# Supplementary material for: Genome-wide mapping of somatic mutation rates uncovers drivers of cancer
Source: Nat Biotechnol. 2022 Jun 20;40(11):1634–43. doi: 10.1038/s41587-022-01353-8 (PMC9646522; doi:10.1038/s41587-022-01353-8)
Supplement: Supplementary file 4 — Regions and model predictions for each fold of each cancer for which a deep learning model was trained. Regions that were filtered are also listed along with their respective model predictions. [file 41587_2022_1353_MOESM4_ESM.zip › kfold_results/Kidney-RCC/fold_3.txt]

CHROM	START	END	Y_TRUE	Y_PRED	STD
1.0	770000.0	780000.0	0.0	2.1764159202575684	0.5953837037086487
1.0	880000.0	890000.0	4.0	2.8221685886383057	1.0093576908111572
1.0	930000.0	940000.0	2.0	3.0422933101654053	1.1677978038787842
1.0	1030000.0	1040000.0	2.0	2.744473695755005	0.9527643322944641
1.0	1130000.0	1140000.0	6.0	2.8719515800476074	1.0463751554489136
1.0	1180000.0	1190000.0	4.0	2.862900972366333	1.0393061637878418
1.0	1210000.0	1220000.0	1.0	2.820111036300659	1.0073394775390625
1.0	1290000.0	1300000.0	3.0	2.765887975692749	0.9684767723083496
1.0	1460000.0	1470000.0	2.0	2.7105441093444824	0.9282286763191223
1.0	1470000.0	1480000.0	2.0	2.8647618293762207	1.0403330326080322
1.0	1490000.0	1500000.0	3.0	2.954845905303955	1.1012881994247437
1.0	1600000.0	1610000.0	2.0	2.531079053878784	0.8006950616836548
1.0	1690000.0	1700000.0	0.0	2.9683024883270264	1.1108943223953247
1.0	1700000.0	1710000.0	3.0	2.807926893234253	1.0026191473007202
1.0	1710000.0	1720000.0	7.0	2.6243679523468018	0.8664035797119141
1.0	1720000.0	1730000.0	2.0	2.9724090099334717	1.1126335859298706
1.0	1760000.0	1770000.0	5.0	3.058781147003174	1.1754710674285889
1.0	1840000.0	1850000.0	4.0	3.1410915851593018	1.2323375940322876
1.0	1890000.0	1900000.0	2.0	3.4401307106018066	1.403923511505127
1.0	1980000.0	1990000.0	1.0	3.089257001876831	1.1960299015045166
1.0	2030000.0	2040000.0	3.0	2.972914934158325	1.11372971534729
1.0	2090000.0	2100000.0	1.0	3.093268871307373	1.199077844619751
1.0	2150000.0	2160000.0	4.0	2.8093066215515137	0.9994990229606628
1.0	2200000.0	2210000.0	3.0	3.1621134281158447	1.2444510459899902
1.0	2210000.0	2220000.0	2.0	3.1389243602752686	1.2286372184753418
1.0	2220000.0	2230000.0	3.0	3.0870919227600098	1.194324254989624
1.0	2230000.0	2240000.0	3.0	2.9966413974761963	1.1273679733276367
1.0	2280000.0	2290000.0	5.0	3.056087017059326	1.1738698482513428
1.0	2420000.0	2430000.0	2.0	2.968074321746826	1.1133359670639038
1.0	2460000.0	2470000.0	2.0	3.158545732498169	1.2425053119659424
1.0	2520000.0	2530000.0	2.0	2.8511252403259277	1.026228666305542
1.0	2530000.0	2540000.0	4.0	2.859645128250122	1.030194640159607
1.0	2570000.0	2580000.0	1.0	2.4699630737304688	0.761804461479187
1.0	2740000.0	2750000.0	3.0	3.5305466651916504	1.4055379629135132
1.0	2830000.0	2840000.0	4.0	4.023787498474121	1.6201318502426147
1.0	2850000.0	2860000.0	5.0	3.7124698162078857	1.4974912405014038
1.0	3030000.0	3040000.0	5.0	3.498575210571289	1.4208873510360718
1.0	3060000.0	3070000.0	3.0	3.8007874488830566	1.555250883102417
1.0	3070000.0	3080000.0	2.0	3.723295211791992	1.5229485034942627
1.0	3130000.0	3140000.0	5.0	3.4590954780578613	1.3991111516952515
1.0	3180000.0	3190000.0	4.0	4.1772871017456055	1.6756534576416016
1.0	3270000.0	3280000.0	10.0	3.571928024291992	1.4631589651107788
1.0	3280000.0	3290000.0	5.0	3.465094804763794	1.404801607131958
1.0	3290000.0	3300000.0	2.0	3.581380844116211	1.4705049991607666
1.0	3350000.0	3360000.0	2.0	3.6982035636901855	1.5205894708633423
1.0	3360000.0	3370000.0	3.0	3.460336685180664	1.412853479385376
1.0	3380000.0	3390000.0	3.0	3.3179473876953125	1.338066816329956
1.0	3400000.0	3410000.0	4.0	3.1483333110809326	1.2349460124969482
1.0	3430000.0	3440000.0	4.0	3.124307632446289	1.2192132472991943
1.0	3550000.0	3560000.0	3.0	2.8391525745391846	1.0212849378585815
1.0	3600000.0	3610000.0	2.0	3.143393039703369	1.2294317483901978
1.0	3620000.0	3630000.0	4.0	3.090381383895874	1.197479009628296
1.0	3640000.0	3650000.0	1.0	3.2319579124450684	1.2864882946014404
1.0	3660000.0	3670000.0	2.0	2.884773015975952	1.0544519424438477
1.0	3680000.0	3690000.0	3.0	3.0651659965515137	1.1800463199615479
1.0	3700000.0	3710000.0	5.0	3.0600850582122803	1.1766854524612427
1.0	3720000.0	3730000.0	4.0	2.9769487380981445	1.1206550598144531
1.0	3730000.0	3740000.0	4.0	2.8897740840911865	1.0579698085784912
1.0	3780000.0	3790000.0	3.0	2.733468532562256	0.9444006085395813
1.0	4030000.0	4040000.0	2.0	2.6811745166778564	0.9107940793037415
1.0	4040000.0	4050000.0	2.0	2.8968615531921387	1.0559422969818115
1.0	4120000.0	4130000.0	0.0	3.6040236949920654	1.4652106761932373
1.0	4130000.0	4140000.0	1.0	3.581444263458252	1.4647694826126099
1.0	4150000.0	4160000.0	5.0	3.6516571044921875	1.479828953742981
1.0	4160000.0	4170000.0	1.0	3.1479427814483643	1.2262932062149048
1.0	4340000.0	4350000.0	6.0	4.483119964599609	1.747031569480896
1.0	4480000.0	4490000.0	3.0	4.400744438171387	1.7290823459625244
1.0	4530000.0	4540000.0	4.0	4.332629203796387	1.7068605422973633
1.0	4590000.0	4600000.0	6.0	3.79437255859375	1.5327883958816528
1.0	4610000.0	4620000.0	2.0	4.217280864715576	1.6735767126083374
1.0	4620000.0	4630000.0	3.0	4.043496608734131	1.6292909383773804
1.0	4630000.0	4640000.0	4.0	3.981428861618042	1.602781891822815
1.0	4660000.0	4670000.0	6.0	3.6713757514953613	1.4888795614242554
1.0	4770000.0	4780000.0	3.0	3.313655376434326	1.301457166671753
1.0	4780000.0	4790000.0	2.0	3.503077745437622	1.3849709033966064
1.0	4800000.0	4810000.0	4.0	3.4180541038513184	1.3562450408935547
1.0	4830000.0	4840000.0	3.0	3.3902077674865723	1.3335298299789429
1.0	4880000.0	4890000.0	3.0	3.252995729446411	1.2639696598052979
1.0	4900000.0	4910000.0	4.0	3.2679553031921387	1.2665033340454102
1.0	5010000.0	5020000.0	3.0	3.678457260131836	1.4644699096679688
1.0	5070000.0	5080000.0	4.0	3.6110682487487793	1.4416790008544922
1.0	5080000.0	5090000.0	3.0	3.673779010772705	1.4765756130218506
1.0	5090000.0	5100000.0	5.0	3.691612958908081	1.4743149280548096
1.0	5120000.0	5130000.0	1.0	4.30233097076416	1.6979970932006836
1.0	5130000.0	5140000.0	5.0	4.2094316482543945	1.6728827953338623
1.0	5150000.0	5160000.0	5.0	4.0027971267700195	1.597283124923706
1.0	5230000.0	5240000.0	5.0	4.9605512619018555	1.8422002792358398
1.0	5240000.0	5250000.0	2.0	4.903416633605957	1.8327432870864868
1.0	5250000.0	5260000.0	3.0	4.960475921630859	1.8412567377090454
1.0	5310000.0	5320000.0	2.0	5.206540584564209	1.8753761053085327
1.0	5320000.0	5330000.0	8.0	4.603325366973877	1.7754071950912476
1.0	5330000.0	5340000.0	5.0	4.786908149719238	1.8119767904281616
1.0	5390000.0	5400000.0	8.0	4.744353294372559	1.803491234779358
1.0	5450000.0	5460000.0	4.0	4.044373989105225	1.6318902969360352
1.0	5460000.0	5470000.0	7.0	4.100773811340332	1.6376997232437134
1.0	5490000.0	5500000.0	5.0	3.898918628692627	1.5841338634490967
1.0	5600000.0	5610000.0	2.0	3.5076470375061035	1.4041340351104736
1.0	5630000.0	5640000.0	3.0	3.4882709980010986	1.3945510387420654
1.0	5670000.0	5680000.0	13.0	3.5461533069610596	1.436201810836792
1.0	5690000.0	5700000.0	3.0	3.9861044883728027	1.6154102087020874
1.0	5750000.0	5760000.0	5.0	4.346172332763672	1.7172966003417969
1.0	5870000.0	5880000.0	1.0	3.5044662952423096	1.4296725988388062
1.0	5880000.0	5890000.0	4.0	3.1821720600128174	1.2502503395080566
1.0	5900000.0	5910000.0	1.0	3.304264545440674	1.321842908859253
1.0	5920000.0	5930000.0	4.0	2.703446626663208	0.9228421449661255
1.0	6010000.0	6020000.0	4.0	2.496682643890381	0.7782943248748779
1.0	6030000.0	6040000.0	2.0	2.7110583782196045	0.9286767840385437
1.0	6170000.0	6180000.0	0.0	3.267242431640625	1.3088107109069824
1.0	6180000.0	6190000.0	4.0	3.1755764484405518	1.2520009279251099
1.0	6240000.0	6250000.0	2.0	3.041490077972412	1.1641792058944702
1.0	6260000.0	6270000.0	3.0	2.9189016819000244	1.0805346965789795
1.0	6280000.0	6290000.0	2.0	3.0776524543762207	1.188814401626587
1.0	6290000.0	6300000.0	1.0	2.854668378829956	1.0338903665542603
1.0	6340000.0	6350000.0	3.0	2.765458583831787	0.9677681922912598
1.0	6390000.0	6400000.0	2.0	2.8198225498199463	1.0068564414978027
1.0	6470000.0	6480000.0	3.0	3.0387279987335205	1.1624609231948853
1.0	6480000.0	6490000.0	4.0	3.098296880722046	1.2021763324737549
1.0	6540000.0	6550000.0	0.0	3.1277947425842285	1.2215893268585205
1.0	6560000.0	6570000.0	4.0	3.059556484222412	1.1763205528259277
1.0	6640000.0	6650000.0	3.0	2.893662214279175	1.0704519748687744
1.0	6650000.0	6660000.0	3.0	2.982438325881958	1.1226484775543213
1.0	6680000.0	6690000.0	2.0	3.039748430252075	1.1701982021331787
1.0	6790000.0	6800000.0	3.0	2.7901337146759033	0.9855202436447144
1.0	6800000.0	6810000.0	2.0	2.6093034744262695	0.8557029962539673
1.0	6820000.0	6830000.0	2.0	2.774089813232422	0.9739888310432434
1.0	6880000.0	6890000.0	0.0	2.9890100955963135	1.126405119895935
1.0	6950000.0	6960000.0	1.0	2.5967459678649902	0.8468669652938843
1.0	7010000.0	7020000.0	3.0	2.8504080772399902	1.0283877849578857
1.0	7020000.0	7030000.0	6.0	2.791435956954956	0.986365795135498
1.0	7100000.0	7110000.0	1.0	3.002868175506592	1.1366405487060547
1.0	7110000.0	7120000.0	2.0	3.0975892543792725	1.19698166847229
1.0	7150000.0	7160000.0	3.0	2.7514610290527344	0.9552203416824341
1.0	7180000.0	7190000.0	1.0	2.690159797668457	0.9131163358688354
1.0	7360000.0	7370000.0	4.0	2.7353339195251465	0.9427427053451538
1.0	7370000.0	7380000.0	3.0	2.8031256198883057	0.9910775423049927
1.0	7510000.0	7520000.0	4.0	3.086851119995117	1.1910556554794312
1.0	7540000.0	7550000.0	2.0	3.2960352897644043	1.3141539096832275
1.0	7590000.0	7600000.0	3.0	3.235275983810425	1.2889094352722168
1.0	7690000.0	7700000.0	2.0	2.8731677532196045	1.0446029901504517
1.0	7760000.0	7770000.0	1.0	2.5452840328216553	0.8119351267814636
1.0	7780000.0	7790000.0	1.0	2.535956621170044	0.8050654530525208
1.0	7800000.0	7810000.0	2.0	2.3240463733673096	0.6716371774673462
1.0	7840000.0	7850000.0	0.0	2.6562929153442383	0.888876736164093
1.0	7860000.0	7870000.0	5.0	2.4377522468566895	0.7402361631393433
1.0	7900000.0	7910000.0	2.0	2.7081358432769775	0.9266451001167297
1.0	7940000.0	7950000.0	0.0	3.0233631134033203	1.1515394449234009
1.0	7970000.0	7980000.0	3.0	2.9368343353271484	1.0911359786987305
1.0	7980000.0	7990000.0	3.0	2.9229025840759277	1.0810699462890625
1.0	8010000.0	8020000.0	0.0	2.784806728363037	0.9820244908332825
1.0	8130000.0	8140000.0	2.0	2.8281540870666504	1.013612151145935
1.0	8150000.0	8160000.0	2.0	3.1254947185516357	1.2195825576782227
1.0	8160000.0	8170000.0	3.0	2.8166303634643555	1.0049331188201904
1.0	8200000.0	8210000.0	3.0	2.7559690475463867	0.9609313011169434
1.0	8240000.0	8250000.0	3.0	2.64127779006958	0.8783364295959473
1.0	8330000.0	8340000.0	2.0	2.7961020469665527	0.9902213215827942
1.0	8360000.0	8370000.0	5.0	2.8663134574890137	1.041649341583252
1.0	8450000.0	8460000.0	3.0	3.4569334983825684	1.4122350215911865
1.0	8490000.0	8500000.0	0.0	3.2398502826690674	1.2915449142456055
1.0	8550000.0	8560000.0	3.0	3.14094877243042	1.2301141023635864
1.0	8590000.0	8600000.0	6.0	2.831996440887451	1.0158894062042236
1.0	8780000.0	8790000.0	3.0	2.729295253753662	0.9414499402046204
1.0	8860000.0	8870000.0	4.0	2.8536641597747803	1.0319944620132446
1.0	8900000.0	8910000.0	7.0	3.0506045818328857	1.170393705368042
1.0	8920000.0	8930000.0	3.0	3.6065592765808105	1.4829058647155762
1.0	8940000.0	8950000.0	3.0	3.292369842529297	1.3180640935897827
1.0	9020000.0	9030000.0	3.0	3.1407172679901123	1.2306517362594604
1.0	9050000.0	9060000.0	3.0	2.9337313175201416	1.0892794132232666
1.0	9100000.0	9110000.0	3.0	3.1684536933898926	1.2483417987823486
1.0	9200000.0	9210000.0	2.0	2.7884182929992676	0.984991729259491
1.0	9240000.0	9250000.0	3.0	2.84663462638855	1.0265547037124634
1.0	9300000.0	9310000.0	6.0	3.3964524269104004	1.3753058910369873
1.0	9400000.0	9410000.0	3.0	3.1787161827087402	1.2543834447860718
1.0	9480000.0	9490000.0	1.0	2.746168851852417	0.9616857767105103
1.0	9490000.0	9500000.0	4.0	3.0232155323028564	1.1485798358917236
1.0	9500000.0	9510000.0	5.0	2.828336238861084	1.0149121284484863
1.0	9620000.0	9630000.0	2.0	2.8148276805877686	1.0037668943405151
1.0	9650000.0	9660000.0	3.0	2.6839118003845215	0.908825695514679
1.0	9660000.0	9670000.0	4.0	2.6194093227386475	0.862821102142334
1.0	9730000.0	9740000.0	4.0	2.811528444290161	1.001652479171753
1.0	9800000.0	9810000.0	2.0	2.722365140914917	0.9365781545639038
1.0	9820000.0	9830000.0	5.0	2.6892032623291016	0.9128815531730652
1.0	9900000.0	9910000.0	1.0	2.645443916320801	0.8814505338668823
1.0	9930000.0	9940000.0	1.0	2.6695892810821533	0.8986181020736694
1.0	9960000.0	9970000.0	2.0	2.5712523460388184	0.8288029432296753
1.0	10120000.0	10130000.0	1.0	3.225740432739258	1.2816839218139648
1.0	10140000.0	10150000.0	8.0	2.960264205932617	1.1086121797561646
1.0	10160000.0	10170000.0	2.0	3.2643799781799316	1.3050537109375
1.0	10200000.0	10210000.0	2.0	3.1846964359283447	1.2536251544952393
1.0	10230000.0	10240000.0	1.0	3.1076130867004395	1.2101399898529053
1.0	10260000.0	10270000.0	3.0	3.0846219062805176	1.1923253536224365
1.0	10280000.0	10290000.0	3.0	3.064896821975708	1.1798213720321655
1.0	10320000.0	10330000.0	1.0	3.0030760765075684	1.1380336284637451
1.0	10450000.0	10460000.0	3.0	2.617311954498291	0.8732367753982544
1.0	10500000.0	10510000.0	2.0	2.7906227111816406	0.9860219955444336
1.0	10520000.0	10530000.0	2.0	2.798332691192627	0.9914556741714478
1.0	10560000.0	10570000.0	0.0	2.8830761909484863	1.052755355834961
1.0	10590000.0	10600000.0	2.0	2.7582144737243652	0.9627866744995117
1.0	10600000.0	10610000.0	4.0	2.68127703666687	0.9071364402770996
1.0	10650000.0	10660000.0	4.0	2.8401238918304443	1.0218770503997803
1.0	10660000.0	10670000.0	1.0	2.7225804328918457	0.936898410320282
1.0	10700000.0	10710000.0	2.0	3.236560344696045	1.2900278568267822
1.0	10740000.0	10750000.0	3.0	2.9324910640716553	1.0875988006591797
1.0	10790000.0	10800000.0	5.0	2.798811912536621	0.9916308522224426
1.0	10820000.0	10830000.0	1.0	3.2330832481384277	1.2860538959503174
1.0	10830000.0	10840000.0	0.0	3.139132261276245	1.2291492223739624
1.0	10980000.0	10990000.0	6.0	3.310163974761963	1.3300307989120483
1.0	11070000.0	11080000.0	6.0	3.1794631481170654	1.2451820373535156
1.0	11080000.0	11090000.0	2.0	3.4233760833740234	1.3907265663146973
1.0	11090000.0	11100000.0	4.0	3.1320865154266357	1.2244541645050049
1.0	11300000.0	11310000.0	4.0	2.899312734603882	1.0655176639556885
1.0	11430000.0	11440000.0	6.0	3.193721055984497	1.263633131980896
1.0	11440000.0	11450000.0	4.0	3.3092563152313232	1.3327014446258545
1.0	11500000.0	11510000.0	7.0	3.480642318725586	1.4242604970932007
1.0	11520000.0	11530000.0	2.0	3.4581234455108643	1.4091203212738037
1.0	11530000.0	11540000.0	1.0	3.5085296630859375	1.4274263381958008
1.0	11570000.0	11580000.0	3.0	3.312058925628662	1.3267147541046143
1.0	11580000.0	11590000.0	4.0	3.245095729827881	1.2884724140167236
1.0	11720000.0	11730000.0	1.0	3.0892930030822754	1.1955018043518066
1.0	11740000.0	11750000.0	3.0	3.026223659515381	1.156001329421997
1.0	11770000.0	11780000.0	3.0	3.3228867053985596	1.3334839344024658
1.0	11780000.0	11790000.0	3.0	3.0765814781188965	1.1887069940567017
1.0	11800000.0	11810000.0	4.0	3.032212972640991	1.1575469970703125
1.0	11860000.0	11870000.0	8.0	3.624316692352295	1.5105913877487183
1.0	11900000.0	11910000.0	1.0	3.3402481079101562	1.35129714012146
1.0	11970000.0	11980000.0	3.0	2.8051552772521973	0.9967558979988098
1.0	12020000.0	12030000.0	6.0	3.179827928543091	1.2551014423370361
1.0	12040000.0	12050000.0	4.0	3.1886985301971436	1.2773391008377075
1.0	12110000.0	12120000.0	1.0	3.1491918563842773	1.235451579093933
1.0	12160000.0	12170000.0	0.0	3.2756481170654297	1.312842607498169
1.0	12270000.0	12280000.0	5.0	2.8754420280456543	1.0470284223556519
1.0	12340000.0	12350000.0	1.0	2.714416027069092	0.9308290481567383
1.0	12410000.0	12420000.0	4.0	2.720762014389038	0.9352065920829773
1.0	12610000.0	12620000.0	5.0	2.6704659461975098	0.8992685079574585
1.0	12650000.0	12660000.0	2.0	3.0896637439727783	1.1890089511871338
1.0	13810000.0	13820000.0	0.0	3.7161800861358643	1.5071802139282227
1.0	13850000.0	13860000.0	7.0	3.880305051803589	1.5713123083114624
1.0	13900000.0	13910000.0	5.0	4.398534774780273	1.7295105457305908
1.0	13930000.0	13940000.0	2.0	4.116922855377197	1.6558653116226196
1.0	13970000.0	13980000.0	7.0	3.638185977935791	1.4705206155776978
1.0	13990000.0	14000000.0	6.0	3.3598415851593018	1.3404040336608887
1.0	14040000.0	14050000.0	2.0	3.1850244998931885	1.235124111175537
1.0	14100000.0	14110000.0	2.0	3.0242254734039307	1.1446456909179688
1.0	14260000.0	14270000.0	3.0	3.535207748413086	1.4194669723510742
1.0	14280000.0	14290000.0	1.0	3.511594772338867	1.4169498682022095
1.0	14300000.0	14310000.0	2.0	3.3928940296173096	1.349843144416809
1.0	14310000.0	14320000.0	0.0	3.17747163772583	1.226455807685852
1.0	14330000.0	14340000.0	0.0	3.217728853225708	1.2367560863494873
1.0	14340000.0	14350000.0	2.0	2.8602118492126465	1.0258572101593018
1.0	14510000.0	14520000.0	2.0	2.8702778816223145	1.0302082300186157
1.0	14660000.0	14670000.0	4.0	2.93595814704895	1.074079155921936
1.0	14720000.0	14730000.0	4.0	2.817864418029785	0.9966044425964355
1.0	14750000.0	14760000.0	2.0	2.8895864486694336	1.043337106704712
1.0	14790000.0	14800000.0	3.0	2.5446088314056396	0.8218391537666321
1.0	14830000.0	14840000.0	4.0	2.437779188156128	0.7559854388237
1.0	14840000.0	14850000.0	3.0	2.597567081451416	0.8504311442375183
1.0	14880000.0	14890000.0	1.0	2.6022517681121826	0.8558610081672668
1.0	14900000.0	14910000.0	0.0	2.5865938663482666	0.8467575907707214
1.0	15020000.0	15030000.0	3.0	2.7462334632873535	0.9496536254882812
1.0	15050000.0	15060000.0	5.0	2.644885301589966	0.8807200193405151
1.0	15100000.0	15110000.0	2.0	2.5330452919006348	0.808380126953125
1.0	15130000.0	15140000.0	2.0	2.750962972640991	0.95294189453125
1.0	15170000.0	15180000.0	2.0	2.402066230773926	0.7238636016845703
1.0	15300000.0	15310000.0	0.0	2.8811326026916504	1.0504051446914673
1.0	15330000.0	15340000.0	5.0	2.7412171363830566	0.9502010345458984
1.0	15450000.0	15460000.0	1.0	3.253664493560791	1.2917360067367554
1.0	15480000.0	15490000.0	2.0	3.2139954566955566	1.2709449529647827
1.0	15490000.0	15500000.0	6.0	3.103181838989258	1.2051982879638672
1.0	15520000.0	15530000.0	6.0	3.2762961387634277	1.3133811950683594
1.0	15580000.0	15590000.0	5.0	3.04160475730896	1.1647083759307861
1.0	15600000.0	15610000.0	1.0	3.117379665374756	1.2152748107910156
1.0	15680000.0	15690000.0	2.0	2.6656975746154785	0.8956810832023621
1.0	15760000.0	15770000.0	2.0	2.875638961791992	1.0477385520935059
1.0	15800000.0	15810000.0	2.0	2.762300729751587	0.9656680226325989
1.0	15880000.0	15890000.0	2.0	2.8835089206695557	1.0527907609939575
1.0	16020000.0	16030000.0	4.0	2.644169569015503	0.8804065585136414
1.0	16030000.0	16040000.0	3.0	2.7970097064971924	0.9914406538009644
1.0	16040000.0	16050000.0	3.0	2.9614577293395996	1.1043574810028076
1.0	16060000.0	16070000.0	2.0	3.0475828647613525	1.161893606185913
1.0	16090000.0	16100000.0	6.0	3.0301742553710938	1.1502058506011963
1.0	16120000.0	16130000.0	1.0	3.0650932788848877	1.1801769733428955
1.0	16150000.0	16160000.0	0.0	2.885195732116699	1.0548903942108154
1.0	16160000.0	16170000.0	1.0	3.525135040283203	1.4510208368301392
1.0	16170000.0	16180000.0	2.0	3.601628065109253	1.4965935945510864
1.0	16240000.0	16250000.0	2.0	3.2141776084899902	1.2762548923492432
1.0	16300000.0	16310000.0	2.0	2.9840335845947266	1.1226071119308472
1.0	16400000.0	16410000.0	2.0	2.8439033031463623	1.025057315826416
1.0	16410000.0	16420000.0	3.0	2.8755574226379395	1.0474998950958252
1.0	16460000.0	16470000.0	2.0	3.0620200634002686	1.179277777671814
1.0	16490000.0	16500000.0	1.0	2.9765472412109375	1.1191930770874023
1.0	16570000.0	16580000.0	1.0	3.134955883026123	1.2267272472381592
1.0	16630000.0	16640000.0	5.0	2.9885141849517822	1.1278139352798462
1.0	16720000.0	16730000.0	2.0	2.717054843902588	0.9331648945808411
1.0	17040000.0	17050000.0	4.0	2.87432861328125	1.0460081100463867
1.0	17320000.0	17330000.0	0.0	2.965503454208374	1.1123950481414795
1.0	17380000.0	17390000.0	5.0	2.78842830657959	0.9919316172599792
1.0	17560000.0	17570000.0	3.0	3.3345656394958496	1.3473241329193115
1.0	17620000.0	17630000.0	2.0	3.4414279460906982	1.397526502609253
1.0	17630000.0	17640000.0	4.0	3.3604862689971924	1.3556686639785767
1.0	17740000.0	17750000.0	2.0	3.129835605621338	1.222825288772583
1.0	17840000.0	17850000.0	1.0	3.452044725418091	1.4102144241333008
1.0	17970000.0	17980000.0	2.0	3.3506178855895996	1.355796456336975
1.0	18000000.0	18010000.0	4.0	3.4027304649353027	1.3840653896331787
1.0	18060000.0	18070000.0	2.0	3.3505377769470215	1.3488236665725708
1.0	18110000.0	18120000.0	6.0	3.538480281829834	1.442733645439148
1.0	18130000.0	18140000.0	9.0	3.3157894611358643	1.3190724849700928
1.0	18140000.0	18150000.0	3.0	3.402665376663208	1.3692431449890137
1.0	18150000.0	18160000.0	5.0	3.398015260696411	1.378928303718567
1.0	18340000.0	18350000.0	9.0	3.4741101264953613	1.4050873517990112
1.0	18480000.0	18490000.0	2.0	3.8435161113739014	1.563127040863037
1.0	18490000.0	18500000.0	3.0	3.8053832054138184	1.5506647825241089
1.0	18500000.0	18510000.0	3.0	3.791329860687256	1.5478944778442383
1.0	18510000.0	18520000.0	7.0	3.6793301105499268	1.50106680393219
1.0	18620000.0	18630000.0	5.0	3.402304172515869	1.3728338479995728
1.0	18650000.0	18660000.0	6.0	3.3595778942108154	1.3399975299835205
1.0	18660000.0	18670000.0	1.0	3.6182503700256348	1.4688867330551147
1.0	18670000.0	18680000.0	3.0	3.459606647491455	1.4000622034072876
1.0	18740000.0	18750000.0	5.0	2.9182331562042236	1.0721251964569092
1.0	18830000.0	18840000.0	3.0	2.8778107166290283	1.0402333736419678
1.0	18840000.0	18850000.0	2.0	2.81223726272583	0.9932836294174194
1.0	18890000.0	18900000.0	2.0	3.0990376472473145	1.1952896118164062
1.0	18970000.0	18980000.0	2.0	3.1048576831817627	1.2066385746002197
1.0	19010000.0	19020000.0	3.0	3.321335554122925	1.3375792503356934
1.0	19120000.0	19130000.0	2.0	3.2799601554870605	1.302759051322937
1.0	19170000.0	19180000.0	3.0	3.139841318130493	1.2298176288604736
1.0	19210000.0	19220000.0	3.0	2.9044713973999023	1.067718744277954
1.0	19220000.0	19230000.0	3.0	2.9913246631622314	1.146087408065796
1.0	19260000.0	19270000.0	1.0	3.0619521141052246	1.1786929368972778
1.0	19280000.0	19290000.0	3.0	2.867408514022827	1.0387836694717407
1.0	19460000.0	19470000.0	3.0	3.1621217727661133	1.2435473203659058
1.0	19470000.0	19480000.0	2.0	3.0574355125427246	1.1753895282745361
1.0	19490000.0	19500000.0	6.0	3.147414207458496	1.2354133129119873
1.0	19500000.0	19510000.0	3.0	3.180290699005127	1.2549216747283936
1.0	19520000.0	19530000.0	7.0	3.1631879806518555	1.2441749572753906
1.0	19580000.0	19590000.0	2.0	3.1112446784973145	1.2116730213165283
1.0	19600000.0	19610000.0	5.0	2.848231554031372	1.029041051864624
1.0	19670000.0	19680000.0	4.0	3.0776610374450684	1.188780426979065
1.0	19690000.0	19700000.0	2.0	2.9382450580596924	1.092705488204956
1.0	19960000.0	19970000.0	0.0	2.8359756469726562	1.0184993743896484
1.0	20020000.0	20030000.0	2.0	2.828249216079712	1.0137708187103271
1.0	20140000.0	20150000.0	5.0	3.239647626876831	1.2932218313217163
1.0	20160000.0	20170000.0	4.0	2.850633144378662	1.0297062397003174
1.0	20220000.0	20230000.0	1.0	2.8778505325317383	1.0493720769882202
1.0	20270000.0	20280000.0	2.0	2.9326171875	1.0879719257354736
1.0	20280000.0	20290000.0	3.0	3.185357093811035	1.2588366270065308
1.0	20390000.0	20400000.0	3.0	2.919311761856079	1.07797372341156
1.0	20410000.0	20420000.0	1.0	2.8539280891418457	1.0320342779159546
1.0	20460000.0	20470000.0	4.0	3.024775981903076	1.1521098613739014
1.0	20490000.0	20500000.0	6.0	2.895512819290161	1.062133550643921
1.0	20530000.0	20540000.0	5.0	3.132667064666748	1.2183773517608643
1.0	20540000.0	20550000.0	1.0	3.1782703399658203	1.2416722774505615
1.0	20550000.0	20560000.0	5.0	3.176377773284912	1.2483488321304321
1.0	20560000.0	20570000.0	3.0	3.2867019176483154	1.3092366456985474
1.0	20640000.0	20650000.0	2.0	3.26459002494812	1.306889533996582
1.0	20720000.0	20730000.0	0.0	3.1991469860076904	1.2597386837005615
1.0	20750000.0	20760000.0	5.0	2.918198585510254	1.077877402305603
1.0	20800000.0	20810000.0	7.0	3.045909881591797	1.1632871627807617
1.0	20820000.0	20830000.0	2.0	2.742924213409424	0.9517898559570312
1.0	20870000.0	20880000.0	3.0	2.967548370361328	1.1127254962921143
1.0	20910000.0	20920000.0	2.0	3.1208207607269287	1.216086745262146
1.0	20930000.0	20940000.0	0.0	3.002347946166992	1.1381133794784546
1.0	20940000.0	20950000.0	5.0	2.8893725872039795	1.0581378936767578
1.0	20990000.0	21000000.0	3.0	2.864743709564209	1.0397390127182007
1.0	21040000.0	21050000.0	3.0	2.8467721939086914	1.027559518814087
1.0	21060000.0	21070000.0	3.0	2.7034008502960205	0.9227114915847778
1.0	21130000.0	21140000.0	2.0	2.775623321533203	0.9751474261283875
1.0	21150000.0	21160000.0	1.0	2.5546627044677734	0.8170714378356934
1.0	21160000.0	21170000.0	4.0	2.710420608520508	0.9278854131698608
1.0	21190000.0	21200000.0	5.0	2.6160237789154053	0.8604394793510437
1.0	21290000.0	21300000.0	2.0	2.740809202194214	0.949929416179657
1.0	21320000.0	21330000.0	1.0	2.7454190254211426	0.9531890749931335
1.0	21360000.0	21370000.0	5.0	2.721076250076294	0.9359381794929504
1.0	21370000.0	21380000.0	2.0	2.744319438934326	0.953077495098114
1.0	21380000.0	21390000.0	6.0	2.6296494007110596	0.8700820803642273
1.0	21410000.0	21420000.0	0.0	2.813626766204834	1.0032998323440552
1.0	21430000.0	21440000.0	3.0	2.811767578125	1.0013171434402466
1.0	21450000.0	21460000.0	3.0	2.8390021324157715	1.021633267402649
1.0	21480000.0	21490000.0	2.0	2.9606964588165283	1.1081444025039673
1.0	21490000.0	21500000.0	2.0	2.8954873085021973	1.0621415376663208
1.0	21550000.0	21560000.0	4.0	2.842484951019287	1.0226682424545288
1.0	21620000.0	21630000.0	1.0	2.6317827701568604	0.8728281259536743
1.0	21650000.0	21660000.0	1.0	2.8990390300750732	1.0642879009246826
1.0	21900000.0	21910000.0	2.0	2.773012161254883	0.9737703204154968
1.0	21930000.0	21940000.0	0.0	3.0533485412597656	1.170347809791565
1.0	22010000.0	22020000.0	4.0	2.7465121746063232	0.9539265632629395
1.0	22130000.0	22140000.0	3.0	2.7525153160095215	0.9584039449691772
1.0	22220000.0	22230000.0	2.0	3.0243172645568848	1.1538351774215698
1.0	22380000.0	22390000.0	1.0	2.9984090328216553	1.1405770778656006
1.0	22410000.0	22420000.0	3.0	2.8685622215270996	1.0425816774368286
1.0	22480000.0	22490000.0	1.0	2.972322940826416	1.116631269454956
1.0	22530000.0	22540000.0	5.0	3.168349027633667	1.2482627630233765
1.0	22540000.0	22550000.0	3.0	3.2136588096618652	1.2761907577514648
1.0	22630000.0	22640000.0	2.0	3.6087539196014404	1.4756618738174438
1.0	22700000.0	22710000.0	6.0	3.5702667236328125	1.458162546157837
1.0	22720000.0	22730000.0	2.0	3.524202823638916	1.4387409687042236
1.0	22750000.0	22760000.0	3.0	3.2432429790496826	1.281488299369812
1.0	22820000.0	22830000.0	3.0	2.8860461711883545	1.053933024406433
1.0	22960000.0	22970000.0	8.0	3.285996675491333	1.3200308084487915
1.0	22980000.0	22990000.0	2.0	3.438328266143799	1.4028716087341309
1.0	23040000.0	23050000.0	1.0	3.3143417835235596	1.3308336734771729
1.0	23060000.0	23070000.0	4.0	3.1355972290039062	1.2243704795837402
1.0	23110000.0	23120000.0	3.0	3.1694235801696777	1.2484676837921143
1.0	23140000.0	23150000.0	1.0	3.1707186698913574	1.24221932888031
1.0	23200000.0	23210000.0	5.0	3.35771107673645	1.3600037097930908
1.0	23220000.0	23230000.0	2.0	3.355189800262451	1.3551738262176514
1.0	23430000.0	23440000.0	2.0	2.380594253540039	0.704353928565979
1.0	23440000.0	23450000.0	0.0	2.636052131652832	0.8746569752693176
1.0	23470000.0	23480000.0	1.0	2.735950469970703	0.9462119340896606
1.0	23480000.0	23490000.0	8.0	2.505486011505127	0.7845438718795776
1.0	23490000.0	23500000.0	3.0	2.4916534423828125	0.7745658159255981
1.0	23530000.0	23540000.0	1.0	2.8184258937835693	1.0044658184051514
1.0	23740000.0	23750000.0	3.0	2.9212441444396973	1.0700513124465942
1.0	23750000.0	23760000.0	6.0	2.9430041313171387	1.0971509218215942
1.0	23770000.0	23780000.0	1.0	3.3028969764709473	1.3298085927963257
1.0	23860000.0	23870000.0	1.0	3.0316905975341797	1.1578848361968994
1.0	23870000.0	23880000.0	2.0	3.066802740097046	1.1833622455596924
1.0	23880000.0	23890000.0	4.0	3.2390620708465576	1.3230907917022705
1.0	23920000.0	23930000.0	3.0	3.0165281295776367	1.1462677717208862
1.0	23940000.0	23950000.0	2.0	3.006810426712036	1.140627384185791
1.0	23990000.0	24000000.0	4.0	3.0146360397338867	1.1459152698516846
1.0	24020000.0	24030000.0	3.0	3.3345985412597656	1.3468652963638306
1.0	24060000.0	24070000.0	3.0	2.790344715118408	0.9874358177185059
1.0	24110000.0	24120000.0	2.0	2.933920383453369	1.138808250427246
1.0	24130000.0	24140000.0	4.0	3.145859956741333	1.2336453199386597
1.0	24150000.0	24160000.0	2.0	2.9733829498291016	1.1089909076690674
1.0	24170000.0	24180000.0	2.0	2.7607388496398926	0.9652870297431946
1.0	24280000.0	24290000.0	0.0	3.122406482696533	1.2944095134735107
1.0	24320000.0	24330000.0	0.0	2.421769380569458	0.7309148907661438
1.0	24380000.0	24390000.0	2.0	2.8086209297180176	0.9955999255180359
1.0	24390000.0	24400000.0	4.0	2.9668262004852295	1.1074453592300415
1.0	24410000.0	24420000.0	3.0	3.1108529567718506	1.2039498090744019
1.0	24660000.0	24670000.0	4.0	2.6802492141723633	0.9061418771743774
1.0	24730000.0	24740000.0	6.0	2.690035343170166	0.9131332635879517
1.0	24740000.0	24750000.0	2.0	2.8424510955810547	1.0212700366973877
1.0	24930000.0	24940000.0	1.0	2.9831368923187256	1.123666524887085
1.0	24940000.0	24950000.0	0.0	2.97977614402771	1.1217488050460815
1.0	25000000.0	25010000.0	1.0	2.8828060626983643	1.0535191297531128
1.0	25020000.0	25030000.0	0.0	2.916335105895996	1.0764963626861572
1.0	25110000.0	25120000.0	2.0	3.0693676471710205	1.1840910911560059
1.0	25260000.0	25270000.0	0.0	3.0062973499298096	1.1402838230133057
1.0	25390000.0	25400000.0	1.0	2.867804765701294	1.041298270225525
1.0	25450000.0	25460000.0	4.0	2.878610134124756	1.0494455099105835
1.0	25460000.0	25470000.0	0.0	2.9992306232452393	1.1349587440490723
1.0	25480000.0	25490000.0	2.0	2.9378726482391357	1.0921814441680908
1.0	25490000.0	25500000.0	4.0	2.737957715988159	0.9480029344558716
1.0	25670000.0	25680000.0	2.0	2.618262529373169	0.8620239496231079
1.0	25780000.0	25790000.0	4.0	2.746364116668701	0.9539042711257935
1.0	25890000.0	25900000.0	2.0	2.8267388343811035	1.0118471384048462
1.0	25900000.0	25910000.0	1.0	2.702026605606079	0.9221459627151489
1.0	26010000.0	26020000.0	4.0	2.671628952026367	0.9002044796943665
1.0	26060000.0	26070000.0	1.0	2.6855502128601074	0.9099498987197876
1.0	26080000.0	26090000.0	3.0	2.5725464820861816	0.8299791216850281
1.0	26110000.0	26120000.0	1.0	2.8201613426208496	1.0081113576889038
1.0	26130000.0	26140000.0	0.0	3.0903937816619873	1.1969393491744995
1.0	26170000.0	26180000.0	6.0	2.681370496749878	0.9069453477859497
1.0	26180000.0	26190000.0	0.0	2.8255538940429688	1.01887845993042
1.0	26190000.0	26200000.0	3.0	3.045947313308716	1.1640244722366333
1.0	26210000.0	26220000.0	3.0	2.704786539077759	0.9237573742866516
1.0	26390000.0	26400000.0	4.0	3.247943162918091	1.297575831413269
1.0	26400000.0	26410000.0	3.0	3.186680793762207	1.2592923641204834
1.0	26500000.0	26510000.0	4.0	2.828054904937744	1.0132601261138916
1.0	26530000.0	26540000.0	3.0	2.874660015106201	1.0475032329559326
1.0	26570000.0	26580000.0	1.0	2.7240681648254395	0.9380084276199341
1.0	26600000.0	26610000.0	3.0	2.945011854171753	1.1525049209594727
1.0	26610000.0	26620000.0	3.0	2.5875325202941895	0.8457870483398438
1.0	26680000.0	26690000.0	4.0	3.203380584716797	1.2704839706420898
1.0	26690000.0	26700000.0	4.0	2.9169392585754395	1.0795587301254272
1.0	26710000.0	26720000.0	6.0	2.975184679031372	1.1183593273162842
1.0	26720000.0	26730000.0	2.0	2.8796164989471436	1.0505989789962769
1.0	26750000.0	26760000.0	0.0	3.00986909866333	1.1690106391906738
1.0	26820000.0	26830000.0	0.0	2.5119757652282715	0.7931877374649048
1.0	26970000.0	26980000.0	1.0	2.673243284225464	0.901261031627655
1.0	27040000.0	27050000.0	3.0	3.0778450965881348	1.1894477605819702
1.0	27090000.0	27100000.0	3.0	2.893028736114502	1.0565731525421143
1.0	27210000.0	27220000.0	4.0	3.1652626991271973	1.3111116886138916
1.0	27240000.0	27250000.0	4.0	2.822779655456543	1.0540392398834229
1.0	27260000.0	27270000.0	0.0	3.0260770320892334	1.151950716972351
1.0	27270000.0	27280000.0	5.0	2.9992213249206543	1.1328595876693726
1.0	27320000.0	27330000.0	1.0	2.6969330310821533	0.918236255645752
1.0	27360000.0	27370000.0	4.0	2.502087116241455	0.7832314968109131
1.0	27370000.0	27380000.0	1.0	2.604004383087158	0.8519551157951355
1.0	27420000.0	27430000.0	5.0	2.4640426635742188	0.7572449445724487
1.0	27450000.0	27460000.0	0.0	2.556178569793701	0.8185501098632812
1.0	27620000.0	27630000.0	4.0	2.8252274990081787	1.0115662813186646
1.0	27650000.0	27660000.0	6.0	2.976853132247925	1.1167880296707153
1.0	27670000.0	27680000.0	0.0	2.8496744632720947	1.0288532972335815
1.0	27680000.0	27690000.0	2.0	2.6855740547180176	0.9100764393806458
1.0	27700000.0	27710000.0	2.0	2.7572250366210938	0.9621821641921997
1.0	27710000.0	27720000.0	2.0	2.8136157989501953	1.0029118061065674
1.0	27720000.0	27730000.0	4.0	2.7145752906799316	0.9309991002082825
1.0	27750000.0	27760000.0	1.0	2.8232247829437256	1.0100133419036865
1.0	27770000.0	27780000.0	2.0	2.8869245052337646	1.0561250448226929
1.0	27790000.0	27800000.0	4.0	2.9028408527374268	1.0670636892318726
1.0	27830000.0	27840000.0	4.0	2.6273529529571533	0.868478000164032
1.0	27890000.0	27900000.0	1.0	2.9330339431762695	1.0886955261230469
1.0	27910000.0	27920000.0	4.0	2.726163864135742	0.9394428133964539
1.0	27930000.0	27940000.0	3.0	2.6094233989715576	0.8560633659362793
1.0	27950000.0	27960000.0	2.0	2.519132137298584	0.7930735349655151
1.0	28010000.0	28020000.0	2.0	2.7567896842956543	0.9615292549133301
1.0	28080000.0	28090000.0	4.0	2.3182950019836426	0.6681734323501587
1.0	28140000.0	28150000.0	0.0	2.5603597164154053	0.8215299844741821
1.0	28160000.0	28170000.0	1.0	2.7160918712615967	0.9316108822822571
1.0	28170000.0	28180000.0	1.0	2.6067254543304443	0.8538647890090942
1.0	28300000.0	28310000.0	1.0	2.5747339725494385	0.8315563201904297
1.0	28330000.0	28340000.0	3.0	2.668686628341675	0.8979414105415344
1.0	28530000.0	28540000.0	4.0	3.362591505050659	1.3558663129806519
1.0	28550000.0	28560000.0	3.0	3.0088181495666504	1.1962075233459473
1.0	28600000.0	28610000.0	7.0	3.5479164123535156	1.456479787826538
1.0	28610000.0	28620000.0	3.0	3.3546395301818848	1.3523024320602417
1.0	28620000.0	28630000.0	5.0	3.2183094024658203	1.2784993648529053
1.0	28740000.0	28750000.0	1.0	2.709465742111206	0.9275823831558228
1.0	28780000.0	28790000.0	3.0	2.6877124309539795	0.9115578532218933
1.0	28790000.0	28800000.0	1.0	2.6708226203918457	0.8995605707168579
1.0	28810000.0	28820000.0	2.0	2.5940890312194824	0.8450573086738586
1.0	28920000.0	28930000.0	2.0	2.7347640991210938	0.9458781480789185
1.0	29070000.0	29080000.0	2.0	3.1690444946289062	1.2417008876800537
1.0	29190000.0	29200000.0	4.0	3.236393451690674	1.2900614738464355
1.0	29260000.0	29270000.0	4.0	2.9874324798583984	1.1273549795150757
1.0	29300000.0	29310000.0	1.0	3.0672028064727783	1.1823937892913818
1.0	29310000.0	29320000.0	1.0	2.973034620285034	1.1177947521209717
1.0	29340000.0	29350000.0	2.0	2.7494711875915527	0.9562835693359375
1.0	29500000.0	29510000.0	6.0	2.9165802001953125	1.1760480403900146
1.0	29510000.0	29520000.0	2.0	2.6543631553649902	0.887719988822937
1.0	29580000.0	29590000.0	2.0	2.813112258911133	1.0020296573638916
1.0	29600000.0	29610000.0	3.0	2.705329179763794	0.9243733286857605
1.0	29620000.0	29630000.0	1.0	2.5282745361328125	0.7996364831924438
1.0	29660000.0	29670000.0	2.0	2.665801763534546	0.8954809308052063
1.0	29710000.0	29720000.0	2.0	2.893613815307617	1.0589922666549683
1.0	29720000.0	29730000.0	0.0	2.654104471206665	0.8879890441894531
1.0	30020000.0	30030000.0	1.0	0.8764513731002808	0.46786776185035706
1.0	30060000.0	30070000.0	3.0	2.5686707496643066	0.838305652141571
1.0	30120000.0	30130000.0	2.0	3.3618247509002686	1.3583568334579468
1.0	30230000.0	30240000.0	4.0	3.167289972305298	1.2284542322158813
1.0	30280000.0	30290000.0	5.0	2.9961953163146973	1.114866018295288
1.0	30300000.0	30310000.0	2.0	3.008225917816162	1.1254003047943115
1.0	30320000.0	30330000.0	1.0	3.2241969108581543	1.2740129232406616
1.0	30340000.0	30350000.0	1.0	3.0947890281677246	1.1806567907333374
1.0	30380000.0	30390000.0	3.0	3.212794542312622	1.2542270421981812
1.0	30390000.0	30400000.0	2.0	3.3207366466522217	1.3190381526947021
1.0	30450000.0	30460000.0	2.0	3.52024507522583	1.42429518699646
1.0	30470000.0	30480000.0	4.0	3.5015811920166016	1.414691686630249
1.0	30540000.0	30550000.0	5.0	3.473132610321045	1.3904497623443604
1.0	30580000.0	30590000.0	7.0	3.754430055618286	1.5330562591552734
1.0	30600000.0	30610000.0	4.0	3.910609483718872	1.5836870670318604
1.0	30610000.0	30620000.0	5.0	4.12460994720459	1.6545673608779907
1.0	30730000.0	30740000.0	3.0	4.125589370727539	1.658656358718872
1.0	30860000.0	30870000.0	5.0	3.3426716327667236	1.3303894996643066
1.0	30870000.0	30880000.0	2.0	3.6161224842071533	1.4727427959442139
1.0	31030000.0	31040000.0	3.0	3.329476833343506	1.3234281539916992
1.0	31040000.0	31050000.0	4.0	3.0961973667144775	1.2002233266830444
1.0	31090000.0	31100000.0	1.0	3.218924045562744	1.2714725732803345
1.0	31130000.0	31140000.0	6.0	3.072640895843506	1.185191035270691
1.0	31200000.0	31210000.0	2.0	2.807314395904541	0.9979449510574341
1.0	31260000.0	31270000.0	3.0	2.699434757232666	0.9204130172729492
1.0	31300000.0	31310000.0	4.0	2.3477463722229004	0.6848952770233154
1.0	31340000.0	31350000.0	4.0	2.3989627361297607	0.713842511177063
1.0	31360000.0	31370000.0	0.0	2.7527828216552734	0.9583148956298828
1.0	31410000.0	31420000.0	1.0	2.8699276447296143	1.0425679683685303
1.0	31510000.0	31520000.0	3.0	3.025991439819336	1.1537870168685913
1.0	31540000.0	31550000.0	2.0	2.6507885456085205	0.8851028680801392
1.0	31560000.0	31570000.0	2.0	2.7306876182556152	0.9426124691963196
1.0	31690000.0	31700000.0	3.0	2.864149570465088	1.0391790866851807
1.0	31740000.0	31750000.0	4.0	3.007194995880127	1.1404184103012085
1.0	31750000.0	31760000.0	5.0	2.9188621044158936	1.0789806842803955
1.0	31780000.0	31790000.0	1.0	2.7538914680480957	0.9594854116439819
1.0	31790000.0	31800000.0	0.0	2.7322895526885986	0.943808913230896
1.0	31840000.0	31850000.0	4.0	2.7938504219055176	0.9916009902954102
1.0	31960000.0	31970000.0	2.0	2.625603437423706	0.8674386739730835
1.0	31970000.0	31980000.0	1.0	2.7567625045776367	0.9611066579818726
1.0	32070000.0	32080000.0	5.0	2.798490047454834	0.9919391870498657
1.0	32090000.0	32100000.0	2.0	2.992121934890747	1.1294695138931274
1.0	32150000.0	32160000.0	1.0	2.955094814300537	1.1046810150146484
1.0	32190000.0	32200000.0	2.0	2.7509636878967285	0.9571994543075562
1.0	32220000.0	32230000.0	0.0	2.512924909591675	0.7895644903182983
1.0	32230000.0	32240000.0	2.0	2.613936185836792	0.8589596748352051
1.0	32320000.0	32330000.0	1.0	2.6307053565979004	0.8708386421203613
1.0	32340000.0	32350000.0	1.0	2.6529767513275146	0.886725902557373
1.0	32400000.0	32410000.0	2.0	2.556048631668091	0.8214161992073059
1.0	32410000.0	32420000.0	5.0	2.539728879928589	0.8064135313034058
1.0	32450000.0	32460000.0	2.0	2.637843608856201	0.8759158253669739
1.0	32470000.0	32480000.0	1.0	2.5788145065307617	0.836617112159729
1.0	32690000.0	32700000.0	4.0	3.1004385948181152	1.2042227983474731
1.0	32700000.0	32710000.0	4.0	3.003500461578369	1.1658000946044922
1.0	32810000.0	32820000.0	1.0	2.509347438812256	0.7836798429489136
1.0	32820000.0	32830000.0	1.0	2.793154001235962	0.9879037737846375
1.0	32890000.0	32900000.0	5.0	2.8440942764282227	1.0251197814941406
1.0	32930000.0	32940000.0	6.0	2.979281425476074	1.1213542222976685
1.0	32970000.0	32980000.0	2.0	2.7463831901550293	0.953931987285614
1.0	32990000.0	33000000.0	2.0	2.767760753631592	0.9697063565254211
1.0	33010000.0	33020000.0	1.0	2.788161039352417	0.9845271110534668
1.0	33070000.0	33080000.0	0.0	2.729400634765625	0.9418185353279114
1.0	33230000.0	33240000.0	2.0	2.962095260620117	1.1081931591033936
1.0	33270000.0	33280000.0	5.0	2.7572600841522217	0.9612390398979187
1.0	33320000.0	33330000.0	3.0	2.7540714740753174	0.9599823951721191
1.0	33370000.0	33380000.0	2.0	2.9472568035125732	1.0997097492218018
1.0	33380000.0	33390000.0	1.0	2.9248180389404297	1.0827230215072632
1.0	33500000.0	33510000.0	3.0	2.980846881866455	1.116092324256897
1.0	33560000.0	33570000.0	3.0	2.5296216011047363	0.8004258871078491
1.0	33590000.0	33600000.0	3.0	2.299149751663208	0.6637809872627258
1.0	33620000.0	33630000.0	1.0	2.4359467029571533	0.7392387390136719
1.0	33650000.0	33660000.0	2.0	2.527904510498047	0.7995814085006714
1.0	33680000.0	33690000.0	2.0	2.5350100994110107	0.8044201731681824
1.0	33820000.0	33830000.0	1.0	2.6673221588134766	0.8972773551940918
1.0	33850000.0	33860000.0	4.0	2.7276949882507324	0.9404335021972656
1.0	33860000.0	33870000.0	1.0	2.7858011722564697	0.9824753999710083
1.0	33950000.0	33960000.0	1.0	2.8017828464508057	0.9945924878120422
1.0	33970000.0	33980000.0	4.0	2.8634722232818604	1.039286732673645
1.0	33980000.0	33990000.0	2.0	3.115177631378174	1.2117928266525269
1.0	34000000.0	34010000.0	6.0	3.145418167114258	1.2207367420196533
1.0	34130000.0	34140000.0	1.0	3.187936305999756	1.2585099935531616
1.0	34230000.0	34240000.0	3.0	3.288036346435547	1.300262689590454
1.0	34240000.0	34250000.0	3.0	3.4453988075256348	1.3879990577697754
1.0	34260000.0	34270000.0	1.0	3.5524070262908936	1.4342542886734009
1.0	34280000.0	34290000.0	5.0	3.224888324737549	1.2588839530944824
1.0	34290000.0	34300000.0	4.0	2.361062526702881	0.6873787641525269
1.0	34310000.0	34320000.0	1.0	3.0709166526794434	1.1642472743988037
1.0	34370000.0	34380000.0	4.0	3.215043306350708	1.253801941871643
1.0	34450000.0	34460000.0	5.0	3.3358492851257324	1.3229753971099854
1.0	34540000.0	34550000.0	4.0	3.800781726837158	1.5415868759155273
1.0	34550000.0	34560000.0	4.0	3.3370490074157715	1.3386237621307373
1.0	34620000.0	34630000.0	3.0	3.862379789352417	1.5731831789016724
1.0	34680000.0	34690000.0	6.0	3.561702251434326	1.4281796216964722
1.0	34690000.0	34700000.0	2.0	3.6838955879211426	1.485722303390503
1.0	34730000.0	34740000.0	1.0	3.8244919776916504	1.5536670684814453
1.0	34780000.0	34790000.0	3.0	3.6628479957580566	1.4749972820281982
1.0	34790000.0	34800000.0	5.0	3.539048433303833	1.4262959957122803
1.0	34860000.0	34870000.0	4.0	3.867979049682617	1.5653417110443115
1.0	34880000.0	34890000.0	3.0	4.25932502746582	1.694769263267517
1.0	34920000.0	34930000.0	7.0	4.188003063201904	1.6714470386505127
1.0	34930000.0	34940000.0	1.0	4.230429172515869	1.687016248703003
1.0	35010000.0	35020000.0	5.0	3.6353771686553955	1.4758281707763672
1.0	35020000.0	35030000.0	4.0	3.65797758102417	1.4781237840652466
1.0	35070000.0	35080000.0	1.0	3.5522537231445312	1.442383050918579
1.0	35120000.0	35130000.0	2.0	3.158703327178955	1.2280354499816895
1.0	35190000.0	35200000.0	2.0	2.888305187225342	1.054186224937439
1.0	35260000.0	35270000.0	2.0	2.6562340259552	0.8890895843505859
1.0	35290000.0	35300000.0	3.0	2.5198488235473633	0.7937111854553223
1.0	35320000.0	35330000.0	0.0	2.7119040489196777	0.9359933733940125
1.0	35330000.0	35340000.0	1.0	2.6760950088500977	0.902683436870575
1.0	35380000.0	35390000.0	3.0	2.760240316390991	0.9622386693954468
1.0	35410000.0	35420000.0	1.0	2.745163917541504	0.95289146900177
1.0	35460000.0	35470000.0	1.0	2.460766553878784	0.755275309085846
1.0	35560000.0	35570000.0	1.0	2.8747830390930176	1.0473154783248901
1.0	35580000.0	35590000.0	5.0	2.92539119720459	1.082751750946045
1.0	35710000.0	35720000.0	7.0	2.880419969558716	1.0506726503372192
1.0	35860000.0	35870000.0	3.0	2.5914382934570312	0.8431695103645325
1.0	35900000.0	35910000.0	1.0	2.786710262298584	0.9828286170959473
1.0	35960000.0	35970000.0	4.0	2.6587116718292236	0.8907849192619324
1.0	36110000.0	36120000.0	5.0	3.0101096630096436	1.1426485776901245
1.0	36140000.0	36150000.0	1.0	2.999870777130127	1.135553002357483
1.0	36160000.0	36170000.0	2.0	3.034193515777588	1.1593809127807617
1.0	36200000.0	36210000.0	4.0	2.670870065689087	0.8996124267578125
1.0	36210000.0	36220000.0	2.0	2.9386398792266846	1.0925179719924927
1.0	36450000.0	36460000.0	2.0	2.4799141883850098	0.7671938538551331
1.0	36590000.0	36600000.0	4.0	2.682562828063965	0.9081446528434753
1.0	36700000.0	36710000.0	4.0	3.104050397872925	1.2070204019546509
1.0	36750000.0	36760000.0	3.0	3.158160448074341	1.24051833152771
1.0	36780000.0	36790000.0	1.0	2.709439754486084	0.9281882047653198
1.0	36820000.0	36830000.0	2.0	3.006462574005127	1.140391230583191
1.0	36840000.0	36850000.0	2.0	3.1054394245147705	1.2093716859817505
1.0	36960000.0	36970000.0	3.0	3.113079786300659	1.2114298343658447
1.0	37000000.0	37010000.0	1.0	3.301036834716797	1.328260064125061
1.0	37050000.0	37060000.0	2.0	3.372983455657959	1.3687868118286133
1.0	37060000.0	37070000.0	4.0	3.3265061378479004	1.3428055047988892
1.0	37070000.0	37080000.0	4.0	3.296051025390625	1.3252079486846924
1.0	37110000.0	37120000.0	5.0	3.181562900543213	1.2559765577316284
1.0	37130000.0	37140000.0	3.0	3.430957078933716	1.3991789817810059
1.0	37170000.0	37180000.0	4.0	3.371962785720825	1.3663969039916992
1.0	37200000.0	37210000.0	4.0	3.4124832153320312	1.389359712600708
1.0	37240000.0	37250000.0	3.0	3.2184765338897705	1.278425931930542
1.0	37250000.0	37260000.0	2.0	3.3671326637268066	1.3617198467254639
1.0	37270000.0	37280000.0	5.0	3.1433639526367188	1.2225919961929321
1.0	37540000.0	37550000.0	2.0	3.1776561737060547	1.255724310874939
1.0	37600000.0	37610000.0	1.0	3.7214858531951904	1.5184987783432007
1.0	37630000.0	37640000.0	4.0	3.4954471588134766	1.4173811674118042
1.0	37660000.0	37670000.0	3.0	3.5663936138153076	1.4455292224884033
1.0	37690000.0	37700000.0	6.0	3.3367042541503906	1.333788514137268
1.0	37700000.0	37710000.0	3.0	3.413109540939331	1.3851535320281982
1.0	37710000.0	37720000.0	2.0	3.6081931591033936	1.4762682914733887
1.0	37770000.0	37780000.0	5.0	3.488539457321167	1.4270538091659546
1.0	37780000.0	37790000.0	2.0	3.6067283153533936	1.4807108640670776
1.0	37920000.0	37930000.0	2.0	2.6272003650665283	0.8683826327323914
1.0	37950000.0	37960000.0	2.0	2.6220288276672363	0.8646897077560425
1.0	37980000.0	37990000.0	4.0	2.5741219520568848	0.8306868672370911
1.0	38000000.0	38010000.0	2.0	2.7417709827423096	0.9509414434432983
1.0	38060000.0	38070000.0	4.0	2.4428155422210693	0.7463998794555664
1.0	38090000.0	38100000.0	5.0	2.975832223892212	1.117990493774414
1.0	38110000.0	38120000.0	2.0	3.1024811267852783	1.2052381038665771
1.0	38120000.0	38130000.0	5.0	3.064986228942871	1.1760042905807495
1.0	38130000.0	38140000.0	2.0	3.1450698375701904	1.2332451343536377
1.0	38150000.0	38160000.0	0.0	2.899094343185425	1.1502803564071655
1.0	38180000.0	38190000.0	3.0	3.143462896347046	1.2321513891220093
1.0	38210000.0	38220000.0	5.0	2.9763264656066895	1.1194465160369873
1.0	38220000.0	38230000.0	1.0	3.1581692695617676	1.2415287494659424
1.0	38250000.0	38260000.0	6.0	2.8362255096435547	1.0193623304367065
1.0	38300000.0	38310000.0	1.0	2.821091890335083	1.00863778591156
1.0	38320000.0	38330000.0	1.0	3.2494606971740723	1.3236608505249023
1.0	38330000.0	38340000.0	4.0	3.0449347496032715	1.167384386062622
1.0	38380000.0	38390000.0	1.0	2.7059130668640137	0.9249407052993774
1.0	38410000.0	38420000.0	2.0	2.8208863735198975	1.0070452690124512
1.0	38420000.0	38430000.0	5.0	2.6556293964385986	0.8885960578918457
1.0	38520000.0	38530000.0	2.0	2.882017135620117	1.0524470806121826
1.0	38530000.0	38540000.0	3.0	2.978139877319336	1.120408296585083
1.0	38570000.0	38580000.0	3.0	2.8801217079162598	1.051002860069275
1.0	38590000.0	38600000.0	5.0	3.1940014362335205	1.2643649578094482
1.0	38610000.0	38620000.0	1.0	3.2036807537078857	1.2678749561309814
1.0	38660000.0	38670000.0	2.0	3.2732162475585938	1.305303931236267
1.0	38680000.0	38690000.0	5.0	3.3627114295959473	1.3559597730636597
1.0	38740000.0	38750000.0	6.0	3.328810453414917	1.3332351446151733
1.0	38790000.0	38800000.0	4.0	3.18048357963562	1.2553249597549438
1.0	38840000.0	38850000.0	6.0	2.984422445297241	1.1210908889770508
1.0	38860000.0	38870000.0	5.0	2.983708620071411	1.112160086631775
1.0	38970000.0	38980000.0	2.0	3.0359930992126465	1.1597496271133423
1.0	39030000.0	39040000.0	2.0	3.076443910598755	1.1870808601379395
1.0	39060000.0	39070000.0	3.0	3.0972585678100586	1.188727855682373
1.0	39070000.0	39080000.0	4.0	3.093353271484375	1.1962640285491943
1.0	39110000.0	39120000.0	1.0	3.0855631828308105	1.1891571283340454
1.0	39250000.0	39260000.0	3.0	2.954596996307373	1.1043980121612549
1.0	39620000.0	39630000.0	5.0	3.2423808574676514	1.2943099737167358
1.0	39650000.0	39660000.0	4.0	3.0077762603759766	1.140296220779419
1.0	39770000.0	39780000.0	4.0	2.7936980724334717	0.9881235957145691
1.0	39830000.0	39840000.0	5.0	2.7945830821990967	0.9889360666275024
1.0	39960000.0	39970000.0	3.0	2.8433327674865723	1.0249383449554443
1.0	39990000.0	40000000.0	4.0	3.0861029624938965	1.1943413019180298
1.0	40000000.0	40010000.0	7.0	2.8356220722198486	1.0191967487335205
1.0	40100000.0	40110000.0	4.0	3.1132280826568604	1.210187315940857
1.0	40180000.0	40190000.0	3.0	2.947920322418213	1.087802767753601
1.0	40270000.0	40280000.0	1.0	2.9732494354248047	1.1173831224441528
1.0	40360000.0	40370000.0	4.0	2.8648970127105713	1.0420284271240234
1.0	40430000.0	40440000.0	1.0	2.928809404373169	1.0857717990875244
1.0	40460000.0	40470000.0	3.0	2.6726200580596924	0.9007611274719238
1.0	40470000.0	40480000.0	1.0	2.796224355697632	0.9904425740242004
1.0	40510000.0	40520000.0	4.0	2.813925266265869	1.003400206565857
1.0	40600000.0	40610000.0	2.0	2.724599838256836	0.9384152293205261
1.0	40640000.0	40650000.0	1.0	2.67765474319458	0.9042885899543762
1.0	40660000.0	40670000.0	5.0	2.5776376724243164	0.8335062861442566
1.0	40690000.0	40700000.0	5.0	2.682173252105713	0.9074792861938477
1.0	40710000.0	40720000.0	1.0	2.5976741313934326	0.8474917411804199
1.0	40750000.0	40760000.0	1.0	2.7037854194641113	0.9233736991882324
1.0	40820000.0	40830000.0	3.0	2.610818862915039	0.8567687273025513
1.0	40840000.0	40850000.0	3.0	2.502920627593994	0.779244065284729
1.0	40870000.0	40880000.0	5.0	2.601573944091797	0.8503653407096863
1.0	40920000.0	40930000.0	1.0	2.7356855869293213	0.9462725520133972
1.0	40940000.0	40950000.0	2.0	2.726950168609619	0.9401884078979492
1.0	40960000.0	40970000.0	2.0	2.8490893840789795	1.0281435251235962
1.0	40970000.0	40980000.0	3.0	2.6086459159851074	0.8552350997924805
1.0	40990000.0	41000000.0	3.0	2.7567265033721924	0.9974058270454407
1.0	41040000.0	41050000.0	3.0	2.8612313270568848	1.0372388362884521
1.0	41100000.0	41110000.0	2.0	2.906299591064453	1.0708553791046143
1.0	41110000.0	41120000.0	2.0	3.0278327465057373	1.1542203426361084
1.0	41220000.0	41230000.0	2.0	3.2348968982696533	1.2846038341522217
1.0	41440000.0	41450000.0	1.0	2.568197727203369	0.8265819549560547
1.0	41510000.0	41520000.0	2.0	2.7077107429504395	0.9265101552009583
1.0	41530000.0	41540000.0	0.0	2.4916796684265137	0.7750212550163269
1.0	41550000.0	41560000.0	3.0	2.3832592964172363	0.7045261263847351
1.0	41560000.0	41570000.0	3.0	2.516568183898926	0.7919785976409912
1.0	41720000.0	41730000.0	2.0	2.6221210956573486	0.8647475242614746
1.0	41840000.0	41850000.0	3.0	3.0237221717834473	1.144605278968811
1.0	41930000.0	41940000.0	3.0	2.9991815090179443	1.1313775777816772
1.0	41960000.0	41970000.0	1.0	3.1574740409851074	1.2319990396499634
1.0	42020000.0	42030000.0	2.0	2.852908134460449	1.0307226181030273
1.0	42110000.0	42120000.0	3.0	2.824240207672119	1.0088820457458496
1.0	42120000.0	42130000.0	5.0	2.7552552223205566	0.9597951769828796
1.0	42130000.0	42140000.0	2.0	2.8639798164367676	1.039086103439331
1.0	42200000.0	42210000.0	5.0	2.709528923034668	0.9276716113090515
1.0	42240000.0	42250000.0	2.0	2.9152517318725586	1.0743019580841064
1.0	42290000.0	42300000.0	5.0	2.7301576137542725	0.9423395395278931
1.0	42320000.0	42330000.0	2.0	2.7692055702209473	0.9707115292549133
1.0	42390000.0	42400000.0	3.0	2.730551242828369	0.9418238401412964
1.0	42530000.0	42540000.0	2.0	2.7692887783050537	0.9700188636779785
1.0	42540000.0	42550000.0	3.0	2.879639148712158	1.0500261783599854
1.0	42570000.0	42580000.0	4.0	2.7982828617095947	0.9913429021835327
1.0	42720000.0	42730000.0	1.0	2.6983959674835205	0.9190601110458374
1.0	42750000.0	42760000.0	2.0	2.6360273361206055	0.8745317459106445
1.0	42770000.0	42780000.0	0.0	2.6897051334381104	0.912835955619812
1.0	42790000.0	42800000.0	2.0	2.8042759895324707	0.9955606460571289
1.0	42830000.0	42840000.0	1.0	2.675323009490967	0.9025662541389465
1.0	42850000.0	42860000.0	1.0	2.6701464653015137	0.898846447467804
1.0	42900000.0	42910000.0	1.0	2.4780049324035645	0.7664392590522766
1.0	42940000.0	42950000.0	1.0	2.423501491546631	0.7309967875480652
1.0	42990000.0	43000000.0	4.0	2.502903699874878	0.7826601266860962
1.0	43030000.0	43040000.0	2.0	2.4801278114318848	0.7673021554946899
1.0	43060000.0	43070000.0	3.0	2.5671708583831787	0.8263090252876282
1.0	43110000.0	43120000.0	3.0	2.692324161529541	0.9150090217590332
1.0	43180000.0	43190000.0	4.0	2.7575936317443848	0.9623018503189087
1.0	43210000.0	43220000.0	4.0	2.7129669189453125	0.9303134083747864
1.0	43240000.0	43250000.0	2.0	3.0042686462402344	1.1392855644226074
1.0	43270000.0	43280000.0	3.0	2.6831772327423096	0.9083434343338013
1.0	43340000.0	43350000.0	8.0	3.016782283782959	1.1473731994628906
1.0	43390000.0	43400000.0	2.0	2.8976521492004395	1.0699917078018188
1.0	43470000.0	43480000.0	2.0	2.935380220413208	1.0899910926818848
1.0	43500000.0	43510000.0	5.0	2.7835917472839355	0.9806516766548157
1.0	43560000.0	43570000.0	4.0	2.637082576751709	0.8753002285957336
1.0	43620000.0	43630000.0	1.0	2.6155030727386475	0.8600887060165405
1.0	43630000.0	43640000.0	2.0	2.441873550415039	0.7416044473648071
1.0	43730000.0	43740000.0	4.0	2.886373996734619	1.0552831888198853
1.0	43820000.0	43830000.0	4.0	2.599271297454834	0.8487401008605957
1.0	43910000.0	43920000.0	4.0	3.0334455966949463	1.1569151878356934
1.0	43960000.0	43970000.0	3.0	2.5669827461242676	0.8259679675102234
1.0	44110000.0	44120000.0	4.0	2.871157169342041	1.0867921113967896
1.0	44140000.0	44150000.0	6.0	2.694474935531616	0.9155996441841125
1.0	44180000.0	44190000.0	0.0	2.649669647216797	0.8843285441398621
1.0	44210000.0	44220000.0	1.0	2.6723551750183105	0.9005793333053589
1.0	44340000.0	44350000.0	3.0	2.6493115425109863	0.8841384649276733
1.0	44360000.0	44370000.0	1.0	2.814072370529175	1.0030972957611084
1.0	44490000.0	44500000.0	4.0	3.1893041133880615	1.2776539325714111
1.0	44550000.0	44560000.0	2.0	3.4214694499969482	1.38392174243927
1.0	44560000.0	44570000.0	1.0	3.2719836235046387	1.303808331489563
1.0	44680000.0	44690000.0	4.0	3.0328316688537598	1.159254789352417
1.0	44790000.0	44800000.0	2.0	2.7266361713409424	0.9396878480911255
1.0	44880000.0	44890000.0	4.0	2.8829827308654785	1.0533734560012817
1.0	44890000.0	44900000.0	2.0	2.920609951019287	1.079871416091919
1.0	44900000.0	44910000.0	3.0	2.9177145957946777	1.0775845050811768
1.0	44960000.0	44970000.0	1.0	3.0947186946868896	1.1988240480422974
1.0	44980000.0	44990000.0	4.0	3.1447598934173584	1.232661247253418
1.0	45010000.0	45020000.0	1.0	3.188765048980713	1.259423851966858
1.0	45030000.0	45040000.0	5.0	3.1718196868896484	1.2504013776779175
1.0	45060000.0	45070000.0	2.0	3.1536738872528076	1.2384918928146362
1.0	45280000.0	45290000.0	1.0	2.7184014320373535	0.952143669128418
1.0	45320000.0	45330000.0	3.0	2.509645938873291	0.7869501113891602
1.0	45360000.0	45370000.0	6.0	2.373936891555786	0.7009026408195496
1.0	45410000.0	45420000.0	3.0	2.587886333465576	0.8406293988227844
1.0	45500000.0	45510000.0	1.0	2.552495002746582	0.8160896301269531
1.0	45580000.0	45590000.0	3.0	2.521009922027588	0.7951032519340515
1.0	45600000.0	45610000.0	2.0	2.6036171913146973	0.8517048954963684
1.0	45690000.0	45700000.0	1.0	2.6457769870758057	0.8815455436706543
1.0	45760000.0	45770000.0	2.0	2.6080493927001953	0.8554547429084778
1.0	46050000.0	46060000.0	0.0	3.119988203048706	1.226372480392456
1.0	46070000.0	46080000.0	2.0	3.0667879581451416	1.1813737154006958
1.0	46140000.0	46150000.0	5.0	3.2262420654296875	1.2816917896270752
1.0	46150000.0	46160000.0	4.0	4.498898983001709	1.7478355169296265
1.0	46190000.0	46200000.0	3.0	2.749880313873291	0.9563593864440918
1.0	46230000.0	46240000.0	2.0	2.6883323192596436	0.9120559692382812
1.0	46260000.0	46270000.0	4.0	2.7004501819610596	0.9208322763442993
1.0	46320000.0	46330000.0	0.0	2.8919858932495117	1.0597105026245117
1.0	46330000.0	46340000.0	5.0	2.9074559211730957	1.0707628726959229
1.0	46370000.0	46380000.0	2.0	2.9718031883239746	1.1159249544143677
1.0	46390000.0	46400000.0	5.0	2.7773120403289795	0.9767385721206665
1.0	46400000.0	46410000.0	0.0	2.872985601425171	1.0458630323410034
1.0	46430000.0	46440000.0	1.0	3.0112128257751465	1.1430954933166504
1.0	46490000.0	46500000.0	3.0	2.991544246673584	1.1291104555130005
1.0	46640000.0	46650000.0	1.0	2.88384747505188	1.0498716831207275
1.0	46670000.0	46680000.0	1.0	2.6932384967803955	0.9156570434570312
1.0	46680000.0	46690000.0	1.0	2.8402047157287598	1.0222561359405518
1.0	46690000.0	46700000.0	3.0	2.66567325592041	0.8958214521408081
1.0	46720000.0	46730000.0	5.0	2.749920606613159	0.9566933512687683
1.0	46760000.0	46770000.0	6.0	3.045816659927368	1.2750200033187866
1.0	46840000.0	46850000.0	1.0	2.83489990234375	1.0182675123214722
1.0	46870000.0	46880000.0	7.0	2.8921704292297363	1.0597723722457886
1.0	46910000.0	46920000.0	0.0	2.8407797813415527	1.022250771522522
1.0	47070000.0	47080000.0	4.0	2.5916037559509277	0.8441052436828613
1.0	47210000.0	47220000.0	4.0	2.8226523399353027	1.0093082189559937
1.0	47280000.0	47290000.0	0.0	2.8688743114471436	1.0432065725326538
1.0	47680000.0	47690000.0	3.0	2.8197638988494873	1.0069987773895264
1.0	47710000.0	47720000.0	1.0	2.8311657905578613	1.0159375667572021
1.0	47740000.0	47750000.0	1.0	2.820061683654785	1.0076515674591064
1.0	47770000.0	47780000.0	4.0	2.600853443145752	0.8498981595039368
1.0	47810000.0	47820000.0	3.0	2.735400676727295	0.946076512336731
1.0	47870000.0	47880000.0	3.0	3.158658504486084	1.2415733337402344
1.0	47920000.0	47930000.0	1.0	3.0759854316711426	1.188022494316101
1.0	47930000.0	47940000.0	4.0	2.9817566871643066	1.122948408126831
1.0	47960000.0	47970000.0	6.0	2.8834800720214844	1.053316354751587
1.0	48060000.0	48070000.0	0.0	2.9452357292175293	1.0976715087890625
1.0	48140000.0	48150000.0	1.0	3.1394665241241455	1.2283804416656494
1.0	48160000.0	48170000.0	2.0	2.9865341186523438	1.1265335083007812
1.0	48190000.0	48200000.0	4.0	3.082899570465088	1.1923103332519531
1.0	48290000.0	48300000.0	3.0	3.5419654846191406	1.4426724910736084
1.0	48300000.0	48310000.0	3.0	3.6261696815490723	1.4796241521835327
1.0	48340000.0	48350000.0	3.0	3.539414167404175	1.436694860458374
1.0	48410000.0	48420000.0	3.0	3.349461793899536	1.3373775482177734
1.0	48600000.0	48610000.0	2.0	2.7700321674346924	0.9673859477043152
1.0	48660000.0	48670000.0	3.0	2.7021572589874268	0.9200731515884399
1.0	48680000.0	48690000.0	4.0	2.578537702560425	0.8377590179443359
1.0	48700000.0	48710000.0	6.0	2.5405406951904297	0.815255343914032
1.0	48730000.0	48740000.0	4.0	2.2995409965515137	0.678701639175415
1.0	48860000.0	48870000.0	2.0	2.4588112831115723	0.7542046904563904
1.0	49030000.0	49040000.0	0.0	2.2275938987731934	0.6425262689590454
1.0	49070000.0	49080000.0	2.0	2.3473682403564453	0.702743649482727
1.0	49160000.0	49170000.0	2.0	2.7197935581207275	0.932096004486084
1.0	49190000.0	49200000.0	1.0	2.566371202468872	0.8257487416267395
1.0	49290000.0	49300000.0	4.0	2.752711772918701	0.9539772272109985
1.0	49330000.0	49340000.0	2.0	2.8092446327209473	0.9912565350532532
1.0	49340000.0	49350000.0	1.0	2.751877784729004	0.9533983469009399
1.0	49360000.0	49370000.0	2.0	2.8544116020202637	1.0209531784057617
1.0	49670000.0	49680000.0	2.0	2.703953504562378	0.9543917775154114
1.0	49690000.0	49700000.0	3.0	2.6904990673065186	0.9361306428909302
1.0	49910000.0	49920000.0	4.0	4.129886150360107	1.6390893459320068
1.0	49950000.0	49960000.0	3.0	3.9333865642547607	1.5741736888885498
1.0	49960000.0	49970000.0	1.0	3.9351394176483154	1.5758463144302368
1.0	49990000.0	50000000.0	4.0	3.608258008956909	1.4320156574249268
1.0	50040000.0	50050000.0	1.0	4.030710220336914	1.6038659811019897
1.0	50070000.0	50080000.0	3.0	3.575237989425659	1.4153236150741577
1.0	50110000.0	50120000.0	3.0	3.1144042015075684	1.178802251815796
1.0	50160000.0	50170000.0	2.0	3.0878586769104004	1.1654397249221802
1.0	50170000.0	50180000.0	0.0	3.2263476848602295	1.238048791885376
1.0	50240000.0	50250000.0	3.0	2.6073360443115234	0.918971836566925
1.0	50260000.0	50270000.0	2.0	2.6304874420166016	0.9043723344802856
1.0	50270000.0	50280000.0	1.0	2.6706457138061523	0.9491089582443237
1.0	50330000.0	50340000.0	4.0	2.3258585929870605	0.7943577766418457
1.0	50410000.0	50420000.0	3.0	2.4592411518096924	0.8090564012527466
1.0	50480000.0	50490000.0	1.0	2.700411081314087	0.9233560562133789
1.0	50820000.0	50830000.0	3.0	2.9640095233917236	1.1085340976715088
1.0	50880000.0	50890000.0	6.0	2.776045322418213	0.9713579416275024
1.0	50910000.0	50920000.0	2.0	2.5620131492614746	0.8226367235183716
1.0	50990000.0	51000000.0	2.0	2.5368664264678955	0.8070265054702759
1.0	51120000.0	51130000.0	0.0	2.6636040210723877	0.893628716468811
1.0	51150000.0	51160000.0	2.0	2.6681482791900635	0.8973796963691711
1.0	51230000.0	51240000.0	4.0	2.5562758445739746	0.8188058137893677
1.0	51300000.0	51310000.0	0.0	2.614551544189453	0.8593944311141968
1.0	51340000.0	51350000.0	0.0	2.654003858566284	0.8874331712722778
1.0	51400000.0	51410000.0	2.0	2.5139012336730957	0.7898203134536743
1.0	51500000.0	51510000.0	1.0	2.834589719772339	1.0181257724761963
1.0	51530000.0	51540000.0	4.0	2.765821933746338	0.9680370092391968
1.0	51550000.0	51560000.0	7.0	2.764176845550537	0.9668174982070923
1.0	51640000.0	51650000.0	8.0	2.763094902038574	0.9659466743469238
1.0	51660000.0	51670000.0	3.0	2.5765058994293213	0.8327387571334839
1.0	51670000.0	51680000.0	2.0	2.543732166290283	0.8102595210075378
1.0	51760000.0	51770000.0	2.0	2.645334005355835	0.8811939358711243
1.0	51820000.0	51830000.0	4.0	2.719910144805908	0.9348201751708984
1.0	51830000.0	51840000.0	2.0	2.7639875411987305	0.9668735265731812
1.0	51860000.0	51870000.0	3.0	2.79258131980896	0.9872860908508301
1.0	51900000.0	51910000.0	5.0	2.887000560760498	1.055829644203186
1.0	51910000.0	51920000.0	0.0	2.969426155090332	1.1147432327270508
1.0	52020000.0	52030000.0	4.0	2.869567394256592	1.0428763628005981
1.0	52100000.0	52110000.0	5.0	3.0611519813537598	1.1777031421661377
1.0	52140000.0	52150000.0	3.0	3.0105197429656982	1.1433838605880737
1.0	52200000.0	52210000.0	5.0	3.2279930114746094	1.2816405296325684
1.0	52450000.0	52460000.0	1.0	3.0082359313964844	1.1416512727737427
1.0	52480000.0	52490000.0	1.0	2.817082643508911	1.005683183670044
1.0	52580000.0	52590000.0	1.0	2.830111026763916	1.014415979385376
1.0	52620000.0	52630000.0	3.0	2.630187511444092	0.8704937100410461
1.0	52690000.0	52700000.0	2.0	2.6186399459838867	0.8622881174087524
1.0	52920000.0	52930000.0	2.0	2.779325008392334	0.9778984189033508
1.0	52980000.0	52990000.0	3.0	2.9599099159240723	1.107853651046753
1.0	53000000.0	53010000.0	3.0	2.9281764030456543	1.0849168300628662
1.0	53060000.0	53070000.0	2.0	3.087777614593506	1.202492356300354
1.0	53130000.0	53140000.0	2.0	3.0080254077911377	1.1419024467468262
1.0	53160000.0	53170000.0	4.0	2.8474128246307373	1.0272095203399658
1.0	53170000.0	53180000.0	2.0	3.0504796504974365	1.1711876392364502
1.0	53210000.0	53220000.0	6.0	3.1934611797332764	1.2636183500289917
1.0	53250000.0	53260000.0	4.0	3.093412399291992	1.1939246654510498
1.0	53290000.0	53300000.0	5.0	3.076829433441162	1.1849740743637085
1.0	53310000.0	53320000.0	1.0	3.419483184814453	1.3822768926620483
1.0	53380000.0	53390000.0	6.0	3.168168544769287	1.256130576133728
1.0	53410000.0	53420000.0	3.0	2.940640926361084	1.0937507152557373
1.0	53450000.0	53460000.0	2.0	2.78303861618042	0.9805593490600586
1.0	53480000.0	53490000.0	1.0	2.920422315597534	1.0829341411590576
1.0	53570000.0	53580000.0	2.0	2.781503677368164	0.9796298146247864
1.0	53680000.0	53690000.0	6.0	2.883768081665039	1.0912832021713257
1.0	53710000.0	53720000.0	1.0	2.6278746128082275	0.8688980340957642
1.0	53720000.0	53730000.0	1.0	2.5620429515838623	0.8222954869270325
1.0	53750000.0	53760000.0	2.0	2.6761887073516846	0.9034585952758789
1.0	53760000.0	53770000.0	3.0	2.863513231277466	1.0386874675750732
1.0	53790000.0	53800000.0	4.0	2.627213716506958	0.8683309555053711
1.0	53800000.0	53810000.0	1.0	2.918661594390869	1.0781452655792236
1.0	53910000.0	53920000.0	3.0	2.9296648502349854	1.086021065711975
1.0	53970000.0	53980000.0	1.0	3.104985237121582	1.2066322565078735
1.0	54000000.0	54010000.0	7.0	3.001450777053833	1.1332194805145264
1.0	54010000.0	54020000.0	2.0	3.0143394470214844	1.1460453271865845
1.0	54060000.0	54070000.0	1.0	2.9783668518066406	1.1173275709152222
1.0	54070000.0	54080000.0	1.0	2.948080539703369	1.098739504814148
1.0	54100000.0	54110000.0	2.0	3.1458067893981934	1.2333762645721436
1.0	54230000.0	54240000.0	6.0	2.620663642883301	0.8637243509292603
1.0	54240000.0	54250000.0	4.0	2.6148314476013184	0.8596031069755554
1.0	54270000.0	54280000.0	3.0	2.73701548576355	0.947027325630188
1.0	54290000.0	54300000.0	4.0	2.621413469314575	0.8642526865005493
1.0	54410000.0	54420000.0	2.0	2.746852397918701	0.9536811709403992
1.0	54420000.0	54430000.0	1.0	2.7153751850128174	0.9316412210464478
1.0	54430000.0	54440000.0	1.0	2.6220738887786865	0.864757239818573
1.0	54470000.0	54480000.0	5.0	2.7097816467285156	0.9264159202575684
1.0	54530000.0	54540000.0	1.0	2.647327423095703	0.882606029510498
1.0	54580000.0	54590000.0	2.0	2.651228904724121	0.8853874206542969
1.0	54600000.0	54610000.0	4.0	2.5055699348449707	0.7847616672515869
1.0	54610000.0	54620000.0	2.0	2.58624529838562	0.8395469784736633
1.0	54650000.0	54660000.0	1.0	2.7298660278320312	0.9418914914131165
1.0	54680000.0	54690000.0	1.0	2.914827823638916	1.0760055780410767
1.0	54720000.0	54730000.0	3.0	2.881542921066284	1.0512580871582031
1.0	54790000.0	54800000.0	0.0	2.6605215072631836	0.8920483589172363
1.0	54820000.0	54830000.0	2.0	2.8176140785217285	1.0053904056549072
1.0	54840000.0	54850000.0	0.0	2.903430461883545	1.0673319101333618
1.0	54920000.0	54930000.0	3.0	2.6402177810668945	0.8776277303695679
1.0	55000000.0	55010000.0	3.0	2.8495068550109863	1.028472661972046
1.0	55170000.0	55180000.0	1.0	2.851797103881836	1.0310543775558472
1.0	55220000.0	55230000.0	3.0	2.7164249420166016	0.9325383901596069
1.0	55260000.0	55270000.0	8.0	3.039708137512207	1.1707876920700073
1.0	55270000.0	55280000.0	0.0	2.986997127532959	1.1262974739074707
1.0	55280000.0	55290000.0	4.0	2.8650565147399902	1.0404977798461914
1.0	55310000.0	55320000.0	1.0	2.9565067291259766	1.1036427021026611
1.0	55390000.0	55400000.0	4.0	2.471125364303589	0.7618146538734436
1.0	55400000.0	55410000.0	1.0	2.7132740020751953	0.930023193359375
1.0	55420000.0	55430000.0	3.0	2.7137911319732666	0.930218517780304
1.0	55430000.0	55440000.0	1.0	2.7972941398620605	0.9908205270767212
1.0	55510000.0	55520000.0	2.0	2.875445604324341	1.047224760055542
1.0	55570000.0	55580000.0	2.0	2.7274672985076904	0.9402694702148438
1.0	55620000.0	55630000.0	3.0	2.759625196456909	0.9637056589126587
1.0	55650000.0	55660000.0	2.0	2.5831685066223145	0.8374656438827515
1.0	55690000.0	55700000.0	2.0	2.727586269378662	0.9401875734329224
1.0	55800000.0	55810000.0	1.0	2.9572067260742188	1.1019842624664307
1.0	55860000.0	55870000.0	1.0	3.080392360687256	1.1819148063659668
1.0	55900000.0	55910000.0	2.0	2.8370211124420166	1.0145891904830933
1.0	55910000.0	55920000.0	2.0	2.9790573120117188	1.106656551361084
1.0	55930000.0	55940000.0	4.0	2.7894492149353027	0.9800226092338562
1.0	55980000.0	55990000.0	4.0	2.729483127593994	0.9406381845474243
1.0	55990000.0	56000000.0	1.0	2.8245949745178223	1.0025781393051147
1.0	56040000.0	56050000.0	0.0	3.0890347957611084	1.1795697212219238
1.0	56080000.0	56090000.0	4.0	3.0275259017944336	1.1367604732513428
1.0	56090000.0	56100000.0	5.0	2.938887119293213	1.0775928497314453
1.0	56110000.0	56120000.0	4.0	3.174196720123291	1.2287510633468628
1.0	56200000.0	56210000.0	8.0	2.8884339332580566	1.0441672801971436
1.0	56240000.0	56250000.0	0.0	3.1398255825042725	1.2076544761657715
1.0	56310000.0	56320000.0	1.0	2.973816394805908	1.10004723072052
1.0	56320000.0	56330000.0	4.0	2.9277846813201904	1.0709822177886963
1.0	56360000.0	56370000.0	2.0	3.193946361541748	1.2368919849395752
1.0	56400000.0	56410000.0	3.0	3.0686161518096924	1.1667354106903076
1.0	56420000.0	56430000.0	6.0	2.9941115379333496	1.113700032234192
1.0	56480000.0	56490000.0	0.0	3.160255193710327	1.2147114276885986
1.0	56550000.0	56560000.0	2.0	2.2421481609344482	0.6268141269683838
1.0	56580000.0	56590000.0	7.0	2.184359073638916	0.6325836181640625
1.0	56610000.0	56620000.0	1.0	2.4868884086608887	0.774775505065918
1.0	56720000.0	56730000.0	3.0	2.643247604370117	0.8804678916931152
1.0	56730000.0	56740000.0	2.0	2.5106594562530518	0.7874645590782166
1.0	56780000.0	56790000.0	3.0	2.709462881088257	0.9271221160888672
1.0	56790000.0	56800000.0	3.0	2.772400379180908	0.9700878262519836
1.0	56800000.0	56810000.0	1.0	2.88321852684021	1.0422919988632202
1.0	56810000.0	56820000.0	0.0	2.806704044342041	0.9899908900260925
1.0	56840000.0	56850000.0	1.0	2.7176365852355957	0.9328866004943848
1.0	56870000.0	56880000.0	2.0	2.845273971557617	1.0251071453094482
1.0	56900000.0	56910000.0	1.0	2.5854320526123047	0.8391144871711731
1.0	57030000.0	57040000.0	1.0	3.139329433441162	1.221732497215271
1.0	57090000.0	57100000.0	1.0	2.7846791744232178	0.9766364097595215
1.0	57110000.0	57120000.0	3.0	2.7244656085968018	0.9373149871826172
1.0	57180000.0	57190000.0	4.0	2.524075984954834	0.7995397448539734
1.0	57260000.0	57270000.0	4.0	2.719655990600586	0.9321173429489136
1.0	57300000.0	57310000.0	3.0	2.708141803741455	0.9240835905075073
1.0	57390000.0	57400000.0	2.0	2.7453508377075195	0.9490566253662109
1.0	57460000.0	57470000.0	2.0	3.0237369537353516	1.1343212127685547
1.0	57490000.0	57500000.0	1.0	3.00679349899292	1.1282994747161865
1.0	57500000.0	57510000.0	2.0	3.1667556762695312	1.2243396043777466
1.0	57580000.0	57590000.0	3.0	3.5910727977752686	1.4530917406082153
1.0	57610000.0	57620000.0	8.0	3.4927921295166016	1.4072294235229492
1.0	57640000.0	57650000.0	5.0	3.6653239727020264	1.482701063156128
1.0	57790000.0	57800000.0	5.0	3.527106523513794	1.4228134155273438
1.0	57820000.0	57830000.0	3.0	3.6583786010742188	1.4749202728271484
1.0	57890000.0	57900000.0	3.0	3.6006226539611816	1.457984209060669
1.0	57940000.0	57950000.0	3.0	3.4024176597595215	1.3491098880767822
1.0	57980000.0	57990000.0	5.0	3.2091126441955566	1.2402889728546143
1.0	58050000.0	58060000.0	2.0	3.1909234523773193	1.2283275127410889
1.0	58060000.0	58070000.0	4.0	2.9160969257354736	1.0630682706832886
1.0	58070000.0	58080000.0	3.0	3.0707404613494873	1.160564661026001
1.0	58120000.0	58130000.0	3.0	3.1714794635772705	1.2135097980499268
1.0	58180000.0	58190000.0	3.0	3.1516129970550537	1.204907774925232
1.0	58190000.0	58200000.0	1.0	3.45483136177063	1.365487813949585
1.0	58230000.0	58240000.0	3.0	3.219529628753662	1.2427279949188232
1.0	58240000.0	58250000.0	3.0	3.415773391723633	1.3555443286895752
1.0	58280000.0	58290000.0	2.0	3.267423152923584	1.276930332183838
1.0	58300000.0	58310000.0	1.0	3.4748528003692627	1.3911106586456299
1.0	58310000.0	58320000.0	4.0	3.287358522415161	1.2890989780426025
1.0	58330000.0	58340000.0	1.0	3.1108126640319824	1.187788963317871
1.0	58430000.0	58440000.0	1.0	3.5316340923309326	1.410158634185791
1.0	58450000.0	58460000.0	1.0	3.2203330993652344	1.2549874782562256
1.0	58560000.0	58570000.0	0.0	3.0120739936828613	1.120706558227539
1.0	58620000.0	58630000.0	1.0	2.8328514099121094	1.0077847242355347
1.0	58670000.0	58680000.0	4.0	2.845512628555298	1.0156322717666626
1.0	58700000.0	58710000.0	4.0	2.872342109680176	1.0342518091201782
1.0	58710000.0	58720000.0	5.0	2.8780267238616943	1.048733115196228
1.0	58850000.0	58860000.0	1.0	2.5719258785247803	0.829832911491394
1.0	58900000.0	58910000.0	1.0	2.595151901245117	0.8458272814750671
1.0	58990000.0	59000000.0	3.0	2.5385284423828125	0.8068140149116516
1.0	59010000.0	59020000.0	5.0	2.7795920372009277	0.9735730290412903
1.0	59130000.0	59140000.0	1.0	2.8973488807678223	1.062705636024475
1.0	59140000.0	59150000.0	3.0	2.80928373336792	0.9993094205856323
1.0	59150000.0	59160000.0	2.0	2.8453586101531982	1.02540922164917
1.0	59210000.0	59220000.0	2.0	2.7214863300323486	0.9360187649726868
1.0	59230000.0	59240000.0	2.0	2.631240129470825	0.871253490447998
1.0	59270000.0	59280000.0	0.0	2.686300754547119	0.910927951335907
1.0	59320000.0	59330000.0	3.0	2.3005080223083496	0.6586109399795532
1.0	59370000.0	59380000.0	0.0	2.3379464149475098	0.6837966442108154
1.0	59400000.0	59410000.0	1.0	2.169205904006958	0.5933374166488647
1.0	59460000.0	59470000.0	1.0	2.289938449859619	0.6533530950546265
1.0	59470000.0	59480000.0	0.0	2.361555337905884	0.6968255639076233
1.0	59490000.0	59500000.0	0.0	2.356600522994995	0.691694974899292
1.0	59550000.0	59560000.0	3.0	2.5805630683898926	0.8356790542602539
1.0	59590000.0	59600000.0	3.0	2.7043280601501465	0.9233361482620239
1.0	59640000.0	59650000.0	3.0	2.738828182220459	0.9486565589904785
1.0	59710000.0	59720000.0	0.0	2.6149818897247314	0.8598465919494629
1.0	59750000.0	59760000.0	5.0	2.640308141708374	0.8775733709335327
1.0	59770000.0	59780000.0	5.0	2.6308555603027344	0.8708931803703308
1.0	59810000.0	59820000.0	3.0	2.6423206329345703	0.8790748715400696
1.0	59860000.0	59870000.0	2.0	2.9620778560638428	1.1021672487258911
1.0	59880000.0	59890000.0	3.0	2.978626251220703	1.1151204109191895
1.0	59900000.0	59910000.0	5.0	2.977705955505371	1.1144030094146729
1.0	59910000.0	59920000.0	2.0	3.0470614433288574	1.1622623205184937
1.0	60000000.0	60010000.0	3.0	2.665987253189087	0.8956735730171204
1.0	60020000.0	60030000.0	0.0	2.9760959148406982	1.1104085445404053
1.0	60030000.0	60040000.0	3.0	2.8856747150421143	1.0500385761260986
1.0	60130000.0	60140000.0	2.0	2.877516269683838	1.0485676527023315
1.0	60140000.0	60150000.0	4.0	2.940579891204834	1.093481421470642
1.0	60190000.0	60200000.0	2.0	2.8281993865966797	1.0137321949005127
1.0	60250000.0	60260000.0	2.0	2.9449939727783203	1.0855780839920044
1.0	60320000.0	60330000.0	2.0	3.1562609672546387	1.2251975536346436
1.0	60370000.0	60380000.0	3.0	3.118800640106201	1.1969633102416992
1.0	60390000.0	60400000.0	5.0	3.2462146282196045	1.2791001796722412
1.0	60490000.0	60500000.0	5.0	3.4447484016418457	1.3759944438934326
1.0	60590000.0	60600000.0	2.0	3.4838948249816895	1.3977149724960327
1.0	60610000.0	60620000.0	1.0	3.4811577796936035	1.3961654901504517
1.0	60650000.0	60660000.0	3.0	3.499269485473633	1.392716884613037
1.0	60690000.0	60700000.0	3.0	3.1892504692077637	1.2301021814346313
1.0	60720000.0	60730000.0	3.0	3.6720035076141357	1.4817582368850708
1.0	60840000.0	60850000.0	1.0	2.6121726036071777	0.8578218221664429
1.0	60850000.0	60860000.0	0.0	3.644073009490967	1.4575014114379883
1.0	60870000.0	60880000.0	4.0	3.3409390449523926	1.317522644996643
1.0	60880000.0	60890000.0	1.0	3.6687557697296143	1.4690426588058472
1.0	60980000.0	60990000.0	5.0	3.543841600418091	1.4151113033294678
1.0	61000000.0	61010000.0	5.0	3.89921498298645	1.567581057548523
1.0	61020000.0	61030000.0	5.0	4.113329887390137	1.6410653591156006
1.0	61030000.0	61040000.0	9.0	3.3849167823791504	1.3476439714431763
1.0	61060000.0	61070000.0	2.0	3.9002366065979004	1.5657713413238525
1.0	61090000.0	61100000.0	7.0	3.350999355316162	1.3171418905258179
1.0	61120000.0	61130000.0	4.0	3.2478299140930176	1.2654470205307007
1.0	61150000.0	61160000.0	1.0	2.87381649017334	1.032517671585083
1.0	61180000.0	61190000.0	0.0	2.8095879554748535	0.9923474192619324
1.0	61290000.0	61300000.0	3.0	2.6159591674804688	0.8615756034851074
1.0	61300000.0	61310000.0	4.0	2.6253952980041504	0.8686171770095825
1.0	61310000.0	61320000.0	5.0	2.4944205284118652	0.7778018116950989
1.0	61320000.0	61330000.0	3.0	2.6183021068573	0.8633509874343872
1.0	61410000.0	61420000.0	3.0	2.906972646713257	1.0645420551300049
1.0	61450000.0	61460000.0	2.0	2.667970657348633	0.8976399302482605
1.0	61460000.0	61470000.0	2.0	2.8766884803771973	1.04850172996521
1.0	61520000.0	61530000.0	2.0	2.7514140605926514	0.9577119946479797
1.0	61530000.0	61540000.0	4.0	2.728595733642578	0.941308319568634
1.0	61550000.0	61560000.0	6.0	3.060663938522339	1.1771986484527588
1.0	61600000.0	61610000.0	1.0	2.9986681938171387	1.1342494487762451
1.0	61630000.0	61640000.0	4.0	3.020533323287964	1.1427935361862183
1.0	61670000.0	61680000.0	5.0	3.0019214153289795	1.1361795663833618
1.0	61680000.0	61690000.0	3.0	3.3219165802001953	1.3349472284317017
1.0	61720000.0	61730000.0	4.0	3.4458305835723877	1.3898694515228271
1.0	61750000.0	61760000.0	1.0	3.267016649246216	1.2973209619522095
1.0	61840000.0	61850000.0	3.0	3.1098008155822754	1.2021429538726807
1.0	61890000.0	61900000.0	3.0	2.9359021186828613	1.0914032459259033
1.0	61940000.0	61950000.0	4.0	3.1220433712005615	1.1974050998687744
1.0	61980000.0	61990000.0	3.0	2.743043899536133	0.9508932828903198
1.0	62020000.0	62030000.0	5.0	2.6458020210266113	0.8814849853515625
1.0	62030000.0	62040000.0	1.0	2.7238917350769043	0.9379677772521973
1.0	62100000.0	62110000.0	5.0	2.6141371726989746	0.8591021299362183
1.0	62120000.0	62130000.0	3.0	2.9366612434387207	1.0920928716659546
1.0	62140000.0	62150000.0	6.0	2.850879669189453	1.0298384428024292
1.0	62190000.0	62200000.0	2.0	3.1306183338165283	1.2392995357513428
1.0	62230000.0	62240000.0	4.0	3.0931360721588135	1.199875831604004
1.0	62270000.0	62280000.0	6.0	3.174051523208618	1.2479009628295898
1.0	62280000.0	62290000.0	5.0	3.092683792114258	1.1999691724777222
1.0	62370000.0	62380000.0	1.0	3.0202441215515137	1.1502970457077026
1.0	62500000.0	62510000.0	1.0	2.7676784992218018	0.9695373773574829
1.0	62530000.0	62540000.0	3.0	2.8407766819000244	1.0226678848266602
1.0	62600000.0	62610000.0	2.0	2.6601407527923584	0.8918882608413696
1.0	62610000.0	62620000.0	3.0	2.6274971961975098	0.8685606122016907
1.0	62620000.0	62630000.0	1.0	2.622694492340088	0.8651647567749023
1.0	62630000.0	62640000.0	5.0	2.776784896850586	0.9754625558853149
1.0	62660000.0	62670000.0	6.0	2.761730432510376	0.9649261236190796
1.0	62690000.0	62700000.0	3.0	2.8599350452423096	1.0357269048690796
1.0	62700000.0	62710000.0	1.0	2.862074375152588	1.0378081798553467
1.0	62720000.0	62730000.0	4.0	2.8009133338928223	0.9930556416511536
1.0	62780000.0	62790000.0	2.0	2.7228763103485107	0.9367928504943848
1.0	62800000.0	62810000.0	5.0	2.7152063846588135	0.9313468933105469
1.0	62860000.0	62870000.0	4.0	2.633338689804077	0.8727169036865234
1.0	62870000.0	62880000.0	2.0	2.756884813308716	0.9612157940864563
1.0	62890000.0	62900000.0	4.0	2.53851318359375	0.80646812915802
1.0	62930000.0	62940000.0	5.0	2.5089004039764404	0.786605715751648
1.0	63330000.0	63340000.0	1.0	2.8580944538116455	1.0303974151611328
1.0	63350000.0	63360000.0	2.0	2.9245383739471436	1.0823413133621216
1.0	63390000.0	63400000.0	3.0	3.113706588745117	1.2013498544692993
1.0	63410000.0	63420000.0	4.0	3.2208359241485596	1.2759288549423218
1.0	63450000.0	63460000.0	1.0	3.1395068168640137	1.2179067134857178
1.0	63560000.0	63570000.0	4.0	3.318024158477783	1.317064881324768
1.0	63570000.0	63580000.0	0.0	3.2546229362487793	1.286757469177246
1.0	63580000.0	63590000.0	1.0	3.244408369064331	1.2723405361175537
1.0	63620000.0	63630000.0	2.0	3.1644222736358643	1.2244621515274048
1.0	63650000.0	63660000.0	5.0	3.0144543647766113	1.1311006546020508
1.0	63700000.0	63710000.0	1.0	2.749354839324951	0.9572955369949341
1.0	63710000.0	63720000.0	3.0	3.1746737957000732	1.2284234762191772
1.0	63760000.0	63770000.0	8.0	3.008413553237915	1.1313308477401733
1.0	63790000.0	63800000.0	2.0	3.176755428314209	1.2525722980499268
1.0	63810000.0	63820000.0	2.0	3.1970438957214355	1.2636940479278564
1.0	63820000.0	63830000.0	7.0	3.079035520553589	1.1803185939788818
1.0	63850000.0	63860000.0	3.0	3.2499778270721436	1.2783094644546509
1.0	63860000.0	63870000.0	4.0	2.942453384399414	1.0957361459732056
1.0	63870000.0	63880000.0	3.0	2.9034626483917236	1.059988260269165
1.0	64000000.0	64010000.0	3.0	2.622257709503174	0.8648443222045898
1.0	64100000.0	64110000.0	0.0	2.907360315322876	1.0678367614746094
1.0	64150000.0	64160000.0	2.0	2.348048210144043	0.6862788200378418
1.0	64180000.0	64190000.0	2.0	2.3503851890563965	0.6884778738021851
1.0	64200000.0	64210000.0	1.0	2.5898468494415283	0.845988929271698
1.0	64270000.0	64280000.0	3.0	2.559685230255127	0.8229729533195496
1.0	64320000.0	64330000.0	2.0	2.773759365081787	0.9693792462348938
1.0	64330000.0	64340000.0	3.0	2.870267629623413	1.0355876684188843
1.0	64490000.0	64500000.0	3.0	3.1403889656066895	1.2078731060028076
1.0	64500000.0	64510000.0	3.0	3.179232120513916	1.2366225719451904
1.0	64530000.0	64540000.0	2.0	3.164616584777832	1.2230660915374756
1.0	64580000.0	64590000.0	2.0	3.0037055015563965	1.120971918106079
1.0	64610000.0	64620000.0	4.0	2.8471264839172363	1.0181478261947632
1.0	64760000.0	64770000.0	3.0	2.7542471885681152	0.9550265073776245
1.0	64800000.0	64810000.0	3.0	2.6969151496887207	0.9168953895568848
1.0	64860000.0	64870000.0	3.0	2.503945827484131	0.7931034564971924
1.0	64880000.0	64890000.0	1.0	2.322356700897217	0.6747719049453735
1.0	64900000.0	64910000.0	3.0	2.5433011054992676	0.8193066716194153
1.0	64910000.0	64920000.0	4.0	2.4487080574035645	0.7687188386917114
1.0	65090000.0	65100000.0	0.0	3.025639772415161	1.1417349576950073
1.0	65130000.0	65140000.0	4.0	2.9110054969787598	1.0627830028533936
1.0	65330000.0	65340000.0	2.0	2.7929482460021973	0.987639307975769
1.0	65370000.0	65380000.0	1.0	2.9898626804351807	1.1281760931015015
1.0	65410000.0	65420000.0	2.0	3.0185036659240723	1.1484686136245728
1.0	65480000.0	65490000.0	2.0	2.5751616954803467	0.8318243026733398
1.0	65490000.0	65500000.0	5.0	2.553434371948242	0.816747784614563
1.0	65500000.0	65510000.0	3.0	2.5568554401397705	0.8190106153488159
1.0	65510000.0	65520000.0	2.0	2.771772861480713	0.972918689250946
1.0	65550000.0	65560000.0	2.0	3.09254789352417	1.1899077892303467
1.0	65580000.0	65590000.0	3.0	2.9661319255828857	1.1155179738998413
1.0	65650000.0	65660000.0	8.0	2.946408748626709	1.096552848815918
1.0	65680000.0	65690000.0	5.0	3.067640781402588	1.172330617904663
1.0	65760000.0	65770000.0	2.0	2.989717960357666	1.1212363243103027
1.0	65920000.0	65930000.0	1.0	2.51672101020813	0.792137861251831
1.0	66040000.0	66050000.0	1.0	2.299996852874756	0.6639560461044312
1.0	66050000.0	66060000.0	5.0	2.192227602005005	0.6179877519607544
1.0	66260000.0	66270000.0	1.0	3.4689109325408936	1.3939281702041626
1.0	66330000.0	66340000.0	6.0	3.5108141899108887	1.4138072729110718
1.0	66380000.0	66390000.0	4.0	3.8249592781066895	1.5453698635101318
1.0	66390000.0	66400000.0	6.0	3.5651791095733643	1.4350390434265137
1.0	66420000.0	66430000.0	4.0	3.690695285797119	1.5013065338134766
1.0	66430000.0	66440000.0	4.0	3.644707202911377	1.479943037033081
1.0	66510000.0	66520000.0	5.0	3.5399398803710938	1.4307937622070312
1.0	66530000.0	66540000.0	3.0	3.535356044769287	1.429519534111023
1.0	66600000.0	66610000.0	4.0	3.4830081462860107	1.4050897359848022
1.0	66610000.0	66620000.0	6.0	3.4062180519104004	1.364973545074463
1.0	66640000.0	66650000.0	3.0	3.3214030265808105	1.3212465047836304
1.0	66700000.0	66710000.0	4.0	3.3404388427734375	1.3323814868927002
1.0	66710000.0	66720000.0	3.0	3.2589144706726074	1.2873185873031616
1.0	66790000.0	66800000.0	3.0	2.832796812057495	1.076600432395935
1.0	66830000.0	66840000.0	1.0	3.072631359100342	1.1824569702148438
1.0	66870000.0	66880000.0	2.0	2.7609703540802	0.9608643651008606
1.0	66990000.0	67000000.0	4.0	3.2873053550720215	1.2996877431869507
1.0	67010000.0	67020000.0	4.0	3.2258071899414062	1.2621408700942993
1.0	67060000.0	67070000.0	8.0	3.1917755603790283	1.242039680480957
1.0	67100000.0	67110000.0	6.0	3.268207550048828	1.285465955734253
1.0	67140000.0	67150000.0	3.0	3.308868408203125	1.3110733032226562
1.0	67240000.0	67250000.0	4.0	2.5851643085479736	0.838533878326416
1.0	67340000.0	67350000.0	4.0	2.6433627605438232	0.880743682384491
1.0	67390000.0	67400000.0	0.0	3.35017728805542	1.374798059463501
1.0	67410000.0	67420000.0	2.0	2.950723171234131	1.0939289331436157
1.0	67560000.0	67570000.0	2.0	2.8721559047698975	1.0351414680480957
1.0	67660000.0	67670000.0	3.0	2.7455339431762695	0.9500507116317749
1.0	67720000.0	67730000.0	1.0	2.7627174854278564	0.963649570941925
1.0	67730000.0	67740000.0	0.0	2.8139050006866455	0.9974257349967957
1.0	67740000.0	67750000.0	0.0	2.829824209213257	1.0073394775390625
1.0	67760000.0	67770000.0	3.0	2.895667314529419	1.0560600757598877
1.0	67980000.0	67990000.0	2.0	2.760441541671753	0.9619804620742798
1.0	68020000.0	68030000.0	5.0	2.7453866004943848	0.9532465934753418
1.0	68030000.0	68040000.0	2.0	2.81857967376709	1.0056596994400024
1.0	68090000.0	68100000.0	2.0	2.835306167602539	1.0179786682128906
1.0	68140000.0	68150000.0	4.0	2.5530433654785156	0.8165413737297058
1.0	68180000.0	68190000.0	4.0	2.721640110015869	0.9363044500350952
1.0	68230000.0	68240000.0	2.0	2.7585337162017822	0.962803840637207
1.0	68240000.0	68250000.0	3.0	2.6290316581726074	0.8696534037590027
1.0	68270000.0	68280000.0	4.0	2.7252280712127686	0.9384984970092773
1.0	68340000.0	68350000.0	4.0	2.86240816116333	1.0303882360458374
1.0	68350000.0	68360000.0	1.0	2.9007744789123535	1.0596295595169067
1.0	68390000.0	68400000.0	2.0	2.815122604370117	0.9959524273872375
1.0	68400000.0	68410000.0	2.0	2.8152945041656494	0.9971524477005005
1.0	68440000.0	68450000.0	6.0	2.7402052879333496	0.9456382989883423
1.0	68580000.0	68590000.0	3.0	2.5748603343963623	0.8314473032951355
1.0	68590000.0	68600000.0	7.0	2.517183780670166	0.7924977540969849
1.0	68680000.0	68690000.0	3.0	2.7966418266296387	0.9870109558105469
1.0	68690000.0	68700000.0	4.0	2.7396140098571777	0.9675946235656738
1.0	68720000.0	68730000.0	2.0	2.887887477874756	1.0419574975967407
1.0	68780000.0	68790000.0	1.0	2.772874593734741	0.9692685008049011
1.0	68800000.0	68810000.0	4.0	2.9012298583984375	1.0528086423873901
1.0	68830000.0	68840000.0	3.0	2.9469571113586426	1.083308219909668
1.0	68840000.0	68850000.0	6.0	2.7217609882354736	0.9332658648490906
1.0	68860000.0	68870000.0	2.0	2.856844902038574	1.0218827724456787
1.0	68920000.0	68930000.0	4.0	3.2191646099090576	1.2536418437957764
1.0	68990000.0	69000000.0	1.0	3.9259696006774902	1.5813803672790527
1.0	69020000.0	69030000.0	3.0	3.7553157806396484	1.5070229768753052
1.0	69030000.0	69040000.0	6.0	3.4447226524353027	1.3720650672912598
1.0	69040000.0	69050000.0	5.0	3.5642929077148438	1.413726568222046
1.0	69110000.0	69120000.0	4.0	3.815509080886841	1.5297229290008545
1.0	69180000.0	69190000.0	3.0	3.6393330097198486	1.4473522901535034
1.0	69210000.0	69220000.0	3.0	3.772111177444458	1.5182150602340698
1.0	69240000.0	69250000.0	4.0	3.5951175689697266	1.4255669116973877
1.0	69370000.0	69380000.0	3.0	3.50529146194458	1.3922317028045654
1.0	69440000.0	69450000.0	3.0	3.2848289012908936	1.290956735610962
1.0	69750000.0	69760000.0	3.0	3.154451847076416	1.1987574100494385
1.0	69830000.0	69840000.0	2.0	3.3897805213928223	1.3267593383789062
1.0	69880000.0	69890000.0	6.0	2.996497392654419	1.109214186668396
1.0	69970000.0	69980000.0	4.0	3.038032293319702	1.1345847845077515
1.0	69980000.0	69990000.0	2.0	3.0051403045654297	1.1133372783660889
1.0	70010000.0	70020000.0	1.0	2.9388279914855957	1.080550193786621
1.0	70030000.0	70040000.0	2.0	2.985816478729248	1.1024599075317383
1.0	70040000.0	70050000.0	3.0	2.4111328125	0.7474597096443176
1.0	70090000.0	70100000.0	1.0	2.5767250061035156	0.8544048070907593
1.0	70140000.0	70150000.0	1.0	3.159360408782959	1.2087125778198242
1.0	70170000.0	70180000.0	3.0	3.2264182567596436	1.2569597959518433
1.0	70180000.0	70190000.0	2.0	3.2618300914764404	1.2643660306930542
1.0	70240000.0	70250000.0	2.0	3.3423678874969482	1.3163464069366455
1.0	70420000.0	70430000.0	4.0	3.0357511043548584	1.1334598064422607
1.0	70440000.0	70450000.0	5.0	2.8149285316467285	0.9949223399162292
1.0	70510000.0	70520000.0	1.0	3.0327272415161133	1.1382291316986084
1.0	70520000.0	70530000.0	2.0	3.1261706352233887	1.19373619556427
1.0	70540000.0	70550000.0	0.0	3.0961754322052	1.179201364517212
1.0	70550000.0	70560000.0	2.0	2.913849115371704	1.0617001056671143
1.0	70570000.0	70580000.0	4.0	2.759986400604248	0.9588314890861511
1.0	70630000.0	70640000.0	3.0	2.738524913787842	0.9481708407402039
1.0	70700000.0	70710000.0	3.0	3.176628828048706	1.2467247247695923
1.0	70730000.0	70740000.0	3.0	2.862316608428955	1.035629391670227
1.0	70740000.0	70750000.0	4.0	2.7785565853118896	0.9772979617118835
1.0	70760000.0	70770000.0	7.0	2.834660291671753	1.0165197849273682
1.0	70800000.0	70810000.0	3.0	3.0377042293548584	1.154329538345337
1.0	70840000.0	70850000.0	1.0	3.0480854511260986	1.159074068069458
1.0	70880000.0	70890000.0	0.0	2.9903202056884766	1.1243709325790405
1.0	70890000.0	70900000.0	2.0	3.0036773681640625	1.1326528787612915
1.0	70990000.0	71000000.0	4.0	3.2200825214385986	1.2608757019042969
1.0	71010000.0	71020000.0	4.0	3.2806396484375	1.293318510055542
1.0	71130000.0	71140000.0	1.0	3.2709479331970215	1.2828433513641357
1.0	71330000.0	71340000.0	4.0	3.5926692485809326	1.4453034400939941
1.0	71340000.0	71350000.0	4.0	3.539536952972412	1.42095148563385
1.0	71570000.0	71580000.0	1.0	2.2753913402557373	0.6425375938415527
1.0	71640000.0	71650000.0	6.0	2.6084203720092773	0.8946171998977661
1.0	71650000.0	71660000.0	4.0	2.7562098503112793	0.9642502665519714
1.0	71660000.0	71670000.0	3.0	2.7394230365753174	0.9544728994369507
1.0	71700000.0	71710000.0	2.0	2.8643476963043213	1.0264904499053955
1.0	71790000.0	71800000.0	2.0	2.712968587875366	0.9619140625
1.0	71920000.0	71930000.0	2.0	2.832746982574463	1.0079386234283447
1.0	72030000.0	72040000.0	0.0	2.9611148834228516	1.0881531238555908
1.0	72060000.0	72070000.0	2.0	2.9453835487365723	1.0856958627700806
1.0	72170000.0	72180000.0	3.0	3.5170912742614746	1.387082815170288
1.0	72230000.0	72240000.0	3.0	3.7364540100097656	1.4918348789215088
1.0	72240000.0	72250000.0	4.0	3.5220863819122314	1.3960936069488525
1.0	72250000.0	72260000.0	4.0	3.419182538986206	1.357487440109253
1.0	72320000.0	72330000.0	3.0	3.6086220741271973	1.4391534328460693
1.0	72360000.0	72370000.0	5.0	3.9711365699768066	1.5884144306182861
1.0	72470000.0	72480000.0	3.0	3.716388702392578	1.4893662929534912
1.0	72500000.0	72510000.0	3.0	4.017090797424316	1.6100612878799438
1.0	72570000.0	72580000.0	3.0	3.8324623107910156	1.537861704826355
1.0	72590000.0	72600000.0	3.0	3.745759963989258	1.501596212387085
1.0	72640000.0	72650000.0	6.0	3.5604801177978516	1.422936201095581
1.0	72660000.0	72670000.0	0.0	3.830307722091675	1.5420606136322021
1.0	72670000.0	72680000.0	2.0	3.6372580528259277	1.452860951423645
1.0	72690000.0	72700000.0	3.0	3.289208173751831	1.2830073833465576
1.0	72700000.0	72710000.0	3.0	3.2508533000946045	1.263404130935669
1.0	72770000.0	72780000.0	0.0	2.5734686851501465	0.8303782343864441
1.0	72810000.0	72820000.0	5.0	2.955714702606201	1.0891997814178467
1.0	72820000.0	72830000.0	3.0	3.1250786781311035	1.1890103816986084
1.0	72860000.0	72870000.0	2.0	3.4876601696014404	1.3858646154403687
1.0	72880000.0	72890000.0	4.0	3.4044196605682373	1.3341447114944458
1.0	72930000.0	72940000.0	4.0	3.4983558654785156	1.402350664138794
1.0	72990000.0	73000000.0	1.0	4.007551670074463	1.6023536920547485
1.0	73100000.0	73110000.0	5.0	4.109389305114746	1.6448860168457031
1.0	73110000.0	73120000.0	4.0	4.319571495056152	1.7026565074920654
1.0	73190000.0	73200000.0	3.0	4.953639507293701	1.8417723178863525
1.0	73210000.0	73220000.0	6.0	4.569760799407959	1.766636610031128
1.0	73250000.0	73260000.0	4.0	5.025782585144043	1.8525117635726929
1.0	73320000.0	73330000.0	5.0	5.526999473571777	1.9077255725860596
1.0	73330000.0	73340000.0	8.0	5.516974449157715	1.9067271947860718
1.0	73340000.0	73350000.0	7.0	5.407600402832031	1.898131012916565
1.0	73380000.0	73390000.0	4.0	5.777181148529053	1.922287940979004
1.0	73390000.0	73400000.0	9.0	5.402751922607422	1.8971290588378906
1.0	73430000.0	73440000.0	11.0	5.499335289001465	1.9061899185180664
1.0	73490000.0	73500000.0	2.0	5.807616710662842	1.9236599206924438
1.0	73660000.0	73670000.0	3.0	6.211776256561279	1.932171106338501
1.0	73680000.0	73690000.0	4.0	6.740151882171631	1.918701410293579
1.0	73750000.0	73760000.0	3.0	6.585927486419678	1.9242864847183228
1.0	73770000.0	73780000.0	9.0	6.40767765045166	1.9278568029403687
1.0	73930000.0	73940000.0	8.0	5.142693996429443	1.8663841485977173
1.0	73940000.0	73950000.0	5.0	5.8743205070495605	1.9261106252670288
1.0	74020000.0	74030000.0	3.0	5.580550193786621	1.9114469289779663
1.0	74030000.0	74040000.0	6.0	5.471473217010498	1.9029449224472046
1.0	74140000.0	74150000.0	3.0	4.598233222961426	1.773901343345642
1.0	74160000.0	74170000.0	4.0	5.082927703857422	1.8609485626220703
1.0	74170000.0	74180000.0	5.0	5.170954704284668	1.8723443746566772
1.0	74220000.0	74230000.0	4.0	4.798901557922363	1.8148552179336548
1.0	74280000.0	74290000.0	4.0	4.972357273101807	1.8446213006973267
1.0	74320000.0	74330000.0	2.0	4.850116729736328	1.8241708278656006
1.0	74330000.0	74340000.0	4.0	4.627629280090332	1.7798097133636475
1.0	74380000.0	74390000.0	4.0	4.288485050201416	1.6928813457489014
1.0	74450000.0	74460000.0	4.0	3.9589176177978516	1.5779391527175903
1.0	74460000.0	74470000.0	1.0	3.9528472423553467	1.580078125
1.0	74480000.0	74490000.0	5.0	3.394639253616333	1.3283575773239136
1.0	74490000.0	74500000.0	2.0	3.2287075519561768	1.2574141025543213
1.0	74510000.0	74520000.0	3.0	3.3744208812713623	1.3153502941131592
1.0	74520000.0	74530000.0	1.0	3.4532787799835205	1.3586585521697998
1.0	74530000.0	74540000.0	2.0	3.1297953128814697	1.1847474575042725
1.0	74820000.0	74830000.0	1.0	3.2149386405944824	1.2478917837142944
1.0	74850000.0	74860000.0	2.0	3.4917221069335938	1.392203688621521
1.0	74860000.0	74870000.0	4.0	3.3425934314727783	1.3211146593093872
1.0	74900000.0	74910000.0	4.0	3.4423797130584717	1.3545488119125366
1.0	75150000.0	75160000.0	5.0	3.6421947479248047	1.4715056419372559
1.0	75170000.0	75180000.0	4.0	3.802110195159912	1.5443403720855713
1.0	75180000.0	75190000.0	6.0	3.5924057960510254	1.4574321508407593
1.0	75210000.0	75220000.0	3.0	3.5696938037872314	1.4496837854385376
1.0	75280000.0	75290000.0	4.0	4.943528175354004	1.8400884866714478
1.0	75310000.0	75320000.0	8.0	4.617812156677246	1.7776203155517578
1.0	75330000.0	75340000.0	9.0	4.660468101501465	1.7869436740875244
1.0	75470000.0	75480000.0	8.0	4.356786727905273	1.7107651233673096
1.0	75480000.0	75490000.0	1.0	4.59574556350708	1.772372841835022
1.0	75510000.0	75520000.0	3.0	4.410111904144287	1.7256393432617188
1.0	75520000.0	75530000.0	9.0	3.963031053543091	1.5807673931121826
1.0	75530000.0	75540000.0	5.0	3.994765520095825	1.5921399593353271
1.0	75580000.0	75590000.0	1.0	3.6192212104797363	1.4548709392547607
1.0	75730000.0	75740000.0	6.0	4.225138187408447	1.6803474426269531
1.0	75740000.0	75750000.0	0.0	4.724376678466797	1.8002961874008179
1.0	75900000.0	75910000.0	5.0	2.9149208068847656	1.0578900575637817
1.0	75970000.0	75980000.0	4.0	3.2266807556152344	1.240401029586792
1.0	76000000.0	76010000.0	0.0	3.1924498081207275	1.2406384944915771
1.0	76170000.0	76180000.0	1.0	3.4673545360565186	1.3966432809829712
1.0	76260000.0	76270000.0	8.0	2.878849506378174	1.0494978427886963
1.0	76340000.0	76350000.0	0.0	3.144371747970581	1.2068265676498413
1.0	76390000.0	76400000.0	3.0	3.109488010406494	1.1826683282852173
1.0	76410000.0	76420000.0	5.0	3.195420742034912	1.2377946376800537
1.0	76480000.0	76490000.0	4.0	3.427155017852783	1.3608126640319824
1.0	76610000.0	76620000.0	2.0	3.3087925910949707	1.307775855064392
1.0	76720000.0	76730000.0	2.0	3.1823346614837646	1.232691764831543
1.0	76770000.0	76780000.0	6.0	3.2726943492889404	1.2772477865219116
1.0	76780000.0	76790000.0	1.0	3.3070883750915527	1.2962791919708252
1.0	76830000.0	76840000.0	1.0	3.644075870513916	1.463760256767273
1.0	76890000.0	76900000.0	8.0	3.2281079292297363	1.2536060810089111
1.0	76910000.0	76920000.0	1.0	3.857074022293091	1.5500017404556274
1.0	76920000.0	76930000.0	3.0	3.1081037521362305	1.1871471405029297
1.0	76930000.0	76940000.0	3.0	3.651332378387451	1.4698164463043213
1.0	76960000.0	76970000.0	2.0	3.5839245319366455	1.4529330730438232
1.0	77150000.0	77160000.0	7.0	4.060181617736816	1.6238524913787842
1.0	77190000.0	77200000.0	1.0	4.200077533721924	1.672305703163147
1.0	77260000.0	77270000.0	4.0	3.821275234222412	1.5482467412948608
1.0	77270000.0	77280000.0	4.0	4.303185939788818	1.699448585510254
1.0	77350000.0	77360000.0	5.0	4.391012668609619	1.7265760898590088
1.0	77440000.0	77450000.0	5.0	3.92289400100708	1.5871301889419556
1.0	77450000.0	77460000.0	7.0	3.8106274604797363	1.5477535724639893
1.0	77470000.0	77480000.0	3.0	3.76073956489563	1.5314970016479492
1.0	77550000.0	77560000.0	3.0	3.181553363800049	1.2361208200454712
1.0	77630000.0	77640000.0	2.0	2.6686387062072754	0.8977972865104675
1.0	77640000.0	77650000.0	4.0	2.5959999561309814	0.8489933013916016
1.0	77700000.0	77710000.0	1.0	2.478559970855713	0.7798106670379639
1.0	77810000.0	77820000.0	9.0	2.8167507648468018	0.9994807243347168
1.0	77820000.0	77830000.0	4.0	2.9786689281463623	1.1071336269378662
1.0	77850000.0	77860000.0	2.0	3.051239490509033	1.159207820892334
1.0	77880000.0	77890000.0	5.0	3.126525402069092	1.2112725973129272
1.0	77920000.0	77930000.0	3.0	3.022361993789673	1.1431825160980225
1.0	77940000.0	77950000.0	1.0	3.1237192153930664	1.2098044157028198
1.0	77980000.0	77990000.0	4.0	3.013749599456787	1.144730806350708
1.0	78050000.0	78060000.0	3.0	3.088165283203125	1.1908522844314575
1.0	78060000.0	78070000.0	4.0	2.9613494873046875	1.1082602739334106
1.0	78070000.0	78080000.0	5.0	3.0030932426452637	1.136877417564392
1.0	78080000.0	78090000.0	2.0	2.9704973697662354	1.1137795448303223
1.0	78110000.0	78120000.0	3.0	2.9717330932617188	1.116036057472229
1.0	78150000.0	78160000.0	1.0	2.79010272026062	0.9858864545822144
1.0	78170000.0	78180000.0	3.0	2.7952005863189697	0.9889639019966125
1.0	78270000.0	78280000.0	2.0	2.5769898891448975	0.8329399228096008
1.0	78380000.0	78390000.0	5.0	2.8784656524658203	1.0498350858688354
1.0	78410000.0	78420000.0	5.0	3.151909589767456	1.236842155456543
1.0	78440000.0	78450000.0	5.0	4.260204792022705	1.6964260339736938
1.0	78470000.0	78480000.0	3.0	3.4810986518859863	1.4315484762191772
1.0	78640000.0	78650000.0	1.0	2.7199206352233887	0.9343668222427368
1.0	78710000.0	78720000.0	1.0	2.5514955520629883	0.8162107467651367
1.0	78720000.0	78730000.0	2.0	2.516899585723877	0.7959142923355103
1.0	78770000.0	78780000.0	0.0	2.4238719940185547	0.7301366329193115
1.0	78800000.0	78810000.0	2.0	2.375044584274292	0.7084973454475403
1.0	78830000.0	78840000.0	2.0	2.3420372009277344	0.6979731917381287
1.0	78930000.0	78940000.0	2.0	2.7991833686828613	0.9851374626159668
1.0	78970000.0	78980000.0	2.0	2.8623692989349365	1.0269957780838013
1.0	79030000.0	79040000.0	4.0	3.0056381225585938	1.122998595237732
1.0	79050000.0	79060000.0	1.0	3.234606981277466	1.2649660110473633
1.0	79140000.0	79150000.0	1.0	3.16817045211792	1.2249853610992432
1.0	79170000.0	79180000.0	2.0	3.2865397930145264	1.294496774673462
1.0	79190000.0	79200000.0	3.0	3.201132297515869	1.233790397644043
1.0	79210000.0	79220000.0	3.0	2.9772820472717285	1.0992310047149658
1.0	79220000.0	79230000.0	3.0	3.113210678100586	1.1779330968856812
1.0	79230000.0	79240000.0	3.0	3.1260883808135986	1.1829323768615723
1.0	79260000.0	79270000.0	2.0	3.316068172454834	1.2977051734924316
1.0	79280000.0	79290000.0	4.0	3.379344940185547	1.334244966506958
1.0	79300000.0	79310000.0	1.0	3.627432346343994	1.473398208618164
1.0	79390000.0	79400000.0	8.0	4.32228946685791	1.7059377431869507
1.0	79400000.0	79410000.0	7.0	4.456352710723877	1.7397944927215576
1.0	79460000.0	79470000.0	5.0	5.170382499694824	1.87196946144104
1.0	79610000.0	79620000.0	2.0	4.9220075607299805	1.8360580205917358
1.0	79660000.0	79670000.0	2.0	5.239890098571777	1.8806012868881226
1.0	79680000.0	79690000.0	4.0	5.254809856414795	1.8816125392913818
1.0	79790000.0	79800000.0	8.0	5.434380531311035	1.900357961654663
1.0	79850000.0	79860000.0	6.0	5.191933631896973	1.875003457069397
1.0	79860000.0	79870000.0	3.0	5.211292743682861	1.8773971796035767
1.0	79870000.0	79880000.0	4.0	5.0009236335754395	1.8488857746124268
1.0	79890000.0	79900000.0	5.0	4.654216766357422	1.7859445810317993
1.0	80000000.0	80010000.0	3.0	3.802069902420044	1.534954309463501
1.0	80040000.0	80050000.0	4.0	3.8507437705993652	1.5427625179290771
1.0	80080000.0	80090000.0	5.0	4.074853420257568	1.6234195232391357
1.0	80260000.0	80270000.0	2.0	4.249459743499756	1.6791133880615234
1.0	80310000.0	80320000.0	8.0	3.69983172416687	1.4845683574676514
1.0	80420000.0	80430000.0	2.0	4.006190299987793	1.5982745885849
1.0	80430000.0	80440000.0	7.0	3.734349489212036	1.4901249408721924
1.0	80450000.0	80460000.0	2.0	4.004885673522949	1.6023292541503906
1.0	80590000.0	80600000.0	0.0	3.5140023231506348	1.403327226638794
1.0	80630000.0	80640000.0	2.0	3.552830219268799	1.4066864252090454
1.0	80680000.0	80690000.0	2.0	3.093459129333496	1.1682727336883545
1.0	80870000.0	80880000.0	2.0	2.2038350105285645	0.6105295419692993
1.0	80950000.0	80960000.0	2.0	2.9551281929016113	1.0863624811172485
1.0	81000000.0	81010000.0	5.0	3.1161179542541504	1.1812341213226318
1.0	81010000.0	81020000.0	3.0	3.354949474334717	1.306266188621521
1.0	81140000.0	81150000.0	5.0	3.1368162631988525	1.1908432245254517
1.0	81170000.0	81180000.0	3.0	3.1939291954040527	1.2207601070404053
1.0	81360000.0	81370000.0	1.0	3.6409213542938232	1.4478799104690552
1.0	81370000.0	81380000.0	4.0	3.4754574298858643	1.3672783374786377
1.0	81380000.0	81390000.0	3.0	3.4992194175720215	1.391682744026184
1.0	81390000.0	81400000.0	4.0	3.605358839035034	1.4278156757354736
1.0	81600000.0	81610000.0	3.0	3.732786178588867	1.5034594535827637
1.0	81610000.0	81620000.0	3.0	3.8026702404022217	1.526973009109497
1.0	81650000.0	81660000.0	0.0	3.649477481842041	1.4656336307525635
1.0	81670000.0	81680000.0	3.0	3.723602294921875	1.4960027933120728
1.0	81680000.0	81690000.0	3.0	3.7196311950683594	1.495300531387329
1.0	81730000.0	81740000.0	2.0	3.8795711994171143	1.5622550249099731
1.0	81760000.0	81770000.0	3.0	4.168803691864014	1.6581237316131592
1.0	81770000.0	81780000.0	5.0	3.8371224403381348	1.5581347942352295
1.0	81810000.0	81820000.0	4.0	4.308558464050293	1.7002893686294556
1.0	81820000.0	81830000.0	1.0	4.722977638244629	1.8000742197036743
1.0	81830000.0	81840000.0	1.0	4.699227333068848	1.7953208684921265
1.0	81950000.0	81960000.0	3.0	3.880403518676758	1.5644667148590088
1.0	81990000.0	82000000.0	4.0	3.7416903972625732	1.5049524307250977
1.0	82000000.0	82010000.0	1.0	3.831646680831909	1.5472872257232666
1.0	82050000.0	82060000.0	1.0	3.4486470222473145	1.377439260482788
1.0	82070000.0	82080000.0	4.0	3.2403550148010254	1.2594077587127686
1.0	82110000.0	82120000.0	4.0	3.3719074726104736	1.3281961679458618
1.0	82140000.0	82150000.0	3.0	3.0476765632629395	1.1494052410125732
1.0	82200000.0	82210000.0	2.0	2.766096830368042	0.9633826017379761
1.0	82280000.0	82290000.0	1.0	3.0305893421173096	1.1375746726989746
1.0	82320000.0	82330000.0	5.0	2.917710781097412	1.0613000392913818
1.0	82370000.0	82380000.0	4.0	3.2293152809143066	1.2542345523834229
1.0	82500000.0	82510000.0	4.0	3.4809398651123047	1.3731540441513062
1.0	82590000.0	82600000.0	3.0	2.8446547985076904	1.0379804372787476
1.0	82620000.0	82630000.0	4.0	3.8340377807617188	1.5454728603363037
1.0	82630000.0	82640000.0	5.0	3.797152042388916	1.5212810039520264
1.0	82730000.0	82740000.0	1.0	4.4840006828308105	1.7479242086410522
1.0	82830000.0	82840000.0	5.0	3.9975407123565674	1.5993653535842896
1.0	82840000.0	82850000.0	5.0	4.155556678771973	1.6533664464950562
1.0	82960000.0	82970000.0	5.0	3.829390048980713	1.533552885055542
1.0	83010000.0	83020000.0	2.0	3.9446487426757812	1.575019359588623
1.0	83050000.0	83060000.0	1.0	3.420365571975708	1.3723690509796143
1.0	83080000.0	83090000.0	4.0	4.027109146118164	1.6100475788116455
1.0	83160000.0	83170000.0	4.0	3.568960666656494	1.424377202987671
1.0	83180000.0	83190000.0	6.0	3.6532466411590576	1.4545457363128662
1.0	83220000.0	83230000.0	4.0	3.717926502227783	1.4869194030761719
1.0	83290000.0	83300000.0	2.0	3.816476821899414	1.528603196144104
1.0	83320000.0	83330000.0	1.0	3.8619766235351562	1.5523744821548462
1.0	83370000.0	83380000.0	2.0	3.9689087867736816	1.5955158472061157
1.0	83410000.0	83420000.0	2.0	3.598391056060791	1.4438364505767822
1.0	83460000.0	83470000.0	3.0	3.480879306793213	1.391005516052246
1.0	83500000.0	83510000.0	4.0	3.386854648590088	1.3304929733276367
1.0	83560000.0	83570000.0	3.0	2.6346240043640137	0.8846476674079895
1.0	83590000.0	83600000.0	5.0	2.0334460735321045	0.5557988882064819
1.0	83680000.0	83690000.0	1.0	1.9415321350097656	0.5242868661880493
1.0	83790000.0	83800000.0	0.0	1.4742964506149292	0.4472646713256836
1.0	83860000.0	83870000.0	0.0	1.629372239112854	0.4750344157218933
1.0	83980000.0	83990000.0	2.0	2.244403123855591	0.6783009767532349
1.0	84000000.0	84010000.0	3.0	2.3920998573303223	0.7648671269416809
1.0	84040000.0	84050000.0	1.0	2.8823325634002686	1.0376874208450317
1.0	84080000.0	84090000.0	1.0	3.0294103622436523	1.1327335834503174
1.0	84090000.0	84100000.0	0.0	3.243314743041992	1.2488878965377808
1.0	84110000.0	84120000.0	3.0	3.054877519607544	1.1421759128570557
1.0	84190000.0	84200000.0	4.0	2.64534330368042	0.8852168917655945
1.0	84200000.0	84210000.0	2.0	2.79071307182312	0.9790619015693665
1.0	84360000.0	84370000.0	2.0	2.57597017288208	0.8362234234809875
1.0	84400000.0	84410000.0	1.0	2.6850924491882324	0.9090911746025085
1.0	84470000.0	84480000.0	2.0	2.5821120738983154	0.8436317443847656
1.0	84660000.0	84670000.0	2.0	2.796022891998291	0.9858654141426086
1.0	84700000.0	84710000.0	2.0	2.904426097869873	1.0581843852996826
1.0	84770000.0	84780000.0	3.0	2.866792678833008	1.030497431755066
1.0	84790000.0	84800000.0	2.0	2.7186925411224365	0.931489109992981
1.0	84890000.0	84900000.0	3.0	2.6342720985412598	0.8733217120170593
1.0	84900000.0	84910000.0	0.0	2.6522576808929443	0.8860843777656555
1.0	85020000.0	85030000.0	3.0	2.678901433944702	0.9050138592720032
1.0	85050000.0	85060000.0	3.0	2.750516891479492	0.9557793736457825
1.0	85070000.0	85080000.0	1.0	2.7804312705993652	0.9787936210632324
1.0	85090000.0	85100000.0	5.0	2.8048558235168457	0.9929796457290649
1.0	85130000.0	85140000.0	3.0	2.7597227096557617	0.9627782702445984
1.0	85150000.0	85160000.0	5.0	2.8207623958587646	1.0231220722198486
1.0	85190000.0	85200000.0	1.0	3.1039421558380127	1.1914830207824707
1.0	85210000.0	85220000.0	2.0	2.9316020011901855	1.0813367366790771
1.0	85260000.0	85270000.0	2.0	3.105072021484375	1.1920478343963623
1.0	85270000.0	85280000.0	3.0	3.093621253967285	1.1862804889678955
1.0	85400000.0	85410000.0	4.0	3.1372389793395996	1.2135138511657715
1.0	85420000.0	85430000.0	1.0	3.2426528930664062	1.2750190496444702
1.0	85480000.0	85490000.0	4.0	2.910770893096924	1.0687336921691895
1.0	85510000.0	85520000.0	3.0	2.81636381149292	1.0043435096740723
1.0	85520000.0	85530000.0	2.0	2.7798285484313965	0.9782276153564453
1.0	85560000.0	85570000.0	1.0	2.8944947719573975	1.0617902278900146
1.0	85640000.0	85650000.0	5.0	2.6982059478759766	0.9190043210983276
1.0	85660000.0	85670000.0	7.0	2.7896900177001953	1.047357439994812
1.0	85690000.0	85700000.0	1.0	2.874749183654785	1.0446059703826904
1.0	85710000.0	85720000.0	2.0	2.9655697345733643	1.1116338968276978
1.0	85770000.0	85780000.0	4.0	2.9623095989227295	1.109642744064331
1.0	85810000.0	85820000.0	5.0	3.1225109100341797	1.2178070545196533
1.0	85820000.0	85830000.0	2.0	3.120636463165283	1.2153539657592773
1.0	85900000.0	85910000.0	2.0	2.8757543563842773	1.0487676858901978
1.0	85930000.0	85940000.0	3.0	2.676851749420166	0.9040201902389526
1.0	86080000.0	86090000.0	4.0	2.8381950855255127	1.0210328102111816
1.0	86180000.0	86190000.0	6.0	3.2079005241394043	1.2527830600738525
1.0	86260000.0	86270000.0	2.0	3.075547695159912	1.1671746969223022
1.0	86280000.0	86290000.0	2.0	3.1343865394592285	1.2059556245803833
1.0	86300000.0	86310000.0	1.0	3.19004487991333	1.2391453981399536
1.0	86370000.0	86380000.0	3.0	3.387979507446289	1.3456499576568604
1.0	86400000.0	86410000.0	2.0	3.1809024810791016	1.2327497005462646
1.0	86480000.0	86490000.0	2.0	3.4396469593048096	1.3777291774749756
1.0	86580000.0	86590000.0	2.0	3.4163997173309326	1.3524993658065796
1.0	86670000.0	86680000.0	2.0	3.084127902984619	1.1719024181365967
1.0	86710000.0	86720000.0	3.0	3.116199493408203	1.194854974746704
1.0	86750000.0	86760000.0	2.0	3.441265106201172	1.3696365356445312
1.0	86780000.0	86790000.0	8.0	3.0431315898895264	1.1473815441131592
1.0	86840000.0	86850000.0	4.0	2.9785478115081787	1.1197373867034912
1.0	86870000.0	86880000.0	4.0	3.2471370697021484	1.2785059213638306
1.0	86960000.0	86970000.0	4.0	3.132643222808838	1.2182446718215942
1.0	86970000.0	86980000.0	3.0	3.214862823486328	1.265711784362793
1.0	87000000.0	87010000.0	2.0	3.4944889545440674	1.417104721069336
1.0	87110000.0	87120000.0	0.0	3.3609108924865723	1.3488329648971558
1.0	87150000.0	87160000.0	2.0	3.0490055084228516	1.1689221858978271
1.0	87160000.0	87170000.0	2.0	3.061357021331787	1.1722332239151
1.0	87310000.0	87320000.0	4.0	2.5735385417938232	0.8307498693466187
1.0	87370000.0	87380000.0	5.0	2.4612083435058594	0.7561769485473633
1.0	87610000.0	87620000.0	2.0	2.9218497276306152	1.078687310218811
1.0	87670000.0	87680000.0	5.0	3.013659954071045	1.1324189901351929
1.0	87740000.0	87750000.0	1.0	3.34443998336792	1.334514856338501
1.0	87770000.0	87780000.0	0.0	3.3342690467834473	1.323636770248413
1.0	87780000.0	87790000.0	3.0	3.2017822265625	1.2470695972442627
1.0	87790000.0	87800000.0	1.0	2.902595043182373	1.1018682718276978
1.0	87840000.0	87850000.0	5.0	2.808760166168213	0.9912421107292175
1.0	87900000.0	87910000.0	3.0	3.0046162605285645	1.1214148998260498
1.0	87910000.0	87920000.0	4.0	2.727900743484497	0.9382429122924805
1.0	88000000.0	88010000.0	2.0	3.513683319091797	1.4122041463851929
1.0	88070000.0	88080000.0	3.0	3.5459046363830566	1.412940263748169
1.0	88150000.0	88160000.0	1.0	3.1888413429260254	1.2378708124160767
1.0	88170000.0	88180000.0	4.0	3.2601265907287598	1.2792638540267944
1.0	88250000.0	88260000.0	0.0	3.2650256156921387	1.2837059497833252
1.0	88260000.0	88270000.0	6.0	3.1657402515411377	1.222838044166565
1.0	88310000.0	88320000.0	4.0	3.1851727962493896	1.2344648838043213
1.0	88320000.0	88330000.0	5.0	3.244305372238159	1.2654790878295898
1.0	88360000.0	88370000.0	3.0	3.4496238231658936	1.3844852447509766
1.0	88480000.0	88490000.0	0.0	3.0325064659118652	1.137343168258667
1.0	88530000.0	88540000.0	3.0	3.4048519134521484	1.3558520078659058
1.0	88550000.0	88560000.0	3.0	3.319892168045044	1.2993223667144775
1.0	88600000.0	88610000.0	7.0	3.2871193885803223	1.2936471700668335
1.0	88680000.0	88690000.0	3.0	3.7128021717071533	1.5024902820587158
1.0	88690000.0	88700000.0	4.0	3.676892042160034	1.485332727432251
1.0	88730000.0	88740000.0	4.0	3.3636035919189453	1.3280537128448486
1.0	88770000.0	88780000.0	5.0	3.4726181030273438	1.3912233114242554
1.0	88780000.0	88790000.0	4.0	3.472515106201172	1.392978549003601
1.0	88860000.0	88870000.0	5.0	3.3591361045837402	1.3266539573669434
1.0	88880000.0	88890000.0	3.0	3.5921273231506348	1.4302878379821777
1.0	89010000.0	89020000.0	2.0	3.114102840423584	1.1906689405441284
1.0	89020000.0	89030000.0	4.0	3.0131020545959473	1.128065824508667
1.0	89030000.0	89040000.0	2.0	3.1074423789978027	1.1931943893432617
1.0	89040000.0	89050000.0	2.0	3.0650532245635986	1.1667373180389404
1.0	89080000.0	89090000.0	1.0	2.9680168628692627	1.1017935276031494
1.0	89090000.0	89100000.0	0.0	3.1008355617523193	1.1850404739379883
1.0	89100000.0	89110000.0	5.0	2.862173318862915	1.031517744064331
1.0	89200000.0	89210000.0	1.0	2.7681405544281006	0.9695101976394653
1.0	89260000.0	89270000.0	1.0	2.596454620361328	0.8466733694076538
1.0	89280000.0	89290000.0	2.0	2.6538169384002686	0.8873866200447083
1.0	89310000.0	89320000.0	2.0	2.605522871017456	0.8530442118644714
1.0	89330000.0	89340000.0	3.0	2.768949508666992	0.9702503085136414
1.0	89350000.0	89360000.0	3.0	2.8740172386169434	1.1206390857696533
1.0	89430000.0	89440000.0	6.0	2.669983148574829	0.8987725377082825
1.0	89450000.0	89460000.0	1.0	3.0270535945892334	1.2343038320541382
1.0	89510000.0	89520000.0	2.0	2.913355827331543	1.0680955648422241
1.0	89520000.0	89530000.0	3.0	3.0139853954315186	1.1447874307632446
1.0	89550000.0	89560000.0	5.0	2.6722843647003174	0.8997505903244019
1.0	89590000.0	89600000.0	4.0	2.848881244659424	1.0263516902923584
1.0	89670000.0	89680000.0	6.0	2.7054591178894043	0.9223451614379883
1.0	89720000.0	89730000.0	2.0	2.7337136268615723	0.9435074925422668
1.0	89730000.0	89740000.0	2.0	2.888146162033081	1.047468900680542
1.0	89810000.0	89820000.0	3.0	2.6805579662323	0.9056671261787415
1.0	89830000.0	89840000.0	1.0	2.592986583709717	0.8441135287284851
1.0	89910000.0	89920000.0	1.0	2.9039435386657715	1.0619018077850342
1.0	89930000.0	89940000.0	1.0	2.9232115745544434	1.0744661092758179
1.0	89980000.0	89990000.0	4.0	2.8113086223602295	1.0013554096221924
1.0	90030000.0	90040000.0	2.0	2.842594623565674	1.0238550901412964
1.0	90080000.0	90090000.0	4.0	2.9211955070495605	1.08041250705719
1.0	90140000.0	90150000.0	3.0	2.774954319000244	0.9748243093490601
1.0	90160000.0	90170000.0	2.0	2.92130708694458	1.0805251598358154
1.0	90180000.0	90190000.0	2.0	2.895468235015869	1.0621882677078247
1.0	90300000.0	90310000.0	4.0	3.2089056968688965	1.2966036796569824
1.0	90360000.0	90370000.0	4.0	3.1709580421447754	1.2444124221801758
1.0	90400000.0	90410000.0	5.0	3.285620927810669	1.3093736171722412
1.0	90420000.0	90430000.0	2.0	3.1598799228668213	1.2411375045776367
1.0	90480000.0	90490000.0	7.0	3.2273497581481934	1.2782703638076782
1.0	90510000.0	90520000.0	1.0	3.0979042053222656	1.2000161409378052
1.0	90580000.0	90590000.0	4.0	2.9926044940948486	1.1302235126495361
1.0	90660000.0	90670000.0	3.0	2.912296772003174	1.0706424713134766
1.0	90730000.0	90740000.0	3.0	3.2592899799346924	1.2793166637420654
1.0	90780000.0	90790000.0	3.0	3.157827854156494	1.2192561626434326
1.0	90820000.0	90830000.0	3.0	3.354088306427002	1.3301234245300293
1.0	90890000.0	90900000.0	1.0	3.4288508892059326	1.3474719524383545
1.0	90930000.0	90940000.0	3.0	3.039226531982422	1.1354649066925049
1.0	90940000.0	90950000.0	2.0	2.904998779296875	1.0532114505767822
1.0	90950000.0	90960000.0	3.0	3.0146777629852295	1.1213116645812988
1.0	90960000.0	90970000.0	2.0	3.2294859886169434	1.2592730522155762
1.0	91020000.0	91030000.0	3.0	2.9089834690093994	1.0630615949630737
1.0	91070000.0	91080000.0	3.0	3.6894354820251465	1.491245985031128
1.0	91260000.0	91270000.0	3.0	3.5746779441833496	1.4483592510223389
1.0	91310000.0	91320000.0	2.0	2.931699752807617	1.1010409593582153
1.0	91360000.0	91370000.0	6.0	2.8589656352996826	1.0290333032608032
1.0	91430000.0	91440000.0	7.0	2.7367162704467773	0.9448889493942261
1.0	91470000.0	91480000.0	6.0	2.799180507659912	0.9914032816886902
1.0	91510000.0	91520000.0	4.0	3.0835413932800293	1.1704882383346558
1.0	91520000.0	91530000.0	1.0	3.2606377601623535	1.2736485004425049
1.0	91530000.0	91540000.0	0.0	3.1829142570495605	1.2352266311645508
1.0	91600000.0	91610000.0	3.0	3.149224042892456	1.2144196033477783
1.0	91620000.0	91630000.0	4.0	3.1249709129333496	1.1981163024902344
1.0	91630000.0	91640000.0	5.0	3.1039481163024902	1.1940878629684448
1.0	91720000.0	91730000.0	2.0	3.473004102706909	1.3932077884674072
1.0	91820000.0	91830000.0	3.0	2.857478618621826	1.0241488218307495
1.0	91850000.0	91860000.0	2.0	2.0986666679382324	0.559022068977356
1.0	91900000.0	91910000.0	3.0	2.890519618988037	1.0541890859603882
1.0	91920000.0	91930000.0	1.0	2.6950221061706543	0.916797935962677
1.0	91970000.0	91980000.0	4.0	2.6321959495544434	0.8718324899673462
1.0	91990000.0	92000000.0	4.0	2.534848690032959	0.8043032884597778
1.0	92190000.0	92200000.0	4.0	3.028655529022217	1.1552268266677856
1.0	92240000.0	92250000.0	2.0	3.139679193496704	1.2309482097625732
1.0	92290000.0	92300000.0	3.0	3.3881092071533203	1.3762719631195068
1.0	92350000.0	92360000.0	2.0	2.949594020843506	1.1039741039276123
1.0	92410000.0	92420000.0	3.0	3.244532823562622	1.2835865020751953
1.0	92500000.0	92510000.0	5.0	2.8818812370300293	1.0502315759658813
1.0	92600000.0	92610000.0	3.0	2.6570658683776855	0.8896764516830444
1.0	92610000.0	92620000.0	3.0	2.6427016258239746	0.8792893290519714
1.0	92620000.0	92630000.0	2.0	2.569866418838501	0.8281850814819336
1.0	92670000.0	92680000.0	2.0	2.715014696121216	0.9289541244506836
1.0	92710000.0	92720000.0	2.0	2.819838047027588	1.0076247453689575
1.0	92730000.0	92740000.0	3.0	2.785364866256714	0.9826618432998657
1.0	92770000.0	92780000.0	7.0	2.6578540802001953	0.8902076482772827
1.0	92840000.0	92850000.0	1.0	2.668720245361328	0.8984838724136353
1.0	92940000.0	92950000.0	4.0	2.767890453338623	0.9854448437690735
1.0	93000000.0	93010000.0	5.0	2.720449447631836	0.9353486895561218
1.0	93020000.0	93030000.0	2.0	2.7777225971221924	0.977080225944519
1.0	93060000.0	93070000.0	5.0	2.6328604221343994	0.8723831176757812
1.0	93100000.0	93110000.0	3.0	2.6589932441711426	0.891045868396759
1.0	93150000.0	93160000.0	2.0	2.5805857181549072	0.8357203602790833
1.0	93240000.0	93250000.0	2.0	2.7544054985046387	0.9594968557357788
1.0	93290000.0	93300000.0	2.0	2.94738507270813	1.2045462131500244
1.0	93330000.0	93340000.0	5.0	2.512101173400879	0.7888050675392151
1.0	93400000.0	93410000.0	0.0	2.989697217941284	1.1290051937103271
1.0	93520000.0	93530000.0	2.0	2.7962095737457275	0.9899980425834656
1.0	93560000.0	93570000.0	1.0	2.777251720428467	0.9765226244926453
1.0	93590000.0	93600000.0	2.0	2.7744953632354736	0.9745795130729675
1.0	93630000.0	93640000.0	2.0	2.809020519256592	0.9991323351860046
1.0	93740000.0	93750000.0	3.0	2.6277661323547363	0.8687793016433716
1.0	93780000.0	93790000.0	2.0	2.455348491668701	0.7511515021324158
1.0	93840000.0	93850000.0	3.0	2.7218494415283203	0.9361804723739624
1.0	93880000.0	93890000.0	2.0	2.8299360275268555	1.0145833492279053
1.0	94000000.0	94010000.0	4.0	2.788471221923828	0.9846760630607605
1.0	94040000.0	94050000.0	3.0	2.9624972343444824	1.1060901880264282
1.0	94060000.0	94070000.0	1.0	2.7713375091552734	0.9726293683052063
1.0	94120000.0	94130000.0	2.0	2.293684959411621	0.6549354195594788
1.0	94300000.0	94310000.0	1.0	2.2841968536376953	0.6485029458999634
1.0	94330000.0	94340000.0	2.0	2.5314555168151855	0.8028964996337891
1.0	94360000.0	94370000.0	2.0	2.641855478286743	0.8787606358528137
1.0	94380000.0	94390000.0	2.0	2.6873116493225098	0.9111142158508301
1.0	94440000.0	94450000.0	2.0	2.7918362617492676	0.9871951937675476
1.0	94530000.0	94540000.0	3.0	2.7883896827697754	0.9798344373703003
1.0	94540000.0	94550000.0	1.0	2.9138264656066895	1.0749175548553467
1.0	94560000.0	94570000.0	3.0	2.8510375022888184	1.0296140909194946
1.0	94570000.0	94580000.0	3.0	2.899104595184326	1.064464807510376
1.0	94720000.0	94730000.0	2.0	2.790989398956299	0.980588436126709
1.0	94760000.0	94770000.0	3.0	2.867704153060913	1.0416123867034912
1.0	94810000.0	94820000.0	5.0	2.9547977447509766	1.1037232875823975
1.0	94850000.0	94860000.0	2.0	3.1032392978668213	1.2035636901855469
1.0	94930000.0	94940000.0	5.0	2.8047776222229004	0.9963144063949585
1.0	94940000.0	94950000.0	2.0	2.8385300636291504	1.0211836099624634
1.0	94980000.0	94990000.0	3.0	2.810757875442505	1.0007960796356201
1.0	95010000.0	95020000.0	2.0	2.9056105613708496	1.0693696737289429
1.0	95020000.0	95030000.0	3.0	2.8525171279907227	1.030919075012207
1.0	95060000.0	95070000.0	1.0	2.9103331565856934	1.0723955631256104
1.0	95170000.0	95180000.0	2.0	2.642815589904785	0.879385769367218
1.0	95210000.0	95220000.0	1.0	2.625743865966797	0.8673383593559265
1.0	95240000.0	95250000.0	0.0	2.7672202587127686	0.9692371487617493
1.0	95350000.0	95360000.0	3.0	2.772639036178589	0.9732122421264648
1.0	95380000.0	95390000.0	0.0	3.0187737941741943	1.1483867168426514
1.0	95400000.0	95410000.0	2.0	2.78718900680542	0.9832118153572083
1.0	95520000.0	95530000.0	3.0	2.4743854999542236	0.7640727758407593
1.0	95580000.0	95590000.0	3.0	2.612910032272339	0.8582465052604675
1.0	95660000.0	95670000.0	2.0	2.3015189170837402	0.6627716422080994
1.0	95670000.0	95680000.0	1.0	2.0763423442840576	0.5491629838943481
1.0	95680000.0	95690000.0	0.0	2.373570203781128	0.7018818855285645
1.0	95830000.0	95840000.0	4.0	3.185293197631836	1.2276803255081177
1.0	95870000.0	95880000.0	3.0	3.2891221046447754	1.2986633777618408
1.0	95990000.0	96000000.0	1.0	3.2391040325164795	1.245222806930542
1.0	96040000.0	96050000.0	5.0	3.458393096923828	1.3682246208190918
1.0	96230000.0	96240000.0	2.0	4.5610480308532715	1.7652251720428467
1.0	96270000.0	96280000.0	4.0	4.431239128112793	1.732935905456543
1.0	96380000.0	96390000.0	3.0	4.766658782958984	1.8085737228393555
1.0	96500000.0	96510000.0	5.0	5.0994768142700195	1.8631789684295654
1.0	96600000.0	96610000.0	1.0	5.1511688232421875	1.866323709487915
1.0	96620000.0	96630000.0	6.0	5.602582931518555	1.912962555885315
1.0	96710000.0	96720000.0	4.0	4.508490562438965	1.7534399032592773
1.0	96730000.0	96740000.0	2.0	5.2505693435668945	1.8767645359039307
1.0	96750000.0	96760000.0	8.0	4.958296775817871	1.8424285650253296
1.0	96760000.0	96770000.0	3.0	4.763450622558594	1.8080110549926758
1.0	96800000.0	96810000.0	5.0	4.782950401306152	1.8118135929107666
1.0	96810000.0	96820000.0	4.0	4.780521392822266	1.8113502264022827
1.0	96850000.0	96860000.0	4.0	5.2773637771606445	1.8855438232421875
1.0	96870000.0	96880000.0	4.0	5.264767646789551	1.882872223854065
1.0	96880000.0	96890000.0	4.0	4.803320407867432	1.8126418590545654
1.0	96890000.0	96900000.0	1.0	5.3832902908325195	1.894085168838501
1.0	97010000.0	97020000.0	8.0	4.59964656829834	1.7747106552124023
1.0	97040000.0	97050000.0	3.0	4.486758232116699	1.749312400817871
1.0	97130000.0	97140000.0	5.0	3.827739715576172	1.538899540901184
1.0	97140000.0	97150000.0	2.0	3.6403098106384277	1.473508596420288
1.0	97180000.0	97190000.0	4.0	3.0609803199768066	1.262733817100525
1.0	97200000.0	97210000.0	3.0	3.338219404220581	1.3250716924667358
1.0	97310000.0	97320000.0	0.0	3.3484604358673096	1.3336018323898315
1.0	97450000.0	97460000.0	5.0	4.221997261047363	1.6796795129776
1.0	97470000.0	97480000.0	5.0	4.232179164886475	1.684228539466858
1.0	97540000.0	97550000.0	3.0	3.7810261249542236	1.5368733406066895
1.0	97580000.0	97590000.0	4.0	3.4141337871551514	1.3654453754425049
1.0	97620000.0	97630000.0	0.0	3.1486682891845703	1.2216957807540894
1.0	97680000.0	97690000.0	1.0	3.1261367797851562	1.1966068744659424
1.0	97790000.0	97800000.0	3.0	3.3654747009277344	1.3353670835494995
1.0	97810000.0	97820000.0	3.0	3.387098789215088	1.353628158569336
1.0	97830000.0	97840000.0	4.0	3.5189273357391357	1.4134858846664429
1.0	97840000.0	97850000.0	1.0	3.4755477905273438	1.4002525806427002
1.0	97970000.0	97980000.0	4.0	3.5078322887420654	1.4092686176300049
1.0	98020000.0	98030000.0	6.0	3.005500078201294	1.121509313583374
1.0	98070000.0	98080000.0	1.0	3.4505887031555176	1.3821709156036377
1.0	98090000.0	98100000.0	0.0	3.677563190460205	1.4945430755615234
1.0	98120000.0	98130000.0	3.0	3.9315555095672607	1.5899189710617065
1.0	98140000.0	98150000.0	4.0	3.6408848762512207	1.4787380695343018
1.0	98210000.0	98220000.0	6.0	3.960214138031006	1.604397177696228
1.0	98220000.0	98230000.0	7.0	3.9261913299560547	1.589490532875061
1.0	98280000.0	98290000.0	3.0	3.5701916217803955	1.4452191591262817
1.0	98290000.0	98300000.0	7.0	3.649277925491333	1.482424020767212
1.0	98470000.0	98480000.0	6.0	3.799520492553711	1.5439518690109253
1.0	98490000.0	98500000.0	2.0	4.170805931091309	1.6705033779144287
1.0	98550000.0	98560000.0	5.0	3.9071850776672363	1.5839285850524902
1.0	98600000.0	98610000.0	3.0	4.344692230224609	1.7142603397369385
1.0	98640000.0	98650000.0	6.0	4.542219638824463	1.761804223060608
1.0	98700000.0	98710000.0	7.0	4.520634651184082	1.755722999572754
1.0	98770000.0	98780000.0	9.0	3.5658631324768066	1.4311180114746094
1.0	98790000.0	98800000.0	7.0	3.5648059844970703	1.441864252090454
1.0	98810000.0	98820000.0	4.0	3.754565477371216	1.515545129776001
1.0	98860000.0	98870000.0	1.0	4.300724983215332	1.7033621072769165
1.0	98890000.0	98900000.0	6.0	4.181844234466553	1.6678998470306396
1.0	98900000.0	98910000.0	4.0	4.116978645324707	1.646734595298767
1.0	98920000.0	98930000.0	8.0	3.927567958831787	1.587280511856079
1.0	98930000.0	98940000.0	3.0	4.218653202056885	1.6804993152618408
1.0	98970000.0	98980000.0	2.0	4.357428073883057	1.7189180850982666
1.0	98980000.0	98990000.0	9.0	4.463122367858887	1.7429622411727905
1.0	99150000.0	99160000.0	4.0	2.9805521965026855	1.107690691947937
1.0	99190000.0	99200000.0	3.0	3.027564287185669	1.1359593868255615
1.0	99210000.0	99220000.0	1.0	2.911205291748047	1.0608514547348022
1.0	99250000.0	99260000.0	1.0	3.114961624145508	1.180859088897705
1.0	99270000.0	99280000.0	5.0	2.6289048194885254	0.8855699300765991
1.0	99330000.0	99340000.0	1.0	2.638176918029785	0.8818500638008118
1.0	99350000.0	99360000.0	4.0	2.473320245742798	0.7796646356582642
1.0	99560000.0	99570000.0	2.0	2.870048999786377	1.0303444862365723
1.0	99590000.0	99600000.0	3.0	2.6740870475769043	0.9136630296707153
1.0	99630000.0	99640000.0	4.0	2.895622968673706	1.049521565437317
1.0	99680000.0	99690000.0	1.0	3.237304210662842	1.2459925413131714
1.0	99830000.0	99840000.0	3.0	3.0663084983825684	1.1600334644317627
1.0	99980000.0	99990000.0	3.0	2.5574734210968018	0.8195512890815735
1.0	100030000.0	100040000.0	3.0	2.7371983528137207	0.9472298622131348
1.0	100040000.0	100050000.0	3.0	2.6631431579589844	0.8937800526618958
1.0	100280000.0	100290000.0	3.0	2.718118667602539	0.9343469738960266
1.0	100320000.0	100330000.0	3.0	2.8875372409820557	1.055591344833374
1.0	100370000.0	100380000.0	3.0	2.816621780395508	1.0045427083969116
1.0	100390000.0	100400000.0	4.0	2.620034694671631	0.8632572293281555
1.0	100400000.0	100410000.0	2.0	2.64707350730896	0.8824246525764465
1.0	100450000.0	100460000.0	4.0	2.5059478282928467	0.7846719026565552
1.0	100540000.0	100550000.0	2.0	2.711700439453125	0.9286511540412903
1.0	100550000.0	100560000.0	1.0	2.597733974456787	0.8475756645202637
1.0	100600000.0	100610000.0	0.0	2.88143253326416	1.0516082048416138
1.0	100670000.0	100680000.0	3.0	2.751030445098877	0.9571626782417297
1.0	100680000.0	100690000.0	2.0	2.7882492542266846	0.9846046566963196
1.0	100690000.0	100700000.0	2.0	2.7626805305480957	0.96539306640625
1.0	100740000.0	100750000.0	4.0	2.8309221267700195	1.0150980949401855
1.0	100780000.0	100790000.0	1.0	3.0063507556915283	1.140186071395874
1.0	100810000.0	100820000.0	5.0	3.177708864212036	1.3493727445602417
1.0	100830000.0	100840000.0	4.0	2.8200740814208984	1.0075523853302002
1.0	100860000.0	100870000.0	5.0	2.6590657234191895	0.8909479379653931
1.0	100910000.0	100920000.0	2.0	2.60007905960083	0.8491613268852234
1.0	100930000.0	100940000.0	1.0	2.831480026245117	1.013680100440979
1.0	100980000.0	100990000.0	1.0	2.7768714427948	0.9732480049133301
1.0	101090000.0	101100000.0	0.0	2.2278366088867188	0.6179388165473938
1.0	101110000.0	101120000.0	1.0	2.5420761108398438	0.8191589117050171
1.0	101210000.0	101220000.0	3.0	2.768289804458618	0.9642637968063354
1.0	101250000.0	101260000.0	3.0	3.194705009460449	1.2464388608932495
1.0	101400000.0	101410000.0	1.0	2.902617931365967	1.0589942932128906
1.0	101500000.0	101510000.0	2.0	2.601581335067749	0.8502712249755859
1.0	101510000.0	101520000.0	1.0	2.679363250732422	0.9054975509643555
1.0	101560000.0	101570000.0	1.0	2.7966902256011963	0.9884076118469238
1.0	101570000.0	101580000.0	2.0	2.8972322940826416	1.0619175434112549
1.0	101600000.0	101610000.0	5.0	2.776538610458374	0.974884033203125
1.0	101610000.0	101620000.0	3.0	2.8353934288024902	1.014670491218567
1.0	101660000.0	101670000.0	2.0	2.9856536388397217	1.1173546314239502
1.0	101710000.0	101720000.0	2.0	3.151827335357666	1.2245792150497437
1.0	101740000.0	101750000.0	7.0	2.853937864303589	1.0335376262664795
1.0	101800000.0	101810000.0	3.0	3.600374937057495	1.46402907371521
1.0	101810000.0	101820000.0	2.0	3.4696249961853027	1.397895097732544
1.0	101820000.0	101830000.0	8.0	3.331249237060547	1.3274402618408203
1.0	101850000.0	101860000.0	3.0	3.843418836593628	1.5582972764968872
1.0	101930000.0	101940000.0	8.0	3.8050696849823	1.5422642230987549
1.0	101950000.0	101960000.0	5.0	3.798607587814331	1.5398204326629639
1.0	102070000.0	102080000.0	1.0	4.765071868896484	1.8078835010528564
1.0	102200000.0	102210000.0	6.0	5.419961452484131	1.8976932764053345
1.0	102230000.0	102240000.0	5.0	5.60882043838501	1.9128754138946533
1.0	102250000.0	102260000.0	4.0	5.9887847900390625	1.9291999340057373
1.0	102290000.0	102300000.0	2.0	5.305313587188721	1.8881832361221313
1.0	102340000.0	102350000.0	7.0	4.885403633117676	1.8305565118789673
1.0	102380000.0	102390000.0	2.0	4.80667781829834	1.816287636756897
1.0	102420000.0	102430000.0	6.0	5.022717475891113	1.8526169061660767
1.0	102560000.0	102570000.0	5.0	4.908980846405029	1.8343255519866943
1.0	102610000.0	102620000.0	3.0	5.485744476318359	1.9049266576766968
1.0	102620000.0	102630000.0	7.0	5.098111152648926	1.8631671667099
1.0	102670000.0	102680000.0	7.0	5.298726558685303	1.8868484497070312
1.0	102680000.0	102690000.0	5.0	5.324929237365723	1.8897453546524048
1.0	102710000.0	102720000.0	11.0	4.873478412628174	1.8283374309539795
1.0	102830000.0	102840000.0	5.0	5.204344272613525	1.8759806156158447
1.0	102840000.0	102850000.0	4.0	5.429467678070068	1.8993339538574219
1.0	102850000.0	102860000.0	6.0	5.194681644439697	1.8742345571517944
1.0	102890000.0	102900000.0	8.0	5.637520790100098	1.9155784845352173
1.0	102910000.0	102920000.0	3.0	5.121129512786865	1.8532451391220093
1.0	102960000.0	102970000.0	5.0	6.735625267028809	1.9154129028320312
1.0	103020000.0	103030000.0	5.0	7.048653602600098	1.8946771621704102
1.0	103040000.0	103050000.0	10.0	6.517971992492676	1.9262969493865967
1.0	103080000.0	103090000.0	6.0	6.685062408447266	1.9194023609161377
1.0	103110000.0	103120000.0	8.0	6.693544864654541	1.9164615869522095
1.0	103120000.0	103130000.0	5.0	6.641829490661621	1.92105233669281
1.0	103210000.0	103220000.0	4.0	6.404791355133057	1.9276891946792603
1.0	103330000.0	103340000.0	6.0	6.447212219238281	1.9286534786224365
1.0	103370000.0	103380000.0	6.0	5.943838119506836	1.9267406463623047
1.0	103440000.0	103450000.0	4.0	6.083596229553223	1.9303661584854126
1.0	103550000.0	103560000.0	6.0	5.6763105392456055	1.9175379276275635
1.0	103560000.0	103570000.0	8.0	5.393403053283691	1.8971121311187744
1.0	103580000.0	103590000.0	5.0	5.95301628112793	1.9283899068832397
1.0	103620000.0	103630000.0	7.0	6.0218706130981445	1.929531455039978
1.0	103750000.0	103760000.0	4.0	4.2684197425842285	1.6910037994384766
1.0	103780000.0	103790000.0	3.0	2.2343316078186035	0.6120165586471558
1.0	104030000.0	104040000.0	2.0	2.6068997383117676	0.8652103543281555
1.0	104400000.0	104410000.0	10.0	6.580061435699463	1.9254039525985718
1.0	104410000.0	104420000.0	10.0	6.526452541351318	1.9277245998382568
1.0	104540000.0	104550000.0	5.0	6.837719917297363	1.9097025394439697
1.0	104590000.0	104600000.0	11.0	6.6707048416137695	1.9210869073867798
1.0	104640000.0	104650000.0	4.0	7.305656433105469	1.8659664392471313
1.0	104810000.0	104820000.0	7.0	6.335597515106201	1.9302937984466553
1.0	104820000.0	104830000.0	5.0	6.532685279846191	1.926068663597107
1.0	104890000.0	104900000.0	4.0	6.573983669281006	1.9240480661392212
1.0	105040000.0	105050000.0	6.0	6.429271697998047	1.929861068725586
1.0	105070000.0	105080000.0	7.0	6.354701519012451	1.929970383644104
1.0	105160000.0	105170000.0	7.0	7.009177207946777	1.8948516845703125
1.0	105210000.0	105220000.0	13.0	6.8059539794921875	1.910932183265686
1.0	105240000.0	105250000.0	6.0	6.770251274108887	1.9141851663589478
1.0	105320000.0	105330000.0	2.0	5.970095157623291	1.9286296367645264
1.0	105350000.0	105360000.0	1.0	6.0765910148620605	1.9307692050933838
1.0	105370000.0	105380000.0	9.0	5.784067153930664	1.922935128211975
1.0	105380000.0	105390000.0	6.0	4.424797058105469	1.7356302738189697
1.0	105420000.0	105430000.0	7.0	5.429319858551025	1.899420976638794
1.0	105450000.0	105460000.0	7.0	5.803051948547363	1.923431396484375
1.0	105500000.0	105510000.0	5.0	6.358780860900879	1.9299066066741943
1.0	105530000.0	105540000.0	2.0	6.214191436767578	1.931130051612854
1.0	105580000.0	105590000.0	10.0	5.982247829437256	1.9290714263916016
1.0	105610000.0	105620000.0	2.0	6.290043830871582	1.9309446811676025
1.0	105620000.0	105630000.0	5.0	6.374808311462402	1.9279552698135376
1.0	105630000.0	105640000.0	4.0	6.555911064147949	1.9253308773040771
1.0	105710000.0	105720000.0	7.0	5.955574989318848	1.92824387550354
1.0	105740000.0	105750000.0	8.0	6.3759446144104	1.930612564086914
1.0	105750000.0	105760000.0	0.0	5.884208679199219	1.9212528467178345
1.0	105770000.0	105780000.0	5.0	6.658425331115723	1.9206860065460205
1.0	105780000.0	105790000.0	7.0	6.436577796936035	1.9280595779418945
1.0	105880000.0	105890000.0	7.0	6.147408485412598	1.930445671081543
1.0	105920000.0	105930000.0	9.0	5.803167343139648	1.9226350784301758
1.0	105940000.0	105950000.0	7.0	5.6606292724609375	1.9160963296890259
1.0	106000000.0	106010000.0	3.0	5.5549468994140625	1.9097096920013428
1.0	106060000.0	106070000.0	4.0	5.873317718505859	1.9257692098617554
1.0	106140000.0	106150000.0	8.0	4.858260631561279	1.825591802597046
1.0	106190000.0	106200000.0	6.0	5.340092658996582	1.8913021087646484
1.0	106250000.0	106260000.0	9.0	5.055619239807129	1.8568283319473267
1.0	106260000.0	106270000.0	6.0	4.862863540649414	1.8261152505874634
1.0	106340000.0	106350000.0	5.0	5.602957725524902	1.9124889373779297
1.0	106360000.0	106370000.0	5.0	5.089203834533691	1.8592090606689453
1.0	106450000.0	106460000.0	12.0	5.169064521789551	1.8721179962158203
1.0	106600000.0	106610000.0	7.0	5.012487888336182	1.8502769470214844
1.0	106670000.0	106680000.0	4.0	4.996769905090332	1.8484262228012085
1.0	106750000.0	106760000.0	6.0	5.4533281326293945	1.9023081064224243
1.0	106790000.0	106800000.0	5.0	5.372167110443115	1.8944448232650757
1.0	106800000.0	106810000.0	5.0	5.3526291847229	1.8923399448394775
1.0	106810000.0	106820000.0	2.0	5.468379497528076	1.9025930166244507
1.0	106900000.0	106910000.0	1.0	5.53687047958374	1.9077274799346924
1.0	106920000.0	106930000.0	6.0	5.197161674499512	1.8758535385131836
1.0	107000000.0	107010000.0	8.0	4.4645490646362305	1.7408192157745361
1.0	107060000.0	107070000.0	3.0	5.031737327575684	1.853455901145935
1.0	107100000.0	107110000.0	5.0	5.380552768707275	1.8951263427734375
1.0	107120000.0	107130000.0	4.0	5.570098400115967	1.9103606939315796
1.0	107150000.0	107160000.0	2.0	5.876866817474365	1.9262058734893799
1.0	107170000.0	107180000.0	6.0	5.710926055908203	1.9190914630889893
1.0	107220000.0	107230000.0	8.0	5.87143611907959	1.9260873794555664
1.0	107230000.0	107240000.0	5.0	6.171569347381592	1.9307130575180054
1.0	107240000.0	107250000.0	8.0	6.042072772979736	1.929988145828247
1.0	107270000.0	107280000.0	3.0	6.025811195373535	1.9295860528945923
1.0	107330000.0	107340000.0	8.0	5.691046714782715	1.9185073375701904
1.0	107360000.0	107370000.0	1.0	5.842357635498047	1.9251140356063843
1.0	107480000.0	107490000.0	1.0	5.198103427886963	1.8761236667633057
[truncated: 47,575 more rows]
