# Supplementary material for: Genome-wide mapping of somatic mutation rates uncovers drivers of cancer
Source: Nat Biotechnol. 2022 Jun 20;40(11):1634–43. doi: 10.1038/s41587-022-01353-8 (PMC9646522; doi:10.1038/s41587-022-01353-8)
Supplement: Supplementary file 4 — Regions and model predictions for each fold of each cancer for which a deep learning model was trained. Regions that were filtered are also listed along with their respective model predictions. [file 41587_2022_1353_MOESM4_ESM.zip › kfold_results/Kidney-RCC/fold_2.txt]

CHROM	START	END	Y_TRUE	Y_PRED	STD
1.0	860000.0	870000.0	3.0	3.0035336017608643	1.2891676425933838
1.0	870000.0	880000.0	1.0	3.031316041946411	1.3065650463104248
1.0	910000.0	920000.0	1.0	3.249980926513672	1.4387644529342651
1.0	960000.0	970000.0	2.0	2.799168825149536	1.1437336206436157
1.0	1110000.0	1120000.0	1.0	2.9960296154022217	1.283538579940796
1.0	1190000.0	1200000.0	3.0	2.726339817047119	1.093704104423523
1.0	1250000.0	1260000.0	4.0	2.6093225479125977	1.0003834962844849
1.0	1280000.0	1290000.0	2.0	2.9262735843658447	1.229820966720581
1.0	1310000.0	1320000.0	2.0	2.5679588317871094	0.968339741230011
1.0	1320000.0	1330000.0	3.0	2.557832717895508	0.9697870016098022
1.0	1480000.0	1490000.0	2.0	2.5075809955596924	0.9292876124382019
1.0	1560000.0	1570000.0	1.0	2.0891366004943848	0.6185566186904907
1.0	1590000.0	1600000.0	3.0	1.9413483142852783	0.5179601907730103
1.0	1740000.0	1750000.0	1.0	2.7012391090393066	1.0761451721191406
1.0	1750000.0	1760000.0	1.0	2.8831686973571777	1.2066820859909058
1.0	1780000.0	1790000.0	0.0	2.920644521713257	1.2319588661193848
1.0	1860000.0	1870000.0	6.0	2.9843993186950684	1.27254056930542
1.0	1870000.0	1880000.0	0.0	3.406691074371338	1.5119357109069824
1.0	1880000.0	1890000.0	5.0	3.0056488513946533	1.2818233966827393
1.0	2000000.0	2010000.0	0.0	3.031069278717041	1.304548978805542
1.0	2040000.0	2050000.0	2.0	2.775583505630493	1.1323645114898682
1.0	2060000.0	2070000.0	1.0	2.5341978073120117	0.9510261416435242
1.0	2070000.0	2080000.0	3.0	2.5702595710754395	0.9776304364204407
1.0	2170000.0	2180000.0	1.0	3.173170566558838	1.3948177099227905
1.0	2250000.0	2260000.0	5.0	3.0298404693603516	1.282880425453186
1.0	2260000.0	2270000.0	3.0	2.906531810760498	1.2067079544067383
1.0	2340000.0	2350000.0	2.0	2.8807499408721924	1.2512295246124268
1.0	2370000.0	2380000.0	1.0	2.9311890602111816	1.2338769435882568
1.0	2380000.0	2390000.0	3.0	3.200772762298584	1.387883186340332
1.0	2440000.0	2450000.0	0.0	2.6259379386901855	1.0224006175994873
1.0	2450000.0	2460000.0	4.0	2.9949889183044434	1.3086342811584473
1.0	2500000.0	2510000.0	4.0	2.561707019805908	0.9719390869140625
1.0	2540000.0	2550000.0	1.0	2.7277865409851074	1.09610915184021
1.0	2550000.0	2560000.0	3.0	2.69360613822937	1.067739486694336
1.0	2560000.0	2570000.0	1.0	2.760429859161377	1.1184301376342773
1.0	2700000.0	2710000.0	3.0	3.1010639667510986	1.342568039894104
1.0	2730000.0	2740000.0	6.0	3.4094276428222656	1.5080301761627197
1.0	2770000.0	2780000.0	12.0	3.556572675704956	1.5730208158493042
1.0	2790000.0	2800000.0	2.0	3.946993589401245	1.689257264137268
1.0	2880000.0	2890000.0	4.0	3.4769744873046875	1.5147956609725952
1.0	2890000.0	2900000.0	3.0	3.347338914871216	1.4570732116699219
1.0	2940000.0	2950000.0	3.0	3.432145357131958	1.498462438583374
1.0	3050000.0	3060000.0	7.0	3.406031847000122	1.482132077217102
1.0	3080000.0	3090000.0	2.0	3.7177062034606934	1.611048936843872
1.0	3170000.0	3180000.0	8.0	3.524448871612549	1.55158531665802
1.0	3240000.0	3250000.0	2.0	3.9376227855682373	1.6863183975219727
1.0	3300000.0	3310000.0	4.0	3.6924660205841064	1.6054518222808838
1.0	3310000.0	3320000.0	3.0	3.573141574859619	1.5576446056365967
1.0	3370000.0	3380000.0	2.0	3.2502646446228027	1.41749906539917
1.0	3410000.0	3420000.0	1.0	3.2466423511505127	1.4256210327148438
1.0	3440000.0	3450000.0	0.0	3.1539013385772705	1.3576005697250366
1.0	3490000.0	3500000.0	3.0	3.0259029865264893	1.2989442348480225
1.0	3510000.0	3520000.0	1.0	3.09352970123291	1.3364229202270508
1.0	3570000.0	3580000.0	3.0	2.7871217727661133	1.1340210437774658
1.0	3610000.0	3620000.0	2.0	2.6831603050231934	1.0618693828582764
1.0	3690000.0	3700000.0	4.0	2.9049668312072754	1.2217981815338135
1.0	3750000.0	3760000.0	3.0	2.795454502105713	1.1417720317840576
1.0	3770000.0	3780000.0	3.0	2.5416202545166016	1.2374132871627808
1.0	3840000.0	3850000.0	2.0	1.4888112545013428	0.35338735580444336
1.0	3990000.0	4000000.0	3.0	1.5709668397903442	0.3555375933647156
1.0	4060000.0	4070000.0	5.0	3.1234867572784424	1.3581565618515015
1.0	4090000.0	4100000.0	4.0	3.3576419353485107	1.465585470199585
1.0	4180000.0	4190000.0	5.0	3.818413496017456	1.6421966552734375
1.0	4190000.0	4200000.0	2.0	3.9045519828796387	1.6723432540893555
1.0	4210000.0	4220000.0	5.0	3.935246706008911	1.676150918006897
1.0	4290000.0	4300000.0	3.0	4.482264518737793	1.8056089878082275
1.0	4400000.0	4410000.0	3.0	4.303433418273926	1.770264983177185
1.0	4440000.0	4450000.0	8.0	4.147800445556641	1.7334959506988525
1.0	4460000.0	4470000.0	2.0	4.364247798919678	1.7826030254364014
1.0	4470000.0	4480000.0	4.0	4.4879560470581055	1.8058534860610962
1.0	4600000.0	4610000.0	3.0	4.0486602783203125	1.7094417810440063
1.0	4650000.0	4660000.0	4.0	4.003955364227295	1.697007179260254
1.0	4700000.0	4710000.0	6.0	3.3762784004211426	1.4646706581115723
1.0	4790000.0	4800000.0	2.0	3.567934513092041	1.5568616390228271
1.0	4810000.0	4820000.0	5.0	3.5265183448791504	1.5373952388763428
1.0	4870000.0	4880000.0	0.0	3.4855053424835205	1.5154139995574951
1.0	4930000.0	4940000.0	1.0	3.5998828411102295	1.5597188472747803
1.0	4980000.0	4990000.0	1.0	3.6479294300079346	1.5797083377838135
1.0	4990000.0	5000000.0	4.0	3.5399746894836426	1.5380706787109375
1.0	5060000.0	5070000.0	5.0	3.7000908851623535	1.601251244544983
1.0	5180000.0	5190000.0	3.0	4.098011016845703	1.722853660583496
1.0	5190000.0	5200000.0	2.0	4.349652290344238	1.7809311151504517
1.0	5260000.0	5270000.0	4.0	4.864004135131836	1.8648786544799805
1.0	5270000.0	5280000.0	7.0	4.644503593444824	1.8317674398422241
1.0	5280000.0	5290000.0	5.0	4.645468711853027	1.8298804759979248
1.0	5290000.0	5300000.0	8.0	4.80383825302124	1.8552684783935547
1.0	5360000.0	5370000.0	5.0	4.8734564781188965	1.8650974035263062
1.0	5510000.0	5520000.0	4.0	3.8618431091308594	1.6632026433944702
1.0	5520000.0	5530000.0	4.0	3.699751377105713	1.5999634265899658
1.0	5530000.0	5540000.0	2.0	3.8351523876190186	1.6481173038482666
1.0	5540000.0	5550000.0	1.0	3.9326510429382324	1.6843560934066772
1.0	5570000.0	5580000.0	1.0	3.7543721199035645	1.6217372417449951
1.0	5590000.0	5600000.0	1.0	3.624377727508545	1.572636365890503
1.0	5640000.0	5650000.0	1.0	3.890446901321411	1.6670373678207397
1.0	5710000.0	5720000.0	5.0	3.7895755767822266	1.6338169574737549
1.0	5770000.0	5780000.0	6.0	4.436882495880127	1.7940778732299805
1.0	5800000.0	5810000.0	1.0	4.025275707244873	1.7100671529769897
1.0	5830000.0	5840000.0	4.0	3.6003365516662598	1.562299370765686
1.0	5890000.0	5900000.0	0.0	3.30371356010437	1.4665696620941162
1.0	5950000.0	5960000.0	0.0	2.4083220958709717	0.8528478741645813
1.0	5990000.0	6000000.0	1.0	2.418266773223877	0.8563247919082642
1.0	6050000.0	6060000.0	1.0	2.715925931930542	1.0827515125274658
1.0	6060000.0	6070000.0	1.0	2.9848837852478027	1.2759535312652588
1.0	6160000.0	6170000.0	2.0	3.3683056831359863	1.4969441890716553
1.0	6210000.0	6220000.0	3.0	3.0383615493774414	1.3043218851089478
1.0	6270000.0	6280000.0	1.0	2.939800262451172	1.2428923845291138
1.0	6320000.0	6330000.0	3.0	2.7615182399749756	1.1079127788543701
1.0	6370000.0	6380000.0	1.0	2.508054494857788	0.93310546875
1.0	6380000.0	6390000.0	2.0	2.581350803375244	0.9863446354866028
1.0	6410000.0	6420000.0	2.0	3.074882984161377	1.3305646181106567
1.0	6420000.0	6430000.0	4.0	2.7958016395568848	1.1458829641342163
1.0	6450000.0	6460000.0	2.0	2.7029623985290527	1.0710145235061646
1.0	6460000.0	6470000.0	2.0	2.764835834503174	1.122153878211975
1.0	6500000.0	6510000.0	3.0	2.8983330726623535	1.2162206172943115
1.0	6580000.0	6590000.0	4.0	2.6576220989227295	1.0457741022109985
1.0	6670000.0	6680000.0	3.0	2.742156982421875	1.1216269731521606
1.0	6720000.0	6730000.0	1.0	2.7095704078674316	1.0826637744903564
1.0	6750000.0	6760000.0	3.0	2.672400712966919	1.0550662279129028
1.0	6830000.0	6840000.0	2.0	2.607126235961914	1.0039520263671875
1.0	6890000.0	6900000.0	1.0	2.616570472717285	1.0116831064224243
1.0	6900000.0	6910000.0	1.0	2.5231223106384277	0.9419268369674683
1.0	6910000.0	6920000.0	2.0	2.487349033355713	0.9150492548942566
1.0	6920000.0	6930000.0	2.0	2.6343111991882324	1.028122067451477
1.0	6970000.0	6980000.0	2.0	2.5848708152770996	0.9888103604316711
1.0	6980000.0	6990000.0	2.0	2.4727578163146973	0.9027715921401978
1.0	7060000.0	7070000.0	2.0	2.8801348209381104	1.190462350845337
1.0	7070000.0	7080000.0	2.0	2.9679532051086426	1.2482571601867676
1.0	7120000.0	7130000.0	4.0	2.722748279571533	1.0832887887954712
1.0	7130000.0	7140000.0	0.0	2.6350173950195312	1.02248215675354
1.0	7300000.0	7310000.0	2.0	2.636586904525757	1.0180779695510864
1.0	7310000.0	7320000.0	2.0	2.7365407943725586	1.0944043397903442
1.0	7350000.0	7360000.0	3.0	2.725569248199463	1.0856126546859741
1.0	7390000.0	7400000.0	3.0	2.8691980838775635	1.18412446975708
1.0	7430000.0	7440000.0	4.0	2.9022011756896973	1.2085740566253662
1.0	7440000.0	7450000.0	3.0	3.025050401687622	1.276062250137329
1.0	7450000.0	7460000.0	2.0	3.005847692489624	1.263877511024475
1.0	7480000.0	7490000.0	5.0	2.987030029296875	1.2568557262420654
1.0	7530000.0	7540000.0	4.0	3.251756191253662	1.417159914970398
1.0	7560000.0	7570000.0	0.0	3.3563239574432373	1.4546029567718506
1.0	7610000.0	7620000.0	6.0	2.98476243019104	1.2676351070404053
1.0	7650000.0	7660000.0	1.0	2.6487607955932617	1.0332437753677368
1.0	7730000.0	7740000.0	1.0	2.3658318519592285	0.8227060437202454
1.0	7740000.0	7750000.0	4.0	2.178889751434326	0.6682357788085938
1.0	7810000.0	7820000.0	2.0	2.4544737339019775	0.8897018432617188
1.0	7820000.0	7830000.0	1.0	2.429943561553955	0.8705207705497742
1.0	7870000.0	7880000.0	4.0	2.497805118560791	0.9225441813468933
1.0	7920000.0	7930000.0	0.0	2.8434441089630127	1.1722145080566406
1.0	7960000.0	7970000.0	5.0	2.673835039138794	1.0549254417419434
1.0	7990000.0	8000000.0	4.0	2.7453103065490723	1.1052888631820679
1.0	8000000.0	8010000.0	4.0	2.7141127586364746	1.081953525543213
1.0	8040000.0	8050000.0	1.0	2.9183549880981445	1.2312333583831787
1.0	8060000.0	8070000.0	6.0	2.86938738822937	1.1970032453536987
1.0	8080000.0	8090000.0	2.0	3.2594311237335205	1.486846685409546
1.0	8090000.0	8100000.0	2.0	2.7344298362731934	1.0977598428726196
1.0	8120000.0	8130000.0	0.0	2.7799384593963623	1.1290531158447266
1.0	8170000.0	8180000.0	1.0	2.7752153873443604	1.122344732284546
1.0	8180000.0	8190000.0	3.0	2.642456531524658	1.0337564945220947
1.0	8190000.0	8200000.0	2.0	2.7351136207580566	1.1001023054122925
1.0	8300000.0	8310000.0	0.0	2.7125351428985596	1.0812153816223145
1.0	8310000.0	8320000.0	2.0	2.8277974128723145	1.1649771928787231
1.0	8340000.0	8350000.0	2.0	2.705411911010742	1.0777904987335205
1.0	8400000.0	8410000.0	1.0	2.861072063446045	1.1872317790985107
1.0	8500000.0	8510000.0	3.0	3.187694549560547	1.388286828994751
1.0	8640000.0	8650000.0	5.0	2.661165714263916	1.045992136001587
1.0	8650000.0	8660000.0	3.0	2.9057669639587402	1.2165062427520752
1.0	8660000.0	8670000.0	2.0	2.8587284088134766	1.1861530542373657
1.0	8680000.0	8690000.0	0.0	3.123436689376831	1.3469740152359009
1.0	8690000.0	8700000.0	1.0	2.8392109870910645	1.1694324016571045
1.0	8830000.0	8840000.0	0.0	2.822068691253662	1.1609059572219849
1.0	8840000.0	8850000.0	3.0	2.9201598167419434	1.2313711643218994
1.0	8850000.0	8860000.0	1.0	2.7667763233184814	1.1245863437652588
1.0	8990000.0	9000000.0	2.0	2.970390796661377	1.26235032081604
1.0	9040000.0	9050000.0	5.0	2.9071884155273438	1.2181107997894287
1.0	9090000.0	9100000.0	3.0	3.0039210319519043	1.286970853805542
1.0	9210000.0	9220000.0	2.0	2.561847448348999	0.9725648164749146
1.0	9280000.0	9290000.0	0.0	2.8330979347229004	1.1671098470687866
1.0	9290000.0	9300000.0	2.0	3.1422150135040283	1.3733800649642944
1.0	9310000.0	9320000.0	5.0	3.277708053588867	1.4538443088531494
1.0	9340000.0	9350000.0	2.0	2.83963942527771	1.1698658466339111
1.0	9370000.0	9380000.0	3.0	2.933422565460205	1.234930157661438
1.0	9410000.0	9420000.0	2.0	3.048706531524658	1.313942551612854
1.0	9420000.0	9430000.0	2.0	3.0144004821777344	1.290656566619873
1.0	9430000.0	9440000.0	1.0	2.7193827629089355	1.078610897064209
1.0	9440000.0	9450000.0	2.0	2.7087483406066895	1.0809662342071533
1.0	9450000.0	9460000.0	3.0	2.819892644882202	1.153709053993225
1.0	9470000.0	9480000.0	1.0	2.7170121669769287	1.0876210927963257
1.0	9510000.0	9520000.0	2.0	2.703740119934082	1.078291893005371
1.0	9520000.0	9530000.0	3.0	2.6204984188079834	1.0133150815963745
1.0	9600000.0	9610000.0	1.0	2.9283840656280518	1.2320079803466797
1.0	9630000.0	9640000.0	0.0	2.710726261138916	1.083734154701233
1.0	9640000.0	9650000.0	0.0	2.6247692108154297	1.009495496749878
1.0	9670000.0	9680000.0	3.0	2.6630494594573975	1.0461232662200928
1.0	9700000.0	9710000.0	3.0	2.5904183387756348	0.9924972653388977
1.0	9740000.0	9750000.0	3.0	2.7995572090148926	1.1442514657974243
1.0	9760000.0	9770000.0	2.0	2.838078022003174	1.171850562095642
1.0	9880000.0	9890000.0	1.0	2.640538454055786	1.1738526821136475
1.0	9920000.0	9930000.0	0.0	2.762037754058838	1.1205650568008423
1.0	9950000.0	9960000.0	3.0	2.4732730388641357	0.9058541059494019
1.0	10000000.0	10010000.0	3.0	2.7410731315612793	1.1704683303833008
1.0	10020000.0	10030000.0	6.0	2.467575788497925	0.8998845815658569
1.0	10210000.0	10220000.0	5.0	2.8926424980163574	1.213139533996582
1.0	10240000.0	10250000.0	4.0	2.8615753650665283	1.189626693725586
1.0	10300000.0	10310000.0	3.0	2.9615514278411865	1.2578458786010742
1.0	10380000.0	10390000.0	0.0	2.6985108852386475	1.0743257999420166
1.0	10390000.0	10400000.0	2.0	2.627040386199951	1.0205700397491455
1.0	10410000.0	10420000.0	4.0	2.5035808086395264	0.9281220436096191
1.0	10440000.0	10450000.0	4.0	2.7014641761779785	1.0770052671432495
1.0	10530000.0	10540000.0	1.0	2.9633829593658447	1.4064257144927979
1.0	10540000.0	10550000.0	7.0	2.6380295753479004	1.0273191928863525
1.0	10570000.0	10580000.0	4.0	2.7686495780944824	1.1232116222381592
1.0	10610000.0	10620000.0	4.0	2.6538665294647217	1.0398212671279907
1.0	10680000.0	10690000.0	2.0	2.923274517059326	1.2261741161346436
1.0	10710000.0	10720000.0	3.0	3.2991535663604736	1.4568331241607666
1.0	10760000.0	10770000.0	1.0	2.7231669425964355	1.0928465127944946
1.0	10780000.0	10790000.0	6.0	2.373124361038208	0.8285824060440063
1.0	10950000.0	10960000.0	2.0	3.1833977699279785	1.3846778869628906
1.0	11050000.0	11060000.0	2.0	2.9621119499206543	1.253737449645996
1.0	11100000.0	11110000.0	2.0	3.185882091522217	1.3934482336044312
1.0	11110000.0	11120000.0	6.0	2.810424566268921	1.161020040512085
1.0	11170000.0	11180000.0	2.0	2.743434190750122	1.1081221103668213
1.0	11180000.0	11190000.0	5.0	2.6481547355651855	1.0380700826644897
1.0	11330000.0	11340000.0	4.0	2.811105728149414	1.2059412002563477
1.0	11350000.0	11360000.0	2.0	2.8948898315429688	1.2123277187347412
1.0	11360000.0	11370000.0	2.0	2.6717889308929443	1.054131031036377
1.0	11380000.0	11390000.0	4.0	3.0499422550201416	1.3067245483398438
1.0	11390000.0	11400000.0	4.0	3.085294246673584	1.330216646194458
1.0	11480000.0	11490000.0	7.0	3.4107825756073	1.4924299716949463
1.0	11590000.0	11600000.0	6.0	3.189950466156006	1.3849833011627197
1.0	11710000.0	11720000.0	6.0	2.9491493701934814	1.241256833076477
1.0	11830000.0	11840000.0	5.0	3.0090951919555664	1.2852786779403687
1.0	11890000.0	11900000.0	1.0	3.0686962604522705	1.3225102424621582
1.0	11930000.0	11940000.0	2.0	3.261976718902588	1.4392645359039307
1.0	11990000.0	12000000.0	1.0	2.674791097640991	1.0313799381256104
1.0	12060000.0	12070000.0	4.0	2.704113006591797	1.0801546573638916
1.0	12080000.0	12090000.0	4.0	2.775611639022827	1.1294479370117188
1.0	12120000.0	12130000.0	7.0	2.905561923980713	1.215155839920044
1.0	12170000.0	12180000.0	5.0	3.0244526863098145	1.2977815866470337
1.0	12180000.0	12190000.0	5.0	2.8615469932556152	1.189470887184143
1.0	12350000.0	12360000.0	2.0	2.607571840286255	1.006709337234497
1.0	12400000.0	12410000.0	2.0	2.711660146713257	1.0827385187149048
1.0	12480000.0	12490000.0	3.0	2.6619760990142822	1.0467352867126465
1.0	12500000.0	12510000.0	3.0	2.70224666595459	1.0752692222595215
1.0	12520000.0	12530000.0	3.0	2.74929141998291	1.1060678958892822
1.0	12590000.0	12600000.0	2.0	2.725926637649536	1.0915648937225342
1.0	12600000.0	12610000.0	1.0	2.8485891819000244	1.1711084842681885
1.0	12620000.0	12630000.0	2.0	2.710010051727295	1.0812698602676392
1.0	12660000.0	12670000.0	4.0	3.158475875854492	1.3888829946517944
1.0	12680000.0	12690000.0	1.0	2.658301591873169	1.044899582862854
1.0	12690000.0	12700000.0	1.0	2.8042731285095215	1.1503551006317139
1.0	12700000.0	12710000.0	2.0	2.5871875286102295	0.9876664876937866
1.0	12710000.0	12720000.0	0.0	2.63958477973938	1.0307458639144897
1.0	12800000.0	12810000.0	2.0	2.6734859943389893	1.0477691888809204
1.0	12860000.0	12870000.0	3.0	2.462594509124756	0.8895567655563354
1.0	13910000.0	13920000.0	4.0	3.7323269844055176	1.6150789260864258
1.0	13940000.0	13950000.0	3.0	4.050634384155273	1.7119357585906982
1.0	14020000.0	14030000.0	3.0	3.0547375679016113	1.3013198375701904
1.0	14070000.0	14080000.0	2.0	2.919605016708374	1.2483973503112793
1.0	14090000.0	14100000.0	2.0	2.958862781524658	1.2506670951843262
1.0	14220000.0	14230000.0	2.0	3.566066026687622	1.557130217552185
1.0	14230000.0	14240000.0	6.0	3.4067718982696533	1.477059006690979
1.0	14290000.0	14300000.0	4.0	3.529381513595581	1.5341755151748657
1.0	14350000.0	14360000.0	4.0	2.7610931396484375	1.1065800189971924
1.0	14440000.0	14450000.0	1.0	3.116057872772217	1.3232229948043823
1.0	14530000.0	14540000.0	4.0	3.066218614578247	1.2911970615386963
1.0	14540000.0	14550000.0	0.0	3.110347270965576	1.3215739727020264
1.0	14580000.0	14590000.0	3.0	3.100602149963379	1.3161462545394897
1.0	14610000.0	14620000.0	4.0	3.0063605308532715	1.2606334686279297
1.0	14740000.0	14750000.0	5.0	2.9323487281799316	1.213147759437561
1.0	14770000.0	14780000.0	2.0	2.8369147777557373	1.1466070413589478
1.0	14850000.0	14860000.0	2.0	2.650158643722534	1.0187981128692627
1.0	14860000.0	14870000.0	3.0	2.570721387863159	0.9656241536140442
1.0	14940000.0	14950000.0	3.0	2.7167608737945557	1.0646854639053345
1.0	14980000.0	14990000.0	1.0	2.8817620277404785	1.1771175861358643
1.0	14990000.0	15000000.0	1.0	2.8528270721435547	1.1578842401504517
1.0	15080000.0	15090000.0	0.0	2.824514865875244	1.155168890953064
1.0	15090000.0	15100000.0	3.0	2.7129616737365723	1.0744709968566895
1.0	15140000.0	15150000.0	3.0	2.660228729248047	1.0275042057037354
1.0	15180000.0	15190000.0	2.0	2.3770394325256348	0.8229995965957642
1.0	15260000.0	15270000.0	1.0	2.617877960205078	1.0048445463180542
1.0	15280000.0	15290000.0	2.0	2.541419267654419	0.9484676122665405
1.0	15290000.0	15300000.0	2.0	2.660731077194214	1.0364940166473389
1.0	15460000.0	15470000.0	3.0	3.229628324508667	1.409743309020996
1.0	15500000.0	15510000.0	4.0	3.141026735305786	1.3572852611541748
1.0	15510000.0	15520000.0	3.0	3.2411751747131348	1.422951102256775
1.0	15590000.0	15600000.0	2.0	2.8930251598358154	1.201743483543396
1.0	15610000.0	15620000.0	4.0	2.8378098011016846	1.1681839227676392
1.0	15630000.0	15640000.0	2.0	2.829267740249634	1.1690164804458618
1.0	15670000.0	15680000.0	2.0	2.524930477142334	0.9434436559677124
1.0	15690000.0	15700000.0	1.0	2.6973652839660645	1.0717986822128296
1.0	15710000.0	15720000.0	1.0	2.5875751972198486	0.9918578863143921
1.0	15740000.0	15750000.0	0.0	2.5209102630615234	0.9382287263870239
1.0	15750000.0	15760000.0	3.0	2.6676127910614014	1.0461500883102417
1.0	15770000.0	15780000.0	2.0	2.8708767890930176	1.193800687789917
1.0	15830000.0	15840000.0	1.0	2.7124197483062744	1.0848318338394165
1.0	15840000.0	15850000.0	0.0	2.7163541316986084	1.0871860980987549
1.0	15870000.0	15880000.0	3.0	2.472517967224121	0.905291736125946
1.0	15890000.0	15900000.0	1.0	2.66672682762146	1.050018310546875
1.0	15900000.0	15910000.0	1.0	2.8942196369171143	1.21634042263031
1.0	15960000.0	15970000.0	2.0	2.8285651206970215	1.1701908111572266
1.0	15990000.0	16000000.0	2.0	2.3216631412506104	0.7900118827819824
1.0	16210000.0	16220000.0	5.0	3.054682493209839	1.3202202320098877
1.0	16260000.0	16270000.0	4.0	2.924612045288086	1.235490322113037
1.0	16350000.0	16360000.0	3.0	3.083324909210205	1.3385847806930542
1.0	16440000.0	16450000.0	2.0	2.5415570735931396	0.9566585421562195
1.0	16500000.0	16510000.0	5.0	2.811201810836792	1.1458338499069214
1.0	16560000.0	16570000.0	4.0	2.680379867553711	1.0542948246002197
1.0	16590000.0	16600000.0	2.0	2.8635592460632324	1.191194772720337
1.0	16620000.0	16630000.0	2.0	3.0439798831939697	1.3110543489456177
1.0	16740000.0	16750000.0	0.0	2.6619486808776855	1.0456140041351318
1.0	16940000.0	16950000.0	9.0	2.872185468673706	1.1993345022201538
1.0	17010000.0	17020000.0	1.0	2.944791078567505	1.242285132408142
1.0	17020000.0	17030000.0	4.0	3.0640640258789062	1.309861660003662
1.0	17240000.0	17250000.0	2.0	2.4972612857818604	0.9121593236923218
1.0	17250000.0	17260000.0	5.0	2.532439947128296	0.9515849947929382
1.0	17360000.0	17370000.0	4.0	2.842942714691162	1.17445707321167
1.0	17450000.0	17460000.0	1.0	3.276154041290283	1.4400224685668945
1.0	17480000.0	17490000.0	2.0	3.4289908409118652	1.4971550703048706
1.0	17490000.0	17500000.0	5.0	3.3844597339630127	1.491405725479126
1.0	17510000.0	17520000.0	1.0	3.4314751625061035	1.503438949584961
1.0	17520000.0	17530000.0	0.0	3.2828166484832764	1.4359614849090576
1.0	17530000.0	17540000.0	3.0	3.1264705657958984	1.345174789428711
1.0	17670000.0	17680000.0	9.0	3.1537647247314453	1.3616416454315186
1.0	17700000.0	17710000.0	2.0	3.148123025894165	1.369219422340393
1.0	17890000.0	17900000.0	2.0	3.520364761352539	1.5655096769332886
1.0	17900000.0	17910000.0	6.0	3.502640962600708	1.5556011199951172
1.0	17910000.0	17920000.0	4.0	3.76005482673645	1.6544523239135742
1.0	18010000.0	18020000.0	3.0	3.6161155700683594	1.5887930393218994
1.0	18070000.0	18080000.0	3.0	3.4716949462890625	1.5109930038452148
1.0	18080000.0	18090000.0	5.0	3.5925488471984863	1.5599620342254639
1.0	18100000.0	18110000.0	2.0	3.7963263988494873	1.638808012008667
1.0	18120000.0	18130000.0	5.0	3.6188793182373047	1.581930160522461
1.0	18270000.0	18280000.0	2.0	3.561232328414917	1.5484752655029297
1.0	18300000.0	18310000.0	7.0	3.4552974700927734	1.5028023719787598
1.0	18370000.0	18380000.0	3.0	3.777285099029541	1.6267383098602295
1.0	18380000.0	18390000.0	3.0	3.963754177093506	1.688361406326294
1.0	18400000.0	18410000.0	4.0	3.594750165939331	1.5643723011016846
1.0	18520000.0	18530000.0	8.0	3.8230502605438232	1.6478153467178345
1.0	18590000.0	18600000.0	4.0	3.794609785079956	1.633093237876892
1.0	18720000.0	18730000.0	1.0	3.1615796089172363	1.3497861623764038
1.0	18730000.0	18740000.0	4.0	3.051318645477295	1.3072035312652588
1.0	18750000.0	18760000.0	5.0	2.758455276489258	1.0935426950454712
1.0	18760000.0	18770000.0	3.0	2.791614055633545	1.1198662519454956
1.0	18820000.0	18830000.0	1.0	2.9907944202423096	1.2508604526519775
1.0	18850000.0	18860000.0	1.0	2.9197776317596436	1.207771897315979
1.0	18920000.0	18930000.0	2.0	3.1222851276397705	1.3487589359283447
1.0	18960000.0	18970000.0	3.0	2.979287624359131	1.2498242855072021
1.0	19000000.0	19010000.0	4.0	3.1466808319091797	1.3698517084121704
1.0	19020000.0	19030000.0	4.0	3.18532133102417	1.3978214263916016
1.0	19080000.0	19090000.0	4.0	3.129108428955078	1.3423258066177368
1.0	19100000.0	19110000.0	2.0	3.4105896949768066	1.5043981075286865
1.0	19140000.0	19150000.0	2.0	3.008206605911255	1.2877562046051025
1.0	19190000.0	19200000.0	6.0	2.749255657196045	1.1068328619003296
1.0	19200000.0	19210000.0	5.0	2.7958216667175293	1.139406681060791
1.0	19250000.0	19260000.0	3.0	2.9113283157348633	1.2130801677703857
1.0	19340000.0	19350000.0	6.0	2.8068432807922363	1.148716926574707
1.0	19350000.0	19360000.0	5.0	2.845850706100464	1.1734732389450073
1.0	19640000.0	19650000.0	3.0	2.8022093772888184	1.140804648399353
1.0	19660000.0	19670000.0	3.0	2.735696315765381	1.1000697612762451
1.0	19680000.0	19690000.0	4.0	2.816545248031616	1.1578996181488037
1.0	19700000.0	19710000.0	2.0	3.062490701675415	1.3230438232421875
1.0	19910000.0	19920000.0	2.0	2.4558136463165283	0.8912189602851868
1.0	19930000.0	19940000.0	4.0	2.5666956901550293	0.9733683466911316
1.0	20090000.0	20100000.0	4.0	2.9796292781829834	1.2680920362472534
1.0	20110000.0	20120000.0	3.0	3.080582857131958	1.332364797592163
1.0	20130000.0	20140000.0	2.0	3.025033712387085	1.2952479124069214
1.0	20150000.0	20160000.0	3.0	2.8789422512054443	1.1980574131011963
1.0	20170000.0	20180000.0	1.0	2.9456379413604736	1.2444179058074951
1.0	20190000.0	20200000.0	4.0	2.8461782932281494	1.1759051084518433
1.0	20230000.0	20240000.0	4.0	2.7583820819854736	1.1173696517944336
1.0	20300000.0	20310000.0	5.0	2.966517448425293	1.264743447303772
1.0	20380000.0	20390000.0	2.0	2.8364920616149902	1.1629703044891357
1.0	20470000.0	20480000.0	6.0	2.842195749282837	1.1701208353042603
1.0	20630000.0	20640000.0	5.0	3.2465755939483643	1.4078052043914795
1.0	20650000.0	20660000.0	3.0	3.210005283355713	1.3856922388076782
1.0	20780000.0	20790000.0	2.0	2.86307430267334	1.1858166456222534
1.0	20790000.0	20800000.0	3.0	2.763366460800171	1.1178537607192993
1.0	20880000.0	20890000.0	1.0	2.916800022125244	1.22162926197052
1.0	20900000.0	20910000.0	3.0	2.9394562244415283	1.2397931814193726
1.0	20920000.0	20930000.0	2.0	2.7921741008758545	1.1389483213424683
1.0	21000000.0	21010000.0	4.0	2.7119224071502686	1.077636480331421
1.0	21050000.0	21060000.0	2.0	2.6124846935272217	1.0050135850906372
1.0	21070000.0	21080000.0	2.0	2.704869031906128	1.079750418663025
1.0	21100000.0	21110000.0	2.0	2.7911341190338135	1.1420201063156128
1.0	21110000.0	21120000.0	2.0	2.839104413986206	1.346618413925171
1.0	21210000.0	21220000.0	4.0	2.6084938049316406	1.0061737298965454
1.0	21260000.0	21270000.0	3.0	2.543613910675049	0.9586831331253052
1.0	21280000.0	21290000.0	3.0	2.531385898590088	0.9490962028503418
1.0	21340000.0	21350000.0	1.0	3.012673854827881	1.2902847528457642
1.0	21470000.0	21480000.0	5.0	3.1626064777374268	1.383965253829956
1.0	21500000.0	21510000.0	2.0	2.7259039878845215	1.0928999185562134
1.0	21560000.0	21570000.0	3.0	2.683641195297241	1.060950517654419
1.0	21570000.0	21580000.0	2.0	3.0139262676239014	1.295257568359375
1.0	21610000.0	21620000.0	1.0	2.6990766525268555	1.070429801940918
1.0	21630000.0	21640000.0	2.0	2.8460910320281982	1.1673370599746704
1.0	21680000.0	21690000.0	1.0	2.3972721099853516	0.8466911315917969
1.0	21840000.0	21850000.0	3.0	2.432882308959961	0.8726071119308472
1.0	21850000.0	21860000.0	1.0	2.403439998626709	0.8499537706375122
1.0	21870000.0	21880000.0	1.0	2.8420815467834473	1.1788073778152466
1.0	21910000.0	21920000.0	2.0	2.721832752227783	1.0931257009506226
1.0	21960000.0	21970000.0	2.0	3.001431465148926	1.2894532680511475
1.0	22000000.0	22010000.0	1.0	2.6913225650787354	1.0690972805023193
1.0	22080000.0	22090000.0	4.0	2.6576526165008545	1.042972207069397
1.0	22090000.0	22100000.0	2.0	2.763077974319458	1.1221121549606323
1.0	22150000.0	22160000.0	0.0	2.686493396759033	1.0639193058013916
1.0	22210000.0	22220000.0	4.0	2.831181049346924	1.167277455329895
1.0	22250000.0	22260000.0	2.0	3.1544220447540283	1.3787338733673096
1.0	22350000.0	22360000.0	7.0	2.7317721843719482	1.1068580150604248
1.0	22360000.0	22370000.0	1.0	2.656838893890381	1.0431466102600098
1.0	22400000.0	22410000.0	2.0	2.788175106048584	1.1418062448501587
1.0	22430000.0	22440000.0	3.0	2.7381093502044678	1.1028293371200562
1.0	22450000.0	22460000.0	2.0	2.734673500061035	1.0973212718963623
1.0	22580000.0	22590000.0	3.0	3.236788272857666	1.419166088104248
1.0	22620000.0	22630000.0	8.0	3.294848680496216	1.4311431646347046
1.0	22640000.0	22650000.0	5.0	3.4749178886413574	1.5336109399795532
1.0	22650000.0	22660000.0	6.0	3.3676295280456543	1.4746490716934204
1.0	22760000.0	22770000.0	3.0	3.0795395374298096	1.3141571283340454
1.0	22780000.0	22790000.0	1.0	3.1340107917785645	1.355660080909729
1.0	22810000.0	22820000.0	2.0	2.9560208320617676	1.2464826107025146
1.0	22830000.0	22840000.0	3.0	2.8574843406677246	1.1819827556610107
1.0	22850000.0	22860000.0	4.0	2.8323957920074463	1.1572778224945068
1.0	22900000.0	22910000.0	5.0	2.9353115558624268	1.2344071865081787
1.0	22940000.0	22950000.0	8.0	3.353733777999878	1.4912431240081787
1.0	22950000.0	22960000.0	2.0	3.254910707473755	1.4350231885910034
1.0	23080000.0	23090000.0	3.0	3.174215793609619	1.365215539932251
1.0	23090000.0	23100000.0	4.0	3.0444653034210205	1.3000606298446655
1.0	23120000.0	23130000.0	1.0	3.642242908477783	1.592276930809021
1.0	23130000.0	23140000.0	2.0	3.2027087211608887	1.387938141822815
1.0	23160000.0	23170000.0	3.0	3.285202741622925	1.4370086193084717
1.0	23210000.0	23220000.0	1.0	3.4981396198272705	1.532633900642395
1.0	23230000.0	23240000.0	7.0	3.252180814743042	1.4223248958587646
1.0	23260000.0	23270000.0	3.0	2.751173973083496	1.1076138019561768
1.0	23280000.0	23290000.0	4.0	2.9941346645355225	1.273127794265747
1.0	23350000.0	23360000.0	1.0	2.7184078693389893	1.085843801498413
1.0	23360000.0	23370000.0	2.0	2.4763076305389404	0.9084566831588745
1.0	23380000.0	23390000.0	1.0	2.5041556358337402	0.9302919507026672
1.0	23450000.0	23460000.0	1.0	2.5292670726776123	0.9462644457817078
1.0	23550000.0	23560000.0	1.0	2.5322601795196533	0.9490512609481812
1.0	23590000.0	23600000.0	0.0	2.6614012718200684	1.0449336767196655
1.0	23640000.0	23650000.0	1.0	2.7545008659362793	1.116476058959961
1.0	23680000.0	23690000.0	2.0	2.5829017162323	0.9833418130874634
1.0	23700000.0	23710000.0	2.0	2.8157200813293457	1.1591579914093018
1.0	23720000.0	23730000.0	2.0	2.961230516433716	1.2549183368682861
1.0	23800000.0	23810000.0	2.0	3.1915695667266846	1.4017622470855713
1.0	23830000.0	23840000.0	2.0	2.955650568008423	1.25667142868042
1.0	23840000.0	23850000.0	4.0	3.129032850265503	1.3591591119766235
1.0	23900000.0	23910000.0	5.0	2.846689462661743	1.1738955974578857
1.0	23970000.0	23980000.0	2.0	3.0734734535217285	1.3228092193603516
1.0	23980000.0	23990000.0	3.0	3.055163860321045	1.313357949256897
1.0	24070000.0	24080000.0	7.0	2.7609925270080566	1.1318596601486206
1.0	24090000.0	24100000.0	1.0	3.0341875553131104	1.3044559955596924
1.0	24120000.0	24130000.0	4.0	3.277184247970581	1.4901214838027954
1.0	24180000.0	24190000.0	3.0	2.5596842765808105	0.9711115956306458
1.0	24200000.0	24210000.0	1.0	2.5827651023864746	0.9866288900375366
1.0	24240000.0	24250000.0	3.0	2.399019956588745	0.8470364809036255
1.0	24330000.0	24340000.0	0.0	2.406853675842285	0.8536661267280579
1.0	24460000.0	24470000.0	3.0	3.8891429901123047	1.6855800151824951
1.0	24490000.0	24500000.0	4.0	3.0437071323394775	1.30355966091156
1.0	24520000.0	24530000.0	3.0	2.988370418548584	1.2705167531967163
1.0	24540000.0	24550000.0	7.0	2.653709650039673	1.0400421619415283
1.0	24600000.0	24610000.0	4.0	2.7765021324157715	1.1249545812606812
1.0	24610000.0	24620000.0	5.0	2.745286226272583	1.1059949398040771
1.0	24650000.0	24660000.0	5.0	2.351949691772461	0.8173230290412903
1.0	24700000.0	24710000.0	4.0	2.6052968502044678	1.0062711238861084
1.0	24770000.0	24780000.0	5.0	2.639957904815674	1.0311424732208252
1.0	24830000.0	24840000.0	4.0	2.8654050827026367	1.1854749917984009
1.0	24870000.0	24880000.0	1.0	3.0814566612243652	1.3354748487472534
1.0	24950000.0	24960000.0	5.0	2.62278413772583	1.016339659690857
1.0	24970000.0	24980000.0	3.0	2.890653133392334	1.2176101207733154
1.0	25120000.0	25130000.0	5.0	2.653474807739258	1.0377992391586304
1.0	25150000.0	25160000.0	4.0	2.9311976432800293	1.2393772602081299
1.0	25230000.0	25240000.0	1.0	2.6810874938964844	1.0619280338287354
1.0	25290000.0	25300000.0	3.0	2.8413288593292236	1.1758801937103271
1.0	25310000.0	25320000.0	1.0	2.6406638622283936	1.029670000076294
1.0	25330000.0	25340000.0	2.0	2.6326773166656494	1.022834300994873
1.0	25370000.0	25380000.0	7.0	2.718822479248047	1.083328127861023
1.0	25410000.0	25420000.0	1.0	2.8033969402313232	1.1483309268951416
1.0	25440000.0	25450000.0	4.0	2.7510902881622314	1.1076377630233765
1.0	25500000.0	25510000.0	1.0	2.6665093898773193	1.0489041805267334
1.0	25510000.0	25520000.0	2.0	2.74147629737854	1.1037601232528687
1.0	25540000.0	25550000.0	3.0	2.6639676094055176	1.0468051433563232
1.0	25560000.0	25570000.0	3.0	2.694578170776367	1.0674511194229126
1.0	25570000.0	25580000.0	6.0	2.412172555923462	1.3325532674789429
1.0	25580000.0	25590000.0	1.0	2.413578510284424	0.8607198596000671
1.0	25760000.0	25770000.0	2.0	2.8371052742004395	1.1763288974761963
1.0	25810000.0	25820000.0	0.0	2.9081976413726807	1.227138876914978
1.0	25820000.0	25830000.0	5.0	2.711477279663086	1.0820538997650146
1.0	25970000.0	25980000.0	4.0	2.7808175086975098	1.1347324848175049
1.0	26020000.0	26030000.0	0.0	2.79801869392395	1.146756887435913
1.0	26040000.0	26050000.0	4.0	2.4073710441589355	0.8553820848464966
1.0	26100000.0	26110000.0	3.0	2.831946849822998	1.1693952083587646
1.0	26160000.0	26170000.0	5.0	2.4715735912323	0.9048768877983093
1.0	26240000.0	26250000.0	3.0	2.717674970626831	1.081464409828186
1.0	26250000.0	26260000.0	3.0	2.9521994590759277	1.2465009689331055
1.0	26300000.0	26310000.0	1.0	2.8238110542297363	1.1622928380966187
1.0	26490000.0	26500000.0	3.0	2.8314712047576904	1.1772541999816895
1.0	26550000.0	26560000.0	3.0	2.6602041721343994	1.0454293489456177
1.0	26640000.0	26650000.0	3.0	2.765497922897339	1.1160731315612793
1.0	26650000.0	26660000.0	0.0	2.8811826705932617	1.2019078731536865
1.0	26670000.0	26680000.0	1.0	2.931870460510254	1.2396489381790161
1.0	26740000.0	26750000.0	5.0	2.7290422916412354	1.0971214771270752
1.0	26780000.0	26790000.0	4.0	2.684413194656372	1.063981294631958
1.0	26800000.0	26810000.0	1.0	2.754105806350708	1.1190332174301147
1.0	26810000.0	26820000.0	2.0	2.6178390979766846	1.0142498016357422
1.0	26880000.0	26890000.0	1.0	2.5706210136413574	0.9781485795974731
1.0	26900000.0	26910000.0	1.0	2.5793280601501465	0.983575165271759
1.0	27030000.0	27040000.0	1.0	3.227266311645508	1.4254536628723145
1.0	27280000.0	27290000.0	1.0	2.5981781482696533	0.9957466125488281
1.0	27300000.0	27310000.0	3.0	2.5123283863067627	0.933813214302063
1.0	27430000.0	27440000.0	1.0	2.4155337810516357	0.8572824597358704
1.0	27610000.0	27620000.0	3.0	2.29915452003479	0.7741149663925171
1.0	27690000.0	27700000.0	4.0	2.4832122325897217	0.9014668464660645
1.0	27730000.0	27740000.0	1.0	2.9087610244750977	1.2230923175811768
1.0	27800000.0	27810000.0	4.0	2.874669313430786	1.2005274295806885
1.0	27810000.0	27820000.0	2.0	2.8818390369415283	1.4020646810531616
1.0	27850000.0	27860000.0	6.0	2.586453676223755	0.9818600416183472
1.0	27860000.0	27870000.0	1.0	3.2044920921325684	1.4092211723327637
1.0	27900000.0	27910000.0	2.0	2.9425899982452393	1.2399826049804688
1.0	27960000.0	27970000.0	3.0	2.48079514503479	0.9089120626449585
1.0	27990000.0	28000000.0	4.0	2.6159987449645996	1.0082132816314697
1.0	28150000.0	28160000.0	0.0	3.065906047821045	1.373583436012268
1.0	28180000.0	28190000.0	3.0	2.116016387939453	0.6358973383903503
1.0	28200000.0	28210000.0	1.0	2.3286020755767822	0.7944604158401489
1.0	28250000.0	28260000.0	2.0	2.453667163848877	0.8891110420227051
1.0	28380000.0	28390000.0	4.0	2.613800525665283	1.0104739665985107
1.0	28390000.0	28400000.0	2.0	2.7219066619873047	1.0890690088272095
1.0	28400000.0	28410000.0	2.0	2.74931263923645	1.1107267141342163
1.0	28420000.0	28430000.0	3.0	2.666456699371338	1.0499639511108398
1.0	28440000.0	28450000.0	5.0	2.7377829551696777	1.1016161441802979
1.0	28470000.0	28480000.0	5.0	2.871347427368164	1.192836046218872
1.0	28560000.0	28570000.0	6.0	3.1494991779327393	1.4509365558624268
1.0	28640000.0	28650000.0	1.0	3.2224574089050293	1.4194386005401611
1.0	28770000.0	28780000.0	2.0	2.5261025428771973	0.9430544972419739
1.0	28860000.0	28870000.0	2.0	2.436887502670288	0.8780516386032104
1.0	28930000.0	28940000.0	3.0	2.5640063285827637	0.9735465049743652
1.0	29020000.0	29030000.0	1.0	2.492142915725708	0.9198383092880249
1.0	29040000.0	29050000.0	3.0	2.410543918609619	0.8586139678955078
1.0	29090000.0	29100000.0	3.0	2.7590222358703613	1.1189346313476562
1.0	29100000.0	29110000.0	3.0	2.578174114227295	0.9834524989128113
1.0	29130000.0	29140000.0	3.0	2.804971218109131	1.149914026260376
1.0	29200000.0	29210000.0	2.0	2.9502763748168945	1.2500035762786865
1.0	29280000.0	29290000.0	5.0	2.8174922466278076	1.1594200134277344
1.0	29330000.0	29340000.0	4.0	2.600191593170166	1.0013691186904907
1.0	29390000.0	29400000.0	0.0	2.6533093452453613	1.041237235069275
1.0	29460000.0	29470000.0	1.0	2.6680350303649902	1.050220012664795
1.0	29470000.0	29480000.0	3.0	2.916370153427124	1.2307690382003784
1.0	29480000.0	29490000.0	5.0	3.1158103942871094	1.3614885807037354
1.0	29610000.0	29620000.0	2.0	2.5645573139190674	0.971583366394043
1.0	29640000.0	29650000.0	0.0	2.5839478969573975	0.9851824641227722
1.0	29680000.0	29690000.0	6.0	2.703120470046997	1.0755616426467896
1.0	29740000.0	29750000.0	2.0	2.981344699859619	1.2562413215637207
1.0	29770000.0	29780000.0	3.0	2.9990243911743164	1.2822232246398926
1.0	29830000.0	29840000.0	7.0	2.4930663108825684	0.9123414754867554
1.0	29850000.0	29860000.0	4.0	2.473787307739258	0.8956311345100403
1.0	29860000.0	29870000.0	2.0	2.385897159576416	0.8277069330215454
1.0	30030000.0	30040000.0	5.0	2.4474995136260986	0.8755801916122437
1.0	30040000.0	30050000.0	4.0	2.5508358478546143	0.9530538320541382
1.0	30100000.0	30110000.0	4.0	3.308406352996826	1.4371099472045898
1.0	30150000.0	30160000.0	4.0	3.4732894897460938	1.5100963115692139
1.0	30180000.0	30190000.0	6.0	3.5240707397460938	1.533829689025879
1.0	30200000.0	30210000.0	2.0	3.057706594467163	1.2944289445877075
1.0	30250000.0	30260000.0	6.0	3.2299575805664062	1.3947678804397583
1.0	30260000.0	30270000.0	0.0	3.283504009246826	1.4170366525650024
1.0	30270000.0	30280000.0	1.0	3.296186923980713	1.4212355613708496
1.0	30330000.0	30340000.0	3.0	3.2502689361572266	1.4094218015670776
1.0	30350000.0	30360000.0	0.0	3.338444948196411	1.446103811264038
1.0	30410000.0	30420000.0	5.0	3.293818950653076	1.4299404621124268
1.0	30430000.0	30440000.0	4.0	3.4583771228790283	1.5076260566711426
1.0	30440000.0	30450000.0	1.0	3.5001323223114014	1.524261713027954
1.0	30460000.0	30470000.0	3.0	3.6485190391540527	1.5823602676391602
1.0	30490000.0	30500000.0	8.0	3.5449538230895996	1.5396782159805298
1.0	30530000.0	30540000.0	3.0	3.5140514373779297	1.5270979404449463
1.0	30550000.0	30560000.0	5.0	3.538508176803589	1.5377463102340698
1.0	30560000.0	30570000.0	3.0	3.8024845123291016	1.6377464532852173
1.0	30650000.0	30660000.0	4.0	4.123013496398926	1.7287168502807617
1.0	30690000.0	30700000.0	7.0	3.9193623065948486	1.6735883951187134
1.0	30710000.0	30720000.0	7.0	4.141496181488037	1.7317273616790771
1.0	30720000.0	30730000.0	3.0	4.086335182189941	1.7250674962997437
1.0	30760000.0	30770000.0	3.0	4.367661476135254	1.7824182510375977
1.0	30780000.0	30790000.0	6.0	3.7757880687713623	1.6368401050567627
1.0	30840000.0	30850000.0	6.0	3.5441722869873047	1.5446646213531494
1.0	30970000.0	30980000.0	4.0	2.5113677978515625	0.927179217338562
1.0	31000000.0	31010000.0	2.0	3.159085512161255	1.3642929792404175
1.0	31010000.0	31020000.0	6.0	3.0248591899871826	1.2862721681594849
1.0	31060000.0	31070000.0	5.0	3.2766799926757812	1.4208682775497437
1.0	31070000.0	31080000.0	2.0	3.5359244346618652	1.5492063760757446
1.0	31100000.0	31110000.0	5.0	3.1481521129608154	1.3609739542007446
1.0	31110000.0	31120000.0	1.0	3.180159330368042	1.3824228048324585
1.0	31190000.0	31200000.0	1.0	2.797201633453369	1.144740343093872
1.0	31310000.0	31320000.0	2.0	2.440992832183838	0.8806957006454468
1.0	31370000.0	31380000.0	2.0	2.388493299484253	0.8405828475952148
1.0	31390000.0	31400000.0	3.0	2.598590135574341	0.997785210609436
1.0	31460000.0	31470000.0	2.0	2.7894015312194824	1.1417691707611084
1.0	31520000.0	31530000.0	7.0	3.148308515548706	1.3799684047698975
1.0	31530000.0	31540000.0	3.0	3.406477689743042	1.548654317855835
1.0	31570000.0	31580000.0	1.0	2.7779288291931152	1.1310756206512451
1.0	31580000.0	31590000.0	5.0	2.7638981342315674	1.1204297542572021
1.0	31590000.0	31600000.0	1.0	2.6757733821868896	1.0577577352523804
1.0	31600000.0	31610000.0	3.0	2.634965419769287	1.0267679691314697
1.0	31630000.0	31640000.0	1.0	2.8069329261779785	1.1502974033355713
1.0	31710000.0	31720000.0	5.0	2.900235652923584	1.218957543373108
1.0	31770000.0	31780000.0	1.0	2.857278347015381	1.1804850101470947
1.0	31870000.0	31880000.0	3.0	2.561825752258301	0.9643933176994324
1.0	31890000.0	31900000.0	1.0	2.6942012310028076	1.0624178647994995
1.0	31900000.0	31910000.0	6.0	2.649545192718506	1.0324381589889526
1.0	32120000.0	32130000.0	4.0	2.670588254928589	1.0514354705810547
1.0	32140000.0	32150000.0	2.0	2.7945151329040527	1.1386078596115112
1.0	32200000.0	32210000.0	1.0	2.492488384246826	0.9200760722160339
1.0	32210000.0	32220000.0	2.0	2.474277973175049	0.9057865142822266
1.0	32240000.0	32250000.0	3.0	2.727174997329712	1.0928596258163452
1.0	32250000.0	32260000.0	3.0	2.5595240592956543	0.9394868612289429
1.0	32280000.0	32290000.0	1.0	2.4252822399139404	0.8664314150810242
1.0	32290000.0	32300000.0	2.0	2.4090819358825684	0.852490246295929
1.0	32360000.0	32370000.0	0.0	2.4777820110321045	0.9060660600662231
1.0	32390000.0	32400000.0	1.0	2.677028179168701	1.0558719635009766
1.0	32530000.0	32540000.0	4.0	2.797903537750244	1.1484088897705078
1.0	32600000.0	32610000.0	3.0	2.8921961784362793	1.2064977884292603
1.0	32630000.0	32640000.0	1.0	2.8937714099884033	1.209862470626831
1.0	32640000.0	32650000.0	7.0	2.840299129486084	1.182711124420166
1.0	32670000.0	32680000.0	3.0	2.5726664066314697	0.9737938046455383
1.0	32740000.0	32750000.0	4.0	2.7583320140838623	1.1173241138458252
1.0	32750000.0	32760000.0	2.0	3.0234031677246094	1.3393484354019165
1.0	32800000.0	32810000.0	0.0	2.443009853363037	0.8699386715888977
1.0	32850000.0	32860000.0	1.0	2.7729907035827637	1.1258437633514404
1.0	33090000.0	33100000.0	7.0	2.4517784118652344	0.8883060216903687
1.0	33170000.0	33180000.0	2.0	2.662785053253174	1.0472321510314941
1.0	33200000.0	33210000.0	1.0	2.619279384613037	1.011521577835083
1.0	33220000.0	33230000.0	4.0	2.6876606941223145	1.0655609369277954
1.0	33310000.0	33320000.0	3.0	2.4311211109161377	0.8746815919876099
1.0	33420000.0	33430000.0	1.0	2.7121455669403076	1.0771766901016235
1.0	33510000.0	33520000.0	2.0	2.365114450454712	0.8231592178344727
1.0	33710000.0	33720000.0	1.0	2.5494742393493652	0.9633013606071472
1.0	33750000.0	33760000.0	0.0	2.4742767810821533	0.9023069143295288
1.0	33810000.0	33820000.0	7.0	2.888425350189209	1.2247096300125122
1.0	33830000.0	33840000.0	2.0	2.767730236053467	1.1247276067733765
1.0	33890000.0	33900000.0	1.0	2.7861580848693848	1.1336497068405151
1.0	33910000.0	33920000.0	4.0	2.7753186225891113	1.1229385137557983
1.0	33940000.0	33950000.0	5.0	2.545285701751709	0.9590764045715332
1.0	33990000.0	34000000.0	2.0	2.9726717472076416	1.2472989559173584
1.0	34160000.0	34170000.0	6.0	3.2865874767303467	1.4163691997528076
1.0	34190000.0	34200000.0	1.0	3.312519073486328	1.4258562326431274
1.0	34200000.0	34210000.0	3.0	3.3016903400421143	1.4248840808868408
1.0	34300000.0	34310000.0	0.0	2.862297534942627	1.1682767868041992
1.0	34320000.0	34330000.0	5.0	3.227513551712036	1.3858635425567627
1.0	34330000.0	34340000.0	5.0	3.020371913909912	1.2694820165634155
1.0	34340000.0	34350000.0	4.0	3.108454942703247	1.3192057609558105
1.0	34360000.0	34370000.0	3.0	3.240898847579956	1.3917144536972046
1.0	34410000.0	34420000.0	0.0	3.5410823822021484	1.5384418964385986
1.0	34440000.0	34450000.0	1.0	3.6709232330322266	1.5923047065734863
1.0	34470000.0	34480000.0	2.0	3.752141237258911	1.6206715106964111
1.0	34490000.0	34500000.0	6.0	3.5931410789489746	1.559274673461914
1.0	34500000.0	34510000.0	1.0	3.556731700897217	1.5466550588607788
1.0	34590000.0	34600000.0	2.0	4.060640335083008	1.7145512104034424
1.0	34710000.0	34720000.0	7.0	2.777144432067871	1.138486623764038
1.0	34740000.0	34750000.0	4.0	3.5916080474853516	1.5581172704696655
1.0	34770000.0	34780000.0	1.0	3.936598539352417	1.6819982528686523
1.0	34830000.0	34840000.0	4.0	3.625263214111328	1.572085976600647
1.0	34840000.0	34850000.0	2.0	4.129563808441162	1.7308337688446045
1.0	34900000.0	34910000.0	5.0	4.143013954162598	1.7329801321029663
1.0	34960000.0	34970000.0	3.0	4.643004894256592	1.8325517177581787
1.0	34980000.0	34990000.0	8.0	4.0687174797058105	1.7146800756454468
1.0	35080000.0	35090000.0	2.0	3.4980645179748535	1.519104242324829
1.0	35130000.0	35140000.0	3.0	3.1587252616882324	1.352492332458496
1.0	35150000.0	35160000.0	3.0	2.953875780105591	1.2436747550964355
1.0	35170000.0	35180000.0	4.0	2.8491063117980957	1.1714283227920532
1.0	35210000.0	35220000.0	2.0	2.870476245880127	1.1822271347045898
1.0	35270000.0	35280000.0	1.0	2.554814577102661	0.9607715606689453
1.0	35300000.0	35310000.0	2.0	2.61685848236084	1.0101573467254639
1.0	35310000.0	35320000.0	2.0	2.7140464782714844	1.08393132686615
1.0	35340000.0	35350000.0	5.0	2.4984021186828613	0.9181913137435913
1.0	35430000.0	35440000.0	2.0	2.3943519592285156	0.8394683599472046
1.0	35440000.0	35450000.0	0.0	2.6544032096862793	1.039066195487976
1.0	35490000.0	35500000.0	5.0	3.1264355182647705	1.4275853633880615
1.0	35510000.0	35520000.0	3.0	2.5677099227905273	0.9708307385444641
1.0	35740000.0	35750000.0	1.0	2.915290594100952	1.222978949546814
1.0	35750000.0	35760000.0	2.0	2.9145591259002686	1.2213054895401
1.0	35770000.0	35780000.0	2.0	2.8299400806427	1.166176438331604
1.0	35810000.0	35820000.0	2.0	2.587228775024414	0.9875158071517944
1.0	35850000.0	35860000.0	1.0	2.6251096725463867	1.0192267894744873
1.0	35870000.0	35880000.0	4.0	2.3897767066955566	0.841920018196106
1.0	35890000.0	35900000.0	2.0	2.4258804321289062	0.8664394617080688
1.0	35920000.0	35930000.0	0.0	2.6289520263671875	1.0225157737731934
1.0	35950000.0	35960000.0	3.0	2.5685274600982666	0.9764016270637512
1.0	36000000.0	36010000.0	3.0	2.756742000579834	1.1170989274978638
1.0	36010000.0	36020000.0	1.0	3.113185167312622	1.3580071926116943
1.0	36020000.0	36030000.0	6.0	2.8640363216400146	1.3585933446884155
1.0	36060000.0	36070000.0	0.0	2.897742509841919	1.2158262729644775
1.0	36150000.0	36160000.0	5.0	2.7095322608947754	1.0823131799697876
1.0	36240000.0	36250000.0	2.0	2.705655336380005	1.0771867036819458
1.0	36360000.0	36370000.0	2.0	2.549302577972412	0.9632881879806519
1.0	36400000.0	36410000.0	1.0	2.781297206878662	1.1274932622909546
1.0	36430000.0	36440000.0	0.0	2.3710689544677734	0.8269994854927063
1.0	36440000.0	36450000.0	2.0	2.464543581008911	0.8969523310661316
1.0	36460000.0	36470000.0	1.0	2.286515712738037	0.7626599669456482
1.0	36490000.0	36500000.0	0.0	2.4892024993896484	0.9169231653213501
1.0	36520000.0	36530000.0	2.0	2.475799083709717	0.9072103500366211
1.0	36550000.0	36560000.0	2.0	2.545097827911377	1.249000906944275
1.0	36560000.0	36570000.0	3.0	2.5792834758758545	0.9853718876838684
1.0	36600000.0	36610000.0	1.0	2.799288511276245	1.1479156017303467
1.0	36680000.0	36690000.0	2.0	2.6191024780273438	1.0124744176864624
1.0	36740000.0	36750000.0	2.0	3.105722665786743	1.353652000427246
1.0	36790000.0	36800000.0	0.0	2.7911148071289062	1.1404269933700562
1.0	36980000.0	36990000.0	2.0	3.0817840099334717	1.3351973295211792
1.0	37020000.0	37030000.0	1.0	3.494633913040161	1.5356924533843994
1.0	37080000.0	37090000.0	4.0	3.1493332386016846	1.3652873039245605
1.0	37160000.0	37170000.0	5.0	3.3925087451934814	1.5016385316848755
1.0	37180000.0	37190000.0	2.0	3.5578866004943848	1.5629193782806396
1.0	37190000.0	37200000.0	1.0	3.4300734996795654	1.498884916305542
1.0	37210000.0	37220000.0	0.0	3.4812636375427246	1.51345694065094
1.0	37220000.0	37230000.0	1.0	3.4612107276916504	1.51511549949646
1.0	37260000.0	37270000.0	4.0	3.2684593200683594	1.4205812215805054
1.0	37280000.0	37290000.0	2.0	3.2344772815704346	1.4046720266342163
1.0	37320000.0	37330000.0	2.0	3.5157859325408936	1.5435774326324463
1.0	37370000.0	37380000.0	3.0	3.835070848464966	1.6463639736175537
1.0	37450000.0	37460000.0	5.0	3.563880205154419	1.5618610382080078
1.0	37480000.0	37490000.0	3.0	3.660372257232666	1.5930107831954956
1.0	37520000.0	37530000.0	3.0	3.5709636211395264	1.554831862449646
1.0	37550000.0	37560000.0	4.0	3.425358533859253	1.4947402477264404
1.0	37560000.0	37570000.0	3.0	3.3347957134246826	1.455603003501892
1.0	37610000.0	37620000.0	4.0	3.558351516723633	1.5515854358673096
1.0	37650000.0	37660000.0	2.0	3.656414747238159	1.5822150707244873
1.0	37680000.0	37690000.0	9.0	3.3763668537139893	1.463169813156128
1.0	37730000.0	37740000.0	3.0	3.776803970336914	1.65021550655365
1.0	37740000.0	37750000.0	3.0	3.6371002197265625	1.5910372734069824
1.0	37990000.0	38000000.0	0.0	2.5744400024414062	0.9789945483207703
1.0	38140000.0	38150000.0	5.0	2.7297751903533936	1.0956976413726807
1.0	38160000.0	38170000.0	0.0	2.6434953212738037	1.03681480884552
1.0	38200000.0	38210000.0	1.0	2.9354207515716553	1.241308569908142
1.0	38440000.0	38450000.0	1.0	2.763315200805664	1.1227022409439087
1.0	38450000.0	38460000.0	3.0	2.6102144718170166	1.519840955734253
1.0	38500000.0	38510000.0	3.0	2.823953866958618	1.1635266542434692
1.0	38550000.0	38560000.0	0.0	3.088113784790039	1.3415937423706055
1.0	38620000.0	38630000.0	6.0	3.042574644088745	1.2983906269073486
1.0	38650000.0	38660000.0	4.0	3.3640987873077393	1.484917402267456
1.0	38670000.0	38680000.0	6.0	3.306002378463745	1.4456151723861694
1.0	38700000.0	38710000.0	7.0	3.2367591857910156	1.4120334386825562
1.0	38750000.0	38760000.0	2.0	3.2418289184570312	1.4190247058868408
1.0	38760000.0	38770000.0	2.0	3.3984153270721436	1.4829307794570923
1.0	38770000.0	38780000.0	2.0	3.498479127883911	1.5193030834197998
1.0	38800000.0	38810000.0	4.0	3.288832187652588	1.4332737922668457
1.0	38830000.0	38840000.0	0.0	3.1298270225524902	1.348522424697876
1.0	38940000.0	38950000.0	4.0	2.810703992843628	1.1444900035858154
1.0	38980000.0	38990000.0	2.0	3.0847585201263428	1.3154982328414917
1.0	39010000.0	39020000.0	6.0	2.982234001159668	1.2560864686965942
1.0	39020000.0	39030000.0	3.0	2.7541468143463135	1.1081039905548096
1.0	39200000.0	39210000.0	3.0	2.7049312591552734	1.0738104581832886
1.0	39220000.0	39230000.0	3.0	2.8489928245544434	1.175968885421753
1.0	39270000.0	39280000.0	3.0	2.7118401527404785	1.0781786441802979
1.0	39300000.0	39310000.0	0.0	2.7863354682922363	1.1383901834487915
1.0	39310000.0	39320000.0	0.0	2.884207248687744	1.2043678760528564
1.0	39350000.0	39360000.0	4.0	2.5949912071228027	0.9972006678581238
1.0	39360000.0	39370000.0	2.0	2.483553886413574	0.9122864007949829
1.0	39370000.0	39380000.0	5.0	2.4724631309509277	0.9041317105293274
1.0	39560000.0	39570000.0	1.0	2.7533066272735596	1.113128662109375
1.0	39630000.0	39640000.0	6.0	3.197666883468628	1.4067836999893188
1.0	39750000.0	39760000.0	5.0	2.7221150398254395	1.0932645797729492
1.0	39760000.0	39770000.0	4.0	2.6853229999542236	1.0677515268325806
1.0	39780000.0	39790000.0	1.0	2.7158572673797607	1.0890284776687622
1.0	39790000.0	39800000.0	2.0	2.736995220184326	1.1027066707611084
1.0	39840000.0	39850000.0	2.0	2.787412405014038	1.140399694442749
1.0	39870000.0	39880000.0	3.0	3.0393576622009277	1.3333486318588257
1.0	39940000.0	39950000.0	4.0	2.732088088989258	1.0997791290283203
1.0	40030000.0	40040000.0	3.0	3.241276264190674	1.4333934783935547
1.0	40110000.0	40120000.0	0.0	3.0016977787017822	1.2763564586639404
1.0	40220000.0	40230000.0	3.0	2.8542606830596924	1.181907296180725
1.0	40330000.0	40340000.0	3.0	2.5211524963378906	0.9422736167907715
1.0	40340000.0	40350000.0	2.0	3.0035877227783203	1.3460642099380493
1.0	40370000.0	40380000.0	3.0	2.370059013366699	0.8262709379196167
1.0	40390000.0	40400000.0	5.0	2.8694396018981934	1.1950395107269287
1.0	40410000.0	40420000.0	2.0	2.7218096256256104	1.0908000469207764
1.0	40590000.0	40600000.0	1.0	2.6476330757141113	1.0332425832748413
1.0	40670000.0	40680000.0	2.0	2.590153217315674	0.9942344427108765
1.0	40700000.0	40710000.0	5.0	2.544443368911743	0.958544909954071
1.0	40760000.0	40770000.0	3.0	2.5415947437286377	0.9572068452835083
1.0	40780000.0	40790000.0	3.0	2.688417911529541	1.0645838975906372
1.0	40790000.0	40800000.0	1.0	2.616119384765625	1.0100891590118408
1.0	40810000.0	40820000.0	1.0	2.501551866531372	0.9230806231498718
1.0	40900000.0	40910000.0	3.0	2.422830581665039	0.8628696203231812
1.0	40910000.0	40920000.0	1.0	2.5762476921081543	0.9560777544975281
1.0	41160000.0	41170000.0	0.0	2.996375560760498	1.281944751739502
1.0	41170000.0	41180000.0	4.0	2.931851863861084	1.2383081912994385
1.0	41280000.0	41290000.0	2.0	2.8738839626312256	1.199556589126587
1.0	41330000.0	41340000.0	5.0	2.593092441558838	0.9940325617790222
1.0	41380000.0	41390000.0	4.0	2.6196389198303223	1.008873701095581
1.0	41390000.0	41400000.0	1.0	2.7057723999023438	1.0732016563415527
1.0	41410000.0	41420000.0	3.0	2.7612144947052	1.1184165477752686
1.0	41460000.0	41470000.0	0.0	2.7533187866210938	1.1138156652450562
1.0	41490000.0	41500000.0	2.0	2.4356420040130615	0.8765724897384644
1.0	41520000.0	41530000.0	2.0	2.4487502574920654	0.8866310119628906
1.0	41590000.0	41600000.0	3.0	2.334540367126465	0.7985044717788696
1.0	41620000.0	41630000.0	1.0	2.551490068435669	0.9612309336662292
1.0	41660000.0	41670000.0	2.0	2.533149242401123	0.9461466073989868
1.0	41680000.0	41690000.0	3.0	2.5525522232055664	0.9608628153800964
1.0	41690000.0	41700000.0	1.0	2.6870357990264893	1.0604112148284912
1.0	41820000.0	41830000.0	2.0	2.9227676391601562	1.2281017303466797
1.0	41890000.0	41900000.0	3.0	3.100632429122925	1.332161545753479
1.0	41900000.0	41910000.0	4.0	2.9514405727386475	1.2417370080947876
1.0	41940000.0	41950000.0	1.0	3.015449047088623	1.2746139764785767
1.0	42060000.0	42070000.0	4.0	2.789391040802002	1.1293575763702393
1.0	42160000.0	42170000.0	2.0	2.824457883834839	1.1536500453948975
1.0	42170000.0	42180000.0	3.0	2.780682325363159	1.1270781755447388
1.0	42230000.0	42240000.0	2.0	3.2497591972351074	1.4055917263031006
1.0	42280000.0	42290000.0	3.0	2.821566581726074	1.156991720199585
1.0	42350000.0	42360000.0	3.0	2.662600040435791	1.0436052083969116
1.0	42440000.0	42450000.0	2.0	2.725447177886963	1.0900354385375977
1.0	42470000.0	42480000.0	3.0	2.6603312492370605	1.0386683940887451
1.0	42510000.0	42520000.0	4.0	2.664088010787964	1.043152928352356
1.0	42550000.0	42560000.0	0.0	2.7588706016540527	1.1036920547485352
1.0	42610000.0	42620000.0	1.0	3.0241785049438477	1.288946509361267
1.0	42650000.0	42660000.0	1.0	2.8520495891571045	1.1814101934432983
1.0	42690000.0	42700000.0	2.0	2.204854965209961	0.7009803056716919
1.0	42710000.0	42720000.0	2.0	2.0813071727752686	0.6163279414176941
1.0	42760000.0	42770000.0	1.0	2.583540678024292	0.9879283905029297
1.0	42860000.0	42870000.0	3.0	2.4734551906585693	0.9034005999565125
1.0	42980000.0	42990000.0	0.0	2.4571914672851562	0.8867470622062683
1.0	43070000.0	43080000.0	4.0	2.4939427375793457	0.9193541407585144
1.0	43100000.0	43110000.0	3.0	2.5117833614349365	0.9334654808044434
1.0	43140000.0	43150000.0	5.0	3.1778347492218018	1.444017767906189
1.0	43190000.0	43200000.0	2.0	2.6742005348205566	1.0550487041473389
1.0	43200000.0	43210000.0	3.0	2.741877794265747	1.1044487953186035
1.0	43250000.0	43260000.0	0.0	2.8743274211883545	1.192411184310913
1.0	43280000.0	43290000.0	1.0	2.8688321113586426	1.2052617073059082
1.0	43300000.0	43310000.0	3.0	2.817047357559204	1.151646375656128
1.0	43400000.0	43410000.0	5.0	2.9714853763580322	1.2646543979644775
1.0	43420000.0	43430000.0	7.0	2.925849199295044	1.3011062145233154
1.0	43450000.0	43460000.0	1.0	2.249936580657959	0.7372316122055054
1.0	43510000.0	43520000.0	2.0	2.6802642345428467	1.05856454372406
1.0	43530000.0	43540000.0	2.0	2.629617214202881	1.021416425704956
1.0	43540000.0	43550000.0	0.0	2.544067621231079	0.9560220837593079
1.0	43640000.0	43650000.0	4.0	2.508984088897705	0.9302085041999817
1.0	43680000.0	43690000.0	2.0	2.566774368286133	0.9747799038887024
1.0	43720000.0	43730000.0	3.0	2.6359493732452393	1.026951789855957
1.0	43750000.0	43760000.0	0.0	2.9061551094055176	1.2126821279525757
1.0	43810000.0	43820000.0	3.0	2.5593338012695312	0.9639223217964172
1.0	43980000.0	43990000.0	4.0	2.6259541511535645	1.0187422037124634
1.0	44020000.0	44030000.0	1.0	2.7276949882507324	1.0899314880371094
1.0	44040000.0	44050000.0	1.0	2.7238173484802246	1.088503122329712
1.0	44120000.0	44130000.0	2.0	2.6488635540008545	1.0374761819839478
1.0	44150000.0	44160000.0	2.0	2.548428535461426	0.9636698961257935
1.0	44190000.0	44200000.0	3.0	2.5216407775878906	0.94122713804245
1.0	44220000.0	44230000.0	4.0	2.5868923664093018	0.9894838333129883
1.0	44250000.0	44260000.0	4.0	2.4517862796783447	0.8883787393569946
1.0	44270000.0	44280000.0	2.0	2.6265511512756348	1.019199013710022
1.0	44310000.0	44320000.0	2.0	2.5397844314575195	0.9537127614021301
1.0	44470000.0	44480000.0	7.0	2.7679824829101562	1.1251397132873535
1.0	44530000.0	44540000.0	0.0	3.5446200370788574	1.5473923683166504
1.0	44570000.0	44580000.0	1.0	3.1676278114318848	1.373455286026001
1.0	44610000.0	44620000.0	6.0	2.8146839141845703	1.1524595022201538
1.0	44630000.0	44640000.0	3.0	2.7534656524658203	1.1118135452270508
1.0	44640000.0	44650000.0	3.0	2.7756168842315674	1.123844861984253
1.0	44670000.0	44680000.0	2.0	2.8392958641052246	1.1972391605377197
1.0	44700000.0	44710000.0	2.0	2.914113998413086	1.2238233089447021
1.0	44710000.0	44720000.0	1.0	2.783285617828369	1.1346982717514038
1.0	44800000.0	44810000.0	0.0	2.6692898273468018	1.0533777475357056
1.0	44830000.0	44840000.0	1.0	2.7879552841186523	1.1371383666992188
1.0	44860000.0	44870000.0	0.0	2.74821138381958	1.10752272605896
1.0	44910000.0	44920000.0	4.0	2.7999796867370605	1.1412827968597412
1.0	44920000.0	44930000.0	2.0	2.922846555709839	1.2255922555923462
1.0	44950000.0	44960000.0	3.0	3.2446842193603516	1.4259754419326782
1.0	45080000.0	45090000.0	4.0	2.946871042251587	1.247327208518982
1.0	45160000.0	45170000.0	0.0	2.560701847076416	0.9704282879829407
1.0	45170000.0	45180000.0	2.0	2.473212957382202	0.9053894281387329
1.0	45180000.0	45190000.0	6.0	2.47170090675354	0.9031467437744141
1.0	45200000.0	45210000.0	2.0	2.481480360031128	0.8720865249633789
1.0	45300000.0	45310000.0	0.0	2.632420778274536	1.021510362625122
1.0	45350000.0	45360000.0	4.0	2.4485862255096436	0.8883317708969116
1.0	45470000.0	45480000.0	5.0	2.8716273307800293	1.4096295833587646
1.0	45490000.0	45500000.0	5.0	2.390598773956299	0.8411991000175476
1.0	45510000.0	45520000.0	1.0	2.5001044273376465	0.9248030781745911
1.0	45590000.0	45600000.0	1.0	2.0474705696105957	0.5900288224220276
1.0	45620000.0	45630000.0	2.0	2.4567885398864746	0.889133095741272
1.0	45680000.0	45690000.0	3.0	2.382297992706299	0.8335398435592651
1.0	45740000.0	45750000.0	3.0	2.538579225540161	0.9521248936653137
1.0	45820000.0	45830000.0	1.0	2.8122799396514893	1.1564174890518188
1.0	45830000.0	45840000.0	1.0	2.5970077514648438	0.9973658323287964
1.0	45840000.0	45850000.0	1.0	2.6644415855407715	1.0472099781036377
1.0	45860000.0	45870000.0	6.0	2.6161818504333496	1.010601282119751
1.0	45880000.0	45890000.0	5.0	2.5177457332611084	0.9369591474533081
1.0	45930000.0	45940000.0	2.0	2.6341490745544434	1.025343894958496
1.0	45960000.0	45970000.0	2.0	2.7035467624664307	1.0653632879257202
1.0	46000000.0	46010000.0	2.0	2.783581256866455	1.1312086582183838
1.0	46010000.0	46020000.0	5.0	3.1319756507873535	1.4259324073791504
1.0	46020000.0	46030000.0	5.0	2.9995059967041016	1.2849934101104736
1.0	46030000.0	46040000.0	3.0	2.813901424407959	1.1602840423583984
1.0	46100000.0	46110000.0	1.0	2.8931593894958496	1.2144228219985962
1.0	46120000.0	46130000.0	4.0	3.0337367057800293	1.3103063106536865
1.0	46130000.0	46140000.0	3.0	2.9351248741149902	1.243491291999817
1.0	46310000.0	46320000.0	3.0	2.6371233463287354	1.0261658430099487
1.0	46380000.0	46390000.0	2.0	2.747498035430908	1.1115696430206299
1.0	46420000.0	46430000.0	5.0	2.45943284034729	0.8957839012145996
1.0	46440000.0	46450000.0	7.0	2.7402021884918213	1.1043621301651
1.0	46520000.0	46530000.0	5.0	2.6368472576141357	1.0284044742584229
1.0	46590000.0	46600000.0	1.0	3.184439182281494	1.4487204551696777
1.0	46650000.0	46660000.0	2.0	2.533329486846924	0.9495967626571655
1.0	46710000.0	46720000.0	3.0	2.6047329902648926	0.9949779510498047
1.0	46810000.0	46820000.0	2.0	2.885580062866211	1.2086654901504517
1.0	46830000.0	46840000.0	2.0	2.8359169960021973	1.1706657409667969
1.0	46900000.0	46910000.0	2.0	2.7205636501312256	1.090893030166626
1.0	46990000.0	47000000.0	2.0	2.580658435821533	0.985339343547821
1.0	47010000.0	47020000.0	1.0	2.6152923107147217	1.0092461109161377
1.0	47020000.0	47030000.0	0.0	2.453951358795166	0.8906525373458862
1.0	47080000.0	47090000.0	1.0	2.4059503078460693	0.8338079452514648
1.0	47090000.0	47100000.0	4.0	2.2135491371154785	0.7097737193107605
1.0	47100000.0	47110000.0	2.0	2.4235610961914062	0.8668023347854614
1.0	47140000.0	47150000.0	4.0	2.625763177871704	1.019980549812317
1.0	47260000.0	47270000.0	3.0	2.2050228118896484	0.6949957013130188
1.0	47300000.0	47310000.0	2.0	2.8585495948791504	1.1710841655731201
1.0	47370000.0	47380000.0	5.0	2.5097951889038086	0.918563961982727
1.0	47400000.0	47410000.0	6.0	2.80690860748291	1.1481378078460693
1.0	47460000.0	47470000.0	4.0	3.0601162910461426	1.306313157081604
1.0	47600000.0	47610000.0	3.0	2.659602642059326	1.0416944026947021
1.0	47660000.0	47670000.0	2.0	2.7650339603424072	1.1189708709716797
1.0	47780000.0	47790000.0	3.0	2.728804111480713	1.0933517217636108
1.0	47940000.0	47950000.0	1.0	2.9424924850463867	1.2456305027008057
1.0	48040000.0	48050000.0	6.0	2.8779351711273193	1.1995348930358887
1.0	48080000.0	48090000.0	4.0	2.780404567718506	1.1206029653549194
1.0	48100000.0	48110000.0	5.0	2.952846050262451	1.241243600845337
1.0	48180000.0	48190000.0	5.0	3.054492235183716	1.3128563165664673
1.0	48210000.0	48220000.0	2.0	3.018455982208252	1.2774958610534668
1.0	48240000.0	48250000.0	4.0	3.368075132369995	1.464077353477478
1.0	48270000.0	48280000.0	8.0	3.31413197517395	1.433122158050537
1.0	48310000.0	48320000.0	5.0	3.686591625213623	1.5982102155685425
1.0	48360000.0	48370000.0	2.0	3.6185812950134277	1.5775470733642578
1.0	48390000.0	48400000.0	4.0	3.264775037765503	1.4155552387237549
1.0	48430000.0	48440000.0	2.0	3.523411273956299	1.530730962753296
1.0	48480000.0	48490000.0	1.0	3.1221060752868652	1.3306101560592651
1.0	48490000.0	48500000.0	2.0	3.0423312187194824	1.2959415912628174
1.0	48510000.0	48520000.0	2.0	2.6907448768615723	1.0558745861053467
1.0	48710000.0	48720000.0	5.0	2.4804458618164062	0.9036413431167603
1.0	48750000.0	48760000.0	0.0	2.5469257831573486	0.9513137936592102
1.0	48760000.0	48770000.0	1.0	2.4904866218566895	0.9078465700149536
1.0	48930000.0	48940000.0	1.0	2.8128244876861572	1.1654417514801025
1.0	49000000.0	49010000.0	0.0	2.5472970008850098	0.9478371739387512
1.0	49040000.0	49050000.0	3.0	2.31664776802063	0.7783185243606567
1.0	49080000.0	49090000.0	1.0	2.5351428985595703	0.9411153793334961
1.0	49170000.0	49180000.0	3.0	2.5245449542999268	0.9349934458732605
1.0	49180000.0	49190000.0	3.0	2.551866054534912	0.9567444920539856
1.0	49320000.0	49330000.0	3.0	2.8416714668273926	1.1527254581451416
1.0	49430000.0	49440000.0	3.0	2.8120837211608887	1.1306874752044678
1.0	49450000.0	49460000.0	4.0	2.955287218093872	1.224338412284851
1.0	49600000.0	49610000.0	2.0	2.9324748516082764	1.2129181623458862
1.0	49620000.0	49630000.0	3.0	2.8973920345306396	1.1851837635040283
1.0	49680000.0	49690000.0	2.0	2.8017425537109375	1.127432107925415
1.0	49740000.0	49750000.0	2.0	3.022000551223755	1.274108648300171
1.0	49760000.0	49770000.0	3.0	3.1999192237854004	1.3773295879364014
1.0	49770000.0	49780000.0	1.0	3.4303505420684814	1.4948222637176514
1.0	49800000.0	49810000.0	2.0	3.429110288619995	1.4928243160247803
1.0	49810000.0	49820000.0	3.0	3.5735955238342285	1.5559403896331787
1.0	49880000.0	49890000.0	2.0	4.076387882232666	1.720963716506958
1.0	49940000.0	49950000.0	8.0	3.5769495964050293	1.5551910400390625
1.0	50000000.0	50010000.0	4.0	3.7126107215881348	1.609381914138794
1.0	50090000.0	50100000.0	2.0	3.35029673576355	1.455852746963501
1.0	50100000.0	50110000.0	7.0	3.048794984817505	1.2863942384719849
1.0	50180000.0	50190000.0	4.0	3.085157871246338	1.309107780456543
1.0	50300000.0	50310000.0	2.0	2.8914077281951904	1.1828272342681885
1.0	50350000.0	50360000.0	3.0	2.5914218425750732	0.9739280939102173
1.0	50490000.0	50500000.0	1.0	2.7774574756622314	1.1059633493423462
1.0	50500000.0	50510000.0	2.0	2.936906337738037	1.2122600078582764
1.0	50600000.0	50610000.0	3.0	3.6085193157196045	1.5674798488616943
1.0	50640000.0	50650000.0	4.0	3.6063945293426514	1.5657402276992798
1.0	50650000.0	50660000.0	5.0	3.691497802734375	1.6016925573349
1.0	50660000.0	50670000.0	3.0	3.860356092453003	1.6576515436172485
1.0	50670000.0	50680000.0	4.0	3.7521750926971436	1.6218605041503906
1.0	50680000.0	50690000.0	6.0	3.704489231109619	1.6054763793945312
1.0	50720000.0	50730000.0	2.0	3.815983533859253	1.6415373086929321
1.0	50760000.0	50770000.0	3.0	3.45121431350708	1.4974019527435303
1.0	50770000.0	50780000.0	2.0	3.4459056854248047	1.494848608970642
1.0	50800000.0	50810000.0	1.0	3.30566668510437	1.4406559467315674
1.0	50840000.0	50850000.0	5.0	2.526224136352539	0.9339793920516968
1.0	50850000.0	50860000.0	3.0	2.8234362602233887	1.141494631767273
1.0	50870000.0	50880000.0	1.0	2.953853130340576	1.2385022640228271
1.0	50890000.0	50900000.0	4.0	2.7679057121276855	1.1122945547103882
1.0	50920000.0	50930000.0	0.0	2.572073459625244	0.975946307182312
1.0	50940000.0	50950000.0	4.0	2.6152725219726562	1.0082944631576538
1.0	50970000.0	50980000.0	4.0	2.4786038398742676	0.9050080180168152
1.0	51010000.0	51020000.0	2.0	2.6183581352233887	1.0079317092895508
1.0	51050000.0	51060000.0	0.0	2.5669775009155273	0.972455620765686
1.0	51100000.0	51110000.0	5.0	2.4109175205230713	0.8503274917602539
1.0	51170000.0	51180000.0	3.0	2.6603708267211914	1.0422167778015137
1.0	51190000.0	51200000.0	4.0	2.692185878753662	1.063188910484314
1.0	51240000.0	51250000.0	3.0	2.4541895389556885	0.8883460760116577
1.0	51250000.0	51260000.0	2.0	2.487492561340332	0.9125779867172241
1.0	51260000.0	51270000.0	2.0	2.5335330963134766	0.9467161297798157
1.0	51290000.0	51300000.0	4.0	2.4695303440093994	0.8973530530929565
1.0	51320000.0	51330000.0	2.0	2.504288911819458	0.9246315956115723
1.0	51410000.0	51420000.0	4.0	2.435821533203125	0.8735857009887695
1.0	51420000.0	51430000.0	1.0	2.8453750610351562	1.306085228919983
1.0	51440000.0	51450000.0	2.0	2.864405870437622	1.2050845623016357
1.0	51690000.0	51700000.0	2.0	2.511075019836426	0.9325492978096008
1.0	51730000.0	51740000.0	3.0	2.5655837059020996	0.9713916778564453
1.0	51800000.0	51810000.0	0.0	2.798025608062744	1.144508719444275
1.0	51890000.0	51900000.0	8.0	2.7869255542755127	1.1379311084747314
1.0	51950000.0	51960000.0	4.0	2.8870551586151123	1.2087265253067017
1.0	52030000.0	52040000.0	3.0	2.664741039276123	1.049540638923645
1.0	52120000.0	52130000.0	2.0	3.0658257007598877	1.3234798908233643
1.0	52130000.0	52140000.0	5.0	2.978598117828369	1.2678453922271729
1.0	52250000.0	52260000.0	4.0	3.036001443862915	1.300447702407837
1.0	52260000.0	52270000.0	4.0	2.983032703399658	1.2657878398895264
1.0	52270000.0	52280000.0	0.0	3.079927921295166	1.3295392990112305
1.0	52290000.0	52300000.0	3.0	3.023514986038208	1.2921346426010132
1.0	52310000.0	52320000.0	5.0	2.890148878097534	1.2049052715301514
1.0	52340000.0	52350000.0	1.0	3.4487671852111816	1.9925346374511719
1.0	52380000.0	52390000.0	2.0	2.8990039825439453	1.2119636535644531
1.0	52400000.0	52410000.0	3.0	2.808941602706909	1.1470962762832642
1.0	52410000.0	52420000.0	2.0	2.904480218887329	1.2166531085968018
1.0	52430000.0	52440000.0	2.0	2.919670820236206	1.2309398651123047
1.0	52460000.0	52470000.0	4.0	2.9862558841705322	1.273472547531128
1.0	52500000.0	52510000.0	1.0	2.6761176586151123	1.0580766201019287
1.0	52540000.0	52550000.0	2.0	2.633910655975342	1.0249218940734863
1.0	52550000.0	52560000.0	3.0	2.5883164405822754	0.9921123385429382
1.0	52590000.0	52600000.0	2.0	2.619049072265625	1.0138285160064697
1.0	52750000.0	52760000.0	3.0	2.4320406913757324	0.871965765953064
1.0	52780000.0	52790000.0	3.0	2.317317485809326	0.785340428352356
1.0	52800000.0	52810000.0	0.0	2.3858351707458496	0.8380370140075684
1.0	52810000.0	52820000.0	1.0	2.476888656616211	0.9065375328063965
1.0	52830000.0	52840000.0	2.0	2.412419080734253	0.846302330493927
1.0	52850000.0	52860000.0	1.0	2.2472946643829346	0.7363218069076538
1.0	52890000.0	52900000.0	4.0	2.4863944053649902	0.9141119122505188
1.0	52910000.0	52920000.0	2.0	2.5712850093841553	0.9786454439163208
1.0	52930000.0	52940000.0	3.0	2.730557918548584	1.0946656465530396
1.0	53140000.0	53150000.0	2.0	2.9516892433166504	1.2447961568832397
1.0	53230000.0	53240000.0	4.0	2.8976638317108154	1.2138473987579346
1.0	53270000.0	53280000.0	6.0	2.9502382278442383	1.2430251836776733
1.0	53340000.0	53350000.0	4.0	2.9618210792541504	1.252584457397461
1.0	53350000.0	53360000.0	3.0	2.9507436752319336	1.243324875831604
1.0	53400000.0	53410000.0	6.0	2.8259544372558594	1.161086082458496
1.0	53440000.0	53450000.0	3.0	2.9861671924591064	1.2754658460617065
1.0	53460000.0	53470000.0	0.0	2.9315345287323	1.2354048490524292
1.0	53490000.0	53500000.0	1.0	2.93137788772583	1.2415549755096436
1.0	53530000.0	53540000.0	5.0	2.505796194076538	0.9274609684944153
1.0	53610000.0	53620000.0	2.0	2.7435011863708496	1.1052374839782715
1.0	53640000.0	53650000.0	5.0	2.747293472290039	1.1084307432174683
1.0	53650000.0	53660000.0	2.0	2.855443239212036	1.1844053268432617
1.0	53690000.0	53700000.0	2.0	2.705777406692505	1.0797582864761353
1.0	53780000.0	53790000.0	1.0	2.659217119216919	1.0406444072723389
1.0	53830000.0	53840000.0	1.0	2.888688325881958	1.2049678564071655
1.0	53870000.0	53880000.0	4.0	2.5450363159179688	0.9606423377990723
1.0	53950000.0	53960000.0	1.0	3.020228862762451	1.2930092811584473
1.0	53990000.0	54000000.0	4.0	3.025074005126953	1.284850835800171
1.0	54110000.0	54120000.0	5.0	2.8635525703430176	1.1773836612701416
1.0	54140000.0	54150000.0	0.0	3.28002667427063	1.4393543004989624
1.0	54170000.0	54180000.0	1.0	3.137028694152832	1.365189790725708
1.0	54200000.0	54210000.0	2.0	3.0961596965789795	1.340837001800537
1.0	54250000.0	54260000.0	0.0	2.5644259452819824	0.9767051935195923
1.0	54310000.0	54320000.0	3.0	2.5402960777282715	0.9563180804252625
1.0	54360000.0	54370000.0	6.0	2.624838352203369	1.0158662796020508
1.0	54380000.0	54390000.0	4.0	2.4002270698547363	0.8483773469924927
1.0	54450000.0	54460000.0	2.0	2.4290947914123535	0.8710077404975891
1.0	54460000.0	54470000.0	1.0	2.4381937980651855	0.8773998022079468
1.0	54480000.0	54490000.0	4.0	2.418484687805176	0.8653174638748169
1.0	54510000.0	54520000.0	3.0	3.26027250289917	1.5467143058776855
1.0	54540000.0	54550000.0	1.0	2.693211078643799	1.0697766542434692
1.0	54550000.0	54560000.0	0.0	2.4947128295898438	0.9222699999809265
1.0	54590000.0	54600000.0	2.0	2.5462968349456787	0.9603525400161743
1.0	54620000.0	54630000.0	4.0	2.430544137954712	0.8715558052062988
1.0	54770000.0	54780000.0	2.0	2.7228991985321045	1.091723084449768
1.0	54870000.0	54880000.0	2.0	2.5030131340026855	0.9189523458480835
1.0	54880000.0	54890000.0	4.0	2.666264295578003	1.049370527267456
1.0	54930000.0	54940000.0	1.0	2.681391954421997	1.058635950088501
1.0	54980000.0	54990000.0	3.0	2.932961940765381	1.2329885959625244
1.0	55120000.0	55130000.0	1.0	2.680096387863159	1.0539566278457642
1.0	55130000.0	55140000.0	1.0	2.7213730812072754	1.0879402160644531
1.0	55160000.0	55170000.0	4.0	2.9419376850128174	1.2370662689208984
1.0	55190000.0	55200000.0	4.0	2.491990566253662	0.9200290441513062
1.0	55300000.0	55310000.0	2.0	2.666558027267456	1.0479071140289307
1.0	55440000.0	55450000.0	3.0	2.5937538146972656	0.9965460896492004
1.0	55500000.0	55510000.0	3.0	2.743943452835083	1.1051374673843384
1.0	55520000.0	55530000.0	3.0	2.681619167327881	1.0574383735656738
1.0	55580000.0	55590000.0	5.0	2.407201051712036	0.8554304242134094
1.0	55670000.0	55680000.0	1.0	3.028446674346924	1.3017082214355469
1.0	55710000.0	55720000.0	6.0	2.6612393856048584	1.0418801307678223
1.0	55750000.0	55760000.0	2.0	2.8556790351867676	1.1778514385223389
1.0	55780000.0	55790000.0	2.0	2.8509039878845215	1.1714365482330322
1.0	55830000.0	55840000.0	2.0	2.8691043853759766	1.1707509756088257
1.0	55880000.0	55890000.0	0.0	3.1996912956237793	1.3707478046417236
1.0	55890000.0	55900000.0	3.0	2.9202523231506348	1.208263874053955
1.0	55920000.0	55930000.0	2.0	2.3493592739105225	0.8066919445991516
1.0	55940000.0	55950000.0	2.0	2.8828938007354736	1.1872752904891968
1.0	56020000.0	56030000.0	2.0	2.5937154293060303	0.9936785697937012
1.0	56050000.0	56060000.0	1.0	3.1317553520202637	1.3481636047363281
1.0	56140000.0	56150000.0	4.0	3.219858169555664	1.3821911811828613
1.0	56210000.0	56220000.0	3.0	2.986764430999756	1.2478653192520142
1.0	56290000.0	56300000.0	4.0	2.658543109893799	1.0315954685211182
1.0	56370000.0	56380000.0	1.0	3.1314196586608887	1.3351035118103027
1.0	56380000.0	56390000.0	5.0	2.855452537536621	1.1656850576400757
1.0	56390000.0	56400000.0	3.0	3.093468427658081	1.3123447895050049
1.0	56450000.0	56460000.0	0.0	3.0411829948425293	1.2818065881729126
1.0	56470000.0	56480000.0	2.0	2.9293389320373535	1.20741605758667
1.0	56490000.0	56500000.0	3.0	2.819502830505371	1.1428273916244507
1.0	56510000.0	56520000.0	1.0	2.928713321685791	1.2089754343032837
1.0	56520000.0	56530000.0	2.0	2.6589322090148926	1.029308557510376
1.0	56560000.0	56570000.0	2.0	2.525864362716675	0.9334988594055176
1.0	56570000.0	56580000.0	2.0	2.4909427165985107	0.9057388305664062
1.0	56760000.0	56770000.0	2.0	2.7165987491607666	1.079593539237976
1.0	56770000.0	56780000.0	6.0	2.652021884918213	1.027785062789917
1.0	56820000.0	56830000.0	3.0	2.6120693683624268	1.0091485977172852
1.0	56890000.0	56900000.0	1.0	2.6332414150238037	1.018771767616272
1.0	56930000.0	56940000.0	1.0	2.831082820892334	1.1579391956329346
1.0	56970000.0	56980000.0	3.0	3.3071537017822266	1.4686534404754639
1.0	57010000.0	57020000.0	5.0	3.334278106689453	1.484283685684204
1.0	57050000.0	57060000.0	1.0	2.5935068130493164	0.9919384717941284
1.0	57100000.0	57110000.0	0.0	2.820754289627075	1.1541067361831665
1.0	57150000.0	57160000.0	3.0	2.541085720062256	0.9518243074417114
1.0	57350000.0	57360000.0	3.0	2.7195911407470703	1.0701820850372314
1.0	57360000.0	57370000.0	4.0	2.7411463260650635	1.087585210800171
1.0	57410000.0	57420000.0	2.0	3.0462450981140137	1.2936668395996094
1.0	57560000.0	57570000.0	3.0	3.2406792640686035	1.398635745048523
1.0	57590000.0	57600000.0	2.0	3.623194456100464	1.5742814540863037
1.0	57600000.0	57610000.0	7.0	3.6051864624023438	1.5659396648406982
1.0	57630000.0	57640000.0	2.0	3.766003131866455	1.6221462488174438
1.0	57660000.0	57670000.0	3.0	3.5974628925323486	1.563807725906372
1.0	57680000.0	57690000.0	3.0	3.312889814376831	1.4346849918365479
1.0	57700000.0	57710000.0	4.0	3.9735240936279297	1.6904598474502563
1.0	57720000.0	57730000.0	5.0	3.6074771881103516	1.5656800270080566
1.0	57740000.0	57750000.0	3.0	3.727945327758789	1.6227185726165771
1.0	57760000.0	57770000.0	2.0	3.7860710620880127	1.6317861080169678
1.0	57780000.0	57790000.0	4.0	3.673358201980591	1.5906741619110107
1.0	57840000.0	57850000.0	4.0	3.5599188804626465	1.5469000339508057
1.0	57870000.0	57880000.0	4.0	3.408543348312378	1.4793503284454346
1.0	57950000.0	57960000.0	4.0	3.3153934478759766	1.4290441274642944
1.0	58010000.0	58020000.0	2.0	3.2648422718048096	1.4051129817962646
1.0	58080000.0	58090000.0	2.0	3.0291638374328613	1.2784318923950195
1.0	58220000.0	58230000.0	2.0	3.2996246814727783	1.424212098121643
1.0	58250000.0	58260000.0	4.0	3.411893367767334	1.48239266872406
1.0	58270000.0	58280000.0	4.0	3.2998032569885254	1.4238604307174683
1.0	58290000.0	58300000.0	6.0	3.009449005126953	1.2635446786880493
1.0	58340000.0	58350000.0	8.0	3.06282377243042	1.2905566692352295
1.0	58350000.0	58360000.0	3.0	3.153589963912964	1.3430676460266113
1.0	58360000.0	58370000.0	2.0	3.3638367652893066	1.4578889608383179
1.0	58370000.0	58380000.0	1.0	3.0016798973083496	1.2694858312606812
1.0	58410000.0	58420000.0	3.0	3.4588208198547363	1.5018988847732544
1.0	58440000.0	58450000.0	6.0	3.48406720161438	1.5128588676452637
1.0	58500000.0	58510000.0	3.0	3.221059799194336	1.3823857307434082
1.0	58570000.0	58580000.0	1.0	2.9640653133392334	1.2304322719573975
1.0	58650000.0	58660000.0	0.0	2.812788248062134	1.130115032196045
1.0	58660000.0	58670000.0	2.0	2.861954689025879	1.1644322872161865
1.0	58680000.0	58690000.0	4.0	2.9913487434387207	1.2480580806732178
1.0	58690000.0	58700000.0	4.0	2.5232315063476562	0.9372164607048035
1.0	58740000.0	58750000.0	5.0	2.6047375202178955	0.994391143321991
1.0	58750000.0	58760000.0	0.0	2.9046502113342285	1.1968591213226318
1.0	58760000.0	58770000.0	5.0	2.733410120010376	1.0842440128326416
1.0	58770000.0	58780000.0	2.0	2.819674015045166	1.1525185108184814
1.0	58830000.0	58840000.0	1.0	2.5137906074523926	0.931221604347229
1.0	58880000.0	58890000.0	3.0	2.508575916290283	0.9289888143539429
1.0	58920000.0	58930000.0	2.0	2.592555284500122	0.9909831285476685
1.0	58930000.0	58940000.0	2.0	2.6121773719787598	1.0092947483062744
1.0	58960000.0	58970000.0	2.0	2.5331015586853027	0.9485742449760437
1.0	58970000.0	58980000.0	3.0	2.5399441719055176	0.9542868733406067
1.0	59000000.0	59010000.0	3.0	2.6056838035583496	1.0017277002334595
1.0	59020000.0	59030000.0	2.0	2.6223206520080566	1.0122973918914795
1.0	59030000.0	59040000.0	2.0	2.7922496795654297	1.137730360031128
1.0	59040000.0	59050000.0	3.0	2.591723680496216	0.9926274418830872
1.0	59050000.0	59060000.0	1.0	2.710733652114868	1.0752302408218384
1.0	59080000.0	59090000.0	3.0	2.6055362224578857	1.0016562938690186
1.0	59160000.0	59170000.0	4.0	2.8710923194885254	1.3490560054779053
1.0	59180000.0	59190000.0	4.0	2.6192779541015625	1.0128151178359985
1.0	59260000.0	59270000.0	2.0	2.5649876594543457	0.9734729528427124
1.0	59310000.0	59320000.0	0.0	2.470930337905884	0.9002154469490051
1.0	59330000.0	59340000.0	5.0	2.2844111919403076	0.7581251859664917
1.0	59410000.0	59420000.0	3.0	2.0129542350769043	0.5666857957839966
1.0	59500000.0	59510000.0	1.0	2.3039462566375732	0.7726544141769409
1.0	59530000.0	59540000.0	3.0	2.533069372177124	0.948834240436554
1.0	59570000.0	59580000.0	3.0	2.7028450965881348	1.0723918676376343
1.0	59660000.0	59670000.0	3.0	2.8923544883728027	1.2037932872772217
1.0	59740000.0	59750000.0	4.0	2.65354585647583	1.0333054065704346
1.0	59790000.0	59800000.0	1.0	2.6861910820007324	1.0597679615020752
1.0	59800000.0	59810000.0	1.0	2.704038619995117	1.0699832439422607
1.0	59870000.0	59880000.0	3.0	3.0721116065979004	1.3041982650756836
1.0	59890000.0	59900000.0	3.0	3.073838472366333	1.3181135654449463
1.0	59940000.0	59950000.0	2.0	3.2705135345458984	1.4140949249267578
1.0	59960000.0	59970000.0	2.0	3.308669328689575	1.4393364191055298
1.0	59990000.0	60000000.0	6.0	3.079741954803467	1.3128297328948975
1.0	60010000.0	60020000.0	3.0	3.0764148235321045	1.3078547716140747
1.0	60100000.0	60110000.0	0.0	2.7430243492126465	1.0966296195983887
1.0	60170000.0	60180000.0	2.0	2.726592540740967	1.0857794284820557
1.0	60240000.0	60250000.0	8.0	2.945019245147705	1.2257200479507446
1.0	60280000.0	60290000.0	2.0	3.183870792388916	1.3933199644088745
1.0	60380000.0	60390000.0	1.0	3.082045078277588	1.316216230392456
1.0	60440000.0	60450000.0	1.0	3.2927486896514893	1.4222759008407593
1.0	60460000.0	60470000.0	3.0	3.4219775199890137	1.4941595792770386
1.0	60480000.0	60490000.0	0.0	3.725339412689209	1.610353708267212
1.0	60500000.0	60510000.0	4.0	3.267439365386963	1.4055581092834473
1.0	60510000.0	60520000.0	3.0	3.464843273162842	1.5074381828308105
1.0	60520000.0	60530000.0	4.0	3.1265063285827637	1.330137848854065
1.0	60530000.0	60540000.0	0.0	3.1692416667938232	1.3580372333526611
1.0	60540000.0	60550000.0	4.0	3.2228922843933105	1.3840794563293457
1.0	60550000.0	60560000.0	5.0	3.0463287830352783	1.2823586463928223
1.0	60560000.0	60570000.0	4.0	3.4600555896759033	1.5039117336273193
1.0	60630000.0	60640000.0	5.0	3.386559009552002	1.4706273078918457
1.0	60680000.0	60690000.0	6.0	2.594250440597534	0.9952335357666016
1.0	60700000.0	60710000.0	4.0	3.2861838340759277	1.4174834489822388
1.0	60750000.0	60760000.0	3.0	3.323777437210083	1.434685230255127
1.0	60760000.0	60770000.0	6.0	3.404369354248047	1.4775936603546143
1.0	60800000.0	60810000.0	6.0	3.1833949089050293	1.3662428855895996
1.0	60810000.0	60820000.0	7.0	2.992156982421875	1.2500399351119995
1.0	60820000.0	60830000.0	6.0	3.3188514709472656	1.4345800876617432
1.0	60830000.0	60840000.0	5.0	3.3472557067871094	1.450217366218567
1.0	60890000.0	60900000.0	1.0	3.66636323928833	1.590099811553955
1.0	60940000.0	60950000.0	1.0	3.779797077178955	1.6339524984359741
1.0	60970000.0	60980000.0	6.0	3.023711681365967	1.2916253805160522
1.0	60990000.0	61000000.0	3.0	3.963711977005005	1.6902544498443604
1.0	61010000.0	61020000.0	3.0	3.6776070594787598	1.5925726890563965
1.0	61070000.0	61080000.0	4.0	3.3645386695861816	1.4531952142715454
1.0	61170000.0	61180000.0	3.0	2.8982012271881104	1.185604453086853
1.0	61230000.0	61240000.0	1.0	2.6436946392059326	1.0189379453659058
1.0	61280000.0	61290000.0	4.0	2.526008129119873	0.9322190284729004
1.0	61330000.0	61340000.0	4.0	2.55299973487854	0.9636540412902832
1.0	61390000.0	61400000.0	0.0	2.891587734222412	1.2008025646209717
1.0	61570000.0	61580000.0	0.0	3.278712511062622	1.4255162477493286
1.0	61790000.0	61800000.0	3.0	3.1560628414154053	1.3565499782562256
1.0	61800000.0	61810000.0	6.0	3.1623244285583496	1.3727704286575317
1.0	61810000.0	61820000.0	2.0	3.0922176837921143	1.3289382457733154
1.0	61930000.0	61940000.0	4.0	2.656360149383545	1.0377442836761475
1.0	61950000.0	61960000.0	1.0	3.04874324798584	1.2894083261489868
1.0	61990000.0	62000000.0	4.0	2.890575885772705	1.1884081363677979
1.0	62170000.0	62180000.0	6.0	3.158496379852295	1.3680665493011475
1.0	62240000.0	62250000.0	6.0	3.176753520965576	1.3744916915893555
1.0	62250000.0	62260000.0	7.0	3.0564725399017334	1.3069788217544556
1.0	62340000.0	62350000.0	5.0	3.1583621501922607	1.3634862899780273
1.0	62470000.0	62480000.0	2.0	2.9189000129699707	1.2165162563323975
1.0	62490000.0	62500000.0	0.0	2.8847696781158447	1.2011698484420776
1.0	62710000.0	62720000.0	1.0	2.8018391132354736	1.1411885023117065
1.0	62760000.0	62770000.0	2.0	2.890951633453369	1.2023295164108276
1.0	62770000.0	62780000.0	5.0	2.5889382362365723	0.9874101877212524
1.0	62790000.0	62800000.0	0.0	2.764702320098877	1.1098301410675049
1.0	62810000.0	62820000.0	3.0	2.70875883102417	1.074306845664978
1.0	62830000.0	62840000.0	3.0	2.6648151874542236	1.042560338973999
1.0	62850000.0	62860000.0	3.0	2.683628559112549	1.0586493015289307
1.0	62880000.0	62890000.0	0.0	2.6265439987182617	1.0167820453643799
1.0	62960000.0	62970000.0	1.0	2.665266752243042	1.0448272228240967
1.0	63050000.0	63060000.0	2.0	2.7554354667663574	1.113451600074768
1.0	63070000.0	63080000.0	6.0	2.622737407684326	1.0090627670288086
1.0	63200000.0	63210000.0	1.0	2.5035905838012695	0.9236735105514526
1.0	63230000.0	63240000.0	7.0	2.290928363800049	0.7630881071090698
1.0	63260000.0	63270000.0	1.0	2.771493911743164	1.1201763153076172
1.0	63490000.0	63500000.0	5.0	3.1271984577178955	1.3323132991790771
1.0	63540000.0	63550000.0	0.0	3.3617725372314453	1.460720419883728
1.0	63550000.0	63560000.0	3.0	3.3271076679229736	1.4495925903320312
1.0	63590000.0	63600000.0	5.0	3.258559465408325	1.414604902267456
1.0	63680000.0	63690000.0	4.0	3.4004123210906982	1.4740402698516846
1.0	63730000.0	63740000.0	2.0	3.477238416671753	1.5111818313598633
1.0	63770000.0	63780000.0	3.0	3.0470852851867676	1.3040058612823486
1.0	63840000.0	63850000.0	4.0	2.9136605262756348	1.2142879962921143
1.0	63900000.0	63910000.0	2.0	2.8220858573913574	1.1603071689605713
1.0	63960000.0	63970000.0	2.0	2.470846652984619	0.8976243138313293
1.0	64060000.0	64070000.0	2.0	2.767402172088623	1.116126298904419
1.0	64070000.0	64080000.0	2.0	2.9480020999908447	1.2363452911376953
1.0	64080000.0	64090000.0	3.0	2.7632431983947754	1.1163846254348755
1.0	64160000.0	64170000.0	3.0	2.2899487018585205	0.7622833251953125
1.0	64230000.0	64240000.0	1.0	2.5505495071411133	0.9533157348632812
1.0	64240000.0	64250000.0	1.0	2.2858550548553467	0.7447317242622375
1.0	64390000.0	64400000.0	2.0	2.5545520782470703	0.963137149810791
1.0	64400000.0	64410000.0	4.0	3.0402417182922363	1.2794411182403564
1.0	64430000.0	64440000.0	4.0	3.038686513900757	1.2760127782821655
1.0	64450000.0	64460000.0	4.0	3.5798282623291016	1.5574984550476074
1.0	64470000.0	64480000.0	3.0	3.224161148071289	1.3863621950149536
1.0	64550000.0	64560000.0	7.0	2.995720624923706	1.2502200603485107
1.0	64560000.0	64570000.0	1.0	3.1882362365722656	1.3657968044281006
1.0	64620000.0	64630000.0	3.0	2.7687618732452393	1.1040033102035522
1.0	64680000.0	64690000.0	2.0	3.0966057777404785	1.3141826391220093
1.0	64690000.0	64700000.0	2.0	2.93678617477417	1.2134605646133423
1.0	64710000.0	64720000.0	5.0	2.7347826957702637	1.092226505279541
1.0	64770000.0	64780000.0	4.0	2.7118277549743652	1.0656840801239014
1.0	64790000.0	64800000.0	1.0	2.685816764831543	1.0500407218933105
1.0	64810000.0	64820000.0	0.0	2.0618700981140137	0.5995217561721802
1.0	64870000.0	64880000.0	3.0	2.5428223609924316	0.9421461224555969
1.0	64890000.0	64900000.0	0.0	2.552264451980591	0.9482505917549133
1.0	64940000.0	64950000.0	5.0	2.8225746154785156	1.161463737487793
1.0	64970000.0	64980000.0	3.0	3.0027413368225098	1.284888505935669
1.0	64980000.0	64990000.0	2.0	2.9887399673461914	1.273838996887207
1.0	65000000.0	65010000.0	4.0	3.170410633087158	1.3768826723098755
1.0	65060000.0	65070000.0	7.0	2.846256971359253	1.1708214282989502
1.0	65120000.0	65130000.0	2.0	2.7835731506347656	1.1252009868621826
1.0	65140000.0	65150000.0	1.0	2.9217357635498047	1.2232978343963623
1.0	65160000.0	65170000.0	5.0	2.8016514778137207	1.1333796977996826
1.0	65220000.0	65230000.0	1.0	2.729442596435547	1.0878632068634033
1.0	65260000.0	65270000.0	0.0	2.990884304046631	1.257258653640747
1.0	65340000.0	65350000.0	6.0	2.6732475757598877	1.0548673868179321
1.0	65520000.0	65530000.0	5.0	3.0743014812469482	1.3350880146026611
1.0	65530000.0	65540000.0	2.0	2.8934788703918457	1.315277099609375
1.0	65540000.0	65550000.0	1.0	2.941519021987915	1.2361289262771606
1.0	65670000.0	65680000.0	4.0	3.4011192321777344	1.4871256351470947
1.0	65750000.0	65760000.0	3.0	3.0561718940734863	1.295840859413147
1.0	65850000.0	65860000.0	6.0	2.4980218410491943	0.9259130358695984
1.0	65900000.0	65910000.0	4.0	2.554103136062622	0.9639538526535034
1.0	65950000.0	65960000.0	1.0	2.6065878868103027	0.9915239214897156
1.0	65980000.0	65990000.0	3.0	2.3702902793884277	0.8175718188285828
1.0	66120000.0	66130000.0	0.0	2.8136868476867676	1.1315891742706299
1.0	66150000.0	66160000.0	3.0	2.7267861366271973	1.0783977508544922
1.0	66190000.0	66200000.0	3.0	3.087926149368286	1.306765079498291
1.0	66210000.0	66220000.0	5.0	3.0811710357666016	1.3063039779663086
1.0	66230000.0	66240000.0	1.0	3.5312952995300293	1.5368096828460693
1.0	66280000.0	66290000.0	8.0	3.1225979328155518	1.3242087364196777
1.0	66340000.0	66350000.0	3.0	2.7857441902160645	1.1293096542358398
1.0	66500000.0	66510000.0	4.0	3.6993396282196045	1.6021525859832764
1.0	66570000.0	66580000.0	2.0	2.9786787033081055	1.2645223140716553
1.0	66630000.0	66640000.0	6.0	3.487684726715088	1.5131069421768188
1.0	66670000.0	66680000.0	4.0	3.477269411087036	1.5126484632492065
1.0	66690000.0	66700000.0	3.0	3.8230679035186768	1.6450809240341187
1.0	66750000.0	66760000.0	5.0	2.9868693351745605	1.2538516521453857
1.0	66970000.0	66980000.0	3.0	3.46063232421875	1.5021625757217407
1.0	67000000.0	67010000.0	4.0	3.2160606384277344	1.3859262466430664
1.0	67020000.0	67030000.0	1.0	3.428417205810547	1.4867439270019531
1.0	67050000.0	67060000.0	4.0	3.315157413482666	1.4320313930511475
1.0	67090000.0	67100000.0	4.0	3.589473247528076	1.55893874168396
1.0	67150000.0	67160000.0	3.0	3.056011438369751	1.2952297925949097
1.0	67180000.0	67190000.0	6.0	3.0571231842041016	1.2875831127166748
1.0	67200000.0	67210000.0	1.0	2.575904369354248	0.973220705986023
1.0	67290000.0	67300000.0	0.0	2.8259224891662598	1.144260048866272
1.0	67300000.0	67310000.0	1.0	2.6892216205596924	1.054494857788086
1.0	67320000.0	67330000.0	4.0	2.546581745147705	0.9500387907028198
1.0	67440000.0	67450000.0	3.0	2.898310899734497	1.2127918004989624
1.0	67450000.0	67460000.0	0.0	2.718414068222046	1.0873180627822876
1.0	67460000.0	67470000.0	5.0	2.78196382522583	1.1313250064849854
1.0	67520000.0	67530000.0	1.0	2.7268171310424805	1.0874770879745483
1.0	67580000.0	67590000.0	1.0	2.8358237743377686	1.1498924493789673
1.0	67600000.0	67610000.0	2.0	2.8309338092803955	1.165560245513916
1.0	67610000.0	67620000.0	4.0	2.792586088180542	1.1323813199996948
1.0	67630000.0	67640000.0	5.0	2.71768856048584	1.0807383060455322
1.0	67670000.0	67680000.0	3.0	2.791923761367798	1.1312503814697266
1.0	67690000.0	67700000.0	4.0	2.8224313259124756	1.149758219718933
1.0	67700000.0	67710000.0	5.0	2.5958800315856934	0.9883532524108887
1.0	67890000.0	67900000.0	2.0	3.590719223022461	2.164100170135498
1.0	67920000.0	67930000.0	2.0	2.559696674346924	0.9724481701850891
1.0	67960000.0	67970000.0	2.0	2.7212109565734863	1.0864979028701782
1.0	68010000.0	68020000.0	2.0	1.912714958190918	0.5034714937210083
1.0	68080000.0	68090000.0	3.0	2.5962727069854736	0.9923968315124512
1.0	68100000.0	68110000.0	1.0	2.581650495529175	0.9811540842056274
1.0	68150000.0	68160000.0	2.0	2.8163299560546875	1.185644507408142
1.0	68200000.0	68210000.0	2.0	2.584935426712036	0.9832707643508911
1.0	68260000.0	68270000.0	1.0	2.822021245956421	1.15520179271698
1.0	68280000.0	68290000.0	7.0	2.845993995666504	1.1805540323257446
1.0	68360000.0	68370000.0	4.0	3.154637098312378	1.346143364906311
1.0	68370000.0	68380000.0	2.0	3.0979034900665283	1.3119875192642212
1.0	68420000.0	68430000.0	4.0	2.7774136066436768	1.1081453561782837
1.0	68480000.0	68490000.0	2.0	2.608736991882324	0.9956658482551575
1.0	68490000.0	68500000.0	1.0	2.861062526702881	1.1637423038482666
1.0	68570000.0	68580000.0	1.0	2.4345736503601074	0.8711361885070801
1.0	68750000.0	68760000.0	2.0	2.4315803050994873	0.8695205450057983
1.0	68790000.0	68800000.0	3.0	2.6929900646209717	1.0510213375091553
1.0	68880000.0	68890000.0	2.0	3.0968189239501953	1.3123152256011963
1.0	68890000.0	68900000.0	1.0	3.0979628562927246	1.314700722694397
1.0	69000000.0	69010000.0	8.0	3.6660988330841064	1.5914690494537354
1.0	69080000.0	69090000.0	6.0	3.9472110271453857	1.6860275268554688
1.0	69090000.0	69100000.0	4.0	3.9912681579589844	1.697861909866333
1.0	69140000.0	69150000.0	0.0	3.265028476715088	1.432053804397583
1.0	69230000.0	69240000.0	3.0	3.7913355827331543	1.6375271081924438
1.0	69250000.0	69260000.0	5.0	3.871253252029419	1.6631495952606201
1.0	69270000.0	69280000.0	3.0	3.585709810256958	1.5609840154647827
1.0	69300000.0	69310000.0	7.0	3.6047325134277344	1.5698052644729614
1.0	69310000.0	69320000.0	6.0	3.6169979572296143	1.572558879852295
1.0	69540000.0	69550000.0	1.0	3.5310089588165283	1.5339219570159912
1.0	69550000.0	69560000.0	1.0	3.556999921798706	1.5457204580307007
1.0	69590000.0	69600000.0	4.0	3.510317325592041	1.5287914276123047
1.0	69600000.0	69610000.0	5.0	3.324143886566162	1.4434406757354736
1.0	69620000.0	69630000.0	4.0	3.294862747192383	1.4263451099395752
1.0	69650000.0	69660000.0	4.0	3.2418549060821533	1.3960835933685303
1.0	69700000.0	69710000.0	1.0	3.5929579734802246	1.5611627101898193
1.0	69730000.0	69740000.0	1.0	3.1805787086486816	1.3616950511932373
1.0	69760000.0	69770000.0	5.0	3.010347604751587	1.262380838394165
1.0	69810000.0	69820000.0	2.0	3.211421489715576	1.3829100131988525
1.0	69870000.0	69880000.0	4.0	3.293583631515503	1.4264898300170898
1.0	69940000.0	69950000.0	2.0	3.167327404022217	1.3577253818511963
1.0	70120000.0	70130000.0	4.0	3.1430723667144775	1.3425376415252686
1.0	70130000.0	70140000.0	5.0	3.152611494064331	1.3471297025680542
1.0	70250000.0	70260000.0	2.0	3.44468355178833	1.4982980489730835
1.0	70280000.0	70290000.0	3.0	3.391728639602661	1.472649335861206
1.0	70300000.0	70310000.0	3.0	3.465693950653076	1.5063555240631104
1.0	70400000.0	70410000.0	6.0	3.074428081512451	1.2995399236679077
1.0	70450000.0	70460000.0	3.0	2.92436146736145	1.207628607749939
1.0	70480000.0	70490000.0	3.0	2.906010389328003	1.192360758781433
1.0	70500000.0	70510000.0	3.0	2.918699264526367	1.207139015197754
1.0	70530000.0	70540000.0	3.0	3.1808135509490967	1.3607914447784424
1.0	70590000.0	70600000.0	5.0	2.64555025100708	1.0231881141662598
1.0	70600000.0	70610000.0	5.0	2.5267436504364014	0.9388532638549805
1.0	70650000.0	70660000.0	1.0	2.7801270484924316	1.1239814758300781
1.0	70660000.0	70670000.0	2.0	3.024688243865967	1.285186529159546
1.0	70720000.0	70730000.0	4.0	2.7548720836639404	1.1100715398788452
1.0	70750000.0	70760000.0	1.0	2.9761314392089844	1.2568895816802979
1.0	70810000.0	70820000.0	4.0	2.9303858280181885	1.2506980895996094
1.0	70920000.0	70930000.0	3.0	2.9160447120666504	1.2184559106826782
1.0	71040000.0	71050000.0	1.0	3.2602429389953613	1.4028090238571167
1.0	71070000.0	71080000.0	3.0	3.3804352283477783	1.4668712615966797
1.0	71090000.0	71100000.0	5.0	3.3237617015838623	1.4377295970916748
1.0	71150000.0	71160000.0	2.0	3.3735594749450684	1.4631301164627075
1.0	71180000.0	71190000.0	1.0	3.641761302947998	1.5817344188690186
1.0	71220000.0	71230000.0	5.0	3.389355421066284	1.4721565246582031
1.0	71230000.0	71240000.0	3.0	3.585425853729248	1.5591882467269897
1.0	71320000.0	71330000.0	2.0	3.813899278640747	1.6441309452056885
1.0	71390000.0	71400000.0	2.0	3.1418089866638184	1.3406803607940674
1.0	71440000.0	71450000.0	1.0	3.122852325439453	1.3280529975891113
1.0	71470000.0	71480000.0	2.0	2.90065598487854	1.1915686130523682
1.0	71500000.0	71510000.0	3.0	2.8272132873535156	1.1449652910232544
1.0	71550000.0	71560000.0	3.0	2.704674482345581	1.062164545059204
1.0	71560000.0	71570000.0	1.0	2.8155455589294434	1.1319383382797241
1.0	71670000.0	71680000.0	6.0	2.7554752826690674	1.0981754064559937
1.0	71750000.0	71760000.0	4.0	2.9087395668029785	1.1995314359664917
1.0	71780000.0	71790000.0	4.0	2.747802734375	1.0916742086410522
1.0	71820000.0	71830000.0	3.0	2.889765501022339	1.1863772869110107
1.0	71830000.0	71840000.0	3.0	2.6886096000671387	1.0464071035385132
1.0	71900000.0	71910000.0	2.0	2.825969696044922	1.1399261951446533
1.0	71910000.0	71920000.0	4.0	2.799600124359131	1.1274917125701904
1.0	72040000.0	72050000.0	2.0	3.0120413303375244	1.266092300415039
1.0	72100000.0	72110000.0	3.0	3.1736159324645996	1.362159252166748
1.0	72110000.0	72120000.0	2.0	3.228597640991211	1.3917534351348877
1.0	72150000.0	72160000.0	2.0	3.453442335128784	1.5025012493133545
1.0	72160000.0	72170000.0	2.0	3.671424150466919	1.5942835807800293
1.0	72300000.0	72310000.0	4.0	3.3859686851501465	1.4695569276809692
1.0	72370000.0	72380000.0	3.0	3.928997755050659	1.6791250705718994
1.0	72380000.0	72390000.0	2.0	4.077115058898926	1.720298171043396
1.0	72390000.0	72400000.0	2.0	3.966400623321533	1.6904652118682861
1.0	72420000.0	72430000.0	4.0	3.6840507984161377	1.598257303237915
1.0	72430000.0	72440000.0	3.0	3.738189220428467	1.6191476583480835
1.0	72520000.0	72530000.0	3.0	4.311326026916504	1.7744096517562866
1.0	72550000.0	72560000.0	1.0	4.60699462890625	1.828317642211914
1.0	72560000.0	72570000.0	3.0	4.0832061767578125	1.7218246459960938
1.0	72610000.0	72620000.0	8.0	3.5698704719543457	1.5541807413101196
1.0	72740000.0	72750000.0	3.0	2.9771952629089355	1.3186832666397095
1.0	72840000.0	72850000.0	3.0	3.264862060546875	1.4125123023986816
1.0	72890000.0	72900000.0	3.0	3.4950337409973145	1.523923635482788
1.0	72920000.0	72930000.0	4.0	3.736884355545044	1.6185433864593506
1.0	72940000.0	72950000.0	7.0	3.5121512413024902	1.5295970439910889
1.0	72950000.0	72960000.0	5.0	3.649134874343872	1.5862629413604736
1.0	72960000.0	72970000.0	3.0	3.7644782066345215	1.6274477243423462
1.0	73130000.0	73140000.0	3.0	4.571824550628662	1.8225488662719727
1.0	73140000.0	73150000.0	5.0	4.50456428527832	1.8117129802703857
1.0	73350000.0	73360000.0	5.0	5.409934043884277	1.9207818508148193
1.0	73420000.0	73430000.0	6.0	5.700124740600586	1.9432235956192017
1.0	73440000.0	73450000.0	1.0	4.831265449523926	1.8713585138320923
1.0	73460000.0	73470000.0	7.0	5.4738593101501465	1.9258350133895874
1.0	73550000.0	73560000.0	5.0	5.91268253326416	1.9580570459365845
1.0	73560000.0	73570000.0	5.0	5.582096576690674	1.9371331930160522
1.0	73580000.0	73590000.0	4.0	5.8057661056518555	1.9510438442230225
1.0	73590000.0	73600000.0	6.0	5.901393890380859	1.956063985824585
1.0	73630000.0	73640000.0	9.0	5.991659641265869	1.960696816444397
1.0	73670000.0	73680000.0	9.0	6.1634016036987305	1.9745193719863892
1.0	73690000.0	73700000.0	9.0	6.493839263916016	1.9831371307373047
1.0	73700000.0	73710000.0	7.0	6.405558109283447	1.9852558374404907
1.0	73730000.0	73740000.0	5.0	6.353167533874512	1.979957938194275
1.0	73880000.0	73890000.0	4.0	6.052802085876465	1.9647197723388672
1.0	73920000.0	73930000.0	7.0	5.729374885559082	1.9450161457061768
1.0	73990000.0	74000000.0	7.0	5.315155029296875	1.9117701053619385
1.0	74000000.0	74010000.0	7.0	5.293442726135254	1.9105031490325928
1.0	74040000.0	74050000.0	4.0	5.346714973449707	1.915448784828186
1.0	74060000.0	74070000.0	1.0	5.249409198760986	1.9063457250595093
1.0	74070000.0	74080000.0	4.0	4.986603736877441	1.8793483972549438
1.0	74110000.0	74120000.0	3.0	4.804454803466797	1.8570854663848877
1.0	74120000.0	74130000.0	3.0	4.857180595397949	1.8642237186431885
1.0	74180000.0	74190000.0	5.0	5.093750953674316	1.8909728527069092
1.0	74210000.0	74220000.0	4.0	4.844243049621582	1.8622255325317383
1.0	74310000.0	74320000.0	4.0	4.563512325286865	1.8212016820907593
1.0	74350000.0	74360000.0	4.0	4.485071659088135	1.808330774307251
1.0	74360000.0	74370000.0	6.0	3.9897332191467285	1.696539282798767
1.0	74590000.0	74600000.0	3.0	2.926323413848877	1.2172642946243286
1.0	74720000.0	74730000.0	2.0	2.9192419052124023	1.202689290046692
1.0	74730000.0	74740000.0	2.0	2.865457773208618	1.1672824621200562
1.0	74740000.0	74750000.0	2.0	2.9830374717712402	1.2441930770874023
1.0	74750000.0	74760000.0	4.0	2.9484596252441406	1.2247307300567627
1.0	74790000.0	74800000.0	5.0	2.802675247192383	1.1244548559188843
1.0	74830000.0	74840000.0	3.0	3.1691339015960693	1.356275200843811
1.0	74870000.0	74880000.0	7.0	3.3418071269989014	1.4501960277557373
1.0	74920000.0	74930000.0	6.0	3.198946475982666	1.3761438131332397
1.0	74940000.0	74950000.0	4.0	3.4424643516540527	1.4962801933288574
1.0	75000000.0	75010000.0	5.0	3.55003023147583	1.5445493459701538
1.0	75020000.0	75030000.0	2.0	3.49308443069458	1.523070216178894
1.0	75030000.0	75040000.0	2.0	3.548334836959839	1.5415947437286377
1.0	75100000.0	75110000.0	4.0	3.7777342796325684	1.6307613849639893
1.0	75130000.0	75140000.0	2.0	3.9593708515167236	1.687016248703003
1.0	75200000.0	75210000.0	2.0	3.53364634513855	1.5411573648452759
1.0	75260000.0	75270000.0	6.0	4.687585830688477	1.8403587341308594
1.0	75300000.0	75310000.0	4.0	4.576788902282715	1.8247333765029907
1.0	75400000.0	75410000.0	3.0	4.880315780639648	1.866584062576294
1.0	75410000.0	75420000.0	4.0	4.749842643737793	1.8498347997665405
1.0	75420000.0	75430000.0	5.0	4.698357105255127	1.842681884765625
1.0	75460000.0	75470000.0	9.0	4.386410713195801	1.7908356189727783
1.0	75610000.0	75620000.0	5.0	3.9984142780303955	1.6990514993667603
1.0	75620000.0	75630000.0	1.0	4.426902770996094	1.7979662418365479
1.0	75630000.0	75640000.0	1.0	4.219069480895996	1.7565295696258545
1.0	75650000.0	75660000.0	1.0	4.307553768157959	1.7729413509368896
1.0	75870000.0	75880000.0	3.0	3.2044677734375	1.3760908842086792
1.0	76040000.0	76050000.0	1.0	3.155452013015747	1.345995545387268
1.0	76050000.0	76060000.0	3.0	3.1803669929504395	1.357600450515747
1.0	76060000.0	76070000.0	4.0	3.192595958709717	1.3689371347427368
1.0	76080000.0	76090000.0	3.0	2.925427198410034	1.2212475538253784
1.0	76090000.0	76100000.0	3.0	3.294236660003662	1.4335418939590454
1.0	76250000.0	76260000.0	2.0	3.1229000091552734	1.384772777557373
1.0	76270000.0	76280000.0	4.0	2.7277064323425293	1.0896133184432983
1.0	76300000.0	76310000.0	1.0	2.504119873046875	0.9199014902114868
1.0	76310000.0	76320000.0	4.0	2.7849488258361816	1.1135354042053223
1.0	76380000.0	76390000.0	2.0	3.13592267036438	1.3359041213989258
1.0	76420000.0	76430000.0	3.0	3.1584458351135254	1.347415804862976
1.0	76430000.0	76440000.0	4.0	3.3237857818603516	1.4406683444976807
1.0	76540000.0	76550000.0	6.0	2.779017925262451	1.126143217086792
1.0	76550000.0	76560000.0	3.0	3.2071099281311035	1.3778986930847168
1.0	76580000.0	76590000.0	4.0	3.2174487113952637	1.3842389583587646
1.0	76600000.0	76610000.0	3.0	2.9539055824279785	1.2396697998046875
1.0	76650000.0	76660000.0	8.0	3.004056453704834	1.2563235759735107
1.0	76700000.0	76710000.0	1.0	3.2995407581329346	1.4255435466766357
1.0	76820000.0	76830000.0	3.0	3.5340704917907715	1.5376123189926147
1.0	76840000.0	76850000.0	4.0	3.4736990928649902	1.5111539363861084
1.0	76970000.0	76980000.0	4.0	3.719524383544922	1.609533667564392
1.0	76990000.0	77000000.0	2.0	3.8819262981414795	1.665529489517212
1.0	77040000.0	77050000.0	3.0	3.725902557373047	1.6134430170059204
1.0	77060000.0	77070000.0	4.0	3.83357572555542	1.6498172283172607
1.0	77100000.0	77110000.0	0.0	4.43535852432251	1.7999309301376343
1.0	77120000.0	77130000.0	5.0	3.9954686164855957	1.6993160247802734
1.0	77160000.0	77170000.0	3.0	4.147101402282715	1.738731026649475
1.0	77220000.0	77230000.0	3.0	4.2677435874938965	1.7658666372299194
1.0	77250000.0	77260000.0	5.0	4.2437424659729	1.7613143920898438
1.0	77480000.0	77490000.0	3.0	3.708728790283203	1.605393409729004
1.0	77520000.0	77530000.0	4.0	3.1816647052764893	1.3669689893722534
1.0	77580000.0	77590000.0	5.0	2.754693031311035	1.1007674932479858
1.0	77590000.0	77600000.0	1.0	2.812877893447876	1.1399085521697998
1.0	77660000.0	77670000.0	1.0	2.5070853233337402	0.921623706817627
1.0	77680000.0	77690000.0	1.0	2.2658603191375732	1.1577906608581543
1.0	77710000.0	77720000.0	2.0	2.610339403152466	0.9905229806900024
1.0	77790000.0	77800000.0	3.0	3.0023837089538574	1.254744529724121
1.0	77870000.0	77880000.0	6.0	3.363346815109253	1.454532265663147
1.0	77890000.0	77900000.0	1.0	3.195214033126831	1.3708256483078003
1.0	77970000.0	77980000.0	6.0	3.3100974559783936	1.4304786920547485
1.0	78000000.0	78010000.0	3.0	2.9683480262756348	1.2573480606079102
1.0	78030000.0	78040000.0	4.0	2.9302620887756348	1.2345987558364868
1.0	78140000.0	78150000.0	1.0	3.595353603363037	1.6455278396606445
1.0	78160000.0	78170000.0	3.0	2.5968871116638184	0.9977114796638489
1.0	78190000.0	78200000.0	4.0	2.607631206512451	1.0074522495269775
1.0	78210000.0	78220000.0	1.0	2.5905356407165527	0.9922126531600952
1.0	78240000.0	78250000.0	3.0	2.879563331604004	1.3223873376846313
1.0	78340000.0	78350000.0	4.0	2.691439151763916	1.0669705867767334
1.0	78350000.0	78360000.0	0.0	2.7906553745269775	1.1471666097640991
1.0	78370000.0	78380000.0	4.0	2.7927794456481934	1.1369388103485107
1.0	78390000.0	78400000.0	1.0	2.8688693046569824	1.187631368637085
1.0	78420000.0	78430000.0	4.0	3.1997501850128174	1.4098708629608154
1.0	78450000.0	78460000.0	3.0	3.0845866203308105	1.3275543451309204
1.0	78540000.0	78550000.0	2.0	3.113049030303955	1.3346927165985107
1.0	78580000.0	78590000.0	2.0	3.0159003734588623	1.290448784828186
1.0	78600000.0	78610000.0	2.0	3.2138144969940186	1.3928439617156982
1.0	78740000.0	78750000.0	0.0	2.2371432781219482	0.721545934677124
1.0	78760000.0	78770000.0	6.0	2.3944478034973145	0.835740864276886
1.0	78780000.0	78790000.0	1.0	2.22868013381958	0.7114683985710144
1.0	78810000.0	78820000.0	1.0	2.365983486175537	0.813450038433075
1.0	78850000.0	78860000.0	3.0	2.551273822784424	0.9491456151008606
1.0	78880000.0	78890000.0	0.0	2.5052120685577393	0.9206218719482422
1.0	78950000.0	78960000.0	2.0	2.916123390197754	1.2158994674682617
1.0	78990000.0	79000000.0	4.0	3.070329189300537	1.2962429523468018
1.0	79010000.0	79020000.0	3.0	3.2491748332977295	1.3931095600128174
1.0	79080000.0	79090000.0	5.0	2.94315767288208	1.2343182563781738
1.0	79100000.0	79110000.0	2.0	3.2209911346435547	1.384258508682251
1.0	79150000.0	79160000.0	3.0	3.3359932899475098	1.439269781112671
1.0	79160000.0	79170000.0	1.0	3.5084705352783203	1.52243173122406
1.0	79180000.0	79190000.0	2.0	3.2894484996795654	1.4198583364486694
1.0	79450000.0	79460000.0	6.0	4.987005710601807	1.8796173334121704
1.0	79470000.0	79480000.0	7.0	4.957039833068848	1.8771737813949585
1.0	79500000.0	79510000.0	6.0	5.127691745758057	1.8949142694473267
1.0	79510000.0	79520000.0	1.0	4.96999979019165	1.8795839548110962
1.0	79600000.0	79610000.0	2.0	4.996656894683838	1.8796125650405884
1.0	79620000.0	79630000.0	5.0	5.000271797180176	1.8803672790527344
1.0	79630000.0	79640000.0	3.0	4.7446370124816895	1.851930856704712
1.0	79640000.0	79650000.0	7.0	5.269996643066406	1.9088996648788452
1.0	79690000.0	79700000.0	2.0	5.443244934082031	1.9245113134384155
1.0	79760000.0	79770000.0	6.0	5.383681297302246	1.918950080871582
1.0	79800000.0	79810000.0	4.0	5.553483963012695	1.934370756149292
1.0	79930000.0	79940000.0	3.0	4.349612236022949	1.7815511226654053
1.0	79980000.0	79990000.0	1.0	3.5401883125305176	1.541710615158081
1.0	80020000.0	80030000.0	3.0	3.950289487838745	1.6862850189208984
1.0	80120000.0	80130000.0	3.0	4.0542144775390625	1.7148717641830444
1.0	80130000.0	80140000.0	5.0	3.927276134490967	1.6800596714019775
1.0	80380000.0	80390000.0	6.0	4.482738494873047	1.8061869144439697
1.0	80440000.0	80450000.0	4.0	3.746147871017456	1.6206985712051392
1.0	80460000.0	80470000.0	4.0	3.768768310546875	1.6263236999511719
1.0	80470000.0	80480000.0	8.0	3.7474894523620605	1.6224514245986938
1.0	80510000.0	80520000.0	2.0	4.286557197570801	1.7678191661834717
1.0	80520000.0	80530000.0	4.0	3.822246551513672	1.6462510824203491
1.0	80530000.0	80540000.0	5.0	3.7710373401641846	1.6292626857757568
1.0	80540000.0	80550000.0	5.0	3.526132583618164	1.5360113382339478
1.0	80550000.0	80560000.0	4.0	3.8029861450195312	1.6396114826202393
1.0	80570000.0	80580000.0	4.0	3.978938341140747	1.6940683126449585
1.0	80580000.0	80590000.0	3.0	3.8202807903289795	1.6469032764434814
1.0	80600000.0	80610000.0	1.0	2.8465518951416016	1.1795278787612915
1.0	80640000.0	80650000.0	2.0	3.5333683490753174	1.5374672412872314
1.0	80650000.0	80660000.0	5.0	3.283667802810669	1.420577049255371
1.0	80660000.0	80670000.0	4.0	3.386064052581787	1.4680473804473877
1.0	80670000.0	80680000.0	5.0	3.2232322692871094	1.3876041173934937
1.0	80720000.0	80730000.0	1.0	3.382957935333252	1.467475175857544
1.0	80730000.0	80740000.0	3.0	3.241353988647461	1.3963005542755127
1.0	80770000.0	80780000.0	4.0	3.03745174407959	1.2766433954238892
1.0	80780000.0	80790000.0	2.0	2.998838186264038	1.2570273876190186
1.0	80820000.0	80830000.0	2.0	3.0959067344665527	1.3167802095413208
1.0	80890000.0	80900000.0	2.0	3.0244028568267822	1.268263816833496
1.0	80910000.0	80920000.0	3.0	3.1113052368164062	1.32565438747406
1.0	81030000.0	81040000.0	5.0	3.398329257965088	1.4764282703399658
1.0	81040000.0	81050000.0	3.0	3.6342952251434326	1.5784188508987427
1.0	81050000.0	81060000.0	4.0	3.650019884109497	1.5838260650634766
1.0	81110000.0	81120000.0	5.0	3.5566933155059814	1.5486624240875244
1.0	81120000.0	81130000.0	5.0	3.341625928878784	1.4456841945648193
1.0	81150000.0	81160000.0	1.0	3.3897106647491455	1.4728999137878418
1.0	81190000.0	81200000.0	1.0	3.2410082817077637	1.4059392213821411
1.0	81230000.0	81240000.0	0.0	3.295198440551758	1.4243240356445312
1.0	81240000.0	81250000.0	4.0	3.332465648651123	1.4430210590362549
1.0	81340000.0	81350000.0	4.0	3.4069695472717285	1.4826313257217407
1.0	81430000.0	81440000.0	3.0	4.053365707397461	1.715644121170044
1.0	81440000.0	81450000.0	4.0	4.083956241607666	1.7240413427352905
1.0	81460000.0	81470000.0	3.0	3.78059458732605	1.6343200206756592
1.0	81580000.0	81590000.0	4.0	3.846661329269409	1.6545963287353516
1.0	81590000.0	81600000.0	4.0	3.633078098297119	1.5776410102844238
1.0	81620000.0	81630000.0	2.0	3.6060891151428223	1.5666366815567017
1.0	81640000.0	81650000.0	5.0	3.3601253032684326	1.460188627243042
1.0	81840000.0	81850000.0	3.0	4.571903705596924	1.823246955871582
1.0	81880000.0	81890000.0	3.0	4.181121826171875	1.7470976114273071
1.0	81890000.0	81900000.0	2.0	3.697986602783203	1.6022834777832031
1.0	81970000.0	81980000.0	4.0	3.4324417114257812	1.4892696142196655
1.0	82010000.0	82020000.0	5.0	3.1721103191375732	1.362228512763977
1.0	82030000.0	82040000.0	3.0	3.2735965251922607	1.4153382778167725
1.0	82040000.0	82050000.0	3.0	3.1932373046875	1.3644945621490479
1.0	82060000.0	82070000.0	5.0	3.3843085765838623	1.4699313640594482
1.0	82080000.0	82090000.0	2.0	3.3186347484588623	1.4388262033462524
1.0	82090000.0	82100000.0	3.0	3.489865779876709	1.5185644626617432
1.0	82150000.0	82160000.0	4.0	3.110685110092163	1.320741891860962
1.0	82160000.0	82170000.0	5.0	3.045807361602783	1.285677433013916
1.0	82170000.0	82180000.0	0.0	2.9554805755615234	1.2219339609146118
1.0	82250000.0	82260000.0	4.0	2.954660415649414	1.2257587909698486
1.0	82270000.0	82280000.0	2.0	3.492626190185547	1.5418583154678345
1.0	82400000.0	82410000.0	4.0	3.3125863075256348	1.4372408390045166
1.0	82420000.0	82430000.0	2.0	3.5218658447265625	1.5325437784194946
1.0	82440000.0	82450000.0	4.0	3.3540775775909424	1.4522279500961304
1.0	82520000.0	82530000.0	4.0	3.4840095043182373	1.5171864032745361
1.0	82560000.0	82570000.0	2.0	3.4932053089141846	1.5203588008880615
1.0	82640000.0	82650000.0	5.0	3.580632448196411	1.5576732158660889
1.0	82670000.0	82680000.0	8.0	3.8338000774383545	1.6519867181777954
1.0	82680000.0	82690000.0	11.0	3.7548394203186035	1.623956322669983
1.0	82720000.0	82730000.0	3.0	3.499993085861206	1.524182677268982
1.0	82750000.0	82760000.0	6.0	4.329934597015381	1.7793912887573242
1.0	82760000.0	82770000.0	4.0	4.548964500427246	1.8193228244781494
1.0	82780000.0	82790000.0	5.0	4.407423973083496	1.7936824560165405
1.0	82880000.0	82890000.0	1.0	4.1889848709106445	1.7479979991912842
1.0	82930000.0	82940000.0	3.0	4.011021614074707	1.7039711475372314
1.0	82940000.0	82950000.0	5.0	3.9952900409698486	1.6986238956451416
1.0	83040000.0	83050000.0	2.0	3.9863197803497314	1.6979538202285767
1.0	83090000.0	83100000.0	2.0	3.8710684776306152	1.6629610061645508
1.0	83100000.0	83110000.0	6.0	3.365259885787964	1.4621292352676392
1.0	83230000.0	83240000.0	4.0	3.913872480392456	1.6761335134506226
1.0	83260000.0	83270000.0	3.0	3.98335599899292	1.6961568593978882
1.0	83270000.0	83280000.0	4.0	3.712531328201294	1.6084455251693726
1.0	83300000.0	83310000.0	7.0	3.5953235626220703	1.5643707513809204
1.0	83330000.0	83340000.0	7.0	3.3986759185791016	1.4777108430862427
1.0	83340000.0	83350000.0	4.0	3.65558123588562	1.5874850749969482
1.0	83390000.0	83400000.0	5.0	3.7096073627471924	1.6068305969238281
1.0	83470000.0	83480000.0	5.0	3.361146926879883	1.4592128992080688
1.0	83490000.0	83500000.0	4.0	3.2477874755859375	1.3934837579727173
1.0	83550000.0	83560000.0	3.0	2.9639153480529785	1.2305150032043457
1.0	83620000.0	83630000.0	1.0	1.667490005493164	0.38351696729660034
1.0	83950000.0	83960000.0	1.0	1.886033296585083	0.47996872663497925
1.0	84010000.0	84020000.0	0.0	2.6441686153411865	1.0149829387664795
1.0	84100000.0	84110000.0	4.0	2.8291797637939453	1.1446608304977417
1.0	84130000.0	84140000.0	3.0	3.01920747756958	1.2684983015060425
1.0	84150000.0	84160000.0	6.0	2.105783224105835	0.623798131942749
1.0	84230000.0	84240000.0	0.0	2.863973379135132	1.1638380289077759
1.0	84240000.0	84250000.0	0.0	2.8564422130584717	1.157954454421997
1.0	84250000.0	84260000.0	2.0	2.4899070262908936	0.9038494825363159
1.0	84270000.0	84280000.0	2.0	2.509262800216675	0.91710364818573
1.0	84280000.0	84290000.0	2.0	2.510450601577759	0.9187647700309753
1.0	84320000.0	84330000.0	4.0	2.4804396629333496	0.8970108032226562
1.0	84330000.0	84340000.0	2.0	2.4465808868408203	0.8744181394577026
1.0	84430000.0	84440000.0	2.0	2.571568489074707	0.9620550870895386
1.0	84440000.0	84450000.0	1.0	2.5411016941070557	0.9402374029159546
1.0	84500000.0	84510000.0	2.0	2.6240785121917725	1.0005347728729248
1.0	84530000.0	84540000.0	1.0	2.6090750694274902	0.9899101257324219
1.0	84540000.0	84550000.0	0.0	2.203134536743164	1.1836755275726318
1.0	84590000.0	84600000.0	2.0	2.4988842010498047	0.9155893325805664
1.0	84600000.0	84610000.0	4.0	2.5081706047058105	0.9194452166557312
1.0	84640000.0	84650000.0	3.0	2.680166721343994	1.0486254692077637
1.0	84680000.0	84690000.0	6.0	2.698456287384033	1.0665185451507568
1.0	84730000.0	84740000.0	5.0	2.7976317405700684	1.1354957818984985
1.0	84830000.0	84840000.0	6.0	2.6287546157836914	1.0103957653045654
1.0	84840000.0	84850000.0	1.0	2.817096710205078	1.1424047946929932
1.0	84920000.0	84930000.0	5.0	2.8223836421966553	1.1554138660430908
1.0	84970000.0	84980000.0	0.0	2.749849319458008	1.131487250328064
1.0	84990000.0	85000000.0	2.0	2.540187120437622	0.9518507719039917
1.0	85040000.0	85050000.0	1.0	2.644057035446167	1.0313208103179932
1.0	85110000.0	85120000.0	1.0	2.7056097984313965	1.0781307220458984
1.0	85140000.0	85150000.0	6.0	2.6685900688171387	1.0503876209259033
1.0	85160000.0	85170000.0	3.0	2.7607529163360596	1.113887071609497
1.0	85180000.0	85190000.0	3.0	2.8573124408721924	1.179229736328125
1.0	85200000.0	85210000.0	2.0	2.9279258251190186	1.2207770347595215
1.0	85220000.0	85230000.0	4.0	2.948312520980835	1.2389811277389526
1.0	85230000.0	85240000.0	2.0	2.9083266258239746	1.213469386100769
1.0	85240000.0	85250000.0	2.0	2.862610340118408	1.1829864978790283
1.0	85250000.0	85260000.0	4.0	2.8370022773742676	1.1569468975067139
1.0	85330000.0	85340000.0	2.0	2.9187841415405273	1.2165545225143433
1.0	85450000.0	85460000.0	3.0	3.1453182697296143	1.3469914197921753
1.0	85460000.0	85470000.0	6.0	3.0688083171844482	1.3131279945373535
1.0	85500000.0	85510000.0	5.0	2.8323943614959717	1.1662458181381226
1.0	85590000.0	85600000.0	2.0	2.7880871295928955	1.1336511373519897
1.0	85600000.0	85610000.0	1.0	2.7522571086883545	1.1112483739852905
1.0	85630000.0	85640000.0	1.0	2.751513719558716	1.1044354438781738
1.0	85670000.0	85680000.0	1.0	2.8138890266418457	1.1515204906463623
1.0	85870000.0	85880000.0	5.0	2.972181797027588	1.268193006515503
1.0	85990000.0	86000000.0	2.0	2.77089262008667	1.1225612163543701
1.0	86030000.0	86040000.0	3.0	2.6558585166931152	1.0345485210418701
1.0	86050000.0	86060000.0	0.0	2.656597852706909	1.0411242246627808
1.0	86250000.0	86260000.0	4.0	2.975210666656494	1.2396548986434937
1.0	86360000.0	86370000.0	2.0	3.2059216499328613	1.372424840927124
1.0	86510000.0	86520000.0	5.0	3.5313289165496826	1.534860372543335
1.0	86610000.0	86620000.0	2.0	3.3844611644744873	1.466556429862976
1.0	86640000.0	86650000.0	4.0	2.989636182785034	1.2490012645721436
1.0	86720000.0	86730000.0	3.0	3.491971492767334	1.5152218341827393
1.0	86730000.0	86740000.0	4.0	3.3824856281280518	1.4652754068374634
1.0	86740000.0	86750000.0	1.0	3.373323917388916	1.4606218338012695
1.0	86910000.0	86920000.0	2.0	2.894125461578369	1.2041025161743164
1.0	86930000.0	86940000.0	2.0	3.19559907913208	1.3768031597137451
1.0	86980000.0	86990000.0	5.0	3.328831195831299	1.4522967338562012
1.0	87220000.0	87230000.0	1.0	2.8407535552978516	1.1700270175933838
1.0	87230000.0	87240000.0	4.0	2.7776167392730713	1.1220629215240479
1.0	87410000.0	87420000.0	0.0	2.680880308151245	1.0601975917816162
1.0	87460000.0	87470000.0	1.0	2.614795207977295	1.0096147060394287
1.0	87480000.0	87490000.0	2.0	2.444162130355835	0.8803852796554565
1.0	87550000.0	87560000.0	4.0	2.530731678009033	0.946135401725769
1.0	87570000.0	87580000.0	0.0	2.773826837539673	1.120651125907898
1.0	87640000.0	87650000.0	4.0	3.136918067932129	1.353519082069397
1.0	87690000.0	87700000.0	7.0	2.9112019538879395	1.2143120765686035
1.0	87730000.0	87740000.0	5.0	3.142676830291748	1.3481050729751587
1.0	87800000.0	87810000.0	6.0	2.9963371753692627	1.2837305068969727
1.0	87810000.0	87820000.0	3.0	2.885059118270874	1.2061376571655273
1.0	87930000.0	87940000.0	2.0	2.9625957012176514	1.242958426475525
1.0	87970000.0	87980000.0	3.0	3.09372878074646	1.3159513473510742
1.0	88040000.0	88050000.0	4.0	3.4968924522399902	1.5163180828094482
1.0	88050000.0	88060000.0	2.0	3.4174187183380127	1.4824217557907104
1.0	88090000.0	88100000.0	8.0	3.334301710128784	1.443042516708374
1.0	88110000.0	88120000.0	4.0	3.6236343383789062	1.572296380996704
1.0	88370000.0	88380000.0	6.0	3.4026832580566406	1.4757015705108643
1.0	88460000.0	88470000.0	3.0	3.2396202087402344	1.3922816514968872
1.0	88510000.0	88520000.0	4.0	3.2264816761016846	1.3860512971878052
1.0	88520000.0	88530000.0	2.0	3.385885715484619	1.4684025049209595
1.0	88540000.0	88550000.0	2.0	3.530099391937256	1.5329838991165161
1.0	88570000.0	88580000.0	1.0	3.3635830879211426	1.4588732719421387
1.0	88610000.0	88620000.0	7.0	3.405733823776245	1.4798506498336792
1.0	88620000.0	88630000.0	5.0	3.5259907245635986	1.5325586795806885
1.0	88630000.0	88640000.0	3.0	3.626084804534912	1.5734238624572754
1.0	88740000.0	88750000.0	2.0	3.4966697692871094	1.519646167755127
1.0	88790000.0	88800000.0	3.0	3.4684956073760986	1.508459210395813
1.0	88830000.0	88840000.0	3.0	3.4997706413269043	1.520653247833252
1.0	88850000.0	88860000.0	2.0	3.630603790283203	1.5764195919036865
1.0	88890000.0	88900000.0	5.0	3.6038119792938232	1.5612733364105225
1.0	88920000.0	88930000.0	5.0	3.2338919639587402	1.406739354133606
1.0	88980000.0	88990000.0	1.0	3.282494306564331	1.416820764541626
1.0	88990000.0	89000000.0	4.0	3.096757650375366	1.3133960962295532
1.0	89000000.0	89010000.0	2.0	3.2554774284362793	1.4037120342254639
1.0	89140000.0	89150000.0	4.0	2.6663756370544434	1.039427399635315
1.0	89230000.0	89240000.0	1.0	2.7679758071899414	1.1239888668060303
1.0	89320000.0	89330000.0	1.0	2.8784308433532715	1.2019340991973877
1.0	89500000.0	89510000.0	1.0	2.924086093902588	1.2224630117416382
1.0	89530000.0	89540000.0	4.0	2.727618932723999	1.0874483585357666
1.0	89750000.0	89760000.0	5.0	2.6820552349090576	1.0514907836914062
1.0	89850000.0	89860000.0	4.0	2.512953519821167	0.9253109693527222
1.0	90000000.0	90010000.0	2.0	2.773489475250244	1.1252601146697998
1.0	90130000.0	90140000.0	5.0	2.7776196002960205	1.1293680667877197
1.0	90200000.0	90210000.0	2.0	3.008052110671997	1.2744404077529907
1.0	90240000.0	90250000.0	2.0	2.940761089324951	1.2386778593063354
1.0	90270000.0	90280000.0	3.0	3.2253165245056152	1.4024709463119507
1.0	90290000.0	90300000.0	7.0	3.118894100189209	1.3579785823822021
1.0	90350000.0	90360000.0	4.0	3.110869884490967	1.344300389289856
1.0	90500000.0	90510000.0	3.0	2.869872808456421	1.1890108585357666
1.0	90610000.0	90620000.0	3.0	2.7741942405700684	1.108046531677246
1.0	90640000.0	90650000.0	2.0	2.8465800285339355	1.1581933498382568
1.0	90650000.0	90660000.0	4.0	3.117039203643799	1.3361051082611084
1.0	90720000.0	90730000.0	1.0	3.2317376136779785	1.3882842063903809
1.0	90750000.0	90760000.0	5.0	3.187744617462158	1.364885687828064
1.0	90770000.0	90780000.0	2.0	3.2471041679382324	1.3998931646347046
1.0	90870000.0	90880000.0	3.0	3.236428737640381	1.3897085189819336
1.0	90880000.0	90890000.0	4.0	3.275744915008545	1.414335012435913
1.0	90900000.0	90910000.0	4.0	3.04311203956604	1.2784416675567627
1.0	91050000.0	91060000.0	5.0	3.4649500846862793	1.5060367584228516
1.0	91090000.0	91100000.0	2.0	4.019567012786865	1.7054288387298584
1.0	91100000.0	91110000.0	3.0	3.687696933746338	1.5931634902954102
1.0	91160000.0	91170000.0	5.0	3.7664504051208496	1.639737844467163
1.0	91200000.0	91210000.0	3.0	3.811666965484619	1.645495057106018
1.0	91230000.0	91240000.0	4.0	3.5843722820281982	1.5566587448120117
1.0	91350000.0	91360000.0	3.0	2.9399871826171875	1.2228915691375732
1.0	91390000.0	91400000.0	3.0	2.981386184692383	1.2690993547439575
1.0	91400000.0	91410000.0	1.0	3.016852855682373	1.2865912914276123
1.0	91410000.0	91420000.0	3.0	2.887145519256592	1.2016034126281738
1.0	91450000.0	91460000.0	2.0	2.914336681365967	1.2188217639923096
1.0	91490000.0	91500000.0	2.0	2.9478156566619873	1.2338885068893433
1.0	91560000.0	91570000.0	4.0	2.6664211750030518	1.0445810556411743
1.0	91580000.0	91590000.0	2.0	3.084130048751831	1.3341248035430908
1.0	91650000.0	91660000.0	2.0	3.4197592735290527	1.486572265625
1.0	91740000.0	91750000.0	3.0	2.9515960216522217	1.2405000925064087
1.0	91770000.0	91780000.0	3.0	2.974057674407959	1.2430042028427124
1.0	91790000.0	91800000.0	2.0	3.122223377227783	1.3289753198623657
1.0	91870000.0	91880000.0	1.0	2.844837188720703	1.1716753244400024
1.0	91980000.0	91990000.0	1.0	2.4595787525177	0.8951341509819031
1.0	92000000.0	92010000.0	1.0	2.4846267700195312	0.9116262197494507
1.0	92020000.0	92030000.0	2.0	2.490023374557495	0.9146692156791687
1.0	92090000.0	92100000.0	0.0	2.686607599258423	1.0612318515777588
1.0	92110000.0	92120000.0	2.0	2.755275011062622	1.1132615804672241
1.0	92160000.0	92170000.0	6.0	3.1499927043914795	1.3733643293380737
1.0	92200000.0	92210000.0	6.0	2.978806734085083	1.2556965351104736
1.0	92220000.0	92230000.0	2.0	2.9123358726501465	1.213422417640686
1.0	92270000.0	92280000.0	4.0	3.0275301933288574	1.2866567373275757
1.0	92360000.0	92370000.0	7.0	2.76240873336792	1.1176750659942627
1.0	92390000.0	92400000.0	2.0	2.9051544666290283	1.213881492614746
1.0	92420000.0	92430000.0	1.0	3.2339138984680176	1.4029157161712646
1.0	92480000.0	92490000.0	2.0	3.0465221405029297	1.2943180799484253
1.0	92510000.0	92520000.0	7.0	2.700309991836548	1.0679969787597656
1.0	92540000.0	92550000.0	4.0	2.926276683807373	1.3391883373260498
1.0	92680000.0	92690000.0	1.0	2.924515962600708	1.2161023616790771
1.0	92790000.0	92800000.0	5.0	2.672436475753784	1.0541898012161255
1.0	92900000.0	92910000.0	4.0	2.5709877014160156	0.9774225354194641
1.0	92950000.0	92960000.0	4.0	2.7605350017547607	1.1150243282318115
1.0	93030000.0	93040000.0	2.0	2.709714412689209	1.0789120197296143
1.0	93040000.0	93050000.0	0.0	2.7942216396331787	1.1403932571411133
1.0	93080000.0	93090000.0	1.0	2.612414598464966	1.0086805820465088
1.0	93120000.0	93130000.0	1.0	2.5507614612579346	0.9598298072814941
1.0	93210000.0	93220000.0	3.0	2.6066927909851074	1.004045009613037
1.0	93220000.0	93230000.0	1.0	2.6058478355407715	1.0029629468917847
1.0	93280000.0	93290000.0	3.0	2.622617244720459	1.017514944076538
1.0	93300000.0	93310000.0	3.0	3.027191638946533	1.3075296878814697
1.0	93470000.0	93480000.0	4.0	2.5696969032287598	0.9761130213737488
1.0	93510000.0	93520000.0	2.0	2.6121621131896973	1.006629228591919
1.0	93580000.0	93590000.0	2.0	2.5484471321105957	0.9628716707229614
1.0	93690000.0	93700000.0	2.0	2.3252036571502686	0.792935311794281
1.0	93750000.0	93760000.0	0.0	2.380214214324951	0.8341737985610962
1.0	93800000.0	93810000.0	1.0	2.5318188667297363	0.9475055932998657
1.0	93810000.0	93820000.0	4.0	3.1289992332458496	1.4212590456008911
1.0	93980000.0	93990000.0	3.0	2.5620322227478027	0.9697133898735046
1.0	93990000.0	94000000.0	2.0	2.7688305377960205	1.1209696531295776
1.0	94010000.0	94020000.0	3.0	2.836547374725342	1.17344331741333
1.0	94170000.0	94180000.0	2.0	2.163239002227783	0.669292151927948
1.0	94310000.0	94320000.0	2.0	2.6814398765563965	1.067220687866211
1.0	94370000.0	94380000.0	3.0	2.499917984008789	1.149246096611023
1.0	94400000.0	94410000.0	2.0	2.2915420532226562	0.7665640711784363
1.0	94420000.0	94430000.0	2.0	2.8599281311035156	1.1801908016204834
1.0	94430000.0	94440000.0	1.0	2.7936387062072754	1.135122537612915
1.0	94480000.0	94490000.0	2.0	2.5916314125061035	0.995766282081604
1.0	94500000.0	94510000.0	5.0	2.7072267532348633	1.0779767036437988
1.0	94730000.0	94740000.0	4.0	2.6027534008026123	0.9954892992973328
1.0	94790000.0	94800000.0	4.0	2.903949499130249	1.2204258441925049
1.0	94890000.0	94900000.0	2.0	3.166443109512329	1.377224326133728
1.0	95050000.0	95060000.0	1.0	2.715259075164795	1.0850515365600586
1.0	95120000.0	95130000.0	2.0	2.7429962158203125	1.1040500402450562
1.0	95160000.0	95170000.0	5.0	2.4661080837249756	0.8954591751098633
1.0	95230000.0	95240000.0	0.0	2.5042166709899902	0.9230179786682129
1.0	95320000.0	95330000.0	5.0	2.7381367683410645	1.1024315357208252
1.0	95340000.0	95350000.0	6.0	2.8043606281280518	1.144196629524231
1.0	95370000.0	95380000.0	6.0	2.6820526123046875	1.0605781078338623
1.0	95530000.0	95540000.0	1.0	2.812666177749634	1.160598874092102
1.0	95540000.0	95550000.0	6.0	2.3780369758605957	0.8320419192314148
1.0	95570000.0	95580000.0	4.0	2.489720582962036	0.9129379987716675
1.0	95590000.0	95600000.0	2.0	2.528615951538086	0.9405527114868164
1.0	95600000.0	95610000.0	1.0	2.4397132396698	0.8751838803291321
1.0	95650000.0	95660000.0	1.0	2.2917251586914062	0.7611133456230164
1.0	95720000.0	95730000.0	2.0	2.342512845993042	0.7991687059402466
1.0	95780000.0	95790000.0	3.0	2.8899078369140625	1.1864736080169678
1.0	95790000.0	95800000.0	0.0	3.052716016769409	1.286251425743103
1.0	95810000.0	95820000.0	2.0	3.27968168258667	1.4170211553573608
1.0	95820000.0	95830000.0	4.0	3.1884377002716064	1.363564133644104
1.0	95960000.0	95970000.0	1.0	3.370558977127075	1.4629119634628296
1.0	96010000.0	96020000.0	2.0	3.3725764751434326	1.4655705690383911
1.0	96090000.0	96100000.0	2.0	3.877253770828247	1.665816307067871
1.0	96100000.0	96110000.0	5.0	3.918119430541992	1.6774030923843384
1.0	96140000.0	96150000.0	4.0	4.36690616607666	1.7865841388702393
1.0	96150000.0	96160000.0	8.0	4.065892696380615	1.7189977169036865
1.0	96180000.0	96190000.0	3.0	4.541749000549316	1.817800760269165
1.0	96190000.0	96200000.0	4.0	4.570671081542969	1.822349190711975
1.0	96210000.0	96220000.0	4.0	4.6648359298706055	1.8308511972427368
1.0	96240000.0	96250000.0	4.0	4.4539055824279785	1.8031489849090576
1.0	96290000.0	96300000.0	3.0	4.512780666351318	1.812857985496521
1.0	96310000.0	96320000.0	4.0	4.733153343200684	1.8460502624511719
1.0	96360000.0	96370000.0	8.0	4.583489418029785	1.8252032995224
1.0	96370000.0	96380000.0	4.0	4.766402721405029	1.8522441387176514
1.0	96410000.0	96420000.0	7.0	4.577033996582031	1.8237009048461914
1.0	96430000.0	96440000.0	3.0	4.955850124359131	1.8754589557647705
1.0	96540000.0	96550000.0	9.0	5.046257019042969	1.8858251571655273
1.0	96560000.0	96570000.0	6.0	5.371697425842285	1.9168593883514404
1.0	96660000.0	96670000.0	4.0	5.147402286529541	1.8961589336395264
1.0	96720000.0	96730000.0	3.0	5.3658318519592285	1.9181760549545288
1.0	97030000.0	97040000.0	3.0	4.666956424713135	1.8365455865859985
1.0	97050000.0	97060000.0	3.0	4.317214012145996	1.7760461568832397
1.0	97060000.0	97070000.0	10.0	3.126595973968506	1.351419448852539
1.0	97150000.0	97160000.0	5.0	3.7529072761535645	1.6216520071029663
1.0	97160000.0	97170000.0	3.0	3.6805033683776855	1.5957391262054443
1.0	97220000.0	97230000.0	1.0	2.5774497985839844	0.98332679271698
1.0	97280000.0	97290000.0	4.0	2.731767177581787	1.0892579555511475
1.0	97290000.0	97300000.0	2.0	3.0453269481658936	1.2861649990081787
1.0	97380000.0	97390000.0	3.0	4.265555381774902	1.7666444778442383
1.0	97390000.0	97400000.0	10.0	3.9920990467071533	1.6984379291534424
1.0	97420000.0	97430000.0	3.0	4.568932056427002	1.822373390197754
1.0	97440000.0	97450000.0	6.0	4.467942237854004	1.8050861358642578
1.0	97480000.0	97490000.0	4.0	4.638486385345459	1.8332703113555908
1.0	97500000.0	97510000.0	5.0	4.398140907287598	1.7919113636016846
1.0	97550000.0	97560000.0	0.0	3.9720985889434814	1.6901336908340454
1.0	97600000.0	97610000.0	6.0	3.0427041053771973	1.2843068838119507
1.0	97610000.0	97620000.0	1.0	3.1213979721069336	1.3257052898406982
1.0	97640000.0	97650000.0	4.0	3.1412711143493652	1.3402351140975952
1.0	97650000.0	97660000.0	6.0	2.888946294784546	1.1867715120315552
1.0	97690000.0	97700000.0	3.0	3.0289721488952637	1.2725508213043213
1.0	97730000.0	97740000.0	2.0	3.2866692543029785	1.4200387001037598
1.0	97870000.0	97880000.0	5.0	3.521127223968506	1.5319552421569824
1.0	97920000.0	97930000.0	7.0	3.8419296741485596	1.6523008346557617
1.0	98030000.0	98040000.0	2.0	2.845830202102661	1.166806936264038
1.0	98040000.0	98050000.0	3.0	2.9452054500579834	1.2278066873550415
1.0	98060000.0	98070000.0	1.0	3.261235475540161	1.4035871028900146
1.0	98100000.0	98110000.0	5.0	3.4392502307891846	1.5016860961914062
1.0	98270000.0	98280000.0	4.0	3.5102295875549316	1.5278929471969604
1.0	98330000.0	98340000.0	5.0	3.5974109172821045	1.5639686584472656
1.0	98400000.0	98410000.0	6.0	3.4512715339660645	1.5038583278656006
1.0	98410000.0	98420000.0	5.0	3.3187708854675293	1.4384585618972778
1.0	98650000.0	98660000.0	7.0	4.5201005935668945	1.8138024806976318
1.0	98670000.0	98680000.0	0.0	4.185088157653809	1.7608563899993896
1.0	98690000.0	98700000.0	2.0	4.9807562828063965	1.8778982162475586
1.0	98710000.0	98720000.0	10.0	4.176385879516602	1.7465426921844482
1.0	98720000.0	98730000.0	3.0	4.597017765045166	1.8263839483261108
1.0	98740000.0	98750000.0	2.0	4.161162853240967	1.7418487071990967
1.0	98760000.0	98770000.0	6.0	3.407386064529419	1.4796656370162964
1.0	98870000.0	98880000.0	1.0	4.343267917633057	1.7822980880737305
1.0	99030000.0	99040000.0	8.0	4.248954772949219	1.7614017724990845
1.0	99160000.0	99170000.0	4.0	3.269545793533325	1.4085289239883423
1.0	99180000.0	99190000.0	1.0	3.1988437175750732	1.3709369897842407
1.0	99280000.0	99290000.0	1.0	2.9069666862487793	1.19644033908844
1.0	99320000.0	99330000.0	4.0	2.775423526763916	1.1063530445098877
1.0	99370000.0	99380000.0	1.0	2.8891818523406982	1.18369460105896
1.0	99390000.0	99400000.0	3.0	2.726675510406494	1.0708364248275757
1.0	99400000.0	99410000.0	1.0	2.734999895095825	1.0781402587890625
1.0	99490000.0	99500000.0	1.0	2.781282901763916	1.1110926866531372
1.0	99520000.0	99530000.0	2.0	2.8344902992248535	1.1451020240783691
1.0	99530000.0	99540000.0	4.0	2.8069729804992676	1.1255213022232056
1.0	99540000.0	99550000.0	1.0	2.9932453632354736	1.2522565126419067
1.0	99640000.0	99650000.0	4.0	2.8879194259643555	1.1825178861618042
1.0	99710000.0	99720000.0	4.0	3.185669422149658	1.3645923137664795
1.0	99740000.0	99750000.0	5.0	3.0865235328674316	1.3079653978347778
1.0	99780000.0	99790000.0	5.0	3.0556576251983643	1.2888083457946777
1.0	99790000.0	99800000.0	2.0	3.0721728801727295	1.3008493185043335
1.0	99840000.0	99850000.0	2.0	3.0957539081573486	1.310678243637085
1.0	99860000.0	99870000.0	4.0	1.9240953922271729	0.5090593099594116
1.0	99890000.0	99900000.0	3.0	2.8188843727111816	1.133384108543396
1.0	99920000.0	99930000.0	1.0	2.8190228939056396	1.1378471851348877
1.0	99960000.0	99970000.0	1.0	2.7336108684539795	1.0850284099578857
1.0	99990000.0	100000000.0	0.0	2.653510570526123	1.0317764282226562
1.0	100020000.0	100030000.0	4.0	2.5816779136657715	0.9744879007339478
1.0	100110000.0	100120000.0	5.0	3.319739818572998	1.47754967212677
1.0	100130000.0	100140000.0	1.0	3.0451576709747314	1.3112431764602661
1.0	100240000.0	100250000.0	1.0	2.756382703781128	1.1101598739624023
1.0	100290000.0	100300000.0	4.0	2.6317875385284424	1.0191831588745117
1.0	100340000.0	100350000.0	4.0	2.784310817718506	1.1341826915740967
1.0	100480000.0	100490000.0	3.0	2.4270401000976562	0.8681964874267578
1.0	100490000.0	100500000.0	1.0	2.4601545333862305	0.8921414613723755
1.0	100500000.0	100510000.0	2.0	2.6423628330230713	1.220546841621399
1.0	100640000.0	100650000.0	2.0	2.750825881958008	1.1066455841064453
1.0	100770000.0	100780000.0	2.0	2.8800148963928223	1.1956756114959717
1.0	100790000.0	100800000.0	4.0	2.668405055999756	1.050211787223816
1.0	100850000.0	100860000.0	5.0	2.6696932315826416	1.0516002178192139
1.0	100990000.0	101000000.0	0.0	2.796679735183716	1.1338622570037842
1.0	101000000.0	101010000.0	3.0	2.7675929069519043	1.1201045513153076
1.0	101020000.0	101030000.0	5.0	2.6591053009033203	1.0304052829742432
1.0	101100000.0	101110000.0	1.0	2.194208860397339	0.68485426902771
1.0	101190000.0	101200000.0	3.0	2.658236026763916	1.0306854248046875
1.0	101220000.0	101230000.0	5.0	2.8337364196777344	1.1488077640533447
1.0	101270000.0	101280000.0	6.0	3.2579448223114014	1.4020259380340576
1.0	101300000.0	101310000.0	5.0	2.864163398742676	1.1769312620162964
1.0	101370000.0	101380000.0	3.0	2.8831775188446045	1.2015044689178467
1.0	101380000.0	101390000.0	2.0	2.888401508331299	1.203723430633545
1.0	101420000.0	101430000.0	2.0	2.628244161605835	1.019108533859253
1.0	101440000.0	101450000.0	1.0	2.737291097640991	1.0987203121185303
1.0	101460000.0	101470000.0	2.0	2.5964770317077637	0.9959298968315125
1.0	101550000.0	101560000.0	2.0	2.7035393714904785	1.0697218179702759
1.0	101730000.0	101740000.0	2.0	2.779717445373535	1.1293624639511108
1.0	101750000.0	101760000.0	5.0	3.0531296730041504	1.3032011985778809
1.0	101790000.0	101800000.0	5.0	3.6726272106170654	1.5935437679290771
1.0	101970000.0	101980000.0	5.0	3.5962607860565186	1.563612699508667
1.0	102000000.0	102010000.0	5.0	3.8933327198028564	1.6664232015609741
1.0	102040000.0	102050000.0	3.0	4.14879846572876	1.7373521327972412
1.0	102080000.0	102090000.0	5.0	4.75454568862915	1.8500540256500244
1.0	102110000.0	102120000.0	5.0	4.871596336364746	1.8664939403533936
1.0	102150000.0	102160000.0	3.0	4.947681427001953	1.875969648361206
1.0	102190000.0	102200000.0	4.0	5.339532375335693	1.9163131713867188
1.0	102210000.0	102220000.0	8.0	5.28693151473999	1.9098142385482788
1.0	102220000.0	102230000.0	4.0	5.529842376708984	1.9303092956542969
1.0	102270000.0	102280000.0	6.0	5.358476161956787	1.9175077676773071
1.0	102440000.0	102450000.0	2.0	4.9922051429748535	1.8801119327545166
1.0	102570000.0	102580000.0	5.0	4.497561454772949	1.810449242591858
1.0	102640000.0	102650000.0	10.0	5.049670219421387	1.8864847421646118
1.0	102650000.0	102660000.0	4.0	5.320267677307129	1.9129798412322998
1.0	102690000.0	102700000.0	5.0	4.98409366607666	1.8788824081420898
1.0	102750000.0	102760000.0	5.0	5.071234703063965	1.887759804725647
1.0	102770000.0	102780000.0	2.0	4.926527976989746	1.8754994869232178
1.0	102790000.0	102800000.0	4.0	5.436313629150391	1.9226936101913452
1.0	102870000.0	102880000.0	8.0	5.276229381561279	1.9089910984039307
1.0	102900000.0	102910000.0	2.0	6.063806056976318	1.9698946475982666
1.0	102990000.0	103000000.0	7.0	6.567129611968994	1.9850502014160156
1.0	103050000.0	103060000.0	10.0	6.271613121032715	1.9759782552719116
1.0	103070000.0	103080000.0	7.0	6.396125793457031	1.9798504114151
1.0	103100000.0	103110000.0	6.0	6.216435432434082	1.9845001697540283
1.0	103130000.0	103140000.0	3.0	6.640889644622803	1.9850213527679443
1.0	103150000.0	103160000.0	4.0	6.398370742797852	1.9810893535614014
1.0	103180000.0	103190000.0	6.0	5.983960151672363	1.9610477685928345
1.0	103190000.0	103200000.0	13.0	5.926874160766602	1.9575986862182617
1.0	103200000.0	103210000.0	9.0	5.89462423324585	1.9553406238555908
1.0	103220000.0	103230000.0	4.0	6.16754150390625	1.9703750610351562
1.0	103260000.0	103270000.0	5.0	6.31736946105957	1.977627158164978
1.0	103350000.0	103360000.0	4.0	6.361854553222656	1.9811675548553467
1.0	103360000.0	103370000.0	3.0	6.211874961853027	1.9741071462631226
[truncated: 47,575 more rows]
