# Supplementary material for: Genome-wide mapping of somatic mutation rates uncovers drivers of cancer
Source: Nat Biotechnol. 2022 Jun 20;40(11):1634–43. doi: 10.1038/s41587-022-01353-8 (PMC9646522; doi:10.1038/s41587-022-01353-8)
Supplement: Supplementary file 4 — Regions and model predictions for each fold of each cancer for which a deep learning model was trained. Regions that were filtered are also listed along with their respective model predictions. [file 41587_2022_1353_MOESM4_ESM.zip › kfold_results/Kidney-RCC/fold_1.txt]

CHROM	START	END	Y_TRUE	Y_PRED	STD
1.0	900000.0	910000.0	4.0	2.9132895469665527	0.7824606895446777
1.0	990000.0	1000000.0	2.0	2.569614887237549	0.6363911032676697
1.0	1000000.0	1010000.0	3.0	2.652571439743042	0.6729680299758911
1.0	1010000.0	1020000.0	4.0	2.1864466667175293	0.45841312408447266
1.0	1020000.0	1030000.0	5.0	2.407688856124878	0.5615912079811096
1.0	1090000.0	1100000.0	2.0	3.3276894092559814	0.9369805455207825
1.0	1120000.0	1130000.0	3.0	2.595503568649292	0.6472502946853638
1.0	1140000.0	1150000.0	1.0	2.587963819503784	0.644432544708252
1.0	1170000.0	1180000.0	3.0	2.8294730186462402	0.7479877471923828
1.0	1230000.0	1240000.0	2.0	2.643965482711792	0.6680985689163208
1.0	1300000.0	1310000.0	1.0	2.4857099056243896	0.5964899659156799
1.0	1340000.0	1350000.0	3.0	2.7160332202911377	0.7044686079025269
1.0	1360000.0	1370000.0	1.0	2.557260036468506	0.6297495365142822
1.0	1450000.0	1460000.0	3.0	2.488391637802124	0.5991387963294983
1.0	1540000.0	1550000.0	1.0	2.4779789447784424	0.5942822694778442
1.0	1800000.0	1810000.0	9.0	2.850733518600464	0.7569817304611206
1.0	1820000.0	1830000.0	1.0	2.8158931732177734	0.7437583208084106
1.0	1930000.0	1940000.0	2.0	2.9307668209075928	0.7892667055130005
1.0	1940000.0	1950000.0	1.0	3.018040180206299	0.8236465454101562
1.0	1960000.0	1970000.0	3.0	3.0908491611480713	0.8518468141555786
1.0	1990000.0	2000000.0	3.0	2.6989407539367676	0.6925793886184692
1.0	2010000.0	2020000.0	2.0	2.8936874866485596	0.774266242980957
1.0	2100000.0	2110000.0	2.0	2.6449477672576904	0.6691951751708984
1.0	2120000.0	2130000.0	2.0	2.745389223098755	0.7136167883872986
1.0	2270000.0	2280000.0	5.0	2.7152152061462402	0.6992109417915344
1.0	2300000.0	2310000.0	1.0	2.7190544605255127	0.7014493942260742
1.0	2330000.0	2340000.0	1.0	2.9629065990448	0.8016178011894226
1.0	2360000.0	2370000.0	1.0	2.8122169971466064	0.7408488988876343
1.0	2400000.0	2410000.0	5.0	3.078936815261841	0.8454545140266418
1.0	2410000.0	2420000.0	3.0	2.5973448753356934	0.6484454870223999
1.0	2430000.0	2440000.0	2.0	2.631690740585327	0.6623865365982056
1.0	2470000.0	2480000.0	5.0	2.835686683654785	0.750899076461792
1.0	2480000.0	2490000.0	5.0	2.8667995929718018	0.7651220560073853
1.0	2510000.0	2520000.0	1.0	2.536219835281372	0.6231501698493958
1.0	2690000.0	2700000.0	4.0	2.578601837158203	0.6397179961204529
1.0	2710000.0	2720000.0	5.0	3.536344528198242	1.0045186281204224
1.0	2750000.0	2760000.0	2.0	3.8512794971466064	1.1030619144439697
1.0	2860000.0	2870000.0	2.0	3.8528685569763184	1.0969210863113403
1.0	2870000.0	2880000.0	2.0	3.5805537700653076	1.0288276672363281
1.0	2900000.0	2910000.0	2.0	3.8234360218048096	1.0929126739501953
1.0	2950000.0	2960000.0	1.0	3.8204402923583984	1.089669942855835
1.0	3010000.0	3020000.0	2.0	3.5612454414367676	1.0130345821380615
1.0	3040000.0	3050000.0	2.0	3.585038661956787	1.0189796686172485
1.0	3090000.0	3100000.0	4.0	3.305300235748291	0.9314149618148804
1.0	3140000.0	3150000.0	3.0	3.6730244159698486	1.0447746515274048
1.0	3190000.0	3200000.0	3.0	3.866179943084717	1.1024909019470215
1.0	3200000.0	3210000.0	3.0	3.760676145553589	1.0701310634613037
1.0	3210000.0	3220000.0	5.0	3.8247737884521484	1.0916615724563599
1.0	3220000.0	3230000.0	4.0	3.5923972129821777	1.025273323059082
1.0	3250000.0	3260000.0	6.0	3.9000611305236816	1.1070986986160278
1.0	3260000.0	3270000.0	5.0	3.8485236167907715	1.0940430164337158
1.0	3320000.0	3330000.0	2.0	3.508162260055542	0.9976728558540344
1.0	3390000.0	3400000.0	2.0	2.950376272201538	0.7972879409790039
1.0	3450000.0	3460000.0	5.0	2.661933422088623	0.6758838295936584
1.0	3460000.0	3470000.0	3.0	2.8685302734375	0.7639541625976562
1.0	3480000.0	3490000.0	3.0	2.769296407699585	0.7225823402404785
1.0	3580000.0	3590000.0	0.0	2.741533041000366	0.7114163637161255
1.0	3630000.0	3640000.0	2.0	2.824531316757202	0.7456668615341187
1.0	3760000.0	3770000.0	3.0	2.6309399604797363	0.6629242300987244
1.0	3830000.0	3840000.0	4.0	2.404470682144165	0.555084228515625
1.0	4000000.0	4010000.0	4.0	2.895465850830078	0.7707970142364502
1.0	4010000.0	4020000.0	1.0	2.8104135990142822	0.7362921833992004
1.0	4050000.0	4060000.0	6.0	3.1238136291503906	0.8631688356399536
1.0	4070000.0	4080000.0	7.0	3.020599842071533	0.8235536813735962
1.0	4080000.0	4090000.0	2.0	3.457996368408203	0.9828612208366394
1.0	4100000.0	4110000.0	0.0	2.7729640007019043	0.7268006801605225
1.0	4110000.0	4120000.0	1.0	3.4973487854003906	0.9924553036689758
1.0	4220000.0	4230000.0	7.0	3.8235950469970703	1.0889952182769775
1.0	4250000.0	4260000.0	2.0	3.9882545471191406	1.1424556970596313
1.0	4280000.0	4290000.0	3.0	4.2844977378845215	1.2084624767303467
1.0	4320000.0	4330000.0	2.0	4.240752696990967	1.1926387548446655
1.0	4350000.0	4360000.0	4.0	4.320033073425293	1.2161628007888794
1.0	4360000.0	4370000.0	3.0	4.384617805480957	1.2297203540802002
1.0	4390000.0	4400000.0	3.0	4.109546661376953	1.172387719154358
1.0	4420000.0	4430000.0	2.0	4.136630535125732	1.1796573400497437
1.0	4430000.0	4440000.0	9.0	3.9608192443847656	1.1386103630065918
1.0	4500000.0	4510000.0	2.0	4.141267776489258	1.172766089439392
1.0	4540000.0	4550000.0	4.0	4.1959547996521	1.1862380504608154
1.0	4550000.0	4560000.0	5.0	3.7846038341522217	1.088238000869751
1.0	4570000.0	4580000.0	6.0	3.859339952468872	1.1027512550354004
1.0	4680000.0	4690000.0	3.0	3.703284502029419	1.0624301433563232
1.0	4690000.0	4700000.0	0.0	3.6458041667938232	1.0453956127166748
1.0	4720000.0	4730000.0	2.0	3.4160075187683105	0.9716300964355469
1.0	4730000.0	4740000.0	4.0	3.5232059955596924	1.0072827339172363
1.0	4890000.0	4900000.0	1.0	3.3753249645233154	0.965366542339325
1.0	4910000.0	4920000.0	7.0	3.125930070877075	0.8748431205749512
1.0	4960000.0	4970000.0	3.0	3.312434434890747	0.9411634206771851
1.0	5000000.0	5010000.0	2.0	3.7478089332580566	1.0818777084350586
1.0	5030000.0	5040000.0	7.0	3.378007411956787	0.9591328501701355
1.0	5040000.0	5050000.0	3.0	3.661653518676758	1.0520697832107544
1.0	5050000.0	5060000.0	4.0	3.422778367996216	0.979765772819519
1.0	5210000.0	5220000.0	9.0	4.059116363525391	1.1592609882354736
1.0	5300000.0	5310000.0	7.0	4.667520046234131	1.279291033744812
1.0	5340000.0	5350000.0	5.0	4.461765289306641	1.2423633337020874
1.0	5350000.0	5360000.0	2.0	4.605401515960693	1.2644329071044922
1.0	5430000.0	5440000.0	5.0	4.242308616638184	1.2006937265396118
1.0	5500000.0	5510000.0	5.0	3.8035144805908203	1.0856876373291016
1.0	5560000.0	5570000.0	3.0	3.4101345539093018	0.9698107838630676
1.0	5650000.0	5660000.0	4.0	3.7045066356658936	1.065274715423584
1.0	5680000.0	5690000.0	3.0	3.950779676437378	1.128631353378296
1.0	5720000.0	5730000.0	5.0	4.055205345153809	1.1572401523590088
1.0	5730000.0	5740000.0	3.0	4.442298412322998	1.2392023801803589
1.0	5760000.0	5770000.0	3.0	4.271919250488281	1.2006865739822388
1.0	5780000.0	5790000.0	3.0	3.986452102661133	1.135418176651001
1.0	5850000.0	5860000.0	2.0	3.4374594688415527	0.9734504818916321
1.0	5930000.0	5940000.0	3.0	2.4827446937561035	0.5963895320892334
1.0	5980000.0	5990000.0	2.0	2.359987735748291	0.537918746471405
1.0	6020000.0	6030000.0	2.0	2.539088487625122	0.6220720410346985
1.0	6080000.0	6090000.0	2.0	2.7344632148742676	0.7075985670089722
1.0	6120000.0	6130000.0	5.0	2.752307176589966	0.7155448794364929
1.0	6200000.0	6210000.0	1.0	3.108431339263916	0.8579332232475281
1.0	6230000.0	6240000.0	3.0	3.202178955078125	0.8928025960922241
1.0	6310000.0	6320000.0	1.0	2.731555700302124	0.7065714001655579
1.0	6400000.0	6410000.0	2.0	2.6590468883514404	0.6753915548324585
1.0	6440000.0	6450000.0	4.0	2.4616363048553467	0.5870463848114014
1.0	6530000.0	6540000.0	2.0	2.656278610229492	0.6747275590896606
1.0	6610000.0	6620000.0	2.0	2.4727706909179688	0.5937673449516296
1.0	6630000.0	6640000.0	4.0	2.6621291637420654	0.6765385866165161
1.0	6660000.0	6670000.0	3.0	3.0992045402526855	0.8676273226737976
1.0	6690000.0	6700000.0	3.0	2.575767993927002	0.6384467482566833
1.0	6700000.0	6710000.0	4.0	2.502758741378784	0.6054518818855286
1.0	6780000.0	6790000.0	2.0	2.601052761077881	0.6497716307640076
1.0	6870000.0	6880000.0	3.0	2.4759464263916016	0.5932818055152893
1.0	6960000.0	6970000.0	3.0	2.462341070175171	0.586917519569397
1.0	7000000.0	7010000.0	1.0	2.5340285301208496	0.6192188262939453
1.0	7030000.0	7040000.0	3.0	2.5745530128479004	0.6377869248390198
1.0	7080000.0	7090000.0	2.0	2.7392184734344482	0.7090880870819092
1.0	7090000.0	7100000.0	3.0	2.6151351928710938	0.6571161150932312
1.0	7210000.0	7220000.0	2.0	2.741487503051758	0.7088434100151062
1.0	7240000.0	7250000.0	2.0	2.5211024284362793	0.6129941940307617
1.0	7250000.0	7260000.0	1.0	2.5340731143951416	0.6168866753578186
1.0	7260000.0	7270000.0	0.0	2.435993194580078	0.571873664855957
1.0	7280000.0	7290000.0	6.0	2.340294122695923	0.5248377323150635
1.0	7420000.0	7430000.0	0.0	2.911341667175293	0.7809749245643616
1.0	7460000.0	7470000.0	2.0	3.0296947956085205	0.8293525576591492
1.0	7550000.0	7560000.0	6.0	2.902095317840576	0.7772112488746643
1.0	7620000.0	7630000.0	5.0	2.6383869647979736	0.6660526394844055
1.0	7630000.0	7640000.0	5.0	2.7999751567840576	0.7356855869293213
1.0	7700000.0	7710000.0	2.0	2.6849794387817383	0.6866926550865173
1.0	7720000.0	7730000.0	2.0	2.27951717376709	0.5015760064125061
1.0	7750000.0	7760000.0	3.0	2.233689069747925	0.4779055118560791
1.0	7770000.0	7780000.0	0.0	2.4853436946868896	0.5975977182388306
1.0	7830000.0	7840000.0	2.0	2.5015151500701904	0.6076904535293579
1.0	7880000.0	7890000.0	0.0	2.531862497329712	0.6185896396636963
1.0	8020000.0	8030000.0	2.0	2.92936110496521	0.7924609184265137
1.0	8100000.0	8110000.0	5.0	2.672196865081787	0.6809948682785034
1.0	8110000.0	8120000.0	7.0	2.5795280933380127	0.6399372816085815
1.0	8140000.0	8150000.0	6.0	2.6118366718292236	0.6546934843063354
1.0	8220000.0	8230000.0	3.0	2.4217183589935303	0.5682804584503174
1.0	8260000.0	8270000.0	2.0	2.5568928718566895	0.6305543780326843
1.0	8280000.0	8290000.0	3.0	2.3642196655273438	0.5415610074996948
1.0	8350000.0	8360000.0	2.0	2.583024740219116	0.6417107582092285
1.0	8370000.0	8380000.0	4.0	2.8642449378967285	0.7623804807662964
1.0	8410000.0	8420000.0	8.0	3.0331859588623047	0.8294686079025269
1.0	8430000.0	8440000.0	4.0	3.2906975746154785	0.9233930706977844
1.0	8510000.0	8520000.0	4.0	3.316624402999878	0.9320770502090454
1.0	8520000.0	8530000.0	4.0	3.3077144622802734	0.929207980632782
1.0	8570000.0	8580000.0	5.0	2.8529930114746094	0.7575234174728394
1.0	8580000.0	8590000.0	3.0	2.7297348976135254	0.7074548006057739
1.0	8630000.0	8640000.0	1.0	2.928809404373169	0.7883901000022888
1.0	8710000.0	8720000.0	1.0	2.751901388168335	0.7152405977249146
1.0	8720000.0	8730000.0	2.0	2.8164963722229004	0.7426365613937378
1.0	8740000.0	8750000.0	2.0	2.632821798324585	0.6639754176139832
1.0	8820000.0	8830000.0	1.0	2.721848964691162	0.70244300365448
1.0	9140000.0	9150000.0	4.0	2.6236445903778076	0.6597372889518738
1.0	9680000.0	9690000.0	3.0	2.431805372238159	0.5720726251602173
1.0	9710000.0	9720000.0	1.0	2.6583380699157715	0.6743596792221069
1.0	9720000.0	9730000.0	3.0	2.5881597995758057	0.6440510153770447
1.0	9770000.0	9780000.0	2.0	2.7424099445343018	0.7110010385513306
1.0	9790000.0	9800000.0	2.0	2.685926914215088	0.6867926716804504
1.0	9830000.0	9840000.0	2.0	2.521754264831543	0.6141330599784851
1.0	9850000.0	9860000.0	7.0	2.591190814971924	0.6454317569732666
1.0	9940000.0	9950000.0	1.0	2.467261552810669	0.5892172455787659
1.0	9990000.0	10000000.0	3.0	2.462062358856201	0.5866780877113342
1.0	10090000.0	10100000.0	2.0	3.456541061401367	0.982989490032196
1.0	10150000.0	10160000.0	5.0	2.9133410453796387	0.7817831635475159
1.0	10220000.0	10230000.0	7.0	2.7980685234069824	0.7346994876861572
1.0	10290000.0	10300000.0	2.0	2.805326461791992	0.7375869750976562
1.0	10310000.0	10320000.0	2.0	3.11723256111145	0.8610535860061646
1.0	10330000.0	10340000.0	4.0	2.7684688568115234	0.7220401763916016
1.0	10460000.0	10470000.0	3.0	2.483961582183838	0.5963209271430969
1.0	10550000.0	10560000.0	1.0	2.772709369659424	0.7241247296333313
1.0	10620000.0	10630000.0	6.0	2.522979736328125	0.6144765615463257
1.0	10630000.0	10640000.0	3.0	2.5134685039520264	0.6102879047393799
1.0	10640000.0	10650000.0	1.0	2.652527332305908	0.6722843050956726
1.0	10670000.0	10680000.0	3.0	2.6515777111053467	0.6718604564666748
1.0	10730000.0	10740000.0	0.0	3.202008008956909	0.8925150036811829
1.0	10770000.0	10780000.0	4.0	2.722809076309204	0.7031446695327759
1.0	10920000.0	10930000.0	6.0	2.9924702644348145	0.8140097856521606
1.0	11290000.0	11300000.0	1.0	2.6739726066589355	0.6816317439079285
1.0	11410000.0	11420000.0	4.0	3.1851065158843994	0.8859888315200806
1.0	11420000.0	11430000.0	1.0	3.0467212200164795	0.834178626537323
1.0	11460000.0	11470000.0	3.0	3.134279489517212	0.8671361207962036
1.0	11470000.0	11480000.0	4.0	3.3238685131073	0.9347885847091675
1.0	11540000.0	11550000.0	3.0	3.258976459503174	0.9124326705932617
1.0	11550000.0	11560000.0	6.0	3.107217788696289	0.8580218553543091
1.0	11610000.0	11620000.0	4.0	3.291583299636841	0.9238444566726685
1.0	11670000.0	11680000.0	5.0	3.0115678310394287	0.8208262324333191
1.0	11690000.0	11700000.0	3.0	3.094670295715332	0.8526532053947449
1.0	11790000.0	11800000.0	4.0	3.1939406394958496	0.9110434651374817
1.0	11870000.0	11880000.0	3.0	3.0939693450927734	0.8523057103157043
1.0	11940000.0	11950000.0	5.0	2.9275782108306885	0.7877494096755981
1.0	11950000.0	11960000.0	3.0	2.8254876136779785	0.7466604709625244
1.0	11960000.0	11970000.0	9.0	3.1645584106445312	0.8812495470046997
1.0	12100000.0	12110000.0	6.0	2.6072144508361816	0.6527677774429321
1.0	12140000.0	12150000.0	6.0	2.9043893814086914	0.7779161334037781
1.0	12190000.0	12200000.0	3.0	2.786949634552002	0.7291814088821411
1.0	12200000.0	12210000.0	3.0	2.9967525005340576	0.8150180578231812
1.0	12230000.0	12240000.0	4.0	2.498319625854492	0.6022737622261047
1.0	12280000.0	12290000.0	1.0	2.623608112335205	0.6598831415176392
1.0	12330000.0	12340000.0	0.0	2.703396797180176	0.6942846775054932
1.0	12360000.0	12370000.0	2.0	2.5469048023223877	0.6253477334976196
1.0	12370000.0	12380000.0	7.0	2.4936442375183105	0.6011463403701782
1.0	12380000.0	12390000.0	3.0	2.5288479328155518	0.6170963048934937
1.0	12390000.0	12400000.0	2.0	2.840315341949463	0.7523223161697388
1.0	12460000.0	12470000.0	3.0	2.9537580013275146	0.7983212471008301
1.0	12470000.0	12480000.0	2.0	2.70233154296875	0.6941565275192261
1.0	12490000.0	12500000.0	3.0	2.7937984466552734	0.7324775457382202
1.0	12530000.0	12540000.0	2.0	2.6062302589416504	0.6525734663009644
1.0	12540000.0	12550000.0	3.0	2.720588445663452	0.7025173902511597
1.0	12580000.0	12590000.0	3.0	2.702162027359009	0.6941980719566345
1.0	12730000.0	12740000.0	2.0	2.5708165168762207	0.6360491514205933
1.0	12830000.0	12840000.0	7.0	2.6282665729522705	0.6561383008956909
1.0	13800000.0	13810000.0	5.0	3.3241748809814453	0.945081353187561
1.0	13860000.0	13870000.0	4.0	3.890775680541992	1.1142584085464478
1.0	14160000.0	14170000.0	2.0	3.4180474281311035	0.977253794670105
1.0	14250000.0	14260000.0	3.0	3.4895260334014893	0.9967681765556335
1.0	14270000.0	14280000.0	2.0	3.7143263816833496	1.0714609622955322
1.0	14420000.0	14430000.0	2.0	3.011112689971924	0.822685718536377
1.0	14490000.0	14500000.0	4.0	2.7325241565704346	0.7088809013366699
1.0	14550000.0	14560000.0	4.0	2.916377544403076	0.7941859364509583
1.0	14620000.0	14630000.0	1.0	3.043119430541992	0.8390105962753296
1.0	14650000.0	14660000.0	3.0	2.95994234085083	0.813789963722229
1.0	14690000.0	14700000.0	2.0	3.099686861038208	0.8564920425415039
1.0	14700000.0	14710000.0	3.0	3.00651216506958	0.8273410797119141
1.0	14800000.0	14810000.0	3.0	2.5166614055633545	0.6096382737159729
1.0	14870000.0	14880000.0	0.0	2.6011245250701904	0.6475843191146851
1.0	14920000.0	14930000.0	2.0	2.5592474937438965	0.6306689977645874
1.0	14930000.0	14940000.0	3.0	2.6179351806640625	0.65797358751297
1.0	14950000.0	14960000.0	3.0	2.616288423538208	0.6550132036209106
1.0	15000000.0	15010000.0	3.0	2.607746124267578	0.6570765376091003
1.0	15030000.0	15040000.0	4.0	2.6235814094543457	0.6576353311538696
1.0	15040000.0	15050000.0	3.0	2.705160617828369	0.7003241181373596
1.0	15070000.0	15080000.0	2.0	2.6549570560455322	0.6714233756065369
1.0	15110000.0	15120000.0	0.0	2.6575734615325928	0.6744037866592407
1.0	15120000.0	15130000.0	1.0	2.494220733642578	0.6032494306564331
1.0	15250000.0	15260000.0	1.0	2.4920504093170166	0.6007401943206787
1.0	15310000.0	15320000.0	1.0	2.606884002685547	0.6517449617385864
1.0	15340000.0	15350000.0	4.0	2.653477668762207	0.6728706955909729
1.0	15370000.0	15380000.0	6.0	2.507648468017578	0.6070924401283264
1.0	15420000.0	15430000.0	5.0	2.9044718742370605	0.7783242464065552
1.0	15530000.0	15540000.0	4.0	2.950678825378418	0.7971441149711609
1.0	15540000.0	15550000.0	7.0	2.8107171058654785	0.7400920987129211
1.0	15620000.0	15630000.0	0.0	2.698227643966675	0.6922441720962524
1.0	15660000.0	15670000.0	4.0	2.4837849140167236	0.5971692800521851
1.0	15700000.0	15710000.0	5.0	2.3349783420562744	0.5277716517448425
1.0	15790000.0	15800000.0	2.0	2.639315128326416	0.6665530800819397
1.0	15850000.0	15860000.0	3.0	2.7465386390686035	0.7195850610733032
1.0	15860000.0	15870000.0	10.0	2.378195285797119	0.5471599102020264
1.0	15940000.0	15950000.0	1.0	2.665942668914795	0.685257077217102
1.0	15970000.0	15980000.0	2.0	2.419105052947998	0.5663184523582458
1.0	16010000.0	16020000.0	1.0	2.421116352081299	0.5694993734359741
1.0	16050000.0	16060000.0	3.0	2.4685606956481934	0.5897815227508545
1.0	16070000.0	16080000.0	0.0	2.485905408859253	0.5977588891983032
1.0	16180000.0	16190000.0	3.0	2.846306800842285	0.7545346021652222
1.0	16230000.0	16240000.0	5.0	2.7452468872070312	0.7122982740402222
1.0	16320000.0	16330000.0	1.0	2.6765594482421875	0.6830632090568542
1.0	16510000.0	16520000.0	4.0	2.8554317951202393	0.7589700222015381
1.0	16650000.0	16660000.0	1.0	2.7684597969055176	0.7223483920097351
1.0	16670000.0	16680000.0	3.0	3.224842071533203	0.901832103729248
1.0	16700000.0	16710000.0	4.0	2.7296700477600098	0.7062835693359375
1.0	16780000.0	16790000.0	0.0	2.418285846710205	0.5663576126098633
1.0	17230000.0	17240000.0	4.0	2.6692395210266113	0.6876263618469238
1.0	17310000.0	17320000.0	4.0	2.7167751789093018	0.700549840927124
1.0	17390000.0	17400000.0	1.0	3.045292615890503	0.8425601124763489
1.0	17400000.0	17410000.0	5.0	2.9804883003234863	0.8085571527481079
1.0	17410000.0	17420000.0	6.0	3.093040943145752	0.8596498370170593
1.0	17430000.0	17440000.0	4.0	3.0044949054718018	0.8181384801864624
1.0	17460000.0	17470000.0	2.0	3.1872951984405518	0.8897180557250977
1.0	17540000.0	17550000.0	7.0	3.0632245540618896	0.8406712412834167
1.0	17580000.0	17590000.0	4.0	3.167243003845215	0.8793541193008423
1.0	17590000.0	17600000.0	3.0	3.138352632522583	0.8685110211372375
1.0	17600000.0	17610000.0	0.0	3.576427459716797	1.0258066654205322
1.0	17610000.0	17620000.0	3.0	3.4654459953308105	0.9920060038566589
1.0	17640000.0	17650000.0	4.0	3.301013946533203	0.9300668835639954
1.0	17690000.0	17700000.0	3.0	3.1296565532684326	0.8703643679618835
1.0	17720000.0	17730000.0	4.0	2.8436551094055176	0.7534497976303101
1.0	17830000.0	17840000.0	2.0	2.694683313369751	0.6907613277435303
1.0	17870000.0	17880000.0	2.0	2.8903398513793945	0.7731462717056274
1.0	17880000.0	17890000.0	3.0	3.3370425701141357	0.9394194483757019
1.0	17990000.0	18000000.0	3.0	3.5329203605651855	1.0042165517807007
1.0	18040000.0	18050000.0	1.0	3.2753357887268066	0.9205905199050903
1.0	18090000.0	18100000.0	2.0	3.5604660511016846	1.0208077430725098
1.0	18350000.0	18360000.0	6.0	3.5149765014648438	0.9983048439025879
1.0	18360000.0	18370000.0	2.0	3.5489134788513184	1.0169647932052612
1.0	18610000.0	18620000.0	1.0	3.6209640502929688	1.032107949256897
1.0	18630000.0	18640000.0	3.0	3.280085325241089	0.9229356646537781
1.0	18640000.0	18650000.0	3.0	3.260556697845459	0.9187056422233582
1.0	18700000.0	18710000.0	3.0	3.307828187942505	0.9351295232772827
1.0	18800000.0	18810000.0	1.0	3.2809462547302246	0.9205851554870605
1.0	18870000.0	18880000.0	2.0	2.814481735229492	0.7404569387435913
1.0	18900000.0	18910000.0	4.0	2.669243335723877	0.6794547438621521
1.0	18940000.0	18950000.0	2.0	3.0825355052948	0.8482397794723511
1.0	18980000.0	18990000.0	3.0	3.220532178878784	0.8989982604980469
1.0	18990000.0	19000000.0	4.0	3.0645017623901367	0.8412525057792664
1.0	19030000.0	19040000.0	2.0	3.2456977367401123	0.908059298992157
1.0	19050000.0	19060000.0	3.0	3.0528066158294678	0.8369636535644531
1.0	19070000.0	19080000.0	5.0	3.408712387084961	0.9635533094406128
1.0	19110000.0	19120000.0	1.0	3.4796252250671387	0.9863033294677734
1.0	19130000.0	19140000.0	3.0	2.996107339859009	0.8149080276489258
1.0	19270000.0	19280000.0	4.0	2.7614169120788574	0.7195526361465454
1.0	19290000.0	19300000.0	2.0	2.7741379737854004	0.7248157262802124
1.0	19300000.0	19310000.0	4.0	2.728611469268799	0.7052044868469238
1.0	19360000.0	19370000.0	4.0	2.9399936199188232	0.792843222618103
1.0	19380000.0	19390000.0	0.0	2.9426350593566895	0.794032096862793
1.0	19450000.0	19460000.0	3.0	2.9624297618865967	0.8014065027236938
1.0	19480000.0	19490000.0	5.0	2.8060085773468018	0.7378654479980469
1.0	19540000.0	19550000.0	0.0	2.798410415649414	0.7348961234092712
1.0	19560000.0	19570000.0	3.0	2.7740800380706787	0.7246841192245483
1.0	19620000.0	19630000.0	3.0	2.621588945388794	0.658951461315155
1.0	19740000.0	19750000.0	1.0	2.5947318077087402	0.6471880078315735
1.0	19750000.0	19760000.0	5.0	2.5212857723236084	0.6142694354057312
1.0	19760000.0	19770000.0	1.0	2.696697235107422	0.6918076276779175
1.0	19770000.0	19780000.0	6.0	2.615401029586792	0.6564849615097046
1.0	19790000.0	19800000.0	2.0	2.5819149017333984	0.6413686275482178
1.0	19890000.0	19900000.0	2.0	2.446542263031006	0.5795339345932007
1.0	19950000.0	19960000.0	1.0	2.6127772331237793	0.6549913883209229
1.0	19980000.0	19990000.0	6.0	2.5738282203674316	0.6377278566360474
1.0	20030000.0	20040000.0	3.0	2.60089111328125	0.6495776176452637
1.0	20050000.0	20060000.0	3.0	2.5981807708740234	0.6484587788581848
1.0	20070000.0	20080000.0	4.0	2.7502880096435547	0.7146552801132202
1.0	20080000.0	20090000.0	3.0	2.793398380279541	0.7328840494155884
1.0	20100000.0	20110000.0	2.0	2.767042398452759	0.7217438220977783
1.0	20440000.0	20450000.0	2.0	2.8123021125793457	0.7405784130096436
1.0	20500000.0	20510000.0	1.0	2.8021955490112305	0.7365665435791016
1.0	20520000.0	20530000.0	5.0	2.943906307220459	0.7944462299346924
1.0	20620000.0	20630000.0	6.0	2.902008533477783	0.7774783372879028
1.0	20700000.0	20710000.0	3.0	3.0271201133728027	0.8268876075744629
1.0	20760000.0	20770000.0	2.0	2.709887742996216	0.6973974704742432
1.0	20770000.0	20780000.0	1.0	2.7864339351654053	0.7299652099609375
1.0	20850000.0	20860000.0	5.0	2.788020610809326	0.730721116065979
1.0	21020000.0	21030000.0	0.0	2.6517300605773926	0.6723562479019165
1.0	21200000.0	21210000.0	0.0	2.6161468029022217	0.6562379598617554
1.0	21220000.0	21230000.0	3.0	2.587188243865967	0.6433768272399902
1.0	21240000.0	21250000.0	1.0	2.4619877338409424	0.5868264436721802
1.0	21250000.0	21260000.0	3.0	2.450580596923828	0.5815410017967224
1.0	21270000.0	21280000.0	2.0	2.6751396656036377	0.6820248961448669
1.0	21310000.0	21320000.0	3.0	2.5717809200286865	0.6367632150650024
1.0	21460000.0	21470000.0	1.0	2.772305727005005	0.7238699197769165
1.0	21530000.0	21540000.0	4.0	2.4541842937469482	0.5831947922706604
1.0	21590000.0	21600000.0	1.0	3.000441312789917	0.8173166513442993
1.0	21600000.0	21610000.0	4.0	2.4331705570220947	0.5723975896835327
1.0	21690000.0	21700000.0	3.0	2.3774800300598145	0.5474704504013062
1.0	21700000.0	21710000.0	5.0	2.4446921348571777	0.577965259552002
1.0	21720000.0	21730000.0	4.0	2.3917396068573	0.5541818737983704
1.0	21730000.0	21740000.0	5.0	2.317809581756592	0.5195525884628296
1.0	21880000.0	21890000.0	3.0	2.561047315597534	0.6316065788269043
1.0	21940000.0	21950000.0	4.0	2.5496881008148193	0.6274582147598267
1.0	21970000.0	21980000.0	5.0	2.4707589149475098	0.5913956761360168
1.0	21980000.0	21990000.0	5.0	2.619691848754883	0.6583063006401062
1.0	22020000.0	22030000.0	1.0	2.682490825653076	0.6855121850967407
1.0	22040000.0	22050000.0	3.0	2.749696731567383	0.7141443490982056
1.0	22070000.0	22080000.0	2.0	2.664433240890503	0.6774799823760986
1.0	22100000.0	22110000.0	2.0	2.9406728744506836	0.7946213483810425
1.0	22160000.0	22170000.0	2.0	2.578101634979248	0.6392360925674438
1.0	22180000.0	22190000.0	3.0	2.6868908405303955	0.6871546506881714
1.0	22190000.0	22200000.0	2.0	2.7261695861816406	0.7042970061302185
1.0	22240000.0	22250000.0	5.0	2.6113109588623047	0.6546297073364258
1.0	22420000.0	22430000.0	3.0	2.4784293174743652	0.5943762063980103
1.0	22440000.0	22450000.0	2.0	2.7551894187927246	0.7169123291969299
1.0	22470000.0	22480000.0	1.0	2.590264081954956	0.6451975107192993
1.0	22510000.0	22520000.0	2.0	2.8573477268218994	0.7593491077423096
1.0	22570000.0	22580000.0	4.0	3.1749279499053955	0.8823248744010925
1.0	22610000.0	22620000.0	4.0	3.6059765815734863	1.027410864830017
1.0	22660000.0	22670000.0	3.0	3.499965190887451	0.9933640360832214
1.0	22680000.0	22690000.0	4.0	3.3380863666534424	0.9395589828491211
1.0	22710000.0	22720000.0	5.0	3.3096060752868652	0.9297431111335754
1.0	22730000.0	22740000.0	3.0	3.176774740219116	0.8827570676803589
1.0	22860000.0	22870000.0	0.0	2.879791736602783	0.7683420181274414
1.0	22870000.0	22880000.0	1.0	3.369464874267578	0.950168251991272
1.0	22880000.0	22890000.0	0.0	3.217702865600586	0.8980790972709656
1.0	22910000.0	22920000.0	1.0	3.236567258834839	0.9045202136039734
1.0	22970000.0	22980000.0	3.0	2.9748287200927734	0.8066956400871277
1.0	23020000.0	23030000.0	5.0	2.876600980758667	0.7673076391220093
1.0	23030000.0	23040000.0	2.0	2.624124050140381	0.6602803468704224
1.0	23190000.0	23200000.0	3.0	3.514068603515625	1.0040098428726196
1.0	23240000.0	23250000.0	6.0	3.116354465484619	0.8605497479438782
1.0	23250000.0	23260000.0	3.0	2.992642402648926	0.8133328557014465
1.0	23310000.0	23320000.0	2.0	2.8220276832580566	0.7445360422134399
1.0	23330000.0	23340000.0	0.0	2.8939623832702637	0.7739738821983337
1.0	23340000.0	23350000.0	2.0	2.671543598175049	0.6866425275802612
1.0	23370000.0	23380000.0	1.0	2.500276803970337	0.6044405698776245
1.0	23390000.0	23400000.0	4.0	2.4623398780822754	0.5868882536888123
1.0	23410000.0	23420000.0	2.0	2.4919605255126953	0.6002482175827026
1.0	23420000.0	23430000.0	2.0	2.627082347869873	0.6614948511123657
1.0	23460000.0	23470000.0	2.0	2.451138496398926	0.5817874670028687
1.0	23520000.0	23530000.0	2.0	2.85309100151062	0.7577164769172668
1.0	23540000.0	23550000.0	5.0	2.3816516399383545	0.5499213933944702
1.0	23620000.0	23630000.0	1.0	2.4484565258026123	0.5803866386413574
1.0	23670000.0	23680000.0	4.0	2.459030866622925	0.5891987085342407
1.0	23690000.0	23700000.0	3.0	2.281510353088379	0.5735558867454529
1.0	23730000.0	23740000.0	4.0	2.655954360961914	0.6738501191139221
1.0	23760000.0	23770000.0	3.0	2.9107344150543213	0.7808018922805786
1.0	23790000.0	23800000.0	3.0	3.069596529006958	0.842900276184082
1.0	23850000.0	23860000.0	8.0	3.6026058197021484	1.039528727531433
1.0	23950000.0	23960000.0	3.0	2.8093810081481934	0.739905595779419
1.0	23960000.0	23970000.0	2.0	2.7250921726226807	0.704166054725647
1.0	24030000.0	24040000.0	1.0	2.6960790157318115	0.6915134191513062
1.0	24040000.0	24050000.0	3.0	2.618213176727295	0.657606303691864
1.0	24140000.0	24150000.0	2.0	2.9005067348480225	0.7766518592834473
1.0	24220000.0	24230000.0	4.0	2.350573778152466	0.5347855687141418
1.0	24290000.0	24300000.0	0.0	2.469235897064209	0.5881258845329285
1.0	24340000.0	24350000.0	0.0	2.527813196182251	0.6172574758529663
1.0	24360000.0	24370000.0	0.0	2.3302080631256104	0.5251778364181519
1.0	24440000.0	24450000.0	1.0	2.9223341941833496	0.7863508462905884
1.0	24470000.0	24480000.0	0.0	2.9449105262756348	0.7950639128684998
1.0	24480000.0	24490000.0	3.0	2.957956552505493	0.7998629808425903
1.0	24510000.0	24520000.0	3.0	2.998582124710083	0.8164547681808472
1.0	24550000.0	24560000.0	2.0	2.69061541557312	0.6890667080879211
1.0	24580000.0	24590000.0	1.0	2.651763439178467	0.672044575214386
1.0	24620000.0	24630000.0	2.0	2.8115603923797607	0.7405567169189453
1.0	24640000.0	24650000.0	2.0	2.9141924381256104	0.7827156782150269
1.0	24670000.0	24680000.0	1.0	2.6608986854553223	0.6762877702713013
1.0	24710000.0	24720000.0	2.0	2.7067999839782715	0.6965910196304321
1.0	24750000.0	24760000.0	1.0	2.740063428878784	0.7106969952583313
1.0	24780000.0	24790000.0	4.0	2.702406406402588	0.6943275332450867
1.0	24810000.0	24820000.0	5.0	2.699492931365967	0.6922347545623779
1.0	24850000.0	24860000.0	5.0	2.694894790649414	0.6909738779067993
1.0	24890000.0	24900000.0	2.0	2.8339295387268066	0.749850869178772
1.0	24920000.0	24930000.0	2.0	2.638699531555176	0.6666005849838257
1.0	25030000.0	25040000.0	2.0	2.6831765174865723	0.6859539747238159
1.0	25050000.0	25060000.0	3.0	2.8314716815948486	0.7489522695541382
1.0	25090000.0	25100000.0	2.0	2.920818328857422	0.7851094007492065
1.0	25180000.0	25190000.0	3.0	2.7083001136779785	0.6968337893486023
1.0	25220000.0	25230000.0	6.0	2.4942257404327393	0.6018220782279968
1.0	25240000.0	25250000.0	0.0	2.570847988128662	0.6366501450538635
1.0	25250000.0	25260000.0	3.0	2.615415096282959	0.6570098996162415
1.0	25300000.0	25310000.0	0.0	2.7423222064971924	0.714596688747406
1.0	25320000.0	25330000.0	2.0	2.6662094593048096	0.686557412147522
1.0	25350000.0	25360000.0	2.0	3.1663804054260254	0.8917678594589233
1.0	25380000.0	25390000.0	5.0	2.338963031768799	0.5292931795120239
1.0	25420000.0	25430000.0	3.0	2.6254334449768066	0.6644939184188843
1.0	25430000.0	25440000.0	0.0	2.756634473800659	0.7169971466064453
1.0	25470000.0	25480000.0	1.0	2.790625810623169	0.7316659688949585
1.0	25520000.0	25530000.0	3.0	2.5080833435058594	0.6082733869552612
1.0	25750000.0	25760000.0	5.0	2.523691177368164	0.6186368465423584
1.0	25770000.0	25780000.0	4.0	2.502218008041382	0.6050667762756348
1.0	25790000.0	25800000.0	4.0	2.638007640838623	0.6659349203109741
1.0	25840000.0	25850000.0	3.0	2.6813220977783203	0.6847587823867798
1.0	25860000.0	25870000.0	3.0	2.5019283294677734	0.6051036715507507
1.0	25910000.0	25920000.0	5.0	2.4003121852874756	0.5577343702316284
1.0	25930000.0	25940000.0	2.0	2.295017719268799	0.5089447498321533
1.0	25940000.0	25950000.0	2.0	2.588611602783203	0.6446496248245239
1.0	25960000.0	25970000.0	1.0	2.4855453968048096	0.5975615978240967
1.0	26030000.0	26040000.0	2.0	2.4345703125	0.5739009380340576
1.0	26050000.0	26060000.0	2.0	2.463548421859741	0.587755024433136
1.0	26070000.0	26080000.0	6.0	2.5697720050811768	0.6359593272209167
1.0	26120000.0	26130000.0	1.0	2.7157559394836426	0.6999971270561218
1.0	26150000.0	26160000.0	3.0	2.9167933464050293	0.7829763889312744
1.0	26200000.0	26210000.0	3.0	2.622580051422119	0.6596987247467041
1.0	26260000.0	26270000.0	3.0	2.6898255348205566	0.6887486577033997
1.0	26280000.0	26290000.0	4.0	2.612678050994873	0.6545482873916626
1.0	26310000.0	26320000.0	1.0	2.942056894302368	0.7932268381118774
1.0	26350000.0	26360000.0	8.0	2.7032887935638428	0.6946305632591248
1.0	26360000.0	26370000.0	2.0	2.8737761974334717	0.7675069570541382
1.0	26380000.0	26390000.0	3.0	3.0105912685394287	0.8204970359802246
1.0	26410000.0	26420000.0	5.0	2.876389741897583	0.7669801712036133
1.0	26450000.0	26460000.0	4.0	2.815680980682373	0.7427620887756348
1.0	26460000.0	26470000.0	1.0	2.663487434387207	0.6772494316101074
1.0	26540000.0	26550000.0	4.0	2.6493396759033203	0.6710627675056458
1.0	26560000.0	26570000.0	2.0	2.844334125518799	0.7577141523361206
1.0	26580000.0	26590000.0	2.0	2.517826557159424	0.6125487685203552
1.0	26620000.0	26630000.0	6.0	2.632007598876953	0.6633321046829224
1.0	26730000.0	26740000.0	5.0	2.714836835861206	0.7010239362716675
1.0	26790000.0	26800000.0	2.0	2.93646502494812	0.7923728823661804
1.0	26860000.0	26870000.0	1.0	2.7599472999572754	0.7167978882789612
1.0	26870000.0	26880000.0	2.0	2.6055591106414795	0.6507717370986938
1.0	26920000.0	26930000.0	1.0	2.281921625137329	0.5030230283737183
1.0	26940000.0	26950000.0	3.0	2.6762032508850098	0.6984164118766785
1.0	26950000.0	26960000.0	6.0	2.3845114707946777	0.5507683753967285
1.0	27000000.0	27010000.0	3.0	2.541938066482544	0.6231650114059448
1.0	27020000.0	27030000.0	3.0	2.77471923828125	0.7290929555892944
1.0	27050000.0	27060000.0	2.0	2.7398736476898193	0.7103331685066223
1.0	27080000.0	27090000.0	2.0	2.785470485687256	0.7294684648513794
1.0	27110000.0	27120000.0	4.0	2.141115665435791	0.5827738642692566
1.0	27130000.0	27140000.0	2.0	2.3720338344573975	0.5449315905570984
1.0	27150000.0	27160000.0	2.0	2.5459961891174316	0.6251014471054077
1.0	27190000.0	27200000.0	0.0	2.4444754123687744	0.5807074904441833
1.0	27230000.0	27240000.0	3.0	2.743694305419922	0.7122114896774292
1.0	27250000.0	27260000.0	1.0	2.5240540504455566	0.6149224042892456
1.0	27290000.0	27300000.0	1.0	2.4779982566833496	0.5945121645927429
1.0	27310000.0	27320000.0	0.0	2.512874126434326	0.6103775501251221
1.0	27390000.0	27400000.0	1.0	2.1297755241394043	0.4308152198791504
1.0	27400000.0	27410000.0	1.0	2.3818304538726807	0.5494338274002075
1.0	27530000.0	27540000.0	2.0	2.4241580963134766	0.5691028833389282
1.0	27660000.0	27670000.0	1.0	2.62176513671875	0.658568263053894
1.0	27760000.0	27770000.0	2.0	2.5111536979675293	0.6090556979179382
1.0	27780000.0	27790000.0	1.0	2.644202709197998	0.668644368648529
1.0	27970000.0	27980000.0	3.0	2.452749252319336	0.58257657289505
1.0	28020000.0	28030000.0	2.0	2.458885908126831	0.5854020118713379
1.0	28050000.0	28060000.0	1.0	2.4153082370758057	0.5676477551460266
1.0	28070000.0	28080000.0	1.0	2.249375581741333	0.4873739182949066
1.0	28120000.0	28130000.0	2.0	2.3557541370391846	0.5372627377510071
1.0	28220000.0	28230000.0	4.0	2.374290943145752	0.5459808111190796
1.0	28240000.0	28250000.0	1.0	2.5359787940979004	0.6228421926498413
1.0	28260000.0	28270000.0	3.0	2.421753406524658	0.5685537457466125
1.0	28290000.0	28300000.0	2.0	2.593691825866699	0.6462973356246948
1.0	28410000.0	28420000.0	4.0	2.5633022785186768	0.6384272575378418
1.0	28430000.0	28440000.0	3.0	2.6944661140441895	0.6900379657745361
1.0	28480000.0	28490000.0	1.0	2.8714795112609863	0.764183521270752
1.0	28510000.0	28520000.0	5.0	2.9109749794006348	0.7810068130493164
1.0	28520000.0	28530000.0	4.0	2.9677371978759766	0.8037077784538269
1.0	28570000.0	28580000.0	1.0	3.3353259563446045	0.9391030073165894
1.0	28750000.0	28760000.0	3.0	2.5225605964660645	0.6144770979881287
1.0	28800000.0	28810000.0	5.0	2.477518320083618	0.5936903953552246
1.0	28900000.0	28910000.0	2.0	3.00700044631958	0.822978675365448
1.0	28960000.0	28970000.0	2.0	2.75242280960083	0.7172201871871948
1.0	28990000.0	29000000.0	1.0	2.2890992164611816	0.5103741884231567
1.0	29030000.0	29040000.0	1.0	2.530679702758789	0.6180137991905212
1.0	29120000.0	29130000.0	4.0	2.5734410285949707	0.6373590230941772
1.0	29140000.0	29150000.0	1.0	2.8616738319396973	0.761337161064148
1.0	29150000.0	29160000.0	3.0	2.6544065475463867	0.6730653643608093
1.0	29220000.0	29230000.0	3.0	2.6563403606414795	0.6741689443588257
1.0	29270000.0	29280000.0	6.0	2.631690502166748	0.6633366346359253
1.0	29320000.0	29330000.0	3.0	2.6006107330322266	0.6496813893318176
1.0	29400000.0	29410000.0	3.0	2.5192272663116455	0.612967848777771
1.0	29410000.0	29420000.0	1.0	2.575413227081299	0.6383277177810669
1.0	29420000.0	29430000.0	2.0	2.547145128250122	0.6256545782089233
1.0	29450000.0	29460000.0	3.0	2.600130081176758	0.6499039530754089
1.0	29530000.0	29540000.0	1.0	2.552096128463745	0.6278071403503418
1.0	29570000.0	29580000.0	2.0	2.588792085647583	0.6445201635360718
1.0	29650000.0	29660000.0	2.0	2.4340152740478516	0.5740429759025574
1.0	29670000.0	29680000.0	4.0	2.7475733757019043	0.7123923301696777
1.0	29690000.0	29700000.0	3.0	2.7389943599700928	0.7076079249382019
1.0	29700000.0	29710000.0	3.0	2.5425009727478027	0.6207150220870972
1.0	29760000.0	29770000.0	2.0	2.76153826713562	0.7193301916122437
1.0	29780000.0	29790000.0	2.0	2.7893006801605225	0.7311254739761353
1.0	30080000.0	30090000.0	1.0	2.82722806930542	0.7466438412666321
1.0	30130000.0	30140000.0	1.0	3.273535966873169	0.9244227409362793
1.0	30160000.0	30170000.0	4.0	3.2519259452819824	0.9107809066772461
1.0	30170000.0	30180000.0	6.0	3.076740264892578	0.8460577130317688
1.0	30190000.0	30200000.0	5.0	3.294743776321411	0.929648220539093
1.0	30310000.0	30320000.0	2.0	3.080465078353882	0.8513218760490417
1.0	30370000.0	30380000.0	7.0	2.9888062477111816	0.8115383982658386
1.0	30480000.0	30490000.0	5.0	3.4186370372772217	0.9748061895370483
1.0	30500000.0	30510000.0	1.0	3.790139675140381	1.0857481956481934
1.0	30520000.0	30530000.0	3.0	3.5994949340820312	1.0298855304718018
1.0	30620000.0	30630000.0	1.0	4.134334087371826	1.1759610176086426
1.0	30670000.0	30680000.0	5.0	3.8155975341796875	1.0974838733673096
1.0	30790000.0	30800000.0	2.0	4.066514015197754	1.1534068584442139
1.0	30830000.0	30840000.0	2.0	3.5762646198272705	1.0222065448760986
1.0	30920000.0	30930000.0	1.0	2.618652105331421	0.6547343134880066
1.0	30930000.0	30940000.0	8.0	3.0410873889923096	0.835964560508728
1.0	30940000.0	30950000.0	3.0	3.2587649822235107	0.9195669293403625
1.0	30990000.0	31000000.0	3.0	3.1757640838623047	0.8829313516616821
1.0	31150000.0	31160000.0	2.0	2.7980659008026123	0.7353826761245728
1.0	31230000.0	31240000.0	2.0	2.6083831787109375	0.6561713218688965
1.0	31280000.0	31290000.0	1.0	2.3123183250427246	0.517376720905304
1.0	31420000.0	31430000.0	0.0	2.6790385246276855	0.6836782693862915
1.0	31450000.0	31460000.0	2.0	3.0326857566833496	0.8294771313667297
1.0	31490000.0	31500000.0	3.0	3.172821521759033	0.8820279836654663
1.0	31650000.0	31660000.0	3.0	2.751539707183838	0.7152391672134399
1.0	31670000.0	31680000.0	5.0	2.686811923980713	0.6869585514068604
1.0	31680000.0	31690000.0	4.0	2.919409990310669	0.7843641638755798
1.0	31760000.0	31770000.0	3.0	3.1067848205566406	0.8585919141769409
1.0	31830000.0	31840000.0	4.0	2.6690096855163574	0.6796215772628784
1.0	31880000.0	31890000.0	0.0	2.622222423553467	0.6604629755020142
1.0	31990000.0	32000000.0	2.0	2.5194382667541504	0.6131798624992371
1.0	32060000.0	32070000.0	0.0	2.6115288734436035	0.6543517112731934
1.0	32080000.0	32090000.0	2.0	2.72517728805542	0.7039655447006226
1.0	32260000.0	32270000.0	2.0	2.4043750762939453	0.5577038526535034
1.0	32270000.0	32280000.0	1.0	2.393122434616089	0.5532370805740356
1.0	32310000.0	32320000.0	1.0	2.1806647777557373	0.4535013735294342
1.0	32370000.0	32380000.0	3.0	2.628208875656128	0.6601707935333252
1.0	32380000.0	32390000.0	3.0	2.638936996459961	0.6664367318153381
1.0	32440000.0	32450000.0	4.0	2.3953773975372314	0.5550844669342041
1.0	32460000.0	32470000.0	0.0	2.555874824523926	0.6294355392456055
1.0	32510000.0	32520000.0	3.0	2.6726315021514893	0.6810964345932007
1.0	32520000.0	32530000.0	1.0	2.621107578277588	0.6585925221443176
1.0	32570000.0	32580000.0	1.0	2.6579346656799316	0.6832565665245056
1.0	32590000.0	32600000.0	3.0	2.8044214248657227	0.737342119216919
1.0	32730000.0	32740000.0	4.0	2.5836691856384277	0.6422127485275269
1.0	32760000.0	32770000.0	4.0	2.628866672515869	0.6619377732276917
1.0	32770000.0	32780000.0	2.0	2.6256966590881348	0.6606729030609131
1.0	32860000.0	32870000.0	3.0	2.447756767272949	0.5846724510192871
1.0	32920000.0	32930000.0	4.0	2.582885503768921	0.6414808630943298
1.0	32940000.0	32950000.0	2.0	2.609088897705078	0.6533843874931335
1.0	33040000.0	33050000.0	3.0	2.505460739135742	0.6065493822097778
1.0	33050000.0	33060000.0	3.0	2.5070507526397705	0.6073353290557861
1.0	33080000.0	33090000.0	1.0	2.4918293952941895	0.6006247401237488
1.0	33110000.0	33120000.0	2.0	2.6467127799987793	0.6822363138198853
1.0	33140000.0	33150000.0	3.0	2.5927157402038574	0.6458651423454285
1.0	33190000.0	33200000.0	1.0	2.549978733062744	0.6270405054092407
1.0	33240000.0	33250000.0	4.0	2.481128215789795	0.5955076813697815
1.0	33290000.0	33300000.0	0.0	2.5006518363952637	0.6043489575386047
1.0	33300000.0	33310000.0	3.0	2.3886539936065674	0.5529301166534424
1.0	33330000.0	33340000.0	1.0	2.5716099739074707	0.6370604634284973
1.0	33350000.0	33360000.0	0.0	2.5167489051818848	0.6126486659049988
1.0	33360000.0	33370000.0	3.0	2.5294201374053955	0.6179724931716919
1.0	33410000.0	33420000.0	4.0	2.789241313934326	0.7311074137687683
1.0	33430000.0	33440000.0	6.0	2.5530636310577393	0.628078818321228
1.0	33550000.0	33560000.0	3.0	2.4711055755615234	0.5910977125167847
1.0	33570000.0	33580000.0	1.0	2.388364315032959	0.552902340888977
1.0	33640000.0	33650000.0	2.0	2.435070037841797	0.5748504400253296
1.0	33720000.0	33730000.0	6.0	2.6943399906158447	0.6915643215179443
1.0	33760000.0	33770000.0	3.0	2.779587984085083	0.7271573543548584
1.0	33790000.0	33800000.0	3.0	2.8773696422576904	0.7650154232978821
1.0	33870000.0	33880000.0	5.0	2.674190044403076	0.6818479299545288
1.0	33880000.0	33890000.0	1.0	2.815593719482422	0.7418807744979858
1.0	34010000.0	34020000.0	2.0	3.157777786254883	0.8773557543754578
1.0	34040000.0	34050000.0	1.0	3.057070732116699	0.8382574319839478
1.0	34100000.0	34110000.0	9.0	3.1264944076538086	0.8644962310791016
1.0	34150000.0	34160000.0	2.0	3.339336395263672	0.9447843432426453
1.0	34270000.0	34280000.0	3.0	3.2475523948669434	0.9214145541191101
1.0	34390000.0	34400000.0	5.0	3.1326236724853516	0.8736355900764465
1.0	34420000.0	34430000.0	4.0	3.3266634941101074	0.9441187977790833
1.0	34460000.0	34470000.0	2.0	3.344231128692627	0.9525446891784668
1.0	34510000.0	34520000.0	2.0	3.698598861694336	1.0630245208740234
1.0	34530000.0	34540000.0	6.0	3.666410446166992	1.052161455154419
1.0	34560000.0	34570000.0	4.0	2.6570723056793213	0.6911829113960266
1.0	34630000.0	34640000.0	6.0	3.1927452087402344	0.8885677456855774
1.0	34640000.0	34650000.0	3.0	3.3987603187561035	0.9599524736404419
1.0	34670000.0	34680000.0	4.0	3.6433424949645996	1.0436899662017822
1.0	34750000.0	34760000.0	2.0	3.6374969482421875	1.046144962310791
1.0	34820000.0	34830000.0	4.0	3.620692729949951	1.0369657278060913
1.0	34870000.0	34880000.0	4.0	3.7025742530822754	1.0658299922943115
1.0	34940000.0	34950000.0	10.0	3.892643690109253	1.1121680736541748
1.0	34950000.0	34960000.0	2.0	4.112161636352539	1.1759986877441406
1.0	35040000.0	35050000.0	6.0	3.602576494216919	1.029889464378357
1.0	35140000.0	35150000.0	3.0	2.731182098388672	0.7061904072761536
1.0	35160000.0	35170000.0	3.0	2.991179943084717	0.8121668696403503
1.0	35200000.0	35210000.0	3.0	2.6398415565490723	0.666850745677948
1.0	35220000.0	35230000.0	4.0	2.6262145042419434	0.6610080003738403
1.0	35240000.0	35250000.0	3.0	2.6016669273376465	0.6504362225532532
1.0	35250000.0	35260000.0	1.0	2.604698657989502	0.6517642736434937
1.0	35280000.0	35290000.0	2.0	2.5219836235046387	0.6137716174125671
1.0	35350000.0	35360000.0	2.0	2.507704734802246	0.6071468591690063
1.0	35360000.0	35370000.0	4.0	2.492794990539551	0.5993061065673828
1.0	35390000.0	35400000.0	1.0	2.557948589324951	0.6308805346488953
1.0	35470000.0	35480000.0	2.0	2.403998851776123	0.5597614049911499
1.0	35620000.0	35630000.0	3.0	2.827399253845215	0.7465550899505615
1.0	35700000.0	35710000.0	6.0	2.831491708755493	0.7483917474746704
1.0	35790000.0	35800000.0	2.0	2.6757335662841797	0.6824095249176025
1.0	35840000.0	35850000.0	2.0	2.2490944862365723	0.4871372580528259
1.0	36040000.0	36050000.0	5.0	2.6929352283477783	0.6902922987937927
1.0	36070000.0	36080000.0	6.0	2.7322707176208496	0.7068136930465698
1.0	36100000.0	36110000.0	2.0	3.0285253524780273	0.8321479558944702
1.0	36170000.0	36180000.0	3.0	2.614238739013672	0.6559479832649231
1.0	36280000.0	36290000.0	3.0	2.5961594581604004	0.6475278735160828
1.0	36290000.0	36300000.0	3.0	2.721397876739502	0.7020646333694458
1.0	36370000.0	36380000.0	1.0	2.5330090522766113	0.6192096471786499
1.0	36390000.0	36400000.0	1.0	2.6792778968811035	0.6904470324516296
1.0	36420000.0	36430000.0	2.0	2.370422840118408	0.544085681438446
1.0	36720000.0	36730000.0	5.0	2.7124791145324707	0.6984269618988037
1.0	36770000.0	36780000.0	2.0	2.5222537517547607	0.6149390935897827
1.0	36810000.0	36820000.0	4.0	2.903099775314331	0.7782593965530396
1.0	36870000.0	36880000.0	1.0	2.725635528564453	0.7041015625
1.0	36880000.0	36890000.0	1.0	2.649663209915161	0.6713064908981323
1.0	36890000.0	36900000.0	7.0	2.578732490539551	0.6401305794715881
1.0	36910000.0	36920000.0	0.0	2.693527936935425	0.6918879151344299
1.0	36930000.0	36940000.0	5.0	2.611382007598877	0.6542028784751892
1.0	36970000.0	36980000.0	3.0	2.8903677463531494	0.7726855278015137
1.0	37290000.0	37300000.0	4.0	3.0262436866760254	0.826744556427002
1.0	37350000.0	37360000.0	2.0	3.3943679332733154	0.965786337852478
1.0	37360000.0	37370000.0	3.0	3.4244723320007324	0.9833685159683228
1.0	37420000.0	37430000.0	3.0	3.4672324657440186	0.988701343536377
1.0	37430000.0	37440000.0	4.0	3.4585213661193848	0.9855412244796753
1.0	37440000.0	37450000.0	6.0	3.4014294147491455	0.9614657163619995
1.0	37490000.0	37500000.0	0.0	3.4112401008605957	0.963953971862793
1.0	37510000.0	37520000.0	3.0	3.2737784385681152	0.9199086427688599
1.0	37570000.0	37580000.0	8.0	3.0959889888763428	0.8535531759262085
1.0	37580000.0	37590000.0	2.0	3.3414523601531982	0.9427646398544312
1.0	37620000.0	37630000.0	3.0	3.5696277618408203	1.0277739763259888
1.0	37750000.0	37760000.0	5.0	3.319737195968628	0.9329738616943359
1.0	37860000.0	37870000.0	2.0	2.9890055656433105	0.8122509121894836
1.0	37890000.0	37900000.0	4.0	2.7705180644989014	0.7233452200889587
1.0	37940000.0	37950000.0	1.0	2.5900912284851074	0.6474951505661011
1.0	37970000.0	37980000.0	3.0	2.4989819526672363	0.6034876704216003
1.0	38010000.0	38020000.0	3.0	2.747621774673462	0.7144624590873718
1.0	38240000.0	38250000.0	4.0	2.775301694869995	0.7251935601234436
1.0	38260000.0	38270000.0	4.0	2.56508469581604	0.6341674327850342
1.0	38540000.0	38550000.0	6.0	2.6927688121795654	0.6898602247238159
1.0	38600000.0	38610000.0	2.0	3.0533976554870605	0.837105393409729
1.0	38640000.0	38650000.0	3.0	3.0766353607177734	0.845681369304657
1.0	38690000.0	38700000.0	3.0	3.1123218536376953	0.8589566349983215
1.0	38710000.0	38720000.0	4.0	3.282484531402588	0.9204594492912292
1.0	38720000.0	38730000.0	1.0	3.392246961593628	0.9576908349990845
1.0	38820000.0	38830000.0	2.0	2.8274288177490234	0.7467564344406128
1.0	38880000.0	38890000.0	2.0	2.8096306324005127	0.7390526533126831
1.0	38950000.0	38960000.0	5.0	2.7472949028015137	0.7130836844444275
1.0	38990000.0	39000000.0	2.0	2.8020179271698	0.7362051010131836
1.0	39000000.0	39010000.0	2.0	2.7438459396362305	0.7116302251815796
1.0	39040000.0	39050000.0	4.0	2.91080641746521	0.7812739610671997
1.0	39120000.0	39130000.0	4.0	2.8158726692199707	0.7415841817855835
1.0	39140000.0	39150000.0	3.0	2.694133996963501	0.6900122761726379
1.0	39150000.0	39160000.0	1.0	2.800560474395752	0.7357050776481628
1.0	39170000.0	39180000.0	1.0	2.772557258605957	0.7238083481788635
1.0	39260000.0	39270000.0	1.0	2.692380905151367	0.6898089051246643
1.0	39290000.0	39300000.0	3.0	2.664293050765991	0.6777337789535522
1.0	39340000.0	39350000.0	3.0	2.584199905395508	0.6423105001449585
1.0	39460000.0	39470000.0	0.0	3.062636613845825	0.8406925201416016
1.0	39490000.0	39500000.0	3.0	2.709601640701294	0.7036396265029907
1.0	39540000.0	39550000.0	2.0	2.616258144378662	0.6567150354385376
1.0	39550000.0	39560000.0	2.0	2.630737781524658	0.6629502177238464
1.0	39570000.0	39580000.0	2.0	2.896794557571411	0.7778806686401367
1.0	39580000.0	39590000.0	4.0	2.8589279651641846	0.7603754997253418
1.0	39590000.0	39600000.0	7.0	2.721046209335327	0.702501654624939
1.0	39610000.0	39620000.0	2.0	3.1451613903045654	0.8713334202766418
1.0	39680000.0	39690000.0	4.0	2.9643843173980713	0.8025609254837036
1.0	39700000.0	39710000.0	3.0	2.68403697013855	0.6863371729850769
1.0	39710000.0	39720000.0	6.0	2.6902616024017334	0.6890774965286255
1.0	39730000.0	39740000.0	0.0	2.793872594833374	0.7333532571792603
1.0	39740000.0	39750000.0	1.0	2.7036638259887695	0.6947738528251648
1.0	39800000.0	39810000.0	2.0	2.7366271018981934	0.7088850736618042
1.0	39860000.0	39870000.0	2.0	2.9256160259246826	0.7874742150306702
1.0	39920000.0	39930000.0	2.0	2.703700304031372	0.6946073770523071
1.0	40010000.0	40020000.0	2.0	2.65250563621521	0.6722045540809631
1.0	40040000.0	40050000.0	1.0	2.6926779747009277	0.6916911005973816
1.0	40080000.0	40090000.0	5.0	2.7280595302581787	0.704952597618103
1.0	40090000.0	40100000.0	0.0	2.952997922897339	0.7981827855110168
1.0	40140000.0	40150000.0	2.0	2.6812870502471924	0.6854997873306274
1.0	40190000.0	40200000.0	3.0	2.76129412651062	0.719490647315979
1.0	40210000.0	40220000.0	2.0	2.829442024230957	0.7475880980491638
1.0	40250000.0	40260000.0	3.0	2.744635581970215	0.7121611833572388
1.0	40260000.0	40270000.0	5.0	2.727579355239868	0.7049347758293152
1.0	40320000.0	40330000.0	1.0	2.722813844680786	0.7028707265853882
1.0	40380000.0	40390000.0	0.0	2.7863564491271973	0.7297702431678772
1.0	40400000.0	40410000.0	3.0	2.6321027278900146	0.663861095905304
1.0	40490000.0	40500000.0	3.0	2.5551891326904297	0.6293202042579651
1.0	40500000.0	40510000.0	4.0	2.646357774734497	0.6775158643722534
1.0	40530000.0	40540000.0	1.0	2.521348476409912	0.6137351989746094
1.0	40540000.0	40550000.0	0.0	2.5208868980407715	0.6135883927345276
1.0	40550000.0	40560000.0	1.0	2.397991418838501	0.5573621988296509
1.0	40560000.0	40570000.0	2.0	2.6107237339019775	0.6541895866394043
1.0	40580000.0	40590000.0	1.0	2.4816510677337646	0.5957909226417542
1.0	40630000.0	40640000.0	0.0	2.5774712562561035	0.639177680015564
1.0	40680000.0	40690000.0	1.0	2.544410228729248	0.6242469549179077
1.0	40730000.0	40740000.0	4.0	2.564370632171631	0.6332126259803772
1.0	40800000.0	40810000.0	1.0	2.5744032859802246	0.6376193761825562
1.0	40860000.0	40870000.0	5.0	2.3262665271759033	0.5228644609451294
1.0	40890000.0	40900000.0	1.0	2.42130708694458	0.5676034092903137
1.0	40980000.0	40990000.0	1.0	2.6173596382141113	0.656230092048645
1.0	41060000.0	41070000.0	5.0	2.7612698078155518	0.7190074920654297
1.0	41130000.0	41140000.0	3.0	2.6860694885253906	0.687088131904602
1.0	41150000.0	41160000.0	4.0	3.0014421939849854	0.8237525224685669
1.0	41270000.0	41280000.0	2.0	2.683638095855713	0.6860527396202087
1.0	41300000.0	41310000.0	2.0	2.6884419918060303	0.688021183013916
1.0	41310000.0	41320000.0	2.0	2.6435275077819824	0.6685014963150024
1.0	41320000.0	41330000.0	3.0	2.579523801803589	0.6404238939285278
1.0	41340000.0	41350000.0	3.0	2.5048820972442627	0.6065351366996765
1.0	41350000.0	41360000.0	3.0	2.5526082515716553	0.6277321577072144
1.0	41450000.0	41460000.0	3.0	2.6638693809509277	0.6772668361663818
1.0	41480000.0	41490000.0	5.0	2.4098896980285645	0.5628190636634827
1.0	41540000.0	41550000.0	2.0	2.0481197834014893	0.392971932888031
1.0	41570000.0	41580000.0	3.0	2.57766056060791	0.6393261551856995
1.0	41610000.0	41620000.0	3.0	2.533644914627075	0.6197879910469055
1.0	41700000.0	41710000.0	1.0	2.5396921634674072	0.6228100061416626
1.0	41730000.0	41740000.0	1.0	2.5950264930725098	0.6467304825782776
1.0	41760000.0	41770000.0	4.0	2.5819716453552246	0.640971839427948
1.0	41780000.0	41790000.0	1.0	2.766685962677002	0.7214587926864624
1.0	41810000.0	41820000.0	6.0	2.590588092803955	0.6452294588088989
1.0	41830000.0	41840000.0	5.0	2.7498857975006104	0.7149789333343506
1.0	41920000.0	41930000.0	5.0	2.8444061279296875	0.7540489435195923
1.0	42000000.0	42010000.0	6.0	2.5803627967834473	0.6410626173019409
1.0	42050000.0	42060000.0	3.0	2.776137113571167	0.7253550887107849
1.0	42070000.0	42080000.0	3.0	2.775120973587036	0.725077211856842
1.0	42250000.0	42260000.0	5.0	2.6910696029663086	0.6885058879852295
1.0	42260000.0	42270000.0	0.0	2.974034547805786	0.8059511184692383
1.0	42420000.0	42430000.0	3.0	2.9178569316864014	0.7839510440826416
1.0	42430000.0	42440000.0	1.0	2.7368602752685547	0.7085005640983582
1.0	42490000.0	42500000.0	1.0	2.638828992843628	0.6662898063659668
1.0	42580000.0	42590000.0	2.0	2.765944719314575	0.7207446098327637
1.0	42600000.0	42610000.0	2.0	2.9100184440612793	0.7807371616363525
1.0	42800000.0	42810000.0	3.0	2.4973435401916504	0.6078912615776062
1.0	42840000.0	42850000.0	2.0	2.4603447914123535	0.5861290097236633
1.0	42930000.0	42940000.0	1.0	2.356358289718628	0.5379483699798584
1.0	43080000.0	43090000.0	2.0	2.5390069484710693	0.6216884851455688
1.0	43170000.0	43180000.0	2.0	2.7301363945007324	0.7058688998222351
1.0	43230000.0	43240000.0	2.0	3.2090487480163574	0.9010059237480164
1.0	43290000.0	43300000.0	2.0	2.6593925952911377	0.6753231287002563
1.0	43370000.0	43380000.0	0.0	2.822664976119995	0.7450924515724182
1.0	43430000.0	43440000.0	3.0	2.77020525932312	0.7234957218170166
1.0	43650000.0	43660000.0	1.0	2.533423900604248	0.6188847422599792
1.0	43710000.0	43720000.0	4.0	2.4296274185180664	0.572018563747406
1.0	43740000.0	43750000.0	3.0	2.7429537773132324	0.7118058204650879
1.0	43770000.0	43780000.0	1.0	2.6794967651367188	0.6843469738960266
1.0	43790000.0	43800000.0	2.0	2.5568478107452393	0.6297953724861145
1.0	43880000.0	43890000.0	2.0	2.6208603382110596	0.6583977937698364
1.0	43940000.0	43950000.0	1.0	2.418959140777588	0.5670430660247803
1.0	43970000.0	43980000.0	1.0	2.483656406402588	0.5967504978179932
1.0	43990000.0	44000000.0	2.0	2.5051677227020264	0.60736083984375
1.0	44010000.0	44020000.0	1.0	3.0439281463623047	0.8344863057136536
1.0	44050000.0	44060000.0	0.0	2.6650185585021973	0.6768537163734436
1.0	44060000.0	44070000.0	3.0	2.487922191619873	0.5977162718772888
1.0	44070000.0	44080000.0	1.0	2.536156177520752	0.6201922297477722
1.0	44080000.0	44090000.0	4.0	2.4823338985443115	0.5946303009986877
1.0	44100000.0	44110000.0	1.0	2.3090415000915527	0.5157130360603333
1.0	44260000.0	44270000.0	3.0	2.4223694801330566	0.568757176399231
1.0	44350000.0	44360000.0	2.0	2.4865798950195312	0.5985063314437866
1.0	44380000.0	44390000.0	0.0	2.6563832759857178	0.6737462878227234
1.0	44410000.0	44420000.0	3.0	3.183443069458008	0.8889527320861816
1.0	44580000.0	44590000.0	2.0	2.9159305095672607	0.7827862501144409
1.0	44600000.0	44610000.0	8.0	2.6833765506744385	0.6856331825256348
1.0	44650000.0	44660000.0	1.0	2.7052013874053955	0.6949518918991089
1.0	44660000.0	44670000.0	0.0	2.6463570594787598	0.6695715188980103
1.0	44740000.0	44750000.0	7.0	2.4779107570648193	0.5944324135780334
1.0	44750000.0	44760000.0	3.0	2.62916898727417	0.6623028516769409
1.0	44810000.0	44820000.0	3.0	2.6956844329833984	0.6912604570388794
1.0	44820000.0	44830000.0	4.0	2.531999111175537	0.6195693612098694
1.0	44840000.0	44850000.0	2.0	2.6545052528381348	0.6732073426246643
1.0	44850000.0	44860000.0	1.0	2.656008720397949	0.6738567352294922
1.0	44870000.0	44880000.0	5.0	2.490433931350708	0.6035324335098267
1.0	44940000.0	44950000.0	3.0	2.77854061126709	0.7264991998672485
1.0	45000000.0	45010000.0	4.0	2.9253687858581543	0.7870604395866394
1.0	45020000.0	45030000.0	3.0	2.9522464275360107	0.7976049780845642
1.0	45050000.0	45060000.0	6.0	2.705923557281494	0.6948461532592773
1.0	45070000.0	45080000.0	3.0	2.7670276165008545	0.7218381762504578
1.0	45110000.0	45120000.0	2.0	2.8050472736358643	0.7378702163696289
1.0	45130000.0	45140000.0	2.0	2.727719783782959	0.7048838138580322
1.0	45140000.0	45150000.0	1.0	2.524331569671631	0.6162604689598083
1.0	45210000.0	45220000.0	1.0	2.2957329750061035	0.5095806121826172
1.0	45220000.0	45230000.0	1.0	2.367164134979248	0.5431145429611206
1.0	45310000.0	45320000.0	6.0	2.3211894035339355	0.5210593938827515
1.0	45370000.0	45380000.0	0.0	2.465083360671997	0.5881469249725342
1.0	45390000.0	45400000.0	2.0	2.5050530433654785	0.6064795851707458
1.0	45420000.0	45430000.0	3.0	2.4633679389953613	0.5873280763626099
1.0	45450000.0	45460000.0	3.0	2.300346612930298	0.5130494236946106
1.0	45460000.0	45470000.0	0.0	2.522076368331909	0.6142871975898743
1.0	45480000.0	45490000.0	1.0	2.5203466415405273	0.6138976812362671
1.0	45570000.0	45580000.0	4.0	1.9549083709716797	0.3517112135887146
1.0	45610000.0	45620000.0	0.0	2.4634740352630615	0.5868635177612305
1.0	45630000.0	45640000.0	1.0	1.9496816396713257	0.34946149587631226
1.0	45700000.0	45710000.0	4.0	2.4207675457000732	0.567481279373169
1.0	45720000.0	45730000.0	3.0	2.4751851558685303	0.5926386713981628
1.0	45810000.0	45820000.0	3.0	2.6473515033721924	0.670287549495697
1.0	45900000.0	45910000.0	0.0	2.4639039039611816	0.5879319310188293
1.0	45970000.0	45980000.0	4.0	2.9063146114349365	0.7793551683425903
1.0	46160000.0	46170000.0	0.0	2.7939891815185547	0.7329196929931641
1.0	46200000.0	46210000.0	2.0	2.576233386993408	0.6384071707725525
1.0	46250000.0	46260000.0	2.0	2.5783467292785645	0.6394795775413513
1.0	46290000.0	46300000.0	3.0	2.6467397212982178	0.6696521043777466
1.0	46350000.0	46360000.0	4.0	2.768423318862915	0.7222737073898315
1.0	46410000.0	46420000.0	1.0	2.719280242919922	0.7012025713920593
1.0	46510000.0	46520000.0	2.0	2.4963934421539307	0.6025271415710449
1.0	46660000.0	46670000.0	2.0	2.7540528774261475	0.7181222438812256
1.0	46730000.0	46740000.0	3.0	2.597350597381592	0.6481299996376038
1.0	46820000.0	46830000.0	1.0	2.7841897010803223	0.7288782596588135
1.0	46930000.0	46940000.0	3.0	2.548013210296631	0.6263593435287476
1.0	46960000.0	46970000.0	2.0	2.564603090286255	0.6338106393814087
1.0	47000000.0	47010000.0	3.0	2.3601222038269043	0.5400189161300659
1.0	47160000.0	47170000.0	3.0	2.504530191421509	0.6063249707221985
1.0	47220000.0	47230000.0	7.0	2.5663254261016846	0.6346572041511536
1.0	47230000.0	47240000.0	3.0	2.6704323291778564	0.6769946217536926
1.0	47390000.0	47400000.0	5.0	2.665553331375122	0.6759453415870667
1.0	47570000.0	47580000.0	4.0	2.6200332641601562	0.6579442024230957
1.0	47640000.0	47650000.0	4.0	2.4528415203094482	0.5831643342971802
1.0	47650000.0	47660000.0	6.0	2.632824420928955	0.6645141839981079
1.0	47670000.0	47680000.0	3.0	2.5923776626586914	0.6462835669517517
1.0	47730000.0	47740000.0	1.0	2.614961862564087	0.6560237407684326
1.0	47800000.0	47810000.0	4.0	2.5564510822296143	0.6311601400375366
1.0	47820000.0	47830000.0	3.0	2.5741047859191895	0.637593150138855
1.0	47840000.0	47850000.0	1.0	2.6974616050720215	0.6919007301330566
1.0	47880000.0	47890000.0	3.0	2.888805627822876	0.7723122835159302
1.0	47900000.0	47910000.0	1.0	2.9519269466400146	0.7977205514907837
1.0	47950000.0	47960000.0	5.0	2.7656781673431396	0.7212039232254028
1.0	47980000.0	47990000.0	2.0	2.9593582153320312	0.800560474395752
1.0	47990000.0	48000000.0	1.0	2.6889572143554688	0.6885258555412292
1.0	48000000.0	48010000.0	0.0	2.749227523803711	0.7143877148628235
1.0	48050000.0	48060000.0	5.0	2.720442295074463	0.7023520469665527
1.0	48110000.0	48120000.0	5.0	2.72345232963562	0.7034037113189697
1.0	48280000.0	48290000.0	2.0	3.272759199142456	0.9167348146438599
1.0	48370000.0	48380000.0	6.0	3.4339988231658936	0.9725276231765747
1.0	48440000.0	48450000.0	6.0	2.763444423675537	0.7203212380409241
1.0	48520000.0	48530000.0	2.0	2.817202091217041	0.7430463433265686
1.0	48550000.0	48560000.0	5.0	2.644453763961792	0.668094277381897
1.0	48640000.0	48650000.0	0.0	2.7513177394866943	0.7146174311637878
1.0	48720000.0	48730000.0	3.0	2.4970650672912598	0.599265456199646
1.0	48870000.0	48880000.0	2.0	2.3932197093963623	0.5533649921417236
1.0	48880000.0	48890000.0	4.0	2.352339267730713	0.5309706926345825
1.0	48940000.0	48950000.0	1.0	2.1619439125061035	0.44425997138023376
1.0	48960000.0	48970000.0	3.0	2.6691477298736572	0.6795832514762878
1.0	48990000.0	49000000.0	3.0	2.5164923667907715	0.6118831634521484
1.0	49010000.0	49020000.0	2.0	2.417639970779419	0.5660020112991333
1.0	49050000.0	49060000.0	1.0	2.3415310382843018	0.5277928113937378
1.0	49060000.0	49070000.0	2.0	2.3746085166931152	0.5413684248924255
1.0	49100000.0	49110000.0	1.0	2.3448870182037354	0.5286542177200317
1.0	49150000.0	49160000.0	3.0	2.62050199508667	0.6577919721603394
1.0	49210000.0	49220000.0	5.0	2.4699652194976807	0.5892500281333923
1.0	49230000.0	49240000.0	6.0	2.651637554168701	0.6715790033340454
1.0	49250000.0	49260000.0	3.0	2.623277187347412	0.6591957807540894
1.0	49310000.0	49320000.0	3.0	2.895825147628784	0.7825740575790405
1.0	49350000.0	49360000.0	3.0	2.8235573768615723	0.7450124621391296
1.0	49390000.0	49400000.0	2.0	2.7089762687683105	0.7023078799247742
1.0	49410000.0	49420000.0	2.0	2.681551456451416	0.6894189119338989
1.0	49490000.0	49500000.0	2.0	3.008695363998413	0.8272819519042969
1.0	49500000.0	49510000.0	4.0	2.8531599044799805	0.7656031847000122
1.0	49510000.0	49520000.0	2.0	2.963209629058838	0.8144855499267578
1.0	49550000.0	49560000.0	5.0	2.943458318710327	0.8000556230545044
1.0	49610000.0	49620000.0	3.0	2.81459379196167	0.7491990327835083
1.0	49630000.0	49640000.0	3.0	2.821573257446289	0.7514297366142273
1.0	49640000.0	49650000.0	1.0	2.8660616874694824	0.7694292664527893
1.0	49650000.0	49660000.0	2.0	2.932485342025757	0.7949444055557251
1.0	49700000.0	49710000.0	1.0	2.825762987136841	0.7519242763519287
1.0	49730000.0	49740000.0	3.0	3.003230571746826	0.826069712638855
1.0	49750000.0	49760000.0	2.0	2.4080092906951904	0.5642091035842896
1.0	49780000.0	49790000.0	3.0	3.237489700317383	0.9152094721794128
1.0	49820000.0	49830000.0	6.0	3.2725493907928467	0.9284399151802063
1.0	49830000.0	49840000.0	6.0	3.3590786457061768	0.9565437436103821
1.0	49860000.0	49870000.0	6.0	3.6810379028320312	1.0573238134384155
1.0	49870000.0	49880000.0	4.0	3.871694564819336	1.1116268634796143
1.0	50140000.0	50150000.0	1.0	3.3251876831054688	0.9431212544441223
1.0	50250000.0	50260000.0	2.0	2.8412184715270996	0.7584080696105957
1.0	50290000.0	50300000.0	2.0	2.2916104793548584	0.5065966844558716
1.0	50390000.0	50400000.0	1.0	2.7718074321746826	0.7287477254867554
1.0	50430000.0	50440000.0	0.0	2.650097370147705	0.6775971055030823
1.0	50460000.0	50470000.0	3.0	2.682105302810669	0.6898779273033142
1.0	50520000.0	50530000.0	2.0	2.8761727809906006	0.7741580009460449
1.0	50560000.0	50570000.0	4.0	2.8745789527893066	0.7757860422134399
1.0	50610000.0	50620000.0	2.0	3.611342191696167	1.0364941358566284
1.0	50710000.0	50720000.0	7.0	3.398796558380127	0.9672123193740845
1.0	50740000.0	50750000.0	3.0	3.4702377319335938	0.9893912076950073
1.0	50810000.0	50820000.0	0.0	2.9924087524414062	0.8134711384773254
1.0	50930000.0	50940000.0	4.0	2.420555591583252	0.567707896232605
1.0	50980000.0	50990000.0	3.0	2.5562925338745117	0.6292940378189087
1.0	51080000.0	51090000.0	3.0	2.3966586589813232	0.5550566911697388
1.0	51110000.0	51120000.0	5.0	2.5396206378936768	0.6218099594116211
1.0	51210000.0	51220000.0	2.0	2.5801844596862793	0.6401019096374512
1.0	51270000.0	51280000.0	2.0	2.515180826187134	0.6107972860336304
1.0	51310000.0	51320000.0	2.0	2.6251060962677	0.6601110696792603
1.0	51330000.0	51340000.0	1.0	2.318152904510498	0.5192534327507019
1.0	51390000.0	51400000.0	3.0	2.525972843170166	0.6158422231674194
1.0	51430000.0	51440000.0	8.0	2.2419941425323486	0.4921071529388428
1.0	51450000.0	51460000.0	2.0	2.6495578289031982	0.6706835031509399
1.0	51470000.0	51480000.0	1.0	2.587162971496582	0.6431114673614502
1.0	51490000.0	51500000.0	0.0	2.601252317428589	0.6493895649909973
1.0	51520000.0	51530000.0	2.0	2.676013469696045	0.6821618676185608
1.0	51580000.0	51590000.0	1.0	2.563606023788452	0.632643461227417
1.0	51620000.0	51630000.0	4.0	2.571805715560913	0.6359313726425171
1.0	51710000.0	51720000.0	2.0	2.5988173484802246	0.6485940217971802
1.0	51740000.0	51750000.0	2.0	2.5180506706237793	0.6123035550117493
1.0	51750000.0	51760000.0	2.0	2.333714246749878	0.5271623730659485
1.0	51790000.0	51800000.0	0.0	2.6302361488342285	0.662952184677124
1.0	51870000.0	51880000.0	1.0	2.6478521823883057	0.6702014803886414
1.0	51880000.0	51890000.0	4.0	2.736159324645996	0.7085923552513123
1.0	51930000.0	51940000.0	2.0	2.7383570671081543	0.7094945311546326
1.0	51960000.0	51970000.0	1.0	2.800091028213501	0.735791027545929
1.0	51980000.0	51990000.0	3.0	2.723374128341675	0.7066203355789185
1.0	51990000.0	52000000.0	1.0	2.729801654815674	0.7056266665458679
1.0	52010000.0	52020000.0	2.0	2.572075605392456	0.6360213756561279
1.0	52050000.0	52060000.0	3.0	2.685847520828247	0.6866083145141602
1.0	52110000.0	52120000.0	5.0	3.0714621543884277	0.843768298625946
1.0	52370000.0	52380000.0	4.0	2.776737928390503	0.7256587743759155
1.0	52440000.0	52450000.0	2.0	2.6884207725524902	0.6879376173019409
1.0	52510000.0	52520000.0	3.0	2.5535056591033936	0.6286027431488037
1.0	52520000.0	52530000.0	5.0	3.100294828414917	0.8647223711013794
1.0	52530000.0	52540000.0	3.0	2.640895128250122	0.6671228408813477
1.0	52560000.0	52570000.0	6.0	2.5566747188568115	0.6297472715377808
1.0	52600000.0	52610000.0	1.0	2.8116562366485596	0.7416762709617615
1.0	52730000.0	52740000.0	3.0	2.3917934894561768	0.5542387366294861
1.0	52760000.0	52770000.0	1.0	2.4050068855285645	0.5604159832000732
1.0	52770000.0	52780000.0	2.0	2.284517765045166	0.5040676593780518
1.0	52820000.0	52830000.0	1.0	2.4358792304992676	0.5746524930000305
1.0	52860000.0	52870000.0	3.0	2.482788324356079	0.5960992574691772
1.0	52900000.0	52910000.0	3.0	2.4697186946868896	0.5901797413825989
1.0	52970000.0	52980000.0	2.0	2.847959041595459	0.7552148699760437
1.0	53020000.0	53030000.0	4.0	2.7954273223876953	0.7333391904830933
1.0	53050000.0	53060000.0	5.0	2.717496395111084	0.7000366449356079
1.0	53090000.0	53100000.0	3.0	2.7290127277374268	0.7056015729904175
1.0	53100000.0	53110000.0	2.0	2.6677651405334473	0.6780561804771423
1.0	53110000.0	53120000.0	1.0	2.892754077911377	0.7737409472465515
1.0	53180000.0	53190000.0	2.0	2.8127782344818115	0.7406857013702393
1.0	53190000.0	53200000.0	3.0	3.070525884628296	0.845281720161438
1.0	53220000.0	53230000.0	4.0	2.8706307411193848	0.7645545601844788
1.0	53280000.0	53290000.0	1.0	3.0154709815979004	0.8220607042312622
1.0	53300000.0	53310000.0	6.0	3.1975512504577637	0.8900693655014038
1.0	53330000.0	53340000.0	3.0	2.847487449645996	0.7553562521934509
1.0	53390000.0	53400000.0	3.0	3.1808743476867676	0.8857776522636414
1.0	53510000.0	53520000.0	2.0	2.6556053161621094	0.673608660697937
1.0	53560000.0	53570000.0	4.0	2.064910650253296	0.4000750184059143
1.0	53670000.0	53680000.0	5.0	2.5611233711242676	0.6318227648735046
1.0	53980000.0	53990000.0	2.0	2.776073932647705	0.7248612642288208
1.0	54090000.0	54100000.0	4.0	2.7707207202911377	0.7228361964225769
1.0	54210000.0	54220000.0	4.0	2.7673563957214355	0.7215703725814819
1.0	54280000.0	54290000.0	1.0	2.6175789833068848	0.6573206186294556
1.0	54350000.0	54360000.0	0.0	2.33150053024292	0.5289796590805054
1.0	54390000.0	54400000.0	0.0	2.5136382579803467	0.6104461550712585
1.0	54400000.0	54410000.0	2.0	2.432734727859497	0.5733927488327026
1.0	54520000.0	54530000.0	1.0	2.445939064025879	0.579692006111145
1.0	54570000.0	54580000.0	3.0	2.547663927078247	0.6259991526603699
1.0	54640000.0	54650000.0	2.0	2.4343199729919434	0.5741154551506042
1.0	54710000.0	54720000.0	2.0	2.6867594718933105	0.6873277425765991
1.0	54740000.0	54750000.0	2.0	2.8120131492614746	0.7410065531730652
1.0	54760000.0	54770000.0	4.0	2.663907766342163	0.6775323748588562
1.0	54800000.0	54810000.0	1.0	2.735166549682617	0.7082558870315552
1.0	54810000.0	54820000.0	9.0	2.593906879425049	0.6468741297721863
1.0	54940000.0	54950000.0	4.0	2.4370784759521484	0.5741523504257202
1.0	54990000.0	55000000.0	3.0	2.6652162075042725	0.6777265667915344
1.0	55040000.0	55050000.0	3.0	3.201864242553711	0.8927320241928101
1.0	55060000.0	55070000.0	1.0	2.879615306854248	0.7683534622192383
1.0	55070000.0	55080000.0	8.0	2.6235249042510986	0.6580966711044312
1.0	55110000.0	55120000.0	2.0	2.821431875228882	0.7446767091751099
1.0	55140000.0	55150000.0	2.0	2.627866744995117	0.6615124940872192
1.0	55180000.0	55190000.0	4.0	2.453779935836792	0.5850085020065308
1.0	55210000.0	55220000.0	4.0	2.4802353382110596	0.595376193523407
1.0	55230000.0	55240000.0	3.0	2.5424933433532715	0.6238309144973755
1.0	55250000.0	55260000.0	4.0	2.631963014602661	0.6636644005775452
1.0	55330000.0	55340000.0	2.0	2.8815407752990723	0.7686411142349243
1.0	55340000.0	55350000.0	1.0	2.7834742069244385	0.7268110513687134
1.0	55350000.0	55360000.0	1.0	2.952016830444336	0.7995944619178772
1.0	55450000.0	55460000.0	2.0	2.5535953044891357	0.6286500692367554
1.0	55470000.0	55480000.0	6.0	2.500614643096924	0.6036688685417175
1.0	55720000.0	55730000.0	5.0	2.595118522644043	0.6472042798995972
1.0	55760000.0	55770000.0	4.0	2.663369655609131	0.6764105558395386
1.0	55810000.0	55820000.0	4.0	2.727630138397217	0.7045517563819885
1.0	55960000.0	55970000.0	2.0	2.1100945472717285	0.42170804738998413
1.0	55970000.0	55980000.0	4.0	2.7239413261413574	0.7022177577018738
1.0	56010000.0	56020000.0	1.0	2.957237482070923	0.8086721301078796
1.0	56060000.0	56070000.0	2.0	2.9614882469177246	0.8110336065292358
1.0	56120000.0	56130000.0	5.0	3.0528056621551514	0.8409989476203918
1.0	56130000.0	56140000.0	4.0	2.774386405944824	0.7262600064277649
1.0	56160000.0	56170000.0	0.0	3.2681517601013184	0.9244832992553711
1.0	56230000.0	56240000.0	2.0	2.93717885017395	0.8025983572006226
1.0	56300000.0	56310000.0	0.0	2.984360933303833	0.8171865344047546
1.0	56460000.0	56470000.0	3.0	2.77170729637146	0.7291169762611389
1.0	56540000.0	56550000.0	1.0	2.445394277572632	0.5749801397323608
1.0	56590000.0	56600000.0	4.0	2.3855621814727783	0.5467531681060791
1.0	56690000.0	56700000.0	1.0	2.684964656829834	0.6856974959373474
1.0	56700000.0	56710000.0	6.0	2.279479503631592	0.5003194808959961
1.0	56830000.0	56840000.0	2.0	1.7242902517318726	0.4656767249107361
1.0	56880000.0	56890000.0	2.0	2.564408779144287	0.6333730816841125
1.0	57000000.0	57010000.0	3.0	3.3125853538513184	0.9312009811401367
1.0	57020000.0	57030000.0	6.0	2.8121941089630127	0.7393712401390076
1.0	57060000.0	57070000.0	0.0	2.598482608795166	0.6480441093444824
1.0	57170000.0	57180000.0	6.0	2.438729763031006	0.5759260058403015
1.0	57200000.0	57210000.0	4.0	2.6325066089630127	0.6626076102256775
1.0	57240000.0	57250000.0	1.0	2.6531660556793213	0.6723877191543579
1.0	57280000.0	57290000.0	1.0	2.684297561645508	0.6867246627807617
1.0	57290000.0	57300000.0	2.0	2.6209139823913574	0.6583214998245239
1.0	57330000.0	57340000.0	0.0	2.5509774684906006	0.6251094937324524
1.0	57340000.0	57350000.0	3.0	2.5502119064331055	0.6261621713638306
1.0	57530000.0	57540000.0	5.0	2.9316465854644775	0.7890667915344238
1.0	57570000.0	57580000.0	2.0	3.2867279052734375	0.9252764582633972
1.0	57620000.0	57630000.0	3.0	3.5132622718811035	1.0026370286941528
1.0	57650000.0	57660000.0	1.0	3.384143352508545	0.9638725519180298
1.0	57670000.0	57680000.0	6.0	3.2352395057678223	0.9065428972244263
1.0	57750000.0	57760000.0	2.0	3.2060017585754395	0.8980873823165894
1.0	57910000.0	57920000.0	3.0	3.2872490882873535	0.9373742341995239
1.0	57920000.0	57930000.0	4.0	3.1683101654052734	0.8923119306564331
1.0	57960000.0	57970000.0	2.0	3.3415184020996094	0.9568028450012207
1.0	57970000.0	57980000.0	1.0	3.3805885314941406	0.9709063768386841
1.0	58000000.0	58010000.0	4.0	3.1867034435272217	0.9037390947341919
1.0	58040000.0	58050000.0	6.0	2.7165746688842773	0.6997013688087463
1.0	58100000.0	58110000.0	6.0	2.889253854751587	0.7840920686721802
1.0	58130000.0	58140000.0	2.0	3.14617657661438	0.8848430514335632
1.0	58210000.0	58220000.0	5.0	3.037696361541748	0.8430992960929871
1.0	58420000.0	58430000.0	1.0	3.1704821586608887	0.8961250185966492
1.0	58510000.0	58520000.0	3.0	2.771878242492676	0.7300947904586792
1.0	58540000.0	58550000.0	4.0	2.939725637435913	0.8009088635444641
1.0	58550000.0	58560000.0	0.0	2.787301540374756	0.7334650754928589
1.0	58580000.0	58590000.0	3.0	2.689082384109497	0.700583815574646
1.0	58610000.0	58620000.0	0.0	2.8325388431549072	0.7494271993637085
1.0	58720000.0	58730000.0	0.0	2.728178024291992	0.70738285779953
1.0	58890000.0	58900000.0	0.0	2.501340866088867	0.6045016050338745
1.0	58910000.0	58920000.0	4.0	2.593292713165283	0.645423412322998
1.0	58940000.0	58950000.0	3.0	2.54439115524292	0.6242020130157471
1.0	59060000.0	59070000.0	2.0	2.7198033332824707	0.7010563611984253
1.0	59120000.0	59130000.0	4.0	2.6315362453460693	0.662964403629303
1.0	59220000.0	59230000.0	1.0	2.4729301929473877	0.5905992984771729
1.0	59250000.0	59260000.0	5.0	2.5573062896728516	0.6353999972343445
1.0	59290000.0	59300000.0	1.0	2.413383722305298	0.5641235113143921
1.0	59350000.0	59360000.0	0.0	2.301441192626953	0.5123106241226196
1.0	59440000.0	59450000.0	1.0	2.020272731781006	0.3769569993019104
1.0	59480000.0	59490000.0	0.0	2.2420291900634766	0.48351001739501953
1.0	59540000.0	59550000.0	4.0	2.380526304244995	0.5491858720779419
1.0	59600000.0	59610000.0	2.0	2.8016748428344727	0.7360538244247437
1.0	59620000.0	59630000.0	3.0	2.7985198497772217	0.734683632850647
1.0	59650000.0	59660000.0	5.0	2.6651878356933594	0.6776125431060791
1.0	59680000.0	59690000.0	3.0	2.6777472496032715	0.6832482814788818
1.0	59760000.0	59770000.0	2.0	2.691793203353882	0.692520260810852
1.0	59780000.0	59790000.0	2.0	2.8664135932922363	0.7635971307754517
1.0	59950000.0	59960000.0	6.0	3.021243095397949	0.8248085975646973
1.0	60120000.0	60130000.0	5.0	2.554025650024414	0.6283484697341919
1.0	60160000.0	60170000.0	4.0	2.7635440826416016	0.7201975584030151
1.0	60180000.0	60190000.0	3.0	2.763888359069824	0.7201644778251648
1.0	60260000.0	60270000.0	4.0	2.8377158641815186	0.7509215474128723
1.0	60270000.0	60280000.0	1.0	2.910788059234619	0.7808626294136047
1.0	60290000.0	60300000.0	4.0	2.8731179237365723	0.7654751539230347
1.0	60300000.0	60310000.0	1.0	2.8442578315734863	0.7537687420845032
1.0	60310000.0	60320000.0	3.0	2.9211254119873047	0.7849124073982239
1.0	60330000.0	60340000.0	4.0	2.9535505771636963	0.7979409694671631
1.0	60420000.0	60430000.0	4.0	3.0584189891815186	0.84125155210495
1.0	60470000.0	60480000.0	5.0	3.1565418243408203	0.8785910606384277
1.0	60580000.0	60590000.0	4.0	3.07435941696167	0.8494381904602051
1.0	60600000.0	60610000.0	3.0	3.187854766845703	0.8923745155334473
1.0	60710000.0	60720000.0	3.0	3.4177424907684326	0.9787961840629578
1.0	60740000.0	60750000.0	2.0	3.3220551013946533	0.937173068523407
1.0	60790000.0	60800000.0	0.0	3.2177135944366455	0.9111484289169312
1.0	61050000.0	61060000.0	1.0	3.5431675910949707	1.0197861194610596
1.0	61100000.0	61110000.0	2.0	2.634845733642578	0.6590114831924438
1.0	61160000.0	61170000.0	3.0	2.6912906169891357	0.6887162923812866
1.0	61220000.0	61230000.0	1.0	2.81679105758667	0.7440327405929565
1.0	61340000.0	61350000.0	1.0	2.642228603363037	0.6674466133117676
1.0	61400000.0	61410000.0	3.0	2.6708948612213135	0.6805799007415771
1.0	61420000.0	61430000.0	3.0	2.6020426750183105	0.6504247188568115
1.0	61510000.0	61520000.0	4.0	2.720951795578003	0.7032126188278198
1.0	61540000.0	61550000.0	0.0	3.3054842948913574	0.9313277006149292
1.0	61610000.0	61620000.0	2.0	2.892364501953125	0.7738489508628845
1.0	61620000.0	61630000.0	1.0	2.854412794113159	0.758259117603302
1.0	61640000.0	61650000.0	4.0	2.8855762481689453	0.77093905210495
1.0	61690000.0	61700000.0	2.0	3.252546787261963	0.9100988507270813
1.0	61700000.0	61710000.0	4.0	2.9699959754943848	0.8047804832458496
1.0	61710000.0	61720000.0	5.0	3.062828540802002	0.8405061960220337
1.0	61740000.0	61750000.0	3.0	3.0788321495056152	0.8466043472290039
1.0	61850000.0	61860000.0	3.0	2.9873123168945312	0.8111913800239563
1.0	61860000.0	61870000.0	4.0	2.9770102500915527	0.8072948455810547
1.0	61870000.0	61880000.0	2.0	2.8953490257263184	0.7744635939598083
1.0	61920000.0	61930000.0	4.0	2.7170021533966064	0.7005969882011414
1.0	61970000.0	61980000.0	2.0	2.6527724266052246	0.6721530556678772
1.0	62000000.0	62010000.0	0.0	2.754157543182373	0.7157201170921326
1.0	62110000.0	62120000.0	1.0	2.6838533878326416	0.6855422854423523
1.0	62130000.0	62140000.0	1.0	2.6657795906066895	0.6782422065734863
1.0	62210000.0	62220000.0	6.0	3.0191733837127686	0.8236743211746216
1.0	62290000.0	62300000.0	1.0	3.1125988960266113	0.8594233393669128
1.0	62310000.0	62320000.0	5.0	2.9456379413604736	0.7953150868415833
1.0	62380000.0	62390000.0	3.0	2.851963758468628	0.7571346163749695
1.0	62420000.0	62430000.0	2.0	2.7679193019866943	0.7218616604804993
1.0	62440000.0	62450000.0	6.0	2.6911182403564453	0.6891177892684937
1.0	62480000.0	62490000.0	5.0	2.6993465423583984	0.6925547122955322
1.0	62540000.0	62550000.0	2.0	2.6471972465515137	0.6700763702392578
1.0	62580000.0	62590000.0	1.0	2.5445590019226074	0.6244515180587769
1.0	62590000.0	62600000.0	1.0	2.6130993366241455	0.6550248861312866
1.0	62670000.0	62680000.0	3.0	2.693885326385498	0.6900134682655334
1.0	62750000.0	62760000.0	4.0	2.586359739303589	0.6430102586746216
1.0	62940000.0	62950000.0	2.0	2.5236082077026367	0.6147829294204712
1.0	63010000.0	63020000.0	2.0	2.571410655975342	0.6360507011413574
1.0	63020000.0	63030000.0	4.0	2.604130506515503	0.6507006883621216
1.0	63040000.0	63050000.0	3.0	2.4988057613372803	0.603441059589386
1.0	63060000.0	63070000.0	5.0	2.8631441593170166	0.7618346810340881
1.0	63080000.0	63090000.0	2.0	2.6340484619140625	0.6639533042907715
1.0	63130000.0	63140000.0	1.0	2.4462838172912598	0.5795308351516724
1.0	63370000.0	63380000.0	1.0	2.8540096282958984	0.7575844526290894
1.0	63520000.0	63530000.0	2.0	3.0523228645324707	0.8441296815872192
1.0	63600000.0	63610000.0	3.0	2.8747401237487793	0.7678735256195068
1.0	63630000.0	63640000.0	3.0	2.941880464553833	0.7998353242874146
1.0	63690000.0	63700000.0	5.0	3.2099571228027344	0.9073494076728821
1.0	63780000.0	63790000.0	2.0	2.9017486572265625	0.7790940999984741
1.0	63800000.0	63810000.0	2.0	2.8607125282287598	0.7603718042373657
1.0	63890000.0	63900000.0	3.0	2.794334650039673	0.7327641248703003
1.0	63920000.0	63930000.0	4.0	2.86289119720459	0.762570858001709
1.0	63970000.0	63980000.0	1.0	2.390106678009033	0.5531960725784302
1.0	64010000.0	64020000.0	2.0	2.531536102294922	0.6183503866195679
1.0	64020000.0	64030000.0	3.0	2.456080913543701	0.5841376781463623
1.0	64090000.0	64100000.0	1.0	2.6249778270721436	0.6600986123085022
1.0	64220000.0	64230000.0	0.0	2.5609872341156006	0.6310003399848938
1.0	64300000.0	64310000.0	7.0	2.4067721366882324	0.5611515641212463
1.0	64340000.0	64350000.0	0.0	2.8124687671661377	0.7404568791389465
1.0	64440000.0	64450000.0	2.0	2.8887648582458496	0.7717669010162354
1.0	64510000.0	64520000.0	5.0	2.7878215312957764	0.7300397753715515
1.0	64520000.0	64530000.0	3.0	3.1744048595428467	0.8937946557998657
1.0	64540000.0	64550000.0	3.0	2.8925604820251465	0.7790163159370422
1.0	64570000.0	64580000.0	4.0	2.847320079803467	0.7550287246704102
1.0	64590000.0	64600000.0	0.0	2.905601978302002	0.7823460102081299
1.0	64600000.0	64610000.0	3.0	2.714148759841919	0.6989122629165649
1.0	64640000.0	64650000.0	2.0	2.6888504028320312	0.6877840161323547
1.0	64720000.0	64730000.0	1.0	2.9127044677734375	0.7882665991783142
1.0	64730000.0	64740000.0	6.0	2.6317687034606934	0.6627246141433716
1.0	64750000.0	64760000.0	4.0	2.598003387451172	0.6528732776641846
1.0	64780000.0	64790000.0	4.0	2.5703072547912598	0.6381219029426575
1.0	64830000.0	64840000.0	1.0	2.5352842807769775	0.6195076704025269
1.0	64930000.0	64940000.0	4.0	2.390160083770752	0.5562361478805542
1.0	65020000.0	65030000.0	1.0	2.8062126636505127	0.7377190589904785
1.0	65050000.0	65060000.0	2.0	2.6772561073303223	0.682667076587677
1.0	65070000.0	65080000.0	5.0	2.7694811820983887	0.7225570678710938
1.0	65080000.0	65090000.0	3.0	2.7933881282806396	0.7324548959732056
1.0	65100000.0	65110000.0	2.0	2.8100478649139404	0.7393791675567627
1.0	65200000.0	65210000.0	3.0	2.5529377460479736	0.6278096437454224
1.0	65290000.0	65300000.0	4.0	2.6564126014709473	0.6739200949668884
1.0	65320000.0	65330000.0	3.0	2.639618158340454	0.6665459871292114
1.0	65350000.0	65360000.0	5.0	2.7453324794769287	0.7125290632247925
1.0	65380000.0	65390000.0	2.0	2.786304235458374	0.7301141023635864
1.0	65400000.0	65410000.0	2.0	2.897209882736206	0.775559663772583
1.0	65430000.0	65440000.0	0.0	2.740370512008667	0.7144322991371155
1.0	65440000.0	65450000.0	2.0	2.622328519821167	0.6595800518989563
1.0	65450000.0	65460000.0	3.0	2.5233445167541504	0.6148673295974731
1.0	65460000.0	65470000.0	4.0	2.5611212253570557	0.6319383382797241
1.0	65570000.0	65580000.0	5.0	2.9292168617248535	0.7883530259132385
1.0	65630000.0	65640000.0	6.0	2.942579984664917	0.793893039226532
1.0	65710000.0	65720000.0	2.0	3.079678773880005	0.8466628193855286
1.0	65780000.0	65790000.0	4.0	2.77190899848938	0.723380982875824
1.0	65930000.0	65940000.0	3.0	2.73429012298584	0.7079154253005981
1.0	65970000.0	65980000.0	1.0	2.5095179080963135	0.6049702763557434
1.0	66030000.0	66040000.0	3.0	2.147754192352295	0.4347848892211914
1.0	66060000.0	66070000.0	2.0	2.3586225509643555	0.537537157535553
1.0	66130000.0	66140000.0	2.0	2.4943184852600098	0.6025270819664001
1.0	66140000.0	66150000.0	2.0	2.2830867767333984	0.5011633038520813
1.0	66160000.0	66170000.0	5.0	2.5443758964538574	0.6231733560562134
1.0	66170000.0	66180000.0	1.0	2.726560592651367	0.7039748430252075
1.0	66220000.0	66230000.0	6.0	2.8667097091674805	0.7628376483917236
1.0	66250000.0	66260000.0	3.0	3.4025778770446777	0.9746001362800598
1.0	66270000.0	66280000.0	3.0	3.1478190422058105	0.8783464431762695
1.0	66320000.0	66330000.0	4.0	3.4283008575439453	0.9893902540206909
1.0	66370000.0	66380000.0	3.0	3.8571503162384033	1.1084473133087158
1.0	66410000.0	66420000.0	5.0	3.498648166656494	1.0055832862854004
1.0	66450000.0	66460000.0	2.0	3.713721513748169	1.0698612928390503
1.0	66460000.0	66470000.0	3.0	3.3748416900634766	0.9562087059020996
1.0	66490000.0	66500000.0	2.0	3.4424965381622314	0.989190399646759
1.0	66540000.0	66550000.0	3.0	3.551614761352539	1.0212076902389526
1.0	66590000.0	66600000.0	3.0	3.297950029373169	0.9354273080825806
1.0	66620000.0	66630000.0	4.0	3.6968894004821777	1.0653517246246338
1.0	66730000.0	66740000.0	3.0	2.990121364593506	0.8122444152832031
1.0	66740000.0	66750000.0	3.0	2.671268939971924	0.6807312965393066
1.0	66780000.0	66790000.0	2.0	2.905406951904297	0.7787659764289856
1.0	66820000.0	66830000.0	3.0	3.1830050945281982	0.8901979327201843
1.0	66850000.0	66860000.0	2.0	2.973384380340576	0.818825900554657
1.0	66900000.0	66910000.0	6.0	2.717036008834839	0.7048822045326233
1.0	66920000.0	66930000.0	3.0	3.097043514251709	0.8687566518783569
1.0	67030000.0	67040000.0	3.0	3.2575016021728516	0.9285268783569336
1.0	67080000.0	67090000.0	4.0	3.2709622383117676	0.9316532015800476
1.0	67170000.0	67180000.0	4.0	3.1004772186279297	0.8565616607666016
1.0	67210000.0	67220000.0	2.0	2.596628427505493	0.6468387842178345
1.0	67270000.0	67280000.0	2.0	2.655333995819092	0.6772643327713013
1.0	67280000.0	67290000.0	1.0	2.4237473011016846	0.5671261548995972
1.0	67380000.0	67390000.0	3.0	2.516711711883545	0.6117377877235413
1.0	67400000.0	67410000.0	5.0	2.836106538772583	0.7506266236305237
1.0	67490000.0	67500000.0	5.0	2.574815511703491	0.6376832127571106
1.0	67500000.0	67510000.0	1.0	2.748433828353882	0.7135485410690308
1.0	67550000.0	67560000.0	3.0	2.6712393760681152	0.6799870729446411
1.0	67570000.0	67580000.0	3.0	2.697094440460205	0.6912656426429749
1.0	67750000.0	67760000.0	4.0	2.728902578353882	0.705676794052124
1.0	67770000.0	67780000.0	3.0	2.6829984188079834	0.6853813529014587
1.0	67790000.0	67800000.0	0.0	2.514371395111084	0.6104574799537659
1.0	67810000.0	67820000.0	2.0	2.464632511138916	0.5878020524978638
1.0	67840000.0	67850000.0	4.0	2.392106533050537	0.5544639825820923
1.0	67880000.0	67890000.0	0.0	2.6949667930603027	0.6905368566513062
1.0	68000000.0	68010000.0	3.0	2.5695557594299316	0.6359235048294067
1.0	68060000.0	68070000.0	2.0	2.487279176712036	0.5980812311172485
1.0	68170000.0	68180000.0	2.0	2.481976270675659	0.5962732434272766
1.0	68290000.0	68300000.0	2.0	3.183568239212036	0.8874176144599915
1.0	68310000.0	68320000.0	2.0	2.6383612155914307	0.6657804250717163
1.0	68330000.0	68340000.0	3.0	2.706897020339966	0.6955540180206299
1.0	68450000.0	68460000.0	3.0	2.784395933151245	0.7367235422134399
1.0	68470000.0	68480000.0	2.0	2.4613888263702393	0.5858654975891113
1.0	68530000.0	68540000.0	0.0	2.8422045707702637	0.7627833485603333
1.0	68540000.0	68550000.0	5.0	2.592520236968994	0.6495348215103149
1.0	68560000.0	68570000.0	1.0	2.5185112953186035	0.6122289896011353
1.0	68630000.0	68640000.0	2.0	2.612945795059204	0.6546037197113037
1.0	68660000.0	68670000.0	3.0	2.734349489212036	0.7075880169868469
1.0	68710000.0	68720000.0	6.0	2.6372036933898926	0.675316572189331
1.0	68730000.0	68740000.0	4.0	2.768679141998291	0.7341412305831909
1.0	68980000.0	68990000.0	1.0	3.5408527851104736	1.02507483959198
1.0	69010000.0	69020000.0	5.0	3.639716386795044	1.0480213165283203
1.0	69050000.0	69060000.0	4.0	3.4623541831970215	0.9975631833076477
1.0	69060000.0	69070000.0	3.0	3.8068461418151855	1.09938645362854
1.0	69160000.0	69170000.0	9.0	3.355466365814209	0.955361545085907
1.0	69290000.0	69300000.0	3.0	3.7019717693328857	1.0627241134643555
1.0	69330000.0	69340000.0	4.0	3.9284615516662598	1.1275708675384521
1.0	69350000.0	69360000.0	6.0	3.443866729736328	0.9853343963623047
1.0	69380000.0	69390000.0	2.0	3.571547031402588	1.0267666578292847
1.0	69390000.0	69400000.0	3.0	2.5747475624084473	0.6532871723175049
1.0	69460000.0	69470000.0	5.0	2.737950325012207	0.7162750363349915
1.0	69610000.0	69620000.0	6.0	3.1389758586883545	0.8774464726448059
1.0	69710000.0	69720000.0	4.0	3.3484768867492676	0.9536851048469543
1.0	69720000.0	69730000.0	4.0	3.0968151092529297	0.8634401559829712
1.0	69840000.0	69850000.0	3.0	3.273563861846924	0.9275169372558594
1.0	69860000.0	69870000.0	2.0	3.2452149391174316	0.9177969694137573
1.0	69900000.0	69910000.0	1.0	3.1052069664001465	0.8658658862113953
1.0	69920000.0	69930000.0	5.0	2.832256317138672	0.7575207948684692
1.0	69950000.0	69960000.0	2.0	3.015162944793701	0.8325691223144531
1.0	69960000.0	69970000.0	2.0	2.98846697807312	0.8217726945877075
1.0	69990000.0	70000000.0	1.0	2.783959150314331	0.7366065382957458
1.0	70000000.0	70010000.0	0.0	2.79472017288208	0.7451710104942322
1.0	70070000.0	70080000.0	5.0	2.5682880878448486	0.6400817036628723
1.0	70100000.0	70110000.0	3.0	2.745032787322998	0.7180522680282593
1.0	70110000.0	70120000.0	3.0	2.857851505279541	0.7706474661827087
1.0	70190000.0	70200000.0	2.0	3.294719696044922	0.9414633512496948
1.0	70210000.0	70220000.0	5.0	3.1778836250305176	0.8986196517944336
1.0	70220000.0	70230000.0	7.0	3.324535846710205	0.9488672018051147
1.0	70230000.0	70240000.0	1.0	3.2975125312805176	0.9428654909133911
1.0	70320000.0	70330000.0	5.0	2.613239049911499	0.6650639772415161
1.0	70340000.0	70350000.0	3.0	3.069929838180542	0.8521091341972351
1.0	70360000.0	70370000.0	4.0	3.434046983718872	0.984917163848877
1.0	70390000.0	70400000.0	1.0	2.4290976524353027	0.5808955430984497
1.0	70410000.0	70420000.0	3.0	3.0686326026916504	0.8547471761703491
1.0	70690000.0	70700000.0	2.0	3.3373184204101562	0.9396127462387085
1.0	70790000.0	70800000.0	3.0	2.8150696754455566	0.7415879964828491
1.0	70850000.0	70860000.0	4.0	2.852064609527588	0.7567043900489807
1.0	70860000.0	70870000.0	4.0	2.8569445610046387	0.7586842775344849
1.0	70870000.0	70880000.0	4.0	2.7552616596221924	0.7239829301834106
1.0	70900000.0	70910000.0	6.0	2.6026535034179688	0.650673508644104
1.0	70940000.0	70950000.0	3.0	2.915550708770752	0.7889439463615417
1.0	70980000.0	70990000.0	3.0	2.8735480308532715	0.7701370120048523
1.0	71020000.0	71030000.0	2.0	3.2954325675964355	0.9384724497795105
1.0	71030000.0	71040000.0	8.0	3.057360887527466	0.8504554629325867
1.0	71100000.0	71110000.0	5.0	3.0277597904205322	0.8417403101921082
1.0	71140000.0	71150000.0	3.0	3.0635204315185547	0.8514407277107239
1.0	71160000.0	71170000.0	6.0	3.205716609954834	0.9062970876693726
1.0	71170000.0	71180000.0	3.0	3.273120403289795	0.9271825551986694
1.0	71300000.0	71310000.0	3.0	3.5985724925994873	1.0400018692016602
1.0	71350000.0	71360000.0	3.0	3.3475565910339355	0.955389678478241
1.0	71430000.0	71440000.0	4.0	2.923823356628418	0.8011592626571655
1.0	71460000.0	71470000.0	1.0	2.9913809299468994	0.8223369717597961
1.0	71520000.0	71530000.0	4.0	2.537093162536621	0.6193995475769043
1.0	71760000.0	71770000.0	1.0	2.7958061695098877	0.7412654757499695
1.0	71810000.0	71820000.0	1.0	2.8123016357421875	0.7472091913223267
1.0	71840000.0	71850000.0	4.0	2.56400203704834	0.6358098983764648
1.0	71860000.0	71870000.0	2.0	2.651017665863037	0.6780425310134888
1.0	71950000.0	71960000.0	3.0	2.410731554031372	0.5659228563308716
1.0	72010000.0	72020000.0	3.0	2.7702157497406006	0.7308448553085327
1.0	72090000.0	72100000.0	3.0	2.9821298122406006	0.8192093968391418
1.0	72120000.0	72130000.0	3.0	3.020730972290039	0.835545539855957
1.0	72130000.0	72140000.0	4.0	3.067958116531372	0.8524228930473328
1.0	72140000.0	72150000.0	4.0	3.16463303565979	0.8878655433654785
1.0	72190000.0	72200000.0	3.0	3.5167040824890137	1.012378215789795
1.0	72210000.0	72220000.0	2.0	3.612260103225708	1.0412594079971313
1.0	72220000.0	72230000.0	3.0	3.678755521774292	1.0615092515945435
1.0	72260000.0	72270000.0	4.0	3.476001739501953	1.0001038312911987
1.0	72280000.0	72290000.0	6.0	3.503788709640503	1.0066514015197754
1.0	72310000.0	72320000.0	5.0	3.386260509490967	0.9666433334350586
1.0	72450000.0	72460000.0	9.0	3.403470277786255	0.9779672622680664
1.0	72480000.0	72490000.0	3.0	3.5569546222686768	1.0250130891799927
1.0	72650000.0	72660000.0	4.0	3.3041396141052246	0.9426353573799133
1.0	72710000.0	72720000.0	6.0	3.1416831016540527	0.8808473348617554
1.0	72750000.0	72760000.0	2.0	2.786677360534668	0.742628812789917
1.0	72800000.0	72810000.0	2.0	2.0798637866973877	0.40550240874290466
1.0	72910000.0	72920000.0	2.0	3.7255141735076904	1.0723302364349365
1.0	72970000.0	72980000.0	0.0	3.803187847137451	1.0981091260910034
1.0	72980000.0	72990000.0	3.0	3.5324325561523438	1.020382046699524
1.0	73030000.0	73040000.0	3.0	3.7447376251220703	1.084799885749817
1.0	73070000.0	73080000.0	3.0	3.821728229522705	1.1036124229431152
1.0	73080000.0	73090000.0	3.0	3.71130633354187	1.0729858875274658
1.0	73150000.0	73160000.0	1.0	4.949981689453125	1.3126989603042603
1.0	73180000.0	73190000.0	3.0	4.81959867477417	1.2970616817474365
1.0	73220000.0	73230000.0	8.0	4.534729957580566	1.2531698942184448
1.0	73230000.0	73240000.0	5.0	4.654333114624023	1.2743767499923706
1.0	73260000.0	73270000.0	4.0	5.188413143157959	1.3379347324371338
1.0	73470000.0	73480000.0	7.0	5.760262966156006	1.376805305480957
1.0	73480000.0	73490000.0	3.0	5.267210483551025	1.348787546157837
1.0	73500000.0	73510000.0	4.0	5.629323482513428	1.3737484216690063
1.0	73510000.0	73520000.0	6.0	5.964414596557617	1.3843833208084106
1.0	73530000.0	73540000.0	5.0	5.713309288024902	1.3780421018600464
1.0	73620000.0	73630000.0	4.0	6.31204891204834	1.3891011476516724
1.0	73640000.0	73650000.0	5.0	6.4764814376831055	1.387057900428772
1.0	73760000.0	73770000.0	7.0	6.523336887359619	1.387040376663208
1.0	73780000.0	73790000.0	9.0	6.177350997924805	1.3895889520645142
1.0	73850000.0	73860000.0	8.0	6.071518898010254	1.3865101337432861
1.0	73860000.0	73870000.0	5.0	6.070058822631836	1.3869267702102661
1.0	73870000.0	73880000.0	3.0	6.0625410079956055	1.3870594501495361
1.0	73900000.0	73910000.0	1.0	6.171510219573975	1.388124704360962
1.0	73910000.0	73920000.0	5.0	5.343788146972656	1.354978322982788
1.0	74080000.0	74090000.0	7.0	4.920409202575684	1.309740662574768
1.0	74090000.0	74100000.0	6.0	5.060431480407715	1.3258378505706787
1.0	74200000.0	74210000.0	4.0	4.9859442710876465	1.317065715789795
1.0	74230000.0	74240000.0	4.0	4.716367721557617	1.2832868099212646
1.0	74300000.0	74310000.0	4.0	4.483328819274902	1.2506182193756104
1.0	74390000.0	74400000.0	3.0	4.04457950592041	1.1583387851715088
1.0	74400000.0	74410000.0	6.0	3.936681032180786	1.1298673152923584
1.0	74410000.0	74420000.0	1.0	4.192539215087891	1.1883184909820557
1.0	74430000.0	74440000.0	1.0	4.018057346343994	1.1502747535705566
1.0	74470000.0	74480000.0	5.0	3.3209195137023926	0.9491065740585327
1.0	74580000.0	74590000.0	3.0	2.876650094985962	0.7764397859573364
1.0	74620000.0	74630000.0	2.0	3.0359179973602295	0.8387798070907593
1.0	74640000.0	74650000.0	3.0	3.0127501487731934	0.8362962603569031
1.0	74670000.0	74680000.0	4.0	2.7683916091918945	0.7266323566436768
1.0	74680000.0	74690000.0	4.0	2.870558738708496	0.7794276475906372
1.0	74780000.0	74790000.0	1.0	2.9822185039520264	0.8255420923233032
1.0	74880000.0	74890000.0	3.0	3.245623826980591	0.9221445918083191
1.0	74890000.0	74900000.0	3.0	3.222965717315674	0.9122654795646667
1.0	74950000.0	74960000.0	3.0	3.378931760787964	0.9677871465682983
1.0	75090000.0	75100000.0	3.0	3.5639991760253906	1.0314745903015137
1.0	75440000.0	75450000.0	4.0	4.646822929382324	1.2734687328338623
1.0	75540000.0	75550000.0	4.0	3.5853583812713623	1.0334770679473877
1.0	75560000.0	75570000.0	1.0	3.6599743366241455	1.0594608783721924
1.0	75600000.0	75610000.0	2.0	3.4775290489196777	0.9852261543273926
1.0	75680000.0	75690000.0	6.0	3.571936845779419	1.0335071086883545
1.0	75750000.0	75760000.0	6.0	3.937704563140869	1.1344597339630127
1.0	75780000.0	75790000.0	3.0	4.058625221252441	1.1635154485702515
1.0	75800000.0	75810000.0	4.0	3.6576340198516846	1.05409836769104
1.0	75860000.0	75870000.0	2.0	3.1725387573242188	0.8975152969360352
1.0	75930000.0	75940000.0	1.0	3.1587307453155518	0.8898205757141113
1.0	75960000.0	75970000.0	2.0	3.108290433883667	0.872167706489563
1.0	75980000.0	75990000.0	1.0	3.214372158050537	0.9035820960998535
1.0	76020000.0	76030000.0	3.0	2.8912272453308105	0.7780833840370178
1.0	76030000.0	76040000.0	8.0	2.860919237136841	0.7622395157814026
1.0	76180000.0	76190000.0	3.0	3.0128731727600098	0.8210712671279907
1.0	76190000.0	76200000.0	7.0	2.9040112495422363	0.780053973197937
1.0	76200000.0	76210000.0	9.0	2.7513442039489746	0.7146649956703186
1.0	76210000.0	76220000.0	4.0	2.813443899154663	0.7409006357192993
1.0	76220000.0	76230000.0	1.0	2.8116297721862793	0.7401824593544006
1.0	76230000.0	76240000.0	4.0	2.814835786819458	0.7414232492446899
1.0	76330000.0	76340000.0	2.0	2.8844234943389893	0.7768373489379883
1.0	76440000.0	76450000.0	6.0	3.253664493560791	0.9215863943099976
1.0	76500000.0	76510000.0	3.0	3.0649352073669434	0.8412414789199829
1.0	76530000.0	76540000.0	3.0	3.1260437965393066	0.8697568774223328
1.0	76570000.0	76580000.0	3.0	2.5942323207855225	0.6455934643745422
1.0	76590000.0	76600000.0	5.0	2.9648468494415283	0.802872359752655
1.0	76660000.0	76670000.0	2.0	3.1168670654296875	0.8724338412284851
1.0	76670000.0	76680000.0	6.0	3.126417636871338	0.8812814950942993
1.0	76750000.0	76760000.0	0.0	3.1810224056243896	0.8930657505989075
1.0	76790000.0	76800000.0	3.0	3.174863338470459	0.8910633325576782
1.0	76850000.0	76860000.0	5.0	3.111811399459839	0.8648516535758972
1.0	76870000.0	76880000.0	4.0	3.2794597148895264	0.9361494779586792
1.0	76940000.0	76950000.0	2.0	3.2562549114227295	0.926385223865509
1.0	76980000.0	76990000.0	2.0	3.5308423042297363	1.0201570987701416
1.0	77000000.0	77010000.0	11.0	3.10530948638916	0.8714570999145508
1.0	77020000.0	77030000.0	6.0	3.4702541828155518	1.0032918453216553
1.0	77030000.0	77040000.0	2.0	3.5186455249786377	1.0169706344604492
1.0	77050000.0	77060000.0	6.0	3.369340419769287	0.9590474963188171
1.0	77070000.0	77080000.0	5.0	3.639988660812378	1.049321174621582
1.0	77130000.0	77140000.0	2.0	3.2998223304748535	0.9327965974807739
1.0	77210000.0	77220000.0	3.0	4.08733606338501	1.1686235666275024
1.0	77290000.0	77300000.0	4.0	3.877462863922119	1.118882179260254
1.0	77300000.0	77310000.0	4.0	3.9170944690704346	1.1288970708847046
1.0	77510000.0	77520000.0	2.0	3.444298267364502	0.9864205121994019
1.0	77540000.0	77550000.0	5.0	3.071420192718506	0.8470176458358765
1.0	77560000.0	77570000.0	6.0	2.896618366241455	0.7827378511428833
1.0	77670000.0	77680000.0	0.0	2.4689478874206543	0.5894237756729126
1.0	77720000.0	77730000.0	1.0	2.64823579788208	0.6794403791427612
1.0	77740000.0	77750000.0	0.0	2.7405691146850586	0.7100576162338257
1.0	77770000.0	77780000.0	4.0	2.600752353668213	0.6538984775543213
1.0	77840000.0	77850000.0	4.0	2.8484554290771484	0.7578588724136353
1.0	77910000.0	77920000.0	1.0	3.1394999027252197	0.8741202354431152
1.0	77950000.0	77960000.0	1.0	3.0099968910217285	0.8207507133483887
1.0	78010000.0	78020000.0	5.0	2.7385482788085938	0.7093057632446289
1.0	78020000.0	78030000.0	2.0	2.871551036834717	0.7650756239891052
1.0	78040000.0	78050000.0	3.0	2.873535633087158	0.7657325267791748
1.0	78120000.0	78130000.0	5.0	2.722227096557617	0.7023569345474243
1.0	78290000.0	78300000.0	2.0	2.6612679958343506	0.6762223839759827
1.0	78360000.0	78370000.0	3.0	2.4952340126037598	0.6022131443023682
1.0	78400000.0	78410000.0	5.0	2.8121185302734375	0.7405248880386353
1.0	78530000.0	78540000.0	10.0	2.8579092025756836	0.7593008279800415
1.0	78590000.0	78600000.0	3.0	2.9214043617248535	0.7849681973457336
1.0	78610000.0	78620000.0	5.0	2.777386426925659	0.7257956266403198
1.0	78700000.0	78710000.0	2.0	2.142204761505127	0.43543872237205505
1.0	78730000.0	78740000.0	0.0	2.2982840538024902	0.5098901987075806
1.0	78750000.0	78760000.0	2.0	2.400287628173828	0.5550604462623596
1.0	78860000.0	78870000.0	4.0	2.36110782623291	0.5351631045341492
1.0	79040000.0	79050000.0	2.0	2.825974464416504	0.7555692791938782
1.0	79110000.0	79120000.0	2.0	2.8344547748565674	0.7520004510879517
1.0	79120000.0	79130000.0	2.0	2.8296265602111816	0.7477697134017944
1.0	79270000.0	79280000.0	3.0	3.065737009048462	0.8556926846504211
1.0	79290000.0	79300000.0	4.0	3.5335068702697754	1.022295594215393
1.0	79380000.0	79390000.0	5.0	4.405684947967529	1.2326287031173706
1.0	79410000.0	79420000.0	2.0	4.389451026916504	1.2325986623764038
1.0	79430000.0	79440000.0	6.0	4.760483741760254	1.2888107299804688
1.0	79560000.0	79570000.0	5.0	4.747097969055176	1.2886385917663574
1.0	79570000.0	79580000.0	4.0	4.812521934509277	1.297666311264038
1.0	79710000.0	79720000.0	7.0	5.134667873382568	1.334342122077942
1.0	79820000.0	79830000.0	4.0	5.505794525146484	1.3655000925064087
1.0	79840000.0	79850000.0	5.0	5.067530155181885	1.3284149169921875
1.0	79900000.0	79910000.0	6.0	4.38681173324585	1.2266675233840942
1.0	79920000.0	79930000.0	5.0	4.0677032470703125	1.1589726209640503
1.0	80050000.0	80060000.0	4.0	3.628645658493042	1.0485384464263916
1.0	80070000.0	80080000.0	4.0	4.046334266662598	1.1550865173339844
1.0	80100000.0	80110000.0	2.0	3.2307753562927246	0.9119019508361816
1.0	80150000.0	80160000.0	3.0	3.8155810832977295	1.100327730178833
1.0	80220000.0	80230000.0	2.0	4.314567565917969	1.2166856527328491
1.0	80230000.0	80240000.0	2.0	4.479683876037598	1.2449883222579956
1.0	80270000.0	80280000.0	2.0	4.099623203277588	1.1680939197540283
1.0	80330000.0	80340000.0	4.0	4.208213806152344	1.1918870210647583
1.0	80340000.0	80350000.0	3.0	4.594703197479248	1.261631727218628
1.0	80410000.0	80420000.0	2.0	4.186497688293457	1.1861122846603394
1.0	80500000.0	80510000.0	3.0	3.749772548675537	1.077460527420044
1.0	80560000.0	80570000.0	5.0	3.85526967048645	1.1063343286514282
1.0	80610000.0	80620000.0	4.0	3.757791042327881	1.07865309715271
1.0	80710000.0	80720000.0	3.0	3.257573366165161	0.9186669588088989
1.0	80760000.0	80770000.0	3.0	3.257387638092041	0.9193898439407349
1.0	80790000.0	80800000.0	0.0	3.074054718017578	0.8518630862236023
1.0	80810000.0	80820000.0	0.0	3.13967227935791	0.8772295713424683
1.0	80830000.0	80840000.0	6.0	2.9390316009521484	0.7973065376281738
1.0	80880000.0	80890000.0	1.0	2.8530526161193848	0.7635965943336487
1.0	80920000.0	80930000.0	2.0	3.0954766273498535	0.8638391494750977
1.0	80940000.0	80950000.0	1.0	3.203577756881714	0.9000691175460815
1.0	80970000.0	80980000.0	2.0	3.236144542694092	0.9128812551498413
1.0	80980000.0	80990000.0	2.0	3.036836624145508	0.8364952802658081
1.0	81060000.0	81070000.0	5.0	3.6277976036071777	1.0399450063705444
1.0	81160000.0	81170000.0	3.0	2.746490240097046	0.7136974334716797
1.0	81180000.0	81190000.0	2.0	3.4535229206085205	0.9859555959701538
1.0	81220000.0	81230000.0	2.0	3.229780673980713	0.9104266166687012
1.0	81300000.0	81310000.0	2.0	3.5423178672790527	1.0146430730819702
1.0	81310000.0	81320000.0	2.0	3.402740001678467	0.9693799018859863
1.0	81320000.0	81330000.0	3.0	3.2562832832336426	0.919542670249939
1.0	81330000.0	81340000.0	3.0	3.197458505630493	0.9007322192192078
1.0	81480000.0	81490000.0	6.0	3.835768461227417	1.1017601490020752
1.0	81500000.0	81510000.0	2.0	3.8798553943634033	1.1170289516448975
1.0	81510000.0	81520000.0	10.0	3.6855201721191406	1.0622104406356812
1.0	81530000.0	81540000.0	3.0	4.07314395904541	1.1656744480133057
1.0	81700000.0	81710000.0	5.0	3.534806728363037	1.0171608924865723
1.0	81740000.0	81750000.0	4.0	3.96138072013855	1.134157419204712
1.0	81780000.0	81790000.0	7.0	3.8570263385772705	1.1106046438217163
1.0	81930000.0	81940000.0	3.0	3.9672980308532715	1.1385389566421509
1.0	82100000.0	82110000.0	3.0	3.412839412689209	0.9758123159408569
1.0	82130000.0	82140000.0	2.0	2.895031213760376	0.7831040620803833
1.0	82180000.0	82190000.0	5.0	2.8248324394226074	0.7531852722167969
1.0	82210000.0	82220000.0	2.0	2.9668643474578857	0.8140360713005066
1.0	82220000.0	82230000.0	3.0	2.820631742477417	0.7550584077835083
1.0	82260000.0	82270000.0	1.0	3.171365976333618	0.8864877820014954
1.0	82300000.0	82310000.0	2.0	2.8375916481018066	0.7577833533287048
1.0	82330000.0	82340000.0	2.0	2.986767292022705	0.8234449625015259
1.0	82360000.0	82370000.0	3.0	2.913405656814575	0.7933439016342163
1.0	82380000.0	82390000.0	1.0	3.229623317718506	0.9148079752922058
1.0	82430000.0	82440000.0	5.0	3.1547155380249023	0.884959876537323
1.0	82450000.0	82460000.0	4.0	3.2138257026672363	0.9115946888923645
1.0	82470000.0	82480000.0	6.0	3.2652618885040283	0.9263288378715515
1.0	82490000.0	82500000.0	1.0	3.6429660320281982	1.0530409812927246
1.0	82600000.0	82610000.0	0.0	3.2995314598083496	0.9454970359802246
1.0	82700000.0	82710000.0	3.0	4.2818098068237305	1.2055143117904663
1.0	82710000.0	82720000.0	1.0	3.2861714363098145	0.9226072430610657
1.0	82740000.0	82750000.0	4.0	4.252920627593994	1.204045295715332
1.0	82790000.0	82800000.0	2.0	3.8319790363311768	1.1067898273468018
1.0	82820000.0	82830000.0	3.0	3.968909740447998	1.1400766372680664
1.0	82950000.0	82960000.0	2.0	3.7478981018066406	1.0784809589385986
1.0	82970000.0	82980000.0	3.0	3.7304329872131348	1.0757923126220703
1.0	82990000.0	83000000.0	8.0	3.4287331104278564	0.9811629056930542
1.0	83000000.0	83010000.0	3.0	3.9074642658233643	1.120841145515442
1.0	83030000.0	83040000.0	4.0	3.863081455230713	1.1128559112548828
1.0	83120000.0	83130000.0	5.0	3.227597713470459	0.9155646562576294
1.0	83150000.0	83160000.0	2.0	3.6281871795654297	1.0416089296340942
1.0	83200000.0	83210000.0	1.0	3.945918321609497	1.1313751935958862
1.0	83240000.0	83250000.0	4.0	3.6655635833740234	1.0564744472503662
1.0	83250000.0	83260000.0	3.0	3.7133357524871826	1.072100043296814
1.0	83280000.0	83290000.0	5.0	3.5072124004364014	1.0131181478500366
1.0	83310000.0	83320000.0	3.0	3.534788131713867	1.0173797607421875
1.0	83350000.0	83360000.0	1.0	4.012942314147949	1.1483240127563477
1.0	83430000.0	83440000.0	3.0	3.6087584495544434	1.0427792072296143
1.0	83480000.0	83490000.0	2.0	3.4202332496643066	0.9836347699165344
1.0	83870000.0	83880000.0	1.0	1.4903055429458618	0.5044769644737244
1.0	83920000.0	83930000.0	1.0	1.7719480991363525	0.28424397110939026
1.0	83930000.0	83940000.0	1.0	1.8565309047698975	0.31150737404823303
1.0	83970000.0	83980000.0	4.0	2.365147352218628	0.5387319326400757
1.0	84140000.0	84150000.0	5.0	2.8382134437561035	0.7616540193557739
1.0	84160000.0	84170000.0	1.0	2.88637113571167	0.778257429599762
1.0	84220000.0	84230000.0	1.0	2.658320426940918	0.6760720610618591
1.0	84290000.0	84300000.0	0.0	2.284971237182617	0.5075336694717407
1.0	84300000.0	84310000.0	1.0	2.3264529705047607	0.5192645192146301
1.0	84310000.0	84320000.0	2.0	2.4417033195495605	0.5770139694213867
1.0	84340000.0	84350000.0	1.0	2.2821531295776367	0.5016276836395264
1.0	84390000.0	84400000.0	4.0	2.5055127143859863	0.6051928400993347
1.0	84450000.0	84460000.0	3.0	2.401096820831299	0.5596432685852051
1.0	84510000.0	84520000.0	0.0	2.186673641204834	0.4531639516353607
1.0	84560000.0	84570000.0	3.0	2.3929648399353027	0.5532469153404236
1.0	84570000.0	84580000.0	1.0	2.3423914909362793	0.5278663635253906
1.0	84610000.0	84620000.0	4.0	2.558337926864624	0.6305230259895325
1.0	84620000.0	84630000.0	2.0	2.6964199542999268	0.6910628080368042
1.0	84630000.0	84640000.0	3.0	2.66715145111084	0.6784319877624512
1.0	84740000.0	84750000.0	2.0	2.8487589359283447	0.7605152130126953
1.0	84800000.0	84810000.0	2.0	2.5726318359375	0.6361879706382751
1.0	84850000.0	84860000.0	3.0	2.7409310340881348	0.7147574424743652
1.0	84860000.0	84870000.0	1.0	2.761594295501709	0.7189897894859314
1.0	85030000.0	85040000.0	5.0	2.6150622367858887	0.6558722257614136
1.0	85060000.0	85070000.0	2.0	2.5876872539520264	0.6428426504135132
1.0	85080000.0	85090000.0	1.0	2.7085630893707275	0.6965495944023132
1.0	85300000.0	85310000.0	3.0	2.976558208465576	0.8068059682846069
1.0	85410000.0	85420000.0	2.0	3.061211109161377	0.8423978090286255
1.0	85490000.0	85500000.0	4.0	2.697153329849243	0.6912928819656372
1.0	85550000.0	85560000.0	2.0	2.8279201984405518	0.7495068311691284
1.0	85650000.0	85660000.0	2.0	2.1699001789093018	0.4502691328525543
1.0	85680000.0	85690000.0	3.0	2.6246132850646973	0.6602388620376587
1.0	85700000.0	85710000.0	1.0	2.7871739864349365	0.7298959493637085
1.0	85750000.0	85760000.0	4.0	2.8323566913604736	0.7486213445663452
1.0	85780000.0	85790000.0	3.0	3.126023530960083	0.871275782585144
1.0	85800000.0	85810000.0	6.0	3.008807420730591	0.8197017908096313
1.0	85860000.0	85870000.0	1.0	2.8783762454986572	0.76764976978302
1.0	85880000.0	85890000.0	5.0	2.7369625568389893	0.7084382772445679
1.0	85940000.0	85950000.0	3.0	2.5308804512023926	0.6179388761520386
1.0	86020000.0	86030000.0	2.0	2.715864896774292	0.6992910504341125
1.0	86070000.0	86080000.0	3.0	2.815964460372925	0.7421544790267944
1.0	86100000.0	86110000.0	4.0	2.402975559234619	0.5593916773796082
1.0	86130000.0	86140000.0	1.0	2.7542879581451416	0.7163547873497009
1.0	86140000.0	86150000.0	4.0	2.711174249649048	0.6978247761726379
1.0	86150000.0	86160000.0	3.0	2.7563934326171875	0.7171063423156738
1.0	86160000.0	86170000.0	1.0	2.862868547439575	0.7613924145698547
1.0	86190000.0	86200000.0	1.0	3.0304722785949707	0.8367602229118347
1.0	86200000.0	86210000.0	5.0	2.7047905921936035	0.6951020956039429
1.0	86230000.0	86240000.0	3.0	2.386486768722534	0.550449550151825
1.0	86240000.0	86250000.0	2.0	2.922086238861084	0.7903003692626953
1.0	86320000.0	86330000.0	4.0	2.9778480529785156	0.8199609518051147
1.0	86340000.0	86350000.0	5.0	3.1626362800598145	0.8924689292907715
1.0	86350000.0	86360000.0	2.0	3.1478092670440674	0.8898690938949585
1.0	86380000.0	86390000.0	6.0	2.7468366622924805	0.7242228984832764
1.0	86450000.0	86460000.0	3.0	3.2671990394592285	0.9252874255180359
1.0	86490000.0	86500000.0	3.0	3.3885085582733154	0.974787712097168
1.0	86500000.0	86510000.0	1.0	3.4885144233703613	1.0088964700698853
1.0	86560000.0	86570000.0	2.0	3.332538604736328	0.9531801342964172
1.0	86590000.0	86600000.0	6.0	2.617494583129883	0.662084698677063
1.0	86600000.0	86610000.0	3.0	3.145129680633545	0.8830863833427429
1.0	86680000.0	86690000.0	4.0	2.6652328968048096	0.6849501729011536
1.0	86810000.0	86820000.0	5.0	2.8218839168548584	0.744286835193634
1.0	86820000.0	86830000.0	4.0	2.793220043182373	0.7326823472976685
1.0	86850000.0	86860000.0	1.0	3.0067076683044434	0.8187152147293091
1.0	86880000.0	86890000.0	1.0	3.150867462158203	0.8732946515083313
1.0	86900000.0	86910000.0	2.0	2.800142765045166	0.7359004616737366
1.0	87010000.0	87020000.0	5.0	3.5358986854553223	1.0168540477752686
1.0	87020000.0	87030000.0	2.0	3.55818510055542	1.018892526626587
1.0	87030000.0	87040000.0	7.0	3.1784586906433105	0.8833087682723999
1.0	87180000.0	87190000.0	7.0	2.8383233547210693	0.7513881921768188
1.0	87190000.0	87200000.0	2.0	2.8635101318359375	0.7617751359939575
1.0	87200000.0	87210000.0	4.0	2.7701575756073	0.7227736711502075
1.0	87250000.0	87260000.0	3.0	2.601846218109131	0.6493433713912964
1.0	87360000.0	87370000.0	2.0	2.3081214427948	0.5149480104446411
1.0	87400000.0	87410000.0	0.0	2.4386985301971436	0.5760714411735535
1.0	87430000.0	87440000.0	3.0	2.4145500659942627	0.5645948052406311
1.0	87450000.0	87460000.0	3.0	2.372830867767334	0.5454472303390503
1.0	87470000.0	87480000.0	3.0	2.410537004470825	0.5625218749046326
1.0	87490000.0	87500000.0	2.0	2.449589252471924	0.5806793570518494
1.0	87510000.0	87520000.0	3.0	2.467284679412842	0.5887600779533386
1.0	87530000.0	87540000.0	3.0	2.4241788387298584	0.5691941380500793
1.0	87540000.0	87550000.0	2.0	2.4875786304473877	0.5981909036636353
1.0	87590000.0	87600000.0	2.0	2.7494254112243652	0.7142268419265747
1.0	87600000.0	87610000.0	1.0	2.797974109649658	0.73454749584198
1.0	87630000.0	87640000.0	1.0	2.933161973953247	0.789827823638916
1.0	87700000.0	87710000.0	1.0	2.980355978012085	0.8086267709732056
1.0	87750000.0	87760000.0	2.0	2.9783568382263184	0.8076807260513306
1.0	87820000.0	87830000.0	2.0	2.751842498779297	0.7148264050483704
1.0	87850000.0	87860000.0	3.0	2.8013787269592285	0.735831618309021
1.0	87890000.0	87900000.0	0.0	2.8797404766082764	0.7681683897972107
1.0	88010000.0	88020000.0	3.0	3.2439804077148438	0.9234020113945007
1.0	88030000.0	88040000.0	5.0	3.347775936126709	0.9616466760635376
1.0	88060000.0	88070000.0	3.0	2.9840750694274902	0.8100622892379761
1.0	88120000.0	88130000.0	4.0	3.6304430961608887	1.0492137670516968
1.0	88130000.0	88140000.0	3.0	3.3520989418029785	0.9592073559761047
1.0	88240000.0	88250000.0	2.0	3.149157762527466	0.8865785598754883
1.0	88280000.0	88290000.0	3.0	3.3195900917053223	0.9457393884658813
1.0	88290000.0	88300000.0	2.0	3.2501742839813232	0.9219175577163696
1.0	88330000.0	88340000.0	3.0	3.2336437702178955	0.9163616299629211
1.0	88350000.0	88360000.0	4.0	3.014708995819092	0.8253288269042969
1.0	88390000.0	88400000.0	3.0	3.1292660236358643	0.8732095956802368
1.0	88440000.0	88450000.0	8.0	2.895474672317505	0.7805119752883911
1.0	88470000.0	88480000.0	3.0	3.0052623748779297	0.825713038444519
1.0	88580000.0	88590000.0	3.0	3.0440800189971924	0.8443902730941772
1.0	88670000.0	88680000.0	2.0	3.238041639328003	0.9199966192245483
1.0	88700000.0	88710000.0	7.0	3.3935444355010986	0.9724746942520142
1.0	88800000.0	88810000.0	1.0	2.907613754272461	0.7868068218231201
1.0	88820000.0	88830000.0	5.0	3.2643489837646484	0.9271305203437805
1.0	89070000.0	89080000.0	4.0	2.7480053901672363	0.713471531867981
1.0	89120000.0	89130000.0	1.0	2.789501428604126	0.7309271097183228
1.0	89130000.0	89140000.0	2.0	2.6524624824523926	0.671902596950531
1.0	89190000.0	89200000.0	3.0	2.742647647857666	0.7113875150680542
1.0	89220000.0	89230000.0	6.0	2.4639625549316406	0.5875259637832642
1.0	89300000.0	89310000.0	1.0	2.558394193649292	0.6300963163375854
1.0	89340000.0	89350000.0	3.0	2.8875720500946045	0.7718430757522583
1.0	89400000.0	89410000.0	3.0	2.5923149585723877	0.6456108689308167
1.0	89480000.0	89490000.0	3.0	2.7372097969055176	0.7093239426612854
1.0	89610000.0	89620000.0	3.0	2.8014893531799316	0.7358028292655945
1.0	89640000.0	89650000.0	1.0	2.84942889213562	0.7558364272117615
1.0	89660000.0	89670000.0	2.0	2.550056219100952	0.627160370349884
1.0	89760000.0	89770000.0	3.0	2.917726516723633	0.7881837487220764
1.0	89950000.0	89960000.0	1.0	2.273054838180542	0.4960833191871643
1.0	89960000.0	89970000.0	4.0	2.256002902984619	0.49054890871047974
1.0	89990000.0	90000000.0	6.0	2.921489715576172	0.7885716557502747
1.0	90020000.0	90030000.0	1.0	2.676503896713257	0.6823617219924927
1.0	90040000.0	90050000.0	2.0	2.743849992752075	0.7117396593093872
1.0	90050000.0	90060000.0	1.0	2.8244993686676025	0.7457188367843628
1.0	90070000.0	90080000.0	2.0	2.7688658237457275	0.7230460047721863
1.0	90090000.0	90100000.0	2.0	3.102386474609375	0.856303334236145
1.0	90110000.0	90120000.0	2.0	2.60650634765625	0.651982307434082
1.0	90150000.0	90160000.0	3.0	2.7479701042175293	0.713640034198761
1.0	90310000.0	90320000.0	3.0	3.0298588275909424	0.8277765512466431
1.0	90330000.0	90340000.0	4.0	3.341580867767334	0.9407532811164856
1.0	90380000.0	90390000.0	5.0	3.096198797225952	0.8529818654060364
1.0	90390000.0	90400000.0	3.0	3.135852336883545	0.8679826855659485
1.0	90410000.0	90420000.0	1.0	3.3675007820129395	0.9495019912719727
1.0	90440000.0	90450000.0	2.0	2.9734275341033936	0.805634617805481
1.0	90460000.0	90470000.0	4.0	3.4712905883789062	0.9865392446517944
1.0	90470000.0	90480000.0	4.0	3.156040668487549	0.8753031492233276
1.0	90590000.0	90600000.0	1.0	2.7648892402648926	0.720556378364563
1.0	90620000.0	90630000.0	2.0	2.851160764694214	0.7593852281570435
1.0	90670000.0	90680000.0	4.0	2.803438901901245	0.7404073476791382
1.0	90760000.0	90770000.0	3.0	3.175668239593506	0.8890668153762817
1.0	90800000.0	90810000.0	1.0	3.1993753910064697	0.9000062942504883
1.0	90810000.0	90820000.0	5.0	3.1031112670898438	0.8687146902084351
1.0	90860000.0	90870000.0	2.0	2.9252047538757324	0.7943946719169617
1.0	90910000.0	90920000.0	2.0	3.114645004272461	0.8754005432128906
1.0	90980000.0	90990000.0	2.0	3.288269519805908	0.9333782196044922
1.0	91030000.0	91040000.0	1.0	3.2269127368927	0.9162449836730957
1.0	91080000.0	91090000.0	3.0	3.6219425201416016	1.0455912351608276
1.0	91130000.0	91140000.0	2.0	3.8166089057922363	1.1015335321426392
1.0	91180000.0	91190000.0	4.0	3.4406120777130127	0.9746125936508179
1.0	91320000.0	91330000.0	2.0	2.891580104827881	0.7729342579841614
1.0	91330000.0	91340000.0	2.0	3.1832382678985596	0.89404296875
1.0	91340000.0	91350000.0	6.0	3.0783469676971436	0.8627028465270996
1.0	91370000.0	91380000.0	1.0	2.963268280029297	0.801528811454773
1.0	91550000.0	91560000.0	7.0	2.683579921722412	0.691115140914917
1.0	91640000.0	91650000.0	4.0	3.20033597946167	0.9008151292800903
1.0	91700000.0	91710000.0	4.0	3.0836033821105957	0.8629697561264038
1.0	91730000.0	91740000.0	5.0	3.1577751636505127	0.8929826617240906
1.0	91810000.0	91820000.0	5.0	2.781872034072876	0.7345181703567505
1.0	91840000.0	91850000.0	4.0	2.259448528289795	0.4867829382419586
1.0	91910000.0	91920000.0	0.0	2.137510061264038	0.43483400344848633
1.0	91950000.0	91960000.0	2.0	2.581050157546997	0.643561840057373
1.0	91960000.0	91970000.0	2.0	2.496377468109131	0.6064255833625793
1.0	92010000.0	92020000.0	4.0	2.38814115524292	0.5489984750747681
1.0	92050000.0	92060000.0	2.0	2.820352554321289	0.7432069182395935
1.0	92070000.0	92080000.0	1.0	2.782817840576172	0.7274020314216614
1.0	92080000.0	92090000.0	1.0	2.7501120567321777	0.714152455329895
1.0	92210000.0	92220000.0	4.0	3.059765577316284	0.8396013975143433
1.0	92250000.0	92260000.0	5.0	2.7635700702667236	0.7202237844467163
1.0	92280000.0	92290000.0	2.0	3.5314769744873047	1.0064866542816162
1.0	92300000.0	92310000.0	1.0	3.0858314037323	0.8489891290664673
1.0	92310000.0	92320000.0	4.0	3.126613140106201	0.8644811511039734
1.0	92370000.0	92380000.0	7.0	2.7337894439697266	0.7072879076004028
1.0	92380000.0	92390000.0	7.0	2.750021457672119	0.7142783403396606
1.0	92530000.0	92540000.0	2.0	2.6536612510681152	0.6722763180732727
1.0	92560000.0	92570000.0	3.0	2.7198128700256348	0.7011329531669617
1.0	92570000.0	92580000.0	1.0	2.7568204402923584	0.7169334888458252
1.0	92590000.0	92600000.0	1.0	2.6892457008361816	0.6880648136138916
1.0	92630000.0	92640000.0	2.0	2.4957644939422607	0.6019407510757446
1.0	92640000.0	92650000.0	5.0	2.416059970855713	0.5653172135353088
1.0	92750000.0	92760000.0	3.0	2.610330581665039	0.6536877155303955
1.0	92760000.0	92770000.0	3.0	2.580132007598877	0.6443997621536255
1.0	92870000.0	92880000.0	2.0	2.767479419708252	0.7210170030593872
1.0	92970000.0	92980000.0	4.0	2.664421558380127	0.6772153973579407
1.0	93140000.0	93150000.0	2.0	2.5123062133789062	0.6095748543739319
1.0	93230000.0	93240000.0	2.0	2.5697808265686035	0.6355572938919067
1.0	93270000.0	93280000.0	3.0	2.4675965309143066	0.5894714593887329
1.0	93310000.0	93320000.0	3.0	2.427931547164917	0.5712074637413025
1.0	93320000.0	93330000.0	0.0	2.476104259490967	0.5934088230133057
1.0	93340000.0	93350000.0	2.0	2.5498430728912354	0.626268744468689
1.0	93430000.0	93440000.0	3.0	2.49769926071167	0.6030319333076477
1.0	93450000.0	93460000.0	3.0	2.443634510040283	0.5773273706436157
1.0	93460000.0	93470000.0	6.0	2.4585490226745605	0.5855954885482788
1.0	93480000.0	93490000.0	0.0	2.554124116897583	0.6287270784378052
1.0	93490000.0	93500000.0	6.0	2.395461320877075	0.5529021620750427
1.0	93530000.0	93540000.0	4.0	2.5330424308776855	0.6189669966697693
1.0	93540000.0	93550000.0	4.0	2.457595109939575	0.5935729146003723
1.0	93570000.0	93580000.0	2.0	2.5684800148010254	0.6350445747375488
1.0	93670000.0	93680000.0	2.0	2.390404462814331	0.553511917591095
1.0	93720000.0	93730000.0	3.0	2.3074581623077393	0.5150440335273743
1.0	93770000.0	93780000.0	2.0	2.3821539878845215	0.5499861240386963
1.0	93820000.0	93830000.0	1.0	2.588472843170166	0.6440250873565674
1.0	93830000.0	93840000.0	2.0	2.4692351818084717	0.5900787711143494
1.0	93890000.0	93900000.0	2.0	2.6764049530029297	0.682802677154541
1.0	93900000.0	93910000.0	2.0	2.648500442504883	0.6709253191947937
1.0	93910000.0	93920000.0	2.0	2.6494460105895996	0.6766283512115479
1.0	93920000.0	93930000.0	6.0	2.5951647758483887	0.6470485925674438
1.0	94020000.0	94030000.0	2.0	2.6493358612060547	0.6710076928138733
1.0	94030000.0	94040000.0	1.0	2.7500832080841064	0.714423418045044
1.0	94110000.0	94120000.0	1.0	2.2648723125457764	0.4951266646385193
1.0	94160000.0	94170000.0	0.0	2.14178729057312	0.4355214536190033
1.0	94240000.0	94250000.0	1.0	2.189469575881958	0.4565057158470154
1.0	94260000.0	94270000.0	1.0	1.8397260904312134	0.305969774723053
1.0	94290000.0	94300000.0	4.0	2.216709852218628	0.4719633460044861
1.0	94340000.0	94350000.0	1.0	2.291522741317749	0.5143171548843384
1.0	94460000.0	94470000.0	6.0	2.573387861251831	0.637435257434845
1.0	94550000.0	94560000.0	2.0	2.7787461280822754	0.7268456220626831
1.0	94630000.0	94640000.0	0.0	2.5722579956054688	0.6367977857589722
1.0	94660000.0	94670000.0	6.0	2.530320405960083	0.6179385185241699
1.0	94680000.0	94690000.0	2.0	2.610940933227539	0.6540980935096741
1.0	94770000.0	94780000.0	3.0	2.4901340007781982	0.5991361141204834
1.0	94780000.0	94790000.0	3.0	2.947826862335205	0.7963141202926636
1.0	94800000.0	94810000.0	0.0	2.761021137237549	0.7192928194999695
1.0	94820000.0	94830000.0	3.0	2.7891407012939453	0.7307239770889282
1.0	94860000.0	94870000.0	2.0	2.7919437885284424	0.7322012782096863
1.0	94870000.0	94880000.0	2.0	2.8489599227905273	0.7553103566169739
1.0	94950000.0	94960000.0	4.0	2.4517149925231934	0.5821040868759155
1.0	94960000.0	94970000.0	6.0	2.5959482192993164	0.6474074125289917
1.0	95000000.0	95010000.0	0.0	2.831932783126831	0.7509751319885254
1.0	95090000.0	95100000.0	1.0	2.6425726413726807	0.6675990223884583
1.0	95220000.0	95230000.0	2.0	2.1457324028015137	0.4380146861076355
1.0	95250000.0	95260000.0	1.0	2.532741069793701	0.6190037727355957
1.0	95260000.0	95270000.0	1.0	2.437842607498169	0.5757513642311096
1.0	95270000.0	95280000.0	3.0	2.473815441131592	0.5924209356307983
1.0	95300000.0	95310000.0	2.0	2.536363124847412	0.6204801201820374
1.0	95440000.0	95450000.0	1.0	2.5576462745666504	0.6305736899375916
1.0	95450000.0	95460000.0	3.0	2.3984360694885254	0.557697057723999
1.0	95460000.0	95470000.0	0.0	2.455775022506714	0.5843533277511597
1.0	95640000.0	95650000.0	2.0	2.384514331817627	0.5507568120956421
1.0	95710000.0	95720000.0	2.0	2.3723132610321045	0.5447015166282654
1.0	95760000.0	95770000.0	1.0	1.965854287147522	0.3570079207420349
1.0	95770000.0	95780000.0	3.0	2.6296446323394775	0.6621400713920593
1.0	95840000.0	95850000.0	6.0	3.141087293624878	0.8844047784805298
1.0	95890000.0	95900000.0	2.0	3.4116196632385254	0.9805387258529663
1.0	95930000.0	95940000.0	1.0	3.363098621368408	0.9640997648239136
1.0	95940000.0	95950000.0	4.0	3.313619613647461	0.9457991719245911
1.0	95970000.0	95980000.0	3.0	3.128993511199951	0.8763640522956848
1.0	96000000.0	96010000.0	3.0	3.200033664703369	0.9031322598457336
1.0	96020000.0	96030000.0	4.0	3.272148847579956	0.9271976351737976
1.0	96070000.0	96080000.0	4.0	3.6185379028320312	1.0474469661712646
1.0	96080000.0	96090000.0	1.0	3.8286471366882324	1.106111764907837
1.0	96300000.0	96310000.0	3.0	4.534194469451904	1.2547250986099243
1.0	96390000.0	96400000.0	6.0	4.306065559387207	1.2149274349212646
1.0	96420000.0	96430000.0	6.0	4.484957695007324	1.2471837997436523
1.0	96460000.0	96470000.0	4.0	4.784327030181885	1.2957046031951904
1.0	96470000.0	96480000.0	5.0	4.895008087158203	1.308279037475586
1.0	96490000.0	96500000.0	4.0	5.23642635345459	1.3434194326400757
1.0	96510000.0	96520000.0	3.0	4.101111888885498	1.1708576679229736
1.0	96520000.0	96530000.0	2.0	3.7864837646484375	1.0947209596633911
1.0	96580000.0	96590000.0	1.0	5.006150245666504	1.3212631940841675
1.0	96740000.0	96750000.0	8.0	4.769460201263428	1.29164719581604
1.0	96770000.0	96780000.0	8.0	4.332283973693848	1.2209947109222412
1.0	96860000.0	96870000.0	4.0	4.969867706298828	1.31633722782135
1.0	96940000.0	96950000.0	9.0	4.048219680786133	1.1596667766571045
1.0	96950000.0	96960000.0	3.0	4.482748508453369	1.247233271598816
1.0	96970000.0	96980000.0	7.0	4.252696514129639	1.2013952732086182
1.0	96980000.0	96990000.0	5.0	3.903935670852661	1.117639183998108
1.0	97080000.0	97090000.0	6.0	3.797006130218506	1.0976755619049072
1.0	97120000.0	97130000.0	2.0	3.491485595703125	1.0042303800582886
1.0	97210000.0	97220000.0	4.0	2.9326164722442627	0.7896302938461304
1.0	97250000.0	97260000.0	3.0	2.957193613052368	0.7993558645248413
1.0	97260000.0	97270000.0	2.0	2.837785005569458	0.7508275508880615
1.0	97270000.0	97280000.0	3.0	2.8803281784057617	0.7683843970298767
1.0	97370000.0	97380000.0	1.0	3.9102821350097656	1.1271851062774658
1.0	97400000.0	97410000.0	2.0	4.007009029388428	1.153707504272461
1.0	97410000.0	97420000.0	5.0	4.0294694900512695	1.1577937602996826
1.0	97430000.0	97440000.0	5.0	4.029175758361816	1.148823618888855
1.0	97590000.0	97600000.0	2.0	2.9356536865234375	0.7915888428688049
1.0	97710000.0	97720000.0	3.0	2.7378907203674316	0.7159566879272461
1.0	97850000.0	97860000.0	3.0	3.2284233570098877	0.9177407026290894
1.0	97890000.0	97900000.0	1.0	3.682465076446533	1.0649380683898926
1.0	97900000.0	97910000.0	6.0	3.6085095405578613	1.0459681749343872
1.0	97980000.0	97990000.0	2.0	3.389491558074951	0.9717668294906616
1.0	98000000.0	98010000.0	5.0	3.0569088459014893	0.8489664196968079
1.0	98010000.0	98020000.0	2.0	2.9994752407073975	0.8222321271896362
1.0	98050000.0	98060000.0	2.0	3.01381516456604	0.823662281036377
1.0	98230000.0	98240000.0	2.0	3.8665192127227783	1.1127396821975708
1.0	98240000.0	98250000.0	3.0	3.853273391723633	1.107616901397705
1.0	98250000.0	98260000.0	4.0	3.8791985511779785	1.1143133640289307
1.0	98310000.0	98320000.0	3.0	3.592998504638672	1.0334935188293457
1.0	98320000.0	98330000.0	2.0	3.2880802154541016	0.9263886213302612
1.0	98350000.0	98360000.0	3.0	3.6772773265838623	1.062382459640503
1.0	98370000.0	98380000.0	1.0	3.713726758956909	1.075197458267212
1.0	98390000.0	98400000.0	11.0	3.1747357845306396	0.8901005983352661
1.0	98420000.0	98430000.0	4.0	3.340118408203125	0.9563387632369995
1.0	98480000.0	98490000.0	2.0	4.081044673919678	1.1662797927856445
1.0	98520000.0	98530000.0	5.0	3.337125778198242	0.9469612836837769
1.0	98610000.0	98620000.0	3.0	4.423218250274658	1.2373939752578735
1.0	98780000.0	98790000.0	2.0	3.8049983978271484	1.0973645448684692
1.0	98830000.0	98840000.0	2.0	3.629183530807495	1.052443027496338
1.0	98850000.0	98860000.0	4.0	3.7892284393310547	1.096786618232727
1.0	98990000.0	99000000.0	5.0	4.5307207107543945	1.2547545433044434
1.0	99000000.0	99010000.0	3.0	4.165987491607666	1.1890623569488525
1.0	99020000.0	99030000.0	3.0	4.2150983810424805	1.1955722570419312
1.0	99060000.0	99070000.0	8.0	3.6874966621398926	1.0677759647369385
1.0	99100000.0	99110000.0	3.0	3.6445794105529785	1.049556851387024
1.0	99110000.0	99120000.0	3.0	3.61531138420105	1.0425465106964111
1.0	99140000.0	99150000.0	2.0	3.255143642425537	0.9244640469551086
1.0	99170000.0	99180000.0	3.0	2.8870270252227783	0.7711195349693298
1.0	99200000.0	99210000.0	4.0	2.6722323894500732	0.6803853511810303
1.0	99220000.0	99230000.0	3.0	2.7746634483337402	0.7255584597587585
1.0	99230000.0	99240000.0	4.0	2.7339863777160645	0.7187207937240601
1.0	99240000.0	99250000.0	3.0	2.879720449447632	0.777269721031189
1.0	99260000.0	99270000.0	2.0	2.737114906311035	0.7149664759635925
1.0	99300000.0	99310000.0	2.0	2.809227466583252	0.7482597827911377
1.0	99310000.0	99320000.0	4.0	2.5886716842651367	0.6483822464942932
1.0	99360000.0	99370000.0	0.0	2.6736950874328613	0.6910338997840881
1.0	99460000.0	99470000.0	4.0	2.4869253635406494	0.5971781015396118
1.0	99470000.0	99480000.0	4.0	2.49954891204834	0.6024858951568604
1.0	99550000.0	99560000.0	4.0	2.7164883613586426	0.7055996656417847
1.0	99570000.0	99580000.0	2.0	2.6975250244140625	0.7004431486129761
1.0	99610000.0	99620000.0	1.0	2.8648862838745117	0.7645569443702698
1.0	99660000.0	99670000.0	3.0	2.792912244796753	0.7390366792678833
1.0	99700000.0	99710000.0	1.0	3.0330100059509277	0.8391663432121277
1.0	99750000.0	99760000.0	1.0	3.0018601417541504	0.8275802731513977
1.0	99760000.0	99770000.0	2.0	2.935415267944336	0.7929521799087524
1.0	99770000.0	99780000.0	4.0	2.9663147926330566	0.8103489875793457
1.0	99880000.0	99890000.0	3.0	2.847482204437256	0.7591632604598999
1.0	99900000.0	99910000.0	4.0	2.6017305850982666	0.6496865153312683
1.0	100010000.0	100020000.0	2.0	2.5842912197113037	0.6418348550796509
1.0	100070000.0	100080000.0	2.0	2.5316102504730225	0.6179931163787842
1.0	100100000.0	100110000.0	3.0	2.6817002296447754	0.6848928332328796
1.0	100140000.0	100150000.0	5.0	2.6673645973205566	0.6787305474281311
1.0	100150000.0	100160000.0	1.0	2.7681984901428223	0.721976637840271
1.0	100170000.0	100180000.0	1.0	2.6396656036376953	0.6665114164352417
1.0	100200000.0	100210000.0	2.0	2.6736490726470947	0.6815283894538879
1.0	100210000.0	100220000.0	2.0	2.645526885986328	0.6693366765975952
1.0	100230000.0	100240000.0	2.0	2.812946319580078	0.7412554621696472
1.0	100270000.0	100280000.0	4.0	2.650798797607422	0.6717542409896851
1.0	100350000.0	100360000.0	3.0	2.785048246383667	0.7290447950363159
1.0	100380000.0	100390000.0	2.0	2.6326470375061035	0.6635044813156128
1.0	100440000.0	100450000.0	1.0	2.5266127586364746	0.6163042783737183
1.0	100470000.0	100480000.0	0.0	2.5185132026672363	0.6124908328056335
1.0	100510000.0	100520000.0	2.0	2.5475711822509766	0.6252920031547546
1.0	100530000.0	100540000.0	0.0	2.6028101444244385	0.6501714587211609
1.0	100610000.0	100620000.0	5.0	2.5316596031188965	0.618353009223938
1.0	100730000.0	100740000.0	3.0	2.6517014503479004	0.6772885918617249
1.0	100750000.0	100760000.0	3.0	2.7600440979003906	0.7184650301933289
1.0	100820000.0	100830000.0	4.0	2.7532825469970703	0.715961754322052
1.0	100840000.0	100850000.0	1.0	2.6546616554260254	0.6733556985855103
1.0	100920000.0	100930000.0	3.0	2.762053966522217	0.719550371170044
1.0	101040000.0	101050000.0	4.0	2.491947650909424	0.5961662530899048
1.0	101050000.0	101060000.0	2.0	2.625833749771118	0.6588574647903442
1.0	101200000.0	101210000.0	1.0	2.680518627166748	0.6823040843009949
1.0	101290000.0	101300000.0	3.0	3.247314929962158	0.9183987379074097
1.0	101360000.0	101370000.0	3.0	3.083589553833008	0.8578022718429565
1.0	101390000.0	101400000.0	1.0	2.778710126876831	0.7263559103012085
1.0	101490000.0	101500000.0	3.0	2.5506699085235596	0.6298703551292419
1.0	101620000.0	101630000.0	4.0	3.010565757751465	0.8230277299880981
1.0	101690000.0	101700000.0	3.0	2.9083847999572754	0.7796130776405334
1.0	101760000.0	101770000.0	2.0	3.282336473464966	0.9205086827278137
1.0	101830000.0	101840000.0	2.0	3.7373452186584473	1.0760328769683838
1.0	101840000.0	101850000.0	4.0	3.6524100303649902	1.0484395027160645
1.0	101860000.0	101870000.0	6.0	3.529473066329956	1.0096131563186646
1.0	101880000.0	101890000.0	3.0	3.746718168258667	1.0823956727981567
1.0	101890000.0	101900000.0	4.0	3.8470139503479004	1.1069620847702026
1.0	101900000.0	101910000.0	0.0	3.961836338043213	1.1334227323532104
1.0	101960000.0	101970000.0	0.0	3.9315738677978516	1.13058602809906
1.0	101990000.0	102000000.0	5.0	3.6764590740203857	1.0566890239715576
1.0	102010000.0	102020000.0	1.0	3.3899173736572266	0.9719961881637573
1.0	102020000.0	102030000.0	4.0	3.8454487323760986	1.1112353801727295
1.0	102090000.0	102100000.0	3.0	4.105464935302734	1.1739438772201538
1.0	102120000.0	102130000.0	3.0	4.966312408447266	1.3184627294540405
1.0	102140000.0	102150000.0	3.0	4.499215126037598	1.253356695175171
1.0	102160000.0	102170000.0	9.0	4.648571014404297	1.2721537351608276
1.0	102260000.0	102270000.0	11.0	5.174963474273682	1.3392343521118164
1.0	102300000.0	102310000.0	8.0	4.494964599609375	1.2521483898162842
1.0	102310000.0	102320000.0	3.0	4.557222843170166	1.2568484544754028
1.0	102370000.0	102380000.0	2.0	4.460380554199219	1.2450087070465088
1.0	102390000.0	102400000.0	5.0	4.460452556610107	1.2443218231201172
1.0	102450000.0	102460000.0	5.0	4.340138912200928	1.2228584289550781
1.0	102470000.0	102480000.0	4.0	4.690152168273926	1.2794370651245117
1.0	102500000.0	102510000.0	2.0	5.147858619689941	1.334778904914856
1.0	102520000.0	102530000.0	7.0	4.905217170715332	1.307841420173645
1.0	102530000.0	102540000.0	4.0	4.341734409332275	1.2239446640014648
1.0	102540000.0	102550000.0	3.0	5.118426322937012	1.3316758871078491
1.0	102600000.0	102610000.0	6.0	4.742154121398926	1.2880173921585083
1.0	102700000.0	102710000.0	3.0	5.172348976135254	1.3378382921218872
1.0	102720000.0	102730000.0	3.0	5.101675987243652	1.3301506042480469
1.0	102740000.0	102750000.0	8.0	5.0279765129089355	1.3215453624725342
1.0	102820000.0	102830000.0	4.0	5.095856666564941	1.329789400100708
1.0	102860000.0	102870000.0	6.0	5.243035316467285	1.3445658683776855
1.0	102880000.0	102890000.0	5.0	5.397194862365723	1.3569896221160889
1.0	102920000.0	102930000.0	6.0	5.079671382904053	1.3337804079055786
1.0	102940000.0	102950000.0	8.0	5.451650142669678	1.3679373264312744
1.0	102950000.0	102960000.0	9.0	6.544648170471191	1.3864952325820923
1.0	103000000.0	103010000.0	7.0	5.871724605560303	1.3867244720458984
1.0	103030000.0	103040000.0	7.0	6.53607177734375	1.387871503829956
1.0	103060000.0	103070000.0	8.0	6.229017734527588	1.3888585567474365
1.0	103250000.0	103260000.0	5.0	6.293867111206055	1.3904904127120972
1.0	103270000.0	103280000.0	3.0	5.669769287109375	1.3796151876449585
1.0	103280000.0	103290000.0	9.0	6.0808024406433105	1.3875091075897217
1.0	103320000.0	103330000.0	7.0	5.95449686050415	1.384630560874939
1.0	103420000.0	103430000.0	11.0	5.861997604370117	1.381844162940979
1.0	103430000.0	103440000.0	11.0	5.568687438964844	1.369232177734375
1.0	103450000.0	103460000.0	6.0	5.618156433105469	1.3718746900558472
1.0	103540000.0	103550000.0	4.0	5.411768436431885	1.3590482473373413
1.0	103570000.0	103580000.0	4.0	5.18148946762085	1.3370517492294312
1.0	103610000.0	103620000.0	5.0	5.81551456451416	1.380427360534668
1.0	103710000.0	103720000.0	11.0	4.476212501525879	1.2439054250717163
1.0	103720000.0	103730000.0	6.0	4.4104905128479	1.2344776391983032
1.0	103740000.0	103750000.0	6.0	4.072752952575684	1.1648051738739014
1.0	103910000.0	103920000.0	3.0	1.8994697332382202	0.54725182056427
1.0	104060000.0	104070000.0	3.0	2.9952080249786377	0.8156558275222778
1.0	104080000.0	104090000.0	3.0	2.692521333694458	0.6895160675048828
1.0	104120000.0	104130000.0	5.0	2.2818455696105957	0.4984660744667053
1.0	104310000.0	104320000.0	10.0	4.182900428771973	1.18895423412323
1.0	104340000.0	104350000.0	5.0	5.290337562561035	1.3484631776809692
1.0	104370000.0	104380000.0	6.0	5.758727550506592	1.3778736591339111
1.0	104440000.0	104450000.0	10.0	5.884558200836182	1.3846266269683838
1.0	104460000.0	104470000.0	5.0	5.249566555023193	1.3372166156768799
1.0	104510000.0	104520000.0	2.0	6.983379364013672	1.3724944591522217
1.0	104570000.0	104580000.0	7.0	5.5588250160217285	1.3734254837036133
1.0	104610000.0	104620000.0	8.0	6.867762565612793	1.3770368099212646
1.0	104650000.0	104660000.0	3.0	7.077633857727051	1.3682011365890503
1.0	104690000.0	104700000.0	10.0	6.74822998046875	1.3816158771514893
1.0	104770000.0	104780000.0	3.0	6.922053337097168	1.3745396137237549
1.0	104780000.0	104790000.0	4.0	6.476965427398682	1.3896409273147583
1.0	104850000.0	104860000.0	3.0	6.273325443267822	1.3887866735458374
1.0	104860000.0	104870000.0	6.0	6.166749477386475	1.3878917694091797
1.0	104880000.0	104890000.0	3.0	6.5286712646484375	1.3867900371551514
1.0	104910000.0	104920000.0	7.0	5.141180515289307	1.3342756032943726
1.0	105080000.0	105090000.0	5.0	5.940491676330566	1.3896878957748413
1.0	105100000.0	105110000.0	8.0	6.331363677978516	1.388683557510376
1.0	105110000.0	105120000.0	10.0	6.3779802322387695	1.3902661800384521
1.0	105140000.0	105150000.0	10.0	6.835694313049316	1.3792132139205933
1.0	105220000.0	105230000.0	9.0	6.390267372131348	1.3893284797668457
1.0	105260000.0	105270000.0	6.0	6.3903069496154785	1.3880075216293335
1.0	105270000.0	105280000.0	5.0	6.448782444000244	1.3881604671478271
1.0	105290000.0	105300000.0	7.0	6.052967071533203	1.388287901878357
1.0	105430000.0	105440000.0	3.0	5.491518497467041	1.3627206087112427
1.0	105550000.0	105560000.0	7.0	5.816401958465576	1.3800503015518188
1.0	105590000.0	105600000.0	6.0	6.1422929763793945	1.3885794878005981
1.0	105660000.0	105670000.0	6.0	5.946604251861572	1.383934497833252
1.0	105670000.0	105680000.0	9.0	5.482979774475098	1.3635330200195312
1.0	105760000.0	105770000.0	3.0	5.744734287261963	1.3816176652908325
1.0	105800000.0	105810000.0	6.0	5.944945335388184	1.3852646350860596
1.0	105820000.0	105830000.0	10.0	6.013350963592529	1.3853309154510498
1.0	105900000.0	105910000.0	6.0	5.752989292144775	1.3805595636367798
1.0	105970000.0	105980000.0	10.0	5.201358795166016	1.340456247329712
1.0	105980000.0	105990000.0	9.0	5.433135032653809	1.358336329460144
1.0	106070000.0	106080000.0	5.0	5.653786659240723	1.372292399406433
1.0	106150000.0	106160000.0	8.0	4.696195125579834	1.2817023992538452
1.0	106170000.0	106180000.0	2.0	4.837833881378174	1.2981404066085815
1.0	106290000.0	106300000.0	9.0	4.886143684387207	1.306439995765686
1.0	106310000.0	106320000.0	4.0	5.241129398345947	1.3444958925247192
1.0	106320000.0	106330000.0	6.0	5.346495628356934	1.3525935411453247
1.0	106390000.0	106400000.0	9.0	5.450623035430908	1.3601666688919067
1.0	106570000.0	106580000.0	5.0	4.946945667266846	1.3136687278747559
1.0	106630000.0	106640000.0	3.0	5.338440895080566	1.3531620502471924
1.0	106650000.0	106660000.0	7.0	5.0502824783325195	1.3259154558181763
1.0	106690000.0	106700000.0	3.0	5.4003496170043945	1.3557536602020264
1.0	106720000.0	106730000.0	0.0	5.5843000411987305	1.3677901029586792
1.0	106880000.0	106890000.0	4.0	5.477696895599365	1.3610392808914185
1.0	106950000.0	106960000.0	5.0	4.676726341247559	1.2768299579620361
1.0	106970000.0	106980000.0	3.0	4.754213809967041	1.2887156009674072
1.0	107250000.0	107260000.0	5.0	6.180694103240967	1.3880728483200073
1.0	107260000.0	107270000.0	5.0	5.738366603851318	1.3781893253326416
1.0	107300000.0	107310000.0	7.0	5.820293426513672	1.3810303211212158
1.0	107340000.0	107350000.0	8.0	5.557531356811523	1.3673746585845947
1.0	107370000.0	107380000.0	6.0	5.613028526306152	1.3705741167068481
1.0	107390000.0	107400000.0	8.0	5.6209025382995605	1.3714972734451294
[truncated: 47,575 more rows]
