# Supplementary material for: Genome-wide mapping of somatic mutation rates uncovers drivers of cancer
Source: Nat Biotechnol. 2022 Jun 20;40(11):1634–43. doi: 10.1038/s41587-022-01353-8 (PMC9646522; doi:10.1038/s41587-022-01353-8)
Supplement: Supplementary file 4 — Regions and model predictions for each fold of each cancer for which a deep learning model was trained. Regions that were filtered are also listed along with their respective model predictions. [file 41587_2022_1353_MOESM4_ESM.zip › kfold_results/Kidney-RCC/fold_0.txt]

CHROM	START	END	Y_TRUE	Y_PRED	STD
1.0	790000.0	800000.0	0.0	2.460679769515991	0.5142181515693665
1.0	830000.0	840000.0	7.0	2.613426923751831	0.6407034993171692
1.0	840000.0	850000.0	4.0	2.665010929107666	0.6796877980232239
1.0	920000.0	930000.0	1.0	2.961825370788574	0.9127904772758484
1.0	940000.0	950000.0	2.0	2.6510488986968994	0.839783787727356
1.0	950000.0	960000.0	2.0	2.6842684745788574	0.6895849704742432
1.0	970000.0	980000.0	3.0	2.703083038330078	0.713276743888855
1.0	980000.0	990000.0	2.0	2.647400379180908	0.6655489206314087
1.0	1070000.0	1080000.0	3.0	2.883747100830078	0.8484047055244446
1.0	1150000.0	1160000.0	4.0	2.6655209064483643	0.6783388257026672
1.0	1160000.0	1170000.0	1.0	2.71885347366333	0.8910856246948242
1.0	1200000.0	1210000.0	3.0	2.7095885276794434	0.9290939569473267
1.0	1240000.0	1250000.0	3.0	2.482518434524536	0.6659940481185913
1.0	1370000.0	1380000.0	5.0	2.6966018676757812	0.7102988958358765
1.0	1410000.0	1420000.0	2.0	2.4195094108581543	0.4838546812534332
1.0	1550000.0	1560000.0	3.0	2.826685905456543	1.038855791091919
1.0	1610000.0	1620000.0	2.0	2.611849308013916	0.6368697881698608
1.0	1830000.0	1840000.0	3.0	2.8585448265075684	0.8251961469650269
1.0	1910000.0	1920000.0	5.0	3.0763702392578125	0.997780978679657
1.0	1970000.0	1980000.0	1.0	3.0330445766448975	0.9748648405075073
1.0	2110000.0	2120000.0	1.0	2.8580503463745117	0.8323667645454407
1.0	2130000.0	2140000.0	5.0	2.9500415325164795	0.9098764657974243
1.0	2140000.0	2150000.0	1.0	2.800400972366333	0.7818424105644226
1.0	2160000.0	2170000.0	3.0	3.060044527053833	1.2476167678833008
1.0	2240000.0	2250000.0	1.0	2.9852256774902344	0.9269084930419922
1.0	2290000.0	2300000.0	3.0	2.7604641914367676	0.7419642806053162
1.0	2310000.0	2320000.0	3.0	2.917044162750244	0.876555323600769
1.0	2390000.0	2400000.0	6.0	3.0884265899658203	1.0215173959732056
1.0	2490000.0	2500000.0	1.0	3.0349433422088623	0.9777622222900391
1.0	2720000.0	2730000.0	3.0	3.6363444328308105	1.3291823863983154
1.0	2760000.0	2770000.0	2.0	3.8526103496551514	1.447439432144165
1.0	2820000.0	2830000.0	4.0	3.9209601879119873	1.4856363534927368
1.0	2910000.0	2920000.0	2.0	3.715442657470703	1.3764879703521729
1.0	2920000.0	2930000.0	4.0	3.560621738433838	1.288555383682251
1.0	2960000.0	2970000.0	2.0	3.6490440368652344	1.3551983833312988
1.0	2980000.0	2990000.0	6.0	2.9639039039611816	0.9192550778388977
1.0	3100000.0	3110000.0	3.0	3.650747299194336	1.3603260517120361
1.0	3110000.0	3120000.0	4.0	3.7384586334228516	1.398288607597351
1.0	3150000.0	3160000.0	2.0	3.8705642223358154	1.4715594053268433
1.0	3160000.0	3170000.0	2.0	3.6282596588134766	1.3517006635665894
1.0	3230000.0	3240000.0	3.0	3.899752140045166	1.4800819158554077
1.0	3330000.0	3340000.0	6.0	3.541717052459717	1.3052475452423096
1.0	3340000.0	3350000.0	6.0	3.3142330646514893	1.165963888168335
1.0	3420000.0	3430000.0	1.0	2.9897620677948	0.9336239099502563
1.0	3520000.0	3530000.0	2.0	3.141052484512329	1.0554773807525635
1.0	3530000.0	3540000.0	2.0	2.9304561614990234	0.8892385363578796
1.0	3650000.0	3660000.0	5.0	2.760761022567749	0.7546136379241943
1.0	3670000.0	3680000.0	1.0	3.1402108669281006	1.0513752698898315
1.0	3740000.0	3750000.0	1.0	2.893411159515381	0.8573983907699585
1.0	3790000.0	3800000.0	3.0	2.6619949340820312	0.6753690838813782
1.0	3820000.0	3830000.0	5.0	2.6427245140075684	0.6651746034622192
1.0	4140000.0	4150000.0	5.0	3.717817783355713	1.3885079622268677
1.0	4200000.0	4210000.0	2.0	3.763887882232666	1.4000113010406494
1.0	4330000.0	4340000.0	4.0	4.428633689880371	1.6424472332000732
1.0	4370000.0	4380000.0	2.0	4.627957344055176	1.6900211572647095
1.0	4450000.0	4460000.0	0.0	4.537469387054443	1.6679468154907227
1.0	4490000.0	4500000.0	6.0	4.271297454833984	1.579754114151001
1.0	4510000.0	4520000.0	3.0	4.402765274047852	1.6168314218521118
1.0	4520000.0	4530000.0	5.0	4.315749168395996	1.5864343643188477
1.0	4560000.0	4570000.0	2.0	4.317795753479004	1.5930149555206299
1.0	4580000.0	4590000.0	4.0	4.170018672943115	1.5566376447677612
1.0	4710000.0	4720000.0	5.0	3.0950353145599365	1.011995553970337
1.0	4740000.0	4750000.0	2.0	3.7631773948669434	1.3682433366775513
1.0	4750000.0	4760000.0	3.0	3.86663556098938	1.4209518432617188
1.0	4760000.0	4770000.0	3.0	3.6772301197052	1.3478275537490845
1.0	4840000.0	4850000.0	4.0	3.6168689727783203	1.2900091409683228
1.0	4850000.0	4860000.0	8.0	3.422079086303711	1.1733869314193726
1.0	4950000.0	4960000.0	1.0	3.723386764526367	1.3338570594787598
1.0	4970000.0	4980000.0	1.0	3.7051193714141846	1.3162505626678467
1.0	5020000.0	5030000.0	2.0	3.625056505203247	1.2861837148666382
1.0	5160000.0	5170000.0	5.0	4.074045658111572	1.4962751865386963
1.0	5220000.0	5230000.0	3.0	4.873259544372559	1.74639093875885
1.0	5370000.0	5380000.0	3.0	5.023066520690918	1.7815176248550415
1.0	5380000.0	5390000.0	3.0	5.100064277648926	1.7937424182891846
1.0	5400000.0	5410000.0	2.0	5.013914585113525	1.7777761220932007
1.0	5420000.0	5430000.0	2.0	4.938748359680176	1.7646898031234741
1.0	5440000.0	5450000.0	2.0	4.42893123626709	1.636815071105957
1.0	5610000.0	5620000.0	3.0	3.7263293266296387	1.3605324029922485
1.0	5790000.0	5800000.0	5.0	3.794400453567505	1.4280887842178345
1.0	5810000.0	5820000.0	2.0	3.712805986404419	1.3974738121032715
1.0	5910000.0	5920000.0	1.0	2.975367784500122	0.9244116544723511
1.0	5970000.0	5980000.0	2.0	2.4163010120391846	0.48249655961990356
1.0	6000000.0	6010000.0	2.0	2.5433669090270996	0.5808045268058777
1.0	6090000.0	6100000.0	2.0	3.0709590911865234	0.9946011304855347
1.0	6100000.0	6110000.0	6.0	2.9130923748016357	0.8759616613388062
1.0	6130000.0	6140000.0	3.0	2.9672012329101562	0.9168422818183899
1.0	6140000.0	6150000.0	5.0	2.9693474769592285	0.9190241098403931
1.0	6190000.0	6200000.0	5.0	3.066131591796875	0.9939060211181641
1.0	6300000.0	6310000.0	4.0	2.784133195877075	0.7864946126937866
1.0	6330000.0	6340000.0	7.0	2.6935431957244873	0.7051221132278442
1.0	6350000.0	6360000.0	3.0	2.6723926067352295	0.6820861101150513
1.0	6360000.0	6370000.0	1.0	2.4633851051330566	0.5133024454116821
1.0	6490000.0	6500000.0	4.0	2.9702982902526855	0.9233489036560059
1.0	6510000.0	6520000.0	4.0	2.9795327186584473	0.9375424385070801
1.0	6590000.0	6600000.0	1.0	2.829171657562256	0.8058716654777527
1.0	6740000.0	6750000.0	1.0	2.6509900093078613	0.6622849106788635
1.0	6810000.0	6820000.0	3.0	2.636840581893921	0.6564666032791138
1.0	6850000.0	6860000.0	5.0	2.5895066261291504	0.6172040700912476
1.0	6860000.0	6870000.0	3.0	2.7274279594421387	0.7302883863449097
1.0	6930000.0	6940000.0	4.0	2.577828884124756	0.6061962842941284
1.0	6990000.0	7000000.0	1.0	2.788785219192505	0.7795859575271606
1.0	7190000.0	7200000.0	0.0	2.731300115585327	0.7299227714538574
1.0	7220000.0	7230000.0	1.0	2.6733880043029785	0.6841924786567688
1.0	7290000.0	7300000.0	3.0	2.702131748199463	0.709099531173706
1.0	7320000.0	7330000.0	0.0	2.8393683433532715	0.81182861328125
1.0	7580000.0	7590000.0	4.0	3.1024701595306396	1.0147600173950195
1.0	7600000.0	7610000.0	2.0	3.0176892280578613	0.9503815770149231
1.0	7640000.0	7650000.0	3.0	3.026578187942505	0.9675700068473816
1.0	7710000.0	7720000.0	1.0	2.7362618446350098	0.7372357845306396
1.0	7850000.0	7860000.0	4.0	2.4226603507995605	0.4874449670314789
1.0	7910000.0	7920000.0	5.0	2.7050178050994873	0.7074404954910278
1.0	8230000.0	8240000.0	2.0	2.6642489433288574	0.6777111291885376
1.0	8270000.0	8280000.0	2.0	2.629906177520752	0.6517658233642578
1.0	8380000.0	8390000.0	1.0	2.9410548210144043	0.8885641098022461
1.0	8420000.0	8430000.0	4.0	3.2151637077331543	1.1010719537734985
1.0	8440000.0	8450000.0	8.0	3.252600908279419	1.1286836862564087
1.0	8470000.0	8480000.0	2.0	3.5688438415527344	1.3262783288955688
1.0	8560000.0	8570000.0	1.0	2.751819133758545	0.7435013055801392
1.0	8600000.0	8610000.0	5.0	3.0085349082946777	0.9442614316940308
1.0	8610000.0	8620000.0	4.0	2.9747464656829834	0.9202166795730591
1.0	8700000.0	8710000.0	6.0	2.8495919704437256	0.8279813528060913
1.0	8790000.0	8800000.0	0.0	2.743227481842041	0.7390353679656982
1.0	8800000.0	8810000.0	2.0	2.8871359825134277	0.8527957797050476
1.0	8930000.0	8940000.0	4.0	2.9048094749450684	1.1231954097747803
1.0	8980000.0	8990000.0	6.0	3.143968105316162	1.0441006422042847
1.0	9000000.0	9010000.0	10.0	3.0630388259887695	0.986030101776123
1.0	9070000.0	9080000.0	0.0	3.163780927658081	1.0596959590911865
1.0	9130000.0	9140000.0	1.0	2.8318514823913574	0.8090359568595886
1.0	9170000.0	9180000.0	4.0	2.835951566696167	0.8170710802078247
1.0	9180000.0	9190000.0	5.0	2.619946241378784	0.634232223033905
1.0	9190000.0	9200000.0	1.0	2.7507166862487793	0.7432720065116882
1.0	9220000.0	9230000.0	1.0	2.9677114486694336	0.9172977209091187
1.0	9260000.0	9270000.0	5.0	2.8210065364837646	0.809052586555481
1.0	9270000.0	9280000.0	1.0	2.8680880069732666	0.8325897455215454
1.0	9330000.0	9340000.0	2.0	2.9284324645996094	0.8830364942550659
1.0	9360000.0	9370000.0	4.0	2.976919651031494	0.9268152117729187
1.0	9390000.0	9400000.0	3.0	2.89762020111084	0.8628946542739868
1.0	9460000.0	9470000.0	2.0	2.8113033771514893	0.7907137870788574
1.0	9540000.0	9550000.0	7.0	2.5425608158111572	0.5814846158027649
1.0	9550000.0	9560000.0	4.0	2.6063292026519775	0.6306462287902832
1.0	9560000.0	9570000.0	1.0	2.709266185760498	0.7138081789016724
1.0	9590000.0	9600000.0	3.0	2.778446912765503	0.7653311491012573
1.0	9690000.0	9700000.0	4.0	2.5811991691589355	0.607406497001648
1.0	9780000.0	9790000.0	1.0	2.878413438796997	0.8458350300788879
1.0	9840000.0	9850000.0	3.0	2.596921443939209	0.6232924461364746
1.0	9860000.0	9870000.0	3.0	2.5999674797058105	0.6265398263931274
1.0	9870000.0	9880000.0	1.0	2.5993411540985107	0.6248375177383423
1.0	9910000.0	9920000.0	2.0	2.7125437259674072	0.71375572681427
1.0	9970000.0	9980000.0	1.0	2.5474774837493896	0.6043896079063416
1.0	10030000.0	10040000.0	1.0	2.691359281539917	0.698290228843689
1.0	10130000.0	10140000.0	0.0	3.061785936355591	0.9847139120101929
1.0	10170000.0	10180000.0	4.0	3.000911235809326	0.9383262395858765
1.0	10340000.0	10350000.0	6.0	2.8869893550872803	0.8561915159225464
1.0	10400000.0	10410000.0	5.0	2.75797438621521	0.7539439797401428
1.0	10420000.0	10430000.0	1.0	2.7283775806427	0.7277687191963196
1.0	10430000.0	10440000.0	2.0	2.797471046447754	0.7859317064285278
1.0	10480000.0	10490000.0	1.0	2.594266891479492	0.6177012324333191
1.0	10510000.0	10520000.0	0.0	2.7398223876953125	0.7357045412063599
1.0	10690000.0	10700000.0	0.0	2.9438600540161133	0.8994237184524536
1.0	10720000.0	10730000.0	5.0	2.983863592147827	0.9350980520248413
1.0	10800000.0	10810000.0	4.0	2.963853359222412	0.9180923700332642
1.0	10810000.0	10820000.0	5.0	3.0362348556518555	0.972388744354248
1.0	10840000.0	10850000.0	1.0	3.2338924407958984	1.1147979497909546
1.0	10850000.0	10860000.0	1.0	3.004328727722168	0.9444723129272461
1.0	10860000.0	10870000.0	6.0	3.1495537757873535	1.0533583164215088
1.0	10870000.0	10880000.0	1.0	3.2528388500213623	1.1229419708251953
1.0	10910000.0	10920000.0	6.0	3.0158305168151855	0.9488711357116699
1.0	11000000.0	11010000.0	5.0	3.265324115753174	1.1315244436264038
1.0	11010000.0	11020000.0	4.0	3.257920503616333	1.1185134649276733
1.0	11030000.0	11040000.0	1.0	3.239187717437744	1.1098641157150269
1.0	11120000.0	11130000.0	2.0	2.911292314529419	0.9125069379806519
1.0	11130000.0	11140000.0	5.0	2.726667881011963	0.7284283638000488
1.0	11160000.0	11170000.0	4.0	2.8453333377838135	0.8177445530891418
1.0	11210000.0	11220000.0	2.0	3.004024028778076	0.9453927874565125
1.0	11250000.0	11260000.0	2.0	2.811152458190918	0.7942403554916382
1.0	11280000.0	11290000.0	0.0	2.817211151123047	0.7968302965164185
1.0	11310000.0	11320000.0	4.0	2.7720985412597656	0.7643765807151794
1.0	11320000.0	11330000.0	3.0	2.7171406745910645	0.9227650761604309
1.0	11340000.0	11350000.0	3.0	2.9905753135681152	0.9329171180725098
1.0	11400000.0	11410000.0	3.0	3.4755008220672607	1.2652896642684937
1.0	11490000.0	11500000.0	2.0	3.678398609161377	1.3777539730072021
1.0	11510000.0	11520000.0	2.0	3.6955223083496094	1.3900725841522217
1.0	11560000.0	11570000.0	2.0	3.3396682739257812	1.1792750358581543
1.0	11620000.0	11630000.0	2.0	3.4395041465759277	1.2475364208221436
1.0	11630000.0	11640000.0	5.0	3.391319990158081	1.2186297178268433
1.0	11640000.0	11650000.0	5.0	3.3380889892578125	1.181624412536621
1.0	11700000.0	11710000.0	2.0	3.171363115310669	1.0642755031585693
1.0	11730000.0	11740000.0	2.0	3.1366043090820312	1.0408031940460205
1.0	11760000.0	11770000.0	4.0	3.4907684326171875	1.2742550373077393
1.0	11810000.0	11820000.0	3.0	3.062969207763672	0.9841049313545227
1.0	11840000.0	11850000.0	5.0	3.15295147895813	1.0527383089065552
1.0	11980000.0	11990000.0	0.0	2.9581165313720703	0.9099161028862
1.0	12000000.0	12010000.0	2.0	2.9754722118377686	0.922196090221405
1.0	12070000.0	12080000.0	1.0	2.6533122062683105	0.6673178672790527
1.0	12090000.0	12100000.0	2.0	2.9509220123291016	0.9012834429740906
1.0	12220000.0	12230000.0	3.0	2.908646583557129	0.9146530032157898
1.0	12250000.0	12260000.0	3.0	2.7908871173858643	0.7812415957450867
1.0	12260000.0	12270000.0	2.0	2.6306259632110596	0.6486233472824097
1.0	12290000.0	12300000.0	3.0	2.863852024078369	1.0324310064315796
1.0	12310000.0	12320000.0	1.0	2.669952869415283	0.6799541711807251
1.0	12440000.0	12450000.0	0.0	2.8978419303894043	0.8650898933410645
1.0	12450000.0	12460000.0	2.0	2.755506992340088	0.7479324340820312
1.0	12510000.0	12520000.0	3.0	3.032428503036499	0.9720298051834106
1.0	12630000.0	12640000.0	3.0	2.742532253265381	0.7429178953170776
1.0	12670000.0	12680000.0	5.0	2.6948657035827637	0.9152098894119263
1.0	12740000.0	12750000.0	1.0	2.6837010383605957	0.6910215616226196
1.0	12760000.0	12770000.0	3.0	2.7649662494659424	0.7569290399551392
1.0	12770000.0	12780000.0	2.0	2.7755377292633057	0.7684259414672852
1.0	12780000.0	12790000.0	3.0	2.742088794708252	0.7441360950469971
1.0	12790000.0	12800000.0	2.0	2.689948797225952	0.6984185576438904
1.0	13780000.0	13790000.0	5.0	3.115131378173828	1.0058536529541016
1.0	13790000.0	13800000.0	4.0	3.4595329761505127	1.230297327041626
1.0	13820000.0	13830000.0	6.0	3.397113084793091	1.2118568420410156
1.0	13830000.0	13840000.0	6.0	3.3934574127197266	1.2146708965301514
1.0	13840000.0	13850000.0	9.0	3.489323139190674	1.2628121376037598
1.0	13920000.0	13930000.0	2.0	4.208800315856934	1.5864776372909546
1.0	13980000.0	13990000.0	3.0	3.4256045818328857	1.215898871421814
1.0	14010000.0	14020000.0	2.0	3.4354007244110107	1.2363576889038086
1.0	14050000.0	14060000.0	4.0	3.5512142181396484	1.263053059577942
1.0	14080000.0	14090000.0	2.0	3.186614990234375	1.0763381719589233
1.0	14110000.0	14120000.0	4.0	3.1312599182128906	1.0346139669418335
1.0	14120000.0	14130000.0	0.0	3.2532153129577637	1.1210768222808838
1.0	14130000.0	14140000.0	3.0	3.212536334991455	1.0880918502807617
1.0	14140000.0	14150000.0	3.0	3.176406145095825	1.0609157085418701
1.0	14170000.0	14180000.0	5.0	3.2875123023986816	1.1402935981750488
1.0	14180000.0	14190000.0	5.0	3.4773406982421875	1.2426254749298096
1.0	14360000.0	14370000.0	3.0	3.182722330093384	1.0406029224395752
1.0	14390000.0	14400000.0	4.0	3.13975191116333	1.03398597240448
1.0	14400000.0	14410000.0	3.0	3.1752543449401855	1.0518462657928467
1.0	14450000.0	14460000.0	2.0	3.3638172149658203	1.1649242639541626
1.0	14460000.0	14470000.0	4.0	3.0014195442199707	0.9403696060180664
1.0	14480000.0	14490000.0	2.0	3.172607660293579	1.0085408687591553
1.0	14520000.0	14530000.0	4.0	3.151186227798462	1.0122624635696411
1.0	14560000.0	14570000.0	1.0	3.3581204414367676	1.1712796688079834
1.0	14570000.0	14580000.0	1.0	3.323042631149292	1.1487088203430176
1.0	14590000.0	14600000.0	2.0	3.2983202934265137	1.1312370300292969
1.0	14600000.0	14610000.0	4.0	3.089951992034912	1.002843976020813
1.0	14640000.0	14650000.0	3.0	3.250216007232666	1.1022539138793945
1.0	14670000.0	14680000.0	4.0	3.2079780101776123	1.0541207790374756
1.0	14730000.0	14740000.0	2.0	3.0556998252868652	0.9728609919548035
1.0	14890000.0	14900000.0	2.0	2.8442957401275635	0.8072487115859985
1.0	14910000.0	14920000.0	2.0	2.7600481510162354	0.7525768280029297
1.0	14960000.0	14970000.0	2.0	3.010624647140503	0.9393676519393921
1.0	15010000.0	15020000.0	2.0	3.0286753177642822	0.9549466967582703
1.0	15150000.0	15160000.0	1.0	2.7591423988342285	0.7558024525642395
1.0	15200000.0	15210000.0	2.0	2.4914629459381104	0.5416563749313354
1.0	15270000.0	15280000.0	0.0	2.8649778366088867	0.8405433893203735
1.0	15350000.0	15360000.0	6.0	2.73323130607605	0.7325825691223145
1.0	15360000.0	15370000.0	3.0	2.82271671295166	0.8028714060783386
1.0	15390000.0	15400000.0	5.0	2.845559597015381	0.8190404176712036
1.0	15550000.0	15560000.0	0.0	2.9877707958221436	0.9282324910163879
1.0	15570000.0	15580000.0	7.0	2.95512056350708	0.9101253747940063
1.0	15730000.0	15740000.0	4.0	2.4893951416015625	0.662772536277771
1.0	15810000.0	15820000.0	2.0	2.683814525604248	0.6910644173622131
1.0	15820000.0	15830000.0	6.0	2.5952048301696777	0.6210246086120605
1.0	15920000.0	15930000.0	0.0	2.6159780025482178	0.6347479224205017
1.0	15980000.0	15990000.0	4.0	2.3960089683532715	0.4694947600364685
1.0	16000000.0	16010000.0	3.0	2.678629159927368	0.6903839111328125
1.0	16080000.0	16090000.0	2.0	2.684746503829956	0.6974066495895386
1.0	16100000.0	16110000.0	3.0	2.7724297046661377	0.768347442150116
1.0	16220000.0	16230000.0	4.0	2.9040839672088623	0.8677875399589539
1.0	16290000.0	16300000.0	3.0	3.0163331031799316	0.9509869813919067
1.0	16360000.0	16370000.0	4.0	2.680431365966797	0.6873642206192017
1.0	16370000.0	16380000.0	3.0	2.8018312454223633	0.789465069770813
1.0	16390000.0	16400000.0	1.0	2.8088204860687256	0.7972474098205566
1.0	16480000.0	16490000.0	4.0	2.793494701385498	0.8278524279594421
1.0	16530000.0	16540000.0	2.0	2.935020923614502	0.8834258317947388
1.0	16540000.0	16550000.0	2.0	2.9214565753936768	0.8799861073493958
1.0	16550000.0	16560000.0	4.0	2.873171806335449	0.8439213037490845
1.0	16580000.0	16590000.0	4.0	2.9519448280334473	0.9007135629653931
1.0	16600000.0	16610000.0	2.0	3.0187160968780518	0.9506180882453918
1.0	16610000.0	16620000.0	3.0	2.946786403656006	0.89860999584198
1.0	16690000.0	16700000.0	3.0	2.6156790256500244	2.365654468536377
1.0	16710000.0	16720000.0	1.0	2.799130916595459	0.7874246835708618
1.0	16750000.0	16760000.0	3.0	2.502140998840332	0.547497034072876
1.0	16760000.0	16770000.0	0.0	2.608884334564209	0.8334535360336304
1.0	16770000.0	16780000.0	0.0	2.4835448265075684	0.5357888340950012
1.0	16790000.0	16800000.0	1.0	2.35703706741333	0.44120731949806213
1.0	17030000.0	17040000.0	5.0	3.0076985359191895	0.960288405418396
1.0	17290000.0	17300000.0	2.0	2.853719472885132	0.8280156254768372
1.0	17300000.0	17310000.0	2.0	2.86933970451355	0.8350631594657898
1.0	17420000.0	17430000.0	2.0	3.0758979320526123	0.9983528852462769
1.0	17440000.0	17450000.0	6.0	3.066058874130249	0.9926220774650574
1.0	17470000.0	17480000.0	2.0	3.607635974884033	1.3351539373397827
1.0	17550000.0	17560000.0	7.0	3.0252583026885986	0.959345817565918
1.0	17570000.0	17580000.0	5.0	3.2808170318603516	1.1395647525787354
1.0	17650000.0	17660000.0	3.0	3.454033374786377	1.249842882156372
1.0	17710000.0	17720000.0	4.0	3.149045467376709	1.0514767169952393
1.0	17750000.0	17760000.0	6.0	2.875153064727783	0.8459399938583374
1.0	17760000.0	17770000.0	1.0	3.0253100395202637	1.2100574970245361
1.0	17850000.0	17860000.0	3.0	3.1922061443328857	1.0784971714019775
1.0	17920000.0	17930000.0	7.0	3.3654732704162598	1.203626275062561
1.0	17940000.0	17950000.0	3.0	3.337134838104248	1.177948236465454
1.0	17960000.0	17970000.0	1.0	3.272592067718506	1.1337640285491943
1.0	17980000.0	17990000.0	2.0	3.3533527851104736	1.1874457597732544
1.0	18020000.0	18030000.0	6.0	3.167869806289673	1.0609744787216187
1.0	18050000.0	18060000.0	0.0	3.606646776199341	1.3349562883377075
1.0	18160000.0	18170000.0	3.0	3.501502275466919	1.283042073249817
1.0	18170000.0	18180000.0	3.0	3.503720760345459	1.2834651470184326
1.0	18190000.0	18200000.0	2.0	3.4335598945617676	1.2333519458770752
1.0	18210000.0	18220000.0	3.0	3.7107272148132324	1.3970699310302734
1.0	18220000.0	18230000.0	2.0	3.5446953773498535	1.304547667503357
1.0	18240000.0	18250000.0	2.0	3.6129119396209717	1.348634958267212
1.0	18280000.0	18290000.0	3.0	3.4121479988098145	1.2274588346481323
1.0	18290000.0	18300000.0	6.0	3.3483474254608154	1.1891332864761353
1.0	18310000.0	18320000.0	1.0	3.616537570953369	1.340951919555664
1.0	18330000.0	18340000.0	2.0	3.6260814666748047	1.349920630455017
1.0	18390000.0	18400000.0	4.0	3.6917450428009033	1.3803298473358154
1.0	18420000.0	18430000.0	4.0	3.60844349861145	1.3372890949249268
1.0	18430000.0	18440000.0	3.0	3.551190137863159	1.3101725578308105
1.0	18460000.0	18470000.0	1.0	3.504859447479248	1.2742080688476562
1.0	18470000.0	18480000.0	4.0	3.488905429840088	1.2719135284423828
1.0	18580000.0	18590000.0	6.0	3.8536458015441895	1.4526112079620361
1.0	18600000.0	18610000.0	8.0	3.596735715866089	1.3338496685028076
1.0	18680000.0	18690000.0	1.0	3.625405788421631	1.3513365983963013
1.0	18690000.0	18700000.0	1.0	3.5132553577423096	1.2774159908294678
1.0	18770000.0	18780000.0	0.0	3.0516252517700195	0.9839754104614258
1.0	18780000.0	18790000.0	4.0	2.9371371269226074	0.8990619778633118
1.0	18810000.0	18820000.0	2.0	3.1012959480285645	1.0209215879440308
1.0	18880000.0	18890000.0	4.0	2.9953055381774902	0.9501445889472961
1.0	18910000.0	18920000.0	4.0	2.9709620475769043	0.9224897623062134
1.0	18930000.0	18940000.0	2.0	3.1423614025115967	1.0530239343643188
1.0	18950000.0	18960000.0	3.0	2.982758045196533	0.9398624300956726
1.0	19040000.0	19050000.0	2.0	3.145024061203003	1.0555403232574463
1.0	19090000.0	19100000.0	5.0	3.284022808074951	1.1502224206924438
1.0	19160000.0	19170000.0	4.0	3.149714946746826	1.060732126235962
1.0	19310000.0	19320000.0	2.0	2.894061326980591	0.8591263890266418
1.0	19320000.0	19330000.0	4.0	2.8636257648468018	0.8371350169181824
1.0	19390000.0	19400000.0	4.0	3.278503894805908	1.144622564315796
1.0	19410000.0	19420000.0	3.0	3.0457570552825928	0.9771105647087097
1.0	19530000.0	19540000.0	2.0	3.134129285812378	1.2984192371368408
1.0	19550000.0	19560000.0	3.0	2.8948564529418945	0.86082524061203
1.0	19610000.0	19620000.0	2.0	2.9180240631103516	0.8799184560775757
1.0	19630000.0	19640000.0	1.0	2.5999703407287598	0.8324276804924011
1.0	19710000.0	19720000.0	4.0	2.866201639175415	0.8428231477737427
1.0	19780000.0	19790000.0	2.0	2.7860360145568848	0.7749634385108948
1.0	19800000.0	19810000.0	5.0	2.7561545372009277	0.7544039487838745
1.0	19810000.0	19820000.0	2.0	2.925631523132324	1.1346065998077393
1.0	19820000.0	19830000.0	2.0	2.6430366039276123	0.6578232645988464
1.0	19830000.0	19840000.0	0.0	2.734870433807373	0.7315834760665894
1.0	19880000.0	19890000.0	2.0	2.5718541145324707	0.6005219221115112
1.0	19970000.0	19980000.0	1.0	2.5931646823883057	0.6317219734191895
1.0	20000000.0	20010000.0	3.0	2.7497124671936035	0.7465929985046387
1.0	20010000.0	20020000.0	2.0	2.6931169033050537	0.6999606490135193
1.0	20180000.0	20190000.0	5.0	2.9106202125549316	0.8732417225837708
1.0	20200000.0	20210000.0	3.0	2.664738178253174	0.8440114259719849
1.0	20250000.0	20260000.0	2.0	3.0256404876708984	0.948711097240448
1.0	20260000.0	20270000.0	2.0	2.9656729698181152	0.9111682176589966
1.0	20290000.0	20300000.0	1.0	3.0330238342285156	0.9675312042236328
1.0	20340000.0	20350000.0	1.0	2.8688902854919434	0.8357833027839661
1.0	20400000.0	20410000.0	1.0	3.0041146278381348	0.9444004893302917
1.0	20420000.0	20430000.0	3.0	2.8934998512268066	0.8585698008537292
1.0	20430000.0	20440000.0	4.0	2.946091890335083	0.899051308631897
1.0	20480000.0	20490000.0	1.0	3.116004467010498	1.0019515752792358
1.0	20510000.0	20520000.0	1.0	3.1446614265441895	1.0484753847122192
1.0	20610000.0	20620000.0	4.0	3.306215763092041	1.1603114604949951
1.0	20670000.0	20680000.0	3.0	3.0773355960845947	0.9984447360038757
1.0	20710000.0	20720000.0	1.0	3.2318947315216064	1.1107083559036255
1.0	20730000.0	20740000.0	3.0	2.906696081161499	0.8691831827163696
1.0	20810000.0	20820000.0	3.0	2.6118133068084717	0.6682208180427551
1.0	20890000.0	20900000.0	4.0	2.928687334060669	0.8869507908821106
1.0	20950000.0	20960000.0	4.0	2.750746965408325	0.7478162050247192
1.0	21090000.0	21100000.0	6.0	2.7011144161224365	0.7093530893325806
1.0	21120000.0	21130000.0	3.0	2.6602916717529297	0.668017566204071
1.0	21140000.0	21150000.0	2.0	2.3402791023254395	0.4304707646369934
1.0	21170000.0	21180000.0	4.0	2.6971547603607178	0.7036205530166626
1.0	21520000.0	21530000.0	3.0	2.660808801651001	0.6720883250236511
1.0	21640000.0	21650000.0	1.0	2.8359577655792236	0.8205089569091797
1.0	21670000.0	21680000.0	2.0	2.5089967250823975	0.6881107091903687
1.0	21820000.0	21830000.0	1.0	2.4031763076782227	0.47316670417785645
1.0	21830000.0	21840000.0	1.0	2.5328660011291504	0.5770285129547119
1.0	21890000.0	21900000.0	2.0	2.709260940551758	0.7145335674285889
1.0	21920000.0	21930000.0	3.0	2.7900869846343994	0.7827779650688171
1.0	21990000.0	22000000.0	3.0	2.9042916297912598	0.8761946558952332
1.0	22030000.0	22040000.0	3.0	2.8277316093444824	0.8070643544197083
1.0	22060000.0	22070000.0	3.0	2.760834217071533	0.7552229762077332
1.0	22140000.0	22150000.0	1.0	2.7881226539611816	0.775740921497345
1.0	22170000.0	22180000.0	1.0	2.764190196990967	0.7600324749946594
1.0	22230000.0	22240000.0	3.0	3.0961151123046875	1.0266510248184204
1.0	22280000.0	22290000.0	4.0	2.8128695487976074	0.7936869859695435
1.0	22370000.0	22380000.0	2.0	2.6370272636413574	0.698448896408081
1.0	22490000.0	22500000.0	2.0	2.839399814605713	0.8176217079162598
1.0	22500000.0	22510000.0	3.0	2.9197871685028076	0.88043612241745
1.0	22550000.0	22560000.0	3.0	3.2561023235321045	1.1250461339950562
1.0	22590000.0	22600000.0	2.0	3.5343310832977295	1.2988102436065674
1.0	22670000.0	22680000.0	2.0	3.7865097522735596	1.430988073348999
1.0	22690000.0	22700000.0	4.0	3.70396089553833	1.3894996643066406
1.0	22770000.0	22780000.0	3.0	2.7878270149230957	1.0048558712005615
1.0	22790000.0	22800000.0	4.0	3.0390493869781494	0.9684454202651978
1.0	22890000.0	22900000.0	4.0	3.3062503337860107	1.1674741506576538
1.0	22990000.0	23000000.0	2.0	3.587251663208008	1.330446481704712
1.0	23010000.0	23020000.0	4.0	3.3167483806610107	1.1640651226043701
1.0	23070000.0	23080000.0	2.0	2.990697145462036	0.9306909441947937
1.0	23170000.0	23180000.0	4.0	3.127793788909912	1.0336296558380127
1.0	23270000.0	23280000.0	7.0	3.0766494274139404	1.000747561454773
1.0	23500000.0	23510000.0	2.0	2.5272207260131836	0.5623859167098999
1.0	23510000.0	23520000.0	1.0	2.612149715423584	0.6374692916870117
1.0	23580000.0	23590000.0	2.0	2.5681495666503906	0.5942074060440063
1.0	23600000.0	23610000.0	2.0	2.6397671699523926	0.6592910885810852
1.0	23630000.0	23640000.0	3.0	2.644896984100342	0.6638625860214233
1.0	23710000.0	23720000.0	2.0	2.777365207672119	0.7611076235771179
1.0	23810000.0	23820000.0	4.0	2.9858038425445557	0.9332706332206726
1.0	23820000.0	23830000.0	2.0	3.173407554626465	1.057711124420166
1.0	23890000.0	23900000.0	5.0	3.013749122619629	0.9475213289260864
1.0	23930000.0	23940000.0	2.0	3.103292942047119	1.0152431726455688
1.0	24000000.0	24010000.0	2.0	3.103926420211792	1.0171504020690918
1.0	24080000.0	24090000.0	1.0	2.969470500946045	0.9212004542350769
1.0	24190000.0	24200000.0	3.0	2.612997531890869	0.639703631401062
1.0	24210000.0	24220000.0	6.0	2.5355565547943115	0.5737814903259277
1.0	24230000.0	24240000.0	5.0	2.563601493835449	0.5897279977798462
1.0	24250000.0	24260000.0	4.0	2.361760377883911	0.4438629746437073
1.0	24270000.0	24280000.0	0.0	2.4361042976379395	0.497785747051239
1.0	24300000.0	24310000.0	0.0	2.699244976043701	0.9153975248336792
1.0	24420000.0	24430000.0	6.0	2.989396572113037	0.9436909556388855
1.0	24430000.0	24440000.0	8.0	2.8986141681671143	0.8721525073051453
1.0	24530000.0	24540000.0	2.0	3.0053536891937256	0.9341303706169128
1.0	24630000.0	24640000.0	1.0	2.8937644958496094	0.8602265119552612
1.0	24680000.0	24690000.0	1.0	2.839008092880249	0.814474880695343
1.0	24690000.0	24700000.0	4.0	2.7639670372009277	0.7550424337387085
1.0	24790000.0	24800000.0	1.0	3.000392198562622	0.9367815256118774
1.0	24820000.0	24830000.0	1.0	2.8650383949279785	0.8774000406265259
1.0	24960000.0	24970000.0	3.0	2.6868693828582764	0.9098399877548218
1.0	25060000.0	25070000.0	4.0	2.859456777572632	0.8285984992980957
1.0	25080000.0	25090000.0	7.0	2.8523001670837402	0.8257613182067871
1.0	25100000.0	25110000.0	5.0	2.97776460647583	0.9263116717338562
1.0	25130000.0	25140000.0	6.0	2.9547743797302246	0.9048322439193726
1.0	25140000.0	25150000.0	1.0	3.008816719055176	0.9462491273880005
1.0	25160000.0	25170000.0	1.0	2.759528398513794	0.752682089805603
1.0	25170000.0	25180000.0	3.0	2.860227584838867	0.8326772451400757
1.0	25210000.0	25220000.0	1.0	2.7919983863830566	0.781161904335022
1.0	25340000.0	25350000.0	7.0	2.6459479331970215	0.6550053954124451
1.0	25400000.0	25410000.0	2.0	2.830313205718994	0.8100206255912781
1.0	25530000.0	25540000.0	3.0	2.671196460723877	0.6842171549797058
1.0	25550000.0	25560000.0	6.0	2.6156790256500244	2.365654468536377
1.0	25680000.0	25690000.0	1.0	2.327150344848633	0.42292022705078125
1.0	25950000.0	25960000.0	1.0	2.704700469970703	0.710365355014801
1.0	25980000.0	25990000.0	1.0	2.762291193008423	0.756435751914978
1.0	26000000.0	26010000.0	3.0	2.782261610031128	0.7724637389183044
1.0	26220000.0	26230000.0	0.0	2.873060941696167	0.847143828868866
1.0	26290000.0	26300000.0	1.0	2.859377384185791	0.8318748474121094
1.0	26420000.0	26430000.0	1.0	3.1218912601470947	1.0295565128326416
1.0	26430000.0	26440000.0	4.0	2.7216835021972656	0.926228404045105
1.0	26480000.0	26490000.0	1.0	2.992452383041382	0.9423965215682983
1.0	26510000.0	26520000.0	2.0	2.8730411529541016	0.8434303402900696
1.0	26590000.0	26600000.0	1.0	2.7308502197265625	0.7295253872871399
1.0	26760000.0	26770000.0	2.0	2.8609886169433594	0.8357893228530884
1.0	26770000.0	26780000.0	2.0	2.7923970222473145	0.7807704210281372
1.0	26840000.0	26850000.0	4.0	2.571141004562378	0.6024325489997864
1.0	26850000.0	26860000.0	3.0	2.6699142456054688	0.6776394248008728
1.0	26890000.0	26900000.0	4.0	2.528750419616699	0.569138765335083
1.0	26930000.0	26940000.0	2.0	2.7437973022460938	0.7387210130691528
1.0	27060000.0	27070000.0	3.0	2.7119650840759277	0.7191976308822632
1.0	27100000.0	27110000.0	2.0	2.6433463096618652	0.6655316352844238
1.0	27120000.0	27130000.0	4.0	2.6928811073303223	0.7054780721664429
1.0	27170000.0	27180000.0	1.0	2.699144124984741	0.7073376774787903
1.0	27180000.0	27190000.0	4.0	2.6637988090515137	0.6798080801963806
1.0	27220000.0	27230000.0	5.0	2.6348650455474854	0.8535295724868774
1.0	27330000.0	27340000.0	2.0	2.6977641582489014	0.7136839628219604
1.0	27410000.0	27420000.0	1.0	2.5054233074188232	0.5519827008247375
1.0	27460000.0	27470000.0	1.0	2.620647430419922	0.6449052691459656
1.0	27470000.0	27480000.0	0.0	2.5291755199432373	0.5722977519035339
1.0	27480000.0	27490000.0	3.0	2.333517551422119	0.4857131540775299
1.0	27490000.0	27500000.0	4.0	2.325791597366333	0.4230249524116516
1.0	27520000.0	27530000.0	3.0	2.480462074279785	0.5297734141349792
1.0	27540000.0	27550000.0	2.0	2.4913151264190674	0.5374680757522583
1.0	27550000.0	27560000.0	4.0	2.4914517402648926	0.5365340709686279
1.0	27560000.0	27570000.0	1.0	2.6224584579467773	0.698464035987854
1.0	27570000.0	27580000.0	1.0	2.5973832607269287	0.6207539439201355
1.0	27580000.0	27590000.0	2.0	2.639265775680542	0.6540454030036926
1.0	27600000.0	27610000.0	2.0	2.5840024948120117	0.6114267110824585
1.0	27740000.0	27750000.0	4.0	2.659031629562378	0.6771815419197083
1.0	27840000.0	27850000.0	0.0	2.920315742492676	0.8839640617370605
1.0	27940000.0	27950000.0	4.0	2.6059041023254395	0.625957190990448
1.0	28040000.0	28050000.0	1.0	2.524975061416626	0.5664898157119751
1.0	28090000.0	28100000.0	1.0	2.232119083404541	0.37473368644714355
1.0	28110000.0	28120000.0	1.0	2.4740800857543945	0.528528094291687
1.0	28190000.0	28200000.0	7.0	2.2416679859161377	0.4245114326477051
1.0	28210000.0	28220000.0	1.0	2.633342981338501	0.6481519937515259
1.0	28270000.0	28280000.0	2.0	2.7520384788513184	0.7496448755264282
1.0	28280000.0	28290000.0	2.0	2.6710352897644043	0.7678190469741821
1.0	28320000.0	28330000.0	3.0	2.598997116088867	0.624115526676178
1.0	28340000.0	28350000.0	2.0	2.605199098587036	0.6285866498947144
1.0	28360000.0	28370000.0	1.0	2.6565089225769043	0.6699885725975037
1.0	28450000.0	28460000.0	2.0	2.9814224243164062	0.9231115579605103
1.0	28460000.0	28470000.0	4.0	3.0037074089050293	0.9394108653068542
1.0	28540000.0	28550000.0	3.0	3.1467957496643066	1.04019296169281
1.0	28650000.0	28660000.0	3.0	2.8742687702178955	0.9802672266960144
1.0	28730000.0	28740000.0	2.0	2.6991825103759766	0.703537106513977
1.0	28760000.0	28770000.0	4.0	2.652101993560791	0.6680867671966553
1.0	28820000.0	28830000.0	1.0	2.6200621128082275	0.6419330835342407
1.0	28830000.0	28840000.0	2.0	2.763033151626587	1.0211563110351562
1.0	28840000.0	28850000.0	2.0	2.596195936203003	0.6388825178146362
1.0	28850000.0	28860000.0	2.0	2.6483097076416016	0.6651743650436401
1.0	28890000.0	28900000.0	1.0	2.5315604209899902	0.5710409283638
1.0	28940000.0	28950000.0	2.0	2.5167434215545654	0.5586756467819214
1.0	29080000.0	29090000.0	3.0	2.7621352672576904	0.759924054145813
1.0	29160000.0	29170000.0	4.0	2.8326821327209473	0.813199520111084
1.0	29210000.0	29220000.0	4.0	2.7418270111083984	0.789792537689209
1.0	29230000.0	29240000.0	4.0	2.818908929824829	0.7925437092781067
1.0	29350000.0	29360000.0	1.0	2.7548751831054688	0.7471165657043457
1.0	29520000.0	29530000.0	1.0	2.7586605548858643	0.756485104560852
1.0	29540000.0	29550000.0	2.0	2.604180335998535	0.62945556640625
1.0	29550000.0	29560000.0	6.0	2.3978848457336426	0.532881498336792
1.0	29630000.0	29640000.0	1.0	2.655245304107666	0.6702011823654175
1.0	30050000.0	30060000.0	5.0	2.8521981239318848	0.8308855891227722
1.0	30070000.0	30080000.0	3.0	3.070479154586792	0.9912844896316528
1.0	30090000.0	30100000.0	4.0	3.183314323425293	1.077275276184082
1.0	30110000.0	30120000.0	1.0	3.3196582794189453	1.169269323348999
1.0	30240000.0	30250000.0	3.0	3.1756203174591064	1.0620428323745728
1.0	30290000.0	30300000.0	1.0	3.304169178009033	1.1510177850723267
1.0	30360000.0	30370000.0	2.0	3.187061071395874	1.0776863098144531
1.0	30400000.0	30410000.0	3.0	3.3835716247558594	1.2089111804962158
1.0	30660000.0	30670000.0	4.0	3.9662482738494873	1.4998753070831299
1.0	30740000.0	30750000.0	1.0	4.4637041091918945	1.6680476665496826
1.0	30800000.0	30810000.0	4.0	3.7126011848449707	1.390892744064331
1.0	30820000.0	30830000.0	2.0	3.522353410720825	1.2859737873077393
1.0	30850000.0	30860000.0	2.0	3.535475254058838	1.3012222051620483
1.0	30890000.0	30900000.0	4.0	3.474517822265625	1.268092393875122
1.0	30900000.0	30910000.0	0.0	3.536182403564453	1.2952301502227783
1.0	30950000.0	30960000.0	2.0	3.4864208698272705	1.2295444011688232
1.0	30980000.0	30990000.0	5.0	3.2159619331359863	1.103115439414978
1.0	31020000.0	31030000.0	1.0	3.3309473991394043	1.1744838953018188
1.0	31140000.0	31150000.0	3.0	2.968090534210205	0.9176852107048035
1.0	31160000.0	31170000.0	4.0	2.9053544998168945	0.8718841671943665
1.0	31170000.0	31180000.0	6.0	2.7449870109558105	0.7434491515159607
1.0	31180000.0	31190000.0	3.0	2.8304381370544434	0.8090656995773315
1.0	31210000.0	31220000.0	0.0	2.681394100189209	0.6840866208076477
1.0	31220000.0	31230000.0	4.0	3.032580614089966	0.9207804799079895
1.0	31240000.0	31250000.0	1.0	2.696329116821289	0.7023271918296814
1.0	31270000.0	31280000.0	2.0	2.598374366760254	0.6253324747085571
1.0	31350000.0	31360000.0	3.0	2.5836434364318848	0.6151396036148071
1.0	31470000.0	31480000.0	3.0	2.7198150157928467	0.7230113744735718
1.0	31500000.0	31510000.0	2.0	2.8694000244140625	0.8415111303329468
1.0	31810000.0	31820000.0	4.0	2.7318520545959473	0.7300862669944763
1.0	31860000.0	31870000.0	3.0	2.677518367767334	0.68891841173172
1.0	31910000.0	31920000.0	2.0	2.7787418365478516	0.7714868783950806
1.0	31950000.0	31960000.0	2.0	2.781715154647827	0.7741786241531372
1.0	31980000.0	31990000.0	1.0	2.8168704509735107	0.7996038198471069
1.0	32000000.0	32010000.0	5.0	2.748610496520996	0.7455713152885437
1.0	32010000.0	32020000.0	1.0	2.876504898071289	0.8502060770988464
1.0	32020000.0	32030000.0	2.0	2.85296893119812	0.8283794522285461
1.0	32040000.0	32050000.0	7.0	2.7422637939453125	0.7520031929016113
1.0	32050000.0	32060000.0	4.0	2.845933437347412	0.8283898234367371
1.0	32100000.0	32110000.0	3.0	2.8067710399627686	0.7912065386772156
1.0	32300000.0	32310000.0	0.0	2.544173002243042	0.5824357867240906
1.0	32330000.0	32340000.0	8.0	2.463162660598755	0.5172411799430847
1.0	32350000.0	32360000.0	3.0	2.570528030395508	0.5954807996749878
1.0	32420000.0	32430000.0	4.0	2.794590711593628	0.7871299386024475
1.0	32430000.0	32440000.0	1.0	2.7557759284973145	0.745076060295105
1.0	32500000.0	32510000.0	1.0	2.8266091346740723	0.8096427917480469
1.0	32540000.0	32550000.0	1.0	2.784802198410034	0.7706801295280457
1.0	32550000.0	32560000.0	4.0	2.6739349365234375	0.6834037899971008
1.0	32610000.0	32620000.0	4.0	2.862154006958008	0.8324266672134399
1.0	32620000.0	32630000.0	1.0	2.8617758750915527	0.8327930569648743
1.0	32680000.0	32690000.0	2.0	2.756033420562744	0.970162570476532
1.0	32720000.0	32730000.0	1.0	2.8103973865509033	0.7875077128410339
1.0	32790000.0	32800000.0	3.0	2.7915024757385254	0.782717764377594
1.0	32840000.0	32850000.0	3.0	2.671271800994873	0.6865488290786743
1.0	32960000.0	32970000.0	0.0	2.8342785835266113	0.8097734451293945
1.0	33020000.0	33030000.0	3.0	2.7284939289093018	0.726773738861084
1.0	33150000.0	33160000.0	2.0	2.672781229019165	0.6822419762611389
1.0	33210000.0	33220000.0	3.0	2.602810859680176	0.6267711520195007
1.0	33250000.0	33260000.0	2.0	2.552298069000244	0.5890181064605713
1.0	33400000.0	33410000.0	3.0	2.8861992359161377	0.8572881817817688
1.0	33440000.0	33450000.0	2.0	2.5413784980773926	0.5769643783569336
1.0	33470000.0	33480000.0	5.0	2.973794460296631	0.9309050440788269
1.0	33490000.0	33500000.0	2.0	3.035482883453369	0.9721372723579407
1.0	33580000.0	33590000.0	2.0	2.460846424102783	0.5158223509788513
1.0	33600000.0	33610000.0	1.0	2.4053378105163574	0.4746469557285309
1.0	33610000.0	33620000.0	2.0	2.3737025260925293	0.4538745880126953
1.0	33630000.0	33640000.0	2.0	2.513932704925537	0.5595027208328247
1.0	33660000.0	33670000.0	4.0	2.5025925636291504	0.5494609475135803
1.0	33700000.0	33710000.0	1.0	2.6343936920166016	0.6524420380592346
1.0	33730000.0	33740000.0	4.0	2.721214532852173	0.7248784899711609
1.0	33740000.0	33750000.0	2.0	2.6615989208221436	0.6768080592155457
1.0	33770000.0	33780000.0	1.0	2.6941683292388916	0.6953576803207397
1.0	33780000.0	33790000.0	2.0	2.7194511890411377	0.7204251289367676
1.0	33900000.0	33910000.0	1.0	2.9915831089019775	0.934208869934082
1.0	33920000.0	33930000.0	4.0	2.7272567749023438	0.7253338098526001
1.0	33960000.0	33970000.0	2.0	2.863490581512451	0.837275505065918
1.0	34030000.0	34040000.0	4.0	3.0647549629211426	0.9873957633972168
1.0	34050000.0	34060000.0	5.0	2.932539224624634	0.887618899345398
1.0	34060000.0	34070000.0	4.0	3.0935120582580566	1.0093615055084229
1.0	34090000.0	34100000.0	1.0	3.401625871658325	1.217821478843689
1.0	34140000.0	34150000.0	3.0	2.8626351356506348	0.8299043774604797
1.0	34170000.0	34180000.0	3.0	3.243943452835083	1.117201328277588
1.0	34180000.0	34190000.0	9.0	3.0575931072235107	0.9849178194999695
1.0	34210000.0	34220000.0	0.0	3.1754848957061768	1.0569159984588623
1.0	34400000.0	34410000.0	2.0	3.522296905517578	1.267662763595581
1.0	34430000.0	34440000.0	5.0	3.3702328205108643	1.1958926916122437
1.0	34520000.0	34530000.0	3.0	3.720057964324951	1.3874489068984985
1.0	34600000.0	34610000.0	2.0	3.5491976737976074	1.2983033657073975
1.0	34610000.0	34620000.0	6.0	3.646277666091919	1.3544028997421265
1.0	34660000.0	34670000.0	2.0	3.9876651763916016	1.4950419664382935
1.0	34720000.0	34730000.0	3.0	3.3110809326171875	1.1174736022949219
1.0	34810000.0	34820000.0	4.0	3.896631956100464	1.444125771522522
1.0	34850000.0	34860000.0	5.0	3.9408411979675293	1.4708678722381592
1.0	34890000.0	34900000.0	5.0	4.210906982421875	1.586059331893921
1.0	34910000.0	34920000.0	1.0	4.534019470214844	1.6774322986602783
1.0	34970000.0	34980000.0	5.0	4.369784355163574	1.6128021478652954
1.0	34990000.0	35000000.0	2.0	4.052075386047363	1.536703109741211
1.0	35000000.0	35010000.0	3.0	3.9161159992218018	1.4750059843063354
1.0	35180000.0	35190000.0	2.0	2.9022769927978516	0.8715928196907043
1.0	35370000.0	35380000.0	3.0	2.6471340656280518	0.6667507886886597
1.0	35400000.0	35410000.0	3.0	2.67519211769104	0.6861864328384399
1.0	35450000.0	35460000.0	2.0	2.576211929321289	0.7202706933021545
1.0	35500000.0	35510000.0	4.0	2.5446975231170654	0.5812174081802368
1.0	35630000.0	35640000.0	2.0	3.1687111854553223	1.048782467842102
1.0	35690000.0	35700000.0	6.0	2.8965108394622803	0.8564029932022095
1.0	35760000.0	35770000.0	1.0	2.914722442626953	0.8776170015335083
1.0	35780000.0	35790000.0	2.0	2.885439395904541	0.8503190279006958
1.0	35830000.0	35840000.0	3.0	2.4924721717834473	0.5398427844047546
1.0	35970000.0	35980000.0	2.0	2.7949423789978027	0.7798358201980591
1.0	36050000.0	36060000.0	1.0	2.98750638961792	0.9240080118179321
1.0	36080000.0	36090000.0	3.0	2.9397993087768555	0.8952490091323853
1.0	36130000.0	36140000.0	2.0	3.1058602333068848	1.0212973356246948
1.0	36180000.0	36190000.0	1.0	2.629676342010498	0.7020236253738403
1.0	36190000.0	36200000.0	3.0	2.804006338119507	0.786313533782959
1.0	36230000.0	36240000.0	2.0	2.6543564796447754	0.785541296005249
1.0	36250000.0	36260000.0	1.0	2.8245632648468018	0.7965856790542603
1.0	36270000.0	36280000.0	3.0	2.60271954536438	0.6973366737365723
1.0	36300000.0	36310000.0	2.0	2.7568130493164062	0.7509221434593201
1.0	36340000.0	36350000.0	1.0	2.6164817810058594	0.8461154103279114
1.0	36380000.0	36390000.0	4.0	2.618605852127075	0.6402357816696167
1.0	36410000.0	36420000.0	1.0	2.635993480682373	0.6527467370033264
1.0	36480000.0	36490000.0	4.0	2.497713088989258	0.5448296666145325
1.0	36530000.0	36540000.0	1.0	2.5973217487335205	0.6220938563346863
1.0	36540000.0	36550000.0	4.0	2.62900972366333	0.6476250886917114
1.0	36610000.0	36620000.0	6.0	2.620681047439575	0.7941218018531799
1.0	36620000.0	36630000.0	2.0	3.1252379417419434	1.259626030921936
1.0	36630000.0	36640000.0	0.0	2.9020793437957764	0.8681625127792358
1.0	36690000.0	36700000.0	2.0	3.0286362171173096	1.1814532279968262
1.0	36760000.0	36770000.0	4.0	2.817227602005005	0.8059841990470886
1.0	36800000.0	36810000.0	6.0	2.843980312347412	0.8223463296890259
1.0	36830000.0	36840000.0	2.0	2.9012584686279297	0.8701542019844055
1.0	36850000.0	36860000.0	0.0	3.061959743499756	1.2497937679290771
1.0	36860000.0	36870000.0	5.0	2.5073447227478027	0.7394127249717712
1.0	36900000.0	36910000.0	3.0	2.9578914642333984	0.9056565165519714
1.0	36920000.0	36930000.0	5.0	2.5617153644561768	0.7708914279937744
1.0	36950000.0	36960000.0	4.0	3.089336633682251	1.0019549131393433
1.0	37010000.0	37020000.0	2.0	3.1979546546936035	1.0849908590316772
1.0	37090000.0	37100000.0	6.0	3.197622299194336	1.0874748229980469
1.0	37100000.0	37110000.0	3.0	3.270905017852783	1.1381274461746216
1.0	37140000.0	37150000.0	1.0	3.382249355316162	1.2069796323776245
1.0	37150000.0	37160000.0	3.0	3.4347453117370605	1.2460148334503174
1.0	37230000.0	37240000.0	7.0	3.0535550117492676	0.9841009974479675
1.0	37300000.0	37310000.0	3.0	3.4018714427948	1.2259677648544312
1.0	37340000.0	37350000.0	3.0	3.4621779918670654	1.260208249092102
1.0	37460000.0	37470000.0	3.0	3.408845901489258	1.2249257564544678
1.0	37470000.0	37480000.0	3.0	3.5706393718719482	1.3202545642852783
1.0	37500000.0	37510000.0	4.0	3.2859511375427246	1.1515194177627563
1.0	37720000.0	37730000.0	5.0	3.610220432281494	1.3460094928741455
1.0	37790000.0	37800000.0	3.0	3.4654343128204346	1.25773286819458
1.0	37810000.0	37820000.0	8.0	3.08528470993042	1.0049608945846558
1.0	37820000.0	37830000.0	1.0	3.317986011505127	1.1711184978485107
1.0	37850000.0	37860000.0	7.0	3.020782947540283	0.9605385661125183
1.0	37870000.0	37880000.0	0.0	3.03737211227417	0.9707398414611816
1.0	37900000.0	37910000.0	0.0	2.995086193084717	0.941653847694397
1.0	37930000.0	37940000.0	3.0	2.654008626937866	0.6676434278488159
1.0	37960000.0	37970000.0	1.0	2.559990167617798	0.5954309105873108
1.0	38020000.0	38030000.0	1.0	2.7495834827423096	0.7466006278991699
1.0	38050000.0	38060000.0	0.0	2.7597060203552246	0.7534775733947754
1.0	38080000.0	38090000.0	2.0	3.029491424560547	0.9722199440002441
1.0	38230000.0	38240000.0	4.0	2.80804181098938	0.7950714230537415
1.0	38270000.0	38280000.0	3.0	2.5696825981140137	0.8054547309875488
1.0	38280000.0	38290000.0	1.0	2.796424627304077	0.7826716899871826
1.0	38310000.0	38320000.0	2.0	3.0043158531188965	0.9451767206192017
1.0	38350000.0	38360000.0	2.0	2.851254940032959	0.8269227743148804
1.0	38480000.0	38490000.0	3.0	2.6745636463165283	0.6880218386650085
1.0	38490000.0	38500000.0	2.0	2.8166298866271973	0.8011205792427063
1.0	38560000.0	38570000.0	0.0	2.88024640083313	0.8479474186897278
1.0	38630000.0	38640000.0	3.0	3.1736655235290527	1.0634183883666992
1.0	38730000.0	38740000.0	2.0	3.3751721382141113	1.2061030864715576
1.0	38780000.0	38790000.0	7.0	3.120330572128296	1.0280684232711792
1.0	38810000.0	38820000.0	1.0	3.210294008255005	1.0952482223510742
1.0	38850000.0	38860000.0	1.0	3.0685782432556152	0.9892399907112122
1.0	38870000.0	38880000.0	3.0	3.048663377761841	0.9702743291854858
1.0	38900000.0	38910000.0	4.0	2.9150702953338623	0.8784721493721008
1.0	38930000.0	38940000.0	1.0	2.988100290298462	0.9312931299209595
1.0	39080000.0	39090000.0	3.0	2.9247846603393555	0.883868396282196
1.0	39130000.0	39140000.0	5.0	2.868232011795044	0.84150630235672
1.0	39160000.0	39170000.0	7.0	2.9089303016662598	0.8775885701179504
1.0	39180000.0	39190000.0	0.0	2.9403982162475586	0.8992547988891602
1.0	39210000.0	39220000.0	3.0	2.8997979164123535	0.8705717921257019
1.0	39230000.0	39240000.0	2.0	2.5938453674316406	0.614341139793396
1.0	39240000.0	39250000.0	3.0	2.841101884841919	0.8243085741996765
1.0	39280000.0	39290000.0	2.0	2.7911195755004883	0.7844667434692383
1.0	39320000.0	39330000.0	5.0	2.8619675636291504	1.0585192441940308
1.0	39380000.0	39390000.0	2.0	2.712871551513672	0.7125905156135559
1.0	39390000.0	39400000.0	5.0	2.7291760444641113	0.727966845035553
1.0	39400000.0	39410000.0	1.0	2.8062217235565186	0.7882302403450012
1.0	39600000.0	39610000.0	2.0	2.955137014389038	0.905648410320282
1.0	39640000.0	39650000.0	3.0	3.0296833515167236	0.9632092714309692
1.0	39690000.0	39700000.0	1.0	3.0244362354278564	0.9545809030532837
1.0	39810000.0	39820000.0	3.0	2.8699893951416016	0.8404479026794434
1.0	39890000.0	39900000.0	2.0	2.8437910079956055	0.8221755027770996
1.0	39950000.0	39960000.0	1.0	2.881798028945923	0.8498830795288086
1.0	39970000.0	39980000.0	0.0	2.531416416168213	0.5681877732276917
1.0	40020000.0	40030000.0	1.0	2.7598042488098145	0.74899822473526
1.0	40050000.0	40060000.0	5.0	2.756434202194214	0.7478345632553101
1.0	40060000.0	40070000.0	4.0	2.8908674716949463	0.858501136302948
1.0	40070000.0	40080000.0	5.0	2.8573460578918457	0.8312748670578003
1.0	40120000.0	40130000.0	2.0	2.983961820602417	0.9294293522834778
1.0	40130000.0	40140000.0	5.0	2.878040313720703	0.8532336354255676
1.0	40160000.0	40170000.0	2.0	3.0185599327087402	0.9577478170394897
1.0	40200000.0	40210000.0	5.0	2.7499890327453613	0.8554335832595825
1.0	40280000.0	40290000.0	5.0	2.9527273178100586	0.9066131711006165
1.0	40290000.0	40300000.0	4.0	3.001915216445923	0.9421049356460571
1.0	40310000.0	40320000.0	1.0	3.019942283630371	0.9580966830253601
1.0	40350000.0	40360000.0	2.0	2.946540355682373	0.8974428176879883
1.0	40450000.0	40460000.0	4.0	2.6623902320861816	0.6737040281295776
1.0	40570000.0	40580000.0	3.0	2.6007227897644043	0.6276466846466064
1.0	40720000.0	40730000.0	2.0	2.6156790256500244	2.365654468536377
1.0	40770000.0	40780000.0	3.0	2.7770614624023438	0.7676715850830078
1.0	40880000.0	40890000.0	0.0	2.5077805519104004	0.5534483790397644
1.0	40930000.0	40940000.0	1.0	3.020420789718628	0.9343409538269043
1.0	40950000.0	40960000.0	1.0	2.758711576461792	0.7549719214439392
1.0	41000000.0	41010000.0	4.0	2.7228312492370605	0.719849169254303
1.0	41010000.0	41020000.0	6.0	2.673222541809082	0.685310959815979
1.0	41020000.0	41030000.0	5.0	2.778507709503174	0.7655238509178162
1.0	41090000.0	41100000.0	2.0	2.9772744178771973	0.9207969903945923
1.0	41120000.0	41130000.0	4.0	2.903308153152466	0.8677613139152527
1.0	41140000.0	41150000.0	2.0	2.8085734844207764	0.7870213985443115
1.0	41190000.0	41200000.0	1.0	2.86319637298584	0.8372319936752319
1.0	41200000.0	41210000.0	6.0	2.755617618560791	0.7540479898452759
1.0	41210000.0	41220000.0	2.0	2.7614548206329346	0.7572323679924011
1.0	41230000.0	41240000.0	5.0	2.7302792072296143	0.733284592628479
1.0	41240000.0	41250000.0	3.0	2.6947410106658936	0.7029231190681458
1.0	41260000.0	41270000.0	0.0	2.814220428466797	0.7989546656608582
1.0	41370000.0	41380000.0	4.0	2.548083782196045	0.5810078382492065
1.0	41400000.0	41410000.0	2.0	2.7410788536071777	0.7394241094589233
1.0	41420000.0	41430000.0	3.0	2.6312546730041504	0.6470121145248413
1.0	41430000.0	41440000.0	1.0	2.6172595024108887	0.6371356844902039
1.0	41470000.0	41480000.0	1.0	2.643223285675049	0.6627873182296753
1.0	41630000.0	41640000.0	3.0	2.400484561920166	0.4703902304172516
1.0	41650000.0	41660000.0	2.0	2.581779956817627	0.6078416109085083
1.0	41750000.0	41760000.0	3.0	2.753648042678833	0.7511523365974426
1.0	41790000.0	41800000.0	1.0	2.875946283340454	0.8463296890258789
1.0	41850000.0	41860000.0	2.0	3.19332218170166	1.0854671001434326
1.0	41860000.0	41870000.0	4.0	3.074796438217163	0.9987513422966003
1.0	41870000.0	41880000.0	2.0	3.248568058013916	1.1217539310455322
1.0	41980000.0	41990000.0	1.0	3.099867582321167	1.0134671926498413
1.0	42090000.0	42100000.0	2.0	2.88071870803833	0.8472219705581665
1.0	42100000.0	42110000.0	1.0	2.9523043632507324	0.8969436883926392
1.0	42140000.0	42150000.0	5.0	2.81453275680542	0.7942577600479126
1.0	42150000.0	42160000.0	5.0	2.896132707595825	0.8565976023674011
1.0	42180000.0	42190000.0	2.0	2.991576671600342	0.930964469909668
1.0	42220000.0	42230000.0	3.0	2.9212684631347656	0.8721101880073547
1.0	42300000.0	42310000.0	1.0	2.9886891841888428	0.9269479513168335
1.0	42310000.0	42320000.0	2.0	2.913024425506592	0.8715326189994812
1.0	42340000.0	42350000.0	5.0	2.860352039337158	0.8321222066879272
1.0	42360000.0	42370000.0	3.0	2.8379549980163574	0.812179684638977
1.0	42370000.0	42380000.0	1.0	2.936164379119873	0.8895450830459595
1.0	42480000.0	42490000.0	2.0	2.788393259048462	0.7722129225730896
1.0	42500000.0	42510000.0	3.0	2.671898126602173	0.7660000920295715
1.0	42620000.0	42630000.0	1.0	2.989227294921875	0.9340301752090454
1.0	42630000.0	42640000.0	3.0	3.0168509483337402	0.9583733677864075
1.0	42640000.0	42650000.0	3.0	2.821063995361328	0.8012383580207825
1.0	42670000.0	42680000.0	4.0	2.725266933441162	0.7261466383934021
1.0	42680000.0	42690000.0	5.0	2.767068386077881	0.7600321769714355
1.0	42780000.0	42790000.0	4.0	2.797067165374756	0.7889087200164795
1.0	42810000.0	42820000.0	2.0	2.667985200881958	0.6801267862319946
1.0	42870000.0	42880000.0	1.0	2.635557174682617	0.6538653373718262
1.0	42880000.0	42890000.0	1.0	2.7449450492858887	0.7461390495300293
1.0	42950000.0	42960000.0	6.0	2.371495008468628	0.45041218400001526
1.0	42970000.0	42980000.0	1.0	2.5888383388519287	0.6176861524581909
1.0	43000000.0	43010000.0	0.0	2.6303563117980957	0.646950900554657
1.0	43010000.0	43020000.0	2.0	2.593536615371704	0.6161805391311646
1.0	43050000.0	43060000.0	1.0	2.7586898803710938	0.7506430745124817
1.0	43160000.0	43170000.0	2.0	2.8958544731140137	0.8626961708068848
1.0	43260000.0	43270000.0	4.0	2.7906932830810547	0.7766106724739075
1.0	43310000.0	43320000.0	4.0	2.7048091888427734	0.9150838851928711
1.0	43320000.0	43330000.0	4.0	3.0024654865264893	0.9387394189834595
1.0	43350000.0	43360000.0	2.0	3.0499160289764404	0.9764518737792969
1.0	43440000.0	43450000.0	2.0	3.001288652420044	0.9407712817192078
1.0	43480000.0	43490000.0	2.0	2.9050652980804443	0.8683508038520813
1.0	43490000.0	43500000.0	2.0	2.8192057609558105	0.7988864183425903
1.0	43520000.0	43530000.0	4.0	2.661799192428589	0.6767195463180542
1.0	43600000.0	43610000.0	2.0	2.6777870655059814	0.6901575326919556
1.0	43670000.0	43680000.0	2.0	2.603606700897217	0.6283206939697266
1.0	43700000.0	43710000.0	3.0	2.7408607006073	0.7427781820297241
1.0	43760000.0	43770000.0	3.0	2.8464317321777344	0.8264681696891785
1.0	43780000.0	43790000.0	2.0	2.66506290435791	0.6777024269104004
1.0	43800000.0	43810000.0	1.0	2.653722047805786	0.6658908128738403
1.0	43850000.0	43860000.0	0.0	2.9172375202178955	1.1180719137191772
1.0	43870000.0	43880000.0	2.0	2.5854053497314453	0.6126769185066223
1.0	43890000.0	43900000.0	4.0	2.647554874420166	0.6666886210441589
1.0	43900000.0	43910000.0	0.0	2.7974133491516113	0.7864867448806763
1.0	43920000.0	43930000.0	5.0	2.6041741371154785	0.6269086599349976
1.0	43930000.0	43940000.0	3.0	2.65547513961792	0.6709561347961426
1.0	43950000.0	43960000.0	3.0	2.506175994873047	0.5529060959815979
1.0	44130000.0	44140000.0	1.0	2.5311191082000732	0.573745846748352
1.0	44200000.0	44210000.0	0.0	2.6440179347991943	0.6579628586769104
1.0	44290000.0	44300000.0	3.0	2.6786277294158936	0.6817038059234619
1.0	44330000.0	44340000.0	3.0	2.659419059753418	0.6711704134941101
1.0	44370000.0	44380000.0	2.0	2.790865659713745	0.773666262626648
1.0	44400000.0	44410000.0	1.0	2.9984874725341797	0.9340587854385376
1.0	44420000.0	44430000.0	3.0	3.1280951499938965	1.0348929166793823
1.0	44430000.0	44440000.0	3.0	2.8567404747009277	0.9361895322799683
1.0	44450000.0	44460000.0	4.0	2.980597496032715	0.9273672103881836
1.0	44460000.0	44470000.0	4.0	3.08307147026062	1.000300407409668
1.0	44520000.0	44530000.0	6.0	3.246744155883789	1.1131784915924072
1.0	44540000.0	44550000.0	7.0	3.2930755615234375	1.1437733173370361
1.0	44620000.0	44630000.0	2.0	2.8393900394439697	0.814014732837677
1.0	44770000.0	44780000.0	3.0	2.5969111919403076	0.6242038011550903
1.0	44930000.0	44940000.0	5.0	2.8981869220733643	0.8640670776367188
1.0	44970000.0	44980000.0	5.0	3.067730188369751	0.9913440942764282
1.0	44990000.0	45000000.0	2.0	3.07505464553833	0.9973450899124146
1.0	45040000.0	45050000.0	2.0	3.0170936584472656	0.9546170234680176
1.0	45120000.0	45130000.0	3.0	2.875654458999634	0.8474621772766113
1.0	45150000.0	45160000.0	4.0	2.6934409141540527	0.6981765627861023
1.0	45190000.0	45200000.0	1.0	2.635298252105713	0.6540877223014832
1.0	45240000.0	45250000.0	4.0	2.975414514541626	1.177737832069397
1.0	45250000.0	45260000.0	2.0	2.566741704940796	0.5986941456794739
1.0	45270000.0	45280000.0	1.0	2.493487596511841	0.7297137975692749
1.0	45290000.0	45300000.0	2.0	2.425812244415283	0.48959073424339294
1.0	45340000.0	45350000.0	3.0	2.384385824203491	0.45897626876831055
1.0	45400000.0	45410000.0	1.0	2.6299493312835693	0.6470636129379272
1.0	45730000.0	45740000.0	4.0	2.533313035964966	0.5704190731048584
1.0	45870000.0	45880000.0	2.0	2.7265124320983887	0.7254988551139832
1.0	45890000.0	45900000.0	4.0	2.511654853820801	0.5526584386825562
1.0	45910000.0	45920000.0	3.0	2.655566692352295	0.6667217016220093
1.0	45920000.0	45930000.0	2.0	2.675584316253662	0.6804252862930298
1.0	45950000.0	45960000.0	2.0	2.653135061264038	0.7734702229499817
1.0	45980000.0	45990000.0	2.0	2.7890617847442627	1.0072853565216064
1.0	46060000.0	46070000.0	5.0	2.879387855529785	0.8476403951644897
1.0	46080000.0	46090000.0	5.0	2.80816912651062	0.7931358218193054
1.0	46090000.0	46100000.0	7.0	2.7695729732513428	0.7636829614639282
1.0	46170000.0	46180000.0	1.0	2.638636827468872	0.6480801105499268
1.0	46210000.0	46220000.0	0.0	2.701017379760742	0.8517472147941589
1.0	46220000.0	46230000.0	4.0	2.6179757118225098	0.6386321783065796
1.0	46300000.0	46310000.0	2.0	2.804002285003662	0.7872016429901123
1.0	46470000.0	46480000.0	1.0	2.739490032196045	0.7394484281539917
1.0	46550000.0	46560000.0	2.0	2.617208480834961	0.6371963620185852
1.0	46580000.0	46590000.0	5.0	2.451362371444702	0.5092175006866455
1.0	46620000.0	46630000.0	1.0	2.6585874557495117	0.6716123819351196
1.0	46800000.0	46810000.0	5.0	2.7747750282287598	0.9767179489135742
1.0	46890000.0	46900000.0	3.0	2.8415095806121826	0.8214367628097534
1.0	46950000.0	46960000.0	2.0	2.6941516399383545	0.7215466499328613
1.0	46970000.0	46980000.0	4.0	2.4633846282958984	0.5186277627944946
1.0	47040000.0	47050000.0	1.0	2.492492437362671	0.5429381132125854
1.0	47060000.0	47070000.0	2.0	2.3709285259246826	0.46551957726478577
1.0	47120000.0	47130000.0	2.0	2.5295958518981934	0.5688899159431458
1.0	47170000.0	47180000.0	1.0	2.8147313594818115	0.7974383234977722
1.0	47180000.0	47190000.0	3.0	2.536332845687866	0.7102261185646057
1.0	47430000.0	47440000.0	3.0	2.88596248626709	0.855931282043457
1.0	47480000.0	47490000.0	3.0	2.8632540702819824	0.8375193476676941
1.0	47490000.0	47500000.0	8.0	2.7549195289611816	0.7519530057907104
1.0	47500000.0	47510000.0	3.0	2.7936203479766846	0.7802110314369202
1.0	47510000.0	47520000.0	1.0	2.6097378730773926	0.6319788694381714
1.0	47610000.0	47620000.0	3.0	2.7254600524902344	0.7271572947502136
1.0	47720000.0	47730000.0	1.0	2.7932281494140625	0.7747170329093933
1.0	47760000.0	47770000.0	3.0	2.7101027965545654	0.7105569839477539
1.0	47830000.0	47840000.0	4.0	2.7618746757507324	0.7533052563667297
1.0	47860000.0	47870000.0	2.0	3.1690688133239746	1.065551519393921
1.0	47890000.0	47900000.0	3.0	3.012650966644287	0.9570128321647644
1.0	47910000.0	47920000.0	3.0	2.8268752098083496	0.8232110738754272
1.0	48070000.0	48080000.0	2.0	2.830843448638916	0.8023602366447449
1.0	48090000.0	48100000.0	0.0	3.107268810272217	1.0284011363983154
1.0	48130000.0	48140000.0	2.0	3.0805470943450928	0.9974409341812134
1.0	48150000.0	48160000.0	0.0	3.0301027297973633	0.9649122357368469
1.0	48170000.0	48180000.0	1.0	3.1089491844177246	1.0301482677459717
1.0	48250000.0	48260000.0	4.0	3.3604483604431152	1.1923942565917969
1.0	48320000.0	48330000.0	4.0	3.5279815196990967	1.285404086112976
1.0	48350000.0	48360000.0	6.0	3.5548808574676514	1.3029204607009888
1.0	48400000.0	48410000.0	7.0	3.365041732788086	1.1958811283111572
1.0	48470000.0	48480000.0	1.0	3.191446304321289	1.0773252248764038
1.0	48540000.0	48550000.0	1.0	2.937830686569214	0.8924435377120972
1.0	48560000.0	48570000.0	2.0	2.7793984413146973	0.7703709602355957
1.0	48620000.0	48630000.0	5.0	2.654909133911133	0.6671673655509949
1.0	48650000.0	48660000.0	2.0	2.8841395378112793	0.8287992477416992
1.0	48800000.0	48810000.0	1.0	2.7606964111328125	0.748765766620636
1.0	48820000.0	48830000.0	2.0	2.679229497909546	0.6821548938751221
1.0	48890000.0	48900000.0	6.0	2.701249361038208	0.7030875086784363
1.0	48910000.0	48920000.0	5.0	2.6766738891601562	0.6836167573928833
1.0	49200000.0	49210000.0	1.0	2.7642083168029785	0.754811704158783
1.0	49220000.0	49230000.0	2.0	2.8125178813934326	0.7945539355278015
1.0	49240000.0	49250000.0	2.0	2.780421495437622	0.8535705804824829
1.0	49260000.0	49270000.0	2.0	3.1983237266540527	1.0354408025741577
1.0	49280000.0	49290000.0	1.0	3.000563383102417	0.9346854090690613
1.0	49300000.0	49310000.0	4.0	3.1565699577331543	1.0374189615249634
1.0	49400000.0	49410000.0	3.0	3.1334786415100098	1.0163683891296387
1.0	49440000.0	49450000.0	5.0	3.0188469886779785	0.9054222106933594
1.0	49480000.0	49490000.0	1.0	3.390939235687256	1.1516225337982178
1.0	49520000.0	49530000.0	4.0	3.188231945037842	1.0169155597686768
1.0	49540000.0	49550000.0	1.0	3.355008363723755	1.1175014972686768
1.0	49660000.0	49670000.0	1.0	3.1436896324157715	0.9778469204902649
1.0	49890000.0	49900000.0	7.0	4.04011869430542	1.4764503240585327
1.0	49900000.0	49910000.0	1.0	4.3855719566345215	1.606374740600586
1.0	49920000.0	49930000.0	0.0	4.436028480529785	1.6251442432403564
1.0	50150000.0	50160000.0	5.0	3.3752281665802	1.1261919736862183
1.0	50210000.0	50220000.0	2.0	3.125277042388916	0.9678529500961304
1.0	50220000.0	50230000.0	3.0	3.1552507877349854	0.9853436350822449
1.0	50230000.0	50240000.0	4.0	3.1374549865722656	0.9746668934822083
1.0	50280000.0	50290000.0	3.0	2.9905903339385986	0.8760298490524292
1.0	50320000.0	50330000.0	5.0	2.867856502532959	0.7903774976730347
1.0	50420000.0	50430000.0	1.0	2.935331344604492	0.8446351289749146
1.0	50440000.0	50450000.0	3.0	2.935096263885498	0.8379236459732056
1.0	50510000.0	50520000.0	2.0	2.983356475830078	0.9244012832641602
1.0	50540000.0	50550000.0	4.0	3.2926948070526123	1.1257994174957275
1.0	50580000.0	50590000.0	3.0	3.376819610595703	1.198843240737915
1.0	50620000.0	50630000.0	4.0	3.5164904594421387	1.2838374376296997
1.0	50630000.0	50640000.0	3.0	3.6225123405456543	1.3355095386505127
1.0	50700000.0	50710000.0	7.0	3.600740432739258	1.3120137453079224
1.0	50750000.0	50760000.0	6.0	3.551408052444458	1.3014512062072754
1.0	50780000.0	50790000.0	2.0	3.3963749408721924	1.2164095640182495
1.0	50830000.0	50840000.0	1.0	2.965151309967041	0.9187992811203003
1.0	50900000.0	50910000.0	0.0	2.661898612976074	0.6699678301811218
1.0	50950000.0	50960000.0	2.0	2.6044762134552	0.6279117465019226
1.0	50960000.0	50970000.0	4.0	2.5693774223327637	0.6010885834693909
1.0	51040000.0	51050000.0	4.0	2.621433734893799	0.6390931606292725
1.0	51060000.0	51070000.0	2.0	2.5990774631500244	0.620086133480072
1.0	51140000.0	51150000.0	3.0	2.732739210128784	0.7238233089447021
1.0	51180000.0	51190000.0	2.0	2.760530471801758	0.7494346499443054
1.0	51460000.0	51470000.0	5.0	2.7366232872009277	0.7301680445671082
1.0	51590000.0	51600000.0	1.0	2.721446990966797	0.7235029935836792
1.0	51600000.0	51610000.0	3.0	2.728346586227417	0.7288082838058472
1.0	51630000.0	51640000.0	1.0	2.7907891273498535	0.7753371596336365
1.0	51650000.0	51660000.0	1.0	2.7807507514953613	0.7664422392845154
1.0	51680000.0	51690000.0	0.0	2.7138571739196777	0.7164434194564819
1.0	51720000.0	51730000.0	2.0	2.7376821041107178	0.7387364506721497
1.0	51810000.0	51820000.0	5.0	2.6631386280059814	0.6772082448005676
1.0	51840000.0	51850000.0	4.0	2.5888478755950928	0.6143642067909241
1.0	51970000.0	51980000.0	4.0	2.881040334701538	0.8506006002426147
1.0	52000000.0	52010000.0	3.0	2.755429744720459	0.7469962239265442
1.0	52060000.0	52070000.0	1.0	2.905186176300049	0.8633651733398438
1.0	52170000.0	52180000.0	1.0	2.9911932945251465	0.9177247285842896
1.0	52190000.0	52200000.0	5.0	2.944524049758911	1.0254695415496826
1.0	52210000.0	52220000.0	6.0	3.036398410797119	0.9657432436943054
1.0	52220000.0	52230000.0	5.0	3.036123275756836	0.9639728665351868
1.0	52230000.0	52240000.0	2.0	3.1695473194122314	1.0629680156707764
1.0	52240000.0	52250000.0	4.0	3.0144824981689453	0.9494865536689758
1.0	52280000.0	52290000.0	1.0	3.134158134460449	1.0369393825531006
1.0	52330000.0	52340000.0	4.0	2.9117751121520996	0.8725792169570923
1.0	52350000.0	52360000.0	3.0	2.9765591621398926	0.9246944189071655
1.0	52360000.0	52370000.0	3.0	2.9436087608337402	0.8984581828117371
1.0	52630000.0	52640000.0	4.0	2.2149243354797363	0.3776611387729645
1.0	52660000.0	52670000.0	6.0	2.3143117427825928	0.41760700941085815
1.0	52680000.0	52690000.0	1.0	2.571746826171875	0.6020392179489136
1.0	52700000.0	52710000.0	2.0	2.4758219718933105	0.5249820947647095
1.0	52720000.0	52730000.0	4.0	2.532345771789551	0.5683791041374207
1.0	52790000.0	52800000.0	2.0	2.4584317207336426	0.5117391347885132
1.0	52880000.0	52890000.0	0.0	2.700554370880127	0.7087135314941406
1.0	52950000.0	52960000.0	4.0	2.911055088043213	0.8717710375785828
1.0	52960000.0	52970000.0	7.0	2.8229479789733887	0.7996526956558228
1.0	52990000.0	53000000.0	3.0	3.026409864425659	0.9583856463432312
1.0	53030000.0	53040000.0	3.0	3.048938274383545	0.9743436574935913
1.0	53150000.0	53160000.0	2.0	2.9955649375915527	0.9361958503723145
1.0	53260000.0	53270000.0	4.0	3.0512216091156006	0.9741528630256653
1.0	53370000.0	53380000.0	3.0	3.2122395038604736	1.0940154790878296
1.0	53500000.0	53510000.0	1.0	2.680326461791992	0.6883352398872375
1.0	53520000.0	53530000.0	0.0	2.6127376556396484	0.6371345520019531
1.0	53540000.0	53550000.0	1.0	2.652613639831543	0.66901695728302
1.0	53580000.0	53590000.0	3.0	2.8429017066955566	0.8214660882949829
1.0	53600000.0	53610000.0	1.0	2.8167572021484375	0.7956551313400269
1.0	53630000.0	53640000.0	1.0	2.881412982940674	0.8479822278022766
1.0	53700000.0	53710000.0	3.0	2.6156790256500244	2.365654468536377
1.0	53740000.0	53750000.0	4.0	2.523775577545166	0.5625336766242981
1.0	53850000.0	53860000.0	7.0	2.781998872756958	0.7739032506942749
1.0	53920000.0	53930000.0	2.0	3.0627005100250244	0.9906590580940247
1.0	53930000.0	53940000.0	1.0	2.9697928428649902	0.9170503616333008
1.0	53940000.0	53950000.0	6.0	3.091815233230591	1.0154742002487183
1.0	54020000.0	54030000.0	3.0	2.964266300201416	0.9149596095085144
1.0	54150000.0	54160000.0	2.0	3.1444478034973145	1.055285096168518
1.0	54160000.0	54170000.0	3.0	2.9886574745178223	0.934617817401886
1.0	54180000.0	54190000.0	6.0	2.9689888954162598	0.9194884300231934
1.0	54300000.0	54310000.0	0.0	2.5580108165740967	0.8005711436271667
1.0	54320000.0	54330000.0	2.0	2.6096746921539307	0.6323261260986328
1.0	54340000.0	54350000.0	1.0	2.535019874572754	0.5741304159164429
1.0	54440000.0	54450000.0	4.0	2.5563154220581055	0.5915657877922058
1.0	54560000.0	54570000.0	1.0	2.629459857940674	0.6445363759994507
1.0	54670000.0	54680000.0	3.0	2.676833391189575	0.6868970990180969
1.0	54700000.0	54710000.0	3.0	2.6411139965057373	0.6609956622123718
1.0	54750000.0	54760000.0	2.0	2.809584617614746	0.8016870617866516
1.0	54860000.0	54870000.0	2.0	2.957202434539795	0.9144554138183594
1.0	54890000.0	54900000.0	3.0	2.6937413215637207	0.6922908425331116
1.0	54950000.0	54960000.0	5.0	2.700737476348877	0.7216994166374207
1.0	54960000.0	54970000.0	3.0	2.881094217300415	0.8528940081596375
1.0	54970000.0	54980000.0	1.0	2.9422965049743652	0.8947073221206665
1.0	55010000.0	55020000.0	1.0	2.773538589477539	0.7637454271316528
1.0	55050000.0	55060000.0	3.0	2.7701025009155273	0.7639447450637817
1.0	55200000.0	55210000.0	5.0	2.6323328018188477	0.6521427631378174
1.0	55290000.0	55300000.0	0.0	2.941349506378174	0.8949998021125793
1.0	55460000.0	55470000.0	5.0	2.786114454269409	0.778626024723053
1.0	55540000.0	55550000.0	2.0	2.775459051132202	0.7692493200302124
1.0	55550000.0	55560000.0	1.0	2.7445149421691895	0.7439517974853516
1.0	55590000.0	55600000.0	0.0	2.681300163269043	0.692366361618042
1.0	55600000.0	55610000.0	3.0	2.6455860137939453	0.665314793586731
1.0	55630000.0	55640000.0	2.0	2.792208194732666	0.7801355719566345
1.0	55640000.0	55650000.0	1.0	2.657357931137085	0.6697583198547363
1.0	55660000.0	55670000.0	5.0	2.7519450187683105	0.7478024959564209
1.0	55700000.0	55710000.0	3.0	2.6667609214782715	0.6761292219161987
1.0	55730000.0	55740000.0	1.0	2.8248026371002197	0.80157071352005
1.0	55740000.0	55750000.0	0.0	2.9178507328033447	0.8729085922241211
1.0	55770000.0	55780000.0	4.0	2.9076924324035645	0.8676127195358276
1.0	55790000.0	55800000.0	0.0	3.0265471935272217	0.9589455723762512
1.0	55820000.0	55830000.0	6.0	2.752437114715576	0.7465229034423828
1.0	55840000.0	55850000.0	5.0	2.7771623134613037	0.7659503221511841
1.0	55850000.0	55860000.0	3.0	2.9893484115600586	0.9225748777389526
1.0	55870000.0	55880000.0	6.0	2.937102794647217	0.8902993202209473
1.0	55950000.0	55960000.0	5.0	2.7380921840667725	0.7335624694824219
1.0	56180000.0	56190000.0	3.0	3.4424118995666504	1.2134602069854736
1.0	56190000.0	56200000.0	3.0	3.3028080463409424	1.1356351375579834
1.0	56220000.0	56230000.0	3.0	3.2579007148742676	1.0974034070968628
1.0	56250000.0	56260000.0	0.0	3.274860382080078	1.1089529991149902
1.0	56260000.0	56270000.0	3.0	3.1034321784973145	1.004995584487915
1.0	56270000.0	56280000.0	1.0	3.1173532009124756	1.0160516500473022
1.0	56280000.0	56290000.0	3.0	2.957932949066162	0.9065988659858704
1.0	56330000.0	56340000.0	5.0	3.001351833343506	0.9362682104110718
1.0	56350000.0	56360000.0	3.0	3.164128303527832	1.046474814414978
1.0	56410000.0	56420000.0	8.0	3.1989026069641113	1.0703046321868896
1.0	56430000.0	56440000.0	3.0	3.003514051437378	0.9372490644454956
1.0	56440000.0	56450000.0	2.0	3.051891326904297	0.9690912961959839
1.0	56530000.0	56540000.0	0.0	2.799395799636841	0.7743592858314514
1.0	56600000.0	56610000.0	1.0	2.7747626304626465	0.7644780874252319
1.0	56630000.0	56640000.0	0.0	2.7342705726623535	0.7292681932449341
1.0	56640000.0	56650000.0	3.0	2.8003265857696533	0.7825591564178467
1.0	56650000.0	56660000.0	3.0	2.797253131866455	0.7793306112289429
1.0	56670000.0	56680000.0	1.0	3.077723741531372	0.9817646741867065
1.0	56680000.0	56690000.0	1.0	3.0075881481170654	0.9409427642822266
1.0	56710000.0	56720000.0	2.0	2.6443800926208496	0.658282458782196
1.0	56740000.0	56750000.0	6.0	2.5625312328338623	0.587933361530304
1.0	56860000.0	56870000.0	6.0	2.691438674926758	0.6969254612922668
1.0	56920000.0	56930000.0	4.0	2.8754940032958984	0.8432279825210571
1.0	56940000.0	56950000.0	3.0	2.8762872219085693	0.8460565805435181
1.0	56960000.0	56970000.0	3.0	3.030822277069092	0.9732769727706909
1.0	56990000.0	57000000.0	2.0	2.868011474609375	0.8437285423278809
1.0	57040000.0	57050000.0	3.0	2.6649341583251953	0.8904187083244324
1.0	57160000.0	57170000.0	3.0	2.6302449703216553	0.6476209759712219
1.0	57210000.0	57220000.0	3.0	2.859761953353882	0.831635594367981
1.0	57220000.0	57230000.0	1.0	2.836928606033325	0.8116879463195801
1.0	57230000.0	57240000.0	2.0	2.8592233657836914	0.8321133852005005
1.0	57250000.0	57260000.0	1.0	2.9349570274353027	0.893586277961731
1.0	57270000.0	57280000.0	1.0	2.903261661529541	0.8679060935974121
1.0	57320000.0	57330000.0	3.0	2.7840659618377686	0.7822312116622925
1.0	57370000.0	57380000.0	2.0	2.9524989128112793	0.9177435636520386
1.0	57450000.0	57460000.0	1.0	3.049750566482544	0.9738733172416687
1.0	57470000.0	57480000.0	3.0	2.973098039627075	0.919143795967102
1.0	57480000.0	57490000.0	5.0	2.9769859313964844	0.9228881597518921
1.0	57510000.0	57520000.0	3.0	3.3135406970977783	1.1595500707626343
1.0	57520000.0	57530000.0	6.0	3.2188217639923096	1.0956155061721802
1.0	57690000.0	57700000.0	3.0	3.5597681999206543	1.3057246208190918
1.0	57710000.0	57720000.0	5.0	3.750098466873169	1.3924579620361328
1.0	57800000.0	57810000.0	7.0	3.449850082397461	1.2382093667984009
1.0	57860000.0	57870000.0	5.0	3.4373505115509033	1.2350051403045654
1.0	57880000.0	57890000.0	3.0	3.6585922241210938	1.3510202169418335
1.0	57900000.0	57910000.0	4.0	3.6239185333251953	1.3222708702087402
1.0	57930000.0	57940000.0	5.0	3.1976802349090576	1.0714261531829834
1.0	57990000.0	58000000.0	3.0	3.415398359298706	1.1893001794815063
1.0	58140000.0	58150000.0	3.0	3.466707229614258	1.2257248163223267
1.0	58170000.0	58180000.0	4.0	3.3052010536193848	1.1344211101531982
1.0	58260000.0	58270000.0	1.0	3.407487392425537	1.1990625858306885
1.0	58320000.0	58330000.0	3.0	3.204697370529175	1.0729527473449707
1.0	58480000.0	58490000.0	6.0	3.1832563877105713	1.0590988397598267
1.0	58490000.0	58500000.0	4.0	3.1366047859191895	1.0377120971679688
1.0	58530000.0	58540000.0	7.0	2.9348902702331543	0.8780490159988403
1.0	58600000.0	58610000.0	4.0	2.9857842922210693	0.9167693853378296
1.0	58640000.0	58650000.0	3.0	2.943150281906128	0.8866968154907227
1.0	58800000.0	58810000.0	2.0	2.759798526763916	0.7466572523117065
1.0	58820000.0	58830000.0	1.0	2.794055223464966	0.7795781493186951
1.0	58870000.0	58880000.0	7.0	2.52886962890625	0.5672820806503296
1.0	59090000.0	59100000.0	3.0	2.7525031566619873	0.7459895610809326
1.0	59110000.0	59120000.0	5.0	2.74049711227417	0.7352582216262817
1.0	59190000.0	59200000.0	3.0	2.4688949584960938	0.5166900753974915
1.0	59200000.0	59210000.0	6.0	2.646758556365967	0.6599671244621277
1.0	59240000.0	59250000.0	1.0	2.6156790256500244	2.365654468536377
1.0	59280000.0	59290000.0	2.0	2.610710620880127	0.664480984210968
1.0	59390000.0	59400000.0	2.0	2.357435941696167	0.44233447313308716
1.0	59430000.0	59440000.0	3.0	2.3127143383026123	0.4145471453666687
1.0	59450000.0	59460000.0	0.0	2.243972063064575	0.3885010778903961
1.0	59670000.0	59680000.0	0.0	2.867708683013916	0.8280397653579712
1.0	59690000.0	59700000.0	1.0	2.8868212699890137	0.8511537313461304
1.0	59700000.0	59710000.0	2.0	2.798640012741089	0.7826048135757446
1.0	59730000.0	59740000.0	1.0	2.793469190597534	0.775998055934906
1.0	59970000.0	59980000.0	5.0	3.180706024169922	1.0715036392211914
1.0	60040000.0	60050000.0	4.0	2.9660439491271973	0.9109705686569214
1.0	60060000.0	60070000.0	5.0	2.9142346382141113	0.8697893023490906
1.0	60070000.0	60080000.0	1.0	2.8147385120391846	0.791612446308136
1.0	60080000.0	60090000.0	3.0	2.684551477432251	0.686508297920227
1.0	60090000.0	60100000.0	2.0	2.866623640060425	0.8326953649520874
1.0	60200000.0	60210000.0	4.0	2.895875930786133	0.853166401386261
1.0	60210000.0	60220000.0	5.0	2.9254202842712402	0.8792916536331177
1.0	60340000.0	60350000.0	4.0	3.160539150238037	1.0551131963729858
1.0	60400000.0	60410000.0	2.0	3.278397798538208	1.1407400369644165
1.0	60410000.0	60420000.0	9.0	3.088505506515503	1.0032604932785034
1.0	60450000.0	60460000.0	1.0	3.403461456298828	1.2188897132873535
1.0	60620000.0	60630000.0	3.0	3.3337414264678955	1.170226812362671
1.0	60640000.0	60650000.0	5.0	3.487102508544922	1.2440145015716553
1.0	60670000.0	60680000.0	2.0	3.1046643257141113	0.9877470135688782
1.0	60860000.0	60870000.0	2.0	3.6297695636749268	1.3209350109100342
1.0	60910000.0	60920000.0	2.0	3.8494014739990234	1.420898675918579
1.0	60920000.0	60930000.0	10.0	3.5403761863708496	1.2413008213043213
1.0	60960000.0	60970000.0	1.0	3.634556531906128	1.303285837173462
1.0	61080000.0	61090000.0	1.0	3.6715950965881348	1.3545957803726196
1.0	61140000.0	61150000.0	3.0	3.014920711517334	0.9434375762939453
1.0	61190000.0	61200000.0	3.0	2.9469215869903564	0.8946233987808228
1.0	61210000.0	61220000.0	1.0	3.0649728775024414	0.9791988134384155
1.0	61250000.0	61260000.0	2.0	2.873508930206299	0.8366589546203613
1.0	61260000.0	61270000.0	0.0	3.013188123703003	0.9429864883422852
1.0	61270000.0	61280000.0	4.0	2.8153460025787354	0.7851475477218628
1.0	61350000.0	61360000.0	1.0	2.962040662765503	0.9119774103164673
1.0	61370000.0	61380000.0	1.0	2.926922559738159	0.8800901174545288
1.0	61440000.0	61450000.0	3.0	2.703003406524658	0.702471137046814
1.0	61470000.0	61480000.0	1.0	2.970055341720581	0.9169105291366577
1.0	61480000.0	61490000.0	4.0	2.9494755268096924	0.8998209238052368
1.0	61580000.0	61590000.0	3.0	3.3801770210266113	1.2102693319320679
1.0	61590000.0	61600000.0	3.0	3.13063383102417	1.0321509838104248
1.0	61650000.0	61660000.0	4.0	3.182906150817871	1.074477195739746
1.0	61730000.0	61740000.0	3.0	3.4337754249572754	1.2321436405181885
1.0	61760000.0	61770000.0	8.0	3.300631046295166	1.153233528137207
1.0	61770000.0	61780000.0	3.0	3.1922733783721924	1.070692777633667
1.0	61880000.0	61890000.0	4.0	3.0245203971862793	0.9531927108764648
1.0	61960000.0	61970000.0	2.0	2.8734993934631348	0.8410261273384094
1.0	62050000.0	62060000.0	2.0	2.760260820388794	0.7544916868209839
1.0	62060000.0	62070000.0	0.0	2.770188570022583	0.7573238611221313
1.0	62070000.0	62080000.0	2.0	2.9260241985321045	0.885022759437561
1.0	62080000.0	62090000.0	3.0	2.832228422164917	0.808255672454834
1.0	62090000.0	62100000.0	4.0	2.7669060230255127	0.7544971108436584
1.0	62160000.0	62170000.0	3.0	3.0541293621063232	0.9753961563110352
1.0	62200000.0	62210000.0	0.0	3.1563777923583984	1.115997552871704
1.0	62220000.0	62230000.0	8.0	3.174894332885742	1.0594685077667236
1.0	62260000.0	62270000.0	2.0	3.45939302444458	1.2395222187042236
1.0	62360000.0	62370000.0	8.0	2.953378200531006	0.8983888626098633
1.0	62390000.0	62400000.0	3.0	2.9525792598724365	0.8969904184341431
1.0	62430000.0	62440000.0	9.0	2.932055950164795	0.8855079412460327
1.0	62510000.0	62520000.0	5.0	2.834059476852417	0.8063738942146301
1.0	62550000.0	62560000.0	3.0	2.7708096504211426	0.7597330212593079
1.0	62840000.0	62850000.0	0.0	2.823220729827881	0.7993243932723999
1.0	62900000.0	62910000.0	4.0	3.0056607723236084	1.1582139730453491
1.0	62920000.0	62930000.0	4.0	2.648721218109131	0.6638032793998718
1.0	62970000.0	62980000.0	2.0	2.801201820373535	0.7824346423149109
1.0	63090000.0	63100000.0	1.0	2.770048141479492	0.7617889642715454
1.0	63100000.0	63110000.0	3.0	2.644714832305908	0.6600987911224365
1.0	63120000.0	63130000.0	3.0	2.61474347114563	0.6355234980583191
1.0	63140000.0	63150000.0	4.0	2.5218608379364014	0.5591630935668945
1.0	63170000.0	63180000.0	3.0	2.6082725524902344	0.6316606402397156
1.0	63180000.0	63190000.0	1.0	2.5828022956848145	0.6107810139656067
1.0	63210000.0	63220000.0	2.0	2.572300434112549	0.6012800335884094
1.0	63240000.0	63250000.0	2.0	2.494718551635742	0.5888956785202026
1.0	63250000.0	63260000.0	3.0	2.5385258197784424	0.576774001121521
1.0	63270000.0	63280000.0	2.0	2.485811710357666	0.5335708856582642
1.0	63320000.0	63330000.0	3.0	2.737013339996338	0.7288228273391724
1.0	63360000.0	63370000.0	2.0	2.889417886734009	0.8547991514205933
1.0	63380000.0	63390000.0	5.0	3.051571846008301	0.9783017039299011
1.0	63440000.0	63450000.0	4.0	3.1655187606811523	1.0607936382293701
1.0	63480000.0	63490000.0	6.0	3.074533700942993	0.9965587854385376
1.0	63500000.0	63510000.0	3.0	3.117558002471924	1.0261685848236084
1.0	63510000.0	63520000.0	3.0	3.107424259185791	1.0173698663711548
1.0	63660000.0	63670000.0	5.0	3.094658613204956	1.0088452100753784
1.0	63670000.0	63680000.0	1.0	3.2948670387268066	1.1472268104553223
1.0	63910000.0	63920000.0	4.0	2.921440601348877	0.8715736269950867
1.0	63930000.0	63940000.0	4.0	2.48004150390625	0.5273937582969666
1.0	63940000.0	63950000.0	1.0	2.893348455429077	0.8500512838363647
1.0	63950000.0	63960000.0	5.0	2.8503317832946777	0.8147409558296204
1.0	63980000.0	63990000.0	2.0	2.783181667327881	1.0382347106933594
1.0	64030000.0	64040000.0	1.0	2.673495054244995	0.6786152124404907
1.0	64040000.0	64050000.0	6.0	2.614156723022461	0.633587658405304
1.0	64050000.0	64060000.0	2.0	2.6331801414489746	0.8639940023422241
1.0	64110000.0	64120000.0	4.0	2.648810625076294	0.6669853925704956
1.0	64120000.0	64130000.0	3.0	2.6012585163116455	0.6280072927474976
1.0	64130000.0	64140000.0	1.0	2.484877109527588	0.5327069163322449
1.0	64140000.0	64150000.0	3.0	2.5397284030914307	0.5763710737228394
1.0	64190000.0	64200000.0	2.0	2.544680595397949	0.582318127155304
1.0	64210000.0	64220000.0	1.0	2.725193977355957	0.7246301770210266
1.0	64250000.0	64260000.0	2.0	2.662320613861084	0.6755596399307251
1.0	64310000.0	64320000.0	2.0	2.789947271347046	0.7761234045028687
1.0	64360000.0	64370000.0	4.0	3.0355541706085205	0.9633396863937378
1.0	64380000.0	64390000.0	3.0	3.1932904720306396	1.0790379047393799
1.0	64410000.0	64420000.0	2.0	3.186401605606079	1.0635186433792114
1.0	64670000.0	64680000.0	2.0	3.109628200531006	1.009818434715271
1.0	64700000.0	64710000.0	3.0	3.0115606784820557	0.9432428479194641
1.0	64820000.0	64830000.0	3.0	2.6248838901519775	0.6419081687927246
1.0	64950000.0	64960000.0	0.0	2.8670318126678467	0.8365716934204102
1.0	64960000.0	64970000.0	0.0	3.0081820487976074	0.9452612996101379
1.0	65010000.0	65020000.0	2.0	3.044961452484131	0.9725732803344727
1.0	65110000.0	65120000.0	2.0	3.0223402976989746	0.955898642539978
1.0	65170000.0	65180000.0	3.0	2.8023388385772705	0.7840769290924072
1.0	65210000.0	65220000.0	1.0	2.7668421268463135	0.8637922406196594
1.0	65230000.0	65240000.0	3.0	2.7284624576568604	0.7265710830688477
1.0	65240000.0	65250000.0	2.0	2.775958299636841	0.7625635266304016
1.0	65250000.0	65260000.0	3.0	2.8576178550720215	0.8261861801147461
1.0	65270000.0	65280000.0	4.0	2.826002836227417	0.8009154200553894
1.0	65310000.0	65320000.0	2.0	2.7552974224090576	0.7521742582321167
1.0	65360000.0	65370000.0	7.0	2.814154863357544	0.8002174496650696
1.0	65420000.0	65430000.0	2.0	2.978860855102539	0.9228922724723816
1.0	65560000.0	65570000.0	1.0	3.3461413383483887	1.1770870685577393
1.0	65590000.0	65600000.0	2.0	3.148555278778076	1.0425091981887817
1.0	65610000.0	65620000.0	7.0	3.0700716972351074	0.9740928411483765
1.0	65620000.0	65630000.0	2.0	3.256484270095825	1.1243071556091309
1.0	65640000.0	65650000.0	4.0	3.1379523277282715	1.0424714088439941
1.0	65660000.0	65670000.0	6.0	3.138148784637451	1.0419596433639526
1.0	65690000.0	65700000.0	1.0	2.9015555381774902	0.856229305267334
1.0	65730000.0	65740000.0	4.0	3.033365249633789	0.9670968055725098
1.0	65770000.0	65780000.0	6.0	2.9571895599365234	0.9082136154174805
1.0	65800000.0	65810000.0	3.0	2.990621566772461	0.9319754838943481
1.0	65820000.0	65830000.0	1.0	2.9329581260681152	0.8854939341545105
1.0	65840000.0	65850000.0	3.0	2.827430009841919	0.80253666639328
1.0	65880000.0	65890000.0	2.0	2.8263792991638184	1.038822889328003
1.0	65890000.0	65900000.0	3.0	2.7383742332458496	0.7388296127319336
1.0	65960000.0	65970000.0	2.0	2.5889410972595215	0.6141746044158936
1.0	65990000.0	66000000.0	0.0	2.6305501461029053	0.653167188167572
1.0	66000000.0	66010000.0	0.0	2.471623659133911	0.5225529670715332
1.0	66070000.0	66080000.0	1.0	2.4887919425964355	0.5347083806991577
1.0	66090000.0	66100000.0	3.0	2.5622718334198	0.5934374928474426
1.0	66290000.0	66300000.0	2.0	3.5448365211486816	1.2888609170913696
1.0	66310000.0	66320000.0	3.0	3.7912344932556152	1.4076746702194214
1.0	66440000.0	66450000.0	4.0	3.7759945392608643	1.3959287405014038
1.0	66470000.0	66480000.0	8.0	3.424276828765869	1.2261637449264526
1.0	66480000.0	66490000.0	1.0	3.427001476287842	1.2186405658721924
1.0	66520000.0	66530000.0	4.0	3.52238392829895	1.2799450159072876
1.0	66550000.0	66560000.0	3.0	3.3848323822021484	1.2013479471206665
1.0	66560000.0	66570000.0	2.0	3.5122294425964355	1.2718244791030884
1.0	66580000.0	66590000.0	4.0	3.2526907920837402	1.1162774562835693
1.0	66680000.0	66690000.0	2.0	3.5044829845428467	1.2718883752822876
1.0	66720000.0	66730000.0	4.0	3.116621732711792	1.0217019319534302
1.0	66770000.0	66780000.0	5.0	2.880321979522705	0.8408549427986145
1.0	66810000.0	66820000.0	2.0	3.2446513175964355	1.1179194450378418
1.0	66840000.0	66850000.0	4.0	3.088646650314331	0.9891262054443359
1.0	66860000.0	66870000.0	1.0	3.120824098587036	1.01389741897583
1.0	66930000.0	66940000.0	3.0	3.1773509979248047	1.0535348653793335
1.0	66940000.0	66950000.0	2.0	2.756392002105713	0.7390604019165039
1.0	66950000.0	66960000.0	1.0	2.681220531463623	0.683026909828186
1.0	66960000.0	66970000.0	3.0	3.346799850463867	1.1782737970352173
1.0	66980000.0	66990000.0	5.0	3.3432095050811768	1.1727474927902222
1.0	67040000.0	67050000.0	2.0	3.205571413040161	1.0848296880722046
1.0	67110000.0	67120000.0	1.0	3.2976489067077637	1.149186372756958
1.0	67160000.0	67170000.0	1.0	3.314525604248047	1.156362771987915
1.0	67190000.0	67200000.0	5.0	3.006821870803833	0.9453930854797363
1.0	67230000.0	67240000.0	3.0	2.8668694496154785	0.8327841758728027
1.0	67250000.0	67260000.0	2.0	2.7594449520111084	0.744414746761322
1.0	67260000.0	67270000.0	4.0	2.898770809173584	0.8600560426712036
1.0	67310000.0	67320000.0	3.0	2.7646522521972656	0.7532068490982056
1.0	67330000.0	67340000.0	1.0	2.7422127723693848	0.7310477495193481
1.0	67350000.0	67360000.0	3.0	2.6247363090515137	0.6407192945480347
1.0	67360000.0	67370000.0	3.0	2.667734146118164	0.6746914982795715
1.0	67370000.0	67380000.0	2.0	2.66221284866333	0.6699582934379578
1.0	67470000.0	67480000.0	3.0	2.7780280113220215	0.767494261264801
1.0	67480000.0	67490000.0	2.0	2.7501931190490723	0.7456255555152893
1.0	67530000.0	67540000.0	4.0	2.964817762374878	0.9006690979003906
1.0	67590000.0	67600000.0	1.0	2.9109344482421875	0.8660815358161926
1.0	67620000.0	67630000.0	2.0	2.931656837463379	0.8871714472770691
1.0	67650000.0	67660000.0	3.0	2.7923195362091064	0.774744987487793
1.0	67800000.0	67810000.0	2.0	2.55271053314209	0.5854112505912781
1.0	67860000.0	67870000.0	3.0	2.5953118801116943	0.620608925819397
1.0	67870000.0	67880000.0	1.0	2.6924829483032227	0.7000443935394287
1.0	67930000.0	67940000.0	3.0	2.7678885459899902	0.7579031586647034
1.0	67950000.0	67960000.0	4.0	2.679245710372925	0.6864334940910339
1.0	67970000.0	67980000.0	2.0	2.6174492835998535	0.6310945153236389
1.0	68050000.0	68060000.0	0.0	2.743328809738159	0.7382798790931702
1.0	68110000.0	68120000.0	0.0	2.733273506164551	0.7333284616470337
1.0	68120000.0	68130000.0	3.0	2.6451525688171387	0.659896731376648
1.0	68130000.0	68140000.0	4.0	2.398871660232544	0.4685824513435364
1.0	68190000.0	68200000.0	3.0	2.700415849685669	0.7051065564155579
1.0	68210000.0	68220000.0	1.0	2.8144400119781494	0.8015857934951782
1.0	68250000.0	68260000.0	2.0	2.7765378952026367	0.7662076950073242
1.0	68320000.0	68330000.0	2.0	2.837815046310425	0.813184916973114
1.0	68430000.0	68440000.0	3.0	2.908003330230713	0.8537859916687012
1.0	68510000.0	68520000.0	1.0	2.8302884101867676	0.8051832318305969
1.0	68650000.0	68660000.0	2.0	2.874441623687744	0.8397457003593445
1.0	68670000.0	68680000.0	4.0	2.8923590183258057	0.8568559885025024
1.0	68700000.0	68710000.0	1.0	2.967602491378784	0.9032476544380188
1.0	68760000.0	68770000.0	2.0	3.070208787918091	0.9757431745529175
1.0	68770000.0	68780000.0	1.0	3.0687007904052734	0.9813693165779114
1.0	68810000.0	68820000.0	2.0	3.2878730297088623	1.1196311712265015
1.0	68910000.0	68920000.0	6.0	3.3095595836639404	1.137964129447937
1.0	68940000.0	68950000.0	1.0	3.6743979454040527	1.34269118309021
1.0	68950000.0	68960000.0	1.0	3.5631377696990967	1.2855384349822998
1.0	68960000.0	68970000.0	0.0	3.048943281173706	1.1186236143112183
1.0	69070000.0	69080000.0	2.0	4.325758457183838	1.5898535251617432
1.0	69100000.0	69110000.0	2.0	4.206752777099609	1.5505666732788086
1.0	69120000.0	69130000.0	4.0	3.808242082595825	1.3828328847885132
1.0	69150000.0	69160000.0	2.0	3.6501641273498535	1.3033668994903564
1.0	69190000.0	69200000.0	3.0	3.6376876831054688	1.2905844449996948
1.0	69260000.0	69270000.0	4.0	3.9855875968933105	1.472320318222046
1.0	69280000.0	69290000.0	1.0	3.8264594078063965	1.38344407081604
1.0	69320000.0	69330000.0	3.0	3.9696319103240967	1.4413113594055176
1.0	69410000.0	69420000.0	2.0	4.007011413574219	1.46157705783844
1.0	69470000.0	69480000.0	4.0	3.427905559539795	1.1598886251449585
1.0	69490000.0	69500000.0	6.0	3.401085615158081	1.1412822008132935
1.0	69510000.0	69520000.0	5.0	3.45038104057312	1.1746814250946045
1.0	69570000.0	69580000.0	2.0	3.699544906616211	1.3234388828277588
1.0	69630000.0	69640000.0	2.0	3.5066184997558594	1.2073420286178589
1.0	69660000.0	69670000.0	3.0	3.7438881397247314	1.3378725051879883
1.0	69670000.0	69680000.0	4.0	3.8168797492980957	1.3732794523239136
1.0	69680000.0	69690000.0	4.0	3.7271780967712402	1.3338154554367065
1.0	69690000.0	69700000.0	2.0	3.7578892707824707	1.3685553073883057
1.0	69740000.0	69750000.0	4.0	3.3596129417419434	1.1320139169692993
1.0	69780000.0	69790000.0	2.0	3.4967188835144043	1.2132847309112549
1.0	69790000.0	69800000.0	2.0	3.4224185943603516	1.1569831371307373
1.0	69820000.0	69830000.0	2.0	3.391291856765747	1.1413264274597168
1.0	69890000.0	69900000.0	2.0	3.416229248046875	1.1654479503631592
1.0	69910000.0	69920000.0	1.0	3.1545326709747314	1.0050828456878662
1.0	70080000.0	70090000.0	0.0	3.0403285026550293	0.9152738451957703
1.0	70150000.0	70160000.0	2.0	3.3518500328063965	1.1372747421264648
1.0	70160000.0	70170000.0	2.0	3.455455780029297	1.1946378946304321
1.0	70200000.0	70210000.0	4.0	3.424067974090576	1.2121708393096924
1.0	70290000.0	70300000.0	4.0	3.3652617931365967	1.1671618223190308
1.0	70330000.0	70340000.0	2.0	3.4513022899627686	1.2168595790863037
1.0	70380000.0	70390000.0	2.0	3.3865714073181152	1.1664448976516724
1.0	70460000.0	70470000.0	3.0	2.6937921047210693	0.6890755891799927
1.0	70470000.0	70480000.0	3.0	2.9343907833099365	0.8801358342170715
1.0	70490000.0	70500000.0	1.0	3.051464557647705	0.9726107716560364
1.0	70560000.0	70570000.0	3.0	2.69067645072937	0.6860899925231934
1.0	70640000.0	70650000.0	3.0	2.837670087814331	0.8083276748657227
1.0	70670000.0	70680000.0	3.0	3.3054420948028564	1.3873759508132935
1.0	70680000.0	70690000.0	1.0	2.669513702392578	0.8887326121330261
1.0	70710000.0	70720000.0	4.0	2.9940714836120605	0.9364644289016724
1.0	70930000.0	70940000.0	5.0	3.1747965812683105	1.0653884410858154
1.0	70960000.0	70970000.0	0.0	3.1550440788269043	1.0494811534881592
1.0	70970000.0	70980000.0	2.0	3.124134063720703	1.0287551879882812
1.0	71000000.0	71010000.0	4.0	3.4174652099609375	1.2228894233703613
1.0	71080000.0	71090000.0	2.0	3.3721675872802734	1.1880407333374023
1.0	71190000.0	71200000.0	4.0	3.7775752544403076	1.3752682209014893
1.0	71200000.0	71210000.0	1.0	3.611450672149658	1.2953745126724243
1.0	71250000.0	71260000.0	5.0	3.753246784210205	1.3792272806167603
1.0	71270000.0	71280000.0	3.0	3.8566513061523438	1.424160361289978
1.0	71310000.0	71320000.0	3.0	3.9745469093322754	1.4684505462646484
1.0	71370000.0	71380000.0	5.0	3.3075404167175293	1.1222527027130127
1.0	71410000.0	71420000.0	2.0	3.4205832481384277	1.2075713872909546
1.0	71450000.0	71460000.0	2.0	3.374906539916992	1.1711950302124023
1.0	71480000.0	71490000.0	3.0	3.025496244430542	0.9417321085929871
1.0	71490000.0	71500000.0	2.0	2.99302339553833	0.9087547063827515
1.0	71510000.0	71520000.0	3.0	2.8118526935577393	0.8022071719169617
1.0	71540000.0	71550000.0	2.0	2.737004041671753	0.9440747499465942
1.0	71600000.0	71610000.0	4.0	3.0893242359161377	0.9477777481079102
1.0	71620000.0	71630000.0	1.0	3.160813808441162	1.0157294273376465
1.0	71690000.0	71700000.0	2.0	3.2231459617614746	1.065184473991394
1.0	71730000.0	71740000.0	3.0	3.1991324424743652	1.0365370512008667
1.0	71770000.0	71780000.0	1.0	3.0354111194610596	0.917201042175293
1.0	71850000.0	71860000.0	1.0	3.117431163787842	0.959033191204071
1.0	71940000.0	71950000.0	3.0	2.96687650680542	0.8618234395980835
1.0	71990000.0	72000000.0	2.0	3.1366989612579346	0.9790300130844116
1.0	72020000.0	72030000.0	3.0	3.0675368309020996	0.9350103139877319
1.0	72070000.0	72080000.0	1.0	3.230886459350586	1.0448765754699707
1.0	72080000.0	72090000.0	9.0	2.999919891357422	0.8853855133056641
1.0	72200000.0	72210000.0	3.0	3.7651124000549316	1.3667428493499756
1.0	72270000.0	72280000.0	0.0	3.996394395828247	1.4626127481460571
1.0	72330000.0	72340000.0	1.0	3.844421863555908	1.3940657377243042
1.0	72340000.0	72350000.0	1.0	3.7659544944763184	1.365037202835083
1.0	72440000.0	72450000.0	3.0	4.073147773742676	1.4945437908172607
1.0	72460000.0	72470000.0	8.0	3.76507306098938	1.3665440082550049
1.0	72530000.0	72540000.0	4.0	4.366978645324707	1.6062856912612915
1.0	72540000.0	72550000.0	5.0	4.480438232421875	1.6427377462387085
1.0	72580000.0	72590000.0	5.0	3.7963688373565674	1.3707726001739502
1.0	72620000.0	72630000.0	2.0	3.932241439819336	1.435027837753296
1.0	72630000.0	72640000.0	4.0	3.9014041423797607	1.4206960201263428
1.0	72780000.0	72790000.0	0.0	3.1030678749084473	0.9837401509284973
1.0	72830000.0	72840000.0	3.0	3.382556915283203	1.1507289409637451
1.0	72900000.0	72910000.0	3.0	3.8330798149108887	1.38320791721344
1.0	73010000.0	73020000.0	5.0	3.9306387901306152	1.4454177618026733
1.0	73040000.0	73050000.0	1.0	4.427541255950928	1.6253583431243896
1.0	73060000.0	73070000.0	4.0	3.9393868446350098	1.440269112586975
1.0	73160000.0	73170000.0	5.0	4.685392379760742	1.6996742486953735
1.0	73200000.0	73210000.0	3.0	4.939279079437256	1.7602579593658447
1.0	73270000.0	73280000.0	4.0	5.14492130279541	1.8018932342529297
1.0	73280000.0	73290000.0	6.0	4.967734336853027	1.7669365406036377
1.0	73290000.0	73300000.0	3.0	5.534294128417969	1.8579317331314087
1.0	73300000.0	73310000.0	7.0	5.463253974914551	1.848971962928772
1.0	73370000.0	73380000.0	11.0	5.369214057922363	1.836721420288086
1.0	73400000.0	73410000.0	4.0	5.64829158782959	1.8708117008209229
1.0	73570000.0	73580000.0	4.0	6.021235466003418	1.9039894342422485
1.0	73600000.0	73610000.0	12.0	5.944675445556641	1.8979923725128174
1.0	73710000.0	73720000.0	5.0	6.4049506187438965	1.9270023107528687
1.0	73820000.0	73830000.0	6.0	6.084461688995361	1.9081134796142578
1.0	73830000.0	73840000.0	5.0	6.1103410720825195	1.9096965789794922
1.0	73960000.0	73970000.0	4.0	5.232413291931152	1.8163630962371826
1.0	73970000.0	73980000.0	5.0	5.192011833190918	1.809033751487732
1.0	74010000.0	74020000.0	4.0	5.574593544006348	1.8625953197479248
1.0	74050000.0	74060000.0	3.0	5.348715305328369	1.8342018127441406
1.0	74100000.0	74110000.0	7.0	4.936107635498047	1.7594621181488037
1.0	74240000.0	74250000.0	5.0	4.660496234893799	1.6940460205078125
1.0	74290000.0	74300000.0	3.0	4.857199668884277	1.7454206943511963
1.0	74340000.0	74350000.0	6.0	4.571425437927246	1.6683223247528076
1.0	74370000.0	74380000.0	7.0	4.120613098144531	1.5092580318450928
1.0	74440000.0	74450000.0	4.0	4.036380767822266	1.4820172786712646
1.0	74540000.0	74550000.0	4.0	3.3333263397216797	1.1107196807861328
1.0	74550000.0	74560000.0	5.0	3.231518268585205	1.038163423538208
1.0	74600000.0	74610000.0	3.0	3.2139313220977783	1.041031837463379
1.0	74610000.0	74620000.0	4.0	3.2551090717315674	1.0599336624145508
1.0	74650000.0	74660000.0	1.0	3.309098482131958	1.1154006719589233
1.0	74660000.0	74670000.0	4.0	2.747917652130127	0.779483437538147
1.0	74690000.0	74700000.0	2.0	3.40144681930542	1.1487042903900146
1.0	74760000.0	74770000.0	2.0	3.3412318229675293	1.1352952718734741
1.0	74840000.0	74850000.0	1.0	3.4154000282287598	1.2089656591415405
1.0	74930000.0	74940000.0	3.0	3.3668136596679688	1.1783653497695923
1.0	74960000.0	74970000.0	4.0	3.6421031951904297	1.325444221496582
1.0	74970000.0	74980000.0	3.0	3.6137924194335938	1.3184568881988525
1.0	74980000.0	74990000.0	1.0	3.7353973388671875	1.3672325611114502
1.0	75040000.0	75050000.0	7.0	3.566254138946533	1.2794698476791382
1.0	75060000.0	75070000.0	1.0	3.6590416431427	1.337816834449768
1.0	75110000.0	75120000.0	3.0	3.7105681896209717	1.3710280656814575
1.0	75120000.0	75130000.0	3.0	4.090777397155762	1.518758773803711
1.0	75140000.0	75150000.0	3.0	4.028064250946045	1.511121392250061
1.0	75240000.0	75250000.0	4.0	4.500114440917969	1.6690313816070557
1.0	75250000.0	75260000.0	4.0	4.655571937561035	1.7030624151229858
1.0	75270000.0	75280000.0	5.0	4.633742332458496	1.6965644359588623
1.0	75290000.0	75300000.0	3.0	4.819552421569824	1.739403486251831
1.0	75350000.0	75360000.0	5.0	4.914216041564941	1.755545973777771
1.0	75360000.0	75370000.0	6.0	4.636631965637207	1.693091630935669
1.0	75430000.0	75440000.0	4.0	4.8799333572387695	1.7528384923934937
1.0	75490000.0	75500000.0	2.0	4.452742099761963	1.6311142444610596
1.0	75590000.0	75600000.0	2.0	3.367983341217041	1.208343744277954
1.0	75690000.0	75700000.0	7.0	4.071459770202637	1.5156843662261963
1.0	75710000.0	75720000.0	2.0	4.519826412200928	1.6606571674346924
1.0	75770000.0	75780000.0	4.0	4.307461738586426	1.6043329238891602
1.0	75810000.0	75820000.0	4.0	3.9292755126953125	1.4490255117416382
1.0	75820000.0	75830000.0	6.0	3.8403706550598145	1.4113634824752808
1.0	75890000.0	75900000.0	2.0	3.4715099334716797	1.222986102104187
1.0	75920000.0	75930000.0	2.0	3.3808841705322266	1.1461572647094727
1.0	75950000.0	75960000.0	1.0	3.396149158477783	1.1745274066925049
1.0	76010000.0	76020000.0	6.0	3.2736098766326904	1.103689432144165
1.0	76110000.0	76120000.0	1.0	3.5168979167938232	1.2610101699829102
1.0	76120000.0	76130000.0	3.0	3.611382246017456	1.3181657791137695
1.0	76360000.0	76370000.0	4.0	3.2103874683380127	1.0829071998596191
1.0	76370000.0	76380000.0	2.0	3.122849702835083	1.0211549997329712
1.0	76400000.0	76410000.0	1.0	3.226810932159424	1.0875908136367798
1.0	76470000.0	76480000.0	1.0	3.349681854248047	1.177599310874939
1.0	76510000.0	76520000.0	2.0	3.5011401176452637	1.2706315517425537
1.0	76520000.0	76530000.0	2.0	3.41459584236145	1.2150580883026123
1.0	76560000.0	76570000.0	3.0	3.3235886096954346	1.1591441631317139
1.0	76620000.0	76630000.0	1.0	3.2845444679260254	1.1365315914154053
1.0	76640000.0	76650000.0	3.0	3.5848441123962402	1.3017632961273193
1.0	76710000.0	76720000.0	4.0	3.406316041946411	1.1998099088668823
1.0	76730000.0	76740000.0	5.0	3.1435763835906982	1.036907434463501
1.0	76740000.0	76750000.0	3.0	3.310535430908203	1.1458916664123535
1.0	76800000.0	76810000.0	5.0	3.6878395080566406	1.3495008945465088
1.0	77010000.0	77020000.0	1.0	3.6126046180725098	1.319867491722107
1.0	77080000.0	77090000.0	2.0	4.066744804382324	1.5236448049545288
1.0	77090000.0	77100000.0	4.0	3.9417076110839844	1.4724781513214111
1.0	77140000.0	77150000.0	2.0	4.110500335693359	1.540228247642517
1.0	77180000.0	77190000.0	6.0	4.113642692565918	1.5330471992492676
1.0	77240000.0	77250000.0	6.0	3.9560599327087402	1.4824305772781372
1.0	77330000.0	77340000.0	3.0	4.003820896148682	1.5000035762786865
1.0	77370000.0	77380000.0	5.0	3.698981523513794	1.362683653831482
1.0	77380000.0	77390000.0	6.0	3.881490707397461	1.4551005363464355
1.0	77600000.0	77610000.0	4.0	2.7426438331604004	0.7308763265609741
1.0	77620000.0	77630000.0	1.0	2.7888007164001465	0.7723721861839294
1.0	77650000.0	77660000.0	3.0	2.5687918663024902	0.5964764356613159
1.0	77690000.0	77700000.0	2.0	2.606553077697754	0.6235764622688293
1.0	77730000.0	77740000.0	4.0	2.7592647075653076	0.7488970756530762
1.0	77750000.0	77760000.0	1.0	2.7883427143096924	0.7768002152442932
1.0	77780000.0	77790000.0	5.0	2.8615212440490723	0.8273404240608215
1.0	77860000.0	77870000.0	2.0	2.6710238456726074	0.6754650473594666
1.0	77930000.0	77940000.0	3.0	3.0296242237091064	0.9580578804016113
1.0	77960000.0	77970000.0	3.0	3.03670072555542	0.9642051458358765
1.0	77990000.0	78000000.0	3.0	2.941804885864258	0.8917410969734192
1.0	78180000.0	78190000.0	2.0	2.7057044506073	0.7119593620300293
1.0	78200000.0	78210000.0	4.0	2.7211616039276123	0.7221114039421082
1.0	78220000.0	78230000.0	1.0	2.801790714263916	0.9905489683151245
1.0	78230000.0	78240000.0	3.0	2.6005797386169434	0.6210646033287048
1.0	78260000.0	78270000.0	2.0	2.6466593742370605	0.6625095009803772
1.0	78320000.0	78330000.0	2.0	2.7740824222564697	0.7641798257827759
1.0	78460000.0	78470000.0	4.0	3.4517226219177246	1.2411410808563232
1.0	78480000.0	78490000.0	1.0	3.330404758453369	1.1638160943984985
1.0	78510000.0	78520000.0	2.0	3.370983839035034	1.2020263671875
1.0	78550000.0	78560000.0	6.0	2.9894089698791504	0.931749165058136
1.0	78660000.0	78670000.0	3.0	2.8204987049102783	0.8023015260696411
1.0	78840000.0	78850000.0	3.0	2.664036989212036	0.6744552850723267
1.0	78920000.0	78930000.0	2.0	2.998784065246582	0.902685284614563
1.0	78960000.0	78970000.0	2.0	2.9414987564086914	0.8959554433822632
1.0	79020000.0	79030000.0	3.0	3.1257030963897705	1.0125876665115356
1.0	79130000.0	79140000.0	7.0	2.9808590412139893	0.9187964200973511
1.0	79250000.0	79260000.0	3.0	3.436349868774414	1.1984710693359375
1.0	79320000.0	79330000.0	4.0	3.9102706909179688	1.4392282962799072
1.0	79350000.0	79360000.0	3.0	4.157326698303223	1.548203706741333
1.0	79370000.0	79380000.0	2.0	4.502511978149414	1.6579805612564087
1.0	79420000.0	79430000.0	5.0	4.73663330078125	1.7159579992294312
1.0	79580000.0	79590000.0	6.0	4.6549601554870605	1.694427490234375
1.0	79720000.0	79730000.0	4.0	5.007287979125977	1.7838096618652344
1.0	79730000.0	79740000.0	11.0	5.157029628753662	1.8039026260375977
1.0	79740000.0	79750000.0	4.0	5.691226959228516	1.8752834796905518
1.0	79780000.0	79790000.0	6.0	5.041537284851074	1.7851440906524658
1.0	79810000.0	79820000.0	8.0	5.446135520935059	1.8478450775146484
1.0	79990000.0	80000000.0	2.0	4.3093953132629395	1.5902163982391357
1.0	80060000.0	80070000.0	5.0	4.087503433227539	1.496023416519165
1.0	80090000.0	80100000.0	2.0	4.209306716918945	1.5505456924438477
1.0	80140000.0	80150000.0	9.0	3.7574031352996826	1.3435161113739014
1.0	80170000.0	80180000.0	6.0	3.6944477558135986	1.3131145238876343
1.0	80210000.0	80220000.0	1.0	4.323854923248291	1.5926437377929688
1.0	80240000.0	80250000.0	5.0	4.2885050773620605	1.5757249593734741
1.0	80250000.0	80260000.0	3.0	4.240073204040527	1.5564743280410767
1.0	80480000.0	80490000.0	1.0	4.191544055938721	1.540536880493164
1.0	80620000.0	80630000.0	5.0	3.6329123973846436	1.2883965969085693
1.0	80690000.0	80700000.0	1.0	3.2393698692321777	1.048095703125
1.0	80700000.0	80710000.0	3.0	3.382840394973755	1.134767770767212
1.0	80800000.0	80810000.0	5.0	3.0182278156280518	0.9014977216720581
1.0	80840000.0	80850000.0	6.0	3.010092258453369	0.8916317224502563
1.0	80960000.0	80970000.0	3.0	3.1930603981018066	1.0286661386489868
1.0	81070000.0	81080000.0	1.0	3.7878670692443848	1.363340973854065
1.0	81130000.0	81140000.0	1.0	3.571953296661377	1.2560476064682007
1.0	81200000.0	81210000.0	4.0	3.100051164627075	0.9635597467422485
1.0	81210000.0	81220000.0	4.0	3.4314708709716797	1.1610158681869507
1.0	81280000.0	81290000.0	4.0	3.4290480613708496	1.170055627822876
1.0	81350000.0	81360000.0	7.0	3.4462857246398926	1.193665862083435
1.0	81490000.0	81500000.0	4.0	4.013099193572998	1.4773814678192139
1.0	81520000.0	81530000.0	5.0	4.150579452514648	1.5274263620376587
1.0	81540000.0	81550000.0	4.0	4.2755818367004395	1.572698950767517
1.0	81550000.0	81560000.0	2.0	4.166735649108887	1.532584309577942
1.0	81560000.0	81570000.0	2.0	4.039600849151611	1.4792894124984741
1.0	81570000.0	81580000.0	6.0	3.9105172157287598	1.421522617340088
1.0	81630000.0	81640000.0	2.0	3.6788489818573	1.2990022897720337
1.0	81720000.0	81730000.0	4.0	4.02066707611084	1.4751768112182617
1.0	81750000.0	81760000.0	7.0	3.871474027633667	1.4132189750671387
1.0	81790000.0	81800000.0	7.0	3.9605464935302734	1.466965913772583
1.0	81850000.0	81860000.0	5.0	4.264880180358887	1.5864171981811523
1.0	81860000.0	81870000.0	5.0	4.388620853424072	1.6128441095352173
1.0	81870000.0	81880000.0	3.0	4.285027980804443	1.5983883142471313
1.0	81900000.0	81910000.0	6.0	3.634373188018799	1.3132274150848389
1.0	81910000.0	81920000.0	8.0	3.5235862731933594	1.2525489330291748
1.0	81920000.0	81930000.0	5.0	3.8362231254577637	1.4041258096694946
1.0	81940000.0	81950000.0	2.0	4.085217475891113	1.5141618251800537
1.0	82120000.0	82130000.0	2.0	3.4758872985839844	1.2285561561584473
1.0	82230000.0	82240000.0	3.0	3.0624301433563232	0.9590648412704468
1.0	82240000.0	82250000.0	1.0	3.228869676589966	1.0806748867034912
1.0	82290000.0	82300000.0	3.0	2.9968783855438232	0.9281867742538452
1.0	82310000.0	82320000.0	3.0	2.963872194290161	0.905990481376648
1.0	82350000.0	82360000.0	5.0	3.2856078147888184	1.120450735092163
1.0	82480000.0	82490000.0	4.0	3.704059600830078	1.3180608749389648
1.0	82570000.0	82580000.0	1.0	3.7861437797546387	1.3883163928985596
1.0	82580000.0	82590000.0	6.0	3.899256467819214	1.4243237972259521
1.0	82690000.0	82700000.0	4.0	3.9795994758605957	1.4754502773284912
1.0	82800000.0	82810000.0	6.0	3.98681902885437	1.4613416194915771
1.0	82890000.0	82900000.0	3.0	4.483456611633301	1.6427558660507202
1.0	82910000.0	82920000.0	3.0	4.324901580810547	1.589966058731079
1.0	82920000.0	82930000.0	1.0	4.448692321777344	1.634634256362915
1.0	83020000.0	83030000.0	4.0	3.980299711227417	1.4546505212783813
1.0	83060000.0	83070000.0	3.0	4.108869552612305	1.5098676681518555
1.0	83110000.0	83120000.0	1.0	3.624042510986328	1.2803676128387451
1.0	83130000.0	83140000.0	5.0	3.5277111530303955	1.2276090383529663
1.0	83140000.0	83150000.0	2.0	3.7046332359313965	1.3149906396865845
1.0	83170000.0	83180000.0	3.0	3.7651069164276123	1.3544973134994507
1.0	83360000.0	83370000.0	4.0	3.9297966957092285	1.4390935897827148
1.0	83380000.0	83390000.0	4.0	3.917522430419922	1.4451984167099
1.0	83510000.0	83520000.0	1.0	3.702003002166748	1.317991852760315
1.0	83530000.0	83540000.0	2.0	3.3576111793518066	1.1352825164794922
1.0	83570000.0	83580000.0	4.0	2.838292360305786	0.7752585411071777
1.0	83610000.0	83620000.0	1.0	2.2856087684631348	0.40853017568588257
1.0	84020000.0	84030000.0	2.0	2.9191768169403076	0.8610330820083618
1.0	84030000.0	84040000.0	0.0	3.0664546489715576	0.9628047943115234
1.0	84050000.0	84060000.0	3.0	3.198392152786255	1.052088975906372
1.0	84060000.0	84070000.0	5.0	3.2382006645202637	1.0568422079086304
1.0	84120000.0	84130000.0	3.0	3.3283512592315674	1.142065167427063
1.0	84170000.0	84180000.0	3.0	3.054237127304077	0.9613050222396851
1.0	84180000.0	84190000.0	3.0	2.9977867603302	0.9200050234794617
1.0	84210000.0	84220000.0	4.0	2.817380428314209	0.7914944887161255
1.0	84350000.0	84360000.0	2.0	2.6082615852355957	0.629999041557312
1.0	84380000.0	84390000.0	2.0	2.6129353046417236	0.6319657564163208
1.0	84410000.0	84420000.0	4.0	2.760667324066162	0.748823344707489
1.0	84420000.0	84430000.0	4.0	2.7161850929260254	0.7107363939285278
1.0	84480000.0	84490000.0	2.0	2.68052339553833	0.6834098100662231
1.0	84490000.0	84500000.0	2.0	2.794510841369629	0.7620970010757446
1.0	84670000.0	84680000.0	1.0	2.8249220848083496	0.7998408079147339
1.0	84810000.0	84820000.0	1.0	2.816196918487549	0.7966044545173645
1.0	84980000.0	84990000.0	0.0	2.640000104904175	0.6504302024841309
1.0	85000000.0	85010000.0	1.0	2.7325310707092285	0.7274736762046814
1.0	85010000.0	85020000.0	3.0	2.6595208644866943	0.6675072908401489
1.0	85120000.0	85130000.0	1.0	2.8640668392181396	0.8328007459640503
1.0	85280000.0	85290000.0	5.0	2.986891031265259	0.9279482960700989
1.0	85290000.0	85300000.0	4.0	2.996016263961792	0.9329487681388855
1.0	85310000.0	85320000.0	3.0	3.101633071899414	1.0099353790283203
1.0	85350000.0	85360000.0	4.0	3.0495660305023193	0.9796090126037598
1.0	85360000.0	85370000.0	8.0	3.0604941844940186	0.9794262647628784
1.0	85390000.0	85400000.0	4.0	3.1296637058258057	1.0335240364074707
1.0	85430000.0	85440000.0	1.0	3.12656831741333	1.0301940441131592
1.0	85530000.0	85540000.0	3.0	2.7567124366760254	0.7473878860473633
1.0	85580000.0	85590000.0	2.0	2.8498969078063965	0.8215993046760559
1.0	85610000.0	85620000.0	3.0	2.6434414386749268	0.6594398617744446
1.0	85730000.0	85740000.0	3.0	3.0341830253601074	0.9661694765090942
1.0	85790000.0	85800000.0	2.0	3.13820743560791	1.0311917066574097
1.0	85840000.0	85850000.0	2.0	2.9803948402404785	0.9223411679267883
1.0	85910000.0	85920000.0	0.0	3.0026793479919434	0.9468733668327332
1.0	85950000.0	85960000.0	3.0	2.6701111793518066	0.6820201873779297
1.0	86000000.0	86010000.0	3.0	2.7457199096679688	0.7413452863693237
1.0	86040000.0	86050000.0	3.0	2.6673824787139893	0.8698679804801941
1.0	86060000.0	86070000.0	1.0	2.749154806137085	0.7439972758293152
1.0	86110000.0	86120000.0	3.0	2.4654622077941895	0.5183900594711304
1.0	86120000.0	86130000.0	3.0	2.9345719814300537	0.8870628476142883
1.0	86220000.0	86230000.0	4.0	2.9185643196105957	0.8704397082328796
1.0	86270000.0	86280000.0	5.0	3.0839009284973145	0.989616870880127
1.0	86420000.0	86430000.0	3.0	3.5272223949432373	1.2788668870925903
1.0	86430000.0	86440000.0	5.0	3.376608371734619	1.1926095485687256
1.0	86440000.0	86450000.0	5.0	3.494316816329956	1.2602345943450928
1.0	86460000.0	86470000.0	2.0	3.663349151611328	1.3514258861541748
1.0	86470000.0	86480000.0	4.0	3.6760241985321045	1.3457828760147095
1.0	86520000.0	86530000.0	6.0	3.294477939605713	1.140308141708374
1.0	86530000.0	86540000.0	2.0	3.679708480834961	1.35494065284729
1.0	86630000.0	86640000.0	4.0	3.0272576808929443	0.945307731628418
1.0	86660000.0	86670000.0	4.0	3.1205430030822754	1.018813133239746
1.0	86690000.0	86700000.0	1.0	3.4454658031463623	1.2381244897842407
1.0	86700000.0	86710000.0	3.0	2.9932639598846436	0.9224134683609009
1.0	86800000.0	86810000.0	3.0	3.2785792350769043	1.1322344541549683
1.0	86830000.0	86840000.0	3.0	2.9956531524658203	0.9307082891464233
1.0	86890000.0	86900000.0	5.0	3.0712058544158936	0.9893495440483093
1.0	86940000.0	86950000.0	7.0	2.972555637359619	0.9144584536552429
1.0	87050000.0	87060000.0	6.0	3.343622922897339	1.1771557331085205
1.0	87080000.0	87090000.0	7.0	3.3872838020324707	1.2015196084976196
1.0	87100000.0	87110000.0	2.0	3.2981667518615723	1.146300196647644
1.0	87210000.0	87220000.0	6.0	2.762746810913086	0.754744827747345
1.0	87260000.0	87270000.0	2.0	2.742267370223999	0.7332804203033447
1.0	87290000.0	87300000.0	3.0	2.778362989425659	0.7646538615226746
1.0	87340000.0	87350000.0	0.0	2.6406140327453613	0.6575300097465515
1.0	87350000.0	87360000.0	2.0	2.6087965965270996	0.6321385502815247
1.0	87380000.0	87390000.0	1.0	2.959066390991211	1.1643511056900024
1.0	87420000.0	87430000.0	1.0	2.4559576511383057	0.5102744698524475
1.0	87440000.0	87450000.0	4.0	2.469024181365967	0.5207483172416687
1.0	87520000.0	87530000.0	3.0	2.6644928455352783	0.6716195344924927
1.0	87560000.0	87570000.0	3.0	2.6663661003112793	0.6754750609397888
1.0	87620000.0	87630000.0	3.0	3.04380464553833	0.9711301922798157
1.0	87660000.0	87670000.0	5.0	3.1287481784820557	1.0317636728286743
1.0	87680000.0	87690000.0	4.0	3.2299904823303223	1.0929218530654907
1.0	87710000.0	87720000.0	3.0	3.4157676696777344	1.2156012058258057
1.0	87760000.0	87770000.0	5.0	3.168351888656616	1.0603539943695068
1.0	87830000.0	87840000.0	1.0	2.789142370223999	0.769339919090271
1.0	87860000.0	87870000.0	1.0	2.993752956390381	0.930293083190918
1.0	87920000.0	87930000.0	1.0	3.275928497314453	1.1237627267837524
1.0	87990000.0	88000000.0	3.0	3.3531455993652344	1.173688530921936
1.0	88020000.0	88030000.0	6.0	3.3506133556365967	1.175025224685669
1.0	88080000.0	88090000.0	1.0	3.6003756523132324	1.3072450160980225
1.0	88180000.0	88190000.0	5.0	3.2484145164489746	1.114540457725525
1.0	88190000.0	88200000.0	2.0	3.506855010986328	1.2620854377746582
1.0	88200000.0	88210000.0	6.0	3.2078795433044434	1.0825611352920532
1.0	88220000.0	88230000.0	4.0	3.257349729537964	1.1125977039337158
1.0	88230000.0	88240000.0	4.0	3.4528698921203613	1.2149568796157837
1.0	88270000.0	88280000.0	2.0	3.4824962615966797	1.2555325031280518
1.0	88300000.0	88310000.0	2.0	3.4844870567321777	1.248749017715454
1.0	88340000.0	88350000.0	5.0	3.5206055641174316	1.2694319486618042
1.0	88400000.0	88410000.0	2.0	3.33256196975708	1.1636472940444946
1.0	88430000.0	88440000.0	3.0	3.2023696899414062	1.0807183980941772
1.0	88450000.0	88460000.0	1.0	3.369314670562744	1.1795628070831299
1.0	88500000.0	88510000.0	1.0	3.439040422439575	1.1808178424835205
1.0	88560000.0	88570000.0	5.0	3.3747730255126953	1.1795752048492432
1.0	88640000.0	88650000.0	4.0	3.4401297569274902	1.2369482517242432
1.0	88650000.0	88660000.0	3.0	3.753876209259033	1.3858290910720825
1.0	88660000.0	88670000.0	0.0	3.844146251678467	1.4335204362869263
1.0	88810000.0	88820000.0	1.0	2.8012726306915283	0.7784704566001892
1.0	88840000.0	88850000.0	5.0	3.2788634300231934	1.131873369216919
1.0	88870000.0	88880000.0	4.0	3.660243511199951	1.3399670124053955
1.0	88900000.0	88910000.0	1.0	3.7802817821502686	1.3857805728912354
1.0	88930000.0	88940000.0	3.0	3.4008049964904785	1.2046449184417725
1.0	88950000.0	88960000.0	5.0	3.246652603149414	1.1125271320343018
1.0	88960000.0	88970000.0	2.0	3.3564796447753906	1.183646559715271
1.0	89150000.0	89160000.0	7.0	2.9925241470336914	1.1600806713104248
1.0	89240000.0	89250000.0	3.0	2.8202242851257324	0.8032291531562805
1.0	89250000.0	89260000.0	3.0	2.717195987701416	0.7194929718971252
1.0	89290000.0	89300000.0	4.0	2.6498610973358154	0.6639271974563599
1.0	89380000.0	89390000.0	3.0	2.7723922729492188	0.7611747980117798
1.0	89440000.0	89450000.0	2.0	2.9545605182647705	0.9039084315299988
1.0	89470000.0	89480000.0	3.0	2.8343124389648438	0.8128616213798523
1.0	89540000.0	89550000.0	7.0	2.70316743850708	0.7031953930854797
1.0	89560000.0	89570000.0	1.0	2.9001424312591553	0.8568909764289856
1.0	89600000.0	89610000.0	4.0	2.9130702018737793	0.8650681376457214
1.0	89630000.0	89640000.0	2.0	3.0681045055389404	0.9903566241264343
1.0	89650000.0	89660000.0	3.0	2.7821648120880127	0.7702111005783081
1.0	89680000.0	89690000.0	3.0	2.938755750656128	0.8867654800415039
1.0	89700000.0	89710000.0	2.0	3.1281771659851074	1.0221893787384033
1.0	89740000.0	89750000.0	2.0	2.895169734954834	0.8463414907455444
1.0	89780000.0	89790000.0	2.0	3.1456310749053955	1.0329234600067139
1.0	89800000.0	89810000.0	2.0	3.072173595428467	0.9932052493095398
1.0	89840000.0	89850000.0	3.0	2.915013551712036	0.8716585040092468
1.0	89890000.0	89900000.0	3.0	2.919111490249634	0.8732857704162598
1.0	89920000.0	89930000.0	2.0	2.910245656967163	0.86766517162323
1.0	89940000.0	89950000.0	1.0	2.9874680042266846	0.9215760231018066
1.0	90060000.0	90070000.0	4.0	2.9208455085754395	0.8789063692092896
1.0	90100000.0	90110000.0	0.0	2.91213321685791	0.8722203969955444
1.0	90190000.0	90200000.0	2.0	3.0609817504882812	0.9791532754898071
1.0	90250000.0	90260000.0	3.0	3.117353677749634	1.0202583074569702
1.0	90260000.0	90270000.0	4.0	2.9424209594726562	0.88691645860672
1.0	90280000.0	90290000.0	4.0	2.850328207015991	1.0156704187393188
1.0	90320000.0	90330000.0	2.0	3.330873966217041	1.1653395891189575
1.0	90340000.0	90350000.0	5.0	3.167440891265869	1.057669997215271
1.0	90370000.0	90380000.0	5.0	3.2560946941375732	1.1204297542572021
1.0	90430000.0	90440000.0	5.0	3.0713491439819336	0.9843626022338867
1.0	90450000.0	90460000.0	4.0	3.154184341430664	1.0514031648635864
1.0	90490000.0	90500000.0	4.0	3.0284066200256348	0.9618576169013977
1.0	90530000.0	90540000.0	0.0	3.149510145187378	1.0484230518341064
1.0	90540000.0	90550000.0	2.0	3.001410961151123	0.9383623003959656
1.0	90550000.0	90560000.0	6.0	3.0729708671569824	0.9967975616455078
1.0	90840000.0	90850000.0	1.0	3.3679165840148926	1.1864256858825684
1.0	90990000.0	91000000.0	3.0	3.3488173484802246	1.1641745567321777
1.0	91010000.0	91020000.0	4.0	3.3181910514831543	1.1473970413208008
1.0	91110000.0	91120000.0	4.0	3.7312538623809814	1.380674958229065
1.0	91120000.0	91130000.0	6.0	3.96061372756958	1.4731271266937256
1.0	91140000.0	91150000.0	5.0	3.9577903747558594	1.4700214862823486
1.0	91150000.0	91160000.0	4.0	3.739591121673584	1.3927395343780518
1.0	91170000.0	91180000.0	8.0	3.2840023040771484	1.1578044891357422
1.0	91220000.0	91230000.0	4.0	3.5269484519958496	1.286997675895691
1.0	91240000.0	91250000.0	0.0	3.6387526988983154	1.3482998609542847
1.0	91270000.0	91280000.0	6.0	3.328706741333008	1.1652209758758545
1.0	91380000.0	91390000.0	0.0	3.126530408859253	1.0312302112579346
1.0	91440000.0	91450000.0	2.0	3.029860258102417	0.960490345954895
1.0	91480000.0	91490000.0	2.0	2.829315423965454	1.0451796054840088
1.0	91500000.0	91510000.0	2.0	3.217247486114502	1.075590968132019
1.0	91540000.0	91550000.0	3.0	2.9717395305633545	0.9109519124031067
1.0	91590000.0	91600000.0	3.0	3.108680248260498	1.019265055656433
1.0	91660000.0	91670000.0	1.0	3.358989715576172	1.1806491613388062
1.0	91690000.0	91700000.0	6.0	3.2230358123779297	1.0838167667388916
1.0	91800000.0	91810000.0	4.0	2.9737331867218018	0.9139872789382935
1.0	91860000.0	91870000.0	2.0	2.8548121452331543	0.8268712162971497
1.0	91880000.0	91890000.0	2.0	2.946192979812622	0.8950462341308594
1.0	91930000.0	91940000.0	2.0	2.8606719970703125	0.8173866271972656
1.0	92060000.0	92070000.0	4.0	2.6357622146606445	0.650881290435791
1.0	92100000.0	92110000.0	3.0	2.769895315170288	0.7563853859901428
1.0	92150000.0	92160000.0	2.0	3.0173630714416504	0.9574660062789917
1.0	92260000.0	92270000.0	3.0	3.2336013317108154	1.104017972946167
1.0	92340000.0	92350000.0	4.0	3.2519912719726562	1.1183502674102783
1.0	92400000.0	92410000.0	3.0	3.088869094848633	0.9963981509208679
1.0	92440000.0	92450000.0	6.0	3.1620144844055176	1.0551440715789795
1.0	92450000.0	92460000.0	1.0	3.193869113922119	1.0670593976974487
1.0	92470000.0	92480000.0	4.0	3.1400179862976074	1.0383905172348022
1.0	92580000.0	92590000.0	0.0	2.847710132598877	0.8149418830871582
1.0	92650000.0	92660000.0	2.0	2.6781392097473145	0.6858434081077576
1.0	92690000.0	92700000.0	2.0	2.7590394020080566	0.7477803230285645
1.0	92800000.0	92810000.0	3.0	2.7592647075653076	0.7501524686813354
1.0	92810000.0	92820000.0	1.0	2.8602688312530518	0.8330689668655396
1.0	92830000.0	92840000.0	3.0	2.775951862335205	0.7617862224578857
1.0	92860000.0	92870000.0	3.0	3.026536703109741	0.9437635540962219
1.0	92880000.0	92890000.0	0.0	2.913459300994873	0.8685785531997681
1.0	92910000.0	92920000.0	3.0	2.830930471420288	0.8052026629447937
1.0	92960000.0	92970000.0	6.0	2.81868839263916	0.7971200942993164
1.0	93070000.0	93080000.0	3.0	2.6582159996032715	0.6676329374313354
1.0	93160000.0	93170000.0	4.0	2.645453691482544	0.6603317856788635
1.0	93170000.0	93180000.0	1.0	2.7723166942596436	0.7645089626312256
1.0	93190000.0	93200000.0	3.0	2.6601414680480957	0.6734261512756348
1.0	93380000.0	93390000.0	3.0	2.7241549491882324	0.7251139879226685
1.0	93390000.0	93400000.0	1.0	2.7911548614501953	0.775658369064331
1.0	93420000.0	93430000.0	2.0	2.535888195037842	0.7444273233413696
1.0	93440000.0	93450000.0	2.0	2.755776882171631	0.7350896000862122
1.0	93500000.0	93510000.0	0.0	2.754673480987549	0.7445281147956848
1.0	93610000.0	93620000.0	3.0	2.6319851875305176	0.6517661809921265
1.0	93680000.0	93690000.0	3.0	2.4874186515808105	0.5364124178886414
1.0	93710000.0	93720000.0	2.0	2.5580809116363525	0.590883731842041
1.0	93760000.0	93770000.0	0.0	2.5642127990722656	0.5935467481613159
1.0	93860000.0	93870000.0	5.0	2.332432746887207	0.4254470765590668
1.0	93950000.0	93960000.0	3.0	2.9135518074035645	0.8734217882156372
1.0	93960000.0	93970000.0	3.0	2.889826536178589	0.8540857434272766
1.0	94050000.0	94060000.0	4.0	2.8604538440704346	0.844933032989502
1.0	94070000.0	94080000.0	5.0	2.5770416259765625	0.6123494505882263
1.0	94090000.0	94100000.0	1.0	2.5340616703033447	0.5741133093833923
1.0	94200000.0	94210000.0	0.0	2.316418409347534	0.41714829206466675
1.0	94210000.0	94220000.0	1.0	2.32257342338562	0.4206165373325348
1.0	94230000.0	94240000.0	1.0	2.33532977104187	0.42774009704589844
1.0	94350000.0	94360000.0	2.0	2.4730417728424072	0.5252082347869873
1.0	94510000.0	94520000.0	3.0	3.003793716430664	0.9485162496566772
1.0	94580000.0	94590000.0	3.0	2.904928684234619	0.8688579797744751
1.0	94590000.0	94600000.0	2.0	2.868875741958618	0.838013768196106
1.0	94610000.0	94620000.0	2.0	2.7012779712677	0.7038270235061646
1.0	94640000.0	94650000.0	3.0	2.6726696491241455	0.6863270998001099
1.0	94650000.0	94660000.0	1.0	2.799330472946167	0.7867562770843506
1.0	94690000.0	94700000.0	1.0	2.866619825363159	0.8394943475723267
1.0	94700000.0	94710000.0	2.0	2.775559663772583	0.8178985714912415
1.0	94710000.0	94720000.0	2.0	2.819995403289795	0.8077947497367859
1.0	94880000.0	94890000.0	6.0	2.6734070777893066	0.8857693672180176
1.0	94900000.0	94910000.0	5.0	2.8065106868743896	0.7896956205368042
1.0	94920000.0	94930000.0	1.0	2.909141778945923	0.8679746389389038
1.0	94990000.0	95000000.0	2.0	2.8377108573913574	0.8168274760246277
1.0	95040000.0	95050000.0	3.0	2.7329869270324707	0.7306175231933594
1.0	95100000.0	95110000.0	4.0	2.7230985164642334	0.7259305119514465
1.0	95130000.0	95140000.0	0.0	2.7424628734588623	0.7402727603912354
1.0	95140000.0	95150000.0	1.0	2.736177921295166	0.7367140054702759
1.0	95150000.0	95160000.0	4.0	2.605257034301758	0.631022572517395
1.0	95180000.0	95190000.0	3.0	2.6509671211242676	0.665612518787384
1.0	95200000.0	95210000.0	1.0	2.6433475017547607	0.6618016362190247
1.0	95290000.0	95300000.0	1.0	2.664651393890381	0.6782864332199097
1.0	95330000.0	95340000.0	3.0	2.7325592041015625	0.732406735420227
1.0	95360000.0	95370000.0	1.0	2.830331563949585	0.8120971918106079
1.0	95430000.0	95440000.0	2.0	2.6694226264953613	0.6793245077133179
1.0	95490000.0	95500000.0	1.0	2.6418166160583496	0.6582428812980652
1.0	95510000.0	95520000.0	1.0	2.60622239112854	0.6281734704971313
1.0	95560000.0	95570000.0	1.0	2.643904209136963	0.661505937576294
1.0	95610000.0	95620000.0	3.0	2.462327241897583	0.5159629583358765
1.0	95630000.0	95640000.0	2.0	2.512835741043091	0.5570851564407349
1.0	95730000.0	95740000.0	1.0	2.6504225730895996	0.6630370616912842
1.0	95750000.0	95760000.0	1.0	2.3341851234436035	0.42668333649635315
1.0	95800000.0	95810000.0	7.0	2.908561944961548	0.8633548617362976
1.0	95860000.0	95870000.0	4.0	3.4427573680877686	1.2212245464324951
1.0	95900000.0	95910000.0	3.0	3.5387916564941406	1.2889139652252197
1.0	95910000.0	95920000.0	4.0	3.5897560119628906	1.2935727834701538
1.0	95920000.0	95930000.0	4.0	3.532150983810425	1.2576171159744263
1.0	96030000.0	96040000.0	0.0	3.7023329734802246	1.3434500694274902
1.0	96050000.0	96060000.0	1.0	3.907233476638794	1.4440393447875977
1.0	96110000.0	96120000.0	4.0	4.143884658813477	1.5381006002426147
1.0	96120000.0	96130000.0	6.0	4.23907995223999	1.5667026042938232
1.0	96130000.0	96140000.0	5.0	4.210909843444824	1.5567959547042847
1.0	96170000.0	96180000.0	4.0	4.516114234924316	1.655921220779419
1.0	96200000.0	96210000.0	5.0	4.5226826667785645	1.6625274419784546
1.0	96280000.0	96290000.0	5.0	4.3811774253845215	1.61125910282135
1.0	96320000.0	96330000.0	4.0	4.88054895401001	1.749776840209961
1.0	96350000.0	96360000.0	3.0	4.694243431091309	1.7074134349822998
1.0	96400000.0	96410000.0	7.0	4.665733814239502	1.7006900310516357
1.0	96450000.0	96460000.0	3.0	5.168011665344238	1.8076648712158203
1.0	96480000.0	96490000.0	5.0	5.0671892166137695	1.7880359888076782
1.0	96550000.0	96560000.0	8.0	5.2655839920043945	1.822484016418457
1.0	96630000.0	96640000.0	9.0	5.080268383026123	1.791341781616211
1.0	96650000.0	96660000.0	7.0	5.35823917388916	1.835052728652954
1.0	96670000.0	96680000.0	1.0	5.268197536468506	1.8239688873291016
1.0	96700000.0	96710000.0	4.0	4.020974159240723	1.5022571086883545
1.0	96780000.0	96790000.0	1.0	5.164823532104492	1.8062708377838135
1.0	96830000.0	96840000.0	6.0	4.928314208984375	1.7636306285858154
1.0	96910000.0	96920000.0	7.0	4.817184925079346	1.7416484355926514
1.0	96920000.0	96930000.0	9.0	4.827597618103027	1.7433013916015625
1.0	96990000.0	97000000.0	5.0	4.741496562957764	1.7232933044433594
1.0	97000000.0	97010000.0	1.0	4.721254348754883	1.7270591259002686
1.0	97020000.0	97030000.0	2.0	4.326934814453125	1.6205768585205078
1.0	97170000.0	97180000.0	4.0	3.1674578189849854	1.0536696910858154
1.0	97190000.0	97200000.0	2.0	3.1988139152526855	1.0845444202423096
1.0	97300000.0	97310000.0	6.0	3.1876392364501953	1.0727030038833618
1.0	97490000.0	97500000.0	7.0	4.529451847076416	1.6637804508209229
1.0	97510000.0	97520000.0	6.0	4.003552436828613	1.507854700088501
1.0	97520000.0	97530000.0	6.0	4.245777130126953	1.5671155452728271
1.0	97570000.0	97580000.0	6.0	3.319119930267334	1.153095006942749
1.0	97700000.0	97710000.0	6.0	2.88946270942688	0.8442164659500122
1.0	97720000.0	97730000.0	5.0	2.97568416595459	0.9103681445121765
1.0	97770000.0	97780000.0	1.0	3.24045991897583	1.0958716869354248
1.0	97860000.0	97870000.0	6.0	3.4240734577178955	1.1969883441925049
1.0	97880000.0	97890000.0	9.0	3.4161808490753174	1.2111313343048096
1.0	97930000.0	97940000.0	3.0	4.002096652984619	1.4920457601547241
1.0	97940000.0	97950000.0	2.0	3.5531349182128906	1.2861993312835693
1.0	97950000.0	97960000.0	3.0	3.8051533699035645	1.411051630973816
1.0	97990000.0	98000000.0	4.0	3.0542280673980713	0.9673115611076355
1.0	98130000.0	98140000.0	4.0	3.645552158355713	1.3340156078338623
1.0	98150000.0	98160000.0	4.0	3.4605088233947754	1.2369844913482666
1.0	98160000.0	98170000.0	7.0	3.7748310565948486	1.3900890350341797
1.0	98170000.0	98180000.0	4.0	3.931046724319458	1.463410496711731
1.0	98190000.0	98200000.0	8.0	3.9720053672790527	1.4817410707473755
1.0	98260000.0	98270000.0	4.0	3.603145122528076	1.3190743923187256
1.0	98380000.0	98390000.0	4.0	3.013671398162842	1.183017611503601
1.0	98440000.0	98450000.0	6.0	3.3823113441467285	1.1894205808639526
1.0	98460000.0	98470000.0	3.0	3.7195181846618652	1.3769737482070923
1.0	98500000.0	98510000.0	1.0	3.701097011566162	1.3756190538406372
1.0	98540000.0	98550000.0	3.0	4.000391960144043	1.4932161569595337
1.0	98570000.0	98580000.0	5.0	4.155148029327393	1.538983941078186
1.0	98590000.0	98600000.0	9.0	3.923814058303833	1.4597337245941162
1.0	98620000.0	98630000.0	5.0	4.813048362731934	1.7386528253555298
1.0	98660000.0	98670000.0	4.0	4.698502540588379	1.7108676433563232
1.0	98680000.0	98690000.0	6.0	4.493480205535889	1.6573625802993774
1.0	98750000.0	98760000.0	0.0	4.247958183288574	1.5761687755584717
1.0	98950000.0	98960000.0	8.0	4.251511573791504	1.58073091506958
1.0	98960000.0	98970000.0	5.0	4.347073554992676	1.614013433456421
1.0	99010000.0	99020000.0	3.0	4.6376752853393555	1.695914626121521
1.0	99040000.0	99050000.0	2.0	4.432663917541504	1.634366750717163
1.0	99120000.0	99130000.0	5.0	2.9935126304626465	0.963884711265564
1.0	99380000.0	99390000.0	4.0	2.8778672218322754	0.8315003514289856
1.0	99410000.0	99420000.0	1.0	2.930112361907959	0.8775513768196106
1.0	99430000.0	99440000.0	1.0	2.9178073406219482	0.8699423670768738
1.0	99600000.0	99610000.0	1.0	2.9840590953826904	0.9175877571105957
1.0	99650000.0	99660000.0	2.0	3.102592706680298	1.0117013454437256
1.0	99690000.0	99700000.0	3.0	3.1526646614074707	1.0471664667129517
1.0	99720000.0	99730000.0	4.0	3.0671215057373047	0.9894154667854309
1.0	99730000.0	99740000.0	3.0	3.15535044670105	1.0527822971343994
1.0	99810000.0	99820000.0	4.0	2.9599719047546387	0.9053052663803101
1.0	99820000.0	99830000.0	1.0	3.0382301807403564	0.9637557864189148
1.0	99850000.0	99860000.0	4.0	2.6575210094451904	0.6605128645896912
1.0	99940000.0	99950000.0	2.0	2.8763813972473145	0.8425326347351074
1.0	100050000.0	100060000.0	1.0	2.758302688598633	0.7525001764297485
1.0	100090000.0	100100000.0	1.0	2.7841830253601074	0.7706828117370605
1.0	100120000.0	100130000.0	1.0	3.113356590270996	1.0368540287017822
1.0	100180000.0	100190000.0	4.0	2.681514024734497	0.6883984804153442
1.0	100190000.0	100200000.0	5.0	2.7187728881835938	0.7195013165473938
1.0	100300000.0	100310000.0	3.0	2.7393436431884766	0.7346143126487732
1.0	100310000.0	100320000.0	2.0	2.812826633453369	0.9908434152603149
1.0	100360000.0	100370000.0	1.0	2.7532882690429688	0.7456382513046265
1.0	100410000.0	100420000.0	6.0	2.514417886734009	0.5550890564918518
1.0	100420000.0	100430000.0	1.0	2.714249849319458	0.7141576409339905
1.0	100430000.0	100440000.0	3.0	2.6735663414001465	0.840218722820282
1.0	100520000.0	100530000.0	4.0	2.5653035640716553	0.5988825559616089
1.0	100560000.0	100570000.0	3.0	2.5306811332702637	0.5686087608337402
1.0	100570000.0	100580000.0	1.0	2.622981548309326	0.6398179531097412
1.0	100620000.0	100630000.0	8.0	2.521941661834717	0.560978353023529
1.0	100650000.0	100660000.0	3.0	2.7510390281677246	0.7446646094322205
1.0	100710000.0	100720000.0	4.0	2.8080220222473145	0.9902108311653137
1.0	100800000.0	100810000.0	2.0	2.8549060821533203	0.8273285031318665
1.0	100870000.0	100880000.0	3.0	2.8708038330078125	0.8385857343673706
1.0	100880000.0	100890000.0	1.0	2.9660322666168213	0.9128025770187378
1.0	100940000.0	100950000.0	3.0	2.8538832664489746	0.8278058767318726
1.0	100950000.0	100960000.0	3.0	2.822200298309326	0.800096333026886
1.0	101010000.0	101020000.0	4.0	2.812582492828369	0.7882470488548279
1.0	101080000.0	101090000.0	2.0	2.6778159141540527	0.6785776615142822
1.0	101130000.0	101140000.0	0.0	2.3724703788757324	0.4513600766658783
1.0	101170000.0	101180000.0	5.0	2.6783413887023926	0.6872119903564453
1.0	101180000.0	101190000.0	0.0	2.8748512268066406	0.8495124578475952
1.0	101320000.0	101330000.0	2.0	3.2514519691467285	1.1154292821884155
1.0	101330000.0	101340000.0	3.0	3.0246496200561523	0.9520575404167175
1.0	101340000.0	101350000.0	4.0	3.004868745803833	0.9409421682357788
1.0	101350000.0	101360000.0	6.0	2.8618626594543457	0.8265080451965332
1.0	101410000.0	101420000.0	4.0	2.7595667839050293	0.7545324563980103
1.0	101430000.0	101440000.0	2.0	2.8306026458740234	0.8070136308670044
1.0	101470000.0	101480000.0	5.0	2.6168880462646484	0.637150764465332
1.0	101480000.0	101490000.0	3.0	2.592665195465088	0.6193634271621704
1.0	101520000.0	101530000.0	2.0	2.674224376678467	0.6794338822364807
1.0	101650000.0	101660000.0	0.0	3.184047222137451	1.0706263780593872
1.0	101680000.0	101690000.0	3.0	3.1316170692443848	1.0347330570220947
1.0	101720000.0	101730000.0	6.0	3.1118714809417725	1.0144551992416382
1.0	101870000.0	101880000.0	5.0	3.6455562114715576	1.3406646251678467
1.0	102050000.0	102060000.0	2.0	3.9206364154815674	1.476292371749878
1.0	102170000.0	102180000.0	11.0	4.820806980133057	1.7484018802642822
1.0	102180000.0	102190000.0	9.0	5.260120868682861	1.822717308998108
1.0	102360000.0	102370000.0	3.0	4.978217124938965	1.7759466171264648
1.0	102410000.0	102420000.0	6.0	4.671799659729004	1.7051661014556885
1.0	102430000.0	102440000.0	5.0	4.988081932067871	1.7747844457626343
1.0	102460000.0	102470000.0	4.0	4.786534786224365	1.728337049484253
1.0	102480000.0	102490000.0	5.0	5.017293453216553	1.7787227630615234
1.0	102490000.0	102500000.0	7.0	4.961963176727295	1.7671263217926025
1.0	102510000.0	102520000.0	7.0	4.72540807723999	1.713976263999939
1.0	102550000.0	102560000.0	5.0	5.053362846374512	1.7861530780792236
1.0	102590000.0	102600000.0	2.0	5.2164306640625	1.8143974542617798
1.0	102630000.0	102640000.0	1.0	5.0504350662231445	1.786388635635376
1.0	102660000.0	102670000.0	2.0	5.448872089385986	1.8480058908462524
1.0	102730000.0	102740000.0	5.0	5.052191257476807	1.784231424331665
1.0	102780000.0	102790000.0	3.0	5.3156962394714355	1.8291229009628296
1.0	102800000.0	102810000.0	4.0	4.69157600402832	1.7065093517303467
1.0	102810000.0	102820000.0	4.0	5.379241943359375	1.8383028507232666
1.0	102930000.0	102940000.0	5.0	6.093148231506348	1.9079434871673584
1.0	102980000.0	102990000.0	7.0	6.506187438964844	1.930609941482544
1.0	103160000.0	103170000.0	6.0	6.064474582672119	1.9062649011611938
1.0	103380000.0	103390000.0	5.0	6.435168266296387	1.9270776510238647
1.0	103400000.0	103410000.0	11.0	6.051263332366943	1.9055092334747314
1.0	103460000.0	103470000.0	3.0	6.19439172744751	1.9150192737579346
1.0	103600000.0	103610000.0	7.0	5.535494804382324	1.8583027124404907
1.0	103630000.0	103640000.0	6.0	5.759481906890869	1.8818750381469727
1.0	103650000.0	103660000.0	5.0	5.859720230102539	1.8907886743545532
1.0	103760000.0	103770000.0	11.0	3.9307312965393066	1.429564118385315
1.0	104000000.0	104010000.0	3.0	2.204589605331421	0.395063579082489
1.0	104010000.0	104020000.0	6.0	2.7031073570251465	0.6721240282058716
1.0	104020000.0	104030000.0	4.0	2.6858386993408203	0.6714614629745483
1.0	104040000.0	104050000.0	4.0	2.8860950469970703	0.8225105404853821
1.0	104090000.0	104100000.0	2.0	2.7352471351623535	0.7309423685073853
1.0	104320000.0	104330000.0	4.0	4.764072418212891	1.7237637042999268
1.0	104350000.0	104360000.0	9.0	5.593269348144531	1.8648459911346436
1.0	104360000.0	104370000.0	6.0	5.951621055603027	1.898735761642456
1.0	104380000.0	104390000.0	6.0	6.250021457672119	1.9184446334838867
1.0	104420000.0	104430000.0	4.0	6.08976411819458	1.9078963994979858
1.0	104450000.0	104460000.0	8.0	6.408658504486084	1.9266475439071655
1.0	104470000.0	104480000.0	3.0	6.498406887054443	1.930436134338379
1.0	104480000.0	104490000.0	10.0	6.521840572357178	1.9315935373306274
1.0	104530000.0	104540000.0	9.0	6.588329315185547	1.934058427810669
1.0	104580000.0	104590000.0	13.0	6.452523231506348	1.9293203353881836
1.0	104740000.0	104750000.0	12.0	6.482052803039551	1.9303098917007446
1.0	104790000.0	104800000.0	8.0	6.326319217681885	1.9223682880401611
1.0	104800000.0	104810000.0	4.0	6.338253021240234	1.923180341720581
1.0	104840000.0	104850000.0	12.0	6.23471212387085	1.9178301095962524
1.0	104990000.0	105000000.0	7.0	6.216433525085449	1.916757345199585
1.0	105000000.0	105010000.0	2.0	6.544469356536865	1.9333858489990234
1.0	105060000.0	105070000.0	8.0	6.253621578216553	1.91867196559906
1.0	105120000.0	105130000.0	6.0	6.8389573097229	1.9395755529403687
1.0	105130000.0	105140000.0	6.0	6.810536861419678	1.9380548000335693
1.0	105170000.0	105180000.0	3.0	6.81827449798584	1.9364980459213257
1.0	105230000.0	105240000.0	5.0	6.65740966796875	1.93520188331604
1.0	105250000.0	105260000.0	6.0	6.348219394683838	1.923187494277954
1.0	105440000.0	105450000.0	10.0	5.661014556884766	1.8719745874404907
1.0	105460000.0	105470000.0	10.0	5.887598037719727	1.8931827545166016
1.0	105490000.0	105500000.0	9.0	5.927151679992676	1.8964437246322632
1.0	105520000.0	105530000.0	6.0	6.1217851638793945	1.9105457067489624
1.0	105560000.0	105570000.0	8.0	5.678268909454346	1.8738806247711182
1.0	105600000.0	105610000.0	6.0	5.943073272705078	1.897748351097107
1.0	105720000.0	105730000.0	10.0	6.05380916595459	1.9059114456176758
1.0	105810000.0	105820000.0	9.0	5.952004432678223	1.8985321521759033
1.0	105840000.0	105850000.0	4.0	5.820200443267822	1.887660026550293
1.0	105890000.0	105900000.0	2.0	6.268263339996338	1.9195445775985718
1.0	105930000.0	105940000.0	4.0	5.703368186950684	1.8763707876205444
1.0	105950000.0	105960000.0	1.0	5.925719261169434	1.8964941501617432
1.0	105990000.0	106000000.0	5.0	5.299082279205322	1.826615571975708
1.0	106010000.0	106020000.0	7.0	5.280674457550049	1.824402093887329
1.0	106030000.0	106040000.0	5.0	5.275300025939941	1.822554349899292
1.0	106050000.0	106060000.0	6.0	5.404152870178223	1.8416780233383179
1.0	106210000.0	106220000.0	1.0	5.522365570068359	1.8562290668487549
1.0	106220000.0	106230000.0	4.0	5.318913459777832	1.828621506690979
1.0	106270000.0	106280000.0	3.0	5.0003533363342285	1.7745869159698486
1.0	106350000.0	106360000.0	4.0	5.914779186248779	1.8955730199813843
1.0	106370000.0	106380000.0	4.0	5.705148220062256	1.8768806457519531
1.0	106430000.0	106440000.0	4.0	5.361712455749512	1.8348802328109741
1.0	106470000.0	106480000.0	5.0	5.497511863708496	1.8530848026275635
1.0	106500000.0	106510000.0	3.0	5.449845314025879	1.8472223281860352
1.0	106510000.0	106520000.0	2.0	5.2691731452941895	1.8210262060165405
1.0	106550000.0	106560000.0	3.0	5.32220458984375	1.8295681476593018
1.0	106580000.0	106590000.0	2.0	5.2296462059021	1.8146635293960571
1.0	106620000.0	106630000.0	3.0	5.167553901672363	1.8043686151504517
1.0	106730000.0	106740000.0	11.0	5.065617561340332	1.7847728729248047
1.0	106770000.0	106780000.0	3.0	5.380091667175293	1.8376010656356812
1.0	106840000.0	106850000.0	9.0	5.0768632888793945	1.7870620489120483
1.0	106860000.0	106870000.0	6.0	5.201920032501221	1.8104867935180664
1.0	106960000.0	106970000.0	5.0	4.905531883239746	1.7537422180175781
1.0	106980000.0	106990000.0	3.0	4.744982719421387	1.7165305614471436
1.0	107050000.0	107060000.0	5.0	4.7046403884887695	1.7063543796539307
1.0	107140000.0	107150000.0	3.0	5.665430068969727	1.8724838495254517
1.0	107160000.0	107170000.0	11.0	5.444554328918457	1.8469173908233643
1.0	107180000.0	107190000.0	2.0	5.543830871582031	1.8593006134033203
1.0	107190000.0	107200000.0	3.0	5.74431848526001	1.8803558349609375
1.0	107200000.0	107210000.0	10.0	5.6856489181518555	1.8746871948242188
1.0	107280000.0	107290000.0	2.0	5.868988037109375	1.8912391662597656
1.0	107350000.0	107360000.0	6.0	5.643509864807129	1.870482087135315
1.0	107380000.0	107390000.0	4.0	5.665208339691162	1.8723351955413818
1.0	107570000.0	107580000.0	5.0	4.6178388595581055	1.6900560855865479
1.0	107640000.0	107650000.0	4.0	4.316539287567139	1.6009489297866821
1.0	107740000.0	107750000.0	4.0	3.9542248249053955	1.474374771118164
1.0	107750000.0	107760000.0	6.0	4.03516960144043	1.5003643035888672
1.0	107760000.0	107770000.0	3.0	4.223322868347168	1.5707751512527466
1.0	107780000.0	107790000.0	3.0	4.174208164215088	1.5573228597640991
1.0	107850000.0	107860000.0	5.0	4.229784965515137	1.5835627317428589
1.0	107980000.0	107990000.0	5.0	3.3090388774871826	1.156036615371704
[truncated: 47,575 more rows]
