# Supplementary material for: Genome-wide mapping of somatic mutation rates uncovers drivers of cancer
Source: Nat Biotechnol. 2022 Jun 20;40(11):1634–43. doi: 10.1038/s41587-022-01353-8 (PMC9646522; doi:10.1038/s41587-022-01353-8)
Supplement: Supplementary file 4 — Regions and model predictions for each fold of each cancer for which a deep learning model was trained. Regions that were filtered are also listed along with their respective model predictions. [file 41587_2022_1353_MOESM4_ESM.zip › kfold_results/Breast_tumors/fold_0.txt]

CHROM	START	END	Y_TRUE	Y_PRED	STD
1.0	880000.0	890000.0	3.0	3.927964448928833	1.4560630321502686
1.0	900000.0	910000.0	4.0	5.031004905700684	1.9395525455474854
1.0	930000.0	940000.0	8.0	4.481918811798096	1.7040188312530518
1.0	940000.0	950000.0	3.0	4.679329872131348	1.8133909702301025
1.0	1040000.0	1050000.0	3.0	4.31112003326416	1.629554033279419
1.0	1090000.0	1100000.0	4.0	5.154099464416504	1.995997428894043
1.0	1100000.0	1110000.0	9.0	4.567282676696777	1.7484970092773438
1.0	1110000.0	1120000.0	3.0	4.478517055511475	1.7055740356445312
1.0	1220000.0	1230000.0	1.0	4.344066143035889	1.6458145380020142
1.0	1270000.0	1280000.0	4.0	3.8250892162323	1.3585106134414673
1.0	1350000.0	1360000.0	3.0	4.031165599822998	1.4773324728012085
1.0	1470000.0	1480000.0	4.0	3.6114230155944824	1.2210413217544556
1.0	1510000.0	1520000.0	8.0	4.380840301513672	1.6654695272445679
1.0	1550000.0	1560000.0	3.0	3.6340408325195312	1.2464053630828857
1.0	1600000.0	1610000.0	3.0	3.4612629413604736	1.12185800075531
1.0	1710000.0	1720000.0	2.0	3.9888408184051514	1.4264941215515137
1.0	1750000.0	1760000.0	2.0	3.9643192291259766	1.440146565437317
1.0	1760000.0	1770000.0	2.0	4.27657413482666	1.6136016845703125
1.0	1770000.0	1780000.0	3.0	4.4094696044921875	1.6873096227645874
1.0	1820000.0	1830000.0	1.0	5.421571254730225	2.082650661468506
1.0	1860000.0	1870000.0	13.0	5.955824851989746	2.2040810585021973
1.0	1880000.0	1890000.0	6.0	6.141340732574463	2.2382969856262207
1.0	1890000.0	1900000.0	5.0	6.045811653137207	2.217942714691162
1.0	1900000.0	1910000.0	4.0	6.266349792480469	2.2635886669158936
1.0	1930000.0	1940000.0	5.0	5.688633918762207	2.1212382316589355
1.0	1990000.0	2000000.0	2.0	3.9404232501983643	1.4267008304595947
1.0	2090000.0	2100000.0	2.0	4.080050468444824	1.5044670104980469
1.0	2120000.0	2130000.0	6.0	4.381859302520752	1.6676819324493408
1.0	2160000.0	2170000.0	4.0	3.9354281425476074	1.4658774137496948
1.0	2180000.0	2190000.0	4.0	3.5504348278045654	1.1834582090377808
1.0	2200000.0	2210000.0	3.0	3.660123825073242	1.2552143335342407
1.0	2240000.0	2250000.0	3.0	4.276060581207275	1.612230896949768
1.0	2250000.0	2260000.0	9.0	4.387011528015137	1.653728723526001
1.0	2300000.0	2310000.0	5.0	3.9524033069610596	1.4326934814453125
1.0	2330000.0	2340000.0	2.0	4.101922512054443	1.5435117483139038
1.0	2400000.0	2410000.0	6.0	4.121755599975586	1.5286866426467896
1.0	2410000.0	2420000.0	5.0	4.073193550109863	1.5035690069198608
1.0	2460000.0	2470000.0	6.0	4.210415840148926	1.5758825540542603
1.0	2490000.0	2500000.0	5.0	3.866149425506592	1.3827168941497803
1.0	2540000.0	2550000.0	8.0	3.9345157146453857	1.4185607433319092
1.0	2570000.0	2580000.0	3.0	3.701038360595703	1.2888604402542114
1.0	2750000.0	2760000.0	7.0	5.508544445037842	2.033874273300171
1.0	2760000.0	2770000.0	3.0	5.7703752517700195	2.115673303604126
1.0	2840000.0	2850000.0	7.0	6.822255611419678	2.3679115772247314
1.0	3050000.0	3060000.0	6.0	7.5834455490112305	2.4967458248138428
1.0	3060000.0	3070000.0	5.0	7.174324035644531	2.433548927307129
1.0	3090000.0	3100000.0	8.0	6.936213493347168	2.393249988555908
1.0	3140000.0	3150000.0	6.0	7.039676666259766	2.4042856693267822
1.0	3150000.0	3160000.0	7.0	7.205965518951416	2.437406063079834
1.0	3260000.0	3270000.0	5.0	6.626367092132568	2.335301637649536
1.0	3360000.0	3370000.0	5.0	4.865142822265625	1.8633772134780884
1.0	3380000.0	3390000.0	4.0	4.263746738433838	1.6096503734588623
1.0	3390000.0	3400000.0	4.0	4.251971244812012	1.6051660776138306
1.0	3400000.0	3410000.0	3.0	4.740408897399902	1.8220691680908203
1.0	3430000.0	3440000.0	4.0	4.264364719390869	1.603846549987793
1.0	3440000.0	3450000.0	3.0	4.223015785217285	1.5823974609375
1.0	3460000.0	3470000.0	3.0	4.111545085906982	1.5201807022094727
1.0	3530000.0	3540000.0	3.0	3.9405899047851562	1.4240628480911255
1.0	3610000.0	3620000.0	5.0	3.935698986053467	1.4195330142974854
1.0	3670000.0	3680000.0	6.0	4.336328029632568	1.6224044561386108
1.0	3700000.0	3710000.0	4.0	3.336088180541992	1.0398492813110352
1.0	3740000.0	3750000.0	5.0	3.4174282550811768	1.0946382284164429
1.0	3810000.0	3820000.0	1.0	3.330120086669922	1.0475764274597168
1.0	4020000.0	4030000.0	9.0	5.129645347595215	1.9217846393585205
1.0	4030000.0	4040000.0	7.0	5.425182342529297	2.019653558731079
1.0	4180000.0	4190000.0	10.0	7.023519992828369	2.3990633487701416
1.0	4200000.0	4210000.0	8.0	6.689946174621582	2.3406291007995605
1.0	4210000.0	4220000.0	2.0	7.350421905517578	2.4574785232543945
1.0	4250000.0	4260000.0	12.0	6.632143974304199	2.3233771324157715
1.0	4270000.0	4280000.0	8.0	7.455481052398682	2.4767136573791504
1.0	4350000.0	4360000.0	5.0	7.545605659484863	2.4885494709014893
1.0	4360000.0	4370000.0	5.0	7.716078758239746	2.5124752521514893
1.0	4440000.0	4450000.0	10.0	7.696490287780762	2.5112051963806152
1.0	4460000.0	4470000.0	12.0	7.560581207275391	2.4907724857330322
1.0	4480000.0	4490000.0	9.0	7.609345436096191	2.503255844116211
1.0	4500000.0	4510000.0	5.0	8.154924392700195	2.5730156898498535
1.0	4550000.0	4560000.0	7.0	7.920361518859863	2.5422139167785645
1.0	4620000.0	4630000.0	2.0	7.770025730133057	2.5211615562438965
1.0	4720000.0	4730000.0	7.0	6.572841644287109	2.313690185546875
1.0	4730000.0	4740000.0	6.0	6.704240322113037	2.3441128730773926
1.0	4860000.0	4870000.0	10.0	7.670058250427246	2.508235216140747
1.0	4890000.0	4900000.0	7.0	7.2425031661987305	2.440812587738037
1.0	4970000.0	4980000.0	6.0	8.638208389282227	2.6194491386413574
1.0	5040000.0	5050000.0	13.0	7.106591701507568	2.4148335456848145
1.0	5050000.0	5060000.0	9.0	7.21622371673584	2.4345264434814453
1.0	5060000.0	5070000.0	9.0	7.338292598724365	2.455763101577759
1.0	5210000.0	5220000.0	5.0	5.939160346984863	2.1566390991210938
1.0	5220000.0	5230000.0	2.0	6.5932207107543945	2.3151817321777344
1.0	5230000.0	5240000.0	5.0	6.397751808166504	2.269853115081787
1.0	5240000.0	5250000.0	6.0	6.01096248626709	2.182188034057617
1.0	5340000.0	5350000.0	5.0	7.01387882232666	2.397045612335205
1.0	5440000.0	5450000.0	6.0	6.521449089050293	2.299793004989624
1.0	5460000.0	5470000.0	4.0	6.480857849121094	2.2916319370269775
1.0	5480000.0	5490000.0	3.0	5.849032402038574	2.131922483444214
1.0	5500000.0	5510000.0	5.0	5.583279609680176	2.0614705085754395
1.0	5690000.0	5700000.0	4.0	5.40691614151001	2.004164934158325
1.0	5800000.0	5810000.0	4.0	5.230618953704834	1.9586384296417236
1.0	5840000.0	5850000.0	6.0	5.174867153167725	1.942025899887085
1.0	5930000.0	5940000.0	3.0	3.856928586959839	1.377701759338379
1.0	6100000.0	6110000.0	7.0	4.162714958190918	1.5389745235443115
1.0	6140000.0	6150000.0	4.0	4.3361711502075195	1.6306016445159912
1.0	6240000.0	6250000.0	5.0	3.8140709400177	1.3489775657653809
1.0	6340000.0	6350000.0	2.0	3.473984479904175	1.1290770769119263
1.0	6430000.0	6440000.0	3.0	3.6920974254608154	1.2734198570251465
1.0	6480000.0	6490000.0	2.0	4.262413024902344	1.5915218591690063
1.0	6510000.0	6520000.0	6.0	4.855190753936768	1.8549137115478516
1.0	6550000.0	6560000.0	3.0	4.377144813537598	1.6540753841400146
1.0	6640000.0	6650000.0	2.0	4.129090785980225	1.5429309606552124
1.0	6780000.0	6790000.0	2.0	3.8990871906280518	1.3961068391799927
1.0	6820000.0	6830000.0	3.0	3.630251407623291	1.227874755859375
1.0	6830000.0	6840000.0	4.0	3.494154691696167	1.1384484767913818
1.0	6870000.0	6880000.0	0.0	3.216075897216797	0.9541481137275696
1.0	6920000.0	6930000.0	0.0	3.4882514476776123	1.1396386623382568
1.0	6970000.0	6980000.0	7.0	3.9171059131622314	1.409089207649231
1.0	7010000.0	7020000.0	8.0	4.139711856842041	1.5285221338272095
1.0	7130000.0	7140000.0	9.0	3.9089698791503906	1.3969252109527588
1.0	7180000.0	7190000.0	2.0	3.6184921264648438	1.2222099304199219
1.0	7260000.0	7270000.0	2.0	3.920868396759033	1.4031860828399658
1.0	7300000.0	7310000.0	3.0	4.033097743988037	1.470259428024292
1.0	7340000.0	7350000.0	4.0	4.1650495529174805	1.5400348901748657
1.0	7350000.0	7360000.0	4.0	3.8413002490997314	1.3638064861297607
1.0	7400000.0	7410000.0	3.0	4.138160705566406	1.5199979543685913
1.0	7480000.0	7490000.0	4.0	4.140687465667725	1.5208685398101807
1.0	7540000.0	7550000.0	4.0	4.496341705322266	1.6966381072998047
1.0	7640000.0	7650000.0	2.0	4.522140979766846	1.7174186706542969
1.0	7720000.0	7730000.0	3.0	4.121788024902344	1.5221294164657593
1.0	7820000.0	7830000.0	4.0	3.7199676036834717	1.289025068283081
1.0	7840000.0	7850000.0	2.0	3.7950186729431152	1.337415099143982
1.0	7890000.0	7900000.0	4.0	3.5116028785705566	1.1559520959854126
1.0	7910000.0	7920000.0	2.0	4.274035453796387	1.597022294998169
1.0	7960000.0	7970000.0	3.0	4.37620735168457	1.6476852893829346
1.0	7980000.0	7990000.0	1.0	4.680090427398682	1.78415048122406
1.0	8020000.0	8030000.0	5.0	3.663259983062744	1.2915897369384766
1.0	8030000.0	8040000.0	2.0	3.5475754737854004	1.1810696125030518
1.0	8130000.0	8140000.0	0.0	4.101517200469971	1.5144126415252686
1.0	8270000.0	8280000.0	3.0	4.176451206207275	1.558651328086853
1.0	8320000.0	8330000.0	1.0	4.342906951904297	1.639792799949646
1.0	8330000.0	8340000.0	2.0	4.348298072814941	1.632450819015503
1.0	8340000.0	8350000.0	4.0	4.298155784606934	1.6150944232940674
1.0	8370000.0	8380000.0	4.0	3.5874762535095215	1.2024049758911133
1.0	8390000.0	8400000.0	4.0	3.670304536819458	1.2554126977920532
1.0	8410000.0	8420000.0	3.0	3.5850939750671387	1.1614062786102295
1.0	8440000.0	8450000.0	5.0	3.279191255569458	0.9979439973831177
1.0	8470000.0	8480000.0	1.0	3.309147357940674	1.0169090032577515
1.0	8480000.0	8490000.0	3.0	4.403879165649414	1.7783100605010986
1.0	8740000.0	8750000.0	1.0	3.627239942550659	1.232489824295044
1.0	8770000.0	8780000.0	6.0	3.6775786876678467	1.2633252143859863
1.0	8790000.0	8800000.0	8.0	3.7013916969299316	1.2777268886566162
1.0	8820000.0	8830000.0	1.0	3.751864194869995	1.310907244682312
1.0	8830000.0	8840000.0	4.0	3.8520584106445312	1.3692448139190674
1.0	8890000.0	8900000.0	3.0	4.791320323944092	1.8359472751617432
1.0	8940000.0	8950000.0	5.0	4.557784080505371	1.7423324584960938
1.0	9020000.0	9030000.0	8.0	4.691030025482178	1.7945966720581055
1.0	9100000.0	9110000.0	2.0	4.193350791931152	1.5545052289962769
1.0	9110000.0	9120000.0	3.0	4.2386674880981445	1.5852644443511963
1.0	9160000.0	9170000.0	0.0	3.692023515701294	1.2735824584960938
1.0	9170000.0	9180000.0	5.0	3.548316240310669	1.1779639720916748
1.0	9230000.0	9240000.0	4.0	3.762659788131714	1.3149569034576416
1.0	9260000.0	9270000.0	3.0	4.195393085479736	1.5553600788116455
1.0	9270000.0	9280000.0	0.0	4.36077880859375	1.640917420387268
1.0	9350000.0	9360000.0	3.0	4.324494361877441	1.6575515270233154
1.0	9390000.0	9400000.0	2.0	3.853078842163086	1.3711305856704712
1.0	9500000.0	9510000.0	3.0	3.980527400970459	1.4467766284942627
1.0	9620000.0	9630000.0	3.0	3.7538838386535645	1.3123366832733154
1.0	9710000.0	9720000.0	2.0	4.144130229949951	1.5443280935287476
1.0	9740000.0	9750000.0	9.0	4.106498718261719	1.5176911354064941
1.0	9800000.0	9810000.0	2.0	3.4878082275390625	1.1438769102096558
1.0	10020000.0	10030000.0	3.0	3.8623881340026855	1.3759887218475342
1.0	10200000.0	10210000.0	4.0	3.0406463146209717	0.8338753581047058
1.0	10220000.0	10230000.0	1.0	3.299776554107666	1.0099619626998901
1.0	10290000.0	10300000.0	4.0	3.6351370811462402	1.2371817827224731
1.0	10340000.0	10350000.0	8.0	3.4206955432891846	1.0937695503234863
1.0	10350000.0	10360000.0	6.0	3.437706708908081	1.1062285900115967
1.0	10370000.0	10380000.0	5.0	3.737981081008911	1.302227258682251
1.0	10380000.0	10390000.0	4.0	3.509037494659424	1.1547352075576782
1.0	10410000.0	10420000.0	0.0	3.6240012645721436	1.2300584316253662
1.0	10420000.0	10430000.0	5.0	3.584294557571411	1.204928994178772
1.0	10440000.0	10450000.0	4.0	3.6517481803894043	1.2483514547348022
1.0	10450000.0	10460000.0	4.0	3.9802451133728027	1.4515467882156372
1.0	10490000.0	10500000.0	2.0	3.473985195159912	1.132420301437378
1.0	10560000.0	10570000.0	1.0	3.5432136058807373	1.1754330396652222
1.0	10580000.0	10590000.0	2.0	3.3931643962860107	1.0743606090545654
1.0	10650000.0	10660000.0	3.0	3.365652084350586	1.0567103624343872
1.0	10840000.0	10850000.0	6.0	4.129997253417969	1.522573709487915
1.0	10950000.0	10960000.0	7.0	4.186359882354736	1.5596929788589478
1.0	11020000.0	11030000.0	3.0	4.141168594360352	1.537821650505066
1.0	11070000.0	11080000.0	4.0	4.822653770446777	1.9912723302841187
1.0	11100000.0	11110000.0	4.0	4.520188331604004	1.7129490375518799
1.0	11170000.0	11180000.0	4.0	3.527432680130005	1.1706762313842773
1.0	11260000.0	11270000.0	5.0	3.3854293823242188	1.0711170434951782
1.0	11290000.0	11300000.0	3.0	3.5678799152374268	1.2138726711273193
1.0	11320000.0	11330000.0	6.0	4.320893287658691	1.6831527948379517
1.0	11340000.0	11350000.0	4.0	3.8106777667999268	1.348503828048706
1.0	11370000.0	11380000.0	3.0	4.255562782287598	1.583536982536316
1.0	11390000.0	11400000.0	8.0	4.0033063888549805	1.4576219320297241
1.0	11470000.0	11480000.0	4.0	4.481566429138184	1.6921964883804321
1.0	11490000.0	11500000.0	1.0	4.542889595031738	1.7188485860824585
1.0	11520000.0	11530000.0	2.0	4.76586389541626	1.8099372386932373
1.0	11620000.0	11630000.0	8.0	5.090907096862793	1.9245903491973877
1.0	11640000.0	11650000.0	5.0	5.493816375732422	2.057586193084717
1.0	11670000.0	11680000.0	5.0	5.220616340637207	1.9769970178604126
1.0	11690000.0	11700000.0	6.0	5.132955074310303	1.9486373662948608
1.0	11840000.0	11850000.0	4.0	4.029871940612793	1.4755446910858154
1.0	11950000.0	11960000.0	5.0	4.8765130043029785	1.8680568933486938
1.0	11980000.0	11990000.0	7.0	4.162495136260986	1.5511927604675293
1.0	12080000.0	12090000.0	2.0	4.169391632080078	1.5539734363555908
1.0	12130000.0	12140000.0	3.0	4.432435989379883	1.6736027002334595
1.0	12140000.0	12150000.0	4.0	4.414892673492432	1.6700595617294312
1.0	12150000.0	12160000.0	6.0	4.131558895111084	1.5311084985733032
1.0	12170000.0	12180000.0	4.0	4.144054889678955	1.5357846021652222
1.0	12220000.0	12230000.0	6.0	3.5516409873962402	1.1792957782745361
1.0	12230000.0	12240000.0	4.0	3.5871498584747314	1.2047572135925293
1.0	12270000.0	12280000.0	4.0	3.883373975753784	1.3865751028060913
1.0	12380000.0	12390000.0	3.0	3.2980666160583496	1.0092064142227173
1.0	12430000.0	12440000.0	3.0	3.3426156044006348	1.0406382083892822
1.0	12570000.0	12580000.0	4.0	3.542421817779541	1.1733711957931519
1.0	12620000.0	12630000.0	6.0	3.6888508796691895	1.269669771194458
1.0	12650000.0	12660000.0	4.0	3.9995651245117188	1.4596445560455322
1.0	12660000.0	12670000.0	4.0	3.5830085277557373	1.2013616561889648
1.0	12690000.0	12700000.0	4.0	4.005914688110352	1.4608348608016968
1.0	12730000.0	12740000.0	2.0	4.207386016845703	1.56340491771698
1.0	12770000.0	12780000.0	2.0	4.3675689697265625	1.6463053226470947
1.0	12800000.0	12810000.0	5.0	4.400290012359619	1.6612621545791626
1.0	12860000.0	12870000.0	4.0	4.4661664962768555	1.6798670291900635
1.0	13830000.0	13840000.0	8.0	4.2864813804626465	1.5852711200714111
1.0	13850000.0	13860000.0	2.0	4.720942497253418	1.7678409814834595
1.0	13900000.0	13910000.0	4.0	5.584417343139648	2.065256357192993
1.0	13940000.0	13950000.0	3.0	5.035746097564697	1.8822965621948242
1.0	13960000.0	13970000.0	8.0	4.564833641052246	1.7200844287872314
1.0	13970000.0	13980000.0	4.0	4.592495918273926	1.7231944799423218
1.0	13990000.0	14000000.0	7.0	4.276989459991455	1.5852725505828857
1.0	14010000.0	14020000.0	3.0	4.369045734405518	1.6312860250473022
1.0	14030000.0	14040000.0	4.0	4.111576080322266	1.5218955278396606
1.0	14060000.0	14070000.0	0.0	3.981792449951172	1.447605013847351
1.0	14080000.0	14090000.0	2.0	3.885068893432617	1.390878438949585
1.0	14120000.0	14130000.0	10.0	3.5201072692871094	1.158083438873291
1.0	14190000.0	14200000.0	4.0	4.435691833496094	1.6518322229385376
1.0	14210000.0	14220000.0	3.0	4.2990522384643555	1.5986639261245728
1.0	14240000.0	14250000.0	4.0	4.215876579284668	1.548195481300354
1.0	14260000.0	14270000.0	3.0	4.38223123550415	1.6241779327392578
1.0	14330000.0	14340000.0	1.0	4.574265003204346	1.7075802087783813
1.0	14430000.0	14440000.0	5.0	4.3867573738098145	1.6434962749481201
1.0	14440000.0	14450000.0	1.0	4.639737129211426	1.7394225597381592
1.0	14500000.0	14510000.0	6.0	4.437535762786865	1.6521755456924438
1.0	14520000.0	14530000.0	5.0	4.3130106925964355	1.5911738872528076
1.0	14620000.0	14630000.0	3.0	4.392121315002441	1.633366584777832
1.0	14660000.0	14670000.0	6.0	4.436188697814941	1.6549478769302368
1.0	14690000.0	14700000.0	6.0	4.32911491394043	1.6108535528182983
1.0	14790000.0	14800000.0	3.0	4.41286563873291	1.6384620666503906
1.0	14800000.0	14810000.0	1.0	4.468802452087402	1.6693792343139648
1.0	14850000.0	14860000.0	3.0	4.47817850112915	1.6668469905853271
1.0	14910000.0	14920000.0	2.0	4.31931209564209	1.608184576034546
1.0	14930000.0	14940000.0	4.0	4.043356418609619	1.466801643371582
1.0	14960000.0	14970000.0	5.0	4.256775856018066	1.575186848640442
1.0	15000000.0	15010000.0	6.0	3.9963672161102295	1.437030553817749
1.0	15050000.0	15060000.0	5.0	3.8986282348632812	1.385231375694275
1.0	15110000.0	15120000.0	1.0	3.6925208568573	1.2720260620117188
1.0	15300000.0	15310000.0	2.0	3.8265182971954346	1.3566910028457642
1.0	15320000.0	15330000.0	1.0	3.6563994884490967	1.248408555984497
1.0	15400000.0	15410000.0	4.0	3.6664862632751465	1.2538068294525146
1.0	15410000.0	15420000.0	2.0	3.7839043140411377	1.3266184329986572
1.0	15490000.0	15500000.0	3.0	4.039050102233887	1.4798777103424072
1.0	15570000.0	15580000.0	5.0	4.001133918762207	1.4570645093917847
1.0	15600000.0	15610000.0	2.0	4.282693862915039	1.6019527912139893
1.0	15620000.0	15630000.0	2.0	4.463864326477051	1.687016248703003
1.0	15630000.0	15640000.0	4.0	4.148282527923584	1.5405843257904053
1.0	15640000.0	15650000.0	5.0	4.336796283721924	1.6255738735198975
1.0	15660000.0	15670000.0	1.0	4.19612455368042	1.5626033544540405
1.0	15670000.0	15680000.0	6.0	4.141097545623779	1.5376266241073608
1.0	15700000.0	15710000.0	5.0	4.2176055908203125	1.5707051753997803
1.0	15730000.0	15740000.0	2.0	3.903012752532959	1.4291568994522095
1.0	15760000.0	15770000.0	0.0	4.277079105377197	1.6050153970718384
1.0	15830000.0	15840000.0	1.0	3.367236375808716	1.0578912496566772
1.0	15840000.0	15850000.0	2.0	3.3577308654785156	1.0507174730300903
1.0	15860000.0	15870000.0	4.0	3.3013625144958496	1.0121039152145386
1.0	15890000.0	15900000.0	2.0	3.5433433055877686	1.2159337997436523
1.0	16050000.0	16060000.0	4.0	3.668940305709839	1.3102632761001587
1.0	16150000.0	16160000.0	7.0	3.644423723220825	1.2398641109466553
1.0	16170000.0	16180000.0	5.0	4.174447536468506	1.6190330982208252
1.0	16220000.0	16230000.0	4.0	3.985736846923828	1.4534250497817993
1.0	16240000.0	16250000.0	2.0	3.9429831504821777	1.4283503293991089
1.0	16310000.0	16320000.0	7.0	4.830986499786377	1.8525018692016602
1.0	16330000.0	16340000.0	2.0	4.797184944152832	1.8429458141326904
1.0	16340000.0	16350000.0	3.0	5.663434028625488	2.190990924835205
1.0	16350000.0	16360000.0	9.0	4.6736249923706055	1.792604684829712
1.0	16360000.0	16370000.0	0.0	5.244128704071045	2.000225305557251
1.0	16400000.0	16410000.0	7.0	4.013978481292725	1.4682103395462036
1.0	16440000.0	16450000.0	4.0	4.374904155731201	1.662840485572815
1.0	16550000.0	16560000.0	6.0	4.651647090911865	1.7913668155670166
1.0	16570000.0	16580000.0	4.0	3.9731545448303223	1.4437191486358643
1.0	16590000.0	16600000.0	6.0	3.9307594299316406	1.4233044385910034
1.0	16640000.0	16650000.0	8.0	3.606419801712036	1.2181661128997803
1.0	16650000.0	16660000.0	4.0	3.592200517654419	1.2079159021377563
1.0	16670000.0	16680000.0	3.0	3.995112180709839	1.3846200704574585
1.0	16700000.0	16710000.0	6.0	3.3239943981170654	1.0277389287948608
1.0	16710000.0	16720000.0	2.0	3.330397844314575	1.0335177183151245
1.0	16720000.0	16730000.0	3.0	3.631714344024658	1.2336992025375366
1.0	16730000.0	16740000.0	2.0	4.3972578048706055	1.657234787940979
1.0	16750000.0	16760000.0	2.0	4.29355001449585	1.6054086685180664
1.0	17040000.0	17050000.0	6.0	3.8160789012908936	1.344248652458191
1.0	17300000.0	17310000.0	3.0	4.13281774520874	1.5369508266448975
1.0	17310000.0	17320000.0	2.0	3.9392638206481934	1.4223668575286865
1.0	17380000.0	17390000.0	4.0	4.138258934020996	1.5409654378890991
1.0	17430000.0	17440000.0	2.0	3.7201151847839355	1.2881360054016113
1.0	17450000.0	17460000.0	2.0	3.9505486488342285	1.4293193817138672
1.0	17560000.0	17570000.0	2.0	4.304627895355225	1.6023292541503906
1.0	17680000.0	17690000.0	2.0	4.571139812469482	1.737870216369629
1.0	17690000.0	17700000.0	3.0	4.200415134429932	1.560461401939392
1.0	17710000.0	17720000.0	2.0	4.54148006439209	1.7219188213348389
1.0	17760000.0	17770000.0	2.0	3.675806760787964	1.2891474962234497
1.0	17850000.0	17860000.0	6.0	3.955548048019409	1.431386947631836
1.0	17910000.0	17920000.0	10.0	3.396094560623169	1.0781974792480469
1.0	17950000.0	17960000.0	5.0	3.347041606903076	1.0453956127166748
1.0	18050000.0	18060000.0	3.0	4.379931449890137	1.640785574913025
1.0	18110000.0	18120000.0	3.0	4.245672702789307	1.5711565017700195
1.0	18300000.0	18310000.0	4.0	4.356339931488037	1.6257976293563843
1.0	18400000.0	18410000.0	3.0	4.339903354644775	1.6187279224395752
1.0	18420000.0	18430000.0	2.0	4.346535682678223	1.6270694732666016
1.0	18450000.0	18460000.0	7.0	4.3754072189331055	1.6365400552749634
1.0	18480000.0	18490000.0	4.0	4.272343158721924	1.5860503911972046
1.0	18610000.0	18620000.0	8.0	4.8772759437561035	1.836299180984497
1.0	18710000.0	18720000.0	3.0	5.075412750244141	1.9091873168945312
1.0	18720000.0	18730000.0	4.0	4.808289527893066	1.8173656463623047
1.0	18730000.0	18740000.0	4.0	4.747369766235352	1.7879638671875
1.0	18760000.0	18770000.0	4.0	4.572901725769043	1.7227697372436523
1.0	18800000.0	18810000.0	3.0	4.450316905975342	1.6756700277328491
1.0	18910000.0	18920000.0	3.0	4.1649580001831055	1.5336215496063232
1.0	18920000.0	18930000.0	0.0	4.433180809020996	1.6679013967514038
1.0	18930000.0	18940000.0	9.0	4.052041053771973	1.469496488571167
1.0	18950000.0	18960000.0	7.0	4.318570613861084	1.6110363006591797
1.0	19100000.0	19110000.0	5.0	4.543342590332031	1.718536376953125
1.0	19110000.0	19120000.0	3.0	4.637682914733887	1.7636773586273193
1.0	19130000.0	19140000.0	6.0	4.306887626647949	1.6121934652328491
1.0	19140000.0	19150000.0	2.0	4.341940402984619	1.6262731552124023
1.0	19260000.0	19270000.0	1.0	3.728182554244995	1.2964870929718018
1.0	19270000.0	19280000.0	4.0	3.592597246170044	1.2081711292266846
1.0	19280000.0	19290000.0	1.0	4.073309898376465	1.5081087350845337
1.0	19400000.0	19410000.0	4.0	3.7981326580047607	1.4293502569198608
1.0	19410000.0	19420000.0	2.0	3.4545445442199707	1.181423306465149
1.0	19420000.0	19430000.0	2.0	4.022069931030273	1.5697027444839478
1.0	19440000.0	19450000.0	5.0	5.220186233520508	2.15324068069458
1.0	19510000.0	19520000.0	2.0	3.618342876434326	1.2907955646514893
1.0	19550000.0	19560000.0	1.0	3.401729106903076	1.0835325717926025
1.0	19590000.0	19600000.0	5.0	3.631526231765747	1.2320315837860107
1.0	19600000.0	19610000.0	2.0	3.97066068649292	1.4381614923477173
1.0	19660000.0	19670000.0	1.0	3.5921778678894043	1.2068290710449219
1.0	19680000.0	19690000.0	3.0	3.4544296264648438	1.1457202434539795
1.0	19730000.0	19740000.0	3.0	3.527860164642334	1.1650519371032715
1.0	19740000.0	19750000.0	2.0	3.5570271015167236	1.1842156648635864
1.0	19780000.0	19790000.0	4.0	3.6269659996032715	1.2306132316589355
1.0	19840000.0	19850000.0	4.0	4.209254741668701	1.5570865869522095
1.0	19890000.0	19900000.0	2.0	4.3931355476379395	1.6561428308486938
1.0	19970000.0	19980000.0	4.0	3.9972426891326904	1.4564958810806274
1.0	19990000.0	20000000.0	1.0	3.902500629425049	1.394777536392212
1.0	20110000.0	20120000.0	6.0	3.769362211227417	1.3210406303405762
1.0	20160000.0	20170000.0	8.0	4.5798749923706055	1.738072156906128
1.0	20200000.0	20210000.0	2.0	4.4538164138793945	1.6663954257965088
1.0	20280000.0	20290000.0	1.0	4.625257968902588	1.7556636333465576
1.0	20390000.0	20400000.0	3.0	5.303349494934082	2.001037120819092
1.0	20440000.0	20450000.0	7.0	4.845963478088379	1.833407998085022
1.0	20580000.0	20590000.0	5.0	4.488687515258789	1.697461724281311
1.0	20610000.0	20620000.0	4.0	4.376486301422119	1.6466484069824219
1.0	20630000.0	20640000.0	5.0	4.362143039703369	1.6325294971466064
1.0	20730000.0	20740000.0	7.0	4.323966979980469	1.6167738437652588
1.0	20750000.0	20760000.0	7.0	4.084916591644287	1.5050466060638428
1.0	20870000.0	20880000.0	2.0	4.798834800720215	1.8308302164077759
1.0	20920000.0	20930000.0	5.0	4.4985527992248535	1.7168960571289062
1.0	20940000.0	20950000.0	8.0	5.088153839111328	1.9531729221343994
1.0	20950000.0	20960000.0	9.0	4.978344917297363	1.9140288829803467
1.0	20970000.0	20980000.0	4.0	3.8509535789489746	1.3961527347564697
1.0	21010000.0	21020000.0	4.0	4.501065254211426	1.7204103469848633
1.0	21060000.0	21070000.0	1.0	3.795337677001953	1.3364293575286865
1.0	21100000.0	21110000.0	3.0	3.422628402709961	1.0965447425842285
1.0	21110000.0	21120000.0	5.0	5.078299522399902	2.093308687210083
1.0	21130000.0	21140000.0	2.0	3.5247769355773926	1.1632815599441528
1.0	21150000.0	21160000.0	4.0	3.1487507820129395	0.9058459997177124
1.0	21180000.0	21190000.0	3.0	3.550684690475464	1.181381106376648
1.0	21230000.0	21240000.0	2.0	3.5308761596679688	1.1676691770553589
1.0	21270000.0	21280000.0	7.0	3.3423352241516113	1.040189266204834
1.0	21320000.0	21330000.0	1.0	3.5853030681610107	1.2034600973129272
1.0	21500000.0	21510000.0	3.0	4.342411041259766	1.6719363927841187
1.0	21600000.0	21610000.0	3.0	3.5952975749969482	1.2105271816253662
1.0	21610000.0	21620000.0	2.0	3.6112380027770996	1.2195574045181274
1.0	21840000.0	21850000.0	3.0	3.683326244354248	1.2642996311187744
1.0	21890000.0	21900000.0	0.0	3.8317253589630127	1.3582994937896729
1.0	21900000.0	21910000.0	4.0	3.938269853591919	1.4218969345092773
1.0	22000000.0	22010000.0	3.0	3.2849392890930176	1.0007123947143555
1.0	22020000.0	22030000.0	3.0	3.426610231399536	1.0982040166854858
1.0	22030000.0	22040000.0	2.0	3.5387885570526123	1.1744922399520874
1.0	22040000.0	22050000.0	2.0	3.580233097076416	1.20126211643219
1.0	22230000.0	22240000.0	3.0	3.9963366985321045	1.4580602645874023
1.0	22260000.0	22270000.0	5.0	4.310030937194824	1.6358858346939087
1.0	22400000.0	22410000.0	2.0	3.026623249053955	0.825903594493866
1.0	22530000.0	22540000.0	7.0	4.339360237121582	1.6234725713729858
1.0	22580000.0	22590000.0	3.0	4.209716320037842	1.5672441720962524
1.0	22670000.0	22680000.0	1.0	4.472650527954102	1.686560869216919
1.0	22690000.0	22700000.0	2.0	4.37795352935791	1.6398826837539673
1.0	22850000.0	22860000.0	3.0	3.4077744483947754	1.0843112468719482
1.0	22860000.0	22870000.0	2.0	3.7068724632263184	1.2800408601760864
1.0	22880000.0	22890000.0	6.0	3.8870506286621094	1.3836004734039307
1.0	22910000.0	22920000.0	4.0	3.971604824066162	1.428617238998413
1.0	22930000.0	22940000.0	4.0	3.956892490386963	1.4164738655090332
1.0	22940000.0	22950000.0	3.0	4.271634578704834	1.5816371440887451
1.0	23030000.0	23040000.0	3.0	3.699134111404419	1.2742936611175537
1.0	23050000.0	23060000.0	3.0	3.711430311203003	1.2816660404205322
1.0	23130000.0	23140000.0	4.0	3.5794403553009033	1.1986569166183472
1.0	23200000.0	23210000.0	2.0	3.860790252685547	1.373748540878296
1.0	23210000.0	23220000.0	4.0	3.9153735637664795	1.4067442417144775
1.0	23230000.0	23240000.0	4.0	4.098888874053955	1.5040781497955322
1.0	23240000.0	23250000.0	4.0	3.8147339820861816	1.3467336893081665
1.0	23340000.0	23350000.0	3.0	3.8673362731933594	1.4113249778747559
1.0	23370000.0	23380000.0	2.0	3.159648895263672	0.9159207344055176
1.0	23580000.0	23590000.0	4.0	4.774448394775391	1.8332386016845703
1.0	23610000.0	23620000.0	2.0	3.875619411468506	1.390680193901062
1.0	23630000.0	23640000.0	1.0	3.688812255859375	1.273424506187439
1.0	23640000.0	23650000.0	5.0	3.751922130584717	1.3130923509597778
1.0	23800000.0	23810000.0	1.0	3.7693638801574707	1.3208744525909424
1.0	23840000.0	23850000.0	1.0	3.898531436920166	1.3988537788391113
1.0	23850000.0	23860000.0	2.0	4.110282897949219	1.5216095447540283
1.0	23910000.0	23920000.0	1.0	4.879360198974609	1.8704392910003662
1.0	24020000.0	24030000.0	5.0	3.498582363128662	1.1711676120758057
1.0	24040000.0	24050000.0	1.0	3.74052095413208	1.3043615818023682
1.0	24050000.0	24060000.0	3.0	3.870185136795044	1.383329153060913
1.0	24090000.0	24100000.0	5.0	3.6655051708221436	1.2560079097747803
1.0	24170000.0	24180000.0	4.0	3.6610546112060547	1.2540714740753174
1.0	24210000.0	24220000.0	1.0	4.073139667510986	1.4935839176177979
1.0	24330000.0	24340000.0	0.0	3.352273941040039	1.0421780347824097
1.0	24370000.0	24380000.0	3.0	3.4638447761535645	1.1160345077514648
1.0	24450000.0	24460000.0	5.0	3.5110747814178467	1.1548049449920654
1.0	24480000.0	24490000.0	4.0	3.9672019481658936	1.4405286312103271
1.0	24540000.0	24550000.0	6.0	4.3397135734558105	1.628330945968628
1.0	24640000.0	24650000.0	3.0	4.734751224517822	1.8115224838256836
1.0	24700000.0	24710000.0	6.0	3.6599979400634766	1.2523295879364014
1.0	24790000.0	24800000.0	3.0	3.484100818634033	1.136887788772583
1.0	24830000.0	24840000.0	1.0	3.6321098804473877	1.23429536819458
1.0	24870000.0	24880000.0	0.0	4.126809120178223	1.525635838508606
1.0	24920000.0	24930000.0	4.0	4.118837356567383	1.5163235664367676
1.0	24940000.0	24950000.0	4.0	4.228416919708252	1.5755730867385864
1.0	25010000.0	25020000.0	5.0	4.7107834815979	1.8081390857696533
1.0	25130000.0	25140000.0	8.0	4.1616668701171875	1.5515714883804321
1.0	25210000.0	25220000.0	6.0	4.5046000480651855	1.7121692895889282
1.0	25240000.0	25250000.0	4.0	4.364808559417725	1.6555984020233154
1.0	25250000.0	25260000.0	4.0	4.499557971954346	1.7420974969863892
1.0	25320000.0	25330000.0	2.0	4.7417755126953125	1.8159215450286865
1.0	25340000.0	25350000.0	4.0	5.059033393859863	1.933588981628418
1.0	25410000.0	25420000.0	6.0	4.25176477432251	1.58126699924469
1.0	25420000.0	25430000.0	1.0	4.772341251373291	1.8250515460968018
1.0	25490000.0	25500000.0	3.0	4.077713966369629	1.5013519525527954
1.0	25500000.0	25510000.0	8.0	4.195822238922119	1.5523535013198853
1.0	25510000.0	25520000.0	8.0	4.158209323883057	1.5329593420028687
1.0	25570000.0	25580000.0	7.0	6.946542263031006	2.552910327911377
1.0	25660000.0	25670000.0	6.0	3.558638095855713	1.2089039087295532
1.0	25770000.0	25780000.0	4.0	3.632469892501831	1.2348153591156006
1.0	25780000.0	25790000.0	0.0	3.6480908393859863	1.2462120056152344
1.0	25810000.0	25820000.0	3.0	3.6557021141052246	1.2520524263381958
1.0	25850000.0	25860000.0	4.0	4.159814357757568	1.540715217590332
1.0	25900000.0	25910000.0	10.0	3.7833220958709717	1.3277603387832642
1.0	25950000.0	25960000.0	3.0	4.509047508239746	1.7095609903335571
1.0	25960000.0	25970000.0	2.0	4.399110317230225	1.6626182794570923
1.0	25990000.0	26000000.0	5.0	4.21790075302124	1.5780513286590576
1.0	26060000.0	26070000.0	5.0	3.9571633338928223	1.4331083297729492
1.0	26190000.0	26200000.0	4.0	3.3859848976135254	1.0697457790374756
1.0	26370000.0	26380000.0	8.0	4.0658392906188965	1.494626760482788
1.0	26380000.0	26390000.0	0.0	4.344057083129883	1.6330044269561768
1.0	26390000.0	26400000.0	10.0	4.5446977615356445	1.7474982738494873
1.0	26430000.0	26440000.0	3.0	4.471465110778809	1.6277153491973877
1.0	26450000.0	26460000.0	2.0	4.184113502502441	1.5558075904846191
1.0	26470000.0	26480000.0	9.0	4.258509635925293	1.5901987552642822
1.0	26480000.0	26490000.0	4.0	4.168949604034424	1.5419878959655762
1.0	26490000.0	26500000.0	2.0	4.468984127044678	1.724287748336792
1.0	26500000.0	26510000.0	5.0	4.1319780349731445	1.532806634902954
1.0	26530000.0	26540000.0	4.0	4.577835559844971	1.7413403987884521
1.0	26570000.0	26580000.0	4.0	3.802581787109375	1.3450770378112793
1.0	26590000.0	26600000.0	1.0	3.982133150100708	1.4475643634796143
1.0	26630000.0	26640000.0	7.0	4.428769588470459	1.7110306024551392
1.0	26650000.0	26660000.0	1.0	4.467504978179932	1.7001550197601318
1.0	26660000.0	26670000.0	1.0	4.593077659606934	1.7506204843521118
1.0	26770000.0	26780000.0	5.0	4.106685161590576	1.518039345741272
1.0	26800000.0	26810000.0	9.0	3.8795437812805176	1.3872920274734497
1.0	26920000.0	26930000.0	4.0	3.9627037048339844	1.4434783458709717
1.0	26930000.0	26940000.0	5.0	4.58709192276001	1.7473859786987305
1.0	27060000.0	27070000.0	3.0	3.694502592086792	1.2769732475280762
1.0	27070000.0	27080000.0	1.0	3.733550548553467	1.3003798723220825
1.0	27100000.0	27110000.0	6.0	3.6323866844177246	1.2953121662139893
1.0	27110000.0	27120000.0	3.0	3.5894970893859863	1.2735787630081177
1.0	27130000.0	27140000.0	4.0	3.89213228225708	1.3941189050674438
1.0	27160000.0	27170000.0	2.0	3.706531524658203	1.281521201133728
1.0	27200000.0	27210000.0	6.0	3.712716579437256	1.2905704975128174
1.0	27270000.0	27280000.0	2.0	3.752857208251953	1.3195388317108154
1.0	27320000.0	27330000.0	6.0	6.376584053039551	2.36942458152771
1.0	27390000.0	27400000.0	2.0	3.9464709758758545	1.4284694194793701
1.0	27420000.0	27430000.0	5.0	3.876800060272217	1.3869138956069946
1.0	27450000.0	27460000.0	3.0	3.6455254554748535	1.2444608211517334
1.0	27460000.0	27470000.0	3.0	3.6951828002929688	1.2757954597473145
1.0	27470000.0	27480000.0	7.0	3.952125072479248	1.4341009855270386
1.0	27520000.0	27530000.0	6.0	4.173603057861328	1.544541835784912
1.0	27630000.0	27640000.0	2.0	3.9881653785705566	1.4509528875350952
1.0	27680000.0	27690000.0	5.0	3.6110527515411377	1.2213773727416992
1.0	27780000.0	27790000.0	1.0	3.7156288623809814	1.2884883880615234
1.0	27790000.0	27800000.0	3.0	3.609071731567383	1.2195055484771729
1.0	27920000.0	27930000.0	3.0	4.363080978393555	1.6632884740829468
1.0	28010000.0	28020000.0	10.0	5.536826133728027	2.086081027984619
1.0	28070000.0	28080000.0	4.0	4.497653007507324	1.7246172428131104
1.0	28090000.0	28100000.0	6.0	5.242401123046875	1.9862638711929321
1.0	28130000.0	28140000.0	3.0	4.04782772064209	1.4868066310882568
1.0	28150000.0	28160000.0	4.0	3.761674165725708	1.294520378112793
1.0	28180000.0	28190000.0	2.0	3.4338722229003906	1.0968924760818481
1.0	28210000.0	28220000.0	5.0	3.2010414600372314	0.9435762166976929
1.0	28250000.0	28260000.0	2.0	4.01296329498291	1.4644834995269775
1.0	28310000.0	28320000.0	2.0	3.389694929122925	1.0729866027832031
1.0	28500000.0	28510000.0	1.0	4.100306034088135	1.5223385095596313
1.0	28520000.0	28530000.0	7.0	3.9261927604675293	1.4171743392944336
1.0	28570000.0	28580000.0	3.0	4.668765068054199	1.8150889873504639
1.0	28590000.0	28600000.0	2.0	3.8140602111816406	1.354082465171814
1.0	28620000.0	28630000.0	2.0	5.014543056488037	1.929208755493164
1.0	28740000.0	28750000.0	1.0	3.8718841075897217	1.3875147104263306
1.0	28790000.0	28800000.0	4.0	3.5843143463134766	1.2085399627685547
1.0	29050000.0	29060000.0	3.0	4.461361408233643	1.6905962228775024
1.0	29060000.0	29070000.0	3.0	4.332115650177002	1.737342119216919
1.0	29080000.0	29090000.0	3.0	3.2961699962615967	1.0109102725982666
1.0	29090000.0	29100000.0	5.0	3.3705554008483887	1.0596510171890259
1.0	29150000.0	29160000.0	3.0	4.469562530517578	1.693174958229065
1.0	29190000.0	29200000.0	6.0	4.203553199768066	1.5662944316864014
1.0	29240000.0	29250000.0	3.0	3.842738389968872	1.3690534830093384
1.0	29250000.0	29260000.0	3.0	3.963371992111206	1.4390132427215576
1.0	29330000.0	29340000.0	1.0	3.4984867572784424	1.1454637050628662
1.0	29350000.0	29360000.0	3.0	3.378117322921753	1.0636404752731323
1.0	29380000.0	29390000.0	1.0	3.353111982345581	1.0472590923309326
1.0	29410000.0	29420000.0	0.0	3.6078553199768066	1.2173669338226318
1.0	29420000.0	29430000.0	2.0	3.296644687652588	1.0083810091018677
1.0	29440000.0	29450000.0	1.0	4.028299808502197	1.4751403331756592
1.0	29470000.0	29480000.0	4.0	3.181406259536743	0.9608510732650757
1.0	29500000.0	29510000.0	2.0	4.441853046417236	1.6545288562774658
1.0	29530000.0	29540000.0	2.0	3.722029447555542	1.2945178747177124
1.0	29580000.0	29590000.0	6.0	4.10345458984375	1.5175701379776
1.0	29600000.0	29610000.0	3.0	4.11027717590332	1.5237414836883545
1.0	29610000.0	29620000.0	4.0	4.103944778442383	1.520631194114685
1.0	29630000.0	29640000.0	4.0	4.314391136169434	1.6340887546539307
1.0	29740000.0	29750000.0	2.0	5.272839546203613	1.987236738204956
1.0	29780000.0	29790000.0	4.0	5.10339879989624	1.9346191883087158
1.0	29810000.0	29820000.0	5.0	4.4944748878479	1.695284128189087
1.0	29820000.0	29830000.0	9.0	4.067120552062988	1.4871556758880615
1.0	29830000.0	29840000.0	5.0	4.217957496643066	1.5564720630645752
1.0	30030000.0	30040000.0	4.0	3.6290810108184814	1.2252157926559448
1.0	30050000.0	30060000.0	5.0	4.341399192810059	1.6098493337631226
1.0	30100000.0	30110000.0	2.0	4.9721760749816895	1.8630797863006592
1.0	30120000.0	30130000.0	8.0	5.104841709136963	1.9151322841644287
1.0	30170000.0	30180000.0	6.0	5.554590702056885	2.0539844036102295
1.0	30220000.0	30230000.0	6.0	5.4943671226501465	2.040208578109741
1.0	30380000.0	30390000.0	7.0	5.8024396896362305	2.117353677749634
1.0	30400000.0	30410000.0	9.0	5.602177619934082	2.061784505844116
1.0	30410000.0	30420000.0	7.0	5.72050142288208	2.097606658935547
1.0	30540000.0	30550000.0	6.0	5.5493059158325195	2.051068067550659
1.0	30550000.0	30560000.0	3.0	5.519035339355469	2.0488274097442627
1.0	30590000.0	30600000.0	4.0	5.439752101898193	2.018038511276245
1.0	30600000.0	30610000.0	9.0	5.4980573654174805	2.0333244800567627
1.0	30620000.0	30630000.0	8.0	5.41269063949585	2.0076956748962402
1.0	30680000.0	30690000.0	2.0	5.443521499633789	2.016261577606201
1.0	30690000.0	30700000.0	4.0	5.480527877807617	2.0339722633361816
1.0	30700000.0	30710000.0	4.0	5.591416835784912	2.066800594329834
1.0	30720000.0	30730000.0	5.0	5.5740556716918945	2.0594253540039062
1.0	30750000.0	30760000.0	8.0	4.632210731506348	1.7443300485610962
1.0	30930000.0	30940000.0	8.0	5.025302886962891	1.9010143280029297
1.0	30990000.0	31000000.0	2.0	5.797286033630371	2.1562001705169678
1.0	31140000.0	31150000.0	3.0	5.467859745025635	2.044785737991333
1.0	31240000.0	31250000.0	4.0	4.827319145202637	1.8416404724121094
1.0	31260000.0	31270000.0	4.0	4.790698051452637	1.8366079330444336
1.0	31270000.0	31280000.0	3.0	4.165489673614502	1.5547200441360474
1.0	31290000.0	31300000.0	2.0	4.466145038604736	1.7123749256134033
1.0	31310000.0	31320000.0	4.0	4.161898612976074	1.5500800609588623
1.0	31330000.0	31340000.0	4.0	4.459057331085205	1.6954431533813477
1.0	31390000.0	31400000.0	7.0	4.3569560050964355	1.640642523765564
1.0	31400000.0	31410000.0	5.0	3.7821338176727295	1.3305270671844482
1.0	31410000.0	31420000.0	3.0	3.939704179763794	1.42508864402771
1.0	31430000.0	31440000.0	7.0	3.64660382270813	1.2548151016235352
1.0	31470000.0	31480000.0	8.0	3.8197219371795654	1.3561599254608154
1.0	31600000.0	31610000.0	3.0	4.921342372894287	1.8884000778198242
1.0	31680000.0	31690000.0	6.0	4.402754783630371	1.6707267761230469
1.0	31700000.0	31710000.0	6.0	4.433921813964844	1.6844717264175415
1.0	31730000.0	31740000.0	3.0	3.5995864868164062	1.2147200107574463
1.0	31760000.0	31770000.0	2.0	3.4278793334960938	1.115172266960144
1.0	31830000.0	31840000.0	4.0	3.729273557662964	1.2964341640472412
1.0	31840000.0	31850000.0	3.0	4.200174808502197	1.5629892349243164
1.0	31930000.0	31940000.0	2.0	4.471497535705566	1.6946799755096436
1.0	31950000.0	31960000.0	5.0	4.010178565979004	1.4651532173156738
1.0	32060000.0	32070000.0	2.0	4.016028881072998	1.4641872644424438
1.0	32070000.0	32080000.0	2.0	4.277716159820557	1.5982563495635986
1.0	32140000.0	32150000.0	4.0	3.7436397075653076	1.3042244911193848
1.0	32190000.0	32200000.0	1.0	3.89704966545105	1.3981465101242065
1.0	32260000.0	32270000.0	1.0	5.0006208419799805	1.9559637308120728
1.0	32330000.0	32340000.0	6.0	4.554176330566406	1.7297770977020264
1.0	32410000.0	32420000.0	4.0	4.829096794128418	1.8493162393569946
1.0	32420000.0	32430000.0	5.0	5.277998924255371	2.0321178436279297
1.0	32430000.0	32440000.0	4.0	4.728518009185791	1.8093112707138062
1.0	32540000.0	32550000.0	1.0	3.833164930343628	1.3685362339019775
1.0	32650000.0	32660000.0	2.0	4.224883556365967	1.6521358489990234
1.0	32780000.0	32790000.0	3.0	3.9036784172058105	1.402145504951477
1.0	32820000.0	32830000.0	5.0	3.9575283527374268	1.4352943897247314
1.0	32840000.0	32850000.0	3.0	4.192305088043213	1.6458580493927002
1.0	32890000.0	32900000.0	6.0	4.780577182769775	1.8278172016143799
1.0	33110000.0	33120000.0	4.0	4.430611610412598	1.7299060821533203
1.0	33140000.0	33150000.0	5.0	4.134795188903809	1.5351585149765015
1.0	33150000.0	33160000.0	4.0	4.34215784072876	1.6451267004013062
1.0	33220000.0	33230000.0	1.0	4.63983678817749	1.7977930307388306
1.0	33310000.0	33320000.0	2.0	4.040461540222168	1.4831609725952148
1.0	33350000.0	33360000.0	3.0	4.36718225479126	1.6503007411956787
1.0	33360000.0	33370000.0	4.0	4.423619270324707	1.6925569772720337
1.0	33410000.0	33420000.0	3.0	3.9350991249084473	1.4242751598358154
1.0	33470000.0	33480000.0	1.0	3.9123337268829346	1.4114023447036743
1.0	33480000.0	33490000.0	4.0	3.4727325439453125	1.1316190958023071
1.0	33610000.0	33620000.0	2.0	3.392658233642578	1.0744338035583496
1.0	33640000.0	33650000.0	4.0	3.431788921356201	1.0984865427017212
1.0	33680000.0	33690000.0	5.0	3.514463424682617	1.1533890962600708
1.0	33770000.0	33780000.0	5.0	3.875704288482666	1.3848704099655151
1.0	33780000.0	33790000.0	5.0	3.819674015045166	1.3504670858383179
1.0	33850000.0	33860000.0	5.0	3.77016019821167	1.323730707168579
1.0	33910000.0	33920000.0	3.0	4.380183696746826	1.6450964212417603
1.0	33940000.0	33950000.0	2.0	4.182694435119629	1.560341238975525
1.0	33960000.0	33970000.0	4.0	4.332326412200928	1.637939453125
1.0	34000000.0	34010000.0	6.0	5.371551513671875	1.993795394897461
1.0	34020000.0	34030000.0	6.0	5.100390434265137	1.9216251373291016
1.0	34050000.0	34060000.0	4.0	5.416314125061035	2.0121114253997803
1.0	34220000.0	34230000.0	1.0	6.154676914215088	2.2128353118896484
1.0	34270000.0	34280000.0	5.0	5.278375625610352	1.9650646448135376
1.0	34330000.0	34340000.0	1.0	5.345907211303711	1.9807326793670654
1.0	34340000.0	34350000.0	5.0	5.443617820739746	2.0171098709106445
1.0	34360000.0	34370000.0	3.0	5.419024467468262	2.0055930614471436
1.0	34420000.0	34430000.0	4.0	5.301164150238037	1.9695491790771484
1.0	34500000.0	34510000.0	6.0	5.460355758666992	2.018174409866333
1.0	34540000.0	34550000.0	6.0	6.267304420471191	2.246490240097046
1.0	34550000.0	34560000.0	3.0	5.290707111358643	1.9975168704986572
1.0	34740000.0	34750000.0	5.0	6.809961795806885	2.3568828105926514
1.0	34780000.0	34790000.0	6.0	6.1780805587768555	2.218773603439331
1.0	34840000.0	34850000.0	9.0	6.6205573081970215	2.330281972885132
1.0	34900000.0	34910000.0	6.0	6.9588727951049805	2.3864376544952393
1.0	34920000.0	34930000.0	9.0	6.372757911682129	2.2639336585998535
1.0	34930000.0	34940000.0	5.0	6.702838897705078	2.3348705768585205
1.0	34950000.0	34960000.0	7.0	6.313542366027832	2.2500290870666504
1.0	34960000.0	34970000.0	5.0	6.470977783203125	2.2870047092437744
1.0	35000000.0	35010000.0	7.0	6.703452110290527	2.3351893424987793
1.0	35060000.0	35070000.0	3.0	5.62758731842041	2.0782394409179688
1.0	35100000.0	35110000.0	1.0	5.261719703674316	1.9873683452606201
1.0	35330000.0	35340000.0	5.0	4.385281562805176	1.6648902893066406
1.0	35350000.0	35360000.0	7.0	4.437257766723633	1.671167016029358
1.0	35360000.0	35370000.0	8.0	4.341560363769531	1.6235020160675049
1.0	35430000.0	35440000.0	2.0	4.634121894836426	1.7687342166900635
1.0	35450000.0	35460000.0	4.0	4.194242000579834	1.5714541673660278
1.0	35470000.0	35480000.0	8.0	3.6007843017578125	1.2143442630767822
1.0	35490000.0	35500000.0	4.0	3.899841785430908	1.4382712841033936
1.0	35540000.0	35550000.0	4.0	4.104555130004883	1.5349438190460205
1.0	35550000.0	35560000.0	4.0	4.055867671966553	1.4909149408340454
1.0	35560000.0	35570000.0	4.0	3.788102388381958	1.336478590965271
1.0	35640000.0	35650000.0	7.0	3.850959062576294	1.4035100936889648
1.0	35660000.0	35670000.0	2.0	4.731380462646484	1.8206641674041748
1.0	35770000.0	35780000.0	6.0	4.155709266662598	1.547020673751831
1.0	35790000.0	35800000.0	0.0	4.036455154418945	1.4820435047149658
1.0	35860000.0	35870000.0	5.0	3.5734527111053467	1.197143316268921
1.0	36080000.0	36090000.0	2.0	3.8771114349365234	1.3915446996688843
1.0	36110000.0	36120000.0	12.0	4.481955051422119	1.6986163854599
1.0	36140000.0	36150000.0	5.0	4.897749900817871	1.8785803318023682
1.0	36200000.0	36210000.0	7.0	3.733266830444336	1.3028823137283325
1.0	36220000.0	36230000.0	5.0	3.671286106109619	1.2618898153305054
1.0	36300000.0	36310000.0	5.0	3.7952075004577637	1.335505485534668
1.0	36340000.0	36350000.0	8.0	3.9161949157714844	1.4175699949264526
1.0	36380000.0	36390000.0	4.0	3.5788912773132324	1.2362887859344482
1.0	36410000.0	36420000.0	3.0	3.459239959716797	1.1200525760650635
1.0	36480000.0	36490000.0	3.0	3.7814621925354004	1.3278640508651733
1.0	36580000.0	36590000.0	8.0	4.1583075523376465	1.547799825668335
1.0	36610000.0	36620000.0	5.0	4.151553153991699	1.562369704246521
1.0	36620000.0	36630000.0	2.0	4.187098026275635	1.6691774129867554
1.0	36640000.0	36650000.0	4.0	4.152312278747559	1.5678433179855347
1.0	36670000.0	36680000.0	7.0	4.3614726066589355	1.6491689682006836
1.0	36680000.0	36690000.0	2.0	4.528039455413818	1.707151174545288
1.0	36710000.0	36720000.0	3.0	3.5498592853546143	1.1810505390167236
1.0	36810000.0	36820000.0	4.0	3.936408281326294	1.4236352443695068
1.0	36890000.0	36900000.0	3.0	3.775935649871826	1.3259719610214233
1.0	36980000.0	36990000.0	4.0	4.44410514831543	1.680866003036499
1.0	37010000.0	37020000.0	4.0	4.315831184387207	1.615584373474121
1.0	37070000.0	37080000.0	4.0	4.415183067321777	1.6623685359954834
1.0	37140000.0	37150000.0	4.0	4.167984962463379	1.5344302654266357
1.0	37250000.0	37260000.0	10.0	5.193265438079834	1.9460680484771729
1.0	37300000.0	37310000.0	4.0	5.880874156951904	2.1547226905822754
1.0	37310000.0	37320000.0	7.0	5.713113307952881	2.1131043434143066
1.0	37360000.0	37370000.0	7.0	5.830950736999512	2.138803482055664
1.0	37390000.0	37400000.0	5.0	5.700948715209961	2.0952413082122803
1.0	37480000.0	37490000.0	3.0	5.519500732421875	2.04396653175354
1.0	37500000.0	37510000.0	10.0	5.632117748260498	2.098688840866089
1.0	37620000.0	37630000.0	6.0	5.264347076416016	1.9779999256134033
1.0	37630000.0	37640000.0	4.0	5.251635551452637	1.9710254669189453
1.0	37690000.0	37700000.0	5.0	5.0829572677612305	1.9086105823516846
1.0	37730000.0	37740000.0	3.0	4.969644069671631	1.8718845844268799
1.0	37810000.0	37820000.0	9.0	4.551575660705566	1.7223325967788696
1.0	37860000.0	37870000.0	7.0	4.404027462005615	1.658047080039978
1.0	37930000.0	37940000.0	3.0	3.6692519187927246	1.2593755722045898
1.0	37960000.0	37970000.0	1.0	3.8500335216522217	1.3724130392074585
1.0	38030000.0	38040000.0	1.0	4.090270519256592	1.5891603231430054
1.0	38070000.0	38080000.0	7.0	4.661633491516113	1.7850701808929443
1.0	38080000.0	38090000.0	3.0	4.887251853942871	1.8762624263763428
1.0	38130000.0	38140000.0	1.0	4.911984443664551	1.8856204748153687
1.0	38150000.0	38160000.0	14.0	4.269065856933594	1.6086924076080322
1.0	38170000.0	38180000.0	4.0	4.190430164337158	1.5685266256332397
1.0	38200000.0	38210000.0	2.0	5.016566753387451	1.9175132513046265
1.0	38260000.0	38270000.0	4.0	3.5458407402038574	1.1834580898284912
1.0	38270000.0	38280000.0	4.0	4.275583267211914	1.6856399774551392
1.0	38300000.0	38310000.0	6.0	3.4739937782287598	1.1308263540267944
1.0	38410000.0	38420000.0	0.0	3.8454856872558594	1.3706011772155762
1.0	38530000.0	38540000.0	9.0	4.3429975509643555	1.636427640914917
1.0	38540000.0	38550000.0	7.0	4.57244873046875	1.742343544960022
1.0	38550000.0	38560000.0	8.0	4.352649688720703	1.6488921642303467
1.0	38580000.0	38590000.0	2.0	4.731114387512207	1.8184921741485596
1.0	38650000.0	38660000.0	3.0	4.879377841949463	1.861867904663086
1.0	38710000.0	38720000.0	2.0	4.8670268058776855	1.8522199392318726
1.0	38780000.0	38790000.0	7.0	4.926046848297119	1.8591365814208984
1.0	38830000.0	38840000.0	8.0	4.81380558013916	1.8127050399780273
1.0	39010000.0	39020000.0	5.0	5.551077842712402	2.058932304382324
1.0	39030000.0	39040000.0	6.0	5.33378267288208	1.9968137741088867
1.0	39070000.0	39080000.0	7.0	5.62005090713501	2.079343318939209
1.0	39080000.0	39090000.0	9.0	5.398808002471924	2.009552240371704
1.0	39110000.0	39120000.0	7.0	5.706854820251465	2.1181678771972656
1.0	39130000.0	39140000.0	5.0	5.304747104644775	2.007324695587158
1.0	39150000.0	39160000.0	10.0	5.174302101135254	1.9502296447753906
1.0	39160000.0	39170000.0	8.0	5.289065361022949	1.9960193634033203
1.0	39200000.0	39210000.0	7.0	4.944611549377441	1.8757600784301758
1.0	39210000.0	39220000.0	4.0	4.9907732009887695	1.8960888385772705
1.0	39320000.0	39330000.0	3.0	3.84672212600708	1.393172264099121
1.0	39330000.0	39340000.0	6.0	3.982027053833008	1.4505177736282349
1.0	39360000.0	39370000.0	4.0	4.362484931945801	1.6484975814819336
1.0	39650000.0	39660000.0	6.0	4.220757007598877	1.5824458599090576
1.0	39800000.0	39810000.0	4.0	3.5522491931915283	1.1823991537094116
1.0	39830000.0	39840000.0	3.0	3.6414666175842285	1.2392085790634155
1.0	39840000.0	39850000.0	6.0	3.577862501144409	1.1992366313934326
1.0	39920000.0	39930000.0	4.0	4.100609302520752	1.6359379291534424
1.0	39930000.0	39940000.0	5.0	3.5152430534362793	1.1626390218734741
1.0	39960000.0	39970000.0	6.0	4.063516139984131	1.4906526803970337
1.0	40060000.0	40070000.0	4.0	4.4879069328308105	1.6968082189559937
1.0	40070000.0	40080000.0	9.0	4.166677951812744	1.5432977676391602
1.0	40090000.0	40100000.0	4.0	4.285655975341797	1.6108499765396118
1.0	40130000.0	40140000.0	4.0	4.09188175201416	1.5013984441757202
1.0	40150000.0	40160000.0	5.0	4.279925346374512	1.5905773639678955
1.0	40160000.0	40170000.0	3.0	4.183165550231934	1.5562231540679932
1.0	40280000.0	40290000.0	3.0	4.589908123016357	1.7489322423934937
1.0	40300000.0	40310000.0	5.0	3.9512393474578857	1.4303665161132812
1.0	40310000.0	40320000.0	7.0	3.8535141944885254	1.3764503002166748
1.0	40520000.0	40530000.0	4.0	3.726273775100708	1.2971503734588623
1.0	40540000.0	40550000.0	1.0	3.876351833343506	1.3891117572784424
1.0	40590000.0	40600000.0	6.0	4.779383659362793	1.8264362812042236
1.0	40720000.0	40730000.0	5.0	6.235288143157959	2.432698965072632
1.0	40730000.0	40740000.0	5.0	4.646978855133057	1.79653799533844
1.0	40770000.0	40780000.0	6.0	4.757955074310303	1.8383197784423828
1.0	40810000.0	40820000.0	6.0	4.795712471008301	1.8395122289657593
1.0	40880000.0	40890000.0	6.0	3.849189043045044	1.400215744972229
1.0	40900000.0	40910000.0	4.0	4.291289329528809	1.5987335443496704
1.0	40960000.0	40970000.0	5.0	3.6892478466033936	1.2693647146224976
1.0	40980000.0	40990000.0	2.0	3.815275192260742	1.3482170104980469
1.0	41000000.0	41010000.0	4.0	3.5276927947998047	1.164693832397461
1.0	41050000.0	41060000.0	5.0	3.916264772415161	1.4066071510314941
1.0	41100000.0	41110000.0	3.0	3.988173723220825	1.4455560445785522
1.0	41160000.0	41170000.0	3.0	3.035770893096924	0.8322871923446655
1.0	41180000.0	41190000.0	1.0	3.3024253845214844	1.014192819595337
1.0	41340000.0	41350000.0	2.0	4.186531066894531	1.563249945640564
1.0	41370000.0	41380000.0	3.0	4.791589260101318	1.8281733989715576
1.0	41420000.0	41430000.0	4.0	4.770905494689941	1.8258590698242188
1.0	41440000.0	41450000.0	4.0	4.2309956550598145	1.597973346710205
1.0	41450000.0	41460000.0	4.0	3.8713557720184326	1.386932134628296
1.0	41480000.0	41490000.0	3.0	4.029299736022949	1.477508306503296
1.0	41500000.0	41510000.0	5.0	3.6666202545166016	1.2592964172363281
1.0	41530000.0	41540000.0	2.0	3.7544403076171875	1.3128082752227783
1.0	41600000.0	41610000.0	2.0	4.059682369232178	1.4915415048599243
1.0	41620000.0	41630000.0	2.0	4.070815086364746	1.497746229171753
1.0	41680000.0	41690000.0	8.0	3.6926918029785156	1.2742137908935547
1.0	41730000.0	41740000.0	3.0	4.424243927001953	1.6737892627716064
1.0	41740000.0	41750000.0	8.0	4.138966083526611	1.5357252359390259
1.0	41780000.0	41790000.0	3.0	4.712005615234375	1.8178342580795288
1.0	41800000.0	41810000.0	3.0	4.665622711181641	1.7896497249603271
1.0	41910000.0	41920000.0	4.0	4.269954681396484	1.6080242395401
1.0	41950000.0	41960000.0	2.0	4.240540504455566	1.5926378965377808
1.0	42040000.0	42050000.0	3.0	3.743882417678833	1.3021447658538818
1.0	42090000.0	42100000.0	3.0	3.59509539604187	1.2078956365585327
1.0	42190000.0	42200000.0	1.0	4.103135108947754	1.516564130783081
1.0	42320000.0	42330000.0	6.0	4.102209568023682	1.5152206420898438
1.0	42360000.0	42370000.0	1.0	4.157891273498535	1.5384795665740967
1.0	42390000.0	42400000.0	3.0	4.15583610534668	1.5346070528030396
1.0	42570000.0	42580000.0	5.0	4.585660457611084	1.739972710609436
1.0	42600000.0	42610000.0	4.0	4.564815521240234	1.7347958087921143
1.0	42660000.0	42670000.0	4.0	3.7470734119415283	1.3064610958099365
1.0	42760000.0	42770000.0	4.0	3.9908957481384277	1.4541820287704468
1.0	42780000.0	42790000.0	2.0	3.8849868774414062	1.3946315050125122
1.0	42810000.0	42820000.0	7.0	4.280480861663818	1.5967650413513184
1.0	42830000.0	42840000.0	4.0	4.52584171295166	1.7150142192840576
1.0	42880000.0	42890000.0	3.0	4.549839973449707	1.730133295059204
1.0	42960000.0	42970000.0	5.0	3.733328342437744	1.2996032238006592
1.0	43070000.0	43080000.0	4.0	4.372763156890869	1.644629716873169
1.0	43120000.0	43130000.0	3.0	4.633151054382324	1.8439610004425049
1.0	43130000.0	43140000.0	5.0	4.137279987335205	1.559180736541748
1.0	43150000.0	43160000.0	5.0	3.917956829071045	1.4187726974487305
1.0	43170000.0	43180000.0	2.0	4.252260684967041	1.598511815071106
1.0	43230000.0	43240000.0	7.0	5.098967552185059	2.111675977706909
1.0	43250000.0	43260000.0	7.0	4.106520652770996	1.5162432193756104
1.0	43270000.0	43280000.0	0.0	3.8892979621887207	1.3959659337997437
1.0	43300000.0	43310000.0	3.0	3.974435329437256	1.4431449174880981
1.0	43340000.0	43350000.0	7.0	4.193674564361572	1.5535074472427368
1.0	43390000.0	43400000.0	6.0	4.715120792388916	1.8955291509628296
1.0	43400000.0	43410000.0	6.0	4.192948818206787	1.5734732151031494
1.0	43420000.0	43430000.0	3.0	5.0765700340271	2.0321462154388428
1.0	43520000.0	43530000.0	4.0	4.636427879333496	1.7783691883087158
1.0	43610000.0	43620000.0	5.0	4.3378214836120605	1.6340923309326172
1.0	43720000.0	43730000.0	2.0	4.487602233886719	1.6973097324371338
1.0	43740000.0	43750000.0	5.0	4.107940673828125	1.5194027423858643
1.0	43810000.0	43820000.0	2.0	4.313412666320801	1.6317236423492432
1.0	43840000.0	43850000.0	5.0	3.958043336868286	1.441394329071045
1.0	43890000.0	43900000.0	3.0	5.293906211853027	2.1714987754821777
1.0	43900000.0	43910000.0	2.0	4.025063514709473	1.4803135395050049
1.0	44040000.0	44050000.0	4.0	4.2076568603515625	1.5815426111221313
1.0	44130000.0	44140000.0	8.0	4.337808609008789	1.766631841659546
1.0	44150000.0	44160000.0	1.0	4.628050327301025	1.8441749811172485
1.0	44200000.0	44210000.0	2.0	3.7790470123291016	1.3290765285491943
1.0	44220000.0	44230000.0	4.0	3.4882919788360596	1.1370817422866821
1.0	44300000.0	44310000.0	1.0	3.7874884605407715	1.3324077129364014
1.0	44320000.0	44330000.0	1.0	3.7411656379699707	1.303998589515686
1.0	44400000.0	44410000.0	8.0	4.3522138595581055	1.650834083557129
1.0	44450000.0	44460000.0	4.0	4.208701133728027	1.578672170639038
1.0	44570000.0	44580000.0	1.0	4.778258323669434	1.8288055658340454
1.0	44670000.0	44680000.0	3.0	3.7024760246276855	1.2796480655670166
1.0	44810000.0	44820000.0	4.0	3.7381062507629395	1.3049256801605225
1.0	44820000.0	44830000.0	4.0	4.5741472244262695	1.7368282079696655
1.0	44840000.0	44850000.0	4.0	4.642817974090576	1.7693958282470703
1.0	44860000.0	44870000.0	5.0	4.511108875274658	1.7081270217895508
1.0	44880000.0	44890000.0	6.0	4.919021129608154	1.8755595684051514
1.0	44890000.0	44900000.0	3.0	4.92435359954834	1.886852502822876
1.0	44990000.0	45000000.0	7.0	4.428884983062744	1.6886552572250366
1.0	45000000.0	45010000.0	5.0	4.62567138671875	1.762353539466858
1.0	45010000.0	45020000.0	2.0	4.620599269866943	1.758968710899353
1.0	45030000.0	45040000.0	1.0	4.598087787628174	1.752950668334961
1.0	45100000.0	45110000.0	3.0	3.7461280822753906	1.3212530612945557
1.0	45120000.0	45130000.0	2.0	3.7894139289855957	1.3367488384246826
1.0	45130000.0	45140000.0	3.0	3.917187452316284	1.4113632440567017
1.0	45150000.0	45160000.0	4.0	4.198488712310791	1.5660877227783203
1.0	45270000.0	45280000.0	6.0	4.270986557006836	1.6186749935150146
1.0	45280000.0	45290000.0	4.0	4.084667205810547	1.5144293308258057
1.0	45320000.0	45330000.0	1.0	3.665639877319336	1.256670594215393
1.0	45330000.0	45340000.0	5.0	3.574475049972534	1.1960195302963257
1.0	45350000.0	45360000.0	2.0	3.4886398315429688	1.1394705772399902
1.0	45440000.0	45450000.0	3.0	3.3540892601013184	1.048600435256958
1.0	45450000.0	45460000.0	2.0	3.7376556396484375	1.3135299682617188
1.0	45510000.0	45520000.0	9.0	3.37358021736145	1.0600616931915283
1.0	45530000.0	45540000.0	5.0	3.886345624923706	1.385608434677124
1.0	45550000.0	45560000.0	3.0	3.8155713081359863	1.346329927444458
1.0	45630000.0	45640000.0	5.0	3.2820072174072266	1.0018287897109985
1.0	45690000.0	45700000.0	10.0	4.252591133117676	1.5805211067199707
1.0	45790000.0	45800000.0	1.0	3.807210922241211	1.3435537815093994
1.0	45930000.0	45940000.0	3.0	3.892817735671997	1.3932092189788818
1.0	45940000.0	45950000.0	3.0	3.9001426696777344	1.3996461629867554
1.0	45950000.0	45960000.0	3.0	4.2861504554748535	1.6413425207138062
1.0	46050000.0	46060000.0	5.0	4.123203277587891	1.5393586158752441
1.0	46080000.0	46090000.0	8.0	4.056563377380371	1.5166130065917969
1.0	46230000.0	46240000.0	0.0	5.059950828552246	1.9404709339141846
1.0	46300000.0	46310000.0	5.0	3.9129440784454346	1.4095447063446045
1.0	46310000.0	46320000.0	2.0	4.060361385345459	1.492462158203125
1.0	46350000.0	46360000.0	5.0	4.016552448272705	1.4666435718536377
1.0	46370000.0	46380000.0	4.0	3.679478168487549	1.2641302347183228
1.0	46380000.0	46390000.0	3.0	3.4984893798828125	1.145546555519104
1.0	46460000.0	46470000.0	2.0	3.4527103900909424	1.1160473823547363
1.0	46490000.0	46500000.0	2.0	3.5112533569335938	1.1539651155471802
1.0	46540000.0	46550000.0	4.0	3.8003087043762207	1.3423758745193481
1.0	46580000.0	46590000.0	3.0	4.093781471252441	1.514023780822754
1.0	46640000.0	46650000.0	2.0	5.307669639587402	2.0440478324890137
1.0	46710000.0	46720000.0	7.0	4.495090484619141	1.7387481927871704
1.0	46720000.0	46730000.0	7.0	3.866452693939209	1.3851163387298584
1.0	46770000.0	46780000.0	7.0	4.01953649520874	1.4762719869613647
1.0	46890000.0	46900000.0	4.0	4.7351250648498535	1.812011957168579
1.0	46900000.0	46910000.0	6.0	5.0523271560668945	1.9321444034576416
1.0	46930000.0	46940000.0	4.0	4.799800872802734	1.8484678268432617
1.0	46950000.0	46960000.0	7.0	5.088539123535156	1.9505363702774048
1.0	46970000.0	46980000.0	2.0	4.642499923706055	1.7904495000839233
1.0	46990000.0	47000000.0	7.0	4.626497268676758	1.7735036611557007
1.0	47020000.0	47030000.0	4.0	4.175019264221191	1.5576244592666626
1.0	47050000.0	47060000.0	3.0	4.154549598693848	1.5471428632736206
1.0	47080000.0	47090000.0	3.0	4.276709079742432	1.6375986337661743
1.0	47150000.0	47160000.0	2.0	3.899660587310791	1.403987169265747
1.0	47260000.0	47270000.0	3.0	3.747920513153076	1.3059722185134888
1.0	47370000.0	47380000.0	2.0	4.461817741394043	1.6771634817123413
1.0	47460000.0	47470000.0	4.0	4.319091796875	1.6076377630233765
1.0	47480000.0	47490000.0	4.0	4.538366317749023	1.71502685546875
1.0	47600000.0	47610000.0	6.0	4.606552600860596	1.7419707775115967
1.0	47640000.0	47650000.0	3.0	4.293348789215088	1.6202747821807861
1.0	47670000.0	47680000.0	5.0	4.2557244300842285	1.5928101539611816
1.0	47680000.0	47690000.0	2.0	4.451632499694824	1.6807502508163452
1.0	47700000.0	47710000.0	8.0	4.161232948303223	1.543406367301941
1.0	47740000.0	47750000.0	4.0	3.624237537384033	1.2326693534851074
1.0	47770000.0	47780000.0	2.0	3.825333833694458	1.3606470823287964
1.0	47830000.0	47840000.0	4.0	3.931549072265625	1.4173634052276611
1.0	47860000.0	47870000.0	3.0	4.509433746337891	1.710958480834961
1.0	47870000.0	47880000.0	6.0	4.124231815338135	1.5275752544403076
1.0	47970000.0	47980000.0	2.0	4.844371318817139	1.8405176401138306
1.0	47990000.0	48000000.0	4.0	4.464590549468994	1.6946502923965454
1.0	48070000.0	48080000.0	5.0	4.92705774307251	1.8661741018295288
1.0	48100000.0	48110000.0	1.0	5.46049165725708	2.0361266136169434
1.0	48140000.0	48150000.0	7.0	5.094951629638672	1.9216655492782593
1.0	48150000.0	48160000.0	9.0	4.658652305603027	1.7692056894302368
1.0	48220000.0	48230000.0	2.0	5.122872352600098	1.9505538940429688
1.0	48370000.0	48380000.0	7.0	4.34463357925415	1.6386492252349854
1.0	48380000.0	48390000.0	4.0	4.131308078765869	1.5337941646575928
1.0	48430000.0	48440000.0	5.0	4.49697732925415	1.7063243389129639
1.0	48500000.0	48510000.0	7.0	4.4184370040893555	1.66244375705719
1.0	48520000.0	48530000.0	9.0	4.117121696472168	1.5262653827667236
1.0	48530000.0	48540000.0	8.0	4.557098865509033	1.7195841073989868
1.0	48720000.0	48730000.0	2.0	5.204892635345459	1.9326432943344116
1.0	48730000.0	48740000.0	2.0	5.070530891418457	1.8889176845550537
1.0	48750000.0	48760000.0	7.0	4.658668041229248	1.743878960609436
1.0	48800000.0	48810000.0	4.0	4.711734771728516	1.761634111404419
1.0	48820000.0	48830000.0	4.0	4.3343610763549805	1.6057687997817993
1.0	48920000.0	48930000.0	1.0	4.046130657196045	1.481446385383606
1.0	48950000.0	48960000.0	6.0	4.46205997467041	1.6775245666503906
1.0	49150000.0	49160000.0	3.0	4.787034511566162	1.8003242015838623
1.0	49160000.0	49170000.0	5.0	4.6146392822265625	1.7255780696868896
1.0	49230000.0	49240000.0	5.0	4.464398384094238	1.6839663982391357
1.0	49250000.0	49260000.0	2.0	4.916957378387451	1.8456945419311523
1.0	49290000.0	49300000.0	6.0	4.879279613494873	1.8252569437026978
1.0	49300000.0	49310000.0	5.0	5.002471923828125	1.8655269145965576
1.0	49330000.0	49340000.0	4.0	4.856597900390625	1.8175703287124634
1.0	49410000.0	49420000.0	3.0	5.747165679931641	2.1020474433898926
1.0	49490000.0	49500000.0	8.0	6.0944743156433105	2.200927257537842
1.0	49510000.0	49520000.0	3.0	6.263566017150879	2.236962080001831
1.0	49560000.0	49570000.0	4.0	5.496624946594238	2.0411434173583984
1.0	49800000.0	49810000.0	8.0	6.795831203460693	2.3566887378692627
1.0	49820000.0	49830000.0	7.0	6.735818386077881	2.3445496559143066
1.0	49830000.0	49840000.0	5.0	7.019217014312744	2.398038625717163
1.0	49860000.0	49870000.0	4.0	7.3440680503845215	2.4560158252716064
1.0	49890000.0	49900000.0	9.0	6.721768379211426	2.342982530593872
1.0	49940000.0	49950000.0	5.0	6.000666618347168	2.184813976287842
1.0	50070000.0	50080000.0	4.0	5.404845714569092	2.011948823928833
1.0	50430000.0	50440000.0	7.0	5.326045036315918	1.9797627925872803
1.0	50450000.0	50460000.0	3.0	5.795778751373291	2.1239609718322754
1.0	50490000.0	50500000.0	4.0	5.021729469299316	1.8761451244354248
1.0	50540000.0	50550000.0	5.0	4.842135906219482	1.8159809112548828
1.0	50620000.0	50630000.0	8.0	5.372450828552246	1.990793228149414
1.0	50760000.0	50770000.0	6.0	5.91900634765625	2.1582489013671875
1.0	50810000.0	50820000.0	7.0	5.8104424476623535	2.136192798614502
1.0	50840000.0	50850000.0	5.0	5.3426408767700195	2.0219013690948486
1.0	50860000.0	50870000.0	9.0	5.264231204986572	1.9731032848358154
1.0	50920000.0	50930000.0	2.0	4.321282386779785	1.634505033493042
1.0	51010000.0	51020000.0	2.0	3.9692177772521973	1.4353916645050049
1.0	51060000.0	51070000.0	3.0	3.9934134483337402	1.4424084424972534
1.0	51150000.0	51160000.0	7.0	4.306949615478516	1.6145384311676025
1.0	51210000.0	51220000.0	4.0	4.537389755249023	1.7314453125
1.0	51290000.0	51300000.0	6.0	4.38660192489624	1.6654517650604248
1.0	51340000.0	51350000.0	2.0	4.343810558319092	1.6465260982513428
1.0	51390000.0	51400000.0	2.0	4.455741882324219	1.7028987407684326
1.0	51480000.0	51490000.0	14.0	4.91924524307251	1.867915391921997
1.0	51500000.0	51510000.0	5.0	5.249300479888916	1.984928846359253
1.0	51550000.0	51560000.0	3.0	5.291992664337158	2.005807399749756
1.0	51560000.0	51570000.0	7.0	5.182042121887207	1.967495322227478
1.0	51570000.0	51580000.0	6.0	5.115988731384277	1.9434630870819092
1.0	51600000.0	51610000.0	4.0	4.939120292663574	1.8808330297470093
1.0	51610000.0	51620000.0	7.0	4.724931716918945	1.8046932220458984
1.0	51660000.0	51670000.0	3.0	4.730782508850098	1.8048875331878662
1.0	51700000.0	51710000.0	9.0	4.815610408782959	1.982836127281189
1.0	51740000.0	51750000.0	4.0	4.16036319732666	1.5505553483963013
1.0	51790000.0	51800000.0	5.0	4.5942182540893555	1.7640209197998047
1.0	51810000.0	51820000.0	10.0	4.193581581115723	1.5653331279754639
1.0	51890000.0	51900000.0	2.0	4.139349460601807	1.5376808643341064
1.0	51950000.0	51960000.0	6.0	3.825448989868164	1.3571943044662476
1.0	51970000.0	51980000.0	2.0	3.8075027465820312	1.3476535081863403
1.0	52090000.0	52100000.0	8.0	3.3606467247009277	1.0536527633666992
1.0	52160000.0	52170000.0	4.0	3.1320431232452393	0.8962458372116089
1.0	52290000.0	52300000.0	4.0	3.5936119556427	1.2088291645050049
1.0	52340000.0	52350000.0	3.0	5.336399078369141	2.1746134757995605
1.0	52390000.0	52400000.0	6.0	4.397686004638672	1.674328088760376
1.0	52430000.0	52440000.0	3.0	4.667388916015625	1.795062780380249
1.0	52480000.0	52490000.0	4.0	4.520998954772949	1.7312055826187134
1.0	52520000.0	52530000.0	5.0	4.6402692794799805	1.8890243768692017
1.0	52550000.0	52560000.0	4.0	4.057496070861816	1.4923765659332275
1.0	52660000.0	52670000.0	5.0	3.953256130218506	1.4309585094451904
1.0	52750000.0	52760000.0	4.0	3.722533702850342	1.2914845943450928
1.0	52760000.0	52770000.0	1.0	3.781385898590088	1.329540491104126
1.0	52790000.0	52800000.0	0.0	3.7668182849884033	1.318881869316101
1.0	52820000.0	52830000.0	6.0	4.987479209899902	2.0824320316314697
1.0	52840000.0	52850000.0	7.0	3.1492667198181152	0.9089940190315247
1.0	52880000.0	52890000.0	5.0	3.4929022789001465	1.145871639251709
1.0	52900000.0	52910000.0	2.0	3.599362850189209	1.2144067287445068
1.0	52910000.0	52920000.0	1.0	3.647188663482666	1.2448824644088745
1.0	52930000.0	52940000.0	3.0	3.63703989982605	1.2385417222976685
1.0	52940000.0	52950000.0	1.0	3.6014766693115234	1.216025948524475
1.0	53000000.0	53010000.0	3.0	3.657391309738159	1.2499850988388062
1.0	53040000.0	53050000.0	6.0	4.223174095153809	1.5711044073104858
1.0	53260000.0	53270000.0	2.0	3.744396209716797	1.3061374425888062
1.0	53330000.0	53340000.0	1.0	4.1328535079956055	1.5307193994522095
1.0	53360000.0	53370000.0	2.0	3.8115429878234863	1.350213646888733
1.0	53390000.0	53400000.0	4.0	4.584942817687988	1.7983958721160889
1.0	53400000.0	53410000.0	5.0	4.015495777130127	1.4680964946746826
1.0	53450000.0	53460000.0	5.0	4.122515678405762	1.5286369323730469
1.0	53480000.0	53490000.0	3.0	4.239624977111816	1.596698522567749
1.0	53490000.0	53500000.0	4.0	4.3613080978393555	1.6558306217193604
1.0	53510000.0	53520000.0	4.0	4.3764848709106445	1.664239525794983
1.0	53530000.0	53540000.0	3.0	5.056763648986816	1.9322044849395752
1.0	53600000.0	53610000.0	4.0	4.482754707336426	1.7080657482147217
1.0	53660000.0	53670000.0	4.0	5.136922359466553	2.083051919937134
1.0	53770000.0	53780000.0	2.0	4.791669845581055	1.8640124797821045
1.0	53950000.0	53960000.0	5.0	5.880412578582764	2.1622862815856934
1.0	53960000.0	53970000.0	5.0	6.0396575927734375	2.2000839710235596
1.0	53970000.0	53980000.0	9.0	5.481123924255371	2.0602362155914307
1.0	54010000.0	54020000.0	7.0	5.215301513671875	1.9760621786117554
1.0	54040000.0	54050000.0	4.0	4.945816993713379	1.8902432918548584
1.0	54060000.0	54070000.0	9.0	4.764695644378662	1.8166719675064087
1.0	54130000.0	54140000.0	4.0	4.90580940246582	1.8721091747283936
1.0	54160000.0	54170000.0	9.0	4.4214911460876465	1.6700756549835205
1.0	54170000.0	54180000.0	6.0	4.379945278167725	1.6461381912231445
1.0	54290000.0	54300000.0	6.0	3.5359702110290527	1.172835350036621
1.0	54350000.0	54360000.0	1.0	3.755369186401367	1.3282743692398071
1.0	54380000.0	54390000.0	5.0	3.643197536468506	1.2419832944869995
1.0	54440000.0	54450000.0	3.0	4.3824567794799805	1.6607023477554321
1.0	54570000.0	54580000.0	3.0	4.039750099182129	1.4796464443206787
1.0	54580000.0	54590000.0	7.0	4.063188076019287	1.4937549829483032
1.0	54590000.0	54600000.0	4.0	4.405661106109619	1.6629188060760498
1.0	54670000.0	54680000.0	4.0	3.6294422149658203	1.2678260803222656
1.0	54700000.0	54710000.0	5.0	3.5912086963653564	1.207932472229004
1.0	54730000.0	54740000.0	6.0	3.661078691482544	1.253380537033081
1.0	54780000.0	54790000.0	3.0	3.72528338432312	1.2946609258651733
1.0	54820000.0	54830000.0	0.0	3.65008544921875	1.2467378377914429
1.0	54830000.0	54840000.0	5.0	3.4517853260040283	1.1161755323410034
1.0	54850000.0	54860000.0	2.0	3.5247490406036377	1.1649385690689087
1.0	54860000.0	54870000.0	4.0	3.871098756790161	1.3861643075942993
1.0	54870000.0	54880000.0	5.0	4.414722442626953	1.6729071140289307
1.0	54890000.0	54900000.0	4.0	4.709237098693848	1.7962849140167236
1.0	54990000.0	55000000.0	5.0	5.003300189971924	1.9091933965682983
1.0	55040000.0	55050000.0	6.0	4.5779128074646	1.7556699514389038
1.0	55110000.0	55120000.0	4.0	4.302282333374023	1.6252424716949463
1.0	55150000.0	55160000.0	10.0	4.088572025299072	1.4984524250030518
1.0	55270000.0	55280000.0	4.0	3.5110888481140137	1.1541557312011719
1.0	55290000.0	55300000.0	4.0	3.9997851848602295	1.451221227645874
1.0	55310000.0	55320000.0	3.0	3.498901844024658	1.1489992141723633
1.0	55340000.0	55350000.0	6.0	3.2352867126464844	0.9688742756843567
1.0	55480000.0	55490000.0	2.0	3.780299425125122	1.3242640495300293
1.0	55510000.0	55520000.0	3.0	3.615461826324463	1.2229331731796265
1.0	55550000.0	55560000.0	4.0	3.4594223499298096	1.1243342161178589
1.0	55620000.0	55630000.0	5.0	3.8276336193084717	1.358012080192566
1.0	55630000.0	55640000.0	6.0	3.9146206378936768	1.409630537033081
1.0	55800000.0	55810000.0	2.0	4.84254264831543	1.8407537937164307
1.0	55980000.0	55990000.0	3.0	4.400604724884033	1.6466577053070068
1.0	56030000.0	56040000.0	7.0	3.664424419403076	1.2520205974578857
1.0	56050000.0	56060000.0	5.0	4.441420078277588	1.6686512231826782
1.0	56070000.0	56080000.0	0.0	5.056245803833008	1.8856570720672607
1.0	56100000.0	56110000.0	6.0	4.782839775085449	1.8006941080093384
1.0	56110000.0	56120000.0	5.0	4.929548740386963	1.856075644493103
1.0	56220000.0	56230000.0	2.0	5.627262115478516	2.0849833488464355
1.0	56240000.0	56250000.0	6.0	5.4236321449279785	2.005214214324951
1.0	56270000.0	56280000.0	5.0	5.924280643463135	2.1545934677124023
1.0	56330000.0	56340000.0	3.0	6.648259162902832	2.3269896507263184
1.0	56390000.0	56400000.0	4.0	6.157963275909424	2.2206883430480957
1.0	56430000.0	56440000.0	4.0	5.99093770980835	2.1759212017059326
1.0	56550000.0	56560000.0	3.0	4.36417293548584	1.6511675119400024
1.0	56630000.0	56640000.0	7.0	4.405145168304443	1.6425539255142212
1.0	56640000.0	56650000.0	7.0	4.509616851806641	1.6948877573013306
1.0	56850000.0	56860000.0	3.0	4.208864212036133	1.5545002222061157
1.0	56900000.0	56910000.0	2.0	4.022925853729248	1.471235990524292
1.0	56950000.0	56960000.0	3.0	4.243227958679199	1.576845407485962
1.0	56960000.0	56970000.0	4.0	3.8736190795898438	1.3836596012115479
1.0	56990000.0	57000000.0	2.0	3.7061469554901123	1.2834502458572388
1.0	57100000.0	57110000.0	2.0	4.752326011657715	1.8019100427627563
1.0	57130000.0	57140000.0	6.0	4.2264227867126465	1.5645874738693237
1.0	57160000.0	57170000.0	6.0	4.1184797286987305	1.5086452960968018
1.0	57250000.0	57260000.0	3.0	4.342053413391113	1.6168146133422852
1.0	57260000.0	57270000.0	4.0	4.126100063323975	1.5085264444351196
1.0	57280000.0	57290000.0	2.0	4.816995143890381	1.8511070013046265
1.0	57410000.0	57420000.0	4.0	5.1077070236206055	1.908570647239685
1.0	57440000.0	57450000.0	7.0	5.665491580963135	2.0782344341278076
1.0	57470000.0	57480000.0	2.0	5.53338098526001	2.043602705001831
1.0	57520000.0	57530000.0	6.0	5.447242736816406	2.013914108276367
1.0	57550000.0	57560000.0	4.0	5.664086818695068	2.0885236263275146
1.0	57590000.0	57600000.0	6.0	5.459700584411621	2.017117977142334
1.0	57600000.0	57610000.0	6.0	5.275429725646973	1.9645332098007202
1.0	57650000.0	57660000.0	2.0	5.300712585449219	1.967054009437561
1.0	57700000.0	57710000.0	7.0	5.236746311187744	1.9459640979766846
1.0	57730000.0	57740000.0	1.0	5.556394100189209	2.045123338699341
1.0	57750000.0	57760000.0	7.0	4.913889408111572	1.84490966796875
1.0	57760000.0	57770000.0	6.0	5.277768135070801	1.9567629098892212
1.0	57780000.0	57790000.0	6.0	5.536911487579346	2.039844512939453
1.0	57800000.0	57810000.0	5.0	5.421931743621826	2.0040760040283203
1.0	57880000.0	57890000.0	7.0	5.646041393280029	2.0903091430664062
1.0	57960000.0	57970000.0	6.0	5.881842613220215	2.1445093154907227
1.0	57970000.0	57980000.0	6.0	5.704392433166504	2.093345880508423
1.0	58040000.0	58050000.0	4.0	5.38201904296875	1.9965457916259766
1.0	58090000.0	58100000.0	7.0	5.565865993499756	2.051914691925049
1.0	58120000.0	58130000.0	2.0	7.094200134277344	2.4136767387390137
1.0	58140000.0	58150000.0	6.0	6.607325077056885	2.3138465881347656
1.0	58200000.0	58210000.0	8.0	6.593145847320557	2.3143935203552246
1.0	58250000.0	58260000.0	4.0	7.2953948974609375	2.45109224319458
1.0	58290000.0	58300000.0	5.0	7.06881856918335	2.4097206592559814
1.0	58420000.0	58430000.0	6.0	5.957129955291748	2.170053005218506
1.0	58430000.0	58440000.0	7.0	5.734101295471191	2.0963101387023926
1.0	58480000.0	58490000.0	6.0	5.08791446685791	1.8990669250488281
1.0	58500000.0	58510000.0	9.0	5.058880805969238	1.8955856561660767
1.0	58510000.0	58520000.0	4.0	5.43743896484375	2.021444797515869
1.0	58580000.0	58590000.0	4.0	5.040407180786133	1.8914905786514282
1.0	58610000.0	58620000.0	6.0	4.719315528869629	1.7650913000106812
1.0	58620000.0	58630000.0	7.0	4.678175926208496	1.7575054168701172
1.0	58680000.0	58690000.0	5.0	5.359159469604492	1.9837987422943115
1.0	58710000.0	58720000.0	2.0	5.73236608505249	2.1075892448425293
1.0	58720000.0	58730000.0	7.0	5.232699394226074	1.9654344320297241
1.0	58740000.0	58750000.0	7.0	5.036618232727051	1.908543348312378
1.0	58770000.0	58780000.0	3.0	4.916658878326416	1.8525651693344116
1.0	58780000.0	58790000.0	6.0	4.889744758605957	1.840598702430725
1.0	58830000.0	58840000.0	2.0	5.161130905151367	1.9356307983398438
1.0	58850000.0	58860000.0	8.0	4.704829216003418	1.7789503335952759
1.0	58860000.0	58870000.0	5.0	4.6711225509643555	1.7652194499969482
1.0	58940000.0	58950000.0	3.0	4.467854976654053	1.6986186504364014
1.0	59200000.0	59210000.0	2.0	4.2972283363342285	1.6045420169830322
1.0	59340000.0	59350000.0	1.0	4.225687026977539	1.5838253498077393
1.0	59410000.0	59420000.0	1.0	4.332038879394531	1.6179487705230713
1.0	59430000.0	59440000.0	4.0	4.137576103210449	1.536447286605835
1.0	59440000.0	59450000.0	5.0	3.944000244140625	1.4233427047729492
1.0	59560000.0	59570000.0	4.0	4.446902275085449	1.675188660621643
1.0	59630000.0	59640000.0	2.0	4.546990871429443	1.7163312435150146
1.0	59670000.0	59680000.0	1.0	4.325905799865723	1.6194069385528564
1.0	59680000.0	59690000.0	3.0	4.221315383911133	1.5656516551971436
1.0	59740000.0	59750000.0	5.0	3.791957139968872	1.3310409784317017
1.0	59750000.0	59760000.0	3.0	3.5940780639648438	1.2084249258041382
1.0	59760000.0	59770000.0	4.0	3.9578030109405518	1.4422204494476318
1.0	59900000.0	59910000.0	4.0	4.4919352531433105	1.6978868246078491
1.0	59920000.0	59930000.0	4.0	4.510614395141602	1.717134714126587
1.0	60000000.0	60010000.0	2.0	3.6928062438964844	1.2771446704864502
1.0	60310000.0	60320000.0	4.0	3.70741605758667	1.2836668491363525
1.0	60320000.0	60330000.0	3.0	3.928678512573242	1.4164961576461792
1.0	60340000.0	60350000.0	2.0	4.384037971496582	1.6580841541290283
1.0	60390000.0	60400000.0	4.0	4.444549560546875	1.6694122552871704
1.0	60440000.0	60450000.0	7.0	4.099491596221924	1.4945101737976074
1.0	60500000.0	60510000.0	0.0	4.586737155914307	1.724921464920044
1.0	60580000.0	60590000.0	4.0	4.469695091247559	1.6647768020629883
1.0	60600000.0	60610000.0	0.0	4.796957492828369	1.795616865158081
1.0	60680000.0	60690000.0	4.0	3.6438522338867188	1.2477490901947021
1.0	60730000.0	60740000.0	3.0	4.6780686378479	1.7604377269744873
1.0	60750000.0	60760000.0	4.0	4.640521049499512	1.7321420907974243
1.0	60810000.0	60820000.0	10.0	4.562399387359619	1.6959387063980103
1.0	60910000.0	60920000.0	3.0	5.188715934753418	1.935215711593628
1.0	60970000.0	60980000.0	4.0	4.367523670196533	1.6596189737319946
1.0	60980000.0	60990000.0	7.0	4.922764778137207	1.8390018939971924
1.0	60990000.0	61000000.0	4.0	4.975593090057373	1.863265037536621
1.0	61050000.0	61060000.0	7.0	5.408458709716797	2.006934642791748
1.0	61080000.0	61090000.0	2.0	5.470561981201172	2.0275750160217285
1.0	61090000.0	61100000.0	3.0	5.3931565284729	1.9987385272979736
1.0	61100000.0	61110000.0	6.0	3.896846294403076	1.3998180627822876
1.0	61110000.0	61120000.0	6.0	4.201242446899414	1.5639132261276245
1.0	61140000.0	61150000.0	7.0	4.7226243019104	1.7675445079803467
1.0	61270000.0	61280000.0	9.0	3.947371006011963	1.4102476835250854
1.0	61280000.0	61290000.0	5.0	4.2308349609375	1.5572888851165771
1.0	61300000.0	61310000.0	11.0	4.182647705078125	1.5395087003707886
1.0	61330000.0	61340000.0	3.0	4.305211067199707	1.6039035320281982
1.0	61340000.0	61350000.0	3.0	4.495779037475586	1.6837533712387085
1.0	61490000.0	61500000.0	4.0	4.2466535568237305	1.577101469039917
1.0	61510000.0	61520000.0	4.0	3.9298317432403564	1.4175704717636108
1.0	61550000.0	61560000.0	2.0	3.6559665203094482	1.2517657279968262
1.0	61620000.0	61630000.0	1.0	3.675062656402588	1.2609350681304932
1.0	61660000.0	61670000.0	1.0	3.8079733848571777	1.343557596206665
1.0	61820000.0	61830000.0	2.0	4.00192928314209	1.457693338394165
1.0	61850000.0	61860000.0	2.0	4.177573204040527	1.560481071472168
1.0	61910000.0	61920000.0	4.0	4.158003807067871	1.5480753183364868
1.0	61970000.0	61980000.0	7.0	4.1828083992004395	1.5489810705184937
1.0	62000000.0	62010000.0	2.0	4.353555202484131	1.6258537769317627
1.0	62040000.0	62050000.0	3.0	3.857417345046997	1.3751518726348877
1.0	62060000.0	62070000.0	4.0	3.9981956481933594	1.4504129886627197
1.0	62130000.0	62140000.0	2.0	3.939683198928833	1.4223517179489136
1.0	62160000.0	62170000.0	8.0	3.771043062210083	1.3222479820251465
1.0	62310000.0	62320000.0	3.0	3.3310303688049316	1.0340723991394043
1.0	62320000.0	62330000.0	3.0	3.312328815460205	1.0217279195785522
1.0	62390000.0	62400000.0	4.0	3.8407528400421143	1.3676230907440186
1.0	62400000.0	62410000.0	3.0	3.9935078620910645	1.454010248184204
1.0	62440000.0	62450000.0	6.0	4.187345027923584	1.5617276430130005
1.0	62510000.0	62520000.0	2.0	4.19220495223999	1.5679092407226562
1.0	62540000.0	62550000.0	7.0	4.015419960021973	1.4683395624160767
1.0	62550000.0	62560000.0	7.0	3.9197726249694824	1.4128843545913696
1.0	62600000.0	62610000.0	10.0	4.314482688903809	1.6341197490692139
1.0	62690000.0	62700000.0	7.0	5.277540683746338	2.0118508338928223
1.0	62700000.0	62710000.0	1.0	5.692526340484619	2.122312068939209
1.0	62720000.0	62730000.0	6.0	5.931866645812988	2.176898241043091
1.0	62730000.0	62740000.0	5.0	5.682249069213867	2.113717794418335
1.0	62780000.0	62790000.0	3.0	6.22371244430542	2.253239393234253
1.0	62790000.0	62800000.0	8.0	5.09030294418335	1.9274775981903076
1.0	62830000.0	62840000.0	2.0	5.240235805511475	1.9871231317520142
1.0	62850000.0	62860000.0	3.0	5.059201240539551	1.9204305410385132
1.0	62860000.0	62870000.0	2.0	4.999050140380859	1.9072933197021484
1.0	62910000.0	62920000.0	4.0	3.785947799682617	1.3361613750457764
1.0	62950000.0	62960000.0	6.0	3.6628425121307373	1.2552541494369507
1.0	62970000.0	62980000.0	3.0	3.8273658752441406	1.356718897819519
1.0	63010000.0	63020000.0	3.0	4.040097236633301	1.4790889024734497
1.0	63070000.0	63080000.0	4.0	3.8416850566864014	1.3628969192504883
1.0	63230000.0	63240000.0	5.0	4.53277063369751	1.722974419593811
1.0	63250000.0	63260000.0	4.0	4.2065839767456055	1.5817731618881226
1.0	63280000.0	63290000.0	2.0	4.308964729309082	1.6269149780273438
1.0	63310000.0	63320000.0	6.0	4.270665168762207	1.6070239543914795
1.0	63370000.0	63380000.0	5.0	4.975816249847412	1.8805811405181885
1.0	63400000.0	63410000.0	10.0	4.748120307922363	1.801679015159607
1.0	63450000.0	63460000.0	3.0	5.201611518859863	1.9521749019622803
1.0	63470000.0	63480000.0	3.0	5.127208709716797	1.936561942100525
1.0	63650000.0	63660000.0	1.0	4.4531402587890625	1.6752126216888428
1.0	63860000.0	63870000.0	1.0	3.7825927734375	1.3254950046539307
1.0	63870000.0	63880000.0	1.0	3.664276123046875	1.2527039051055908
1.0	63920000.0	63930000.0	2.0	3.499176025390625	1.1445496082305908
1.0	63930000.0	63940000.0	4.0	3.461106777191162	1.1172720193862915
1.0	63960000.0	63970000.0	2.0	3.5758419036865234	1.194432258605957
1.0	64070000.0	64080000.0	2.0	3.7662672996520996	1.3199316263198853
1.0	64120000.0	64130000.0	2.0	4.165074825286865	1.5488579273223877
1.0	64130000.0	64140000.0	3.0	4.632316589355469	1.7461299896240234
1.0	64160000.0	64170000.0	7.0	4.378048419952393	1.6487903594970703
1.0	64170000.0	64180000.0	6.0	4.207582950592041	1.5587111711502075
1.0	64190000.0	64200000.0	4.0	4.601513862609863	1.7489973306655884
1.0	64210000.0	64220000.0	7.0	4.409575462341309	1.6576833724975586
1.0	64300000.0	64310000.0	6.0	3.9434616565704346	1.4234622716903687
1.0	64370000.0	64380000.0	1.0	4.0203962326049805	1.4707508087158203
1.0	64410000.0	64420000.0	7.0	4.094338417053223	1.5058443546295166
1.0	64430000.0	64440000.0	5.0	4.599614143371582	1.7463966608047485
1.0	64460000.0	64470000.0	4.0	4.619309425354004	1.7498565912246704
1.0	64550000.0	64560000.0	3.0	4.235633850097656	1.5790159702301025
1.0	64560000.0	64570000.0	5.0	4.195688724517822	1.5576897859573364
1.0	64630000.0	64640000.0	4.0	4.522027492523193	1.713202714920044
1.0	64650000.0	64660000.0	6.0	4.6375226974487305	1.757615327835083
1.0	64680000.0	64690000.0	6.0	4.755593299865723	1.7965373992919922
1.0	64780000.0	64790000.0	5.0	5.130862236022949	1.9378154277801514
1.0	65140000.0	65150000.0	2.0	3.44282603263855	1.1115484237670898
1.0	65160000.0	65170000.0	7.0	3.908653974533081	1.401868224143982
1.0	65230000.0	65240000.0	2.0	3.4387059211730957	1.1054519414901733
1.0	65240000.0	65250000.0	1.0	3.6565403938293457	1.2507658004760742
1.0	65330000.0	65340000.0	1.0	3.507951259613037	1.1541544198989868
1.0	65350000.0	65360000.0	5.0	3.5386147499084473	1.1740237474441528
1.0	65360000.0	65370000.0	4.0	3.6747584342956543	1.2620750665664673
1.0	65380000.0	65390000.0	3.0	3.592252254486084	1.209643840789795
1.0	65390000.0	65400000.0	2.0	3.7450485229492188	1.3083416223526
1.0	65510000.0	65520000.0	5.0	4.239896297454834	1.5936670303344727
1.0	65530000.0	65540000.0	3.0	5.578179359436035	2.264539957046509
1.0	65570000.0	65580000.0	9.0	4.505659103393555	1.7089121341705322
1.0	65580000.0	65590000.0	4.0	4.207732677459717	1.5721923112869263
1.0	65590000.0	65600000.0	7.0	4.466385364532471	1.6909176111221313
1.0	65980000.0	65990000.0	4.0	4.064520835876465	1.4764881134033203
1.0	66130000.0	66140000.0	7.0	4.994321346282959	1.9092037677764893
1.0	66220000.0	66230000.0	4.0	5.553938388824463	2.051050901412964
1.0	66350000.0	66360000.0	7.0	4.469918251037598	1.6944129467010498
1.0	66470000.0	66480000.0	5.0	4.789186954498291	1.7971384525299072
1.0	66490000.0	66500000.0	3.0	5.084799289703369	1.9014198780059814
1.0	66550000.0	66560000.0	6.0	4.527575969696045	1.6902449131011963
1.0	66610000.0	66620000.0	3.0	4.518064022064209	1.6944200992584229
1.0	66680000.0	66690000.0	5.0	4.131964683532715	1.5072801113128662
1.0	66690000.0	66700000.0	7.0	4.155900001525879	1.5199626684188843
1.0	66720000.0	66730000.0	3.0	4.0815019607543945	1.490177869796753
1.0	66830000.0	66840000.0	5.0	5.358160018920898	1.9991878271102905
1.0	66840000.0	66850000.0	7.0	4.852362632751465	1.8536771535873413
1.0	66870000.0	66880000.0	7.0	4.7641191482543945	1.7976115942001343
1.0	66920000.0	66930000.0	8.0	4.723653793334961	1.7790300846099854
1.0	66980000.0	66990000.0	3.0	5.129098892211914	1.9096393585205078
1.0	67110000.0	67120000.0	8.0	5.300113677978516	1.9768985509872437
1.0	67180000.0	67190000.0	6.0	5.1921706199646	1.935204267501831
1.0	67210000.0	67220000.0	7.0	5.193276882171631	1.957095742225647
1.0	67240000.0	67250000.0	5.0	4.635500907897949	1.784372091293335
1.0	67300000.0	67310000.0	5.0	4.394946575164795	1.6419498920440674
1.0	67340000.0	67350000.0	3.0	3.988083600997925	1.4331079721450806
1.0	67350000.0	67360000.0	6.0	3.9275596141815186	1.401289701461792
1.0	67370000.0	67380000.0	1.0	3.780050754547119	1.3229809999465942
1.0	67390000.0	67400000.0	1.0	4.09905481338501	1.5670080184936523
1.0	67620000.0	67630000.0	8.0	4.276979446411133	1.5850841999053955
1.0	67630000.0	67640000.0	1.0	4.367356300354004	1.6376447677612305
1.0	67660000.0	67670000.0	4.0	4.614133834838867	1.7274125814437866
1.0	67720000.0	67730000.0	5.0	4.146976470947266	1.522836446762085
1.0	67800000.0	67810000.0	3.0	3.7711308002471924	1.3202344179153442
1.0	67810000.0	67820000.0	5.0	3.8708138465881348	1.379046082496643
1.0	67840000.0	67850000.0	4.0	3.9290146827697754	1.4140948057174683
1.0	67990000.0	68000000.0	2.0	4.799167633056641	1.8443996906280518
1.0	68030000.0	68040000.0	2.0	4.818159580230713	1.8551585674285889
1.0	68050000.0	68060000.0	2.0	4.593656539916992	1.748112440109253
1.0	68060000.0	68070000.0	4.0	4.442172050476074	1.6746246814727783
1.0	68070000.0	68080000.0	4.0	4.497356414794922	1.701825499534607
1.0	68120000.0	68130000.0	2.0	4.294580936431885	1.6022230386734009
1.0	68140000.0	68150000.0	8.0	3.93707275390625	1.4157154560089111
1.0	68190000.0	68200000.0	1.0	3.711392879486084	1.2837048768997192
1.0	68230000.0	68240000.0	2.0	3.6952273845672607	1.2742526531219482
1.0	68380000.0	68390000.0	5.0	5.000739574432373	1.8727670907974243
1.0	68510000.0	68520000.0	1.0	5.59874153137207	2.0868351459503174
1.0	68590000.0	68600000.0	4.0	3.9176604747772217	1.4096068143844604
1.0	68640000.0	68650000.0	7.0	4.2856950759887695	1.6001007556915283
1.0	68680000.0	68690000.0	0.0	4.190184593200684	1.558112382888794
1.0	68690000.0	68700000.0	1.0	4.265834331512451	1.6091423034667969
1.0	68760000.0	68770000.0	2.0	4.364344120025635	1.6217060089111328
1.0	68790000.0	68800000.0	4.0	4.433253288269043	1.670048713684082
1.0	68890000.0	68900000.0	7.0	5.117603302001953	1.9106124639511108
1.0	68930000.0	68940000.0	2.0	5.504469394683838	2.035029172897339
1.0	69010000.0	69020000.0	8.0	6.195945739746094	2.2225356101989746
1.0	69040000.0	69050000.0	5.0	6.424944877624512	2.2729344367980957
1.0	69120000.0	69130000.0	4.0	6.621359348297119	2.321364164352417
1.0	69180000.0	69190000.0	9.0	7.203254699707031	2.4313244819641113
1.0	69290000.0	69300000.0	7.0	7.5844831466674805	2.494103193283081
1.0	69380000.0	69390000.0	8.0	6.706967353820801	2.3372983932495117
1.0	69420000.0	69430000.0	4.0	6.768731594085693	2.348400831222534
1.0	69430000.0	69440000.0	6.0	6.923561096191406	2.3810880184173584
1.0	69490000.0	69500000.0	16.0	6.494926452636719	2.295105457305908
1.0	69510000.0	69520000.0	3.0	7.034829616546631	2.402677536010742
1.0	69520000.0	69530000.0	7.0	6.955131530761719	2.3853046894073486
1.0	69600000.0	69610000.0	7.0	7.844254970550537	2.5336172580718994
1.0	69650000.0	69660000.0	10.0	7.724682807922363	2.5165655612945557
1.0	69700000.0	69710000.0	11.0	7.894888877868652	2.5395331382751465
1.0	69720000.0	69730000.0	7.0	7.947634696960449	2.5480027198791504
1.0	69780000.0	69790000.0	6.0	7.870891571044922	2.5381805896759033
1.0	69830000.0	69840000.0	12.0	7.414237022399902	2.4678807258605957
1.0	69860000.0	69870000.0	7.0	7.980954170227051	2.5503523349761963
1.0	69870000.0	69880000.0	7.0	7.947849273681641	2.5466055870056152
1.0	69890000.0	69900000.0	8.0	7.9214768409729	2.5438132286071777
1.0	69930000.0	69940000.0	7.0	7.2775092124938965	2.445178747177124
1.0	69940000.0	69950000.0	7.0	6.757927894592285	2.3518853187561035
1.0	69970000.0	69980000.0	6.0	6.430233955383301	2.279085874557495
1.0	69980000.0	69990000.0	6.0	6.631882667541504	2.3204078674316406
1.0	70040000.0	70050000.0	4.0	5.664691925048828	2.1057064533233643
1.0	70100000.0	70110000.0	8.0	5.580038070678711	2.054327964782715
1.0	70150000.0	70160000.0	5.0	6.367722988128662	2.257345676422119
1.0	70180000.0	70190000.0	3.0	6.551318168640137	2.302953004837036
1.0	70210000.0	70220000.0	6.0	6.578240394592285	2.3105626106262207
1.0	70270000.0	70280000.0	10.0	6.805755615234375	2.3609910011291504
1.0	70300000.0	70310000.0	9.0	6.823850154876709	2.3619236946105957
1.0	70330000.0	70340000.0	9.0	6.611379146575928	2.3186798095703125
1.0	70400000.0	70410000.0	8.0	6.3508429527282715	2.259990692138672
1.0	70470000.0	70480000.0	6.0	6.280030727386475	2.244363307952881
1.0	70520000.0	70530000.0	6.0	5.874024868011475	2.1431877613067627
1.0	70560000.0	70570000.0	6.0	5.086081504821777	1.9447895288467407
1.0	70590000.0	70600000.0	4.0	5.541139125823975	2.05348539352417
1.0	70630000.0	70640000.0	3.0	4.4788689613342285	1.7137056589126587
1.0	70660000.0	70670000.0	8.0	4.302835464477539	1.6124712228775024
1.0	70680000.0	70690000.0	5.0	3.962207078933716	1.4433972835540771
1.0	70700000.0	70710000.0	4.0	3.802793502807617	1.349082112312317
1.0	70710000.0	70720000.0	3.0	3.8001983165740967	1.345062017440796
1.0	70810000.0	70820000.0	4.0	3.588155746459961	1.2083796262741089
1.0	70840000.0	70850000.0	6.0	4.114119529724121	1.5107600688934326
1.0	70860000.0	70870000.0	3.0	4.380071640014648	1.6412694454193115
1.0	70920000.0	70930000.0	4.0	4.587020397186279	1.7397148609161377
1.0	70990000.0	71000000.0	4.0	4.381289482116699	1.6380300521850586
1.0	71200000.0	71210000.0	3.0	5.213701248168945	1.9482825994491577
1.0	71320000.0	71330000.0	5.0	5.54238224029541	2.0395426750183105
1.0	71340000.0	71350000.0	3.0	5.30886697769165	1.9680063724517822
1.0	71360000.0	71370000.0	5.0	5.605207920074463	2.0611391067504883
1.0	71470000.0	71480000.0	6.0	4.822991371154785	1.804388403892517
1.0	71640000.0	71650000.0	2.0	5.267012596130371	1.9542419910430908
1.0	71670000.0	71680000.0	7.0	5.295384883880615	1.9742234945297241
1.0	71730000.0	71740000.0	6.0	5.061344623565674	1.8908512592315674
1.0	71800000.0	71810000.0	3.0	5.564525127410889	2.062002182006836
1.0	71850000.0	71860000.0	5.0	5.237539291381836	1.9603347778320312
1.0	71870000.0	71880000.0	2.0	4.787108898162842	1.7812455892562866
1.0	71880000.0	71890000.0	4.0	4.761371612548828	1.773582100868225
1.0	71900000.0	71910000.0	6.0	4.9643964767456055	1.8554716110229492
1.0	71950000.0	71960000.0	7.0	5.3940935134887695	1.9918969869613647
1.0	71960000.0	71970000.0	3.0	5.790711879730225	2.118934154510498
1.0	72000000.0	72010000.0	5.0	6.2199296951293945	2.2231192588806152
1.0	72020000.0	72030000.0	6.0	5.757303714752197	2.1020874977111816
1.0	72110000.0	72120000.0	4.0	6.7398576736450195	2.3439383506774902
1.0	72210000.0	72220000.0	10.0	6.144470691680908	2.2093570232391357
1.0	72250000.0	72260000.0	3.0	5.868117332458496	2.1391663551330566
1.0	72280000.0	72290000.0	8.0	5.853140354156494	2.131572723388672
1.0	72390000.0	72400000.0	5.0	5.827311038970947	2.121886730194092
1.0	72400000.0	72410000.0	11.0	5.267091274261475	1.9615938663482666
1.0	72480000.0	72490000.0	4.0	5.683487892150879	2.091109275817871
1.0	72520000.0	72530000.0	6.0	5.671482086181641	2.0836243629455566
1.0	72730000.0	72740000.0	7.0	5.476958274841309	2.032428741455078
1.0	72790000.0	72800000.0	3.0	5.216490745544434	1.9917526245117188
1.0	72890000.0	72900000.0	4.0	6.774275779724121	2.356937885284424
1.0	72920000.0	72930000.0	7.0	6.930624961853027	2.38305926322937
1.0	73240000.0	73250000.0	5.0	7.613329887390137	2.4984641075134277
1.0	73300000.0	73310000.0	7.0	7.752461910247803	2.5187394618988037
1.0	73320000.0	73330000.0	14.0	7.590780735015869	2.4956119060516357
1.0	73350000.0	73360000.0	13.0	7.60282039642334	2.4972219467163086
1.0	73390000.0	73400000.0	8.0	8.165486335754395	2.572518825531006
1.0	73440000.0	73450000.0	5.0	6.472714900970459	2.31584095954895
1.0	73610000.0	73620000.0	8.0	8.150716781616211	2.5695414543151855
1.0	73670000.0	73680000.0	11.0	7.959599494934082	2.545314311981201
1.0	73710000.0	73720000.0	6.0	7.778334140777588	2.5229735374450684
1.0	73720000.0	73730000.0	5.0	7.807076454162598	2.5288872718811035
1.0	73840000.0	73850000.0	4.0	6.920165061950684	2.3832638263702393
1.0	73940000.0	73950000.0	5.0	6.5044074058532715	2.291403293609619
1.0	73960000.0	73970000.0	13.0	6.124131202697754	2.2082760334014893
1.0	73970000.0	73980000.0	8.0	6.166912078857422	2.216830253601074
1.0	73990000.0	74000000.0	6.0	6.424376010894775	2.2744219303131104
1.0	74020000.0	74030000.0	8.0	6.888672828674316	2.3745124340057373
1.0	74030000.0	74040000.0	6.0	6.88962459564209	2.3757519721984863
1.0	74170000.0	74180000.0	3.0	7.3589301109313965	2.4589290618896484
1.0	74300000.0	74310000.0	6.0	6.95672607421875	2.3906872272491455
1.0	74310000.0	74320000.0	9.0	7.089987754821777	2.4135260581970215
1.0	74320000.0	74330000.0	9.0	7.265345573425293	2.442446231842041
1.0	74330000.0	74340000.0	10.0	6.919690132141113	2.3784542083740234
1.0	74550000.0	74560000.0	6.0	6.806508541107178	2.359449863433838
1.0	74640000.0	74650000.0	5.0	5.7610273361206055	2.1089420318603516
1.0	74670000.0	74680000.0	5.0	5.060262203216553	1.9077465534210205
1.0	74730000.0	74740000.0	10.0	5.122951507568359	1.9089078903198242
1.0	74750000.0	74760000.0	4.0	5.576451778411865	2.0604424476623535
1.0	74780000.0	74790000.0	4.0	6.031394004821777	2.1784656047821045
1.0	74800000.0	74810000.0	2.0	5.943736553192139	2.1629478931427
1.0	74830000.0	74840000.0	5.0	5.897230625152588	2.142101764678955
1.0	74850000.0	74860000.0	4.0	5.872427940368652	2.1375908851623535
1.0	74860000.0	74870000.0	7.0	5.8888139724731445	2.1530511379241943
1.0	74890000.0	74900000.0	6.0	5.913949012756348	2.1496362686157227
1.0	74900000.0	74910000.0	4.0	6.296082496643066	2.243114709854126
1.0	74930000.0	74940000.0	1.0	6.372385501861572	2.2719504833221436
1.0	74950000.0	74960000.0	7.0	6.105406284332275	2.2017171382904053
1.0	74990000.0	75000000.0	6.0	5.398229122161865	2.009093761444092
1.0	75040000.0	75050000.0	4.0	6.231101989746094	2.226475238800049
1.0	75200000.0	75210000.0	4.0	5.215930938720703	2.024172306060791
1.0	75220000.0	75230000.0	0.0	5.341327667236328	2.0263900756835938
1.0	75250000.0	75260000.0	8.0	6.188735485076904	2.222700834274292
1.0	75300000.0	75310000.0	6.0	6.760195255279541	2.348112106323242
1.0	75310000.0	75320000.0	8.0	6.875970363616943	2.3703207969665527
1.0	75490000.0	75500000.0	11.0	6.684851169586182	2.338078737258911
1.0	75540000.0	75550000.0	3.0	6.049985408782959	2.189735174179077
1.0	75560000.0	75570000.0	7.0	6.041823387145996	2.1839652061462402
1.0	75580000.0	75590000.0	7.0	6.095841884613037	2.195955753326416
1.0	75590000.0	75600000.0	7.0	7.144336700439453	2.4573121070861816
1.0	75620000.0	75630000.0	6.0	5.360347747802734	1.9844615459442139
1.0	75630000.0	75640000.0	1.0	5.562978267669678	2.053593158721924
1.0	75680000.0	75690000.0	6.0	5.429767608642578	2.006619453430176
1.0	75700000.0	75710000.0	3.0	5.325799942016602	1.9759321212768555
1.0	75770000.0	75780000.0	8.0	5.095703125	1.8968642950057983
1.0	75790000.0	75800000.0	7.0	5.209904193878174	1.9372049570083618
1.0	75960000.0	75970000.0	1.0	5.7797346115112305	2.113908529281616
1.0	76010000.0	76020000.0	3.0	5.4727301597595215	2.0216968059539795
1.0	76050000.0	76060000.0	6.0	5.060229778289795	1.8900152444839478
1.0	76080000.0	76090000.0	6.0	5.380690574645996	1.9918172359466553
1.0	76090000.0	76100000.0	6.0	4.971835613250732	1.8609119653701782
1.0	76150000.0	76160000.0	5.0	5.273895740509033	1.961747169494629
1.0	76220000.0	76230000.0	4.0	4.29684591293335	1.6209373474121094
1.0	76250000.0	76260000.0	9.0	4.184501647949219	1.649412751197815
1.0	76480000.0	76490000.0	3.0	5.442174434661865	2.014490842819214
1.0	76530000.0	76540000.0	6.0	5.335211753845215	1.9842056035995483
1.0	76550000.0	76560000.0	5.0	5.1859588623046875	1.95928156375885
1.0	76590000.0	76600000.0	11.0	5.6485090255737305	2.074876070022583
1.0	76600000.0	76610000.0	6.0	5.506857872009277	2.04410982131958
1.0	76610000.0	76620000.0	4.0	5.598897457122803	2.0716776847839355
1.0	76620000.0	76630000.0	5.0	5.3173604011535645	1.987694501876831
1.0	76710000.0	76720000.0	5.0	4.663329124450684	1.7450952529907227
1.0	76750000.0	76760000.0	5.0	4.426933288574219	1.6461541652679443
1.0	76880000.0	76890000.0	3.0	4.356415271759033	1.6123979091644287
1.0	76910000.0	76920000.0	5.0	4.402873992919922	1.6272846460342407
1.0	76970000.0	76980000.0	3.0	5.005125999450684	1.8674108982086182
1.0	76980000.0	76990000.0	7.0	4.9183735847473145	1.8366597890853882
1.0	77020000.0	77030000.0	6.0	4.7151570320129395	1.7588361501693726
1.0	77050000.0	77060000.0	5.0	4.76215124130249	1.7775561809539795
1.0	77210000.0	77220000.0	6.0	4.367383003234863	1.6250088214874268
1.0	77310000.0	77320000.0	3.0	4.553183555603027	1.6947952508926392
1.0	77320000.0	77330000.0	2.0	4.425726413726807	1.640439748764038
1.0	77610000.0	77620000.0	4.0	3.8912925720214844	1.3847277164459229
1.0	77630000.0	77640000.0	1.0	3.9378998279571533	1.4187616109848022
1.0	77640000.0	77650000.0	6.0	4.109320640563965	1.4994992017745972
1.0	77720000.0	77730000.0	5.0	4.7517290115356445	1.7888505458831787
1.0	77840000.0	77850000.0	6.0	4.588386535644531	1.7451339960098267
1.0	77880000.0	77890000.0	6.0	4.246096134185791	1.5800055265426636
1.0	78010000.0	78020000.0	5.0	4.099557399749756	1.5086967945098877
1.0	78030000.0	78040000.0	3.0	3.5879178047180176	1.2061069011688232
1.0	78050000.0	78060000.0	3.0	3.918020248413086	1.4114935398101807
1.0	78060000.0	78070000.0	6.0	3.8006560802459717	1.340125560760498
1.0	78240000.0	78250000.0	2.0	3.8906898498535156	1.4088339805603027
1.0	78290000.0	78300000.0	4.0	3.4510326385498047	1.1118888854980469
1.0	78300000.0	78310000.0	4.0	3.7677292823791504	1.3188737630844116
1.0	78370000.0	78380000.0	1.0	4.046574592590332	1.4770587682724
1.0	78410000.0	78420000.0	2.0	3.4297289848327637	1.1017876863479614
1.0	78440000.0	78450000.0	3.0	4.450564861297607	1.8394752740859985
1.0	78560000.0	78570000.0	7.0	3.8916327953338623	1.3977421522140503
1.0	78600000.0	78610000.0	5.0	4.240523815155029	1.5896822214126587
1.0	78690000.0	78700000.0	6.0	4.681331634521484	1.7800827026367188
1.0	78700000.0	78710000.0	4.0	4.85268497467041	1.8268184661865234
1.0	78860000.0	78870000.0	9.0	5.069361209869385	1.9154102802276611
1.0	78910000.0	78920000.0	2.0	5.313608169555664	1.9725825786590576
1.0	78960000.0	78970000.0	6.0	6.096268653869629	2.2178759574890137
1.0	78970000.0	78980000.0	2.0	5.403331279754639	2.007274627685547
1.0	78980000.0	78990000.0	4.0	5.788378715515137	2.1168131828308105
1.0	79040000.0	79050000.0	4.0	4.996750831604004	1.8740952014923096
1.0	79050000.0	79060000.0	5.0	5.03560733795166	1.8807690143585205
1.0	79060000.0	79070000.0	8.0	4.738821983337402	1.7830073833465576
1.0	79080000.0	79090000.0	9.0	4.861288547515869	1.8423198461532593
1.0	79140000.0	79150000.0	4.0	4.950460910797119	1.8730061054229736
1.0	79160000.0	79170000.0	8.0	5.736163139343262	2.10163950920105
1.0	79170000.0	79180000.0	5.0	5.140780925750732	1.923344612121582
1.0	79290000.0	79300000.0	6.0	5.921522617340088	2.1672611236572266
1.0	79390000.0	79400000.0	3.0	5.912879943847656	2.1495137214660645
1.0	79410000.0	79420000.0	1.0	5.6407575607299805	2.071863889694214
1.0	79420000.0	79430000.0	6.0	5.80786657333374	2.119713306427002
1.0	79590000.0	79600000.0	3.0	5.242326259613037	1.947339415550232
1.0	79620000.0	79630000.0	1.0	5.158230781555176	1.9200141429901123
1.0	79710000.0	79720000.0	4.0	4.50002908706665	1.6707782745361328
1.0	79760000.0	79770000.0	4.0	4.681419372558594	1.7541096210479736
1.0	79770000.0	79780000.0	3.0	4.736781120300293	1.7679411172866821
1.0	79820000.0	79830000.0	2.0	5.252148628234863	1.9478002786636353
1.0	79830000.0	79840000.0	7.0	5.1205735206604	1.903895616531372
1.0	79850000.0	79860000.0	3.0	5.146572589874268	1.9110218286514282
1.0	79930000.0	79940000.0	4.0	5.251715183258057	1.9515472650527954
1.0	79940000.0	79950000.0	7.0	5.097706317901611	1.907192587852478
1.0	79980000.0	79990000.0	6.0	4.709576606750488	1.8063080310821533
1.0	79990000.0	80000000.0	4.0	5.297366142272949	1.958613395690918
1.0	80090000.0	80100000.0	1.0	5.1255364418029785	1.9115310907363892
1.0	80130000.0	80140000.0	4.0	5.332846641540527	1.97478449344635
1.0	80190000.0	80200000.0	2.0	5.5375165939331055	2.042748212814331
1.0	80210000.0	80220000.0	9.0	5.424907207489014	2.0068774223327637
1.0	80220000.0	80230000.0	4.0	5.554703712463379	2.0466864109039307
1.0	80340000.0	80350000.0	6.0	5.537478446960449	2.0507969856262207
1.0	80420000.0	80430000.0	4.0	5.294216156005859	1.9582992792129517
1.0	80430000.0	80440000.0	5.0	5.453354835510254	2.0128681659698486
1.0	80450000.0	80460000.0	6.0	5.300106048583984	1.9611202478408813
1.0	80460000.0	80470000.0	5.0	5.128632068634033	1.9142749309539795
1.0	80480000.0	80490000.0	7.0	5.392398834228516	1.99481999874115
1.0	80550000.0	80560000.0	1.0	6.096405982971191	2.199726104736328
1.0	80710000.0	80720000.0	4.0	5.92812442779541	2.1545355319976807
1.0	80780000.0	80790000.0	7.0	5.61904764175415	2.0647785663604736
1.0	80820000.0	80830000.0	6.0	5.666333198547363	2.078688144683838
1.0	80890000.0	80900000.0	4.0	5.577519416809082	2.052567720413208
1.0	80920000.0	80930000.0	3.0	5.5873212814331055	2.052485942840576
1.0	80980000.0	80990000.0	4.0	5.041750431060791	1.882483720779419
1.0	81040000.0	81050000.0	5.0	5.105676651000977	1.8997843265533447
1.0	81070000.0	81080000.0	3.0	5.136333465576172	1.9129047393798828
1.0	81190000.0	81200000.0	5.0	5.0767621994018555	1.8974406719207764
1.0	81280000.0	81290000.0	7.0	4.8425421714782715	1.8030446767807007
1.0	81320000.0	81330000.0	6.0	4.566388130187988	1.6987383365631104
1.0	81370000.0	81380000.0	5.0	5.083032131195068	1.8887590169906616
1.0	81380000.0	81390000.0	4.0	4.873040199279785	1.8324934244155884
1.0	81390000.0	81400000.0	5.0	4.965680122375488	1.8523324728012085
1.0	81500000.0	81510000.0	2.0	4.841935634613037	1.8134502172470093
1.0	81540000.0	81550000.0	2.0	5.161553859710693	1.920987844467163
1.0	81550000.0	81560000.0	4.0	5.068212032318115	1.8986181020736694
1.0	81590000.0	81600000.0	5.0	4.721203327178955	1.773838758468628
1.0	81640000.0	81650000.0	4.0	4.905670166015625	1.8484742641448975
1.0	81730000.0	81740000.0	7.0	4.728699684143066	1.7691341638565063
1.0	81740000.0	81750000.0	5.0	4.943852424621582	1.8457210063934326
1.0	82000000.0	82010000.0	2.0	4.913996696472168	1.8415664434432983
1.0	82040000.0	82050000.0	2.0	5.20162296295166	1.9422897100448608
1.0	82060000.0	82070000.0	6.0	5.348946571350098	1.9824117422103882
1.0	82150000.0	82160000.0	8.0	5.281614780426025	1.96609628200531
1.0	82190000.0	82200000.0	7.0	5.333615779876709	1.9788984060287476
1.0	82220000.0	82230000.0	3.0	5.321281433105469	1.976244330406189
1.0	82250000.0	82260000.0	6.0	4.87863302230835	1.8260011672973633
1.0	82300000.0	82310000.0	6.0	4.319953918457031	1.6113258600234985
1.0	82380000.0	82390000.0	4.0	4.492250442504883	1.672084093093872
1.0	82460000.0	82470000.0	9.0	4.063532829284668	1.4689788818359375
1.0	82490000.0	82500000.0	5.0	4.330258846282959	1.6018455028533936
1.0	82510000.0	82520000.0	3.0	4.419037818908691	1.6445629596710205
1.0	82610000.0	82620000.0	5.0	4.197452068328857	1.538638710975647
1.0	82660000.0	82670000.0	9.0	4.3671674728393555	1.6120903491973877
1.0	82680000.0	82690000.0	3.0	4.496042728424072	1.6726772785186768
1.0	82740000.0	82750000.0	2.0	4.98613977432251	1.8595950603485107
1.0	82850000.0	82860000.0	5.0	4.569459438323975	1.7024180889129639
1.0	82920000.0	82930000.0	4.0	4.639288425445557	1.7290332317352295
1.0	82930000.0	82940000.0	2.0	4.584685802459717	1.7116581201553345
1.0	82980000.0	82990000.0	5.0	4.593291282653809	1.712458848953247
1.0	83140000.0	83150000.0	5.0	4.80330228805542	1.7914321422576904
1.0	83170000.0	83180000.0	2.0	4.743527412414551	1.7715034484863281
1.0	83230000.0	83240000.0	8.0	4.846856117248535	1.8020721673965454
1.0	83320000.0	83330000.0	5.0	4.865077972412109	1.8222802877426147
1.0	83350000.0	83360000.0	1.0	4.876580715179443	1.821539282798767
1.0	83370000.0	83380000.0	7.0	4.534505367279053	1.6887575387954712
1.0	83430000.0	83440000.0	4.0	4.187711238861084	1.5335215330123901
1.0	83460000.0	83470000.0	3.0	4.117264747619629	1.4980381727218628
1.0	83480000.0	83490000.0	4.0	4.088253021240234	1.4826358556747437
1.0	83490000.0	83500000.0	1.0	4.257942199707031	1.5652610063552856
1.0	83530000.0	83540000.0	3.0	3.923020124435425	1.3914697170257568
1.0	83540000.0	83550000.0	6.0	3.701559543609619	1.2626501321792603
1.0	83550000.0	83560000.0	0.0	3.827786684036255	1.335447072982788
1.0	83570000.0	83580000.0	6.0	3.5882468223571777	1.1935787200927734
1.0	83610000.0	83620000.0	0.0	3.1105172634124756	0.8791744112968445
1.0	83680000.0	83690000.0	1.0	2.900531053543091	0.7404932975769043
1.0	83930000.0	83940000.0	1.0	3.707326889038086	1.2687466144561768
1.0	84000000.0	84010000.0	7.0	4.454542636871338	1.6440820693969727
1.0	84050000.0	84060000.0	5.0	5.053658962249756	1.881286859512329
1.0	84060000.0	84070000.0	4.0	5.166568279266357	1.921670913696289
1.0	84120000.0	84130000.0	5.0	5.0036797523498535	1.8631093502044678
1.0	84150000.0	84160000.0	1.0	3.906012773513794	1.408414602279663
1.0	84270000.0	84280000.0	4.0	4.350296974182129	1.6088625192642212
1.0	84350000.0	84360000.0	4.0	3.914595127105713	1.397324562072754
1.0	84370000.0	84380000.0	1.0	3.8250343799591064	1.3514416217803955
1.0	84400000.0	84410000.0	1.0	3.833116054534912	1.3554370403289795
1.0	84550000.0	84560000.0	4.0	3.863515853881836	1.3744494915008545
1.0	84700000.0	84710000.0	6.0	4.066842079162598	1.494576096534729
1.0	84790000.0	84800000.0	3.0	4.345755100250244	1.6241918802261353
1.0	84800000.0	84810000.0	6.0	4.154468536376953	1.5320618152618408
1.0	84840000.0	84850000.0	2.0	4.201596260070801	1.5590592622756958
1.0	84860000.0	84870000.0	0.0	4.226136207580566	1.5657614469528198
1.0	84870000.0	84880000.0	3.0	3.8888332843780518	1.3919694423675537
1.0	84930000.0	84940000.0	4.0	4.244562149047852	1.5693466663360596
1.0	84960000.0	84970000.0	4.0	3.554051160812378	1.1855804920196533
1.0	84980000.0	84990000.0	3.0	4.117388725280762	1.5204808712005615
1.0	85040000.0	85050000.0	2.0	4.18967342376709	1.548895239830017
1.0	85060000.0	85070000.0	4.0	4.18032693862915	1.5464489459991455
1.0	85100000.0	85110000.0	3.0	3.9402213096618652	1.4206373691558838
1.0	85120000.0	85130000.0	3.0	3.3835666179656982	1.0697808265686035
1.0	85210000.0	85220000.0	3.0	3.837789535522461	1.3586061000823975
1.0	85310000.0	85320000.0	6.0	4.062624931335449	1.4851622581481934
1.0	85340000.0	85350000.0	3.0	4.037025451660156	1.4718419313430786
1.0	85350000.0	85360000.0	2.0	4.348551273345947	1.6283338069915771
1.0	85360000.0	85370000.0	5.0	4.122581481933594	1.5080859661102295
1.0	85380000.0	85390000.0	5.0	4.086668491363525	1.4938907623291016
1.0	85390000.0	85400000.0	1.0	4.261174201965332	1.5853571891784668
1.0	85420000.0	85430000.0	5.0	4.080094814300537	1.4898353815078735
1.0	85430000.0	85440000.0	5.0	4.146859645843506	1.5267536640167236
1.0	85510000.0	85520000.0	1.0	5.329581260681152	2.047104835510254
1.0	85560000.0	85570000.0	4.0	4.297290325164795	1.6010491847991943
1.0	85600000.0	85610000.0	2.0	4.095320701599121	1.5127431154251099
1.0	85680000.0	85690000.0	2.0	4.224423408508301	1.5696773529052734
1.0	85720000.0	85730000.0	6.0	3.649616241455078	1.2690366506576538
1.0	85790000.0	85800000.0	4.0	3.9725310802459717	1.4424395561218262
1.0	85810000.0	85820000.0	6.0	3.8429458141326904	1.3641536235809326
1.0	85820000.0	85830000.0	0.0	3.773836612701416	1.324596643447876
1.0	85900000.0	85910000.0	5.0	4.466007709503174	1.698625922203064
1.0	85930000.0	85940000.0	3.0	5.117943286895752	1.9538333415985107
1.0	86060000.0	86070000.0	1.0	4.410300254821777	1.6658884286880493
1.0	86080000.0	86090000.0	2.0	4.234000205993652	1.5871241092681885
1.0	86270000.0	86280000.0	4.0	4.6409406661987305	1.750271201133728
1.0	86320000.0	86330000.0	3.0	4.844051361083984	1.8274418115615845
1.0	86350000.0	86360000.0	3.0	4.658422946929932	1.745490312576294
1.0	86400000.0	86410000.0	5.0	5.275443077087402	1.9635127782821655
1.0	86440000.0	86450000.0	4.0	5.554688930511475	2.055448055267334
1.0	86570000.0	86580000.0	8.0	4.9150214195251465	1.8456344604492188
1.0	86740000.0	86750000.0	1.0	4.8256378173828125	1.828859567642212
1.0	86760000.0	86770000.0	7.0	4.7344255447387695	1.7798802852630615
1.0	86820000.0	86830000.0	4.0	3.8870863914489746	1.3924736976623535
1.0	86940000.0	86950000.0	5.0	4.246689796447754	1.5733611583709717
1.0	86950000.0	86960000.0	3.0	4.480783939361572	1.6934102773666382
1.0	86960000.0	86970000.0	3.0	4.503977298736572	1.6983764171600342
1.0	87010000.0	87020000.0	5.0	4.416719913482666	1.6700019836425781
1.0	87050000.0	87060000.0	5.0	4.372812747955322	1.638427495956421
1.0	87060000.0	87070000.0	5.0	4.295005798339844	1.6032187938690186
1.0	87100000.0	87110000.0	5.0	4.039740562438965	1.4673341512680054
1.0	87170000.0	87180000.0	3.0	3.769001007080078	1.3449556827545166
1.0	87480000.0	87490000.0	6.0	3.4963958263397217	1.1418802738189697
1.0	87490000.0	87500000.0	3.0	3.646848201751709	1.240502119064331
1.0	87550000.0	87560000.0	2.0	3.724546432495117	1.291685700416565
1.0	87570000.0	87580000.0	2.0	4.039619445800781	1.4781659841537476
1.0	87620000.0	87630000.0	3.0	4.259038925170898	1.5808892250061035
1.0	87720000.0	87730000.0	1.0	4.568009376525879	1.722491979598999
1.0	87770000.0	87780000.0	1.0	4.413968563079834	1.6539576053619385
1.0	87780000.0	87790000.0	0.0	4.52462100982666	1.7033655643463135
1.0	87920000.0	87930000.0	4.0	4.576201438903809	1.7066141366958618
1.0	87930000.0	87940000.0	5.0	4.478324890136719	1.6752649545669556
1.0	88060000.0	88070000.0	7.0	4.76715612411499	1.7909305095672607
1.0	88080000.0	88090000.0	9.0	4.933765411376953	1.8528673648834229
1.0	88130000.0	88140000.0	2.0	4.56552267074585	1.7069858312606812
1.0	88170000.0	88180000.0	2.0	4.339045524597168	1.6154886484146118
1.0	88180000.0	88190000.0	6.0	4.048991680145264	1.4702341556549072
1.0	88230000.0	88240000.0	2.0	4.271883487701416	1.5719558000564575
1.0	88350000.0	88360000.0	9.0	4.069209575653076	1.4791085720062256
1.0	88370000.0	88380000.0	7.0	4.352055072784424	1.617651343345642
1.0	88390000.0	88400000.0	5.0	4.6268768310546875	1.732892632484436
1.0	88420000.0	88430000.0	2.0	5.036574363708496	1.8832582235336304
1.0	88430000.0	88440000.0	3.0	4.566769599914551	1.700322151184082
1.0	88440000.0	88450000.0	3.0	4.752520561218262	1.77402663230896
1.0	88480000.0	88490000.0	7.0	4.585445880889893	1.7077140808105469
1.0	88550000.0	88560000.0	4.0	5.331013202667236	1.9886550903320312
1.0	88560000.0	88570000.0	3.0	5.235360622406006	1.9455448389053345
1.0	88580000.0	88590000.0	1.0	5.473299026489258	2.0200982093811035
1.0	88600000.0	88610000.0	5.0	4.972894668579102	1.8558305501937866
1.0	88640000.0	88650000.0	2.0	4.7401018142700195	1.8014752864837646
1.0	88720000.0	88730000.0	3.0	4.93649959564209	1.8443816900253296
1.0	88730000.0	88740000.0	6.0	4.934649467468262	1.8418118953704834
1.0	88740000.0	88750000.0	4.0	4.776558876037598	1.7857816219329834
1.0	88810000.0	88820000.0	3.0	3.5647482872009277	1.1875492334365845
1.0	88820000.0	88830000.0	4.0	4.852386474609375	1.813317894935608
1.0	88840000.0	88850000.0	5.0	4.816366195678711	1.8036855459213257
1.0	88880000.0	88890000.0	8.0	4.640617370605469	1.7445175647735596
1.0	88900000.0	88910000.0	6.0	4.2517595291137695	1.5679320096969604
1.0	88950000.0	88960000.0	1.0	4.446036338806152	1.6654993295669556
1.0	89040000.0	89050000.0	6.0	4.579583644866943	1.7135549783706665
1.0	89170000.0	89180000.0	7.0	4.121130466461182	1.5253679752349854
1.0	89260000.0	89270000.0	2.0	3.8997111320495605	1.3999236822128296
1.0	89420000.0	89430000.0	3.0	3.6042113304138184	1.2167088985443115
1.0	89450000.0	89460000.0	5.0	3.9102091789245605	1.3859666585922241
1.0	89470000.0	89480000.0	2.0	3.9032275676727295	1.3988431692123413
1.0	89600000.0	89610000.0	5.0	4.26478910446167	1.5789510011672974
1.0	89610000.0	89620000.0	2.0	4.595829963684082	1.7285892963409424
1.0	89670000.0	89680000.0	3.0	4.751695156097412	1.7866573333740234
1.0	89760000.0	89770000.0	5.0	5.760312557220459	2.1060595512390137
1.0	89930000.0	89940000.0	4.0	4.334216117858887	1.6183669567108154
1.0	89940000.0	89950000.0	2.0	4.191133499145508	1.5441787242889404
1.0	89950000.0	89960000.0	6.0	3.756507396697998	1.3105000257492065
1.0	89970000.0	89980000.0	3.0	3.887655258178711	1.3858338594436646
1.0	90010000.0	90020000.0	4.0	3.836092710494995	1.3589376211166382
1.0	90020000.0	90030000.0	2.0	3.700438976287842	1.2803808450698853
1.0	90030000.0	90040000.0	1.0	3.8894996643066406	1.3949635028839111
1.0	90050000.0	90060000.0	3.0	3.8795952796936035	1.387559413909912
1.0	90070000.0	90080000.0	3.0	4.286375522613525	1.5977213382720947
1.0	90090000.0	90100000.0	10.0	3.4885189533233643	1.1334093809127808
1.0	90160000.0	90170000.0	5.0	4.161291599273682	1.5490350723266602
1.0	90450000.0	90460000.0	4.0	3.8497519493103027	1.368309736251831
1.0	90540000.0	90550000.0	1.0	4.334165573120117	1.622762680053711
1.0	90560000.0	90570000.0	2.0	3.9941177368164062	1.4567192792892456
1.0	90690000.0	90700000.0	5.0	4.2945380210876465	1.5929415225982666
1.0	90760000.0	90770000.0	6.0	4.831900119781494	1.8052546977996826
1.0	90800000.0	90810000.0	5.0	4.671623229980469	1.7455294132232666
1.0	90840000.0	90850000.0	9.0	4.8944878578186035	1.8334894180297852
1.0	90980000.0	90990000.0	1.0	5.401534080505371	1.9950653314590454
1.0	91040000.0	91050000.0	7.0	4.982950687408447	1.8638935089111328
1.0	91050000.0	91060000.0	5.0	5.617310523986816	2.066572904586792
1.0	91090000.0	91100000.0	6.0	6.155661106109619	2.212954044342041
1.0	91140000.0	91150000.0	5.0	5.635007381439209	2.075038194656372
1.0	91170000.0	91180000.0	8.0	6.3674163818359375	2.2961080074310303
1.0	91190000.0	91200000.0	8.0	6.589649200439453	2.3702311515808105
1.0	91200000.0	91210000.0	7.0	5.5373125076293945	2.0426411628723145
1.0	91230000.0	91240000.0	5.0	5.439937114715576	2.0194029808044434
1.0	91240000.0	91250000.0	4.0	5.359353065490723	1.9923508167266846
1.0	91390000.0	91400000.0	4.0	4.113512992858887	1.5205122232437134
1.0	91470000.0	91480000.0	3.0	4.3027448654174805	1.620118498802185
1.0	91540000.0	91550000.0	7.0	4.651124000549316	1.7429918050765991
1.0	91590000.0	91600000.0	6.0	4.643434047698975	1.7437527179718018
1.0	91720000.0	91730000.0	4.0	4.231825351715088	1.5552496910095215
1.0	91730000.0	91740000.0	2.0	4.139764308929443	1.5186936855316162
1.0	91780000.0	91790000.0	5.0	4.153476715087891	1.5206235647201538
1.0	91800000.0	91810000.0	7.0	4.181868553161621	1.5344092845916748
1.0	91870000.0	91880000.0	3.0	4.663714408874512	1.765007734298706
1.0	91920000.0	91930000.0	2.0	4.545553684234619	1.7152576446533203
1.0	91940000.0	91950000.0	10.0	4.704529285430908	1.7783863544464111
1.0	91990000.0	92000000.0	3.0	4.496954917907715	1.7064450979232788
1.0	92040000.0	92050000.0	8.0	4.753255367279053	1.8164113759994507
1.0	92090000.0	92100000.0	3.0	4.7866315841674805	1.8174482583999634
1.0	92150000.0	92160000.0	6.0	4.5675764083862305	1.7334296703338623
1.0	92190000.0	92200000.0	7.0	4.321835994720459	1.6384258270263672
1.0	92220000.0	92230000.0	6.0	4.862753868103027	1.8436648845672607
1.0	92260000.0	92270000.0	6.0	4.48527193069458	1.7037246227264404
1.0	92300000.0	92310000.0	2.0	4.649477005004883	1.7711389064788818
1.0	92450000.0	92460000.0	4.0	4.597951412200928	1.7390209436416626
1.0	92580000.0	92590000.0	2.0	4.457104682922363	1.6843265295028687
1.0	92780000.0	92790000.0	5.0	3.8544933795928955	1.3713386058807373
1.0	92800000.0	92810000.0	3.0	3.7855453491210938	1.330919861793518
1.0	92860000.0	92870000.0	3.0	4.421831130981445	1.6612460613250732
1.0	92880000.0	92890000.0	8.0	4.358750820159912	1.6315962076187134
1.0	92980000.0	92990000.0	2.0	4.188800811767578	1.5588715076446533
1.0	92990000.0	93000000.0	4.0	3.9919419288635254	1.4501771926879883
1.0	93080000.0	93090000.0	2.0	3.783047914505005	1.3287512063980103
1.0	93170000.0	93180000.0	6.0	3.6029553413391113	1.215230107307434
1.0	93220000.0	93230000.0	2.0	3.997844696044922	1.456813097000122
1.0	93290000.0	93300000.0	5.0	5.762354850769043	2.1361327171325684
1.0	93310000.0	93320000.0	1.0	3.793896436691284	1.3363748788833618
1.0	93370000.0	93380000.0	3.0	3.9632906913757324	1.4385912418365479
1.0	93380000.0	93390000.0	3.0	4.033383369445801	1.477299451828003
1.0	93390000.0	93400000.0	2.0	4.191348075866699	1.564810872077942
1.0	93410000.0	93420000.0	2.0	4.020369529724121	1.473010778427124
1.0	93430000.0	93440000.0	8.0	3.9544360637664795	1.430776834487915
1.0	93460000.0	93470000.0	1.0	4.153449058532715	1.544257640838623
1.0	93510000.0	93520000.0	4.0	4.804968357086182	1.8289830684661865
1.0	93550000.0	93560000.0	3.0	3.7499823570251465	1.311619520187378
1.0	93560000.0	93570000.0	2.0	3.6815390586853027	1.2675141096115112
1.0	93580000.0	93590000.0	10.0	3.2848381996154785	1.0016252994537354
1.0	93630000.0	93640000.0	3.0	3.5441322326660156	1.1750271320343018
1.0	93640000.0	93650000.0	3.0	4.029898643493652	1.506943941116333
1.0	93650000.0	93660000.0	1.0	3.482661485671997	1.134413719177246
1.0	93670000.0	93680000.0	1.0	3.4605565071105957	1.120764970779419
1.0	93700000.0	93710000.0	4.0	3.0658252239227295	0.8504867553710938
1.0	94120000.0	94130000.0	2.0	3.7031445503234863	1.2805769443511963
1.0	94210000.0	94220000.0	3.0	3.8093724250793457	1.3484179973602295
1.0	94270000.0	94280000.0	7.0	4.026159763336182	1.4732897281646729
1.0	94330000.0	94340000.0	1.0	3.654738187789917	1.26020085811615
1.0	94340000.0	94350000.0	4.0	3.6663691997528076	1.3371491432189941
1.0	94350000.0	94360000.0	3.0	3.638063907623291	1.2383164167404175
1.0	94420000.0	94430000.0	5.0	4.049614906311035	1.485959529876709
1.0	94430000.0	94440000.0	6.0	4.548742294311523	1.730186104774475
1.0	94440000.0	94450000.0	1.0	4.570863246917725	1.7413761615753174
1.0	94510000.0	94520000.0	7.0	4.528670787811279	1.7334073781967163
1.0	94530000.0	94540000.0	16.0	4.001812934875488	1.4563829898834229
1.0	94560000.0	94570000.0	5.0	4.100887298583984	1.5142890214920044
1.0	94680000.0	94690000.0	1.0	3.8315365314483643	1.357016682624817
1.0	94720000.0	94730000.0	6.0	3.7522635459899902	1.3065731525421143
1.0	94760000.0	94770000.0	4.0	3.611985445022583	1.2221405506134033
1.0	94790000.0	94800000.0	3.0	3.9634909629821777	1.4407304525375366
1.0	94820000.0	94830000.0	5.0	4.162667274475098	1.5371161699295044
1.0	94860000.0	94870000.0	6.0	3.831261396408081	1.3561716079711914
1.0	94940000.0	94950000.0	3.0	3.4445159435272217	1.1106867790222168
1.0	95040000.0	95050000.0	6.0	4.160627841949463	1.5455563068389893
1.0	95160000.0	95170000.0	6.0	3.924971342086792	1.413855791091919
1.0	95170000.0	95180000.0	2.0	4.093349456787109	1.5135856866836548
1.0	95280000.0	95290000.0	1.0	3.831657886505127	1.358595609664917
1.0	95300000.0	95310000.0	3.0	3.4644572734832764	1.1241776943206787
1.0	95310000.0	95320000.0	3.0	3.543062925338745	1.1758897304534912
1.0	95320000.0	95330000.0	4.0	3.705760955810547	1.280395746231079
1.0	95340000.0	95350000.0	8.0	3.5943572521209717	1.2072265148162842
1.0	95520000.0	95530000.0	2.0	3.5616180896759033	1.1851153373718262
1.0	95530000.0	95540000.0	2.0	3.3973593711853027	1.0544426441192627
1.0	95550000.0	95560000.0	3.0	3.759178876876831	1.31075918674469
1.0	95730000.0	95740000.0	0.0	3.795506000518799	1.3259456157684326
1.0	95830000.0	95840000.0	4.0	4.229050636291504	1.5579153299331665
1.0	95870000.0	95880000.0	3.0	4.351479530334473	1.6296465396881104
1.0	95990000.0	96000000.0	1.0	4.858421325683594	1.817337989807129
1.0	96000000.0	96010000.0	5.0	4.720671653747559	1.7676490545272827
1.0	96010000.0	96020000.0	6.0	4.628946304321289	1.7258421182632446
1.0	96100000.0	96110000.0	2.0	5.085901260375977	1.8987468481063843
1.0	96120000.0	96130000.0	6.0	5.093901634216309	1.8973877429962158
1.0	96170000.0	96180000.0	4.0	4.766755104064941	1.7801964282989502
1.0	96220000.0	96230000.0	3.0	4.762513637542725	1.7839889526367188
1.0	96250000.0	96260000.0	3.0	4.701340675354004	1.7543809413909912
1.0	96320000.0	96330000.0	5.0	4.596029758453369	1.7065435647964478
1.0	96370000.0	96380000.0	4.0	5.016119956970215	1.870557427406311
1.0	96420000.0	96430000.0	3.0	5.1157917976379395	1.9054632186889648
1.0	96440000.0	96450000.0	10.0	4.713496208190918	1.761832594871521
1.0	96470000.0	96480000.0	2.0	5.302535533905029	1.9639896154403687
1.0	96500000.0	96510000.0	5.0	5.443220138549805	2.012338876724243
1.0	96520000.0	96530000.0	5.0	4.123980522155762	1.5238476991653442
1.0	96540000.0	96550000.0	8.0	5.357093811035156	1.987500548362732
1.0	96640000.0	96650000.0	4.0	5.3418073654174805	1.9851405620574951
1.0	96710000.0	96720000.0	4.0	4.244706153869629	1.5841786861419678
1.0	96730000.0	96740000.0	2.0	4.676105976104736	1.768829345703125
1.0	96870000.0	96880000.0	2.0	5.440571308135986	2.02207612991333
1.0	96970000.0	96980000.0	10.0	4.845521926879883	1.8291785717010498
1.0	97000000.0	97010000.0	4.0	5.130584716796875	1.9320951700210571
1.0	97040000.0	97050000.0	4.0	4.791883945465088	1.812549352645874
1.0	97060000.0	97070000.0	3.0	4.891602516174316	1.8584954738616943
1.0	97120000.0	97130000.0	4.0	4.847386360168457	1.8365609645843506
1.0	97170000.0	97180000.0	6.0	4.289891242980957	1.5901241302490234
1.0	97190000.0	97200000.0	0.0	3.817160129547119	1.3496016263961792
1.0	97200000.0	97210000.0	3.0	3.86405873298645	1.37556791305542
1.0	97210000.0	97220000.0	3.0	3.749628782272339	1.3111637830734253
1.0	97220000.0	97230000.0	7.0	3.6112639904022217	1.2225368022918701
1.0	97250000.0	97260000.0	2.0	3.71549916267395	1.2882477045059204
1.0	97260000.0	97270000.0	3.0	3.716567277908325	1.2857592105865479
1.0	97330000.0	97340000.0	4.0	3.95289945602417	1.4117023944854736
1.0	97340000.0	97350000.0	6.0	4.649231910705566	1.7485281229019165
1.0	97440000.0	97450000.0	4.0	5.510830879211426	2.03764271736145
1.0	97470000.0	97480000.0	10.0	5.136655807495117	1.9219462871551514
1.0	97510000.0	97520000.0	1.0	5.1746978759765625	1.943743109703064
1.0	97660000.0	97670000.0	5.0	4.1058855056762695	1.4964816570281982
1.0	97740000.0	97750000.0	4.0	4.261712551116943	1.5715398788452148
1.0	97770000.0	97780000.0	3.0	4.307043552398682	1.5923436880111694
1.0	97850000.0	97860000.0	4.0	4.4714484214782715	1.6560102701187134
1.0	97890000.0	97900000.0	4.0	4.542962074279785	1.6984822750091553
1.0	97900000.0	97910000.0	5.0	4.656012058258057	1.7344261407852173
1.0	97910000.0	97920000.0	6.0	4.430786609649658	1.6486701965332031
1.0	97920000.0	97930000.0	4.0	4.716301918029785	1.7602999210357666
1.0	97940000.0	97950000.0	8.0	4.455142021179199	1.6725177764892578
1.0	98000000.0	98010000.0	2.0	4.2360968589782715	1.5640935897827148
1.0	98050000.0	98060000.0	5.0	3.7571442127227783	1.3092845678329468
1.0	98110000.0	98120000.0	4.0	4.523112773895264	1.6871042251586914
1.0	98150000.0	98160000.0	5.0	4.356274604797363	1.628697395324707
1.0	98180000.0	98190000.0	4.0	4.579390048980713	1.7120510339736938
1.0	98220000.0	98230000.0	9.0	4.6188201904296875	1.7389627695083618
1.0	98230000.0	98240000.0	2.0	4.747074604034424	1.7996572256088257
1.0	98250000.0	98260000.0	2.0	4.837094306945801	1.8343881368637085
1.0	98300000.0	98310000.0	6.0	4.874214172363281	1.8378770351409912
1.0	98410000.0	98420000.0	4.0	5.61637020111084	2.0783026218414307
1.0	98430000.0	98440000.0	5.0	5.648157119750977	2.088059902191162
1.0	98570000.0	98580000.0	9.0	4.60864782333374	1.7498180866241455
1.0	98590000.0	98600000.0	4.0	5.365898132324219	1.9927072525024414
1.0	98600000.0	98610000.0	4.0	5.376429557800293	1.9999339580535889
1.0	98630000.0	98640000.0	5.0	5.237215995788574	1.958288550376892
1.0	98670000.0	98680000.0	5.0	4.810858726501465	1.8291747570037842
1.0	98730000.0	98740000.0	3.0	5.6276960372924805	2.071559429168701
1.0	98820000.0	98830000.0	6.0	5.6676740646362305	2.0840654373168945
1.0	98840000.0	98850000.0	5.0	5.738432884216309	2.105231761932373
1.0	98900000.0	98910000.0	8.0	6.006576061248779	2.177468776702881
1.0	98980000.0	98990000.0	6.0	5.9604620933532715	2.1630330085754395
1.0	98990000.0	99000000.0	3.0	6.463521480560303	2.2922918796539307
1.0	99030000.0	99040000.0	4.0	6.138688564300537	2.2101027965545654
1.0	99090000.0	99100000.0	16.0	4.777760982513428	1.8012157678604126
1.0	99140000.0	99150000.0	1.0	5.113743782043457	1.9114927053451538
1.0	99220000.0	99230000.0	1.0	4.907269477844238	1.8493225574493408
1.0	99240000.0	99250000.0	3.0	5.278797626495361	1.955190896987915
1.0	99450000.0	99460000.0	3.0	5.764749050140381	2.108809232711792
1.0	99470000.0	99480000.0	0.0	6.395297050476074	2.273808717727661
1.0	99490000.0	99500000.0	10.0	5.672068119049072	2.09012508392334
1.0	99680000.0	99690000.0	4.0	4.586112976074219	1.7140038013458252
1.0	99760000.0	99770000.0	5.0	4.3474626541137695	1.6053588390350342
1.0	99790000.0	99800000.0	6.0	4.302718639373779	1.592429757118225
1.0	99820000.0	99830000.0	4.0	4.081782341003418	1.495580792427063
1.0	99870000.0	99880000.0	4.0	4.333853721618652	1.6189353466033936
1.0	99880000.0	99890000.0	2.0	4.566010475158691	1.7099530696868896
1.0	99890000.0	99900000.0	4.0	4.441464900970459	1.657698392868042
1.0	99910000.0	99920000.0	1.0	4.321831703186035	1.6064198017120361
1.0	100000000.0	100010000.0	3.0	4.324297904968262	1.615586280822754
1.0	100030000.0	100040000.0	4.0	4.248690128326416	1.5784339904785156
1.0	100040000.0	100050000.0	12.0	4.067051887512207	1.4851869344711304
1.0	100220000.0	100230000.0	4.0	4.043135643005371	1.4853874444961548
1.0	100300000.0	100310000.0	4.0	4.499415397644043	1.7098859548568726
1.0	100320000.0	100330000.0	1.0	4.018633842468262	1.473638653755188
1.0	100350000.0	100360000.0	3.0	3.9302802085876465	1.4204816818237305
1.0	100360000.0	100370000.0	8.0	3.9756789207458496	1.4461297988891602
1.0	100410000.0	100420000.0	3.0	4.433602333068848	1.6663728952407837
1.0	100440000.0	100450000.0	4.0	3.7952842712402344	1.3368637561798096
1.0	100470000.0	100480000.0	3.0	3.546462297439575	1.1787123680114746
1.0	100550000.0	100560000.0	5.0	3.3726773262023926	1.0602164268493652
1.0	100580000.0	100590000.0	2.0	3.2750415802001953	0.9954558610916138
1.0	100610000.0	100620000.0	2.0	3.4416725635528564	1.1083810329437256
1.0	100630000.0	100640000.0	2.0	3.84660267829895	1.3640727996826172
1.0	100710000.0	100720000.0	3.0	4.1298394203186035	1.5586822032928467
1.0	100780000.0	100790000.0	6.0	4.449570655822754	1.6803299188613892
1.0	100790000.0	100800000.0	3.0	4.5769147872924805	1.7365821599960327
1.0	100880000.0	100890000.0	2.0	3.91809344291687	1.409920334815979
1.0	101110000.0	101120000.0	7.0	4.520058631896973	1.697365403175354
1.0	101130000.0	101140000.0	2.0	3.709554672241211	1.284159779548645
1.0	101320000.0	101330000.0	3.0	4.174259662628174	1.5333362817764282
1.0	101360000.0	101370000.0	1.0	3.9841389656066895	1.5926026105880737
1.0	101450000.0	101460000.0	7.0	3.657418727874756	1.24740731716156
1.0	101530000.0	101540000.0	1.0	4.409520149230957	1.6548458337783813
1.0	101570000.0	101580000.0	3.0	4.713809490203857	1.769566535949707
1.0	101580000.0	101590000.0	7.0	4.484801292419434	1.6880598068237305
1.0	101650000.0	101660000.0	4.0	4.5833539962768555	1.7210628986358643
1.0	101710000.0	101720000.0	4.0	4.577359199523926	1.7301228046417236
1.0	101730000.0	101740000.0	2.0	4.650292873382568	1.7607120275497437
1.0	101760000.0	101770000.0	5.0	5.215886116027832	1.9419931173324585
1.0	101770000.0	101780000.0	5.0	5.208625793457031	1.970932960510254
1.0	101780000.0	101790000.0	5.0	5.111320495605469	1.9091295003890991
1.0	101790000.0	101800000.0	2.0	5.481564044952393	2.030224084854126
1.0	101820000.0	101830000.0	5.0	5.223374843597412	1.9609829187393188
1.0	101830000.0	101840000.0	7.0	5.4697089195251465	2.019092559814453
1.0	101850000.0	101860000.0	5.0	5.7279558181762695	2.0971693992614746
1.0	101910000.0	101920000.0	8.0	6.237879276275635	2.231998920440674
1.0	101940000.0	101950000.0	7.0	5.743199348449707	2.107296943664551
1.0	101990000.0	102000000.0	5.0	6.033463954925537	2.1827361583709717
1.0	102000000.0	102010000.0	5.0	6.115347385406494	2.2044355869293213
1.0	102030000.0	102040000.0	2.0	5.786383628845215	2.1129603385925293
1.0	102070000.0	102080000.0	4.0	5.95305061340332	2.1664958000183105
1.0	102120000.0	102130000.0	4.0	6.8262128829956055	2.3686442375183105
1.0	102140000.0	102150000.0	11.0	6.200875282287598	2.2228503227233887
1.0	102150000.0	102160000.0	4.0	6.512221336364746	2.2949485778808594
1.0	102170000.0	102180000.0	4.0	6.51967716217041	2.296279191970825
1.0	102220000.0	102230000.0	6.0	6.37471342086792	2.2648637294769287
1.0	102230000.0	102240000.0	7.0	6.616326332092285	2.316312313079834
1.0	102280000.0	102290000.0	8.0	6.329680919647217	2.2530598640441895
1.0	102290000.0	102300000.0	7.0	6.613955020904541	2.315681219100952
1.0	102320000.0	102330000.0	11.0	6.503636360168457	2.289914608001709
1.0	102350000.0	102360000.0	4.0	6.788875579833984	2.3575351238250732
1.0	102400000.0	102410000.0	6.0	6.678514003753662	2.3298754692077637
1.0	102460000.0	102470000.0	4.0	6.512516975402832	2.296448230743408
1.0	102470000.0	102480000.0	7.0	6.439664363861084	2.2808055877685547
1.0	102480000.0	102490000.0	4.0	6.302892684936523	2.2511191368103027
1.0	102580000.0	102590000.0	10.0	5.687482833862305	2.0869088172912598
1.0	102590000.0	102600000.0	12.0	5.6991705894470215	2.092559576034546
1.0	102650000.0	102660000.0	5.0	6.678987979888916	2.329751491546631
1.0	102670000.0	102680000.0	6.0	6.791118621826172	2.3582382202148438
1.0	102690000.0	102700000.0	5.0	6.38411283493042	2.270400285720825
1.0	102700000.0	102710000.0	11.0	6.080892086029053	2.206129789352417
1.0	102720000.0	102730000.0	6.0	6.198941230773926	2.22334885597229
1.0	102830000.0	102840000.0	8.0	6.626612186431885	2.3245298862457275
1.0	102840000.0	102850000.0	6.0	6.257568359375	2.2405638694763184
1.0	102860000.0	102870000.0	9.0	5.889324188232422	2.1508774757385254
1.0	102870000.0	102880000.0	10.0	5.924428462982178	2.16056489944458
1.0	102900000.0	102910000.0	7.0	6.37799072265625	2.287346601486206
1.0	102980000.0	102990000.0	3.0	6.575467586517334	2.306788206100464
1.0	103040000.0	103050000.0	7.0	6.568491458892822	2.319293260574341
1.0	103080000.0	103090000.0	4.0	6.930515289306641	2.3840813636779785
1.0	103090000.0	103100000.0	10.0	6.242828369140625	2.238440752029419
1.0	103110000.0	103120000.0	6.0	6.642190456390381	2.3229546546936035
1.0	103160000.0	103170000.0	3.0	6.299466133117676	2.2589025497436523
1.0	103240000.0	103250000.0	1.0	5.883845329284668	2.145486354827881
1.0	103340000.0	103350000.0	3.0	5.751227378845215	2.1062369346618652
1.0	103350000.0	103360000.0	3.0	6.286908149719238	2.2401885986328125
1.0	103440000.0	103450000.0	4.0	5.4213972091674805	2.0054428577423096
1.0	103490000.0	103500000.0	2.0	5.5107574462890625	2.032477378845215
1.0	103500000.0	103510000.0	8.0	5.392398357391357	1.9994035959243774
1.0	103600000.0	103610000.0	4.0	5.647809028625488	2.084235668182373
1.0	103620000.0	103630000.0	5.0	5.649906158447266	2.07413387298584
1.0	103640000.0	103650000.0	6.0	5.480527400970459	2.0400538444519043
1.0	103690000.0	103700000.0	3.0	5.376220703125	1.989652395248413
1.0	103700000.0	103710000.0	4.0	5.107850551605225	1.901845932006836
1.0	103710000.0	103720000.0	6.0	4.959956645965576	1.851820945739746
1.0	103780000.0	103790000.0	2.0	2.644087553024292	0.5876442193984985
1.0	103910000.0	103920000.0	4.0	2.2297518253326416	0.46711426973342896
1.0	104040000.0	104050000.0	7.0	3.8713691234588623	1.3577582836151123
1.0	104060000.0	104070000.0	4.0	4.085381507873535	1.441388726234436
1.0	104320000.0	104330000.0	8.0	4.785759449005127	1.7905781269073486
1.0	104380000.0	104390000.0	7.0	6.751537322998047	2.354010820388794
1.0	104400000.0	104410000.0	8.0	8.01788330078125	2.551307201385498
1.0	104470000.0	104480000.0	9.0	7.384686470031738	2.4639086723327637
1.0	104480000.0	104490000.0	6.0	7.703723907470703	2.5106770992279053
1.0	104510000.0	104520000.0	5.0	7.7206010818481445	2.5144944190979004
1.0	104610000.0	104620000.0	7.0	7.702386379241943	2.511524200439453
1.0	104730000.0	104740000.0	7.0	8.217836380004883	2.579091787338257
1.0	104750000.0	104760000.0	14.0	7.85766077041626	2.537522792816162
1.0	104800000.0	104810000.0	7.0	7.495816230773926	2.4813358783721924
1.0	104810000.0	104820000.0	3.0	7.520028114318848	2.484494924545288
1.0	104830000.0	104840000.0	8.0	7.6305646896362305	2.5007901191711426
1.0	104840000.0	104850000.0	7.0	7.5952253341674805	2.4972033500671387
1.0	104880000.0	104890000.0	10.0	7.484562873840332	2.478774309158325
1.0	104910000.0	104920000.0	8.0	6.452916145324707	2.294557809829712
1.0	104970000.0	104980000.0	8.0	7.0676445960998535	2.4069082736968994
1.0	105170000.0	105180000.0	4.0	5.569433689117432	2.0554628372192383
1.0	105210000.0	105220000.0	7.0	5.971837043762207	2.163987874984741
1.0	105280000.0	105290000.0	11.0	6.1172919273376465	2.1986942291259766
1.0	105320000.0	105330000.0	7.0	6.722957611083984	2.338474988937378
1.0	105370000.0	105380000.0	9.0	6.758890628814697	2.352285385131836
1.0	105420000.0	105430000.0	4.0	6.4871368408203125	2.2925608158111572
1.0	105470000.0	105480000.0	1.0	6.115326881408691	2.251732587814331
1.0	105480000.0	105490000.0	4.0	5.699100971221924	2.120227813720703
1.0	105530000.0	105540000.0	6.0	5.992546081542969	2.168797016143799
1.0	105550000.0	105560000.0	8.0	6.3803510665893555	2.2708868980407715
1.0	105580000.0	105590000.0	8.0	6.178945541381836	2.221151828765869
1.0	105730000.0	105740000.0	4.0	5.3953728675842285	2.037686347961426
1.0	105780000.0	105790000.0	10.0	5.956666469573975	2.1677451133728027
1.0	105840000.0	105850000.0	5.0	6.020615577697754	2.197552442550659
1.0	105990000.0	106000000.0	5.0	7.041924953460693	2.4020984172821045
1.0	106030000.0	106040000.0	13.0	6.894006252288818	2.3743395805358887
1.0	106100000.0	106110000.0	6.0	7.030620574951172	2.4015560150146484
1.0	106110000.0	106120000.0	6.0	5.834002494812012	2.159698009490967
1.0	106370000.0	106380000.0	4.0	6.649405479431152	2.331019401550293
1.0	106400000.0	106410000.0	5.0	6.734196662902832	2.344292640686035
1.0	106580000.0	106590000.0	7.0	7.1366071701049805	2.4213573932647705
1.0	106680000.0	106690000.0	9.0	7.589138984680176	2.495213031768799
1.0	106720000.0	106730000.0	10.0	7.449214935302734	2.472069263458252
1.0	106740000.0	106750000.0	4.0	7.5515570640563965	2.4901156425476074
1.0	106760000.0	106770000.0	4.0	6.9126715660095215	2.3783340454101562
1.0	106800000.0	106810000.0	5.0	7.004205226898193	2.3954739570617676
1.0	106910000.0	106920000.0	5.0	5.998737335205078	2.1820952892303467
1.0	106920000.0	106930000.0	5.0	5.977520942687988	2.1667633056640625
1.0	107050000.0	107060000.0	1.0	5.939474582672119	2.156841278076172
1.0	107120000.0	107130000.0	2.0	6.251745700836182	2.236981153488159
1.0	107130000.0	107140000.0	7.0	5.859436988830566	2.1431655883789062
1.0	107210000.0	107220000.0	6.0	6.070054531097412	2.189937114715576
1.0	107220000.0	107230000.0	4.0	6.099948883056641	2.198464870452881
1.0	107300000.0	107310000.0	8.0	6.472105503082275	2.2865049839019775
1.0	107340000.0	107350000.0	9.0	6.58181619644165	2.3102822303771973
1.0	107590000.0	107600000.0	4.0	5.410686492919922	1.9803497791290283
[truncated: 47,557 more rows]
