# Supplementary material for: Genome-wide mapping of somatic mutation rates uncovers drivers of cancer
Source: Nat Biotechnol. 2022 Jun 20;40(11):1634–43. doi: 10.1038/s41587-022-01353-8 (PMC9646522; doi:10.1038/s41587-022-01353-8)
Supplement: Supplementary file 4 — Regions and model predictions for each fold of each cancer for which a deep learning model was trained. Regions that were filtered are also listed along with their respective model predictions. [file 41587_2022_1353_MOESM4_ESM.zip › kfold_results/Breast_tumors/fold_1.txt]

CHROM	START	END	Y_TRUE	Y_PRED	STD
1.0	830000.0	840000.0	4.0	4.239013671875	1.384056806564331
1.0	1010000.0	1020000.0	3.0	4.607385158538818	1.5417230129241943
1.0	1160000.0	1170000.0	3.0	4.624384880065918	1.6446558237075806
1.0	1200000.0	1210000.0	2.0	4.282403469085693	1.4694058895111084
1.0	1210000.0	1220000.0	4.0	4.479046821594238	1.4867922067642212
1.0	1240000.0	1250000.0	4.0	4.201307773590088	1.399763822555542
1.0	1260000.0	1270000.0	3.0	4.1053147315979	1.3477505445480347
1.0	1280000.0	1290000.0	3.0	4.42898416519165	1.503593921661377
1.0	1290000.0	1300000.0	10.0	4.881017208099365	1.67392897605896
1.0	1330000.0	1340000.0	6.0	4.682093620300293	1.713418960571289
1.0	1480000.0	1490000.0	7.0	3.544978380203247	1.10702645778656
1.0	1610000.0	1620000.0	0.0	3.6419990062713623	1.1465429067611694
1.0	1780000.0	1790000.0	2.0	4.404542446136475	1.4555832147598267
1.0	1790000.0	1800000.0	5.0	4.61863899230957	1.5219100713729858
1.0	1840000.0	1850000.0	4.0	5.962704658508301	2.01513671875
1.0	1850000.0	1860000.0	4.0	6.312594413757324	2.1034789085388184
1.0	1910000.0	1920000.0	4.0	6.685206413269043	2.1887290477752686
1.0	1960000.0	1970000.0	2.0	5.837805271148682	1.972593903541565
1.0	2010000.0	2020000.0	6.0	4.137383460998535	1.34549081325531
1.0	2080000.0	2090000.0	3.0	4.025365352630615	1.3097788095474243
1.0	2140000.0	2150000.0	7.0	4.24593448638916	1.428786039352417
1.0	2190000.0	2200000.0	2.0	4.00815486907959	1.3018279075622559
1.0	2320000.0	2330000.0	8.0	4.1365156173706055	1.3759759664535522
1.0	2710000.0	2720000.0	8.0	5.355959415435791	1.7943395376205444
1.0	2790000.0	2800000.0	6.0	6.187326431274414	2.059682607650757
1.0	2820000.0	2830000.0	4.0	6.46365213394165	2.134342908859253
1.0	2830000.0	2840000.0	5.0	6.765583038330078	2.2070541381835938
1.0	2850000.0	2860000.0	4.0	7.195443630218506	2.298945903778076
1.0	2860000.0	2870000.0	3.0	7.090310573577881	2.2815144062042236
1.0	2870000.0	2880000.0	10.0	6.637534141540527	2.17964506149292
1.0	2900000.0	2910000.0	10.0	7.173638820648193	2.297667980194092
1.0	2960000.0	2970000.0	12.0	7.1463141441345215	2.2882282733917236
1.0	3000000.0	3010000.0	9.0	7.5147385597229	2.3601980209350586
1.0	3070000.0	3080000.0	10.0	6.503684997558594	2.138205051422119
1.0	3180000.0	3190000.0	9.0	7.006287574768066	2.2622008323669434
1.0	3210000.0	3220000.0	5.0	6.600325584411621	2.1648755073547363
1.0	3250000.0	3260000.0	8.0	6.609670162200928	2.170051097869873
1.0	3290000.0	3300000.0	6.0	5.721215724945068	1.9312337636947632
1.0	3320000.0	3330000.0	11.0	5.415310382843018	1.8148962259292603
1.0	3340000.0	3350000.0	8.0	4.742107391357422	1.5846188068389893
1.0	3560000.0	3570000.0	2.0	3.9325919151306152	1.26967453956604
1.0	3580000.0	3590000.0	1.0	4.501818656921387	1.4907563924789429
1.0	3640000.0	3650000.0	3.0	4.038904666900635	1.3035993576049805
1.0	3650000.0	3660000.0	1.0	3.8906569480895996	1.249150037765503
1.0	3690000.0	3700000.0	3.0	3.683140993118286	1.161417007446289
1.0	3720000.0	3730000.0	4.0	4.1127214431762695	1.3346366882324219
1.0	3770000.0	3780000.0	3.0	3.7825064659118652	1.2148336172103882
1.0	4140000.0	4150000.0	6.0	7.1598334312438965	2.290743350982666
1.0	4160000.0	4170000.0	3.0	6.435146331787109	2.1248297691345215
1.0	4220000.0	4230000.0	10.0	6.969661712646484	2.254671812057495
1.0	4230000.0	4240000.0	5.0	7.190039157867432	2.3015663623809814
1.0	4300000.0	4310000.0	7.0	6.2082672119140625	2.041149139404297
1.0	4330000.0	4340000.0	2.0	7.560649871826172	2.3712973594665527
1.0	4410000.0	4420000.0	14.0	7.221163749694824	2.3069510459899902
1.0	4470000.0	4480000.0	11.0	7.7714080810546875	2.407226085662842
1.0	4490000.0	4500000.0	6.0	8.116880416870117	2.4613430500030518
1.0	4510000.0	4520000.0	8.0	8.324766159057617	2.485304594039917
1.0	4590000.0	4600000.0	12.0	7.147336006164551	2.2955851554870605
1.0	4650000.0	4660000.0	5.0	7.395643711090088	2.342029571533203
1.0	4660000.0	4670000.0	5.0	7.370980262756348	2.340233564376831
1.0	4710000.0	4720000.0	4.0	6.354382038116455	2.1111254692077637
1.0	4740000.0	4750000.0	8.0	6.793622016906738	2.2198569774627686
1.0	4910000.0	4920000.0	7.0	7.876060485839844	2.4260122776031494
1.0	4930000.0	4940000.0	15.0	7.640265464782715	2.384855031967163
1.0	4950000.0	4960000.0	11.0	8.163773536682129	2.466867685317993
1.0	4960000.0	4970000.0	13.0	8.282414436340332	2.4820950031280518
1.0	4990000.0	5000000.0	3.0	8.213922500610352	2.473494052886963
1.0	5000000.0	5010000.0	9.0	8.045783996582031	2.449846029281616
1.0	5080000.0	5090000.0	6.0	6.9817657470703125	2.258164405822754
1.0	5110000.0	5120000.0	1.0	7.206490993499756	2.3072142601013184
1.0	5130000.0	5140000.0	3.0	6.8576812744140625	2.2255053520202637
1.0	5170000.0	5180000.0	7.0	4.759661674499512	1.5973697900772095
1.0	5250000.0	5260000.0	6.0	6.413031101226807	2.1240806579589844
1.0	5350000.0	5360000.0	8.0	6.936192512512207	2.2511491775512695
1.0	5360000.0	5370000.0	10.0	6.700935363769531	2.197338581085205
1.0	5380000.0	5390000.0	2.0	6.768594264984131	2.2130393981933594
1.0	5390000.0	5400000.0	9.0	6.5890302658081055	2.167410135269165
1.0	5400000.0	5410000.0	8.0	6.748233795166016	2.2078001499176025
1.0	5420000.0	5430000.0	7.0	6.646440029144287	2.183079957962036
1.0	5470000.0	5480000.0	4.0	6.213992118835449	2.0724294185638428
1.0	5490000.0	5500000.0	4.0	5.9594621658325195	1.9972965717315674
1.0	5520000.0	5530000.0	4.0	5.657145023345947	1.904197335243225
1.0	5540000.0	5550000.0	6.0	5.446587562561035	1.8349199295043945
1.0	5650000.0	5660000.0	5.0	5.723481178283691	1.9215600490570068
1.0	5660000.0	5670000.0	3.0	5.612406253814697	1.886110544204712
1.0	5670000.0	5680000.0	10.0	5.712629795074463	1.919325590133667
1.0	5750000.0	5760000.0	4.0	5.988223075866699	2.004910945892334
1.0	5760000.0	5770000.0	5.0	6.086706161499023	2.031895399093628
1.0	5780000.0	5790000.0	2.0	5.710447788238525	1.9199283123016357
1.0	5830000.0	5840000.0	7.0	5.3951287269592285	1.8125041723251343
1.0	5860000.0	5870000.0	8.0	5.324179172515869	1.7888460159301758
1.0	5900000.0	5910000.0	6.0	5.554052829742432	1.8623850345611572
1.0	5920000.0	5930000.0	7.0	4.058752536773682	1.3248376846313477
1.0	6030000.0	6040000.0	1.0	3.8362889289855957	1.2260639667510986
1.0	6110000.0	6120000.0	1.0	4.195225715637207	1.3695662021636963
1.0	6130000.0	6140000.0	3.0	4.108488082885742	1.3328320980072021
1.0	6150000.0	6160000.0	5.0	4.231500148773193	1.3826391696929932
1.0	6190000.0	6200000.0	3.0	4.770512104034424	1.5893058776855469
1.0	6260000.0	6270000.0	0.0	4.212491512298584	1.3738808631896973
1.0	6280000.0	6290000.0	4.0	3.740767240524292	1.1850043535232544
1.0	6290000.0	6300000.0	2.0	4.002878665924072	1.2949843406677246
1.0	6350000.0	6360000.0	1.0	3.586437940597534	1.1227585077285767
1.0	6360000.0	6370000.0	5.0	3.484898090362549	1.0847303867340088
1.0	6460000.0	6470000.0	4.0	4.468851089477539	1.4787296056747437
1.0	6500000.0	6510000.0	5.0	4.049832820892334	1.3086726665496826
1.0	6530000.0	6540000.0	3.0	4.188965797424316	1.3689815998077393
1.0	6590000.0	6600000.0	4.0	4.0902228355407715	1.3357799053192139
1.0	6660000.0	6670000.0	4.0	5.854649066925049	2.2227931022644043
1.0	6670000.0	6680000.0	6.0	4.510562896728516	1.566327691078186
1.0	6700000.0	6710000.0	3.0	3.988449811935425	1.2910491228103638
1.0	6710000.0	6720000.0	6.0	4.019615650177002	1.3064202070236206
1.0	6730000.0	6740000.0	3.0	3.9536826610565186	1.2771260738372803
1.0	6860000.0	6870000.0	3.0	3.331740140914917	1.0349600315093994
1.0	6900000.0	6910000.0	2.0	3.48114013671875	1.0847344398498535
1.0	6980000.0	6990000.0	2.0	4.197805881500244	1.3667142391204834
1.0	7080000.0	7090000.0	3.0	4.374190330505371	1.4359664916992188
1.0	7120000.0	7130000.0	1.0	4.260656356811523	1.3888542652130127
1.0	7150000.0	7160000.0	1.0	3.947932720184326	1.2673585414886475
1.0	7200000.0	7210000.0	2.0	3.608830690383911	1.145538330078125
1.0	7220000.0	7230000.0	1.0	3.798468828201294	1.212719202041626
1.0	7230000.0	7240000.0	4.0	3.7710769176483154	1.2044687271118164
1.0	7270000.0	7280000.0	2.0	4.123776912689209	1.336751103401184
1.0	7280000.0	7290000.0	8.0	4.038723945617676	1.3028618097305298
1.0	7290000.0	7300000.0	6.0	4.241135597229004	1.3812172412872314
1.0	7310000.0	7320000.0	4.0	4.1258955001831055	1.336570143699646
1.0	7320000.0	7330000.0	4.0	4.015870571136475	1.2945741415023804
1.0	7330000.0	7340000.0	5.0	4.199701309204102	1.3654156923294067
1.0	7390000.0	7400000.0	2.0	4.05446720123291	1.3094836473464966
1.0	7450000.0	7460000.0	2.0	4.086724758148193	1.3214778900146484
1.0	7550000.0	7560000.0	4.0	4.502070426940918	1.4814866781234741
1.0	7570000.0	7580000.0	6.0	4.3712663650512695	1.4355651140213013
1.0	7730000.0	7740000.0	6.0	4.017549514770508	1.2949292659759521
1.0	7750000.0	7760000.0	7.0	3.948979139328003	1.2678568363189697
1.0	7970000.0	7980000.0	8.0	4.34490966796875	1.427166223526001
1.0	8080000.0	8090000.0	5.0	4.222565174102783	1.4179986715316772
1.0	8120000.0	8130000.0	1.0	4.643198490142822	1.5450198650360107
1.0	8180000.0	8190000.0	10.0	4.6149163246154785	1.5330196619033813
1.0	8200000.0	8210000.0	3.0	4.6289238929748535	1.5407028198242188
1.0	8260000.0	8270000.0	3.0	4.870802879333496	1.6285057067871094
1.0	8290000.0	8300000.0	2.0	4.509056568145752	1.4952266216278076
1.0	8500000.0	8510000.0	2.0	3.674203395843506	1.1618354320526123
1.0	8540000.0	8550000.0	1.0	3.7209219932556152	1.1769698858261108
1.0	8550000.0	8560000.0	1.0	3.784862995147705	1.2024725675582886
1.0	8560000.0	8570000.0	1.0	3.431687593460083	1.0652706623077393
1.0	8620000.0	8630000.0	3.0	3.989201068878174	1.284813404083252
1.0	8650000.0	8660000.0	7.0	3.7493553161621094	1.1881901025772095
1.0	8680000.0	8690000.0	1.0	4.031789779663086	1.3114821910858154
1.0	8750000.0	8760000.0	3.0	3.824786424636841	1.2206072807312012
1.0	8760000.0	8770000.0	1.0	4.08163595199585	1.3250153064727783
1.0	8840000.0	8850000.0	4.0	3.7258992195129395	1.1788603067398071
1.0	8960000.0	8970000.0	6.0	4.636440277099609	1.5449508428573608
1.0	9030000.0	9040000.0	3.0	4.9164018630981445	1.6518579721450806
1.0	9240000.0	9250000.0	3.0	4.030141830444336	1.3190702199935913
1.0	9250000.0	9260000.0	4.0	4.090113639831543	1.3244378566741943
1.0	9280000.0	9290000.0	5.0	4.2836103439331055	1.4026215076446533
1.0	9300000.0	9310000.0	5.0	3.5916340351104736	1.1247438192367554
1.0	9400000.0	9410000.0	2.0	3.83424711227417	1.2245055437088013
1.0	9560000.0	9570000.0	2.0	4.414553642272949	1.4564895629882812
1.0	9590000.0	9600000.0	1.0	4.590722560882568	1.5207499265670776
1.0	9610000.0	9620000.0	1.0	3.8265864849090576	1.2213823795318604
1.0	9630000.0	9640000.0	3.0	3.7731857299804688	1.1990323066711426
1.0	9670000.0	9680000.0	5.0	4.237925052642822	1.3898098468780518
1.0	9680000.0	9690000.0	9.0	4.326969623565674	1.4209346771240234
1.0	9750000.0	9760000.0	4.0	4.20366096496582	1.373626470565796
1.0	9790000.0	9800000.0	3.0	3.9673004150390625	1.2766051292419434
1.0	9840000.0	9850000.0	4.0	3.648906707763672	1.1477714776992798
1.0	9870000.0	9880000.0	4.0	3.4513721466064453	1.0740556716918945
1.0	10030000.0	10040000.0	4.0	3.6607062816619873	1.152402639389038
1.0	10050000.0	10060000.0	6.0	4.131985664367676	1.340766191482544
1.0	10160000.0	10170000.0	0.0	3.362576961517334	1.0464123487472534
1.0	10210000.0	10220000.0	1.0	3.304133176803589	1.028101921081543
1.0	10260000.0	10270000.0	1.0	4.298193454742432	1.4084279537200928
1.0	10300000.0	10310000.0	6.0	3.6819567680358887	1.1609241962432861
1.0	10320000.0	10330000.0	4.0	3.7031006813049316	1.1695020198822021
1.0	10330000.0	10340000.0	2.0	3.774765729904175	1.1991666555404663
1.0	10360000.0	10370000.0	4.0	3.7160396575927734	1.1748278141021729
1.0	10430000.0	10440000.0	1.0	3.9458465576171875	1.2722901105880737
1.0	10460000.0	10470000.0	2.0	3.606231689453125	1.1314122676849365
1.0	10550000.0	10560000.0	5.0	3.4424026012420654	1.0704193115234375
1.0	10600000.0	10610000.0	1.0	3.5347208976745605	1.1037986278533936
1.0	10640000.0	10650000.0	1.0	3.77083158493042	1.198993444442749
1.0	10660000.0	10670000.0	8.0	3.4285736083984375	1.0668323040008545
1.0	10690000.0	10700000.0	4.0	3.757279634475708	1.1921007633209229
1.0	10720000.0	10730000.0	10.0	3.6841518878936768	1.1619504690170288
1.0	10730000.0	10740000.0	1.0	4.176442623138428	1.3636369705200195
1.0	10750000.0	10760000.0	3.0	3.9898903369903564	1.288294792175293
1.0	10760000.0	10770000.0	1.0	4.185752868652344	1.363116979598999
1.0	10770000.0	10780000.0	3.0	4.16289758682251	1.3528515100479126
1.0	10790000.0	10800000.0	2.0	4.321315765380859	1.4224951267242432
1.0	10800000.0	10810000.0	6.0	4.166362762451172	1.3542311191558838
1.0	10850000.0	10860000.0	4.0	4.162533760070801	1.3543050289154053
1.0	10900000.0	10910000.0	2.0	4.591734886169434	1.5265312194824219
1.0	10910000.0	10920000.0	5.0	4.606205940246582	1.5332649946212769
1.0	10970000.0	10980000.0	2.0	4.533093452453613	1.5036942958831787
1.0	11030000.0	11040000.0	2.0	4.648561000823975	1.5497678518295288
1.0	11080000.0	11090000.0	4.0	3.7407066822052	1.1849435567855835
1.0	11190000.0	11200000.0	4.0	3.6582789421081543	1.1513316631317139
1.0	11210000.0	11220000.0	2.0	3.7182164192199707	1.1757453680038452
1.0	11270000.0	11280000.0	3.0	3.6886978149414062	1.1636543273925781
1.0	11310000.0	11320000.0	3.0	3.9152538776397705	1.2562999725341797
1.0	11330000.0	11340000.0	3.0	4.641010284423828	1.6227328777313232
1.0	11360000.0	11370000.0	3.0	4.363487243652344	1.4344712495803833
1.0	11400000.0	11410000.0	3.0	4.338702201843262	1.4238336086273193
1.0	11410000.0	11420000.0	4.0	4.2730584144592285	1.3935846090316772
1.0	11510000.0	11520000.0	2.0	4.416717529296875	1.4541758298873901
1.0	11570000.0	11580000.0	7.0	4.94650936126709	1.6488916873931885
1.0	11580000.0	11590000.0	8.0	4.810784339904785	1.6034491062164307
1.0	11600000.0	11610000.0	7.0	5.238081455230713	1.7701044082641602
1.0	11610000.0	11620000.0	7.0	5.231375217437744	1.7676775455474854
1.0	11650000.0	11660000.0	9.0	5.284423351287842	1.7863038778305054
1.0	11720000.0	11730000.0	2.0	4.530627250671387	1.5064265727996826
1.0	11730000.0	11740000.0	4.0	4.443701267242432	1.475948452949524
1.0	11750000.0	11760000.0	3.0	5.0035400390625	1.6846805810928345
1.0	11780000.0	11790000.0	7.0	4.510790824890137	1.4900952577590942
1.0	11820000.0	11830000.0	4.0	4.503009796142578	1.491788387298584
1.0	11870000.0	11880000.0	3.0	3.9002742767333984	1.2535970211029053
1.0	11880000.0	11890000.0	3.0	3.9422976970672607	1.2699092626571655
1.0	11930000.0	11940000.0	3.0	4.759516716003418	1.5919508934020996
1.0	11940000.0	11950000.0	1.0	4.658376216888428	1.551069974899292
1.0	12050000.0	12060000.0	3.0	4.201745510101318	1.3731577396392822
1.0	12100000.0	12110000.0	2.0	4.6268768310546875	1.5425776243209839
1.0	12120000.0	12130000.0	2.0	4.823466777801514	1.609916090965271
1.0	12290000.0	12300000.0	1.0	3.647397994995117	1.1515777111053467
1.0	12320000.0	12330000.0	1.0	3.402421474456787	1.0577629804611206
1.0	12370000.0	12380000.0	6.0	3.3216071128845215	1.0323734283447266
1.0	12410000.0	12420000.0	2.0	3.489636182785034	1.0875494480133057
1.0	12520000.0	12530000.0	4.0	3.706477403640747	1.1708844900131226
1.0	12550000.0	12560000.0	3.0	3.651538133621216	1.1487751007080078
1.0	12580000.0	12590000.0	1.0	4.322221279144287	1.4179631471633911
1.0	12640000.0	12650000.0	2.0	3.7639317512512207	1.1942342519760132
1.0	12710000.0	12720000.0	2.0	4.338021755218506	1.4251205921173096
1.0	12790000.0	12800000.0	8.0	4.461030006408691	1.4727838039398193
1.0	12830000.0	12840000.0	6.0	4.999504089355469	1.6704498529434204
1.0	13790000.0	13800000.0	5.0	4.295106887817383	1.4016811847686768
1.0	13810000.0	13820000.0	5.0	4.59588623046875	1.516742467880249
1.0	13860000.0	13870000.0	4.0	5.040148735046387	1.684574842453003
1.0	13920000.0	13930000.0	3.0	5.021793842315674	1.678531289100647
1.0	13930000.0	13940000.0	5.0	4.952565670013428	1.654812216758728
1.0	14150000.0	14160000.0	2.0	3.8302597999572754	1.2214984893798828
1.0	14220000.0	14230000.0	3.0	4.362262725830078	1.4280954599380493
1.0	14230000.0	14240000.0	2.0	4.421759128570557	1.4522778987884521
1.0	14250000.0	14260000.0	8.0	4.1875	1.3601720333099365
1.0	14290000.0	14300000.0	3.0	4.497538089752197	1.481711983680725
1.0	14300000.0	14310000.0	3.0	4.571025848388672	1.5099235773086548
1.0	14370000.0	14380000.0	3.0	4.8994879722595215	1.6365740299224854
1.0	14390000.0	14400000.0	3.0	4.65564489364624	1.5443713665008545
1.0	14410000.0	14420000.0	5.0	4.64121675491333	1.539031744003296
1.0	14460000.0	14470000.0	6.0	4.255345821380615	1.3863128423690796
1.0	14490000.0	14500000.0	2.0	4.858706474304199	1.6240158081054688
1.0	14510000.0	14520000.0	2.0	4.406725883483887	1.446424961090088
1.0	14570000.0	14580000.0	4.0	4.388422012329102	1.4390910863876343
1.0	14580000.0	14590000.0	5.0	3.8994338512420654	1.2512576580047607
1.0	14590000.0	14600000.0	6.0	4.429042816162109	1.4555284976959229
1.0	14650000.0	14660000.0	4.0	4.642991065979004	1.53896164894104
1.0	14750000.0	14760000.0	5.0	4.594124794006348	1.520916223526001
1.0	14810000.0	14820000.0	2.0	4.4571380615234375	1.4647001028060913
1.0	14830000.0	14840000.0	0.0	4.423192501068115	1.4523370265960693
1.0	14980000.0	14990000.0	4.0	4.34512996673584	1.421310305595398
1.0	15020000.0	15030000.0	1.0	4.1697258949279785	1.3534619808197021
1.0	15030000.0	15040000.0	3.0	4.050780296325684	1.3078306913375854
1.0	15130000.0	15140000.0	5.0	3.8320794105529785	1.2275168895721436
1.0	15140000.0	15150000.0	5.0	3.9495391845703125	1.2702112197875977
1.0	15210000.0	15220000.0	4.0	4.16983699798584	1.3535152673721313
1.0	15230000.0	15240000.0	6.0	4.005511283874512	1.2902157306671143
1.0	15290000.0	15300000.0	8.0	3.6450417041778564	1.146552324295044
1.0	15330000.0	15340000.0	3.0	3.782972812652588	1.2017467021942139
1.0	15480000.0	15490000.0	5.0	3.7801756858825684	1.200771689414978
1.0	15500000.0	15510000.0	2.0	3.9842212200164795	1.284029483795166
1.0	15720000.0	15730000.0	5.0	4.192290782928467	1.3661783933639526
1.0	15750000.0	15760000.0	4.0	3.957209348678589	1.2723149061203003
1.0	15770000.0	15780000.0	4.0	4.434235572814941	1.4645432233810425
1.0	15780000.0	15790000.0	7.0	4.327877044677734	1.421182632446289
1.0	15960000.0	15970000.0	2.0	3.675767421722412	1.158449649810791
1.0	16010000.0	16020000.0	4.0	3.948354721069336	1.3149378299713135
1.0	16020000.0	16030000.0	2.0	3.848914384841919	1.229823350906372
1.0	16060000.0	16070000.0	2.0	4.0542802810668945	1.312412977218628
1.0	16120000.0	16130000.0	1.0	4.249053955078125	1.389272928237915
1.0	16230000.0	16240000.0	1.0	4.207914352416992	1.387416124343872
1.0	16260000.0	16270000.0	15.0	3.815537214279175	1.2158459424972534
1.0	16300000.0	16310000.0	5.0	4.785566806793213	1.6516592502593994
1.0	16380000.0	16390000.0	4.0	4.331417083740234	1.426015019416809
1.0	16450000.0	16460000.0	3.0	4.287273406982422	1.4260103702545166
1.0	16490000.0	16500000.0	5.0	4.732937812805176	1.5798394680023193
1.0	16540000.0	16550000.0	9.0	5.103699684143066	1.7101819515228271
1.0	16610000.0	16620000.0	0.0	4.254317283630371	1.405471682548523
1.0	16620000.0	16630000.0	3.0	4.065011024475098	1.3218456506729126
1.0	16660000.0	16670000.0	1.0	3.6838297843933105	1.1616783142089844
1.0	16780000.0	16790000.0	3.0	3.6044209003448486	1.131170392036438
1.0	17250000.0	17260000.0	7.0	3.760803699493408	1.193337082862854
1.0	17350000.0	17360000.0	2.0	3.5883419513702393	1.1240551471710205
1.0	17410000.0	17420000.0	6.0	3.560276508331299	1.1137316226959229
1.0	17440000.0	17450000.0	1.0	3.622816562652588	1.1375188827514648
1.0	17460000.0	17470000.0	1.0	4.132938385009766	1.3410733938217163
1.0	17480000.0	17490000.0	5.0	4.022967338562012	1.296940565109253
1.0	17510000.0	17520000.0	3.0	3.7159476280212402	1.174935221672058
1.0	17650000.0	17660000.0	7.0	4.372889041900635	1.4390435218811035
1.0	17700000.0	17710000.0	4.0	4.411775588989258	1.4543311595916748
1.0	17840000.0	17850000.0	5.0	4.0391435623168945	1.3035551309585571
1.0	17870000.0	17880000.0	2.0	3.9660708904266357	1.2818989753723145
1.0	17960000.0	17970000.0	6.0	3.558785915374756	1.1123369932174683
1.0	17990000.0	18000000.0	3.0	4.030474662780762	1.3088891506195068
1.0	18040000.0	18050000.0	4.0	4.393509864807129	1.4461207389831543
1.0	18180000.0	18190000.0	5.0	3.9539999961853027	1.2710139751434326
1.0	18230000.0	18240000.0	0.0	4.1659135818481445	1.352142572402954
1.0	18250000.0	18260000.0	2.0	3.907749652862549	1.2536494731903076
1.0	18540000.0	18550000.0	3.0	5.112923622131348	1.717038869857788
1.0	18600000.0	18610000.0	6.0	5.304098606109619	1.7839590311050415
1.0	18640000.0	18650000.0	8.0	5.145691871643066	1.7274385690689087
1.0	18650000.0	18660000.0	5.0	5.334521293640137	1.7954810857772827
1.0	18680000.0	18690000.0	4.0	5.34794807434082	1.796643614768982
1.0	18740000.0	18750000.0	7.0	4.768222332000732	1.5873574018478394
1.0	18770000.0	18780000.0	5.0	4.926270484924316	1.6461143493652344
1.0	18830000.0	18840000.0	0.0	4.826535224914551	1.6096969842910767
1.0	18840000.0	18850000.0	2.0	4.282709121704102	1.397512674331665
1.0	18850000.0	18860000.0	4.0	4.366687774658203	1.4295318126678467
1.0	18870000.0	18880000.0	4.0	4.479815483093262	1.4728307723999023
1.0	18940000.0	18950000.0	2.0	4.346848487854004	1.4252859354019165
1.0	18980000.0	18990000.0	2.0	4.2837042808532715	1.400328278541565
1.0	18990000.0	19000000.0	3.0	4.330279350280762	1.4203099012374878
1.0	19060000.0	19070000.0	5.0	4.602644443511963	1.525264024734497
1.0	19120000.0	19130000.0	7.0	4.62817907333374	1.5396385192871094
1.0	19160000.0	19170000.0	3.0	4.378341197967529	1.4398086071014404
1.0	19220000.0	19230000.0	2.0	3.7186648845672607	1.180485725402832
1.0	19230000.0	19240000.0	2.0	3.717311382293701	1.1754906177520752
1.0	19300000.0	19310000.0	7.0	4.089407444000244	1.323668360710144
1.0	19310000.0	19320000.0	1.0	4.115222930908203	1.3339107036590576
1.0	19380000.0	19390000.0	2.0	4.178802013397217	1.3603434562683105
1.0	19470000.0	19480000.0	1.0	3.3773720264434814	1.0629686117172241
1.0	19620000.0	19630000.0	1.0	3.6980481147766113	1.168614387512207
1.0	19790000.0	19800000.0	4.0	3.7054295539855957	1.1704355478286743
1.0	19880000.0	19890000.0	4.0	4.453551769256592	1.472235083580017
1.0	19920000.0	19930000.0	6.0	4.799990177154541	1.7584812641143799
1.0	19930000.0	19940000.0	0.0	3.6355350017547607	1.1422321796417236
1.0	19950000.0	19960000.0	1.0	3.637937068939209	1.143404483795166
1.0	20010000.0	20020000.0	2.0	3.6167664527893066	1.135244607925415
1.0	20050000.0	20060000.0	2.0	3.688400983810425	1.1635353565216064
1.0	20080000.0	20090000.0	3.0	3.949352264404297	1.2682621479034424
1.0	20140000.0	20150000.0	4.0	4.584730625152588	1.5226695537567139
1.0	20190000.0	20200000.0	3.0	4.740255832672119	1.583968162536621
1.0	20210000.0	20220000.0	4.0	3.8917622566223145	1.251359224319458
1.0	20220000.0	20230000.0	5.0	3.7805938720703125	1.2024914026260376
1.0	20260000.0	20270000.0	4.0	4.445782661437988	1.461683988571167
1.0	20290000.0	20300000.0	3.0	4.543515205383301	1.5054092407226562
1.0	20470000.0	20480000.0	5.0	4.586881637573242	1.522510290145874
1.0	20530000.0	20540000.0	3.0	4.582163333892822	1.520907998085022
1.0	20540000.0	20550000.0	5.0	4.541818141937256	1.503697156906128
1.0	20570000.0	20580000.0	6.0	4.578176021575928	1.5149767398834229
1.0	20590000.0	20600000.0	5.0	4.368468284606934	1.4328349828720093
1.0	20660000.0	20670000.0	5.0	4.457108497619629	1.4689916372299194
1.0	20680000.0	20690000.0	2.0	4.40153169631958	1.4496089220046997
1.0	20830000.0	20840000.0	3.0	4.546356201171875	1.623194694519043
1.0	20850000.0	20860000.0	6.0	4.911491870880127	1.6494979858398438
1.0	20910000.0	20920000.0	7.0	4.990856170654297	1.6788787841796875
1.0	20960000.0	20970000.0	3.0	4.194088935852051	1.3827505111694336
1.0	21000000.0	21010000.0	3.0	4.503659725189209	1.492532730102539
1.0	21020000.0	21030000.0	5.0	4.73715353012085	1.579323410987854
1.0	21040000.0	21050000.0	4.0	4.414156913757324	1.4550467729568481
1.0	21080000.0	21090000.0	1.0	3.8443331718444824	1.2289555072784424
1.0	21260000.0	21270000.0	6.0	3.5419762134552	1.1067308187484741
1.0	21300000.0	21310000.0	1.0	3.66436505317688	1.1538188457489014
1.0	21340000.0	21350000.0	0.0	3.7639598846435547	1.1944063901901245
1.0	21390000.0	21400000.0	3.0	3.558177947998047	1.113096833229065
1.0	21400000.0	21410000.0	7.0	3.456242799758911	1.0769017934799194
1.0	21420000.0	21430000.0	1.0	3.7236924171447754	1.1779835224151611
1.0	21480000.0	21490000.0	0.0	4.0624613761901855	1.3219540119171143
1.0	21490000.0	21500000.0	2.0	3.975428819656372	1.286733865737915
1.0	21530000.0	21540000.0	4.0	4.47609806060791	1.4808882474899292
1.0	21560000.0	21570000.0	5.0	3.8394522666931152	1.2246406078338623
1.0	21640000.0	21650000.0	3.0	3.8368802070617676	1.2240413427352905
1.0	21690000.0	21700000.0	0.0	3.8968539237976074	1.2472789287567139
1.0	21730000.0	21740000.0	6.0	3.8928322792053223	1.245654821395874
1.0	21930000.0	21940000.0	2.0	3.7346503734588623	1.1823647022247314
1.0	21960000.0	21970000.0	2.0	3.685019016265869	1.1662462949752808
1.0	21970000.0	21980000.0	5.0	3.488757371902466	1.0918382406234741
1.0	21990000.0	22000000.0	1.0	3.3934326171875	1.0568822622299194
1.0	22010000.0	22020000.0	3.0	3.4447529315948486	1.0714354515075684
1.0	22050000.0	22060000.0	0.0	3.879500150680542	1.244380235671997
1.0	22130000.0	22140000.0	7.0	4.698227882385254	1.5694572925567627
1.0	22280000.0	22290000.0	1.0	4.070725917816162	1.3164918422698975
1.0	22380000.0	22390000.0	3.0	3.357070207595825	1.0379807949066162
1.0	22410000.0	22420000.0	1.0	3.2945780754089355	1.0219662189483643
1.0	22480000.0	22490000.0	7.0	3.85811185836792	1.2321140766143799
1.0	22560000.0	22570000.0	4.0	4.173505783081055	1.3574293851852417
1.0	22590000.0	22600000.0	4.0	4.2439470291137695	1.3861585855484009
1.0	22620000.0	22630000.0	3.0	4.112365245819092	1.3326170444488525
1.0	22630000.0	22640000.0	5.0	4.1729350090026855	1.3571277856826782
1.0	22700000.0	22710000.0	2.0	4.195318698883057	1.3663914203643799
1.0	22740000.0	22750000.0	2.0	3.993973970413208	1.285575270652771
1.0	22810000.0	22820000.0	2.0	3.645557403564453	1.146392583847046
1.0	22820000.0	22830000.0	3.0	3.489508867263794	1.0864611864089966
1.0	22830000.0	22840000.0	2.0	3.6058590412139893	1.130731225013733
1.0	22870000.0	22880000.0	3.0	3.7694530487060547	1.1984461545944214
1.0	22890000.0	22900000.0	0.0	3.6369576454162598	1.1513402462005615
1.0	22920000.0	22930000.0	3.0	3.995750904083252	1.2860952615737915
1.0	22960000.0	22970000.0	3.0	3.8531603813171387	1.2305341958999634
1.0	22970000.0	22980000.0	4.0	3.7936336994171143	1.207873821258545
1.0	22990000.0	23000000.0	4.0	3.8370144367218018	1.224497675895691
1.0	23040000.0	23050000.0	3.0	3.6842446327209473	1.1657875776290894
1.0	23080000.0	23090000.0	6.0	3.690277099609375	1.1682718992233276
1.0	23100000.0	23110000.0	3.0	3.713593006134033	1.180438756942749
1.0	23150000.0	23160000.0	2.0	3.825331926345825	1.2192996740341187
1.0	23180000.0	23190000.0	4.0	3.790578842163086	1.2054003477096558
1.0	23260000.0	23270000.0	3.0	3.9346511363983154	1.2620792388916016
1.0	23280000.0	23290000.0	5.0	4.099002361297607	1.3276537656784058
1.0	23330000.0	23340000.0	2.0	4.139324188232422	1.3438185453414917
1.0	23350000.0	23360000.0	3.0	3.44429087638855	1.0713251829147339
1.0	23360000.0	23370000.0	0.0	3.5352752208709717	1.1037912368774414
1.0	23470000.0	23480000.0	0.0	3.7366344928741455	1.1833164691925049
1.0	23510000.0	23520000.0	3.0	4.391876220703125	1.4468274116516113
1.0	23530000.0	23540000.0	4.0	4.435946941375732	1.4649677276611328
1.0	23550000.0	23560000.0	2.0	4.482407093048096	1.4828845262527466
1.0	23570000.0	23580000.0	2.0	4.654531478881836	1.5511409044265747
1.0	23600000.0	23610000.0	3.0	4.279247760772705	1.410071611404419
1.0	23670000.0	23680000.0	9.0	4.296976566314697	1.4749711751937866
1.0	23710000.0	23720000.0	4.0	3.689948320388794	1.1641669273376465
1.0	23730000.0	23740000.0	3.0	3.812026262283325	1.2151696681976318
1.0	23820000.0	23830000.0	5.0	4.163875579833984	1.3540796041488647
1.0	23830000.0	23840000.0	5.0	4.170666217803955	1.3571722507476807
1.0	23930000.0	23940000.0	9.0	4.389469146728516	1.4458307027816772
1.0	23950000.0	23960000.0	3.0	4.598882675170898	1.5296831130981445
1.0	23980000.0	23990000.0	2.0	4.438626766204834	1.466322422027588
1.0	24030000.0	24040000.0	1.0	3.9141228199005127	1.2581123113632202
1.0	24060000.0	24070000.0	1.0	3.9478774070739746	1.2675882577896118
1.0	24070000.0	24080000.0	1.0	3.718128204345703	1.1761763095855713
1.0	24140000.0	24150000.0	5.0	3.916001081466675	1.2582377195358276
1.0	24150000.0	24160000.0	7.0	4.729714870452881	1.7032092809677124
1.0	24190000.0	24200000.0	4.0	3.910024642944336	1.2571043968200684
1.0	24200000.0	24210000.0	8.0	4.171263217926025	1.3568224906921387
1.0	24230000.0	24240000.0	8.0	3.4977340698242188	1.092524766921997
1.0	24240000.0	24250000.0	7.0	3.7111003398895264	1.1753358840942383
1.0	24290000.0	24300000.0	0.0	3.2003982067108154	0.9985840916633606
1.0	24460000.0	24470000.0	1.0	4.197588920593262	1.3685659170150757
1.0	24490000.0	24500000.0	2.0	4.175271034240723	1.3606362342834473
1.0	24620000.0	24630000.0	2.0	4.524495601654053	1.4999290704727173
1.0	24650000.0	24660000.0	3.0	4.157971382141113	1.3533188104629517
1.0	24730000.0	24740000.0	3.0	3.876506805419922	1.2392839193344116
1.0	24740000.0	24750000.0	4.0	4.201643943786621	1.416491150856018
1.0	24760000.0	24770000.0	3.0	3.7039313316345215	1.1699765920639038
1.0	24770000.0	24780000.0	4.0	3.5855278968811035	1.1224730014801025
1.0	24810000.0	24820000.0	5.0	4.054720401763916	1.3095651865005493
1.0	24880000.0	24890000.0	4.0	3.861602783203125	1.2331409454345703
1.0	24930000.0	24940000.0	5.0	4.09415340423584	1.3253333568572998
1.0	25000000.0	25010000.0	2.0	4.349308490753174	1.4311249256134033
1.0	25030000.0	25040000.0	5.0	4.596383094787598	1.527456521987915
1.0	25100000.0	25110000.0	7.0	4.1765217781066895	1.3625004291534424
1.0	25180000.0	25190000.0	4.0	4.742018699645996	1.585044264793396
1.0	25260000.0	25270000.0	4.0	5.020178318023682	1.6898263692855835
1.0	25310000.0	25320000.0	1.0	4.607708930969238	1.530624270439148
1.0	25330000.0	25340000.0	8.0	4.299983501434326	1.4090847969055176
1.0	25360000.0	25370000.0	9.0	4.024794578552246	1.2985811233520508
1.0	25380000.0	25390000.0	1.0	3.927464246749878	1.2595583200454712
1.0	25430000.0	25440000.0	4.0	4.654852867126465	1.5515344142913818
1.0	25520000.0	25530000.0	3.0	4.0819292068481445	1.3211742639541626
1.0	25550000.0	25560000.0	5.0	3.7454352378845215	1.2445487976074219
1.0	25560000.0	25570000.0	6.0	3.7390618324279785	1.1848891973495483
1.0	25670000.0	25680000.0	6.0	3.685840129852295	1.1625113487243652
1.0	25820000.0	25830000.0	1.0	3.8453376293182373	1.2294352054595947
1.0	25860000.0	25870000.0	1.0	4.1625657081604	1.3532583713531494
1.0	25910000.0	25920000.0	2.0	4.067234992980957	1.3150897026062012
1.0	26030000.0	26040000.0	3.0	3.896533250808716	1.2484177350997925
1.0	26050000.0	26060000.0	4.0	3.851039171218872	1.228955864906311
1.0	26170000.0	26180000.0	2.0	3.8041045665740967	1.2120039463043213
1.0	26220000.0	26230000.0	4.0	3.5066261291503906	1.093022108078003
1.0	26240000.0	26250000.0	0.0	3.99782133102417	1.2870317697525024
1.0	26260000.0	26270000.0	3.0	3.985570192337036	1.2821465730667114
1.0	26290000.0	26300000.0	1.0	3.9640045166015625	1.2782098054885864
1.0	26300000.0	26310000.0	3.0	3.9464409351348877	1.2692283391952515
1.0	26350000.0	26360000.0	2.0	4.091291904449463	1.3255817890167236
1.0	26420000.0	26430000.0	2.0	4.393861293792725	1.446205496788025
1.0	26440000.0	26450000.0	2.0	3.911966323852539	1.2589666843414307
1.0	26460000.0	26470000.0	1.0	4.4160847663879395	1.4559602737426758
1.0	26560000.0	26570000.0	4.0	4.148225784301758	1.4023923873901367
1.0	26580000.0	26590000.0	3.0	3.9417057037353516	1.2719600200653076
1.0	26610000.0	26620000.0	9.0	4.148203372955322	1.347940444946289
1.0	26700000.0	26710000.0	4.0	4.771000385284424	1.596276879310608
1.0	26740000.0	26750000.0	6.0	4.544852256774902	1.5038139820098877
1.0	26760000.0	26770000.0	2.0	4.25985050201416	1.4042298793792725
1.0	26860000.0	26870000.0	1.0	3.9315128326416016	1.268307089805603
1.0	26890000.0	26900000.0	1.0	4.199747085571289	1.3821018934249878
1.0	26910000.0	26920000.0	3.0	4.859413146972656	1.6309564113616943
1.0	26940000.0	26950000.0	6.0	5.0014448165893555	1.9171826839447021
1.0	26950000.0	26960000.0	4.0	4.427557945251465	1.4610649347305298
1.0	27000000.0	27010000.0	7.0	4.386979579925537	1.4484913349151611
1.0	27020000.0	27030000.0	3.0	4.89998722076416	1.791339635848999
1.0	27080000.0	27090000.0	4.0	3.817408800125122	1.2155110836029053
1.0	27150000.0	27160000.0	4.0	3.7921974658966064	1.2079285383224487
1.0	27170000.0	27180000.0	4.0	3.802880048751831	1.2100237607955933
1.0	27180000.0	27190000.0	0.0	4.306593418121338	1.4138553142547607
1.0	27220000.0	27230000.0	2.0	4.814990043640137	1.7768367528915405
1.0	27230000.0	27240000.0	5.0	4.520059108734131	1.498899221420288
1.0	27300000.0	27310000.0	8.0	4.582085609436035	1.5220929384231567
1.0	27340000.0	27350000.0	3.0	4.714644908905029	1.5754830837249756
1.0	27550000.0	27560000.0	5.0	4.438620567321777	1.4663445949554443
1.0	27590000.0	27600000.0	5.0	3.742237091064453	1.1855884790420532
1.0	27600000.0	27610000.0	4.0	3.831350803375244	1.2234666347503662
1.0	27620000.0	27630000.0	2.0	3.8671493530273438	1.2391984462738037
1.0	27650000.0	27660000.0	4.0	3.7820277214050293	1.2029392719268799
1.0	27690000.0	27700000.0	4.0	4.141274452209473	1.3753139972686768
1.0	27770000.0	27780000.0	2.0	3.780381679534912	1.2023340463638306
1.0	27880000.0	27890000.0	1.0	4.370786190032959	1.4364535808563232
1.0	27990000.0	28000000.0	10.0	5.178253173828125	1.759002447128296
1.0	28120000.0	28130000.0	4.0	4.220473766326904	1.3922924995422363
1.0	28140000.0	28150000.0	1.0	3.637028217315674	1.143039584159851
1.0	28190000.0	28200000.0	2.0	3.5689263343811035	1.1150046586990356
1.0	28230000.0	28240000.0	4.0	3.4655044078826904	1.0792735815048218
1.0	28240000.0	28250000.0	3.0	4.11165714263916	1.361580491065979
1.0	28260000.0	28270000.0	1.0	3.985225200653076	1.2820231914520264
1.0	28280000.0	28290000.0	6.0	3.93224835395813	1.282986044883728
1.0	28360000.0	28370000.0	6.0	3.7480900287628174	1.1881498098373413
1.0	28390000.0	28400000.0	2.0	3.868729829788208	1.240089774131775
1.0	28410000.0	28420000.0	0.0	4.394890785217285	1.5317773818969727
1.0	28460000.0	28470000.0	4.0	4.667096138000488	1.5556182861328125
1.0	28650000.0	28660000.0	3.0	4.637866973876953	1.5914851427078247
1.0	28690000.0	28700000.0	5.0	4.769279956817627	1.7471802234649658
1.0	28730000.0	28740000.0	6.0	3.980026960372925	1.2885974645614624
1.0	28770000.0	28780000.0	2.0	3.939303159713745	1.2662756443023682
1.0	28820000.0	28830000.0	1.0	4.169818878173828	1.3669681549072266
1.0	28840000.0	28850000.0	3.0	4.297481060028076	1.432185173034668
1.0	28930000.0	28940000.0	3.0	4.2863335609436035	1.4205082654953003
1.0	28990000.0	29000000.0	3.0	5.279810428619385	1.9286257028579712
1.0	29030000.0	29040000.0	2.0	3.8074841499328613	1.2129939794540405
1.0	29040000.0	29050000.0	2.0	4.107093334197998	1.3333675861358643
1.0	29180000.0	29190000.0	4.0	4.491995334625244	1.485803246498108
1.0	29200000.0	29210000.0	5.0	4.653365135192871	1.5513832569122314
1.0	29390000.0	29400000.0	2.0	3.5779037475585938	1.1198395490646362
1.0	29450000.0	29460000.0	2.0	3.8939006328582764	1.2498064041137695
1.0	29510000.0	29520000.0	4.0	4.171428680419922	1.3582452535629272
1.0	29520000.0	29530000.0	2.0	4.011406421661377	1.2986786365509033
1.0	29640000.0	29650000.0	2.0	4.449409008026123	1.489384412765503
1.0	29650000.0	29660000.0	5.0	4.897686004638672	1.6450868844985962
1.0	29700000.0	29710000.0	5.0	4.868760108947754	1.631972074508667
1.0	29720000.0	29730000.0	5.0	4.61647891998291	1.5434091091156006
1.0	29790000.0	29800000.0	4.0	4.824118137359619	1.6105083227157593
1.0	29850000.0	29860000.0	5.0	4.2192888259887695	1.3725059032440186
1.0	29870000.0	29880000.0	3.0	3.556187868118286	1.117332935333252
1.0	30040000.0	30050000.0	5.0	3.776796340942383	1.2111210823059082
1.0	30130000.0	30140000.0	7.0	5.45874547958374	1.8325450420379639
1.0	30240000.0	30250000.0	8.0	5.159173011779785	1.738446831703186
1.0	30370000.0	30380000.0	6.0	5.624150276184082	1.8851025104522705
1.0	30440000.0	30450000.0	5.0	5.757124900817871	1.935178518295288
1.0	30490000.0	30500000.0	0.0	5.5652666091918945	1.8699766397476196
1.0	30630000.0	30640000.0	9.0	5.454681396484375	1.8322570323944092
1.0	30650000.0	30660000.0	5.0	5.678447246551514	1.9049279689788818
1.0	30740000.0	30750000.0	3.0	5.245268821716309	1.761448860168457
1.0	30810000.0	30820000.0	6.0	5.101961612701416	1.705614447593689
1.0	30820000.0	30830000.0	5.0	4.898224353790283	1.6335268020629883
1.0	30860000.0	30870000.0	6.0	4.852468013763428	1.6229259967803955
1.0	30900000.0	30910000.0	7.0	5.1344122886657715	1.7194747924804688
1.0	31010000.0	31020000.0	5.0	5.050466060638428	1.6920874118804932
1.0	31040000.0	31050000.0	6.0	4.743191719055176	1.585638403892517
1.0	31120000.0	31130000.0	6.0	4.892352104187012	1.639473557472229
1.0	31150000.0	31160000.0	7.0	5.082989692687988	1.7142345905303955
1.0	31170000.0	31180000.0	7.0	4.8597211837768555	1.6300866603851318
1.0	31200000.0	31210000.0	5.0	4.546018123626709	1.5146019458770752
1.0	31210000.0	31220000.0	7.0	4.611151218414307	1.5379501581192017
1.0	31280000.0	31290000.0	8.0	4.268740653991699	1.3982025384902954
1.0	31300000.0	31310000.0	5.0	4.415558815002441	1.4552050828933716
1.0	31320000.0	31330000.0	3.0	4.344840049743652	1.4299395084381104
1.0	31450000.0	31460000.0	5.0	4.078688621520996	1.333168387413025
1.0	31480000.0	31490000.0	4.0	4.2270188331604	1.4024564027786255
1.0	31490000.0	31500000.0	4.0	4.197294235229492	1.3885362148284912
1.0	31570000.0	31580000.0	3.0	4.747113227844238	1.5863559246063232
1.0	31620000.0	31630000.0	9.0	4.578073978424072	1.5342415571212769
1.0	31670000.0	31680000.0	0.0	4.588892936706543	1.5207668542861938
1.0	31750000.0	31760000.0	3.0	3.760657548904419	1.1938077211380005
1.0	31820000.0	31830000.0	1.0	3.9136528968811035	1.2600107192993164
1.0	31860000.0	31870000.0	2.0	4.348804950714111	1.4291632175445557
1.0	31870000.0	31880000.0	3.0	4.456194877624512	1.4733312129974365
1.0	31920000.0	31930000.0	5.0	4.146945476531982	1.3466684818267822
1.0	32020000.0	32030000.0	8.0	3.999995708465576	1.2879165410995483
1.0	32120000.0	32130000.0	0.0	4.311524391174316	1.4089778661727905
1.0	32170000.0	32180000.0	5.0	4.1586689949035645	1.3515167236328125
1.0	32250000.0	32260000.0	4.0	4.388617515563965	1.4564536809921265
1.0	32280000.0	32290000.0	2.0	4.521956443786621	1.4943654537200928
1.0	32310000.0	32320000.0	5.0	4.38223934173584	1.443219780921936
1.0	32380000.0	32390000.0	6.0	4.0992279052734375	1.3369879722595215
1.0	32400000.0	32410000.0	4.0	5.166245460510254	1.8728983402252197
1.0	32550000.0	32560000.0	1.0	3.9650790691375732	1.2757227420806885
1.0	32560000.0	32570000.0	6.0	3.8004703521728516	1.2092351913452148
1.0	32590000.0	32600000.0	3.0	3.722663164138794	1.1774137020111084
1.0	32620000.0	32630000.0	7.0	3.433107852935791	1.0683948993682861
1.0	32630000.0	32640000.0	3.0	3.544835329055786	1.1080553531646729
1.0	32690000.0	32700000.0	1.0	3.727962017059326	1.1796541213989258
1.0	32790000.0	32800000.0	4.0	3.8880608081817627	1.244335412979126
1.0	32870000.0	32880000.0	4.0	4.608162879943848	1.5319769382476807
1.0	32920000.0	32930000.0	6.0	4.409579753875732	1.4543794393539429
1.0	32950000.0	32960000.0	4.0	4.384252071380615	1.441798210144043
1.0	32960000.0	32970000.0	12.0	4.387931823730469	1.4449353218078613
1.0	32990000.0	33000000.0	4.0	4.776049613952637	1.6007106304168701
1.0	33000000.0	33010000.0	3.0	4.391788482666016	1.447880506515503
1.0	33020000.0	33030000.0	0.0	4.223527431488037	1.3988263607025146
1.0	33030000.0	33040000.0	1.0	4.37480354309082	1.4418318271636963
1.0	33050000.0	33060000.0	7.0	4.287322044372559	1.4087951183319092
1.0	33120000.0	33130000.0	6.0	4.137979030609131	1.359056830406189
1.0	33160000.0	33170000.0	8.0	4.4574103355407715	1.5067212581634521
1.0	33170000.0	33180000.0	0.0	5.134198188781738	1.733655333518982
1.0	33180000.0	33190000.0	8.0	4.789933681488037	1.6039727926254272
1.0	33200000.0	33210000.0	6.0	4.566989898681641	1.5334047079086304
1.0	33270000.0	33280000.0	4.0	4.312638282775879	1.431571125984192
1.0	33300000.0	33310000.0	1.0	4.2704057693481445	1.4137145280838013
1.0	33340000.0	33350000.0	7.0	4.339639663696289	1.425876259803772
1.0	33380000.0	33390000.0	3.0	4.702978134155273	1.5709062814712524
1.0	33450000.0	33460000.0	2.0	4.113469123840332	1.3378022909164429
1.0	33580000.0	33590000.0	2.0	3.814450740814209	1.2149505615234375
1.0	33590000.0	33600000.0	1.0	3.9805641174316406	1.2979285717010498
1.0	33800000.0	33810000.0	4.0	3.666316509246826	1.154590368270874
1.0	33830000.0	33840000.0	3.0	4.004270076751709	1.2929089069366455
1.0	33890000.0	33900000.0	5.0	4.233973503112793	1.3872126340866089
1.0	34040000.0	34050000.0	6.0	4.972543716430664	1.6621230840682983
1.0	34110000.0	34120000.0	3.0	6.25209379196167	2.0803115367889404
1.0	34120000.0	34130000.0	3.0	5.811270713806152	1.9482591152191162
1.0	34170000.0	34180000.0	8.0	5.789242744445801	1.9418245553970337
1.0	34200000.0	34210000.0	3.0	6.17789363861084	2.0608344078063965
1.0	34250000.0	34260000.0	9.0	5.513254165649414	1.8579984903335571
1.0	34370000.0	34380000.0	3.0	5.478516578674316	1.8453989028930664
1.0	34450000.0	34460000.0	5.0	5.340515613555908	1.7959703207015991
1.0	34560000.0	34570000.0	3.0	3.9744696617126465	1.2778992652893066
1.0	34630000.0	34640000.0	5.0	5.699397563934326	1.911907434463501
1.0	34640000.0	34650000.0	13.0	5.6747517585754395	1.9018070697784424
1.0	34660000.0	34670000.0	10.0	6.170708656311035	2.059244394302368
1.0	34690000.0	34700000.0	8.0	6.286149024963379	2.0915889739990234
1.0	34770000.0	34780000.0	6.0	6.0192060470581055	2.016003131866455
1.0	34810000.0	34820000.0	10.0	6.066418647766113	2.027006149291992
1.0	34830000.0	34840000.0	6.0	6.608852386474609	2.175466537475586
1.0	34860000.0	34870000.0	2.0	6.8165740966796875	2.2249996662139893
1.0	34890000.0	34900000.0	6.0	6.859198093414307	2.2340171337127686
1.0	34970000.0	34980000.0	14.0	6.263862133026123	2.0860486030578613
1.0	35020000.0	35030000.0	5.0	6.3711442947387695	2.1109890937805176
1.0	35090000.0	35100000.0	11.0	5.202462196350098	1.75406813621521
1.0	35110000.0	35120000.0	1.0	5.396247386932373	1.8180280923843384
1.0	35120000.0	35130000.0	4.0	5.428529739379883	1.8197460174560547
1.0	35240000.0	35250000.0	7.0	5.046032428741455	1.6959632635116577
1.0	35250000.0	35260000.0	6.0	4.441798686981201	1.4837647676467896
1.0	35290000.0	35300000.0	0.0	4.530553817749023	1.5124839544296265
1.0	35320000.0	35330000.0	0.0	4.687784194946289	1.650975227355957
1.0	35400000.0	35410000.0	6.0	4.886427402496338	1.6402089595794678
1.0	35530000.0	35540000.0	3.0	4.610455513000488	1.5340020656585693
1.0	35570000.0	35580000.0	0.0	4.238574028015137	1.4051649570465088
1.0	35580000.0	35590000.0	4.0	4.372577667236328	1.440129041671753
1.0	35630000.0	35640000.0	4.0	4.809123516082764	1.611154317855835
1.0	35650000.0	35660000.0	5.0	5.769015312194824	2.1760880947113037
1.0	35690000.0	35700000.0	4.0	4.99861478805542	1.6837482452392578
1.0	35820000.0	35830000.0	1.0	3.9970862865448	1.29674232006073
1.0	35880000.0	35890000.0	0.0	3.748467206954956	1.188433051109314
1.0	35890000.0	35900000.0	4.0	3.7943344116210938	1.2071787118911743
1.0	36000000.0	36010000.0	4.0	3.7762649059295654	1.200722575187683
1.0	36020000.0	36030000.0	3.0	4.994988441467285	1.8195537328720093
1.0	36030000.0	36040000.0	6.0	4.040539741516113	1.307605504989624
1.0	36040000.0	36050000.0	6.0	4.37006139755249	1.4355895519256592
1.0	36050000.0	36060000.0	7.0	4.177306175231934	1.3628227710723877
1.0	36060000.0	36070000.0	4.0	4.1605544090271	1.3689539432525635
1.0	36090000.0	36100000.0	3.0	4.167144775390625	1.3738734722137451
1.0	36190000.0	36200000.0	6.0	4.240069389343262	1.388462781906128
1.0	36240000.0	36250000.0	6.0	4.675455570220947	1.5598645210266113
1.0	36280000.0	36290000.0	1.0	4.18125581741333	1.3735898733139038
1.0	36310000.0	36320000.0	2.0	3.867750644683838	1.2397598028182983
1.0	36320000.0	36330000.0	3.0	4.058615684509277	1.314826250076294
1.0	36430000.0	36440000.0	4.0	3.7008330821990967	1.1685903072357178
1.0	36440000.0	36450000.0	2.0	3.8276329040527344	1.2218579053878784
1.0	36470000.0	36480000.0	1.0	3.8593735694885254	1.2343482971191406
1.0	36500000.0	36510000.0	5.0	3.8775806427001953	1.2429810762405396
1.0	36510000.0	36520000.0	2.0	4.023379802703857	1.3005818128585815
1.0	36530000.0	36540000.0	6.0	3.9500679969787598	1.269268274307251
1.0	36540000.0	36550000.0	7.0	4.355982303619385	1.4322679042816162
1.0	36600000.0	36610000.0	6.0	3.9709835052490234	1.2835184335708618
1.0	36720000.0	36730000.0	2.0	3.724949359893799	1.178674340248108
1.0	36780000.0	36790000.0	2.0	4.001584529876709	1.2972276210784912
1.0	36830000.0	36840000.0	5.0	3.9465808868408203	1.2729276418685913
1.0	37130000.0	37140000.0	0.0	4.5407891273498535	1.5057697296142578
1.0	37170000.0	37180000.0	5.0	4.531326770782471	1.4994670152664185
1.0	37270000.0	37280000.0	8.0	5.552804470062256	1.8630256652832031
1.0	37400000.0	37410000.0	4.0	5.6756696701049805	1.901942253112793
1.0	37460000.0	37470000.0	5.0	5.512135982513428	1.85286545753479
1.0	37470000.0	37480000.0	1.0	5.606118202209473	1.8828742504119873
1.0	37640000.0	37650000.0	4.0	5.24970006942749	1.759225606918335
1.0	37660000.0	37670000.0	4.0	5.054383277893066	1.6899378299713135
1.0	37720000.0	37730000.0	1.0	5.332762718200684	1.7879552841186523
1.0	37750000.0	37760000.0	4.0	5.040663719177246	1.6837432384490967
1.0	37800000.0	37810000.0	3.0	4.933316230773926	1.644667625427246
1.0	37880000.0	37890000.0	2.0	4.906398773193359	1.6429977416992188
1.0	38040000.0	38050000.0	12.0	3.9029433727264404	1.2541091442108154
1.0	38100000.0	38110000.0	3.0	4.998940467834473	1.6837613582611084
1.0	38110000.0	38120000.0	7.0	5.21868896484375	1.7643251419067383
1.0	38160000.0	38170000.0	4.0	4.313145637512207	1.4398149251937866
1.0	38240000.0	38250000.0	10.0	4.880393028259277	1.6378663778305054
1.0	38250000.0	38260000.0	4.0	4.822728157043457	1.6162294149398804
1.0	38290000.0	38300000.0	1.0	3.7243869304656982	1.1783325672149658
1.0	38450000.0	38460000.0	6.0	4.517821311950684	1.5604822635650635
1.0	38520000.0	38530000.0	4.0	4.6919965744018555	1.5639686584472656
1.0	38600000.0	38610000.0	4.0	4.848845481872559	1.6248407363891602
1.0	38610000.0	38620000.0	9.0	4.899000644683838	1.6449108123779297
1.0	38660000.0	38670000.0	5.0	4.674618721008301	1.557193636894226
1.0	38700000.0	38710000.0	6.0	5.0251970291137695	1.6837142705917358
1.0	38750000.0	38760000.0	6.0	4.8398756980896	1.619741678237915
1.0	38760000.0	38770000.0	2.0	4.99199914932251	1.6791824102401733
1.0	38790000.0	38800000.0	5.0	4.857954502105713	1.6217613220214844
1.0	38800000.0	38810000.0	5.0	4.814053535461426	1.6028997898101807
1.0	38810000.0	38820000.0	4.0	5.004188060760498	1.6730473041534424
1.0	38820000.0	38830000.0	5.0	5.033032417297363	1.6844192743301392
1.0	38900000.0	38910000.0	1.0	4.903428554534912	1.6331031322479248
1.0	38920000.0	38930000.0	6.0	5.049341201782227	1.6856740713119507
1.0	38950000.0	38960000.0	4.0	5.284714698791504	1.7741620540618896
1.0	38980000.0	38990000.0	2.0	5.214498996734619	1.755802869796753
1.0	39000000.0	39010000.0	5.0	5.079748630523682	1.7121334075927734
1.0	39050000.0	39060000.0	1.0	5.637585639953613	1.9006420373916626
1.0	39060000.0	39070000.0	7.0	5.887351989746094	1.9675781726837158
1.0	39180000.0	39190000.0	2.0	5.372605323791504	1.8157708644866943
1.0	39190000.0	39200000.0	5.0	4.817412853240967	1.613324522972107
1.0	39220000.0	39230000.0	1.0	5.224521636962891	1.7675507068634033
1.0	39280000.0	39290000.0	4.0	4.525540351867676	1.4995856285095215
1.0	39390000.0	39400000.0	5.0	4.227456092834473	1.3918946981430054
1.0	39470000.0	39480000.0	8.0	4.12949275970459	1.343746542930603
1.0	39550000.0	39560000.0	5.0	4.210242748260498	1.376843810081482
1.0	39590000.0	39600000.0	2.0	4.099696159362793	1.3335329294204712
1.0	39690000.0	39700000.0	2.0	4.040251731872559	1.3162511587142944
1.0	39700000.0	39710000.0	6.0	4.009241580963135	1.3020919561386108
1.0	39720000.0	39730000.0	6.0	4.003491401672363	1.2983410358428955
1.0	39780000.0	39790000.0	1.0	3.663224458694458	1.1533658504486084
1.0	39790000.0	39800000.0	5.0	3.654806137084961	1.1499611139297485
1.0	39890000.0	39900000.0	3.0	3.6959152221679688	1.1666218042373657
1.0	39990000.0	40000000.0	2.0	3.9876327514648438	1.289189100265503
1.0	40050000.0	40060000.0	2.0	4.68557596206665	1.5638978481292725
1.0	40140000.0	40150000.0	3.0	4.104315280914307	1.3309377431869507
1.0	40200000.0	40210000.0	1.0	4.21016788482666	1.4024314880371094
1.0	40410000.0	40420000.0	4.0	4.367631435394287	1.4378639459609985
1.0	40480000.0	40490000.0	5.0	4.4982805252075195	1.488586664199829
1.0	40490000.0	40500000.0	8.0	4.304387092590332	1.4142347574234009
1.0	40500000.0	40510000.0	2.0	6.060151100158691	2.328385591506958
1.0	40530000.0	40540000.0	4.0	4.136336803436279	1.3452959060668945
1.0	40560000.0	40570000.0	1.0	4.6148576736450195	1.549511194229126
1.0	40580000.0	40590000.0	9.0	4.722878932952881	1.5778398513793945
1.0	40620000.0	40630000.0	3.0	5.890820503234863	2.269893169403076
1.0	40650000.0	40660000.0	8.0	4.260946750640869	1.4153425693511963
1.0	40670000.0	40680000.0	2.0	4.617283821105957	1.5696043968200684
1.0	40680000.0	40690000.0	9.0	4.353362083435059	1.4538791179656982
1.0	40780000.0	40790000.0	4.0	5.1631669998168945	1.7535184621810913
1.0	40790000.0	40800000.0	3.0	5.243532180786133	1.7733150720596313
1.0	40800000.0	40810000.0	16.0	4.649387836456299	1.5498931407928467
1.0	40860000.0	40870000.0	6.0	3.977006435394287	1.288193702697754
1.0	40910000.0	40920000.0	3.0	4.084040641784668	1.3370959758758545
1.0	40930000.0	40940000.0	2.0	3.8714981079101562	1.2372782230377197
1.0	41010000.0	41020000.0	5.0	3.661527156829834	1.1533725261688232
1.0	41070000.0	41080000.0	2.0	3.9314961433410645	1.2608344554901123
1.0	41090000.0	41100000.0	2.0	3.777930736541748	1.1998200416564941
1.0	41130000.0	41140000.0	5.0	3.8215439319610596	1.2187553644180298
1.0	41200000.0	41210000.0	2.0	3.571824550628662	1.1173698902130127
1.0	41330000.0	41340000.0	8.0	4.352936744689941	1.4305907487869263
1.0	41470000.0	41480000.0	9.0	3.976919174194336	1.2844804525375366
1.0	41510000.0	41520000.0	3.0	3.9052376747131348	1.2560827732086182
1.0	41550000.0	41560000.0	3.0	3.770380735397339	1.1977088451385498
1.0	41590000.0	41600000.0	5.0	3.914684295654297	1.2574857473373413
1.0	41630000.0	41640000.0	4.0	3.856900453567505	1.2347686290740967
1.0	41840000.0	41850000.0	1.0	4.7480363845825195	1.5850450992584229
1.0	41850000.0	41860000.0	3.0	4.561315536499023	1.5113632678985596
1.0	41860000.0	41870000.0	4.0	4.634201526641846	1.5405621528625488
1.0	41890000.0	41900000.0	4.0	4.575066566467285	1.519458532333374
1.0	41980000.0	41990000.0	3.0	4.091063976287842	1.3242859840393066
1.0	41990000.0	42000000.0	4.0	3.876384735107422	1.2423369884490967
1.0	42070000.0	42080000.0	4.0	3.6046957969665527	1.1374874114990234
1.0	42140000.0	42150000.0	3.0	4.12166690826416	1.3372243642807007
1.0	42180000.0	42190000.0	4.0	3.7878518104553223	1.2041404247283936
1.0	42200000.0	42210000.0	4.0	3.921070098876953	1.2582480907440186
1.0	42250000.0	42260000.0	3.0	4.283556938171387	1.401263952255249
1.0	42420000.0	42430000.0	3.0	4.013052463531494	1.2929730415344238
1.0	42470000.0	42480000.0	6.0	3.984548568725586	1.281947374343872
1.0	42490000.0	42500000.0	4.0	4.276423931121826	1.397108554840088
1.0	42580000.0	42590000.0	5.0	4.523828029632568	1.4974076747894287
1.0	42590000.0	42600000.0	4.0	4.612427711486816	1.533164381980896
1.0	42640000.0	42650000.0	1.0	4.09363317489624	1.3395379781723022
1.0	42820000.0	42830000.0	7.0	4.501156330108643	1.489766240119934
1.0	42850000.0	42860000.0	5.0	4.617802143096924	1.5350967645645142
1.0	42920000.0	42930000.0	6.0	4.492426872253418	1.6086400747299194
1.0	42940000.0	42950000.0	8.0	3.9259421825408936	1.2609530687332153
1.0	42980000.0	42990000.0	2.0	4.271197319030762	1.3962008953094482
1.0	43050000.0	43060000.0	5.0	4.120546817779541	1.3397881984710693
1.0	43100000.0	43110000.0	13.0	4.443390369415283	1.4667713642120361
1.0	43160000.0	43170000.0	4.0	4.210722923278809	1.3940340280532837
1.0	43290000.0	43300000.0	3.0	4.170656204223633	1.3592923879623413
1.0	43380000.0	43390000.0	4.0	4.682176113128662	1.563031792640686
1.0	43480000.0	43490000.0	3.0	4.906825065612793	1.6476036310195923
1.0	43590000.0	43600000.0	7.0	4.329367160797119	1.420291543006897
1.0	43640000.0	43650000.0	6.0	4.445270538330078	1.4684087038040161
1.0	43660000.0	43670000.0	5.0	4.328917503356934	1.4200547933578491
1.0	43700000.0	43710000.0	7.0	4.007017135620117	1.2940160036087036
1.0	43750000.0	43760000.0	5.0	4.275168418884277	1.402491569519043
1.0	43790000.0	43800000.0	4.0	4.348090171813965	1.4285591840744019
1.0	43830000.0	43840000.0	4.0	4.732118129730225	1.6718904972076416
1.0	43870000.0	43880000.0	5.0	4.287196159362793	1.4202688932418823
1.0	43940000.0	43950000.0	5.0	4.894626617431641	1.6432338953018188
1.0	43950000.0	43960000.0	6.0	4.547560691833496	1.507960557937622
1.0	43970000.0	43980000.0	8.0	4.635491847991943	1.5426009893417358
1.0	44020000.0	44030000.0	2.0	4.872200965881348	1.6560382843017578
1.0	44240000.0	44250000.0	2.0	3.614370346069336	1.1341307163238525
1.0	44250000.0	44260000.0	3.0	3.7002341747283936	1.1683536767959595
1.0	44260000.0	44270000.0	3.0	3.7217917442321777	1.1771743297576904
1.0	44270000.0	44280000.0	3.0	3.8010666370391846	1.2090716361999512
1.0	44290000.0	44300000.0	3.0	3.7948079109191895	1.206499695777893
1.0	44410000.0	44420000.0	4.0	4.426944255828857	1.578627586364746
1.0	44480000.0	44490000.0	6.0	4.222692012786865	1.3961355686187744
1.0	44490000.0	44500000.0	6.0	4.543732643127441	1.5585073232650757
1.0	44530000.0	44540000.0	6.0	4.611889362335205	1.5341227054595947
1.0	44600000.0	44610000.0	3.0	4.747182846069336	1.5881510972976685
1.0	44610000.0	44620000.0	4.0	4.531306743621826	1.4998314380645752
1.0	44620000.0	44630000.0	6.0	4.409041404724121	1.4538419246673584
1.0	44660000.0	44670000.0	2.0	4.381659507751465	1.4432661533355713
1.0	44700000.0	44710000.0	2.0	3.800279140472412	1.2097504138946533
1.0	44710000.0	44720000.0	3.0	3.8035285472869873	1.211590051651001
1.0	44750000.0	44760000.0	6.0	3.6860737800598145	1.1625945568084717
1.0	44850000.0	44860000.0	7.0	4.726518154144287	1.5790249109268188
1.0	44910000.0	44920000.0	3.0	5.0515289306640625	1.702701210975647
1.0	45050000.0	45060000.0	4.0	4.089486122131348	1.3381307125091553
1.0	45090000.0	45100000.0	3.0	4.470761299133301	1.5281699895858765
1.0	45190000.0	45200000.0	6.0	4.646734237670898	1.573431372642517
1.0	45210000.0	45220000.0	1.0	4.126875400543213	1.3473635911941528
1.0	45240000.0	45250000.0	2.0	4.8745436668396	1.8379650115966797
1.0	45390000.0	45400000.0	1.0	3.623668670654297	1.137869119644165
1.0	45430000.0	45440000.0	2.0	3.621049404144287	1.136742353439331
1.0	45470000.0	45480000.0	3.0	3.9693286418914795	1.381331205368042
1.0	45480000.0	45490000.0	2.0	3.411667585372925	1.0606082677841187
1.0	45520000.0	45530000.0	1.0	3.7483859062194824	1.1879403591156006
1.0	45600000.0	45610000.0	2.0	4.1683759689331055	1.3555071353912354
1.0	45650000.0	45660000.0	5.0	3.7868800163269043	1.2033344507217407
1.0	45670000.0	45680000.0	1.0	4.250275611877441	1.3927295207977295
1.0	45710000.0	45720000.0	5.0	4.609970569610596	1.533751130104065
1.0	45840000.0	45850000.0	1.0	3.792578935623169	1.2069655656814575
1.0	45860000.0	45870000.0	5.0	3.6732239723205566	1.1614296436309814
1.0	45900000.0	45910000.0	1.0	4.244908332824707	1.3867172002792358
1.0	45920000.0	45930000.0	2.0	3.788292407989502	1.203963041305542
1.0	45980000.0	45990000.0	3.0	4.7678117752075195	1.8564202785491943
1.0	46120000.0	46130000.0	1.0	4.522763729095459	1.5082412958145142
1.0	46150000.0	46160000.0	6.0	6.262307167053223	2.321298599243164
1.0	46160000.0	46170000.0	7.0	4.347554683685303	1.4461383819580078
1.0	46180000.0	46190000.0	7.0	4.395117282867432	1.4614179134368896
1.0	46250000.0	46260000.0	10.0	4.793174743652344	1.6049245595932007
1.0	46270000.0	46280000.0	5.0	4.259365081787109	1.4028021097183228
1.0	46320000.0	46330000.0	1.0	4.135459899902344	1.3458127975463867
1.0	46330000.0	46340000.0	2.0	4.223423004150391	1.3786576986312866
1.0	46400000.0	46410000.0	2.0	3.586468458175659	1.1274421215057373
1.0	46410000.0	46420000.0	3.0	3.5729682445526123	1.121999740600586
1.0	46420000.0	46430000.0	2.0	3.5393195152282715	1.105144739151001
1.0	46450000.0	46460000.0	1.0	3.6572697162628174	1.1526272296905518
1.0	46470000.0	46480000.0	3.0	3.6312294006347656	1.1406272649765015
1.0	46600000.0	46610000.0	9.0	4.759342670440674	1.5901939868927002
1.0	46610000.0	46620000.0	7.0	4.981431484222412	1.6768181324005127
1.0	46620000.0	46630000.0	8.0	4.8874664306640625	1.6413772106170654
1.0	46660000.0	46670000.0	5.0	4.427931785583496	1.5118135213851929
1.0	46800000.0	46810000.0	6.0	5.383305549621582	1.9806283712387085
1.0	46880000.0	46890000.0	6.0	4.6863837242126465	1.5645053386688232
1.0	47000000.0	47010000.0	9.0	4.749014377593994	1.5861692428588867
1.0	47010000.0	47020000.0	10.0	4.697939872741699	1.564979910850525
1.0	47110000.0	47120000.0	1.0	4.0309953689575195	1.3139604330062866
1.0	47130000.0	47140000.0	3.0	4.189428329467773	1.3936671018600464
1.0	47170000.0	47180000.0	1.0	3.9416394233703613	1.2725909948349
1.0	47220000.0	47230000.0	4.0	4.452910423278809	1.4697139263153076
1.0	47230000.0	47240000.0	7.0	4.580699443817139	1.5203182697296143
1.0	47400000.0	47410000.0	5.0	4.293370246887207	1.406306266784668
1.0	47430000.0	47440000.0	3.0	4.6654791831970215	1.5424286127090454
1.0	47610000.0	47620000.0	3.0	4.90321159362793	1.6439367532730103
1.0	47720000.0	47730000.0	3.0	4.018881320953369	1.3024685382843018
1.0	47760000.0	47770000.0	4.0	3.9246420860290527	1.2643839120864868
1.0	47820000.0	47830000.0	2.0	4.0725250244140625	1.3213176727294922
1.0	47890000.0	47900000.0	3.0	4.329730033874512	1.421937346458435
1.0	47900000.0	47910000.0	7.0	4.189364433288574	1.3957511186599731
1.0	47930000.0	47940000.0	4.0	4.683714866638184	1.5625711679458618
1.0	47960000.0	47970000.0	3.0	4.6348748207092285	1.5410006046295166
1.0	48000000.0	48010000.0	4.0	4.576186180114746	1.518556833267212
1.0	48080000.0	48090000.0	6.0	5.238278865814209	1.7647031545639038
1.0	48090000.0	48100000.0	4.0	5.544442653656006	1.8605515956878662
1.0	48120000.0	48130000.0	6.0	5.13505744934082	1.72476065158844
1.0	48160000.0	48170000.0	3.0	4.9780707359313965	1.673781156539917
1.0	48180000.0	48190000.0	5.0	4.785790920257568	1.6000779867172241
1.0	48200000.0	48210000.0	9.0	4.6114821434021	1.5280590057373047
1.0	48250000.0	48260000.0	3.0	4.777182579040527	1.5934561491012573
1.0	48280000.0	48290000.0	4.0	4.6668925285339355	1.5492403507232666
1.0	48310000.0	48320000.0	5.0	4.42061710357666	1.4501023292541504
1.0	48350000.0	48360000.0	3.0	4.625345706939697	1.5336748361587524
1.0	48390000.0	48400000.0	7.0	4.297188758850098	1.4058032035827637
1.0	48470000.0	48480000.0	6.0	5.038531303405762	1.683558464050293
1.0	48550000.0	48560000.0	4.0	5.172775745391846	1.7317421436309814
1.0	48570000.0	48580000.0	5.0	4.712464332580566	1.5656157732009888
1.0	48640000.0	48650000.0	4.0	4.563419818878174	1.5061049461364746
1.0	48660000.0	48670000.0	8.0	4.699780464172363	1.5598552227020264
1.0	48710000.0	48720000.0	5.0	4.6200079917907715	1.5355299711227417
1.0	48770000.0	48780000.0	3.0	4.462569236755371	1.4702143669128418
1.0	48990000.0	49000000.0	2.0	4.493039131164551	1.4812500476837158
1.0	49010000.0	49020000.0	7.0	4.405824184417725	1.449541449546814
1.0	49020000.0	49030000.0	3.0	4.589202880859375	1.5168942213058472
1.0	49030000.0	49040000.0	5.0	4.536910533905029	1.500017523765564
1.0	49060000.0	49070000.0	2.0	4.618316650390625	1.5266469717025757
1.0	49190000.0	49200000.0	5.0	4.055269241333008	1.3233048915863037
1.0	49350000.0	49360000.0	4.0	5.213809013366699	1.751307725906372
1.0	49640000.0	49650000.0	7.0	5.644214630126953	1.8990005254745483
1.0	49660000.0	49670000.0	5.0	5.926464080810547	1.9880211353302002
1.0	49710000.0	49720000.0	3.0	6.321588516235352	2.100379228591919
1.0	49730000.0	49740000.0	3.0	6.1966423988342285	2.0657408237457275
1.0	49900000.0	49910000.0	9.0	6.440631866455078	2.131744146347046
1.0	49950000.0	49960000.0	5.0	5.921047210693359	1.9857317209243774
1.0	49980000.0	49990000.0	7.0	5.022666931152344	1.6876806020736694
1.0	49990000.0	50000000.0	6.0	5.6016764640808105	1.8848100900650024
1.0	50050000.0	50060000.0	7.0	5.461329460144043	1.8386659622192383
1.0	50140000.0	50150000.0	2.0	6.382425785064697	2.116487979888916
1.0	50150000.0	50160000.0	8.0	6.483123779296875	2.143761157989502
1.0	50190000.0	50200000.0	9.0	6.289411544799805	2.0930707454681396
1.0	50230000.0	50240000.0	8.0	6.237870693206787	2.0788304805755615
1.0	50240000.0	50250000.0	6.0	6.0058746337890625	2.0100855827331543
1.0	50270000.0	50280000.0	5.0	6.268764495849609	2.0873653888702393
1.0	50310000.0	50320000.0	5.0	6.0956597328186035	2.0365657806396484
1.0	50360000.0	50370000.0	2.0	5.357229709625244	1.8042709827423096
1.0	50390000.0	50400000.0	3.0	5.362481117248535	1.806199312210083
1.0	50420000.0	50430000.0	5.0	5.060706615447998	1.7027919292449951
1.0	50470000.0	50480000.0	4.0	5.644260883331299	1.8991801738739014
1.0	50480000.0	50490000.0	6.0	4.9630937576293945	1.6548662185668945
1.0	50560000.0	50570000.0	9.0	4.914004325866699	1.641455888748169
1.0	50580000.0	50590000.0	4.0	5.37631368637085	1.811061143875122
1.0	50770000.0	50780000.0	7.0	5.936776638031006	1.9844114780426025
1.0	50780000.0	50790000.0	5.0	6.111992835998535	2.0334270000457764
1.0	50850000.0	50860000.0	5.0	5.748099327087402	1.922849416732788
1.0	50900000.0	50910000.0	9.0	4.5106000900268555	1.5128048658370972
1.0	50960000.0	50970000.0	0.0	4.2639360427856445	1.4076743125915527
1.0	50970000.0	50980000.0	8.0	4.069619178771973	1.3168655633926392
1.0	50980000.0	50990000.0	1.0	4.182173728942871	1.3679945468902588
1.0	51160000.0	51170000.0	3.0	4.284465312957764	1.429595947265625
1.0	51170000.0	51180000.0	0.0	4.589526176452637	1.534301519393921
1.0	51190000.0	51200000.0	3.0	4.505264759063721	1.5140790939331055
1.0	51200000.0	51210000.0	6.0	4.301726341247559	1.4338518381118774
1.0	51240000.0	51250000.0	8.0	4.220698356628418	1.399793267250061
1.0	51400000.0	51410000.0	2.0	4.431351661682129	1.4908303022384644
1.0	51510000.0	51520000.0	9.0	5.395788192749023	1.8281333446502686
1.0	51540000.0	51550000.0	7.0	5.264372825622559	1.7795860767364502
1.0	51640000.0	51650000.0	5.0	4.898663520812988	1.6463956832885742
1.0	51750000.0	51760000.0	0.0	4.275421619415283	1.4150711297988892
1.0	51760000.0	51770000.0	6.0	4.290182590484619	1.410347580909729
1.0	51910000.0	51920000.0	6.0	4.063806056976318	1.3261425495147705
1.0	51920000.0	51930000.0	2.0	4.058063507080078	1.3223789930343628
1.0	52040000.0	52050000.0	3.0	4.176089286804199	1.3640412092208862
1.0	52060000.0	52070000.0	4.0	4.466544151306152	1.477665662765503
1.0	52070000.0	52080000.0	4.0	4.6148552894592285	1.5361509323120117
1.0	52140000.0	52150000.0	3.0	3.412937879562378	1.0628604888916016
1.0	52150000.0	52160000.0	2.0	3.5224766731262207	1.0994138717651367
1.0	52230000.0	52240000.0	2.0	3.4043078422546387	1.0578482151031494
1.0	52240000.0	52250000.0	0.0	3.4794113636016846	1.083269715309143
1.0	52330000.0	52340000.0	5.0	4.035580635070801	1.3136382102966309
1.0	52370000.0	52380000.0	2.0	5.076904296875	1.7106263637542725
1.0	52400000.0	52410000.0	7.0	4.734245300292969	1.581052303314209
1.0	52530000.0	52540000.0	4.0	4.104010105133057	1.3440487384796143
1.0	52560000.0	52570000.0	5.0	4.614523887634277	1.5358282327651978
1.0	52620000.0	52630000.0	5.0	4.0449395179748535	1.3096387386322021
1.0	52720000.0	52730000.0	3.0	3.673604965209961	1.1576817035675049
1.0	52780000.0	52790000.0	3.0	3.8736960887908936	1.2379846572875977
1.0	52860000.0	52870000.0	4.0	3.4248626232147217	1.0621378421783447
1.0	52870000.0	52880000.0	0.0	3.9328346252441406	1.2733514308929443
1.0	52920000.0	52930000.0	1.0	3.974029541015625	1.2817440032958984
1.0	52990000.0	53000000.0	2.0	3.7103047370910645	1.1724424362182617
1.0	53050000.0	53060000.0	3.0	4.576004505157471	1.5204403400421143
1.0	53060000.0	53070000.0	2.0	4.4913225173950195	1.4916417598724365
1.0	53130000.0	53140000.0	4.0	4.3814191818237305	1.441612958908081
1.0	53150000.0	53160000.0	4.0	3.857856035232544	1.2353209257125854
1.0	53190000.0	53200000.0	3.0	4.069279670715332	1.3434038162231445
1.0	53230000.0	53240000.0	2.0	3.8175530433654785	1.217671275138855
1.0	53300000.0	53310000.0	3.0	4.583165645599365	1.519079327583313
1.0	53320000.0	53330000.0	5.0	4.047512054443359	1.3066149950027466
1.0	53550000.0	53560000.0	3.0	4.9885077476501465	1.6780904531478882
1.0	53670000.0	53680000.0	1.0	4.262705326080322	1.4079676866531372
1.0	53730000.0	53740000.0	2.0	4.497567653656006	1.5087112188339233
1.0	53780000.0	53790000.0	1.0	4.915589332580566	1.6403892040252686
1.0	53820000.0	53830000.0	7.0	6.095685005187988	2.0492355823516846
1.0	53870000.0	53880000.0	9.0	6.204228401184082	2.074707508087158
1.0	53920000.0	53930000.0	8.0	5.878844261169434	1.9782568216323853
1.0	54200000.0	54210000.0	6.0	4.401551246643066	1.446042537689209
1.0	54260000.0	54270000.0	3.0	3.951756715774536	1.2767102718353271
1.0	54330000.0	54340000.0	0.0	3.6612632274627686	1.1525212526321411
1.0	54370000.0	54380000.0	7.0	3.7073683738708496	1.1713178157806396
1.0	54390000.0	54400000.0	3.0	3.8611819744110107	1.2363510131835938
1.0	54400000.0	54410000.0	7.0	3.7282657623291016	1.1800380945205688
1.0	54460000.0	54470000.0	5.0	4.644294738769531	1.5477670431137085
1.0	54470000.0	54480000.0	3.0	4.725319862365723	1.5797816514968872
1.0	54480000.0	54490000.0	6.0	4.524740695953369	1.4999228715896606
1.0	54490000.0	54500000.0	6.0	3.9507369995117188	1.2748950719833374
1.0	54530000.0	54540000.0	6.0	3.8793671131134033	1.244821310043335
1.0	54650000.0	54660000.0	1.0	3.8654236793518066	1.2378867864608765
1.0	54660000.0	54670000.0	3.0	4.413969993591309	1.5234278440475464
1.0	54680000.0	54690000.0	9.0	3.721223831176758	1.1779935359954834
1.0	54750000.0	54760000.0	3.0	3.7053158283233643	1.1704574823379517
1.0	54800000.0	54810000.0	3.0	3.7241673469543457	1.178362488746643
1.0	54810000.0	54820000.0	6.0	3.7021026611328125	1.1690888404846191
1.0	54920000.0	54930000.0	6.0	4.485373497009277	1.4840762615203857
1.0	54930000.0	54940000.0	2.0	4.896920204162598	1.643648386001587
1.0	54940000.0	54950000.0	4.0	4.611175537109375	1.532806634902954
1.0	54960000.0	54970000.0	8.0	4.8489885330200195	1.6264562606811523
1.0	55030000.0	55040000.0	9.0	4.271889686584473	1.4065505266189575
1.0	55060000.0	55070000.0	4.0	4.398518085479736	1.4788564443588257
1.0	55070000.0	55080000.0	4.0	4.409692764282227	1.4699516296386719
1.0	55130000.0	55140000.0	4.0	4.460479736328125	1.4703166484832764
1.0	55160000.0	55170000.0	6.0	4.1092305183410645	1.3313896656036377
1.0	55190000.0	55200000.0	0.0	3.8356146812438965	1.2265326976776123
1.0	55200000.0	55210000.0	5.0	3.8128437995910645	1.2157089710235596
1.0	55260000.0	55270000.0	1.0	4.169553279876709	1.3729939460754395
1.0	55320000.0	55330000.0	5.0	3.6323885917663574	1.1409515142440796
1.0	55350000.0	55360000.0	4.0	4.043952941894531	1.322435975074768
1.0	55430000.0	55440000.0	3.0	4.181948184967041	1.3613309860229492
1.0	55500000.0	55510000.0	5.0	4.222552299499512	1.3762567043304443
1.0	55530000.0	55540000.0	4.0	3.759068012237549	1.1927709579467773
1.0	55540000.0	55550000.0	5.0	3.721935987472534	1.177354335784912
1.0	55600000.0	55610000.0	4.0	3.7933990955352783	1.2074476480484009
1.0	55850000.0	55860000.0	3.0	4.488490104675293	1.476870059967041
1.0	55860000.0	55870000.0	5.0	4.520028114318848	1.4946755170822144
1.0	55890000.0	55900000.0	8.0	4.041680335998535	1.3040002584457397
1.0	55900000.0	55910000.0	5.0	4.3492021560668945	1.4234554767608643
1.0	55940000.0	55950000.0	1.0	4.306543827056885	1.4095697402954102
1.0	55970000.0	55980000.0	2.0	4.088118553161621	1.3223720788955688
1.0	56130000.0	56140000.0	2.0	4.73888635635376	1.5782452821731567
1.0	56170000.0	56180000.0	7.0	5.417383670806885	1.8219140768051147
1.0	56260000.0	56270000.0	8.0	5.449719429016113	1.8341388702392578
1.0	56400000.0	56410000.0	4.0	6.140658378601074	2.0539493560791016
1.0	56420000.0	56430000.0	1.0	6.284912109375	2.0848495960235596
1.0	56490000.0	56500000.0	6.0	4.908146858215332	1.641052007675171
1.0	56500000.0	56510000.0	4.0	4.813176155090332	1.602259874343872
1.0	56530000.0	56540000.0	0.0	5.1035847663879395	1.7073652744293213
1.0	56560000.0	56570000.0	3.0	5.080533504486084	1.7020282745361328
1.0	56580000.0	56590000.0	2.0	5.089004993438721	1.7054920196533203
1.0	56590000.0	56600000.0	3.0	4.980894565582275	1.664995551109314
1.0	56650000.0	56660000.0	2.0	4.7347331047058105	1.5719106197357178
1.0	56670000.0	56680000.0	3.0	4.842329502105713	1.6128543615341187
1.0	56700000.0	56710000.0	7.0	4.674252986907959	1.5541316270828247
1.0	56730000.0	56740000.0	3.0	4.845430850982666	1.6195485591888428
1.0	56770000.0	56780000.0	3.0	4.687692642211914	1.554922342300415
1.0	56780000.0	56790000.0	9.0	4.437394142150879	1.4572255611419678
1.0	56790000.0	56800000.0	1.0	4.647894382476807	1.5417567491531372
1.0	56810000.0	56820000.0	3.0	4.397575378417969	1.4407094717025757
1.0	56870000.0	56880000.0	3.0	4.432228088378906	1.4599391222000122
1.0	56880000.0	56890000.0	5.0	4.346264362335205	1.4268382787704468
1.0	56890000.0	56900000.0	3.0	3.956099033355713	1.271048903465271
1.0	56910000.0	56920000.0	3.0	4.19442081451416	1.373720645904541
1.0	56920000.0	56930000.0	3.0	4.394020080566406	1.4430701732635498
1.0	56930000.0	56940000.0	6.0	4.143763542175293	1.3450372219085693
1.0	56940000.0	56950000.0	3.0	4.2675089836120605	1.3926843404769897
1.0	57060000.0	57070000.0	2.0	4.789403438568115	1.5939836502075195
1.0	57170000.0	57180000.0	2.0	4.340923309326172	1.4207442998886108
1.0	57230000.0	57240000.0	5.0	4.810395240783691	1.5978834629058838
1.0	57400000.0	57410000.0	9.0	5.21083402633667	1.7455536127090454
1.0	57420000.0	57430000.0	2.0	5.358612060546875	1.8022727966308594
1.0	57430000.0	57440000.0	1.0	4.862521171569824	1.6253364086151123
1.0	57480000.0	57490000.0	6.0	5.662518501281738	1.90238356590271
1.0	57540000.0	57550000.0	7.0	5.810329437255859	1.9464595317840576
1.0	57560000.0	57570000.0	4.0	5.374115943908691	1.8059442043304443
1.0	57660000.0	57670000.0	2.0	5.538058757781982	1.86385178565979
1.0	57850000.0	57860000.0	3.0	5.905031204223633	1.9811439514160156
1.0	57940000.0	57950000.0	4.0	5.634087562561035	1.891549825668335
1.0	58160000.0	58170000.0	4.0	6.683367729187012	2.191322088241577
1.0	58550000.0	58560000.0	6.0	5.476911544799805	1.8433014154434204
1.0	58570000.0	58580000.0	7.0	5.423155307769775	1.823754072189331
1.0	58600000.0	58610000.0	5.0	5.270025730133057	1.773930549621582
1.0	58700000.0	58710000.0	3.0	5.436136722564697	1.826294183731079
1.0	58870000.0	58880000.0	3.0	4.743963241577148	1.5731546878814697
1.0	58890000.0	58900000.0	5.0	5.001044273376465	1.6694142818450928
1.0	58900000.0	58910000.0	3.0	4.814208030700684	1.5995126962661743
1.0	58910000.0	58920000.0	6.0	4.771337032318115	1.5953481197357178
1.0	58920000.0	58930000.0	7.0	4.452178478240967	1.4629114866256714
1.0	58960000.0	58970000.0	4.0	4.276488304138184	1.4161186218261719
1.0	58970000.0	58980000.0	4.0	4.239815711975098	1.4018397331237793
1.0	58980000.0	58990000.0	8.0	3.9662208557128906	1.283597469329834
1.0	59000000.0	59010000.0	4.0	4.355832099914551	1.4477150440216064
1.0	59040000.0	59050000.0	11.0	4.073252201080322	1.3204600811004639
1.0	59050000.0	59060000.0	5.0	4.572177410125732	1.5175672769546509
1.0	59060000.0	59070000.0	1.0	4.736987113952637	1.5821709632873535
1.0	59140000.0	59150000.0	4.0	3.952611207962036	1.277599573135376
1.0	59150000.0	59160000.0	3.0	3.832216739654541	1.224379539489746
1.0	59170000.0	59180000.0	5.0	4.323398590087891	1.4203765392303467
1.0	59220000.0	59230000.0	1.0	4.431877136230469	1.462953805923462
1.0	59250000.0	59260000.0	5.0	4.129952430725098	1.3850995302200317
1.0	59300000.0	59310000.0	7.0	4.3041768074035645	1.4110239744186401
1.0	59350000.0	59360000.0	2.0	4.363515377044678	1.4345242977142334
1.0	59360000.0	59370000.0	4.0	4.118732929229736	1.3377702236175537
1.0	59380000.0	59390000.0	8.0	4.440731525421143	1.4617679119110107
1.0	59390000.0	59400000.0	3.0	4.358742713928223	1.4324572086334229
1.0	59470000.0	59480000.0	5.0	4.383512020111084	1.442678689956665
1.0	59520000.0	59530000.0	1.0	4.516807556152344	1.4975202083587646
1.0	59530000.0	59540000.0	2.0	4.283736705780029	1.4055618047714233
1.0	59590000.0	59600000.0	5.0	4.28159236907959	1.4016215801239014
1.0	59620000.0	59630000.0	3.0	4.370892524719238	1.4353957176208496
1.0	59660000.0	59670000.0	3.0	4.500020980834961	1.4862186908721924
1.0	59690000.0	59700000.0	9.0	4.02518367767334	1.2978715896606445
1.0	59700000.0	59710000.0	3.0	4.0898566246032715	1.3227777481079102
1.0	59780000.0	59790000.0	4.0	3.7654404640197754	1.1947247982025146
1.0	59790000.0	59800000.0	0.0	4.090968132019043	1.3244616985321045
1.0	59940000.0	59950000.0	6.0	4.400547504425049	1.4505832195281982
1.0	59990000.0	60000000.0	4.0	4.5622124671936035	1.5046619176864624
1.0	60020000.0	60030000.0	2.0	4.2511701583862305	1.385412573814392
1.0	60040000.0	60050000.0	1.0	4.530785083770752	1.491363763809204
1.0	60070000.0	60080000.0	5.0	3.8452274799346924	1.2283027172088623
1.0	60180000.0	60190000.0	6.0	3.8469479084014893	1.227660059928894
1.0	60240000.0	60250000.0	3.0	4.292162895202637	1.4030747413635254
1.0	60290000.0	60300000.0	8.0	3.781611680984497	1.2012736797332764
1.0	60400000.0	60410000.0	3.0	4.262148857116699	1.3898894786834717
1.0	60450000.0	60460000.0	2.0	4.50214958190918	1.48262619972229
1.0	60460000.0	60470000.0	4.0	4.601590156555176	1.5253350734710693
1.0	60470000.0	60480000.0	5.0	4.786252975463867	1.5908570289611816
1.0	60530000.0	60540000.0	1.0	4.564589023590088	1.5087016820907593
1.0	60570000.0	60580000.0	6.0	4.592131614685059	1.517538070678711
1.0	60710000.0	60720000.0	6.0	4.779011249542236	1.5885603427886963
1.0	60770000.0	60780000.0	5.0	5.069000244140625	1.6979526281356812
1.0	60860000.0	60870000.0	6.0	4.856929779052734	1.6194307804107666
1.0	61130000.0	61140000.0	11.0	4.943676948547363	1.6531435251235962
1.0	61170000.0	61180000.0	2.0	5.038220405578613	1.6874946355819702
1.0	61200000.0	61210000.0	2.0	4.584111213684082	1.5202457904815674
1.0	61260000.0	61270000.0	3.0	4.56057596206665	1.5058653354644775
1.0	61320000.0	61330000.0	4.0	4.712679862976074	1.5644686222076416
1.0	61380000.0	61390000.0	4.0	4.5196309089660645	1.4918047189712524
1.0	61440000.0	61450000.0	2.0	4.341805458068848	1.4252939224243164
1.0	61520000.0	61530000.0	3.0	4.135411262512207	1.3444184064865112
1.0	61540000.0	61550000.0	5.0	4.29384183883667	1.4856517314910889
1.0	61650000.0	61660000.0	5.0	3.5774078369140625	1.1199742555618286
1.0	61680000.0	61690000.0	2.0	3.888535976409912	1.2479255199432373
1.0	61710000.0	61720000.0	5.0	3.8046278953552246	1.2107733488082886
1.0	61720000.0	61730000.0	1.0	3.907377243041992	1.251652717590332
1.0	61890000.0	61900000.0	1.0	4.262860298156738	1.4158207178115845
1.0	61900000.0	61910000.0	2.0	4.382726669311523	1.45811927318573
1.0	61990000.0	62000000.0	5.0	4.438674449920654	1.4639356136322021
1.0	62070000.0	62080000.0	6.0	4.293453693389893	1.4063078165054321
1.0	62080000.0	62090000.0	1.0	4.119069576263428	1.3360427618026733
1.0	62140000.0	62150000.0	1.0	4.027819633483887	1.309746503829956
1.0	62200000.0	62210000.0	13.0	4.041728496551514	1.3282407522201538
1.0	62230000.0	62240000.0	4.0	3.687549591064453	1.163526177406311
1.0	62250000.0	62260000.0	6.0	3.7267119884490967	1.1801024675369263
1.0	62420000.0	62430000.0	2.0	4.070218086242676	1.3212969303131104
1.0	62480000.0	62490000.0	4.0	4.090022087097168	1.3386845588684082
1.0	62530000.0	62540000.0	6.0	4.28374719619751	1.4102205038070679
1.0	62740000.0	62750000.0	7.0	5.8665971755981445	1.9739404916763306
1.0	62770000.0	62780000.0	7.0	5.70673131942749	1.9272855520248413
1.0	62880000.0	62890000.0	10.0	4.737465858459473	1.5829706192016602
1.0	62960000.0	62970000.0	2.0	3.895681858062744	1.25140380859375
1.0	63000000.0	63010000.0	6.0	3.8530166149139404	1.2334197759628296
1.0	63060000.0	63070000.0	3.0	3.459332227706909	1.0761940479278564
1.0	63090000.0	63100000.0	5.0	3.815420627593994	1.216954231262207
1.0	63100000.0	63110000.0	6.0	3.9516701698303223	1.2747461795806885
1.0	63150000.0	63160000.0	4.0	4.329483509063721	1.4729697704315186
1.0	63210000.0	63220000.0	5.0	4.516882419586182	1.49354088306427
1.0	63320000.0	63330000.0	2.0	4.474169731140137	1.4944257736206055
1.0	63340000.0	63350000.0	3.0	4.914815425872803	1.6493492126464844
1.0	63460000.0	63470000.0	6.0	5.147076606750488	1.7234586477279663
1.0	63480000.0	63490000.0	8.0	4.855252265930176	1.6179155111312866
1.0	63510000.0	63520000.0	5.0	5.027121543884277	1.680084228515625
1.0	63560000.0	63570000.0	5.0	4.731117248535156	1.568045735359192
1.0	63570000.0	63580000.0	5.0	4.5978498458862305	1.5197778940200806
1.0	63590000.0	63600000.0	7.0	4.343033790588379	1.4230310916900635
1.0	63660000.0	63670000.0	1.0	4.786330223083496	1.5912246704101562
1.0	63690000.0	63700000.0	2.0	5.060044288635254	1.6920583248138428
1.0	63700000.0	63710000.0	5.0	4.090428352355957	1.3231688737869263
1.0	63710000.0	63720000.0	7.0	4.835671901702881	1.6092811822891235
1.0	63850000.0	63860000.0	1.0	3.8874828815460205	1.2438690662384033
1.0	63980000.0	63990000.0	3.0	3.8591384887695312	1.2767620086669922
1.0	64090000.0	64100000.0	5.0	3.827169895172119	1.2227323055267334
1.0	64150000.0	64160000.0	3.0	4.324106693267822	1.4215577840805054
1.0	64340000.0	64350000.0	3.0	4.042243480682373	1.3048735857009888
1.0	64360000.0	64370000.0	1.0	4.331799507141113	1.4179872274398804
1.0	64380000.0	64390000.0	3.0	4.280006408691406	1.3980096578598022
1.0	64450000.0	64460000.0	0.0	4.762331485748291	1.580864429473877
1.0	64530000.0	64540000.0	9.0	4.249532222747803	1.3837693929672241
1.0	64570000.0	64580000.0	2.0	4.300884246826172	1.4034161567687988
1.0	64620000.0	64630000.0	1.0	4.686410427093506	1.5550458431243896
1.0	64710000.0	64720000.0	9.0	4.668744087219238	1.551849365234375
1.0	64720000.0	64730000.0	4.0	4.530108451843262	1.4965322017669678
1.0	64760000.0	64770000.0	4.0	5.005642890930176	1.6727460622787476
1.0	64820000.0	64830000.0	0.0	4.246509552001953	1.3848224878311157
1.0	64910000.0	64920000.0	4.0	4.552517890930176	1.5012016296386719
1.0	65010000.0	65020000.0	3.0	3.891770601272583	1.2498345375061035
1.0	65020000.0	65030000.0	3.0	4.008397102355957	1.292222499847412
1.0	65030000.0	65040000.0	6.0	3.8610141277313232	1.2334978580474854
1.0	65070000.0	65080000.0	5.0	3.976231336593628	1.2814245223999023
1.0	65090000.0	65100000.0	4.0	3.8655617237091064	1.2365564107894897
1.0	65100000.0	65110000.0	6.0	3.733515977859497	1.1823351383209229
1.0	65120000.0	65130000.0	3.0	4.069968223571777	1.3207199573516846
1.0	65180000.0	65190000.0	3.0	4.187770843505859	1.361380934715271
1.0	65210000.0	65220000.0	2.0	3.617236375808716	1.1350135803222656
1.0	65270000.0	65280000.0	6.0	3.6183955669403076	1.1354824304580688
1.0	65320000.0	65330000.0	2.0	3.7539734840393066	1.1903064250946045
1.0	65370000.0	65380000.0	3.0	3.7440032958984375	1.1870397329330444
1.0	65430000.0	65440000.0	6.0	4.676673889160156	1.7191693782806396
1.0	65500000.0	65510000.0	4.0	4.184369087219238	1.3814380168914795
1.0	65520000.0	65530000.0	1.0	4.319432258605957	1.4454526901245117
1.0	65660000.0	65670000.0	4.0	4.26980447769165	1.3990585803985596
1.0	65720000.0	65730000.0	1.0	3.838994264602661	1.227642297744751
1.0	65740000.0	65750000.0	5.0	4.036830425262451	1.3022100925445557
1.0	65750000.0	65760000.0	6.0	3.9851784706115723	1.2824453115463257
1.0	65760000.0	65770000.0	1.0	4.196201324462891	1.363537073135376
1.0	65850000.0	65860000.0	2.0	3.925901412963867	1.2597429752349854
1.0	65880000.0	65890000.0	0.0	4.975058555603027	1.9117311239242554
1.0	65930000.0	65940000.0	7.0	4.017617225646973	1.295052409172058
1.0	66030000.0	66040000.0	6.0	4.710376739501953	1.5623857975006104
1.0	66060000.0	66070000.0	5.0	4.511359214782715	1.4882577657699585
1.0	66070000.0	66080000.0	3.0	5.077358722686768	1.6941957473754883
1.0	66080000.0	66090000.0	4.0	4.637296199798584	1.5378482341766357
1.0	66090000.0	66100000.0	5.0	4.686305522918701	1.554828405380249
1.0	66310000.0	66320000.0	5.0	5.475011348724365	1.8439805507659912
1.0	66370000.0	66380000.0	4.0	5.098376274108887	1.708120584487915
1.0	66390000.0	66400000.0	4.0	5.4632062911987305	1.8369715213775635
1.0	66540000.0	66550000.0	6.0	4.805675029754639	1.603379249572754
1.0	66700000.0	66710000.0	2.0	3.853710651397705	1.2325804233551025
1.0	66730000.0	66740000.0	4.0	4.042491912841797	1.3045854568481445
1.0	66860000.0	66870000.0	5.0	4.713919162750244	1.571929693222046
1.0	66910000.0	66920000.0	5.0	4.432259559631348	1.4621284008026123
1.0	66970000.0	66980000.0	6.0	5.0597357749938965	1.69442880153656
1.0	67010000.0	67020000.0	0.0	4.714644908905029	1.5630816221237183
1.0	67060000.0	67070000.0	5.0	5.225306510925293	1.751930594444275
1.0	67070000.0	67080000.0	7.0	5.201449871063232	1.7485538721084595
1.0	67080000.0	67090000.0	0.0	5.436745643615723	1.8303687572479248
1.0	67120000.0	67130000.0	3.0	5.909397602081299	1.982374906539917
1.0	67140000.0	67150000.0	4.0	5.620842933654785	1.8934237957000732
1.0	67190000.0	67200000.0	10.0	5.219326972961426	1.7479604482650757
1.0	67230000.0	67240000.0	5.0	4.848888874053955	1.6223573684692383
1.0	67310000.0	67320000.0	2.0	4.658950328826904	1.5463358163833618
1.0	67420000.0	67430000.0	1.0	3.691190242767334	1.1647531986236572
1.0	67460000.0	67470000.0	4.0	3.5691936016082764	1.116360068321228
1.0	67570000.0	67580000.0	5.0	4.304521083831787	1.4061354398727417
1.0	67600000.0	67610000.0	7.0	4.021772861480713	1.297581672668457
1.0	67650000.0	67660000.0	3.0	4.568134784698486	1.5125093460083008
1.0	67670000.0	67680000.0	5.0	4.410036563873291	1.4494307041168213
1.0	67740000.0	67750000.0	7.0	4.227019309997559	1.3762043714523315
1.0	67750000.0	67760000.0	3.0	4.269062042236328	1.3917179107666016
1.0	67780000.0	67790000.0	2.0	3.974329710006714	1.2776873111724854
1.0	67850000.0	67860000.0	0.0	3.939225435256958	1.2663205862045288
1.0	67890000.0	67900000.0	3.0	5.775356292724609	2.221909284591675
1.0	67900000.0	67910000.0	5.0	4.361246109008789	1.434744119644165
1.0	67980000.0	67990000.0	2.0	5.1059064865112305	1.7189006805419922
1.0	68000000.0	68010000.0	4.0	4.872631549835205	1.634748101234436
1.0	68020000.0	68030000.0	6.0	4.8836445808410645	1.6381349563598633
1.0	68160000.0	68170000.0	1.0	4.02832555770874	1.3007915019989014
1.0	68170000.0	68180000.0	7.0	3.639045000076294	1.1443655490875244
1.0	68210000.0	68220000.0	2.0	3.7156739234924316	1.174622893333435
1.0	68250000.0	68260000.0	3.0	3.725189685821533	1.1790916919708252
1.0	68300000.0	68310000.0	5.0	3.788853883743286	1.204197645187378
1.0	68330000.0	68340000.0	4.0	4.633954048156738	1.5356452465057373
1.0	68360000.0	68370000.0	3.0	4.945528507232666	1.6489979028701782
1.0	68390000.0	68400000.0	5.0	5.0428290367126465	1.6840912103652954
1.0	68410000.0	68420000.0	13.0	4.612120628356934	1.5227124691009521
1.0	68460000.0	68470000.0	7.0	5.103761196136475	1.7125457525253296
1.0	68610000.0	68620000.0	10.0	3.9747581481933594	1.2780412435531616
1.0	68660000.0	68670000.0	4.0	4.2468695640563965	1.3897736072540283
1.0	68700000.0	68710000.0	3.0	4.4063005447387695	1.4469072818756104
1.0	68710000.0	68720000.0	5.0	4.550987243652344	1.5027787685394287
1.0	68740000.0	68750000.0	4.0	4.493714809417725	1.478424310684204
1.0	68770000.0	68780000.0	1.0	4.334175109863281	1.4172117710113525
1.0	68800000.0	68810000.0	2.0	5.069521903991699	1.6952579021453857
1.0	68910000.0	68920000.0	9.0	5.48861837387085	1.8444817066192627
1.0	68920000.0	68930000.0	5.0	5.522141933441162	1.851090431213379
1.0	68990000.0	69000000.0	9.0	5.8639044761657715	1.9694830179214478
1.0	69000000.0	69010000.0	8.0	5.782968044281006	1.9426110982894897
1.0	69060000.0	69070000.0	6.0	6.554176330566406	2.161005735397339
1.0	69140000.0	69150000.0	9.0	5.831982612609863	1.9718421697616577
1.0	69220000.0	69230000.0	7.0	7.198644161224365	2.3087618350982666
1.0	69280000.0	69290000.0	11.0	7.311553955078125	2.3265135288238525
1.0	69390000.0	69400000.0	2.0	4.225094795227051	1.386818766593933
1.0	69400000.0	69410000.0	6.0	7.028628349304199	2.2743802070617676
1.0	69540000.0	69550000.0	4.0	7.32406759262085	2.3302173614501953
1.0	69610000.0	69620000.0	3.0	7.820176601409912	2.4162392616271973
1.0	69670000.0	69680000.0	10.0	7.4777727127075195	2.359610080718994
1.0	69690000.0	69700000.0	8.0	7.663244724273682	2.389950752258301
1.0	69710000.0	69720000.0	7.0	8.046274185180664	2.4521560668945312
1.0	69730000.0	69740000.0	3.0	8.251216888427734	2.475736379623413
1.0	69760000.0	69770000.0	6.0	8.06104564666748	2.449690580368042
1.0	69810000.0	69820000.0	8.0	7.42458963394165	2.3498876094818115
1.0	69880000.0	69890000.0	6.0	7.564043998718262	2.3720672130584717
1.0	69950000.0	69960000.0	11.0	6.456294059753418	2.13488507270813
1.0	70090000.0	70100000.0	3.0	5.669625282287598	1.905632734298706
1.0	70140000.0	70150000.0	6.0	6.007071495056152	2.010927438735962
1.0	70190000.0	70200000.0	9.0	6.483801364898682	2.138540267944336
1.0	70230000.0	70240000.0	3.0	6.89975118637085	2.241236448287964
1.0	70320000.0	70330000.0	3.0	5.709537029266357	1.9044933319091797
1.0	70380000.0	70390000.0	7.0	6.339242458343506	2.109372615814209
1.0	70410000.0	70420000.0	5.0	6.481207847595215	2.1425352096557617
1.0	70610000.0	70620000.0	3.0	4.510317802429199	1.520207166671753
1.0	70620000.0	70630000.0	6.0	4.671767234802246	1.5560369491577148
1.0	70720000.0	70730000.0	4.0	4.3367815017700195	1.4267292022705078
1.0	70780000.0	70790000.0	1.0	3.9590554237365723	1.2726367712020874
1.0	71080000.0	71090000.0	2.0	5.414784908294678	1.821689248085022
1.0	71130000.0	71140000.0	7.0	5.3043365478515625	1.7805356979370117
1.0	71170000.0	71180000.0	4.0	5.787079811096191	1.9424378871917725
1.0	71230000.0	71240000.0	7.0	5.56868839263916	1.8757606744766235
1.0	71290000.0	71300000.0	7.0	5.5808539390563965	1.8802363872528076
1.0	71310000.0	71320000.0	7.0	5.637299537658691	1.8979727029800415
1.0	71330000.0	71340000.0	5.0	5.27346658706665	1.7723236083984375
1.0	71350000.0	71360000.0	12.0	5.195348739624023	1.7432254552841187
1.0	71380000.0	71390000.0	6.0	5.67436408996582	1.9077171087265015
1.0	71390000.0	71400000.0	2.0	5.818273067474365	1.952246904373169
1.0	71460000.0	71470000.0	5.0	5.021130561828613	1.6800477504730225
1.0	71480000.0	71490000.0	1.0	5.013190269470215	1.6759980916976929
1.0	71500000.0	71510000.0	4.0	4.949267864227295	1.6537634134292603
1.0	71590000.0	71600000.0	5.0	4.814658164978027	1.6067441701889038
1.0	71630000.0	71640000.0	4.0	5.397334098815918	1.8175328969955444
1.0	71650000.0	71660000.0	3.0	5.066769123077393	1.6998450756072998
1.0	71690000.0	71700000.0	3.0	5.148778438568115	1.7309062480926514
1.0	71700000.0	71710000.0	5.0	4.721184730529785	1.5662257671356201
1.0	71710000.0	71720000.0	7.0	4.826076984405518	1.6053106784820557
1.0	71720000.0	71730000.0	9.0	4.769084930419922	1.5871334075927734
1.0	71760000.0	71770000.0	5.0	5.189141750335693	1.7441184520721436
1.0	71770000.0	71780000.0	3.0	4.921639442443848	1.6436010599136353
1.0	71790000.0	71800000.0	2.0	5.384835720062256	1.8124557733535767
1.0	71830000.0	71840000.0	6.0	4.697081565856934	1.5591413974761963
1.0	71860000.0	71870000.0	2.0	4.9479169845581055	1.6566143035888672
1.0	71920000.0	71930000.0	2.0	5.1281328201293945	1.7203696966171265
1.0	71930000.0	71940000.0	2.0	5.160601615905762	1.7320454120635986
1.0	71990000.0	72000000.0	7.0	5.496006965637207	1.8465572595596313
1.0	72130000.0	72140000.0	9.0	6.546498775482178	2.1554131507873535
1.0	72170000.0	72180000.0	5.0	6.796822547912598	2.221189022064209
1.0	72310000.0	72320000.0	3.0	5.709145545959473	1.9182357788085938
1.0	72320000.0	72330000.0	4.0	5.437036991119385	1.8288094997406006
1.0	72340000.0	72350000.0	3.0	5.643759727478027	1.9009943008422852
1.0	72380000.0	72390000.0	4.0	5.923825740814209	1.9871419668197632
1.0	72420000.0	72430000.0	3.0	5.584661960601807	1.8758618831634521
1.0	72500000.0	72510000.0	6.0	5.792130470275879	1.9424978494644165
1.0	72510000.0	72520000.0	3.0	5.734806060791016	1.9202821254730225
1.0	72530000.0	72540000.0	4.0	5.942296504974365	1.9860740900039673
1.0	72560000.0	72570000.0	7.0	5.391170501708984	1.806997537612915
1.0	72590000.0	72600000.0	9.0	5.563371658325195	1.8651516437530518
1.0	72610000.0	72620000.0	9.0	5.829405307769775	1.9544957876205444
1.0	72630000.0	72640000.0	6.0	6.011070728302002	2.006261110305786
1.0	72650000.0	72660000.0	3.0	5.759453773498535	1.9358561038970947
1.0	72670000.0	72680000.0	10.0	5.505499839782715	1.8456151485443115
1.0	72700000.0	72710000.0	8.0	5.5904645919799805	1.8815094232559204
1.0	72780000.0	72790000.0	5.0	4.952159881591797	1.6721559762954712
1.0	72830000.0	72840000.0	9.0	5.752242565155029	1.9303760528564453
1.0	72880000.0	72890000.0	8.0	6.879774570465088	2.2368435859680176
1.0	73010000.0	73020000.0	8.0	6.875782012939453	2.2317111492156982
1.0	73080000.0	73090000.0	1.0	6.247618675231934	2.0800130367279053
1.0	73190000.0	73200000.0	7.0	6.931161403656006	2.2508137226104736
1.0	73230000.0	73240000.0	6.0	7.263310432434082	2.3167309761047363
1.0	73290000.0	73300000.0	6.0	7.314751625061035	2.3241729736328125
1.0	73330000.0	73340000.0	6.0	7.693163871765137	2.396559238433838
1.0	73370000.0	73380000.0	9.0	7.8820672035217285	2.4276528358459473
1.0	73460000.0	73470000.0	14.0	7.20059871673584	2.307619094848633
1.0	73510000.0	73520000.0	2.0	8.317106246948242	2.4882380962371826
1.0	73660000.0	73670000.0	5.0	8.300223350524902	2.4844610691070557
1.0	73730000.0	73740000.0	10.0	7.426390171051025	2.350172519683838
1.0	73760000.0	73770000.0	9.0	7.085670471191406	2.2812633514404297
1.0	73810000.0	73820000.0	11.0	6.784699440002441	2.2184793949127197
1.0	73830000.0	73840000.0	4.0	6.81685733795166	2.2231593132019043
1.0	73860000.0	73870000.0	4.0	6.714848518371582	2.2008917331695557
1.0	73870000.0	73880000.0	6.0	6.69176721572876	2.195145606994629
1.0	73880000.0	73890000.0	9.0	6.777848243713379	2.2158942222595215
1.0	74040000.0	74050000.0	5.0	7.1178178787231445	2.289417028427124
1.0	74070000.0	74080000.0	5.0	6.966126918792725	2.259422540664673
1.0	74090000.0	74100000.0	8.0	6.976221561431885	2.2610366344451904
1.0	74110000.0	74120000.0	8.0	6.704798698425293	2.1973092555999756
1.0	74160000.0	74170000.0	8.0	6.887528896331787	2.2395637035369873
1.0	74190000.0	74200000.0	9.0	6.86496114730835	2.236166477203369
1.0	74250000.0	74260000.0	7.0	7.313945770263672	2.3271679878234863
1.0	74270000.0	74280000.0	5.0	7.045648097991943	2.2726809978485107
1.0	74280000.0	74290000.0	7.0	6.874104976654053	2.2388617992401123
1.0	74350000.0	74360000.0	9.0	7.001373291015625	2.2660133838653564
1.0	74360000.0	74370000.0	8.0	6.919820308685303	2.246659755706787
1.0	74380000.0	74390000.0	4.0	7.046671390533447	2.274083375930786
1.0	74410000.0	74420000.0	5.0	7.407990455627441	2.3488452434539795
1.0	74430000.0	74440000.0	4.0	6.95314884185791	2.2544989585876465
1.0	74460000.0	74470000.0	4.0	6.265496730804443	2.080601692199707
1.0	74480000.0	74490000.0	7.0	6.45236873626709	2.134443759918213
1.0	74490000.0	74500000.0	4.0	6.279430389404297	2.0803747177124023
1.0	74650000.0	74660000.0	3.0	5.320168495178223	1.7893962860107422
1.0	74690000.0	74700000.0	4.0	5.664902210235596	1.907142996788025
1.0	74760000.0	74770000.0	4.0	5.333317279815674	1.7928392887115479
1.0	74790000.0	74800000.0	7.0	5.465739727020264	1.8324310779571533
1.0	74840000.0	74850000.0	9.0	5.115462303161621	1.7128496170043945
1.0	74920000.0	74930000.0	9.0	5.9072184562683105	1.9829444885253906
1.0	75000000.0	75010000.0	12.0	5.572700023651123	1.8747491836547852
1.0	75050000.0	75060000.0	2.0	6.1155219078063965	2.041260004043579
1.0	75060000.0	75070000.0	3.0	6.032769203186035	2.0151469707489014
1.0	75090000.0	75100000.0	8.0	5.882156848907471	1.9729427099227905
1.0	75100000.0	75110000.0	7.0	5.784430027008057	1.9435012340545654
1.0	75140000.0	75150000.0	4.0	5.6556220054626465	1.9027376174926758
1.0	75170000.0	75180000.0	7.0	4.6548752784729	1.5899198055267334
1.0	75190000.0	75200000.0	3.0	5.068197250366211	1.8383458852767944
1.0	75230000.0	75240000.0	5.0	4.9793500900268555	1.6739370822906494
1.0	75280000.0	75290000.0	8.0	6.202634334564209	2.067974328994751
1.0	75330000.0	75340000.0	3.0	7.139373779296875	2.2932403087615967
1.0	75350000.0	75360000.0	9.0	7.048737525939941	2.2755446434020996
1.0	75360000.0	75370000.0	2.0	6.094820976257324	2.0265233516693115
1.0	75410000.0	75420000.0	8.0	7.078803062438965	2.280735492706299
1.0	75460000.0	75470000.0	6.0	6.971189022064209	2.2604570388793945
1.0	75530000.0	75540000.0	6.0	6.687170505523682	2.1919667720794678
1.0	75600000.0	75610000.0	5.0	5.382346153259277	1.8063981533050537
1.0	75670000.0	75680000.0	4.0	5.391952991485596	1.8139728307724
1.0	75690000.0	75700000.0	4.0	5.508155822753906	1.8456979990005493
1.0	75750000.0	75760000.0	7.0	5.076282978057861	1.703294038772583
1.0	75800000.0	75810000.0	3.0	5.559390068054199	1.8721649646759033
1.0	75820000.0	75830000.0	3.0	5.742407321929932	1.9266315698623657
1.0	75870000.0	75880000.0	5.0	5.42423677444458	1.8226486444473267
1.0	75920000.0	75930000.0	5.0	5.558676719665527	1.8689401149749756
1.0	75980000.0	75990000.0	6.0	5.65594482421875	1.8998382091522217
1.0	75990000.0	76000000.0	6.0	5.62139368057251	1.8883785009384155
1.0	76000000.0	76010000.0	5.0	5.256375312805176	1.7627331018447876
1.0	76020000.0	76030000.0	6.0	5.325246334075928	1.7867424488067627
1.0	76060000.0	76070000.0	4.0	5.192866325378418	1.7416225671768188
1.0	76070000.0	76080000.0	5.0	5.469391345977783	1.8357044458389282
1.0	76210000.0	76220000.0	0.0	4.2616472244262695	1.4133968353271484
1.0	76310000.0	76320000.0	3.0	5.126052379608154	1.7154347896575928
1.0	76350000.0	76360000.0	6.0	4.419180870056152	1.4526478052139282
1.0	76410000.0	76420000.0	3.0	5.159373760223389	1.7296613454818726
1.0	76420000.0	76430000.0	7.0	5.033087253570557	1.682091474533081
1.0	76430000.0	76440000.0	3.0	5.553572654724121	1.8658092021942139
1.0	76470000.0	76480000.0	4.0	5.209659576416016	1.7497904300689697
1.0	76510000.0	76520000.0	7.0	5.3581342697143555	1.7988964319229126
1.0	76570000.0	76580000.0	8.0	4.644831657409668	1.5433669090270996
1.0	76580000.0	76590000.0	8.0	5.11214542388916	1.7124881744384766
1.0	76690000.0	76700000.0	6.0	5.056393623352051	1.6944446563720703
1.0	76730000.0	76740000.0	5.0	4.283356666564941	1.396731972694397
1.0	76740000.0	76750000.0	2.0	4.346371650695801	1.4212405681610107
1.0	76770000.0	76780000.0	7.0	4.32599401473999	1.4142498970031738
1.0	76790000.0	76800000.0	2.0	4.011726379394531	1.2934553623199463
1.0	76840000.0	76850000.0	5.0	4.5185441970825195	1.4895738363265991
1.0	76930000.0	76940000.0	4.0	4.75308895111084	1.578579068183899
1.0	76960000.0	76970000.0	5.0	4.789015769958496	1.5917153358459473
1.0	77040000.0	77050000.0	3.0	4.87839412689209	1.6266119480133057
1.0	77080000.0	77090000.0	6.0	4.698704719543457	1.5591585636138916
1.0	77100000.0	77110000.0	3.0	4.751320838928223	1.5808531045913696
1.0	77250000.0	77260000.0	3.0	4.555512428283691	1.5045881271362305
1.0	77330000.0	77340000.0	9.0	3.909001588821411	1.2540104389190674
1.0	77500000.0	77510000.0	3.0	4.3241777420043945	1.414076566696167
1.0	77560000.0	77570000.0	5.0	4.086321830749512	1.3215296268463135
1.0	77600000.0	77610000.0	1.0	3.9775824546813965	1.2790062427520752
1.0	77670000.0	77680000.0	3.0	4.138923168182373	1.3426074981689453
1.0	77690000.0	77700000.0	5.0	4.527583122253418	1.4919995069503784
1.0	77800000.0	77810000.0	5.0	4.854829788208008	1.615944266319275
1.0	77900000.0	77910000.0	2.0	4.3935866355896	1.4444259405136108
1.0	77910000.0	77920000.0	1.0	4.761756420135498	1.5839296579360962
1.0	77920000.0	77930000.0	9.0	4.603848457336426	1.523268461227417
1.0	78080000.0	78090000.0	5.0	3.8426380157470703	1.227349042892456
1.0	78180000.0	78190000.0	2.0	3.8954391479492188	1.2513058185577393
1.0	78210000.0	78220000.0	4.0	3.9082794189453125	1.2545769214630127
1.0	78270000.0	78280000.0	3.0	3.7051100730895996	1.170323133468628
1.0	78280000.0	78290000.0	5.0	3.8378353118896484	1.224729299545288
1.0	78320000.0	78330000.0	3.0	3.8152916431427	1.2146999835968018
1.0	78330000.0	78340000.0	2.0	3.6274914741516113	1.14034903049469
1.0	78360000.0	78370000.0	4.0	3.601656436920166	1.1328462362289429
1.0	78390000.0	78400000.0	3.0	3.7640292644500732	1.1953656673431396
1.0	78400000.0	78410000.0	1.0	3.8897438049316406	1.2457425594329834
1.0	78420000.0	78430000.0	3.0	3.5613045692443848	1.1143114566802979
1.0	78450000.0	78460000.0	5.0	3.607283115386963	1.1314624547958374
1.0	78460000.0	78470000.0	3.0	3.9134888648986816	1.253989815711975
1.0	78470000.0	78480000.0	6.0	3.8750662803649902	1.2743513584136963
1.0	78490000.0	78500000.0	3.0	4.206600189208984	1.3712794780731201
1.0	78520000.0	78530000.0	2.0	4.3150434494018555	1.4154305458068848
1.0	78710000.0	78720000.0	2.0	4.9834489822387695	1.6668983697891235
1.0	78740000.0	78750000.0	7.0	5.038257598876953	1.6952674388885498
1.0	78750000.0	78760000.0	3.0	5.49105978012085	1.8413772583007812
1.0	78760000.0	78770000.0	3.0	5.615047931671143	1.8837343454360962
1.0	78790000.0	78800000.0	3.0	5.452073097229004	1.8288586139678955
1.0	78830000.0	78840000.0	2.0	5.195680141448975	1.7404537200927734
1.0	78850000.0	78860000.0	4.0	5.157924652099609	1.7275174856185913
1.0	78890000.0	78900000.0	5.0	5.355014801025391	1.8011629581451416
1.0	78940000.0	78950000.0	7.0	5.196514129638672	1.7366737127304077
1.0	79120000.0	79130000.0	3.0	4.742135524749756	1.5839362144470215
1.0	79150000.0	79160000.0	3.0	5.437139511108398	1.8243309259414673
1.0	79210000.0	79220000.0	5.0	5.650075435638428	1.8992035388946533
1.0	79320000.0	79330000.0	7.0	6.0691986083984375	2.0277929306030273
1.0	79360000.0	79370000.0	11.0	5.75546932220459	1.9334170818328857
1.0	79380000.0	79390000.0	4.0	5.994805335998535	2.0043210983276367
1.0	79490000.0	79500000.0	5.0	5.466229438781738	1.8372609615325928
1.0	79530000.0	79540000.0	7.0	5.321582794189453	1.788630723953247
1.0	79640000.0	79650000.0	5.0	5.117224216461182	1.7169147729873657
1.0	79660000.0	79670000.0	4.0	5.2374138832092285	1.7584832906723022
1.0	79670000.0	79680000.0	5.0	4.76310920715332	1.582345724105835
1.0	79680000.0	79690000.0	3.0	4.976097583770752	1.6644130945205688
1.0	79740000.0	79750000.0	3.0	5.155844211578369	1.7321817874908447
1.0	79790000.0	79800000.0	3.0	5.149539947509766	1.7307637929916382
1.0	79800000.0	79810000.0	2.0	5.205591201782227	1.7484636306762695
1.0	79960000.0	79970000.0	1.0	5.302544116973877	1.7766246795654297
1.0	80030000.0	80040000.0	6.0	4.351078510284424	1.4271842241287231
1.0	80110000.0	80120000.0	2.0	5.314314842224121	1.7860431671142578
1.0	80120000.0	80130000.0	6.0	5.041980266571045	1.6878669261932373
1.0	80170000.0	80180000.0	6.0	5.480225086212158	1.8430640697479248
1.0	80230000.0	80240000.0	5.0	5.431413650512695	1.8255252838134766
1.0	80250000.0	80260000.0	4.0	5.7155585289001465	1.9243450164794922
1.0	80320000.0	80330000.0	2.0	5.358193397521973	1.8016811609268188
1.0	80330000.0	80340000.0	2.0	5.51451301574707	1.856684684753418
1.0	80500000.0	80510000.0	12.0	5.07861852645874	1.7011972665786743
1.0	80510000.0	80520000.0	6.0	5.72999382019043	1.9269723892211914
1.0	80520000.0	80530000.0	3.0	5.261562824249268	1.7695503234863281
1.0	80560000.0	80570000.0	4.0	5.817191123962402	1.9561322927474976
1.0	80570000.0	80580000.0	7.0	5.803035736083984	1.9507806301116943
1.0	80640000.0	80650000.0	6.0	5.326537132263184	1.792869210243225
1.0	80680000.0	80690000.0	3.0	5.428187370300293	1.8215545415878296
1.0	80740000.0	80750000.0	5.0	6.09141206741333	2.0350968837738037
1.0	80750000.0	80760000.0	8.0	5.3522047996521	1.8002374172210693
1.0	80770000.0	80780000.0	6.0	5.769423007965088	1.9360040426254272
1.0	80810000.0	80820000.0	6.0	5.854340553283691	1.964250922203064
1.0	80850000.0	80860000.0	5.0	5.954603672027588	1.9944194555282593
1.0	80880000.0	80890000.0	4.0	5.605702877044678	1.8782199621200562
1.0	80930000.0	80940000.0	6.0	5.46966552734375	1.8436428308486938
1.0	81020000.0	81030000.0	2.0	5.05150842666626	1.6956065893173218
1.0	81080000.0	81090000.0	1.0	5.422910213470459	1.8303664922714233
1.0	81090000.0	81100000.0	5.0	5.453784465789795	1.8384981155395508
1.0	81140000.0	81150000.0	5.0	5.20458984375	1.749567985534668
1.0	81160000.0	81170000.0	5.0	4.441542148590088	1.469394564628601
1.0	81200000.0	81210000.0	3.0	4.708746910095215	1.5704163312911987
1.0	81210000.0	81220000.0	8.0	5.39703369140625	1.8170604705810547
1.0	81260000.0	81270000.0	5.0	5.089509010314941	1.7048871517181396
1.0	81300000.0	81310000.0	8.0	4.854128360748291	1.6218490600585938
1.0	81340000.0	81350000.0	2.0	4.913719177246094	1.6403262615203857
1.0	81350000.0	81360000.0	2.0	5.0307817459106445	1.6870924234390259
1.0	81360000.0	81370000.0	2.0	5.40642786026001	1.8189010620117188
1.0	81450000.0	81460000.0	2.0	5.023143768310547	1.686131477355957
1.0	81460000.0	81470000.0	9.0	4.832175254821777	1.611865758895874
1.0	81490000.0	81500000.0	4.0	5.117204666137695	1.7192941904067993
1.0	81510000.0	81520000.0	7.0	4.948451995849609	1.6559412479400635
1.0	81520000.0	81530000.0	6.0	5.152667999267578	1.7304121255874634
1.0	81530000.0	81540000.0	3.0	5.290484428405762	1.7788784503936768
1.0	81580000.0	81590000.0	3.0	5.418522834777832	1.8270286321640015
1.0	81650000.0	81660000.0	4.0	5.33852481842041	1.797806739807129
1.0	81660000.0	81670000.0	6.0	5.326526165008545	1.7942836284637451
1.0	81750000.0	81760000.0	6.0	5.058018684387207	1.6979897022247314
1.0	81830000.0	81840000.0	2.0	5.074498176574707	1.7054094076156616
1.0	81850000.0	81860000.0	1.0	4.904249668121338	1.6403061151504517
1.0	81860000.0	81870000.0	4.0	5.003482818603516	1.6779253482818604
1.0	81880000.0	81890000.0	9.0	4.666472434997559	1.5478042364120483
1.0	81910000.0	81920000.0	1.0	4.749804973602295	1.5806347131729126
1.0	81940000.0	81950000.0	4.0	4.859481334686279	1.6219022274017334
1.0	82010000.0	82020000.0	4.0	4.818262577056885	1.5988258123397827
1.0	82020000.0	82030000.0	5.0	5.264362812042236	1.7672672271728516
1.0	82030000.0	82040000.0	7.0	5.19512939453125	1.740789771080017
1.0	82050000.0	82060000.0	5.0	5.4219183921813965	1.8233810663223267
1.0	82090000.0	82100000.0	2.0	5.614323616027832	1.8853461742401123
1.0	82100000.0	82110000.0	12.0	5.3366289138793945	1.797088861465454
1.0	82130000.0	82140000.0	6.0	5.250292778015137	1.7600810527801514
1.0	82170000.0	82180000.0	4.0	5.323550701141357	1.7950423955917358
1.0	82210000.0	82220000.0	5.0	5.229907035827637	1.7563941478729248
1.0	82240000.0	82250000.0	3.0	5.120591163635254	1.7193769216537476
1.0	82280000.0	82290000.0	3.0	4.572855472564697	1.509643793106079
1.0	82290000.0	82300000.0	5.0	4.708652973175049	1.5591614246368408
1.0	82320000.0	82330000.0	7.0	4.533105373382568	1.496742606163025
1.0	82350000.0	82360000.0	5.0	4.6404876708984375	1.5380679368972778
1.0	82370000.0	82380000.0	5.0	4.318533897399902	1.4112217426300049
1.0	82400000.0	82410000.0	2.0	4.342144966125488	1.4212883710861206
1.0	82420000.0	82430000.0	2.0	4.379856109619141	1.4348781108856201
1.0	82430000.0	82440000.0	4.0	4.12345027923584	1.335632562637329
1.0	82450000.0	82460000.0	2.0	3.9929287433624268	1.2851264476776123
1.0	82560000.0	82570000.0	1.0	4.513991355895996	1.4871304035186768
1.0	82640000.0	82650000.0	3.0	4.23414945602417	1.3783767223358154
1.0	82710000.0	82720000.0	4.0	3.5883326530456543	1.1262476444244385
1.0	82780000.0	82790000.0	4.0	5.035544395446777	1.6845121383666992
1.0	82790000.0	82800000.0	1.0	5.213889122009277	1.7514657974243164
1.0	82800000.0	82810000.0	6.0	4.632174491882324	1.5303304195404053
1.0	82860000.0	82870000.0	6.0	4.632594585418701	1.5346167087554932
1.0	82870000.0	82880000.0	5.0	4.745064735412598	1.577030062675476
1.0	82880000.0	82890000.0	6.0	4.5356059074401855	1.495344638824463
1.0	82900000.0	82910000.0	2.0	4.938045501708984	1.6484829187393188
1.0	83020000.0	83030000.0	1.0	4.823060512542725	1.6061830520629883
1.0	83100000.0	83110000.0	9.0	4.757899761199951	1.582229733467102
1.0	83180000.0	83190000.0	4.0	4.586033821105957	1.515316367149353
1.0	83190000.0	83200000.0	4.0	4.811104774475098	1.6032772064208984
1.0	83210000.0	83220000.0	4.0	4.774214744567871	1.5843576192855835
1.0	83250000.0	83260000.0	3.0	4.790663242340088	1.5935237407684326
1.0	83290000.0	83300000.0	9.0	4.627721786499023	1.530059576034546
1.0	83300000.0	83310000.0	8.0	4.746096611022949	1.578467607498169
1.0	83330000.0	83340000.0	2.0	4.7685160636901855	1.5850597620010376
1.0	83410000.0	83420000.0	2.0	4.238554954528809	1.380243182182312
1.0	83440000.0	83450000.0	1.0	4.376294136047363	1.4324506521224976
1.0	83520000.0	83530000.0	5.0	3.9173474311828613	1.2593169212341309
1.0	83950000.0	83960000.0	3.0	3.140389919281006	0.9821008443832397
1.0	84010000.0	84020000.0	2.0	4.642062187194824	1.537465214729309
1.0	84020000.0	84030000.0	7.0	4.618952751159668	1.5303446054458618
1.0	84070000.0	84080000.0	4.0	5.07055139541626	1.6965996026992798
1.0	84110000.0	84120000.0	2.0	5.054207801818848	1.6953538656234741
1.0	84170000.0	84180000.0	5.0	4.397369861602783	1.4420932531356812
1.0	84220000.0	84230000.0	2.0	4.241610527038574	1.38141667842865
1.0	84280000.0	84290000.0	2.0	4.181852340698242	1.3586379289627075
1.0	84380000.0	84390000.0	2.0	3.491126537322998	1.0951380729675293
1.0	84390000.0	84400000.0	3.0	3.6303558349609375	1.1404927968978882
1.0	84420000.0	84430000.0	1.0	3.7900002002716064	1.2069599628448486
1.0	84470000.0	84480000.0	9.0	3.6836090087890625	1.174529790878296
1.0	84480000.0	84490000.0	3.0	3.805880308151245	1.2148659229278564
1.0	84530000.0	84540000.0	4.0	4.225329399108887	1.3748505115509033
1.0	84560000.0	84570000.0	5.0	3.8104889392852783	1.2154487371444702
1.0	84570000.0	84580000.0	7.0	3.903862714767456	1.2519652843475342
1.0	84720000.0	84730000.0	6.0	4.470718860626221	1.4710557460784912
1.0	84830000.0	84840000.0	3.0	4.260583400726318	1.3890488147735596
1.0	84940000.0	84950000.0	6.0	4.540857791900635	1.589382290840149
1.0	84950000.0	84960000.0	3.0	3.6901066303253174	1.16433846950531
1.0	84970000.0	84980000.0	6.0	5.012701511383057	1.9204763174057007
1.0	85000000.0	85010000.0	5.0	4.016726970672607	1.2968816757202148
1.0	85050000.0	85060000.0	2.0	3.973632335662842	1.2776679992675781
1.0	85090000.0	85100000.0	6.0	3.9340319633483887	1.2618366479873657
1.0	85200000.0	85210000.0	4.0	3.673772096633911	1.1718711853027344
1.0	85220000.0	85230000.0	5.0	3.7692553997039795	1.1991912126541138
1.0	85270000.0	85280000.0	3.0	4.085689067840576	1.3218828439712524
1.0	85290000.0	85300000.0	6.0	3.779308795928955	1.203567385673523
1.0	85300000.0	85310000.0	2.0	3.9885692596435547	1.2832791805267334
1.0	85320000.0	85330000.0	4.0	3.8001739978790283	1.20937979221344
1.0	85410000.0	85420000.0	2.0	4.07230281829834	1.3159409761428833
1.0	85490000.0	85500000.0	5.0	4.154498100280762	1.3522582054138184
1.0	85540000.0	85550000.0	8.0	4.225276947021484	1.3771017789840698
1.0	85590000.0	85600000.0	3.0	4.412252902984619	1.452277660369873
1.0	85610000.0	85620000.0	3.0	4.149958610534668	1.3475525379180908
1.0	85620000.0	85630000.0	4.0	4.105079650878906	1.3315908908843994
1.0	85630000.0	85640000.0	4.0	4.0752153396606445	1.3192360401153564
1.0	85640000.0	85650000.0	2.0	4.105564594268799	1.3376230001449585
1.0	85740000.0	85750000.0	7.0	4.937469959259033	1.8377282619476318
1.0	85760000.0	85770000.0	3.0	4.24111795425415	1.3861362934112549
1.0	85910000.0	85920000.0	3.0	4.489928245544434	1.4881924390792847
1.0	85920000.0	85930000.0	5.0	4.464759826660156	1.4770435094833374
1.0	85960000.0	85970000.0	4.0	4.5149946212768555	1.4940240383148193
1.0	86020000.0	86030000.0	4.0	4.4248576164245605	1.4571723937988281
1.0	86150000.0	86160000.0	4.0	3.873208522796631	1.241119146347046
1.0	86230000.0	86240000.0	5.0	4.207726955413818	1.3728479146957397
1.0	86260000.0	86270000.0	2.0	4.664930820465088	1.5439825057983398
1.0	86410000.0	86420000.0	8.0	5.378873825073242	1.8027935028076172
1.0	86480000.0	86490000.0	11.0	5.217222213745117	1.7451865673065186
1.0	86520000.0	86530000.0	3.0	5.330491065979004	1.786062240600586
1.0	86560000.0	86570000.0	2.0	5.416836261749268	1.8227336406707764
1.0	86620000.0	86630000.0	1.0	5.282021522521973	1.7804481983184814
1.0	86650000.0	86660000.0	3.0	5.178224086761475	1.734994888305664
1.0	86660000.0	86670000.0	3.0	5.239723205566406	1.75748610496521
1.0	86730000.0	86740000.0	3.0	5.428330421447754	1.8215242624282837
1.0	86770000.0	86780000.0	3.0	5.145501613616943	1.7220346927642822
1.0	86850000.0	86860000.0	1.0	4.400757789611816	1.4469966888427734
1.0	86910000.0	86920000.0	3.0	4.046266078948975	1.3059680461883545
1.0	86920000.0	86930000.0	5.0	4.350754261016846	1.4250751733779907
1.0	86980000.0	86990000.0	1.0	4.858521461486816	1.6254152059555054
1.0	87030000.0	87040000.0	4.0	4.53399658203125	1.503157377243042
1.0	87110000.0	87120000.0	2.0	4.278449058532715	1.4008101224899292
1.0	87160000.0	87170000.0	2.0	4.033040523529053	1.3010756969451904
1.0	87220000.0	87230000.0	2.0	4.088939189910889	1.3233458995819092
1.0	87240000.0	87250000.0	3.0	4.2050371170043945	1.3705470561981201
1.0	87250000.0	87260000.0	6.0	4.130473613739014	1.3400154113769531
1.0	87260000.0	87270000.0	1.0	4.30990743637085	1.4138914346694946
1.0	87300000.0	87310000.0	3.0	4.413266181945801	1.4554991722106934
1.0	87340000.0	87350000.0	2.0	3.6446585655212402	1.1460580825805664
1.0	87380000.0	87390000.0	1.0	4.018878936767578	1.3718613386154175
1.0	87430000.0	87440000.0	3.0	3.709730625152588	1.176706075668335
1.0	87440000.0	87450000.0	2.0	3.681642532348633	1.1651279926300049
1.0	87470000.0	87480000.0	2.0	3.660071611404419	1.1582459211349487
1.0	87540000.0	87550000.0	4.0	3.7234408855438232	1.1807998418807983
1.0	87560000.0	87570000.0	2.0	3.9154746532440186	1.2562930583953857
1.0	87580000.0	87590000.0	4.0	4.307801246643066	1.4101550579071045
1.0	87640000.0	87650000.0	5.0	4.394748687744141	1.4436943531036377
1.0	87690000.0	87700000.0	5.0	4.508449554443359	1.4868155717849731
1.0	87710000.0	87720000.0	5.0	4.829984664916992	1.6062809228897095
1.0	87740000.0	87750000.0	1.0	4.551187038421631	1.5038325786590576
1.0	87750000.0	87760000.0	8.0	4.581661701202393	1.5137898921966553
1.0	87790000.0	87800000.0	0.0	4.874860763549805	1.8487606048583984
1.0	87860000.0	87870000.0	5.0	4.32058048248291	1.4117107391357422
1.0	87890000.0	87900000.0	1.0	4.682806491851807	1.5515296459197998
1.0	87900000.0	87910000.0	4.0	4.78222131729126	1.5903565883636475
1.0	88000000.0	88010000.0	4.0	5.143194675445557	1.7275413274765015
1.0	88010000.0	88020000.0	5.0	5.018158912658691	1.6759026050567627
1.0	88040000.0	88050000.0	3.0	5.131893157958984	1.7173254489898682
1.0	88050000.0	88060000.0	4.0	4.63648796081543	1.5320091247558594
1.0	88160000.0	88170000.0	4.0	4.7847795486450195	1.5952361822128296
1.0	88210000.0	88220000.0	3.0	4.381579399108887	1.4349383115768433
1.0	88240000.0	88250000.0	3.0	4.243561267852783	1.3817723989486694
1.0	88250000.0	88260000.0	2.0	4.378050804138184	1.4340293407440186
1.0	88280000.0	88290000.0	3.0	4.4683027267456055	1.4697418212890625
1.0	88340000.0	88350000.0	2.0	4.6477885246276855	1.5393497943878174
1.0	88410000.0	88420000.0	1.0	4.869035243988037	1.6215746402740479
1.0	88460000.0	88470000.0	4.0	4.803440093994141	1.599015474319458
1.0	88590000.0	88600000.0	7.0	5.279340744018555	1.7750976085662842
1.0	88620000.0	88630000.0	3.0	4.899115562438965	1.633684754371643
1.0	88660000.0	88670000.0	6.0	5.05858850479126	1.6919429302215576
1.0	88690000.0	88700000.0	8.0	5.0510687828063965	1.6898128986358643
1.0	88700000.0	88710000.0	3.0	5.172550678253174	1.7334022521972656
1.0	88710000.0	88720000.0	0.0	5.080031394958496	1.7003939151763916
1.0	88790000.0	88800000.0	4.0	4.589044094085693	1.5170166492462158
1.0	89020000.0	89030000.0	5.0	4.444251537322998	1.4605274200439453
1.0	89080000.0	89090000.0	6.0	4.850392818450928	1.6123087406158447
1.0	89100000.0	89110000.0	3.0	5.043612003326416	1.6852567195892334
1.0	89110000.0	89120000.0	4.0	4.788168907165527	1.5974527597427368
1.0	89150000.0	89160000.0	5.0	4.542701244354248	1.5588490962982178
1.0	89190000.0	89200000.0	3.0	4.219567775726318	1.385294795036316
1.0	89230000.0	89240000.0	2.0	4.240261077880859	1.3979536294937134
1.0	89310000.0	89320000.0	8.0	4.105435371398926	1.3298126459121704
1.0	89340000.0	89350000.0	3.0	3.78251314163208	1.203478217124939
1.0	89350000.0	89360000.0	4.0	4.304318428039551	1.522570252418518
1.0	89410000.0	89420000.0	1.0	3.9232115745544434	1.262784719467163
1.0	89530000.0	89540000.0	6.0	3.961813449859619	1.2776644229888916
1.0	89630000.0	89640000.0	1.0	4.581015586853027	1.5155515670776367
1.0	89640000.0	89650000.0	8.0	4.490500450134277	1.4810235500335693
1.0	89650000.0	89660000.0	2.0	4.695742607116699	1.5538915395736694
1.0	89680000.0	89690000.0	4.0	5.0814738273620605	1.7027298212051392
1.0	89820000.0	89830000.0	6.0	4.753050327301025	1.5904285907745361
1.0	89960000.0	89970000.0	3.0	3.5411059856414795	1.10942542552948
1.0	90060000.0	90070000.0	4.0	3.849968433380127	1.2314954996109009
1.0	90170000.0	90180000.0	5.0	4.192296028137207	1.3715145587921143
1.0	90190000.0	90200000.0	4.0	4.476616859436035	1.4791799783706665
1.0	90200000.0	90210000.0	4.0	4.335301399230957	1.4216907024383545
1.0	90220000.0	90230000.0	6.0	4.398061275482178	1.4515644311904907
1.0	90250000.0	90260000.0	3.0	4.804705619812012	1.6108973026275635
1.0	90350000.0	90360000.0	5.0	3.807102918624878	1.213158369064331
1.0	90360000.0	90370000.0	6.0	3.7571654319763184	1.1918060779571533
1.0	90380000.0	90390000.0	3.0	3.7359745502471924	1.1830952167510986
1.0	90420000.0	90430000.0	5.0	3.817349910736084	1.2154914140701294
1.0	90500000.0	90510000.0	5.0	3.8622989654541016	1.2339025735855103
1.0	90640000.0	90650000.0	3.0	4.22606086730957	1.3750638961791992
1.0	90720000.0	90730000.0	2.0	4.968444347381592	1.6602537631988525
1.0	90730000.0	90740000.0	3.0	5.036154747009277	1.6858575344085693
1.0	90870000.0	90880000.0	4.0	5.30026388168335	1.7827914953231812
1.0	90930000.0	90940000.0	5.0	5.259828090667725	1.7687021493911743
1.0	90940000.0	90950000.0	2.0	5.234164237976074	1.7564098834991455
1.0	90990000.0	91000000.0	7.0	5.347218990325928	1.7984784841537476
1.0	91080000.0	91090000.0	7.0	5.779127597808838	1.938826322555542
1.0	91160000.0	91170000.0	4.0	5.497711181640625	1.8464605808258057
1.0	91180000.0	91190000.0	8.0	5.843381404876709	1.9718492031097412
1.0	91250000.0	91260000.0	7.0	5.498816013336182	1.8473562002182007
1.0	91300000.0	91310000.0	10.0	4.5814619064331055	1.5191696882247925
1.0	91310000.0	91320000.0	2.0	4.472526550292969	1.5096728801727295
1.0	91330000.0	91340000.0	7.0	4.664717197418213	1.545482873916626
1.0	91420000.0	91430000.0	2.0	3.7405078411102295	1.186495065689087
1.0	91440000.0	91450000.0	3.0	3.977571487426758	1.2887505292892456
1.0	91500000.0	91510000.0	6.0	4.87492561340332	1.6287460327148438
1.0	91530000.0	91540000.0	3.0	4.723167419433594	1.565752625465393
1.0	91610000.0	91620000.0	3.0	4.795840263366699	1.5946781635284424
1.0	91630000.0	91640000.0	2.0	4.531210899353027	1.4990341663360596
1.0	91770000.0	91780000.0	1.0	4.5292744636535645	1.493688941001892
1.0	91930000.0	91940000.0	11.0	4.982300758361816	1.6631672382354736
1.0	92050000.0	92060000.0	3.0	4.7463698387146	1.5825376510620117
1.0	92120000.0	92130000.0	3.0	5.247425079345703	1.7567411661148071
1.0	92160000.0	92170000.0	6.0	4.7287492752075195	1.5740158557891846
1.0	92240000.0	92250000.0	3.0	4.689965724945068	1.5616244077682495
1.0	92270000.0	92280000.0	5.0	4.603020668029785	1.528364896774292
1.0	92350000.0	92360000.0	6.0	4.422764778137207	1.5643386840820312
1.0	92420000.0	92430000.0	4.0	4.657898902893066	1.5497493743896484
1.0	92430000.0	92440000.0	1.0	4.749687194824219	1.5866572856903076
1.0	92500000.0	92510000.0	7.0	4.222417831420898	1.3769347667694092
1.0	92520000.0	92530000.0	1.0	4.2283172607421875	1.3794887065887451
1.0	92550000.0	92560000.0	3.0	4.140436172485352	1.3431529998779297
1.0	92600000.0	92610000.0	3.0	4.386101722717285	1.442118525505066
1.0	92610000.0	92620000.0	1.0	4.354252815246582	1.4299651384353638
1.0	92690000.0	92700000.0	5.0	4.553145885467529	1.516119360923767
1.0	92790000.0	92800000.0	5.0	3.8033783435821533	1.2113581895828247
1.0	92820000.0	92830000.0	2.0	3.9523727893829346	1.2762696743011475
1.0	92940000.0	92950000.0	1.0	4.112051963806152	1.3676458597183228
1.0	92950000.0	92960000.0	4.0	4.348301410675049	1.49240243434906
1.0	93020000.0	93030000.0	4.0	3.8617053031921387	1.233839988708496
1.0	93100000.0	93110000.0	3.0	3.9677093029022217	1.27530837059021
1.0	93120000.0	93130000.0	2.0	3.8257203102111816	1.2194842100143433
1.0	93240000.0	93250000.0	5.0	3.820932388305664	1.217220425605774
1.0	93330000.0	93340000.0	5.0	3.970959424972534	1.27679443359375
1.0	93340000.0	93350000.0	1.0	3.942974090576172	1.273651123046875
1.0	93440000.0	93450000.0	7.0	4.156977653503418	1.3572108745574951
1.0	93530000.0	93540000.0	2.0	4.924952983856201	1.6546109914779663
1.0	93600000.0	93610000.0	2.0	3.648388385772705	1.1473188400268555
1.0	93730000.0	93740000.0	1.0	3.367976665496826	1.0489094257354736
1.0	93790000.0	93800000.0	0.0	3.503243923187256	1.0932204723358154
1.0	93880000.0	93890000.0	3.0	4.0673394203186035	1.3154584169387817
1.0	93940000.0	93950000.0	4.0	3.9071433544158936	1.2513569593429565
1.0	94050000.0	94060000.0	6.0	3.8023247718811035	1.2097141742706299
1.0	94110000.0	94120000.0	2.0	3.82060170173645	1.2188489437103271
1.0	94160000.0	94170000.0	4.0	4.151955604553223	1.3496822118759155
1.0	94290000.0	94300000.0	4.0	4.0537519454956055	1.3095223903656006
1.0	94460000.0	94470000.0	6.0	4.718376159667969	1.5746866464614868
1.0	94480000.0	94490000.0	2.0	4.4463701248168945	1.4701292514801025
1.0	94580000.0	94590000.0	2.0	4.265579700469971	1.3973991870880127
1.0	94590000.0	94600000.0	0.0	4.605837821960449	1.5301876068115234
1.0	94630000.0	94640000.0	3.0	4.129943370819092	1.3411332368850708
1.0	94690000.0	94700000.0	3.0	3.7116141319274902	1.172970175743103
1.0	94810000.0	94820000.0	3.0	4.371399879455566	1.4385721683502197
1.0	94850000.0	94860000.0	6.0	4.026438236236572	1.2983368635177612
1.0	94870000.0	94880000.0	5.0	3.9425411224365234	1.2652043104171753
1.0	94920000.0	94930000.0	3.0	3.6206231117248535	1.135947585105896
1.0	94980000.0	94990000.0	8.0	3.4461655616760254	1.0718895196914673
1.0	94990000.0	95000000.0	5.0	3.642204999923706	1.147809386253357
1.0	95080000.0	95090000.0	5.0	4.163601398468018	1.3534376621246338
1.0	95090000.0	95100000.0	5.0	4.271223068237305	1.3967320919036865
1.0	95100000.0	95110000.0	5.0	4.051817893981934	1.3089712858200073
1.0	95120000.0	95130000.0	3.0	4.123124122619629	1.3370672464370728
1.0	95130000.0	95140000.0	4.0	4.0097527503967285	1.2933775186538696
1.0	95190000.0	95200000.0	4.0	4.001379013061523	1.2893397808074951
1.0	95210000.0	95220000.0	5.0	3.899442672729492	1.2481752634048462
1.0	95240000.0	95250000.0	1.0	4.118109703063965	1.335120439529419
1.0	95250000.0	95260000.0	3.0	3.938830614089966	1.2637639045715332
1.0	95260000.0	95270000.0	2.0	3.814905881881714	1.2156808376312256
1.0	95350000.0	95360000.0	0.0	3.8149542808532715	1.2163671255111694
1.0	95440000.0	95450000.0	6.0	3.776232957839966	1.1990573406219482
1.0	95570000.0	95580000.0	1.0	3.7352023124694824	1.185430884361267
1.0	95600000.0	95610000.0	1.0	3.503861665725708	1.1046812534332275
1.0	95610000.0	95620000.0	1.0	3.369663953781128	1.0484586954116821
1.0	95630000.0	95640000.0	4.0	3.272404193878174	1.0212867259979248
1.0	95640000.0	95650000.0	2.0	3.3697574138641357	1.0584561824798584
1.0	95700000.0	95710000.0	1.0	3.2636218070983887	1.015933632850647
1.0	95720000.0	95730000.0	3.0	3.572556972503662	1.1376091241836548
1.0	95740000.0	95750000.0	1.0	3.8900222778320312	1.2485005855560303
1.0	95820000.0	95830000.0	4.0	4.502606391906738	1.4821776151657104
1.0	95910000.0	95920000.0	3.0	4.6894707679748535	1.5564661026000977
1.0	95940000.0	95950000.0	4.0	4.933503150939941	1.651145339012146
1.0	96080000.0	96090000.0	7.0	5.225000858306885	1.7573468685150146
1.0	96140000.0	96150000.0	5.0	5.178912162780762	1.7391026020050049
1.0	96150000.0	96160000.0	4.0	4.982499122619629	1.669457197189331
1.0	96180000.0	96190000.0	7.0	4.957407474517822	1.6610206365585327
1.0	96190000.0	96200000.0	5.0	4.899036407470703	1.63748037815094
1.0	96300000.0	96310000.0	2.0	4.711791515350342	1.5674721002578735
1.0	96410000.0	96420000.0	10.0	4.522945404052734	1.4914329051971436
1.0	96450000.0	96460000.0	10.0	4.866387367248535	1.6196848154067993
1.0	96510000.0	96520000.0	6.0	4.433839797973633	1.4783657789230347
1.0	96530000.0	96540000.0	2.0	5.5742082595825195	1.8733009099960327
1.0	96570000.0	96580000.0	5.0	5.155492305755615	1.7314422130584717
1.0	96590000.0	96600000.0	5.0	4.9518585205078125	1.654618263244629
1.0	96660000.0	96670000.0	3.0	5.055301666259766	1.6899440288543701
1.0	96720000.0	96730000.0	8.0	4.858799934387207	1.6178953647613525
1.0	96760000.0	96770000.0	5.0	4.971275806427002	1.6591460704803467
1.0	96780000.0	96790000.0	8.0	4.928239345550537	1.6470015048980713
1.0	96830000.0	96840000.0	1.0	5.212940692901611	1.7460836172103882
1.0	96920000.0	96930000.0	5.0	5.332709312438965	1.7948849201202393
1.0	97020000.0	97030000.0	11.0	4.621189594268799	1.5260088443756104
1.0	97030000.0	97040000.0	4.0	4.9763078689575195	1.6575676202774048
1.0	97050000.0	97060000.0	6.0	4.796342849731445	1.5928733348846436
1.0	97090000.0	97100000.0	5.0	4.636775016784668	1.5347708463668823
1.0	97130000.0	97140000.0	5.0	4.584068298339844	1.5154308080673218
1.0	97150000.0	97160000.0	7.0	4.282230377197266	1.3982126712799072
1.0	97230000.0	97240000.0	0.0	3.8697421550750732	1.2410211563110352
1.0	97280000.0	97290000.0	1.0	3.582331895828247	1.1218655109405518
1.0	97310000.0	97320000.0	3.0	4.259450435638428	1.3900401592254639
1.0	97350000.0	97360000.0	5.0	4.882002353668213	1.6294934749603271
1.0	97380000.0	97390000.0	2.0	5.4498515129089355	1.8326857089996338
1.0	97390000.0	97400000.0	9.0	5.318426609039307	1.7855279445648193
1.0	97460000.0	97470000.0	5.0	5.173426628112793	1.7361732721328735
1.0	97490000.0	97500000.0	8.0	5.431130886077881	1.827324628829956
1.0	97500000.0	97510000.0	10.0	5.21604061126709	1.7531263828277588
1.0	97520000.0	97530000.0	3.0	5.437439918518066	1.82620370388031
1.0	97570000.0	97580000.0	3.0	4.878226280212402	1.6237237453460693
1.0	97580000.0	97590000.0	7.0	4.659292697906494	1.5429494380950928
1.0	97590000.0	97600000.0	0.0	4.531391620635986	1.498290777206421
1.0	97710000.0	97720000.0	1.0	4.116389274597168	1.333274483680725
1.0	97790000.0	97800000.0	1.0	4.347594261169434	1.4237953424453735
1.0	97840000.0	97850000.0	5.0	4.341110706329346	1.4223082065582275
1.0	97990000.0	98000000.0	1.0	4.315145492553711	1.41068434715271
1.0	98010000.0	98020000.0	1.0	4.0756754875183105	1.317317008972168
1.0	98090000.0	98100000.0	4.0	4.139824867248535	1.3419837951660156
1.0	98120000.0	98130000.0	4.0	4.6091227531433105	1.5236047506332397
1.0	98130000.0	98140000.0	4.0	4.6172332763671875	1.5241343975067139
1.0	98160000.0	98170000.0	5.0	4.7331156730651855	1.5712573528289795
1.0	98190000.0	98200000.0	7.0	4.644221305847168	1.5386979579925537
1.0	98210000.0	98220000.0	9.0	4.516330718994141	1.489693284034729
1.0	98240000.0	98250000.0	4.0	4.7800164222717285	1.5865644216537476
1.0	98270000.0	98280000.0	3.0	4.944218158721924	1.657196044921875
1.0	98280000.0	98290000.0	3.0	5.031782150268555	1.685120940208435
1.0	98290000.0	98300000.0	3.0	5.115130424499512	1.7092176675796509
1.0	98310000.0	98320000.0	5.0	4.805485725402832	1.6048049926757812
1.0	98350000.0	98360000.0	7.0	5.089789867401123	1.7049198150634766
1.0	98460000.0	98470000.0	5.0	4.9726881980896	1.6649879217147827
1.0	98500000.0	98510000.0	10.0	4.937767028808594	1.6562696695327759
1.0	98550000.0	98560000.0	2.0	5.50604772567749	1.849452257156372
1.0	98610000.0	98620000.0	3.0	5.433688163757324	1.832424521446228
1.0	98640000.0	98650000.0	7.0	5.370420932769775	1.8020435571670532
1.0	98660000.0	98670000.0	5.0	5.590258598327637	1.8779573440551758
1.0	98680000.0	98690000.0	5.0	5.7022600173950195	1.9159904718399048
1.0	98690000.0	98700000.0	9.0	5.354323387145996	1.7998453378677368
1.0	98700000.0	98710000.0	8.0	5.588212490081787	1.8801463842391968
1.0	98740000.0	98750000.0	8.0	5.545901298522949	1.865535020828247
1.0	98750000.0	98760000.0	1.0	5.637543201446533	1.8906465768814087
1.0	98870000.0	98880000.0	7.0	6.01400899887085	2.0152199268341064
1.0	98880000.0	98890000.0	8.0	6.068673610687256	2.0268120765686035
1.0	98890000.0	98900000.0	4.0	5.998683929443359	2.0025641918182373
1.0	98920000.0	98930000.0	8.0	5.858351707458496	1.9636132717132568
1.0	98950000.0	98960000.0	10.0	5.808939456939697	1.9487733840942383
1.0	99010000.0	99020000.0	1.0	6.5379958152771	2.156127452850342
1.0	99110000.0	99120000.0	4.0	5.608983516693115	1.8854484558105469
1.0	99120000.0	99130000.0	6.0	4.998429298400879	1.7344818115234375
1.0	99130000.0	99140000.0	5.0	4.737715721130371	1.5776780843734741
1.0	99150000.0	99160000.0	5.0	4.377452850341797	1.4569734334945679
1.0	99310000.0	99320000.0	7.0	5.617286682128906	1.8876664638519287
1.0	99320000.0	99330000.0	6.0	5.522761344909668	1.8567721843719482
1.0	99330000.0	99340000.0	6.0	5.702331066131592	1.9157276153564453
1.0	99440000.0	99450000.0	6.0	5.573153495788574	1.867133378982544
1.0	99510000.0	99520000.0	9.0	5.849007606506348	1.954695463180542
1.0	99600000.0	99610000.0	6.0	5.322388648986816	1.7894254922866821
1.0	99610000.0	99620000.0	4.0	5.276134967803955	1.7649990320205688
1.0	99630000.0	99640000.0	3.0	4.957668781280518	1.6561100482940674
1.0	99660000.0	99670000.0	2.0	4.7621307373046875	1.5817844867706299
1.0	99690000.0	99700000.0	2.0	4.677867412567139	1.549311876296997
1.0	99720000.0	99730000.0	8.0	4.726123809814453	1.5687707662582397
1.0	99750000.0	99760000.0	1.0	4.734828472137451	1.5725902318954468
1.0	99770000.0	99780000.0	3.0	4.751938819885254	1.5782475471496582
1.0	99840000.0	99850000.0	4.0	4.491343021392822	1.477858304977417
1.0	99900000.0	99910000.0	3.0	4.394238471984863	1.4413217306137085
1.0	99930000.0	99940000.0	3.0	4.22991418838501	1.377766489982605
1.0	99960000.0	99970000.0	5.0	4.481266975402832	1.4813984632492065
1.0	100010000.0	100020000.0	1.0	4.418354034423828	1.4549560546875
1.0	100050000.0	100060000.0	3.0	4.4659271240234375	1.4742722511291504
1.0	100060000.0	100070000.0	5.0	4.594810485839844	1.5271570682525635
1.0	100070000.0	100080000.0	3.0	4.549118518829346	1.5085413455963135
1.0	100120000.0	100130000.0	3.0	4.493592262268066	1.4850088357925415
1.0	100240000.0	100250000.0	6.0	4.666890621185303	1.5547223091125488
1.0	100280000.0	100290000.0	5.0	4.551864147186279	1.5194650888442993
1.0	100460000.0	100470000.0	6.0	3.774895191192627	1.1997369527816772
1.0	100480000.0	100490000.0	2.0	3.632769823074341	1.1410843133926392
1.0	100520000.0	100530000.0	2.0	3.562012195587158	1.1137404441833496
1.0	100530000.0	100540000.0	1.0	3.5603134632110596	1.1132625341415405
1.0	100770000.0	100780000.0	7.0	4.498556137084961	1.4882423877716064
1.0	100840000.0	100850000.0	7.0	3.9479427337646484	1.2749502658843994
1.0	100900000.0	100910000.0	4.0	3.6699490547180176	1.1560721397399902
1.0	100910000.0	100920000.0	0.0	3.6877968311309814	1.1632888317108154
1.0	100920000.0	100930000.0	3.0	3.579484462738037	1.120405912399292
1.0	100930000.0	100940000.0	2.0	3.632697343826294	1.1417315006256104
1.0	100950000.0	100960000.0	1.0	3.6802921295166016	1.1710784435272217
1.0	100970000.0	100980000.0	3.0	3.601776599884033	1.1303926706314087
1.0	101030000.0	101040000.0	6.0	4.0469441413879395	1.3063604831695557
1.0	101040000.0	101050000.0	2.0	4.150857448577881	1.3464127779006958
1.0	101170000.0	101180000.0	1.0	4.346266746520996	1.424115538597107
1.0	101220000.0	101230000.0	6.0	4.676286220550537	1.5493971109390259
1.0	101240000.0	101250000.0	5.0	4.749440670013428	1.575934648513794
1.0	101300000.0	101310000.0	7.0	4.266854763031006	1.3907641172409058
1.0	101460000.0	101470000.0	3.0	3.8096039295196533	1.2140426635742188
1.0	101500000.0	101510000.0	6.0	3.829315185546875	1.2218997478485107
1.0	101520000.0	101530000.0	7.0	4.325684547424316	1.414236068725586
1.0	101610000.0	101620000.0	2.0	4.6730146408081055	1.551392912864685
1.0	101870000.0	101880000.0	5.0	5.876201152801514	1.96872079372406
1.0	101970000.0	101980000.0	6.0	5.665705680847168	1.900394082069397
1.0	102020000.0	102030000.0	8.0	5.986990451812744	2.000771999359131
1.0	102050000.0	102060000.0	3.0	6.195498466491699	2.061286449432373
1.0	102080000.0	102090000.0	9.0	5.947806358337402	1.9888824224472046
1.0	102160000.0	102170000.0	4.0	6.2819905281066895	2.0891213417053223
1.0	102180000.0	102190000.0	9.0	6.5528082847595215	2.1605758666992188
1.0	102200000.0	102210000.0	7.0	6.160886287689209	2.0516085624694824
1.0	102250000.0	102260000.0	5.0	6.206617832183838	2.0655531883239746
1.0	102360000.0	102370000.0	6.0	6.565770149230957	2.164114475250244
1.0	102440000.0	102450000.0	1.0	6.450342655181885	2.133922815322876
1.0	102490000.0	102500000.0	7.0	6.449664115905762	2.1347432136535645
1.0	102530000.0	102540000.0	2.0	5.763724327087402	1.9395322799682617
1.0	102570000.0	102580000.0	3.0	6.064157962799072	2.0265629291534424
1.0	102620000.0	102630000.0	6.0	5.833619594573975	1.9585018157958984
1.0	102660000.0	102670000.0	1.0	6.591443061828613	2.166627883911133
1.0	102740000.0	102750000.0	7.0	6.00961446762085	2.0126302242279053
1.0	102780000.0	102790000.0	7.0	6.62564754486084	2.1811869144439697
1.0	102800000.0	102810000.0	4.0	5.594358444213867	1.898369550704956
1.0	102880000.0	102890000.0	4.0	5.826056480407715	1.9542005062103271
1.0	102890000.0	102900000.0	7.0	5.605429172515869	1.882303237915039
1.0	102910000.0	102920000.0	1.0	4.935050010681152	1.6513328552246094
1.0	102930000.0	102940000.0	4.0	6.389945030212402	2.113722085952759
1.0	102960000.0	102970000.0	6.0	6.502062797546387	2.1489949226379395
1.0	103000000.0	103010000.0	8.0	6.089509010314941	2.0360302925109863
1.0	103030000.0	103040000.0	10.0	6.197660446166992	2.064094066619873
1.0	103050000.0	103060000.0	8.0	6.433833122253418	2.129101514816284
1.0	103130000.0	103140000.0	8.0	6.616778373718262	2.1725239753723145
1.0	103180000.0	103190000.0	7.0	6.0100860595703125	2.0056700706481934
1.0	103330000.0	103340000.0	8.0	5.961783409118652	1.9985113143920898
1.0	103410000.0	103420000.0	5.0	5.927337646484375	1.9827449321746826
1.0	103430000.0	103440000.0	7.0	5.398289203643799	1.817093849182129
1.0	103470000.0	103480000.0	4.0	5.370006561279297	1.8023704290390015
1.0	103480000.0	103490000.0	6.0	5.160706520080566	1.7247087955474854
1.0	103540000.0	103550000.0	2.0	5.486950874328613	1.8435510396957397
1.0	103550000.0	103560000.0	5.0	5.607239723205566	1.8854856491088867
1.0	103650000.0	103660000.0	9.0	5.825445175170898	1.9570190906524658
1.0	103730000.0	103740000.0	11.0	4.611232757568359	1.5269007682800293
1.0	103770000.0	103780000.0	3.0	3.9210782051086426	1.2606006860733032
1.0	104020000.0	104030000.0	3.0	3.398272752761841	1.0693776607513428
1.0	104310000.0	104320000.0	5.0	5.143798828125	1.7244399785995483
1.0	104340000.0	104350000.0	4.0	5.76397180557251	1.936614990234375
1.0	104390000.0	104400000.0	5.0	7.1834259033203125	2.3009512424468994
1.0	104420000.0	104430000.0	5.0	6.6675124168396	2.1941089630126953
1.0	104520000.0	104530000.0	4.0	7.55475378036499	2.370809316635132
1.0	104650000.0	104660000.0	12.0	7.445895195007324	2.3539323806762695
1.0	104670000.0	104680000.0	9.0	7.960492134094238	2.4344382286071777
1.0	104690000.0	104700000.0	7.0	8.377863883972168	2.4917595386505127
1.0	104710000.0	104720000.0	5.0	8.377976417541504	2.492953062057495
1.0	104770000.0	104780000.0	7.0	7.629554748535156	2.386417865753174
1.0	104790000.0	104800000.0	10.0	7.082665920257568	2.2813525199890137
1.0	104850000.0	104860000.0	6.0	7.543032169342041	2.3692526817321777
1.0	104900000.0	104910000.0	4.0	7.374148368835449	2.339669942855835
1.0	104980000.0	104990000.0	7.0	7.367128849029541	2.3364901542663574
1.0	105010000.0	105020000.0	7.0	6.979671478271484	2.260171890258789
1.0	105030000.0	105040000.0	6.0	7.032350063323975	2.2714803218841553
1.0	105050000.0	105060000.0	8.0	6.641331672668457	2.1820077896118164
1.0	105080000.0	105090000.0	7.0	6.066437721252441	2.024177074432373
1.0	105120000.0	105130000.0	4.0	6.558244228363037	2.1558046340942383
1.0	105220000.0	105230000.0	7.0	5.678506374359131	1.905460000038147
1.0	105250000.0	105260000.0	4.0	5.969256401062012	1.995409607887268
1.0	105260000.0	105270000.0	4.0	6.383050441741943	2.1163203716278076
1.0	105290000.0	105300000.0	12.0	6.0485100746154785	2.0223100185394287
1.0	105390000.0	105400000.0	10.0	5.210759162902832	1.757606863975525
1.0	105440000.0	105450000.0	5.0	6.683932304382324	2.1937923431396484
1.0	105460000.0	105470000.0	9.0	6.339874744415283	2.103914976119995
1.0	105570000.0	105580000.0	8.0	5.952517509460449	1.9935836791992188
1.0	105590000.0	105600000.0	5.0	6.086160182952881	2.0311946868896484
1.0	105600000.0	105610000.0	3.0	6.543267726898193	2.1550164222717285
1.0	105630000.0	105640000.0	8.0	6.581301689147949	2.1675753593444824
1.0	105690000.0	105700000.0	6.0	5.934619903564453	1.9916954040527344
1.0	105760000.0	105770000.0	4.0	5.008917331695557	1.6840407848358154
1.0	105860000.0	105870000.0	9.0	6.61282205581665	2.1752116680145264
1.0	105900000.0	105910000.0	4.0	6.5167388916015625	2.1455137729644775
1.0	105910000.0	105920000.0	4.0	6.421194553375244	2.127485752105713
1.0	106000000.0	106010000.0	11.0	6.854747772216797	2.2330551147460938
1.0	106050000.0	106060000.0	5.0	6.4422736167907715	2.128113031387329
1.0	106060000.0	106070000.0	9.0	6.883333683013916	2.2378621101379395
1.0	106140000.0	106150000.0	10.0	6.500921726226807	2.145599603652954
1.0	106180000.0	106190000.0	9.0	6.314378261566162	2.098628282546997
1.0	106210000.0	106220000.0	6.0	6.403965950012207	2.1230366230010986
1.0	106250000.0	106260000.0	6.0	6.26705265045166	2.083744525909424
1.0	106280000.0	106290000.0	4.0	6.732449531555176	2.204500675201416
1.0	106290000.0	106300000.0	9.0	6.40469217300415	2.114881992340088
1.0	106300000.0	106310000.0	8.0	6.56875467300415	2.161938190460205
1.0	106340000.0	106350000.0	6.0	6.6952996253967285	2.1944470405578613
1.0	106450000.0	106460000.0	6.0	6.475299835205078	2.1367106437683105
1.0	106610000.0	106620000.0	8.0	6.9839372634887695	2.2598354816436768
1.0	106730000.0	106740000.0	9.0	7.287029266357422	2.323291778564453
1.0	106790000.0	106800000.0	9.0	6.949109077453613	2.2561397552490234
1.0	106890000.0	106900000.0	6.0	6.1765336990356445	2.060021162033081
1.0	106930000.0	106940000.0	4.0	6.227309226989746	2.0744144916534424
1.0	106940000.0	106950000.0	2.0	6.265174388885498	2.0847833156585693
1.0	106960000.0	106970000.0	3.0	5.892380714416504	1.9798120260238647
1.0	106970000.0	106980000.0	12.0	5.667142868041992	1.9069201946258545
1.0	107000000.0	107010000.0	8.0	5.573147296905518	1.873971700668335
1.0	107020000.0	107030000.0	8.0	5.649860382080078	1.902992606163025
[truncated: 47,557 more rows]
