# Supplementary material for: Genome-wide mapping of somatic mutation rates uncovers drivers of cancer
Source: Nat Biotechnol. 2022 Jun 20;40(11):1634–43. doi: 10.1038/s41587-022-01353-8 (PMC9646522; doi:10.1038/s41587-022-01353-8)
Supplement: Supplementary file 4 — Regions and model predictions for each fold of each cancer for which a deep learning model was trained. Regions that were filtered are also listed along with their respective model predictions. [file 41587_2022_1353_MOESM4_ESM.zip › kfold_results/Breast_tumors/fold_2.txt]

CHROM	START	END	Y_TRUE	Y_PRED	STD
1.0	770000.0	780000.0	1.0	3.1796884536743164	1.1257907152175903
1.0	850000.0	860000.0	6.0	4.546172618865967	1.8158648014068604
1.0	910000.0	920000.0	6.0	4.9094109535217285	1.9750480651855469
1.0	1000000.0	1010000.0	3.0	4.850708484649658	1.945967435836792
1.0	1020000.0	1030000.0	3.0	4.488119125366211	1.7848711013793945
1.0	1140000.0	1150000.0	3.0	4.130988121032715	1.6146183013916016
1.0	1230000.0	1240000.0	6.0	4.006779670715332	1.5545378923416138
1.0	1310000.0	1320000.0	6.0	4.7151312828063965	1.8854742050170898
1.0	1340000.0	1350000.0	4.0	4.545915126800537	1.8277883529663086
1.0	1460000.0	1470000.0	4.0	3.721766710281372	1.4081929922103882
1.0	1540000.0	1550000.0	0.0	3.997009754180908	1.5527909994125366
1.0	1560000.0	1570000.0	3.0	3.3693604469299316	1.2236404418945312
1.0	1730000.0	1740000.0	3.0	4.024402618408203	1.5633293390274048
1.0	1830000.0	1840000.0	4.0	5.9493842124938965	2.3390121459960938
1.0	1870000.0	1880000.0	19.0	5.352095603942871	2.1404995918273926
1.0	1950000.0	1960000.0	6.0	5.309241771697998	2.1237752437591553
1.0	1980000.0	1990000.0	7.0	4.107137203216553	1.6012834310531616
1.0	2040000.0	2050000.0	3.0	4.2588791847229	1.678906798362732
1.0	2170000.0	2180000.0	1.0	3.8339767456054688	1.466505765914917
1.0	2290000.0	2300000.0	4.0	3.8630530834198	1.4806379079818726
1.0	2310000.0	2320000.0	7.0	4.055680751800537	1.579484224319458
1.0	2370000.0	2380000.0	2.0	4.415798664093018	1.7540581226348877
1.0	2470000.0	2480000.0	7.0	4.766244411468506	1.9137156009674072
1.0	2500000.0	2510000.0	2.0	4.73642110824585	1.9011512994766235
1.0	2510000.0	2520000.0	7.0	5.2827043533325195	2.1220169067382812
1.0	2690000.0	2700000.0	5.0	4.275763511657715	1.69140625
1.0	2700000.0	2710000.0	5.0	5.962823390960693	2.3460094928741455
1.0	2730000.0	2740000.0	7.0	5.745989799499512	2.28019380569458
1.0	2740000.0	2750000.0	5.0	6.3531341552734375	2.4521572589874268
1.0	2780000.0	2790000.0	4.0	6.839491844177246	2.561180591583252
1.0	2810000.0	2820000.0	5.0	7.472926139831543	2.674530029296875
1.0	2890000.0	2900000.0	3.0	7.394082069396973	2.662482738494873
1.0	2920000.0	2930000.0	3.0	7.223240852355957	2.6339564323425293
1.0	3130000.0	3140000.0	8.0	6.5375657081604	2.4919681549072266
1.0	3200000.0	3210000.0	8.0	5.908583164215088	2.321849822998047
1.0	3450000.0	3460000.0	4.0	4.371303558349609	1.7343721389770508
1.0	3490000.0	3500000.0	6.0	4.5905656814575195	1.83795964717865
1.0	3750000.0	3760000.0	6.0	3.4416866302490234	1.2615911960601807
1.0	3760000.0	3770000.0	4.0	3.509324550628662	1.2970125675201416
1.0	3800000.0	3810000.0	1.0	3.1024982929229736	1.086342692375183
1.0	3820000.0	3830000.0	4.0	3.1117641925811768	1.091247797012329
1.0	3840000.0	3850000.0	6.0	2.321802854537964	0.7904781103134155
1.0	4090000.0	4100000.0	14.0	6.511507987976074	2.4875845909118652
1.0	4120000.0	4130000.0	4.0	7.497877597808838	2.6774957180023193
1.0	4340000.0	4350000.0	7.0	7.617671012878418	2.695713520050049
1.0	4390000.0	4400000.0	8.0	7.452986717224121	2.6713480949401855
1.0	4420000.0	4430000.0	5.0	7.910966396331787	2.734086513519287
1.0	4430000.0	4440000.0	4.0	7.71077823638916	2.708521604537964
1.0	4520000.0	4530000.0	9.0	8.009475708007812	2.7456958293914795
1.0	4600000.0	4610000.0	8.0	7.7624945640563965	2.7156715393066406
1.0	4640000.0	4650000.0	12.0	6.997352600097656	2.592918872833252
1.0	4670000.0	4680000.0	11.0	6.76894998550415	2.5470852851867676
1.0	4680000.0	4690000.0	3.0	7.599771976470947	2.6930699348449707
1.0	4690000.0	4700000.0	7.0	7.120165824890137	2.615780830383301
1.0	4770000.0	4780000.0	3.0	7.254225254058838	2.638467788696289
1.0	4790000.0	4800000.0	6.0	7.315934658050537	2.649552345275879
1.0	4800000.0	4810000.0	3.0	7.60226583480835	2.6933891773223877
1.0	4840000.0	4850000.0	3.0	7.617040157318115	2.6957244873046875
1.0	4850000.0	4860000.0	5.0	7.435601234436035	2.668025493621826
1.0	4980000.0	4990000.0	3.0	8.382954597473145	2.783850908279419
1.0	5120000.0	5130000.0	7.0	6.660503387451172	2.5230774879455566
1.0	5200000.0	5210000.0	10.0	6.068663597106934	2.3755764961242676
1.0	5300000.0	5310000.0	9.0	6.861904144287109	2.5658254623413086
1.0	5310000.0	5320000.0	1.0	6.941542625427246	2.58221173286438
1.0	5510000.0	5520000.0	6.0	5.572375297546387	2.2240757942199707
1.0	5550000.0	5560000.0	5.0	5.170164585113525	2.079657793045044
1.0	5560000.0	5570000.0	7.0	4.825664520263672	1.939550757408142
1.0	5580000.0	5590000.0	6.0	5.783822059631348	2.292113780975342
1.0	5590000.0	5600000.0	4.0	5.693417549133301	2.263751983642578
1.0	5620000.0	5630000.0	4.0	5.935912609100342	2.338427782058716
1.0	5630000.0	5640000.0	5.0	5.909535884857178	2.330172061920166
1.0	5640000.0	5650000.0	5.0	6.039172172546387	2.3676037788391113
1.0	5700000.0	5710000.0	7.0	5.792752742767334	2.2958643436431885
1.0	5710000.0	5720000.0	8.0	5.3044047355651855	2.1285274028778076
1.0	5730000.0	5740000.0	6.0	5.88299036026001	2.3218226432800293
1.0	5790000.0	5800000.0	3.0	5.5604681968688965	2.2194037437438965
1.0	5850000.0	5860000.0	5.0	5.8102264404296875	2.3005776405334473
1.0	5880000.0	5890000.0	2.0	5.333387851715088	2.143282890319824
1.0	6010000.0	6020000.0	5.0	3.8395347595214844	1.4687893390655518
1.0	6080000.0	6090000.0	4.0	4.582098007202148	1.8406412601470947
1.0	6160000.0	6170000.0	5.0	4.322610855102539	1.7111341953277588
1.0	6220000.0	6230000.0	2.0	4.502833366394043	1.7978156805038452
1.0	6230000.0	6240000.0	4.0	4.614073753356934	1.8493173122406006
1.0	6250000.0	6260000.0	4.0	3.727834701538086	1.438434362411499
1.0	6270000.0	6280000.0	5.0	3.7211966514587402	1.4080191850662231
1.0	6390000.0	6400000.0	1.0	3.743076801300049	1.4198452234268188
1.0	6400000.0	6410000.0	5.0	3.6801390647888184	1.388251543045044
1.0	6490000.0	6500000.0	3.0	3.9964537620544434	1.5511945486068726
1.0	6560000.0	6570000.0	4.0	4.096347808837891	1.600303053855896
1.0	6580000.0	6590000.0	5.0	4.0516252517700195	1.5774158239364624
1.0	6630000.0	6640000.0	12.0	4.491288661956787	1.7934234142303467
1.0	6720000.0	6730000.0	2.0	4.052445411682129	1.5766806602478027
1.0	6810000.0	6820000.0	6.0	3.8804047107696533	1.4952553510665894
1.0	6880000.0	6890000.0	2.0	3.2123711109161377	1.142348289489746
1.0	6930000.0	6940000.0	0.0	3.6781535148620605	1.3852788209915161
1.0	6950000.0	6960000.0	6.0	3.5621352195739746	1.3244909048080444
1.0	7000000.0	7010000.0	6.0	4.334843635559082	1.7185264825820923
1.0	7030000.0	7040000.0	3.0	4.556323528289795	1.8181350231170654
1.0	7050000.0	7060000.0	3.0	4.804932594299316	1.9318304061889648
1.0	7060000.0	7070000.0	8.0	4.4275970458984375	1.7621269226074219
1.0	7100000.0	7110000.0	1.0	4.326261043548584	1.7103822231292725
1.0	7110000.0	7120000.0	5.0	4.179141044616699	1.6413170099258423
1.0	7140000.0	7150000.0	1.0	3.942958354949951	1.522544026374817
1.0	7170000.0	7180000.0	3.0	4.055962085723877	1.5831345319747925
1.0	7210000.0	7220000.0	0.0	3.795464277267456	1.4468061923980713
1.0	7380000.0	7390000.0	3.0	4.439759254455566	1.7681785821914673
1.0	7490000.0	7500000.0	3.0	4.11425256729126	1.609442949295044
1.0	7590000.0	7600000.0	3.0	4.999096870422363	2.010408878326416
1.0	7600000.0	7610000.0	5.0	4.83351469039917	1.9424711465835571
1.0	7620000.0	7630000.0	4.0	4.8496294021606445	1.9498884677886963
1.0	7630000.0	7640000.0	8.0	4.398675441741943	1.7453285455703735
1.0	7700000.0	7710000.0	3.0	4.1331682205200195	1.618955373764038
1.0	7770000.0	7780000.0	3.0	3.8879141807556152	1.4936891794204712
1.0	7810000.0	7820000.0	3.0	3.6102447509765625	1.349871277809143
1.0	7870000.0	7880000.0	1.0	3.87208890914917	1.485259771347046
1.0	7900000.0	7910000.0	6.0	3.763798236846924	1.4299310445785522
1.0	7940000.0	7950000.0	3.0	4.577297687530518	1.8349231481552124
1.0	7950000.0	7960000.0	7.0	4.399117469787598	1.7511825561523438
1.0	8050000.0	8060000.0	3.0	4.090623378753662	1.5963624715805054
1.0	8100000.0	8110000.0	5.0	4.175726890563965	1.6413764953613281
1.0	8210000.0	8220000.0	4.0	4.6528449058532715	1.8647119998931885
1.0	8230000.0	8240000.0	2.0	4.597334861755371	1.8423941135406494
1.0	8300000.0	8310000.0	4.0	4.891246318817139	1.9707046747207642
1.0	8310000.0	8320000.0	2.0	4.675159931182861	1.876504898071289
1.0	8380000.0	8390000.0	4.0	3.6573474407196045	1.3756870031356812
1.0	8490000.0	8500000.0	3.0	3.534691333770752	1.3103294372558594
1.0	8570000.0	8580000.0	6.0	3.592087507247925	1.3406130075454712
1.0	8610000.0	8620000.0	7.0	3.8285117149353027	1.463578462600708
1.0	8660000.0	8670000.0	3.0	3.9991602897644043	1.5508863925933838
1.0	8850000.0	8860000.0	2.0	3.8805911540985107	1.489911437034607
1.0	8870000.0	8880000.0	6.0	4.118348598480225	1.6231324672698975
1.0	8980000.0	8990000.0	6.0	4.676926612854004	1.8747440576553345
1.0	8990000.0	9000000.0	7.0	5.166837692260742	2.0786068439483643
1.0	9000000.0	9010000.0	3.0	5.049445152282715	2.0302584171295166
1.0	9080000.0	9090000.0	6.0	4.4210524559021	1.7621643543243408
1.0	9130000.0	9140000.0	2.0	4.707580089569092	1.8942369222640991
1.0	9180000.0	9190000.0	1.0	4.031758785247803	1.5678234100341797
1.0	9210000.0	9220000.0	10.0	3.5682220458984375	1.3278353214263916
1.0	9220000.0	9230000.0	5.0	3.691732883453369	1.3923450708389282
1.0	9340000.0	9350000.0	2.0	4.084446430206299	1.5975894927978516
1.0	9460000.0	9470000.0	3.0	4.34310245513916	1.7227369546890259
1.0	9470000.0	9480000.0	9.0	4.275605201721191	1.6909301280975342
1.0	9520000.0	9530000.0	4.0	4.486496925354004	1.7919063568115234
1.0	9550000.0	9560000.0	5.0	4.471971035003662	1.787227988243103
1.0	9650000.0	9660000.0	3.0	3.8183531761169434	1.4594465494155884
1.0	9810000.0	9820000.0	4.0	3.7864036560058594	1.441636085510254
1.0	9830000.0	9840000.0	1.0	3.730093002319336	1.4122819900512695
1.0	9860000.0	9870000.0	3.0	3.4184844493865967	1.2494776248931885
1.0	9880000.0	9890000.0	4.0	3.7648117542266846	1.4320894479751587
1.0	9920000.0	9930000.0	3.0	3.528540849685669	1.3073033094406128
1.0	9950000.0	9960000.0	1.0	4.0706610679626465	1.5881179571151733
1.0	10110000.0	10120000.0	2.0	3.344343900680542	1.2106918096542358
1.0	10120000.0	10130000.0	1.0	3.3610012531280518	1.2192890644073486
1.0	10140000.0	10150000.0	3.0	3.25941801071167	1.1666719913482666
1.0	10150000.0	10160000.0	3.0	3.294222354888916	1.1848307847976685
1.0	10190000.0	10200000.0	5.0	3.0456504821777344	1.0583363771438599
1.0	10310000.0	10320000.0	0.0	3.935427188873291	1.5200531482696533
1.0	10400000.0	10410000.0	3.0	3.6625919342041016	1.3776687383651733
1.0	10510000.0	10520000.0	3.0	3.659991502761841	1.376397728919983
1.0	10590000.0	10600000.0	4.0	3.4304378032684326	1.2556674480438232
1.0	10610000.0	10620000.0	5.0	3.455636501312256	1.2688640356063843
1.0	10630000.0	10640000.0	1.0	3.6992454528808594	1.3961739540100098
1.0	10810000.0	10820000.0	1.0	4.289183616638184	1.6929165124893188
1.0	10990000.0	11000000.0	4.0	4.464992046356201	1.7821223735809326
1.0	11040000.0	11050000.0	5.0	4.444011688232422	1.7722322940826416
1.0	11090000.0	11100000.0	5.0	4.13202428817749	1.6195014715194702
1.0	11110000.0	11120000.0	2.0	3.754899263381958	1.4298009872436523
1.0	11140000.0	11150000.0	0.0	3.2284820079803467	1.1503803730010986
1.0	11240000.0	11250000.0	4.0	3.6743264198303223	1.3835469484329224
1.0	11250000.0	11260000.0	5.0	3.6004130840301514	1.3448911905288696
1.0	11280000.0	11290000.0	3.0	3.7453835010528564	1.4201358556747437
1.0	11300000.0	11310000.0	3.0	3.7832908630371094	1.440964937210083
1.0	11350000.0	11360000.0	0.0	4.036586761474609	1.569696307182312
1.0	11380000.0	11390000.0	9.0	4.27365255355835	1.689276933670044
1.0	11450000.0	11460000.0	5.0	4.303025245666504	1.7034565210342407
1.0	11480000.0	11490000.0	5.0	4.821286678314209	1.9392449855804443
1.0	11530000.0	11540000.0	2.0	4.939192771911621	1.9870045185089111
1.0	11550000.0	11560000.0	4.0	5.468451976776123	2.1893014907836914
1.0	11710000.0	11720000.0	5.0	4.349940299987793	1.7210127115249634
1.0	11770000.0	11780000.0	4.0	4.803387641906738	1.9322713613510132
1.0	11910000.0	11920000.0	4.0	5.122387886047363	2.060244083404541
1.0	11990000.0	12000000.0	5.0	4.193124294281006	1.643578290939331
1.0	12040000.0	12050000.0	7.0	3.9463672637939453	1.5184435844421387
1.0	12070000.0	12080000.0	4.0	4.744714736938477	1.9028265476226807
1.0	12110000.0	12120000.0	5.0	4.4295854568481445	1.764683485031128
1.0	12160000.0	12170000.0	5.0	4.2658586502075195	1.686354398727417
1.0	12330000.0	12340000.0	3.0	3.2001967430114746	1.1359553337097168
1.0	12390000.0	12400000.0	3.0	3.3127269744873047	1.194203495979309
1.0	12440000.0	12450000.0	7.0	3.163517713546753	1.1167676448822021
1.0	12470000.0	12480000.0	1.0	3.579411029815674	1.3337197303771973
1.0	12490000.0	12500000.0	2.0	3.3265528678894043	1.2012358903884888
1.0	12540000.0	12550000.0	3.0	3.7166969776153564	1.4050981998443604
1.0	12600000.0	12610000.0	4.0	4.288104057312012	1.698434829711914
1.0	12700000.0	12710000.0	4.0	4.4678168296813965	1.783445119857788
1.0	12720000.0	12730000.0	4.0	4.59122371673584	1.8406034708023071
1.0	12740000.0	12750000.0	4.0	4.377359867095947	1.7432187795639038
1.0	12750000.0	12760000.0	4.0	4.522135257720947	1.8079712390899658
1.0	12780000.0	12790000.0	3.0	4.997519493103027	2.013810634613037
1.0	13820000.0	13830000.0	3.0	4.601456642150879	1.8463449478149414
1.0	13840000.0	13850000.0	4.0	4.685543060302734	1.8814876079559326
1.0	14000000.0	14010000.0	7.0	4.572581768035889	1.830358862876892
1.0	14050000.0	14060000.0	0.0	4.7082672119140625	1.886521339416504
1.0	14090000.0	14100000.0	5.0	3.823253631591797	1.4604843854904175
1.0	14170000.0	14180000.0	4.0	4.297438621520996	1.7010825872421265
1.0	14270000.0	14280000.0	4.0	4.3935699462890625	1.7471930980682373
1.0	14360000.0	14370000.0	5.0	4.5022382736206055	1.7983592748641968
1.0	14400000.0	14410000.0	7.0	4.4173197746276855	1.7584552764892578
1.0	14450000.0	14460000.0	2.0	4.640354156494141	1.8612565994262695
1.0	14610000.0	14620000.0	1.0	4.210308074951172	1.658721923828125
1.0	14730000.0	14740000.0	4.0	4.384453773498535	1.7436408996582031
1.0	14820000.0	14830000.0	7.0	4.335268974304199	1.7188098430633545
1.0	14860000.0	14870000.0	3.0	4.639219760894775	1.8611923456192017
1.0	14900000.0	14910000.0	5.0	4.326005458831787	1.7147300243377686
1.0	14940000.0	14950000.0	6.0	4.3005499839782715	1.7023794651031494
1.0	14950000.0	14960000.0	4.0	4.276390075683594	1.690084457397461
1.0	14970000.0	14980000.0	0.0	4.431885719299316	1.7647244930267334
1.0	15060000.0	15070000.0	3.0	4.124911308288574	1.6174358129501343
1.0	15070000.0	15080000.0	1.0	4.004151344299316	1.555898904800415
1.0	15150000.0	15160000.0	2.0	4.187623023986816	1.6469752788543701
1.0	15160000.0	15170000.0	2.0	4.149730682373047	1.62882399559021
1.0	15220000.0	15230000.0	0.0	4.294171333312988	1.6957794427871704
1.0	15240000.0	15250000.0	2.0	4.208761692047119	1.6554689407348633
1.0	15280000.0	15290000.0	6.0	3.578425168991089	1.3331298828125
1.0	15360000.0	15370000.0	1.0	3.6631572246551514	1.377471685409546
1.0	15370000.0	15380000.0	2.0	3.6819355487823486	1.3871179819107056
1.0	15420000.0	15430000.0	2.0	3.589106798171997	1.3390858173370361
1.0	15430000.0	15440000.0	6.0	3.827169895172119	1.4639075994491577
1.0	15450000.0	15460000.0	1.0	4.01185941696167	1.5594990253448486
1.0	15470000.0	15480000.0	4.0	4.144608974456787	1.6275255680084229
1.0	15540000.0	15550000.0	2.0	3.9687626361846924	1.5362643003463745
1.0	15560000.0	15570000.0	2.0	4.444958686828613	1.7721697092056274
1.0	15650000.0	15660000.0	2.0	4.520003318786621	1.8055412769317627
1.0	15710000.0	15720000.0	7.0	4.096821308135986	1.6013329029083252
1.0	15740000.0	15750000.0	4.0	3.9441871643066406	1.5245552062988281
1.0	15790000.0	15800000.0	2.0	4.361427307128906	1.733425498008728
1.0	15920000.0	15930000.0	6.0	4.191330909729004	1.6553561687469482
1.0	15930000.0	15940000.0	4.0	4.440402984619141	1.7748603820800781
1.0	15940000.0	15950000.0	4.0	4.1282734870910645	1.6988788843154907
1.0	15950000.0	15960000.0	4.0	3.5497639179229736	1.3183656930923462
1.0	15970000.0	15980000.0	4.0	3.5754761695861816	1.3317266702651978
1.0	15990000.0	16000000.0	2.0	3.9154326915740967	1.5099083185195923
1.0	16030000.0	16040000.0	5.0	3.9490935802459717	1.526685357093811
1.0	16040000.0	16050000.0	4.0	3.6156165599823	1.3531062602996826
1.0	16070000.0	16080000.0	5.0	4.400975227355957	1.7535781860351562
1.0	16080000.0	16090000.0	4.0	4.183096885681152	1.6463193893432617
1.0	16090000.0	16100000.0	2.0	4.104584217071533	1.60498046875
1.0	16180000.0	16190000.0	2.0	4.145066738128662	1.622668981552124
1.0	16200000.0	16210000.0	3.0	3.9959702491760254	1.549014925956726
1.0	16250000.0	16260000.0	3.0	4.2183332443237305	1.6595127582550049
1.0	16370000.0	16380000.0	6.0	4.581698417663574	1.8321624994277954
1.0	16480000.0	16490000.0	4.0	4.6559858322143555	1.8604310750961304
1.0	16500000.0	16510000.0	4.0	4.9156317710876465	1.973987340927124
1.0	16580000.0	16590000.0	6.0	4.061668872833252	1.5814554691314697
1.0	16740000.0	16750000.0	2.0	4.740395545959473	1.9080946445465088
1.0	17230000.0	17240000.0	6.0	5.18680477142334	2.0836195945739746
1.0	17280000.0	17290000.0	5.0	3.8720498085021973	1.48561692237854
1.0	17290000.0	17300000.0	1.0	3.965691328048706	1.5340383052825928
1.0	17360000.0	17370000.0	1.0	3.406581401824951	1.2431809902191162
1.0	17390000.0	17400000.0	3.0	3.7495617866516113	1.4258140325546265
1.0	17400000.0	17410000.0	5.0	3.485233783721924	1.2843937873840332
1.0	17490000.0	17500000.0	2.0	4.092211723327637	1.6010907888412476
1.0	17530000.0	17540000.0	2.0	3.714221477508545	1.4057401418685913
1.0	17540000.0	17550000.0	3.0	4.069578647613525	1.5883315801620483
1.0	17550000.0	17560000.0	5.0	4.019742488861084	1.5620646476745605
1.0	17600000.0	17610000.0	1.0	4.2567901611328125	1.6819384098052979
1.0	17620000.0	17630000.0	6.0	4.547554016113281	1.8211042881011963
1.0	17630000.0	17640000.0	6.0	4.434210300445557	1.7683327198028564
1.0	17720000.0	17730000.0	4.0	4.4773268699646	1.7846050262451172
1.0	17750000.0	17760000.0	2.0	3.8544089794158936	1.4771339893341064
1.0	17920000.0	17930000.0	0.0	3.9829037189483643	1.5423715114593506
1.0	18010000.0	18020000.0	4.0	3.7861626148223877	1.441846251487732
1.0	18030000.0	18040000.0	0.0	4.354825019836426	1.7273247241973877
1.0	18100000.0	18110000.0	2.0	4.362665176391602	1.7320514917373657
1.0	18150000.0	18160000.0	1.0	4.188518524169922	1.646051049232483
1.0	18190000.0	18200000.0	4.0	3.9356613159179688	1.5203096866607666
1.0	18200000.0	18210000.0	3.0	3.9058239459991455	1.5045710802078247
1.0	18210000.0	18220000.0	1.0	3.8442978858947754	1.472231149673462
1.0	18270000.0	18280000.0	5.0	4.241034507751465	1.67307448387146
1.0	18310000.0	18320000.0	3.0	4.518636226654053	1.804797887802124
1.0	18320000.0	18330000.0	6.0	4.419706344604492	1.758279800415039
1.0	18330000.0	18340000.0	4.0	4.366263389587402	1.7335058450698853
1.0	18370000.0	18380000.0	7.0	4.654736518859863	1.8672301769256592
1.0	18380000.0	18390000.0	3.0	5.051857948303223	2.0357208251953125
1.0	18430000.0	18440000.0	0.0	4.451219081878662	1.7669099569320679
1.0	18470000.0	18480000.0	3.0	4.397130012512207	1.748265027999878
1.0	18490000.0	18500000.0	2.0	4.360321044921875	1.7308168411254883
1.0	18520000.0	18530000.0	4.0	4.409055709838867	1.7538683414459229
1.0	18560000.0	18570000.0	3.0	5.181939125061035	2.085297107696533
1.0	18590000.0	18600000.0	3.0	5.346485614776611	2.146519184112549
1.0	18690000.0	18700000.0	7.0	5.405509948730469	2.1669058799743652
1.0	18750000.0	18760000.0	5.0	4.7661943435668945	1.9161103963851929
1.0	18890000.0	18900000.0	5.0	4.134840965270996	1.6209100484848022
1.0	18960000.0	18970000.0	3.0	5.890674114227295	2.3187975883483887
1.0	18970000.0	18980000.0	3.0	4.849252700805664	1.9480178356170654
1.0	19010000.0	19020000.0	5.0	4.450976371765137	1.7720744609832764
1.0	19020000.0	19030000.0	9.0	4.678697109222412	1.8781532049179077
1.0	19150000.0	19160000.0	2.0	4.675699234008789	1.876470923423767
1.0	19170000.0	19180000.0	5.0	4.345907211303711	1.7267364263534546
1.0	19180000.0	19190000.0	2.0	4.301246643066406	1.704588532447815
1.0	19250000.0	19260000.0	3.0	3.444185256958008	1.2629578113555908
1.0	19320000.0	19330000.0	5.0	3.994420289993286	1.551804542541504
1.0	19360000.0	19370000.0	4.0	4.074752330780029	1.589501976966858
1.0	19460000.0	19470000.0	6.0	3.2474594116210938	1.160514235496521
1.0	19490000.0	19500000.0	0.0	3.3708431720733643	1.2244751453399658
1.0	19500000.0	19510000.0	2.0	3.350623369216919	1.2138729095458984
1.0	19560000.0	19570000.0	4.0	3.3975796699523926	1.2384579181671143
1.0	19690000.0	19700000.0	2.0	3.5183749198913574	1.3019022941589355
1.0	19820000.0	19830000.0	4.0	4.424595832824707	1.7629282474517822
1.0	19830000.0	19840000.0	3.0	4.243644714355469	1.6770766973495483
1.0	19910000.0	19920000.0	3.0	4.421180725097656	1.762917160987854
1.0	19940000.0	19950000.0	2.0	3.510141372680664	1.2974764108657837
1.0	19960000.0	19970000.0	7.0	3.791741132736206	1.4471410512924194
1.0	20020000.0	20030000.0	1.0	3.580857753753662	1.3346474170684814
1.0	20040000.0	20050000.0	4.0	3.883838653564453	1.4925034046173096
1.0	20100000.0	20110000.0	1.0	3.7914626598358154	1.4441934823989868
1.0	20120000.0	20130000.0	5.0	4.052056312561035	1.574019193649292
1.0	20180000.0	20190000.0	6.0	4.949206352233887	1.9929940700531006
1.0	20250000.0	20260000.0	3.0	4.499886512756348	1.7925736904144287
1.0	20270000.0	20280000.0	3.0	4.569540023803711	1.8284070491790771
1.0	20300000.0	20310000.0	3.0	4.529115676879883	1.8084474802017212
1.0	20400000.0	20410000.0	3.0	4.687371253967285	1.8746092319488525
1.0	20450000.0	20460000.0	6.0	4.682244777679443	1.8735872507095337
1.0	20510000.0	20520000.0	4.0	4.812913417816162	1.9311983585357666
1.0	20520000.0	20530000.0	6.0	4.4091010093688965	1.7485449314117432
1.0	20560000.0	20570000.0	1.0	4.610815525054932	1.8414008617401123
1.0	20760000.0	20770000.0	8.0	4.407601356506348	1.7518813610076904
1.0	20770000.0	20780000.0	5.0	4.330740451812744	1.7151973247528076
1.0	20780000.0	20790000.0	3.0	4.547574520111084	1.8176639080047607
1.0	21090000.0	21100000.0	0.0	3.764582872390747	1.4307715892791748
1.0	21140000.0	21150000.0	4.0	2.917518138885498	0.998569130897522
1.0	21350000.0	21360000.0	6.0	3.518864393234253	1.3020480871200562
1.0	21410000.0	21420000.0	3.0	3.472352981567383	1.2777726650238037
1.0	21430000.0	21440000.0	2.0	3.7860443592071533	1.4413070678710938
1.0	21470000.0	21480000.0	3.0	3.917935848236084	1.5091533660888672
1.0	21520000.0	21530000.0	9.0	4.480081558227539	1.7911217212677002
1.0	21590000.0	21600000.0	3.0	3.5666565895080566	1.3272113800048828
1.0	21620000.0	21630000.0	3.0	4.389366149902344	1.7396348714828491
1.0	21650000.0	21660000.0	3.0	3.376389265060425	1.2273590564727783
1.0	21660000.0	21670000.0	5.0	3.386460542678833	1.2332992553710938
1.0	21680000.0	21690000.0	1.0	4.020934104919434	1.566407322883606
1.0	21700000.0	21710000.0	3.0	3.912921190261841	1.5129282474517822
1.0	21720000.0	21730000.0	3.0	3.9433369636535645	1.5275503396987915
1.0	21810000.0	21820000.0	5.0	3.2412915229797363	1.1568936109542847
1.0	21830000.0	21840000.0	3.0	3.9613709449768066	1.5350648164749146
1.0	21850000.0	21860000.0	3.0	3.922557830810547	1.515838384628296
1.0	21870000.0	21880000.0	5.0	4.127828598022461	1.6216176748275757
1.0	22080000.0	22090000.0	0.0	3.9192557334899902	1.5102413892745972
1.0	22170000.0	22180000.0	5.0	4.067657470703125	1.5839964151382446
1.0	22180000.0	22190000.0	2.0	4.221682071685791	1.6597425937652588
1.0	22240000.0	22250000.0	4.0	4.080959320068359	1.591434121131897
1.0	22360000.0	22370000.0	1.0	4.122147560119629	1.6203997135162354
1.0	22420000.0	22430000.0	0.0	3.1712534427642822	1.121133804321289
1.0	22430000.0	22440000.0	4.0	3.1792569160461426	1.1252671480178833
1.0	22440000.0	22450000.0	1.0	3.2832672595977783	1.178866982460022
1.0	22460000.0	22470000.0	2.0	3.2579410076141357	1.165619969367981
1.0	22490000.0	22500000.0	0.0	3.8618111610412598	1.483628511428833
1.0	22570000.0	22580000.0	2.0	4.1309685707092285	1.6180169582366943
1.0	22600000.0	22610000.0	6.0	4.128320693969727	1.6179043054580688
1.0	22610000.0	22620000.0	2.0	4.777434349060059	1.9172321557998657
1.0	22720000.0	22730000.0	2.0	4.035388946533203	1.5702860355377197
1.0	22770000.0	22780000.0	5.0	3.8769583702087402	1.4912856817245483
1.0	22790000.0	22800000.0	0.0	3.5158371925354004	1.3003817796707153
1.0	23020000.0	23030000.0	2.0	4.1798095703125	1.6461843252182007
1.0	23060000.0	23070000.0	4.0	3.8747692108154297	1.488368272781372
1.0	23070000.0	23080000.0	3.0	3.690913677215576	1.3929065465927124
1.0	23120000.0	23130000.0	1.0	3.861098051071167	1.4813687801361084
1.0	23160000.0	23170000.0	6.0	3.7848687171936035	1.4417870044708252
1.0	23170000.0	23180000.0	0.0	4.053898811340332	1.58049738407135
1.0	23220000.0	23230000.0	6.0	3.864718198776245	1.483882188796997
1.0	23300000.0	23310000.0	1.0	4.512155532836914	1.8043975830078125
1.0	23410000.0	23420000.0	2.0	3.1942834854125977	1.1332406997680664
1.0	23440000.0	23450000.0	3.0	3.510018825531006	1.2978389263153076
1.0	23500000.0	23510000.0	2.0	4.599785327911377	1.8447561264038086
1.0	23540000.0	23550000.0	2.0	4.611533164978027	1.8487746715545654
1.0	23660000.0	23670000.0	3.0	4.008824348449707	1.5570279359817505
1.0	23720000.0	23730000.0	2.0	3.8659749031066895	1.482914686203003
1.0	23750000.0	23760000.0	4.0	3.8059287071228027	1.451582670211792
1.0	23760000.0	23770000.0	2.0	3.9698052406311035	1.5349152088165283
1.0	23790000.0	23800000.0	0.0	3.6806082725524902	1.3867980241775513
1.0	23920000.0	23930000.0	5.0	4.5496063232421875	1.8205897808074951
1.0	23940000.0	23950000.0	5.0	4.538763999938965	1.8171193599700928
1.0	23960000.0	23970000.0	6.0	4.325116157531738	1.7155221700668335
1.0	23990000.0	24000000.0	6.0	4.51299524307251	1.8061679601669312
1.0	24080000.0	24090000.0	3.0	3.6588683128356934	1.3757174015045166
1.0	24120000.0	24130000.0	5.0	3.6087679862976074	1.351854681968689
1.0	24180000.0	24190000.0	5.0	3.6619467735290527	1.3773627281188965
1.0	24250000.0	24260000.0	3.0	3.783592700958252	1.4441578388214111
1.0	24270000.0	24280000.0	0.0	3.7953338623046875	1.4514459371566772
1.0	24340000.0	24350000.0	0.0	3.6079792976379395	1.3529837131500244
1.0	24400000.0	24410000.0	2.0	3.52947998046875	1.3081457614898682
1.0	24430000.0	24440000.0	2.0	3.401054859161377	1.241219162940979
1.0	24440000.0	24450000.0	5.0	3.9156088829040527	1.512192964553833
1.0	24510000.0	24520000.0	0.0	4.70760440826416	1.8861852884292603
1.0	24530000.0	24540000.0	5.0	4.662569999694824	1.8706985712051392
1.0	24560000.0	24570000.0	9.0	4.32923698425293	1.7178199291229248
1.0	24630000.0	24640000.0	4.0	4.387742042541504	1.740290641784668
1.0	24680000.0	24690000.0	5.0	3.703676700592041	1.3985780477523804
1.0	24690000.0	24700000.0	4.0	3.8080947399139404	1.4527206420898438
1.0	24720000.0	24730000.0	1.0	3.879573106765747	1.4890458583831787
1.0	24850000.0	24860000.0	6.0	3.543367862701416	1.3148306608200073
1.0	24860000.0	24870000.0	0.0	3.58988881111145	1.3397986888885498
1.0	24950000.0	24960000.0	3.0	4.702474117279053	1.8905954360961914
1.0	24960000.0	24970000.0	5.0	4.914071559906006	1.980839729309082
1.0	25070000.0	25080000.0	5.0	4.728155136108398	1.8872649669647217
1.0	25120000.0	25130000.0	2.0	4.422231197357178	1.7539201974868774
1.0	25160000.0	25170000.0	4.0	3.8958420753479004	1.4963458776474
1.0	25170000.0	25180000.0	7.0	4.742745399475098	1.9027923345565796
1.0	25190000.0	25200000.0	5.0	4.732436180114746	1.8972704410552979
1.0	25200000.0	25210000.0	4.0	4.990828990936279	2.0080928802490234
1.0	25230000.0	25240000.0	7.0	4.92037296295166	1.9765955209732056
1.0	25280000.0	25290000.0	7.0	4.718953609466553	1.8933528661727905
1.0	25290000.0	25300000.0	2.0	4.452337265014648	1.771139144897461
1.0	25350000.0	25360000.0	4.0	4.543707847595215	1.8193622827529907
1.0	25390000.0	25400000.0	3.0	3.3309147357940674	1.2036893367767334
1.0	25440000.0	25450000.0	4.0	4.515470027923584	1.8048330545425415
1.0	25460000.0	25470000.0	3.0	4.333360195159912	1.7166054248809814
1.0	25580000.0	25590000.0	1.0	3.9637603759765625	1.531834602355957
1.0	25680000.0	25690000.0	1.0	3.3894717693328857	1.2342039346694946
1.0	25760000.0	25770000.0	6.0	3.611953020095825	1.3508245944976807
1.0	25790000.0	25800000.0	6.0	3.6218771934509277	1.3559035062789917
1.0	25800000.0	25810000.0	4.0	3.724743604660034	1.4100314378738403
1.0	25880000.0	25890000.0	7.0	3.075937032699585	1.0732158422470093
1.0	25920000.0	25930000.0	3.0	4.354381084442139	1.7280080318450928
1.0	25980000.0	25990000.0	1.0	4.346099376678467	1.71977961063385
1.0	26000000.0	26010000.0	4.0	3.962123155593872	1.5325218439102173
1.0	26100000.0	26110000.0	0.0	3.755420684814453	1.425645112991333
1.0	26120000.0	26130000.0	1.0	3.69921875	1.3967803716659546
1.0	26150000.0	26160000.0	2.0	3.3857414722442627	1.2322512865066528
1.0	26180000.0	26190000.0	1.0	3.6609721183776855	1.376057505607605
1.0	26270000.0	26280000.0	3.0	4.5427680015563965	1.8202102184295654
1.0	26310000.0	26320000.0	4.0	3.6982855796813965	1.3973101377487183
1.0	26320000.0	26330000.0	6.0	4.0940046310424805	1.59801185131073
1.0	26340000.0	26350000.0	4.0	3.6037590503692627	1.3471601009368896
1.0	26510000.0	26520000.0	6.0	4.165994167327881	1.6353704929351807
1.0	26520000.0	26530000.0	3.0	4.568963527679443	1.8284924030303955
1.0	26670000.0	26680000.0	5.0	4.58022403717041	1.8313239812850952
1.0	26680000.0	26690000.0	5.0	4.549839019775391	1.818275809288025
1.0	26720000.0	26730000.0	8.0	4.937185764312744	1.9899437427520752
1.0	26750000.0	26760000.0	2.0	4.857555389404297	1.958503007888794
1.0	26790000.0	26800000.0	2.0	4.542381286621094	1.812132477760315
1.0	26840000.0	26850000.0	6.0	4.7609453201293945	1.916054129600525
1.0	26870000.0	26880000.0	3.0	3.682426929473877	1.3856407403945923
1.0	26990000.0	27000000.0	4.0	4.694614887237549	1.8850845098495483
1.0	27120000.0	27130000.0	3.0	3.4882216453552246	1.2862210273742676
1.0	27210000.0	27220000.0	3.0	4.321633815765381	1.8078663349151611
1.0	27260000.0	27270000.0	5.0	3.959512233734131	1.5305356979370117
1.0	27280000.0	27290000.0	7.0	4.3573527336120605	1.7264198064804077
1.0	27380000.0	27390000.0	5.0	4.633004188537598	1.856249213218689
1.0	27410000.0	27420000.0	3.0	4.3286452293396	1.7154579162597656
1.0	27480000.0	27490000.0	5.0	5.021067142486572	2.012599468231201
1.0	27490000.0	27500000.0	4.0	4.538261413574219	1.8181161880493164
1.0	27610000.0	27620000.0	4.0	3.777632474899292	1.4373968839645386
1.0	27660000.0	27670000.0	4.0	3.8949999809265137	1.4992060661315918
1.0	27750000.0	27760000.0	6.0	3.6182379722595215	1.3546148538589478
1.0	27830000.0	27840000.0	4.0	4.577194690704346	1.8361800909042358
1.0	27870000.0	27880000.0	4.0	3.7708969116210938	1.4340676069259644
1.0	27900000.0	27910000.0	3.0	4.262866973876953	1.6817095279693604
1.0	27930000.0	27940000.0	7.0	5.8524932861328125	2.3076412677764893
1.0	27940000.0	27950000.0	5.0	5.616776466369629	2.2307000160217285
1.0	27970000.0	27980000.0	7.0	5.4323954582214355	2.168313503265381
1.0	28050000.0	28060000.0	4.0	5.709721565246582	2.250525951385498
1.0	28110000.0	28120000.0	0.0	4.502283096313477	1.7902202606201172
1.0	28160000.0	28170000.0	1.0	3.278557538986206	1.176500678062439
1.0	28170000.0	28180000.0	6.0	3.1679139137268066	1.119213581085205
1.0	28200000.0	28210000.0	0.0	3.488001585006714	1.2864857912063599
1.0	28290000.0	28300000.0	0.0	3.5337116718292236	1.3098902702331543
1.0	28400000.0	28410000.0	1.0	3.8777732849121094	1.4890691041946411
1.0	28420000.0	28430000.0	4.0	4.643665313720703	1.8651435375213623
1.0	28430000.0	28440000.0	7.0	4.5557756423950195	1.8217064142227173
1.0	28480000.0	28490000.0	5.0	4.268868446350098	1.6853687763214111
1.0	28510000.0	28520000.0	4.0	4.616823673248291	1.845267653465271
1.0	28560000.0	28570000.0	2.0	4.195073127746582	1.6664972305297852
1.0	28600000.0	28610000.0	6.0	3.9522316455841064	1.5264912843704224
1.0	28680000.0	28690000.0	6.0	4.599230766296387	1.8443892002105713
1.0	28720000.0	28730000.0	2.0	3.799739122390747	1.448133945465088
1.0	28830000.0	28840000.0	12.0	4.397534370422363	1.8121366500854492
1.0	28940000.0	28950000.0	6.0	3.9679973125457764	1.534214735031128
1.0	28960000.0	28970000.0	8.0	4.188082695007324	1.6734355688095093
1.0	29120000.0	29130000.0	3.0	4.3915114402771	1.7480790615081787
1.0	29130000.0	29140000.0	5.0	4.5873541831970215	1.8387439250946045
1.0	29260000.0	29270000.0	3.0	4.150326728820801	1.6256237030029297
1.0	29360000.0	29370000.0	5.0	3.3120250701904297	1.1939074993133545
1.0	29370000.0	29380000.0	2.0	3.4502041339874268	1.2659958600997925
1.0	29540000.0	29550000.0	4.0	3.781306505203247	1.4389915466308594
1.0	29620000.0	29630000.0	4.0	4.37908411026001	1.7342640161514282
1.0	29670000.0	29680000.0	5.0	5.190776348114014	2.08587646484375
1.0	29710000.0	29720000.0	7.0	4.809652328491211	1.9278457164764404
1.0	29730000.0	29740000.0	9.0	5.2212324142456055	2.098820924758911
1.0	29750000.0	29760000.0	6.0	5.314413547515869	2.1316494941711426
1.0	29760000.0	29770000.0	4.0	5.330705165863037	2.138401508331299
1.0	29800000.0	29810000.0	4.0	4.871173858642578	1.9571927785873413
1.0	29840000.0	29850000.0	4.0	4.0544915199279785	1.581803798675537
1.0	30070000.0	30080000.0	4.0	4.383971214294434	1.7435165643692017
1.0	30110000.0	30120000.0	3.0	4.8842244148254395	1.9629720449447632
1.0	30150000.0	30160000.0	6.0	5.254563331604004	2.109938144683838
1.0	30180000.0	30190000.0	7.0	5.200047969818115	2.085899829864502
1.0	30210000.0	30220000.0	5.0	5.865738868713379	2.3163187503814697
1.0	30280000.0	30290000.0	4.0	5.7356109619140625	2.2755515575408936
1.0	30290000.0	30300000.0	3.0	6.08176326751709	2.3792619705200195
1.0	30350000.0	30360000.0	7.0	5.735507011413574	2.277061939239502
1.0	30420000.0	30430000.0	5.0	5.973134517669678	2.348555326461792
1.0	30510000.0	30520000.0	6.0	5.607553005218506	2.2360353469848633
1.0	30560000.0	30570000.0	9.0	5.8047051429748535	2.2978570461273193
1.0	30610000.0	30620000.0	9.0	5.495115280151367	2.198118209838867
1.0	30670000.0	30680000.0	6.0	5.29334831237793	2.124774932861328
1.0	30710000.0	30720000.0	1.0	5.576766014099121	2.2242038249969482
1.0	30730000.0	30740000.0	4.0	5.23581600189209	2.1043028831481934
1.0	30760000.0	30770000.0	2.0	4.9490227699279785	1.9920589923858643
1.0	30840000.0	30850000.0	3.0	5.243889808654785	2.107424259185791
1.0	30880000.0	30890000.0	4.0	5.3259663581848145	2.136563539505005
1.0	30890000.0	30900000.0	6.0	4.939889430999756	1.9865249395370483
1.0	30940000.0	30950000.0	4.0	5.263975620269775	2.114788293838501
1.0	30980000.0	30990000.0	4.0	5.123795509338379	2.06111478805542
1.0	31030000.0	31040000.0	6.0	5.3331170082092285	2.139803409576416
1.0	31180000.0	31190000.0	2.0	5.222320079803467	2.093174695968628
1.0	31380000.0	31390000.0	3.0	4.392213821411133	1.7449556589126587
1.0	31500000.0	31510000.0	4.0	4.133746147155762	1.6171585321426392
1.0	31510000.0	31520000.0	4.0	4.13374137878418	1.6171239614486694
1.0	31520000.0	31530000.0	4.0	4.201817035675049	1.650646448135376
1.0	31530000.0	31540000.0	5.0	4.152209281921387	1.6476211547851562
1.0	31690000.0	31700000.0	4.0	4.748828887939453	1.9066085815429688
1.0	31720000.0	31730000.0	5.0	4.418697357177734	1.7576204538345337
1.0	31740000.0	31750000.0	4.0	3.7011771202087402	1.3975205421447754
1.0	31780000.0	31790000.0	5.0	3.7241528034210205	1.4094231128692627
1.0	31790000.0	31800000.0	5.0	3.607748508453369	1.348503828048706
1.0	31890000.0	31900000.0	1.0	3.920085906982422	1.510563611984253
1.0	31900000.0	31910000.0	14.0	3.6014087200164795	1.3455785512924194
1.0	31980000.0	31990000.0	3.0	4.579928398132324	1.8338334560394287
1.0	32000000.0	32010000.0	1.0	4.794219970703125	1.9291712045669556
1.0	32090000.0	32100000.0	2.0	3.6854987144470215	1.3895916938781738
1.0	32100000.0	32110000.0	2.0	3.5066637992858887	1.2958825826644897
1.0	32110000.0	32120000.0	4.0	4.4628472328186035	1.7675259113311768
1.0	32210000.0	32220000.0	6.0	3.8684520721435547	1.4862549304962158
1.0	32220000.0	32230000.0	4.0	3.815727949142456	1.4556796550750732
1.0	32300000.0	32310000.0	6.0	4.596534729003906	1.841072678565979
1.0	32320000.0	32330000.0	5.0	4.725090026855469	1.9001657962799072
1.0	32360000.0	32370000.0	2.0	4.751954078674316	1.9080289602279663
1.0	32370000.0	32380000.0	2.0	4.151564598083496	1.62588632106781
1.0	32450000.0	32460000.0	6.0	4.476972579956055	1.7885679006576538
1.0	32600000.0	32610000.0	5.0	3.599742889404297	1.3445348739624023
1.0	32610000.0	32620000.0	4.0	3.599486827850342	1.3443713188171387
1.0	32660000.0	32670000.0	2.0	3.8271446228027344	1.461668610572815
1.0	32720000.0	32730000.0	3.0	4.467558860778809	1.782995581626892
1.0	32740000.0	32750000.0	6.0	4.655668258666992	1.8673474788665771
1.0	32750000.0	32760000.0	6.0	4.061508655548096	1.593798279762268
1.0	32810000.0	32820000.0	3.0	4.461885452270508	1.777667760848999
1.0	32830000.0	32840000.0	1.0	4.012248992919922	1.5573779344558716
1.0	32930000.0	32940000.0	4.0	4.138140678405762	1.6198384761810303
1.0	33010000.0	33020000.0	4.0	4.4915852546691895	1.7893930673599243
1.0	33060000.0	33070000.0	7.0	4.2321343421936035	1.6641353368759155
1.0	33090000.0	33100000.0	4.0	4.0777907371521	1.5899579524993896
1.0	33130000.0	33140000.0	2.0	4.259305953979492	1.6786925792694092
1.0	33190000.0	33200000.0	8.0	4.733902454376221	1.9007829427719116
1.0	33230000.0	33240000.0	2.0	4.401257514953613	1.7468669414520264
1.0	33250000.0	33260000.0	3.0	4.3401875495910645	1.7159500122070312
1.0	33400000.0	33410000.0	3.0	4.023868560791016	1.5633395910263062
1.0	33420000.0	33430000.0	3.0	4.079071998596191	1.5888049602508545
1.0	33430000.0	33440000.0	2.0	4.704310417175293	1.8855695724487305
1.0	33440000.0	33450000.0	5.0	4.476212501525879	1.785732626914978
1.0	33460000.0	33470000.0	9.0	3.7174124717712402	1.4065625667572021
1.0	33530000.0	33540000.0	3.0	4.113014221191406	1.610722303390503
1.0	33540000.0	33550000.0	3.0	3.8628318309783936	1.4825525283813477
1.0	33550000.0	33560000.0	3.0	3.6114203929901123	1.3505117893218994
1.0	33600000.0	33610000.0	3.0	3.6602883338928223	1.3763748407363892
1.0	33620000.0	33630000.0	0.0	3.499023914337158	1.2916890382766724
1.0	33630000.0	33640000.0	4.0	3.324171781539917	1.1999547481536865
1.0	33690000.0	33700000.0	4.0	3.803403377532959	1.4518483877182007
1.0	33700000.0	33710000.0	1.0	4.051998138427734	1.5800930261611938
1.0	33720000.0	33730000.0	3.0	3.4785542488098145	1.28097403049469
1.0	33760000.0	33770000.0	4.0	3.7748706340789795	1.4359605312347412
1.0	33810000.0	33820000.0	4.0	4.019115447998047	1.5550066232681274
1.0	33930000.0	33940000.0	8.0	4.448505401611328	1.770745038986206
1.0	33950000.0	33960000.0	3.0	4.176186561584473	1.6380062103271484
1.0	33970000.0	33980000.0	3.0	4.5038018226623535	1.7979075908660889
1.0	34010000.0	34020000.0	6.0	5.144911766052246	2.068650484085083
1.0	34070000.0	34080000.0	4.0	5.352593898773193	2.1421663761138916
1.0	34080000.0	34090000.0	5.0	5.579394340515137	2.2230896949768066
1.0	34130000.0	34140000.0	5.0	5.390432357788086	2.164865255355835
1.0	34190000.0	34200000.0	13.0	5.726105690002441	2.2730214595794678
1.0	34260000.0	34270000.0	2.0	5.63468074798584	2.2435359954833984
1.0	34280000.0	34290000.0	5.0	5.4627556800842285	2.187415361404419
1.0	34310000.0	34320000.0	5.0	5.065415382385254	2.038665294647217
1.0	34350000.0	34360000.0	1.0	4.928656578063965	1.9780738353729248
1.0	34400000.0	34410000.0	8.0	5.464987277984619	2.1877825260162354
1.0	34480000.0	34490000.0	5.0	5.691468238830566	2.262551784515381
1.0	34510000.0	34520000.0	3.0	5.7479143142700195	2.280698299407959
1.0	34570000.0	34580000.0	6.0	6.418601989746094	2.4668831825256348
1.0	34590000.0	34600000.0	4.0	6.681210994720459	2.528324604034424
1.0	34650000.0	34660000.0	4.0	5.936219215393066	2.338270425796509
1.0	34710000.0	34720000.0	0.0	5.318386077880859	2.1306138038635254
1.0	34790000.0	34800000.0	4.0	6.191005229949951	2.409090518951416
1.0	34820000.0	34830000.0	5.0	6.696047782897949	2.5311667919158936
1.0	35070000.0	35080000.0	7.0	5.9807868003845215	2.3509418964385986
1.0	35130000.0	35140000.0	1.0	5.672299861907959	2.2570559978485107
1.0	35210000.0	35220000.0	6.0	4.646939754486084	1.8627760410308838
1.0	35280000.0	35290000.0	4.0	4.98128604888916	2.002878427505493
1.0	35300000.0	35310000.0	2.0	4.630864143371582	1.849450707435608
1.0	35380000.0	35390000.0	2.0	4.878469467163086	1.962598443031311
1.0	35390000.0	35400000.0	3.0	4.657617568969727	1.8611690998077393
1.0	35410000.0	35420000.0	4.0	5.15358829498291	2.0738675594329834
1.0	35440000.0	35450000.0	1.0	4.2650322914123535	1.6801974773406982
1.0	35500000.0	35510000.0	8.0	4.494388103485107	1.7956821918487549
1.0	35510000.0	35520000.0	1.0	4.72750186920166	1.899048089981079
1.0	35740000.0	35750000.0	3.0	4.506239414215088	1.792153000831604
1.0	35780000.0	35790000.0	2.0	4.204124450683594	1.6504042148590088
1.0	35800000.0	35810000.0	5.0	4.044320583343506	1.5721352100372314
1.0	35810000.0	35820000.0	5.0	4.034003257751465	1.5669472217559814
1.0	35850000.0	35860000.0	4.0	3.6945106983184814	1.3937971591949463
1.0	35870000.0	35880000.0	2.0	3.7385144233703613	1.4165563583374023
1.0	35910000.0	35920000.0	8.0	3.434269428253174	1.2577763795852661
1.0	35920000.0	35930000.0	2.0	3.7607192993164062	1.4284248352050781
1.0	35930000.0	35940000.0	1.0	3.9048075675964355	1.5024505853652954
1.0	35970000.0	35980000.0	5.0	3.7879345417022705	1.4432125091552734
1.0	36120000.0	36130000.0	4.0	5.172347068786621	2.0812180042266846
1.0	36130000.0	36140000.0	2.0	5.353637218475342	2.148860454559326
1.0	36260000.0	36270000.0	5.0	4.967801094055176	2.002302885055542
1.0	36290000.0	36300000.0	7.0	3.88738751411438	1.4934310913085938
1.0	36350000.0	36360000.0	3.0	3.8000075817108154	1.448822021484375
1.0	36370000.0	36380000.0	5.0	3.4879817962646484	1.2859323024749756
1.0	36400000.0	36410000.0	3.0	3.7649967670440674	1.4312329292297363
1.0	36690000.0	36700000.0	0.0	4.103430271148682	1.5950076580047607
1.0	36740000.0	36750000.0	5.0	3.861157178878784	1.4798028469085693
1.0	36760000.0	36770000.0	5.0	3.70538592338562	1.4001991748809814
1.0	36840000.0	36850000.0	3.0	3.9730515480041504	1.5384811162948608
1.0	36860000.0	36870000.0	6.0	4.072389125823975	1.5867267847061157
1.0	36910000.0	36920000.0	0.0	4.200799942016602	1.6495692729949951
1.0	36940000.0	36950000.0	7.0	4.501319885253906	1.7970994710922241
1.0	36990000.0	37000000.0	2.0	4.715427398681641	1.894299864768982
1.0	37000000.0	37010000.0	2.0	4.730502128601074	1.901269555091858
1.0	37020000.0	37030000.0	7.0	4.710297584533691	1.8914581537246704
1.0	37030000.0	37040000.0	8.0	4.268443584442139	1.6856892108917236
1.0	37060000.0	37070000.0	6.0	4.604769706726074	1.8454405069351196
1.0	37090000.0	37100000.0	4.0	4.616002082824707	1.8498176336288452
1.0	37120000.0	37130000.0	7.0	4.4100446701049805	1.7532551288604736
1.0	37190000.0	37200000.0	5.0	4.703752517700195	1.8872381448745728
1.0	37220000.0	37230000.0	3.0	5.536607265472412	2.2125613689422607
1.0	37290000.0	37300000.0	7.0	5.91693639755249	2.330867052078247
1.0	37370000.0	37380000.0	5.0	6.261645317077637	2.4277772903442383
1.0	37410000.0	37420000.0	2.0	5.6939215660095215	2.2614080905914307
1.0	37430000.0	37440000.0	6.0	6.070398807525635	2.37634015083313
1.0	37510000.0	37520000.0	5.0	5.915280818939209	2.3301620483398438
1.0	37530000.0	37540000.0	11.0	5.222784996032715	2.097022533416748
1.0	37600000.0	37610000.0	7.0	5.9304094314575195	2.3360047340393066
1.0	37610000.0	37620000.0	5.0	5.808449745178223	2.298912525177002
1.0	37680000.0	37690000.0	5.0	5.345613956451416	2.1449360847473145
1.0	37770000.0	37780000.0	7.0	4.857407569885254	1.9535856246948242
1.0	37790000.0	37800000.0	3.0	4.956923007965088	1.9931713342666626
1.0	37940000.0	37950000.0	6.0	4.96323823928833	2.0098166465759277
1.0	37950000.0	37960000.0	6.0	3.7667853832244873	1.4322733879089355
1.0	38140000.0	38150000.0	5.0	4.7408576011657715	1.8976771831512451
1.0	38220000.0	38230000.0	4.0	5.105420112609863	2.0502548217773438
1.0	38390000.0	38400000.0	3.0	3.5478832721710205	1.3187464475631714
1.0	38400000.0	38410000.0	9.0	3.4464118480682373	1.264019250869751
1.0	38420000.0	38430000.0	3.0	3.4538886547088623	1.2679795026779175
1.0	38460000.0	38470000.0	3.0	4.615236282348633	1.8491634130477905
1.0	38470000.0	38480000.0	2.0	5.079497814178467	2.046067476272583
1.0	38480000.0	38490000.0	3.0	4.078522682189941	1.59048593044281
1.0	38510000.0	38520000.0	4.0	4.25753927230835	1.6749553680419922
1.0	38570000.0	38580000.0	6.0	4.590405464172363	1.8332960605621338
1.0	38590000.0	38600000.0	4.0	4.798920631408691	1.924701452255249
1.0	38640000.0	38650000.0	6.0	5.178617000579834	2.08345365524292
1.0	38670000.0	38680000.0	4.0	4.814942359924316	1.9346145391464233
1.0	38740000.0	38750000.0	3.0	5.122613906860352	2.058431625366211
1.0	38850000.0	38860000.0	7.0	4.901637554168701	1.9727529287338257
1.0	38880000.0	38890000.0	3.0	5.306133270263672	2.1297903060913086
1.0	38940000.0	38950000.0	4.0	6.275794982910156	2.427623748779297
1.0	38990000.0	39000000.0	1.0	5.559577465057373	2.2193603515625
1.0	39270000.0	39280000.0	5.0	4.417965888977051	1.7570984363555908
1.0	39340000.0	39350000.0	3.0	4.729897975921631	1.894582986831665
1.0	39540000.0	39550000.0	2.0	4.376276969909668	1.7388379573822021
1.0	39560000.0	39570000.0	5.0	4.689057350158691	1.8800922632217407
1.0	39630000.0	39640000.0	3.0	4.222506046295166	1.6605596542358398
1.0	39640000.0	39650000.0	6.0	3.947409152984619	1.5245349407196045
1.0	39680000.0	39690000.0	1.0	3.8800995349884033	1.4891475439071655
1.0	39710000.0	39720000.0	3.0	4.004940509796143	1.5532323122024536
1.0	39730000.0	39740000.0	3.0	3.794581651687622	1.4464995861053467
1.0	39750000.0	39760000.0	5.0	3.775672197341919	1.4358482360839844
1.0	39760000.0	39770000.0	2.0	3.754243850708008	1.4249576330184937
1.0	39970000.0	39980000.0	1.0	3.828979969024658	1.465462327003479
1.0	40020000.0	40030000.0	6.0	4.046912670135498	1.5755695104599
1.0	40040000.0	40050000.0	4.0	5.075810432434082	2.0256507396698
1.0	40100000.0	40110000.0	5.0	4.257009983062744	1.6788642406463623
1.0	40190000.0	40200000.0	6.0	3.9968039989471436	1.5504179000854492
1.0	40270000.0	40280000.0	8.0	4.456153869628906	1.7760318517684937
1.0	40290000.0	40300000.0	4.0	4.441317081451416	1.7671562433242798
1.0	40390000.0	40400000.0	9.0	4.496879577636719	1.7940431833267212
1.0	40440000.0	40450000.0	2.0	4.615918159484863	1.8471769094467163
1.0	40640000.0	40650000.0	0.0	4.469897270202637	1.7759475708007812
1.0	40690000.0	40700000.0	4.0	4.354328155517578	1.7226260900497437
1.0	40700000.0	40710000.0	6.0	4.6555914878845215	1.8599960803985596
1.0	40740000.0	40750000.0	5.0	4.590845108032227	1.8303191661834717
1.0	40840000.0	40850000.0	5.0	4.118429660797119	1.6065486669540405
1.0	40850000.0	40860000.0	2.0	5.547146797180176	2.208634853363037
1.0	41040000.0	41050000.0	5.0	3.9893906116485596	1.5496561527252197
1.0	41170000.0	41180000.0	1.0	3.5068511962890625	1.2957082986831665
1.0	41220000.0	41230000.0	0.0	3.3923916816711426	1.2357370853424072
1.0	41230000.0	41240000.0	0.0	3.5534234046936035	1.3203188180923462
1.0	41250000.0	41260000.0	2.0	3.9746506214141846	1.539899468421936
1.0	41260000.0	41270000.0	1.0	4.2362236976623535	1.6723759174346924
1.0	41270000.0	41280000.0	6.0	4.025189399719238	1.5672662258148193
1.0	41300000.0	41310000.0	4.0	4.391712188720703	1.746037244796753
1.0	41310000.0	41320000.0	2.0	4.317689895629883	1.7114696502685547
1.0	41320000.0	41330000.0	2.0	4.550945281982422	1.8196700811386108
1.0	41360000.0	41370000.0	5.0	4.27260684967041	1.6876106262207031
1.0	41390000.0	41400000.0	3.0	4.575150012969971	1.829606294631958
1.0	41410000.0	41420000.0	5.0	4.792776107788086	1.9260495901107788
1.0	41430000.0	41440000.0	2.0	4.944548606872559	1.9892574548721313
1.0	41520000.0	41530000.0	7.0	3.8204963207244873	1.4585500955581665
1.0	41560000.0	41570000.0	6.0	3.844313144683838	1.4708515405654907
1.0	41570000.0	41580000.0	4.0	4.0049238204956055	1.5530617237091064
1.0	41580000.0	41590000.0	2.0	3.8911705017089844	1.4947153329849243
1.0	41710000.0	41720000.0	2.0	4.403221130371094	1.7481536865234375
1.0	41790000.0	41800000.0	2.0	5.046445846557617	2.0291759967803955
1.0	41870000.0	41880000.0	9.0	4.2834248542785645	1.6912542581558228
1.0	41880000.0	41890000.0	18.0	4.310854911804199	1.7066380977630615
1.0	41940000.0	41950000.0	7.0	4.156922817230225	1.6296205520629883
1.0	42100000.0	42110000.0	5.0	3.5690505504608154	1.3285926580429077
1.0	42210000.0	42220000.0	4.0	4.285533905029297	1.6928199529647827
1.0	42230000.0	42240000.0	6.0	4.145582675933838	1.6243196725845337
1.0	42240000.0	42250000.0	7.0	4.211442470550537	1.6550896167755127
1.0	42280000.0	42290000.0	2.0	4.395000457763672	1.7458114624023438
1.0	42460000.0	42470000.0	0.0	4.2744317054748535	1.6884679794311523
1.0	42510000.0	42520000.0	3.0	4.572850227355957	1.8273580074310303
1.0	42550000.0	42560000.0	7.0	4.288168430328369	1.6939109563827515
1.0	42610000.0	42620000.0	5.0	4.340062141418457	1.717943549156189
1.0	42620000.0	42630000.0	3.0	4.503683567047119	1.7965558767318726
1.0	42630000.0	42640000.0	2.0	4.2384819984436035	1.667859435081482
1.0	42670000.0	42680000.0	6.0	3.7595202922821045	1.427499532699585
1.0	42680000.0	42690000.0	3.0	3.877171039581299	1.487732172012329
1.0	42710000.0	42720000.0	4.0	3.3648877143859863	1.2214815616607666
1.0	42860000.0	42870000.0	3.0	4.817965984344482	1.9365081787109375
1.0	42930000.0	42940000.0	6.0	3.807774305343628	1.4523907899856567
1.0	43010000.0	43020000.0	1.0	4.485730171203613	1.7837753295898438
1.0	43030000.0	43040000.0	3.0	4.54876184463501	1.8173280954360962
1.0	43060000.0	43070000.0	5.0	4.71551513671875	1.8927608728408813
1.0	43140000.0	43150000.0	5.0	4.332679748535156	1.7196321487426758
1.0	43190000.0	43200000.0	7.0	4.5842742919921875	1.8329483270645142
1.0	43200000.0	43210000.0	7.0	4.268527030944824	1.683190107345581
1.0	43210000.0	43220000.0	0.0	4.147993087768555	1.6244564056396484
1.0	43220000.0	43230000.0	4.0	3.964092969894409	1.5320210456848145
1.0	43240000.0	43250000.0	1.0	3.9320693016052246	1.5163296461105347
1.0	43280000.0	43290000.0	3.0	4.0284881591796875	1.5605648756027222
1.0	43310000.0	43320000.0	4.0	3.91278076171875	1.5021167993545532
1.0	43320000.0	43330000.0	0.0	4.577558517456055	1.8324966430664062
1.0	43350000.0	43360000.0	2.0	4.883994102478027	1.9650672674179077
1.0	43370000.0	43380000.0	5.0	4.847350120544434	1.9492805004119873
1.0	43410000.0	43420000.0	3.0	4.184065341949463	1.643768072128296
1.0	43450000.0	43460000.0	10.0	4.446550369262695	1.768420934677124
1.0	43470000.0	43480000.0	4.0	5.394195079803467	2.157327175140381
1.0	43650000.0	43660000.0	2.0	4.791184425354004	1.9265992641448975
1.0	43710000.0	43720000.0	1.0	4.833556175231934	1.9445810317993164
1.0	43730000.0	43740000.0	3.0	4.360023021697998	1.7312591075897217
1.0	43760000.0	43770000.0	6.0	4.114624977111816	1.608736276626587
1.0	43770000.0	43780000.0	2.0	4.111960411071777	1.6067047119140625
1.0	43780000.0	43790000.0	8.0	3.939415693283081	1.520076870918274
1.0	43800000.0	43810000.0	5.0	4.54729700088501	1.8177602291107178
1.0	43920000.0	43930000.0	7.0	5.0803961753845215	2.043823719024658
1.0	43930000.0	43940000.0	7.0	4.832129001617432	1.9414641857147217
1.0	43980000.0	43990000.0	4.0	4.816506385803223	1.9354867935180664
1.0	44030000.0	44040000.0	0.0	4.755430221557617	1.902872085571289
1.0	44080000.0	44090000.0	6.0	4.063031196594238	1.582775592803955
1.0	44100000.0	44110000.0	4.0	5.004615306854248	2.012984037399292
1.0	44160000.0	44170000.0	3.0	4.194554805755615	1.647076964378357
1.0	44170000.0	44180000.0	2.0	4.290815830230713	1.6864864826202393
1.0	44180000.0	44190000.0	4.0	4.639327049255371	1.8577171564102173
1.0	44230000.0	44240000.0	3.0	3.788456678390503	1.4430452585220337
1.0	44310000.0	44320000.0	4.0	3.711580991744995	1.403463363647461
1.0	44340000.0	44350000.0	4.0	3.7504024505615234	1.4234756231307983
1.0	44360000.0	44370000.0	2.0	3.839606523513794	1.4694420099258423
1.0	44380000.0	44390000.0	3.0	4.084773540496826	1.594955563545227
1.0	44390000.0	44400000.0	5.0	4.1285719871521	1.6157668828964233
1.0	44440000.0	44450000.0	4.0	4.937422275543213	1.9806638956069946
1.0	44500000.0	44510000.0	5.0	4.858565330505371	1.9515212774276733
1.0	44510000.0	44520000.0	4.0	4.501890182495117	1.7956953048706055
1.0	44520000.0	44530000.0	3.0	4.730865001678467	1.8979355096817017
1.0	44550000.0	44560000.0	6.0	4.885270595550537	1.9664312601089478
1.0	44580000.0	44590000.0	5.0	4.992070198059082	2.0104236602783203
1.0	44590000.0	44600000.0	1.0	5.065922260284424	2.0399036407470703
1.0	44640000.0	44650000.0	6.0	4.568904876708984	1.8315616846084595
1.0	44760000.0	44770000.0	1.0	3.7579338550567627	1.4273922443389893
1.0	44780000.0	44790000.0	6.0	3.744454860687256	1.4205448627471924
1.0	44790000.0	44800000.0	6.0	3.7562873363494873	1.4266185760498047
1.0	44800000.0	44810000.0	2.0	4.022827625274658	1.5624399185180664
1.0	44870000.0	44880000.0	4.0	4.902150630950928	1.9601433277130127
1.0	44930000.0	44940000.0	3.0	5.013416767120361	2.01422119140625
1.0	45020000.0	45030000.0	6.0	4.300883769989014	1.7007653713226318
1.0	45140000.0	45150000.0	7.0	4.340277671813965	1.7200052738189697
1.0	45180000.0	45190000.0	3.0	4.914804935455322	1.9779771566390991
1.0	45400000.0	45410000.0	5.0	3.460430145263672	1.2714192867279053
1.0	45460000.0	45470000.0	2.0	3.6027004718780518	1.3476682901382446
1.0	45490000.0	45500000.0	4.0	3.62034273147583	1.3556740283966064
1.0	45580000.0	45590000.0	0.0	4.110595226287842	1.608375906944275
1.0	45660000.0	45670000.0	2.0	4.319357872009277	1.7104181051254272
1.0	45680000.0	45690000.0	6.0	4.362321853637695	1.733472228050232
1.0	45700000.0	45710000.0	2.0	4.713114261627197	1.892899513244629
1.0	45740000.0	45750000.0	3.0	4.579718589782715	1.8342081308364868
1.0	45810000.0	45820000.0	4.0	3.7051854133605957	1.399908423423767
1.0	45820000.0	45830000.0	5.0	3.7658915519714355	1.4323492050170898
1.0	45850000.0	45860000.0	1.0	3.9770264625549316	1.5419673919677734
1.0	45890000.0	45900000.0	4.0	3.910764217376709	1.508901596069336
1.0	45960000.0	45970000.0	3.0	4.007245063781738	1.5526225566864014
1.0	45970000.0	45980000.0	6.0	3.7474536895751953	1.4220092296600342
1.0	46000000.0	46010000.0	3.0	4.787200450897217	1.9259004592895508
1.0	46030000.0	46040000.0	7.0	3.8892898559570312	1.4952781200408936
1.0	46060000.0	46070000.0	3.0	4.228200912475586	1.6633470058441162
1.0	46100000.0	46110000.0	6.0	4.1996331214904785	1.6498171091079712
1.0	46110000.0	46120000.0	4.0	4.263131141662598	1.6803619861602783
1.0	46140000.0	46150000.0	8.0	3.9441375732421875	1.523240089416504
1.0	46190000.0	46200000.0	3.0	4.066779136657715	1.582960844039917
1.0	46210000.0	46220000.0	5.0	4.930139064788818	1.976973533630371
1.0	46220000.0	46230000.0	4.0	5.1665143966674805	2.0789761543273926
1.0	46260000.0	46270000.0	8.0	5.096095085144043	2.0518546104431152
1.0	46480000.0	46490000.0	2.0	2.78304386138916	0.9372183680534363
1.0	46520000.0	46530000.0	1.0	4.201031684875488	1.6507692337036133
1.0	46530000.0	46540000.0	4.0	3.8795952796936035	1.4895788431167603
1.0	46630000.0	46640000.0	2.0	4.73113489151001	1.891486406326294
1.0	46650000.0	46660000.0	5.0	4.35394811630249	1.7231509685516357
1.0	46670000.0	46680000.0	5.0	4.716967582702637	1.8880128860473633
1.0	46680000.0	46690000.0	4.0	4.499687671661377	1.7925817966461182
1.0	46740000.0	46750000.0	2.0	4.280309200286865	1.6875765323638916
1.0	46750000.0	46760000.0	4.0	4.2588725090026855	1.6771786212921143
1.0	46760000.0	46770000.0	6.0	4.341097354888916	1.7903831005096436
1.0	46830000.0	46840000.0	7.0	3.9874463081359863	1.5453922748565674
1.0	46840000.0	46850000.0	4.0	4.425833225250244	1.7581857442855835
1.0	47060000.0	47070000.0	8.0	3.896772861480713	1.4994466304779053
1.0	47100000.0	47110000.0	3.0	4.140581130981445	1.620606780052185
1.0	47120000.0	47130000.0	4.0	3.8567309379577637	1.4778563976287842
1.0	47140000.0	47150000.0	8.0	3.8005003929138184	1.4494664669036865
1.0	47160000.0	47170000.0	2.0	3.861661195755005	1.4814348220825195
1.0	47180000.0	47190000.0	4.0	4.500068187713623	1.85819411277771
1.0	47200000.0	47210000.0	3.0	4.9383649826049805	1.9877650737762451
1.0	47280000.0	47290000.0	7.0	4.128161907196045	1.6155952215194702
1.0	47660000.0	47670000.0	2.0	4.974388599395752	2.0030407905578613
1.0	47690000.0	47700000.0	7.0	5.1226115226745605	2.0558273792266846
1.0	47800000.0	47810000.0	5.0	4.313137054443359	1.702815294265747
1.0	47840000.0	47850000.0	4.0	3.8037219047546387	1.4502923488616943
1.0	47850000.0	47860000.0	2.0	4.6992998123168945	1.8861795663833618
1.0	47920000.0	47930000.0	5.0	4.635440349578857	1.8599647283554077
1.0	47940000.0	47950000.0	2.0	4.82282018661499	1.9389631748199463
1.0	47950000.0	47960000.0	7.0	4.886107921600342	1.9671529531478882
1.0	48030000.0	48040000.0	6.0	4.443478584289551	1.7665834426879883
1.0	48050000.0	48060000.0	2.0	4.816089630126953	1.930294394493103
1.0	48190000.0	48200000.0	6.0	4.992137432098389	2.0075490474700928
1.0	48290000.0	48300000.0	2.0	4.7100830078125	1.8860852718353271
1.0	48340000.0	48350000.0	4.0	4.515026092529297	1.8014953136444092
1.0	48360000.0	48370000.0	0.0	4.720185279846191	1.8882215023040771
1.0	48400000.0	48410000.0	1.0	4.781796455383301	1.91853928565979
1.0	48440000.0	48450000.0	1.0	4.922624588012695	1.9809160232543945
1.0	48480000.0	48490000.0	1.0	4.886641979217529	1.9654489755630493
1.0	48580000.0	48590000.0	1.0	4.291833400726318	1.697869062423706
1.0	48680000.0	48690000.0	2.0	4.870135307312012	1.954951524734497
1.0	48790000.0	48800000.0	8.0	4.533562660217285	1.8072376251220703
1.0	48840000.0	48850000.0	1.0	3.6611886024475098	1.3771483898162842
1.0	48850000.0	48860000.0	4.0	4.555576324462891	1.8214523792266846
1.0	48880000.0	48890000.0	7.0	4.4779558181762695	1.7867498397827148
1.0	48930000.0	48940000.0	3.0	4.339268207550049	1.7174232006072998
1.0	49000000.0	49010000.0	3.0	4.685671806335449	1.8814144134521484
1.0	49180000.0	49190000.0	4.0	4.952268123626709	1.9947307109832764
1.0	49310000.0	49320000.0	7.0	5.0166168212890625	2.020883083343506
1.0	49370000.0	49380000.0	7.0	5.071654319763184	2.0413951873779297
1.0	49430000.0	49440000.0	4.0	5.329336166381836	2.1391096115112305
1.0	49550000.0	49560000.0	5.0	6.578133583068848	2.504775047302246
1.0	49570000.0	49580000.0	7.0	6.007611274719238	2.3584799766540527
1.0	49620000.0	49630000.0	7.0	5.742939472198486	2.279501438140869
1.0	49630000.0	49640000.0	3.0	5.610627174377441	2.236804485321045
1.0	49690000.0	49700000.0	4.0	5.8147873878479	2.301194190979004
1.0	49750000.0	49760000.0	4.0	4.592803955078125	1.8358961343765259
1.0	49760000.0	49770000.0	5.0	6.1959404945373535	2.410414457321167
1.0	49770000.0	49780000.0	10.0	6.131852149963379	2.393136978149414
1.0	49780000.0	49790000.0	8.0	5.826004981994629	2.3051257133483887
1.0	49840000.0	49850000.0	4.0	6.156535625457764	2.400806427001953
1.0	49850000.0	49860000.0	7.0	6.628572940826416	2.5161242485046387
1.0	49870000.0	49880000.0	12.0	6.572735786437988	2.502894163131714
1.0	49920000.0	49930000.0	8.0	5.7384185791015625	2.278071403503418
1.0	49970000.0	49980000.0	3.0	5.756740570068359	2.2833924293518066
1.0	50090000.0	50100000.0	2.0	5.587180137634277	2.2297163009643555
1.0	50110000.0	50120000.0	6.0	5.665035247802734	2.255758285522461
1.0	50170000.0	50180000.0	5.0	5.879410266876221	2.3217296600341797
1.0	50210000.0	50220000.0	10.0	5.954642295837402	2.34302020072937
1.0	50280000.0	50290000.0	7.0	5.881269931793213	2.3213627338409424
1.0	50330000.0	50340000.0	5.0	5.626100063323975	2.2414941787719727
1.0	50370000.0	50380000.0	8.0	5.1468706130981445	2.0725831985473633
1.0	50410000.0	50420000.0	8.0	4.853626251220703	1.9522409439086914
1.0	50500000.0	50510000.0	3.0	5.204080581665039	2.0930304527282715
1.0	50510000.0	50520000.0	7.0	4.84743070602417	1.9500643014907837
1.0	50520000.0	50530000.0	7.0	4.91869592666626	1.9806005954742432
1.0	50650000.0	50660000.0	7.0	5.53226375579834	2.211095094680786
1.0	50690000.0	50700000.0	8.0	5.7246479988098145	2.273399591445923
1.0	50700000.0	50710000.0	3.0	5.875478267669678	2.319190740585327
1.0	50710000.0	50720000.0	5.0	6.450835227966309	2.475381851196289
1.0	50730000.0	50740000.0	8.0	5.966019153594971	2.346346855163574
1.0	50790000.0	50800000.0	2.0	5.965195655822754	2.344539165496826
1.0	50820000.0	50830000.0	5.0	6.077795505523682	2.3777267932891846
1.0	50890000.0	50900000.0	8.0	6.203110694885254	2.400664806365967
1.0	50990000.0	51000000.0	6.0	4.12514591217041	1.6119410991668701
1.0	51050000.0	51060000.0	0.0	3.980884552001953	1.5401288270950317
1.0	51090000.0	51100000.0	8.0	3.8801941871643066	1.4893882274627686
1.0	51260000.0	51270000.0	7.0	4.367721080780029	1.7281290292739868
1.0	51270000.0	51280000.0	5.0	4.5708746910095215	1.8205127716064453
1.0	51280000.0	51290000.0	3.0	4.925515174865723	1.9771846532821655
1.0	51320000.0	51330000.0	3.0	4.380019187927246	1.7331485748291016
1.0	51380000.0	51390000.0	2.0	4.405047416687012	1.7467281818389893
1.0	51630000.0	51640000.0	1.0	4.833017349243164	1.9422699213027954
1.0	51650000.0	51660000.0	5.0	4.637518405914307	1.8590526580810547
1.0	51720000.0	51730000.0	5.0	4.154940605163574	1.6283915042877197
1.0	51830000.0	51840000.0	1.0	4.081206321716309	1.5906692743301392
1.0	51880000.0	51890000.0	5.0	4.277237892150879	1.6864111423492432
1.0	51930000.0	51940000.0	1.0	4.011538028717041	1.5561124086380005
1.0	51990000.0	52000000.0	7.0	4.645267486572266	1.8627437353134155
1.0	52050000.0	52060000.0	1.0	4.869747638702393	1.958971619606018
1.0	52080000.0	52090000.0	4.0	3.8096396923065186	1.4508495330810547
1.0	52180000.0	52190000.0	2.0	3.504424571990967	1.2943308353424072
1.0	52250000.0	52260000.0	3.0	3.388784408569336	1.233843207359314
1.0	52270000.0	52280000.0	6.0	3.359330415725708	1.218449592590332
1.0	52280000.0	52290000.0	6.0	3.5313823223114014	1.3085176944732666
1.0	52420000.0	52430000.0	13.0	4.337536811828613	1.7157846689224243
1.0	52450000.0	52460000.0	6.0	4.820566177368164	1.9329160451889038
1.0	52460000.0	52470000.0	7.0	5.165572166442871	2.0785274505615234
1.0	52540000.0	52550000.0	4.0	4.121896266937256	1.6110296249389648
1.0	52570000.0	52580000.0	4.0	4.7220659255981445	1.8979212045669556
1.0	52580000.0	52590000.0	2.0	4.757851600646973	1.912184715270996
1.0	52590000.0	52600000.0	11.0	4.547913551330566	1.8203980922698975
1.0	52680000.0	52690000.0	7.0	3.7079811096191406	1.4006965160369873
1.0	52730000.0	52740000.0	3.0	3.613518238067627	1.351266622543335
1.0	52770000.0	52780000.0	5.0	3.606760025024414	1.3479576110839844
1.0	52800000.0	52810000.0	2.0	3.657878875732422	1.3745098114013672
1.0	52970000.0	52980000.0	8.0	3.432201862335205	1.2565953731536865
1.0	53030000.0	53040000.0	4.0	4.506009101867676	1.8013134002685547
1.0	53080000.0	53090000.0	4.0	4.192744255065918	1.6464722156524658
1.0	53110000.0	53120000.0	6.0	4.3046064376831055	1.7023451328277588
1.0	53160000.0	53170000.0	8.0	4.5080885887146	1.7947747707366943
1.0	53240000.0	53250000.0	1.0	3.7471649646759033	1.4207099676132202
1.0	53250000.0	53260000.0	5.0	3.6955325603485107	1.3940948247909546
1.0	53370000.0	53380000.0	7.0	3.8389153480529785	1.4688642024993896
1.0	53410000.0	53420000.0	5.0	4.139071464538574	1.6189998388290405
1.0	53520000.0	53530000.0	3.0	4.947970390319824	1.9862587451934814
1.0	53620000.0	53630000.0	10.0	4.985230445861816	2.0075459480285645
1.0	53630000.0	53640000.0	3.0	5.051884651184082	2.0332493782043457
1.0	53640000.0	53650000.0	5.0	4.9672136306762695	1.9967457056045532
1.0	53680000.0	53690000.0	0.0	4.497962951660156	1.7813489437103271
1.0	53690000.0	53700000.0	3.0	4.5374016761779785	1.8083823919296265
1.0	53700000.0	53710000.0	4.0	5.030200958251953	2.066709041595459
1.0	53750000.0	53760000.0	6.0	4.674822807312012	1.8703781366348267
1.0	53760000.0	53770000.0	11.0	4.625908851623535	1.8475736379623413
1.0	53800000.0	53810000.0	13.0	5.837449550628662	2.3069989681243896
1.0	53830000.0	53840000.0	5.0	6.314520359039307	2.438114643096924
1.0	53840000.0	53850000.0	5.0	6.4939374923706055	2.481415271759033
1.0	53850000.0	53860000.0	6.0	6.517951011657715	2.4885666370391846
1.0	53910000.0	53920000.0	8.0	5.985204219818115	2.350501298904419
1.0	53980000.0	53990000.0	3.0	5.470789909362793	2.18510365486145
1.0	54000000.0	54010000.0	1.0	5.652681827545166	2.2468135356903076
1.0	54020000.0	54030000.0	5.0	4.941296577453613	1.9819858074188232
1.0	54030000.0	54040000.0	3.0	4.95302677154541	1.990631103515625
1.0	54140000.0	54150000.0	2.0	4.641170978546143	1.8553798198699951
1.0	54150000.0	54160000.0	1.0	4.691751956939697	1.87747323513031
1.0	54230000.0	54240000.0	0.0	3.886066436767578	1.4925251007080078
1.0	54280000.0	54290000.0	5.0	3.7260279655456543	1.4101488590240479
1.0	54300000.0	54310000.0	3.0	4.35325813293457	1.7544498443603516
1.0	54500000.0	54510000.0	6.0	3.809424877166748	1.4540011882781982
1.0	54510000.0	54520000.0	4.0	4.193507194519043	1.6849616765975952
1.0	54540000.0	54550000.0	3.0	3.728087902069092	1.4117133617401123
1.0	54630000.0	54640000.0	4.0	4.188326835632324	1.6476495265960693
1.0	54950000.0	54960000.0	4.0	5.02565860748291	2.0197179317474365
1.0	54970000.0	54980000.0	7.0	5.2651262283325195	2.1166539192199707
1.0	54980000.0	54990000.0	5.0	5.106723785400391	2.057103157043457
1.0	55010000.0	55020000.0	5.0	4.7489118576049805	1.9063533544540405
1.0	55100000.0	55110000.0	2.0	4.728701114654541	1.8974018096923828
1.0	55140000.0	55150000.0	4.0	4.190209865570068	1.6462243795394897
1.0	55240000.0	55250000.0	2.0	4.087334632873535	1.5945024490356445
1.0	55250000.0	55260000.0	4.0	3.912480592727661	1.50661039352417
1.0	55280000.0	55290000.0	5.0	3.9862847328186035	1.5462687015533447
1.0	55300000.0	55310000.0	4.0	3.9260094165802	1.513674259185791
1.0	55420000.0	55430000.0	1.0	4.194319725036621	1.6491199731826782
1.0	55460000.0	55470000.0	5.0	4.319154262542725	1.712021827697754
1.0	55520000.0	55530000.0	1.0	3.701106548309326	1.3974878787994385
1.0	55590000.0	55600000.0	1.0	3.733900547027588	1.4149692058563232
1.0	55610000.0	55620000.0	3.0	3.8879706859588623	1.4947261810302734
1.0	55650000.0	55660000.0	2.0	4.187344074249268	1.6423511505126953
1.0	55670000.0	55680000.0	5.0	4.248631954193115	1.67373526096344
1.0	55700000.0	55710000.0	7.0	4.7306809425354	1.8978965282440186
1.0	55710000.0	55720000.0	9.0	4.727179527282715	1.8958702087402344
1.0	55730000.0	55740000.0	5.0	4.893898963928223	1.9699676036834717
1.0	55750000.0	55760000.0	5.0	4.634881019592285	1.8543593883514404
1.0	55770000.0	55780000.0	7.0	4.672325611114502	1.8730014562606812
1.0	55790000.0	55800000.0	2.0	5.109866142272949	2.0553689002990723
1.0	55810000.0	55820000.0	5.0	4.872193336486816	1.959054946899414
1.0	55820000.0	55830000.0	1.0	4.810196399688721	1.9335613250732422
1.0	55830000.0	55840000.0	3.0	4.873554706573486	1.9606809616088867
1.0	55880000.0	55890000.0	6.0	4.24525785446167	1.6762139797210693
1.0	55910000.0	55920000.0	7.0	4.334044456481934	1.7176475524902344
1.0	55920000.0	55930000.0	3.0	4.191829681396484	1.6497217416763306
1.0	55930000.0	55940000.0	2.0	4.688930034637451	1.8822014331817627
1.0	55950000.0	55960000.0	5.0	4.369498252868652	1.7338367700576782
1.0	55990000.0	56000000.0	5.0	4.343367576599121	1.7221863269805908
1.0	56020000.0	56030000.0	2.0	3.9726338386535645	1.5395179986953735
1.0	56080000.0	56090000.0	5.0	4.779868125915527	1.9195430278778076
1.0	56090000.0	56100000.0	7.0	4.726632118225098	1.897157907485962
1.0	56200000.0	56210000.0	5.0	5.489178657531738	2.195063829421997
1.0	56250000.0	56260000.0	8.0	5.283156394958496	2.1216468811035156
1.0	56350000.0	56360000.0	2.0	6.236642360687256	2.419315814971924
1.0	56370000.0	56380000.0	19.0	5.696698188781738	2.2638323307037354
1.0	56410000.0	56420000.0	4.0	6.351197242736816	2.4499287605285645
1.0	56440000.0	56450000.0	2.0	6.593440055847168	2.5078115463256836
1.0	56450000.0	56460000.0	6.0	6.033248424530029	2.3636269569396973
1.0	56480000.0	56490000.0	6.0	5.466948986053467	2.187386989593506
1.0	56510000.0	56520000.0	5.0	4.654233932495117	1.8659588098526
1.0	56660000.0	56670000.0	6.0	4.4495110511779785	1.7716156244277954
1.0	56690000.0	56700000.0	4.0	4.9340715408325195	1.987177848815918
1.0	56740000.0	56750000.0	5.0	4.511709690093994	1.8009675741195679
1.0	56750000.0	56760000.0	2.0	4.5188703536987305	1.8035647869110107
1.0	56800000.0	56810000.0	5.0	4.662199974060059	1.870530366897583
1.0	56830000.0	56840000.0	3.0	3.2204596996307373	1.145608901977539
1.0	57020000.0	57030000.0	5.0	3.9485702514648438	1.5250837802886963
1.0	57040000.0	57050000.0	4.0	4.119701862335205	1.602688193321228
1.0	57080000.0	57090000.0	5.0	5.154953956604004	2.0748116970062256
1.0	57090000.0	57100000.0	5.0	4.814431190490723	1.9364879131317139
1.0	57120000.0	57130000.0	2.0	4.631821155548096	1.8560950756072998
1.0	57140000.0	57150000.0	6.0	4.294111728668213	1.698259711265564
1.0	57190000.0	57200000.0	4.0	4.496047019958496	1.795538306236267
1.0	57270000.0	57280000.0	3.0	4.236147880554199	1.6697416305541992
1.0	57350000.0	57360000.0	7.0	4.756218910217285	1.9120362997055054
1.0	57380000.0	57390000.0	4.0	5.32813835144043	2.138472557067871
1.0	57390000.0	57400000.0	7.0	5.262454509735107	2.1151134967803955
1.0	57490000.0	57500000.0	6.0	5.68807315826416	2.261693000793457
1.0	57510000.0	57520000.0	6.0	5.560919284820557	2.2214887142181396
1.0	57530000.0	57540000.0	5.0	5.569997787475586	2.2227532863616943
1.0	57610000.0	57620000.0	1.0	5.7203497886657715	2.2723240852355957
1.0	57620000.0	57630000.0	6.0	5.458413600921631	2.1850056648254395
1.0	57680000.0	57690000.0	7.0	5.4893388748168945	2.196052312850952
1.0	57710000.0	57720000.0	1.0	5.448572635650635	2.1823956966400146
1.0	57720000.0	57730000.0	6.0	5.39870548248291	2.1644139289855957
1.0	57790000.0	57800000.0	5.0	5.602906703948975	2.2337307929992676
1.0	57870000.0	57880000.0	5.0	5.555413722991943	2.217872142791748
1.0	57890000.0	57900000.0	4.0	5.813822269439697	2.3014075756073
1.0	57900000.0	57910000.0	5.0	5.868069171905518	2.318748950958252
1.0	57950000.0	57960000.0	4.0	6.0802717208862305	2.3791732788085938
1.0	57980000.0	57990000.0	4.0	5.929848670959473	2.3363730907440186
1.0	58060000.0	58070000.0	8.0	5.4668097496032715	2.1878459453582764
1.0	58070000.0	58080000.0	3.0	5.69088077545166	2.2625732421875
1.0	58080000.0	58090000.0	5.0	5.474480628967285	2.1901469230651855
1.0	58170000.0	58180000.0	8.0	6.553339958190918	2.499101400375366
1.0	58230000.0	58240000.0	4.0	7.100297451019287	2.6117653846740723
1.0	58240000.0	58250000.0	1.0	7.2269182205200195	2.633345603942871
1.0	58270000.0	58280000.0	8.0	7.284623622894287	2.6438844203948975
1.0	58360000.0	58370000.0	5.0	6.167352199554443	2.402492046356201
1.0	58390000.0	58400000.0	1.0	6.062729358673096	2.3740954399108887
1.0	58450000.0	58460000.0	8.0	5.509912967681885	2.2035632133483887
1.0	58520000.0	58530000.0	3.0	5.993206024169922	2.3547747135162354
1.0	58540000.0	58550000.0	5.0	5.541718482971191	2.213745355606079
1.0	58790000.0	58800000.0	5.0	5.040230751037598	2.027984857559204
1.0	58800000.0	58810000.0	4.0	5.165500640869141	2.0780749320983887
1.0	58810000.0	58820000.0	12.0	5.106050968170166	2.054929256439209
1.0	59020000.0	59030000.0	0.0	5.198188781738281	2.092083692550659
1.0	59030000.0	59040000.0	5.0	4.829002857208252	1.9409122467041016
1.0	59130000.0	59140000.0	4.0	3.9878616333007812	1.544269323348999
1.0	59210000.0	59220000.0	3.0	4.513162612915039	1.802377462387085
1.0	59230000.0	59240000.0	4.0	4.291855812072754	1.6990597248077393
1.0	59280000.0	59290000.0	4.0	4.220924377441406	1.6595910787582397
1.0	59290000.0	59300000.0	1.0	4.39462423324585	1.7454153299331665
1.0	59310000.0	59320000.0	3.0	4.180426120758057	1.644238829612732
1.0	59320000.0	59330000.0	2.0	4.227997303009033	1.6662276983261108
1.0	59330000.0	59340000.0	3.0	4.4242353439331055	1.7611948251724243
1.0	59480000.0	59490000.0	6.0	4.237361907958984	1.6703605651855469
1.0	59490000.0	59500000.0	1.0	4.6094512939453125	1.8464282751083374
1.0	59540000.0	59550000.0	4.0	4.526364803314209	1.8065465688705444
1.0	59550000.0	59560000.0	7.0	4.441678047180176	1.767768144607544
1.0	59600000.0	59610000.0	6.0	4.32683801651001	1.7153221368789673
1.0	59770000.0	59780000.0	0.0	3.8748843669891357	1.4870926141738892
1.0	59810000.0	59820000.0	2.0	3.9099152088165283	1.5048539638519287
1.0	59910000.0	59920000.0	10.0	4.539525032043457	1.8132126331329346
1.0	59950000.0	59960000.0	5.0	4.61765193939209	1.8451387882232666
1.0	59970000.0	59980000.0	6.0	4.679415702819824	1.875057578086853
1.0	60090000.0	60100000.0	2.0	4.171363353729248	1.6365514993667603
1.0	60120000.0	60130000.0	4.0	3.9387080669403076	1.5203123092651367
1.0	60140000.0	60150000.0	5.0	3.879695415496826	1.490401268005371
1.0	60150000.0	60160000.0	2.0	4.089130401611328	1.5989125967025757
1.0	60160000.0	60170000.0	3.0	4.1073503494262695	1.6043860912322998
1.0	60170000.0	60180000.0	5.0	4.171771049499512	1.6385061740875244
1.0	60190000.0	60200000.0	4.0	4.345542907714844	1.7240453958511353
1.0	60200000.0	60210000.0	3.0	4.511637210845947	1.7997324466705322
1.0	60220000.0	60230000.0	3.0	4.109057426452637	1.6046905517578125
1.0	60230000.0	60240000.0	1.0	4.129567623138428	1.6152712106704712
1.0	60250000.0	60260000.0	7.0	4.048398017883301	1.5763158798217773
1.0	60270000.0	60280000.0	2.0	4.359677791595459	1.73007071018219
1.0	60350000.0	60360000.0	3.0	4.64503288269043	1.8614521026611328
1.0	60360000.0	60370000.0	3.0	4.142003536224365	1.6205638647079468
1.0	60410000.0	60420000.0	5.0	3.930285930633545	1.5164941549301147
1.0	60490000.0	60500000.0	4.0	4.8304057121276855	1.943424940109253
1.0	60520000.0	60530000.0	3.0	4.834111213684082	1.9455839395523071
1.0	60540000.0	60550000.0	7.0	4.5462470054626465	1.8182121515274048
1.0	60630000.0	60640000.0	4.0	4.97476053237915	2.0030946731567383
1.0	60660000.0	60670000.0	3.0	4.990998268127441	2.010963201522827
1.0	60690000.0	60700000.0	8.0	4.446969509124756	1.7726471424102783
1.0	60700000.0	60710000.0	2.0	4.479825496673584	1.7880051136016846
1.0	60720000.0	60730000.0	2.0	4.954556941986084	1.995405912399292
1.0	60740000.0	60750000.0	4.0	4.266867637634277	1.6844888925552368
1.0	60830000.0	60840000.0	8.0	5.04250431060791	2.031689167022705
1.0	60840000.0	60850000.0	1.0	4.046963691711426	1.578837275505066
1.0	61020000.0	61030000.0	8.0	5.397036075592041	2.1638801097869873
1.0	61060000.0	61070000.0	2.0	6.155181407928467	2.3993470668792725
1.0	61160000.0	61170000.0	5.0	4.7646484375	1.915877103805542
1.0	61190000.0	61200000.0	1.0	5.021299839019775	2.0218608379364014
1.0	61250000.0	61260000.0	3.0	4.7920613288879395	1.9279727935791016
1.0	61290000.0	61300000.0	2.0	4.693795680999756	1.8846670389175415
1.0	61370000.0	61380000.0	3.0	4.620336532592773	1.8489316701889038
1.0	61400000.0	61410000.0	6.0	4.331120491027832	1.7155319452285767
1.0	61430000.0	61440000.0	1.0	4.237966060638428	1.6715799570083618
1.0	61470000.0	61480000.0	4.0	4.23217248916626	1.6699869632720947
1.0	61570000.0	61580000.0	2.0	3.9881412982940674	1.546469807624817
1.0	61580000.0	61590000.0	5.0	3.6237196922302246	1.3568848371505737
1.0	61610000.0	61620000.0	6.0	3.5881741046905518	1.3382662534713745
1.0	61630000.0	61640000.0	6.0	3.68108868598938	1.3872909545898438
1.0	61700000.0	61710000.0	3.0	4.107814788818359	1.6062402725219727
1.0	61760000.0	61770000.0	5.0	3.8674423694610596	1.4830477237701416
1.0	61830000.0	61840000.0	3.0	4.245570659637451	1.6714074611663818
1.0	61840000.0	61850000.0	7.0	4.233407974243164	1.6661441326141357
1.0	61880000.0	61890000.0	7.0	4.243501663208008	1.6703827381134033
1.0	61930000.0	61940000.0	6.0	4.557544231414795	1.822954535484314
1.0	61940000.0	61950000.0	5.0	4.578791618347168	1.8300535678863525
1.0	62090000.0	62100000.0	5.0	4.2834601402282715	1.696392297744751
1.0	62110000.0	62120000.0	3.0	4.558213710784912	1.8228822946548462
1.0	62170000.0	62180000.0	7.0	3.812778949737549	1.4553475379943848
1.0	62220000.0	62230000.0	4.0	3.7989726066589355	1.4474928379058838
1.0	62240000.0	62250000.0	0.0	3.9722962379455566	1.5355722904205322
1.0	62290000.0	62300000.0	3.0	3.696470260620117	1.3950332403182983
1.0	62340000.0	62350000.0	5.0	3.632654905319214	1.3614113330841064
1.0	62350000.0	62360000.0	4.0	3.8225350379943848	1.4601471424102783
1.0	62380000.0	62390000.0	5.0	4.0757646560668945	1.5888727903366089
1.0	62450000.0	62460000.0	12.0	4.095114707946777	1.5988446474075317
1.0	62460000.0	62470000.0	4.0	4.215216636657715	1.6556215286254883
1.0	62490000.0	62500000.0	3.0	4.308980464935303	1.701540231704712
1.0	62570000.0	62580000.0	4.0	3.933419704437256	1.5167324542999268
1.0	62580000.0	62590000.0	0.0	4.880685329437256	1.954728364944458
1.0	62620000.0	62630000.0	1.0	4.852657318115234	1.9424949884414673
1.0	62630000.0	62640000.0	2.0	5.88613224029541	2.323058843612671
1.0	62660000.0	62670000.0	4.0	5.279899597167969	2.120544910430908
1.0	62670000.0	62680000.0	4.0	5.839193820953369	2.308582067489624
1.0	62870000.0	62880000.0	3.0	4.972441673278809	1.9975528717041016
1.0	63020000.0	63030000.0	6.0	3.8323700428009033	1.464948296546936
1.0	63040000.0	63050000.0	1.0	3.891026735305786	1.4947171211242676
1.0	63130000.0	63140000.0	2.0	4.197249412536621	1.6488056182861328
1.0	63140000.0	63150000.0	3.0	4.035240173339844	1.568528413772583
1.0	63170000.0	63180000.0	3.0	4.496964931488037	1.7920920848846436
1.0	63240000.0	63250000.0	5.0	4.734705924987793	1.9064390659332275
1.0	63270000.0	63280000.0	5.0	4.129612445831299	1.6152909994125366
1.0	63410000.0	63420000.0	6.0	5.354994773864746	2.1486592292785645
1.0	63430000.0	63440000.0	5.0	5.531309127807617	2.2100346088409424
1.0	63440000.0	63450000.0	8.0	5.098326683044434	2.0523200035095215
1.0	63490000.0	63500000.0	4.0	5.52585506439209	2.2085390090942383
1.0	63530000.0	63540000.0	3.0	5.112217426300049	2.0573387145996094
1.0	63610000.0	63620000.0	8.0	4.736839294433594	1.9044997692108154
1.0	63720000.0	63730000.0	5.0	4.775784969329834	1.9202406406402588
1.0	63830000.0	63840000.0	2.0	3.932213544845581	1.5098727941513062
1.0	63880000.0	63890000.0	3.0	3.796274185180664	1.4472345113754272
1.0	63890000.0	63900000.0	6.0	3.5613770484924316	1.324377179145813
1.0	63900000.0	63910000.0	4.0	3.4450645446777344	1.263312578201294
1.0	63910000.0	63920000.0	3.0	3.5203845500946045	1.3026527166366577
1.0	63940000.0	63950000.0	3.0	3.6788699626922607	1.385819435119629
1.0	63950000.0	63960000.0	2.0	3.738574504852295	1.4170787334442139
1.0	64000000.0	64010000.0	6.0	3.7638518810272217	1.4295710325241089
1.0	64010000.0	64020000.0	6.0	3.73907732963562	1.4170750379562378
1.0	64020000.0	64030000.0	1.0	3.7415969371795654	1.4179766178131104
1.0	64030000.0	64040000.0	9.0	3.445545196533203	1.263561725616455
1.0	64040000.0	64050000.0	4.0	3.751527786254883	1.4235690832138062
1.0	64050000.0	64060000.0	1.0	3.8750171661376953	1.5073761940002441
1.0	64060000.0	64070000.0	5.0	3.806379795074463	1.4519318342208862
1.0	64080000.0	64090000.0	4.0	3.9021332263946533	1.5003937482833862
1.0	64100000.0	64110000.0	5.0	3.948241710662842	1.5248594284057617
1.0	64140000.0	64150000.0	3.0	4.597804069519043	1.8415381908416748
1.0	64240000.0	64250000.0	2.0	4.471081256866455	1.779384970664978
1.0	64260000.0	64270000.0	1.0	4.6834025382995605	1.877403974533081
1.0	64280000.0	64290000.0	5.0	3.998281478881836	1.5499212741851807
1.0	64350000.0	64360000.0	5.0	4.115311622619629	1.6083710193634033
1.0	64390000.0	64400000.0	2.0	3.7095718383789062	1.4018945693969727
1.0	64500000.0	64510000.0	7.0	4.330225944519043	1.712027907371521
1.0	64510000.0	64520000.0	3.0	4.624639987945557	1.8498815298080444
1.0	64600000.0	64610000.0	3.0	4.464382171630859	1.7761014699935913
1.0	64610000.0	64620000.0	9.0	4.4919610023498535	1.790464162826538
1.0	64640000.0	64650000.0	2.0	4.552545070648193	1.8175029754638672
1.0	64660000.0	64670000.0	1.0	4.487893581390381	1.786176323890686
1.0	64670000.0	64680000.0	4.0	5.084226131439209	2.0471744537353516
1.0	64750000.0	64760000.0	4.0	4.893016338348389	1.9687843322753906
1.0	64770000.0	64780000.0	8.0	5.060366153717041	2.0360100269317627
1.0	64790000.0	64800000.0	2.0	5.378500938415527	2.1558730602264404
1.0	64810000.0	64820000.0	2.0	3.8755698204040527	1.4872184991836548
1.0	64840000.0	64850000.0	4.0	4.84683084487915	1.9500620365142822
1.0	64850000.0	64860000.0	3.0	4.7604193687438965	1.9131195545196533
1.0	64870000.0	64880000.0	9.0	4.656920433044434	1.8682562112808228
1.0	64890000.0	64900000.0	3.0	4.469637393951416	1.7811492681503296
1.0	64930000.0	64940000.0	3.0	4.5362443923950195	1.8140041828155518
1.0	64940000.0	64950000.0	4.0	4.235469818115234	1.6653988361358643
1.0	65000000.0	65010000.0	3.0	4.203893184661865	1.6515499353408813
1.0	65110000.0	65120000.0	5.0	3.726954698562622	1.4101717472076416
1.0	65150000.0	65160000.0	2.0	3.6919944286346436	1.3923394680023193
1.0	65250000.0	65260000.0	2.0	3.913308620452881	1.506064772605896
1.0	65410000.0	65420000.0	1.0	3.9739158153533936	1.5375301837921143
1.0	65450000.0	65460000.0	6.0	4.0118608474731445	1.5564310550689697
1.0	65460000.0	65470000.0	3.0	4.095381736755371	1.5981597900390625
1.0	65540000.0	65550000.0	3.0	5.118259906768799	2.0601041316986084
1.0	65600000.0	65610000.0	6.0	4.662161350250244	1.8684993982315063
1.0	65770000.0	65780000.0	3.0	4.0531768798828125	1.5794663429260254
1.0	65920000.0	65930000.0	6.0	3.5241172313690186	1.3049650192260742
1.0	65960000.0	65970000.0	3.0	4.2110443115234375	1.6583738327026367
1.0	65970000.0	65980000.0	7.0	4.385844707489014	1.743530035018921
1.0	65990000.0	66000000.0	4.0	4.058428764343262	1.5812513828277588
1.0	66000000.0	66010000.0	6.0	4.427788734436035	1.7634398937225342
1.0	66120000.0	66130000.0	5.0	5.289951801300049	2.1250171661376953
1.0	66160000.0	66170000.0	7.0	5.518870830535889	2.20507550239563
1.0	66260000.0	66270000.0	5.0	5.5701799392700195	2.220550060272217
1.0	66280000.0	66290000.0	3.0	5.462074279785156	2.1862993240356445
1.0	66300000.0	66310000.0	2.0	5.450857162475586	2.181995391845703
1.0	66320000.0	66330000.0	5.0	5.418610095977783	2.1706178188323975
1.0	66420000.0	66430000.0	5.0	4.286506652832031	1.6920716762542725
1.0	66560000.0	66570000.0	7.0	4.44314432144165	1.7709306478500366
1.0	66580000.0	66590000.0	2.0	4.5741987228393555	1.8304935693740845
1.0	66600000.0	66610000.0	6.0	4.301458358764648	1.7024345397949219
1.0	66800000.0	66810000.0	4.0	5.010373115539551	2.0073580741882324
1.0	66820000.0	66830000.0	6.0	4.48186731338501	1.783180594444275
1.0	66850000.0	66860000.0	4.0	5.059790134429932	2.0362191200256348
1.0	67020000.0	67030000.0	6.0	4.4905900955200195	1.791558027267456
1.0	67040000.0	67050000.0	8.0	4.426614284515381	1.7623564004898071
1.0	67050000.0	67060000.0	4.0	4.875973701477051	1.962554931640625
1.0	67100000.0	67110000.0	3.0	5.300867557525635	2.1276283264160156
1.0	67160000.0	67170000.0	7.0	5.368183135986328	2.1519007682800293
1.0	67170000.0	67180000.0	4.0	5.490622520446777	2.1945745944976807
1.0	67270000.0	67280000.0	2.0	4.6967973709106445	1.8828861713409424
1.0	67690000.0	67700000.0	3.0	4.470381736755371	1.7831847667694092
1.0	67700000.0	67710000.0	3.0	4.4125213623046875	1.7559916973114014
1.0	67760000.0	67770000.0	2.0	4.36586856842041	1.7346296310424805
1.0	67770000.0	67780000.0	3.0	4.136476039886475	1.6207956075668335
1.0	67820000.0	67830000.0	3.0	4.164611339569092	1.6351678371429443
1.0	67830000.0	67840000.0	2.0	4.184351444244385	1.6428409814834595
1.0	67860000.0	67870000.0	4.0	4.191726207733154	1.646429419517517
1.0	67940000.0	67950000.0	6.0	4.845414638519287	1.9490448236465454
1.0	67960000.0	67970000.0	6.0	4.968735694885254	1.9997411966323853
1.0	68100000.0	68110000.0	4.0	4.3281354904174805	1.7148042917251587
1.0	68130000.0	68140000.0	5.0	3.852989912033081	1.4791934490203857
1.0	68150000.0	68160000.0	1.0	4.613185882568359	1.8374178409576416
1.0	68200000.0	68210000.0	1.0	3.770632266998291	1.4338902235031128
1.0	68260000.0	68270000.0	2.0	3.8595592975616455	1.4800567626953125
1.0	68270000.0	68280000.0	4.0	3.89176607131958	1.4958614110946655
1.0	68370000.0	68380000.0	6.0	4.993592262268066	2.010868549346924
1.0	68400000.0	68410000.0	4.0	5.053121089935303	2.033430814743042
1.0	68480000.0	68490000.0	5.0	4.922459602355957	1.9814822673797607
1.0	68500000.0	68510000.0	2.0	5.237112998962402	2.1056768894195557
1.0	68540000.0	68550000.0	1.0	5.096014976501465	2.0509657859802246
1.0	68560000.0	68570000.0	4.0	4.685685157775879	1.878342628479004
1.0	68600000.0	68610000.0	6.0	4.14959716796875	1.6261727809906006
1.0	68720000.0	68730000.0	6.0	4.410168647766113	1.755833625793457
1.0	68730000.0	68740000.0	5.0	4.23723030090332	1.6712837219238281
1.0	68810000.0	68820000.0	8.0	4.9390645027160645	1.9885790348052979
1.0	68820000.0	68830000.0	4.0	4.917492866516113	1.9782497882843018
1.0	68860000.0	68870000.0	8.0	4.7024312019348145	1.8881133794784546
1.0	68940000.0	68950000.0	3.0	4.876782417297363	1.9517896175384521
1.0	68960000.0	68970000.0	3.0	5.9586567878723145	2.3340275287628174
1.0	68970000.0	68980000.0	4.0	6.091445446014404	2.382077693939209
1.0	69050000.0	69060000.0	10.0	5.971634387969971	2.3476130962371826
1.0	69090000.0	69100000.0	4.0	7.1755571365356445	2.625678539276123
1.0	69210000.0	69220000.0	8.0	7.223727226257324	2.63425874710083
1.0	69310000.0	69320000.0	10.0	7.0261406898498535	2.5985190868377686
1.0	69460000.0	69470000.0	6.0	5.624703407287598	2.2382140159606934
1.0	69470000.0	69480000.0	6.0	7.1874895095825195	2.627530813217163
1.0	69570000.0	69580000.0	8.0	7.437478542327881	2.6680493354797363
1.0	69590000.0	69600000.0	8.0	7.759360313415527	2.715028762817383
1.0	69640000.0	69650000.0	7.0	7.359850883483887	2.656593084335327
1.0	69660000.0	69670000.0	11.0	7.498663425445557	2.6784908771514893
1.0	69900000.0	69910000.0	9.0	7.637383460998535	2.6986331939697266
1.0	69910000.0	69920000.0	5.0	6.307941436767578	2.438228130340576
1.0	70010000.0	70020000.0	6.0	6.253893852233887	2.425276279449463
1.0	70060000.0	70070000.0	5.0	5.790727615356445	2.2943506240844727
1.0	70110000.0	70120000.0	5.0	5.577060699462891	2.2253565788269043
1.0	70120000.0	70130000.0	6.0	5.881096839904785	2.3215651512145996
1.0	70170000.0	70180000.0	7.0	6.1971564292907715	2.4098312854766846
1.0	70220000.0	70230000.0	12.0	6.490159511566162	2.48401141166687
1.0	70260000.0	70270000.0	9.0	7.012275695800781	2.595740795135498
1.0	70340000.0	70350000.0	8.0	6.2345871925354	2.4246373176574707
1.0	70360000.0	70370000.0	4.0	7.0707573890686035	2.6069068908691406
1.0	70420000.0	70430000.0	8.0	6.3704328536987305	2.4555869102478027
1.0	70440000.0	70450000.0	6.0	6.640056610107422	2.5186057090759277
1.0	70460000.0	70470000.0	5.0	5.091664791107178	2.0460197925567627
1.0	70480000.0	70490000.0	8.0	6.289658546447754	2.434157133102417
1.0	70490000.0	70500000.0	3.0	6.1694183349609375	2.4024288654327393
1.0	70510000.0	70520000.0	5.0	6.101217746734619	2.3842687606811523
1.0	70540000.0	70550000.0	8.0	5.842723846435547	2.310159206390381
1.0	70570000.0	70580000.0	10.0	5.538115978240967	2.2118122577667236
1.0	70690000.0	70700000.0	4.0	3.9024970531463623	1.5011653900146484
1.0	70740000.0	70750000.0	1.0	4.271873474121094	1.6835753917694092
1.0	70870000.0	70880000.0	2.0	4.572233200073242	1.8374683856964111
1.0	70890000.0	70900000.0	5.0	4.005383491516113	1.5530625581741333
1.0	70900000.0	70910000.0	3.0	4.100802421569824	1.600150465965271
1.0	70930000.0	70940000.0	4.0	4.876723289489746	1.9634344577789307
1.0	71010000.0	71020000.0	1.0	4.969383239746094	2.000913143157959
1.0	71030000.0	71040000.0	3.0	5.4878830909729	2.1947991847991943
1.0	71070000.0	71080000.0	7.0	5.111711025238037	2.0594124794006348
1.0	71090000.0	71100000.0	3.0	5.331873893737793	2.1409120559692383
1.0	71100000.0	71110000.0	10.0	5.109808921813965	2.057809591293335
1.0	71180000.0	71190000.0	9.0	5.182122230529785	2.085318088531494
1.0	71250000.0	71260000.0	1.0	5.699892997741699	2.2661900520324707
1.0	71300000.0	71310000.0	6.0	5.44024658203125	2.179499626159668
1.0	71370000.0	71380000.0	6.0	5.671235084533691	2.256636619567871
1.0	71400000.0	71410000.0	7.0	5.846164703369141	2.311695098876953
1.0	71490000.0	71500000.0	6.0	4.71323299407959	1.8924106359481812
1.0	71530000.0	71540000.0	4.0	4.078150749206543	1.5888683795928955
1.0	71580000.0	71590000.0	4.0	4.290798664093018	1.701361894607544
1.0	71600000.0	71610000.0	2.0	4.881555080413818	1.964605689048767
1.0	71660000.0	71670000.0	5.0	4.876706123352051	1.9631531238555908
1.0	71820000.0	71830000.0	4.0	5.472662925720215	2.1887640953063965
1.0	71840000.0	71850000.0	4.0	5.119295120239258	2.0611796379089355
1.0	71910000.0	71920000.0	8.0	5.188613414764404	2.0876238346099854
1.0	71940000.0	71950000.0	3.0	5.250810146331787	2.111618757247925
1.0	72090000.0	72100000.0	9.0	6.13909912109375	2.3947112560272217
1.0	72100000.0	72110000.0	9.0	6.374106407165527	2.4559638500213623
1.0	72160000.0	72170000.0	6.0	6.835534572601318	2.560819625854492
1.0	72240000.0	72250000.0	4.0	6.259511947631836	2.4270639419555664
1.0	72370000.0	72380000.0	4.0	5.839764595031738	2.3095695972442627
1.0	72440000.0	72450000.0	10.0	5.519503593444824	2.2061927318573
1.0	72470000.0	72480000.0	8.0	5.624316215515137	2.2405917644500732
1.0	72490000.0	72500000.0	4.0	6.022431373596191	2.3622708320617676
1.0	72540000.0	72550000.0	5.0	5.9472808837890625	2.3405613899230957
1.0	72550000.0	72560000.0	6.0	5.826777458190918	2.306161403656006
1.0	72620000.0	72630000.0	6.0	6.1811981201171875	2.406236171722412
1.0	72660000.0	72670000.0	6.0	6.074275016784668	2.376768112182617
1.0	72710000.0	72720000.0	8.0	5.910079479217529	2.3304431438446045
1.0	72720000.0	72730000.0	5.0	5.651858329772949	2.2503395080566406
1.0	72760000.0	72770000.0	3.0	5.532862663269043	2.209672451019287
1.0	72810000.0	72820000.0	3.0	5.7224531173706055	2.27177357673645
1.0	72930000.0	72940000.0	7.0	6.949892997741699	2.582200527191162
1.0	72940000.0	72950000.0	5.0	7.456398010253906	2.6721158027648926
1.0	72960000.0	72970000.0	8.0	7.4559149742126465	2.6721229553222656
1.0	72970000.0	72980000.0	12.0	7.24547815322876	2.6376869678497314
1.0	73020000.0	73030000.0	6.0	6.874769687652588	2.5682883262634277
1.0	73110000.0	73120000.0	4.0	6.575160026550293	2.503098726272583
1.0	73130000.0	73140000.0	5.0	6.9406023025512695	2.5818231105804443
1.0	73140000.0	73150000.0	8.0	6.644495487213135	2.5199286937713623
1.0	73150000.0	73160000.0	9.0	7.035769462585449	2.6002564430236816
1.0	73160000.0	73170000.0	4.0	6.7431321144104	2.5414390563964844
1.0	73260000.0	73270000.0	2.0	7.673441410064697	2.703505039215088
1.0	73270000.0	73280000.0	5.0	7.247836112976074	2.6395926475524902
1.0	73380000.0	73390000.0	4.0	8.429338455200195	2.7879528999328613
1.0	73490000.0	73500000.0	7.0	8.371478080749512	2.7828011512756348
1.0	73520000.0	73530000.0	8.0	7.823012351989746	2.723047971725464
1.0	73530000.0	73540000.0	7.0	8.175186157226562	2.7636852264404297
1.0	73580000.0	73590000.0	9.0	8.145654678344727	2.760685920715332
1.0	73590000.0	73600000.0	9.0	8.277947425842285	2.774015188217163
1.0	73600000.0	73610000.0	6.0	8.141786575317383	2.7602593898773193
1.0	73650000.0	73660000.0	6.0	8.200972557067871	2.7666399478912354
1.0	73680000.0	73690000.0	7.0	8.081369400024414	2.753844738006592
1.0	73750000.0	73760000.0	4.0	7.113991737365723	2.612595796585083
1.0	74080000.0	74090000.0	8.0	6.94342041015625	2.5818920135498047
1.0	74100000.0	74110000.0	7.0	7.135789394378662	2.618396759033203
1.0	74140000.0	74150000.0	3.0	6.626379489898682	2.514957904815674
1.0	74150000.0	74160000.0	13.0	6.59003210067749	2.5070455074310303
1.0	74200000.0	74210000.0	4.0	7.059093475341797	2.604017972946167
1.0	74340000.0	74350000.0	7.0	7.037230491638184	2.6004433631896973
1.0	74500000.0	74510000.0	15.0	6.436666011810303	2.4705655574798584
1.0	74520000.0	74530000.0	3.0	6.808588981628418	2.554919481277466
1.0	74530000.0	74540000.0	7.0	6.245601654052734	2.422703266143799
1.0	74540000.0	74550000.0	7.0	6.424737453460693	2.4682278633117676
1.0	74590000.0	74600000.0	7.0	5.341928005218506	2.1420137882232666
1.0	74600000.0	74610000.0	1.0	5.900182247161865	2.327150344848633
1.0	74630000.0	74640000.0	8.0	5.946030616760254	2.3408870697021484
1.0	74660000.0	74670000.0	3.0	4.768702983856201	1.900191068649292
1.0	74680000.0	74690000.0	1.0	5.499173641204834	2.1985864639282227
1.0	74770000.0	74780000.0	7.0	5.73069429397583	2.2758631706237793
1.0	74820000.0	74830000.0	8.0	5.973965644836426	2.3486409187316895
1.0	74870000.0	74880000.0	5.0	5.877872467041016	2.3212437629699707
1.0	74880000.0	74890000.0	9.0	5.897686958312988	2.326660633087158
1.0	75030000.0	75040000.0	6.0	6.227040767669678	2.4198896884918213
1.0	75080000.0	75090000.0	9.0	6.018439292907715	2.361603260040283
1.0	75120000.0	75130000.0	8.0	5.612408638000488	2.2378716468811035
1.0	75150000.0	75160000.0	6.0	5.4215521812438965	2.1709117889404297
1.0	75160000.0	75170000.0	0.0	5.221312046051025	2.091831684112549
1.0	75240000.0	75250000.0	9.0	5.670546054840088	2.256552219390869
1.0	75370000.0	75380000.0	9.0	6.771002769470215	2.5473690032958984
1.0	75390000.0	75400000.0	11.0	7.119443416595459	2.615565061569214
1.0	75470000.0	75480000.0	5.0	7.292189121246338	2.64597749710083
1.0	75480000.0	75490000.0	7.0	6.815854072570801	2.5564942359924316
1.0	75610000.0	75620000.0	6.0	5.574840068817139	2.225649356842041
1.0	75730000.0	75740000.0	3.0	5.200359344482422	2.092557191848755
1.0	76100000.0	76110000.0	4.0	4.666268348693848	1.8687334060668945
1.0	76110000.0	76120000.0	4.0	4.724870204925537	1.894540548324585
1.0	76120000.0	76130000.0	7.0	5.538712978363037	2.212280511856079
1.0	76130000.0	76140000.0	4.0	5.180249214172363	2.0855696201324463
1.0	76180000.0	76190000.0	7.0	5.1515116691589355	2.073373794555664
1.0	76200000.0	76210000.0	3.0	4.136453151702881	1.6182457208633423
1.0	76270000.0	76280000.0	5.0	4.557045936584473	1.8188823461532593
1.0	76280000.0	76290000.0	4.0	4.690225124359131	1.8816001415252686
1.0	76300000.0	76310000.0	1.0	5.363698482513428	2.1585161685943604
1.0	76450000.0	76460000.0	6.0	5.242103576660156	2.1068387031555176
1.0	76500000.0	76510000.0	6.0	5.559196949005127	2.2183382511138916
1.0	76520000.0	76530000.0	8.0	5.576611042022705	2.2251830101013184
1.0	76540000.0	76550000.0	5.0	5.066643714904785	2.0289225578308105
1.0	76780000.0	76790000.0	5.0	4.532196044921875	1.8122373819351196
1.0	76810000.0	76820000.0	1.0	4.597603797912598	1.841752290725708
1.0	76830000.0	76840000.0	3.0	4.572216987609863	1.8303495645523071
1.0	76860000.0	76870000.0	1.0	4.8075270652771	1.9343912601470947
1.0	76870000.0	76880000.0	7.0	4.467251777648926	1.7825629711151123
1.0	76890000.0	76900000.0	3.0	4.441808223724365	1.7694919109344482
1.0	76940000.0	76950000.0	3.0	4.6689252853393555	1.8764441013336182
1.0	77070000.0	77080000.0	5.0	5.088426113128662	2.0486228466033936
1.0	77110000.0	77120000.0	4.0	5.165274620056152	2.0793046951293945
1.0	77130000.0	77140000.0	4.0	4.4521684646606445	1.7729724645614624
1.0	77180000.0	77190000.0	5.0	4.19772481918335	1.654693603515625
1.0	77260000.0	77270000.0	0.0	4.147156715393066	1.630659818649292
1.0	77270000.0	77280000.0	1.0	4.475130558013916	1.7869021892547607
1.0	77490000.0	77500000.0	2.0	4.824656009674072	1.940500259399414
1.0	77540000.0	77550000.0	3.0	4.162320137023926	1.6343809366226196
1.0	77590000.0	77600000.0	11.0	3.7296347618103027	1.4117568731307983
1.0	77650000.0	77660000.0	2.0	4.167764186859131	1.6340099573135376
1.0	77680000.0	77690000.0	5.0	4.395081996917725	1.8082160949707031
1.0	77780000.0	77790000.0	3.0	4.777386665344238	1.917567491531372
1.0	77810000.0	77820000.0	5.0	4.792351722717285	1.9257524013519287
1.0	77830000.0	77840000.0	5.0	4.828592777252197	1.9407440423965454
1.0	77890000.0	77900000.0	5.0	4.528685569763184	1.808193564414978
1.0	77930000.0	77940000.0	2.0	4.429062366485596	1.7608306407928467
1.0	77940000.0	77950000.0	1.0	4.45761251449585	1.7739334106445312
1.0	77990000.0	78000000.0	6.0	4.271402835845947	1.6879545450210571
1.0	78110000.0	78120000.0	3.0	3.822744369506836	1.4603965282440186
1.0	78120000.0	78130000.0	3.0	3.875159740447998	1.4870731830596924
1.0	78140000.0	78150000.0	3.0	3.781731128692627	1.454278588294983
1.0	78160000.0	78170000.0	3.0	3.9149374961853027	1.5070425271987915
1.0	78170000.0	78180000.0	2.0	3.750117063522339	1.4233753681182861
1.0	78200000.0	78210000.0	4.0	3.8372912406921387	1.4676148891448975
1.0	78230000.0	78240000.0	6.0	4.787840843200684	1.9282748699188232
1.0	78340000.0	78350000.0	1.0	3.7832627296447754	1.4398777484893799
1.0	78350000.0	78360000.0	1.0	4.5397629737854	1.8166608810424805
1.0	78530000.0	78540000.0	4.0	4.278267860412598	1.693394660949707
1.0	78580000.0	78590000.0	2.0	4.246552467346191	1.673688530921936
1.0	78590000.0	78600000.0	3.0	4.572331428527832	1.8272125720977783
1.0	78610000.0	78620000.0	5.0	4.323099613189697	1.7120513916015625
1.0	78640000.0	78650000.0	2.0	5.0726494789123535	2.041811466217041
1.0	78680000.0	78690000.0	3.0	5.2259039878845215	2.1015071868896484
1.0	78900000.0	78910000.0	4.0	5.604395389556885	2.2353668212890625
1.0	78920000.0	78930000.0	1.0	5.662949562072754	2.2542121410369873
1.0	78930000.0	78940000.0	7.0	5.834375858306885	2.3069047927856445
1.0	78950000.0	78960000.0	6.0	5.542254447937012	2.2138724327087402
1.0	78990000.0	79000000.0	7.0	5.498772144317627	2.1994833946228027
1.0	79000000.0	79010000.0	7.0	5.469996929168701	2.189527988433838
1.0	79090000.0	79100000.0	4.0	5.0602898597717285	2.0343093872070312
1.0	79200000.0	79210000.0	7.0	5.8006768226623535	2.297347068786621
1.0	79220000.0	79230000.0	8.0	5.9677934646606445	2.3464345932006836
1.0	79300000.0	79310000.0	8.0	5.797970771789551	2.294499158859253
1.0	79370000.0	79380000.0	9.0	5.588306427001953	2.229602336883545
1.0	79400000.0	79410000.0	3.0	6.023507595062256	2.362725019454956
1.0	79430000.0	79440000.0	6.0	6.41695499420166	2.467217206954956
1.0	79480000.0	79490000.0	6.0	5.012639045715332	2.015270233154297
1.0	79520000.0	79530000.0	7.0	5.423283100128174	2.171762704849243
1.0	79540000.0	79550000.0	7.0	5.046982765197754	2.0322329998016357
1.0	79550000.0	79560000.0	4.0	5.200501441955566	2.091402053833008
1.0	79560000.0	79570000.0	10.0	5.097642421722412	2.0525450706481934
1.0	79580000.0	79590000.0	5.0	5.375565528869629	2.156702995300293
1.0	79610000.0	79620000.0	1.0	5.122837066650391	2.061464309692383
1.0	79720000.0	79730000.0	5.0	4.307730197906494	1.7029438018798828
1.0	79730000.0	79740000.0	4.0	5.161386013031006	2.0771193504333496
1.0	79840000.0	79850000.0	3.0	5.297390937805176	2.1281027793884277
1.0	79900000.0	79910000.0	6.0	5.122931003570557	2.0631492137908936
1.0	79910000.0	79920000.0	7.0	4.98168420791626	2.00655460357666
1.0	79970000.0	79980000.0	3.0	4.498841285705566	1.796065092086792
1.0	80040000.0	80050000.0	4.0	4.827591419219971	1.9427026510238647
1.0	80050000.0	80060000.0	4.0	4.782069683074951	1.9224717617034912
1.0	80070000.0	80080000.0	5.0	5.206753730773926	2.0941944122314453
1.0	80180000.0	80190000.0	5.0	5.333938121795654	2.140903949737549
1.0	80270000.0	80280000.0	6.0	5.437111854553223	2.1775412559509277
1.0	80290000.0	80300000.0	5.0	5.373302459716797	2.1551878452301025
1.0	80360000.0	80370000.0	1.0	5.269157886505127	2.117732048034668
1.0	80590000.0	80600000.0	6.0	5.0545854568481445	2.0386850833892822
1.0	80600000.0	80610000.0	3.0	4.439192295074463	1.7651855945587158
1.0	80620000.0	80630000.0	8.0	5.1490983963012695	2.0716185569763184
1.0	80650000.0	80660000.0	5.0	5.428056716918945	2.1744837760925293
1.0	80660000.0	80670000.0	2.0	5.62630558013916	2.241631031036377
1.0	80720000.0	80730000.0	5.0	5.852965354919434	2.3128342628479004
1.0	80910000.0	80920000.0	5.0	5.772214412689209	2.2880098819732666
1.0	80950000.0	80960000.0	7.0	5.037096977233887	2.028029203414917
1.0	80990000.0	81000000.0	3.0	5.094768524169922	2.050524950027466
1.0	81030000.0	81040000.0	1.0	5.179042339324951	2.0833845138549805
1.0	81050000.0	81060000.0	4.0	5.335824489593506	2.14196515083313
1.0	81100000.0	81110000.0	5.0	5.268284797668457	2.1173300743103027
1.0	81110000.0	81120000.0	3.0	5.2924981117248535	2.125889301300049
1.0	81130000.0	81140000.0	6.0	5.003382682800293	2.0148825645446777
1.0	81170000.0	81180000.0	6.0	5.1205010414123535	2.060944080352783
1.0	81270000.0	81280000.0	8.0	4.9586052894592285	1.9969956874847412
1.0	81330000.0	81340000.0	1.0	4.804426670074463	1.932168960571289
1.0	81560000.0	81570000.0	4.0	5.168143272399902	2.079505443572998
1.0	81600000.0	81610000.0	3.0	5.165402412414551	2.0782127380371094
1.0	81630000.0	81640000.0	5.0	4.951264381408691	1.99410879611969
1.0	81690000.0	81700000.0	3.0	5.087069511413574	2.047290325164795
1.0	81760000.0	81770000.0	6.0	4.851052761077881	1.9521982669830322
1.0	81820000.0	81830000.0	2.0	4.784451484680176	1.9237804412841797
1.0	81870000.0	81880000.0	1.0	4.730765342712402	1.9002059698104858
1.0	81960000.0	81970000.0	6.0	4.933228492736816	1.9868896007537842
1.0	82110000.0	82120000.0	5.0	5.64732027053833	2.2479236125946045
1.0	82230000.0	82240000.0	4.0	5.207018852233887	2.0941433906555176
1.0	82340000.0	82350000.0	2.0	4.6160101890563965	1.8478037118911743
1.0	82390000.0	82400000.0	8.0	4.5737833976745605	1.8306586742401123
1.0	82410000.0	82420000.0	5.0	4.3753790855407715	1.7372829914093018
1.0	82480000.0	82490000.0	3.0	4.8490705490112305	1.9513736963272095
1.0	82500000.0	82510000.0	5.0	4.452010154724121	1.775252103805542
1.0	82520000.0	82530000.0	3.0	4.549685478210449	1.8200269937515259
1.0	82580000.0	82590000.0	4.0	4.315154075622559	1.7103427648544312
1.0	82630000.0	82640000.0	4.0	4.525103569030762	1.8090019226074219
1.0	82650000.0	82660000.0	3.0	4.647787570953369	1.8651401996612549
1.0	82910000.0	82920000.0	5.0	4.927611351013184	1.9842135906219482
1.0	82940000.0	82950000.0	3.0	4.561564922332764	1.8259851932525635
1.0	82970000.0	82980000.0	3.0	4.73445987701416	1.9027525186538696
1.0	83080000.0	83090000.0	5.0	5.186148643493652	2.087080478668213
1.0	83090000.0	83100000.0	0.0	5.140211582183838	2.0689423084259033
1.0	83130000.0	83140000.0	6.0	4.62203311920166	1.851580023765564
1.0	83310000.0	83320000.0	6.0	5.045724391937256	2.031827449798584
1.0	83390000.0	83400000.0	4.0	4.8563032150268555	1.9543899297714233
1.0	83500000.0	83510000.0	2.0	4.151557922363281	1.6310460567474365
1.0	83510000.0	83520000.0	3.0	4.0679144859313965	1.5894815921783447
1.0	83560000.0	83570000.0	1.0	3.7305197715759277	1.414820671081543
1.0	83590000.0	83600000.0	6.0	3.1222751140594482	1.0949313640594482
1.0	83790000.0	83800000.0	0.0	2.094341516494751	0.8410998582839966
1.0	83870000.0	83880000.0	4.0	2.829230546951294	0.954546332359314
1.0	83920000.0	83930000.0	0.0	3.5129570960998535	1.2992260456085205
1.0	84040000.0	84050000.0	6.0	4.985559940338135	2.0084900856018066
1.0	84130000.0	84140000.0	1.0	4.740126609802246	1.904653787612915
1.0	84180000.0	84190000.0	4.0	4.653780937194824	1.8671009540557861
1.0	84190000.0	84200000.0	6.0	4.2537713050842285	1.6796200275421143
1.0	84200000.0	84210000.0	7.0	4.435565948486328	1.7674410343170166
1.0	84240000.0	84250000.0	4.0	4.372341632843018	1.7368686199188232
1.0	84310000.0	84320000.0	2.0	3.9095795154571533	1.5062224864959717
1.0	84330000.0	84340000.0	7.0	3.8002161979675293	1.4498579502105713
1.0	84360000.0	84370000.0	7.0	3.5979530811309814	1.3432809114456177
1.0	84500000.0	84510000.0	2.0	4.075457572937012	1.591318964958191
1.0	84510000.0	84520000.0	4.0	3.4243931770324707	1.252707839012146
1.0	84580000.0	84590000.0	1.0	3.9474785327911377	1.524200201034546
1.0	84600000.0	84610000.0	2.0	4.157196044921875	1.629966378211975
1.0	84620000.0	84630000.0	7.0	3.88946795463562	1.4942760467529297
1.0	84640000.0	84650000.0	1.0	4.139413833618164	1.6191240549087524
1.0	84730000.0	84740000.0	4.0	4.794895172119141	1.9274479150772095
1.0	84740000.0	84750000.0	2.0	4.805821895599365	1.9317786693572998
1.0	84780000.0	84790000.0	5.0	4.3676018714904785	1.7330089807510376
1.0	84810000.0	84820000.0	2.0	4.332869529724121	1.716009497642517
1.0	84990000.0	85000000.0	3.0	4.244621276855469	1.6726112365722656
1.0	85070000.0	85080000.0	10.0	3.8132216930389404	1.456873893737793
1.0	85080000.0	85090000.0	1.0	4.246572017669678	1.6762182712554932
1.0	85160000.0	85170000.0	2.0	4.1372551918029785	1.6217095851898193
1.0	85170000.0	85180000.0	4.0	4.231432914733887	1.67108154296875
1.0	85240000.0	85250000.0	3.0	4.076655864715576	1.5924426317214966
1.0	85260000.0	85270000.0	3.0	4.278270721435547	1.690779685974121
1.0	85280000.0	85290000.0	2.0	4.1861252784729	1.6454585790634155
1.0	85370000.0	85380000.0	4.0	4.337721824645996	1.7209564447402954
1.0	85480000.0	85490000.0	5.0	4.396523475646973	1.7440000772476196
1.0	85500000.0	85510000.0	5.0	4.336298942565918	1.7151603698730469
1.0	85530000.0	85540000.0	5.0	4.608126640319824	1.846047043800354
1.0	85550000.0	85560000.0	5.0	4.450376987457275	1.7699878215789795
1.0	85650000.0	85660000.0	4.0	3.469141721725464	1.2758971452713013
1.0	85660000.0	85670000.0	5.0	4.058416843414307	1.5978621244430542
1.0	85750000.0	85760000.0	4.0	4.220113277435303	1.6645433902740479
1.0	85770000.0	85780000.0	3.0	4.234189033508301	1.6714004278182983
1.0	85830000.0	85840000.0	1.0	4.031620025634766	1.5678430795669556
1.0	85860000.0	85870000.0	5.0	4.021247863769531	1.5633430480957031
1.0	85940000.0	85950000.0	5.0	4.982966423034668	2.0053670406341553
1.0	85950000.0	85960000.0	6.0	4.651185989379883	1.8633495569229126
1.0	86010000.0	86020000.0	2.0	4.5939435958862305	1.835436463356018
1.0	86110000.0	86120000.0	1.0	2.906933307647705	0.9920281171798706
1.0	86220000.0	86230000.0	9.0	4.47269344329834	1.7848536968231201
1.0	86300000.0	86310000.0	3.0	4.78377628326416	1.9234514236450195
1.0	86420000.0	86430000.0	6.0	5.501854419708252	2.1998424530029297
1.0	86430000.0	86440000.0	6.0	5.537474632263184	2.211590528488159
1.0	86500000.0	86510000.0	5.0	5.619992733001709	2.2389819622039795
1.0	86600000.0	86610000.0	3.0	5.263019561767578	2.111403226852417
1.0	86610000.0	86620000.0	3.0	4.923700332641602	1.982417345046997
1.0	86690000.0	86700000.0	9.0	5.075251579284668	2.0438194274902344
1.0	86830000.0	86840000.0	5.0	4.013138771057129	1.556253433227539
1.0	86890000.0	86900000.0	4.0	4.3348236083984375	1.7176278829574585
1.0	86970000.0	86980000.0	7.0	4.457350730895996	1.7760003805160522
1.0	87000000.0	87010000.0	7.0	4.613114833831787	1.8475316762924194
1.0	87040000.0	87050000.0	4.0	4.603414058685303	1.8425506353378296
1.0	87190000.0	87200000.0	1.0	3.4304070472717285	1.2556501626968384
1.0	87230000.0	87240000.0	8.0	3.968161106109619	1.5405739545822144
1.0	87290000.0	87300000.0	6.0	4.248124122619629	1.681100606918335
1.0	87310000.0	87320000.0	6.0	4.537505626678467	1.818131685256958
1.0	87330000.0	87340000.0	3.0	3.843675136566162	1.4711456298828125
1.0	87350000.0	87360000.0	3.0	3.422724485397339	1.25163733959198
1.0	87360000.0	87370000.0	5.0	3.26277232170105	1.16851007938385
1.0	87390000.0	87400000.0	3.0	3.5902962684631348	1.3394920825958252
1.0	87410000.0	87420000.0	4.0	3.742565870285034	1.419804573059082
1.0	87500000.0	87510000.0	2.0	3.931842088699341	1.5190269947052002
1.0	87510000.0	87520000.0	7.0	3.6321747303009033	1.3617658615112305
1.0	87610000.0	87620000.0	3.0	4.224930763244629	1.6640297174453735
1.0	87630000.0	87640000.0	6.0	4.633802890777588	1.858445167541504
1.0	87660000.0	87670000.0	5.0	4.810060501098633	1.9346282482147217
1.0	87680000.0	87690000.0	2.0	4.768832206726074	1.9160455465316772
1.0	87800000.0	87810000.0	5.0	3.919165849685669	1.5089644193649292
1.0	87820000.0	87830000.0	2.0	4.332962989807129	1.7170597314834595
1.0	87870000.0	87880000.0	4.0	4.133697509765625	1.6203911304473877
1.0	87910000.0	87920000.0	4.0	4.519075870513916	1.8047977685928345
1.0	88190000.0	88200000.0	1.0	4.368688106536865	1.7355324029922485
1.0	88200000.0	88210000.0	2.0	4.433619499206543	1.766055703163147
1.0	88270000.0	88280000.0	3.0	4.3114914894104	1.7085529565811157
1.0	88290000.0	88300000.0	8.0	4.331385612487793	1.7186895608901978
1.0	88320000.0	88330000.0	4.0	4.258841037750244	1.6807291507720947
1.0	88330000.0	88340000.0	0.0	4.5346503257751465	1.8126329183578491
1.0	88380000.0	88390000.0	4.0	4.764633655548096	1.9153249263763428
1.0	88470000.0	88480000.0	7.0	4.799695014953613	1.9304004907608032
1.0	88490000.0	88500000.0	5.0	4.897242546081543	1.9721968173980713
1.0	88510000.0	88520000.0	6.0	4.876686096191406	1.9627983570098877
1.0	88650000.0	88660000.0	4.0	4.971035957336426	2.001427173614502
1.0	88750000.0	88760000.0	8.0	4.595494270324707	1.8406318426132202
1.0	88760000.0	88770000.0	6.0	4.540925025939941	1.814957618713379
1.0	88770000.0	88780000.0	1.0	4.740208148956299	1.9041693210601807
1.0	88780000.0	88790000.0	7.0	4.71614933013916	1.894452452659607
1.0	88800000.0	88810000.0	2.0	4.009549140930176	1.5604304075241089
1.0	88870000.0	88880000.0	5.0	4.568960189819336	1.8284677267074585
1.0	88940000.0	88950000.0	5.0	4.504563808441162	1.7991828918457031
1.0	88970000.0	88980000.0	1.0	4.414150238037109	1.7565046548843384
1.0	88980000.0	88990000.0	3.0	4.487777233123779	1.79092538356781
1.0	89030000.0	89040000.0	2.0	4.833868980407715	1.9450479745864868
1.0	89160000.0	89170000.0	5.0	4.470915794372559	1.7786155939102173
1.0	89210000.0	89220000.0	4.0	4.257431507110596	1.6759589910507202
1.0	89240000.0	89250000.0	7.0	3.9970524311065674	1.549438238143921
1.0	89270000.0	89280000.0	0.0	4.09018611907959	1.5956281423568726
1.0	89330000.0	89340000.0	0.0	3.9613265991210938	1.5305612087249756
1.0	89380000.0	89390000.0	2.0	3.835669755935669	1.4676449298858643
1.0	89440000.0	89450000.0	2.0	3.92858624458313	1.5149346590042114
1.0	89510000.0	89520000.0	3.0	3.7338290214538574	1.4147427082061768
1.0	89520000.0	89530000.0	6.0	3.823742628097534	1.4615291357040405
1.0	89550000.0	89560000.0	1.0	4.600614070892334	1.84249746799469
1.0	89590000.0	89600000.0	5.0	4.717402458190918	1.879880666732788
1.0	89740000.0	89750000.0	9.0	5.107417106628418	2.049685478210449
1.0	89770000.0	89780000.0	3.0	5.314583778381348	2.1291534900665283
1.0	89910000.0	89920000.0	4.0	4.674773216247559	1.8736358880996704
1.0	89980000.0	89990000.0	4.0	4.083888053894043	1.5958805084228516
1.0	89990000.0	90000000.0	4.0	4.2861127853393555	1.683921456336975
1.0	90230000.0	90240000.0	5.0	4.779366493225098	1.9219852685928345
1.0	90240000.0	90250000.0	11.0	4.615508556365967	1.8513152599334717
1.0	90280000.0	90290000.0	5.0	4.027915000915527	1.5705230236053467
1.0	90310000.0	90320000.0	6.0	3.702706813812256	1.398850440979004
1.0	90320000.0	90330000.0	6.0	3.9446094036102295	1.5228021144866943
1.0	90430000.0	90440000.0	2.0	4.268154144287109	1.6904258728027344
1.0	90480000.0	90490000.0	2.0	3.4022908210754395	1.2409385442733765
1.0	90490000.0	90500000.0	5.0	3.4341750144958496	1.2576355934143066
1.0	90510000.0	90520000.0	5.0	4.342347621917725	1.7267869710922241
1.0	90590000.0	90600000.0	3.0	4.725046634674072	1.899947166442871
1.0	90600000.0	90610000.0	5.0	4.523410320281982	1.8097398281097412
1.0	90610000.0	90620000.0	3.0	4.596870422363281	1.8446769714355469
1.0	90670000.0	90680000.0	1.0	4.8508124351501465	1.9520385265350342
1.0	90700000.0	90710000.0	3.0	4.725295543670654	1.8981221914291382
1.0	90790000.0	90800000.0	5.0	5.191789150238037	2.087414264678955
1.0	90810000.0	90820000.0	7.0	5.153475284576416	2.0744705200195312
1.0	90820000.0	90830000.0	2.0	5.368010997772217	2.153925657272339
1.0	90890000.0	90900000.0	6.0	4.988956451416016	2.0096874237060547
1.0	90900000.0	90910000.0	3.0	5.364377498626709	2.153019666671753
1.0	90920000.0	90930000.0	5.0	5.116942405700684	2.060737133026123
1.0	91010000.0	91020000.0	4.0	5.4058837890625	2.1694881916046143
1.0	91020000.0	91030000.0	4.0	4.405915260314941	1.7508583068847656
1.0	91120000.0	91130000.0	2.0	6.264285087585449	2.4289040565490723
1.0	91210000.0	91220000.0	4.0	5.796244144439697	2.2956109046936035
1.0	91360000.0	91370000.0	2.0	4.227911949157715	1.663130521774292
1.0	91430000.0	91440000.0	3.0	4.04201602935791	1.571253776550293
1.0	91450000.0	91460000.0	7.0	3.942016124725342	1.5215294361114502
1.0	91480000.0	91490000.0	3.0	4.239346981048584	1.681875467300415
1.0	91490000.0	91500000.0	5.0	4.984572887420654	2.005519151687622
1.0	91600000.0	91610000.0	2.0	5.073436260223389	2.04272198677063
1.0	91620000.0	91630000.0	4.0	4.710542678833008	1.8918635845184326
1.0	91710000.0	91720000.0	3.0	3.542996883392334	1.3163049221038818
1.0	91740000.0	91750000.0	3.0	4.0883989334106445	1.5964797735214233
1.0	91850000.0	91860000.0	6.0	6.663143157958984	2.5169639587402344
1.0	91880000.0	91890000.0	6.0	4.938883304595947	1.989683747291565
1.0	91910000.0	91920000.0	2.0	4.180859565734863	1.6444883346557617
1.0	91960000.0	91970000.0	1.0	4.919766902923584	1.9767805337905884
1.0	91970000.0	91980000.0	3.0	4.178472995758057	1.6389901638031006
1.0	92010000.0	92020000.0	8.0	5.051639556884766	2.03395676612854
1.0	92080000.0	92090000.0	4.0	4.921522617340088	1.979785680770874
1.0	92110000.0	92120000.0	2.0	5.4185991287231445	2.171048641204834
1.0	92210000.0	92220000.0	9.0	4.667351722717285	1.869083046913147
1.0	92230000.0	92240000.0	6.0	4.711181163787842	1.886360764503479
1.0	92250000.0	92260000.0	3.0	4.777558326721191	1.9153515100479126
1.0	92320000.0	92330000.0	3.0	4.201596736907959	1.6504567861557007
1.0	92360000.0	92370000.0	3.0	4.756845951080322	1.912131905555725
1.0	92370000.0	92380000.0	6.0	4.687319755554199	1.8834927082061768
1.0	92410000.0	92420000.0	5.0	4.92107629776001	1.9827642440795898
1.0	92470000.0	92480000.0	4.0	4.835970878601074	1.9469163417816162
1.0	92480000.0	92490000.0	6.0	4.716253280639648	1.8963954448699951
1.0	92490000.0	92500000.0	4.0	4.370218276977539	1.7360061407089233
1.0	92530000.0	92540000.0	7.0	4.31558084487915	1.7108814716339111
1.0	92620000.0	92630000.0	5.0	4.1639084815979	1.6322534084320068
1.0	92650000.0	92660000.0	13.0	4.46549129486084	1.7821111679077148
1.0	92710000.0	92720000.0	6.0	4.160946846008301	1.6297677755355835
1.0	92730000.0	92740000.0	1.0	4.2952070236206055	1.6943457126617432
1.0	92760000.0	92770000.0	2.0	4.71353816986084	1.974144697189331
1.0	92900000.0	92910000.0	6.0	4.5627923011779785	1.8273786306381226
1.0	92920000.0	92930000.0	5.0	4.831754207611084	1.946907639503479
1.0	92960000.0	92970000.0	3.0	4.793762683868408	1.9273446798324585
1.0	93000000.0	93010000.0	4.0	4.081847190856934	1.592504858970642
1.0	93030000.0	93040000.0	3.0	3.8725380897521973	1.4854804277420044
1.0	93040000.0	93050000.0	9.0	3.7109146118164062	1.4024356603622437
1.0	93110000.0	93120000.0	1.0	3.906745433807373	1.5030536651611328
1.0	93140000.0	93150000.0	6.0	3.8191142082214355	1.4577103853225708
1.0	93160000.0	93170000.0	4.0	3.636760711669922	1.3633860349655151
1.0	93230000.0	93240000.0	6.0	4.187227725982666	1.6452808380126953
1.0	93250000.0	93260000.0	3.0	5.002524375915527	2.013362407684326
1.0	93280000.0	93290000.0	2.0	4.407006740570068	1.7561581134796143
1.0	93360000.0	93370000.0	1.0	3.2851309776306152	1.1801605224609375
1.0	93470000.0	93480000.0	7.0	4.561251640319824	1.8256028890609741
1.0	93500000.0	93510000.0	4.0	5.049622058868408	2.0316109657287598
1.0	93590000.0	93600000.0	7.0	3.4214634895324707	1.250971794128418
1.0	93610000.0	93620000.0	5.0	3.502941131591797	1.293546199798584
1.0	93620000.0	93630000.0	2.0	3.5409202575683594	1.3134030103683472
1.0	93660000.0	93670000.0	1.0	3.5065360069274902	1.2953925132751465
1.0	93690000.0	93700000.0	1.0	3.4041264057159424	1.2420426607131958
1.0	93720000.0	93730000.0	3.0	3.271951675415039	1.1734390258789062
1.0	93760000.0	93770000.0	3.0	3.213169574737549	1.143225073814392
1.0	93780000.0	93790000.0	3.0	3.3799006938934326	1.2292331457138062
1.0	93840000.0	93850000.0	4.0	3.8818507194519043	1.4920870065689087
1.0	93910000.0	93920000.0	5.0	4.115391731262207	1.6951673030853271
1.0	93930000.0	93940000.0	6.0	3.6506056785583496	1.3712457418441772
1.0	93960000.0	93970000.0	2.0	3.9099221229553223	1.5053192377090454
1.0	93980000.0	93990000.0	6.0	3.6633706092834473	1.3773822784423828
1.0	94130000.0	94140000.0	5.0	4.100970268249512	1.600874662399292
1.0	94150000.0	94160000.0	1.0	4.397784233093262	1.7495810985565186
1.0	94200000.0	94210000.0	4.0	4.0918049812316895	1.5980638265609741
1.0	94370000.0	94380000.0	5.0	3.7456634044647217	1.4175198078155518
1.0	94450000.0	94460000.0	4.0	4.292764186859131	1.697300910949707
1.0	94540000.0	94550000.0	1.0	4.704614162445068	1.8876287937164307
1.0	94640000.0	94650000.0	3.0	3.9174857139587402	1.5094411373138428
1.0	94670000.0	94680000.0	5.0	3.9189555644989014	1.510344386100769
1.0	94700000.0	94710000.0	4.0	4.244604587554932	1.6762897968292236
1.0	94950000.0	94960000.0	3.0	3.492858409881592	1.2885099649429321
1.0	95010000.0	95020000.0	3.0	3.9365363121032715	1.5205265283584595
1.0	95070000.0	95080000.0	2.0	4.658929347991943	1.8705885410308838
1.0	95200000.0	95210000.0	4.0	4.000326156616211	1.552323341369629
1.0	95220000.0	95230000.0	4.0	3.599733352661133	1.3452866077423096
1.0	95330000.0	95340000.0	4.0	3.5872979164123535	1.3380738496780396
1.0	95380000.0	95390000.0	6.0	3.53892183303833	1.3125512599945068
1.0	95390000.0	95400000.0	1.0	4.026105880737305	1.5602588653564453
1.0	95540000.0	95550000.0	5.0	4.1024017333984375	1.6108499765396118
1.0	95590000.0	95600000.0	4.0	3.485736846923828	1.284797191619873
1.0	95710000.0	95720000.0	2.0	3.2849783897399902	1.180114984512329
1.0	95780000.0	95790000.0	3.0	4.312989711761475	1.7114311456680298
1.0	95840000.0	95850000.0	5.0	4.632407188415527	1.857840895652771
1.0	96090000.0	96100000.0	6.0	4.98797082901001	2.008667469024658
1.0	96130000.0	96140000.0	4.0	5.258058071136475	2.114389419555664
1.0	96160000.0	96170000.0	4.0	4.70895528793335	1.8908694982528687
1.0	96200000.0	96210000.0	2.0	4.596370697021484	1.8397619724273682
1.0	96310000.0	96320000.0	2.0	5.083029747009277	2.047667980194092
1.0	96480000.0	96490000.0	3.0	5.263824462890625	2.114871025085449
1.0	96580000.0	96590000.0	5.0	4.878126621246338	1.962786078453064
1.0	96670000.0	96680000.0	5.0	4.931058406829834	1.9848012924194336
1.0	96690000.0	96700000.0	4.0	5.056042671203613	2.035804033279419
1.0	96740000.0	96750000.0	8.0	4.9009881019592285	1.973149061203003
1.0	96750000.0	96760000.0	3.0	5.225337028503418	2.1011927127838135
1.0	96790000.0	96800000.0	4.0	5.132822513580322	2.0654196739196777
1.0	96880000.0	96890000.0	3.0	5.2958784103393555	2.1252124309539795
1.0	96890000.0	96900000.0	5.0	5.0201945304870605	2.0217294692993164
1.0	96910000.0	96920000.0	5.0	5.015552520751953	2.0191843509674072
1.0	96930000.0	96940000.0	8.0	4.78127908706665	1.9238595962524414
1.0	96950000.0	96960000.0	5.0	5.341324806213379	2.1427416801452637
1.0	96980000.0	96990000.0	1.0	5.236685276031494	2.104954242706299
1.0	97290000.0	97300000.0	1.0	4.105895519256592	1.6046111583709717
1.0	97410000.0	97420000.0	5.0	5.640970706939697	2.246413230895996
1.0	97480000.0	97490000.0	4.0	5.616219997406006	2.237971305847168
1.0	97560000.0	97570000.0	2.0	4.543876647949219	1.8092851638793945
1.0	97620000.0	97630000.0	5.0	3.9793078899383545	1.5406156778335571
1.0	97640000.0	97650000.0	5.0	4.13454532623291	1.6179053783416748
1.0	97670000.0	97680000.0	5.0	4.107469081878662	1.6048542261123657
1.0	97690000.0	97700000.0	8.0	3.9150748252868652	1.508228063583374
1.0	97730000.0	97740000.0	4.0	4.059360980987549	1.5809850692749023
1.0	97800000.0	97810000.0	4.0	4.5226263999938965	1.8075246810913086
1.0	97870000.0	97880000.0	5.0	4.73601770401001	1.9004485607147217
1.0	98020000.0	98030000.0	6.0	3.951284885406494	1.526393175125122
1.0	98030000.0	98040000.0	6.0	3.9046504497528076	1.501890778541565
1.0	98060000.0	98070000.0	4.0	3.897587537765503	1.4985240697860718
1.0	98330000.0	98340000.0	4.0	4.552671909332275	1.8162590265274048
1.0	98580000.0	98590000.0	6.0	5.2792887687683105	2.120793342590332
1.0	98760000.0	98770000.0	6.0	5.300414085388184	2.124419689178467
1.0	98810000.0	98820000.0	4.0	5.61601448059082	2.2383008003234863
1.0	98850000.0	98860000.0	3.0	5.7809343338012695	2.2884395122528076
1.0	98930000.0	98940000.0	2.0	5.667687892913818	2.251399278640747
1.0	99000000.0	99010000.0	1.0	6.5664238929748535	2.502070665359497
1.0	99180000.0	99190000.0	4.0	5.185441970825195	2.0850327014923096
1.0	99200000.0	99210000.0	2.0	4.9161176681518555	1.9754880666732788
1.0	99260000.0	99270000.0	5.0	5.161789417266846	2.075695037841797
1.0	99350000.0	99360000.0	3.0	5.744502067565918	2.2790911197662354
1.0	99380000.0	99390000.0	5.0	5.841210842132568	2.3086845874786377
1.0	99410000.0	99420000.0	5.0	5.894560813903809	2.324580669403076
1.0	99460000.0	99470000.0	12.0	5.568521022796631	2.2205185890197754
1.0	99480000.0	99490000.0	3.0	6.164167881011963	2.400966167449951
1.0	99560000.0	99570000.0	6.0	5.656710624694824	2.252455234527588
1.0	99570000.0	99580000.0	8.0	5.205216407775879	2.0945217609405518
1.0	99640000.0	99650000.0	4.0	5.112383842468262	2.05802583694458
1.0	99650000.0	99660000.0	3.0	5.027751445770264	2.024144411087036
1.0	99670000.0	99680000.0	3.0	4.657413005828857	1.87041437625885
1.0	99730000.0	99740000.0	6.0	4.556098937988281	1.8200191259384155
1.0	99740000.0	99750000.0	6.0	4.655420780181885	1.8674761056900024
1.0	99780000.0	99790000.0	5.0	4.533808708190918	1.8128726482391357
1.0	99860000.0	99870000.0	0.0	3.6286449432373047	1.3602659702301025
1.0	99950000.0	99960000.0	5.0	4.381155967712402	1.7408117055892944
1.0	99980000.0	99990000.0	3.0	4.281294822692871	1.6908576488494873
1.0	99990000.0	100000000.0	6.0	4.530442237854004	1.809875249862671
1.0	100020000.0	100030000.0	3.0	4.552739143371582	1.8227050304412842
1.0	100160000.0	100170000.0	9.0	4.156625270843506	1.6300948858261108
1.0	100180000.0	100190000.0	3.0	4.032685279846191	1.5666965246200562
1.0	100190000.0	100200000.0	4.0	4.176461696624756	1.6379013061523438
1.0	100250000.0	100260000.0	2.0	4.948474407196045	1.9925165176391602
1.0	100370000.0	100380000.0	6.0	4.102866172790527	1.6014575958251953
1.0	100500000.0	100510000.0	1.0	4.553378105163574	1.9308170080184937
1.0	100510000.0	100520000.0	4.0	3.3215126991271973	1.1988189220428467
1.0	100540000.0	100550000.0	4.0	3.4593615531921387	1.2708553075790405
1.0	100560000.0	100570000.0	2.0	3.5752644538879395	1.3314405679702759
1.0	100570000.0	100580000.0	1.0	3.41542387008667	1.2478129863739014
1.0	100590000.0	100600000.0	5.0	3.5663352012634277	1.3304376602172852
1.0	100680000.0	100690000.0	3.0	3.898960828781128	1.4991369247436523
1.0	100810000.0	100820000.0	5.0	5.322362422943115	2.182267665863037
1.0	100830000.0	100840000.0	3.0	4.012030124664307	1.555919885635376
1.0	100860000.0	100870000.0	3.0	3.933253049850464	1.5172775983810425
1.0	100870000.0	100880000.0	4.0	3.9404118061065674	1.5202800035476685
1.0	100940000.0	100950000.0	4.0	3.4770572185516357	1.2800366878509521
1.0	100960000.0	100970000.0	2.0	3.490935802459717	1.2874809503555298
1.0	100980000.0	100990000.0	2.0	3.538447618484497	1.3122140169143677
1.0	101000000.0	101010000.0	4.0	3.5727601051330566	1.3295578956604004
1.0	101080000.0	101090000.0	3.0	4.132243633270264	1.6200191974639893
1.0	101100000.0	101110000.0	4.0	4.161057472229004	1.6350663900375366
1.0	101180000.0	101190000.0	2.0	4.673593997955322	1.8748973608016968
1.0	101200000.0	101210000.0	6.0	4.683338165283203	1.8781694173812866
1.0	101270000.0	101280000.0	6.0	4.358102798461914	1.7304184436798096
1.0	101290000.0	101300000.0	3.0	4.735198020935059	1.9040180444717407
1.0	101340000.0	101350000.0	3.0	3.7284607887268066	1.4110816717147827
1.0	101420000.0	101430000.0	3.0	3.804600477218628	1.4510465860366821
1.0	101430000.0	101440000.0	2.0	3.7501587867736816	1.422658085823059
1.0	101480000.0	101490000.0	5.0	3.9023678302764893	1.5011903047561646
1.0	101490000.0	101500000.0	4.0	4.421259880065918	1.7510865926742554
1.0	101510000.0	101520000.0	5.0	4.279515743255615	1.6914030313491821
1.0	101560000.0	101570000.0	4.0	4.53445291519165	1.8130085468292236
1.0	101620000.0	101630000.0	6.0	4.836262226104736	1.9462333917617798
1.0	101630000.0	101640000.0	6.0	4.636710166931152	1.8592487573623657
1.0	101670000.0	101680000.0	7.0	4.741360664367676	1.9055488109588623
1.0	101900000.0	101910000.0	7.0	6.138404369354248	2.3953230381011963
1.0	101930000.0	101940000.0	5.0	6.4636664390563965	2.478209972381592
1.0	101960000.0	101970000.0	11.0	5.642190456390381	2.246854066848755
1.0	102090000.0	102100000.0	8.0	5.068546772003174	2.0372989177703857
1.0	102100000.0	102110000.0	6.0	6.166626453399658	2.4032795429229736
1.0	102210000.0	102220000.0	10.0	6.268588066101074	2.429185152053833
1.0	102300000.0	102310000.0	5.0	6.945868492126465	2.5831828117370605
1.0	102370000.0	102380000.0	13.0	6.191143989562988	2.4086880683898926
1.0	102390000.0	102400000.0	8.0	6.303744316101074	2.437988758087158
1.0	102420000.0	102430000.0	5.0	6.286734104156494	2.4336094856262207
1.0	102510000.0	102520000.0	7.0	6.213318824768066	2.4152233600616455
1.0	102540000.0	102550000.0	5.0	5.973158836364746	2.349010705947876
1.0	102550000.0	102560000.0	1.0	6.187717914581299	2.4080071449279785
1.0	102560000.0	102570000.0	8.0	5.335948944091797	2.1420207023620605
1.0	102610000.0	102620000.0	6.0	5.761629581451416	2.2849578857421875
1.0	102640000.0	102650000.0	5.0	6.415147304534912	2.4659323692321777
1.0	102680000.0	102690000.0	7.0	6.482546329498291	2.4826157093048096
1.0	102730000.0	102740000.0	14.0	5.751176357269287	2.2823777198791504
1.0	102790000.0	102800000.0	3.0	6.6626105308532715	2.523494243621826
1.0	102810000.0	102820000.0	4.0	6.35413122177124	2.45133638381958
1.0	102820000.0	102830000.0	6.0	6.429375648498535	2.469611406326294
1.0	102850000.0	102860000.0	6.0	5.769197463989258	2.2878713607788086
1.0	102950000.0	102960000.0	4.0	6.730772495269775	2.5395255088806152
1.0	102990000.0	103000000.0	6.0	6.746549129486084	2.543566942214966
1.0	103010000.0	103020000.0	7.0	6.491153717041016	2.4853403568267822
1.0	103060000.0	103070000.0	8.0	6.2906975746154785	2.434770107269287
1.0	103070000.0	103080000.0	7.0	6.395870685577393	2.461535930633545
1.0	103100000.0	103110000.0	4.0	6.0727739334106445	2.3796093463897705
1.0	103120000.0	103130000.0	7.0	6.718445777893066	2.536404848098755
1.0	103140000.0	103150000.0	3.0	6.547818183898926	2.4978270530700684
1.0	103210000.0	103220000.0	5.0	6.272313594818115	2.4300060272216797
1.0	103250000.0	103260000.0	5.0	5.8818039894104	2.3212666511535645
1.0	103270000.0	103280000.0	6.0	5.447668552398682	2.1786019802093506
1.0	103380000.0	103390000.0	11.0	5.751406192779541	2.281859874725342
1.0	103420000.0	103430000.0	5.0	5.819375038146973	2.3036553859710693
1.0	103460000.0	103470000.0	5.0	5.619288444519043	2.2397873401641846
1.0	103560000.0	103570000.0	6.0	5.21394681930542	2.0960240364074707
1.0	103580000.0	103590000.0	7.0	5.505616664886475	2.2020134925842285
1.0	103610000.0	103620000.0	4.0	5.902581214904785	2.3288285732269287
1.0	103680000.0	103690000.0	4.0	5.537726879119873	2.212902069091797
1.0	103760000.0	103770000.0	2.0	4.189205646514893	1.650996446609497
1.0	104010000.0	104020000.0	6.0	3.8278133869171143	1.4683362245559692
1.0	104080000.0	104090000.0	1.0	3.610872745513916	1.3500354290008545
1.0	104090000.0	104100000.0	3.0	3.7755749225616455	1.4359416961669922
1.0	104110000.0	104120000.0	3.0	3.835261583328247	1.4673045873641968
1.0	104120000.0	104130000.0	5.0	3.863196611404419	1.4839427471160889
1.0	104330000.0	104340000.0	8.0	5.529128074645996	2.2101221084594727
1.0	104360000.0	104370000.0	9.0	6.1031694412231445	2.3857357501983643
1.0	104410000.0	104420000.0	10.0	7.803369998931885	2.720886468887329
1.0	104460000.0	104470000.0	6.0	6.520178318023682	2.4925642013549805
1.0	104500000.0	104510000.0	15.0	7.678855895996094	2.7035651206970215
1.0	104540000.0	104550000.0	6.0	7.1759443283081055	2.6256682872772217
1.0	104560000.0	104570000.0	8.0	8.127103805541992	2.758699893951416
1.0	104600000.0	104610000.0	5.0	7.69009256362915	2.705928325653076
1.0	104630000.0	104640000.0	7.0	7.606619834899902	2.694606065750122
1.0	104660000.0	104670000.0	12.0	7.498333930969238	2.6788763999938965
1.0	104680000.0	104690000.0	9.0	8.087417602539062	2.754422426223755
1.0	104740000.0	104750000.0	6.0	8.510183334350586	2.794795036315918
1.0	104780000.0	104790000.0	9.0	7.3962507247924805	2.662445545196533
1.0	104820000.0	104830000.0	10.0	7.323299407958984	2.65098237991333
1.0	104930000.0	104940000.0	7.0	6.990509033203125	2.591026782989502
1.0	104940000.0	104950000.0	9.0	6.8586602210998535	2.5657522678375244
1.0	104950000.0	104960000.0	9.0	6.814877510070801	2.557103395462036
1.0	104990000.0	105000000.0	7.0	7.171404838562012	2.6253609657287598
1.0	105040000.0	105050000.0	7.0	6.735231876373291	2.539938449859619
1.0	105070000.0	105080000.0	5.0	6.511361122131348	2.4897263050079346
1.0	105150000.0	105160000.0	6.0	5.841977596282959	2.310398817062378
1.0	105330000.0	105340000.0	2.0	6.965920925140381	2.587521553039551
1.0	105430000.0	105440000.0	4.0	6.302880764007568	2.4376468658447266
1.0	105500000.0	105510000.0	5.0	6.286194801330566	2.433889389038086
1.0	105510000.0	105520000.0	0.0	6.2403717041015625	2.4218413829803467
1.0	105620000.0	105630000.0	5.0	6.412010192871094	2.465383529663086
1.0	105750000.0	105760000.0	6.0	4.990302085876465	2.005018949508667
1.0	105830000.0	105840000.0	3.0	6.374384880065918	2.4558959007263184
1.0	105850000.0	105860000.0	5.0	6.199498176574707	2.4100124835968018
1.0	105950000.0	105960000.0	5.0	7.016005039215088	2.5965332984924316
1.0	105980000.0	105990000.0	5.0	7.353541374206543	2.6559529304504395
1.0	106010000.0	106020000.0	4.0	7.09706974029541	2.6106982231140137
1.0	106040000.0	106050000.0	7.0	6.861454010009766	2.5657858848571777
1.0	106090000.0	106100000.0	5.0	6.960888862609863	2.5854859352111816
1.0	106150000.0	106160000.0	3.0	6.537009239196777	2.494849920272827
1.0	106160000.0	106170000.0	2.0	6.639394283294678	2.5184597969055176
1.0	106240000.0	106250000.0	7.0	6.692091941833496	2.5306930541992188
1.0	106260000.0	106270000.0	4.0	6.113908290863037	2.3882064819335938
1.0	106390000.0	106400000.0	9.0	6.629593849182129	2.516540050506592
1.0	106410000.0	106420000.0	5.0	6.420300483703613	2.467737913131714
1.0	106500000.0	106510000.0	7.0	6.448140621185303	2.474456787109375
1.0	106520000.0	106530000.0	6.0	6.720703125	2.536447286605835
1.0	106540000.0	106550000.0	9.0	6.812760353088379	2.5564146041870117
1.0	106550000.0	106560000.0	5.0	6.921716213226318	2.5780577659606934
1.0	106630000.0	106640000.0	5.0	7.614643096923828	2.695317029953003
1.0	106660000.0	106670000.0	5.0	7.744215965270996	2.712717056274414
1.0	106710000.0	106720000.0	7.0	6.575412750244141	2.5020811557769775
1.0	106810000.0	106820000.0	5.0	6.708531379699707	2.5342462062835693
1.0	106820000.0	106830000.0	3.0	6.339180946350098	2.445864200592041
1.0	106830000.0	106840000.0	7.0	6.367635250091553	2.45507550239563
1.0	106950000.0	106960000.0	3.0	5.629276275634766	2.2451446056365967
1.0	106980000.0	106990000.0	5.0	5.517638683319092	2.2059123516082764
1.0	107040000.0	107050000.0	8.0	5.51782751083374	2.20640230178833
1.0	107060000.0	107070000.0	8.0	5.664772987365723	2.2544479370117188
1.0	107070000.0	107080000.0	5.0	5.810891151428223	2.300670623779297
1.0	107080000.0	107090000.0	5.0	5.882126808166504	2.3222827911376953
1.0	107160000.0	107170000.0	4.0	5.840627670288086	2.3084158897399902
1.0	107190000.0	107200000.0	12.0	5.473893165588379	2.192427635192871
1.0	107260000.0	107270000.0	3.0	6.81411075592041	2.556605577468872
1.0	107280000.0	107290000.0	1.0	7.1156134605407715	2.6149680614471436
1.0	107320000.0	107330000.0	9.0	6.536637306213379	2.495400905609131
1.0	107350000.0	107360000.0	16.0	6.147041320800781	2.3966774940490723
1.0	107380000.0	107390000.0	7.0	6.327083110809326	2.444227695465088
1.0	107390000.0	107400000.0	5.0	6.448483943939209	2.474060535430908
1.0	107430000.0	107440000.0	3.0	6.327407360076904	2.443997621536255
1.0	107440000.0	107450000.0	3.0	6.347259044647217	2.4491939544677734
1.0	107450000.0	107460000.0	8.0	6.135856628417969	2.3940796852111816
1.0	107470000.0	107480000.0	4.0	4.615495681762695	1.8477437496185303
1.0	107480000.0	107490000.0	7.0	5.871973991394043	2.318833112716675
1.0	107510000.0	107520000.0	5.0	5.948941230773926	2.341822862625122
1.0	107570000.0	107580000.0	7.0	5.8385419845581055	2.309154510498047
1.0	107600000.0	107610000.0	3.0	5.095990180969238	2.0417258739471436
1.0	107610000.0	107620000.0	9.0	5.431519508361816	2.174882411956787
1.0	107740000.0	107750000.0	5.0	6.035191535949707	2.3660831451416016
1.0	107750000.0	107760000.0	5.0	5.946595668792725	2.340625286102295
1.0	107760000.0	107770000.0	4.0	5.9019455909729	2.3272523880004883
1.0	107810000.0	107820000.0	8.0	5.070181846618652	2.040961742401123
1.0	107820000.0	107830000.0	0.0	5.040164947509766	2.0295844078063965
1.0	107960000.0	107970000.0	3.0	4.1214919090271	1.6154143810272217
1.0	107970000.0	107980000.0	1.0	4.220031261444092	1.662776231765747
1.0	108180000.0	108190000.0	7.0	4.1336188316345215	1.6174558401107788
1.0	108220000.0	108230000.0	2.0	4.450891017913818	1.7711126804351807
1.0	108360000.0	108370000.0	4.0	4.4712815284729	1.7827568054199219
1.0	108380000.0	108390000.0	4.0	4.1526570320129395	1.6302284002304077
1.0	108390000.0	108400000.0	2.0	4.236292362213135	1.6721904277801514
1.0	108480000.0	108490000.0	1.0	4.5849456787109375	1.8373908996582031
1.0	108580000.0	108590000.0	5.0	4.528731346130371	1.8084266185760498
1.0	108640000.0	108650000.0	5.0	4.239432334899902	1.6722902059555054
1.0	108720000.0	108730000.0	2.0	3.165435791015625	1.1190433502197266
1.0	108740000.0	108750000.0	5.0	3.127639055252075	1.1356101036071777
1.0	109120000.0	109130000.0	3.0	3.7234394550323486	1.4085309505462646
1.0	109130000.0	109140000.0	8.0	4.13461971282959	1.6196924448013306
1.0	109140000.0	109150000.0	8.0	3.8513782024383545	1.4747097492218018
1.0	109170000.0	109180000.0	1.0	3.942730665206909	1.5211371183395386
1.0	109320000.0	109330000.0	2.0	3.9749538898468018	1.5375782251358032
1.0	109330000.0	109340000.0	2.0	3.8691158294677734	1.4839982986450195
1.0	109360000.0	109370000.0	2.0	4.409263610839844	1.7524219751358032
1.0	109370000.0	109380000.0	2.0	4.598298072814941	1.840139389038086
1.0	109380000.0	109390000.0	4.0	4.432898044586182	1.7678563594818115
1.0	109460000.0	109470000.0	5.0	3.993542194366455	1.546775221824646
1.0	109520000.0	109530000.0	5.0	3.8823089599609375	1.49031662940979
1.0	109530000.0	109540000.0	1.0	3.9518089294433594	1.525984525680542
1.0	109550000.0	109560000.0	4.0	3.7787246704101562	1.43739914894104
1.0	109570000.0	109580000.0	5.0	3.823719024658203	1.4607330560684204
1.0	109650000.0	109660000.0	2.0	3.8389434814453125	1.47304105758667
1.0	109670000.0	109680000.0	0.0	4.219749450683594	1.665611982345581
1.0	109680000.0	109690000.0	4.0	4.230082035064697	1.6730005741119385
1.0	109690000.0	109700000.0	5.0	4.0570783615112305	1.5863431692123413
1.0	109730000.0	109740000.0	1.0	3.904406785964966	1.5044968128204346
1.0	109820000.0	109830000.0	1.0	4.262429237365723	1.6747496128082275
1.0	109910000.0	109920000.0	4.0	4.18750524520874	1.644243836402893
1.0	109950000.0	109960000.0	6.0	3.679356098175049	1.3864917755126953
1.0	110010000.0	110020000.0	5.0	4.2389655113220215	1.671786904335022
1.0	110100000.0	110110000.0	4.0	3.913576602935791	1.507599115371704
1.0	110160000.0	110170000.0	2.0	4.032933712005615	1.6546313762664795
1.0	110310000.0	110320000.0	3.0	4.1194376945495605	1.6130081415176392
1.0	110350000.0	110360000.0	7.0	4.344046592712402	1.7234092950820923
1.0	110360000.0	110370000.0	8.0	3.6572928428649902	1.3748407363891602
1.0	110370000.0	110380000.0	6.0	4.057953834533691	1.581343173980713
1.0	110440000.0	110450000.0	3.0	4.375062465667725	1.736803412437439
1.0	110460000.0	110470000.0	0.0	4.180110931396484	1.6397892236709595
1.0	110520000.0	110530000.0	6.0	3.7336583137512207	1.4240747690200806
1.0	110560000.0	110570000.0	4.0	3.782869815826416	1.4402368068695068
[truncated: 47,557 more rows]
