# Supplementary material for: Genome-wide mapping of somatic mutation rates uncovers drivers of cancer
Source: Nat Biotechnol. 2022 Jun 20;40(11):1634–43. doi: 10.1038/s41587-022-01353-8 (PMC9646522; doi:10.1038/s41587-022-01353-8)
Supplement: Supplementary file 4 — Regions and model predictions for each fold of each cancer for which a deep learning model was trained. Regions that were filtered are also listed along with their respective model predictions. [file 41587_2022_1353_MOESM4_ESM.zip › kfold_results/Breast_tumors/fold_4.txt]

CHROM	START	END	Y_TRUE	Y_PRED	STD
1.0	840000.0	850000.0	2.0	4.187323570251465	1.3064124584197998
1.0	870000.0	880000.0	4.0	4.934502124786377	1.637873649597168
1.0	890000.0	900000.0	2.0	4.495721340179443	1.3156607151031494
1.0	920000.0	930000.0	6.0	4.879305839538574	1.6498212814331055
1.0	950000.0	960000.0	8.0	4.5543951988220215	1.4881407022476196
1.0	990000.0	1000000.0	3.0	4.524502754211426	1.5342581272125244
1.0	1050000.0	1060000.0	4.0	4.583352565765381	1.563963770866394
1.0	1070000.0	1080000.0	6.0	4.644527435302734	1.5235650539398193
1.0	1080000.0	1090000.0	2.0	4.937899112701416	1.630664587020874
1.0	1120000.0	1130000.0	4.0	4.631754398345947	1.5460398197174072
1.0	1170000.0	1180000.0	3.0	4.5991339683532715	1.5351680517196655
1.0	1180000.0	1190000.0	3.0	4.201701641082764	1.3468360900878906
1.0	1320000.0	1330000.0	3.0	3.8752551078796387	1.0939912796020508
1.0	1360000.0	1370000.0	4.0	4.4544525146484375	1.4107587337493896
1.0	1370000.0	1380000.0	4.0	4.0595598220825195	1.2369598150253296
1.0	1410000.0	1420000.0	2.0	3.8449254035949707	1.0730042457580566
1.0	1490000.0	1500000.0	2.0	3.7124829292297363	0.974126935005188
1.0	1680000.0	1690000.0	2.0	3.1351304054260254	0.619426429271698
1.0	1920000.0	1930000.0	9.0	5.359539985656738	1.8707444667816162
1.0	1940000.0	1950000.0	5.0	5.652260780334473	1.9685394763946533
1.0	2030000.0	2040000.0	7.0	4.297387599945068	1.3728786706924438
1.0	2050000.0	2060000.0	2.0	4.567610740661621	1.5237044095993042
1.0	2060000.0	2070000.0	4.0	4.756288051605225	1.562451958656311
1.0	2130000.0	2140000.0	6.0	4.338421821594238	1.322750210762024
1.0	2150000.0	2160000.0	8.0	4.1325578689575195	1.2618396282196045
1.0	2210000.0	2220000.0	3.0	4.119259834289551	1.271039605140686
1.0	2270000.0	2280000.0	4.0	4.454526901245117	1.403681993484497
1.0	2280000.0	2290000.0	5.0	4.545553207397461	1.4497929811477661
1.0	2350000.0	2360000.0	1.0	4.963603496551514	1.7064002752304077
1.0	2360000.0	2370000.0	2.0	4.723085880279541	1.6021575927734375
1.0	2420000.0	2430000.0	4.0	4.393595218658447	1.4422123432159424
1.0	2450000.0	2460000.0	5.0	4.238121032714844	1.2458674907684326
1.0	2480000.0	2490000.0	0.0	4.188099384307861	1.3506650924682617
1.0	2560000.0	2570000.0	2.0	4.127886772155762	1.2228916883468628
1.0	2720000.0	2730000.0	8.0	5.780212879180908	1.9576969146728516
1.0	2770000.0	2780000.0	8.0	6.618861198425293	2.1950783729553223
1.0	2800000.0	2810000.0	9.0	6.266973972320557	2.110558032989502
1.0	2930000.0	2940000.0	17.0	6.977284908294678	2.2814440727233887
1.0	2980000.0	2990000.0	6.0	6.501839637756348	2.178981304168701
1.0	2990000.0	3000000.0	9.0	6.7546491622924805	2.2633562088012695
1.0	3010000.0	3020000.0	9.0	7.3137102127075195	2.351691961288452
1.0	3100000.0	3110000.0	9.0	6.894052982330322	2.277604579925537
1.0	3110000.0	3120000.0	6.0	6.946136474609375	2.285675048828125
1.0	3120000.0	3130000.0	9.0	6.652400970458984	2.228562593460083
1.0	3300000.0	3310000.0	7.0	5.869150638580322	2.0205087661743164
1.0	3310000.0	3320000.0	5.0	5.569969654083252	1.9454352855682373
1.0	3330000.0	3340000.0	7.0	5.650187015533447	1.9419008493423462
1.0	3370000.0	3380000.0	2.0	5.240757942199707	1.7896173000335693
1.0	3480000.0	3490000.0	5.0	4.390655517578125	1.3604822158813477
1.0	3510000.0	3520000.0	5.0	4.45065450668335	1.4249703884124756
1.0	3540000.0	3550000.0	2.0	3.827648639678955	0.995281994342804
1.0	3550000.0	3560000.0	6.0	3.758399486541748	1.0059759616851807
1.0	3570000.0	3580000.0	3.0	4.262104034423828	1.3505430221557617
1.0	3630000.0	3640000.0	5.0	3.8896002769470215	1.1193397045135498
1.0	3660000.0	3670000.0	3.0	3.9262020587921143	1.178772211074829
1.0	3680000.0	3690000.0	5.0	4.267041206359863	1.3151274919509888
1.0	3730000.0	3740000.0	1.0	3.768242597579956	1.0150326490402222
1.0	3990000.0	4000000.0	2.0	2.938239097595215	0.6114721894264221
1.0	4010000.0	4020000.0	7.0	5.086078643798828	1.6663005352020264
1.0	4040000.0	4050000.0	9.0	5.39193868637085	1.8179104328155518
1.0	4060000.0	4070000.0	12.0	5.75492000579834	1.9448118209838867
1.0	4110000.0	4120000.0	8.0	6.969056606292725	2.276179552078247
1.0	4150000.0	4160000.0	1.0	7.5024285316467285	2.360898971557617
1.0	4310000.0	4320000.0	4.0	7.615221977233887	2.3806862831115723
1.0	4380000.0	4390000.0	9.0	7.6100921630859375	2.3749148845672607
1.0	4400000.0	4410000.0	5.0	7.635009765625	2.3770883083343506
1.0	4450000.0	4460000.0	4.0	7.837857723236084	2.4088950157165527
1.0	4530000.0	4540000.0	6.0	7.868185520172119	2.4113824367523193
1.0	4580000.0	4590000.0	10.0	7.478978633880615	2.3557076454162598
1.0	4610000.0	4620000.0	7.0	7.675677299499512	2.3853211402893066
1.0	4700000.0	4710000.0	10.0	6.406811714172363	2.165430784225464
1.0	4830000.0	4840000.0	8.0	7.238396644592285	2.3316502571105957
1.0	4870000.0	4880000.0	10.0	7.3159027099609375	2.345806360244751
1.0	4900000.0	4910000.0	9.0	7.339983940124512	2.3445186614990234
1.0	4940000.0	4950000.0	3.0	8.264506340026855	2.462650775909424
1.0	5020000.0	5030000.0	6.0	8.041694641113281	2.432234287261963
1.0	5070000.0	5080000.0	8.0	7.062318325042725	2.290039300918579
1.0	5150000.0	5160000.0	3.0	6.481604099273682	2.1707937717437744
1.0	5160000.0	5170000.0	10.0	5.954040050506592	2.0212900638580322
1.0	5180000.0	5190000.0	5.0	5.9948883056640625	2.0301082134246826
1.0	5280000.0	5290000.0	5.0	6.035604476928711	2.0796687602996826
1.0	5320000.0	5330000.0	8.0	6.810522556304932	2.2359728813171387
1.0	5330000.0	5340000.0	6.0	6.850354194641113	2.2511539459228516
1.0	5410000.0	5420000.0	6.0	6.373812198638916	2.149824619293213
1.0	5450000.0	5460000.0	7.0	6.545401096343994	2.1876697540283203
1.0	5610000.0	5620000.0	4.0	5.874972343444824	2.0041050910949707
1.0	5720000.0	5730000.0	1.0	6.259825706481934	2.1143500804901123
1.0	5770000.0	5780000.0	8.0	5.885331630706787	2.004772663116455
1.0	5870000.0	5880000.0	2.0	5.369229316711426	1.8048789501190186
1.0	5940000.0	5950000.0	2.0	4.019174575805664	1.207911729812622
1.0	5960000.0	5970000.0	3.0	3.772233247756958	1.0133345127105713
1.0	5970000.0	5980000.0	4.0	3.885789155960083	1.112677812576294
1.0	5980000.0	5990000.0	6.0	3.898627758026123	1.1238363981246948
1.0	5990000.0	6000000.0	4.0	3.91827392578125	1.1283549070358276
1.0	6070000.0	6080000.0	4.0	4.467970848083496	1.4489703178405762
1.0	6120000.0	6130000.0	1.0	4.4033613204956055	1.4271785020828247
1.0	6170000.0	6180000.0	6.0	4.629706382751465	1.5175845623016357
1.0	6200000.0	6210000.0	9.0	4.207125663757324	1.2973724603652954
1.0	6320000.0	6330000.0	5.0	3.947619676589966	1.1274080276489258
1.0	6370000.0	6380000.0	4.0	3.6608645915985107	0.9322608113288879
1.0	6450000.0	6460000.0	8.0	4.065643310546875	1.2244133949279785
1.0	6540000.0	6550000.0	0.0	4.583652496337891	1.5207550525665283
1.0	6600000.0	6610000.0	2.0	4.013354301452637	1.1964824199676514
1.0	6620000.0	6630000.0	6.0	4.66493558883667	1.549617052078247
1.0	6650000.0	6660000.0	4.0	3.892164945602417	1.1025683879852295
1.0	6680000.0	6690000.0	4.0	4.131722927093506	1.2065403461456299
1.0	6690000.0	6700000.0	6.0	3.9778640270233154	1.1765100955963135
1.0	6740000.0	6750000.0	3.0	3.671762466430664	0.9436898231506348
1.0	6750000.0	6760000.0	3.0	3.6221566200256348	0.9026579856872559
1.0	6790000.0	6800000.0	3.0	4.086484432220459	1.2067055702209473
1.0	6840000.0	6850000.0	2.0	3.56366229057312	0.8366401791572571
1.0	6890000.0	6900000.0	6.0	3.2940914630889893	0.6955680847167969
1.0	6910000.0	6920000.0	1.0	3.644305467605591	0.9229024648666382
1.0	6960000.0	6970000.0	1.0	4.200261116027832	1.2842624187469482
1.0	6990000.0	7000000.0	3.0	4.640791893005371	1.5391656160354614
1.0	7020000.0	7030000.0	7.0	4.566870212554932	1.4729331731796265
1.0	7090000.0	7100000.0	5.0	4.582479476928711	1.5117967128753662
1.0	7160000.0	7170000.0	2.0	4.161648273468018	1.2556946277618408
1.0	7190000.0	7200000.0	3.0	3.917658567428589	1.0997530221939087
1.0	7250000.0	7260000.0	2.0	4.067911148071289	1.1902141571044922
1.0	7370000.0	7380000.0	13.0	4.155001163482666	1.253763198852539
1.0	7410000.0	7420000.0	2.0	4.475905895233154	1.4379881620407104
1.0	7420000.0	7430000.0	3.0	4.6031599044799805	1.4902969598770142
1.0	7430000.0	7440000.0	3.0	4.418442726135254	1.4130761623382568
1.0	7440000.0	7450000.0	2.0	4.26547908782959	1.3422249555587769
1.0	7500000.0	7510000.0	3.0	4.469466209411621	1.4335720539093018
1.0	7520000.0	7530000.0	8.0	4.401446342468262	1.4007318019866943
1.0	7530000.0	7540000.0	1.0	4.753478050231934	1.5749958753585815
1.0	7560000.0	7570000.0	6.0	4.653714179992676	1.5224465131759644
1.0	7610000.0	7620000.0	4.0	5.02507209777832	1.7184181213378906
1.0	7690000.0	7700000.0	9.0	4.3966450691223145	1.3781476020812988
1.0	7710000.0	7720000.0	2.0	4.557232856750488	1.4752817153930664
1.0	7740000.0	7750000.0	0.0	4.279751777648926	1.3579652309417725
1.0	7760000.0	7770000.0	2.0	4.044329643249512	1.2211120128631592
1.0	7780000.0	7790000.0	4.0	4.111884117126465	1.24627685546875
1.0	7790000.0	7800000.0	1.0	3.889890193939209	1.1169803142547607
1.0	7800000.0	7810000.0	3.0	3.6967060565948486	0.9690195322036743
1.0	7850000.0	7860000.0	2.0	3.6958324909210205	0.9552505612373352
1.0	7860000.0	7870000.0	3.0	3.541943073272705	0.8358993530273438
1.0	7880000.0	7890000.0	5.0	3.588862180709839	0.8703241348266602
1.0	7930000.0	7940000.0	5.0	4.419534206390381	1.399718165397644
1.0	8000000.0	8010000.0	4.0	4.180066108703613	1.3274377584457397
1.0	8010000.0	8020000.0	3.0	4.045462608337402	1.2629516124725342
1.0	8060000.0	8070000.0	4.0	4.208164691925049	1.2967376708984375
1.0	8110000.0	8120000.0	5.0	4.369848728179932	1.3868539333343506
1.0	8140000.0	8150000.0	6.0	4.462044715881348	1.4490140676498413
1.0	8170000.0	8180000.0	3.0	4.714637756347656	1.5486862659454346
1.0	8190000.0	8200000.0	2.0	4.706491470336914	1.5501930713653564
1.0	8220000.0	8230000.0	5.0	4.3297438621521	1.3648872375488281
1.0	8240000.0	8250000.0	10.0	4.385605812072754	1.3911250829696655
1.0	8280000.0	8290000.0	4.0	4.560285568237305	1.5002083778381348
1.0	8350000.0	8360000.0	4.0	4.094225883483887	1.2127726078033447
1.0	8360000.0	8370000.0	5.0	3.8087127208709717	1.0376628637313843
1.0	8400000.0	8410000.0	5.0	3.864819288253784	1.056896686553955
1.0	8430000.0	8440000.0	1.0	4.0533766746521	1.1934731006622314
1.0	8530000.0	8540000.0	6.0	3.6094565391540527	0.9031480550765991
1.0	8640000.0	8650000.0	3.0	3.9123587608337402	1.131029725074768
1.0	8710000.0	8720000.0	4.0	3.9874167442321777	1.1807620525360107
1.0	8730000.0	8740000.0	3.0	3.928722858428955	1.1479402780532837
1.0	8800000.0	8810000.0	1.0	3.995164394378662	1.1944879293441772
1.0	8810000.0	8820000.0	4.0	3.7764549255371094	1.0250089168548584
1.0	8900000.0	8910000.0	3.0	4.528470993041992	1.4837253093719482
1.0	8910000.0	8920000.0	4.0	4.30100154876709	1.3972495794296265
1.0	9050000.0	9060000.0	4.0	4.891217231750488	1.666250228881836
1.0	9090000.0	9100000.0	5.0	4.314942836761475	1.3388077020645142
1.0	9140000.0	9150000.0	1.0	4.424325466156006	1.416513204574585
1.0	9150000.0	9160000.0	6.0	4.233997821807861	1.3039255142211914
1.0	9190000.0	9200000.0	1.0	4.121963024139404	1.2296658754348755
1.0	9200000.0	9210000.0	3.0	3.9381752014160156	1.1321324110031128
1.0	9290000.0	9300000.0	0.0	4.271084785461426	1.2722241878509521
1.0	9370000.0	9380000.0	2.0	4.005406856536865	1.1832044124603271
1.0	9440000.0	9450000.0	4.0	4.124314308166504	1.270658016204834
1.0	9450000.0	9460000.0	4.0	4.380855560302734	1.3993597030639648
1.0	9480000.0	9490000.0	6.0	4.30378532409668	1.3689720630645752
1.0	9490000.0	9500000.0	3.0	4.383184432983398	1.357686161994934
1.0	9530000.0	9540000.0	4.0	4.321798801422119	1.3576810359954834
1.0	9600000.0	9610000.0	1.0	3.9877095222473145	1.1922714710235596
1.0	9640000.0	9650000.0	4.0	3.7955925464630127	1.0418567657470703
1.0	9660000.0	9670000.0	3.0	3.8774585723876953	1.0932154655456543
1.0	9690000.0	9700000.0	6.0	4.08666467666626	1.2651684284210205
1.0	9700000.0	9710000.0	2.0	4.583903789520264	1.5113472938537598
1.0	9760000.0	9770000.0	4.0	4.523195743560791	1.5000370740890503
1.0	9900000.0	9910000.0	2.0	3.9006588459014893	1.1256921291351318
1.0	9960000.0	9970000.0	2.0	3.7896666526794434	1.048654317855835
1.0	9980000.0	9990000.0	9.0	3.773843765258789	1.030000925064087
1.0	9990000.0	10000000.0	4.0	3.676293134689331	0.9420093297958374
1.0	10000000.0	10010000.0	4.0	4.2061448097229	1.1933166980743408
1.0	10240000.0	10250000.0	1.0	3.6372389793395996	0.9222480058670044
1.0	10250000.0	10260000.0	4.0	3.9637649059295654	1.1249430179595947
1.0	10270000.0	10280000.0	3.0	3.8076248168945312	0.9482707977294922
1.0	10280000.0	10290000.0	2.0	3.794334888458252	1.0397065877914429
1.0	10520000.0	10530000.0	5.0	3.42498779296875	0.7646281123161316
1.0	10530000.0	10540000.0	5.0	4.140023231506348	1.2035540342330933
1.0	10570000.0	10580000.0	2.0	3.6586806774139404	0.9332975149154663
1.0	10670000.0	10680000.0	1.0	3.7354819774627686	1.0005486011505127
1.0	10680000.0	10690000.0	3.0	3.765991687774658	1.0185039043426514
1.0	10830000.0	10840000.0	6.0	4.3370466232299805	1.3666881322860718
1.0	10870000.0	10880000.0	8.0	4.493119239807129	1.457576870918274
1.0	10920000.0	10930000.0	3.0	4.56793212890625	1.5279227495193481
1.0	10960000.0	10970000.0	3.0	4.570489406585693	1.5030627250671387
1.0	10980000.0	10990000.0	5.0	4.384742259979248	1.3886271715164185
1.0	11010000.0	11020000.0	7.0	4.363410472869873	1.3484609127044678
1.0	11150000.0	11160000.0	5.0	3.8479206562042236	0.9871389269828796
1.0	11200000.0	11210000.0	3.0	3.589466094970703	0.8780882954597473
1.0	11440000.0	11450000.0	2.0	4.468021869659424	1.4420244693756104
1.0	11500000.0	11510000.0	5.0	4.6304426193237305	1.516692876815796
1.0	11590000.0	11600000.0	4.0	5.4182634353637695	1.8455708026885986
1.0	11700000.0	11710000.0	3.0	4.745745658874512	1.6625211238861084
1.0	11740000.0	11750000.0	5.0	4.131772994995117	1.2825406789779663
1.0	11800000.0	11810000.0	1.0	4.13083028793335	1.2874500751495361
1.0	11810000.0	11820000.0	7.0	4.2497358322143555	1.3343946933746338
1.0	11830000.0	11840000.0	8.0	4.360930919647217	1.3767468929290771
1.0	11860000.0	11870000.0	2.0	4.778270721435547	1.4379284381866455
1.0	11890000.0	11900000.0	3.0	3.8192341327667236	1.046979308128357
1.0	12010000.0	12020000.0	3.0	4.249927043914795	1.3750547170639038
1.0	12030000.0	12040000.0	4.0	4.365090370178223	1.43784499168396
1.0	12190000.0	12200000.0	5.0	4.228385925292969	1.305687665939331
1.0	12210000.0	12220000.0	2.0	4.148978233337402	1.2539201974868774
1.0	12240000.0	12250000.0	5.0	3.986787796020508	1.1425520181655884
1.0	12280000.0	12290000.0	1.0	3.970289945602417	1.1347604990005493
1.0	12340000.0	12350000.0	1.0	3.356616497039795	0.7192890048027039
1.0	12350000.0	12360000.0	1.0	3.271920680999756	0.6755430698394775
1.0	12360000.0	12370000.0	4.0	3.328413486480713	0.7042701244354248
1.0	12450000.0	12460000.0	3.0	3.472583055496216	0.8012739419937134
1.0	12480000.0	12490000.0	3.0	3.4399962425231934	0.7782061696052551
1.0	12500000.0	12510000.0	0.0	3.7922465801239014	1.040176272392273
1.0	12530000.0	12540000.0	2.0	4.076735496520996	1.224593162536621
1.0	12590000.0	12600000.0	5.0	4.018014430999756	1.1646589040756226
1.0	12610000.0	12620000.0	3.0	4.294230937957764	1.3188045024871826
1.0	13800000.0	13810000.0	6.0	4.364627361297607	1.2930227518081665
1.0	13950000.0	13960000.0	6.0	4.80034065246582	1.574016809463501
1.0	13980000.0	13990000.0	7.0	4.340116024017334	1.3696610927581787
1.0	14020000.0	14030000.0	2.0	4.595648765563965	1.4544663429260254
1.0	14070000.0	14080000.0	4.0	4.1434831619262695	1.0985863208770752
1.0	14110000.0	14120000.0	3.0	3.561711072921753	0.8575224876403809
1.0	14160000.0	14170000.0	4.0	4.289401054382324	1.3314841985702515
1.0	14310000.0	14320000.0	4.0	4.6177849769592285	1.5038611888885498
1.0	14340000.0	14350000.0	4.0	4.580559730529785	1.483705997467041
1.0	14380000.0	14390000.0	4.0	4.621662616729736	1.4738975763320923
1.0	14420000.0	14430000.0	1.0	4.662524223327637	1.5271928310394287
1.0	14470000.0	14480000.0	8.0	4.286804676055908	1.32547926902771
1.0	14560000.0	14570000.0	5.0	4.378903388977051	1.3606877326965332
1.0	14630000.0	14640000.0	2.0	4.5074567794799805	1.4406859874725342
1.0	14640000.0	14650000.0	2.0	4.514028549194336	1.4508777856826782
1.0	14670000.0	14680000.0	3.0	4.8852643966674805	1.5923378467559814
1.0	14700000.0	14710000.0	3.0	4.302088737487793	1.3063380718231201
1.0	14720000.0	14730000.0	6.0	4.512913703918457	1.4321882724761963
1.0	14760000.0	14770000.0	6.0	4.456465721130371	1.3903447389602661
1.0	14770000.0	14780000.0	5.0	4.382923126220703	1.3566335439682007
1.0	14780000.0	14790000.0	1.0	4.614786624908447	1.4875882863998413
1.0	14880000.0	14890000.0	7.0	4.1879658699035645	1.253487229347229
1.0	14990000.0	15000000.0	4.0	4.307831764221191	1.3440945148468018
1.0	15010000.0	15020000.0	2.0	4.2140679359436035	1.2782644033432007
1.0	15040000.0	15050000.0	2.0	4.396943092346191	1.348724126815796
1.0	15090000.0	15100000.0	4.0	4.032726764678955	1.1615597009658813
1.0	15100000.0	15110000.0	4.0	4.0930376052856445	1.20823073387146
1.0	15120000.0	15130000.0	4.0	4.031992435455322	1.157278299331665
1.0	15170000.0	15180000.0	4.0	4.199026584625244	1.2671053409576416
1.0	15200000.0	15210000.0	8.0	4.291450500488281	1.333970069885254
1.0	15270000.0	15280000.0	5.0	3.8624274730682373	1.1002880334854126
1.0	15380000.0	15390000.0	0.0	3.836153507232666	1.0693414211273193
1.0	15390000.0	15400000.0	6.0	3.8185667991638184	1.0697829723358154
1.0	15510000.0	15520000.0	3.0	4.296144962310791	1.3473868370056152
1.0	15520000.0	15530000.0	4.0	4.321617603302002	1.3361766338348389
1.0	15580000.0	15590000.0	4.0	4.306494235992432	1.3460687398910522
1.0	15590000.0	15600000.0	6.0	4.082411766052246	1.2160099744796753
1.0	15690000.0	15700000.0	8.0	4.348752498626709	1.3745276927947998
1.0	15800000.0	15810000.0	5.0	4.077311992645264	1.2046661376953125
1.0	15850000.0	15860000.0	3.0	3.65271258354187	0.8752161264419556
1.0	15980000.0	15990000.0	2.0	3.559262752532959	0.8475750088691711
1.0	16000000.0	16010000.0	5.0	4.2319183349609375	1.2958076000213623
1.0	16160000.0	16170000.0	3.0	5.705371856689453	2.114037275314331
1.0	16190000.0	16200000.0	2.0	4.087769508361816	1.2637361288070679
1.0	16390000.0	16400000.0	4.0	4.473073959350586	1.4622398614883423
1.0	16560000.0	16570000.0	3.0	4.646175384521484	1.596642017364502
1.0	16630000.0	16640000.0	1.0	3.903514862060547	1.1196293830871582
1.0	16770000.0	16780000.0	2.0	3.6215901374816895	0.9035807847976685
1.0	16790000.0	16800000.0	3.0	3.6200008392333984	0.907305121421814
1.0	17010000.0	17020000.0	3.0	3.7256946563720703	0.9932287335395813
1.0	17020000.0	17030000.0	7.0	4.111144065856934	1.2070691585540771
1.0	17030000.0	17040000.0	6.0	4.02714729309082	1.1777913570404053
1.0	17240000.0	17250000.0	1.0	3.7472176551818848	1.0261902809143066
1.0	17320000.0	17330000.0	3.0	3.923952102661133	1.1363680362701416
1.0	17330000.0	17340000.0	1.0	3.5708537101745605	0.8244080543518066
1.0	17340000.0	17350000.0	3.0	3.661661148071289	0.9408146739006042
1.0	17590000.0	17600000.0	4.0	4.358060359954834	1.3749414682388306
1.0	17610000.0	17620000.0	4.0	4.375573635101318	1.3847497701644897
1.0	17640000.0	17650000.0	5.0	4.454827308654785	1.4345983266830444
1.0	17660000.0	17670000.0	8.0	4.2251877784729	1.2993446588516235
1.0	17740000.0	17750000.0	2.0	3.8428828716278076	1.068204641342163
1.0	17860000.0	17870000.0	2.0	4.6544623374938965	1.4133766889572144
1.0	17880000.0	17890000.0	1.0	4.5462965965271	1.4856430292129517
1.0	17930000.0	17940000.0	1.0	3.8275465965270996	1.0637657642364502
1.0	17980000.0	17990000.0	3.0	3.980006694793701	1.1779005527496338
1.0	18000000.0	18010000.0	1.0	4.0740251541137695	1.252957820892334
1.0	18070000.0	18080000.0	7.0	4.2610368728637695	1.3052855730056763
1.0	18120000.0	18130000.0	2.0	4.434145927429199	1.4152004718780518
1.0	18160000.0	18170000.0	3.0	4.390417575836182	1.382920503616333
1.0	18260000.0	18270000.0	5.0	4.236567974090576	1.2986866235733032
1.0	18460000.0	18470000.0	3.0	4.292795181274414	1.320128321647644
1.0	18500000.0	18510000.0	1.0	4.418708801269531	1.40221107006073
1.0	18530000.0	18540000.0	9.0	4.492872714996338	1.4062150716781616
1.0	18660000.0	18670000.0	3.0	5.210354804992676	1.7518904209136963
1.0	18670000.0	18680000.0	4.0	5.186944961547852	1.7597439289093018
1.0	18700000.0	18710000.0	6.0	5.393336296081543	1.8110132217407227
1.0	18780000.0	18790000.0	5.0	4.613398551940918	1.499670147895813
1.0	18810000.0	18820000.0	2.0	4.600185394287109	1.491316556930542
1.0	18820000.0	18830000.0	7.0	4.383345603942871	1.3511524200439453
1.0	18880000.0	18890000.0	0.0	4.4452691078186035	1.4150464534759521
1.0	19000000.0	19010000.0	2.0	4.753533840179443	1.5917421579360962
1.0	19030000.0	19040000.0	2.0	5.001498222351074	1.7148058414459229
1.0	19040000.0	19050000.0	2.0	4.745741844177246	1.5889304876327515
1.0	19080000.0	19090000.0	4.0	4.659569263458252	1.5386230945587158
1.0	19200000.0	19210000.0	6.0	3.9391098022460938	1.1572093963623047
1.0	19330000.0	19340000.0	7.0	4.176436424255371	1.2361462116241455
1.0	19370000.0	19380000.0	2.0	4.397341251373291	1.4029927253723145
1.0	19390000.0	19400000.0	1.0	4.301346302032471	1.3661521673202515
1.0	19540000.0	19550000.0	2.0	3.4648070335388184	0.7802606821060181
1.0	19570000.0	19580000.0	3.0	4.01131534576416	1.0436257123947144
1.0	19580000.0	19590000.0	3.0	3.5620415210723877	0.856637179851532
1.0	19610000.0	19620000.0	7.0	3.4808571338653564	0.8051577806472778
1.0	19710000.0	19720000.0	0.0	3.9200501441955566	1.1369826793670654
1.0	19720000.0	19730000.0	3.0	3.7019600868225098	0.9715628623962402
1.0	19750000.0	19760000.0	4.0	3.956778049468994	1.1351633071899414
1.0	19850000.0	19860000.0	7.0	4.117262363433838	1.232182264328003
1.0	19900000.0	19910000.0	3.0	4.243373394012451	1.3070135116577148
1.0	20030000.0	20040000.0	3.0	3.689760208129883	0.9652286767959595
1.0	20060000.0	20070000.0	4.0	4.00476598739624	1.2006003856658936
1.0	20070000.0	20080000.0	0.0	3.923119306564331	1.138403058052063
1.0	20130000.0	20140000.0	3.0	4.7496724128723145	1.5913740396499634
1.0	20340000.0	20350000.0	7.0	4.571501731872559	1.5044254064559937
1.0	20360000.0	20370000.0	2.0	4.840949058532715	1.6398756504058838
1.0	20380000.0	20390000.0	7.0	4.856307029724121	1.6473054885864258
1.0	20410000.0	20420000.0	5.0	5.088099956512451	1.754850149154663
1.0	20420000.0	20430000.0	4.0	5.063913822174072	1.7459537982940674
1.0	20430000.0	20440000.0	4.0	5.167993068695068	1.7870324850082397
1.0	20460000.0	20470000.0	3.0	4.8595170974731445	1.646765947341919
1.0	20480000.0	20490000.0	8.0	5.021445274353027	1.6812950372695923
1.0	20490000.0	20500000.0	4.0	4.8415207862854	1.6463724374771118
1.0	20600000.0	20610000.0	5.0	4.624442100524902	1.5331778526306152
1.0	20640000.0	20650000.0	5.0	4.528237819671631	1.4739118814468384
1.0	20650000.0	20660000.0	3.0	4.651793003082275	1.546795129776001
1.0	20690000.0	20700000.0	8.0	4.3812408447265625	1.4304317235946655
1.0	20700000.0	20710000.0	1.0	4.7040581703186035	1.5826643705368042
1.0	20710000.0	20720000.0	1.0	4.7214226722717285	1.5884820222854614
1.0	20720000.0	20730000.0	4.0	4.4377593994140625	1.4568226337432861
1.0	20890000.0	20900000.0	4.0	4.900171279907227	1.6696186065673828
1.0	20900000.0	20910000.0	4.0	4.89207649230957	1.6657034158706665
1.0	20930000.0	20940000.0	6.0	4.889500617980957	1.6698977947235107
1.0	20980000.0	20990000.0	3.0	4.444159507751465	1.4235398769378662
1.0	20990000.0	21000000.0	6.0	4.582353115081787	1.5211385488510132
1.0	21030000.0	21040000.0	6.0	4.554537773132324	1.4968059062957764
1.0	21050000.0	21060000.0	5.0	4.1746392250061035	1.2888357639312744
1.0	21070000.0	21080000.0	4.0	3.79095458984375	1.0284216403961182
1.0	21160000.0	21170000.0	3.0	3.5302748680114746	0.8376020193099976
1.0	21170000.0	21180000.0	6.0	3.501829147338867	0.8101550340652466
1.0	21190000.0	21200000.0	2.0	3.615229845046997	0.8937546014785767
1.0	21200000.0	21210000.0	1.0	3.7626655101776123	1.0098673105239868
1.0	21210000.0	21220000.0	3.0	3.726351261138916	0.9835195541381836
1.0	21240000.0	21250000.0	5.0	3.5591893196105957	0.8642311096191406
1.0	21280000.0	21290000.0	3.0	3.5722765922546387	0.8733536601066589
1.0	21290000.0	21300000.0	3.0	3.4487297534942627	0.780849039554596
1.0	21310000.0	21320000.0	4.0	3.619205951690674	0.908053994178772
1.0	21330000.0	21340000.0	2.0	3.718540906906128	0.9851657152175903
1.0	21440000.0	21450000.0	5.0	3.8326401710510254	1.0724847316741943
1.0	21450000.0	21460000.0	6.0	3.8488640785217285	1.07828950881958
1.0	21460000.0	21470000.0	6.0	3.7569549083709717	1.0051417350769043
1.0	21510000.0	21520000.0	3.0	4.040694713592529	1.2187453508377075
1.0	21540000.0	21550000.0	6.0	4.0399489402771	1.2263256311416626
1.0	21550000.0	21560000.0	2.0	3.9732227325439453	1.175069808959961
1.0	21860000.0	21870000.0	5.0	3.989398241043091	1.1404627561569214
1.0	21880000.0	21890000.0	4.0	4.067254066467285	1.2030909061431885
1.0	21910000.0	21920000.0	2.0	4.185917854309082	1.2705457210540771
1.0	21950000.0	21960000.0	3.0	3.9615225791931152	1.123900055885315
1.0	21980000.0	21990000.0	7.0	3.549190044403076	0.8644793629646301
1.0	22140000.0	22150000.0	4.0	4.408644676208496	1.4442476034164429
1.0	22160000.0	22170000.0	4.0	4.104737758636475	1.2684662342071533
1.0	22210000.0	22220000.0	5.0	4.344424247741699	1.4303184747695923
1.0	22220000.0	22230000.0	6.0	4.240795612335205	1.369215965270996
1.0	22270000.0	22280000.0	1.0	4.341787338256836	1.3428186178207397
1.0	22390000.0	22400000.0	3.0	3.2256698608398438	0.6523828506469727
1.0	22450000.0	22460000.0	3.0	3.5646424293518066	0.8722728490829468
1.0	22500000.0	22510000.0	1.0	4.059322357177734	1.183624505996704
1.0	22510000.0	22520000.0	4.0	3.9696567058563232	1.12632417678833
1.0	22660000.0	22670000.0	5.0	4.4324469566345215	1.4092293977737427
1.0	22710000.0	22720000.0	5.0	4.236684322357178	1.2944767475128174
1.0	22730000.0	22740000.0	3.0	4.277835845947266	1.326338529586792
1.0	22750000.0	22760000.0	5.0	4.1107072830200195	1.2181757688522339
1.0	22800000.0	22810000.0	1.0	3.6271796226501465	0.9121893048286438
1.0	22980000.0	22990000.0	1.0	4.272940158843994	1.319172978401184
1.0	23000000.0	23010000.0	5.0	4.139339447021484	1.2368580102920532
1.0	23090000.0	23100000.0	2.0	4.100222587585449	1.2213857173919678
1.0	23140000.0	23150000.0	1.0	4.091342926025391	1.227104663848877
1.0	23190000.0	23200000.0	3.0	4.019564628601074	1.182617425918579
1.0	23290000.0	23300000.0	3.0	4.064041614532471	1.1911228895187378
1.0	23310000.0	23320000.0	5.0	4.113185405731201	1.2214008569717407
1.0	23460000.0	23470000.0	4.0	3.6019809246063232	0.8900197148323059
1.0	23490000.0	23500000.0	3.0	4.30793571472168	1.2030612230300903
1.0	23590000.0	23600000.0	8.0	4.641665935516357	1.5391137599945068
1.0	23740000.0	23750000.0	8.0	3.641726016998291	0.9199503064155579
1.0	23780000.0	23790000.0	0.0	4.0910773277282715	1.2490525245666504
1.0	23870000.0	23880000.0	6.0	4.2175092697143555	1.3015058040618896
1.0	23900000.0	23910000.0	4.0	4.587969779968262	1.4963023662567139
1.0	24000000.0	24010000.0	5.0	4.343347072601318	1.369874119758606
1.0	24110000.0	24120000.0	3.0	3.708630323410034	0.8876851797103882
1.0	24130000.0	24140000.0	3.0	3.8526225090026855	1.083448052406311
1.0	24220000.0	24230000.0	2.0	4.097585201263428	1.2202068567276
1.0	24300000.0	24310000.0	0.0	4.014034748077393	0.9993464350700378
1.0	24360000.0	24370000.0	3.0	3.345250368118286	0.7295543551445007
1.0	24380000.0	24390000.0	2.0	3.646488666534424	0.9012395143508911
1.0	24420000.0	24430000.0	6.0	3.8187637329101562	1.0056517124176025
1.0	24470000.0	24480000.0	6.0	4.506905555725098	1.4220390319824219
1.0	24500000.0	24510000.0	4.0	4.171194553375244	1.3147095441818237
1.0	24520000.0	24530000.0	1.0	4.529345512390137	1.4893893003463745
1.0	24550000.0	24560000.0	8.0	4.411737442016602	1.407106637954712
1.0	24570000.0	24580000.0	1.0	4.578097343444824	1.5077987909317017
1.0	24670000.0	24680000.0	2.0	4.371626853942871	1.390121579170227
1.0	24710000.0	24720000.0	5.0	3.8610336780548096	1.0911442041397095
1.0	24780000.0	24790000.0	1.0	3.7384438514709473	0.9892553091049194
1.0	24820000.0	24830000.0	3.0	3.8612430095672607	1.059211015701294
1.0	24840000.0	24850000.0	3.0	3.6796584129333496	0.9486641883850098
1.0	24890000.0	24900000.0	4.0	4.240163326263428	1.3040834665298462
1.0	24900000.0	24910000.0	2.0	4.267849922180176	1.3225014209747314
1.0	24980000.0	24990000.0	2.0	3.8411319255828857	1.0598286390304565
1.0	24990000.0	25000000.0	3.0	3.9291293621063232	1.1352250576019287
1.0	25050000.0	25060000.0	5.0	4.562666893005371	1.5058987140655518
1.0	25110000.0	25120000.0	2.0	4.5740156173706055	1.5591062307357788
1.0	25150000.0	25160000.0	2.0	4.243448257446289	1.3571199178695679
1.0	25220000.0	25230000.0	4.0	4.705151557922363	1.5810842514038086
1.0	25300000.0	25310000.0	4.0	4.771815776824951	1.5879464149475098
1.0	25370000.0	25380000.0	2.0	4.498640060424805	1.4405643939971924
1.0	25400000.0	25410000.0	2.0	4.422173023223877	1.4156509637832642
1.0	25750000.0	25760000.0	7.0	4.240748405456543	1.2349066734313965
1.0	25890000.0	25900000.0	5.0	3.7105114459991455	0.9610863924026489
1.0	25940000.0	25950000.0	2.0	4.1384124755859375	1.3067681789398193
1.0	25970000.0	25980000.0	6.0	4.545395851135254	1.4991451501846313
1.0	26020000.0	26030000.0	8.0	4.194608211517334	1.278678297996521
1.0	26130000.0	26140000.0	3.0	3.6930205821990967	0.9584265947341919
1.0	26140000.0	26150000.0	2.0	4.894707679748535	1.4643144607543945
1.0	26200000.0	26210000.0	4.0	3.7319869995117188	1.026733636856079
1.0	26210000.0	26220000.0	5.0	3.8614649772644043	1.077578067779541
1.0	26230000.0	26240000.0	4.0	4.149741172790527	1.3314377069473267
1.0	26330000.0	26340000.0	6.0	4.2517194747924805	1.3109698295593262
1.0	26360000.0	26370000.0	1.0	4.19951868057251	1.3214551210403442
1.0	26400000.0	26410000.0	5.0	4.4534502029418945	1.4355063438415527
1.0	26410000.0	26420000.0	2.0	4.630717754364014	1.5369139909744263
1.0	26600000.0	26610000.0	6.0	4.656099796295166	1.4101148843765259
1.0	26780000.0	26790000.0	2.0	4.071749210357666	1.2428297996520996
1.0	26850000.0	26860000.0	8.0	4.502835273742676	1.3239328861236572
1.0	26880000.0	26890000.0	4.0	3.911808729171753	1.1155164241790771
1.0	26900000.0	26910000.0	2.0	4.614574432373047	1.587161660194397
1.0	26980000.0	26990000.0	9.0	4.327759742736816	1.358811616897583
1.0	27010000.0	27020000.0	2.0	4.968775272369385	1.7368091344833374
1.0	27030000.0	27040000.0	3.0	3.954784393310547	1.155517816543579
1.0	27040000.0	27050000.0	4.0	4.013920783996582	1.2025916576385498
1.0	27050000.0	27060000.0	2.0	3.9396564960479736	1.1467454433441162
1.0	27090000.0	27100000.0	6.0	3.624718427658081	0.9060611724853516
1.0	27360000.0	27370000.0	4.0	4.600628852844238	1.5211212635040283
1.0	27370000.0	27380000.0	1.0	4.668585777282715	1.5688549280166626
1.0	27400000.0	27410000.0	5.0	4.556280612945557	1.4934008121490479
1.0	27530000.0	27540000.0	0.0	4.261721611022949	1.3181804418563843
1.0	27570000.0	27580000.0	3.0	3.9056217670440674	1.1257022619247437
1.0	27580000.0	27590000.0	1.0	3.8117973804473877	1.052094578742981
1.0	27640000.0	27650000.0	7.0	4.142031669616699	1.19765305519104
1.0	27670000.0	27680000.0	2.0	4.057168006896973	1.2314485311508179
1.0	27700000.0	27710000.0	7.0	4.185290336608887	1.2745063304901123
1.0	27710000.0	27720000.0	2.0	4.259614944458008	1.3194434642791748
1.0	27730000.0	27740000.0	5.0	3.8310775756835938	1.0672436952590942
1.0	27760000.0	27770000.0	2.0	3.887742519378662	1.113157033920288
1.0	27810000.0	27820000.0	4.0	4.6312255859375	1.352240800857544
1.0	27840000.0	27850000.0	7.0	3.853715181350708	1.095290184020996
1.0	27890000.0	27900000.0	3.0	4.920024871826172	1.620134711265564
1.0	27960000.0	27970000.0	3.0	5.353715419769287	1.918474793434143
1.0	27980000.0	27990000.0	5.0	5.486717224121094	1.9467580318450928
1.0	28040000.0	28050000.0	6.0	5.497605323791504	1.9227488040924072
1.0	28060000.0	28070000.0	1.0	4.644593715667725	1.6257578134536743
1.0	28100000.0	28110000.0	2.0	4.141827583312988	1.3067188262939453
1.0	28330000.0	28340000.0	5.0	3.39324951171875	0.7426172494888306
1.0	28340000.0	28350000.0	5.0	3.581080913543701	0.8738363981246948
1.0	28370000.0	28380000.0	1.0	3.8301188945770264	1.0587966442108154
1.0	28380000.0	28390000.0	3.0	3.832886219024658	1.0664308071136475
1.0	28440000.0	28450000.0	8.0	4.520718574523926	1.471545934677124
1.0	28450000.0	28460000.0	8.0	4.481137752532959	1.450171709060669
1.0	28490000.0	28500000.0	3.0	4.529263973236084	1.4903000593185425
1.0	28530000.0	28540000.0	5.0	4.088823318481445	1.256518006324768
1.0	28550000.0	28560000.0	4.0	4.085223197937012	1.1636412143707275
1.0	28640000.0	28650000.0	5.0	4.62277889251709	1.5253610610961914
1.0	28750000.0	28760000.0	1.0	4.001529693603516	1.1893436908721924
1.0	28760000.0	28770000.0	1.0	4.066181659698486	1.2426693439483643
1.0	28810000.0	28820000.0	6.0	3.774672031402588	1.0101299285888672
1.0	28860000.0	28870000.0	3.0	4.384692668914795	1.4519174098968506
1.0	29100000.0	29110000.0	3.0	4.043755531311035	1.2001818418502808
1.0	29110000.0	29120000.0	2.0	4.245831489562988	1.3086436986923218
1.0	29140000.0	29150000.0	5.0	4.392640113830566	1.3957178592681885
1.0	29170000.0	29180000.0	3.0	4.529870986938477	1.4766886234283447
1.0	29210000.0	29220000.0	3.0	4.103408336639404	1.2677948474884033
1.0	29220000.0	29230000.0	6.0	4.011880397796631	1.204686164855957
1.0	29230000.0	29240000.0	5.0	4.429142951965332	1.4368937015533447
1.0	29270000.0	29280000.0	5.0	4.04840087890625	1.2243881225585938
1.0	29280000.0	29290000.0	4.0	3.8867218494415283	1.1139028072357178
1.0	29290000.0	29300000.0	1.0	4.0374555587768555	1.231767177581787
1.0	29310000.0	29320000.0	9.0	3.6212520599365234	0.9173226356506348
1.0	29320000.0	29330000.0	4.0	3.683385133743286	0.9588152766227722
1.0	29340000.0	29350000.0	1.0	3.6401429176330566	0.9260622262954712
1.0	29400000.0	29410000.0	2.0	3.7667441368103027	1.022898554801941
1.0	29430000.0	29440000.0	5.0	3.4060356616973877	0.7663345336914062
1.0	29460000.0	29470000.0	4.0	3.988196611404419	1.145744800567627
1.0	29550000.0	29560000.0	3.0	4.2810750007629395	1.2724666595458984
1.0	29570000.0	29580000.0	6.0	4.406797409057617	1.4171326160430908
1.0	29590000.0	29600000.0	3.0	4.669539928436279	1.5753253698349
1.0	29680000.0	29690000.0	5.0	5.07293176651001	1.746376395225525
1.0	29690000.0	29700000.0	10.0	4.93734884262085	1.6589304208755493
1.0	29860000.0	29870000.0	5.0	3.9080185890197754	1.0603811740875244
1.0	30060000.0	30070000.0	2.0	4.404643535614014	1.3217185735702515
1.0	30080000.0	30090000.0	5.0	4.5137810707092285	1.434576392173767
1.0	30090000.0	30100000.0	5.0	4.659281253814697	1.5058997869491577
1.0	30140000.0	30150000.0	4.0	5.634522438049316	1.9398959875106812
1.0	30160000.0	30170000.0	7.0	5.408395290374756	1.8724415302276611
1.0	30190000.0	30200000.0	7.0	5.988420009613037	2.0331454277038574
1.0	30300000.0	30310000.0	1.0	6.175112247467041	2.091498851776123
1.0	30320000.0	30330000.0	5.0	5.831251621246338	1.9990816116333008
1.0	30330000.0	30340000.0	8.0	5.812171459197998	1.97743821144104
1.0	30340000.0	30350000.0	3.0	5.616204738616943	1.9364516735076904
1.0	30390000.0	30400000.0	9.0	5.571467399597168	1.8932794332504272
1.0	30450000.0	30460000.0	6.0	5.528040885925293	1.8896421194076538
1.0	30500000.0	30510000.0	4.0	5.443242073059082	1.854143738746643
1.0	30520000.0	30530000.0	2.0	5.478804111480713	1.8831298351287842
1.0	30570000.0	30580000.0	6.0	5.719738960266113	1.9574615955352783
1.0	30660000.0	30670000.0	7.0	5.670673370361328	1.9344847202301025
1.0	30790000.0	30800000.0	6.0	4.9766411781311035	1.6668345928192139
1.0	30830000.0	30840000.0	5.0	5.201411247253418	1.7859916687011719
1.0	30970000.0	30980000.0	5.0	4.3148088455200195	1.4091055393218994
1.0	31000000.0	31010000.0	8.0	5.142381191253662	1.753182053565979
1.0	31070000.0	31080000.0	5.0	5.308527946472168	1.8262813091278076
1.0	31080000.0	31090000.0	3.0	5.229306221008301	1.8134791851043701
1.0	31100000.0	31110000.0	3.0	5.504971981048584	1.9092752933502197
1.0	31130000.0	31140000.0	3.0	5.539196968078613	1.9336827993392944
1.0	31160000.0	31170000.0	4.0	5.507981777191162	1.9221519231796265
1.0	31220000.0	31230000.0	3.0	4.157729148864746	1.3009157180786133
1.0	31250000.0	31260000.0	5.0	4.8888349533081055	1.672197937965393
1.0	31340000.0	31350000.0	0.0	4.245975017547607	1.3595170974731445
1.0	31350000.0	31360000.0	2.0	4.518414497375488	1.4904510974884033
1.0	31370000.0	31380000.0	2.0	4.477459907531738	1.4930884838104248
1.0	31420000.0	31430000.0	5.0	3.8998920917510986	1.111206293106079
1.0	31540000.0	31550000.0	4.0	4.875475883483887	1.6632782220840454
1.0	31560000.0	31570000.0	7.0	4.852049350738525	1.6475982666015625
1.0	31580000.0	31590000.0	6.0	4.691438674926758	1.5672584772109985
1.0	31650000.0	31660000.0	5.0	4.705306529998779	1.5809071063995361
1.0	31660000.0	31670000.0	4.0	4.749460697174072	1.5954582691192627
1.0	31710000.0	31720000.0	5.0	4.823116302490234	1.6016044616699219
1.0	31850000.0	31860000.0	3.0	4.356709957122803	1.3824212551116943
1.0	31970000.0	31980000.0	3.0	4.90775728225708	1.6250108480453491
1.0	31990000.0	32000000.0	6.0	4.339465141296387	1.3656423091888428
1.0	32030000.0	32040000.0	6.0	3.891721248626709	1.0813082456588745
1.0	32080000.0	32090000.0	2.0	4.193071365356445	1.3020435571670532
1.0	32130000.0	32140000.0	2.0	4.123982906341553	1.2605043649673462
1.0	32160000.0	32170000.0	7.0	3.650787830352783	0.937056839466095
1.0	32200000.0	32210000.0	4.0	4.189206123352051	1.3008986711502075
1.0	32230000.0	32240000.0	4.0	4.304996967315674	1.4035502672195435
1.0	32240000.0	32250000.0	3.0	4.737493991851807	1.5907648801803589
1.0	32270000.0	32280000.0	4.0	4.253931999206543	1.346952199935913
1.0	32290000.0	32300000.0	6.0	4.45979118347168	1.438143014907837
1.0	32350000.0	32360000.0	3.0	4.629706382751465	1.5411853790283203
1.0	32390000.0	32400000.0	6.0	4.1574602127075195	1.3142462968826294
1.0	32440000.0	32450000.0	3.0	4.414032936096191	1.4174888134002686
1.0	32460000.0	32470000.0	6.0	4.346624851226807	1.3858680725097656
1.0	32470000.0	32480000.0	3.0	4.460129261016846	1.4319970607757568
1.0	32480000.0	32490000.0	4.0	3.833709239959717	1.0611294507980347
1.0	32490000.0	32500000.0	2.0	3.85217022895813	1.0776511430740356
1.0	32510000.0	32520000.0	5.0	3.76751971244812	1.0090391635894775
1.0	32570000.0	32580000.0	4.0	3.7684383392333984	1.0515692234039307
1.0	32640000.0	32650000.0	1.0	3.880870819091797	0.9697481989860535
1.0	32670000.0	32680000.0	2.0	3.585097551345825	0.8334124684333801
1.0	32680000.0	32690000.0	6.0	3.8277385234832764	0.9429371953010559
1.0	32710000.0	32720000.0	3.0	3.829557418823242	1.0653935670852661
1.0	32800000.0	32810000.0	10.0	3.865863800048828	1.1096302270889282
1.0	32860000.0	32870000.0	0.0	4.659746170043945	1.6119705438613892
1.0	33070000.0	33080000.0	7.0	4.2169036865234375	1.3260982036590576
1.0	33280000.0	33290000.0	6.0	5.292232036590576	1.9251594543457031
1.0	33290000.0	33300000.0	2.0	4.149774074554443	1.3002067804336548
1.0	33320000.0	33330000.0	8.0	3.836606502532959	1.062816858291626
1.0	33330000.0	33340000.0	7.0	4.20444393157959	1.3350281715393066
1.0	33390000.0	33400000.0	4.0	4.24581241607666	1.3704451322555542
1.0	33500000.0	33510000.0	7.0	4.225068092346191	1.310056447982788
1.0	33520000.0	33530000.0	4.0	4.100121974945068	1.2157933712005615
1.0	33560000.0	33570000.0	1.0	3.9867682456970215	1.1924484968185425
1.0	33730000.0	33740000.0	4.0	3.7793593406677246	1.0261751413345337
1.0	33740000.0	33750000.0	0.0	3.8297595977783203	1.0623273849487305
1.0	33750000.0	33760000.0	2.0	3.5757904052734375	0.8756304979324341
1.0	33820000.0	33830000.0	3.0	3.978417158126831	1.171234369277954
1.0	33860000.0	33870000.0	2.0	4.393704414367676	1.4220281839370728
1.0	33880000.0	33890000.0	3.0	4.232609748840332	1.3516852855682373
1.0	33920000.0	33930000.0	5.0	4.560793399810791	1.4982929229736328
1.0	34030000.0	34040000.0	6.0	5.122405052185059	1.7745879888534546
1.0	34060000.0	34070000.0	8.0	5.394222736358643	1.8806918859481812
1.0	34100000.0	34110000.0	8.0	5.858926296234131	2.0381290912628174
1.0	34140000.0	34150000.0	10.0	4.1693434715271	1.2291343212127686
1.0	34160000.0	34170000.0	7.0	5.746459007263184	1.9967491626739502
1.0	34210000.0	34220000.0	7.0	5.59561014175415	1.9401317834854126
1.0	34300000.0	34310000.0	5.0	4.263879299163818	1.3620189428329468
1.0	34320000.0	34330000.0	5.0	5.106910705566406	1.719698190689087
1.0	34390000.0	34400000.0	6.0	5.224902629852295	1.7860171794891357
1.0	34410000.0	34420000.0	7.0	5.146017551422119	1.7273712158203125
1.0	34430000.0	34440000.0	4.0	5.15661096572876	1.766707181930542
1.0	34470000.0	34480000.0	9.0	5.350705146789551	1.824496865272522
1.0	34490000.0	34500000.0	3.0	5.556004524230957	1.9119946956634521
1.0	34520000.0	34530000.0	6.0	5.38679313659668	1.8635647296905518
1.0	34530000.0	34540000.0	6.0	5.429818153381348	1.877372145652771
1.0	34580000.0	34590000.0	5.0	5.9019551277160645	2.021709680557251
1.0	34600000.0	34610000.0	7.0	5.70367431640625	1.983040452003479
1.0	34610000.0	34620000.0	9.0	5.575651168823242	1.9085346460342407
1.0	34670000.0	34680000.0	7.0	6.320004463195801	2.1325249671936035
1.0	34720000.0	34730000.0	3.0	5.118751525878906	1.8161249160766602
1.0	34760000.0	34770000.0	13.0	5.665179252624512	1.9450922012329102
1.0	34850000.0	34860000.0	5.0	6.459145545959473	2.184093475341797
1.0	34940000.0	34950000.0	4.0	6.755662441253662	2.231339693069458
1.0	34990000.0	35000000.0	8.0	6.813453674316406	2.250521659851074
1.0	35010000.0	35020000.0	4.0	6.5926713943481445	2.2033512592315674
1.0	35050000.0	35060000.0	7.0	5.664205074310303	1.956499457359314
1.0	35080000.0	35090000.0	12.0	5.229188919067383	1.8071088790893555
1.0	35140000.0	35150000.0	4.0	5.332822799682617	1.8587785959243774
1.0	35150000.0	35160000.0	3.0	5.415938854217529	1.877037763595581
1.0	35160000.0	35170000.0	4.0	5.2831950187683105	1.8237113952636719
1.0	35170000.0	35180000.0	7.0	5.189290523529053	1.7947298288345337
1.0	35230000.0	35240000.0	3.0	4.78416633605957	1.61594557762146
1.0	35260000.0	35270000.0	4.0	5.062447547912598	1.7634570598602295
1.0	35340000.0	35350000.0	8.0	4.560439109802246	1.5031557083129883
1.0	35460000.0	35470000.0	5.0	3.81830096244812	1.0537574291229248
1.0	35480000.0	35490000.0	4.0	3.6794776916503906	0.9488871693611145
1.0	35620000.0	35630000.0	2.0	4.83273983001709	1.633342981338501
1.0	35670000.0	35680000.0	9.0	4.80898904800415	1.624456763267517
1.0	35680000.0	35690000.0	3.0	5.037316799163818	1.7359424829483032
1.0	35700000.0	35710000.0	6.0	4.807891368865967	1.6240406036376953
1.0	35710000.0	35720000.0	7.0	4.734261512756348	1.5868337154388428
1.0	35750000.0	35760000.0	6.0	4.141660213470459	1.299203872680664
1.0	35760000.0	35770000.0	5.0	4.136351108551025	1.2948250770568848
1.0	35950000.0	35960000.0	1.0	3.9600424766540527	1.1650668382644653
1.0	35960000.0	35970000.0	4.0	3.8987648487091064	1.1228538751602173
1.0	35990000.0	36000000.0	6.0	3.8343138694763184	1.0677934885025024
1.0	36010000.0	36020000.0	4.0	3.883857011795044	1.0959898233413696
1.0	36100000.0	36110000.0	2.0	5.077206611633301	1.640620470046997
1.0	36170000.0	36180000.0	3.0	4.57220458984375	1.5283252000808716
1.0	36230000.0	36240000.0	4.0	4.544015407562256	1.3328094482421875
1.0	36250000.0	36260000.0	4.0	4.628914833068848	1.5370104312896729
1.0	36330000.0	36340000.0	3.0	4.422633171081543	1.421794056892395
1.0	36360000.0	36370000.0	1.0	3.716135025024414	0.9659765362739563
1.0	36420000.0	36430000.0	3.0	3.624244213104248	0.9076093435287476
1.0	36460000.0	36470000.0	1.0	3.7860770225524902	1.0380011796951294
1.0	36490000.0	36500000.0	3.0	3.8377768993377686	1.0682551860809326
1.0	36560000.0	36570000.0	3.0	3.9119744300842285	1.127959132194519
1.0	36630000.0	36640000.0	2.0	4.03140926361084	1.2171497344970703
1.0	36700000.0	36710000.0	3.0	3.750609874725342	0.9974042773246765
1.0	36730000.0	36740000.0	6.0	3.584890842437744	0.8663704991340637
1.0	36850000.0	36860000.0	5.0	4.576540946960449	1.5789687633514404
1.0	36880000.0	36890000.0	6.0	3.9168524742126465	1.138249397277832
1.0	36960000.0	36970000.0	3.0	4.652101039886475	1.5475422143936157
1.0	37050000.0	37060000.0	4.0	4.50504207611084	1.4644883871078491
1.0	37100000.0	37110000.0	2.0	4.631674289703369	1.5140008926391602
1.0	37150000.0	37160000.0	5.0	4.654209136962891	1.5195648670196533
1.0	37200000.0	37210000.0	1.0	4.99465274810791	1.6928526163101196
1.0	37210000.0	37220000.0	5.0	5.0249409675598145	1.716347336769104
1.0	37240000.0	37250000.0	3.0	5.410344123840332	1.8813531398773193
1.0	37280000.0	37290000.0	5.0	5.848891735076904	2.014350414276123
1.0	37340000.0	37350000.0	8.0	5.985406875610352	2.0555224418640137
1.0	37440000.0	37450000.0	3.0	5.683199405670166	1.9701321125030518
1.0	37570000.0	37580000.0	4.0	5.537403106689453	1.8996295928955078
1.0	37580000.0	37590000.0	2.0	5.720780372619629	1.9698985815048218
1.0	37590000.0	37600000.0	10.0	5.4999518394470215	1.8999614715576172
1.0	37820000.0	37830000.0	3.0	4.728607177734375	1.577797293663025
1.0	37870000.0	37880000.0	1.0	4.839721202850342	1.639500617980957
1.0	37890000.0	37900000.0	2.0	4.600115776062012	1.5186336040496826
1.0	37910000.0	37920000.0	5.0	4.565589904785156	1.5006866455078125
1.0	38000000.0	38010000.0	2.0	4.036139965057373	1.2176536321640015
1.0	38010000.0	38020000.0	5.0	4.230962753295898	1.257795810699463
1.0	38020000.0	38030000.0	3.0	4.373371124267578	1.450094223022461
1.0	38060000.0	38070000.0	3.0	4.139770984649658	1.2231117486953735
1.0	38190000.0	38200000.0	6.0	4.902719974517822	1.6789047718048096
1.0	38210000.0	38220000.0	2.0	4.912658214569092	1.7123653888702393
1.0	38230000.0	38240000.0	2.0	4.782930850982666	1.6336419582366943
1.0	38320000.0	38330000.0	6.0	4.681326389312744	1.3118900060653687
1.0	38340000.0	38350000.0	2.0	3.795762538909912	1.0371402502059937
1.0	38380000.0	38390000.0	1.0	3.58817982673645	0.8812292218208313
1.0	38440000.0	38450000.0	3.0	3.6013190746307373	0.8817059397697449
1.0	38500000.0	38510000.0	5.0	4.533239841461182	1.5016429424285889
1.0	38560000.0	38570000.0	1.0	4.987181663513184	1.7139761447906494
1.0	38620000.0	38630000.0	7.0	5.189002990722656	1.7977558374404907
1.0	38630000.0	38640000.0	1.0	5.433594703674316	1.8893394470214844
1.0	38730000.0	38740000.0	5.0	4.961621284484863	1.6730015277862549
1.0	38840000.0	38850000.0	5.0	5.008058071136475	1.6901804208755493
1.0	38860000.0	38870000.0	6.0	5.046374320983887	1.7068815231323242
1.0	38930000.0	38940000.0	6.0	4.933013916015625	1.6847436428070068
1.0	39100000.0	39110000.0	4.0	6.068121910095215	2.0769028663635254
1.0	39140000.0	39150000.0	5.0	5.676131248474121	1.9766499996185303
1.0	39230000.0	39240000.0	1.0	4.608310699462891	1.5133259296417236
1.0	39240000.0	39250000.0	6.0	4.941928386688232	1.693828821182251
1.0	39260000.0	39270000.0	5.0	4.584773063659668	1.5193326473236084
1.0	39290000.0	39300000.0	4.0	4.6552605628967285	1.5490539073944092
1.0	39310000.0	39320000.0	4.0	3.6984848976135254	0.9486589431762695
1.0	39350000.0	39360000.0	0.0	4.507542610168457	1.5081018209457397
1.0	39450000.0	39460000.0	1.0	4.537850856781006	1.4703360795974731
1.0	39460000.0	39470000.0	3.0	3.9958369731903076	1.1825679540634155
1.0	39570000.0	39580000.0	3.0	4.678791522979736	1.6388137340545654
1.0	39580000.0	39590000.0	1.0	4.095221519470215	1.268415093421936
1.0	39600000.0	39610000.0	7.0	4.173184871673584	1.2972753047943115
1.0	39610000.0	39620000.0	1.0	4.065682411193848	1.2479887008666992
1.0	39620000.0	39630000.0	13.0	3.981013059616089	1.183468222618103
1.0	39670000.0	39680000.0	2.0	4.098102569580078	1.2927660942077637
1.0	39740000.0	39750000.0	4.0	3.7544949054718018	1.0056157112121582
1.0	39770000.0	39780000.0	3.0	3.579150676727295	0.8666122555732727
1.0	39900000.0	39910000.0	3.0	3.515404462814331	0.8129377365112305
1.0	39910000.0	39920000.0	4.0	3.5991268157958984	0.8824707865715027
1.0	39980000.0	39990000.0	1.0	3.303746461868286	0.6412357091903687
1.0	40000000.0	40010000.0	3.0	3.899874210357666	1.114499568939209
1.0	40030000.0	40040000.0	3.0	3.828303813934326	1.053416132926941
1.0	40080000.0	40090000.0	5.0	4.429778099060059	1.4241465330123901
1.0	40110000.0	40120000.0	5.0	4.44371223449707	1.4372270107269287
1.0	40120000.0	40130000.0	2.0	4.440707206726074	1.4489061832427979
1.0	40180000.0	40190000.0	3.0	3.9372825622558594	1.1465237140655518
1.0	40220000.0	40230000.0	2.0	4.0186614990234375	1.2089393138885498
1.0	40250000.0	40260000.0	3.0	4.100827693939209	1.2635186910629272
1.0	40260000.0	40270000.0	5.0	4.503129959106445	1.4639060497283936
1.0	40340000.0	40350000.0	4.0	4.085147857666016	1.1867727041244507
1.0	40350000.0	40360000.0	5.0	4.809902667999268	1.6131576299667358
1.0	40400000.0	40410000.0	3.0	4.86135196685791	1.649277925491333
1.0	40510000.0	40520000.0	1.0	3.9288086891174316	1.1317408084869385
1.0	40570000.0	40580000.0	7.0	4.574236869812012	1.5029518604278564
1.0	40600000.0	40610000.0	3.0	4.775075435638428	1.6122312545776367
1.0	40660000.0	40670000.0	4.0	4.2411208152771	1.3705270290374756
1.0	40710000.0	40720000.0	4.0	5.228957176208496	1.8276102542877197
1.0	40750000.0	40760000.0	4.0	4.398293495178223	1.4786368608474731
1.0	40760000.0	40770000.0	7.0	4.963845729827881	1.729806900024414
1.0	40820000.0	40830000.0	5.0	4.934907913208008	1.6928106546401978
1.0	40890000.0	40900000.0	1.0	4.462316036224365	1.4574838876724243
1.0	41080000.0	41090000.0	4.0	3.9981658458709717	1.1496857404708862
1.0	41120000.0	41130000.0	4.0	4.080654144287109	1.2066668272018433
1.0	41140000.0	41150000.0	1.0	3.99568247795105	1.1504502296447754
1.0	41190000.0	41200000.0	8.0	3.3676867485046387	0.7311906814575195
1.0	41210000.0	41220000.0	5.0	3.3413844108581543	0.7079872488975525
1.0	41240000.0	41250000.0	2.0	3.6927554607391357	0.9622913599014282
1.0	41380000.0	41390000.0	4.0	4.607404708862305	1.5420284271240234
1.0	41400000.0	41410000.0	8.0	4.483786582946777	1.460530400276184
1.0	41490000.0	41500000.0	3.0	3.9518001079559326	1.1505337953567505
1.0	41540000.0	41550000.0	5.0	3.523939847946167	0.8365603685379028
1.0	41690000.0	41700000.0	6.0	3.774141311645508	1.0193779468536377
1.0	41720000.0	41730000.0	3.0	4.613093852996826	1.5338618755340576
1.0	41750000.0	41760000.0	2.0	4.64808988571167	1.551347017288208
1.0	41820000.0	41830000.0	5.0	4.589199542999268	1.5352097749710083
1.0	41900000.0	41910000.0	3.0	4.893145561218262	1.6539499759674072
1.0	41930000.0	41940000.0	3.0	4.670655250549316	1.560421347618103
1.0	41970000.0	41980000.0	3.0	4.532167911529541	1.5134499073028564
1.0	42000000.0	42010000.0	3.0	3.9090800285339355	1.1238120794296265
1.0	42080000.0	42090000.0	0.0	3.8894355297088623	1.1114184856414795
1.0	42130000.0	42140000.0	6.0	4.260987281799316	1.3138238191604614
1.0	42260000.0	42270000.0	1.0	4.504219055175781	1.4888582229614258
1.0	42270000.0	42280000.0	2.0	4.628015995025635	1.5387859344482422
1.0	42300000.0	42310000.0	5.0	4.407630920410156	1.4282128810882568
1.0	42310000.0	42320000.0	8.0	4.215419769287109	1.3176825046539307
1.0	42340000.0	42350000.0	8.0	4.161190509796143	1.279129981994629
1.0	42350000.0	42360000.0	1.0	4.175786018371582	1.293525218963623
1.0	42430000.0	42440000.0	5.0	4.218130588531494	1.2985255718231201
1.0	42500000.0	42510000.0	8.0	3.8717079162597656	1.0930430889129639
1.0	42530000.0	42540000.0	7.0	4.326447486877441	1.388680100440979
1.0	42560000.0	42570000.0	4.0	4.315866947174072	1.383488655090332
1.0	42700000.0	42710000.0	4.0	3.9794394969940186	1.1847304105758667
1.0	42720000.0	42730000.0	3.0	3.894331455230713	1.1128125190734863
1.0	42740000.0	42750000.0	2.0	3.899446964263916	1.111701488494873
1.0	42750000.0	42760000.0	3.0	4.081718444824219	1.2595603466033936
1.0	42790000.0	42800000.0	4.0	3.845367431640625	1.0745339393615723
1.0	42800000.0	42810000.0	9.0	3.8773956298828125	1.051352858543396
1.0	42870000.0	42880000.0	4.0	4.880308628082275	1.6759456396102905
1.0	42890000.0	42900000.0	5.0	4.628891944885254	1.5449347496032715
1.0	42970000.0	42980000.0	5.0	4.115960121154785	1.2803367376327515
1.0	43000000.0	43010000.0	2.0	4.767328262329102	1.6150093078613281
1.0	43080000.0	43090000.0	4.0	4.701582431793213	1.5754693746566772
1.0	43110000.0	43120000.0	3.0	4.81778621673584	1.6579463481903076
1.0	43180000.0	43190000.0	6.0	4.4156904220581055	1.4749858379364014
1.0	43540000.0	43550000.0	4.0	5.117834091186523	1.7723087072372437
1.0	43560000.0	43570000.0	4.0	4.989811897277832	1.684096097946167
1.0	43620000.0	43630000.0	4.0	4.061858177185059	1.2528728246688843
1.0	43630000.0	43640000.0	3.0	4.049688816070557	1.1049941778182983
1.0	43670000.0	43680000.0	5.0	4.558603763580322	1.4698110818862915
1.0	43680000.0	43690000.0	3.0	4.632570266723633	1.540601134300232
1.0	43690000.0	43700000.0	3.0	4.635445594787598	1.5474313497543335
1.0	43850000.0	43860000.0	7.0	4.94456672668457	1.48147714138031
1.0	43860000.0	43870000.0	3.0	4.098726272583008	1.2633183002471924
1.0	43910000.0	43920000.0	5.0	4.362216472625732	1.4397623538970947
1.0	43960000.0	43970000.0	4.0	4.531728267669678	1.5087385177612305
1.0	43990000.0	44000000.0	3.0	5.0232415199279785	1.6651378870010376
1.0	44000000.0	44010000.0	6.0	4.568703651428223	1.5623681545257568
1.0	44070000.0	44080000.0	3.0	4.134582996368408	1.2914674282073975
1.0	44110000.0	44120000.0	4.0	4.995681285858154	1.5963743925094604
1.0	44120000.0	44130000.0	11.0	3.844561815261841	1.0663057565689087
1.0	44210000.0	44220000.0	5.0	3.981889009475708	1.1888105869293213
1.0	44430000.0	44440000.0	8.0	4.22741174697876	1.2268227338790894
1.0	44460000.0	44470000.0	3.0	4.493442535400391	1.5182663202285767
1.0	44630000.0	44640000.0	7.0	4.477210521697998	1.3960483074188232
1.0	44650000.0	44660000.0	4.0	4.394921779632568	1.4004689455032349
1.0	44680000.0	44690000.0	3.0	3.630716323852539	0.9045761823654175
1.0	44690000.0	44700000.0	3.0	3.8376972675323486	1.073122262954712
1.0	44830000.0	44840000.0	8.0	4.535336494445801	1.4805454015731812
1.0	44900000.0	44910000.0	8.0	4.963459014892578	1.7068294286727905
1.0	44940000.0	44950000.0	5.0	4.944697380065918	1.691633939743042
1.0	44950000.0	44960000.0	4.0	4.8661065101623535	1.675136923789978
1.0	45040000.0	45050000.0	4.0	4.626008033752441	1.5522452592849731
1.0	45060000.0	45070000.0	5.0	4.5688958168029785	1.5236175060272217
1.0	45070000.0	45080000.0	5.0	4.869478702545166	1.6596161127090454
1.0	45160000.0	45170000.0	5.0	4.379530429840088	1.3939604759216309
1.0	45220000.0	45230000.0	6.0	3.6535935401916504	0.9131655693054199
1.0	45300000.0	45310000.0	6.0	4.0910258293151855	1.2248189449310303
1.0	45310000.0	45320000.0	3.0	3.8820884227752686	1.1122828722000122
1.0	45360000.0	45370000.0	2.0	3.7046024799346924	0.9705556035041809
1.0	45370000.0	45380000.0	6.0	3.6443257331848145	0.927274227142334
1.0	45420000.0	45430000.0	3.0	3.5392894744873047	0.851618766784668
1.0	45500000.0	45510000.0	2.0	3.476698398590088	0.8034237027168274
1.0	45590000.0	45600000.0	4.0	4.093005180358887	1.2096126079559326
1.0	45800000.0	45810000.0	3.0	4.251368999481201	1.1472303867340088
1.0	45880000.0	45890000.0	2.0	3.895325183868408	1.1177599430084229
1.0	45910000.0	45920000.0	5.0	3.930485486984253	1.1206697225570679
1.0	46010000.0	46020000.0	2.0	4.834352016448975	1.5085793733596802
1.0	46020000.0	46030000.0	4.0	3.8496830463409424	1.0735262632369995
1.0	46170000.0	46180000.0	4.0	4.197909355163574	1.3322546482086182
1.0	46240000.0	46250000.0	4.0	5.00521993637085	1.7190110683441162
1.0	46500000.0	46510000.0	2.0	3.8035202026367188	1.0442408323287964
1.0	46510000.0	46520000.0	7.0	3.761331081390381	1.0103657245635986
1.0	46550000.0	46560000.0	4.0	4.388173580169678	1.4117231369018555
1.0	46690000.0	46700000.0	2.0	4.987513542175293	1.7397944927215576
1.0	46810000.0	46820000.0	3.0	4.157461643218994	1.3075655698776245
1.0	46820000.0	46830000.0	0.0	4.146901607513428	1.2993122339248657
1.0	46860000.0	46870000.0	5.0	4.412172794342041	1.486159086227417
1.0	46870000.0	46880000.0	2.0	4.306358814239502	1.4108247756958008
1.0	46910000.0	46920000.0	5.0	4.4941511154174805	1.526686429977417
1.0	46920000.0	46930000.0	5.0	4.948533535003662	1.7177692651748657
1.0	46940000.0	46950000.0	5.0	4.6808600425720215	1.6259591579437256
1.0	46980000.0	46990000.0	5.0	5.036332130432129	1.768075942993164
1.0	47090000.0	47100000.0	3.0	4.297816276550293	1.4111369848251343
1.0	47210000.0	47220000.0	5.0	4.603626728057861	1.5227770805358887
1.0	47270000.0	47280000.0	7.0	4.323655605316162	1.363171100616455
1.0	47300000.0	47310000.0	2.0	4.405435085296631	1.4109647274017334
1.0	47320000.0	47330000.0	2.0	4.487090587615967	1.423742651939392
1.0	47390000.0	47400000.0	3.0	4.4373626708984375	1.3798725605010986
1.0	47490000.0	47500000.0	3.0	4.761526584625244	1.6138273477554321
1.0	47500000.0	47510000.0	3.0	4.9258131980896	1.6829311847686768
1.0	47510000.0	47520000.0	6.0	4.470507621765137	1.4482285976409912
1.0	47710000.0	47720000.0	4.0	4.135288238525391	1.2958953380584717
1.0	47730000.0	47740000.0	4.0	3.8055214881896973	1.0393016338348389
1.0	47750000.0	47760000.0	1.0	3.745671033859253	0.9916393160820007
1.0	47790000.0	47800000.0	10.0	4.108226299285889	1.2619616985321045
1.0	47880000.0	47890000.0	6.0	4.108288288116455	1.2715824842453003
1.0	47980000.0	47990000.0	4.0	4.898402214050293	1.6720777750015259
1.0	48020000.0	48030000.0	4.0	4.722170352935791	1.5921964645385742
1.0	48040000.0	48050000.0	10.0	4.652855396270752	1.5538289546966553
1.0	48060000.0	48070000.0	7.0	4.8051838874816895	1.6171766519546509
1.0	48170000.0	48180000.0	7.0	4.74236536026001	1.6312329769134521
1.0	48230000.0	48240000.0	4.0	5.31066370010376	1.8493322134017944
1.0	48240000.0	48250000.0	1.0	5.308238506317139	1.8593040704727173
1.0	48300000.0	48310000.0	4.0	4.666069984436035	1.5752266645431519
1.0	48410000.0	48420000.0	5.0	4.663073539733887	1.5746150016784668
1.0	48490000.0	48500000.0	4.0	4.614321708679199	1.556295394897461
1.0	48510000.0	48520000.0	3.0	4.626690864562988	1.569265604019165
1.0	48560000.0	48570000.0	4.0	4.560818672180176	1.5314935445785522
1.0	48620000.0	48630000.0	3.0	4.193783760070801	1.332423210144043
1.0	48650000.0	48660000.0	7.0	4.502911567687988	1.483335256576538
1.0	48810000.0	48820000.0	3.0	4.169737339019775	1.2985526323318481
1.0	48890000.0	48900000.0	2.0	4.247624397277832	1.3345872163772583
1.0	48910000.0	48920000.0	4.0	3.7902626991271973	1.0377060174942017
1.0	48940000.0	48950000.0	6.0	3.9545273780822754	1.1056751012802124
1.0	49090000.0	49100000.0	6.0	4.910181999206543	1.661041021347046
1.0	49110000.0	49120000.0	7.0	5.000424861907959	1.699725866317749
1.0	49120000.0	49130000.0	5.0	4.88519287109375	1.6419284343719482
1.0	49130000.0	49140000.0	3.0	4.9872002601623535	1.71547532081604
1.0	49140000.0	49150000.0	4.0	4.922794818878174	1.6820907592773438
1.0	49170000.0	49180000.0	8.0	4.564145565032959	1.5073809623718262
1.0	49200000.0	49210000.0	3.0	4.004321575164795	1.195421814918518
1.0	49270000.0	49280000.0	4.0	4.959482669830322	1.7018406391143799
1.0	49280000.0	49290000.0	3.0	4.664198875427246	1.5627343654632568
1.0	49340000.0	49350000.0	3.0	4.967546463012695	1.6811866760253906
1.0	49360000.0	49370000.0	3.0	5.211602687835693	1.765602469444275
1.0	49380000.0	49390000.0	5.0	5.106996536254883	1.746946930885315
1.0	49400000.0	49410000.0	5.0	5.314679145812988	1.831557273864746
1.0	49440000.0	49450000.0	4.0	5.427420139312744	1.8438209295272827
1.0	49460000.0	49470000.0	6.0	5.751286506652832	1.9460060596466064
1.0	49480000.0	49490000.0	6.0	5.8597235679626465	1.9902095794677734
1.0	49500000.0	49510000.0	5.0	5.8722639083862305	1.9989839792251587
1.0	49520000.0	49530000.0	10.0	5.996624946594238	2.038257598876953
1.0	49590000.0	49600000.0	7.0	5.60131311416626	1.8999055624008179
1.0	49600000.0	49610000.0	6.0	6.173356056213379	2.0863564014434814
1.0	49610000.0	49620000.0	6.0	5.954143047332764	2.023405075073242
1.0	49650000.0	49660000.0	7.0	5.842854976654053	1.9762251377105713
1.0	49670000.0	49680000.0	7.0	5.981592655181885	2.026718854904175
1.0	49700000.0	49710000.0	4.0	6.185307502746582	2.089919090270996
1.0	49740000.0	49750000.0	4.0	6.132392883300781	2.082679033279419
1.0	49810000.0	49820000.0	10.0	6.451084136962891	2.16011381149292
1.0	49880000.0	49890000.0	1.0	7.1083879470825195	2.2978808879852295
1.0	49910000.0	49920000.0	5.0	6.631187438964844	2.202120065689087
1.0	49930000.0	49940000.0	4.0	6.070561408996582	2.0527923107147217
1.0	49960000.0	49970000.0	4.0	6.244330883026123	2.107825994491577
1.0	50000000.0	50010000.0	6.0	5.804671287536621	1.9620708227157593
1.0	50080000.0	50090000.0	2.0	5.637998580932617	1.898363471031189
1.0	50100000.0	50110000.0	4.0	5.50695276260376	1.8447163105010986
1.0	50160000.0	50170000.0	2.0	6.417210578918457	2.149317979812622
1.0	50260000.0	50270000.0	4.0	5.79377555847168	1.9764716625213623
1.0	50320000.0	50330000.0	3.0	6.019577980041504	2.0360546112060547
1.0	50550000.0	50560000.0	2.0	5.172652721405029	1.72100031375885
1.0	50570000.0	50580000.0	2.0	5.082551002502441	1.7506446838378906
1.0	50610000.0	50620000.0	2.0	5.287436008453369	1.8295962810516357
1.0	50660000.0	50670000.0	6.0	5.402190685272217	1.8511711359024048
1.0	50670000.0	50680000.0	5.0	5.433108329772949	1.8546024560928345
1.0	50680000.0	50690000.0	6.0	5.610753059387207	1.9056332111358643
1.0	50740000.0	50750000.0	7.0	5.622896194458008	1.9364160299301147
1.0	50750000.0	50760000.0	5.0	6.000184535980225	2.048046588897705
1.0	50830000.0	50840000.0	3.0	5.7021284103393555	1.9979369640350342
1.0	50880000.0	50890000.0	9.0	5.021319389343262	1.6482073068618774
1.0	50910000.0	50920000.0	4.0	4.354032039642334	1.449437141418457
1.0	51020000.0	51030000.0	1.0	3.7610321044921875	1.0103617906570435
1.0	51030000.0	51040000.0	6.0	3.604898452758789	0.8894856572151184
1.0	51040000.0	51050000.0	2.0	3.647850751876831	0.9251636266708374
1.0	51070000.0	51080000.0	6.0	3.798543930053711	1.0470458269119263
1.0	51110000.0	51120000.0	2.0	4.154997825622559	1.291144609451294
1.0	51120000.0	51130000.0	6.0	3.8876163959503174	1.1200960874557495
1.0	51180000.0	51190000.0	9.0	4.531124591827393	1.5272454023361206
1.0	51300000.0	51310000.0	5.0	4.2812981605529785	1.3920648097991943
1.0	51310000.0	51320000.0	7.0	4.080442905426025	1.261760950088501
1.0	51330000.0	51340000.0	6.0	3.944103717803955	1.154646396636963
1.0	51360000.0	51370000.0	2.0	4.301069736480713	1.4087213277816772
1.0	51410000.0	51420000.0	1.0	4.1438703536987305	1.3002650737762451
1.0	51420000.0	51430000.0	8.0	4.70443058013916	1.3974357843399048
1.0	51460000.0	51470000.0	6.0	5.185426712036133	1.7995388507843018
1.0	51470000.0	51480000.0	8.0	5.166934490203857	1.7930278778076172
1.0	51530000.0	51540000.0	3.0	5.526223659515381	1.9286632537841797
1.0	51580000.0	51590000.0	1.0	5.3151044845581055	1.851244568824768
1.0	51620000.0	51630000.0	5.0	4.857676029205322	1.63910710811615
1.0	51710000.0	51720000.0	2.0	4.298403739929199	1.406693458557129
1.0	51730000.0	51740000.0	4.0	4.122385025024414	1.2850574254989624
1.0	51770000.0	51780000.0	3.0	4.621805191040039	1.5693600177764893
1.0	51870000.0	51880000.0	5.0	3.9013831615448	1.113161325454712
1.0	51900000.0	51910000.0	4.0	3.7935550212860107	1.026613712310791
1.0	52000000.0	52010000.0	1.0	4.4089484214782715	1.444402813911438
1.0	52030000.0	52040000.0	2.0	4.295183181762695	1.3790457248687744
1.0	52110000.0	52120000.0	5.0	3.6775894165039062	0.95123690366745
1.0	52130000.0	52140000.0	2.0	3.425020217895508	0.7706223726272583
1.0	52170000.0	52180000.0	0.0	3.5069148540496826	0.8352932929992676
1.0	52190000.0	52200000.0	1.0	3.6924915313720703	0.9175676107406616
1.0	52200000.0	52210000.0	2.0	3.391930341720581	0.7565921545028687
1.0	52220000.0	52230000.0	1.0	3.2595744132995605	0.6702172756195068
1.0	52260000.0	52270000.0	1.0	3.518040180206299	0.82537442445755
1.0	52350000.0	52360000.0	8.0	4.835428714752197	1.638432502746582
1.0	52360000.0	52370000.0	5.0	5.025750637054443	1.7317078113555908
1.0	52410000.0	52420000.0	1.0	5.056417942047119	1.7650035619735718
1.0	52440000.0	52450000.0	4.0	4.98958158493042	1.7289927005767822
1.0	52490000.0	52500000.0	4.0	4.317533016204834	1.338035225868225
1.0	52510000.0	52520000.0	3.0	4.135825157165527	1.2910066843032837
1.0	52600000.0	52610000.0	6.0	4.063113212585449	1.1487377882003784
1.0	52610000.0	52620000.0	0.0	4.018853187561035	1.210179328918457
1.0	52630000.0	52640000.0	2.0	3.72662353515625	0.9946373701095581
1.0	52650000.0	52660000.0	3.0	4.277122974395752	1.358048677444458
1.0	52670000.0	52680000.0	2.0	4.2246809005737305	1.3184270858764648
1.0	52700000.0	52710000.0	2.0	3.482959032058716	0.8039536476135254
1.0	52710000.0	52720000.0	4.0	3.533538818359375	0.8558944463729858
1.0	52740000.0	52750000.0	2.0	3.673768997192383	0.9436119794845581
1.0	52810000.0	52820000.0	1.0	3.6291842460632324	0.9083274602890015
1.0	52830000.0	52840000.0	7.0	3.4725284576416016	0.7685129046440125
1.0	52890000.0	52900000.0	6.0	3.577714443206787	0.8692144155502319
1.0	53090000.0	53100000.0	1.0	4.121542930603027	1.2933428287506104
1.0	53100000.0	53110000.0	6.0	4.11118221282959	1.282219648361206
1.0	53120000.0	53130000.0	2.0	4.832456588745117	1.6044687032699585
1.0	53140000.0	53150000.0	3.0	4.394784927368164	1.413992166519165
1.0	53180000.0	53190000.0	8.0	4.2515106201171875	1.315671682357788
1.0	53210000.0	53220000.0	4.0	3.8536598682403564	1.084792137145996
1.0	53270000.0	53280000.0	0.0	3.721372127532959	0.978341281414032
1.0	53290000.0	53300000.0	6.0	3.7872962951660156	1.0404353141784668
1.0	53340000.0	53350000.0	1.0	4.190610885620117	1.3164036273956299
1.0	53350000.0	53360000.0	5.0	4.356401443481445	1.3820092678070068
1.0	53380000.0	53390000.0	7.0	4.3737616539001465	1.3440921306610107
1.0	53500000.0	53510000.0	4.0	4.233724594116211	1.366091251373291
1.0	53560000.0	53570000.0	11.0	5.6069536209106445	1.900256872177124
1.0	53610000.0	53620000.0	6.0	4.835494041442871	1.6271425485610962
1.0	53650000.0	53660000.0	4.0	4.90231466293335	1.6808961629867554
1.0	53720000.0	53730000.0	7.0	4.200979232788086	1.332452416419983
1.0	53740000.0	53750000.0	3.0	4.549653053283691	1.5593211650848389
1.0	53860000.0	53870000.0	11.0	6.521928310394287	2.200685739517212
1.0	53880000.0	53890000.0	3.0	6.625695705413818	2.2329037189483643
1.0	53990000.0	54000000.0	5.0	5.851130485534668	2.014146327972412
1.0	54050000.0	54060000.0	8.0	4.750664234161377	1.591230034828186
1.0	54080000.0	54090000.0	6.0	4.7509894371032715	1.597739577293396
1.0	54100000.0	54110000.0	4.0	5.010953426361084	1.7104228734970093
1.0	54110000.0	54120000.0	1.0	5.244388103485107	1.8164581060409546
1.0	54180000.0	54190000.0	3.0	4.609732627868652	1.5151143074035645
1.0	54190000.0	54200000.0	8.0	4.235636234283447	1.3339643478393555
1.0	54220000.0	54230000.0	8.0	4.319223403930664	1.3582261800765991
1.0	54250000.0	54260000.0	4.0	3.6629016399383545	0.9303449392318726
1.0	54320000.0	54330000.0	2.0	3.6511359214782715	0.9230982661247253
1.0	54360000.0	54370000.0	5.0	4.167901039123535	1.2640235424041748
1.0	54410000.0	54420000.0	0.0	4.004691123962402	1.1181715726852417
1.0	54420000.0	54430000.0	3.0	3.686267852783203	0.9422248005867004
1.0	54430000.0	54440000.0	6.0	3.8114380836486816	1.0424081087112427
1.0	54550000.0	54560000.0	2.0	3.7777912616729736	1.020951747894287
1.0	54560000.0	54570000.0	3.0	3.883800506591797	1.1047348976135254
1.0	54600000.0	54610000.0	4.0	4.4958391189575195	1.4269969463348389
1.0	54610000.0	54620000.0	4.0	4.234988689422607	1.307134985923767
1.0	54620000.0	54630000.0	0.0	4.374894618988037	1.3872843980789185
1.0	54710000.0	54720000.0	2.0	3.8004097938537598	1.039538860321045
1.0	54720000.0	54730000.0	3.0	3.7637939453125	1.0148301124572754
1.0	54760000.0	54770000.0	2.0	3.9869885444641113	1.1900782585144043
1.0	54770000.0	54780000.0	5.0	3.8644065856933594	1.0931594371795654
1.0	54880000.0	54890000.0	4.0	4.535832405090332	1.4807347059249878
1.0	55080000.0	55090000.0	2.0	5.128809928894043	1.7719919681549072
1.0	55220000.0	55230000.0	3.0	3.891773223876953	1.1235052347183228
1.0	55390000.0	55400000.0	2.0	4.356602191925049	1.3792989253997803
1.0	55410000.0	55420000.0	6.0	4.214265823364258	1.3020020723342896
1.0	55580000.0	55590000.0	4.0	3.578700304031372	0.8577932119369507
1.0	55660000.0	55670000.0	5.0	3.8970489501953125	1.1084046363830566
1.0	55720000.0	55730000.0	4.0	4.8057637214660645	1.630584716796875
1.0	55740000.0	55750000.0	4.0	4.641170501708984	1.5579191446304321
1.0	55780000.0	55790000.0	2.0	4.842297554016113	1.6539547443389893
1.0	55840000.0	55850000.0	5.0	4.447873592376709	1.4549556970596313
1.0	56000000.0	56010000.0	2.0	4.407344818115234	1.4115709066390991
1.0	56040000.0	56050000.0	1.0	4.583950042724609	1.5146633386611938
1.0	56060000.0	56070000.0	5.0	4.600541114807129	1.5173828601837158
1.0	56160000.0	56170000.0	8.0	5.203124046325684	1.8080005645751953
1.0	56210000.0	56220000.0	7.0	5.417245388031006	1.869736671447754
1.0	56230000.0	56240000.0	1.0	5.163846492767334	1.7922359704971313
1.0	56280000.0	56290000.0	6.0	6.254953861236572	2.1460745334625244
1.0	56300000.0	56310000.0	4.0	6.259744644165039	2.1456589698791504
1.0	56340000.0	56350000.0	6.0	6.112500190734863	2.1001484394073486
1.0	56360000.0	56370000.0	8.0	5.801878929138184	2.013702630996704
1.0	56460000.0	56470000.0	2.0	6.260507583618164	2.1396052837371826
1.0	56470000.0	56480000.0	11.0	6.032873153686523	2.0654706954956055
1.0	56570000.0	56580000.0	5.0	5.155416011810303	1.7228269577026367
1.0	56610000.0	56620000.0	6.0	4.6483259201049805	1.5327694416046143
1.0	56680000.0	56690000.0	4.0	4.766408443450928	1.6038711071014404
1.0	56710000.0	56720000.0	4.0	4.629951477050781	1.5492216348648071
1.0	56760000.0	56770000.0	7.0	4.622946262359619	1.5275436639785767
1.0	56840000.0	56850000.0	3.0	4.518147945404053	1.4778462648391724
1.0	56970000.0	56980000.0	5.0	4.034708499908447	1.2256855964660645
1.0	57030000.0	57040000.0	3.0	4.199817180633545	1.3259283304214478
1.0	57050000.0	57060000.0	4.0	4.586554527282715	1.5058482885360718
1.0	57110000.0	57120000.0	3.0	4.209334373474121	1.3733513355255127
1.0	57210000.0	57220000.0	3.0	4.6947736740112305	1.5311909914016724
1.0	57240000.0	57250000.0	3.0	4.319222927093506	1.3619427680969238
1.0	57290000.0	57300000.0	4.0	4.395832538604736	1.3888299465179443
1.0	57300000.0	57310000.0	4.0	4.654603004455566	1.4894698858261108
1.0	57310000.0	57320000.0	5.0	4.552224159240723	1.471325159072876
1.0	57340000.0	57350000.0	3.0	4.613018989562988	1.4962081909179688
1.0	57360000.0	57370000.0	3.0	4.982779026031494	1.6673603057861328
1.0	57370000.0	57380000.0	6.0	5.303112030029297	1.7671499252319336
1.0	57450000.0	57460000.0	10.0	5.311166286468506	1.8240629434585571
1.0	57460000.0	57470000.0	8.0	5.237732410430908	1.8048099279403687
1.0	57500000.0	57510000.0	4.0	5.715336799621582	1.955474853515625
1.0	57670000.0	57680000.0	4.0	5.228586196899414	1.7877858877182007
1.0	57690000.0	57700000.0	5.0	5.137023448944092	1.7621700763702393
1.0	57770000.0	57780000.0	8.0	5.3827385902404785	1.8252490758895874
1.0	57820000.0	57830000.0	6.0	5.53604793548584	1.890720009803772
1.0	57910000.0	57920000.0	9.0	5.393215179443359	1.8345439434051514
1.0	57920000.0	57930000.0	5.0	5.691254615783691	1.9457809925079346
1.0	57930000.0	57940000.0	5.0	5.5604424476623535	1.9072160720825195
1.0	58050000.0	58060000.0	7.0	5.411280632019043	1.846997618675232
1.0	58190000.0	58200000.0	9.0	6.6122026443481445	2.204591751098633
1.0	58220000.0	58230000.0	7.0	6.487736701965332	2.1874537467956543
1.0	58260000.0	58270000.0	4.0	7.210261344909668	2.3325037956237793
1.0	58300000.0	58310000.0	9.0	6.800599098205566	2.249534845352173
1.0	58310000.0	58320000.0	2.0	6.478292942047119	2.191236972808838
1.0	58330000.0	58340000.0	7.0	5.378407955169678	1.8615124225616455
1.0	58370000.0	58380000.0	5.0	5.6277923583984375	1.9482612609863281
1.0	58380000.0	58390000.0	4.0	6.194039821624756	2.103841781616211
1.0	58400000.0	58410000.0	3.0	6.373764514923096	2.1457486152648926
1.0	58440000.0	58450000.0	7.0	5.590773582458496	1.9173682928085327
1.0	58460000.0	58470000.0	5.0	5.157535076141357	1.7360296249389648
1.0	58490000.0	58500000.0	5.0	5.115671157836914	1.7286198139190674
1.0	58560000.0	58570000.0	1.0	5.487982749938965	1.8706105947494507
1.0	58640000.0	58650000.0	6.0	5.114852428436279	1.7457367181777954
1.0	58650000.0	58660000.0	5.0	5.361255168914795	1.8450086116790771
1.0	58670000.0	58680000.0	5.0	5.313185691833496	1.838324785232544
1.0	58750000.0	58760000.0	11.0	4.997668266296387	1.7190616130828857
1.0	58880000.0	58890000.0	3.0	4.959636688232422	1.7041956186294556
1.0	58990000.0	59000000.0	6.0	4.0592451095581055	1.2378027439117432
1.0	59010000.0	59020000.0	5.0	4.763983249664307	1.7285906076431274
1.0	59090000.0	59100000.0	9.0	4.619683742523193	1.5334551334381104
1.0	59120000.0	59130000.0	7.0	3.613948106765747	0.8850983381271362
1.0	59190000.0	59200000.0	4.0	4.290463447570801	1.3435007333755493
1.0	59260000.0	59270000.0	4.0	3.709400177001953	0.9776525497436523
1.0	59270000.0	59280000.0	5.0	4.254221439361572	1.3167163133621216
1.0	59400000.0	59410000.0	3.0	4.495710849761963	1.4660245180130005
1.0	59510000.0	59520000.0	2.0	4.493659496307373	1.4726260900497437
1.0	59570000.0	59580000.0	5.0	4.311181545257568	1.364177942276001
1.0	59580000.0	59590000.0	5.0	4.2607951164245605	1.3341642618179321
1.0	59610000.0	59620000.0	4.0	4.411599636077881	1.4224207401275635
1.0	59650000.0	59660000.0	3.0	4.699593544006348	1.5691626071929932
1.0	59800000.0	59810000.0	2.0	3.886831283569336	1.1157939434051514
1.0	59820000.0	59830000.0	8.0	3.9589664936065674	1.163031816482544
1.0	59850000.0	59860000.0	8.0	4.16141939163208	1.2720915079116821
1.0	59860000.0	59870000.0	3.0	4.193482875823975	1.3202205896377563
1.0	59880000.0	59890000.0	7.0	4.388868808746338	1.4262750148773193
1.0	59980000.0	59990000.0	5.0	4.337534427642822	1.4326307773590088
1.0	60010000.0	60020000.0	6.0	4.475367069244385	1.45918869972229
1.0	60080000.0	60090000.0	4.0	3.539470672607422	0.8439345359802246
1.0	60100000.0	60110000.0	4.0	4.169358730316162	1.2843996286392212
1.0	60260000.0	60270000.0	8.0	4.24689245223999	1.308599829673767
1.0	60280000.0	60290000.0	4.0	3.712331771850586	0.9933387041091919
1.0	60370000.0	60380000.0	5.0	3.9744884967803955	1.1792914867401123
1.0	60380000.0	60390000.0	3.0	4.31230354309082	1.3976620435714722
1.0	60420000.0	60430000.0	8.0	4.104957580566406	1.217827558517456
1.0	60430000.0	60440000.0	5.0	4.136628150939941	1.2398040294647217
1.0	60480000.0	60490000.0	2.0	4.788537502288818	1.5973995923995972
1.0	60610000.0	60620000.0	4.0	4.770562171936035	1.6074612140655518
1.0	60780000.0	60790000.0	2.0	4.729320049285889	1.5963730812072754
1.0	60890000.0	60900000.0	2.0	5.168148994445801	1.750853180885315
1.0	60930000.0	60940000.0	3.0	4.072261810302734	1.2226930856704712
1.0	61000000.0	61010000.0	8.0	4.936817646026611	1.6642160415649414
1.0	61010000.0	61020000.0	6.0	4.570819854736328	1.535461187362671
1.0	61030000.0	61040000.0	3.0	5.220934867858887	1.8299758434295654
1.0	61040000.0	61050000.0	9.0	5.403592109680176	1.8627437353134155
1.0	61070000.0	61080000.0	6.0	4.508706092834473	1.5336090326309204
1.0	61120000.0	61130000.0	6.0	4.9939866065979	1.6988394260406494
1.0	61150000.0	61160000.0	3.0	4.944947242736816	1.6207793951034546
1.0	61180000.0	61190000.0	2.0	4.699392795562744	1.5586578845977783
1.0	61230000.0	61240000.0	1.0	4.492197036743164	1.466713309288025
1.0	61310000.0	61320000.0	1.0	4.591999053955078	1.5256175994873047
1.0	61350000.0	61360000.0	6.0	4.571579456329346	1.4811569452285767
1.0	61360000.0	61370000.0	1.0	4.785100936889648	1.607391595840454
1.0	61410000.0	61420000.0	6.0	4.281932830810547	1.3297011852264404
1.0	61420000.0	61430000.0	4.0	4.357052326202393	1.3785550594329834
1.0	61500000.0	61510000.0	1.0	4.133664131164551	1.2496503591537476
1.0	61560000.0	61570000.0	1.0	3.781569242477417	1.024742603302002
1.0	61590000.0	61600000.0	3.0	3.7593483924865723	1.0161478519439697
1.0	61640000.0	61650000.0	5.0	3.6416544914245605	0.9290998578071594
1.0	61730000.0	61740000.0	2.0	3.9972805976867676	1.1892927885055542
1.0	61750000.0	61760000.0	3.0	3.919200897216797	1.132480502128601
1.0	61770000.0	61780000.0	7.0	3.7669663429260254	1.0254762172698975
1.0	61780000.0	61790000.0	1.0	4.160881519317627	1.3085914850234985
1.0	61790000.0	61800000.0	2.0	4.130500316619873	1.2899092435836792
1.0	61810000.0	61820000.0	8.0	3.576585292816162	0.8722044825553894
1.0	61920000.0	61930000.0	5.0	3.8337771892547607	1.0584347248077393
1.0	62100000.0	62110000.0	2.0	4.436463356018066	1.4331679344177246
1.0	62120000.0	62130000.0	4.0	4.528008460998535	1.476751446723938
1.0	62150000.0	62160000.0	5.0	3.9729983806610107	1.1749608516693115
1.0	62210000.0	62220000.0	4.0	3.7716431617736816	1.0198839902877808
1.0	62330000.0	62340000.0	2.0	3.4263415336608887	0.7619969248771667
1.0	62370000.0	62380000.0	2.0	3.849421739578247	1.0749499797821045
1.0	62430000.0	62440000.0	5.0	4.399378776550293	1.4157757759094238
1.0	62500000.0	62510000.0	2.0	4.455403804779053	1.4888324737548828
1.0	62520000.0	62530000.0	2.0	4.316533088684082	1.398428201675415
1.0	62590000.0	62600000.0	5.0	4.688625335693359	1.6281330585479736
1.0	62610000.0	62620000.0	3.0	4.582494258880615	1.5773124694824219
1.0	62710000.0	62720000.0	3.0	5.73129940032959	2.0022480487823486
1.0	62760000.0	62770000.0	5.0	6.040639400482178	2.0991339683532715
1.0	62840000.0	62850000.0	8.0	5.067337989807129	1.748194932937622
1.0	62900000.0	62910000.0	3.0	4.935261249542236	1.7305856943130493
1.0	62980000.0	62990000.0	4.0	3.9840126037597656	1.1885429620742798
1.0	62990000.0	63000000.0	1.0	3.8455491065979004	1.0762829780578613
1.0	63050000.0	63060000.0	6.0	3.661266803741455	0.9285251498222351
1.0	63080000.0	63090000.0	6.0	3.810523271560669	1.0544788837432861
1.0	63190000.0	63200000.0	7.0	4.431649208068848	1.4378118515014648
1.0	63260000.0	63270000.0	4.0	4.587590217590332	1.5406957864761353
1.0	63290000.0	63300000.0	8.0	4.197658061981201	1.3386284112930298
1.0	63300000.0	63310000.0	6.0	4.088559627532959	1.264944076538086
1.0	63330000.0	63340000.0	4.0	4.57315731048584	1.5338895320892334
1.0	63380000.0	63390000.0	2.0	5.334309101104736	1.8358631134033203
1.0	63390000.0	63400000.0	2.0	5.4469709396362305	1.866554617881775
1.0	63500000.0	63510000.0	3.0	5.239407062530518	1.8000011444091797
1.0	63550000.0	63560000.0	3.0	4.8592424392700195	1.6365760564804077
1.0	63580000.0	63590000.0	2.0	4.767532825469971	1.5973972082138062
1.0	63640000.0	63650000.0	5.0	4.588380813598633	1.4925798177719116
1.0	63680000.0	63690000.0	1.0	4.792662143707275	1.5930633544921875
1.0	63750000.0	63760000.0	5.0	4.685549259185791	1.4839555025100708
1.0	63770000.0	63780000.0	3.0	4.485286712646484	1.4517390727996826
1.0	63780000.0	63790000.0	8.0	4.481143951416016	1.3500645160675049
1.0	63800000.0	63810000.0	3.0	4.608014106750488	1.5187950134277344
1.0	63840000.0	63850000.0	3.0	3.8452980518341064	1.0821188688278198
1.0	63970000.0	63980000.0	1.0	3.3134796619415283	0.6957913637161255
1.0	63990000.0	64000000.0	2.0	3.529393434524536	0.8353365063667297
1.0	64110000.0	64120000.0	2.0	3.8557631969451904	1.0744643211364746
1.0	64180000.0	64190000.0	4.0	4.606202125549316	1.5173556804656982
1.0	64470000.0	64480000.0	4.0	4.756275177001953	1.6199859380722046
1.0	64540000.0	64550000.0	3.0	4.517989635467529	1.4890267848968506
1.0	64800000.0	64810000.0	4.0	5.4718170166015625	1.9057056903839111
1.0	64860000.0	64870000.0	10.0	4.617189407348633	1.5248608589172363
1.0	64900000.0	64910000.0	8.0	4.612412452697754	1.5209403038024902
1.0	64920000.0	64930000.0	3.0	4.625906944274902	1.5455567836761475
1.0	64970000.0	64980000.0	5.0	4.508621692657471	1.492416262626648
1.0	65040000.0	65050000.0	6.0	4.0677995681762695	1.2286826372146606
1.0	65280000.0	65290000.0	2.0	3.5866496562957764	0.8798727989196777
1.0	65290000.0	65300000.0	2.0	3.5091705322265625	0.8289345502853394
1.0	65340000.0	65350000.0	5.0	3.631059169769287	0.9092711210250854
1.0	65470000.0	65480000.0	1.0	4.137810707092285	1.2997446060180664
1.0	65550000.0	65560000.0	4.0	5.019710540771484	1.7218992710113525
1.0	65610000.0	65620000.0	10.0	4.205530643463135	1.3525539636611938
1.0	65620000.0	65630000.0	7.0	4.124427318572998	1.2719916105270386
1.0	65640000.0	65650000.0	4.0	4.610610485076904	1.542863130569458
1.0	65670000.0	65680000.0	3.0	4.3527607917785645	1.433691382408142
1.0	65680000.0	65690000.0	1.0	4.249781608581543	1.3599817752838135
1.0	65690000.0	65700000.0	2.0	3.7733683586120605	0.9628321528434753
1.0	65700000.0	65710000.0	3.0	4.703059196472168	1.5716651678085327
1.0	65790000.0	65800000.0	3.0	4.146025657653809	1.2502104043960571
1.0	65800000.0	65810000.0	7.0	4.0727033615112305	1.2011927366256714
1.0	65810000.0	65820000.0	6.0	3.9722914695739746	1.140293002128601
1.0	65830000.0	65840000.0	3.0	4.214818477630615	1.3152234554290771
1.0	65860000.0	65870000.0	2.0	3.892155885696411	1.118287444114685
1.0	65870000.0	65880000.0	6.0	4.049242973327637	1.2220903635025024
1.0	65890000.0	65900000.0	2.0	3.6909592151641846	0.9469962120056152
1.0	65950000.0	65960000.0	5.0	4.088353633880615	1.2044187784194946
1.0	66040000.0	66050000.0	1.0	4.73288106918335	1.5894392728805542
1.0	66050000.0	66060000.0	3.0	4.604202747344971	1.5328350067138672
1.0	66140000.0	66150000.0	1.0	4.960679054260254	1.7258955240249634
1.0	66170000.0	66180000.0	11.0	5.514650821685791	1.902539610862732
1.0	66180000.0	66190000.0	5.0	5.635705471038818	1.9595797061920166
1.0	66210000.0	66220000.0	7.0	5.628012657165527	1.9419214725494385
1.0	66270000.0	66280000.0	8.0	5.1735639572143555	1.8058643341064453
1.0	66380000.0	66390000.0	3.0	4.803758144378662	1.624277114868164
1.0	66400000.0	66410000.0	3.0	4.8591227531433105	1.627640962600708
1.0	66410000.0	66420000.0	3.0	4.797497749328613	1.6253408193588257
1.0	66440000.0	66450000.0	6.0	4.795947074890137	1.5890631675720215
1.0	66450000.0	66460000.0	7.0	4.359447479248047	1.4281195402145386
1.0	66570000.0	66580000.0	3.0	3.49713397026062	0.7786051034927368
1.0	66590000.0	66600000.0	3.0	4.504223823547363	1.4709676504135132
1.0	66630000.0	66640000.0	6.0	4.398282051086426	1.406048059463501
1.0	66670000.0	66680000.0	4.0	4.174527168273926	1.2691537141799927
1.0	66740000.0	66750000.0	2.0	4.160862922668457	1.3046178817749023
1.0	66750000.0	66760000.0	3.0	4.267309665679932	1.3522268533706665
1.0	66770000.0	66780000.0	2.0	4.593897342681885	1.5241062641143799
1.0	66780000.0	66790000.0	3.0	4.538901329040527	1.5075448751449585
1.0	66790000.0	66800000.0	3.0	4.140549659729004	1.309551477432251
1.0	66810000.0	66820000.0	4.0	4.114640712738037	1.2746833562850952
1.0	66940000.0	66950000.0	1.0	4.325994968414307	1.3947259187698364
1.0	67000000.0	67010000.0	5.0	4.6906585693359375	1.5411717891693115
1.0	67090000.0	67100000.0	5.0	5.167240142822266	1.789767861366272
1.0	67220000.0	67230000.0	7.0	4.848738193511963	1.6770766973495483
1.0	67320000.0	67330000.0	2.0	4.0566558837890625	1.200885534286499
1.0	67360000.0	67370000.0	2.0	3.7865078449249268	1.042169451713562
1.0	67380000.0	67390000.0	4.0	3.609355926513672	0.9026468396186829
1.0	67430000.0	67440000.0	2.0	3.553490161895752	0.8431867361068726
1.0	67470000.0	67480000.0	3.0	3.5054004192352295	0.8156065940856934
1.0	67500000.0	67510000.0	4.0	3.560574769973755	0.8455689549446106
1.0	67510000.0	67520000.0	5.0	3.7139594554901123	0.8982685208320618
1.0	67520000.0	67530000.0	6.0	4.132216453552246	1.2708725929260254
1.0	67530000.0	67540000.0	3.0	4.6255903244018555	1.4879496097564697
1.0	67550000.0	67560000.0	4.0	4.5391845703125	1.4716870784759521
1.0	67560000.0	67570000.0	4.0	4.481854438781738	1.444851040840149
1.0	67610000.0	67620000.0	4.0	4.41001033782959	1.4111592769622803
1.0	67730000.0	67740000.0	6.0	4.197350978851318	1.2771906852722168
1.0	67790000.0	67800000.0	3.0	4.033995628356934	1.1787086725234985
1.0	67910000.0	67920000.0	6.0	4.65103006362915	1.5481789112091064
1.0	67920000.0	67930000.0	6.0	4.579233646392822	1.5171877145767212
1.0	67930000.0	67940000.0	8.0	4.643141269683838	1.5436391830444336
1.0	67950000.0	67960000.0	5.0	4.808955192565918	1.6236482858657837
1.0	67970000.0	67980000.0	8.0	4.766493320465088	1.5890204906463623
1.0	68010000.0	68020000.0	7.0	4.318033218383789	1.356889247894287
1.0	68040000.0	68050000.0	6.0	4.659168243408203	1.5722012519836426
1.0	68110000.0	68120000.0	6.0	4.39484167098999	1.3913414478302002
1.0	68220000.0	68230000.0	5.0	3.7294178009033203	0.992841899394989
1.0	68280000.0	68290000.0	4.0	4.010630130767822	1.18411123752594
1.0	68310000.0	68320000.0	2.0	4.648712635040283	1.5534967184066772
1.0	68350000.0	68360000.0	5.0	4.718425273895264	1.5883893966674805
1.0	68440000.0	68450000.0	3.0	4.942699432373047	1.683264970779419
1.0	68470000.0	68480000.0	4.0	4.362454414367676	1.4190375804901123
1.0	68620000.0	68630000.0	4.0	4.088873386383057	1.2483463287353516
1.0	68630000.0	68640000.0	5.0	4.0503644943237305	1.236975908279419
1.0	68840000.0	68850000.0	5.0	4.721745491027832	1.5844398736953735
1.0	68870000.0	68880000.0	5.0	4.80893087387085	1.6185153722763062
1.0	68900000.0	68910000.0	3.0	5.363088607788086	1.8727096319198608
1.0	68950000.0	68960000.0	4.0	4.5412278175354	1.5612294673919678
1.0	68980000.0	68990000.0	6.0	5.8413286209106445	2.032165050506592
1.0	69030000.0	69040000.0	4.0	5.565785884857178	1.938781499862671
1.0	69070000.0	69080000.0	7.0	6.360526084899902	2.1594252586364746
1.0	69080000.0	69090000.0	9.0	6.717465400695801	2.2306294441223145
1.0	69130000.0	69140000.0	6.0	6.489996433258057	2.1924288272857666
1.0	69150000.0	69160000.0	3.0	6.097306251525879	2.117126941680908
1.0	69230000.0	69240000.0	7.0	7.051947593688965	2.304523468017578
1.0	69240000.0	69250000.0	8.0	6.988271236419678	2.2885704040527344
1.0	69250000.0	69260000.0	9.0	6.865216255187988	2.26529860496521
1.0	69270000.0	69280000.0	8.0	7.011293888092041	2.297645092010498
1.0	69300000.0	69310000.0	8.0	7.120855808258057	2.305424213409424
1.0	69350000.0	69360000.0	7.0	6.874395847320557	2.260504961013794
1.0	69360000.0	69370000.0	9.0	5.775461673736572	2.0135860443115234
1.0	69370000.0	69380000.0	13.0	6.578736305236816	2.196749448776245
1.0	69440000.0	69450000.0	4.0	7.108483791351318	2.300506114959717
1.0	69480000.0	69490000.0	6.0	6.691365718841553	2.2318274974823
1.0	69680000.0	69690000.0	10.0	7.367384433746338	2.3467469215393066
1.0	69740000.0	69750000.0	5.0	7.937544822692871	2.4388089179992676
1.0	69800000.0	69810000.0	13.0	7.388685703277588	2.3573174476623535
1.0	69820000.0	69830000.0	3.0	7.652132987976074	2.3883557319641113
1.0	69840000.0	69850000.0	6.0	7.461636543273926	2.3688840866088867
1.0	69920000.0	69930000.0	5.0	6.752921104431152	2.24800181388855
1.0	69960000.0	69970000.0	8.0	6.525415897369385	2.196535587310791
1.0	69990000.0	70000000.0	9.0	6.118374824523926	2.089275598526001
1.0	70000000.0	70010000.0	6.0	5.809727191925049	2.0051589012145996
1.0	70030000.0	70040000.0	7.0	5.438834190368652	1.9277799129486084
1.0	70080000.0	70090000.0	5.0	5.461311340332031	1.8774662017822266
1.0	70240000.0	70250000.0	11.0	6.475668907165527	2.1935524940490723
1.0	70290000.0	70300000.0	6.0	6.393226623535156	2.179419994354248
1.0	70500000.0	70510000.0	7.0	5.841909885406494	2.0315909385681152
1.0	70600000.0	70610000.0	4.0	5.087740421295166	1.8091148138046265
1.0	70640000.0	70650000.0	4.0	4.184138298034668	1.3342101573944092
1.0	70730000.0	70740000.0	3.0	3.939210891723633	1.1463415622711182
1.0	70750000.0	70760000.0	7.0	3.8637771606445312	1.0890676975250244
1.0	70940000.0	70950000.0	5.0	4.5274553298950195	1.4751991033554077
1.0	70960000.0	70970000.0	6.0	4.324393272399902	1.3562474250793457
1.0	71000000.0	71010000.0	3.0	4.729188442230225	1.5676374435424805
1.0	71020000.0	71030000.0	6.0	4.891824245452881	1.6121686697006226
1.0	71040000.0	71050000.0	2.0	5.087601661682129	1.7207450866699219
1.0	71140000.0	71150000.0	7.0	5.155821323394775	1.7593542337417603
1.0	71150000.0	71160000.0	8.0	5.116789817810059	1.734718680381775
1.0	71190000.0	71200000.0	3.0	5.485437870025635	1.8707988262176514
1.0	71210000.0	71220000.0	7.0	5.47655725479126	1.8437296152114868
1.0	71220000.0	71230000.0	9.0	5.154343128204346	1.7343416213989258
1.0	71240000.0	71250000.0	1.0	5.441823959350586	1.8411054611206055
1.0	71270000.0	71280000.0	3.0	5.629298210144043	1.9158855676651
1.0	71280000.0	71290000.0	1.0	4.0496649742126465	1.1924406290054321
1.0	71420000.0	71430000.0	4.0	5.5603742599487305	1.8882920742034912
1.0	71430000.0	71440000.0	6.0	5.134793758392334	1.7719838619232178
1.0	71440000.0	71450000.0	4.0	5.289291858673096	1.8262555599212646
1.0	71450000.0	71460000.0	8.0	5.256377696990967	1.784637689590454
1.0	71550000.0	71560000.0	4.0	4.531069278717041	1.4831159114837646
1.0	71780000.0	71790000.0	8.0	4.999748706817627	1.6219351291656494
1.0	71810000.0	71820000.0	1.0	5.2669677734375	1.7760303020477295
1.0	71970000.0	71980000.0	4.0	5.546675682067871	1.8745769262313843
1.0	72030000.0	72040000.0	7.0	5.687202453613281	1.959779977798462
1.0	72050000.0	72060000.0	9.0	5.716797828674316	1.9870017766952515
1.0	72060000.0	72070000.0	4.0	6.189000606536865	2.107198715209961
1.0	72150000.0	72160000.0	3.0	6.193537712097168	2.1234495639801025
1.0	72190000.0	72200000.0	6.0	6.472601890563965	2.185110569000244
1.0	72200000.0	72210000.0	7.0	6.450004577636719	2.178316593170166
1.0	72220000.0	72230000.0	3.0	6.1251044273376465	2.104214906692505
1.0	72260000.0	72270000.0	14.0	5.41843318939209	1.858344316482544
1.0	72270000.0	72280000.0	2.0	5.574760913848877	1.9449923038482666
1.0	72290000.0	72300000.0	6.0	5.395932197570801	1.8645178079605103
1.0	72300000.0	72310000.0	7.0	5.523398399353027	1.9157661199569702
1.0	72330000.0	72340000.0	7.0	5.257625579833984	1.8057212829589844
1.0	72360000.0	72370000.0	4.0	5.7393083572387695	1.9880714416503906
1.0	72430000.0	72440000.0	6.0	5.419687271118164	1.8689006567001343
1.0	72450000.0	72460000.0	6.0	5.381324768066406	1.8701972961425781
1.0	72460000.0	72470000.0	8.0	5.579458713531494	1.9184696674346924
1.0	72580000.0	72590000.0	3.0	5.4517822265625	1.8928661346435547
1.0	72600000.0	72610000.0	2.0	5.501843452453613	1.910306692123413
1.0	72640000.0	72650000.0	5.0	5.912899017333984	2.049645185470581
1.0	72740000.0	72750000.0	9.0	4.736583709716797	1.6758884191513062
1.0	72750000.0	72760000.0	3.0	4.963005542755127	1.7642370462417603
1.0	72770000.0	72780000.0	1.0	4.031787872314453	0.9375293850898743
1.0	72800000.0	72810000.0	10.0	3.8187050819396973	0.8280001878738403
1.0	72820000.0	72830000.0	3.0	5.5135817527771	1.928919792175293
1.0	72860000.0	72870000.0	9.0	5.65225887298584	1.9556459188461304
1.0	72910000.0	72920000.0	7.0	6.817588806152344	2.2591745853424072
1.0	72980000.0	72990000.0	7.0	6.590256690979004	2.2203011512756348
1.0	72990000.0	73000000.0	8.0	6.7931318283081055	2.2602529525756836
1.0	73030000.0	73040000.0	6.0	6.472132682800293	2.189201831817627
1.0	73060000.0	73070000.0	10.0	5.906683921813965	2.0532469749450684
1.0	73070000.0	73080000.0	5.0	6.388895511627197	2.179915428161621
1.0	73180000.0	73190000.0	6.0	6.263728141784668	2.1230273246765137
1.0	73200000.0	73210000.0	7.0	6.435000419616699	2.167435884475708
1.0	73210000.0	73220000.0	4.0	6.758639335632324	2.2349071502685547
1.0	73250000.0	73260000.0	13.0	7.415017604827881	2.3520636558532715
1.0	73280000.0	73290000.0	8.0	7.124571800231934	2.3131299018859863
1.0	73340000.0	73350000.0	8.0	7.5366010665893555	2.3724381923675537
1.0	73400000.0	73410000.0	10.0	8.04495906829834	2.439225673675537
1.0	73410000.0	73420000.0	7.0	7.8324689865112305	2.417706251144409
1.0	73430000.0	73440000.0	11.0	7.218592166900635	2.3300015926361084
1.0	73470000.0	73480000.0	9.0	7.908175468444824	2.4226269721984863
1.0	73500000.0	73510000.0	8.0	8.004541397094727	2.4354708194732666
1.0	73550000.0	73560000.0	8.0	8.37653923034668	2.4762682914733887
1.0	73560000.0	73570000.0	12.0	8.080251693725586	2.443019390106201
1.0	73630000.0	73640000.0	6.0	8.26692008972168	2.464909076690674
1.0	73690000.0	73700000.0	9.0	7.563948154449463	2.3723974227905273
1.0	73700000.0	73710000.0	3.0	6.945641994476318	2.2603797912597656
1.0	73740000.0	73750000.0	11.0	7.222082614898682	2.3203182220458984
1.0	73770000.0	73780000.0	3.0	7.206572532653809	2.3224377632141113
1.0	73790000.0	73800000.0	8.0	6.6083478927612305	2.1949408054351807
1.0	73890000.0	73900000.0	6.0	5.764434337615967	1.9735645055770874
1.0	73900000.0	73910000.0	5.0	6.8427252769470215	2.2487292289733887
1.0	73930000.0	73940000.0	2.0	5.608487606048584	1.9494167566299438
1.0	73980000.0	73990000.0	7.0	6.115137100219727	2.0880722999572754
1.0	74010000.0	74020000.0	3.0	6.41900634765625	2.1691832542419434
1.0	74060000.0	74070000.0	6.0	7.50399112701416	2.3640315532684326
1.0	74120000.0	74130000.0	12.0	6.811257362365723	2.2468667030334473
1.0	74130000.0	74140000.0	6.0	6.892291069030762	2.2639591693878174
1.0	74210000.0	74220000.0	4.0	7.068556308746338	2.2973318099975586
1.0	74230000.0	74240000.0	3.0	7.082627773284912	2.3079757690429688
1.0	74240000.0	74250000.0	7.0	6.7273406982421875	2.237809658050537
1.0	74290000.0	74300000.0	6.0	7.1095685958862305	2.3037426471710205
1.0	74390000.0	74400000.0	9.0	6.657885551452637	2.225123882293701
1.0	74440000.0	74450000.0	6.0	6.815340995788574	2.248624086380005
1.0	74470000.0	74480000.0	7.0	6.427622318267822	2.176023483276367
1.0	74570000.0	74580000.0	8.0	6.053218841552734	2.070822238922119
1.0	74610000.0	74620000.0	8.0	5.5495429039001465	1.8951200246810913
1.0	74700000.0	74710000.0	7.0	4.54148006439209	1.513440489768982
1.0	74710000.0	74720000.0	9.0	5.362710475921631	1.8160102367401123
1.0	74960000.0	74970000.0	6.0	5.460963726043701	1.8778823614120483
1.0	74970000.0	74980000.0	2.0	5.756651401519775	1.9630272388458252
1.0	75020000.0	75030000.0	6.0	5.4371018409729	1.8726104497909546
1.0	75110000.0	75120000.0	8.0	5.308609962463379	1.8303565979003906
1.0	75130000.0	75140000.0	5.0	5.380487442016602	1.8380002975463867
1.0	75210000.0	75220000.0	7.0	4.710601806640625	1.6583563089370728
1.0	75290000.0	75300000.0	10.0	6.026179790496826	2.0580074787139893
1.0	75400000.0	75410000.0	7.0	6.901373386383057	2.2615456581115723
1.0	75420000.0	75430000.0	3.0	6.955610752105713	2.2783751487731934
1.0	75430000.0	75440000.0	7.0	6.754187107086182	2.2373898029327393
1.0	75650000.0	75660000.0	4.0	5.463292121887207	1.8354688882827759
1.0	75660000.0	75670000.0	7.0	5.259819507598877	1.782435417175293
1.0	75740000.0	75750000.0	3.0	5.124166011810303	1.7121108770370483
1.0	75810000.0	75820000.0	4.0	5.488856315612793	1.873211145401001
1.0	75860000.0	75870000.0	11.0	5.494335174560547	1.8492101430892944
1.0	75890000.0	75900000.0	6.0	5.403280735015869	1.816390037536621
1.0	75910000.0	75920000.0	9.0	5.289572715759277	1.7676076889038086
1.0	75950000.0	75960000.0	5.0	5.730405807495117	1.9525508880615234
1.0	75970000.0	75980000.0	5.0	5.607508182525635	1.906154990196228
1.0	76030000.0	76040000.0	2.0	5.225069999694824	1.7821073532104492
1.0	76230000.0	76240000.0	6.0	4.404715061187744	1.4225002527236938
1.0	76260000.0	76270000.0	4.0	4.369280815124512	1.4514745473861694
1.0	76330000.0	76340000.0	2.0	5.331179618835449	1.8225017786026
1.0	76340000.0	76350000.0	8.0	4.935588836669922	1.6786088943481445
1.0	76360000.0	76370000.0	6.0	4.945178508758545	1.6700910329818726
1.0	76370000.0	76380000.0	3.0	5.001648902893066	1.7013534307479858
1.0	76380000.0	76390000.0	8.0	4.787613868713379	1.6034481525421143
1.0	76650000.0	76660000.0	5.0	5.248751640319824	1.8005573749542236
1.0	76670000.0	76680000.0	2.0	5.335187911987305	1.8555564880371094
1.0	76700000.0	76710000.0	2.0	4.890637397766113	1.6443599462509155
1.0	76760000.0	76770000.0	4.0	4.228970050811768	1.3107973337173462
1.0	76820000.0	76830000.0	1.0	4.670637607574463	1.5051429271697998
1.0	76850000.0	76860000.0	3.0	4.431018352508545	1.4218496084213257
1.0	76900000.0	76910000.0	7.0	4.235159873962402	1.3002498149871826
1.0	76920000.0	76930000.0	4.0	3.893807888031006	1.0716303586959839
1.0	76950000.0	76960000.0	1.0	3.8010494709014893	1.050161361694336
1.0	77010000.0	77020000.0	5.0	4.74688196182251	1.5862542390823364
1.0	77030000.0	77040000.0	10.0	4.551466941833496	1.484472393989563
1.0	77090000.0	77100000.0	2.0	4.7570881843566895	1.6111876964569092
1.0	77120000.0	77130000.0	3.0	4.859042167663574	1.591281533241272
1.0	77140000.0	77150000.0	7.0	4.453195095062256	1.3836627006530762
1.0	77150000.0	77160000.0	3.0	4.6940741539001465	1.4984896183013916
1.0	77170000.0	77180000.0	4.0	4.324212074279785	1.3132312297821045
1.0	77190000.0	77200000.0	2.0	4.134045124053955	1.2356678247451782
1.0	77230000.0	77240000.0	6.0	4.313536643981934	1.3324131965637207
1.0	77240000.0	77250000.0	2.0	4.371791362762451	1.3663063049316406
1.0	77340000.0	77350000.0	4.0	4.228046894073486	1.2931082248687744
1.0	77380000.0	77390000.0	9.0	3.8502089977264404	1.0723934173583984
1.0	77410000.0	77420000.0	3.0	3.978205919265747	1.14639413356781
1.0	77440000.0	77450000.0	2.0	4.010184288024902	1.150124430656433
1.0	77470000.0	77480000.0	0.0	4.1659111976623535	1.2774529457092285
1.0	77510000.0	77520000.0	1.0	4.191553115844727	1.2872567176818848
1.0	77550000.0	77560000.0	5.0	3.7300896644592285	1.0018658638000488
1.0	77580000.0	77590000.0	2.0	3.9425437450408936	1.1555625200271606
1.0	77620000.0	77630000.0	2.0	3.9186413288116455	1.138486623764038
1.0	77710000.0	77720000.0	1.0	4.841395378112793	1.6039613485336304
1.0	77740000.0	77750000.0	6.0	4.27663516998291	1.41221022605896
1.0	77750000.0	77760000.0	6.0	4.666918754577637	1.5590362548828125
1.0	77760000.0	77770000.0	6.0	4.735326766967773	1.588930368423462
1.0	77770000.0	77780000.0	6.0	4.746181488037109	1.5978437662124634
1.0	77820000.0	77830000.0	4.0	5.104456901550293	1.7580273151397705
1.0	77860000.0	77870000.0	3.0	4.1935625076293945	1.33345627784729
1.0	77870000.0	77880000.0	7.0	4.631114959716797	1.538756012916565
1.0	77950000.0	77960000.0	5.0	4.3414764404296875	1.3759841918945312
1.0	77970000.0	77980000.0	2.0	4.512982368469238	1.480110764503479
1.0	77980000.0	77990000.0	1.0	4.572462558746338	1.5060938596725464
1.0	78020000.0	78030000.0	4.0	3.93133544921875	1.1473273038864136
1.0	78090000.0	78100000.0	4.0	3.7250163555145264	0.9705489873886108
1.0	78100000.0	78110000.0	3.0	3.823890209197998	1.0544517040252686
1.0	78130000.0	78140000.0	6.0	3.630951404571533	0.9068937301635742
1.0	78380000.0	78390000.0	10.0	3.9022860527038574	1.097838044166565
1.0	78540000.0	78550000.0	1.0	4.201403617858887	1.306155800819397
1.0	78630000.0	78640000.0	3.0	4.86682653427124	1.647796869277954
1.0	78660000.0	78670000.0	11.0	4.829785346984863	1.610926866531372
1.0	78730000.0	78740000.0	7.0	4.819406986236572	1.6473312377929688
1.0	78770000.0	78780000.0	4.0	4.422266960144043	1.4601424932479858
1.0	78820000.0	78830000.0	2.0	5.008017063140869	1.7055165767669678
1.0	78880000.0	78890000.0	4.0	4.740299701690674	1.5906600952148438
1.0	79020000.0	79030000.0	5.0	4.93482780456543	1.66464102268219
1.0	79030000.0	79040000.0	6.0	4.819303035736084	1.6505228281021118
1.0	79230000.0	79240000.0	8.0	5.6406569480896	1.938287377357483
1.0	79260000.0	79270000.0	8.0	6.011056900024414	2.074463129043579
1.0	79280000.0	79290000.0	6.0	6.178456783294678	2.114715814590454
1.0	79350000.0	79360000.0	2.0	5.618997573852539	1.9515470266342163
1.0	79440000.0	79450000.0	6.0	5.405588626861572	1.872136116027832
1.0	79470000.0	79480000.0	2.0	6.014229774475098	2.0440542697906494
1.0	79630000.0	79640000.0	7.0	4.336063861846924	1.3330782651901245
1.0	79650000.0	79660000.0	5.0	4.826463222503662	1.596008539199829
1.0	79700000.0	79710000.0	3.0	4.652340888977051	1.4984936714172363
1.0	79750000.0	79760000.0	9.0	4.603200912475586	1.4602609872817993
1.0	79780000.0	79790000.0	4.0	4.291888236999512	1.3403916358947754
1.0	79920000.0	79930000.0	5.0	5.09720516204834	1.685819387435913
1.0	80010000.0	80020000.0	6.0	4.862110137939453	1.5896928310394287
1.0	80020000.0	80030000.0	2.0	5.195311546325684	1.7272977828979492
1.0	80080000.0	80090000.0	8.0	5.215587139129639	1.7397594451904297
1.0	80100000.0	80110000.0	0.0	4.594091415405273	1.5183827877044678
1.0	80150000.0	80160000.0	6.0	5.2534589767456055	1.8008880615234375
1.0	80200000.0	80210000.0	4.0	5.42836332321167	1.8522205352783203
1.0	80280000.0	80290000.0	7.0	5.494093418121338	1.8668136596679688
1.0	80310000.0	80320000.0	3.0	5.5038065910339355	1.8790181875228882
1.0	80440000.0	80450000.0	3.0	5.484864711761475	1.8811378479003906
1.0	80470000.0	80480000.0	4.0	5.119178771972656	1.7598135471343994
1.0	80490000.0	80500000.0	3.0	5.427733421325684	1.8386039733886719
1.0	80630000.0	80640000.0	7.0	5.199443817138672	1.7800204753875732
1.0	80670000.0	80680000.0	7.0	5.392951488494873	1.859479546546936
1.0	80700000.0	80710000.0	6.0	5.660408973693848	1.937853217124939
1.0	80730000.0	80740000.0	4.0	5.9382243156433105	2.0315849781036377
1.0	80790000.0	80800000.0	8.0	5.636884689331055	1.9343631267547607
1.0	80800000.0	80810000.0	7.0	5.334385871887207	1.854814887046814
1.0	80830000.0	80840000.0	9.0	5.5581159591674805	1.9169254302978516
1.0	80960000.0	80970000.0	6.0	4.704094886779785	1.5928256511688232
1.0	81000000.0	81010000.0	7.0	4.881097793579102	1.6544523239135742
1.0	81150000.0	81160000.0	7.0	5.011178493499756	1.6540260314941406
1.0	81180000.0	81190000.0	7.0	5.138315200805664	1.7293764352798462
1.0	81430000.0	81440000.0	7.0	4.680820465087891	1.491433024406433
1.0	81440000.0	81450000.0	7.0	4.6629157066345215	1.5095024108886719
1.0	81470000.0	81480000.0	4.0	4.9104719161987305	1.6476463079452515
1.0	81480000.0	81490000.0	6.0	4.7942914962768555	1.597216248512268
1.0	81570000.0	81580000.0	5.0	5.089648246765137	1.711800217628479
1.0	81610000.0	81620000.0	4.0	5.080470085144043	1.7024955749511719
1.0	81620000.0	81630000.0	9.0	4.832252502441406	1.5945459604263306
1.0	81680000.0	81690000.0	5.0	5.121567249298096	1.7276462316513062
1.0	81700000.0	81710000.0	4.0	5.119624137878418	1.7530502080917358
1.0	81720000.0	81730000.0	4.0	5.278290748596191	1.7895179986953735
1.0	81770000.0	81780000.0	2.0	4.901537895202637	1.6462434530258179
1.0	81790000.0	81800000.0	5.0	4.7907891273498535	1.5862548351287842
1.0	81810000.0	81820000.0	6.0	4.679998874664307	1.536744475364685
1.0	81890000.0	81900000.0	5.0	4.820070743560791	1.5854840278625488
1.0	81920000.0	81930000.0	3.0	4.7271623611450195	1.517896294593811
1.0	81930000.0	81940000.0	7.0	4.904713153839111	1.5918102264404297
1.0	81950000.0	81960000.0	6.0	4.742743492126465	1.5459035634994507
1.0	81970000.0	81980000.0	5.0	4.8185715675354	1.6341701745986938
1.0	81990000.0	82000000.0	3.0	4.853297233581543	1.6266393661499023
1.0	82160000.0	82170000.0	8.0	5.243308067321777	1.8283824920654297
1.0	82260000.0	82270000.0	5.0	4.982612609863281	1.7852871417999268
1.0	82310000.0	82320000.0	4.0	4.34325647354126	1.4197686910629272
1.0	82330000.0	82340000.0	1.0	4.546255111694336	1.514383316040039
1.0	82440000.0	82450000.0	5.0	3.784381151199341	1.0276479721069336
1.0	82570000.0	82580000.0	8.0	4.113853454589844	1.2166393995285034
1.0	82590000.0	82600000.0	2.0	3.4748740196228027	0.8102997541427612
1.0	82690000.0	82700000.0	4.0	4.4136505126953125	1.409985065460205
1.0	82700000.0	82710000.0	4.0	4.840737819671631	1.5653698444366455
1.0	82720000.0	82730000.0	4.0	3.7870590686798096	1.0339847803115845
1.0	82730000.0	82740000.0	10.0	4.599520683288574	1.5043041706085205
1.0	82820000.0	82830000.0	8.0	4.735193729400635	1.5628535747528076
1.0	82830000.0	82840000.0	5.0	4.85418176651001	1.6138099431991577
1.0	82950000.0	82960000.0	3.0	4.596125602722168	1.4657394886016846
1.0	82960000.0	82970000.0	2.0	4.9381208419799805	1.6095144748687744
1.0	82990000.0	83000000.0	3.0	4.424360275268555	1.3788552284240723
1.0	83000000.0	83010000.0	9.0	4.648218154907227	1.4811681509017944
1.0	83050000.0	83060000.0	4.0	4.115830898284912	1.2613487243652344
1.0	83070000.0	83080000.0	8.0	4.86286735534668	1.6001027822494507
1.0	83110000.0	83120000.0	4.0	4.689652442932129	1.546895980834961
1.0	83120000.0	83130000.0	2.0	4.113306999206543	1.2372019290924072
1.0	83200000.0	83210000.0	2.0	4.972841739654541	1.6732923984527588
1.0	83220000.0	83230000.0	3.0	4.8947954177856445	1.642627477645874
1.0	83240000.0	83250000.0	4.0	5.113045692443848	1.7008554935455322
1.0	83270000.0	83280000.0	2.0	4.911675453186035	1.6440378427505493
1.0	83280000.0	83290000.0	3.0	4.990757465362549	1.7007646560668945
1.0	83340000.0	83350000.0	8.0	4.643497467041016	1.5220162868499756
1.0	83470000.0	83480000.0	3.0	4.375737190246582	1.3402070999145508
1.0	83860000.0	83870000.0	5.0	1.9830405712127686	0.6812385320663452
1.0	83980000.0	83990000.0	8.0	4.243539333343506	1.2876938581466675
1.0	84030000.0	84040000.0	4.0	4.75695276260376	1.5708680152893066
1.0	84100000.0	84110000.0	7.0	4.873117923736572	1.6508901119232178
1.0	84160000.0	84170000.0	5.0	4.6643171310424805	1.5364673137664795
1.0	84300000.0	84310000.0	1.0	4.229441165924072	1.2974631786346436
1.0	84340000.0	84350000.0	3.0	3.6318531036376953	0.9318949580192566
1.0	84430000.0	84440000.0	4.0	3.941713809967041	1.1368434429168701
1.0	84450000.0	84460000.0	4.0	3.9050800800323486	1.112244963645935
1.0	84460000.0	84470000.0	0.0	4.061601638793945	1.0759634971618652
1.0	84540000.0	84550000.0	5.0	3.8137879371643066	0.9467815160751343
1.0	84590000.0	84600000.0	3.0	3.9938178062438965	1.1840327978134155
1.0	84630000.0	84640000.0	1.0	3.7760062217712402	1.0114670991897583
1.0	84660000.0	84670000.0	3.0	4.032950401306152	1.2178552150726318
1.0	84670000.0	84680000.0	4.0	3.9677512645721436	1.1722052097320557
1.0	84710000.0	84720000.0	5.0	4.642933368682861	1.5498453378677368
1.0	84760000.0	84770000.0	7.0	4.3672614097595215	1.2067644596099854
1.0	84770000.0	84780000.0	2.0	4.350001335144043	1.4062258005142212
1.0	84820000.0	84830000.0	5.0	4.395937442779541	1.408780813217163
1.0	84850000.0	84860000.0	1.0	4.484383583068848	1.463653326034546
1.0	84880000.0	84890000.0	7.0	4.2743120193481445	1.3293358087539673
1.0	84890000.0	84900000.0	4.0	4.133358955383301	1.257267951965332
1.0	85010000.0	85020000.0	5.0	3.8923282623291016	1.1193883419036865
1.0	85020000.0	85030000.0	3.0	3.8098692893981934	1.0474612712860107
1.0	85030000.0	85040000.0	2.0	3.7882087230682373	1.0460306406021118
1.0	85180000.0	85190000.0	8.0	3.8541207313537598	1.0518748760223389
1.0	85330000.0	85340000.0	2.0	4.32053279876709	1.3518285751342773
1.0	85520000.0	85530000.0	5.0	4.666025638580322	1.5478546619415283
1.0	85580000.0	85590000.0	4.0	4.662441730499268	1.5584636926651
1.0	85670000.0	85680000.0	4.0	4.423520088195801	1.4163844585418701
1.0	85690000.0	85700000.0	4.0	4.2701497077941895	1.3238002061843872
1.0	85780000.0	85790000.0	3.0	4.181953430175781	1.2763464450836182
1.0	85840000.0	85850000.0	5.0	3.8852176666259766	1.1131107807159424
1.0	85870000.0	85880000.0	3.0	4.0392608642578125	1.2199560403823853
1.0	85880000.0	85890000.0	2.0	4.374633312225342	1.3969967365264893
1.0	85890000.0	85900000.0	1.0	4.5247368812561035	1.4967596530914307
1.0	85980000.0	85990000.0	8.0	4.53325891494751	1.486297369003296
1.0	86000000.0	86010000.0	12.0	4.4937028884887695	1.4761812686920166
1.0	86090000.0	86100000.0	2.0	4.229890823364258	1.3548507690429688
1.0	86140000.0	86150000.0	4.0	3.6801114082336426	0.9429510831832886
1.0	86160000.0	86170000.0	5.0	3.667823314666748	0.9377464056015015
1.0	86170000.0	86180000.0	5.0	3.9464499950408936	1.0274871587753296
1.0	86200000.0	86210000.0	5.0	4.461627006530762	1.4411118030548096
1.0	86310000.0	86320000.0	5.0	4.6217145919799805	1.537302017211914
1.0	86330000.0	86340000.0	3.0	4.084371089935303	1.2559047937393188
1.0	86460000.0	86470000.0	7.0	5.473214149475098	1.8793189525604248
1.0	86490000.0	86500000.0	6.0	5.529275894165039	1.8998390436172485
1.0	86590000.0	86600000.0	3.0	4.207123756408691	1.3246448040008545
1.0	86640000.0	86650000.0	5.0	4.324944496154785	1.3880901336669922
1.0	86670000.0	86680000.0	2.0	5.091691493988037	1.725977897644043
1.0	86800000.0	86810000.0	6.0	4.724379539489746	1.5437394380569458
1.0	86810000.0	86820000.0	1.0	4.136556148529053	1.2979282140731812
1.0	86870000.0	86880000.0	5.0	4.451237201690674	1.4078909158706665
1.0	86880000.0	86890000.0	4.0	4.314769268035889	1.352805495262146
1.0	86900000.0	86910000.0	2.0	4.177315711975098	1.3041658401489258
1.0	86930000.0	86940000.0	2.0	4.504141330718994	1.4635870456695557
1.0	86990000.0	87000000.0	3.0	4.717680931091309	1.5677531957626343
1.0	87080000.0	87090000.0	9.0	4.225495338439941	1.2811589241027832
1.0	87180000.0	87190000.0	1.0	3.38262939453125	0.7307144403457642
1.0	87370000.0	87380000.0	1.0	3.671877384185791	0.8868367075920105
1.0	87400000.0	87410000.0	5.0	3.6323559284210205	0.9261723756790161
1.0	87460000.0	87470000.0	2.0	3.6072890758514404	0.9078270196914673
1.0	87530000.0	87540000.0	2.0	3.590296983718872	0.8911876678466797
1.0	87590000.0	87600000.0	5.0	4.243292808532715	1.3157837390899658
1.0	87600000.0	87610000.0	4.0	4.476079940795898	1.449570894241333
1.0	87650000.0	87660000.0	6.0	4.681401252746582	1.5328112840652466
1.0	87700000.0	87710000.0	7.0	4.456894874572754	1.425747036933899
1.0	87810000.0	87820000.0	7.0	3.7263083457946777	0.9855653643608093
1.0	87830000.0	87840000.0	4.0	4.103826999664307	1.251837968826294
1.0	87850000.0	87860000.0	5.0	4.393595218658447	1.3950834274291992
1.0	87960000.0	87970000.0	3.0	4.691288471221924	1.5627429485321045
1.0	87990000.0	88000000.0	6.0	4.7573113441467285	1.5695596933364868
1.0	88020000.0	88030000.0	6.0	4.943431377410889	1.6751124858856201
1.0	88030000.0	88040000.0	4.0	4.970180034637451	1.6828304529190063
1.0	88090000.0	88100000.0	5.0	4.905956268310547	1.6450786590576172
1.0	88110000.0	88120000.0	3.0	4.830122947692871	1.6252386569976807
1.0	88120000.0	88130000.0	8.0	4.6991400718688965	1.5048768520355225
1.0	88140000.0	88150000.0	4.0	4.496592044830322	1.4522647857666016
1.0	88220000.0	88230000.0	1.0	4.390130043029785	1.3956674337387085
1.0	88260000.0	88270000.0	5.0	4.082178592681885	1.2114813327789307
1.0	88300000.0	88310000.0	5.0	4.304993629455566	1.3404422998428345
1.0	88310000.0	88320000.0	7.0	4.226849555969238	1.2961207628250122
1.0	88360000.0	88370000.0	0.0	4.514228820800781	1.4697366952896118
1.0	88400000.0	88410000.0	3.0	4.708109378814697	1.580564260482788
1.0	88500000.0	88510000.0	8.0	4.785729885101318	1.5668532848358154
1.0	88520000.0	88530000.0	2.0	4.823326110839844	1.6220483779907227
1.0	88530000.0	88540000.0	3.0	5.166818618774414	1.7573779821395874
1.0	88610000.0	88620000.0	4.0	4.692469120025635	1.5719672441482544
1.0	88670000.0	88680000.0	6.0	4.778982162475586	1.6217677593231201
1.0	88860000.0	88870000.0	4.0	4.703788757324219	1.5448752641677856
1.0	88890000.0	88900000.0	2.0	4.822364330291748	1.5318570137023926
1.0	88910000.0	88920000.0	3.0	4.413679599761963	1.3904861211776733
1.0	88960000.0	88970000.0	2.0	4.510505676269531	1.4525680541992188
1.0	89070000.0	89080000.0	2.0	4.7632598876953125	1.6010310649871826
1.0	89120000.0	89130000.0	7.0	4.688220977783203	1.5794259309768677
1.0	89200000.0	89210000.0	2.0	4.03177547454834	1.2155039310455322
1.0	89280000.0	89290000.0	4.0	3.716953754425049	0.9734830856323242
1.0	89300000.0	89310000.0	7.0	3.846850633621216	1.0760889053344727
1.0	89400000.0	89410000.0	3.0	3.7606041431427	1.0040644407272339
1.0	89430000.0	89440000.0	4.0	3.4812350273132324	0.7891972661018372
1.0	89460000.0	89470000.0	2.0	4.312916278839111	1.360698938369751
1.0	89500000.0	89510000.0	4.0	4.485569477081299	1.4165728092193604
1.0	89570000.0	89580000.0	4.0	4.111325263977051	1.2756866216659546
1.0	89720000.0	89730000.0	4.0	5.081567287445068	1.761094093322754
1.0	89730000.0	89740000.0	4.0	4.752812385559082	1.6707499027252197
1.0	89750000.0	89760000.0	7.0	5.010545253753662	1.74785578250885
1.0	89780000.0	89790000.0	5.0	5.697007656097412	1.9575650691986084
1.0	89800000.0	89810000.0	3.0	5.583013534545898	1.930019736289978
1.0	89810000.0	89820000.0	6.0	4.968036651611328	1.7091171741485596
1.0	89840000.0	89850000.0	7.0	5.098900318145752	1.7603800296783447
1.0	89850000.0	89860000.0	4.0	4.67342472076416	1.5619900226593018
1.0	90000000.0	90010000.0	1.0	4.149359703063965	1.267747402191162
1.0	90040000.0	90050000.0	5.0	3.8457846641540527	1.0816259384155273
1.0	90120000.0	90130000.0	10.0	3.809797763824463	1.0467528104782104
1.0	90150000.0	90160000.0	3.0	4.387678146362305	1.4483883380889893
1.0	90300000.0	90310000.0	5.0	3.9132354259490967	1.0939770936965942
1.0	90340000.0	90350000.0	3.0	4.024312973022461	1.2124292850494385
1.0	90370000.0	90380000.0	3.0	3.8254952430725098	1.0605370998382568
1.0	90470000.0	90480000.0	0.0	3.3880245685577393	0.7296949028968811
1.0	90530000.0	90540000.0	3.0	4.269953727722168	1.3194267749786377
1.0	90570000.0	90580000.0	6.0	4.2494730949401855	1.3055989742279053
1.0	90620000.0	90630000.0	2.0	4.276550769805908	1.2983269691467285
1.0	90830000.0	90840000.0	5.0	4.946972846984863	1.6885982751846313
1.0	90850000.0	90860000.0	5.0	5.083800315856934	1.7496201992034912
1.0	90860000.0	90870000.0	3.0	4.974479675292969	1.6830031871795654
1.0	90910000.0	90920000.0	4.0	4.907381534576416	1.6459996700286865
1.0	90960000.0	90970000.0	2.0	5.137929916381836	1.7079318761825562
1.0	90970000.0	90980000.0	4.0	4.92726993560791	1.6606076955795288
1.0	91000000.0	91010000.0	5.0	5.16452169418335	1.7422012090682983
1.0	91030000.0	91040000.0	7.0	5.045588493347168	1.6900131702423096
1.0	91100000.0	91110000.0	4.0	5.536305904388428	1.91620671749115
1.0	91220000.0	91230000.0	3.0	5.27151346206665	1.8165851831436157
1.0	91260000.0	91270000.0	2.0	5.179064750671387	1.7727851867675781
1.0	91270000.0	91280000.0	7.0	5.094568252563477	1.7397468090057373
1.0	91340000.0	91350000.0	3.0	4.820127964019775	1.5678800344467163
1.0	91370000.0	91380000.0	7.0	3.992046356201172	1.1880782842636108
1.0	91400000.0	91410000.0	8.0	3.868894100189209	1.0907056331634521
1.0	91410000.0	91420000.0	5.0	3.757503032684326	1.014398455619812
1.0	91550000.0	91560000.0	4.0	4.9585747718811035	1.6244735717773438
1.0	91560000.0	91570000.0	9.0	4.551289081573486	1.4642510414123535
1.0	91580000.0	91590000.0	4.0	4.635804176330566	1.516560673713684
1.0	91650000.0	91660000.0	4.0	4.706514835357666	1.49991774559021
1.0	91660000.0	91670000.0	4.0	4.507195472717285	1.418495535850525
1.0	91840000.0	91850000.0	2.0	4.177917957305908	1.2756589651107788
1.0	91900000.0	91910000.0	1.0	4.898252964019775	1.6339620351791382
1.0	91950000.0	91960000.0	5.0	5.0270094871521	1.7145808935165405
1.0	92020000.0	92030000.0	1.0	4.9434709548950195	1.6955034732818604
1.0	92030000.0	92040000.0	7.0	5.007295608520508	1.6945326328277588
1.0	92070000.0	92080000.0	0.0	4.991433143615723	1.6849873065948486
1.0	92200000.0	92210000.0	6.0	4.913453102111816	1.695512056350708
1.0	92280000.0	92290000.0	4.0	4.779237270355225	1.6267086267471313
1.0	92290000.0	92300000.0	6.0	4.742833614349365	1.6064075231552124
1.0	92310000.0	92320000.0	4.0	4.540404319763184	1.5112149715423584
1.0	92340000.0	92350000.0	3.0	4.361342430114746	1.4094479084014893
1.0	92460000.0	92470000.0	2.0	4.498697757720947	1.4626495838165283
1.0	92510000.0	92520000.0	4.0	4.278979778289795	1.3317182064056396
1.0	92560000.0	92570000.0	1.0	4.295571327209473	1.4005964994430542
1.0	92570000.0	92580000.0	3.0	4.3437113761901855	1.4139496088027954
1.0	92640000.0	92650000.0	6.0	3.9855709075927734	1.1865065097808838
1.0	92660000.0	92670000.0	5.0	4.544039726257324	1.4891471862792969
1.0	92750000.0	92760000.0	1.0	3.9553191661834717	1.1577260494232178
1.0	92830000.0	92840000.0	4.0	3.8578484058380127	1.084993600845337
1.0	92840000.0	92850000.0	5.0	3.70708966255188	0.9848428964614868
1.0	92910000.0	92920000.0	5.0	4.414032459259033	1.404672384262085
1.0	93060000.0	93070000.0	3.0	3.5587401390075684	0.8634713292121887
1.0	93070000.0	93080000.0	7.0	3.688837766647339	0.9597495198249817
1.0	93130000.0	93140000.0	6.0	3.710562229156494	0.9744241833686829
1.0	93150000.0	93160000.0	2.0	3.4577879905700684	0.7851743102073669
1.0	93190000.0	93200000.0	5.0	3.6860084533691406	0.9555433988571167
1.0	93210000.0	93220000.0	2.0	3.838071346282959	1.0753803253173828
1.0	93260000.0	93270000.0	2.0	4.3795270919799805	1.3900192975997925
1.0	93300000.0	93310000.0	5.0	3.469090700149536	0.7740579843521118
1.0	93400000.0	93410000.0	6.0	4.0727338790893555	1.2522820234298706
1.0	93420000.0	93430000.0	2.0	4.518934726715088	1.332488775253296
1.0	93450000.0	93460000.0	7.0	4.357003211975098	1.3837107419967651
1.0	93540000.0	93550000.0	7.0	4.879705905914307	1.4511150121688843
1.0	93710000.0	93720000.0	2.0	3.3031859397888184	0.7027629017829895
1.0	93770000.0	93780000.0	3.0	3.3724639415740967	0.7430031895637512
1.0	93810000.0	93820000.0	2.0	4.508335113525391	1.3702632188796997
1.0	93820000.0	93830000.0	5.0	3.223130464553833	0.6488592624664307
1.0	93830000.0	93840000.0	2.0	3.5375595092773438	0.8455945253372192
1.0	93890000.0	93900000.0	5.0	4.246068000793457	1.3066818714141846
1.0	93920000.0	93930000.0	2.0	3.811591386795044	1.0548508167266846
1.0	93950000.0	93960000.0	3.0	3.9651618003845215	1.16840660572052
1.0	93990000.0	94000000.0	7.0	3.658802032470703	0.9295934438705444
1.0	94020000.0	94030000.0	3.0	3.7472870349884033	1.0037736892700195
1.0	94060000.0	94070000.0	2.0	3.7418086528778076	0.9946038126945496
1.0	94140000.0	94150000.0	2.0	4.617666244506836	1.3811336755752563
1.0	94170000.0	94180000.0	5.0	4.261319637298584	1.34866464138031
1.0	94190000.0	94200000.0	8.0	4.050875663757324	1.2346227169036865
1.0	94220000.0	94230000.0	4.0	4.485021591186523	1.4594260454177856
1.0	94240000.0	94250000.0	3.0	4.425882816314697	1.4323503971099854
1.0	94300000.0	94310000.0	3.0	3.8558735847473145	1.0927594900131226
1.0	94310000.0	94320000.0	2.0	4.674612045288086	1.614029884338379
1.0	94380000.0	94390000.0	3.0	3.987339496612549	1.1534206867218018
1.0	94400000.0	94410000.0	3.0	4.00029182434082	1.1522490978240967
1.0	94500000.0	94510000.0	1.0	4.912297248840332	1.681921362876892
1.0	94610000.0	94620000.0	4.0	4.483410835266113	1.4716044664382935
1.0	94620000.0	94630000.0	2.0	4.64801549911499	1.5549814701080322
1.0	94660000.0	94670000.0	0.0	3.7873778343200684	1.0304086208343506
1.0	94770000.0	94780000.0	6.0	4.198553085327148	1.2860137224197388
1.0	94800000.0	94810000.0	1.0	4.4829888343811035	1.4556142091751099
1.0	94880000.0	94890000.0	4.0	3.6674914360046387	0.9075163006782532
1.0	94890000.0	94900000.0	4.0	3.439082384109497	0.7689462900161743
1.0	94900000.0	94910000.0	1.0	3.703900098800659	0.964023232460022
1.0	94960000.0	94970000.0	3.0	3.5891501903533936	0.879956841468811
1.0	95000000.0	95010000.0	5.0	4.219246864318848	1.1697344779968262
1.0	95020000.0	95030000.0	2.0	4.2632951736450195	1.3209885358810425
1.0	95050000.0	95060000.0	2.0	4.424332141876221	1.4136312007904053
1.0	95060000.0	95070000.0	2.0	4.546560764312744	1.4891701936721802
1.0	95110000.0	95120000.0	6.0	4.375697135925293	1.3826758861541748
1.0	95140000.0	95150000.0	8.0	4.302997589111328	1.3473178148269653
1.0	95230000.0	95240000.0	1.0	4.194367408752441	1.2841192483901978
1.0	95270000.0	95280000.0	5.0	3.8286049365997314	1.0697596073150635
1.0	95370000.0	95380000.0	3.0	3.7501492500305176	1.0033038854599
1.0	95410000.0	95420000.0	4.0	4.11666202545166	1.235936164855957
1.0	95430000.0	95440000.0	1.0	4.034621238708496	1.189818024635315
1.0	95460000.0	95470000.0	4.0	3.77268648147583	1.0315660238265991
1.0	95470000.0	95480000.0	1.0	3.966456651687622	1.146355390548706
1.0	95510000.0	95520000.0	2.0	3.5526809692382812	0.8686250448226929
1.0	95560000.0	95570000.0	2.0	3.8572678565979004	1.0429624319076538
1.0	95650000.0	95660000.0	3.0	3.435561418533325	0.7935184836387634
1.0	95690000.0	95700000.0	2.0	3.3589491844177246	0.7290895581245422
1.0	95750000.0	95760000.0	3.0	3.4583239555358887	0.7975497245788574
1.0	95800000.0	95810000.0	5.0	4.034841060638428	1.1577867269515991
1.0	95850000.0	95860000.0	3.0	4.480365753173828	1.4133713245391846
1.0	95860000.0	95870000.0	5.0	4.452471733093262	1.3973594903945923
1.0	95880000.0	95890000.0	4.0	4.655616760253906	1.4797585010528564
1.0	95890000.0	95900000.0	2.0	4.61843204498291	1.4734770059585571
1.0	95900000.0	95910000.0	4.0	4.53487491607666	1.4661290645599365
1.0	95920000.0	95930000.0	7.0	4.1456708908081055	1.2028425931930542
1.0	95950000.0	95960000.0	2.0	4.7989397048950195	1.5746982097625732
1.0	95960000.0	95970000.0	4.0	4.745469570159912	1.5410001277923584
1.0	95970000.0	95980000.0	4.0	4.571919918060303	1.4905145168304443
1.0	95980000.0	95990000.0	6.0	4.736514091491699	1.5477250814437866
1.0	96020000.0	96030000.0	3.0	5.135241508483887	1.7064638137817383
1.0	96070000.0	96080000.0	4.0	4.9460554122924805	1.6646144390106201
1.0	96210000.0	96220000.0	9.0	4.904272556304932	1.6186155080795288
1.0	96330000.0	96340000.0	9.0	4.5619001388549805	1.4809529781341553
1.0	96360000.0	96370000.0	8.0	5.1283955574035645	1.7257000207901
1.0	96380000.0	96390000.0	3.0	4.938847541809082	1.6894690990447998
1.0	96390000.0	96400000.0	1.0	5.155045509338379	1.7607990503311157
1.0	96460000.0	96470000.0	3.0	5.313499450683594	1.8362411260604858
1.0	96490000.0	96500000.0	2.0	5.573674201965332	1.917053461074829
1.0	96560000.0	96570000.0	7.0	4.960201263427734	1.6520967483520508
1.0	96620000.0	96630000.0	5.0	5.393952369689941	1.838011384010315
1.0	96650000.0	96660000.0	4.0	5.225614070892334	1.7789573669433594
1.0	96680000.0	96690000.0	2.0	5.1325249671936035	1.7546190023422241
1.0	96800000.0	96810000.0	7.0	5.089303493499756	1.735845923423767
1.0	96810000.0	96820000.0	3.0	5.0394487380981445	1.7325690984725952
1.0	96820000.0	96830000.0	6.0	5.107158184051514	1.753273606300354
1.0	96860000.0	96870000.0	6.0	5.1074934005737305	1.7528314590454102
1.0	97010000.0	97020000.0	6.0	4.938371181488037	1.6891647577285767
1.0	97180000.0	97190000.0	3.0	4.321028232574463	1.3433337211608887
1.0	97240000.0	97250000.0	3.0	3.7019424438476562	0.9596731066703796
1.0	97270000.0	97280000.0	3.0	3.5643067359924316	0.8584797978401184
1.0	97300000.0	97310000.0	6.0	4.3724141120910645	1.3851054906845093
1.0	97360000.0	97370000.0	2.0	4.881843090057373	1.6273136138916016
1.0	97400000.0	97410000.0	6.0	5.628751277923584	1.951786994934082
1.0	97420000.0	97430000.0	6.0	5.363833427429199	1.8739980459213257
1.0	97450000.0	97460000.0	4.0	5.469046115875244	1.8951928615570068
1.0	97530000.0	97540000.0	6.0	4.872285842895508	1.6687167882919312
1.0	97550000.0	97560000.0	5.0	4.590157508850098	1.5351431369781494
1.0	97600000.0	97610000.0	3.0	4.258927345275879	1.3702306747436523
1.0	97700000.0	97710000.0	6.0	3.766359806060791	1.0282422304153442
1.0	97720000.0	97730000.0	3.0	4.141082763671875	1.2531397342681885
1.0	97760000.0	97770000.0	2.0	4.214503288269043	1.3193813562393188
1.0	97780000.0	97790000.0	4.0	3.372201442718506	0.7090772390365601
1.0	97830000.0	97840000.0	1.0	4.420438289642334	1.4403778314590454
1.0	97950000.0	97960000.0	5.0	4.4369215965271	1.4596620798110962
1.0	97970000.0	97980000.0	6.0	4.091947555541992	1.2703405618667603
1.0	97980000.0	97990000.0	1.0	4.503366947174072	1.4749844074249268
1.0	98040000.0	98050000.0	4.0	3.9895331859588623	1.1607309579849243
1.0	98260000.0	98270000.0	7.0	4.364777565002441	1.4515968561172485
1.0	98360000.0	98370000.0	7.0	4.39047908782959	1.4750375747680664
1.0	98370000.0	98380000.0	7.0	4.650078773498535	1.6104001998901367
1.0	98390000.0	98400000.0	2.0	5.163244247436523	1.8204481601715088
1.0	98400000.0	98410000.0	7.0	5.452132225036621	1.9201481342315674
1.0	98450000.0	98460000.0	12.0	5.21713924407959	1.8132244348526
1.0	98490000.0	98500000.0	6.0	5.075034141540527	1.7731568813323975
1.0	98520000.0	98530000.0	7.0	5.228425025939941	1.8204386234283447
1.0	98540000.0	98550000.0	5.0	5.3978142738342285	1.8831199407577515
1.0	98560000.0	98570000.0	2.0	5.2303361892700195	1.810638189315796
1.0	98620000.0	98630000.0	6.0	5.079172611236572	1.769853949546814
1.0	98770000.0	98780000.0	6.0	5.35952091217041	1.8604799509048462
1.0	98790000.0	98800000.0	3.0	5.542544364929199	1.9322664737701416
1.0	98800000.0	98810000.0	5.0	5.434784889221191	1.8969459533691406
1.0	98830000.0	98840000.0	4.0	5.2124505043029785	1.816279649734497
1.0	98970000.0	98980000.0	6.0	5.506346225738525	1.9414787292480469
1.0	99040000.0	99050000.0	5.0	5.818816661834717	2.0106008052825928
1.0	99060000.0	99070000.0	7.0	5.4224348068237305	1.879327416419983
1.0	99100000.0	99110000.0	9.0	5.1389665603637695	1.7327197790145874
1.0	99190000.0	99200000.0	0.0	4.6548004150390625	1.624389886856079
1.0	99270000.0	99280000.0	7.0	5.061072826385498	1.7154136896133423
1.0	99390000.0	99400000.0	6.0	5.761682510375977	2.00551438331604
1.0	99420000.0	99430000.0	2.0	5.600172519683838	1.945866584777832
1.0	99430000.0	99440000.0	9.0	5.5525970458984375	1.9242162704467773
1.0	99530000.0	99540000.0	4.0	5.8807196617126465	2.037017822265625
1.0	99540000.0	99550000.0	4.0	5.7471723556518555	1.9851144552230835
1.0	99550000.0	99560000.0	8.0	5.7046217918396	1.9526612758636475
1.0	99580000.0	99590000.0	5.0	5.38741397857666	1.862013578414917
1.0	99590000.0	99600000.0	4.0	5.372099876403809	1.8578420877456665
1.0	99710000.0	99720000.0	4.0	4.690409183502197	1.5504719018936157
1.0	99810000.0	99820000.0	7.0	4.189834117889404	1.2641727924346924
1.0	99920000.0	99930000.0	4.0	4.26595401763916	1.3147310018539429
1.0	100080000.0	100090000.0	4.0	4.540017604827881	1.4923301935195923
1.0	100110000.0	100120000.0	1.0	5.361456871032715	1.8198058605194092
1.0	100130000.0	100140000.0	3.0	4.515832424163818	1.4977775812149048
1.0	100170000.0	100180000.0	4.0	3.8128485679626465	1.056206226348877
1.0	100330000.0	100340000.0	4.0	3.968921184539795	1.1686686277389526
1.0	100340000.0	100350000.0	3.0	4.0250163078308105	1.2092969417572021
1.0	100420000.0	100430000.0	3.0	4.375221252441406	1.400183916091919
1.0	100700000.0	100710000.0	5.0	3.916489362716675	1.126649022102356
1.0	100720000.0	100730000.0	3.0	4.235275745391846	1.319042682647705
1.0	100800000.0	100810000.0	9.0	4.606720447540283	1.5240986347198486
1.0	100850000.0	100860000.0	3.0	3.8196682929992676	1.052977204322815
1.0	100890000.0	100900000.0	3.0	3.8469009399414062	1.081488013267517
1.0	101050000.0	101060000.0	7.0	4.195964813232422	1.2704658508300781
1.0	101070000.0	101080000.0	2.0	4.414527893066406	1.4086706638336182
1.0	101120000.0	101130000.0	6.0	4.27569580078125	1.3124313354492188
1.0	101190000.0	101200000.0	4.0	4.534731864929199	1.4866888523101807
1.0	101230000.0	101240000.0	2.0	4.56003999710083	1.4951894283294678
1.0	101260000.0	101270000.0	4.0	4.391729831695557	1.402208924293518
1.0	101370000.0	101380000.0	2.0	3.4778289794921875	0.7958542108535767
1.0	101380000.0	101390000.0	5.0	3.3487656116485596	0.7149046659469604
1.0	101390000.0	101400000.0	1.0	2.99872088432312	0.5783518552780151
1.0	101440000.0	101450000.0	3.0	3.618365526199341	0.8997019529342651
1.0	101470000.0	101480000.0	1.0	3.6227340698242188	0.9009361267089844
1.0	101540000.0	101550000.0	6.0	4.0048933029174805	1.1996819972991943
1.0	101590000.0	101600000.0	2.0	4.687697410583496	1.567211389541626
1.0	101660000.0	101670000.0	3.0	4.521124839782715	1.4749292135238647
1.0	101680000.0	101690000.0	3.0	4.635962009429932	1.535408616065979
1.0	101700000.0	101710000.0	7.0	4.290917873382568	1.394614338874817
1.0	101740000.0	101750000.0	3.0	4.7945733070373535	1.6188392639160156
1.0	101750000.0	101760000.0	1.0	4.871482849121094	1.6603584289550781
1.0	101800000.0	101810000.0	6.0	5.145919322967529	1.7241525650024414
1.0	101880000.0	101890000.0	4.0	5.725378513336182	1.9783821105957031
1.0	101890000.0	101900000.0	6.0	5.683480262756348	1.958888053894043
1.0	101920000.0	101930000.0	8.0	5.769477844238281	1.9878673553466797
1.0	101950000.0	101960000.0	2.0	5.744379043579102	1.9716529846191406
1.0	102010000.0	102020000.0	5.0	4.8421502113342285	1.6674801111221313
1.0	102110000.0	102120000.0	5.0	5.828161716461182	1.997715950012207
1.0	102130000.0	102140000.0	8.0	5.748205661773682	1.9476505517959595
1.0	102190000.0	102200000.0	3.0	6.2821455001831055	2.139410972595215
1.0	102240000.0	102250000.0	4.0	6.130454063415527	2.0978190898895264
1.0	102260000.0	102270000.0	5.0	5.800202369689941	2.0020461082458496
1.0	102310000.0	102320000.0	7.0	6.663701057434082	2.222888946533203
1.0	102340000.0	102350000.0	1.0	6.280281066894531	2.1340105533599854
1.0	102410000.0	102420000.0	10.0	6.0103654861450195	2.0677647590637207
1.0	102430000.0	102440000.0	7.0	5.960301399230957	2.0328567028045654
1.0	102450000.0	102460000.0	9.0	5.693271636962891	1.9567420482635498
1.0	102500000.0	102510000.0	4.0	6.095512866973877	2.0719714164733887
1.0	102600000.0	102610000.0	3.0	5.866036415100098	2.00583553314209
1.0	102630000.0	102640000.0	3.0	5.721203804016113	1.9913291931152344
1.0	102770000.0	102780000.0	1.0	5.7997212409973145	1.962683916091919
1.0	102920000.0	102930000.0	8.0	5.293452262878418	1.8637653589248657
1.0	103170000.0	103180000.0	5.0	5.917381286621094	2.029815435409546
1.0	103200000.0	103210000.0	6.0	5.757325172424316	1.9611494541168213
1.0	103220000.0	103230000.0	12.0	5.623902320861816	1.937535047531128
1.0	103230000.0	103240000.0	8.0	6.063838005065918	2.0678563117980957
1.0	103280000.0	103290000.0	7.0	6.20153284072876	2.1119303703308105
1.0	103310000.0	103320000.0	11.0	5.804527282714844	1.9813528060913086
1.0	103320000.0	103330000.0	7.0	5.85243034362793	2.0042202472686768
1.0	103360000.0	103370000.0	8.0	5.692957878112793	1.9697452783584595
1.0	103400000.0	103410000.0	5.0	5.720600605010986	1.979660987854004
1.0	103530000.0	103540000.0	5.0	5.218380451202393	1.812059998512268
1.0	103570000.0	103580000.0	6.0	4.6490325927734375	1.670071005821228
1.0	103590000.0	103600000.0	4.0	5.207158088684082	1.7861181497573853
1.0	103630000.0	103640000.0	7.0	5.527510643005371	1.8984962701797485
1.0	103750000.0	103760000.0	3.0	4.031538963317871	1.1626099348068237
1.0	104070000.0	104080000.0	4.0	3.2534420490264893	0.6612752676010132
1.0	104100000.0	104110000.0	1.0	3.6664116382598877	0.9524003267288208
1.0	104350000.0	104360000.0	7.0	5.823302745819092	1.968395471572876
1.0	104440000.0	104450000.0	3.0	7.448464870452881	2.356461763381958
1.0	104450000.0	104460000.0	7.0	7.600405693054199	2.3772318363189697
1.0	104490000.0	104500000.0	10.0	7.209481716156006	2.3220326900482178
1.0	104570000.0	104580000.0	4.0	6.6666669845581055	2.238924741744995
1.0	104580000.0	104590000.0	5.0	8.006176948547363	2.4287760257720947
1.0	104590000.0	104600000.0	9.0	8.000146865844727	2.4260923862457275
1.0	104620000.0	104630000.0	8.0	7.219789981842041	2.320495367050171
1.0	104640000.0	104650000.0	6.0	7.589930057525635	2.3762946128845215
1.0	105000000.0	105010000.0	8.0	7.249250888824463	2.3212623596191406
1.0	105100000.0	105110000.0	3.0	6.266064643859863	2.1092731952667236
1.0	105110000.0	105120000.0	6.0	5.726263999938965	1.9499727487564087
1.0	105130000.0	105140000.0	8.0	5.945284843444824	2.0177578926086426
1.0	105160000.0	105170000.0	5.0	5.558802127838135	1.8823518753051758
1.0	105180000.0	105190000.0	4.0	5.589424133300781	1.8946704864501953
1.0	105190000.0	105200000.0	5.0	5.480946063995361	1.875274658203125
1.0	105240000.0	105250000.0	1.0	6.129493236541748	2.077420949935913
1.0	105350000.0	105360000.0	3.0	6.760058403015137	2.23549222946167
1.0	105360000.0	105370000.0	11.0	4.843063831329346	1.5082226991653442
1.0	105380000.0	105390000.0	2.0	5.159975528717041	1.7679698467254639
1.0	105450000.0	105460000.0	5.0	6.412585258483887	2.1534271240234375
1.0	105520000.0	105530000.0	6.0	5.77236795425415	1.9518346786499023
1.0	105540000.0	105550000.0	10.0	6.021008491516113	2.047273635864258
1.0	105560000.0	105570000.0	4.0	6.298897743225098	2.1203229427337646
1.0	105610000.0	105620000.0	4.0	6.354694843292236	2.1360340118408203
1.0	105710000.0	105720000.0	8.0	5.830951690673828	1.9876025915145874
1.0	105720000.0	105730000.0	6.0	6.069441318511963	2.0633888244628906
1.0	105790000.0	105800000.0	1.0	6.431546688079834	2.156952381134033
1.0	105810000.0	105820000.0	7.0	6.262428283691406	2.1059632301330566
1.0	105940000.0	105950000.0	10.0	6.552114963531494	2.188044309616089
1.0	105960000.0	105970000.0	6.0	6.6995415687561035	2.226804494857788
1.0	105970000.0	105980000.0	2.0	7.026341915130615	2.2908718585968018
1.0	106020000.0	106030000.0	4.0	6.858766078948975	2.261533737182617
1.0	106170000.0	106180000.0	7.0	6.336545467376709	2.1374242305755615
1.0	106190000.0	106200000.0	3.0	6.235995769500732	2.1104912757873535
1.0	106270000.0	106280000.0	5.0	5.893742561340332	2.0388875007629395
1.0	106430000.0	106440000.0	4.0	6.556302070617676	2.184863328933716
1.0	106470000.0	106480000.0	10.0	6.3207268714904785	2.121445894241333
1.0	106560000.0	106570000.0	7.0	6.574740409851074	2.2082266807556152
1.0	106620000.0	106630000.0	5.0	7.451289176940918	2.356959581375122
1.0	106650000.0	106660000.0	13.0	7.193678855895996	2.311807155609131
1.0	106690000.0	106700000.0	6.0	7.894402503967285	2.4149303436279297
1.0	106750000.0	106760000.0	9.0	6.934664249420166	2.275486469268799
1.0	106840000.0	106850000.0	11.0	6.080148696899414	2.0593161582946777
1.0	106860000.0	106870000.0	3.0	6.074526786804199	2.05590558052063
1.0	106880000.0	106890000.0	6.0	6.085334300994873	2.062976121902466
1.0	106900000.0	106910000.0	2.0	6.205080986022949	2.090693712234497
1.0	106990000.0	107000000.0	7.0	5.712950229644775	1.9312832355499268
1.0	107030000.0	107040000.0	5.0	5.615218162536621	1.908452033996582
1.0	107110000.0	107120000.0	5.0	5.903994560241699	2.001894474029541
1.0	107230000.0	107240000.0	3.0	6.134792327880859	2.0856165885925293
1.0	107290000.0	107300000.0	7.0	6.691567897796631	2.2207882404327393
1.0	107310000.0	107320000.0	3.0	6.545371055603027	2.196805477142334
1.0	107370000.0	107380000.0	5.0	6.523157596588135	2.1883492469787598
1.0	107460000.0	107470000.0	7.0	5.479459285736084	1.8842236995697021
1.0	107500000.0	107510000.0	5.0	5.8051042556762695	1.9753793478012085
1.0	107540000.0	107550000.0	5.0	5.427412509918213	1.869652509689331
1.0	107630000.0	107640000.0	4.0	5.67948055267334	1.9672807455062866
1.0	107660000.0	107670000.0	4.0	5.943408012390137	2.0258939266204834
1.0	107680000.0	107690000.0	8.0	5.515893936157227	1.9463083744049072
1.0	107700000.0	107710000.0	9.0	5.552030086517334	1.903940200805664
1.0	107730000.0	107740000.0	8.0	5.134676456451416	1.7265942096710205
1.0	107770000.0	107780000.0	11.0	5.358366966247559	1.8141756057739258
1.0	107800000.0	107810000.0	3.0	5.346726417541504	1.8282825946807861
1.0	107840000.0	107850000.0	5.0	4.750308990478516	1.5766477584838867
1.0	107870000.0	107880000.0	1.0	4.692521572113037	1.5208853483200073
1.0	107890000.0	107900000.0	2.0	4.28055477142334	1.2802833318710327
1.0	108060000.0	108070000.0	1.0	4.335049629211426	1.3457082509994507
1.0	108080000.0	108090000.0	2.0	4.722309112548828	1.5531601905822754
1.0	108140000.0	108150000.0	6.0	4.33187198638916	1.36746084690094
1.0	108280000.0	108290000.0	4.0	4.562172889709473	1.5131356716156006
1.0	108310000.0	108320000.0	2.0	4.567339897155762	1.527337670326233
1.0	108330000.0	108340000.0	5.0	4.428700923919678	1.434637427330017
1.0	108340000.0	108350000.0	6.0	4.181950092315674	1.301400899887085
1.0	108400000.0	108410000.0	1.0	4.185389518737793	1.272552251815796
1.0	108410000.0	108420000.0	7.0	3.9980785846710205	1.1608033180236816
1.0	108460000.0	108470000.0	8.0	4.171755313873291	1.2586534023284912
1.0	108520000.0	108530000.0	4.0	4.340834617614746	1.3632768392562866
1.0	108560000.0	108570000.0	5.0	4.562142372131348	1.4988278150558472
1.0	108600000.0	108610000.0	4.0	4.672815322875977	1.5519719123840332
1.0	108660000.0	108670000.0	5.0	4.114034175872803	1.2336289882659912
1.0	108850000.0	108860000.0	2.0	2.1175198554992676	0.6468222737312317
[truncated: 47,558 more rows]
