# Supplementary material for: Genome-wide mapping of somatic mutation rates uncovers drivers of cancer
Source: Nat Biotechnol. 2022 Jun 20;40(11):1634–43. doi: 10.1038/s41587-022-01353-8 (PMC9646522; doi:10.1038/s41587-022-01353-8)
Supplement: Supplementary file 4 — Regions and model predictions for each fold of each cancer for which a deep learning model was trained. Regions that were filtered are also listed along with their respective model predictions. [file 41587_2022_1353_MOESM4_ESM.zip › kfold_results/Breast_tumors/fold_3.txt]

CHROM	START	END	Y_TRUE	Y_PRED	STD
1.0	790000.0	800000.0	6.0	3.4457848072052	0.9181505441665649
1.0	860000.0	870000.0	4.0	5.082429885864258	1.7547080516815186
1.0	960000.0	970000.0	5.0	4.687007904052734	1.5944852828979492
1.0	970000.0	980000.0	4.0	4.786311149597168	1.6377475261688232
1.0	980000.0	990000.0	7.0	4.317965507507324	1.4174532890319824
1.0	1030000.0	1040000.0	7.0	4.8729424476623535	1.671696662902832
1.0	1060000.0	1070000.0	5.0	5.1634416580200195	1.785978078842163
1.0	1130000.0	1140000.0	7.0	4.871506690979004	1.6699731349945068
1.0	1150000.0	1160000.0	4.0	4.321535110473633	1.4201080799102783
1.0	1190000.0	1200000.0	9.0	4.275276184082031	1.395715355873108
1.0	1250000.0	1260000.0	5.0	4.467034816741943	1.48810875415802
1.0	1300000.0	1310000.0	3.0	4.5514235496521	1.5270580053329468
1.0	1450000.0	1460000.0	2.0	3.798011302947998	1.1312159299850464
1.0	1500000.0	1510000.0	6.0	4.180542945861816	1.3609840869903564
1.0	1530000.0	1540000.0	3.0	4.172422409057617	1.3391326665878296
1.0	1590000.0	1600000.0	1.0	3.636841297149658	1.0537545680999756
1.0	1690000.0	1700000.0	6.0	3.5602874755859375	0.9890273809432983
1.0	1700000.0	1710000.0	3.0	3.8246541023254395	1.1562639474868774
1.0	1720000.0	1730000.0	2.0	4.132845878601074	1.3194133043289185
1.0	1740000.0	1750000.0	3.0	4.1887688636779785	1.3501089811325073
1.0	1800000.0	1810000.0	4.0	4.935386657714844	1.707171082496643
1.0	1970000.0	1980000.0	2.0	5.602468013763428	1.9417005777359009
1.0	2000000.0	2010000.0	5.0	4.724140167236328	1.6047614812850952
1.0	2020000.0	2030000.0	2.0	4.810454368591309	1.6424697637557983
1.0	2070000.0	2080000.0	1.0	4.508673667907715	1.5095146894454956
1.0	2100000.0	2110000.0	6.0	4.344574928283691	1.4265377521514893
1.0	2110000.0	2120000.0	3.0	4.301882266998291	1.4067507982254028
1.0	2220000.0	2230000.0	0.0	4.9079132080078125	1.6869350671768188
1.0	2230000.0	2240000.0	2.0	4.70836877822876	1.6039249897003174
1.0	2260000.0	2270000.0	3.0	4.684112548828125	1.5857765674591064
1.0	2340000.0	2350000.0	8.0	4.680304527282715	1.5863269567489624
1.0	2380000.0	2390000.0	5.0	4.646148681640625	1.5699994564056396
1.0	2390000.0	2400000.0	3.0	4.829510688781738	1.6501344442367554
1.0	2430000.0	2440000.0	4.0	4.5864458084106445	1.5422661304473877
1.0	2440000.0	2450000.0	3.0	4.160172462463379	1.3351895809173584
1.0	2520000.0	2530000.0	3.0	4.59630823135376	1.5453736782073975
1.0	2530000.0	2540000.0	7.0	4.6326494216918945	1.562139868736267
1.0	2550000.0	2560000.0	3.0	4.418875694274902	1.4619395732879639
1.0	2880000.0	2890000.0	4.0	7.164717674255371	2.339364767074585
1.0	2910000.0	2920000.0	8.0	7.145732879638672	2.335763454437256
1.0	2940000.0	2950000.0	7.0	7.275097846984863	2.3592562675476074
1.0	2950000.0	2960000.0	9.0	7.02139139175415	2.3123600482940674
1.0	2970000.0	2980000.0	6.0	7.575945854187012	2.4063501358032227
1.0	3020000.0	3030000.0	4.0	7.793950080871582	2.4312548637390137
1.0	3030000.0	3040000.0	9.0	7.6421217918396	2.409524440765381
1.0	3040000.0	3050000.0	4.0	7.221662998199463	2.345839500427246
1.0	3080000.0	3090000.0	6.0	6.840263366699219	2.2770073413848877
1.0	3160000.0	3170000.0	7.0	7.277735233306885	2.3602185249328613
1.0	3170000.0	3180000.0	3.0	6.7877631187438965	2.265899181365967
1.0	3190000.0	3200000.0	11.0	6.622701168060303	2.227760076522827
1.0	3220000.0	3230000.0	7.0	6.868598937988281	2.280276298522949
1.0	3230000.0	3240000.0	7.0	6.770723819732666	2.262019634246826
1.0	3240000.0	3250000.0	6.0	6.857707977294922	2.2796950340270996
1.0	3270000.0	3280000.0	6.0	6.332183837890625	2.15487003326416
1.0	3280000.0	3290000.0	6.0	6.40039587020874	2.174023389816284
1.0	3350000.0	3360000.0	5.0	5.66628360748291	1.9630062580108643
1.0	3410000.0	3420000.0	0.0	5.247650146484375	1.817566156387329
1.0	3420000.0	3430000.0	5.0	5.126654624938965	1.7708685398101807
1.0	3470000.0	3480000.0	5.0	4.817770481109619	1.6450064182281494
1.0	3500000.0	3510000.0	5.0	4.693270683288574	1.5915195941925049
1.0	3520000.0	3530000.0	4.0	5.0046000480651855	1.7242937088012695
1.0	3590000.0	3600000.0	8.0	4.462166786193848	1.4823033809661865
1.0	3600000.0	3610000.0	1.0	4.5262908935546875	1.513162612915039
1.0	3620000.0	3630000.0	1.0	4.411660671234131	1.4583406448364258
1.0	3710000.0	3720000.0	5.0	3.974825620651245	1.2335842847824097
1.0	3780000.0	3790000.0	0.0	3.6549277305603027	1.0453757047653198
1.0	3790000.0	3800000.0	0.0	3.5052075386047363	0.954020619392395
1.0	3830000.0	3840000.0	8.0	3.514876127243042	0.9653094410896301
1.0	4000000.0	4010000.0	7.0	5.335723876953125	1.8475148677825928
1.0	4050000.0	4060000.0	9.0	5.822635173797607	2.010342836380005
1.0	4070000.0	4080000.0	3.0	5.979714870452881	2.0588412284851074
1.0	4080000.0	4090000.0	6.0	6.493821620941162	2.195889949798584
1.0	4100000.0	4110000.0	2.0	6.257302284240723	2.1441407203674316
1.0	4130000.0	4140000.0	2.0	6.860315799713135	2.279449701309204
1.0	4170000.0	4180000.0	7.0	7.046198844909668	2.3164427280426025
1.0	4190000.0	4200000.0	11.0	7.337445259094238	2.3706483840942383
1.0	4260000.0	4270000.0	9.0	7.2850189208984375	2.3604648113250732
1.0	4280000.0	4290000.0	8.0	7.738283634185791	2.428239345550537
1.0	4290000.0	4300000.0	7.0	7.5194411277771	2.3951313495635986
1.0	4320000.0	4330000.0	9.0	7.509090423583984	2.3936526775360107
1.0	4370000.0	4380000.0	6.0	7.540935516357422	2.4019510746002197
1.0	4540000.0	4550000.0	12.0	8.516694068908691	2.526261329650879
1.0	4560000.0	4570000.0	4.0	8.144964218139648	2.4779605865478516
1.0	4570000.0	4580000.0	7.0	7.590426445007324	2.4036083221435547
1.0	4630000.0	4640000.0	3.0	7.290583610534668	2.357727527618408
1.0	4750000.0	4760000.0	8.0	6.462231636047363	2.189732313156128
1.0	4760000.0	4770000.0	8.0	6.310442924499512	2.151780366897583
1.0	4780000.0	4790000.0	10.0	7.003939151763916	2.306929588317871
1.0	4810000.0	4820000.0	9.0	6.932286262512207	2.2945611476898193
1.0	4820000.0	4830000.0	10.0	7.019596099853516	2.3077032566070557
1.0	4880000.0	4890000.0	7.0	7.6679863929748535	2.4148716926574707
1.0	5010000.0	5020000.0	11.0	7.669320583343506	2.4169836044311523
1.0	5030000.0	5040000.0	11.0	7.691854953765869	2.423240900039673
1.0	5090000.0	5100000.0	5.0	7.249567985534668	2.3490262031555176
1.0	5140000.0	5150000.0	7.0	6.591058254241943	2.220663547515869
1.0	5190000.0	5200000.0	6.0	6.054831504821777	2.0802955627441406
1.0	5260000.0	5270000.0	6.0	6.577264308929443	2.217271566390991
1.0	5270000.0	5280000.0	5.0	6.594248294830322	2.2208149433135986
1.0	5290000.0	5300000.0	4.0	6.720256805419922	2.249509334564209
1.0	5370000.0	5380000.0	16.0	6.433737277984619	2.182304859161377
1.0	5430000.0	5440000.0	4.0	6.8211798667907715	2.270876884460449
1.0	5530000.0	5540000.0	7.0	5.448439598083496	1.8883540630340576
1.0	5570000.0	5580000.0	4.0	5.383057594299316	1.8658065795898438
1.0	5600000.0	5610000.0	5.0	5.5849199295043945	1.9343732595443726
1.0	5680000.0	5690000.0	7.0	5.470408916473389	1.8960151672363281
1.0	5740000.0	5750000.0	7.0	5.8644304275512695	2.022303819656372
1.0	5810000.0	5820000.0	8.0	5.40112829208374	1.8709853887557983
1.0	5820000.0	5830000.0	6.0	5.670609951019287	1.962755560874939
1.0	5890000.0	5900000.0	4.0	5.699498176574707	1.972058892250061
1.0	5910000.0	5920000.0	2.0	5.2635178565979	1.8264755010604858
1.0	5950000.0	5960000.0	7.0	4.098126411437988	1.3022228479385376
1.0	6000000.0	6010000.0	3.0	4.1755595207214355	1.3424993753433228
1.0	6020000.0	6030000.0	2.0	4.016961574554443	1.2555087804794312
1.0	6040000.0	6050000.0	3.0	3.917299747467041	1.20026695728302
1.0	6050000.0	6060000.0	4.0	4.446313858032227	1.4817922115325928
1.0	6060000.0	6070000.0	3.0	4.375680923461914	1.4410350322723389
1.0	6090000.0	6100000.0	8.0	4.425522804260254	1.4653044939041138
1.0	6180000.0	6190000.0	4.0	4.897951602935791	1.678692102432251
1.0	6210000.0	6220000.0	3.0	4.48432731628418	1.4938619136810303
1.0	6300000.0	6310000.0	2.0	4.918700218200684	1.6894958019256592
1.0	6310000.0	6320000.0	3.0	4.088558197021484	1.292596459388733
1.0	6330000.0	6340000.0	3.0	4.316893100738525	1.4128557443618774
1.0	6380000.0	6390000.0	5.0	3.730114698410034	1.0893213748931885
1.0	6410000.0	6420000.0	3.0	4.03647518157959	1.2665026187896729
1.0	6420000.0	6430000.0	3.0	4.2402849197387695	1.3762261867523193
1.0	6440000.0	6450000.0	1.0	4.064839839935303	1.2815238237380981
1.0	6470000.0	6480000.0	3.0	4.393214225769043	1.450246810913086
1.0	6520000.0	6530000.0	4.0	4.4360671043396	1.4719390869140625
1.0	6570000.0	6580000.0	3.0	4.507443428039551	1.507060170173645
1.0	6610000.0	6620000.0	6.0	4.563471794128418	1.5283869504928589
1.0	6760000.0	6770000.0	4.0	4.101284980773926	1.320901870727539
1.0	6800000.0	6810000.0	2.0	4.094891548156738	1.295134425163269
1.0	6850000.0	6860000.0	1.0	3.456495761871338	0.9231830835342407
1.0	6940000.0	6950000.0	3.0	3.6699230670928955	1.0557268857955933
1.0	7040000.0	7050000.0	2.0	5.128084182739258	1.7709619998931885
1.0	7070000.0	7080000.0	10.0	4.649747371673584	1.5701349973678589
1.0	7240000.0	7250000.0	2.0	4.0154571533203125	1.2521239519119263
1.0	7360000.0	7370000.0	3.0	4.53133487701416	1.515974760055542
1.0	7460000.0	7470000.0	4.0	4.614117622375488	1.5536493062973022
1.0	7510000.0	7520000.0	7.0	4.422129154205322	1.4624539613723755
1.0	7580000.0	7590000.0	6.0	4.87087345123291	1.6670058965682983
1.0	7650000.0	7660000.0	4.0	4.563672065734863	1.5387613773345947
1.0	7670000.0	7680000.0	3.0	4.890406608581543	1.6757099628448486
1.0	7680000.0	7690000.0	7.0	4.6139702796936035	1.554083228111267
1.0	7830000.0	7840000.0	5.0	3.856555461883545	1.1810578107833862
1.0	7920000.0	7930000.0	5.0	4.625561714172363	1.55934739112854
1.0	7990000.0	8000000.0	4.0	4.7968878746032715	1.6354942321777344
1.0	8040000.0	8050000.0	4.0	3.989419937133789	1.2404372692108154
1.0	8070000.0	8080000.0	3.0	3.9370265007019043	1.2103593349456787
1.0	8090000.0	8100000.0	4.0	4.400759220123291	1.4534085988998413
1.0	8150000.0	8160000.0	2.0	4.931423664093018	1.6935150623321533
1.0	8160000.0	8170000.0	5.0	4.797409534454346	1.6359316110610962
1.0	8250000.0	8260000.0	7.0	4.425063133239746	1.4656412601470947
1.0	8420000.0	8430000.0	1.0	3.7270660400390625	1.087963342666626
1.0	8450000.0	8460000.0	2.0	3.8541457653045654	1.1618353128433228
1.0	8460000.0	8470000.0	0.0	3.824450731277466	1.1452276706695557
1.0	8510000.0	8520000.0	3.0	3.700786590576172	1.0738826990127563
1.0	8520000.0	8530000.0	4.0	3.7962424755096436	1.1307671070098877
1.0	8580000.0	8590000.0	4.0	3.9578208923339844	1.2265174388885498
1.0	8590000.0	8600000.0	5.0	3.904512882232666	1.1918976306915283
1.0	8600000.0	8610000.0	5.0	4.059397220611572	1.2817840576171875
1.0	8630000.0	8640000.0	3.0	4.2293853759765625	1.3699623346328735
1.0	8690000.0	8700000.0	6.0	4.17931604385376	1.345680594444275
1.0	8700000.0	8710000.0	4.0	4.107769966125488	1.3061859607696533
1.0	8720000.0	8730000.0	4.0	4.097499847412109	1.3037487268447876
1.0	8780000.0	8790000.0	7.0	3.892237901687622	1.1856136322021484
1.0	8860000.0	8870000.0	4.0	4.016940116882324	1.2569464445114136
1.0	8880000.0	8890000.0	2.0	4.82709264755249	1.6496837139129639
1.0	8920000.0	8930000.0	4.0	4.200528144836426	1.3577996492385864
1.0	8930000.0	8940000.0	1.0	5.853419303894043	2.0868401527404785
1.0	8970000.0	8980000.0	11.0	4.6849470138549805	1.5878446102142334
1.0	9010000.0	9020000.0	4.0	5.053082466125488	1.7433841228485107
1.0	9040000.0	9050000.0	5.0	4.942905426025391	1.6985805034637451
1.0	9060000.0	9070000.0	3.0	5.07587194442749	1.7516067028045654
1.0	9070000.0	9080000.0	4.0	5.007872581481934	1.7240231037139893
1.0	9120000.0	9130000.0	3.0	4.737858772277832	1.6088221073150635
1.0	9310000.0	9320000.0	4.0	3.8093857765197754	1.1395342350006104
1.0	9320000.0	9330000.0	3.0	3.6601672172546387	1.047931432723999
1.0	9330000.0	9340000.0	3.0	3.9928231239318848	1.239501953125
1.0	9360000.0	9370000.0	3.0	3.885366916656494	1.1800512075424194
1.0	9380000.0	9390000.0	6.0	4.274393558502197	1.3894426822662354
1.0	9410000.0	9420000.0	2.0	4.241411209106445	1.3748995065689087
1.0	9420000.0	9430000.0	3.0	4.205528736114502	1.3552173376083374
1.0	9430000.0	9440000.0	4.0	4.574659824371338	1.536927580833435
1.0	9510000.0	9520000.0	6.0	4.239539623260498	1.3713123798370361
1.0	9540000.0	9550000.0	2.0	4.611048221588135	1.5526612997055054
1.0	9720000.0	9730000.0	9.0	4.71134090423584	1.5982129573822021
1.0	9730000.0	9740000.0	4.0	4.883639812469482	1.6736679077148438
1.0	9770000.0	9780000.0	4.0	4.860869407653809	1.663612961769104
1.0	9780000.0	9790000.0	2.0	4.461447715759277	1.4891258478164673
1.0	9820000.0	9830000.0	3.0	4.110379695892334	1.3077623844146729
1.0	9850000.0	9860000.0	6.0	3.6180179119110107	1.023747205734253
1.0	9890000.0	9900000.0	2.0	3.903019666671753	1.192139744758606
1.0	9910000.0	9920000.0	2.0	3.8771204948425293	1.1769763231277466
1.0	9930000.0	9940000.0	1.0	3.937934160232544	1.212078332901001
1.0	9940000.0	9950000.0	1.0	3.9353175163269043	1.2096339464187622
1.0	9970000.0	9980000.0	7.0	3.8585617542266846	1.1872681379318237
1.0	10090000.0	10100000.0	5.0	4.019361972808838	1.2752302885055542
1.0	10100000.0	10110000.0	1.0	3.718170166015625	1.083094835281372
1.0	10130000.0	10140000.0	0.0	3.713773727416992	1.0812455415725708
1.0	10170000.0	10180000.0	4.0	3.323387622833252	0.8461998701095581
1.0	10180000.0	10190000.0	0.0	3.4072563648223877	0.8960568308830261
1.0	10230000.0	10240000.0	5.0	3.4700751304626465	0.9342029690742493
1.0	10390000.0	10400000.0	5.0	3.892651081085205	1.1845815181732178
1.0	10470000.0	10480000.0	5.0	3.7539806365966797	1.1032061576843262
1.0	10480000.0	10490000.0	4.0	3.826421022415161	1.147653341293335
1.0	10500000.0	10510000.0	4.0	3.717388868331909	1.0831711292266846
1.0	10540000.0	10550000.0	1.0	3.737197160720825	1.094238519668579
1.0	10620000.0	10630000.0	2.0	3.9764819145202637	1.234231948852539
1.0	10700000.0	10710000.0	1.0	3.9171485900878906	1.1999847888946533
1.0	10710000.0	10720000.0	6.0	3.853337526321411	1.1629751920700073
1.0	10740000.0	10750000.0	3.0	4.654515266418457	1.5750185251235962
1.0	10780000.0	10790000.0	6.0	4.890390872955322	1.6754999160766602
1.0	10820000.0	10830000.0	3.0	4.615620136260986	1.5560109615325928
1.0	10860000.0	10870000.0	5.0	4.739784240722656	1.6102033853530884
1.0	10880000.0	10890000.0	3.0	4.783644676208496	1.630056619644165
1.0	10890000.0	10900000.0	6.0	4.7140655517578125	1.5987950563430786
1.0	10930000.0	10940000.0	3.0	4.97905969619751	1.7122642993927002
1.0	10940000.0	10950000.0	1.0	4.975580215454102	1.7107957601547241
1.0	11000000.0	11010000.0	4.0	4.587231636047363	1.5412498712539673
1.0	11050000.0	11060000.0	2.0	4.5992937088012695	1.548412561416626
1.0	11120000.0	11130000.0	4.0	3.7425785064697266	1.1083093881607056
1.0	11130000.0	11140000.0	5.0	3.7385432720184326	1.0951695442199707
1.0	11160000.0	11170000.0	1.0	4.069540977478027	1.287466287612915
1.0	11180000.0	11190000.0	4.0	3.84320330619812	1.157497763633728
1.0	11230000.0	11240000.0	4.0	3.9282398223876953	1.2058372497558594
1.0	11420000.0	11430000.0	2.0	4.6035614013671875	1.5497325658798218
1.0	11430000.0	11440000.0	6.0	4.3294548988342285	1.4175798892974854
1.0	11460000.0	11470000.0	3.0	4.788243293762207	1.6316795349121094
1.0	11540000.0	11550000.0	5.0	5.508252143859863	1.9092226028442383
1.0	11560000.0	11570000.0	5.0	5.751168727874756	1.9950138330459595
1.0	11630000.0	11640000.0	4.0	5.776076793670654	1.9976062774658203
1.0	11660000.0	11670000.0	6.0	5.552315711975098	1.9269081354141235
1.0	11680000.0	11690000.0	5.0	5.700986385345459	1.9740612506866455
1.0	11760000.0	11770000.0	3.0	5.155299186706543	1.782790184020996
1.0	11790000.0	11800000.0	3.0	4.411679267883301	1.4758141040802002
1.0	11850000.0	11860000.0	3.0	4.074182987213135	1.2896080017089844
1.0	11900000.0	11910000.0	3.0	4.306696891784668	1.4119477272033691
1.0	11920000.0	11930000.0	3.0	5.05071496963501	1.7412002086639404
1.0	11960000.0	11970000.0	8.0	5.329824924468994	1.887223482131958
1.0	11970000.0	11980000.0	4.0	4.534909248352051	1.522446632385254
1.0	12000000.0	12010000.0	8.0	4.390645980834961	1.4500198364257812
1.0	12020000.0	12030000.0	5.0	4.348727703094482	1.4327983856201172
1.0	12060000.0	12070000.0	2.0	4.3104023933410645	1.4155102968215942
1.0	12090000.0	12100000.0	7.0	4.577803611755371	1.538074254989624
1.0	12180000.0	12190000.0	4.0	4.506840705871582	1.5042998790740967
1.0	12200000.0	12210000.0	2.0	4.489383697509766	1.4961388111114502
1.0	12250000.0	12260000.0	2.0	4.0741753578186035	1.2845780849456787
1.0	12260000.0	12270000.0	2.0	3.9324183464050293	1.2064599990844727
1.0	12300000.0	12310000.0	0.0	3.4456474781036377	0.9170956611633301
1.0	12310000.0	12320000.0	3.0	3.412532329559326	0.8971776962280273
1.0	12400000.0	12410000.0	2.0	3.5837349891662598	1.0028355121612549
1.0	12420000.0	12430000.0	5.0	3.495774507522583	0.9464837908744812
1.0	12460000.0	12470000.0	4.0	3.835707426071167	1.15412437915802
1.0	12510000.0	12520000.0	4.0	3.942680835723877	1.2119847536087036
1.0	12560000.0	12570000.0	5.0	3.8940682411193848	1.1856739521026611
1.0	12630000.0	12640000.0	6.0	3.840968608856201	1.1563018560409546
1.0	12670000.0	12680000.0	0.0	5.1310133934021	1.8498347997665405
1.0	12680000.0	12690000.0	2.0	4.1287407875061035	1.313886284828186
1.0	12760000.0	12770000.0	2.0	4.691265106201172	1.5889599323272705
1.0	12810000.0	12820000.0	4.0	4.820189476013184	1.6447951793670654
1.0	12820000.0	12830000.0	5.0	5.014346122741699	1.7258470058441162
1.0	13780000.0	13790000.0	8.0	3.999103546142578	1.2403247356414795
1.0	13870000.0	13880000.0	7.0	5.063845157623291	1.7453635931015015
1.0	13910000.0	13920000.0	2.0	5.138060569763184	1.779319167137146
1.0	14040000.0	14050000.0	4.0	4.1705169677734375	1.3420026302337646
1.0	14100000.0	14110000.0	2.0	3.8061492443084717	1.1340875625610352
1.0	14130000.0	14140000.0	3.0	3.7296347618103027	1.0914498567581177
1.0	14140000.0	14150000.0	3.0	3.7454674243927	1.1000938415527344
1.0	14180000.0	14190000.0	3.0	4.556211948394775	1.5266283750534058
1.0	14200000.0	14210000.0	2.0	4.594882011413574	1.5461580753326416
1.0	14280000.0	14290000.0	4.0	4.460006237030029	1.4808019399642944
1.0	14350000.0	14360000.0	7.0	4.307640552520752	1.4113397598266602
1.0	14480000.0	14490000.0	1.0	4.6378984451293945	1.5640716552734375
1.0	14530000.0	14540000.0	4.0	4.348477363586426	1.426946997642517
1.0	14540000.0	14550000.0	3.0	4.3067169189453125	1.4052579402923584
1.0	14550000.0	14560000.0	1.0	4.524326324462891	1.5114778280258179
1.0	14600000.0	14610000.0	2.0	4.472788333892822	1.4874558448791504
1.0	14740000.0	14750000.0	5.0	4.482970237731934	1.4919440746307373
1.0	14840000.0	14850000.0	2.0	4.579262733459473	1.5369012355804443
1.0	14870000.0	14880000.0	3.0	4.296825885772705	1.4006223678588867
1.0	14890000.0	14900000.0	6.0	4.287760257720947	1.3955522775650024
1.0	14920000.0	14930000.0	4.0	4.32673454284668	1.420868992805481
1.0	15080000.0	15090000.0	3.0	4.1086859703063965	1.3031336069107056
1.0	15180000.0	15190000.0	3.0	4.328433513641357	1.4169238805770874
1.0	15190000.0	15200000.0	0.0	4.60231351852417	1.5481761693954468
1.0	15250000.0	15260000.0	7.0	4.1613616943359375	1.3321363925933838
1.0	15260000.0	15270000.0	0.0	4.239895343780518	1.3717323541641235
1.0	15310000.0	15320000.0	7.0	3.83734393119812	1.1533180475234985
1.0	15340000.0	15350000.0	4.0	4.19112491607666	1.3464902639389038
1.0	15350000.0	15360000.0	0.0	4.122998237609863	1.3126100301742554
1.0	15440000.0	15450000.0	4.0	4.09879732131958	1.2972071170806885
1.0	15460000.0	15470000.0	5.0	4.1689252853393555	1.334481120109558
1.0	15530000.0	15540000.0	8.0	4.222613334655762	1.3630900382995605
1.0	15550000.0	15560000.0	3.0	4.401764392852783	1.4530785083770752
1.0	15610000.0	15620000.0	3.0	4.781834602355957	1.6294021606445312
1.0	15680000.0	15690000.0	3.0	4.660843849182129	1.5753929615020752
1.0	15810000.0	15820000.0	1.0	3.8498406410217285	1.1610348224639893
1.0	15820000.0	15830000.0	2.0	3.6821320056915283	1.0607229471206665
1.0	15870000.0	15880000.0	2.0	3.7298755645751953	1.0909342765808105
1.0	15880000.0	15890000.0	3.0	3.7410106658935547	1.096981167793274
1.0	15900000.0	15910000.0	3.0	3.7496249675750732	1.1024954319000244
1.0	15910000.0	15920000.0	2.0	3.993946075439453	1.241297960281372
1.0	16100000.0	16110000.0	4.0	3.948939800262451	1.2186903953552246
1.0	16210000.0	16220000.0	3.0	4.643063545227051	1.5688602924346924
1.0	16270000.0	16280000.0	9.0	4.288805961608887	1.4021669626235962
1.0	16280000.0	16290000.0	5.0	4.474037170410156	1.4934985637664795
1.0	16290000.0	16300000.0	3.0	4.40098762512207	1.4609744548797607
1.0	16320000.0	16330000.0	4.0	5.261440277099609	1.8230218887329102
1.0	16410000.0	16420000.0	3.0	4.625680446624756	1.561644196510315
1.0	16420000.0	16430000.0	5.0	4.857379913330078	1.6623252630233765
1.0	16460000.0	16470000.0	4.0	4.438575744628906	1.476017713546753
1.0	16470000.0	16480000.0	2.0	5.063267707824707	1.7518117427825928
1.0	16510000.0	16520000.0	8.0	4.704431056976318	1.5960135459899902
1.0	16520000.0	16530000.0	9.0	4.520697116851807	1.5133198499679565
1.0	16530000.0	16540000.0	2.0	4.569431304931641	1.533267617225647
1.0	16600000.0	16610000.0	3.0	4.436068534851074	1.4789100885391235
1.0	16690000.0	16700000.0	3.0	4.053703308105469	1.2918808460235596
1.0	16760000.0	16770000.0	2.0	4.033292293548584	1.2677619457244873
1.0	16940000.0	16950000.0	9.0	3.713949680328369	1.087898850440979
1.0	17370000.0	17380000.0	2.0	3.6487033367156982	1.0430209636688232
1.0	17420000.0	17430000.0	6.0	3.896068572998047	1.1855833530426025
1.0	17470000.0	17480000.0	9.0	4.260186672210693	1.3817493915557861
1.0	17500000.0	17510000.0	4.0	4.245561122894287	1.3745895624160767
1.0	17520000.0	17530000.0	1.0	4.291934490203857	1.3983640670776367
1.0	17570000.0	17580000.0	1.0	4.800737380981445	1.637670874595642
1.0	17580000.0	17590000.0	4.0	4.589499473571777	1.542186975479126
1.0	17670000.0	17680000.0	4.0	4.599834442138672	1.5474656820297241
1.0	17730000.0	17740000.0	4.0	4.113214492797852	1.3109756708145142
1.0	17770000.0	17780000.0	3.0	4.220414161682129	1.361053466796875
1.0	17830000.0	17840000.0	2.0	4.42998743057251	1.4668407440185547
1.0	17890000.0	17900000.0	6.0	4.011962413787842	1.258364200592041
1.0	17900000.0	17910000.0	4.0	4.402524948120117	1.4547083377838135
1.0	17940000.0	17950000.0	3.0	4.222836494445801	1.3642299175262451
1.0	17970000.0	17980000.0	5.0	3.9914958477020264	1.242843747138977
1.0	18020000.0	18030000.0	3.0	4.1851606369018555	1.3427221775054932
1.0	18060000.0	18070000.0	6.0	4.464109897613525	1.4827605485916138
1.0	18080000.0	18090000.0	7.0	4.575401306152344	1.5363848209381104
1.0	18090000.0	18100000.0	5.0	4.575475215911865	1.5358339548110962
1.0	18130000.0	18140000.0	4.0	4.3685479164123535	1.436776041984558
1.0	18140000.0	18150000.0	7.0	4.38167142868042	1.4428701400756836
1.0	18170000.0	18180000.0	2.0	4.4419684410095215	1.4725215435028076
1.0	18220000.0	18230000.0	4.0	4.258669376373291	1.3811671733856201
1.0	18240000.0	18250000.0	2.0	4.457240104675293	1.4795451164245605
1.0	18280000.0	18290000.0	2.0	4.5323991775512695	1.5156104564666748
1.0	18290000.0	18300000.0	5.0	4.585585594177246	1.5400598049163818
1.0	18340000.0	18350000.0	4.0	4.734923362731934	1.6076700687408447
1.0	18350000.0	18360000.0	5.0	4.8513970375061035	1.658090591430664
1.0	18360000.0	18370000.0	5.0	4.743525505065918	1.61176335811615
1.0	18390000.0	18400000.0	9.0	4.645686149597168	1.567969560623169
1.0	18410000.0	18420000.0	4.0	4.567124366760254	1.531530737876892
1.0	18440000.0	18450000.0	2.0	4.676321983337402	1.5818370580673218
1.0	18510000.0	18520000.0	3.0	4.605011940002441	1.5488274097442627
1.0	18550000.0	18560000.0	7.0	5.081463813781738	1.752166509628296
1.0	18570000.0	18580000.0	2.0	5.0696940422058105	1.7477340698242188
1.0	18580000.0	18590000.0	4.0	5.177023887634277	1.7883179187774658
1.0	18620000.0	18630000.0	5.0	5.747909069061279	1.9895118474960327
1.0	18630000.0	18640000.0	4.0	5.386270046234131	1.8663238286972046
1.0	18790000.0	18800000.0	2.0	4.886139869689941	1.673011064529419
1.0	18860000.0	18870000.0	7.0	4.618081569671631	1.5550793409347534
1.0	18900000.0	18910000.0	5.0	4.321152687072754	1.4131485223770142
1.0	19050000.0	19060000.0	7.0	5.080958366394043	1.7526270151138306
1.0	19070000.0	19080000.0	4.0	5.021850109100342	1.7285966873168945
1.0	19090000.0	19100000.0	6.0	4.844780921936035	1.6557071208953857
1.0	19190000.0	19200000.0	3.0	4.355710029602051	1.4317095279693604
1.0	19210000.0	19220000.0	1.0	4.004410266876221	1.2477706670761108
1.0	19240000.0	19250000.0	2.0	3.986783504486084	1.2398216724395752
1.0	19290000.0	19300000.0	10.0	4.082075119018555	1.2881958484649658
1.0	19340000.0	19350000.0	5.0	4.32847261428833	1.4170751571655273
1.0	19350000.0	19360000.0	2.0	4.377894401550293	1.4418895244598389
1.0	19430000.0	19440000.0	4.0	3.497933864593506	0.9481939077377319
1.0	19450000.0	19460000.0	1.0	3.4740214347839355	0.9346212148666382
1.0	19480000.0	19490000.0	6.0	3.377870559692383	0.8767840266227722
1.0	19520000.0	19530000.0	4.0	3.636679172515869	1.0344873666763306
1.0	19530000.0	19540000.0	3.0	4.385546684265137	1.5158727169036865
1.0	19630000.0	19640000.0	4.0	3.92509388923645	1.226654291152954
1.0	19640000.0	19650000.0	7.0	3.578996181488037	0.9998252987861633
1.0	19650000.0	19660000.0	3.0	3.7537529468536377	1.1045526266098022
1.0	19670000.0	19680000.0	4.0	3.736870288848877	1.0945770740509033
1.0	19700000.0	19710000.0	3.0	3.7244834899902344	1.0878064632415771
1.0	19760000.0	19770000.0	2.0	4.087347507476807	1.2933731079101562
1.0	19770000.0	19780000.0	3.0	4.262348175048828	1.383854627609253
1.0	19800000.0	19810000.0	2.0	3.9362735748291016	1.2111986875534058
1.0	19810000.0	19820000.0	5.0	4.2240118980407715	1.3912436962127686
1.0	19980000.0	19990000.0	3.0	3.695378541946411	1.0685935020446777
1.0	20000000.0	20010000.0	0.0	4.074820518493652	1.2852457761764526
1.0	20090000.0	20100000.0	12.0	3.747579574584961	1.1008274555206299
1.0	20150000.0	20160000.0	3.0	4.816344261169434	1.643932580947876
1.0	20170000.0	20180000.0	4.0	4.84082555770874	1.6553306579589844
1.0	20230000.0	20240000.0	7.0	3.912506103515625	1.1966086626052856
1.0	20240000.0	20250000.0	3.0	4.540294170379639	1.5212663412094116
1.0	20500000.0	20510000.0	4.0	4.819924354553223	1.6470720767974854
1.0	20550000.0	20560000.0	3.0	4.944581031799316	1.698598861694336
1.0	20620000.0	20630000.0	4.0	4.585142135620117	1.5406396389007568
1.0	20670000.0	20680000.0	3.0	5.020176887512207	1.7289488315582275
1.0	20740000.0	20750000.0	2.0	4.661289215087891	1.5752487182617188
1.0	20790000.0	20800000.0	3.0	4.77559757232666	1.627009630203247
1.0	20800000.0	20810000.0	3.0	4.418595790863037	1.4631531238555908
1.0	20810000.0	20820000.0	5.0	4.181588649749756	1.3868598937988281
1.0	20820000.0	20830000.0	3.0	4.289308071136475	1.4060173034667969
1.0	20860000.0	20870000.0	5.0	5.149466037750244	1.7806310653686523
1.0	20880000.0	20890000.0	4.0	4.988860130310059	1.7162357568740845
1.0	21120000.0	21130000.0	6.0	3.8031558990478516	1.134178876876831
1.0	21220000.0	21230000.0	2.0	3.838352680206299	1.1534911394119263
1.0	21250000.0	21260000.0	4.0	3.7221310138702393	1.0863004922866821
1.0	21360000.0	21370000.0	2.0	3.870105028152466	1.1729298830032349
1.0	21370000.0	21380000.0	3.0	3.748201847076416	1.1017303466796875
1.0	21380000.0	21390000.0	3.0	3.660210371017456	1.0474388599395752
1.0	21570000.0	21580000.0	3.0	4.159192085266113	1.331499457359314
1.0	21580000.0	21590000.0	7.0	3.9589080810546875	1.2336905002593994
1.0	21630000.0	21640000.0	3.0	3.947692394256592	1.2172266244888306
1.0	21670000.0	21680000.0	1.0	3.8816299438476562	1.186952829360962
1.0	21820000.0	21830000.0	4.0	3.859274387359619	1.1681861877441406
1.0	21920000.0	21930000.0	3.0	4.102950096130371	1.3001235723495483
1.0	21940000.0	21950000.0	2.0	4.030965328216553	1.2616479396820068
1.0	22060000.0	22070000.0	3.0	4.026605129241943	1.2618204355239868
1.0	22070000.0	22080000.0	2.0	4.100369453430176	1.301530361175537
1.0	22090000.0	22100000.0	5.0	4.134842395782471	1.3176953792572021
1.0	22100000.0	22110000.0	4.0	4.890429496765137	1.7164840698242188
1.0	22150000.0	22160000.0	4.0	4.320854663848877	1.4192559719085693
1.0	22190000.0	22200000.0	5.0	4.616358757019043	1.558509349822998
1.0	22200000.0	22210000.0	5.0	4.521786212921143	1.5160318613052368
1.0	22250000.0	22260000.0	2.0	4.48913049697876	1.4989006519317627
1.0	22350000.0	22360000.0	2.0	4.018017768859863	1.264214277267456
1.0	22370000.0	22380000.0	3.0	3.9365406036376953	1.2266632318496704
1.0	22470000.0	22480000.0	2.0	4.046731948852539	1.269043207168579
1.0	22520000.0	22530000.0	4.0	4.1345014572143555	1.3161885738372803
1.0	22540000.0	22550000.0	2.0	4.438950538635254	1.4708839654922485
1.0	22550000.0	22560000.0	3.0	4.508898735046387	1.5049943923950195
1.0	22640000.0	22650000.0	5.0	4.375792503356934	1.4401583671569824
1.0	22650000.0	22660000.0	6.0	4.345273017883301	1.4248141050338745
1.0	22680000.0	22690000.0	5.0	4.651602745056152	1.570716142654419
1.0	22760000.0	22770000.0	7.0	3.976778030395508	1.231140375137329
1.0	22780000.0	22790000.0	4.0	3.5639281272888184	0.9887420535087585
1.0	22840000.0	22850000.0	4.0	3.6195425987243652	1.0240837335586548
1.0	22900000.0	22910000.0	4.0	4.079742908477783	1.2880645990371704
1.0	22950000.0	22960000.0	1.0	4.3238372802734375	1.4151060581207275
1.0	23010000.0	23020000.0	4.0	4.391251564025879	1.448325514793396
1.0	23110000.0	23120000.0	4.0	3.968578338623047	1.2262663841247559
1.0	23250000.0	23260000.0	3.0	4.401261329650879	1.4527908563613892
1.0	23270000.0	23280000.0	5.0	4.173602104187012	1.337498664855957
1.0	23380000.0	23390000.0	3.0	3.3115665912628174	0.8359001874923706
1.0	23390000.0	23400000.0	2.0	3.314662456512451	0.8386070132255554
1.0	23400000.0	23410000.0	6.0	3.2811145782470703	0.8190689086914062
1.0	23420000.0	23430000.0	2.0	3.5250096321105957	0.9653443098068237
1.0	23430000.0	23440000.0	1.0	3.6110916137695312	1.0184348821640015
1.0	23450000.0	23460000.0	4.0	3.5514960289001465	0.9837316274642944
1.0	23480000.0	23490000.0	2.0	3.915210723876953	1.198251485824585
1.0	23520000.0	23530000.0	7.0	4.513869285583496	1.5073646306991577
1.0	23560000.0	23570000.0	15.0	4.248700141906738	1.3759820461273193
1.0	23620000.0	23630000.0	4.0	4.26371955871582	1.3892256021499634
1.0	23650000.0	23660000.0	2.0	4.324911117553711	1.420706868171692
1.0	23680000.0	23690000.0	7.0	4.079710960388184	1.2935501337051392
1.0	23690000.0	23700000.0	2.0	4.765986919403076	1.6552362442016602
1.0	23700000.0	23710000.0	0.0	4.000519752502441	1.247880458831787
1.0	23770000.0	23780000.0	7.0	4.253528594970703	1.3801498413085938
1.0	23810000.0	23820000.0	5.0	4.026655673980713	1.262555480003357
1.0	23860000.0	23870000.0	5.0	4.427227973937988	1.4666600227355957
1.0	23880000.0	23890000.0	3.0	5.751800537109375	2.0546746253967285
1.0	23890000.0	23900000.0	0.0	4.542915344238281	1.52199387550354
1.0	23970000.0	23980000.0	5.0	4.426882266998291	1.4652879238128662
1.0	24100000.0	24110000.0	2.0	4.137325763702393	1.3210667371749878
1.0	24280000.0	24290000.0	0.0	4.483749866485596	1.5680744647979736
1.0	24320000.0	24330000.0	0.0	3.329991579055786	0.8485838770866394
1.0	24390000.0	24400000.0	4.0	3.8633453845977783	1.1680809259414673
1.0	24410000.0	24420000.0	4.0	4.063041687011719	1.2776482105255127
1.0	24580000.0	24590000.0	6.0	4.603224754333496	1.549022912979126
1.0	24600000.0	24610000.0	4.0	4.686384677886963	1.587214708328247
1.0	24610000.0	24620000.0	3.0	4.634325981140137	1.5640798807144165
1.0	24660000.0	24670000.0	4.0	4.192527770996094	1.3522874116897583
1.0	24750000.0	24760000.0	5.0	3.9326813220977783	1.208709478378296
1.0	24800000.0	24810000.0	6.0	3.977501630783081	1.230954885482788
1.0	24910000.0	24920000.0	4.0	4.1928300857543945	1.3475286960601807
1.0	24970000.0	24980000.0	6.0	3.973872661590576	1.2521641254425049
1.0	25020000.0	25030000.0	4.0	4.719101905822754	1.6017038822174072
1.0	25040000.0	25050000.0	7.0	4.53016471862793	1.5157884359359741
1.0	25060000.0	25070000.0	5.0	4.606603145599365	1.5538908243179321
1.0	25080000.0	25090000.0	2.0	4.508784294128418	1.5071150064468384
1.0	25090000.0	25100000.0	5.0	4.780877113342285	1.6298803091049194
1.0	25140000.0	25150000.0	2.0	4.6430840492248535	1.5729650259017944
1.0	25270000.0	25280000.0	8.0	5.132479667663574	1.7736351490020752
1.0	25450000.0	25460000.0	3.0	4.618322372436523	1.5559840202331543
1.0	25470000.0	25480000.0	0.0	4.748355865478516	1.6140836477279663
1.0	25480000.0	25490000.0	5.0	4.579068660736084	1.5373872518539429
1.0	25530000.0	25540000.0	6.0	4.29163122177124	1.3977153301239014
1.0	25540000.0	25550000.0	1.0	4.088575839996338	1.296635389328003
1.0	25840000.0	25850000.0	4.0	4.423407077789307	1.4647784233093262
1.0	25870000.0	25880000.0	1.0	3.9073150157928467	1.2062066793441772
1.0	25930000.0	25940000.0	4.0	4.373166561126709	1.4390060901641846
1.0	26010000.0	26020000.0	5.0	4.364151477813721	1.4344918727874756
1.0	26040000.0	26050000.0	8.0	4.136551856994629	1.3182872533798218
1.0	26070000.0	26080000.0	1.0	4.420951843261719	1.4638259410858154
1.0	26080000.0	26090000.0	3.0	4.114189624786377	1.3078968524932861
1.0	26090000.0	26100000.0	2.0	4.170742988586426	1.3367955684661865
1.0	26110000.0	26120000.0	7.0	4.107292652130127	1.302259922027588
1.0	26160000.0	26170000.0	4.0	3.600069046020508	1.0104519128799438
1.0	26250000.0	26260000.0	6.0	4.155453681945801	1.3273303508758545
1.0	26280000.0	26290000.0	2.0	4.014044284820557	1.2561146020889282
1.0	26540000.0	26550000.0	7.0	4.659787178039551	1.574920415878296
1.0	26550000.0	26560000.0	3.0	4.542256832122803	1.5238144397735596
1.0	26620000.0	26630000.0	1.0	4.826082229614258	1.6500746011734009
1.0	26640000.0	26650000.0	4.0	5.492311954498291	1.9053233861923218
1.0	26690000.0	26700000.0	6.0	4.8683762550354	1.6660709381103516
1.0	26710000.0	26720000.0	7.0	4.879857540130615	1.671399474143982
1.0	26730000.0	26740000.0	4.0	5.406500339508057	1.8852157592773438
1.0	26810000.0	26820000.0	1.0	4.763636589050293	1.6217758655548096
1.0	26820000.0	26830000.0	5.0	4.357349872589111	1.4457770586013794
1.0	26970000.0	26980000.0	3.0	4.444190979003906	1.475691556930542
1.0	27190000.0	27200000.0	5.0	4.2773237228393555	1.4141778945922852
1.0	27240000.0	27250000.0	3.0	5.08114767074585	1.7689517736434937
1.0	27250000.0	27260000.0	5.0	4.213899612426758	1.3634326457977295
1.0	27290000.0	27300000.0	5.0	4.896368503570557	1.6781013011932373
1.0	27310000.0	27320000.0	6.0	4.815497398376465	1.6439539194107056
1.0	27330000.0	27340000.0	2.0	4.528960704803467	1.5246528387069702
1.0	27350000.0	27360000.0	6.0	4.649806499481201	1.5716843605041504
1.0	27430000.0	27440000.0	4.0	3.9099578857421875	1.1962478160858154
1.0	27440000.0	27450000.0	0.0	4.584277153015137	1.5416675806045532
1.0	27540000.0	27550000.0	6.0	4.29046106338501	1.3980703353881836
1.0	27560000.0	27570000.0	2.0	4.038743495941162	1.2737945318222046
1.0	27720000.0	27730000.0	4.0	4.189486503601074	1.3473479747772217
1.0	27740000.0	27750000.0	4.0	4.107769966125488	1.3051300048828125
1.0	27800000.0	27810000.0	2.0	3.873481273651123	1.174684762954712
1.0	27850000.0	27860000.0	4.0	4.138379096984863	1.3222322463989258
1.0	27860000.0	27870000.0	2.0	4.301523208618164	1.4036400318145752
1.0	27910000.0	27920000.0	6.0	4.59965705871582	1.5501420497894287
1.0	27950000.0	27960000.0	5.0	6.205583572387695	2.121060609817505
1.0	28020000.0	28030000.0	9.0	5.7267584800720215	1.983394980430603
1.0	28080000.0	28090000.0	3.0	4.926306247711182	1.7009353637695312
1.0	28220000.0	28230000.0	4.0	3.5283312797546387	0.9675995707511902
1.0	28270000.0	28280000.0	2.0	4.150758743286133	1.326233148574829
1.0	28300000.0	28310000.0	6.0	3.519481658935547	0.96220862865448
1.0	28320000.0	28330000.0	2.0	3.6460399627685547	1.0407291650772095
1.0	28350000.0	28360000.0	4.0	3.801210880279541	1.1317765712738037
1.0	28470000.0	28480000.0	4.0	4.440679550170898	1.4734033346176147
1.0	28540000.0	28550000.0	4.0	4.296165466308594	1.4072291851043701
1.0	28580000.0	28590000.0	8.0	4.789423942565918	1.6687233448028564
1.0	28610000.0	28620000.0	5.0	4.778138637542725	1.6292762756347656
1.0	28660000.0	28670000.0	5.0	4.068439483642578	1.2847614288330078
1.0	28780000.0	28790000.0	5.0	4.068376064300537	1.2854100465774536
1.0	28800000.0	28810000.0	5.0	3.9373860359191895	1.2103177309036255
1.0	28850000.0	28860000.0	1.0	4.595139503479004	1.5518885850906372
1.0	28890000.0	28900000.0	4.0	4.660893440246582	1.5847837924957275
1.0	28900000.0	28910000.0	6.0	5.1662750244140625	1.808742880821228
1.0	28920000.0	28930000.0	6.0	4.657122611999512	1.5774751901626587
1.0	29010000.0	29020000.0	3.0	4.1176652908325195	1.3121986389160156
1.0	29020000.0	29030000.0	2.0	3.932020902633667	1.208773136138916
1.0	29070000.0	29080000.0	2.0	3.8570752143859863	1.1652671098709106
1.0	29160000.0	29170000.0	5.0	4.529030799865723	1.5143654346466064
1.0	29300000.0	29310000.0	5.0	3.9034152030944824	1.1929148435592651
1.0	29480000.0	29490000.0	3.0	3.886566162109375	1.183048129081726
1.0	29490000.0	29500000.0	8.0	3.705723524093628	1.0759197473526
1.0	29560000.0	29570000.0	7.0	4.434664726257324	1.4675906896591187
1.0	29660000.0	29670000.0	3.0	5.3626909255981445	1.8598203659057617
1.0	29770000.0	29780000.0	6.0	5.504258155822754	1.9104063510894775
1.0	30020000.0	30030000.0	1.0	4.707013130187988	3.0954270362854004
1.0	30200000.0	30210000.0	5.0	5.371954441070557	1.8627341985702515
1.0	30230000.0	30240000.0	9.0	5.654374122619629	1.9578996896743774
1.0	30250000.0	30260000.0	1.0	6.151724338531494	2.1083967685699463
1.0	30260000.0	30270000.0	6.0	5.5991339683532715	1.940911054611206
1.0	30270000.0	30280000.0	6.0	5.607755184173584	1.9425348043441772
1.0	30310000.0	30320000.0	5.0	6.201991081237793	2.1215572357177734
1.0	30360000.0	30370000.0	6.0	5.839233875274658	2.014979124069214
1.0	30430000.0	30440000.0	3.0	6.2841901779174805	2.1413722038269043
1.0	30460000.0	30470000.0	5.0	5.574173927307129	1.9335355758666992
1.0	30470000.0	30480000.0	5.0	5.3771867752075195	1.8670746088027954
1.0	30480000.0	30490000.0	8.0	5.409830093383789	1.8752381801605225
1.0	30530000.0	30540000.0	2.0	5.644209384918213	1.9547853469848633
1.0	30580000.0	30590000.0	3.0	5.825652122497559	2.011662721633911
1.0	30640000.0	30650000.0	7.0	5.55916690826416	1.9262807369232178
1.0	30770000.0	30780000.0	4.0	5.133388042449951	1.7723251581192017
1.0	30780000.0	30790000.0	6.0	4.6521711349487305	1.5709308385849
1.0	30800000.0	30810000.0	6.0	5.1118669509887695	1.76503586769104
1.0	30850000.0	30860000.0	3.0	5.477747917175293	1.898942232131958
1.0	30870000.0	30880000.0	6.0	5.36299467086792	1.8582557439804077
1.0	30920000.0	30930000.0	1.0	4.441012382507324	1.4886770248413086
1.0	30950000.0	30960000.0	6.0	5.687260150909424	1.9687858819961548
1.0	30960000.0	30970000.0	5.0	4.623843193054199	1.573538899421692
1.0	31020000.0	31030000.0	4.0	5.510514259338379	1.9102668762207031
1.0	31060000.0	31070000.0	8.0	5.230917930603027	1.810543417930603
1.0	31090000.0	31100000.0	10.0	5.296542167663574	1.8352235555648804
1.0	31110000.0	31120000.0	7.0	5.486996173858643	1.9027478694915771
1.0	31190000.0	31200000.0	9.0	4.971348285675049	1.7283445596694946
1.0	31230000.0	31240000.0	9.0	5.1203789710998535	1.7705568075180054
1.0	31360000.0	31370000.0	6.0	4.454442977905273	1.4818394184112549
1.0	31440000.0	31450000.0	3.0	4.24307107925415	1.3787579536437988
1.0	31460000.0	31470000.0	5.0	4.328885078430176	1.4222126007080078
1.0	31590000.0	31600000.0	3.0	4.768679141998291	1.6240885257720947
1.0	31630000.0	31640000.0	7.0	4.875321388244629	1.6693499088287354
1.0	31770000.0	31780000.0	2.0	3.924053192138672	1.2165374755859375
1.0	31800000.0	31810000.0	4.0	4.157525539398193	1.334226369857788
1.0	31810000.0	31820000.0	4.0	4.015510559082031	1.2556012868881226
1.0	31880000.0	31890000.0	5.0	4.460653781890869	1.515165090560913
1.0	31910000.0	31920000.0	3.0	4.4413299560546875	1.4729788303375244
1.0	31960000.0	31970000.0	0.0	4.22235107421875	1.3742254972457886
1.0	32010000.0	32020000.0	3.0	4.286423683166504	1.3953092098236084
1.0	32040000.0	32050000.0	4.0	4.220182418823242	1.3697776794433594
1.0	32050000.0	32060000.0	4.0	4.159467697143555	1.3295047283172607
1.0	32150000.0	32160000.0	5.0	4.062460899353027	1.2782557010650635
1.0	32180000.0	32190000.0	4.0	4.0487165451049805	1.2834078073501587
1.0	32340000.0	32350000.0	3.0	4.619077682495117	1.5573171377182007
1.0	32500000.0	32510000.0	5.0	3.971479892730713	1.2305395603179932
1.0	32520000.0	32530000.0	5.0	4.342839241027832	1.4271354675292969
1.0	32530000.0	32540000.0	3.0	4.950446605682373	1.719138503074646
1.0	32700000.0	32710000.0	1.0	4.499624729156494	1.5104360580444336
1.0	32730000.0	32740000.0	5.0	4.393389701843262	1.4486182928085327
1.0	32760000.0	32770000.0	4.0	3.872687816619873	1.1746269464492798
1.0	32770000.0	32780000.0	1.0	4.032688617706299	1.2652833461761475
1.0	32850000.0	32860000.0	5.0	4.189394950866699	1.3547998666763306
1.0	32940000.0	32950000.0	1.0	4.713936805725098	1.6000373363494873
1.0	32970000.0	32980000.0	5.0	5.097754001617432	1.7600648403167725
1.0	33040000.0	33050000.0	6.0	4.453728675842285	1.4818572998046875
1.0	33080000.0	33090000.0	2.0	4.29720401763916	1.4074304103851318
1.0	33210000.0	33220000.0	7.0	4.426363468170166	1.4687782526016235
1.0	33240000.0	33250000.0	4.0	4.576021671295166	1.546184778213501
1.0	33370000.0	33380000.0	9.0	4.728277206420898	1.6064672470092773
1.0	33490000.0	33500000.0	4.0	3.718170166015625	1.083793044090271
1.0	33510000.0	33520000.0	3.0	3.818188190460205	1.1477525234222412
1.0	33570000.0	33580000.0	7.0	3.68473482131958	1.0637294054031372
1.0	33650000.0	33660000.0	2.0	3.913850784301758	1.1957558393478394
1.0	33660000.0	33670000.0	5.0	3.8657658100128174	1.1682597398757935
1.0	33710000.0	33720000.0	4.0	4.130866050720215	1.3144843578338623
1.0	33790000.0	33800000.0	5.0	3.9055919647216797	1.1931555271148682
1.0	33840000.0	33850000.0	6.0	4.024031162261963	1.2617827653884888
1.0	33870000.0	33880000.0	4.0	4.485992431640625	1.494960069656372
1.0	33900000.0	33910000.0	1.0	4.613580226898193	1.5533406734466553
1.0	33980000.0	33990000.0	5.0	5.0414228439331055	1.7365137338638306
1.0	33990000.0	34000000.0	3.0	5.285245418548584	1.829721450805664
1.0	34090000.0	34100000.0	8.0	6.026181221008301	2.0721817016601562
1.0	34150000.0	34160000.0	5.0	6.157533168792725	2.1103148460388184
1.0	34180000.0	34190000.0	5.0	5.994304180145264	2.0640814304351807
1.0	34230000.0	34240000.0	4.0	6.108322620391846	2.0963492393493652
1.0	34240000.0	34250000.0	6.0	5.95632791519165	2.0527889728546143
1.0	34290000.0	34300000.0	8.0	3.986593723297119	1.265100121498108
1.0	34380000.0	34390000.0	6.0	5.411181449890137	1.8737609386444092
1.0	34440000.0	34450000.0	7.0	5.438856601715088	1.8842356204986572
1.0	34460000.0	34470000.0	5.0	5.311051368713379	1.8410062789916992
1.0	34620000.0	34630000.0	5.0	6.18863582611084	2.1201329231262207
1.0	34680000.0	34690000.0	5.0	6.464059352874756	2.1896378993988037
1.0	34700000.0	34710000.0	2.0	6.587787628173828	2.220038890838623
1.0	34730000.0	34740000.0	5.0	6.715262413024902	2.2483816146850586
1.0	34750000.0	34760000.0	4.0	6.587608337402344	2.2196719646453857
1.0	34800000.0	34810000.0	9.0	5.927206993103027	2.0434024333953857
1.0	34870000.0	34880000.0	5.0	6.6482977867126465	2.2340588569641113
1.0	34880000.0	34890000.0	8.0	6.6349897384643555	2.2305023670196533
1.0	34910000.0	34920000.0	7.0	6.947981834411621	2.29657244682312
1.0	34980000.0	34990000.0	5.0	6.8788251876831055	2.2830402851104736
1.0	35040000.0	35050000.0	7.0	6.09296989440918	2.0901851654052734
1.0	35180000.0	35190000.0	7.0	5.272580623626709	1.8259410858154297
1.0	35190000.0	35200000.0	6.0	4.949658393859863	1.6996713876724243
1.0	35200000.0	35210000.0	6.0	4.535695552825928	1.51796555519104
1.0	35220000.0	35230000.0	3.0	4.8650102615356445	1.6649926900863647
1.0	35270000.0	35280000.0	4.0	5.2276105880737305	1.8123422861099243
1.0	35310000.0	35320000.0	9.0	4.141574382781982	1.330728530883789
1.0	35370000.0	35380000.0	7.0	4.844654083251953	1.6560243368148804
1.0	35420000.0	35430000.0	1.0	4.042420387268066	1.2730295658111572
1.0	35720000.0	35730000.0	4.0	4.809712886810303	1.642520546913147
1.0	35730000.0	35740000.0	4.0	4.541136264801025	1.5292288064956665
1.0	35830000.0	35840000.0	9.0	3.895437717437744	1.188129186630249
1.0	35840000.0	35850000.0	7.0	3.8839144706726074	1.1808960437774658
1.0	35900000.0	35910000.0	1.0	4.080748081207275	1.292258381843567
1.0	35940000.0	35950000.0	3.0	3.998779296875	1.2455357313156128
1.0	36070000.0	36080000.0	5.0	4.243076324462891	1.380385160446167
1.0	36150000.0	36160000.0	2.0	5.1861724853515625	1.7940040826797485
1.0	36160000.0	36170000.0	4.0	5.049942970275879	1.7405925989151
1.0	36180000.0	36190000.0	5.0	4.446751594543457	1.4738876819610596
1.0	36210000.0	36220000.0	1.0	4.411387920379639	1.4654921293258667
1.0	36270000.0	36280000.0	4.0	4.56563663482666	1.5311279296875
1.0	36390000.0	36400000.0	3.0	4.570919990539551	1.5993355512619019
1.0	36450000.0	36460000.0	7.0	3.6652863025665283	1.0509999990463257
1.0	36520000.0	36530000.0	2.0	4.115250110626221	1.3097833395004272
1.0	36550000.0	36560000.0	2.0	4.279473781585693	1.3970744609832764
1.0	36570000.0	36580000.0	7.0	4.449595928192139	1.4776856899261475
1.0	36590000.0	36600000.0	3.0	4.571971893310547	1.5371761322021484
1.0	36750000.0	36760000.0	4.0	3.8201324939727783	1.1429061889648438
1.0	36770000.0	36780000.0	7.0	4.060309886932373	1.2806298732757568
1.0	36790000.0	36800000.0	3.0	4.4650678634643555	1.4844200611114502
1.0	36800000.0	36810000.0	1.0	4.561987400054932	1.5326306819915771
1.0	36820000.0	36830000.0	3.0	4.177447319030762	1.3436685800552368
1.0	36870000.0	36880000.0	5.0	4.362660884857178	1.4352272748947144
1.0	36900000.0	36910000.0	5.0	4.110230922698975	1.3049428462982178
1.0	36920000.0	36930000.0	5.0	4.298125267028809	1.4154078960418701
1.0	36930000.0	36940000.0	3.0	4.724071025848389	1.60488760471344
1.0	36950000.0	36960000.0	1.0	4.905356407165527	1.6822303533554077
1.0	36970000.0	36980000.0	3.0	4.846251487731934	1.6568920612335205
1.0	37040000.0	37050000.0	2.0	4.773715496063232	1.6260789632797241
1.0	37080000.0	37090000.0	6.0	4.537914752960205	1.5194532871246338
1.0	37110000.0	37120000.0	4.0	4.763821601867676	1.6210451126098633
1.0	37160000.0	37170000.0	1.0	4.967402458190918	1.7076689004898071
1.0	37180000.0	37190000.0	2.0	5.156358242034912	1.7812639474868774
1.0	37230000.0	37240000.0	5.0	5.2896223068237305	1.8311952352523804
1.0	37260000.0	37270000.0	8.0	5.586813449859619	1.9356400966644287
1.0	37320000.0	37330000.0	8.0	6.017568588256836	2.068615674972534
1.0	37330000.0	37340000.0	6.0	6.130321025848389	2.101956367492676
1.0	37350000.0	37360000.0	7.0	6.301179885864258	2.148120641708374
1.0	37380000.0	37390000.0	9.0	5.614579200744629	1.9445579051971436
1.0	37420000.0	37430000.0	6.0	5.898129940032959	2.033186197280884
1.0	37450000.0	37460000.0	8.0	5.600768566131592	1.9402472972869873
1.0	37490000.0	37500000.0	3.0	5.6588454246521	1.9620826244354248
1.0	37520000.0	37530000.0	7.0	5.646770477294922	1.955767035484314
1.0	37540000.0	37550000.0	2.0	5.136253356933594	1.7914050817489624
1.0	37550000.0	37560000.0	9.0	5.673586845397949	1.964015245437622
1.0	37560000.0	37570000.0	6.0	5.681217193603516	1.966435194015503
1.0	37650000.0	37660000.0	5.0	5.2459893226623535	1.8164907693862915
1.0	37700000.0	37710000.0	6.0	4.954015254974365	1.7028106451034546
1.0	37710000.0	37720000.0	6.0	5.187678337097168	1.794061303138733
1.0	37740000.0	37750000.0	6.0	5.147948265075684	1.7786314487457275
1.0	37760000.0	37770000.0	3.0	5.361147880554199	1.8577101230621338
1.0	37780000.0	37790000.0	7.0	5.117000102996826	1.7667560577392578
1.0	37850000.0	37860000.0	3.0	5.112866401672363	1.7652416229248047
1.0	37900000.0	37910000.0	6.0	4.667014122009277	1.5780003070831299
1.0	37920000.0	37930000.0	2.0	4.150211811065674	1.3317968845367432
1.0	37970000.0	37980000.0	3.0	4.217479228973389	1.3646280765533447
1.0	37980000.0	37990000.0	3.0	4.53943395614624	1.5258970260620117
1.0	37990000.0	38000000.0	5.0	4.456002712249756	1.4832918643951416
1.0	38050000.0	38060000.0	6.0	4.295731544494629	1.4059596061706543
1.0	38090000.0	38100000.0	4.0	5.6008620262146	1.941785216331482
1.0	38120000.0	38130000.0	7.0	5.248293399810791	1.8181368112564087
1.0	38180000.0	38190000.0	5.0	5.079007148742676	1.754332184791565
1.0	38280000.0	38290000.0	6.0	3.7382431030273438	1.0951582193374634
1.0	38310000.0	38320000.0	3.0	3.892380952835083	1.1861685514450073
1.0	38330000.0	38340000.0	2.0	3.8944544792175293	1.1880109310150146
1.0	38350000.0	38360000.0	1.0	3.863530397415161	1.1685729026794434
1.0	38490000.0	38500000.0	3.0	4.5495710372924805	1.5248692035675049
1.0	38680000.0	38690000.0	6.0	4.979342937469482	1.7120364904403687
1.0	38690000.0	38700000.0	5.0	5.1506547927856445	1.780151128768921
1.0	38720000.0	38730000.0	8.0	5.030585765838623	1.7328159809112549
1.0	38770000.0	38780000.0	0.0	5.4636149406433105	1.8945865631103516
1.0	38870000.0	38880000.0	6.0	5.193385124206543	1.7966150045394897
1.0	38910000.0	38920000.0	6.0	5.263782501220703	1.8219274282455444
1.0	38960000.0	38970000.0	7.0	5.068140983581543	1.7475767135620117
1.0	38970000.0	38980000.0	7.0	5.140440464019775	1.7757619619369507
1.0	39020000.0	39030000.0	3.0	5.809276580810547	2.0081353187561035
1.0	39040000.0	39050000.0	11.0	5.425742149353027	1.8816372156143188
1.0	39120000.0	39130000.0	6.0	5.965632438659668	2.0536551475524902
1.0	39170000.0	39180000.0	6.0	5.707658767700195	1.976563811302185
1.0	39250000.0	39260000.0	6.0	4.988048553466797	1.7158215045928955
1.0	39300000.0	39310000.0	4.0	4.036576747894287	1.268105149269104
1.0	39370000.0	39380000.0	5.0	4.473984718322754	1.4940333366394043
1.0	39380000.0	39390000.0	5.0	4.266031742095947	1.3911728858947754
1.0	39400000.0	39410000.0	1.0	4.946272373199463	1.7008873224258423
1.0	39420000.0	39430000.0	9.0	4.596249580383301	1.5461387634277344
1.0	39490000.0	39500000.0	8.0	4.513189792633057	1.5149853229522705
1.0	39510000.0	39520000.0	1.0	4.621262550354004	1.5599424839019775
1.0	39660000.0	39670000.0	6.0	4.5187201499938965	1.512843370437622
1.0	39810000.0	39820000.0	4.0	3.8004074096679688	1.1335437297821045
1.0	39820000.0	39830000.0	4.0	3.7474472522735596	1.100142240524292
1.0	39850000.0	39860000.0	4.0	4.004626274108887	1.2511824369430542
1.0	39860000.0	39870000.0	1.0	4.227194309234619	1.3688117265701294
1.0	39870000.0	39880000.0	3.0	4.118715763092041	1.3161582946777344
1.0	39880000.0	39890000.0	2.0	3.933164119720459	1.2094793319702148
1.0	39940000.0	39950000.0	3.0	3.961437702178955	1.2250263690948486
1.0	39950000.0	39960000.0	6.0	3.9316210746765137	1.206247091293335
1.0	40010000.0	40020000.0	5.0	4.163309574127197	1.336168885231018
1.0	40170000.0	40180000.0	4.0	4.803832054138184	1.6383943557739258
1.0	40210000.0	40220000.0	3.0	3.9509315490722656	1.2189207077026367
1.0	40240000.0	40250000.0	5.0	4.476855278015137	1.4892337322235107
1.0	40320000.0	40330000.0	6.0	4.147662162780762	1.3283770084381104
1.0	40330000.0	40340000.0	1.0	4.39569616317749	1.4584122896194458
1.0	40360000.0	40370000.0	4.0	5.067659378051758	1.7505414485931396
1.0	40370000.0	40380000.0	3.0	4.675291538238525	1.5879486799240112
1.0	40380000.0	40390000.0	4.0	4.801911354064941	1.639094352722168
1.0	40420000.0	40430000.0	2.0	4.268972873687744	1.3968368768692017
1.0	40430000.0	40440000.0	4.0	4.260526180267334	1.385022759437561
1.0	40450000.0	40460000.0	6.0	4.486352443695068	1.4950650930404663
1.0	40460000.0	40470000.0	3.0	4.236601829528809	1.376868486404419
1.0	40470000.0	40480000.0	5.0	4.392642021179199	1.450355052947998
1.0	40550000.0	40560000.0	5.0	4.308145999908447	1.413358449935913
1.0	40610000.0	40620000.0	7.0	4.506494045257568	1.512243628501892
1.0	40630000.0	40640000.0	5.0	4.366793632507324	1.4418301582336426
1.0	40870000.0	40880000.0	5.0	4.186104774475098	1.3482367992401123
1.0	40920000.0	40930000.0	0.0	4.007843494415283	1.250848412513733
1.0	40940000.0	40950000.0	3.0	4.113637924194336	1.305939793586731
1.0	40950000.0	40960000.0	6.0	3.968156337738037	1.2285101413726807
1.0	40970000.0	40980000.0	2.0	4.099173545837402	1.2971800565719604
1.0	40990000.0	41000000.0	0.0	3.929722547531128	1.2105672359466553
1.0	41020000.0	41030000.0	3.0	4.207566738128662	1.3546100854873657
1.0	41030000.0	41040000.0	4.0	4.250799655914307	1.377096176147461
1.0	41060000.0	41070000.0	2.0	4.365862846374512	1.4351236820220947
1.0	41110000.0	41120000.0	4.0	4.251497268676758	1.3772892951965332
1.0	41150000.0	41160000.0	4.0	3.7103748321533203	1.1586772203445435
1.0	41280000.0	41290000.0	6.0	4.1373772621154785	1.3199403285980225
1.0	41290000.0	41300000.0	4.0	4.565866947174072	1.5333669185638428
1.0	41350000.0	41360000.0	6.0	4.6064300537109375	1.5505828857421875
1.0	41460000.0	41470000.0	3.0	4.252953052520752	1.3844457864761353
1.0	41610000.0	41620000.0	1.0	4.2578558921813965	1.3866851329803467
1.0	41650000.0	41660000.0	1.0	4.1651225090026855	1.3378902673721313
1.0	41660000.0	41670000.0	5.0	4.1533427238464355	1.3306970596313477
1.0	41700000.0	41710000.0	9.0	3.823115825653076	1.1614514589309692
1.0	41760000.0	41770000.0	5.0	4.789026737213135	1.6324350833892822
1.0	41770000.0	41780000.0	4.0	4.774746894836426	1.6280536651611328
1.0	41810000.0	41820000.0	4.0	4.78740119934082	1.6323175430297852
1.0	41830000.0	41840000.0	4.0	5.173048973083496	1.789367914199829
1.0	41920000.0	41930000.0	5.0	4.762408256530762	1.621730089187622
1.0	41960000.0	41970000.0	3.0	4.9230499267578125	1.6902824640274048
1.0	42020000.0	42030000.0	2.0	3.854501247406006	1.1616179943084717
1.0	42030000.0	42040000.0	1.0	4.027976036071777	1.259540319442749
1.0	42050000.0	42060000.0	4.0	3.8068060874938965	1.134228229522705
1.0	42060000.0	42070000.0	4.0	3.78484845161438	1.122102975845337
1.0	42110000.0	42120000.0	4.0	3.845594882965088	1.1567307710647583
1.0	42120000.0	42130000.0	1.0	4.265700817108154	1.3847706317901611
1.0	42150000.0	42160000.0	3.0	4.430678367614746	1.4683822393417358
1.0	42160000.0	42170000.0	2.0	4.359957218170166	1.4337043762207031
1.0	42170000.0	42180000.0	5.0	4.312463283538818	1.4083530902862549
1.0	42220000.0	42230000.0	8.0	4.180009365081787	1.3437292575836182
1.0	42290000.0	42300000.0	4.0	4.285883903503418	1.397686243057251
1.0	42330000.0	42340000.0	6.0	4.1078267097473145	1.3065714836120605
1.0	42370000.0	42380000.0	1.0	4.414924144744873	1.4605308771133423
1.0	42380000.0	42390000.0	3.0	4.3443498611450195	1.4259427785873413
1.0	42400000.0	42410000.0	2.0	4.389129638671875	1.4492932558059692
1.0	42440000.0	42450000.0	6.0	3.911543369293213	1.1973527669906616
1.0	42480000.0	42490000.0	2.0	4.484317779541016	1.4949777126312256
1.0	42540000.0	42550000.0	7.0	4.59749174118042	1.5466301441192627
1.0	42650000.0	42660000.0	5.0	3.842741012573242	1.1579015254974365
1.0	42690000.0	42700000.0	4.0	3.618426561355591	1.0284913778305054
1.0	42730000.0	42740000.0	4.0	4.020994663238525	1.260061502456665
1.0	42770000.0	42780000.0	6.0	4.053361892700195	1.27655827999115
1.0	42840000.0	42850000.0	2.0	5.19704008102417	1.7976891994476318
1.0	42900000.0	42910000.0	3.0	4.620535850524902	1.5591261386871338
1.0	42910000.0	42920000.0	3.0	4.260022163391113	1.3862279653549194
1.0	42950000.0	42960000.0	1.0	4.334068775177002	1.4251748323440552
1.0	42990000.0	43000000.0	0.0	4.538392543792725	1.521509051322937
1.0	43040000.0	43050000.0	7.0	4.180495262145996	1.3469340801239014
1.0	43260000.0	43270000.0	8.0	4.431441783905029	1.4678999185562134
1.0	43430000.0	43440000.0	3.0	5.161445617675781	1.7880548238754272
1.0	43440000.0	43450000.0	5.0	5.093830108642578	1.7624973058700562
1.0	43460000.0	43470000.0	17.0	4.952246189117432	1.7017513513565063
1.0	43490000.0	43500000.0	6.0	5.284719944000244	1.832180380821228
1.0	43500000.0	43510000.0	4.0	5.198711395263672	1.7997251749038696
1.0	43510000.0	43520000.0	3.0	5.23391056060791	1.8128635883331299
1.0	43530000.0	43540000.0	3.0	5.151120185852051	1.7823963165283203
1.0	43600000.0	43610000.0	3.0	4.725724220275879	1.60440194606781
1.0	43820000.0	43830000.0	3.0	4.382944583892822	1.4533076286315918
1.0	43880000.0	43890000.0	3.0	4.426596641540527	1.4742752313613892
1.0	44010000.0	44020000.0	9.0	5.088878154754639	1.758294701576233
1.0	44050000.0	44060000.0	2.0	4.817915916442871	1.652083158493042
1.0	44060000.0	44070000.0	5.0	4.62367057800293	1.564295768737793
1.0	44090000.0	44100000.0	10.0	4.814446926116943	1.645367980003357
1.0	44140000.0	44150000.0	2.0	4.513239860534668	1.5153652429580688
1.0	44190000.0	44200000.0	12.0	4.119243621826172	1.3130191564559937
1.0	44280000.0	44290000.0	0.0	4.081539630889893	1.2914336919784546
1.0	44330000.0	44340000.0	4.0	4.148125171661377	1.325039029121399
1.0	44350000.0	44360000.0	7.0	3.959787368774414	1.2247745990753174
1.0	44370000.0	44380000.0	3.0	4.105118751525879	1.3036293983459473
1.0	44420000.0	44430000.0	5.0	4.162407875061035	1.334872841835022
1.0	44470000.0	44480000.0	1.0	4.525774955749512	1.521911382675171
1.0	44540000.0	44550000.0	3.0	4.987033843994141	1.7154802083969116
1.0	44560000.0	44570000.0	8.0	4.748257637023926	1.6150575876235962
1.0	44720000.0	44730000.0	2.0	4.142590045928955	1.3234012126922607
1.0	44730000.0	44740000.0	2.0	4.0425801277160645	1.272528886795044
1.0	44740000.0	44750000.0	1.0	3.9249980449676514	1.204505205154419
1.0	44770000.0	44780000.0	2.0	4.014821529388428	1.255387544631958
1.0	44920000.0	44930000.0	2.0	5.423920631408691	1.8815929889678955
1.0	44960000.0	44970000.0	2.0	4.924644470214844	1.6922824382781982
1.0	44970000.0	44980000.0	10.0	4.6241865158081055	1.5601475238800049
1.0	44980000.0	44990000.0	7.0	4.7975053787231445	1.6370189189910889
1.0	45080000.0	45090000.0	3.0	4.654460906982422	1.5752136707305908
1.0	45110000.0	45120000.0	3.0	4.065306663513184	1.283770203590393
1.0	45170000.0	45180000.0	7.0	4.437657833099365	1.4712679386138916
1.0	45200000.0	45210000.0	3.0	4.382876873016357	1.4553136825561523
1.0	45250000.0	45260000.0	3.0	4.602914333343506	1.5509823560714722
1.0	45260000.0	45270000.0	2.0	4.437568664550781	1.4949787855148315
1.0	45290000.0	45300000.0	4.0	4.211827754974365	1.358163595199585
1.0	45340000.0	45350000.0	5.0	3.6196236610412598	1.0220502614974976
1.0	45410000.0	45420000.0	1.0	3.7809805870056152	1.1209142208099365
1.0	45560000.0	45570000.0	2.0	3.872091293334961	1.17807936668396
1.0	45570000.0	45580000.0	6.0	4.1776323318481445	1.3406087160110474
1.0	45610000.0	45620000.0	5.0	4.271289825439453	1.3888291120529175
1.0	45620000.0	45630000.0	3.0	4.311039924621582	1.4082667827606201
1.0	45720000.0	45730000.0	4.0	4.782314300537109	1.6293359994888306
1.0	45730000.0	45740000.0	5.0	4.56508207321167	1.5317922830581665
1.0	45760000.0	45770000.0	2.0	4.268526554107666	1.4018474817276
1.0	45830000.0	45840000.0	1.0	3.857656955718994	1.166443109512329
1.0	45870000.0	45880000.0	4.0	3.8996500968933105	1.1900975704193115
1.0	46070000.0	46080000.0	3.0	4.50274658203125	1.5091361999511719
1.0	46090000.0	46100000.0	3.0	4.538456916809082	1.527864694595337
1.0	46130000.0	46140000.0	3.0	4.459540367126465	1.4891846179962158
1.0	46200000.0	46210000.0	5.0	4.561708927154541	1.5395772457122803
1.0	46280000.0	46290000.0	1.0	4.37963342666626	1.448670744895935
1.0	46290000.0	46300000.0	7.0	4.073838233947754	1.287261724472046
1.0	46340000.0	46350000.0	6.0	4.151005744934082	1.3304436206817627
1.0	46360000.0	46370000.0	5.0	3.9048142433166504	1.1936349868774414
1.0	46390000.0	46400000.0	2.0	3.807917833328247	1.1358253955841064
1.0	46430000.0	46440000.0	4.0	3.5861573219299316	1.0046488046646118
1.0	46440000.0	46450000.0	3.0	3.996840000152588	1.2433499097824097
1.0	46560000.0	46570000.0	8.0	4.224905967712402	1.3707263469696045
1.0	46570000.0	46580000.0	6.0	4.428610324859619	1.4707173109054565
1.0	46590000.0	46600000.0	2.0	5.5821123123168945	1.977267861366272
1.0	46730000.0	46740000.0	6.0	4.24674129486084	1.3811455965042114
1.0	46960000.0	46970000.0	4.0	5.41473388671875	1.8790256977081299
1.0	47030000.0	47040000.0	4.0	4.442572116851807	1.4806253910064697
1.0	47040000.0	47050000.0	3.0	4.6272969245910645	1.568322777748108
1.0	47070000.0	47080000.0	4.0	4.502124309539795	1.506466031074524
1.0	47250000.0	47260000.0	2.0	4.684544563293457	1.5860373973846436
1.0	47570000.0	47580000.0	3.0	4.556599140167236	1.5291353464126587
1.0	47650000.0	47660000.0	4.0	4.644331932067871	1.5712283849716187
1.0	47780000.0	47790000.0	4.0	4.930651664733887	1.6935770511627197
1.0	47810000.0	47820000.0	3.0	3.997323513031006	1.2459334135055542
1.0	47910000.0	47920000.0	2.0	4.882080554962158	1.6725022792816162
1.0	48010000.0	48020000.0	3.0	4.807962417602539	1.6401350498199463
1.0	48110000.0	48120000.0	3.0	5.664269924163818	1.964551568031311
1.0	48130000.0	48140000.0	5.0	5.631011962890625	1.9510867595672607
1.0	48210000.0	48220000.0	5.0	5.144065856933594	1.7790552377700806
1.0	48260000.0	48270000.0	8.0	4.73480749130249	1.609336256980896
1.0	48270000.0	48280000.0	4.0	5.040350914001465	1.7375962734222412
1.0	48320000.0	48330000.0	10.0	4.452505588531494	1.4781430959701538
1.0	48330000.0	48340000.0	6.0	4.5206990242004395	1.5120042562484741
1.0	48450000.0	48460000.0	7.0	4.798178672790527	1.6364467144012451
1.0	48460000.0	48470000.0	5.0	5.113113880157471	1.7648303508758545
1.0	48540000.0	48550000.0	4.0	4.965868949890137	1.7070993185043335
1.0	48590000.0	48600000.0	3.0	5.132424354553223	1.7733017206192017
1.0	48600000.0	48610000.0	4.0	5.427430152893066	1.881696105003357
1.0	48690000.0	48700000.0	4.0	5.401057720184326	1.872668981552124
1.0	48700000.0	48710000.0	13.0	4.9076056480407715	1.6840871572494507
1.0	48760000.0	48770000.0	6.0	4.656908988952637	1.5756715536117554
1.0	48860000.0	48870000.0	3.0	4.2587504386901855	1.3879588842391968
1.0	48870000.0	48880000.0	2.0	4.316523551940918	1.4173917770385742
1.0	48960000.0	48970000.0	7.0	4.052521705627441	1.2812163829803467
1.0	48970000.0	48980000.0	5.0	4.691620826721191	1.589429259300232
1.0	49040000.0	49050000.0	4.0	4.967049598693848	1.708350419998169
1.0	49050000.0	49060000.0	7.0	4.679553031921387	1.586283564567566
1.0	49070000.0	49080000.0	5.0	4.860804080963135	1.6629600524902344
1.0	49080000.0	49090000.0	5.0	4.878444671630859	1.670348882675171
1.0	49100000.0	49110000.0	3.0	5.0600738525390625	1.7443411350250244
1.0	49210000.0	49220000.0	6.0	4.139855861663818	1.3234975337982178
1.0	49220000.0	49230000.0	3.0	4.14553689956665	1.3273433446884155
1.0	49240000.0	49250000.0	4.0	4.72296667098999	1.6053268909454346
1.0	49260000.0	49270000.0	2.0	5.050546169281006	1.7400699853897095
1.0	49320000.0	49330000.0	8.0	4.9057698249816895	1.6813676357269287
1.0	49390000.0	49400000.0	7.0	5.173622131347656	1.7928177118301392
1.0	49420000.0	49430000.0	6.0	5.381824970245361	1.8653208017349243
1.0	49450000.0	49460000.0	7.0	5.622269630432129	1.946681261062622
1.0	49540000.0	49550000.0	4.0	6.083712100982666	2.0891873836517334
1.0	49680000.0	49690000.0	5.0	5.798641204833984	2.0028977394104004
1.0	49790000.0	49800000.0	10.0	5.973100662231445	2.055342197418213
1.0	50040000.0	50050000.0	4.0	5.533469200134277	1.9169082641601562
1.0	50130000.0	50140000.0	5.0	5.7158732414245605	1.9766795635223389
1.0	50180000.0	50190000.0	7.0	5.83096981048584	2.013214588165283
1.0	50220000.0	50230000.0	8.0	6.074833869934082	2.085162401199341
1.0	50250000.0	50260000.0	11.0	5.689323902130127	1.9694569110870361
1.0	50290000.0	50300000.0	2.0	4.908155918121338	1.702584981918335
1.0	50300000.0	50310000.0	4.0	6.016316890716553	2.068830966949463
1.0	50350000.0	50360000.0	9.0	5.234357833862305	1.8102855682373047
1.0	50440000.0	50450000.0	4.0	5.4377336502075195	1.884844183921814
1.0	50460000.0	50470000.0	2.0	5.522335529327393	1.913732886314392
1.0	50530000.0	50540000.0	7.0	5.074165344238281	1.7488281726837158
1.0	50590000.0	50600000.0	2.0	5.327988624572754	1.8458728790283203
1.0	50600000.0	50610000.0	3.0	5.346508979797363	1.8515949249267578
1.0	50630000.0	50640000.0	5.0	5.400275230407715	1.8719781637191772
1.0	50640000.0	50650000.0	2.0	5.421804904937744	1.8793865442276
1.0	50720000.0	50730000.0	8.0	6.0509161949157715	2.079195022583008
1.0	50800000.0	50810000.0	8.0	6.065478324890137	2.082205295562744
1.0	50870000.0	50880000.0	2.0	5.8688130378723145	2.0260939598083496
1.0	50930000.0	50940000.0	6.0	4.308961391448975	1.4134067296981812
1.0	50940000.0	50950000.0	4.0	4.393542289733887	1.4564478397369385
1.0	50950000.0	50960000.0	5.0	4.260080814361572	1.388058066368103
1.0	51000000.0	51010000.0	4.0	4.060934066772461	1.2803722620010376
1.0	51080000.0	51090000.0	2.0	4.247570991516113	1.3782641887664795
1.0	51100000.0	51110000.0	6.0	3.9738240242004395	1.2326653003692627
1.0	51130000.0	51140000.0	1.0	4.301694393157959	1.409916639328003
1.0	51140000.0	51150000.0	3.0	4.213292121887207	1.363599419593811
1.0	51230000.0	51240000.0	8.0	4.422618865966797	1.4713261127471924
1.0	51250000.0	51260000.0	8.0	4.472817420959473	1.4955790042877197
1.0	51430000.0	51440000.0	5.0	5.151448726654053	1.798761010169983
1.0	51440000.0	51450000.0	5.0	4.93175745010376	1.7040698528289795
1.0	51450000.0	51460000.0	5.0	5.216298580169678	1.8075389862060547
1.0	51490000.0	51500000.0	3.0	5.567946910858154	1.930800199508667
1.0	51520000.0	51530000.0	7.0	5.931981086730957	2.044570207595825
1.0	51590000.0	51600000.0	3.0	5.129146575927734	1.7723108530044556
1.0	51670000.0	51680000.0	4.0	4.560917854309082	1.5307655334472656
1.0	51680000.0	51690000.0	3.0	4.852668762207031	1.660127878189087
1.0	51690000.0	51700000.0	5.0	4.8001203536987305	1.639204740524292
1.0	51780000.0	51790000.0	11.0	4.692754745483398	1.591713309288025
1.0	51800000.0	51810000.0	2.0	5.087089538574219	1.7559459209442139
1.0	51820000.0	51830000.0	5.0	4.242182731628418	1.378117322921753
1.0	51840000.0	51850000.0	4.0	4.099455833435059	1.300706148147583
1.0	51860000.0	51870000.0	3.0	4.273309230804443	1.3950846195220947
1.0	51960000.0	51970000.0	4.0	4.040833473205566	1.2695053815841675
1.0	51980000.0	51990000.0	10.0	4.210772514343262	1.3689653873443604
1.0	52010000.0	52020000.0	8.0	4.5511064529418945	1.5258402824401855
1.0	52020000.0	52030000.0	5.0	4.488255023956299	1.496662974357605
1.0	52100000.0	52110000.0	3.0	3.8577041625976562	1.1660808324813843
1.0	52120000.0	52130000.0	3.0	3.6238656044006348	1.0256433486938477
1.0	52210000.0	52220000.0	4.0	3.467714786529541	0.9315584897994995
1.0	52300000.0	52310000.0	2.0	4.0084967613220215	1.2512222528457642
1.0	52310000.0	52320000.0	5.0	4.051192283630371	1.2741285562515259
1.0	52320000.0	52330000.0	3.0	4.131007194519043	1.3195686340332031
1.0	52380000.0	52390000.0	4.0	5.20999813079834	1.803678274154663
1.0	52500000.0	52510000.0	5.0	4.706052303314209	1.607643485069275
1.0	52690000.0	52700000.0	6.0	3.8170371055603027	1.1435010433197021
1.0	52850000.0	52860000.0	3.0	3.572695255279541	0.9976935386657715
1.0	52950000.0	52960000.0	4.0	3.7900917530059814	1.12478768825531
1.0	52960000.0	52970000.0	4.0	3.7369461059570312	1.093003511428833
1.0	52980000.0	52990000.0	7.0	3.7152984142303467	1.0793191194534302
1.0	53010000.0	53020000.0	2.0	4.580230712890625	1.5841366052627563
1.0	53020000.0	53030000.0	3.0	4.371870994567871	1.437931776046753
1.0	53070000.0	53080000.0	3.0	4.308893203735352	1.4116909503936768
1.0	53170000.0	53180000.0	5.0	4.516781806945801	1.509352445602417
1.0	53200000.0	53210000.0	5.0	4.013339996337891	1.254533052444458
1.0	53220000.0	53230000.0	4.0	3.987520694732666	1.2406222820281982
1.0	53280000.0	53290000.0	1.0	3.960955858230591	1.2234888076782227
1.0	53310000.0	53320000.0	3.0	4.453611373901367	1.4779390096664429
1.0	53420000.0	53430000.0	4.0	4.233968257904053	1.373647928237915
1.0	53430000.0	53440000.0	8.0	4.147502422332764	1.328279733657837
1.0	53440000.0	53450000.0	5.0	4.543929100036621	1.525090217590332
1.0	53460000.0	53470000.0	4.0	4.609915733337402	1.561383843421936
1.0	53540000.0	53550000.0	5.0	5.17525577545166	1.7906591892242432
1.0	53570000.0	53580000.0	2.0	5.226513385772705	1.8092771768569946
1.0	53580000.0	53590000.0	4.0	5.247016429901123	1.8159663677215576
1.0	53590000.0	53600000.0	12.0	4.904421329498291	1.6802211999893188
1.0	53710000.0	53720000.0	4.0	4.672933101654053	1.5910536050796509
1.0	53790000.0	53800000.0	14.0	5.639939308166504	1.961103081703186
1.0	53810000.0	53820000.0	7.0	6.321067810058594	2.1529135704040527
1.0	53900000.0	53910000.0	5.0	5.8826422691345215	2.043821334838867
1.0	53930000.0	53940000.0	5.0	5.86177396774292	2.0269412994384766
1.0	53940000.0	53950000.0	10.0	5.973111152648926	2.0568385124206543
1.0	54070000.0	54080000.0	5.0	5.041434288024902	1.738099455833435
1.0	54090000.0	54100000.0	4.0	5.106829643249512	1.7635526657104492
1.0	54120000.0	54130000.0	2.0	5.363293170928955	1.8593486547470093
1.0	54210000.0	54220000.0	5.0	4.586939811706543	1.541678786277771
1.0	54240000.0	54250000.0	1.0	4.114401817321777	1.3098427057266235
1.0	54270000.0	54280000.0	2.0	4.020449161529541	1.2577823400497437
1.0	54310000.0	54320000.0	2.0	4.040287971496582	1.2707641124725342
1.0	54340000.0	54350000.0	4.0	3.766094207763672	1.1111690998077393
1.0	54450000.0	54460000.0	2.0	4.678977012634277	1.584086298942566
1.0	54520000.0	54530000.0	2.0	4.094255447387695	1.2994827032089233
1.0	54640000.0	54650000.0	3.0	3.9950459003448486	1.2446691989898682
1.0	54690000.0	54700000.0	3.0	3.828859806060791	1.1520808935165405
1.0	54740000.0	54750000.0	3.0	4.255626678466797	1.3831367492675781
1.0	54790000.0	54800000.0	2.0	4.131553649902344	1.3193433284759521
1.0	54840000.0	54850000.0	2.0	4.298236846923828	1.4038567543029785
1.0	55000000.0	55010000.0	5.0	5.087313175201416	1.7575089931488037
1.0	55020000.0	55030000.0	3.0	4.347987174987793	1.437829852104187
1.0	55050000.0	55060000.0	3.0	4.923305988311768	1.6963037252426147
1.0	55120000.0	55130000.0	6.0	4.575939655303955	1.5391162633895874
1.0	55170000.0	55180000.0	5.0	4.283160209655762	1.3952125310897827
1.0	55180000.0	55190000.0	4.0	3.918532609939575	1.20621657371521
1.0	55210000.0	55220000.0	3.0	4.330739498138428	1.421907663345337
1.0	55230000.0	55240000.0	2.0	4.5016279220581055	1.5021207332611084
1.0	55330000.0	55340000.0	1.0	3.7751078605651855	1.1180962324142456
1.0	55400000.0	55410000.0	4.0	4.400582313537598	1.4533107280731201
1.0	55440000.0	55450000.0	2.0	4.434039115905762	1.4697589874267578
1.0	55450000.0	55460000.0	6.0	4.321442127227783	1.413353681564331
1.0	55470000.0	55480000.0	3.0	4.491259574890137	1.4967283010482788
1.0	55560000.0	55570000.0	3.0	3.876136064529419	1.1764079332351685
1.0	55570000.0	55580000.0	4.0	3.835606098175049	1.151304006576538
1.0	55640000.0	55650000.0	3.0	4.2408342361450195	1.3773242235183716
1.0	55680000.0	55690000.0	3.0	4.65548038482666	1.6266807317733765
1.0	55690000.0	55700000.0	5.0	5.018948554992676	1.7281358242034912
1.0	55760000.0	55770000.0	7.0	4.85573673248291	1.6608905792236328
1.0	55870000.0	55880000.0	3.0	4.676325798034668	1.5812629461288452
1.0	55960000.0	55970000.0	2.0	4.027047634124756	1.2601419687271118
1.0	56010000.0	56020000.0	3.0	4.614477634429932	1.553124189376831
1.0	56120000.0	56130000.0	8.0	5.026141166687012	1.7308003902435303
1.0	56140000.0	56150000.0	8.0	5.097945213317871	1.7581650018692017
1.0	56150000.0	56160000.0	3.0	5.405621528625488	1.8732486963272095
1.0	56180000.0	56190000.0	4.0	5.893161773681641	2.031116008758545
1.0	56190000.0	56200000.0	5.0	5.761594295501709	1.9918022155761719
1.0	56290000.0	56300000.0	6.0	6.630391597747803	2.2294774055480957
1.0	56310000.0	56320000.0	5.0	6.549457550048828	2.2112832069396973
1.0	56320000.0	56330000.0	3.0	6.280312538146973	2.143632173538208
1.0	56520000.0	56530000.0	4.0	4.7493791580200195	1.613864541053772
1.0	56540000.0	56550000.0	10.0	5.045856475830078	1.737425446510315
1.0	56600000.0	56610000.0	1.0	4.947409629821777	1.6983921527862549
1.0	56620000.0	56630000.0	3.0	4.794041633605957	1.633507490158081
1.0	56720000.0	56730000.0	3.0	5.0084028244018555	1.7233715057373047
1.0	56820000.0	56830000.0	6.0	4.402015686035156	1.4538745880126953
1.0	56860000.0	56870000.0	5.0	4.538552284240723	1.5191195011138916
1.0	56980000.0	56990000.0	3.0	4.476749897003174	1.4902921915054321
1.0	57000000.0	57010000.0	8.0	4.239306449890137	1.371559500694275
1.0	57010000.0	57020000.0	4.0	4.243165016174316	1.3755066394805908
1.0	57150000.0	57160000.0	7.0	4.441796779632568	1.4727131128311157
1.0	57180000.0	57190000.0	8.0	4.479327201843262	1.4904544353485107
1.0	57200000.0	57210000.0	4.0	4.8030571937561035	1.6370958089828491
1.0	57220000.0	57230000.0	1.0	4.702853202819824	1.5947142839431763
1.0	57320000.0	57330000.0	2.0	4.658632278442383	1.5733778476715088
1.0	57330000.0	57340000.0	1.0	4.837420463562012	1.6515159606933594
1.0	57570000.0	57580000.0	4.0	5.212316989898682	1.802957534790039
1.0	57580000.0	57590000.0	7.0	5.324160575866699	1.8438431024551392
1.0	57630000.0	57640000.0	6.0	5.233593940734863	1.809591293334961
1.0	57640000.0	57650000.0	8.0	5.187180519104004	1.7922804355621338
1.0	57740000.0	57750000.0	5.0	5.107834815979004	1.7649214267730713
1.0	57810000.0	57820000.0	2.0	5.664849758148193	1.961566686630249
1.0	57830000.0	57840000.0	6.0	5.648066520690918	1.957000732421875
1.0	57840000.0	57850000.0	3.0	6.135476112365723	2.104846715927124
1.0	57860000.0	57870000.0	9.0	5.640696048736572	1.953359842300415
1.0	57990000.0	58000000.0	2.0	5.826956748962402	2.0133988857269287
1.0	58000000.0	58010000.0	11.0	5.4591546058654785	1.891486406326294
1.0	58010000.0	58020000.0	5.0	5.789900302886963	2.001521110534668
1.0	58100000.0	58110000.0	3.0	6.4170098304748535	2.178696393966675
1.0	58110000.0	58120000.0	8.0	7.0037078857421875	2.307502031326294
1.0	58130000.0	58140000.0	4.0	6.903145790100098	2.2879323959350586
1.0	58180000.0	58190000.0	4.0	6.614903926849365	2.2267422676086426
1.0	58280000.0	58290000.0	7.0	7.273186683654785	2.3528218269348145
1.0	58320000.0	58330000.0	6.0	5.670228481292725	1.9615466594696045
1.0	58340000.0	58350000.0	14.0	5.580691337585449	1.9321380853652954
1.0	58350000.0	58360000.0	8.0	5.915464878082275	2.039307117462158
1.0	58410000.0	58420000.0	2.0	6.179150104522705	2.1155076026916504
1.0	58470000.0	58480000.0	6.0	5.222907066345215	1.8073707818984985
1.0	58530000.0	58540000.0	2.0	5.66995906829834	1.962717056274414
1.0	58660000.0	58670000.0	7.0	5.380387306213379	1.8640024662017822
1.0	58690000.0	58700000.0	2.0	5.23101282119751	1.8115545511245728
1.0	58760000.0	58770000.0	3.0	5.494349479675293	1.9040601253509521
1.0	58820000.0	58830000.0	3.0	5.4409356117248535	1.8874658346176147
1.0	58930000.0	58940000.0	7.0	4.237129211425781	1.377320647239685
1.0	59070000.0	59080000.0	3.0	5.092237949371338	1.7578086853027344
1.0	59080000.0	59090000.0	1.0	5.053372383117676	1.7436878681182861
1.0	59100000.0	59110000.0	4.0	4.752291679382324	1.6165796518325806
1.0	59110000.0	59120000.0	2.0	4.258389472961426	1.388501763343811
1.0	59160000.0	59170000.0	6.0	3.8980674743652344	1.1898729801177979
1.0	59180000.0	59190000.0	3.0	4.397095680236816	1.4533522129058838
1.0	59240000.0	59250000.0	4.0	6.032851696014404	2.158884286880493
1.0	59370000.0	59380000.0	9.0	4.169783592224121	1.3386865854263306
1.0	59450000.0	59460000.0	4.0	4.529661655426025	1.5156079530715942
1.0	59460000.0	59470000.0	6.0	4.416454792022705	1.4625847339630127
1.0	59500000.0	59510000.0	4.0	4.523249626159668	1.5129162073135376
1.0	59640000.0	59650000.0	9.0	4.564648628234863	1.5317214727401733
1.0	59710000.0	59720000.0	2.0	3.7909507751464844	1.1320703029632568
1.0	59720000.0	59730000.0	3.0	3.820568799972534	1.1420342922210693
1.0	59730000.0	59740000.0	3.0	4.242650508880615	1.3729417324066162
1.0	59840000.0	59850000.0	0.0	4.319423675537109	1.4211786985397339
1.0	59870000.0	59880000.0	5.0	4.3964056968688965	1.4535911083221436
1.0	59890000.0	59900000.0	5.0	4.657174110412598	1.5752742290496826
1.0	59960000.0	59970000.0	2.0	4.561884880065918	1.5425608158111572
1.0	60030000.0	60040000.0	6.0	4.397757530212402	1.4519150257110596
1.0	60060000.0	60070000.0	7.0	4.170831203460693	1.3367252349853516
1.0	60130000.0	60140000.0	3.0	4.283621788024902	1.393305778503418
1.0	60210000.0	60220000.0	2.0	4.446319580078125	1.4758610725402832
1.0	60300000.0	60310000.0	4.0	3.8628604412078857	1.169377088546753
1.0	60330000.0	60340000.0	1.0	4.002587795257568	1.2485215663909912
1.0	60510000.0	60520000.0	1.0	4.856559753417969	1.660530686378479
1.0	60550000.0	60560000.0	5.0	4.35488748550415	1.4296337366104126
1.0	60560000.0	60570000.0	9.0	4.351011753082275	1.4271191358566284
1.0	60590000.0	60600000.0	6.0	4.554251670837402	1.526434302330017
1.0	60620000.0	60630000.0	5.0	4.639532566070557	1.5698665380477905
1.0	60640000.0	60650000.0	5.0	5.0802693367004395	1.7515456676483154
1.0	60650000.0	60660000.0	4.0	4.946103572845459	1.6984745264053345
1.0	60670000.0	60680000.0	5.0	3.91151762008667	1.2144606113433838
1.0	60760000.0	60770000.0	1.0	5.031874656677246	1.7325105667114258
1.0	60790000.0	60800000.0	5.0	4.919162273406982	1.6868896484375
1.0	60800000.0	60810000.0	4.0	4.888171195983887	1.6734082698822021
1.0	60820000.0	60830000.0	3.0	4.896759510040283	1.6781036853790283
1.0	60850000.0	60860000.0	5.0	4.905733108520508	1.6812862157821655
1.0	60870000.0	60880000.0	8.0	4.833845615386963	1.6516780853271484
1.0	60880000.0	60890000.0	6.0	4.9293437004089355	1.6924022436141968
1.0	60920000.0	60930000.0	6.0	5.103947639465332	1.765580415725708
1.0	60940000.0	60950000.0	5.0	5.155584812164307	1.783047080039978
1.0	60960000.0	60970000.0	3.0	4.888800621032715	1.6774613857269287
1.0	61210000.0	61220000.0	6.0	4.932880878448486	1.6926320791244507
1.0	61220000.0	61230000.0	4.0	4.759665012359619	1.618841528892517
1.0	61390000.0	61400000.0	4.0	4.651019096374512	1.5708115100860596
1.0	61450000.0	61460000.0	3.0	4.251999855041504	1.378321886062622
1.0	61460000.0	61470000.0	8.0	4.135665416717529	1.3170623779296875
1.0	61480000.0	61490000.0	4.0	4.499493598937988	1.5002378225326538
1.0	61530000.0	61540000.0	1.0	4.2781195640563965	1.3924744129180908
1.0	61600000.0	61610000.0	5.0	3.949450731277466	1.2148778438568115
1.0	61670000.0	61680000.0	2.0	4.010200023651123	1.2529302835464478
1.0	61690000.0	61700000.0	4.0	3.91668963432312	1.2004258632659912
1.0	61740000.0	61750000.0	2.0	4.234251022338867	1.3697130680084229
1.0	61800000.0	61810000.0	7.0	4.2441558837890625	1.3779233694076538
1.0	61860000.0	61870000.0	8.0	4.64400577545166	1.5706770420074463
1.0	61870000.0	61880000.0	2.0	4.396780490875244	1.458817720413208
1.0	61950000.0	61960000.0	8.0	4.491950988769531	1.496989369392395
1.0	61960000.0	61970000.0	5.0	4.599502086639404	1.5479520559310913
1.0	61980000.0	61990000.0	1.0	4.582766532897949	1.5403940677642822
1.0	62020000.0	62030000.0	5.0	4.553019046783447	1.5257471799850464
1.0	62030000.0	62040000.0	2.0	4.457240104675293	1.4815583229064941
1.0	62050000.0	62060000.0	1.0	4.421567440032959	1.4630364179611206
1.0	62180000.0	62190000.0	0.0	4.038361549377441	1.268181324005127
1.0	62190000.0	62200000.0	5.0	4.185797691345215	1.387648582458496
1.0	62260000.0	62270000.0	2.0	3.965599775314331	1.227358102798462
1.0	62270000.0	62280000.0	1.0	3.9132728576660156	1.1976032257080078
1.0	62280000.0	62290000.0	2.0	3.8035011291503906	1.1348365545272827
1.0	62300000.0	62310000.0	3.0	3.9117960929870605	1.197967290878296
1.0	62360000.0	62370000.0	6.0	3.9057273864746094	1.193820595741272
1.0	62470000.0	62480000.0	3.0	4.431003093719482	1.474210500717163
1.0	62560000.0	62570000.0	5.0	4.068943977355957	1.2848632335662842
1.0	62750000.0	62760000.0	3.0	6.302983283996582	2.149198055267334
1.0	62800000.0	62810000.0	6.0	5.41517972946167	1.8786420822143555
1.0	62810000.0	62820000.0	8.0	5.238317489624023	1.8157304525375366
1.0	62820000.0	62830000.0	10.0	5.347674369812012	1.8551232814788818
1.0	62890000.0	62900000.0	2.0	4.991119861602783	1.7186872959136963
1.0	62920000.0	62930000.0	7.0	4.176825523376465	1.3437044620513916
1.0	62930000.0	62940000.0	1.0	4.1513991355896	1.3302624225616455
1.0	62940000.0	62950000.0	3.0	4.050897121429443	1.2740594148635864
1.0	63110000.0	63120000.0	4.0	3.957653522491455	1.223368763923645
1.0	63120000.0	63130000.0	2.0	4.224021911621094	1.3697500228881836
1.0	63180000.0	63190000.0	2.0	4.755260467529297	1.6180133819580078
1.0	63200000.0	63210000.0	5.0	4.707681655883789	1.5975487232208252
1.0	63350000.0	63360000.0	6.0	5.3116774559021	1.8402891159057617
1.0	63360000.0	63370000.0	3.0	5.3046159744262695	1.8386682271957397
1.0	63420000.0	63430000.0	7.0	5.317126274108887	1.8418209552764893
1.0	63520000.0	63530000.0	6.0	5.2349853515625	1.8123658895492554
1.0	63540000.0	63550000.0	4.0	5.4003801345825195	1.8712962865829468
1.0	63600000.0	63610000.0	2.0	4.752016544342041	1.6155650615692139
1.0	63620000.0	63630000.0	5.0	4.841786861419678	1.6546159982681274
1.0	63630000.0	63640000.0	3.0	4.8412981033325195	1.6540324687957764
1.0	63670000.0	63680000.0	7.0	4.712547302246094	1.5978349447250366
1.0	63730000.0	63740000.0	5.0	4.807888507843018	1.639809012413025
1.0	63740000.0	63750000.0	1.0	4.827653884887695	1.6489009857177734
1.0	63760000.0	63770000.0	4.0	4.809261322021484	1.6406577825546265
1.0	63790000.0	63800000.0	7.0	4.839137077331543	1.6545740365982056
1.0	63810000.0	63820000.0	7.0	4.7375617027282715	1.6089928150177002
1.0	63820000.0	63830000.0	3.0	4.66168212890625	1.5758687257766724
1.0	64200000.0	64210000.0	7.0	4.736209392547607	1.6086463928222656
1.0	64220000.0	64230000.0	4.0	4.588098526000977	1.5427848100662231
1.0	64230000.0	64240000.0	4.0	5.0274434089660645	1.729699730873108
1.0	64250000.0	64260000.0	5.0	4.310972690582275	1.4128607511520386
1.0	64270000.0	64280000.0	2.0	4.455246925354004	1.4802663326263428
1.0	64290000.0	64300000.0	6.0	4.167778968811035	1.335321068763733
1.0	64310000.0	64320000.0	3.0	4.39120626449585	1.4490505456924438
1.0	64320000.0	64330000.0	1.0	4.242680549621582	1.3749679327011108
1.0	64330000.0	64340000.0	4.0	4.3762617111206055	1.4409656524658203
1.0	64400000.0	64410000.0	8.0	4.535632610321045	1.517543911933899
1.0	64420000.0	64430000.0	6.0	4.583098411560059	1.5397603511810303
1.0	64440000.0	64450000.0	8.0	4.7464494705200195	1.6140060424804688
1.0	64480000.0	64490000.0	5.0	4.689439296722412	1.5911692380905151
1.0	64490000.0	64500000.0	6.0	4.651798725128174	1.5724656581878662
1.0	64520000.0	64530000.0	5.0	4.666941165924072	1.5782994031906128
1.0	64580000.0	64590000.0	1.0	4.668341159820557	1.5789453983306885
1.0	64590000.0	64600000.0	1.0	4.679078102111816	1.5838453769683838
1.0	64690000.0	64700000.0	4.0	5.15433406829834	1.780655860900879
1.0	64700000.0	64710000.0	14.0	4.713395595550537	1.6017296314239502
1.0	64730000.0	64740000.0	5.0	4.890869617462158	1.6765270233154297
1.0	64830000.0	64840000.0	3.0	4.545422077178955	1.527243971824646
1.0	64880000.0	64890000.0	6.0	3.9825851917266846	1.2352138757705688
1.0	64950000.0	64960000.0	2.0	4.93438196182251	1.6958932876586914
1.0	64960000.0	64970000.0	5.0	4.639176845550537	1.5680503845214844
1.0	64980000.0	64990000.0	3.0	4.188276767730713	1.3502161502838135
1.0	64990000.0	65000000.0	5.0	4.241621971130371	1.3763952255249023
1.0	65050000.0	65060000.0	1.0	4.091175079345703	1.2966474294662476
1.0	65060000.0	65070000.0	3.0	4.231541633605957	1.3716195821762085
1.0	65080000.0	65090000.0	3.0	4.380176067352295	1.4441488981246948
1.0	65130000.0	65140000.0	0.0	4.411518096923828	1.4606306552886963
1.0	65170000.0	65180000.0	8.0	4.273119926452637	1.38932466506958
1.0	65190000.0	65200000.0	2.0	4.445047378540039	1.474034309387207
1.0	65200000.0	65210000.0	2.0	4.37197208404541	1.438293218612671
1.0	65220000.0	65230000.0	10.0	3.693887233734131	1.0698652267456055
1.0	65260000.0	65270000.0	4.0	3.9368438720703125	1.2108856439590454
1.0	65300000.0	65310000.0	3.0	3.7972216606140137	1.1303770542144775
1.0	65310000.0	65320000.0	3.0	3.815092086791992	1.1407684087753296
1.0	65400000.0	65410000.0	6.0	3.954263687133789	1.222820520401001
1.0	65420000.0	65430000.0	7.0	3.8080525398254395	1.1370887756347656
1.0	65440000.0	65450000.0	6.0	4.0927581787109375	1.2984858751296997
1.0	65480000.0	65490000.0	6.0	4.127989292144775	1.3177887201309204
1.0	65490000.0	65500000.0	4.0	4.244119644165039	1.3777776956558228
1.0	65560000.0	65570000.0	2.0	5.229118824005127	1.8097528219223022
1.0	65630000.0	65640000.0	0.0	4.659465789794922	1.5763003826141357
1.0	65650000.0	65660000.0	10.0	4.423959732055664	1.466973900794983
1.0	65710000.0	65720000.0	3.0	4.71185302734375	1.5990160703659058
1.0	65730000.0	65740000.0	3.0	4.408430099487305	1.4573652744293213
1.0	65780000.0	65790000.0	6.0	4.000111103057861	1.2442995309829712
1.0	65820000.0	65830000.0	3.0	4.173560619354248	1.3379294872283936
1.0	65840000.0	65850000.0	3.0	4.2493062019348145	1.3778568506240845
1.0	65900000.0	65910000.0	3.0	4.18689489364624	1.3488781452178955
1.0	65940000.0	65950000.0	2.0	4.233144760131836	1.3685808181762695
1.0	66100000.0	66110000.0	6.0	4.957781791687012	1.704236626625061
1.0	66150000.0	66160000.0	7.0	5.36536979675293	1.8617980480194092
1.0	66190000.0	66200000.0	2.0	6.0771613121032715	2.0874404907226562
1.0	66230000.0	66240000.0	7.0	5.5753278732299805	1.9315484762191772
1.0	66240000.0	66250000.0	6.0	5.4638471603393555	1.8945766687393188
1.0	66250000.0	66260000.0	5.0	5.9186577796936035	2.0398736000061035
1.0	66290000.0	66300000.0	5.0	5.278153896331787	1.8275858163833618
1.0	66330000.0	66340000.0	6.0	5.246609687805176	1.8166065216064453
1.0	66340000.0	66350000.0	5.0	4.222338676452637	1.3704230785369873
1.0	66360000.0	66370000.0	5.0	5.08951473236084	1.7554223537445068
1.0	66430000.0	66440000.0	3.0	4.581793308258057	1.5391192436218262
1.0	66460000.0	66470000.0	2.0	4.905112266540527	1.6814855337142944
1.0	66480000.0	66490000.0	7.0	4.189382553100586	1.3533859252929688
1.0	66500000.0	66510000.0	2.0	4.949010372161865	1.6989580392837524
1.0	66510000.0	66520000.0	4.0	4.827404975891113	1.6481033563613892
1.0	66520000.0	66530000.0	4.0	4.876573085784912	1.6690824031829834
1.0	66530000.0	66540000.0	3.0	4.747427940368652	1.6137259006500244
1.0	66620000.0	66630000.0	1.0	4.722851753234863	1.6022083759307861
1.0	66640000.0	66650000.0	4.0	4.514041900634766	1.507317304611206
1.0	66710000.0	66720000.0	3.0	4.237523555755615	1.370719313621521
1.0	66760000.0	66770000.0	5.0	4.465441703796387	1.485680341720581
1.0	66900000.0	66910000.0	6.0	4.86074686050415	1.6666984558105469
1.0	66930000.0	66940000.0	5.0	5.401337623596191	1.872235894203186
1.0	66950000.0	66960000.0	0.0	4.406337738037109	1.4615957736968994
1.0	66960000.0	66970000.0	2.0	5.340334415435791	1.8499126434326172
1.0	66990000.0	67000000.0	2.0	4.984794616699219	1.7160059213638306
1.0	67030000.0	67040000.0	7.0	4.6224684715271	1.5571130514144897
1.0	67130000.0	67140000.0	5.0	5.5434184074401855	1.9229120016098022
1.0	67150000.0	67160000.0	8.0	5.309567451477051	1.8398936986923218
1.0	67200000.0	67210000.0	4.0	5.263718605041504	1.8252052068710327
1.0	67250000.0	67260000.0	4.0	4.968192100524902	1.7130851745605469
1.0	67260000.0	67270000.0	7.0	5.222395896911621	1.8069465160369873
1.0	67280000.0	67290000.0	1.0	4.467825412750244	1.4978090524673462
1.0	67290000.0	67300000.0	8.0	4.727381229400635	1.6059144735336304
1.0	67330000.0	67340000.0	7.0	4.100712299346924	1.300032138824463
1.0	67400000.0	67410000.0	5.0	3.7226853370666504	1.0871236324310303
1.0	67410000.0	67420000.0	0.0	3.742175579071045	1.0985291004180908
1.0	67440000.0	67450000.0	2.0	3.666182041168213	1.0515367984771729
1.0	67450000.0	67460000.0	6.0	3.526888608932495	0.964576244354248
1.0	67480000.0	67490000.0	5.0	3.681612730026245	1.0631715059280396
1.0	67490000.0	67500000.0	3.0	3.627246141433716	1.0287421941757202
1.0	67580000.0	67590000.0	2.0	4.723443508148193	1.6037185192108154
1.0	67590000.0	67600000.0	2.0	4.567511558532715	1.533433198928833
1.0	67680000.0	67690000.0	5.0	4.422801971435547	1.4636093378067017
1.0	67870000.0	67880000.0	4.0	4.205174446105957	1.3601137399673462
1.0	67880000.0	67890000.0	1.0	4.171133041381836	1.3408807516098022
1.0	68080000.0	68090000.0	5.0	4.63739013671875	1.56526517868042
1.0	68090000.0	68100000.0	3.0	4.5400567054748535	1.521650791168213
1.0	68180000.0	68190000.0	3.0	4.013487815856934	1.2514448165893555
1.0	68240000.0	68250000.0	3.0	3.8488121032714844	1.1618021726608276
1.0	68290000.0	68300000.0	3.0	4.6778974533081055	1.648577332496643
1.0	68320000.0	68330000.0	5.0	4.846859931945801	1.656698226928711
1.0	68340000.0	68350000.0	4.0	4.809554100036621	1.641039252281189
1.0	68420000.0	68430000.0	4.0	5.126977920532227	1.7712866067886353
1.0	68430000.0	68440000.0	3.0	5.183154582977295	1.7919032573699951
1.0	68450000.0	68460000.0	5.0	5.096970558166504	1.758432388305664
1.0	68490000.0	68500000.0	6.0	4.92852258682251	1.6909797191619873
1.0	68520000.0	68530000.0	4.0	4.961512565612793	1.704567551612854
1.0	68530000.0	68540000.0	5.0	4.799739837646484	1.6386082172393799
1.0	68570000.0	68580000.0	5.0	4.586362361907959	1.5459064245224
1.0	68580000.0	68590000.0	3.0	4.507302761077881	1.5077059268951416
1.0	68650000.0	68660000.0	4.0	4.241482257843018	1.3793126344680786
1.0	68670000.0	68680000.0	3.0	4.611424446105957	1.5530171394348145
1.0	68750000.0	68760000.0	4.0	4.342377662658691	1.4241573810577393
1.0	68780000.0	68790000.0	1.0	4.551026344299316	1.5248661041259766
1.0	68830000.0	68840000.0	4.0	4.908018589019775	1.6836656332015991
1.0	68880000.0	68890000.0	9.0	5.102606296539307	1.7598549127578735
1.0	69020000.0	69030000.0	6.0	5.883177757263184	2.0290489196777344
1.0	69100000.0	69110000.0	6.0	6.4783616065979	2.1936869621276855
1.0	69110000.0	69120000.0	7.0	6.788527488708496	2.2615883350372314
1.0	69160000.0	69170000.0	11.0	6.797946929931641	2.2650318145751953
1.0	69170000.0	69180000.0	4.0	7.044743537902832	2.31540584564209
1.0	69190000.0	69200000.0	9.0	6.7545318603515625	2.2562079429626465
1.0	69260000.0	69270000.0	4.0	7.133384704589844	2.328535556793213
1.0	69320000.0	69330000.0	4.0	7.561493873596191	2.4008774757385254
1.0	69330000.0	69340000.0	6.0	7.006931304931641	2.306426763534546
1.0	69410000.0	69420000.0	6.0	6.760134220123291	2.2558069229125977
1.0	69550000.0	69560000.0	12.0	6.820125579833984	2.2702653408050537
1.0	69620000.0	69630000.0	5.0	7.878251552581787	2.4437499046325684
1.0	69630000.0	69640000.0	8.0	7.543537139892578	2.3953824043273926
1.0	69750000.0	69760000.0	12.0	7.988230228424072	2.4579203128814697
1.0	69790000.0	69800000.0	14.0	7.359902858734131	2.3690133094787598
1.0	70020000.0	70030000.0	4.0	6.293544292449951	2.1462295055389404
1.0	70050000.0	70060000.0	6.0	5.906130313873291	2.036501407623291
1.0	70070000.0	70080000.0	2.0	5.780825614929199	1.9991477727890015
1.0	70130000.0	70140000.0	4.0	5.73792028427124	1.9847520589828491
1.0	70160000.0	70170000.0	5.0	6.274909973144531	2.142282247543335
1.0	70200000.0	70210000.0	6.0	6.529679775238037	2.2049999237060547
1.0	70250000.0	70260000.0	6.0	6.953095436096191	2.298095464706421
1.0	70280000.0	70290000.0	6.0	6.947096347808838	2.297232151031494
1.0	70310000.0	70320000.0	7.0	6.791899681091309	2.2643160820007324
1.0	70390000.0	70400000.0	5.0	5.4080352783203125	1.8855969905853271
1.0	70450000.0	70460000.0	10.0	6.094824314117432	2.0928797721862793
1.0	70530000.0	70540000.0	5.0	5.971958160400391	2.056194543838501
1.0	70550000.0	70560000.0	8.0	5.633101940155029	1.95077383518219
1.0	70580000.0	70590000.0	1.0	5.849637508392334	2.018922805786133
1.0	70650000.0	70660000.0	5.0	4.426623344421387	1.4725995063781738
1.0	70670000.0	70680000.0	7.0	4.476592063903809	1.5307615995407104
1.0	70760000.0	70770000.0	3.0	4.089556694030762	1.2962915897369385
1.0	70770000.0	70780000.0	5.0	3.9443836212158203	1.2154107093811035
1.0	70790000.0	70800000.0	4.0	3.990386486053467	1.2408850193023682
1.0	70800000.0	70810000.0	2.0	3.958522081375122	1.2216846942901611
1.0	70820000.0	70830000.0	5.0	4.127201080322266	1.3584372997283936
1.0	70850000.0	70860000.0	3.0	4.750751972198486	1.6150270700454712
1.0	70880000.0	70890000.0	5.0	4.068704128265381	1.286933183670044
1.0	70910000.0	70920000.0	2.0	4.743622779846191	1.6127849817276
1.0	70950000.0	70960000.0	5.0	4.616098403930664	1.5544154644012451
1.0	70970000.0	70980000.0	6.0	4.6031270027160645	1.548771619796753
1.0	70980000.0	70990000.0	7.0	4.546183109283447	1.5224852561950684
1.0	71110000.0	71120000.0	6.0	4.413466930389404	1.4625773429870605
1.0	71120000.0	71130000.0	4.0	5.386351108551025	1.8659759759902954
1.0	71160000.0	71170000.0	2.0	5.625439643859863	1.9464824199676514
1.0	71410000.0	71420000.0	5.0	5.586207389831543	1.9342966079711914
1.0	71510000.0	71520000.0	5.0	5.174091339111328	1.7886848449707031
1.0	71520000.0	71530000.0	2.0	4.1287055015563965	1.3229701519012451
1.0	71540000.0	71550000.0	5.0	4.284499168395996	1.4227261543273926
1.0	71560000.0	71570000.0	2.0	4.598858833312988	1.5470194816589355
1.0	71570000.0	71580000.0	4.0	3.6539511680603027	1.0734442472457886
1.0	71620000.0	71630000.0	3.0	5.071962833404541	1.7483638525009155
1.0	71740000.0	71750000.0	4.0	4.993584156036377	1.7187411785125732
1.0	71750000.0	71760000.0	5.0	5.174232006072998	1.7873395681381226
1.0	71890000.0	71900000.0	4.0	4.7442731857299805	1.6112992763519287
1.0	72010000.0	72020000.0	2.0	5.639331340789795	1.9576606750488281
1.0	72040000.0	72050000.0	8.0	5.889934539794922	2.0319173336029053
1.0	72070000.0	72080000.0	7.0	6.2366204261779785	2.133178949356079
1.0	72080000.0	72090000.0	5.0	6.494576454162598	2.198399066925049
1.0	72120000.0	72130000.0	5.0	6.710989475250244	2.2460403442382812
1.0	72140000.0	72150000.0	8.0	6.276044845581055	2.1426753997802734
1.0	72180000.0	72190000.0	11.0	6.203761100769043	2.122051954269409
1.0	72230000.0	72240000.0	5.0	6.2469801902771	2.1347100734710693
1.0	72410000.0	72420000.0	4.0	5.4756293296813965	1.8972585201263428
1.0	72570000.0	72580000.0	4.0	5.634952068328857	1.9520018100738525
1.0	72680000.0	72690000.0	4.0	5.461106300354004	1.896693468093872
1.0	72690000.0	72700000.0	7.0	5.689502239227295	1.9691426753997803
1.0	72840000.0	72850000.0	7.0	5.742794990539551	1.9866173267364502
1.0	72870000.0	72880000.0	6.0	6.319235801696777	2.1530086994171143
1.0	72900000.0	72910000.0	9.0	6.856441497802734	2.280348777770996
1.0	72950000.0	72960000.0	9.0	6.7847795486450195	2.263929843902588
1.0	73000000.0	73010000.0	6.0	7.543540000915527	2.396944284439087
1.0	73040000.0	73050000.0	7.0	6.6653571128845215	2.2369158267974854
1.0	73050000.0	73060000.0	9.0	6.834874629974365	2.2705843448638916
1.0	73090000.0	73100000.0	7.0	6.390397071838379	2.1722922325134277
1.0	73100000.0	73110000.0	8.0	6.4173479080200195	2.1789424419403076
1.0	73120000.0	73130000.0	2.0	6.850667476654053	2.2751941680908203
1.0	73170000.0	73180000.0	8.0	6.414117336273193	2.178154230117798
1.0	73220000.0	73230000.0	10.0	7.050698757171631	2.3161356449127197
1.0	73310000.0	73320000.0	8.0	7.613070487976074	2.408172130584717
1.0	73420000.0	73430000.0	6.0	7.957772254943848	2.455040454864502
1.0	73480000.0	73490000.0	7.0	7.9286651611328125	2.450763702392578
1.0	73540000.0	73550000.0	7.0	8.030097961425781	2.463402509689331
1.0	73570000.0	73580000.0	10.0	8.077387809753418	2.470463514328003
1.0	73620000.0	73630000.0	10.0	8.059718132019043	2.468857526779175
1.0	73640000.0	73650000.0	14.0	8.42332649230957	2.5094590187072754
1.0	73780000.0	73790000.0	5.0	6.98647403717041	2.301301956176758
1.0	73800000.0	73810000.0	6.0	6.817944526672363	2.268122911453247
1.0	73820000.0	73830000.0	10.0	6.707056999206543	2.243861198425293
1.0	73850000.0	73860000.0	9.0	6.217375755310059	2.126829147338867
1.0	73910000.0	73920000.0	6.0	6.314015865325928	2.1530826091766357
1.0	73920000.0	73930000.0	2.0	6.498587608337402	2.1974332332611084
1.0	74000000.0	74010000.0	5.0	6.516722679138184	2.202885150909424
1.0	74050000.0	74060000.0	6.0	7.2010650634765625	2.3407645225524902
1.0	74180000.0	74190000.0	8.0	7.19766902923584	2.3407108783721924
1.0	74220000.0	74230000.0	8.0	7.020061492919922	2.3083889484405518
1.0	74260000.0	74270000.0	7.0	6.729184150695801	2.2534642219543457
1.0	74370000.0	74380000.0	8.0	6.923742771148682	2.2889761924743652
1.0	74400000.0	74410000.0	5.0	7.38541316986084	2.3705966472625732
1.0	74420000.0	74430000.0	7.0	7.114707946777344	2.325270414352417
1.0	74450000.0	74460000.0	9.0	6.694705009460449	2.2425341606140137
1.0	74510000.0	74520000.0	5.0	6.406191825866699	2.175874710083008
1.0	74580000.0	74590000.0	6.0	5.518763065338135	1.9180099964141846
1.0	74620000.0	74630000.0	4.0	5.578787803649902	1.9329255819320679
1.0	74720000.0	74730000.0	3.0	5.221552848815918	1.8087892532348633
1.0	74740000.0	74750000.0	4.0	5.31265926361084	1.8423618078231812
1.0	74940000.0	74950000.0	3.0	5.984071254730225	2.061210870742798
1.0	74980000.0	74990000.0	7.0	5.726029396057129	1.9809598922729492
1.0	75010000.0	75020000.0	3.0	6.236880302429199	2.1324985027313232
1.0	75070000.0	75080000.0	5.0	5.857327938079834	2.0207667350769043
1.0	75180000.0	75190000.0	7.0	4.796135902404785	1.6512476205825806
1.0	75260000.0	75270000.0	6.0	6.202083110809326	2.120986223220825
1.0	75270000.0	75280000.0	8.0	6.221734046936035	2.129713535308838
1.0	75320000.0	75330000.0	7.0	6.875006198883057	2.281507968902588
1.0	75440000.0	75450000.0	7.0	6.861807346343994	2.277862071990967
1.0	75510000.0	75520000.0	9.0	6.6125593185424805	2.224489212036133
1.0	75520000.0	75530000.0	6.0	6.598494052886963	2.22168231010437
1.0	75550000.0	75560000.0	2.0	6.369433403015137	2.1666290760040283
1.0	75710000.0	75720000.0	2.0	5.599277496337891	1.9383974075317383
1.0	75760000.0	75770000.0	6.0	5.1073713302612305	1.765207052230835
1.0	75780000.0	75790000.0	6.0	5.304821014404297	1.8379096984863281
1.0	75830000.0	75840000.0	2.0	5.812662601470947	2.0065135955810547
1.0	75880000.0	75890000.0	8.0	5.2509846687316895	1.8177306652069092
1.0	75900000.0	75910000.0	5.0	5.236242771148682	1.8134876489639282
1.0	75930000.0	75940000.0	8.0	5.209433555603027	1.801715612411499
1.0	76040000.0	76050000.0	7.0	5.0658488273620605	1.7462818622589111
1.0	76170000.0	76180000.0	8.0	5.144631385803223	1.7770202159881592
1.0	76190000.0	76200000.0	3.0	4.439718723297119	1.506752371788025
1.0	76390000.0	76400000.0	8.0	5.057123184204102	1.7427724599838257
1.0	76400000.0	76410000.0	4.0	4.789112091064453	1.6379525661468506
1.0	76440000.0	76450000.0	3.0	5.9154486656188965	2.0386621952056885
1.0	76460000.0	76470000.0	3.0	5.429618835449219	1.881991982460022
1.0	76490000.0	76500000.0	2.0	5.751589775085449	1.9891397953033447
1.0	76560000.0	76570000.0	4.0	5.455071449279785	1.893850326538086
1.0	76640000.0	76650000.0	5.0	5.230412483215332	1.8127473592758179
1.0	76660000.0	76670000.0	6.0	5.186423301696777	1.7943992614746094
1.0	76680000.0	76690000.0	5.0	5.340561866760254	1.8506600856781006
1.0	76720000.0	76730000.0	3.0	4.588519096374512	1.5445048809051514
1.0	76800000.0	76810000.0	6.0	4.3308587074279785	1.4188861846923828
1.0	76990000.0	77000000.0	5.0	4.7121901512146	1.6006284952163696
1.0	77000000.0	77010000.0	3.0	4.905201435089111	1.6828655004501343
1.0	77060000.0	77070000.0	4.0	4.837838649749756	1.6556930541992188
1.0	77160000.0	77170000.0	3.0	4.409438133239746	1.456892490386963
1.0	77220000.0	77230000.0	1.0	4.423740863800049	1.463732361793518
1.0	77280000.0	77290000.0	2.0	4.5609846115112305	1.528672456741333
1.0	77290000.0	77300000.0	6.0	4.2024335861206055	1.3527915477752686
1.0	77300000.0	77310000.0	5.0	3.944754123687744	1.2177751064300537
1.0	77350000.0	77360000.0	3.0	4.199256420135498	1.3509117364883423
1.0	77370000.0	77380000.0	1.0	3.5096306800842285	0.9680114984512329
1.0	77390000.0	77400000.0	5.0	4.401880741119385	1.4523688554763794
1.0	77400000.0	77410000.0	3.0	4.345728874206543	1.4243450164794922
1.0	77420000.0	77430000.0	5.0	4.121193885803223	1.3108302354812622
1.0	77450000.0	77460000.0	3.0	4.118089199066162	1.306152582168579
1.0	77480000.0	77490000.0	6.0	4.300477504730225	1.4034539461135864
1.0	77520000.0	77530000.0	6.0	4.271143913269043	1.387542963027954
1.0	77530000.0	77540000.0	3.0	3.9237282276153564	1.2050901651382446
1.0	77660000.0	77670000.0	5.0	4.0657854080200195	1.284513235092163
1.0	77700000.0	77710000.0	1.0	4.887493133544922	1.6733119487762451
1.0	77730000.0	77740000.0	3.0	4.893392086029053	1.6761062145233154
1.0	77790000.0	77800000.0	8.0	4.925166130065918	1.6897485256195068
1.0	77850000.0	77860000.0	1.0	5.021270275115967	1.7306334972381592
1.0	77960000.0	77970000.0	4.0	4.64945125579834	1.5705299377441406
1.0	78000000.0	78010000.0	7.0	4.303724765777588	1.4049185514450073
1.0	78040000.0	78050000.0	3.0	3.9760594367980957	1.233773112297058
1.0	78070000.0	78080000.0	2.0	4.140713691711426	1.3251750469207764
1.0	78150000.0	78160000.0	5.0	4.1727800369262695	1.3403232097625732
1.0	78190000.0	78200000.0	5.0	3.984410047531128	1.2381703853607178
1.0	78220000.0	78230000.0	4.0	4.286196708679199	1.3995435237884521
1.0	78260000.0	78270000.0	5.0	3.7350287437438965	1.0947597026824951
1.0	78310000.0	78320000.0	6.0	3.9023985862731934	1.1912121772766113
1.0	78430000.0	78440000.0	1.0	3.728356122970581	1.0887658596038818
1.0	78480000.0	78490000.0	3.0	4.23822021484375	1.3712844848632812
1.0	78500000.0	78510000.0	8.0	4.197283744812012	1.349330186843872
1.0	78510000.0	78520000.0	2.0	4.363990783691406	1.4396722316741943
1.0	78550000.0	78560000.0	3.0	4.495810508728027	1.4984225034713745
1.0	78570000.0	78580000.0	4.0	4.752885818481445	1.6172975301742554
1.0	78720000.0	78730000.0	7.0	5.405163764953613	1.8743629455566406
1.0	78780000.0	78790000.0	6.0	4.970859527587891	1.7085412740707397
1.0	78800000.0	78810000.0	7.0	5.21809196472168	1.8049914836883545
1.0	78810000.0	78820000.0	7.0	5.143664360046387	1.7765001058578491
1.0	78840000.0	78850000.0	5.0	5.123353004455566	1.7689412832260132
1.0	78870000.0	78880000.0	5.0	5.50872802734375	1.9083112478256226
1.0	79010000.0	79020000.0	5.0	5.9996232986450195	2.0623159408569336
1.0	79100000.0	79110000.0	4.0	5.344283103942871	1.8517049551010132
1.0	79110000.0	79120000.0	4.0	5.329500675201416	1.8485825061798096
1.0	79130000.0	79140000.0	2.0	5.374386787414551	1.865579605102539
1.0	79180000.0	79190000.0	6.0	5.710049629211426	1.97628915309906
1.0	79190000.0	79200000.0	6.0	5.75188684463501	1.9877067804336548
1.0	79240000.0	79250000.0	6.0	6.271100044250488	2.1393046379089355
1.0	79250000.0	79260000.0	3.0	6.243934631347656	2.1334946155548096
1.0	79270000.0	79280000.0	2.0	6.4688520431518555	2.193373918533325
1.0	79330000.0	79340000.0	7.0	6.149795055389404	2.1082444190979004
1.0	79450000.0	79460000.0	5.0	5.372523784637451	1.8617420196533203
1.0	79460000.0	79470000.0	4.0	5.802646160125732	2.0062146186828613
1.0	79500000.0	79510000.0	6.0	5.3618574142456055	1.8580658435821533
1.0	79510000.0	79520000.0	2.0	5.302206039428711	1.836543321609497
1.0	79570000.0	79580000.0	4.0	5.351693630218506	1.8538684844970703
1.0	79600000.0	79610000.0	2.0	5.596081733703613	1.9372774362564087
1.0	79690000.0	79700000.0	6.0	4.87575626373291	1.6674391031265259
1.0	79810000.0	79820000.0	4.0	4.930991172790527	1.6931098699569702
1.0	79860000.0	79870000.0	3.0	5.0212883949279785	1.727662444114685
1.0	79870000.0	79880000.0	5.0	4.957695960998535	1.7017091512680054
1.0	79890000.0	79900000.0	9.0	4.961422920227051	1.703137755393982
1.0	80000000.0	80010000.0	3.0	4.722136497497559	1.6090898513793945
1.0	80060000.0	80070000.0	10.0	4.913122177124023	1.6831982135772705
1.0	80140000.0	80150000.0	7.0	5.3907151222229	1.8679864406585693
1.0	80240000.0	80250000.0	10.0	5.4019269943237305	1.8707844018936157
1.0	80260000.0	80270000.0	6.0	5.381952285766602	1.8644806146621704
1.0	80300000.0	80310000.0	5.0	5.334455490112305	1.8481369018554688
1.0	80370000.0	80380000.0	7.0	5.016858100891113	1.7269998788833618
1.0	80380000.0	80390000.0	11.0	4.890927314758301	1.675696611404419
1.0	80410000.0	80420000.0	6.0	5.16806173324585	1.7856428623199463
1.0	80530000.0	80540000.0	8.0	5.425837516784668	1.8819761276245117
1.0	80540000.0	80550000.0	4.0	5.569853782653809	1.9309093952178955
1.0	80580000.0	80590000.0	7.0	5.720097541809082	1.9782295227050781
1.0	80610000.0	80620000.0	5.0	5.4896769523620605	1.901261329650879
1.0	80690000.0	80700000.0	5.0	5.645216941833496	1.9541254043579102
1.0	80760000.0	80770000.0	5.0	5.7337164878845215	1.983755111694336
1.0	80840000.0	80850000.0	7.0	5.774411201477051	1.9969806671142578
1.0	80870000.0	80880000.0	6.0	4.5805253982543945	1.5632331371307373
1.0	80900000.0	80910000.0	6.0	5.490858554840088	1.9020715951919556
1.0	80940000.0	80950000.0	5.0	5.215607643127441	1.8036425113677979
1.0	80970000.0	80980000.0	3.0	5.392183780670166	1.867698311805725
1.0	81010000.0	81020000.0	12.0	4.792357921600342	1.632757544517517
1.0	81060000.0	81070000.0	7.0	5.016834259033203	1.7264066934585571
1.0	81120000.0	81130000.0	3.0	5.019471168518066	1.7275869846343994
1.0	81220000.0	81230000.0	6.0	5.520578861236572	1.9126859903335571
1.0	81230000.0	81240000.0	2.0	5.6027960777282715	1.9398149251937866
1.0	81240000.0	81250000.0	2.0	5.62219762802124	1.94679856300354
1.0	81290000.0	81300000.0	5.0	4.760283946990967	1.6214640140533447
1.0	81310000.0	81320000.0	6.0	4.814852714538574	1.6430165767669678
1.0	81420000.0	81430000.0	5.0	4.795578956604004	1.6335405111312866
1.0	81670000.0	81680000.0	8.0	5.007386207580566	1.723292589187622
1.0	81780000.0	81790000.0	3.0	4.860498905181885	1.6615756750106812
1.0	81800000.0	81810000.0	6.0	4.824214458465576	1.6469268798828125
1.0	81840000.0	81850000.0	6.0	4.812718868255615	1.641076683998108
1.0	81900000.0	81910000.0	5.0	4.7185163497924805	1.6003978252410889
1.0	81980000.0	81990000.0	3.0	5.151015281677246	1.7794010639190674
1.0	82070000.0	82080000.0	6.0	5.329511642456055	1.8461649417877197
1.0	82080000.0	82090000.0	4.0	5.359204292297363	1.8568309545516968
1.0	82120000.0	82130000.0	7.0	5.501813888549805	1.9076740741729736
1.0	82140000.0	82150000.0	4.0	5.337428092956543	1.8507907390594482
1.0	82180000.0	82190000.0	2.0	5.462121486663818	1.8936258554458618
1.0	82200000.0	82210000.0	4.0	5.213180065155029	1.8063825368881226
1.0	82270000.0	82280000.0	5.0	4.45975399017334	1.485957384109497
1.0	82360000.0	82370000.0	2.0	4.802172660827637	1.637873649597168
1.0	82470000.0	82480000.0	3.0	4.55697774887085	1.5276957750320435
1.0	82540000.0	82550000.0	2.0	4.476186752319336	1.4886255264282227
1.0	82550000.0	82560000.0	2.0	4.282497882843018	1.3935362100601196
1.0	82600000.0	82610000.0	3.0	3.849670886993408	1.1586858034133911
1.0	82620000.0	82630000.0	3.0	4.386897087097168	1.44526207447052
1.0	82670000.0	82680000.0	3.0	4.71636438369751	1.6001307964324951
1.0	82750000.0	82760000.0	2.0	4.890273094177246	1.6759170293807983
1.0	82760000.0	82770000.0	3.0	5.055788993835449	1.7430499792099
1.0	82770000.0	82780000.0	5.0	4.755625247955322	1.6195061206817627
1.0	82810000.0	82820000.0	6.0	4.826647758483887	1.6479885578155518
1.0	82840000.0	82850000.0	3.0	4.669319152832031	1.5787034034729004
1.0	82890000.0	82900000.0	2.0	4.590599536895752	1.5435497760772705
1.0	83010000.0	83020000.0	5.0	4.738619327545166	1.6097770929336548
1.0	83030000.0	83040000.0	6.0	4.582146167755127	1.5385361909866333
1.0	83040000.0	83050000.0	2.0	4.582930088043213	1.5406044721603394
1.0	83060000.0	83070000.0	6.0	4.863548278808594	1.6631466150283813
1.0	83150000.0	83160000.0	6.0	4.862645626068115	1.6643022298812866
1.0	83160000.0	83170000.0	3.0	4.827780723571777	1.649454116821289
1.0	83260000.0	83270000.0	5.0	4.789384841918945	1.6312124729156494
1.0	83360000.0	83370000.0	2.0	4.802586555480957	1.6392004489898682
1.0	83380000.0	83390000.0	7.0	4.628065586090088	1.56072998046875
1.0	83400000.0	83410000.0	4.0	4.4413886070251465	1.4719927310943604
1.0	83450000.0	83460000.0	5.0	4.225123405456543	1.3640178442001343
1.0	83580000.0	83590000.0	4.0	3.493448257446289	0.9487338066101074
1.0	83620000.0	83630000.0	0.0	2.703948736190796	0.6160467863082886
1.0	83780000.0	83790000.0	3.0	2.6886444091796875	1.5626074075698853
1.0	83880000.0	83890000.0	0.0	2.8735976219177246	0.6380836367607117
1.0	83890000.0	83900000.0	1.0	2.7948455810546875	0.620482325553894
1.0	83960000.0	83970000.0	3.0	4.124798774719238	1.3117609024047852
1.0	83970000.0	83980000.0	4.0	3.8685193061828613	1.1724084615707397
1.0	83990000.0	84000000.0	6.0	4.1475653648376465	1.3245255947113037
1.0	84080000.0	84090000.0	9.0	4.718686103820801	1.6039202213287354
1.0	84090000.0	84100000.0	1.0	5.082419395446777	1.7533371448516846
1.0	84140000.0	84150000.0	6.0	4.566617488861084	1.5325664281845093
1.0	84210000.0	84220000.0	2.0	4.214631080627441	1.3588917255401611
1.0	84230000.0	84240000.0	1.0	4.1345086097717285	1.3233805894851685
1.0	84250000.0	84260000.0	5.0	4.1381940841674805	1.3191429376602173
1.0	84260000.0	84270000.0	6.0	4.147826194763184	1.329371690750122
1.0	84290000.0	84300000.0	2.0	4.162890434265137	1.3298380374908447
1.0	84320000.0	84330000.0	5.0	3.763988971710205	1.1118817329406738
1.0	84410000.0	84420000.0	3.0	4.087664604187012	1.2918617725372314
1.0	84440000.0	84450000.0	3.0	3.8165957927703857	1.1411418914794922
1.0	84490000.0	84500000.0	3.0	4.033621788024902	1.2644731998443604
1.0	84610000.0	84620000.0	0.0	4.250004768371582	1.3844977617263794
1.0	84650000.0	84660000.0	8.0	4.13634729385376	1.3212382793426514
1.0	84680000.0	84690000.0	7.0	4.112597465515137	1.3083508014678955
1.0	84750000.0	84760000.0	7.0	4.734927177429199	1.6097743511199951
1.0	84900000.0	84910000.0	3.0	4.349722862243652	1.429751992225647
1.0	84920000.0	84930000.0	2.0	4.667502403259277	1.5776840448379517
1.0	85110000.0	85120000.0	2.0	3.6808669567108154	1.0608642101287842
1.0	85130000.0	85140000.0	1.0	3.648155927658081	1.0403881072998047
1.0	85140000.0	85150000.0	2.0	3.818955898284912	1.1424617767333984
1.0	85150000.0	85160000.0	0.0	4.132331371307373	1.3265775442123413
1.0	85190000.0	85200000.0	1.0	4.267880916595459	1.3856885433197021
1.0	85230000.0	85240000.0	3.0	4.154548645019531	1.3277249336242676
1.0	85250000.0	85260000.0	4.0	4.201455116271973	1.3513977527618408
1.0	85400000.0	85410000.0	4.0	4.372650623321533	1.4388734102249146
1.0	85450000.0	85460000.0	5.0	4.567502498626709	1.5336347818374634
1.0	85460000.0	85470000.0	2.0	4.918914794921875	1.686370611190796
1.0	85570000.0	85580000.0	8.0	4.4786200523376465	1.4944913387298584
1.0	85700000.0	85710000.0	1.0	4.483757972717285	1.492504358291626
1.0	85710000.0	85720000.0	3.0	4.00119686126709	1.2508265972137451
1.0	85730000.0	85740000.0	3.0	3.682377576828003	1.0609631538391113
1.0	85800000.0	85810000.0	3.0	4.273760795593262	1.3896249532699585
1.0	85850000.0	85860000.0	4.0	4.102782726287842	1.3010730743408203
1.0	85990000.0	86000000.0	14.0	4.837122440338135	1.6537425518035889
1.0	86030000.0	86040000.0	4.0	4.695395469665527	1.5908467769622803
1.0	86040000.0	86050000.0	1.0	6.241706848144531	2.199608325958252
1.0	86050000.0	86060000.0	2.0	4.849242687225342	1.658736228942871
1.0	86070000.0	86080000.0	3.0	4.919963836669922	1.6879364252090454
1.0	86100000.0	86110000.0	6.0	3.8301825523376465	1.1519925594329834
1.0	86120000.0	86130000.0	3.0	3.8963866233825684	1.1900728940963745
1.0	86130000.0	86140000.0	1.0	3.791369676589966	1.1278440952301025
1.0	86180000.0	86190000.0	2.0	4.79590368270874	1.6342108249664307
1.0	86190000.0	86200000.0	6.0	4.521853923797607	1.5108211040496826
1.0	86240000.0	86250000.0	6.0	4.692108154296875	1.5890517234802246
1.0	86250000.0	86260000.0	4.0	4.865193843841553	1.664247751235962
1.0	86280000.0	86290000.0	2.0	4.6947784423828125	1.5907758474349976
1.0	86340000.0	86350000.0	7.0	4.7865705490112305	1.6303799152374268
1.0	86360000.0	86370000.0	4.0	4.980288505554199	1.7117640972137451
1.0	86370000.0	86380000.0	6.0	4.945070743560791	1.6978473663330078
1.0	86380000.0	86390000.0	3.0	5.21881103515625	1.808711290359497
1.0	86450000.0	86460000.0	7.0	5.50710391998291	1.9096291065216064
1.0	86470000.0	86480000.0	5.0	5.808974266052246	2.0070607662200928
1.0	86510000.0	86520000.0	5.0	5.494820594787598	1.9044122695922852
1.0	86530000.0	86540000.0	6.0	5.530514717102051	1.915020227432251
1.0	86550000.0	86560000.0	5.0	5.252514839172363	1.8187545537948608
1.0	86580000.0	86590000.0	2.0	5.031255722045898	1.7335275411605835
1.0	86630000.0	86640000.0	7.0	4.452511787414551	1.477085828781128
1.0	86680000.0	86690000.0	6.0	4.187174320220947	1.347400426864624
1.0	86700000.0	86710000.0	8.0	4.520585536956787	1.5186314582824707
1.0	86710000.0	86720000.0	5.0	4.917325496673584	1.6868289709091187
1.0	86720000.0	86730000.0	5.0	5.204591274261475	1.7995599508285522
1.0	86750000.0	86760000.0	10.0	4.888827800750732	1.6736665964126587
1.0	86780000.0	86790000.0	4.0	5.183650016784668	1.7923389673233032
1.0	86790000.0	86800000.0	5.0	4.27635383605957	1.4034546613693237
1.0	86840000.0	86850000.0	4.0	4.038508415222168	1.2688132524490356
1.0	86860000.0	86870000.0	4.0	4.328836441040039	1.4312270879745483
1.0	87020000.0	87030000.0	4.0	4.790276527404785	1.6322205066680908
1.0	87150000.0	87160000.0	3.0	3.9543235301971436	1.220703363418579
1.0	87200000.0	87210000.0	1.0	3.642099380493164	1.0371873378753662
1.0	87210000.0	87220000.0	4.0	3.699075222015381	1.0717394351959229
1.0	87320000.0	87330000.0	3.0	3.939594268798828	1.2134933471679688
1.0	87420000.0	87430000.0	2.0	3.6633853912353516	1.052383542060852
1.0	87450000.0	87460000.0	1.0	3.7196648120880127	1.0842559337615967
1.0	87520000.0	87530000.0	1.0	3.7222511768341064	1.0862188339233398
1.0	87670000.0	87680000.0	5.0	4.885934829711914	1.6724140644073486
1.0	87730000.0	87740000.0	7.0	4.7690324783325195	1.622524619102478
1.0	87760000.0	87770000.0	3.0	4.687364101409912	1.586869239807129
1.0	87840000.0	87850000.0	4.0	4.450192451477051	1.4759577512741089
1.0	87970000.0	87980000.0	1.0	4.912734031677246	1.6835485696792603
1.0	87980000.0	87990000.0	5.0	5.018548965454102	1.7262437343597412
1.0	88070000.0	88080000.0	5.0	4.952821254730225	1.7009525299072266
1.0	88100000.0	88110000.0	5.0	4.9979987144470215	1.7226951122283936
1.0	88150000.0	88160000.0	3.0	4.477996349334717	1.4926732778549194
1.0	88450000.0	88460000.0	3.0	5.011197090148926	1.7231061458587646
1.0	88540000.0	88550000.0	5.0	5.163811683654785	1.7845566272735596
1.0	88570000.0	88580000.0	6.0	5.332632064819336	1.8468904495239258
1.0	88630000.0	88640000.0	11.0	4.841507911682129	1.653752088546753
1.0	88680000.0	88690000.0	3.0	5.180567741394043	1.7906081676483154
1.0	88830000.0	88840000.0	2.0	5.137094974517822	1.7742445468902588
1.0	88850000.0	88860000.0	4.0	5.034822940826416	1.733612298965454
1.0	88920000.0	88930000.0	6.0	4.648680686950684	1.5692440271377563
1.0	88930000.0	88940000.0	7.0	4.510630130767822	1.5057786703109741
1.0	88990000.0	89000000.0	1.0	4.596622467041016	1.5454216003417969
1.0	89000000.0	89010000.0	3.0	4.521138668060303	1.510085105895996
1.0	89010000.0	89020000.0	1.0	4.548465728759766	1.52290940284729
1.0	89090000.0	89100000.0	7.0	5.07332706451416	1.7487739324569702
1.0	89130000.0	89140000.0	9.0	4.871967792510986	1.6684942245483398
1.0	89140000.0	89150000.0	5.0	5.329131126403809	1.861464500427246
1.0	89220000.0	89230000.0	5.0	4.43546199798584	1.4768699407577515
1.0	89250000.0	89260000.0	4.0	4.024997234344482	1.2596867084503174
1.0	89290000.0	89300000.0	3.0	3.954664707183838	1.221667766571045
1.0	89320000.0	89330000.0	7.0	3.9925942420959473	1.2430580854415894
1.0	89370000.0	89380000.0	8.0	4.153976917266846	1.3267490863800049
1.0	89480000.0	89490000.0	1.0	4.143338203430176	1.3240110874176025
1.0	89540000.0	89550000.0	6.0	4.424208164215088	1.464477777481079
1.0	89560000.0	89570000.0	5.0	4.5916948318481445	1.5436413288116455
1.0	89580000.0	89590000.0	2.0	4.4976935386657715	1.5017426013946533
1.0	89660000.0	89670000.0	5.0	5.2142839431762695	1.8054163455963135
1.0	89700000.0	89710000.0	8.0	5.303436279296875	1.8366543054580688
1.0	89830000.0	89840000.0	10.0	4.435702323913574	1.4806421995162964
1.0	89890000.0	89900000.0	6.0	4.893486976623535	1.6775039434432983
1.0	89920000.0	89930000.0	3.0	4.751786231994629	1.6158902645111084
1.0	90080000.0	90090000.0	2.0	4.207794189453125	1.358773946762085
1.0	90100000.0	90110000.0	3.0	4.28909158706665	1.399881362915039
1.0	90110000.0	90120000.0	3.0	4.2455339431762695	1.3769829273223877
1.0	90130000.0	90140000.0	2.0	4.356564521789551	1.4330861568450928
1.0	90140000.0	90150000.0	4.0	4.664032459259033	1.580016016960144
1.0	90180000.0	90190000.0	2.0	4.808379173278809	1.6418746709823608
1.0	90260000.0	90270000.0	2.0	4.690187931060791	1.5909758806228638
1.0	90270000.0	90280000.0	3.0	4.711803436279297	1.5989124774932861
1.0	90290000.0	90300000.0	3.0	4.29587459564209	1.4069864749908447
1.0	90330000.0	90340000.0	2.0	4.245709419250488	1.381048560142517
1.0	90390000.0	90400000.0	5.0	3.7704169750213623	1.1145107746124268
1.0	90400000.0	90410000.0	2.0	4.009230613708496	1.2510476112365723
1.0	90410000.0	90420000.0	1.0	4.632083892822266	1.5626425743103027
1.0	90440000.0	90450000.0	4.0	4.158579349517822	1.3295495510101318
1.0	90460000.0	90470000.0	2.0	3.549701690673828	1.0492544174194336
1.0	90550000.0	90560000.0	4.0	4.599485874176025	1.546454668045044
1.0	90580000.0	90590000.0	5.0	4.4657745361328125	1.4838917255401611
1.0	90650000.0	90660000.0	5.0	4.63143253326416	1.5614888668060303
1.0	90660000.0	90670000.0	5.0	4.696494102478027	1.5908294916152954
1.0	90740000.0	90750000.0	5.0	4.765549659729004	1.6210277080535889
1.0	90750000.0	90760000.0	8.0	4.860818386077881	1.6619268655776978
1.0	90770000.0	90780000.0	4.0	4.843720436096191	1.6546776294708252
1.0	90780000.0	90790000.0	3.0	5.031301021575928	1.7315956354141235
1.0	90880000.0	90890000.0	3.0	5.010293006896973	1.7235081195831299
1.0	90950000.0	90960000.0	8.0	4.850862979888916	1.6589272022247314
1.0	91060000.0	91070000.0	5.0	5.216599941253662	1.8060989379882812
1.0	91070000.0	91080000.0	4.0	5.554286479949951	1.9233627319335938
1.0	91110000.0	91120000.0	5.0	5.7992472648620605	2.0030200481414795
1.0	91130000.0	91140000.0	5.0	5.95219612121582	2.049286365509033
1.0	91150000.0	91160000.0	8.0	5.692469596862793	1.9697513580322266
1.0	91280000.0	91290000.0	2.0	5.207642078399658	1.8012399673461914
1.0	91290000.0	91300000.0	2.0	5.019667148590088	1.7282533645629883
1.0	91320000.0	91330000.0	1.0	4.871423721313477	1.6681773662567139
1.0	91350000.0	91360000.0	4.0	4.611771583557129	1.5586268901824951
1.0	91380000.0	91390000.0	2.0	3.991244077682495	1.242522120475769
1.0	91510000.0	91520000.0	2.0	4.821896553039551	1.6467201709747314
1.0	91520000.0	91530000.0	3.0	4.878518104553223	1.669734001159668
1.0	91640000.0	91650000.0	5.0	4.974033832550049	1.710187315940857
1.0	91690000.0	91700000.0	8.0	4.383317947387695	1.4436962604522705
1.0	91700000.0	91710000.0	4.0	4.503664493560791	1.5021077394485474
1.0	91790000.0	91800000.0	6.0	4.620092868804932	1.5556614398956299
1.0	91810000.0	91820000.0	3.0	4.305928707122803	1.4049625396728516
1.0	91820000.0	91830000.0	2.0	4.369988918304443	1.4369399547576904
1.0	91860000.0	91870000.0	2.0	4.805036544799805	1.637454628944397
1.0	91980000.0	91990000.0	8.0	4.379765510559082	1.4477332830429077
1.0	92000000.0	92010000.0	3.0	4.992188930511475	1.717235803604126
1.0	92060000.0	92070000.0	5.0	4.815886974334717	1.6429688930511475
1.0	92100000.0	92110000.0	5.0	5.082975387573242	1.7528917789459229
1.0	92140000.0	92150000.0	4.0	5.128115653991699	1.7713501453399658
1.0	92170000.0	92180000.0	4.0	5.142282009124756	1.7765181064605713
1.0	92180000.0	92190000.0	4.0	5.084193229675293	1.7554562091827393
1.0	92330000.0	92340000.0	1.0	4.54512882232666	1.5226290225982666
1.0	92380000.0	92390000.0	1.0	4.748401641845703	1.6140658855438232
1.0	92390000.0	92400000.0	4.0	4.611972332000732	1.553017258644104
1.0	92400000.0	92410000.0	5.0	4.733462333679199	1.6074342727661133
1.0	92440000.0	92450000.0	9.0	4.663711071014404	1.5761226415634155
1.0	92540000.0	92550000.0	2.0	4.510138988494873	1.509843111038208
1.0	92590000.0	92600000.0	2.0	4.4875168800354	1.5007450580596924
1.0	92630000.0	92640000.0	6.0	4.290905952453613	1.4028592109680176
1.0	92670000.0	92680000.0	7.0	4.71287202835083	1.598708987236023
1.0	92680000.0	92690000.0	4.0	4.993128299713135	1.717944860458374
1.0	92700000.0	92710000.0	4.0	4.355109214782715	1.435475468635559
1.0	92770000.0	92780000.0	5.0	3.8492980003356934	1.1601215600967407
1.0	92810000.0	92820000.0	3.0	4.085290431976318	1.2935205698013306
1.0	92870000.0	92880000.0	6.0	4.631312370300293	1.5619568824768066
1.0	92930000.0	92940000.0	6.0	4.456738471984863	1.4813112020492554
1.0	92970000.0	92980000.0	2.0	4.655020236968994	1.576314091682434
1.0	93200000.0	93210000.0	1.0	4.103392601013184	1.3024415969848633
1.0	93270000.0	93280000.0	6.0	4.428566932678223	1.466691493988037
1.0	93320000.0	93330000.0	7.0	4.028316497802734	1.2616040706634521
1.0	93480000.0	93490000.0	4.0	4.855710029602051	1.661521553993225
1.0	93490000.0	93500000.0	5.0	5.096066474914551	1.759979009628296
1.0	93520000.0	93530000.0	1.0	5.117762088775635	1.7680832147598267
1.0	93570000.0	93580000.0	3.0	3.992021083831787	1.243278980255127
1.0	93680000.0	93690000.0	3.0	3.7047157287597656	1.074470043182373
1.0	93740000.0	93750000.0	3.0	3.4077789783477783	0.8943562507629395
1.0	93750000.0	93760000.0	4.0	3.450183391571045	0.9217492341995239
1.0	93800000.0	93810000.0	2.0	3.66987943649292	1.0545622110366821
1.0	93860000.0	93870000.0	0.0	3.815523624420166	1.1456308364868164
1.0	93900000.0	93910000.0	4.0	4.344402313232422	1.4257290363311768
1.0	94000000.0	94010000.0	2.0	4.045657157897949	1.2723788022994995
1.0	94010000.0	94020000.0	0.0	4.050827980041504	1.2744667530059814
1.0	94030000.0	94040000.0	5.0	4.014380931854248	1.255643367767334
1.0	94040000.0	94050000.0	3.0	4.079583644866943	1.2899448871612549
1.0	94070000.0	94080000.0	6.0	4.1824212074279785	1.342298984527588
1.0	94080000.0	94090000.0	3.0	4.3601861000061035	1.4342739582061768
1.0	94090000.0	94100000.0	2.0	4.054964065551758	1.2780689001083374
1.0	94100000.0	94110000.0	4.0	3.9958605766296387	1.2461694478988647
1.0	94180000.0	94190000.0	6.0	4.877884864807129	1.671952486038208
1.0	94230000.0	94240000.0	10.0	4.258814811706543	1.3820682764053345
1.0	94260000.0	94270000.0	4.0	4.124898910522461	1.31473708152771
1.0	94280000.0	94290000.0	3.0	4.487164497375488	1.4956592321395874
1.0	94360000.0	94370000.0	3.0	3.9679808616638184	1.2287428379058838
1.0	94470000.0	94480000.0	0.0	4.960751533508301	1.7074534893035889
1.0	94490000.0	94500000.0	4.0	4.717959403991699	1.6009289026260376
1.0	94520000.0	94530000.0	10.0	4.607256889343262	1.5509142875671387
1.0	94550000.0	94560000.0	3.0	4.893872261047363	1.6774299144744873
1.0	94570000.0	94580000.0	4.0	4.5266432762146	1.513916015625
1.0	94650000.0	94660000.0	4.0	4.071523189544678	1.2832496166229248
1.0	94710000.0	94720000.0	3.0	4.155058860778809	1.3276283740997314
1.0	94730000.0	94740000.0	5.0	4.122745990753174	1.3102612495422363
1.0	94740000.0	94750000.0	3.0	4.160961151123047	1.3305518627166748
1.0	94780000.0	94790000.0	2.0	4.344269752502441	1.4256408214569092
1.0	94930000.0	94940000.0	1.0	3.8426551818847656	1.1559759378433228
1.0	95150000.0	95160000.0	0.0	4.534008979797363	1.5170085430145264
1.0	95180000.0	95190000.0	5.0	4.498732089996338	1.5005912780761719
1.0	95290000.0	95300000.0	2.0	3.7920241355895996	1.1280906200408936
1.0	95360000.0	95370000.0	2.0	3.9175312519073486	1.1986167430877686
1.0	95400000.0	95410000.0	7.0	4.066721439361572	1.2802454233169556
1.0	95420000.0	95430000.0	4.0	4.304854393005371	1.4052250385284424
1.0	95450000.0	95460000.0	3.0	3.740687847137451	1.0977866649627686
1.0	95480000.0	95490000.0	4.0	3.9741408824920654	1.2290431261062622
1.0	95490000.0	95500000.0	3.0	3.8251450061798096	1.146126389503479
1.0	95500000.0	95510000.0	2.0	4.138672351837158	1.3194694519042969
1.0	95580000.0	95590000.0	6.0	3.6385750770568848	1.037758469581604
1.0	95660000.0	95670000.0	2.0	3.5534508228302	0.9848383665084839
1.0	95670000.0	95680000.0	0.0	3.318711519241333	0.8458505868911743
1.0	95680000.0	95690000.0	5.0	3.645263195037842	1.040496826171875
1.0	95760000.0	95770000.0	2.0	3.372795820236206	0.8709415197372437
1.0	95770000.0	95780000.0	5.0	4.03734827041626	1.264426827430725
1.0	95790000.0	95800000.0	3.0	4.144529819488525	1.3214536905288696
1.0	95810000.0	95820000.0	5.0	4.220592021942139	1.3617608547210693
1.0	95930000.0	95940000.0	2.0	4.566329002380371	1.531267523765564
1.0	96030000.0	96040000.0	4.0	4.794867515563965	1.6341835260391235
1.0	96040000.0	96050000.0	10.0	4.689964771270752	1.5886071920394897
1.0	96050000.0	96060000.0	5.0	4.818451881408691	1.644818663597107
1.0	96060000.0	96070000.0	2.0	5.041470050811768	1.7368396520614624
1.0	96110000.0	96120000.0	3.0	5.251072406768799	1.817164659500122
1.0	96230000.0	96240000.0	4.0	4.784997463226318	1.6302026510238647
1.0	96240000.0	96250000.0	2.0	4.891042232513428	1.6757307052612305
1.0	96270000.0	96280000.0	4.0	4.834382057189941	1.6517400741577148
1.0	96280000.0	96290000.0	3.0	4.873529434204102	1.6677640676498413
1.0	96290000.0	96300000.0	7.0	4.592704772949219	1.543572187423706
1.0	96340000.0	96350000.0	3.0	4.943535327911377	1.698041558265686
1.0	96350000.0	96360000.0	3.0	5.201025485992432	1.7988970279693604
1.0	96400000.0	96410000.0	3.0	5.009793281555176	1.7240850925445557
1.0	96430000.0	96440000.0	6.0	5.023792266845703	1.7311394214630127
1.0	96550000.0	96560000.0	6.0	5.119809627532959	1.7682182788848877
1.0	96600000.0	96610000.0	5.0	4.527348518371582	1.5290194749832153
1.0	96630000.0	96640000.0	6.0	4.712098121643066	1.6037671566009521
1.0	96700000.0	96710000.0	6.0	3.7360336780548096	1.1167888641357422
1.0	96770000.0	96780000.0	3.0	4.717900276184082	1.611642837524414
1.0	96850000.0	96860000.0	7.0	5.116194725036621	1.7666152715682983
1.0	96940000.0	96950000.0	5.0	5.298603534698486	1.8379262685775757
1.0	96960000.0	96970000.0	4.0	5.211726188659668	1.803999662399292
1.0	96990000.0	97000000.0	1.0	5.3182830810546875	1.8434593677520752
1.0	97080000.0	97090000.0	3.0	5.096417427062988	1.7586034536361694
1.0	97100000.0	97110000.0	3.0	4.941906929016113	1.697911262512207
1.0	97110000.0	97120000.0	4.0	4.924565315246582	1.6904852390289307
1.0	97140000.0	97150000.0	6.0	4.4458746910095215	1.4758809804916382
1.0	97160000.0	97170000.0	7.0	4.410065650939941	1.456602692604065
1.0	97370000.0	97380000.0	5.0	5.191281795501709	1.7949275970458984
1.0	97430000.0	97440000.0	9.0	5.378207683563232	1.864187240600586
1.0	97540000.0	97550000.0	3.0	4.437023162841797	1.4789018630981445
1.0	97610000.0	97620000.0	8.0	4.102260589599609	1.303786277770996
1.0	97630000.0	97640000.0	1.0	4.379620552062988	1.4474623203277588
1.0	97650000.0	97660000.0	3.0	4.19040060043335	1.3506648540496826
1.0	97680000.0	97690000.0	2.0	4.316084384918213	1.4136136770248413
1.0	97810000.0	97820000.0	3.0	4.124725341796875	1.3156650066375732
1.0	97860000.0	97870000.0	6.0	4.209143161773682	1.369519829750061
1.0	97880000.0	97890000.0	8.0	4.460555076599121	1.4862581491470337
1.0	97930000.0	97940000.0	5.0	4.852618217468262	1.6588962078094482
1.0	97960000.0	97970000.0	4.0	4.3996453285217285	1.4609506130218506
1.0	98070000.0	98080000.0	0.0	3.93608021736145	1.2102282047271729
1.0	98080000.0	98090000.0	3.0	3.91489839553833	1.1987642049789429
1.0	98100000.0	98110000.0	1.0	4.217555999755859	1.366639256477356
1.0	98140000.0	98150000.0	4.0	4.33450984954834	1.4270318746566772
1.0	98170000.0	98180000.0	4.0	4.6047515869140625	1.5512531995773315
1.0	98200000.0	98210000.0	7.0	4.4183454513549805	1.4688985347747803
1.0	98320000.0	98330000.0	5.0	4.522527694702148	1.520312786102295
1.0	98340000.0	98350000.0	5.0	4.495224952697754	1.5076643228530884
1.0	98380000.0	98390000.0	4.0	5.048647880554199	1.750221610069275
1.0	98420000.0	98430000.0	4.0	5.754053592681885	1.9923391342163086
1.0	98440000.0	98450000.0	6.0	5.549185752868652	1.9266618490219116
1.0	98470000.0	98480000.0	4.0	5.512214183807373	1.9114744663238525
1.0	98480000.0	98490000.0	5.0	5.482792854309082	1.9006363153457642
1.0	98510000.0	98520000.0	4.0	5.646778106689453	1.958343505859375
1.0	98530000.0	98540000.0	1.0	5.657315731048584	1.9600063562393188
1.0	98650000.0	98660000.0	3.0	5.551242828369141	1.9237630367279053
1.0	98710000.0	98720000.0	10.0	5.367802619934082	1.8618900775909424
1.0	98720000.0	98730000.0	4.0	5.568185806274414	1.9313862323760986
1.0	98780000.0	98790000.0	6.0	5.603736877441406	1.944199800491333
1.0	98860000.0	98870000.0	5.0	6.048732280731201	2.0793771743774414
1.0	98910000.0	98920000.0	8.0	5.623714447021484	1.9494097232818604
1.0	98940000.0	98950000.0	13.0	5.615593910217285	1.9452168941497803
1.0	98960000.0	98970000.0	10.0	5.9142255783081055	2.038769245147705
1.0	99020000.0	99030000.0	5.0	6.296927452087402	2.1457080841064453
1.0	99070000.0	99080000.0	4.0	5.310648441314697	1.844750165939331
1.0	99160000.0	99170000.0	9.0	4.579492092132568	1.546034812927246
1.0	99170000.0	99180000.0	6.0	4.847268581390381	1.6630427837371826
1.0	99210000.0	99220000.0	4.0	4.513296127319336	1.5158584117889404
1.0	99230000.0	99240000.0	4.0	5.081422805786133	1.7547922134399414
1.0	99250000.0	99260000.0	5.0	5.3012375831604	1.8366563320159912
1.0	99280000.0	99290000.0	6.0	5.134078025817871	1.7745654582977295
1.0	99290000.0	99300000.0	11.0	5.164707660675049	1.7848879098892212
1.0	99300000.0	99310000.0	8.0	5.406816482543945	1.8744022846221924
1.0	99360000.0	99370000.0	7.0	5.822558879852295	2.0172314643859863
1.0	99370000.0	99380000.0	5.0	5.869879722595215	2.0268261432647705
1.0	99400000.0	99410000.0	8.0	5.6387457847595215	1.955661416053772
1.0	99520000.0	99530000.0	6.0	5.928007125854492	2.0426459312438965
1.0	99700000.0	99710000.0	2.0	4.893160343170166	1.6754703521728516
1.0	99830000.0	99840000.0	5.0	4.375870227813721	1.4410961866378784
1.0	99850000.0	99860000.0	2.0	3.972562074661255	1.2420308589935303
1.0	99940000.0	99950000.0	8.0	4.245326042175293	1.376609206199646
1.0	100090000.0	100100000.0	3.0	4.7402825355529785	1.6112279891967773
1.0	100100000.0	100110000.0	1.0	4.645815372467041	1.5685449838638306
1.0	100140000.0	100150000.0	5.0	4.78441858291626	1.6296106576919556
1.0	100150000.0	100160000.0	6.0	4.382630348205566	1.4438130855560303
1.0	100200000.0	100210000.0	4.0	3.9009017944335938	1.1907386779785156
1.0	100210000.0	100220000.0	4.0	4.343106746673584	1.4290908575057983
1.0	100230000.0	100240000.0	4.0	4.969099521636963	1.7090790271759033
1.0	100270000.0	100280000.0	3.0	4.827658653259277	1.649686574935913
1.0	100290000.0	100300000.0	8.0	4.710249900817871	1.5997841358184814
1.0	100310000.0	100320000.0	5.0	4.71340274810791	1.620505690574646
1.0	100380000.0	100390000.0	7.0	4.165781497955322	1.3378275632858276
1.0	100390000.0	100400000.0	6.0	4.644159317016602	1.5680058002471924
1.0	100400000.0	100410000.0	4.0	4.578056335449219	1.5381540060043335
1.0	100430000.0	100440000.0	5.0	4.242603302001953	1.389100193977356
1.0	100450000.0	100460000.0	3.0	4.1892900466918945	1.349034070968628
1.0	100490000.0	100500000.0	1.0	3.671448230743408	1.0555672645568848
1.0	100600000.0	100610000.0	4.0	3.479574680328369	0.9363899230957031
1.0	100620000.0	100630000.0	5.0	3.783076524734497	1.1219227313995361
1.0	100640000.0	100650000.0	6.0	4.153420925140381	1.326866626739502
1.0	100650000.0	100660000.0	3.0	3.8671951293945312	1.171850323677063
1.0	100670000.0	100680000.0	2.0	4.002195835113525	1.2485986948013306
1.0	100690000.0	100700000.0	2.0	3.9981491565704346	1.2453068494796753
1.0	100730000.0	100740000.0	2.0	4.438595294952393	1.4855703115463257
1.0	100740000.0	100750000.0	3.0	4.270585060119629	1.3925071954727173
1.0	100750000.0	100760000.0	2.0	4.316342353820801	1.4165289402008057
1.0	100760000.0	100770000.0	9.0	4.3901262283325195	1.4493005275726318
1.0	100820000.0	100830000.0	5.0	4.337080955505371	1.423852801322937
1.0	100990000.0	101000000.0	4.0	4.01328706741333	1.2503983974456787
1.0	101010000.0	101020000.0	3.0	4.160297393798828	1.3296582698822021
1.0	101020000.0	101030000.0	4.0	4.404370307922363	1.454040765762329
1.0	101090000.0	101100000.0	0.0	4.214940547943115	1.3704893589019775
1.0	101160000.0	101170000.0	5.0	4.562953948974609	1.5292656421661377
1.0	101210000.0	101220000.0	4.0	4.9179816246032715	1.6859920024871826
1.0	101250000.0	101260000.0	4.0	4.708283424377441	1.5954443216323853
1.0	101310000.0	101320000.0	3.0	4.520514011383057	1.5105165243148804
1.0	101330000.0	101340000.0	3.0	3.873523712158203	1.176604151725769
1.0	101350000.0	101360000.0	2.0	3.8654351234436035	1.1689460277557373
1.0	101400000.0	101410000.0	3.0	3.8136298656463623	1.1397515535354614
1.0	101410000.0	101420000.0	3.0	4.10830020904541	1.3017208576202393
1.0	101550000.0	101560000.0	3.0	4.360690116882324	1.4348987340927124
1.0	101600000.0	101610000.0	2.0	4.806361198425293	1.6408302783966064
1.0	101640000.0	101650000.0	2.0	5.2482452392578125	1.8170135021209717
1.0	101690000.0	101700000.0	6.0	4.354907989501953	1.433038592338562
1.0	101720000.0	101730000.0	4.0	4.942890644073486	1.6977602243423462
1.0	101810000.0	101820000.0	6.0	5.383923530578613	1.8660227060317993
1.0	101840000.0	101850000.0	4.0	5.804327487945557	2.0042080879211426
1.0	101860000.0	101870000.0	7.0	6.109577178955078	2.095517635345459
1.0	101980000.0	101990000.0	4.0	5.959744453430176	2.052340030670166
1.0	102040000.0	102050000.0	1.0	6.529913425445557	2.2048943042755127
1.0	102270000.0	102280000.0	5.0	6.219015598297119	2.1273741722106934
1.0	102330000.0	102340000.0	5.0	6.580179691314697	2.2178988456726074
1.0	102380000.0	102390000.0	6.0	6.336448669433594	2.15779447555542
1.0	102520000.0	102530000.0	5.0	6.058518409729004	2.0798254013061523
1.0	102710000.0	102720000.0	5.0	6.119375228881836	2.1001458168029785
1.0	102750000.0	102760000.0	4.0	6.326566219329834	2.1558096408843994
1.0	102760000.0	102770000.0	6.0	6.598741054534912	2.2224230766296387
1.0	102940000.0	102950000.0	2.0	5.751492977142334	2.000274181365967
1.0	103020000.0	103030000.0	7.0	6.6277642250061035	2.2300961017608643
1.0	103150000.0	103160000.0	3.0	6.393136024475098	2.1725192070007324
1.0	103190000.0	103200000.0	7.0	5.884063720703125	2.03106689453125
1.0	103260000.0	103270000.0	7.0	5.9183220863342285	2.0407607555389404
1.0	103300000.0	103310000.0	4.0	6.314564228057861	2.1521458625793457
1.0	103370000.0	103380000.0	2.0	5.550328254699707	1.9270269870758057
1.0	103450000.0	103460000.0	12.0	5.125467777252197	1.769531488418579
1.0	103520000.0	103530000.0	4.0	5.464017391204834	1.8930511474609375
1.0	103660000.0	103670000.0	5.0	5.624794960021973	1.9483646154403687
1.0	103670000.0	103680000.0	7.0	5.285199165344238	1.8308311700820923
1.0	103720000.0	103730000.0	4.0	4.46073055267334	1.4854042530059814
1.0	103740000.0	103750000.0	6.0	4.133012294769287	1.3170974254608154
1.0	104000000.0	104010000.0	5.0	2.8902180194854736	0.6348338723182678
1.0	104030000.0	104040000.0	8.0	3.912214756011963	1.195495367050171
1.0	104050000.0	104060000.0	4.0	3.8643436431884766	1.1707783937454224
1.0	104130000.0	104140000.0	10.0	3.111696720123291	0.7326057553291321
1.0	104370000.0	104380000.0	4.0	6.487390041351318	2.1951406002044678
1.0	104430000.0	104440000.0	14.0	7.177773952484131	2.338634490966797
1.0	104530000.0	104540000.0	3.0	7.557309150695801	2.399282455444336
1.0	104700000.0	104710000.0	6.0	8.265127182006836	2.492398262023926
1.0	104720000.0	104730000.0	8.0	8.429012298583984	2.5098319053649902
1.0	104860000.0	104870000.0	5.0	7.282070159912109	2.3568410873413086
1.0	104890000.0	104900000.0	6.0	7.217471122741699	2.344714403152466
1.0	104960000.0	104970000.0	6.0	6.827380180358887	2.272472381591797
1.0	105020000.0	105030000.0	4.0	6.369480133056641	2.167959690093994
1.0	105060000.0	105070000.0	6.0	6.209453582763672	2.126213550567627
[truncated: 47,557 more rows]
