# Supplementary material for: Genome-wide mapping of somatic mutation rates uncovers drivers of cancer
Source: Nat Biotechnol. 2022 Jun 20;40(11):1634–43. doi: 10.1038/s41587-022-01353-8 (PMC9646522; doi:10.1038/s41587-022-01353-8)
Supplement: Supplementary file 4 — Regions and model predictions for each fold of each cancer for which a deep learning model was trained. Regions that were filtered are also listed along with their respective model predictions. [file 41587_2022_1353_MOESM4_ESM.zip › kfold_results/Pancan/fold_0.txt]

CHROM	START	END	Y_TRUE	Y_PRED	STD
1.0	870000.0	880000.0	60.0	53.47356414794922	5.917893886566162
1.0	990000.0	1000000.0	53.0	56.429542541503906	6.111462593078613
1.0	1010000.0	1020000.0	67.0	48.9755973815918	5.828741550445557
1.0	1020000.0	1030000.0	54.0	55.101707458496094	5.899935722351074
1.0	1030000.0	1040000.0	53.0	61.4179573059082	6.546219825744629
1.0	1040000.0	1050000.0	43.0	60.79150390625	6.361351490020752
1.0	1090000.0	1100000.0	47.0	55.446754455566406	5.948511600494385
1.0	1100000.0	1110000.0	73.0	51.9358024597168	5.86195707321167
1.0	1110000.0	1120000.0	44.0	62.449073791503906	6.8304853439331055
1.0	1250000.0	1260000.0	49.0	50.651695251464844	6.0749711990356445
1.0	1260000.0	1270000.0	59.0	47.205257415771484	5.900914192199707
1.0	1510000.0	1520000.0	88.0	63.96590042114258	6.905966758728027
1.0	1530000.0	1540000.0	45.0	56.6889762878418	6.1084442138671875
1.0	1550000.0	1560000.0	57.0	49.20502471923828	5.881916522979736
1.0	1600000.0	1610000.0	45.0	49.06634521484375	6.099315643310547
1.0	1680000.0	1690000.0	44.0	46.239402770996094	6.213187217712402
1.0	1690000.0	1700000.0	59.0	50.62581253051758	5.955811500549316
1.0	1800000.0	1810000.0	62.0	59.028953552246094	6.210376262664795
1.0	1820000.0	1830000.0	48.0	57.5557861328125	6.080660343170166
1.0	1830000.0	1840000.0	79.0	67.7746810913086	7.26638650894165
1.0	1910000.0	1920000.0	90.0	80.55165100097656	9.044355392456055
1.0	1940000.0	1950000.0	63.0	76.06785583496094	8.457391738891602
1.0	1960000.0	1970000.0	78.0	80.89210510253906	9.171171188354492
1.0	1990000.0	2000000.0	50.0	56.71923828125	5.9888105392456055
1.0	2030000.0	2040000.0	62.0	53.774436950683594	5.847021579742432
1.0	2060000.0	2070000.0	46.0	53.707366943359375	5.81946325302124
1.0	2070000.0	2080000.0	48.0	52.9322395324707	5.7956438064575195
1.0	2090000.0	2100000.0	56.0	54.66126251220703	5.873751640319824
1.0	2140000.0	2150000.0	54.0	54.335784912109375	5.903803825378418
1.0	2220000.0	2230000.0	40.0	52.852447509765625	5.85571813583374
1.0	2240000.0	2250000.0	47.0	52.1960334777832	5.952224254608154
1.0	2250000.0	2260000.0	81.0	66.17012786865234	7.256356239318848
1.0	2400000.0	2410000.0	59.0	58.129844665527344	6.275600433349609
1.0	2420000.0	2430000.0	62.0	59.316864013671875	6.380633354187012
1.0	2440000.0	2450000.0	43.0	53.70194625854492	6.221377849578857
1.0	2500000.0	2510000.0	73.0	62.6164665222168	6.80393123626709
1.0	2540000.0	2550000.0	83.0	68.30047607421875	7.526963710784912
1.0	2730000.0	2740000.0	98.0	103.46971130371094	11.905566215515137
1.0	2810000.0	2820000.0	110.0	111.5029296875	12.839831352233887
1.0	2860000.0	2870000.0	83.0	110.67976379394531	12.661930084228516
1.0	2890000.0	2900000.0	77.0	95.77284240722656	10.753435134887695
1.0	2910000.0	2920000.0	135.0	110.16047668457031	12.603622436523438
1.0	2990000.0	3000000.0	87.0	81.82907104492188	9.078680038452148
1.0	3000000.0	3010000.0	94.0	86.60343933105469	9.703519821166992
1.0	3070000.0	3080000.0	113.0	79.91901397705078	8.851930618286133
1.0	3100000.0	3110000.0	87.0	79.06050872802734	8.723788261413574
1.0	3140000.0	3150000.0	109.0	81.83024597167969	9.107376098632812
1.0	3200000.0	3210000.0	79.0	79.40303039550781	8.794370651245117
1.0	3260000.0	3270000.0	79.0	68.48670959472656	7.3143768310546875
1.0	3300000.0	3310000.0	90.0	77.8581314086914	8.650931358337402
1.0	3320000.0	3330000.0	83.0	74.89921569824219	8.216683387756348
1.0	3410000.0	3420000.0	55.0	65.24605560302734	6.988081455230713
1.0	3460000.0	3470000.0	48.0	63.88213348388672	7.0318803787231445
1.0	3490000.0	3500000.0	64.0	70.04377746582031	7.732720375061035
1.0	3520000.0	3530000.0	45.0	63.61350631713867	6.914416313171387
1.0	3550000.0	3560000.0	60.0	53.74512481689453	6.146989345550537
1.0	3600000.0	3610000.0	60.0	60.6635627746582	6.60708475112915
1.0	3670000.0	3680000.0	74.0	82.40620422363281	9.321520805358887
1.0	3690000.0	3700000.0	54.0	53.7313346862793	6.109731197357178
1.0	3700000.0	3710000.0	56.0	54.647743225097656	6.256331920623779
1.0	3710000.0	3720000.0	70.0	66.44366455078125	7.036013603210449
1.0	3740000.0	3750000.0	46.0	54.53441619873047	6.1669602394104
1.0	3990000.0	4000000.0	45.0	52.05958938598633	6.7470703125
1.0	4020000.0	4030000.0	115.0	106.2260513305664	11.963051795959473
1.0	4170000.0	4180000.0	105.0	128.3494110107422	13.439718246459961
1.0	4290000.0	4300000.0	143.0	148.59823608398438	15.011621475219727
1.0	4360000.0	4370000.0	132.0	158.8539581298828	15.888448715209961
1.0	4640000.0	4650000.0	140.0	148.86331176757812	15.065664291381836
1.0	4660000.0	4670000.0	153.0	152.91983032226562	15.10713005065918
1.0	4710000.0	4720000.0	129.0	118.07475280761719	13.557531356811523
1.0	4740000.0	4750000.0	144.0	147.34561157226562	14.316699028015137
1.0	4780000.0	4790000.0	145.0	153.07754516601562	14.677591323852539
1.0	4820000.0	4830000.0	144.0	157.58616638183594	14.892465591430664
1.0	4860000.0	4870000.0	174.0	168.20416259765625	15.603352546691895
1.0	4900000.0	4910000.0	173.0	171.13314819335938	15.660754203796387
1.0	4960000.0	4970000.0	180.0	176.13003540039062	16.20399284362793
1.0	4970000.0	4980000.0	182.0	172.42637634277344	15.83264446258545
1.0	4990000.0	5000000.0	154.0	163.2899627685547	15.400312423706055
1.0	5240000.0	5250000.0	165.0	159.7620849609375	15.589132308959961
1.0	5310000.0	5320000.0	149.0	159.27029418945312	15.443185806274414
1.0	5390000.0	5400000.0	132.0	143.99754333496094	14.57899284362793
1.0	5410000.0	5420000.0	150.0	151.44847106933594	15.041557312011719
1.0	5420000.0	5430000.0	156.0	148.78414916992188	14.922395706176758
1.0	5570000.0	5580000.0	111.0	117.5723648071289	13.378303527832031
1.0	5630000.0	5640000.0	136.0	124.4306640625	13.473306655883789
1.0	5660000.0	5670000.0	139.0	119.16519927978516	13.4279146194458
1.0	5750000.0	5760000.0	87.0	114.92024230957031	12.690532684326172
1.0	5760000.0	5770000.0	123.0	115.2412109375	12.729921340942383
1.0	5780000.0	5790000.0	97.0	109.84700012207031	12.074605941772461
1.0	5810000.0	5820000.0	92.0	106.72813415527344	11.781808853149414
1.0	5850000.0	5860000.0	107.0	105.331298828125	11.836088180541992
1.0	5870000.0	5880000.0	101.0	104.32609558105469	12.132174491882324
1.0	5880000.0	5890000.0	81.0	94.28512573242188	10.811105728149414
1.0	5940000.0	5950000.0	62.0	61.16508102416992	6.458291530609131
1.0	5950000.0	5960000.0	67.0	61.963661193847656	6.518956184387207
1.0	5960000.0	5970000.0	60.0	58.90592575073242	6.267019748687744
1.0	5970000.0	5980000.0	54.0	59.105735778808594	6.2290873527526855
1.0	6060000.0	6070000.0	55.0	60.858642578125	6.419518947601318
1.0	6110000.0	6120000.0	60.0	71.91590881347656	7.848904609680176
1.0	6160000.0	6170000.0	102.0	72.14997863769531	7.902575492858887
1.0	6220000.0	6230000.0	68.0	78.34850311279297	8.768644332885742
1.0	6230000.0	6240000.0	75.0	74.91960144042969	8.334371566772461
1.0	6250000.0	6260000.0	57.0	64.11073303222656	6.907967567443848
1.0	6260000.0	6270000.0	53.0	57.34204864501953	6.0570807456970215
1.0	6290000.0	6300000.0	54.0	56.86559295654297	6.019803047180176
1.0	6380000.0	6390000.0	53.0	52.823822021484375	6.056451320648193
1.0	6450000.0	6460000.0	56.0	56.66975021362305	6.092267036437988
1.0	6490000.0	6500000.0	59.0	62.75218963623047	6.854793548583984
1.0	6540000.0	6550000.0	35.0	54.21116256713867	5.832350730895996
1.0	6620000.0	6630000.0	99.0	74.79959106445312	8.299665451049805
1.0	6660000.0	6670000.0	68.0	73.53030395507812	7.962576389312744
1.0	6710000.0	6720000.0	67.0	56.170692443847656	6.021580696105957
1.0	6720000.0	6730000.0	52.0	57.928955078125	6.164008617401123
1.0	6750000.0	6760000.0	65.0	58.002716064453125	6.109042167663574
1.0	6780000.0	6790000.0	64.0	74.2245864868164	8.187405586242676
1.0	6880000.0	6890000.0	52.0	63.10407257080078	6.6647138595581055
1.0	6940000.0	6950000.0	55.0	61.899436950683594	6.520787239074707
1.0	7070000.0	7080000.0	76.0	88.00328063964844	9.812545776367188
1.0	7110000.0	7120000.0	84.0	91.9986572265625	10.27094841003418
1.0	7150000.0	7160000.0	93.0	89.91673278808594	10.06297779083252
1.0	7180000.0	7190000.0	69.0	89.19819641113281	10.01429271697998
1.0	7230000.0	7240000.0	102.0	88.33932495117188	9.893804550170898
1.0	7260000.0	7270000.0	72.0	92.8312759399414	10.556770324707031
1.0	7350000.0	7360000.0	63.0	87.9428939819336	9.833258628845215
1.0	7360000.0	7370000.0	100.0	90.66886901855469	10.248430252075195
1.0	7500000.0	7510000.0	85.0	78.12181091308594	8.668846130371094
1.0	7510000.0	7520000.0	66.0	75.3489761352539	8.28935718536377
1.0	7540000.0	7550000.0	77.0	76.34281158447266	8.461337089538574
1.0	7560000.0	7570000.0	70.0	74.34996795654297	8.220239639282227
1.0	7630000.0	7640000.0	78.0	73.26805114746094	8.021141052246094
1.0	7730000.0	7740000.0	83.0	66.61570739746094	7.269923210144043
1.0	7760000.0	7770000.0	52.0	60.02964401245117	6.344850540161133
1.0	7800000.0	7810000.0	68.0	60.56450271606445	6.344170570373535
1.0	7820000.0	7830000.0	62.0	67.686767578125	7.391685485839844
1.0	7840000.0	7850000.0	42.0	57.840660095214844	6.082122802734375
1.0	7870000.0	7880000.0	62.0	63.94053268432617	6.716536521911621
1.0	7880000.0	7890000.0	66.0	59.568695068359375	6.2715535163879395
1.0	7900000.0	7910000.0	53.0	64.26409149169922	6.750031471252441
1.0	7920000.0	7930000.0	68.0	80.8812026977539	9.06424331665039
1.0	7970000.0	7980000.0	96.0	74.21337127685547	8.192749977111816
1.0	7980000.0	7990000.0	95.0	78.05303955078125	8.726118087768555
1.0	7990000.0	8000000.0	76.0	71.48677062988281	7.829659461975098
1.0	8080000.0	8090000.0	62.0	65.04125213623047	6.927340507507324
1.0	8150000.0	8160000.0	76.0	69.53337097167969	7.475430488586426
1.0	8380000.0	8390000.0	66.0	65.42337799072266	6.997281074523926
1.0	8420000.0	8430000.0	48.0	55.85902786254883	6.033170700073242
1.0	8720000.0	8730000.0	57.0	61.51757049560547	6.469910621643066
1.0	8790000.0	8800000.0	63.0	64.9169692993164	6.880545139312744
1.0	8840000.0	8850000.0	63.0	58.12627029418945	6.105816841125488
1.0	8910000.0	8920000.0	61.0	62.5225944519043	6.563181400299072
1.0	8970000.0	8980000.0	86.0	68.3724136352539	7.397387504577637
1.0	8990000.0	9000000.0	60.0	76.65690612792969	8.52807903289795
1.0	9010000.0	9020000.0	62.0	74.01637268066406	8.141977310180664
1.0	9040000.0	9050000.0	87.0	71.95545959472656	7.853184700012207
1.0	9280000.0	9290000.0	74.0	72.54173278808594	7.988591194152832
1.0	9330000.0	9340000.0	47.0	58.03336715698242	6.129030227661133
1.0	9400000.0	9410000.0	62.0	55.6726188659668	5.911464214324951
1.0	9510000.0	9520000.0	68.0	68.23371887207031	7.402449131011963
1.0	9600000.0	9610000.0	56.0	59.40532302856445	6.217343330383301
1.0	9650000.0	9660000.0	46.0	53.71309280395508	6.1075029373168945
1.0	9740000.0	9750000.0	65.0	58.06733322143555	6.324195861816406
1.0	9810000.0	9820000.0	60.0	55.21802520751953	5.948644638061523
1.0	9850000.0	9860000.0	55.0	56.43804168701172	5.955078125
1.0	9890000.0	9900000.0	52.0	57.293975830078125	6.0874223709106445
1.0	9930000.0	9940000.0	49.0	52.249298095703125	5.826727390289307
1.0	9950000.0	9960000.0	51.0	56.307716369628906	5.959261894226074
1.0	9960000.0	9970000.0	39.0	52.631568908691406	5.786131381988525
1.0	9970000.0	9980000.0	70.0	61.9403190612793	6.703446865081787
1.0	10050000.0	10060000.0	57.0	67.21622467041016	7.300772190093994
1.0	10140000.0	10150000.0	41.0	57.19755935668945	6.033208847045898
1.0	10170000.0	10180000.0	68.0	55.5389518737793	5.950456142425537
1.0	10240000.0	10250000.0	54.0	61.476463317871094	6.4369797706604
1.0	10250000.0	10260000.0	73.0	73.13014221191406	8.066251754760742
1.0	10270000.0	10280000.0	60.0	63.49425506591797	6.655789852142334
1.0	10280000.0	10290000.0	62.0	63.251258850097656	6.674992561340332
1.0	10320000.0	10330000.0	55.0	57.33258819580078	6.065985202789307
1.0	10380000.0	10390000.0	55.0	55.55295944213867	6.043950080871582
1.0	10420000.0	10430000.0	67.0	53.454322814941406	5.96827507019043
1.0	10430000.0	10440000.0	45.0	52.72277069091797	5.994903087615967
1.0	10440000.0	10450000.0	61.0	53.992713928222656	5.857546806335449
1.0	10460000.0	10470000.0	67.0	54.340354919433594	5.9222307205200195
1.0	10530000.0	10540000.0	46.0	58.231910705566406	6.095890045166016
1.0	10630000.0	10640000.0	47.0	61.502235412597656	6.492087364196777
1.0	10740000.0	10750000.0	40.0	49.38541030883789	5.986759185791016
1.0	10760000.0	10770000.0	49.0	51.404632568359375	5.786954402923584
1.0	10770000.0	10780000.0	56.0	51.4189567565918	5.760806083679199
1.0	10810000.0	10820000.0	59.0	53.00648880004883	5.8051652908325195
1.0	10830000.0	10840000.0	53.0	57.84117889404297	6.204116344451904
1.0	10870000.0	10880000.0	59.0	61.381378173828125	6.64562463760376
1.0	10890000.0	10900000.0	64.0	59.86820602416992	6.441972255706787
1.0	10900000.0	10910000.0	68.0	73.67375183105469	8.146272659301758
1.0	10950000.0	10960000.0	51.0	69.40269470214844	7.555448055267334
1.0	11010000.0	11020000.0	79.0	75.89717102050781	8.424527168273926
1.0	11030000.0	11040000.0	70.0	66.41572570800781	7.125892639160156
1.0	11050000.0	11060000.0	77.0	74.43326568603516	8.247426986694336
1.0	11170000.0	11180000.0	46.0	53.46071243286133	6.067867755889893
1.0	11180000.0	11190000.0	47.0	52.325157165527344	6.068898677825928
1.0	11260000.0	11270000.0	48.0	53.33244705200195	5.957078456878662
1.0	11320000.0	11330000.0	59.0	71.92837524414062	7.746208190917969
1.0	11350000.0	11360000.0	52.0	58.00815963745117	6.11602783203125
1.0	11360000.0	11370000.0	84.0	72.27430725097656	7.941565036773682
1.0	11390000.0	11400000.0	93.0	74.91310119628906	8.235776901245117
1.0	11400000.0	11410000.0	64.0	81.82099914550781	9.129518508911133
1.0	11440000.0	11450000.0	91.0	86.9585189819336	9.816143989562988
1.0	11450000.0	11460000.0	86.0	87.41705322265625	9.88181209564209
1.0	11470000.0	11480000.0	86.0	90.51380920410156	10.201602935791016
1.0	11500000.0	11510000.0	80.0	89.19412231445312	10.005255699157715
1.0	11540000.0	11550000.0	85.0	88.66168212890625	9.953978538513184
1.0	11560000.0	11570000.0	103.0	104.59202575683594	11.864676475524902
1.0	11590000.0	11600000.0	82.0	93.4707260131836	10.42808723449707
1.0	11610000.0	11620000.0	106.0	92.56095886230469	10.539592742919922
1.0	11630000.0	11640000.0	103.0	89.38065338134766	10.178442001342773
1.0	11670000.0	11680000.0	71.0	88.05076599121094	9.976968765258789
1.0	11680000.0	11690000.0	73.0	89.19279479980469	10.166166305541992
1.0	11720000.0	11730000.0	45.0	61.30933380126953	6.450781345367432
1.0	11740000.0	11750000.0	79.0	69.53778839111328	7.5554609298706055
1.0	11750000.0	11760000.0	75.0	73.25745391845703	8.059164047241211
1.0	11790000.0	11800000.0	51.0	57.2447624206543	6.103613376617432
1.0	11890000.0	11900000.0	48.0	54.96692657470703	6.14682674407959
1.0	11970000.0	11980000.0	61.0	54.38666534423828	5.852039337158203
1.0	12130000.0	12140000.0	77.0	72.91666412353516	8.077871322631836
1.0	12150000.0	12160000.0	82.0	70.1146469116211	7.708553314208984
1.0	12160000.0	12170000.0	77.0	71.85099029541016	7.948736667633057
1.0	12170000.0	12180000.0	64.0	69.67835998535156	7.632554531097412
1.0	12250000.0	12260000.0	62.0	58.25954055786133	6.302579402923584
1.0	12390000.0	12400000.0	48.0	54.80052947998047	5.890651226043701
1.0	12400000.0	12410000.0	40.0	52.73615646362305	5.864513397216797
1.0	12420000.0	12430000.0	62.0	55.30803298950195	5.919167518615723
1.0	12430000.0	12440000.0	64.0	54.8205680847168	5.9328718185424805
1.0	12450000.0	12460000.0	45.0	57.13227462768555	6.034385681152344
1.0	12530000.0	12540000.0	74.0	56.071441650390625	5.937254905700684
1.0	12600000.0	12610000.0	55.0	63.28435134887695	6.896524906158447
1.0	12620000.0	12630000.0	70.0	65.64945983886719	6.998974800109863
1.0	12630000.0	12640000.0	58.0	54.74774932861328	6.012972354888916
1.0	12740000.0	12750000.0	57.0	82.82304382324219	9.312264442443848
1.0	12750000.0	12760000.0	73.0	81.10426330566406	9.059494018554688
1.0	12780000.0	12790000.0	83.0	84.10308074951172	9.453251838684082
1.0	12790000.0	12800000.0	99.0	89.22846984863281	10.102555274963379
1.0	13810000.0	13820000.0	112.0	110.53001403808594	12.33392333984375
1.0	13820000.0	13830000.0	106.0	115.4781265258789	12.80848503112793
1.0	13870000.0	13880000.0	91.0	110.21366882324219	12.58106517791748
1.0	13920000.0	13930000.0	115.0	110.83512878417969	12.305984497070312
1.0	13970000.0	13980000.0	130.0	110.94503021240234	12.467328071594238
1.0	13990000.0	14000000.0	107.0	101.94715881347656	11.6153564453125
1.0	14010000.0	14020000.0	115.0	108.68587493896484	12.557936668395996
1.0	14040000.0	14050000.0	65.0	81.13490295410156	9.050607681274414
1.0	14110000.0	14120000.0	63.0	62.10599899291992	6.560619354248047
1.0	14250000.0	14260000.0	106.0	93.09549713134766	10.477338790893555
1.0	14270000.0	14280000.0	73.0	99.46583557128906	11.179778099060059
1.0	14300000.0	14310000.0	93.0	98.95588684082031	11.137978553771973
1.0	14330000.0	14340000.0	112.0	109.07588958740234	12.15494155883789
1.0	14390000.0	14400000.0	111.0	104.25193786621094	11.67088508605957
1.0	14510000.0	14520000.0	114.0	114.62144470214844	12.60622787475586
1.0	14520000.0	14530000.0	117.0	117.30690002441406	12.836715698242188
1.0	14540000.0	14550000.0	124.0	128.2364044189453	14.036775588989258
1.0	14610000.0	14620000.0	101.0	108.5274887084961	12.226980209350586
1.0	14660000.0	14670000.0	105.0	109.32906341552734	12.065533638000488
1.0	14670000.0	14680000.0	110.0	117.16357421875	12.844447135925293
1.0	14720000.0	14730000.0	120.0	116.36474609375	12.7391939163208
1.0	14790000.0	14800000.0	134.0	114.8762435913086	12.619441032409668
1.0	14800000.0	14810000.0	106.0	118.9266128540039	12.956171035766602
1.0	14940000.0	14950000.0	106.0	111.495849609375	12.273913383483887
1.0	14990000.0	15000000.0	95.0	104.6845474243164	11.545876502990723
1.0	15080000.0	15090000.0	92.0	87.36705780029297	9.76580810546875
1.0	15100000.0	15110000.0	74.0	87.30818176269531	9.768513679504395
1.0	15170000.0	15180000.0	85.0	80.7039794921875	8.973596572875977
1.0	15190000.0	15200000.0	72.0	79.28875732421875	8.801446914672852
1.0	15220000.0	15230000.0	81.0	75.83668518066406	8.3661470413208
1.0	15250000.0	15260000.0	65.0	62.125221252441406	6.512017726898193
1.0	15280000.0	15290000.0	69.0	59.99047088623047	6.299328804016113
1.0	15330000.0	15340000.0	78.0	60.37438201904297	6.405390739440918
1.0	15340000.0	15350000.0	63.0	60.524993896484375	6.467232704162598
1.0	15370000.0	15380000.0	59.0	56.396575927734375	5.984278202056885
1.0	15470000.0	15480000.0	49.0	62.93354415893555	6.867618560791016
1.0	15490000.0	15500000.0	61.0	64.68346405029297	6.942729949951172
1.0	15510000.0	15520000.0	49.0	61.0171012878418	6.518835544586182
1.0	15540000.0	15550000.0	62.0	58.53574752807617	6.14000129699707
1.0	15550000.0	15560000.0	48.0	68.32132720947266	7.4440507888793945
1.0	15630000.0	15640000.0	61.0	65.36241149902344	7.06207275390625
1.0	15650000.0	15660000.0	53.0	58.672447204589844	6.2764482498168945
1.0	15660000.0	15670000.0	60.0	63.160072326660156	6.770135402679443
1.0	15700000.0	15710000.0	65.0	66.4990005493164	7.289156436920166
1.0	15780000.0	15790000.0	81.0	63.577674865722656	6.854864597320557
1.0	15900000.0	15910000.0	56.0	57.2061882019043	6.025032043457031
1.0	16020000.0	16030000.0	55.0	54.38883590698242	5.8377251625061035
1.0	16170000.0	16180000.0	72.0	63.30338668823242	6.65817403793335
1.0	16200000.0	16210000.0	57.0	55.568077087402344	5.936789512634277
1.0	16220000.0	16230000.0	71.0	58.20542526245117	6.1135125160217285
1.0	16260000.0	16270000.0	52.0	52.36115264892578	6.12615442276001
1.0	16280000.0	16290000.0	51.0	54.76967239379883	5.913229465484619
1.0	16310000.0	16320000.0	78.0	69.10231018066406	7.568153381347656
1.0	16350000.0	16360000.0	61.0	63.13719940185547	6.859644889831543
1.0	16370000.0	16380000.0	51.0	63.476539611816406	6.884592533111572
1.0	16440000.0	16450000.0	56.0	59.134971618652344	6.392172813415527
1.0	16600000.0	16610000.0	52.0	57.427734375	6.0469536781311035
1.0	16640000.0	16650000.0	58.0	56.37736892700195	5.9594221115112305
1.0	17280000.0	17290000.0	54.0	60.341087341308594	6.591728210449219
1.0	17330000.0	17340000.0	45.0	50.897132873535156	5.92549467086792
1.0	17340000.0	17350000.0	68.0	52.886314392089844	5.814241409301758
1.0	17380000.0	17390000.0	69.0	66.31472778320312	7.165068626403809
1.0	17390000.0	17400000.0	64.0	62.1009521484375	6.6226325035095215
1.0	17400000.0	17410000.0	57.0	59.44005584716797	6.327065467834473
1.0	17550000.0	17560000.0	64.0	71.43467712402344	7.755502223968506
1.0	17670000.0	17680000.0	58.0	77.6515884399414	8.667770385742188
1.0	17690000.0	17700000.0	60.0	77.61348724365234	8.624662399291992
1.0	17770000.0	17780000.0	73.0	73.62165832519531	8.120588302612305
1.0	17850000.0	17860000.0	74.0	60.48091506958008	6.506167411804199
1.0	17880000.0	17890000.0	39.0	57.4382209777832	6.060756683349609
1.0	17890000.0	17900000.0	48.0	55.472198486328125	5.942507743835449
1.0	17940000.0	17950000.0	62.0	52.11793899536133	5.9419965744018555
1.0	17970000.0	17980000.0	44.0	53.93060302734375	5.900994300842285
1.0	18050000.0	18060000.0	62.0	84.79508972167969	9.578489303588867
1.0	18060000.0	18070000.0	71.0	80.97697448730469	9.086639404296875
1.0	18070000.0	18080000.0	85.0	83.25916290283203	9.368739128112793
1.0	18100000.0	18110000.0	81.0	87.1872787475586	9.800661087036133
1.0	18190000.0	18200000.0	90.0	91.48301696777344	10.305870056152344
1.0	18220000.0	18230000.0	84.0	98.81778717041016	11.244717597961426
1.0	18250000.0	18260000.0	74.0	96.91960144042969	10.841761589050293
1.0	18260000.0	18270000.0	93.0	90.19881439208984	10.152402877807617
1.0	18290000.0	18300000.0	77.0	97.45658874511719	10.983769416809082
1.0	18360000.0	18370000.0	96.0	95.12454986572266	10.751407623291016
1.0	18500000.0	18510000.0	85.0	97.6502685546875	11.079862594604492
1.0	18520000.0	18530000.0	105.0	98.69608306884766	11.12905502319336
1.0	18560000.0	18570000.0	104.0	97.88790130615234	11.039484024047852
1.0	18610000.0	18620000.0	87.0	96.94583892822266	11.025376319885254
1.0	18730000.0	18740000.0	85.0	98.35965728759766	11.088203430175781
1.0	18780000.0	18790000.0	89.0	89.54927825927734	10.112950325012207
1.0	18800000.0	18810000.0	52.0	80.48722839355469	8.991151809692383
1.0	18860000.0	18870000.0	87.0	82.68275451660156	9.260465621948242
1.0	18890000.0	18900000.0	88.0	87.09671783447266	9.775197982788086
1.0	18930000.0	18940000.0	81.0	91.3384017944336	10.396360397338867
1.0	19070000.0	19080000.0	79.0	86.44559478759766	9.727621078491211
1.0	19080000.0	19090000.0	84.0	97.31330871582031	11.117948532104492
1.0	19100000.0	19110000.0	76.0	84.28352355957031	9.479440689086914
1.0	19160000.0	19170000.0	79.0	85.01158142089844	9.60981559753418
1.0	19170000.0	19180000.0	76.0	82.74947357177734	9.326936721801758
1.0	19240000.0	19250000.0	56.0	53.52995681762695	6.11972713470459
1.0	19270000.0	19280000.0	54.0	53.447776794433594	5.868074893951416
1.0	19350000.0	19360000.0	68.0	68.01404571533203	7.397843360900879
1.0	19390000.0	19400000.0	48.0	56.65032958984375	5.991319179534912
1.0	19400000.0	19410000.0	49.0	53.27705001831055	6.039851188659668
1.0	19420000.0	19430000.0	49.0	52.99956512451172	6.159690856933594
1.0	19500000.0	19510000.0	42.0	53.22013473510742	5.930846691131592
1.0	19510000.0	19520000.0	45.0	52.655128479003906	5.963526248931885
1.0	19600000.0	19610000.0	71.0	58.088157653808594	6.10545539855957
1.0	19620000.0	19630000.0	59.0	59.18998336791992	6.206457614898682
1.0	19700000.0	19710000.0	58.0	53.23508834838867	5.971690654754639
1.0	19710000.0	19720000.0	50.0	52.175926208496094	5.920050144195557
1.0	19800000.0	19810000.0	50.0	53.80385208129883	6.158803939819336
1.0	19920000.0	19930000.0	69.0	59.43255615234375	6.223238945007324
1.0	19960000.0	19970000.0	61.0	63.658721923828125	6.830336093902588
1.0	20010000.0	20020000.0	52.0	54.249664306640625	5.930661678314209
1.0	20140000.0	20150000.0	81.0	64.56144714355469	6.972789764404297
1.0	20270000.0	20280000.0	71.0	77.3735580444336	8.600598335266113
1.0	20360000.0	20370000.0	92.0	84.4215087890625	9.472261428833008
1.0	20410000.0	20420000.0	81.0	79.92942810058594	8.916330337524414
1.0	20460000.0	20470000.0	64.0	75.21697235107422	8.287290573120117
1.0	20470000.0	20480000.0	75.0	69.09877014160156	7.524527072906494
1.0	20610000.0	20620000.0	71.0	77.5901107788086	8.60204792022705
1.0	20670000.0	20680000.0	72.0	79.7327880859375	8.864910125732422
1.0	20680000.0	20690000.0	79.0	72.09156036376953	7.835458278656006
1.0	20720000.0	20730000.0	87.0	88.18226623535156	9.943048477172852
1.0	20790000.0	20800000.0	82.0	77.53633880615234	8.588157653808594
1.0	20830000.0	20840000.0	63.0	72.58308410644531	7.8773956298828125
1.0	20870000.0	20880000.0	87.0	79.4269790649414	8.919764518737793
1.0	20880000.0	20890000.0	74.0	74.74478149414062	8.266477584838867
1.0	20930000.0	20940000.0	62.0	71.09773254394531	7.744775295257568
1.0	20950000.0	20960000.0	80.0	78.5910873413086	8.793791770935059
1.0	20960000.0	20970000.0	44.0	54.13843536376953	5.898736000061035
1.0	20970000.0	20980000.0	40.0	56.90144729614258	6.204264163970947
1.0	21080000.0	21090000.0	49.0	57.2966423034668	6.098390102386475
1.0	21120000.0	21130000.0	67.0	61.58173751831055	6.46492862701416
1.0	21240000.0	21250000.0	61.0	60.639312744140625	6.3681640625
1.0	21250000.0	21260000.0	55.0	57.9780158996582	6.100406646728516
1.0	21280000.0	21290000.0	48.0	60.3470458984375	6.320077419281006
1.0	21350000.0	21360000.0	56.0	55.76964569091797	5.922024250030518
1.0	21440000.0	21450000.0	69.0	59.371551513671875	6.218106269836426
1.0	21470000.0	21480000.0	52.0	59.34851837158203	6.208268165588379
1.0	21490000.0	21500000.0	55.0	57.55078887939453	6.062631607055664
1.0	21520000.0	21530000.0	92.0	69.11839294433594	7.526641845703125
1.0	21560000.0	21570000.0	65.0	53.30511474609375	6.039272308349609
1.0	21590000.0	21600000.0	37.0	54.71710205078125	5.937740802764893
1.0	21720000.0	21730000.0	75.0	72.345703125	7.967930793762207
1.0	21830000.0	21840000.0	39.0	61.382225036621094	6.667916774749756
1.0	21900000.0	21910000.0	64.0	64.98758697509766	7.078066349029541
1.0	21910000.0	21920000.0	61.0	61.542747497558594	6.6036577224731445
1.0	21920000.0	21930000.0	48.0	54.73505401611328	5.852381706237793
1.0	22050000.0	22060000.0	63.0	57.6976318359375	6.073305130004883
1.0	22090000.0	22100000.0	67.0	58.427947998046875	6.120582580566406
1.0	22100000.0	22110000.0	65.0	63.13593292236328	6.650321960449219
1.0	22350000.0	22360000.0	51.0	60.512725830078125	6.332448482513428
1.0	22430000.0	22440000.0	61.0	55.687950134277344	5.978507995605469
1.0	22540000.0	22550000.0	69.0	74.7947998046875	8.282679557800293
1.0	22560000.0	22570000.0	57.0	69.75787353515625	7.624966621398926
1.0	22570000.0	22580000.0	56.0	72.09748840332031	8.017830848693848
1.0	22600000.0	22610000.0	62.0	76.48690032958984	8.466769218444824
1.0	22650000.0	22660000.0	77.0	74.72850036621094	8.270196914672852
1.0	22740000.0	22750000.0	64.0	66.8582534790039	7.143826961517334
1.0	22750000.0	22760000.0	93.0	75.84456634521484	8.420304298400879
1.0	22770000.0	22780000.0	67.0	70.48965454101562	7.712892055511475
1.0	22830000.0	22840000.0	58.0	55.53379440307617	6.084286212921143
1.0	22910000.0	22920000.0	61.0	75.05366516113281	8.355659484863281
1.0	22920000.0	22930000.0	62.0	77.89579772949219	8.686185836791992
1.0	22940000.0	22950000.0	84.0	80.78864288330078	9.076951026916504
1.0	22970000.0	22980000.0	70.0	70.52076721191406	7.768610954284668
1.0	23020000.0	23030000.0	65.0	68.64628601074219	7.4944915771484375
1.0	23070000.0	23080000.0	58.0	60.11469268798828	6.371035099029541
1.0	23090000.0	23100000.0	62.0	60.49797439575195	6.601605415344238
1.0	23130000.0	23140000.0	70.0	54.42578125	5.837467193603516
1.0	23140000.0	23150000.0	51.0	58.187767028808594	6.292350769042969
1.0	23200000.0	23210000.0	64.0	56.59181594848633	5.971035003662109
1.0	23260000.0	23270000.0	54.0	75.87774658203125	8.415990829467773
1.0	23280000.0	23290000.0	53.0	74.03273010253906	8.178679466247559
1.0	23310000.0	23320000.0	79.0	78.80332946777344	8.846663475036621
1.0	23380000.0	23390000.0	44.0	54.65696334838867	6.010205268859863
1.0	23490000.0	23500000.0	56.0	59.98523712158203	6.280899524688721
1.0	23550000.0	23560000.0	52.0	70.53316497802734	7.7170538902282715
1.0	23560000.0	23570000.0	99.0	75.87278747558594	8.43036937713623
1.0	23570000.0	23580000.0	75.0	69.66458129882812	7.6257476806640625
1.0	23580000.0	23590000.0	71.0	70.69266510009766	7.727429389953613
1.0	23670000.0	23680000.0	91.0	61.96161651611328	6.886759281158447
1.0	23680000.0	23690000.0	67.0	58.61029815673828	6.252982139587402
1.0	23700000.0	23710000.0	46.0	56.949241638183594	5.998045444488525
1.0	23770000.0	23780000.0	45.0	55.63677215576172	5.920795440673828
1.0	23780000.0	23790000.0	50.0	58.57829666137695	6.32229471206665
1.0	23820000.0	23830000.0	55.0	69.11128234863281	7.488882541656494
1.0	23870000.0	23880000.0	69.0	60.37053298950195	6.478721618652344
1.0	23890000.0	23900000.0	69.0	64.17007446289062	6.851722717285156
1.0	23900000.0	23910000.0	62.0	67.1938247680664	7.227461338043213
1.0	23910000.0	23920000.0	81.0	68.58323669433594	7.449032783508301
1.0	23930000.0	23940000.0	75.0	65.56026458740234	7.1160383224487305
1.0	23990000.0	24000000.0	81.0	71.68063354492188	7.83579158782959
1.0	24040000.0	24050000.0	52.0	58.37805938720703	6.115548610687256
1.0	24120000.0	24130000.0	46.0	49.8880615234375	5.8175272941589355
1.0	24200000.0	24210000.0	68.0	73.7634506225586	8.41965103149414
1.0	24300000.0	24310000.0	0.0	49.40336990356445	5.864430904388428
1.0	24410000.0	24420000.0	56.0	58.049598693847656	6.744651794433594
1.0	24420000.0	24430000.0	61.0	57.37615966796875	6.6148576736450195
1.0	24470000.0	24480000.0	54.0	64.59014129638672	6.871586799621582
1.0	24480000.0	24490000.0	67.0	58.809471130371094	6.166281223297119
1.0	24600000.0	24610000.0	55.0	66.81196594238281	7.274372100830078
1.0	24620000.0	24630000.0	58.0	64.62324523925781	6.926275730133057
1.0	24640000.0	24650000.0	54.0	56.95245361328125	6.032482624053955
1.0	24690000.0	24700000.0	47.0	53.14813995361328	5.829678535461426
1.0	24720000.0	24730000.0	39.0	57.82796096801758	6.0711350440979
1.0	24730000.0	24740000.0	52.0	60.36089324951172	6.483043670654297
1.0	24810000.0	24820000.0	63.0	68.46009826660156	7.581413269042969
1.0	24820000.0	24830000.0	54.0	63.852928161621094	6.921719551086426
1.0	24870000.0	24880000.0	58.0	68.13343811035156	7.408560752868652
1.0	24880000.0	24890000.0	54.0	60.79106903076172	6.505672454833984
1.0	25030000.0	25040000.0	55.0	67.02734375	7.244406700134277
1.0	25090000.0	25100000.0	62.0	63.8472785949707	6.815568447113037
1.0	25140000.0	25150000.0	76.0	62.15778732299805	6.510108947753906
1.0	25150000.0	25160000.0	68.0	59.53725051879883	6.300397872924805
1.0	25170000.0	25180000.0	53.0	65.00355529785156	6.9084296226501465
1.0	25190000.0	25200000.0	59.0	71.78837585449219	7.892489433288574
1.0	25280000.0	25290000.0	90.0	71.48649597167969	7.823263645172119
1.0	25340000.0	25350000.0	64.0	69.7296371459961	7.6362481117248535
1.0	25390000.0	25400000.0	59.0	76.7509536743164	8.548891067504883
1.0	25480000.0	25490000.0	79.0	85.2602767944336	9.607012748718262
1.0	25560000.0	25570000.0	52.0	55.53401565551758	5.972491264343262
1.0	25580000.0	25590000.0	41.0	58.768577575683594	6.262048721313477
1.0	25770000.0	25780000.0	59.0	57.53715896606445	6.04870080947876
1.0	25820000.0	25830000.0	49.0	54.3962287902832	5.933323860168457
1.0	25870000.0	25880000.0	47.0	49.52861404418945	5.786409854888916
1.0	26000000.0	26010000.0	57.0	68.19303894042969	7.480353355407715
1.0	26010000.0	26020000.0	72.0	64.53153991699219	7.076355934143066
1.0	26020000.0	26030000.0	70.0	64.74452209472656	7.066908359527588
1.0	26030000.0	26040000.0	53.0	61.448265075683594	6.623167514801025
1.0	26080000.0	26090000.0	58.0	57.56196975708008	6.184561729431152
1.0	26170000.0	26180000.0	61.0	64.51332092285156	7.036587715148926
1.0	26180000.0	26190000.0	45.0	58.446678161621094	6.270925998687744
1.0	26260000.0	26270000.0	69.0	67.9875259399414	7.35398006439209
1.0	26290000.0	26300000.0	47.0	56.880897521972656	6.024172782897949
1.0	26380000.0	26390000.0	60.0	75.3853988647461	8.378928184509277
1.0	26390000.0	26400000.0	74.0	69.02638244628906	7.5469770431518555
1.0	26530000.0	26540000.0	82.0	73.6358413696289	8.140954971313477
1.0	26570000.0	26580000.0	42.0	57.53459548950195	6.110165596008301
1.0	26680000.0	26690000.0	49.0	60.038665771484375	6.365130424499512
1.0	26720000.0	26730000.0	93.0	78.0868911743164	8.719045639038086
1.0	26780000.0	26790000.0	52.0	57.42584228515625	6.102714538574219
1.0	26790000.0	26800000.0	50.0	53.63834762573242	5.960862636566162
1.0	26920000.0	26930000.0	55.0	64.17506408691406	6.90252685546875
1.0	26970000.0	26980000.0	69.0	70.70597839355469	7.7486371994018555
1.0	26980000.0	26990000.0	81.0	76.7961654663086	8.550813674926758
1.0	26990000.0	27000000.0	78.0	73.24740600585938	8.077972412109375
1.0	27000000.0	27010000.0	65.0	70.90803527832031	7.698341369628906
1.0	27040000.0	27050000.0	57.0	59.11262893676758	6.197399616241455
1.0	27080000.0	27090000.0	50.0	55.267112731933594	5.938067436218262
1.0	27090000.0	27100000.0	62.0	52.70653533935547	5.914858818054199
1.0	27170000.0	27180000.0	40.0	52.00889205932617	5.87388277053833
1.0	27260000.0	27270000.0	52.0	55.475059509277344	5.909681797027588
1.0	27350000.0	27360000.0	54.0	64.01839447021484	6.8008575439453125
1.0	27380000.0	27390000.0	75.0	63.509681701660156	6.866562843322754
1.0	27400000.0	27410000.0	67.0	73.1163558959961	8.065582275390625
1.0	27480000.0	27490000.0	63.0	62.64716339111328	6.67977237701416
1.0	27550000.0	27560000.0	82.0	74.29058074951172	8.231115341186523
1.0	27680000.0	27690000.0	38.0	50.711631774902344	6.19435453414917
1.0	27730000.0	27740000.0	49.0	52.07958221435547	6.061037063598633
1.0	27780000.0	27790000.0	60.0	57.73469161987305	6.064571857452393
1.0	27800000.0	27810000.0	65.0	56.23176193237305	5.952508926391602
1.0	27840000.0	27850000.0	56.0	52.21416473388672	5.798230171203613
1.0	27850000.0	27860000.0	49.0	49.817413330078125	5.819512367248535
1.0	28010000.0	28020000.0	50.0	72.05159759521484	7.904806613922119
1.0	28020000.0	28030000.0	82.0	76.00695037841797	8.460765838623047
1.0	28060000.0	28070000.0	47.0	57.730430603027344	6.122302055358887
1.0	28080000.0	28090000.0	60.0	56.020103454589844	6.050210475921631
1.0	28150000.0	28160000.0	54.0	57.155189514160156	6.032929420471191
1.0	28230000.0	28240000.0	58.0	52.233856201171875	5.913294315338135
1.0	28240000.0	28250000.0	58.0	64.99763488769531	7.015255928039551
1.0	28280000.0	28290000.0	56.0	49.99761962890625	5.766406059265137
1.0	28420000.0	28430000.0	66.0	69.8663101196289	7.624711513519287
1.0	28430000.0	28440000.0	74.0	66.39201354980469	7.289530277252197
1.0	28470000.0	28480000.0	77.0	63.4237060546875	6.927023410797119
1.0	28490000.0	28500000.0	52.0	62.373619079589844	6.674370765686035
1.0	28510000.0	28520000.0	67.0	63.28424835205078	6.746675968170166
1.0	28560000.0	28570000.0	59.0	59.69508743286133	6.258468151092529
1.0	28580000.0	28590000.0	74.0	62.5922737121582	6.627549648284912
1.0	28590000.0	28600000.0	58.0	56.836463928222656	6.0084662437438965
1.0	28690000.0	28700000.0	69.0	62.389381408691406	6.581485748291016
1.0	28740000.0	28750000.0	37.0	59.21947479248047	6.203094482421875
1.0	28790000.0	28800000.0	43.0	55.61692428588867	6.011681079864502
1.0	28820000.0	28830000.0	47.0	54.88010787963867	5.900228023529053
1.0	28830000.0	28840000.0	96.0	65.84541320800781	6.9754180908203125
1.0	28940000.0	28950000.0	58.0	57.365989685058594	6.049224376678467
1.0	29060000.0	29070000.0	58.0	60.5733642578125	6.342392921447754
1.0	29100000.0	29110000.0	52.0	64.04925537109375	6.806281089782715
1.0	29160000.0	29170000.0	63.0	69.08654022216797	7.569085597991943
1.0	29240000.0	29250000.0	52.0	58.16975021362305	6.114134311676025
1.0	29320000.0	29330000.0	63.0	59.915382385253906	6.264749050140381
1.0	29410000.0	29420000.0	54.0	61.94883346557617	6.5401811599731445
1.0	29530000.0	29540000.0	49.0	54.01509475708008	6.031502723693848
1.0	29640000.0	29650000.0	62.0	60.24528121948242	6.325674057006836
1.0	29650000.0	29660000.0	62.0	65.36544036865234	6.962168216705322
1.0	29680000.0	29690000.0	78.0	76.93492126464844	8.500530242919922
1.0	29720000.0	29730000.0	59.0	80.80658721923828	9.030258178710938
1.0	29760000.0	29770000.0	87.0	93.30342864990234	10.502803802490234
1.0	29830000.0	29840000.0	105.0	86.22713470458984	12.165645599365234
1.0	29850000.0	29860000.0	144.0	101.95626831054688	19.626358032226562
1.0	29860000.0	29870000.0	97.0	102.4714126586914	21.30278968811035
1.0	30020000.0	30030000.0	16.0	87.02228546142578	33.53593444824219
1.0	30040000.0	30050000.0	109.0	91.60076904296875	10.510624885559082
1.0	30090000.0	30100000.0	134.0	97.34425354003906	10.966560363769531
1.0	30180000.0	30190000.0	106.0	104.3873291015625	11.82762336730957
1.0	30220000.0	30230000.0	113.0	111.34867095947266	12.178427696228027
1.0	30310000.0	30320000.0	118.0	125.99239349365234	13.793728828430176
1.0	30340000.0	30350000.0	123.0	121.17420959472656	13.26396369934082
1.0	30400000.0	30410000.0	118.0	115.7071304321289	12.675568580627441
1.0	30410000.0	30420000.0	109.0	114.32928466796875	12.55958080291748
1.0	30470000.0	30480000.0	103.0	101.66474914550781	11.409513473510742
1.0	30510000.0	30520000.0	87.0	113.0224609375	12.486717224121094
1.0	30540000.0	30550000.0	96.0	117.71675872802734	13.086463928222656
1.0	30590000.0	30600000.0	105.0	113.19645690917969	12.342002868652344
1.0	30720000.0	30730000.0	104.0	110.85844421386719	12.269184112548828
1.0	30730000.0	30740000.0	104.0	113.5262680053711	12.492836952209473
1.0	30750000.0	30760000.0	105.0	106.41414642333984	11.894620895385742
1.0	30850000.0	30860000.0	91.0	89.5851821899414	10.128982543945312
1.0	30880000.0	30890000.0	89.0	93.07676696777344	10.47266960144043
1.0	31020000.0	31030000.0	90.0	97.71078491210938	10.945589065551758
1.0	31240000.0	31250000.0	69.0	74.6995620727539	8.23290729522705
1.0	31260000.0	31270000.0	76.0	71.94995880126953	7.871366024017334
1.0	31300000.0	31310000.0	83.0	75.80632019042969	8.418548583984375
1.0	31320000.0	31330000.0	64.0	65.1536865234375	6.948754787445068
1.0	31390000.0	31400000.0	68.0	74.69035339355469	8.275781631469727
1.0	31440000.0	31450000.0	56.0	58.658180236816406	6.157435894012451
1.0	31500000.0	31510000.0	67.0	62.202857971191406	6.559126377105713
1.0	31520000.0	31530000.0	77.0	62.85863494873047	6.6410040855407715
1.0	31540000.0	31550000.0	83.0	77.007568359375	8.554764747619629
1.0	31590000.0	31600000.0	76.0	73.90142822265625	8.125185012817383
1.0	31600000.0	31610000.0	83.0	79.94141387939453	8.975106239318848
1.0	31750000.0	31760000.0	65.0	55.15293502807617	6.060080528259277
1.0	31920000.0	31930000.0	71.0	81.23724365234375	9.112170219421387
1.0	32040000.0	32050000.0	42.0	49.81426239013672	5.791024208068848
1.0	32070000.0	32080000.0	61.0	72.67205810546875	8.039766311645508
1.0	32110000.0	32120000.0	69.0	58.04125213623047	6.192553520202637
1.0	32120000.0	32130000.0	57.0	56.71034622192383	6.103564262390137
1.0	32200000.0	32210000.0	51.0	54.821510314941406	5.859099388122559
1.0	32290000.0	32300000.0	63.0	69.43146514892578	7.620059013366699
1.0	32400000.0	32410000.0	57.0	62.2269401550293	6.5995659828186035
1.0	32540000.0	32550000.0	55.0	54.00061798095703	5.991551876068115
1.0	32570000.0	32580000.0	54.0	62.428985595703125	6.558508396148682
1.0	32670000.0	32680000.0	41.0	54.63252639770508	5.84626579284668
1.0	32770000.0	32780000.0	49.0	56.28916549682617	5.957118034362793
1.0	32990000.0	33000000.0	78.0	74.23603057861328	8.211654663085938
1.0	33170000.0	33180000.0	50.0	64.13849639892578	6.872462272644043
1.0	33180000.0	33190000.0	56.0	60.0183219909668	6.469127655029297
1.0	33200000.0	33210000.0	60.0	55.41267013549805	6.006522178649902
1.0	33230000.0	33240000.0	49.0	50.63819122314453	6.165231227874756
1.0	33370000.0	33380000.0	64.0	67.41596984863281	7.311448574066162
1.0	33430000.0	33440000.0	62.0	67.16780090332031	7.2467474937438965
1.0	33470000.0	33480000.0	43.0	55.74724578857422	5.944105625152588
1.0	33510000.0	33520000.0	64.0	53.752296447753906	6.169131755828857
1.0	33520000.0	33530000.0	59.0	68.80029296875	7.555993556976318
1.0	33580000.0	33590000.0	50.0	63.2296028137207	6.724231719970703
1.0	33600000.0	33610000.0	60.0	55.778221130371094	5.922275543212891
1.0	33620000.0	33630000.0	49.0	53.66974639892578	5.9263176918029785
1.0	33640000.0	33650000.0	66.0	51.177127838134766	5.786097526550293
1.0	33700000.0	33710000.0	56.0	68.49836730957031	7.518118858337402
1.0	33720000.0	33730000.0	51.0	51.95212936401367	5.765745639801025
1.0	33760000.0	33770000.0	59.0	54.97924041748047	5.923762321472168
1.0	33810000.0	33820000.0	59.0	60.527252197265625	6.328193187713623
1.0	33890000.0	33900000.0	67.0	70.09095764160156	7.587230682373047
1.0	33940000.0	33950000.0	51.0	66.36547088623047	7.121273994445801
1.0	34010000.0	34020000.0	93.0	98.1693115234375	10.960972785949707
1.0	34030000.0	34040000.0	97.0	97.40126037597656	10.877314567565918
1.0	34040000.0	34050000.0	103.0	91.06095123291016	10.19079875946045
1.0	34050000.0	34060000.0	106.0	98.9630126953125	11.144773483276367
1.0	34100000.0	34110000.0	105.0	97.57386779785156	11.01841926574707
1.0	34110000.0	34120000.0	105.0	104.93453216552734	11.591379165649414
1.0	34150000.0	34160000.0	103.0	104.23762512207031	11.561271667480469
1.0	34180000.0	34190000.0	112.0	107.86134338378906	11.83277416229248
1.0	34330000.0	34340000.0	109.0	111.1823501586914	12.220929145812988
1.0	34360000.0	34370000.0	113.0	112.2501220703125	12.34405517578125
1.0	34490000.0	34500000.0	113.0	126.09039306640625	13.264798164367676
1.0	34530000.0	34540000.0	154.0	127.629150390625	13.494707107543945
1.0	34580000.0	34590000.0	151.0	138.24752807617188	14.223535537719727
1.0	34590000.0	34600000.0	114.0	132.51846313476562	13.796560287475586
1.0	34610000.0	34620000.0	148.0	122.68315124511719	13.302490234375
1.0	34680000.0	34690000.0	157.0	137.24232482910156	14.3814058303833
1.0	34740000.0	34750000.0	140.0	140.9939727783203	14.565022468566895
1.0	34750000.0	34760000.0	131.0	141.5725555419922	14.565370559692383
1.0	34780000.0	34790000.0	147.0	139.7950439453125	14.617588996887207
1.0	34790000.0	34800000.0	120.0	131.91018676757812	13.939888000488281
1.0	34810000.0	34820000.0	134.0	132.88400268554688	14.034460067749023
1.0	34820000.0	34830000.0	137.0	134.3253936767578	13.82081127166748
1.0	34900000.0	34910000.0	118.0	126.8816146850586	13.62073040008545
1.0	34940000.0	34950000.0	104.0	118.0783920288086	12.930211067199707
1.0	34980000.0	34990000.0	126.0	116.89695739746094	12.83092975616455
1.0	34990000.0	35000000.0	105.0	110.6091079711914	12.409862518310547
1.0	35110000.0	35120000.0	84.0	96.20579528808594	10.975193977355957
1.0	35200000.0	35210000.0	81.0	80.54206085205078	8.973834991455078
1.0	35240000.0	35250000.0	60.0	72.70687103271484	7.906500816345215
1.0	35270000.0	35280000.0	64.0	81.31547546386719	9.029069900512695
1.0	35350000.0	35360000.0	96.0	86.76963806152344	9.775935173034668
1.0	35360000.0	35370000.0	92.0	83.64163970947266	9.368532180786133
1.0	35550000.0	35560000.0	70.0	64.2864990234375	6.836012363433838
1.0	35680000.0	35690000.0	99.0	80.63807678222656	9.00911808013916
1.0	35710000.0	35720000.0	105.0	88.17396545410156	10.074819564819336
1.0	35730000.0	35740000.0	64.0	64.87944030761719	6.890566349029541
1.0	35760000.0	35770000.0	54.0	62.87811279296875	6.639357566833496
1.0	35830000.0	35840000.0	72.0	60.8103141784668	6.369897365570068
1.0	35850000.0	35860000.0	60.0	58.87961959838867	6.174690246582031
1.0	35900000.0	35910000.0	45.0	53.668861389160156	6.1358323097229
1.0	36000000.0	36010000.0	58.0	56.536521911621094	5.992377281188965
1.0	36030000.0	36040000.0	72.0	57.36833953857422	6.059660911560059
1.0	36070000.0	36080000.0	61.0	59.27800369262695	6.241396903991699
1.0	36080000.0	36090000.0	56.0	57.99506759643555	6.12387752532959
1.0	36140000.0	36150000.0	90.0	79.07304382324219	8.861900329589844
1.0	36160000.0	36170000.0	76.0	79.0525894165039	8.834205627441406
1.0	36170000.0	36180000.0	53.0	71.22954559326172	7.7169365882873535
1.0	36180000.0	36190000.0	52.0	61.8145866394043	6.472723484039307
1.0	36220000.0	36230000.0	58.0	62.29833221435547	6.565403938293457
1.0	36280000.0	36290000.0	58.0	63.4326171875	6.669517517089844
1.0	36440000.0	36450000.0	54.0	60.081031799316406	6.302298069000244
1.0	36470000.0	36480000.0	55.0	59.717384338378906	6.26626443862915
1.0	36570000.0	36580000.0	76.0	61.7398681640625	6.624347686767578
1.0	36620000.0	36630000.0	45.0	56.90532684326172	6.0080671310424805
1.0	36710000.0	36720000.0	58.0	59.735801696777344	6.258072376251221
1.0	36750000.0	36760000.0	69.0	56.094276428222656	6.064219951629639
1.0	36770000.0	36780000.0	57.0	57.7208251953125	6.064833641052246
1.0	36790000.0	36800000.0	69.0	67.44561767578125	7.30157995223999
1.0	36800000.0	36810000.0	48.0	55.313232421875	5.931222438812256
1.0	36850000.0	36860000.0	54.0	60.5512580871582	6.367597579956055
1.0	36890000.0	36900000.0	62.0	61.95908737182617	6.4989333152771
1.0	36900000.0	36910000.0	59.0	67.75910949707031	7.272146701812744
1.0	36940000.0	36950000.0	66.0	78.77613067626953	8.768174171447754
1.0	36950000.0	36960000.0	68.0	81.4339599609375	9.140694618225098
1.0	37070000.0	37080000.0	76.0	88.9828109741211	10.067618370056152
1.0	37120000.0	37130000.0	98.0	95.869384765625	10.839192390441895
1.0	37130000.0	37140000.0	78.0	96.71389770507812	10.897001266479492
1.0	37190000.0	37200000.0	104.0	98.43028259277344	11.145902633666992
1.0	37210000.0	37220000.0	113.0	104.94156646728516	11.834916114807129
1.0	37310000.0	37320000.0	90.0	112.37721252441406	12.378954887390137
1.0	37330000.0	37340000.0	116.0	111.05059814453125	12.158700942993164
1.0	37360000.0	37370000.0	128.0	126.85530090332031	13.61181640625
1.0	37410000.0	37420000.0	102.0	114.58402252197266	12.574434280395508
1.0	37430000.0	37440000.0	140.0	123.3975601196289	13.036811828613281
1.0	37450000.0	37460000.0	117.0	115.14208984375	12.489624977111816
1.0	37480000.0	37490000.0	124.0	117.62153625488281	12.956988334655762
1.0	37500000.0	37510000.0	86.0	106.31314849853516	12.162995338439941
1.0	37520000.0	37530000.0	119.0	114.8918228149414	12.706232070922852
1.0	37740000.0	37750000.0	96.0	104.861083984375	11.815961837768555
1.0	37800000.0	37810000.0	104.0	101.44691467285156	11.459474563598633
1.0	37810000.0	37820000.0	116.0	98.74703979492188	11.235502243041992
1.0	37850000.0	37860000.0	81.0	88.44419860839844	10.01572322845459
1.0	37890000.0	37900000.0	74.0	86.89802551269531	9.855822563171387
1.0	37940000.0	37950000.0	50.0	53.4595832824707	5.83408784866333
1.0	38010000.0	38020000.0	73.0	58.674713134765625	6.168299674987793
1.0	38020000.0	38030000.0	62.0	58.87196731567383	6.200587272644043
1.0	38060000.0	38070000.0	67.0	76.34046936035156	8.409869194030762
1.0	38090000.0	38100000.0	85.0	77.76731872558594	8.673602104187012
1.0	38120000.0	38130000.0	102.0	75.71881103515625	8.363877296447754
1.0	38170000.0	38180000.0	65.0	59.76757049560547	6.31152868270874
1.0	38220000.0	38230000.0	114.0	88.23295593261719	10.081998825073242
1.0	38260000.0	38270000.0	59.0	55.81877517700195	6.0853071212768555
1.0	38310000.0	38320000.0	68.0	56.405792236328125	6.057370662689209
1.0	38380000.0	38390000.0	51.0	56.02894973754883	5.953041076660156
1.0	38420000.0	38430000.0	60.0	55.832603454589844	5.99716854095459
1.0	38450000.0	38460000.0	62.0	63.59759521484375	6.672365665435791
1.0	38500000.0	38510000.0	68.0	68.79527282714844	7.481709957122803
1.0	38520000.0	38530000.0	71.0	70.54156494140625	7.686345100402832
1.0	38550000.0	38560000.0	68.0	75.95511627197266	8.376736640930176
1.0	38560000.0	38570000.0	69.0	75.2468032836914	8.258089065551758
1.0	38570000.0	38580000.0	84.0	78.20723724365234	8.651266098022461
1.0	38610000.0	38620000.0	97.0	90.64886474609375	10.251352310180664
1.0	38750000.0	38760000.0	112.0	95.59419250488281	10.858427047729492
1.0	38770000.0	38780000.0	102.0	106.44268798828125	12.071091651916504
1.0	38800000.0	38810000.0	114.0	104.31269836425781	11.779433250427246
1.0	38810000.0	38820000.0	108.0	109.19877624511719	12.175004005432129
1.0	38850000.0	38860000.0	119.0	117.73236083984375	12.94354248046875
1.0	38860000.0	38870000.0	123.0	121.39979553222656	13.52239990234375
1.0	38960000.0	38970000.0	98.0	104.26582336425781	11.835443496704102
1.0	39000000.0	39010000.0	109.0	105.2567367553711	12.087233543395996
1.0	39120000.0	39130000.0	98.0	98.27818298339844	11.096949577331543
1.0	39240000.0	39250000.0	83.0	88.96379089355469	10.108036041259766
1.0	39280000.0	39290000.0	79.0	79.514404296875	8.881270408630371
1.0	39290000.0	39300000.0	108.0	85.00724029541016	9.644887924194336
1.0	39310000.0	39320000.0	60.0	62.716087341308594	6.632119655609131
1.0	39460000.0	39470000.0	55.0	59.26499557495117	6.21859884262085
1.0	39540000.0	39550000.0	64.0	63.85271072387695	6.758025169372559
1.0	39570000.0	39580000.0	51.0	63.220794677734375	6.625179290771484
1.0	39590000.0	39600000.0	60.0	59.445716857910156	6.229745388031006
1.0	39690000.0	39700000.0	60.0	59.259254455566406	6.207972526550293
1.0	39720000.0	39730000.0	60.0	58.352760314941406	6.124049663543701
1.0	39740000.0	39750000.0	60.0	60.34941864013672	6.329639434814453
1.0	39760000.0	39770000.0	62.0	58.54304885864258	6.1583356857299805
1.0	39850000.0	39860000.0	67.0	57.82935333251953	6.082322597503662
1.0	40000000.0	40010000.0	69.0	56.575965881347656	5.985154628753662
1.0	40090000.0	40100000.0	64.0	65.4658432006836	6.945932865142822
1.0	40140000.0	40150000.0	76.0	73.76191711425781	8.132702827453613
1.0	40170000.0	40180000.0	87.0	75.7406005859375	8.465280532836914
1.0	40210000.0	40220000.0	59.0	56.32416915893555	6.319482803344727
1.0	40310000.0	40320000.0	66.0	56.49951171875	5.972616672515869
1.0	40340000.0	40350000.0	59.0	59.36957931518555	6.229220867156982
1.0	40370000.0	40380000.0	95.0	68.35163879394531	7.522207736968994
1.0	40380000.0	40390000.0	55.0	74.4149398803711	8.184209823608398
1.0	40460000.0	40470000.0	86.0	64.70526123046875	7.043896675109863
1.0	40510000.0	40520000.0	56.0	62.552467346191406	6.61123514175415
1.0	40630000.0	40640000.0	66.0	63.27947235107422	6.683539390563965
1.0	40640000.0	40650000.0	60.0	67.13424682617188	7.139946937561035
1.0	40740000.0	40750000.0	49.0	59.44697189331055	6.239462852478027
1.0	40840000.0	40850000.0	64.0	63.343963623046875	6.731771945953369
1.0	40860000.0	40870000.0	72.0	66.4725341796875	7.140128135681152
1.0	40950000.0	40960000.0	71.0	68.9694595336914	7.407548427581787
1.0	41000000.0	41010000.0	70.0	65.46910095214844	6.984243869781494
1.0	41070000.0	41080000.0	63.0	78.87287902832031	8.815557479858398
1.0	41140000.0	41150000.0	61.0	70.66481018066406	7.714476585388184
1.0	41190000.0	41200000.0	68.0	59.46381378173828	6.239314079284668
1.0	41480000.0	41490000.0	55.0	54.7993049621582	6.134247779846191
1.0	41540000.0	41550000.0	45.0	55.20832061767578	5.989646911621094
1.0	41590000.0	41600000.0	77.0	60.31548309326172	6.305419445037842
1.0	41750000.0	41760000.0	82.0	71.59310150146484	7.885777473449707
1.0	41770000.0	41780000.0	69.0	77.2468032836914	8.579767227172852
1.0	41820000.0	41830000.0	57.0	58.37526321411133	6.137049674987793
1.0	41890000.0	41900000.0	59.0	62.56205368041992	6.731019020080566
1.0	41940000.0	41950000.0	68.0	57.68092727661133	6.1645684242248535
1.0	41960000.0	41970000.0	55.0	55.8856201171875	5.929228782653809
1.0	42030000.0	42040000.0	73.0	66.13423156738281	7.162363529205322
1.0	42120000.0	42130000.0	67.0	62.425498962402344	6.727540493011475
1.0	42130000.0	42140000.0	76.0	64.53678131103516	6.877974033355713
1.0	42140000.0	42150000.0	70.0	63.36383819580078	6.694523811340332
1.0	42180000.0	42190000.0	73.0	71.82086181640625	7.902185916900635
1.0	42250000.0	42260000.0	68.0	73.66604614257812	8.09020709991455
1.0	42290000.0	42300000.0	80.0	73.3380355834961	8.09641170501709
1.0	42400000.0	42410000.0	84.0	80.74972534179688	8.99181842803955
1.0	42620000.0	42630000.0	100.0	82.33707427978516	9.238739013671875
1.0	42630000.0	42640000.0	45.0	66.93115997314453	7.115537166595459
1.0	42680000.0	42690000.0	70.0	66.55393981933594	7.14559268951416
1.0	42690000.0	42700000.0	54.0	59.59491729736328	6.296724319458008
1.0	42730000.0	42740000.0	78.0	62.32930374145508	6.585509300231934
1.0	42790000.0	42800000.0	49.0	65.00762176513672	6.938157558441162
1.0	42960000.0	42970000.0	57.0	63.1775016784668	6.635085105895996
1.0	43050000.0	43060000.0	80.0	68.23435974121094	7.297481536865234
1.0	43080000.0	43090000.0	106.0	77.09169006347656	8.554542541503906
1.0	43100000.0	43110000.0	80.0	73.10881042480469	8.047325134277344
1.0	43120000.0	43130000.0	60.0	63.49605178833008	6.7092790603637695
1.0	43160000.0	43170000.0	67.0	58.7199821472168	6.214970588684082
1.0	43210000.0	43220000.0	46.0	53.8777961730957	6.015902042388916
1.0	43220000.0	43230000.0	67.0	56.840911865234375	6.03544807434082
1.0	43240000.0	43250000.0	56.0	56.43280792236328	6.085784912109375
1.0	43260000.0	43270000.0	86.0	77.99932861328125	8.680063247680664
1.0	43270000.0	43280000.0	49.0	61.16173553466797	6.417962074279785
1.0	43310000.0	43320000.0	60.0	62.8231086730957	6.635876655578613
1.0	43390000.0	43400000.0	64.0	59.609100341796875	6.33758544921875
1.0	43430000.0	43440000.0	92.0	69.31224822998047	7.423501014709473
1.0	43490000.0	43500000.0	86.0	75.43647003173828	8.342876434326172
1.0	43560000.0	43570000.0	83.0	86.96753692626953	9.868377685546875
1.0	43640000.0	43650000.0	89.0	73.7685317993164	8.139910697937012
1.0	43690000.0	43700000.0	54.0	66.5507583618164	7.107357978820801
1.0	43710000.0	43720000.0	81.0	80.83113098144531	9.09083366394043
1.0	43730000.0	43740000.0	55.0	65.65888214111328	6.960740089416504
1.0	43850000.0	43860000.0	65.0	62.59519577026367	6.677935600280762
1.0	43880000.0	43890000.0	53.0	54.867095947265625	6.279844760894775
1.0	43910000.0	43920000.0	50.0	53.1909065246582	6.129615306854248
1.0	43940000.0	43950000.0	80.0	68.75788116455078	7.514337062835693
1.0	43990000.0	44000000.0	57.0	52.52611541748047	5.846911907196045
1.0	44040000.0	44050000.0	44.0	53.62934112548828	6.143665790557861
1.0	44050000.0	44060000.0	37.0	53.1284294128418	6.112946510314941
1.0	44080000.0	44090000.0	70.0	52.12137985229492	6.141869068145752
1.0	44130000.0	44140000.0	74.0	53.831809997558594	6.096094131469727
1.0	44150000.0	44160000.0	36.0	53.7097282409668	6.130111217498779
1.0	44200000.0	44210000.0	48.0	58.852012634277344	6.179238796234131
1.0	44280000.0	44290000.0	62.0	61.2673225402832	6.409218788146973
1.0	44320000.0	44330000.0	60.0	57.348121643066406	6.038844108581543
1.0	44360000.0	44370000.0	36.0	55.450828552246094	5.974090576171875
1.0	44450000.0	44460000.0	67.0	54.937843322753906	5.862293243408203
1.0	44480000.0	44490000.0	77.0	56.86646270751953	6.011848449707031
1.0	44510000.0	44520000.0	76.0	75.3202133178711	8.296612739562988
1.0	44530000.0	44540000.0	76.0	81.68363189697266	9.146444320678711
1.0	44540000.0	44550000.0	76.0	81.1083755493164	9.07654094696045
1.0	44630000.0	44640000.0	83.0	92.11871337890625	10.532011032104492
1.0	44650000.0	44660000.0	84.0	92.52196502685547	10.718782424926758
1.0	44680000.0	44690000.0	58.0	57.897552490234375	6.439096927642822
1.0	44690000.0	44700000.0	68.0	59.664100646972656	6.3206400871276855
1.0	44710000.0	44720000.0	51.0	56.400672912597656	6.1837592124938965
1.0	44720000.0	44730000.0	61.0	55.21661376953125	6.091845512390137
1.0	44740000.0	44750000.0	45.0	59.6169548034668	6.263178825378418
1.0	44750000.0	44760000.0	67.0	54.9130973815918	6.048835277557373
1.0	44850000.0	44860000.0	75.0	93.04000854492188	10.696255683898926
1.0	44920000.0	44930000.0	78.0	92.4400863647461	10.480411529541016
1.0	44940000.0	44950000.0	82.0	90.3651351928711	10.235569953918457
1.0	44980000.0	44990000.0	84.0	83.03407287597656	9.290105819702148
1.0	45090000.0	45100000.0	50.0	61.23059844970703	6.504899024963379
1.0	45150000.0	45160000.0	65.0	65.93165588378906	7.146549224853516
1.0	45160000.0	45170000.0	68.0	65.39791870117188	7.084948539733887
1.0	45280000.0	45290000.0	64.0	58.36048126220703	6.137640953063965
1.0	45300000.0	45310000.0	77.0	60.17924118041992	6.514455318450928
1.0	45430000.0	45440000.0	68.0	57.44841384887695	6.057276248931885
1.0	45480000.0	45490000.0	52.0	57.6034049987793	6.039561748504639
1.0	45520000.0	45530000.0	65.0	62.33772659301758	6.602760314941406
1.0	45550000.0	45560000.0	59.0	63.82932662963867	6.935655117034912
1.0	45660000.0	45670000.0	58.0	71.99011993408203	7.936088562011719
1.0	45680000.0	45690000.0	60.0	70.9155044555664	7.824070930480957
1.0	45740000.0	45750000.0	66.0	71.6892318725586	7.900639533996582
1.0	45840000.0	45850000.0	61.0	62.762962341308594	6.687134742736816
1.0	45850000.0	45860000.0	65.0	66.03709411621094	7.089392185211182
1.0	45870000.0	45880000.0	60.0	63.07520294189453	6.785560607910156
1.0	45880000.0	45890000.0	79.0	63.23744583129883	6.727513313293457
1.0	45890000.0	45900000.0	66.0	68.5722427368164	7.479914665222168
1.0	45900000.0	45910000.0	58.0	69.32535552978516	7.60464334487915
1.0	45980000.0	45990000.0	63.0	59.92529296875	6.291169166564941
1.0	46070000.0	46080000.0	51.0	56.51787185668945	6.000456809997559
1.0	46080000.0	46090000.0	59.0	54.35780715942383	5.968737602233887
1.0	46090000.0	46100000.0	58.0	55.59285354614258	5.987927436828613
1.0	46140000.0	46150000.0	63.0	60.21919631958008	6.314654350280762
1.0	46160000.0	46170000.0	61.0	60.22136688232422	6.320671558380127
1.0	46300000.0	46310000.0	52.0	63.23145294189453	6.642024993896484
1.0	46340000.0	46350000.0	60.0	64.27838134765625	6.8576250076293945
1.0	46360000.0	46370000.0	53.0	62.48432540893555	6.635621547698975
1.0	46390000.0	46400000.0	50.0	58.92851638793945	6.267759323120117
1.0	46410000.0	46420000.0	61.0	58.065406799316406	6.1322407722473145
1.0	46420000.0	46430000.0	43.0	52.188148498535156	5.77863073348999
1.0	46430000.0	46440000.0	53.0	54.463623046875	5.8575825691223145
1.0	46440000.0	46450000.0	58.0	59.841705322265625	6.357527732849121
1.0	46470000.0	46480000.0	44.0	54.29462814331055	6.002809524536133
1.0	46540000.0	46550000.0	58.0	61.802894592285156	6.586161136627197
1.0	46650000.0	46660000.0	46.0	53.4251708984375	6.129488468170166
1.0	46940000.0	46950000.0	76.0	66.2249526977539	7.203833103179932
1.0	46950000.0	46960000.0	78.0	70.23323059082031	7.80696964263916
1.0	46990000.0	47000000.0	65.0	59.09881591796875	6.270748138427734
1.0	47060000.0	47070000.0	64.0	55.13355255126953	5.883558750152588
1.0	47070000.0	47080000.0	41.0	52.41625213623047	6.047119140625
1.0	47100000.0	47110000.0	55.0	55.022438049316406	6.0408453941345215
1.0	47230000.0	47240000.0	79.0	79.93746185302734	8.903770446777344
1.0	47570000.0	47580000.0	71.0	70.97782897949219	7.775022029876709
1.0	47660000.0	47670000.0	80.0	78.83404541015625	8.805212020874023
1.0	47720000.0	47730000.0	65.0	58.52070999145508	6.161716461181641
1.0	47850000.0	47860000.0	71.0	65.74690246582031	6.984440803527832
1.0	47860000.0	47870000.0	60.0	71.31462860107422	7.816573143005371
1.0	47990000.0	48000000.0	57.0	68.03288269042969	7.4016523361206055
1.0	48000000.0	48010000.0	58.0	68.2756576538086	7.406485080718994
1.0	48010000.0	48020000.0	73.0	65.2241439819336	7.043282508850098
1.0	48030000.0	48040000.0	54.0	65.55298614501953	7.067285060882568
1.0	48040000.0	48050000.0	68.0	69.59626770019531	7.614518165588379
1.0	48100000.0	48110000.0	62.0	74.87696838378906	8.29631233215332
1.0	48120000.0	48130000.0	63.0	74.40234375	8.224588394165039
1.0	48180000.0	48190000.0	64.0	74.4883804321289	8.218287467956543
1.0	48210000.0	48220000.0	69.0	73.76094055175781	8.100778579711914
1.0	48230000.0	48240000.0	69.0	72.82432556152344	7.996373653411865
1.0	48330000.0	48340000.0	71.0	71.55011749267578	7.807897090911865
1.0	48350000.0	48360000.0	77.0	71.2625503540039	7.784205436706543
1.0	48390000.0	48400000.0	78.0	71.70552062988281	7.819382667541504
1.0	48410000.0	48420000.0	78.0	71.53534698486328	7.783209800720215
1.0	48430000.0	48440000.0	61.0	74.27920532226562	8.147317886352539
1.0	48500000.0	48510000.0	72.0	77.5604248046875	8.57559871673584
1.0	48550000.0	48560000.0	102.0	87.03815460205078	9.810319900512695
1.0	48700000.0	48710000.0	90.0	79.8945083618164	8.848001480102539
1.0	48770000.0	48780000.0	68.0	84.03765106201172	9.34717082977295
1.0	48950000.0	48960000.0	112.0	94.96452331542969	10.736398696899414
1.0	48990000.0	49000000.0	104.0	92.65541076660156	10.572554588317871
1.0	49010000.0	49020000.0	135.0	99.39774322509766	11.354695320129395
1.0	49120000.0	49130000.0	103.0	106.5639877319336	11.788395881652832
1.0	49170000.0	49180000.0	101.0	104.4071044921875	11.887252807617188
1.0	49190000.0	49200000.0	116.0	103.8809585571289	11.641283988952637
1.0	49360000.0	49370000.0	114.0	128.90106201171875	13.750033378601074
1.0	49430000.0	49440000.0	129.0	131.0345001220703	13.795245170593262
1.0	49710000.0	49720000.0	143.0	158.33145141601562	15.738408088684082
1.0	49730000.0	49740000.0	134.0	149.98007202148438	14.972932815551758
1.0	49800000.0	49810000.0	144.0	159.6519775390625	15.38914966583252
1.0	49840000.0	49850000.0	144.0	144.15333557128906	15.2597017288208
1.0	49860000.0	49870000.0	149.0	170.282958984375	15.900668144226074
1.0	49900000.0	49910000.0	158.0	177.3798370361328	16.61404037475586
1.0	49960000.0	49970000.0	151.0	172.58250427246094	16.27776527404785
1.0	49970000.0	49980000.0	153.0	158.28758239746094	16.0167293548584
1.0	49990000.0	50000000.0	145.0	167.25807189941406	15.971305847167969
1.0	50070000.0	50080000.0	184.0	168.3773651123047	15.783648490905762
1.0	50080000.0	50090000.0	160.0	174.34957885742188	16.17017364501953
1.0	50100000.0	50110000.0	167.0	171.83132934570312	15.982500076293945
1.0	50110000.0	50120000.0	172.0	176.9801483154297	16.553836822509766
1.0	50150000.0	50160000.0	181.0	175.90652465820312	16.275253295898438
1.0	50180000.0	50190000.0	164.0	168.11334228515625	15.978610038757324
1.0	50210000.0	50220000.0	169.0	166.11502075195312	15.934473991394043
1.0	50290000.0	50300000.0	124.0	125.97026062011719	13.898130416870117
1.0	50320000.0	50330000.0	141.0	145.69937133789062	14.822285652160645
1.0	50410000.0	50420000.0	110.0	131.81784057617188	14.180776596069336
1.0	50420000.0	50430000.0	125.0	130.7397003173828	14.049847602844238
1.0	50490000.0	50500000.0	126.0	125.2803726196289	13.86719036102295
1.0	50550000.0	50560000.0	123.0	138.16065979003906	14.28355884552002
1.0	50570000.0	50580000.0	124.0	130.28282165527344	14.362696647644043
1.0	50590000.0	50600000.0	115.0	132.27786254882812	13.688011169433594
1.0	50650000.0	50660000.0	103.0	130.38662719726562	13.440099716186523
1.0	50760000.0	50770000.0	119.0	126.87727355957031	13.482754707336426
1.0	50770000.0	50780000.0	124.0	123.1371841430664	13.261795043945312
1.0	50790000.0	50800000.0	91.0	108.2101821899414	12.561463356018066
1.0	50870000.0	50880000.0	103.0	117.46360778808594	13.365224838256836
1.0	50980000.0	50990000.0	65.0	65.96611785888672	7.051270961761475
1.0	51000000.0	51010000.0	48.0	64.66836547851562	6.833044528961182
1.0	51010000.0	51020000.0	63.0	65.49072265625	6.944598197937012
1.0	51070000.0	51080000.0	56.0	66.03839111328125	6.984274864196777
1.0	51130000.0	51140000.0	62.0	67.17274475097656	7.130237579345703
1.0	51210000.0	51220000.0	56.0	67.67362976074219	7.220046043395996
1.0	51270000.0	51280000.0	61.0	71.14480590820312	7.708066463470459
1.0	51320000.0	51330000.0	85.0	71.03172302246094	7.660069942474365
1.0	51460000.0	51470000.0	106.0	92.40998840332031	10.511167526245117
1.0	51510000.0	51520000.0	89.0	100.7383041381836	11.581038475036621
1.0	51520000.0	51530000.0	97.0	99.68476867675781	11.336758613586426
1.0	51630000.0	51640000.0	75.0	84.9170913696289	9.576432228088379
1.0	51640000.0	51650000.0	91.0	88.59085845947266	10.103737831115723
1.0	51670000.0	51680000.0	77.0	80.07930755615234	9.015288352966309
1.0	51720000.0	51730000.0	70.0	62.3723258972168	6.5373854637146
1.0	51860000.0	51870000.0	50.0	56.7446403503418	6.000296115875244
1.0	51900000.0	51910000.0	64.0	59.084251403808594	6.200082778930664
1.0	52110000.0	52120000.0	72.0	67.26175689697266	7.147800445556641
1.0	52150000.0	52160000.0	63.0	66.75433349609375	7.082608699798584
1.0	52160000.0	52170000.0	58.0	63.6090087890625	6.83947229385376
1.0	52210000.0	52220000.0	76.0	61.57341766357422	6.48419189453125
1.0	52290000.0	52300000.0	77.0	63.45824432373047	6.7095208168029785
1.0	52330000.0	52340000.0	64.0	64.13818359375	6.810912132263184
1.0	52410000.0	52420000.0	61.0	72.17536926269531	7.8924455642700195
1.0	52440000.0	52450000.0	68.0	74.25457763671875	8.158354759216309
1.0	52450000.0	52460000.0	63.0	71.89644622802734	7.824460029602051
1.0	52560000.0	52570000.0	76.0	74.68036651611328	8.235941886901855
1.0	52580000.0	52590000.0	91.0	71.55655670166016	7.815186977386475
1.0	52630000.0	52640000.0	54.0	60.245323181152344	6.542876243591309
1.0	52700000.0	52710000.0	72.0	62.6215705871582	6.594675540924072
1.0	52750000.0	52760000.0	60.0	63.30866622924805	6.643469333648682
1.0	52780000.0	52790000.0	64.0	63.621971130371094	6.74271297454834
1.0	52800000.0	52810000.0	54.0	57.12520217895508	6.061419486999512
1.0	52820000.0	52830000.0	56.0	53.5328483581543	6.505303859710693
1.0	52830000.0	52840000.0	61.0	57.86167526245117	6.069493770599365
1.0	52840000.0	52850000.0	44.0	54.68781280517578	6.022126197814941
1.0	52860000.0	52870000.0	45.0	56.13115310668945	5.974702835083008
1.0	53010000.0	53020000.0	59.0	71.21775817871094	7.685547828674316
1.0	53050000.0	53060000.0	67.0	77.69116973876953	8.631013870239258
1.0	53060000.0	53070000.0	73.0	72.96400451660156	7.966468811035156
1.0	53080000.0	53090000.0	76.0	77.2598648071289	8.566986083984375
1.0	53110000.0	53120000.0	74.0	78.18460083007812	8.675882339477539
1.0	53210000.0	53220000.0	53.0	65.18116760253906	6.87123966217041
1.0	53240000.0	53250000.0	73.0	62.677886962890625	6.621492862701416
1.0	53260000.0	53270000.0	61.0	61.2257194519043	6.432553768157959
1.0	53280000.0	53290000.0	61.0	61.2453498840332	6.444587707519531
1.0	53330000.0	53340000.0	65.0	74.08330535888672	8.153619766235352
1.0	53400000.0	53410000.0	59.0	64.44662475585938	6.797763824462891
1.0	53420000.0	53430000.0	60.0	64.70025634765625	6.820121765136719
1.0	53430000.0	53440000.0	66.0	63.261863708496094	6.643341064453125
1.0	53440000.0	53450000.0	59.0	61.7108268737793	6.467961311340332
1.0	53610000.0	53620000.0	71.0	71.33039855957031	7.79132080078125
1.0	53620000.0	53630000.0	96.0	72.51341247558594	7.963923454284668
1.0	53640000.0	53650000.0	74.0	65.78204345703125	7.029013633728027
1.0	53650000.0	53660000.0	65.0	67.9091796875	7.360081672668457
1.0	53830000.0	53840000.0	82.0	80.78584289550781	8.99822998046875
1.0	53940000.0	53950000.0	81.0	87.58950805664062	9.835844039916992
1.0	53990000.0	54000000.0	74.0	81.46629333496094	9.051362991333008
1.0	54040000.0	54050000.0	75.0	79.81221008300781	8.843000411987305
1.0	54060000.0	54070000.0	76.0	86.28510284423828	9.678239822387695
1.0	54090000.0	54100000.0	94.0	84.3627700805664	9.469483375549316
1.0	54120000.0	54130000.0	74.0	81.1630859375	9.039560317993164
1.0	54180000.0	54190000.0	91.0	81.15961456298828	9.10623550415039
1.0	54210000.0	54220000.0	72.0	81.57650756835938	9.216395378112793
1.0	54270000.0	54280000.0	69.0	59.28676223754883	6.243920803070068
1.0	54360000.0	54370000.0	61.0	65.45745849609375	7.0446457862854
1.0	54410000.0	54420000.0	42.0	55.74210739135742	5.915440559387207
1.0	54440000.0	54450000.0	60.0	65.50035095214844	6.9502434730529785
1.0	54460000.0	54470000.0	77.0	74.0180892944336	8.15976619720459
1.0	54510000.0	54520000.0	48.0	68.3346939086914	7.299289703369141
1.0	54530000.0	54540000.0	69.0	59.202178955078125	6.208492279052734
1.0	54550000.0	54560000.0	43.0	59.47040939331055	6.237143039703369
1.0	54620000.0	54630000.0	55.0	60.8763427734375	6.53003454208374
1.0	54630000.0	54640000.0	62.0	58.1416015625	6.101630687713623
1.0	54650000.0	54660000.0	55.0	54.69615936279297	6.005990028381348
1.0	54700000.0	54710000.0	43.0	53.331459045410156	5.978497505187988
1.0	54720000.0	54730000.0	64.0	52.316558837890625	5.934117794036865
1.0	54780000.0	54790000.0	63.0	53.52375030517578	5.8575520515441895
1.0	54800000.0	54810000.0	45.0	54.53972244262695	5.872378349304199
1.0	54830000.0	54840000.0	48.0	55.08770751953125	5.883996486663818
1.0	54990000.0	55000000.0	78.0	81.04690551757812	9.127256393432617
1.0	55050000.0	55060000.0	52.0	56.82017135620117	6.048727989196777
1.0	55180000.0	55190000.0	44.0	56.11985397338867	5.941099166870117
1.0	55230000.0	55240000.0	84.0	67.79161071777344	7.3677191734313965
1.0	55250000.0	55260000.0	52.0	55.320838928222656	5.900500297546387
1.0	55290000.0	55300000.0	72.0	71.9817886352539	7.956217288970947
1.0	55300000.0	55310000.0	61.0	63.42893600463867	6.739466190338135
1.0	55310000.0	55320000.0	57.0	54.69309616088867	6.097524642944336
1.0	55400000.0	55410000.0	57.0	70.19538116455078	7.665724277496338
1.0	55520000.0	55530000.0	45.0	54.1042594909668	5.94512939453125
1.0	55580000.0	55590000.0	52.0	55.91530227661133	5.975897789001465
1.0	55610000.0	55620000.0	58.0	58.068328857421875	6.111687660217285
1.0	55620000.0	55630000.0	77.0	58.18292236328125	6.116720676422119
1.0	55650000.0	55660000.0	66.0	65.3155517578125	6.949521064758301
1.0	55660000.0	55670000.0	73.0	63.56345748901367	6.734018802642822
1.0	55690000.0	55700000.0	87.0	85.30241394042969	9.623907089233398
1.0	55720000.0	55730000.0	81.0	82.73001861572266	9.235760688781738
1.0	55750000.0	55760000.0	70.0	84.71098327636719	9.476472854614258
1.0	55780000.0	55790000.0	89.0	85.73890686035156	9.615546226501465
1.0	55810000.0	55820000.0	90.0	89.78972625732422	10.106537818908691
1.0	55920000.0	55930000.0	95.0	87.55982971191406	9.85260009765625
1.0	55950000.0	55960000.0	87.0	92.6302261352539	10.313986778259277
1.0	55980000.0	55990000.0	90.0	92.71320343017578	10.385043144226074
1.0	56010000.0	56020000.0	95.0	100.5025405883789	11.17180061340332
1.0	56170000.0	56180000.0	121.0	122.94453430175781	12.94379997253418
1.0	56210000.0	56220000.0	132.0	125.41673278808594	13.341176986694336
1.0	56220000.0	56230000.0	117.0	136.0006561279297	14.242578506469727
1.0	56230000.0	56240000.0	122.0	129.37722778320312	13.598855972290039
1.0	56300000.0	56310000.0	130.0	125.5348892211914	13.172430038452148
1.0	56320000.0	56330000.0	132.0	124.65693664550781	13.100149154663086
1.0	56360000.0	56370000.0	125.0	126.25968933105469	13.397237777709961
1.0	56370000.0	56380000.0	120.0	124.06260681152344	13.14789867401123
1.0	56390000.0	56400000.0	103.0	127.1016616821289	13.358345031738281
1.0	56400000.0	56410000.0	116.0	118.33646392822266	12.88646125793457
1.0	56440000.0	56450000.0	99.0	126.72808837890625	13.35938835144043
1.0	56510000.0	56520000.0	113.0	117.28157806396484	12.729419708251953
1.0	56650000.0	56660000.0	83.0	99.73788452148438	11.111839294433594
1.0	56700000.0	56710000.0	99.0	91.60205841064453	10.265859603881836
1.0	56710000.0	56720000.0	81.0	92.09290313720703	10.28632926940918
1.0	56740000.0	56750000.0	95.0	85.04371643066406	9.513367652893066
1.0	56760000.0	56770000.0	90.0	88.8816909790039	9.895065307617188
1.0	56810000.0	56820000.0	95.0	88.64677429199219	9.94283676147461
1.0	56850000.0	56860000.0	73.0	78.39271545410156	8.67418098449707
1.0	56930000.0	56940000.0	75.0	68.50965881347656	7.43267822265625
1.0	56950000.0	56960000.0	60.0	74.72261810302734	8.236590385437012
1.0	56960000.0	56970000.0	58.0	72.6012954711914	7.935372352600098
1.0	56980000.0	56990000.0	58.0	66.82781219482422	7.103460788726807
1.0	57010000.0	57020000.0	63.0	75.79496765136719	8.310223579406738
1.0	57020000.0	57030000.0	73.0	78.98412322998047	8.7288236618042
1.0	57140000.0	57150000.0	83.0	87.59557342529297	9.815637588500977
1.0	57170000.0	57180000.0	80.0	90.615966796875	10.225878715515137
1.0	57280000.0	57290000.0	74.0	88.76579284667969	10.131487846374512
1.0	57300000.0	57310000.0	106.0	99.78697204589844	11.256996154785156
1.0	57310000.0	57320000.0	117.0	98.86858367919922	11.185140609741211
1.0	57360000.0	57370000.0	99.0	100.4486083984375	11.497369766235352
1.0	57460000.0	57470000.0	114.0	109.9449234008789	12.008377075195312
1.0	57520000.0	57530000.0	110.0	110.75689697265625	12.222159385681152
1.0	57550000.0	57560000.0	94.0	112.93033599853516	12.318779945373535
1.0	57580000.0	57590000.0	96.0	116.18766784667969	12.761480331420898
1.0	57700000.0	57710000.0	124.0	113.99961853027344	12.507040023803711
1.0	57780000.0	57790000.0	120.0	116.53471374511719	12.737615585327148
1.0	57820000.0	57830000.0	120.0	122.99311828613281	13.063074111938477
1.0	57830000.0	57840000.0	121.0	118.93961334228516	12.89905071258545
1.0	57840000.0	57850000.0	131.0	121.66484069824219	12.919380187988281
1.0	57900000.0	57910000.0	108.0	125.23115539550781	13.492465019226074
1.0	57940000.0	57950000.0	131.0	117.70222473144531	12.970637321472168
1.0	58070000.0	58080000.0	109.0	114.03678131103516	12.72443962097168
1.0	58080000.0	58090000.0	110.0	112.62762451171875	12.662592887878418
1.0	58100000.0	58110000.0	115.0	121.7298355102539	13.137751579284668
1.0	58180000.0	58190000.0	126.0	130.50540161132812	13.806806564331055
1.0	58200000.0	58210000.0	138.0	130.9154510498047	13.91576862335205
1.0	58240000.0	58250000.0	138.0	130.35043334960938	13.989439010620117
1.0	58550000.0	58560000.0	95.0	106.836669921875	11.910833358764648
1.0	58570000.0	58580000.0	110.0	106.97474670410156	11.89680004119873
1.0	58620000.0	58630000.0	89.0	94.01771545410156	10.685837745666504
1.0	58690000.0	58700000.0	99.0	86.53779602050781	9.690225601196289
1.0	58750000.0	58760000.0	90.0	93.5045166015625	10.451906204223633
1.0	58780000.0	58790000.0	101.0	83.17317962646484	9.303991317749023
1.0	58880000.0	58890000.0	70.0	74.20112609863281	8.122541427612305
1.0	58930000.0	58940000.0	83.0	64.29918670654297	6.771782875061035
1.0	59050000.0	59060000.0	53.0	65.26049041748047	7.1006011962890625
1.0	59130000.0	59140000.0	51.0	58.74066162109375	6.188960075378418
1.0	59190000.0	59200000.0	64.0	67.8830795288086	7.406458854675293
1.0	59210000.0	59220000.0	79.0	67.90817260742188	7.32619571685791
1.0	59220000.0	59230000.0	56.0	70.89131164550781	7.771056175231934
1.0	59230000.0	59240000.0	70.0	70.42977905273438	7.667305946350098
1.0	59300000.0	59310000.0	75.0	67.3741455078125	7.310156345367432
1.0	59360000.0	59370000.0	51.0	58.684722900390625	6.225337982177734
1.0	59440000.0	59450000.0	48.0	63.866943359375	6.9472808837890625
1.0	59460000.0	59470000.0	75.0	67.72142028808594	7.359062194824219
1.0	59470000.0	59480000.0	69.0	65.12416076660156	6.993868827819824
1.0	59490000.0	59500000.0	85.0	65.92152404785156	7.1605544090271
1.0	59500000.0	59510000.0	45.0	71.24275207519531	7.796350002288818
1.0	59510000.0	59520000.0	44.0	67.1120376586914	7.216194152832031
1.0	59620000.0	59630000.0	78.0	77.4193344116211	8.578290939331055
1.0	59670000.0	59680000.0	63.0	79.84156036376953	8.883898735046387
1.0	59700000.0	59710000.0	79.0	75.47433471679688	8.320063591003418
1.0	59780000.0	59790000.0	71.0	63.65019607543945	6.71175479888916
1.0	59790000.0	59800000.0	53.0	63.296058654785156	6.667235374450684
1.0	59940000.0	59950000.0	69.0	67.46180725097656	7.2124176025390625
1.0	60010000.0	60020000.0	85.0	65.58964538574219	7.0767998695373535
1.0	60060000.0	60070000.0	67.0	65.08866119384766	7.104687690734863
1.0	60080000.0	60090000.0	55.0	60.3455696105957	6.6182403564453125
1.0	60160000.0	60170000.0	61.0	67.04627990722656	7.232208251953125
1.0	60240000.0	60250000.0	64.0	75.98573303222656	8.385839462280273
1.0	60250000.0	60260000.0	75.0	80.94988250732422	9.030261039733887
1.0	60300000.0	60310000.0	55.0	67.20042419433594	7.15579080581665
1.0	60460000.0	60470000.0	77.0	90.33782958984375	10.190441131591797
1.0	60490000.0	60500000.0	91.0	95.27654266357422	10.65818977355957
1.0	60690000.0	60700000.0	102.0	106.73774719238281	11.798136711120605
1.0	60730000.0	60740000.0	103.0	101.54043579101562	11.383454322814941
1.0	60790000.0	60800000.0	102.0	116.74967956542969	12.908917427062988
1.0	60970000.0	60980000.0	85.0	82.38432312011719	9.237897872924805
1.0	61010000.0	61020000.0	89.0	95.70516967773438	10.808465957641602
1.0	61050000.0	61060000.0	76.0	101.97050476074219	11.374883651733398
1.0	61250000.0	61260000.0	87.0	95.3205337524414	10.634963989257812
1.0	61360000.0	61370000.0	84.0	83.05723571777344	9.28879451751709
1.0	61380000.0	61390000.0	75.0	80.68130493164062	8.969104766845703
1.0	61420000.0	61430000.0	73.0	84.1781997680664	9.445804595947266
1.0	61440000.0	61450000.0	64.0	78.19453430175781	8.683503150939941
1.0	61450000.0	61460000.0	81.0	78.32501983642578	8.694819450378418
1.0	61500000.0	61510000.0	71.0	78.6606674194336	8.777783393859863
1.0	61660000.0	61670000.0	63.0	73.32308197021484	8.021585464477539
1.0	61710000.0	61720000.0	94.0	71.79217529296875	7.831812858581543
1.0	61730000.0	61740000.0	80.0	69.49913024902344	7.499802589416504
1.0	61740000.0	61750000.0	84.0	70.92721557617188	7.692684173583984
1.0	61760000.0	61770000.0	72.0	67.50279235839844	7.226381778717041
1.0	61880000.0	61890000.0	77.0	63.422889709472656	6.7095947265625
1.0	61900000.0	61910000.0	60.0	63.81584930419922	6.701900482177734
1.0	61950000.0	61960000.0	84.0	81.90753173828125	9.152111053466797
1.0	62040000.0	62050000.0	70.0	81.78189849853516	9.148065567016602
1.0	62090000.0	62100000.0	85.0	83.1329574584961	9.342727661132812
1.0	62120000.0	62130000.0	71.0	82.70132446289062	9.290094375610352
1.0	62180000.0	62190000.0	55.0	62.53883743286133	6.6078901290893555
1.0	62230000.0	62240000.0	64.0	59.00053024291992	6.2403950691223145
1.0	62280000.0	62290000.0	60.0	57.18538284301758	6.184085369110107
1.0	62320000.0	62330000.0	70.0	56.73918533325195	6.106534481048584
1.0	62340000.0	62350000.0	53.0	59.82600021362305	6.283318996429443
1.0	62470000.0	62480000.0	64.0	65.98526763916016	6.9733147621154785
1.0	62490000.0	62500000.0	80.0	66.27378845214844	7.0313568115234375
1.0	62530000.0	62540000.0	59.0	62.981178283691406	6.638825416564941
1.0	62560000.0	62570000.0	68.0	64.38908386230469	6.8334832191467285
1.0	62710000.0	62720000.0	64.0	80.71067810058594	8.962847709655762
1.0	62730000.0	62740000.0	74.0	78.33478546142578	8.628786087036133
1.0	62760000.0	62770000.0	78.0	79.50572204589844	8.79769515991211
1.0	62830000.0	62840000.0	94.0	79.69187927246094	8.879545211791992
1.0	62850000.0	62860000.0	71.0	75.9084243774414	8.403854370117188
1.0	62900000.0	62910000.0	45.0	68.80003356933594	7.416998863220215
1.0	62910000.0	62920000.0	46.0	61.00224685668945	6.42980432510376
1.0	62990000.0	63000000.0	58.0	62.790016174316406	6.626593589782715
1.0	63000000.0	63010000.0	75.0	60.73566818237305	6.386366844177246
1.0	63120000.0	63130000.0	54.0	66.9775161743164	7.147391319274902
1.0	63130000.0	63140000.0	59.0	67.99790954589844	7.259591579437256
1.0	63200000.0	63210000.0	75.0	78.10074615478516	8.670467376708984
1.0	63240000.0	63250000.0	88.0	80.47786712646484	9.029569625854492
1.0	63250000.0	63260000.0	57.0	69.74169921875	7.496800899505615
1.0	63260000.0	63270000.0	66.0	72.87294006347656	7.896838188171387
1.0	63370000.0	63380000.0	85.0	93.28883361816406	10.596684455871582
1.0	63380000.0	63390000.0	100.0	97.3978271484375	11.049291610717773
1.0	63500000.0	63510000.0	100.0	102.48895263671875	11.609273910522461
1.0	63540000.0	63550000.0	92.0	109.87117004394531	12.507098197937012
1.0	63600000.0	63610000.0	84.0	110.79002380371094	12.263099670410156
1.0	63690000.0	63700000.0	134.0	110.88780212402344	12.471686363220215
1.0	63710000.0	63720000.0	89.0	114.1133041381836	12.789018630981445
1.0	63750000.0	63760000.0	91.0	114.4133529663086	13.028608322143555
1.0	63800000.0	63810000.0	100.0	97.63910675048828	11.292387008666992
1.0	63840000.0	63850000.0	66.0	69.35462951660156	7.588059425354004
1.0	63890000.0	63900000.0	76.0	69.095458984375	7.407834529876709
1.0	63950000.0	63960000.0	55.0	59.707435607910156	6.239158630371094
1.0	64000000.0	64010000.0	62.0	61.751731872558594	6.454627990722656
1.0	64070000.0	64080000.0	55.0	62.21889114379883	6.526656150817871
1.0	64080000.0	64090000.0	63.0	62.3289909362793	6.5309343338012695
1.0	64150000.0	64160000.0	72.0	73.62611389160156	8.084895133972168
1.0	64190000.0	64200000.0	77.0	79.64936828613281	8.846961975097656
1.0	64200000.0	64210000.0	85.0	86.7059326171875	9.77690315246582
1.0	64250000.0	64260000.0	80.0	68.31764221191406	7.319554328918457
1.0	64270000.0	64280000.0	78.0	74.9433822631836	8.22337532043457
1.0	64290000.0	64300000.0	75.0	73.15660095214844	8.005746841430664
1.0	64310000.0	64320000.0	81.0	73.029052734375	8.010435104370117
1.0	64320000.0	64330000.0	74.0	75.46134948730469	8.301591873168945
1.0	64330000.0	64340000.0	65.0	73.25163269042969	8.048260688781738
1.0	64380000.0	64390000.0	55.0	72.32373809814453	7.850651741027832
1.0	64400000.0	64410000.0	86.0	75.1319351196289	8.238182067871094
1.0	64410000.0	64420000.0	72.0	78.63529205322266	8.697425842285156
1.0	64540000.0	64550000.0	86.0	82.22200012207031	9.139059066772461
1.0	64560000.0	64570000.0	87.0	82.62017822265625	9.179967880249023
1.0	64620000.0	64630000.0	72.0	82.15541076660156	9.12724781036377
1.0	64630000.0	64640000.0	73.0	81.7581787109375	9.073102951049805
1.0	64690000.0	64700000.0	92.0	95.18255615234375	10.81756591796875
1.0	64770000.0	64780000.0	82.0	85.00538635253906	9.544865608215332
1.0	64830000.0	64840000.0	89.0	83.7905502319336	9.382966995239258
1.0	64840000.0	64850000.0	114.0	88.82157897949219	10.014970779418945
1.0	64880000.0	64890000.0	67.0	70.18074035644531	7.643968105316162
1.0	64980000.0	64990000.0	81.0	75.26943969726562	8.291068077087402
1.0	64990000.0	65000000.0	63.0	76.55684661865234	8.424077987670898
1.0	65020000.0	65030000.0	70.0	77.98355865478516	8.611884117126465
1.0	65050000.0	65060000.0	66.0	71.51116180419922	7.759799003601074
1.0	65070000.0	65080000.0	64.0	76.62530517578125	8.447052955627441
1.0	65090000.0	65100000.0	83.0	70.54594421386719	7.604327201843262
1.0	65130000.0	65140000.0	62.0	74.66978454589844	8.159812927246094
1.0	65140000.0	65150000.0	56.0	64.96165466308594	6.855775356292725
1.0	65190000.0	65200000.0	77.0	79.45013427734375	8.858065605163574
1.0	65220000.0	65230000.0	77.0	64.9173355102539	6.906218528747559
1.0	65230000.0	65240000.0	57.0	62.80072021484375	6.596352577209473
1.0	65320000.0	65330000.0	54.0	54.5346794128418	5.976202487945557
1.0	65330000.0	65340000.0	52.0	56.183624267578125	5.972812652587891
1.0	65360000.0	65370000.0	73.0	61.06146240234375	6.392854690551758
1.0	65420000.0	65430000.0	74.0	60.35443115234375	6.3221306800842285
1.0	65470000.0	65480000.0	74.0	65.63162994384766	6.9343438148498535
1.0	65530000.0	65540000.0	73.0	71.72917175292969	7.717403411865234
1.0	65540000.0	65550000.0	69.0	81.83223724365234	9.184968948364258
1.0	65620000.0	65630000.0	75.0	66.29774475097656	7.057458400726318
1.0	65650000.0	65660000.0	82.0	67.50383758544922	7.192018032073975
1.0	65670000.0	65680000.0	63.0	68.38685607910156	7.307159423828125
1.0	65710000.0	65720000.0	77.0	82.90335083007812	9.302128791809082
1.0	65800000.0	65810000.0	87.0	80.89521789550781	8.979860305786133
1.0	65840000.0	65850000.0	95.0	80.74959564208984	8.97371768951416
1.0	65990000.0	66000000.0	79.0	81.536865234375	9.074519157409668
1.0	66000000.0	66010000.0	82.0	86.58482360839844	9.714106559753418
1.0	66070000.0	66080000.0	94.0	96.63673400878906	10.754061698913574
1.0	66100000.0	66110000.0	106.0	100.9185562133789	11.384744644165039
1.0	66160000.0	66170000.0	114.0	107.06427001953125	12.133488655090332
1.0	66290000.0	66300000.0	113.0	124.51454162597656	13.665712356567383
1.0	66400000.0	66410000.0	115.0	117.67535400390625	12.945539474487305
1.0	66460000.0	66470000.0	95.0	118.4403076171875	12.74161434173584
1.0	66500000.0	66510000.0	109.0	120.14445495605469	12.907194137573242
1.0	66600000.0	66610000.0	98.0	109.77738189697266	12.052988052368164
1.0	66630000.0	66640000.0	113.0	110.32911682128906	12.284260749816895
1.0	66670000.0	66680000.0	118.0	101.70674133300781	11.328667640686035
1.0	66680000.0	66690000.0	125.0	104.32364654541016	11.564016342163086
1.0	66700000.0	66710000.0	93.0	92.42545318603516	10.492413520812988
1.0	66730000.0	66740000.0	93.0	87.70191955566406	9.860128402709961
1.0	66750000.0	66760000.0	87.0	92.7333755493164	10.41789436340332
1.0	66760000.0	66770000.0	91.0	90.68572998046875	10.224217414855957
1.0	66790000.0	66800000.0	88.0	90.75614166259766	10.238134384155273
1.0	66800000.0	66810000.0	74.0	92.0274658203125	10.376459121704102
1.0	66810000.0	66820000.0	102.0	87.48416900634766	9.815069198608398
1.0	66840000.0	66850000.0	86.0	96.92642974853516	10.829445838928223
1.0	66850000.0	66860000.0	110.0	101.84996032714844	11.463715553283691
1.0	66870000.0	66880000.0	106.0	98.46479797363281	11.161214828491211
1.0	66910000.0	66920000.0	88.0	92.94447326660156	10.570354461669922
1.0	66990000.0	67000000.0	107.0	101.77732849121094	11.557342529296875
1.0	67070000.0	67080000.0	122.0	114.94185638427734	12.446096420288086
1.0	67110000.0	67120000.0	84.0	114.02085876464844	12.420357704162598
1.0	67120000.0	67130000.0	98.0	113.73636627197266	12.443886756896973
1.0	67170000.0	67180000.0	99.0	97.52190399169922	11.073598861694336
1.0	67260000.0	67270000.0	92.0	92.5728988647461	10.472890853881836
1.0	67300000.0	67310000.0	84.0	84.20021057128906	9.353364944458008
1.0	67310000.0	67320000.0	84.0	83.85340881347656	9.34282112121582
1.0	67330000.0	67340000.0	87.0	81.84339141845703	9.083041191101074
1.0	67360000.0	67370000.0	63.0	75.01080322265625	8.197263717651367
1.0	67420000.0	67430000.0	68.0	60.37965774536133	6.377291679382324
1.0	67450000.0	67460000.0	67.0	59.466712951660156	6.282708644866943
1.0	67500000.0	67510000.0	68.0	60.137672424316406	6.33881950378418
1.0	67510000.0	67520000.0	60.0	62.33228302001953	6.583555698394775
1.0	67620000.0	67630000.0	95.0	88.72410583496094	10.038473129272461
1.0	67670000.0	67680000.0	92.0	89.1387939453125	10.096158981323242
1.0	67770000.0	67780000.0	85.0	82.15260314941406	9.232251167297363
1.0	67780000.0	67790000.0	63.0	83.1440658569336	9.329954147338867
1.0	67820000.0	67830000.0	65.0	79.55625915527344	8.871381759643555
1.0	67880000.0	67890000.0	54.0	63.5052375793457	6.726612091064453
1.0	67910000.0	67920000.0	82.0	77.60074615478516	8.626025199890137
1.0	67980000.0	67990000.0	73.0	78.59603118896484	8.713153839111328
1.0	68040000.0	68050000.0	87.0	73.38251495361328	8.014664649963379
1.0	68310000.0	68320000.0	70.0	71.42118072509766	7.74674129486084
1.0	68320000.0	68330000.0	70.0	76.29073333740234	8.445852279663086
1.0	68340000.0	68350000.0	73.0	78.89070129394531	8.752514839172363
1.0	68420000.0	68430000.0	82.0	86.17585754394531	9.651470184326172
1.0	68440000.0	68450000.0	81.0	83.88809204101562	9.376951217651367
1.0	68460000.0	68470000.0	80.0	87.70175170898438	9.854145050048828
1.0	68470000.0	68480000.0	69.0	79.56761932373047	8.848204612731934
1.0	68490000.0	68500000.0	92.0	80.69630432128906	9.023324966430664
1.0	68620000.0	68630000.0	63.0	61.281776428222656	6.432931423187256
1.0	68660000.0	68670000.0	59.0	69.494873046875	7.473773002624512
1.0	68670000.0	68680000.0	55.0	72.81652069091797	7.913914680480957
1.0	68700000.0	68710000.0	91.0	93.63400268554688	10.53761100769043
1.0	68710000.0	68720000.0	113.0	91.96199798583984	10.337806701660156
1.0	68780000.0	68790000.0	79.0	89.47317504882812	10.118632316589355
1.0	68800000.0	68810000.0	93.0	96.02722930908203	10.866250991821289
1.0	68890000.0	68900000.0	104.0	101.17335510253906	11.294244766235352
1.0	68920000.0	68930000.0	104.0	111.26387023925781	12.324556350708008
1.0	68930000.0	68940000.0	89.0	108.9416275024414	12.142602920532227
1.0	68960000.0	68970000.0	105.0	109.62785339355469	12.505367279052734
1.0	68970000.0	68980000.0	109.0	127.63211822509766	13.749887466430664
1.0	69020000.0	69030000.0	143.0	133.49786376953125	13.875801086425781
1.0	69060000.0	69070000.0	114.0	139.97607421875	14.257652282714844
1.0	69070000.0	69080000.0	129.0	147.68768310546875	14.735252380371094
1.0	69240000.0	69250000.0	135.0	161.38076782226562	15.158498764038086
1.0	69300000.0	69310000.0	150.0	168.77011108398438	15.71806526184082
1.0	69310000.0	69320000.0	149.0	167.90640258789062	15.429491996765137
1.0	69320000.0	69330000.0	174.0	169.84759521484375	15.641398429870605
1.0	69330000.0	69340000.0	199.0	167.89405822753906	15.622729301452637
1.0	69460000.0	69470000.0	142.0	137.87826538085938	14.81213665008545
1.0	69470000.0	69480000.0	151.0	179.0031280517578	16.1099853515625
1.0	69490000.0	69500000.0	199.0	177.95614624023438	16.146116256713867
1.0	69600000.0	69610000.0	194.0	183.64663696289062	16.13108253479004
1.0	69610000.0	69620000.0	149.0	178.31790161132812	15.783430099487305
1.0	69730000.0	69740000.0	149.0	175.4368438720703	16.049713134765625
1.0	69760000.0	69770000.0	174.0	185.7279815673828	16.094263076782227
1.0	69840000.0	69850000.0	179.0	182.00416564941406	16.119333267211914
1.0	69870000.0	69880000.0	171.0	187.95419311523438	16.185436248779297
1.0	69880000.0	69890000.0	198.0	186.1399688720703	16.193084716796875
1.0	70030000.0	70040000.0	141.0	143.64871215820312	15.511262893676758
1.0	70110000.0	70120000.0	180.0	162.36029052734375	15.162374496459961
1.0	70170000.0	70180000.0	155.0	158.12002563476562	15.093460083007812
1.0	70270000.0	70280000.0	191.0	156.33409118652344	15.260607719421387
1.0	70390000.0	70400000.0	127.0	109.47138977050781	12.231363296508789
1.0	70440000.0	70450000.0	159.0	140.1536865234375	14.0390625
1.0	70510000.0	70520000.0	120.0	141.2245330810547	14.200871467590332
1.0	70540000.0	70550000.0	144.0	124.7254409790039	13.205650329589844
1.0	70580000.0	70590000.0	117.0	117.85807037353516	13.539970397949219
1.0	70680000.0	70690000.0	77.0	66.05717468261719	7.040282249450684
1.0	70720000.0	70730000.0	70.0	66.10271453857422	7.082675933837891
1.0	70730000.0	70740000.0	70.0	64.02262878417969	6.793961524963379
1.0	70850000.0	70860000.0	107.0	93.34803771972656	10.657794952392578
1.0	70880000.0	70890000.0	74.0	72.3448715209961	7.907823085784912
1.0	70980000.0	70990000.0	95.0	117.37935638427734	13.355316162109375
1.0	71030000.0	71040000.0	162.0	133.20138549804688	14.155977249145508
1.0	71070000.0	71080000.0	142.0	143.23721313476562	14.513505935668945
1.0	71090000.0	71100000.0	126.0	147.1219482421875	14.58398151397705
1.0	71150000.0	71160000.0	141.0	143.41452026367188	14.63115119934082
1.0	71180000.0	71190000.0	148.0	161.8677978515625	15.177751541137695
1.0	71240000.0	71250000.0	163.0	168.52420043945312	15.453221321105957
1.0	71250000.0	71260000.0	161.0	169.98486328125	15.529626846313477
1.0	71310000.0	71320000.0	167.0	178.8606719970703	15.87938404083252
1.0	71320000.0	71330000.0	173.0	172.5650177001953	15.6228609085083
1.0	71330000.0	71340000.0	184.0	173.26779174804688	15.518176078796387
1.0	71350000.0	71360000.0	159.0	167.9705352783203	15.461947441101074
1.0	71430000.0	71440000.0	178.0	160.2488250732422	15.164135932922363
1.0	71520000.0	71530000.0	97.0	87.8064956665039	10.620489120483398
1.0	71550000.0	71560000.0	103.0	120.23091888427734	13.573382377624512
1.0	71590000.0	71600000.0	148.0	140.68545532226562	14.646512031555176
1.0	71620000.0	71630000.0	139.0	121.27024841308594	13.001256942749023
1.0	71710000.0	71720000.0	117.0	137.167724609375	13.913740158081055
1.0	71740000.0	71750000.0	108.0	135.8976593017578	14.070594787597656
1.0	71750000.0	71760000.0	134.0	136.37445068359375	13.909185409545898
1.0	71840000.0	71850000.0	131.0	150.4799346923828	14.981030464172363
1.0	71890000.0	71900000.0	148.0	136.5527801513672	14.126632690429688
1.0	71950000.0	71960000.0	157.0	143.74728393554688	14.357747077941895
1.0	71960000.0	71970000.0	140.0	151.0662384033203	14.90796184539795
1.0	72020000.0	72030000.0	138.0	155.68136596679688	14.802057266235352
1.0	72050000.0	72060000.0	155.0	149.49478149414062	14.745237350463867
1.0	72060000.0	72070000.0	154.0	160.04269409179688	15.033320426940918
1.0	72080000.0	72090000.0	174.0	162.98814392089844	15.102029800415039
1.0	72120000.0	72130000.0	167.0	168.68338012695312	15.37817668914795
1.0	72140000.0	72150000.0	146.0	171.66213989257812	15.596651077270508
1.0	72150000.0	72160000.0	157.0	170.4384765625	15.407078742980957
1.0	72210000.0	72220000.0	188.0	167.9930877685547	15.437609672546387
1.0	72340000.0	72350000.0	151.0	150.94863891601562	14.976205825805664
1.0	72390000.0	72400000.0	167.0	156.5968780517578	14.82988166809082
1.0	72410000.0	72420000.0	135.0	153.40504455566406	14.902318954467773
1.0	72570000.0	72580000.0	168.0	180.7198944091797	15.780108451843262
1.0	72590000.0	72600000.0	211.0	182.62884521484375	15.968612670898438
1.0	72600000.0	72610000.0	167.0	182.3321990966797	16.105953216552734
1.0	72660000.0	72670000.0	163.0	187.1780242919922	16.11656379699707
1.0	72670000.0	72680000.0	194.0	176.8677978515625	15.679028511047363
1.0	72730000.0	72740000.0	180.0	164.37973022460938	16.13604164123535
1.0	72810000.0	72820000.0	153.0	152.66226196289062	14.87525749206543
1.0	72880000.0	72890000.0	212.0	178.55677795410156	15.933123588562012
1.0	72900000.0	72910000.0	186.0	185.46292114257812	16.02436065673828
1.0	72930000.0	72940000.0	166.0	184.2081756591797	16.073348999023438
1.0	72960000.0	72970000.0	176.0	190.9047088623047	16.224515914916992
1.0	73140000.0	73150000.0	195.0	212.25051879882812	16.97218894958496
1.0	73170000.0	73180000.0	231.0	217.86740112304688	17.21638298034668
1.0	73220000.0	73230000.0	229.0	225.07974243164062	17.437047958374023
1.0	73230000.0	73240000.0	201.0	221.9356689453125	17.339168548583984
1.0	73260000.0	73270000.0	202.0	224.1234588623047	17.46360206604004
1.0	73310000.0	73320000.0	214.0	210.77499389648438	17.072927474975586
1.0	73420000.0	73430000.0	229.0	216.58224487304688	17.257579803466797
1.0	73440000.0	73450000.0	181.0	166.6471405029297	16.869924545288086
1.0	73640000.0	73650000.0	231.0	235.25784301757812	17.739055633544922
1.0	73650000.0	73660000.0	220.0	224.84164428710938	17.391157150268555
1.0	73710000.0	73720000.0	188.0	229.574951171875	17.595287322998047
1.0	73730000.0	73740000.0	236.0	228.4396514892578	17.613258361816406
1.0	73760000.0	73770000.0	242.0	218.49423217773438	17.328609466552734
1.0	73820000.0	73830000.0	224.0	211.87307739257812	17.063488006591797
1.0	73840000.0	73850000.0	186.0	205.92041015625	16.83898162841797
1.0	73880000.0	73890000.0	210.0	193.6435089111328	16.437450408935547
1.0	73910000.0	73920000.0	163.0	181.75302124023438	16.185731887817383
1.0	73920000.0	73930000.0	187.0	188.05850219726562	16.18366241455078
1.0	74020000.0	74030000.0	159.0	178.30738830566406	16.124629974365234
1.0	74080000.0	74090000.0	167.0	173.08074951171875	15.728797912597656
1.0	74100000.0	74110000.0	178.0	169.90814208984375	15.541769027709961
1.0	74110000.0	74120000.0	185.0	167.03994750976562	15.46863079071045
1.0	74170000.0	74180000.0	161.0	170.4463653564453	15.599017143249512
1.0	74240000.0	74250000.0	146.0	160.19143676757812	15.30268669128418
1.0	74250000.0	74260000.0	161.0	167.74940490722656	15.611404418945312
1.0	74260000.0	74270000.0	155.0	155.10269165039062	15.151692390441895
1.0	74340000.0	74350000.0	168.0	169.20999145507812	15.47539234161377
1.0	74350000.0	74360000.0	158.0	169.4784698486328	15.592430114746094
1.0	74460000.0	74470000.0	148.0	151.0804901123047	15.788485527038574
1.0	74500000.0	74510000.0	208.0	182.18544006347656	16.616064071655273
1.0	74540000.0	74550000.0	183.0	164.58590698242188	15.399337768554688
1.0	74600000.0	74610000.0	178.0	153.7719268798828	14.819842338562012
1.0	74640000.0	74650000.0	134.0	150.6697998046875	14.643343925476074
1.0	74760000.0	74770000.0	133.0	135.86297607421875	14.064247131347656
1.0	74830000.0	74840000.0	121.0	140.73741149902344	13.998187065124512
1.0	74850000.0	74860000.0	133.0	141.14743041992188	14.251078605651855
1.0	74890000.0	74900000.0	143.0	148.61651611328125	14.442739486694336
1.0	74900000.0	74910000.0	174.0	154.9977569580078	14.988931655883789
1.0	74960000.0	74970000.0	162.0	152.8638458251953	15.006874084472656
1.0	74970000.0	74980000.0	177.0	154.62411499023438	15.03625202178955
1.0	75060000.0	75070000.0	168.0	165.2548828125	15.414970397949219
1.0	75130000.0	75140000.0	157.0	147.47775268554688	17.38930892944336
1.0	75200000.0	75210000.0	70.0	93.65602111816406	11.218639373779297
1.0	75250000.0	75260000.0	175.0	156.81100463867188	15.138636589050293
1.0	75270000.0	75280000.0	148.0	156.88198852539062	15.21342658996582
1.0	75300000.0	75310000.0	167.0	175.15879821777344	15.77745246887207
1.0	75330000.0	75340000.0	205.0	192.80079650878906	16.921432495117188
1.0	75410000.0	75420000.0	181.0	193.90487670898438	16.641141891479492
1.0	75420000.0	75430000.0	189.0	196.5324249267578	16.45232582092285
1.0	75460000.0	75470000.0	193.0	203.0916748046875	16.756725311279297
1.0	75480000.0	75490000.0	213.0	204.013916015625	16.967702865600586
1.0	75660000.0	75670000.0	140.0	153.4309844970703	15.36866283416748
1.0	75810000.0	75820000.0	167.0	151.21444702148438	14.71155834197998
1.0	75910000.0	75920000.0	151.0	152.22244262695312	15.043027877807617
1.0	75970000.0	75980000.0	159.0	152.74371337890625	15.030972480773926
1.0	75990000.0	76000000.0	144.0	142.6883087158203	14.342336654663086
1.0	76000000.0	76010000.0	120.0	134.36480712890625	13.97827434539795
1.0	76020000.0	76030000.0	109.0	133.08518981933594	14.057957649230957
1.0	76110000.0	76120000.0	125.0	112.55976867675781	12.715725898742676
1.0	76280000.0	76290000.0	96.0	100.54659271240234	11.376130104064941
1.0	76300000.0	76310000.0	111.0	113.379638671875	12.542036056518555
1.0	76340000.0	76350000.0	126.0	126.28060150146484	13.565383911132812
1.0	76370000.0	76380000.0	124.0	129.84793090820312	14.066247940063477
1.0	76450000.0	76460000.0	120.0	126.5588150024414	13.993371963500977
1.0	76470000.0	76480000.0	127.0	134.13941955566406	13.796485900878906
1.0	76650000.0	76660000.0	134.0	140.63107299804688	14.15272045135498
1.0	76800000.0	76810000.0	145.0	148.33065795898438	14.509702682495117
1.0	76810000.0	76820000.0	116.0	151.214599609375	14.659963607788086
1.0	76950000.0	76960000.0	115.0	114.8865966796875	12.642531394958496
1.0	77000000.0	77010000.0	143.0	139.60604858398438	14.099270820617676
1.0	77030000.0	77040000.0	116.0	136.1187286376953	13.868377685546875
1.0	77070000.0	77080000.0	130.0	130.57186889648438	13.81572151184082
1.0	77100000.0	77110000.0	130.0	146.74734497070312	14.553309440612793
1.0	77110000.0	77120000.0	148.0	149.29965209960938	14.926836013793945
1.0	77120000.0	77130000.0	127.0	150.7646942138672	14.775466918945312
1.0	77170000.0	77180000.0	117.0	152.78634643554688	14.8399019241333
1.0	77250000.0	77260000.0	153.0	153.8241729736328	15.013433456420898
1.0	77310000.0	77320000.0	127.0	148.28822326660156	14.762014389038086
1.0	77380000.0	77390000.0	129.0	124.53746032714844	13.171643257141113
1.0	77400000.0	77410000.0	124.0	129.32952880859375	13.484441757202148
1.0	77420000.0	77430000.0	117.0	129.2183837890625	13.586355209350586
1.0	77490000.0	77500000.0	118.0	120.12229919433594	12.714288711547852
1.0	77550000.0	77560000.0	85.0	88.9928207397461	10.0942964553833
1.0	77580000.0	77590000.0	70.0	83.48856353759766	9.366336822509766
1.0	77590000.0	77600000.0	85.0	84.79933166503906	9.507255554199219
1.0	77600000.0	77610000.0	81.0	83.2071533203125	9.3275728225708
1.0	77670000.0	77680000.0	72.0	89.90696716308594	10.166621208190918
1.0	77690000.0	77700000.0	92.0	107.6855239868164	11.941082000732422
1.0	77700000.0	77710000.0	111.0	118.225341796875	13.050204277038574
1.0	77740000.0	77750000.0	119.0	108.26055908203125	12.466561317443848
1.0	77760000.0	77770000.0	126.0	119.1922836303711	12.801783561706543
1.0	77780000.0	77790000.0	118.0	114.31146240234375	12.577630996704102
1.0	77790000.0	77800000.0	129.0	120.7545166015625	13.050369262695312
1.0	77800000.0	77810000.0	111.0	121.38275146484375	13.026128768920898
1.0	77810000.0	77820000.0	137.0	115.86125183105469	12.625444412231445
1.0	77840000.0	77850000.0	107.0	112.93464660644531	12.452441215515137
1.0	77850000.0	77860000.0	124.0	111.7757568359375	12.261484146118164
1.0	77870000.0	77880000.0	104.0	113.69715881347656	12.59877872467041
1.0	77880000.0	77890000.0	102.0	121.23702239990234	13.212786674499512
1.0	77970000.0	77980000.0	108.0	92.80888366699219	10.440980911254883
1.0	77980000.0	77990000.0	89.0	94.75657653808594	10.51329231262207
1.0	78010000.0	78020000.0	83.0	87.0970230102539	9.819219589233398
1.0	78180000.0	78190000.0	64.0	60.88874053955078	6.399477958679199
1.0	78190000.0	78200000.0	65.0	60.51450729370117	6.354100704193115
1.0	78200000.0	78210000.0	68.0	62.5735969543457	6.59268856048584
1.0	78220000.0	78230000.0	62.0	69.58802795410156	7.458829402923584
1.0	78230000.0	78240000.0	97.0	79.21023559570312	8.886300086975098
1.0	78350000.0	78360000.0	48.0	67.99042510986328	7.256005764007568
1.0	78370000.0	78380000.0	56.0	73.2271499633789	8.093696594238281
1.0	78400000.0	78410000.0	58.0	66.83796691894531	7.099566459655762
1.0	78430000.0	78440000.0	63.0	62.5202751159668	6.594083309173584
1.0	78500000.0	78510000.0	85.0	79.00318145751953	8.794835090637207
1.0	78540000.0	78550000.0	71.0	76.85142517089844	8.45496654510498
1.0	78590000.0	78600000.0	79.0	77.551025390625	8.584786415100098
1.0	78630000.0	78640000.0	82.0	81.98976135253906	9.129457473754883
1.0	78690000.0	78700000.0	66.0	86.9042739868164	9.697752952575684
1.0	78770000.0	78780000.0	102.0	94.90190887451172	10.750398635864258
1.0	78780000.0	78790000.0	100.0	97.81822967529297	10.997888565063477
1.0	78830000.0	78840000.0	102.0	115.2857894897461	12.651510238647461
1.0	78860000.0	78870000.0	118.0	119.11143493652344	12.943102836608887
1.0	78890000.0	78900000.0	127.0	122.64445495605469	13.110326766967773
1.0	78940000.0	78950000.0	101.0	115.89476013183594	12.773530006408691
1.0	78970000.0	78980000.0	125.0	132.41696166992188	13.936182022094727
1.0	79030000.0	79040000.0	134.0	113.1506576538086	12.461047172546387
1.0	79110000.0	79120000.0	81.0	103.88768005371094	12.14720630645752
1.0	79130000.0	79140000.0	90.0	119.43797302246094	13.15332317352295
1.0	79160000.0	79170000.0	125.0	140.81436157226562	14.139274597167969
1.0	79180000.0	79190000.0	136.0	144.7047576904297	14.47252082824707
1.0	79280000.0	79290000.0	170.0	158.16970825195312	15.224649429321289
1.0	79320000.0	79330000.0	148.0	166.27061462402344	15.369885444641113
1.0	79370000.0	79380000.0	194.0	166.24432373046875	15.264368057250977
1.0	79380000.0	79390000.0	169.0	171.18588256835938	15.521679878234863
1.0	79400000.0	79410000.0	162.0	171.0649871826172	15.520509719848633
1.0	79410000.0	79420000.0	164.0	172.7586669921875	15.690129280090332
1.0	79590000.0	79600000.0	174.0	174.46319580078125	15.729606628417969
1.0	79680000.0	79690000.0	171.0	179.6596221923828	16.005815505981445
1.0	79740000.0	79750000.0	197.0	178.2333221435547	15.88831615447998
1.0	79780000.0	79790000.0	154.0	170.91879272460938	16.126089096069336
1.0	79790000.0	79800000.0	159.0	183.32516479492188	16.051570892333984
1.0	79820000.0	79830000.0	184.0	180.99282836914062	15.979194641113281
1.0	79870000.0	79880000.0	203.0	176.96395874023438	15.836909294128418
1.0	79930000.0	79940000.0	193.0	179.97471618652344	16.141149520874023
1.0	80050000.0	80060000.0	167.0	167.249267578125	15.350878715515137
1.0	80080000.0	80090000.0	145.0	175.36196899414062	15.7572660446167
1.0	80100000.0	80110000.0	151.0	130.7136688232422	14.337814331054688
1.0	80130000.0	80140000.0	172.0	164.194091796875	15.463955879211426
1.0	80140000.0	80150000.0	163.0	170.9884796142578	15.787309646606445
1.0	80240000.0	80250000.0	181.0	161.86770629882812	15.13092041015625
1.0	80270000.0	80280000.0	171.0	169.69100952148438	15.583467483520508
1.0	80300000.0	80310000.0	162.0	164.37002563476562	15.310880661010742
1.0	80360000.0	80370000.0	172.0	168.2244873046875	15.524516105651855
1.0	80530000.0	80540000.0	169.0	170.95411682128906	15.594436645507812
1.0	80680000.0	80690000.0	156.0	165.31967163085938	15.69715404510498
1.0	80730000.0	80740000.0	190.0	181.01162719726562	15.91114330291748
1.0	80740000.0	80750000.0	176.0	186.25741577148438	16.283233642578125
1.0	80760000.0	80770000.0	170.0	180.28402709960938	16.03740692138672
1.0	80840000.0	80850000.0	187.0	174.35121154785156	15.736190795898438
1.0	80920000.0	80930000.0	174.0	166.52938842773438	15.402854919433594
1.0	81050000.0	81060000.0	148.0	177.94517517089844	16.036266326904297
1.0	81110000.0	81120000.0	171.0	164.49380493164062	15.288145065307617
1.0	81140000.0	81150000.0	176.0	162.74081420898438	15.149273872375488
1.0	81180000.0	81190000.0	163.0	165.64051818847656	15.2822847366333
1.0	81210000.0	81220000.0	160.0	171.73257446289062	15.684344291687012
1.0	81230000.0	81240000.0	141.0	166.319580078125	15.227396965026855
1.0	81260000.0	81270000.0	175.0	159.26919555664062	15.189068794250488
1.0	81300000.0	81310000.0	160.0	163.4678955078125	15.309616088867188
1.0	81330000.0	81340000.0	154.0	154.1481170654297	14.82323932647705
1.0	81350000.0	81360000.0	154.0	155.85372924804688	14.958251953125
1.0	81420000.0	81430000.0	147.0	160.54942321777344	15.072128295898438
1.0	81570000.0	81580000.0	166.0	164.0289306640625	15.301515579223633
1.0	81580000.0	81590000.0	152.0	164.34568786621094	15.254255294799805
1.0	81620000.0	81630000.0	168.0	156.44570922851562	14.937932968139648
1.0	81660000.0	81670000.0	162.0	158.40475463867188	15.089319229125977
1.0	81690000.0	81700000.0	145.0	144.4413299560547	14.462987899780273
1.0	81790000.0	81800000.0	129.0	135.68777465820312	13.99474811553955
1.0	81940000.0	81950000.0	129.0	118.4966812133789	12.987963676452637
1.0	81990000.0	82000000.0	131.0	121.12944030761719	13.042401313781738
1.0	82010000.0	82020000.0	105.0	119.09947204589844	13.02673625946045
1.0	82070000.0	82080000.0	127.0	124.64288330078125	13.201891899108887
1.0	82080000.0	82090000.0	122.0	125.95770263671875	13.338327407836914
1.0	82140000.0	82150000.0	103.0	112.89033508300781	12.611407279968262
1.0	82150000.0	82160000.0	125.0	128.10134887695312	13.566144943237305
1.0	82200000.0	82210000.0	105.0	108.85416412353516	12.015702247619629
1.0	82250000.0	82260000.0	122.0	119.41401672363281	12.898112297058105
1.0	82280000.0	82290000.0	94.0	116.1783447265625	12.554327011108398
1.0	82370000.0	82380000.0	106.0	116.4849853515625	12.658930778503418
1.0	82400000.0	82410000.0	134.0	121.032958984375	12.980611801147461
1.0	82460000.0	82470000.0	133.0	120.12137603759766	13.026357650756836
1.0	82500000.0	82510000.0	166.0	132.65866088867188	13.90520191192627
1.0	82520000.0	82530000.0	122.0	131.1578369140625	13.693107604980469
1.0	82590000.0	82600000.0	115.0	95.72581481933594	10.994832038879395
1.0	82640000.0	82650000.0	148.0	132.45120239257812	13.766794204711914
1.0	82680000.0	82690000.0	126.0	136.6832733154297	13.934762954711914
1.0	82760000.0	82770000.0	134.0	148.40438842773438	14.47997760772705
1.0	82870000.0	82880000.0	153.0	154.66171264648438	14.826589584350586
1.0	82930000.0	82940000.0	145.0	144.2536163330078	14.6705961227417
1.0	82940000.0	82950000.0	141.0	162.19586181640625	15.116462707519531
1.0	82990000.0	83000000.0	148.0	166.03759765625	15.473149299621582
1.0	83010000.0	83020000.0	175.0	166.91165161132812	15.404624938964844
1.0	83090000.0	83100000.0	155.0	170.83981323242188	15.548436164855957
1.0	83130000.0	83140000.0	177.0	161.586181640625	15.178439140319824
1.0	83170000.0	83180000.0	168.0	162.68313598632812	15.37065601348877
1.0	83340000.0	83350000.0	151.0	148.32626342773438	14.710119247436523
1.0	83350000.0	83360000.0	151.0	154.5885467529297	14.846372604370117
1.0	83410000.0	83420000.0	160.0	148.3877410888672	14.707038879394531
1.0	83520000.0	83530000.0	132.0	129.42514038085938	13.339070320129395
1.0	83580000.0	83590000.0	130.0	127.7049789428711	22.06693458557129
1.0	83620000.0	83630000.0	48.0	63.55918502807617	22.32225799560547
1.0	83860000.0	83870000.0	31.0	48.41755676269531	6.278864860534668
1.0	83870000.0	83880000.0	31.0	51.25880813598633	6.224689960479736
1.0	83950000.0	83960000.0	55.0	70.74693298339844	7.8201775550842285
1.0	83990000.0	84000000.0	133.0	106.0904541015625	11.607538223266602
1.0	84060000.0	84070000.0	130.0	121.7483139038086	13.280428886413574
1.0	84080000.0	84090000.0	100.0	113.8877182006836	12.458820343017578
1.0	84230000.0	84240000.0	93.0	86.6698989868164	9.751153945922852
1.0	84280000.0	84290000.0	83.0	82.73872375488281	9.185121536254883
1.0	84290000.0	84300000.0	69.0	84.90644073486328	9.500802993774414
1.0	84320000.0	84330000.0	67.0	73.87751770019531	8.064168930053711
1.0	84350000.0	84360000.0	52.0	80.7236099243164	8.962748527526855
1.0	84400000.0	84410000.0	67.0	79.01151275634766	8.726160049438477
1.0	84490000.0	84500000.0	84.0	85.15144348144531	9.497004508972168
1.0	84530000.0	84540000.0	89.0	93.38616943359375	10.584089279174805
1.0	84560000.0	84570000.0	88.0	79.05419921875	8.749723434448242
1.0	84670000.0	84680000.0	65.0	68.88643646240234	7.404519081115723
1.0	84780000.0	84790000.0	84.0	75.86773681640625	8.364519119262695
1.0	84820000.0	84830000.0	55.0	79.60111999511719	8.843790054321289
1.0	84840000.0	84850000.0	80.0	79.31712341308594	8.833057403564453
1.0	84850000.0	84860000.0	84.0	78.3132095336914	8.69209098815918
1.0	85040000.0	85050000.0	59.0	70.26618957519531	7.702101230621338
1.0	85080000.0	85090000.0	73.0	73.98931884765625	8.121739387512207
1.0	85220000.0	85230000.0	74.0	78.40019226074219	8.70778751373291
1.0	85290000.0	85300000.0	92.0	82.82987976074219	9.255739212036133
1.0	85310000.0	85320000.0	71.0	77.4754867553711	8.550872802734375
1.0	85340000.0	85350000.0	72.0	90.0441665649414	10.048833847045898
1.0	85400000.0	85410000.0	85.0	80.8756332397461	9.015243530273438
1.0	85410000.0	85420000.0	91.0	78.97486877441406	8.71982479095459
1.0	85450000.0	85460000.0	73.0	91.80918884277344	10.405451774597168
1.0	85500000.0	85510000.0	70.0	83.13916778564453	9.268641471862793
1.0	85630000.0	85640000.0	65.0	68.72505950927734	7.35186767578125
1.0	85650000.0	85660000.0	56.0	58.8888053894043	6.215195655822754
1.0	85680000.0	85690000.0	69.0	75.75577545166016	8.38115119934082
1.0	85720000.0	85730000.0	73.0	61.7481575012207	6.461582183837891
1.0	85880000.0	85890000.0	79.0	73.54603576660156	8.049808502197266
1.0	85930000.0	85940000.0	75.0	82.5816421508789	9.225913047790527
1.0	86000000.0	86010000.0	136.0	87.42325592041016	9.889123916625977
1.0	86110000.0	86120000.0	38.0	54.463348388671875	5.8407487869262695
1.0	86150000.0	86160000.0	65.0	63.9280891418457	6.79801082611084
1.0	86170000.0	86180000.0	84.0	76.5875015258789	8.414704322814941
1.0	86220000.0	86230000.0	103.0	97.33857727050781	10.959609031677246
1.0	86250000.0	86260000.0	101.0	107.80229187011719	12.102462768554688
1.0	86380000.0	86390000.0	139.0	115.732666015625	12.907709121704102
1.0	86450000.0	86460000.0	135.0	121.65629577636719	13.18994140625
1.0	86520000.0	86530000.0	118.0	124.6951675415039	13.305143356323242
1.0	86630000.0	86640000.0	117.0	103.6208724975586	11.787786483764648
1.0	86660000.0	86670000.0	103.0	116.87320709228516	12.720749855041504
1.0	86790000.0	86800000.0	83.0	81.14558410644531	9.14232063293457
1.0	86820000.0	86830000.0	75.0	77.3429183959961	8.677152633666992
1.0	86850000.0	86860000.0	54.0	85.83737182617188	9.639747619628906
1.0	86890000.0	86900000.0	109.0	88.41144561767578	9.988104820251465
1.0	86920000.0	86930000.0	102.0	91.5493392944336	10.362464904785156
1.0	86940000.0	86950000.0	96.0	93.42897033691406	10.604898452758789
1.0	86950000.0	86960000.0	84.0	92.96957397460938	10.565754890441895
1.0	87010000.0	87020000.0	115.0	93.6364974975586	10.564532279968262
1.0	87060000.0	87070000.0	97.0	95.28694152832031	10.751544952392578
1.0	87210000.0	87220000.0	75.0	66.64049530029297	7.050652503967285
1.0	87230000.0	87240000.0	70.0	80.17015075683594	8.963784217834473
1.0	87320000.0	87330000.0	71.0	69.29933166503906	7.430043697357178
1.0	87340000.0	87350000.0	54.0	63.505271911621094	6.726603031158447
1.0	87350000.0	87360000.0	66.0	64.41793060302734	6.843801975250244
1.0	87370000.0	87380000.0	66.0	61.320953369140625	6.436769962310791
1.0	87460000.0	87470000.0	63.0	66.76544189453125	7.1305952072143555
1.0	87470000.0	87480000.0	66.0	72.85111999511719	7.951255798339844
1.0	87510000.0	87520000.0	65.0	73.81653594970703	8.101739883422852
1.0	87550000.0	87560000.0	56.0	67.15475463867188	7.150740623474121
1.0	87580000.0	87590000.0	63.0	71.86680603027344	7.803340911865234
1.0	87630000.0	87640000.0	90.0	92.96476745605469	10.430559158325195
1.0	87680000.0	87690000.0	83.0	97.59785461425781	10.982821464538574
1.0	87750000.0	87760000.0	91.0	92.83360290527344	10.552194595336914
1.0	87870000.0	87880000.0	87.0	93.11922454833984	10.387880325317383
1.0	87900000.0	87910000.0	98.0	90.88121795654297	10.247264862060547
1.0	87920000.0	87930000.0	87.0	104.69474792480469	11.683675765991211
1.0	87930000.0	87940000.0	104.0	96.81062316894531	10.983963012695312
1.0	88010000.0	88020000.0	92.0	107.36161804199219	11.861454010009766
1.0	88030000.0	88040000.0	104.0	105.36643981933594	11.74858283996582
1.0	88060000.0	88070000.0	107.0	95.1554946899414	10.79132080078125
1.0	88080000.0	88090000.0	112.0	104.3338851928711	11.627982139587402
1.0	88100000.0	88110000.0	113.0	103.38427734375	11.806192398071289
1.0	88120000.0	88130000.0	90.0	112.02474212646484	12.388274192810059
1.0	88180000.0	88190000.0	110.0	94.23502349853516	10.64684772491455
1.0	88210000.0	88220000.0	92.0	96.04277038574219	10.822273254394531
1.0	88230000.0	88240000.0	92.0	100.88090515136719	11.241581916809082
1.0	88250000.0	88260000.0	93.0	94.07073211669922	10.658473014831543
1.0	88260000.0	88270000.0	95.0	90.6973876953125	10.256280899047852
1.0	88280000.0	88290000.0	96.0	97.09605407714844	10.988021850585938
1.0	88290000.0	88300000.0	76.0	98.70069885253906	11.0496826171875
1.0	88340000.0	88350000.0	90.0	98.73702239990234	10.967132568359375
1.0	88350000.0	88360000.0	107.0	94.8903579711914	10.752655982971191
1.0	88380000.0	88390000.0	118.0	98.56765747070312	11.012639045715332
1.0	88390000.0	88400000.0	105.0	101.00086212158203	11.230518341064453
1.0	88410000.0	88420000.0	75.0	95.9608154296875	10.93570327758789
1.0	88420000.0	88430000.0	85.0	97.15298461914062	10.90561294555664
1.0	88510000.0	88520000.0	89.0	99.61279296875	11.110946655273438
1.0	88520000.0	88530000.0	81.0	93.35359191894531	10.553545951843262
1.0	88540000.0	88550000.0	86.0	102.14982604980469	11.452863693237305
1.0	88560000.0	88570000.0	104.0	102.6125717163086	11.384507179260254
1.0	88570000.0	88580000.0	96.0	100.91889190673828	11.344350814819336
1.0	88580000.0	88590000.0	101.0	100.70445251464844	11.286368370056152
1.0	88680000.0	88690000.0	96.0	102.98493957519531	11.404290199279785
1.0	88700000.0	88710000.0	117.0	104.64216613769531	11.809867858886719
1.0	88710000.0	88720000.0	93.0	103.0890884399414	11.412765502929688
1.0	88770000.0	88780000.0	93.0	99.33160400390625	11.19651985168457
1.0	88780000.0	88790000.0	96.0	105.9225845336914	11.78116226196289
1.0	88790000.0	88800000.0	92.0	98.89641571044922	11.189332962036133
1.0	88870000.0	88880000.0	96.0	109.59764099121094	12.169537544250488
1.0	88890000.0	88900000.0	106.0	117.8445053100586	13.035537719726562
1.0	88900000.0	88910000.0	117.0	116.351318359375	12.864717483520508
1.0	88980000.0	88990000.0	89.0	101.62149810791016	11.39753532409668
1.0	89120000.0	89130000.0	93.0	78.9377670288086	8.757593154907227
1.0	89170000.0	89180000.0	62.0	69.39241790771484	7.575213432312012
1.0	89320000.0	89330000.0	68.0	57.95170974731445	6.101141452789307
1.0	89330000.0	89340000.0	63.0	63.25928497314453	6.653114318847656
1.0	89420000.0	89430000.0	49.0	59.3673095703125	6.247158050537109
1.0	89440000.0	89450000.0	51.0	61.66337203979492	6.486222743988037
1.0	89510000.0	89520000.0	75.0	68.10383605957031	7.277606010437012
1.0	89540000.0	89550000.0	89.0	84.8130111694336	9.484373092651367
1.0	89610000.0	89620000.0	85.0	90.86019897460938	10.193470001220703
1.0	89630000.0	89640000.0	87.0	89.53036499023438	10.005498886108398
1.0	89700000.0	89710000.0	111.0	99.24787902832031	11.089208602905273
1.0	89720000.0	89730000.0	83.0	90.86589813232422	10.178033828735352
1.0	89740000.0	89750000.0	100.0	85.64932250976562	9.576353073120117
1.0	89750000.0	89760000.0	90.0	88.97099304199219	9.965559005737305
1.0	89840000.0	89850000.0	79.0	85.57533264160156	9.535560607910156
1.0	89850000.0	89860000.0	99.0	78.0706558227539	8.64363956451416
1.0	89920000.0	89930000.0	77.0	75.61628723144531	8.35671329498291
1.0	89960000.0	89970000.0	69.0	63.60535430908203	6.9674482345581055
1.0	90000000.0	90010000.0	66.0	65.58779907226562	6.932590484619141
1.0	90010000.0	90020000.0	70.0	65.23221588134766	6.894118309020996
1.0	90070000.0	90080000.0	62.0	73.4444580078125	8.121980667114258
1.0	90090000.0	90100000.0	64.0	71.03204345703125	7.716130256652832
1.0	90220000.0	90230000.0	97.0	75.57872009277344	8.341824531555176
1.0	90280000.0	90290000.0	83.0	69.23812103271484	7.458022117614746
1.0	90470000.0	90480000.0	62.0	65.39251708984375	6.98443078994751
1.0	90540000.0	90550000.0	87.0	98.68336486816406	11.294595718383789
1.0	90560000.0	90570000.0	86.0	93.82447052001953	10.715871810913086
1.0	90700000.0	90710000.0	110.0	106.08943939208984	11.7680082321167
1.0	90760000.0	90770000.0	123.0	111.55680847167969	12.186356544494629
1.0	90770000.0	90780000.0	124.0	111.88399505615234	12.244094848632812
1.0	90800000.0	90810000.0	91.0	110.6327896118164	12.186147689819336
1.0	90810000.0	90820000.0	108.0	113.60640716552734	12.362138748168945
1.0	90880000.0	90890000.0	112.0	129.697265625	13.868827819824219
1.0	91010000.0	91020000.0	124.0	132.2669677734375	13.878362655639648
1.0	91020000.0	91030000.0	101.0	106.20149230957031	11.82139778137207
1.0	91090000.0	91100000.0	135.0	141.4698028564453	14.672019958496094
1.0	91140000.0	91150000.0	116.0	138.65322875976562	14.470205307006836
1.0	91170000.0	91180000.0	119.0	116.12904357910156	13.058137893676758
1.0	91230000.0	91240000.0	105.0	113.33854675292969	12.74555778503418
1.0	91240000.0	91250000.0	125.0	109.32759857177734	12.019453048706055
1.0	91300000.0	91310000.0	101.0	87.02082824707031	9.880988121032715
1.0	91310000.0	91320000.0	86.0	81.50982666015625	9.1328706741333
1.0	91340000.0	91350000.0	105.0	101.94593811035156	11.496373176574707
1.0	91380000.0	91390000.0	54.0	71.19271850585938	7.693421840667725
1.0	91400000.0	91410000.0	82.0	68.54685974121094	7.436906337738037
1.0	91470000.0	91480000.0	79.0	70.9285888671875	7.822861671447754
1.0	91480000.0	91490000.0	75.0	73.38895416259766	7.983370780944824
1.0	91540000.0	91550000.0	103.0	91.2446517944336	10.321531295776367
1.0	91620000.0	91630000.0	93.0	95.91797637939453	10.910065650939941
1.0	91710000.0	91720000.0	69.0	84.925048828125	9.486692428588867
1.0	91870000.0	91880000.0	117.0	103.55196380615234	11.809460639953613
1.0	92170000.0	92180000.0	65.0	72.57241821289062	7.875455379486084
1.0	92240000.0	92250000.0	54.0	74.6438980102539	8.240350723266602
1.0	92260000.0	92270000.0	74.0	73.1668930053711	8.027911186218262
1.0	92280000.0	92290000.0	63.0	75.49222564697266	8.294519424438477
1.0	92360000.0	92370000.0	100.0	89.61967468261719	10.151562690734863
1.0	92380000.0	92390000.0	81.0	89.91036987304688	10.19056510925293
1.0	92440000.0	92450000.0	84.0	96.82212829589844	11.042900085449219
1.0	92470000.0	92480000.0	90.0	96.96833801269531	11.063200950622559
1.0	92530000.0	92540000.0	111.0	85.59934997558594	9.666488647460938
1.0	92540000.0	92550000.0	73.0	78.09329986572266	8.655563354492188
1.0	92550000.0	92560000.0	65.0	75.70020294189453	8.301114082336426
1.0	92620000.0	92630000.0	70.0	78.2845230102539	8.620709419250488
1.0	92650000.0	92660000.0	97.0	79.5105209350586	8.865453720092773
1.0	92670000.0	92680000.0	113.0	84.95729064941406	9.569061279296875
1.0	92760000.0	92770000.0	54.0	64.1454849243164	6.7586188316345215
1.0	92770000.0	92780000.0	73.0	61.56235885620117	6.484873294830322
1.0	92790000.0	92800000.0	63.0	64.66011047363281	6.864632606506348
1.0	92800000.0	92810000.0	43.0	62.22151565551758	6.569993019104004
1.0	92860000.0	92870000.0	81.0	87.76145935058594	9.850944519042969
1.0	92910000.0	92920000.0	107.0	88.13035583496094	9.9764404296875
1.0	92930000.0	92940000.0	86.0	82.01008605957031	9.164504051208496
1.0	93110000.0	93120000.0	61.0	65.57997131347656	6.948470115661621
1.0	93160000.0	93170000.0	62.0	63.1405029296875	6.6599931716918945
1.0	93190000.0	93200000.0	65.0	65.30670166015625	6.888734340667725
1.0	93240000.0	93250000.0	92.0	62.408447265625	6.550178527832031
1.0	93290000.0	93300000.0	80.0	86.59028625488281	9.93589973449707
1.0	93300000.0	93310000.0	72.0	59.54337692260742	6.25870418548584
1.0	93400000.0	93410000.0	70.0	67.5095443725586	7.208767890930176
1.0	93420000.0	93430000.0	60.0	64.5821533203125	6.83133602142334
1.0	93440000.0	93450000.0	78.0	81.2914047241211	9.059354782104492
1.0	93480000.0	93490000.0	82.0	80.2978744506836	8.962753295898438
1.0	93560000.0	93570000.0	58.0	63.52391815185547	6.726858615875244
1.0	93580000.0	93590000.0	69.0	61.61351776123047	6.490486145019531
1.0	93590000.0	93600000.0	67.0	60.966529846191406	6.4151153564453125
1.0	93650000.0	93660000.0	50.0	58.782936096191406	6.180025100708008
1.0	93660000.0	93670000.0	43.0	58.14774703979492	6.109740734100342
1.0	93680000.0	93690000.0	60.0	58.450828552246094	6.136994361877441
1.0	93740000.0	93750000.0	55.0	61.653289794921875	6.473658084869385
1.0	93840000.0	93850000.0	74.0	72.31350708007812	7.982173919677734
1.0	93890000.0	93900000.0	89.0	76.65328216552734	8.52303695678711
1.0	93990000.0	94000000.0	62.0	59.87529373168945	6.278210639953613
1.0	94010000.0	94020000.0	46.0	57.6398811340332	6.071549892425537
1.0	94060000.0	94070000.0	52.0	55.859893798828125	5.926549911499023
1.0	94160000.0	94170000.0	50.0	62.70220184326172	6.8161420822143555
1.0	94180000.0	94190000.0	67.0	67.24140167236328	7.356637001037598
1.0	94220000.0	94230000.0	70.0	66.69945526123047	7.297015190124512
1.0	94240000.0	94250000.0	63.0	68.02095031738281	7.432180881500244
1.0	94270000.0	94280000.0	64.0	65.4765396118164	7.086550712585449
1.0	94300000.0	94310000.0	64.0	61.43391036987305	6.4397125244140625
1.0	94380000.0	94390000.0	59.0	78.54594421386719	8.753229141235352
1.0	94420000.0	94430000.0	79.0	74.65806579589844	8.20318603515625
1.0	94440000.0	94450000.0	72.0	74.61398315429688	8.196209907531738
1.0	94450000.0	94460000.0	66.0	75.23686981201172	8.277066230773926
1.0	94530000.0	94540000.0	77.0	68.44435119628906	7.35934591293335
1.0	94580000.0	94590000.0	78.0	76.94009399414062	8.544245719909668
1.0	94610000.0	94620000.0	74.0	79.6360092163086	8.8961820602417
1.0	94720000.0	94730000.0	73.0	75.61027526855469	8.391572952270508
1.0	94960000.0	94970000.0	60.0	58.33205032348633	6.141030311584473
1.0	95090000.0	95100000.0	51.0	66.62843322753906	7.365416049957275
1.0	95100000.0	95110000.0	52.0	63.6080207824707	6.919867515563965
1.0	95160000.0	95170000.0	63.0	63.3814811706543	6.824735164642334
1.0	95210000.0	95220000.0	57.0	61.516929626464844	6.806365966796875
1.0	95290000.0	95300000.0	37.0	55.63340377807617	5.909115791320801
1.0	95380000.0	95390000.0	57.0	55.514610290527344	5.904768466949463
1.0	95420000.0	95430000.0	56.0	61.19572067260742	6.54599142074585
1.0	95450000.0	95460000.0	57.0	61.11454391479492	6.488895416259766
1.0	95470000.0	95480000.0	55.0	67.29692077636719	7.312649726867676
1.0	95530000.0	95540000.0	70.0	65.4720230102539	6.932372093200684
1.0	95660000.0	95670000.0	69.0	70.22616577148438	7.70526123046875
1.0	95670000.0	95680000.0	61.0	60.551361083984375	6.7510085105896
1.0	95690000.0	95700000.0	66.0	70.85908508300781	7.734318733215332
1.0	95700000.0	95710000.0	55.0	61.397499084472656	6.457084655761719
1.0	95790000.0	95800000.0	102.0	98.84832000732422	11.050275802612305
1.0	95890000.0	95900000.0	93.0	120.15093994140625	12.907635688781738
1.0	95910000.0	95920000.0	112.0	121.66019439697266	13.083610534667969
1.0	96010000.0	96020000.0	104.0	126.4382553100586	13.372509956359863
1.0	96220000.0	96230000.0	136.0	152.61373901367188	15.519433975219727
1.0	96270000.0	96280000.0	134.0	144.3255157470703	14.290145874023438
1.0	96310000.0	96320000.0	154.0	146.53924560546875	14.811053276062012
1.0	96320000.0	96330000.0	140.0	150.2123260498047	14.640192031860352
1.0	96340000.0	96350000.0	147.0	156.68814086914062	15.223001480102539
1.0	96380000.0	96390000.0	143.0	150.34747314453125	14.837900161743164
1.0	96470000.0	96480000.0	146.0	155.36318969726562	14.960227966308594
1.0	96520000.0	96530000.0	106.0	115.1969985961914	12.932238578796387
1.0	96530000.0	96540000.0	164.0	153.66734313964844	14.940664291381836
1.0	96580000.0	96590000.0	139.0	153.48048400878906	14.829690933227539
1.0	96660000.0	96670000.0	138.0	151.71241760253906	14.805737495422363
1.0	96690000.0	96700000.0	148.0	142.3321990966797	14.370765686035156
1.0	96700000.0	96710000.0	95.0	102.96334075927734	12.00178050994873
1.0	96810000.0	96820000.0	125.0	152.06753540039062	14.72160530090332
1.0	96830000.0	96840000.0	151.0	153.7707061767578	14.760905265808105
1.0	96850000.0	96860000.0	164.0	155.3072967529297	14.925252914428711
1.0	96930000.0	96940000.0	132.0	144.93051147460938	14.593327522277832
1.0	96940000.0	96950000.0	137.0	149.5452117919922	14.512186050415039
1.0	96960000.0	96970000.0	153.0	152.36160278320312	14.778040885925293
1.0	96990000.0	97000000.0	132.0	146.14572143554688	14.60618782043457
1.0	97100000.0	97110000.0	120.0	126.21086120605469	13.334988594055176
1.0	97110000.0	97120000.0	104.0	128.0208740234375	13.546859741210938
1.0	97120000.0	97130000.0	133.0	128.75936889648438	13.66905403137207
1.0	97190000.0	97200000.0	61.0	78.23023223876953	8.930481910705566
1.0	97310000.0	97320000.0	100.0	114.35250091552734	12.453886985778809
1.0	97400000.0	97410000.0	136.0	140.82032775878906	14.372464179992676
1.0	97410000.0	97420000.0	129.0	150.317626953125	14.769813537597656
1.0	97460000.0	97470000.0	128.0	147.72952270507812	14.570791244506836
1.0	97490000.0	97500000.0	163.0	149.7777862548828	15.01672077178955
1.0	97500000.0	97510000.0	177.0	143.86868286132812	14.617021560668945
1.0	97530000.0	97540000.0	123.0	137.0657196044922	13.89106559753418
1.0	97540000.0	97550000.0	120.0	130.2261505126953	13.749456405639648
1.0	97560000.0	97570000.0	138.0	128.58602905273438	13.591535568237305
1.0	97590000.0	97600000.0	97.0	125.24134826660156	13.373619079589844
1.0	97660000.0	97670000.0	113.0	109.47054290771484	12.224404335021973
1.0	97700000.0	97710000.0	123.0	111.96063232421875	12.235910415649414
1.0	97740000.0	97750000.0	116.0	111.38334655761719	12.24128246307373
1.0	97790000.0	97800000.0	106.0	121.49566650390625	12.837682723999023
1.0	97810000.0	97820000.0	117.0	119.98493957519531	12.749773025512695
1.0	97880000.0	97890000.0	127.0	130.20120239257812	13.403594970703125
1.0	97940000.0	97950000.0	129.0	130.49429321289062	13.679534912109375
1.0	97980000.0	97990000.0	125.0	134.7406463623047	13.817605972290039
1.0	98040000.0	98050000.0	133.0	123.7112045288086	13.232870101928711
1.0	98190000.0	98200000.0	113.0	123.39884948730469	13.200071334838867
1.0	98220000.0	98230000.0	123.0	122.6910400390625	13.110418319702148
1.0	98250000.0	98260000.0	118.0	121.50721740722656	13.026678085327148
1.0	98460000.0	98470000.0	147.0	130.7782440185547	13.713335990905762
1.0	98480000.0	98490000.0	131.0	134.13040161132812	14.082870483398438
1.0	98520000.0	98530000.0	119.0	127.70601654052734	14.221183776855469
1.0	98610000.0	98620000.0	135.0	129.54483032226562	13.721719741821289
1.0	98640000.0	98650000.0	119.0	124.20701599121094	13.410420417785645
1.0	98690000.0	98700000.0	131.0	129.06002807617188	13.747958183288574
1.0	98700000.0	98710000.0	120.0	131.97401428222656	13.995244979858398
1.0	98800000.0	98810000.0	131.0	113.4834213256836	12.493321418762207
1.0	98810000.0	98820000.0	110.0	117.6187744140625	12.780904769897461
1.0	98850000.0	98860000.0	107.0	102.93745422363281	11.682462692260742
1.0	98960000.0	98970000.0	149.0	137.5511474609375	14.0126371383667
1.0	99030000.0	99040000.0	166.0	137.1336212158203	14.130658149719238
1.0	99100000.0	99110000.0	139.0	135.14895629882812	16.84157943725586
1.0	99160000.0	99170000.0	77.0	94.81941223144531	10.675065040588379
1.0	99210000.0	99220000.0	66.0	93.50163269042969	10.61894416809082
1.0	99290000.0	99300000.0	128.0	120.5349349975586	12.943199157714844
1.0	99330000.0	99340000.0	122.0	122.31773376464844	13.198099136352539
1.0	99350000.0	99360000.0	149.0	123.23619079589844	13.145845413208008
1.0	99380000.0	99390000.0	115.0	127.61820983886719	13.4010591506958
1.0	99410000.0	99420000.0	96.0	129.9023895263672	13.490671157836914
1.0	99440000.0	99450000.0	138.0	130.53543090820312	13.6340913772583
1.0	99450000.0	99460000.0	115.0	131.26425170898438	13.745257377624512
1.0	99460000.0	99470000.0	141.0	124.73332214355469	13.892486572265625
1.0	99480000.0	99490000.0	128.0	137.0652313232422	14.053491592407227
1.0	99550000.0	99560000.0	143.0	141.559326171875	14.413125991821289
1.0	99560000.0	99570000.0	131.0	135.1103515625	14.292399406433105
1.0	99600000.0	99610000.0	124.0	140.09959411621094	14.386503219604492
1.0	99630000.0	99640000.0	114.0	122.53251647949219	13.631017684936523
1.0	99690000.0	99700000.0	121.0	125.79296875	13.30406379699707
1.0	99860000.0	99870000.0	70.0	78.52750396728516	8.721697807312012
1.0	100030000.0	100040000.0	62.0	82.56299591064453	9.214007377624512
1.0	100120000.0	100130000.0	63.0	75.3292465209961	8.279436111450195
1.0	100130000.0	100140000.0	66.0	75.7813491821289	8.355934143066406
1.0	100170000.0	100180000.0	70.0	64.55766296386719	6.866793632507324
1.0	100210000.0	100220000.0	68.0	68.52290344238281	7.3137712478637695
1.0	100230000.0	100240000.0	63.0	76.45005798339844	8.433862686157227
1.0	100350000.0	100360000.0	76.0	65.58091735839844	7.0166215896606445
1.0	100400000.0	100410000.0	87.0	78.20580291748047	8.705288887023926
1.0	100410000.0	100420000.0	98.0	77.20235443115234	8.576504707336426
1.0	100460000.0	100470000.0	57.0	62.497276306152344	6.583073616027832
1.0	100490000.0	100500000.0	73.0	65.40159606933594	6.908755302429199
1.0	100570000.0	100580000.0	49.0	61.141334533691406	6.421045780181885
1.0	100680000.0	100690000.0	60.0	61.9029426574707	6.528246879577637
1.0	100700000.0	100710000.0	53.0	63.11711883544922	6.6790947914123535
1.0	100750000.0	100760000.0	56.0	63.604286193847656	6.7458672523498535
1.0	100810000.0	100820000.0	75.0	82.81486511230469	9.395464897155762
1.0	100850000.0	100860000.0	67.0	66.1451644897461	7.006506443023682
1.0	100870000.0	100880000.0	74.0	69.23616027832031	7.423651695251465
1.0	100900000.0	100910000.0	54.0	64.76910400390625	6.887803554534912
1.0	100960000.0	100970000.0	67.0	63.2027702331543	6.679874420166016
1.0	101070000.0	101080000.0	81.0	88.01776123046875	9.813939094543457
1.0	101130000.0	101140000.0	81.0	84.08729553222656	9.388508796691895
1.0	101200000.0	101210000.0	105.0	105.46183776855469	11.732887268066406
1.0	101220000.0	101230000.0	112.0	110.99647521972656	12.307671546936035
1.0	101230000.0	101240000.0	132.0	106.34065246582031	11.822964668273926
1.0	101240000.0	101250000.0	111.0	108.92796325683594	12.081314086914062
1.0	101290000.0	101300000.0	109.0	107.71250915527344	11.968106269836426
1.0	101330000.0	101340000.0	78.0	80.81421661376953	9.094990730285645
1.0	101340000.0	101350000.0	65.0	69.11151123046875	7.461627006530762
1.0	101380000.0	101390000.0	65.0	63.03166961669922	6.673928260803223
1.0	101440000.0	101450000.0	50.0	60.42095947265625	6.354652404785156
1.0	101490000.0	101500000.0	60.0	67.72496032714844	7.246634483337402
1.0	101500000.0	101510000.0	61.0	66.16254425048828	7.095150947570801
1.0	101520000.0	101530000.0	69.0	82.99747467041016	9.24304485321045
1.0	101720000.0	101730000.0	103.0	102.98170471191406	11.747231483459473
1.0	101750000.0	101760000.0	107.0	104.31340026855469	12.02865982055664
1.0	101780000.0	101790000.0	103.0	118.36323547363281	13.086311340332031
1.0	101980000.0	101990000.0	137.0	137.46591186523438	14.575067520141602
1.0	102030000.0	102040000.0	127.0	138.68115234375	14.890396118164062
1.0	102080000.0	102090000.0	141.0	152.12472534179688	14.914202690124512
1.0	102120000.0	102130000.0	165.0	163.5400848388672	15.818865776062012
1.0	102220000.0	102230000.0	146.0	161.53109741210938	15.267842292785645
1.0	102290000.0	102300000.0	183.0	165.1666717529297	15.166717529296875
1.0	102380000.0	102390000.0	141.0	173.68206787109375	15.629839897155762
1.0	102450000.0	102460000.0	161.0	173.5091094970703	15.756759643554688
1.0	102520000.0	102530000.0	177.0	186.2483367919922	16.553081512451172
1.0	102660000.0	102670000.0	181.0	192.2387237548828	16.36941909790039
1.0	102730000.0	102740000.0	204.0	204.10421752929688	16.847002029418945
1.0	102740000.0	102750000.0	216.0	204.78024291992188	16.84231948852539
1.0	102820000.0	102830000.0	219.0	213.08761596679688	17.17168617248535
1.0	102840000.0	102850000.0	212.0	213.20907592773438	17.199594497680664
1.0	102950000.0	102960000.0	222.0	224.92672729492188	17.465784072875977
1.0	103000000.0	103010000.0	227.0	202.7972412109375	16.864154815673828
1.0	103010000.0	103020000.0	221.0	220.3948211669922	17.36020278930664
1.0	103070000.0	103080000.0	214.0	225.693359375	17.490381240844727
1.0	103180000.0	103190000.0	207.0	205.41561889648438	16.962841033935547
1.0	103240000.0	103250000.0	173.0	187.67568969726562	16.9478759765625
1.0	103410000.0	103420000.0	212.0	202.17205810546875	16.72402000427246
1.0	103480000.0	103490000.0	187.0	189.9695587158203	16.61322021484375
1.0	103490000.0	103500000.0	171.0	199.21376037597656	16.684423446655273
1.0	103520000.0	103530000.0	237.0	212.31924438476562	17.140228271484375
1.0	103600000.0	103610000.0	234.0	195.99501037597656	16.767906188964844
1.0	103630000.0	103640000.0	202.0	207.4376983642578	17.034683227539062
1.0	103640000.0	103650000.0	189.0	189.257080078125	16.56863784790039
1.0	103680000.0	103690000.0	203.0	202.45748901367188	16.90438461303711
1.0	104370000.0	104380000.0	224.0	201.51882934570312	16.741098403930664
1.0	104380000.0	104390000.0	210.0	206.0143280029297	16.9724178314209
1.0	104430000.0	104440000.0	221.0	227.77163696289062	17.555782318115234
1.0	104490000.0	104500000.0	217.0	226.41934204101562	17.414596557617188
1.0	104500000.0	104510000.0	228.0	232.489501953125	17.634965896606445
1.0	104580000.0	104590000.0	248.0	235.3471221923828	17.77349853515625
1.0	104610000.0	104620000.0	248.0	232.3450164794922	17.75835418701172
1.0	104670000.0	104680000.0	219.0	224.06124877929688	17.430137634277344
1.0	104690000.0	104700000.0	192.0	231.07870483398438	17.61191177368164
1.0	104800000.0	104810000.0	210.0	240.2298126220703	17.709423065185547
1.0	104810000.0	104820000.0	206.0	241.36611938476562	17.73218536376953
1.0	104860000.0	104870000.0	252.0	240.38125610351562	17.75160026550293
1.0	104930000.0	104940000.0	237.0	242.90585327148438	17.769067764282227
1.0	105000000.0	105010000.0	263.0	249.20864868164062	17.90683364868164
1.0	105020000.0	105030000.0	237.0	239.77685546875	17.748607635498047
1.0	105070000.0	105080000.0	231.0	237.0322723388672	17.70346450805664
1.0	105150000.0	105160000.0	222.0	232.29507446289062	17.71752166748047
1.0	105220000.0	105230000.0	212.0	210.61825561523438	17.07672119140625
1.0	105340000.0	105350000.0	203.0	200.2708740234375	16.667644500732422
1.0	105350000.0	105360000.0	207.0	209.56198120117188	17.02224349975586
1.0	105360000.0	105370000.0	158.0	155.84671020507812	16.02818489074707
1.0	105410000.0	105420000.0	194.0	188.4877166748047	16.37151336669922
1.0	105460000.0	105470000.0	236.0	207.6189727783203	16.9523868560791
1.0	105510000.0	105520000.0	211.0	213.7875518798828	17.055408477783203
1.0	105530000.0	105540000.0	210.0	214.27749633789062	17.080530166625977
1.0	105590000.0	105600000.0	220.0	215.39358520507812	17.171077728271484
1.0	105620000.0	105630000.0	175.0	211.9744873046875	17.023775100708008
1.0	105730000.0	105740000.0	187.0	184.6179962158203	16.89418601989746
1.0	105750000.0	105760000.0	177.0	173.2047882080078	17.181467056274414
1.0	105760000.0	105770000.0	206.0	182.63772583007812	16.567956924438477
1.0	105770000.0	105780000.0	234.0	213.84310913085938	17.15332794189453
1.0	105850000.0	105860000.0	192.0	202.95416259765625	16.815805435180664
1.0	106230000.0	106240000.0	203.0	189.60107421875	16.285112380981445
1.0	106260000.0	106270000.0	179.0	172.74642944335938	15.835535049438477
1.0	106400000.0	106410000.0	214.0	214.33432006835938	17.08118438720703
1.0	106460000.0	106470000.0	218.0	218.49270629882812	17.21235466003418
1.0	106490000.0	106500000.0	186.0	197.69789123535156	17.027427673339844
1.0	106510000.0	106520000.0	240.0	222.9885711669922	17.50299644470215
1.0	106570000.0	106580000.0	225.0	222.46176147460938	17.409217834472656
1.0	106620000.0	106630000.0	214.0	226.98501586914062	17.525279998779297
1.0	106720000.0	106730000.0	221.0	225.65560913085938	17.511730194091797
1.0	106830000.0	106840000.0	229.0	211.11154174804688	17.01126480102539
1.0	106890000.0	106900000.0	214.0	212.93429565429688	17.24494743347168
1.0	107020000.0	107030000.0	204.0	208.265380859375	17.005207061767578
1.0	107070000.0	107080000.0	199.0	205.5931396484375	16.87876319885254
1.0	107080000.0	107090000.0	177.0	212.21548461914062	17.220163345336914
1.0	107090000.0	107100000.0	197.0	210.73379516601562	17.10634994506836
[truncated: 47,566 more rows]
