# Supplementary material for: Genome-wide mapping of somatic mutation rates uncovers drivers of cancer
Source: Nat Biotechnol. 2022 Jun 20;40(11):1634–43. doi: 10.1038/s41587-022-01353-8 (PMC9646522; doi:10.1038/s41587-022-01353-8)
Supplement: Supplementary file 4 — Regions and model predictions for each fold of each cancer for which a deep learning model was trained. Regions that were filtered are also listed along with their respective model predictions. [file 41587_2022_1353_MOESM4_ESM.zip › kfold_results/Pancan/fold_1.txt]

CHROM	START	END	Y_TRUE	Y_PRED	STD
1.0	830000.0	840000.0	80.0	80.56153106689453	7.362280368804932
1.0	840000.0	850000.0	48.0	65.26176452636719	5.703580379486084
1.0	880000.0	890000.0	42.0	56.851898193359375	5.087000370025635
1.0	890000.0	900000.0	42.0	56.48255157470703	5.855165958404541
1.0	950000.0	960000.0	51.0	62.59592819213867	5.264870643615723
1.0	1190000.0	1200000.0	56.0	58.104469299316406	5.0091400146484375
1.0	1280000.0	1290000.0	36.0	53.76805877685547	8.045190811157227
1.0	1330000.0	1340000.0	62.0	62.857704162597656	5.888123512268066
1.0	1340000.0	1350000.0	59.0	61.9172477722168	5.257440567016602
1.0	1350000.0	1360000.0	46.0	68.52410125732422	5.885912895202637
1.0	1460000.0	1470000.0	48.0	64.3102035522461	5.371670722961426
1.0	1750000.0	1760000.0	50.0	66.02070617675781	5.5202317237854
1.0	1790000.0	1800000.0	62.0	71.46287536621094	6.007356643676758
1.0	1870000.0	1880000.0	86.0	84.49993896484375	7.225107669830322
1.0	2020000.0	2030000.0	66.0	65.92161560058594	5.611896991729736
1.0	2080000.0	2090000.0	56.0	61.23760986328125	5.189369201660156
1.0	2100000.0	2110000.0	52.0	60.13307571411133	5.112807273864746
1.0	2260000.0	2270000.0	80.0	77.0794906616211	6.636268615722656
1.0	2270000.0	2280000.0	66.0	77.93608093261719	6.606530666351318
1.0	2360000.0	2370000.0	60.0	70.69681549072266	6.081573963165283
1.0	2370000.0	2380000.0	58.0	66.8907470703125	5.720597743988037
1.0	2530000.0	2540000.0	95.0	83.33425903320312	7.156871795654297
1.0	2550000.0	2560000.0	78.0	85.40556335449219	7.815086364746094
1.0	2570000.0	2580000.0	64.0	74.01429748535156	16.192020416259766
1.0	2800000.0	2810000.0	107.0	110.98785400390625	9.984004020690918
1.0	3010000.0	3020000.0	86.0	101.51087951660156	9.028855323791504
1.0	3050000.0	3060000.0	89.0	97.67620849609375	8.637531280517578
1.0	3060000.0	3070000.0	73.0	100.71409606933594	8.919041633605957
1.0	3110000.0	3120000.0	87.0	99.56659698486328	8.794744491577148
1.0	3130000.0	3140000.0	67.0	84.75358581542969	7.36755895614624
1.0	3170000.0	3180000.0	70.0	85.5101318359375	7.509392738342285
1.0	3250000.0	3260000.0	82.0	93.0521011352539	8.216143608093262
1.0	3290000.0	3300000.0	72.0	86.98444366455078	7.549734592437744
1.0	3310000.0	3320000.0	83.0	86.33036804199219	7.557730197906494
1.0	3420000.0	3430000.0	71.0	74.32923889160156	6.535868167877197
1.0	3450000.0	3460000.0	69.0	72.01243591308594	6.238235950469971
1.0	3570000.0	3580000.0	64.0	84.35774993896484	7.229344367980957
1.0	3680000.0	3690000.0	83.0	82.46199798583984	7.041627407073975
1.0	4040000.0	4050000.0	93.0	110.1891098022461	9.582222938537598
1.0	4060000.0	4070000.0	131.0	108.19792175292969	9.609588623046875
1.0	4070000.0	4080000.0	99.0	111.3380126953125	9.974543571472168
1.0	4090000.0	4100000.0	156.0	122.30135345458984	11.053953170776367
1.0	4120000.0	4130000.0	87.0	123.98055267333984	11.22256851196289
1.0	4130000.0	4140000.0	102.0	123.96345520019531	11.205976486206055
1.0	4140000.0	4150000.0	108.0	125.79716491699219	11.330774307250977
1.0	4220000.0	4230000.0	134.0	137.70993041992188	12.47001838684082
1.0	4250000.0	4260000.0	149.0	153.1653594970703	13.70934009552002
1.0	4300000.0	4310000.0	108.0	133.13601684570312	12.058293342590332
1.0	4390000.0	4400000.0	129.0	157.32249450683594	14.007341384887695
1.0	4550000.0	4560000.0	132.0	163.64468383789062	14.62694263458252
1.0	4570000.0	4580000.0	141.0	162.39340209960938	14.425755500793457
1.0	4590000.0	4600000.0	155.0	167.3732452392578	14.814790725708008
1.0	4690000.0	4700000.0	140.0	148.5722198486328	13.463205337524414
1.0	4700000.0	4710000.0	159.0	146.3454132080078	13.318140983581543
1.0	4790000.0	4800000.0	177.0	158.21725463867188	14.154024124145508
1.0	4840000.0	4850000.0	143.0	165.70758056640625	14.578386306762695
1.0	4940000.0	4950000.0	178.0	182.42489624023438	15.6521577835083
1.0	5000000.0	5010000.0	163.0	180.72171020507812	15.583340644836426
1.0	5030000.0	5040000.0	162.0	178.99107360839844	15.649815559387207
1.0	5070000.0	5080000.0	174.0	173.7378692626953	15.167732238769531
1.0	5090000.0	5100000.0	166.0	179.3634796142578	15.449091911315918
1.0	5140000.0	5150000.0	144.0	172.6844482421875	15.065714836120605
1.0	5230000.0	5240000.0	187.0	166.33177185058594	14.664091110229492
1.0	5270000.0	5280000.0	152.0	167.7865753173828	14.92005729675293
1.0	5280000.0	5290000.0	148.0	167.4295654296875	14.671960830688477
1.0	5360000.0	5370000.0	136.0	161.7218475341797	14.490972518920898
1.0	5400000.0	5410000.0	141.0	155.24278259277344	13.869850158691406
1.0	5550000.0	5560000.0	105.0	146.2325439453125	13.076807022094727
1.0	5640000.0	5650000.0	131.0	139.1829833984375	12.566564559936523
1.0	5670000.0	5680000.0	112.0	141.619873046875	12.779508590698242
1.0	5680000.0	5690000.0	116.0	134.55844116210938	12.25964641571045
1.0	5790000.0	5800000.0	106.0	116.65557861328125	10.466127395629883
1.0	6020000.0	6030000.0	48.0	62.38140869140625	5.3054094314575195
1.0	6030000.0	6040000.0	57.0	63.84339141845703	5.443883419036865
1.0	6120000.0	6130000.0	76.0	82.94926452636719	7.255549430847168
1.0	6130000.0	6140000.0	88.0	76.44584655761719	6.656103610992432
1.0	6150000.0	6160000.0	67.0	80.66065979003906	7.096127986907959
1.0	6170000.0	6180000.0	91.0	94.8108139038086	8.355474472045898
1.0	6210000.0	6220000.0	72.0	82.99166870117188	7.188558101654053
1.0	6240000.0	6250000.0	66.0	69.92082214355469	5.884056091308594
1.0	6300000.0	6310000.0	63.0	67.91789245605469	5.761801719665527
1.0	6330000.0	6340000.0	39.0	60.93468475341797	5.243494033813477
1.0	6390000.0	6400000.0	49.0	60.93974685668945	5.197128772735596
1.0	6460000.0	6470000.0	59.0	85.84913635253906	7.817709445953369
1.0	6480000.0	6490000.0	44.0	62.254234313964844	5.234250068664551
1.0	6530000.0	6540000.0	59.0	63.10926055908203	5.295360565185547
1.0	6600000.0	6610000.0	47.0	57.88472366333008	4.900531768798828
1.0	6640000.0	6650000.0	49.0	58.03501510620117	5.759579181671143
1.0	6680000.0	6690000.0	48.0	59.78596115112305	5.235727787017822
1.0	6930000.0	6940000.0	67.0	70.85057067871094	5.956191062927246
1.0	6990000.0	7000000.0	78.0	89.17170715332031	7.784125328063965
1.0	7020000.0	7030000.0	74.0	84.3978271484375	7.208909511566162
1.0	7080000.0	7090000.0	87.0	102.98731994628906	9.170170783996582
1.0	7100000.0	7110000.0	80.0	96.60203552246094	8.517306327819824
1.0	7120000.0	7130000.0	90.0	103.18109130859375	9.180665969848633
1.0	7140000.0	7150000.0	91.0	102.99763488769531	9.144632339477539
1.0	7160000.0	7170000.0	92.0	92.2974853515625	8.070882797241211
1.0	7300000.0	7310000.0	90.0	97.61671447753906	8.574249267578125
1.0	7390000.0	7400000.0	77.0	94.920166015625	8.386701583862305
1.0	7400000.0	7410000.0	89.0	92.4440689086914	8.144495964050293
1.0	7410000.0	7420000.0	79.0	97.56331634521484	8.651503562927246
1.0	7450000.0	7460000.0	80.0	97.93712615966797	8.680717468261719
1.0	7530000.0	7540000.0	82.0	84.71897888183594	7.377191066741943
1.0	7610000.0	7620000.0	75.0	80.72254180908203	7.030367374420166
1.0	7640000.0	7650000.0	74.0	83.48468017578125	7.25478982925415
1.0	7650000.0	7660000.0	75.0	81.0979232788086	6.990116119384766
1.0	7680000.0	7690000.0	84.0	87.5312728881836	7.638385772705078
1.0	7710000.0	7720000.0	66.0	86.04827880859375	7.429767608642578
1.0	7720000.0	7730000.0	78.0	81.23268127441406	7.022122859954834
1.0	7740000.0	7750000.0	60.0	81.40119171142578	6.99320125579834
1.0	7780000.0	7790000.0	77.0	79.82191467285156	6.818280220031738
1.0	7790000.0	7800000.0	64.0	76.6502456665039	6.709697723388672
1.0	7910000.0	7920000.0	78.0	81.38617706298828	7.037503719329834
1.0	7950000.0	7960000.0	67.0	87.08476257324219	7.577269554138184
1.0	8000000.0	8010000.0	73.0	87.13700103759766	7.493929862976074
1.0	8030000.0	8040000.0	57.0	68.16249084472656	5.772679328918457
1.0	8260000.0	8270000.0	57.0	78.47071838378906	6.794735908508301
1.0	8320000.0	8330000.0	63.0	76.91641998291016	6.639939785003662
1.0	8460000.0	8470000.0	42.0	71.63151550292969	6.032721042633057
1.0	8580000.0	8590000.0	56.0	69.8428726196289	5.801619529724121
1.0	8600000.0	8610000.0	48.0	69.03097534179688	5.751663684844971
1.0	8610000.0	8620000.0	68.0	68.650146484375	5.778449058532715
1.0	8650000.0	8660000.0	60.0	67.66973876953125	5.710583686828613
1.0	8660000.0	8670000.0	60.0	68.62477111816406	5.691596508026123
1.0	8770000.0	8780000.0	65.0	72.77762603759766	6.3408966064453125
1.0	8810000.0	8820000.0	59.0	72.19477844238281	6.284252166748047
1.0	8900000.0	8910000.0	47.0	80.37215423583984	6.81796407699585
1.0	8940000.0	8950000.0	47.0	75.61038970947266	6.382439136505127
1.0	8980000.0	8990000.0	80.0	88.49839782714844	7.727598667144775
1.0	9130000.0	9140000.0	66.0	78.94740295410156	6.691951751708984
1.0	9200000.0	9210000.0	50.0	73.62130737304688	6.356206893920898
1.0	9210000.0	9220000.0	54.0	68.24488830566406	5.8139424324035645
1.0	9260000.0	9270000.0	81.0	80.26153564453125	7.01607608795166
1.0	9320000.0	9330000.0	50.0	61.64101028442383	5.2097649574279785
1.0	9350000.0	9360000.0	47.0	64.57624816894531	5.391861438751221
1.0	9370000.0	9380000.0	50.0	65.54447937011719	5.66319465637207
1.0	9380000.0	9390000.0	65.0	63.16694259643555	5.380370616912842
1.0	9390000.0	9400000.0	51.0	66.61878967285156	5.645234107971191
1.0	9430000.0	9440000.0	80.0	69.74922943115234	6.0305657386779785
1.0	9450000.0	9460000.0	80.0	82.59110260009766	7.106137752532959
1.0	9470000.0	9480000.0	57.0	79.30519104003906	6.774452209472656
1.0	9490000.0	9500000.0	89.0	76.62628173828125	6.504350185394287
1.0	9500000.0	9510000.0	80.0	78.27742767333984	6.776999473571777
1.0	9530000.0	9540000.0	64.0	83.65126037597656	7.163387298583984
1.0	9550000.0	9560000.0	80.0	86.18223571777344	7.630342960357666
1.0	9610000.0	9620000.0	40.0	65.4831771850586	5.49163293838501
1.0	9710000.0	9720000.0	53.0	68.92546081542969	6.01263427734375
1.0	9830000.0	9840000.0	45.0	65.8375244140625	5.564463138580322
1.0	9860000.0	9870000.0	56.0	63.7360725402832	5.391997337341309
1.0	9910000.0	9920000.0	42.0	61.052001953125	5.1595306396484375
1.0	9920000.0	9930000.0	38.0	59.15592575073242	5.073642730712891
1.0	9980000.0	9990000.0	63.0	68.89986419677734	5.8000264167785645
1.0	10020000.0	10030000.0	53.0	67.13993835449219	5.6412882804870605
1.0	10180000.0	10190000.0	39.0	64.0155029296875	5.353089332580566
1.0	10190000.0	10200000.0	75.0	63.266700744628906	5.303658962249756
1.0	10290000.0	10300000.0	49.0	70.51266479492188	5.946913719177246
1.0	10390000.0	10400000.0	43.0	62.49474334716797	5.246067047119141
1.0	10400000.0	10410000.0	40.0	64.49476623535156	5.471261024475098
1.0	10470000.0	10480000.0	57.0	57.471466064453125	4.84282112121582
1.0	10500000.0	10510000.0	39.0	64.89936065673828	5.403367519378662
1.0	10510000.0	10520000.0	62.0	64.97824096679688	5.420723915100098
1.0	10540000.0	10550000.0	46.0	63.893157958984375	5.4587178230285645
1.0	10570000.0	10580000.0	70.0	58.967872619628906	4.866799831390381
1.0	10600000.0	10610000.0	59.0	64.34146881103516	5.4111127853393555
1.0	10650000.0	10660000.0	57.0	64.25695037841797	5.520718097686768
1.0	10690000.0	10700000.0	67.0	55.605194091796875	4.892584800720215
1.0	10750000.0	10760000.0	38.0	53.05800247192383	6.292906761169434
1.0	10850000.0	10860000.0	55.0	67.00032806396484	5.604548454284668
1.0	10910000.0	10920000.0	79.0	77.53729248046875	6.621354579925537
1.0	10980000.0	10990000.0	66.0	92.98970031738281	8.123005867004395
1.0	11000000.0	11010000.0	71.0	72.9937744140625	6.14774751663208
1.0	11020000.0	11030000.0	53.0	79.04386138916016	6.698728084564209
1.0	11090000.0	11100000.0	66.0	83.94139099121094	7.183844089508057
1.0	11100000.0	11110000.0	72.0	86.26644134521484	7.529829502105713
1.0	11110000.0	11120000.0	54.0	61.03662109375	5.184373378753662
1.0	11140000.0	11150000.0	27.0	52.072906494140625	5.92025089263916
1.0	11190000.0	11200000.0	47.0	55.64982223510742	4.983346462249756
1.0	11210000.0	11220000.0	62.0	61.53173828125	5.202226638793945
1.0	11300000.0	11310000.0	45.0	59.138336181640625	5.285088539123535
1.0	11380000.0	11390000.0	81.0	81.61373138427734	6.952402591705322
1.0	11460000.0	11470000.0	72.0	107.8167953491211	9.66735553741455
1.0	11780000.0	11790000.0	75.0	76.20060729980469	6.6113600730896
1.0	11870000.0	11880000.0	48.0	64.60629272460938	5.452639579772949
1.0	11880000.0	11890000.0	44.0	63.478759765625	5.32027530670166
1.0	11960000.0	11970000.0	77.0	89.82025909423828	7.792106628417969
1.0	11990000.0	12000000.0	52.0	64.00127410888672	5.366854190826416
1.0	12070000.0	12080000.0	42.0	67.63323211669922	5.69929313659668
1.0	12080000.0	12090000.0	49.0	61.54674530029297	5.22411584854126
1.0	12090000.0	12100000.0	52.0	73.36121368408203	6.180948734283447
1.0	12100000.0	12110000.0	67.0	78.95506286621094	6.723635673522949
1.0	12110000.0	12120000.0	68.0	82.16180419921875	7.007964134216309
1.0	12190000.0	12200000.0	62.0	71.05226135253906	6.012213706970215
1.0	12210000.0	12220000.0	58.0	74.7675552368164	6.320122718811035
1.0	12230000.0	12240000.0	51.0	65.72380065917969	5.692398548126221
1.0	12300000.0	12310000.0	41.0	60.49434280395508	5.129386901855469
1.0	12320000.0	12330000.0	50.0	59.543052673339844	5.175021171569824
1.0	12350000.0	12360000.0	52.0	61.59965133666992	5.205034255981445
1.0	12410000.0	12420000.0	59.0	62.16523361206055	5.233905792236328
1.0	12510000.0	12520000.0	62.0	62.517784118652344	5.5647172927856445
1.0	12590000.0	12600000.0	73.0	75.59419250488281	6.522767066955566
1.0	12610000.0	12620000.0	77.0	75.62200927734375	6.4585466384887695
1.0	12710000.0	12720000.0	66.0	80.62870025634766	6.943439483642578
1.0	12800000.0	12810000.0	91.0	90.74330139160156	7.929629325866699
1.0	12830000.0	12840000.0	86.0	96.25513458251953	8.408585548400879
1.0	13930000.0	13940000.0	117.0	128.2442626953125	11.559118270874023
1.0	13950000.0	13960000.0	126.0	121.40010070800781	10.964597702026367
1.0	14070000.0	14080000.0	74.0	70.02690124511719	6.073462009429932
1.0	14080000.0	14090000.0	78.0	68.622802734375	5.908782958984375
1.0	14120000.0	14130000.0	58.0	59.41533279418945	12.101432800292969
1.0	14180000.0	14190000.0	91.0	98.07792663574219	8.65964126586914
1.0	14220000.0	14230000.0	69.0	99.22761535644531	8.782533645629883
1.0	14280000.0	14290000.0	87.0	107.88145446777344	9.578691482543945
1.0	14290000.0	14300000.0	79.0	104.89408874511719	9.328828811645508
1.0	14310000.0	14320000.0	103.0	115.94047546386719	10.472187042236328
1.0	14340000.0	14350000.0	96.0	109.57182312011719	9.789770126342773
1.0	14490000.0	14500000.0	103.0	125.0730972290039	11.182861328125
1.0	14500000.0	14510000.0	101.0	124.564697265625	11.262550354003906
1.0	14590000.0	14600000.0	105.0	125.63720703125	11.320035934448242
1.0	14600000.0	14610000.0	96.0	122.7228775024414	11.072344779968262
1.0	14640000.0	14650000.0	100.0	131.87486267089844	11.998147964477539
1.0	14730000.0	14740000.0	119.0	124.76773834228516	11.291221618652344
1.0	14980000.0	14990000.0	91.0	113.90437316894531	10.267500877380371
1.0	15000000.0	15010000.0	96.0	116.708984375	10.430554389953613
1.0	15050000.0	15060000.0	91.0	96.38053131103516	8.501678466796875
1.0	15060000.0	15070000.0	79.0	93.2134780883789	8.191240310668945
1.0	15110000.0	15120000.0	74.0	94.37234497070312	8.328329086303711
1.0	15180000.0	15190000.0	96.0	91.794677734375	8.066465377807617
1.0	15300000.0	15310000.0	64.0	77.6252212524414	6.746112823486328
1.0	15410000.0	15420000.0	68.0	76.5512924194336	6.50653076171875
1.0	15430000.0	15440000.0	67.0	74.20556640625	6.348796367645264
1.0	15440000.0	15450000.0	60.0	74.19326782226562	6.407399654388428
1.0	15520000.0	15530000.0	67.0	71.71347045898438	6.054405212402344
1.0	15530000.0	15540000.0	57.0	69.458984375	6.151857376098633
1.0	15580000.0	15590000.0	69.0	77.81399536132812	6.5848188400268555
1.0	15600000.0	15610000.0	49.0	78.30569458007812	6.645927429199219
1.0	15670000.0	15680000.0	56.0	66.99981689453125	5.671769618988037
1.0	15710000.0	15720000.0	69.0	71.99714660644531	6.035193920135498
1.0	15720000.0	15730000.0	57.0	78.48331451416016	6.781991481781006
1.0	15860000.0	15870000.0	67.0	61.12617874145508	5.2235307693481445
1.0	15990000.0	16000000.0	34.0	68.60466003417969	5.790099143981934
1.0	16000000.0	16010000.0	70.0	72.33705139160156	6.088309288024902
1.0	16060000.0	16070000.0	57.0	59.132347106933594	5.061744689941406
1.0	16180000.0	16190000.0	49.0	66.93428039550781	5.563528537750244
1.0	16190000.0	16200000.0	55.0	66.02742004394531	5.579920768737793
1.0	16230000.0	16240000.0	56.0	66.7594223022461	5.632676601409912
1.0	16320000.0	16330000.0	68.0	82.82609558105469	7.070691108703613
1.0	16400000.0	16410000.0	76.0	65.35610961914062	5.503360748291016
1.0	16450000.0	16460000.0	51.0	64.1953125	5.508647918701172
1.0	16460000.0	16470000.0	52.0	61.94135665893555	5.215254783630371
1.0	16480000.0	16490000.0	61.0	64.17652893066406	5.469643592834473
1.0	16500000.0	16510000.0	54.0	66.01725769042969	5.4927544593811035
1.0	16530000.0	16540000.0	42.0	58.649208068847656	5.050631046295166
1.0	16550000.0	16560000.0	45.0	61.60413360595703	5.337491512298584
1.0	16580000.0	16590000.0	62.0	64.59192657470703	5.463966369628906
1.0	16610000.0	16620000.0	45.0	63.77321243286133	5.402896404266357
1.0	16650000.0	16660000.0	46.0	67.23336791992188	5.646442413330078
1.0	16710000.0	16720000.0	48.0	57.66095733642578	4.948841094970703
1.0	16750000.0	16760000.0	75.0	80.8409423828125	6.9032440185546875
1.0	17010000.0	17020000.0	69.0	93.38373565673828	8.2590970993042
1.0	17040000.0	17050000.0	149.0	80.59737396240234	7.009517669677734
1.0	17230000.0	17240000.0	102.0	75.12777709960938	6.416617393493652
1.0	17290000.0	17300000.0	42.0	74.02934265136719	6.2366251945495605
1.0	17470000.0	17480000.0	94.0	90.48405456542969	7.904911041259766
1.0	17480000.0	17490000.0	77.0	88.43865203857422	7.716967582702637
1.0	17520000.0	17530000.0	66.0	81.89739990234375	7.113889217376709
1.0	17530000.0	17540000.0	54.0	81.70463562011719	7.0664496421813965
1.0	17600000.0	17610000.0	73.0	82.919921875	7.194782257080078
1.0	17760000.0	17770000.0	54.0	61.09446334838867	4.965126991271973
1.0	18010000.0	18020000.0	43.0	66.20384216308594	5.644975662231445
1.0	18040000.0	18050000.0	77.0	90.81836700439453	7.855291843414307
1.0	18120000.0	18130000.0	86.0	96.27656555175781	8.473604202270508
1.0	18310000.0	18320000.0	97.0	107.59930419921875	9.627462387084961
1.0	18510000.0	18520000.0	119.0	108.1404037475586	9.666887283325195
1.0	18630000.0	18640000.0	93.0	109.35477447509766	9.80775260925293
1.0	18660000.0	18670000.0	89.0	105.169677734375	9.390386581420898
1.0	18670000.0	18680000.0	98.0	105.35093688964844	9.407723426818848
1.0	18720000.0	18730000.0	62.0	96.27435302734375	8.460686683654785
1.0	18760000.0	18770000.0	69.0	102.19220733642578	9.106317520141602
1.0	18770000.0	18780000.0	92.0	100.74293518066406	8.940925598144531
1.0	18920000.0	18930000.0	77.0	96.62196350097656	8.490076065063477
1.0	18980000.0	18990000.0	63.0	100.20195770263672	8.8986234664917
1.0	18990000.0	19000000.0	61.0	89.5479507446289	7.769663333892822
1.0	19030000.0	19040000.0	78.0	95.76896667480469	8.467321395874023
1.0	19050000.0	19060000.0	74.0	93.73396301269531	8.257184982299805
1.0	19090000.0	19100000.0	81.0	98.71260070800781	8.763008117675781
1.0	19180000.0	19190000.0	84.0	91.44476318359375	8.31525993347168
1.0	19190000.0	19200000.0	55.0	81.22599029541016	6.9507551193237305
1.0	19230000.0	19240000.0	53.0	61.73323440551758	5.294723033905029
1.0	19300000.0	19310000.0	68.0	85.1932373046875	7.310689449310303
1.0	19320000.0	19330000.0	69.0	77.24467468261719	6.564112663269043
1.0	19370000.0	19380000.0	64.0	76.04898071289062	6.435157775878906
1.0	19380000.0	19390000.0	51.0	70.0024185180664	5.913486480712891
1.0	19480000.0	19490000.0	60.0	56.3714714050293	5.872944355010986
1.0	19530000.0	19540000.0	45.0	63.5821418762207	5.326321125030518
1.0	19550000.0	19560000.0	53.0	56.751686096191406	4.806278705596924
1.0	19560000.0	19570000.0	39.0	55.5496711730957	5.961756229400635
1.0	19630000.0	19640000.0	58.0	56.4694709777832	4.807505130767822
1.0	19650000.0	19660000.0	44.0	58.620582580566406	5.122202396392822
1.0	19680000.0	19690000.0	53.0	57.8608512878418	5.0332465171813965
1.0	19730000.0	19740000.0	62.0	60.584205627441406	5.149686813354492
1.0	19740000.0	19750000.0	48.0	60.837608337402344	5.149228572845459
1.0	19760000.0	19770000.0	55.0	62.89618682861328	5.412032127380371
1.0	19780000.0	19790000.0	61.0	61.97731399536133	4.984486103057861
1.0	19790000.0	19800000.0	47.0	59.3635368347168	5.99574089050293
1.0	19820000.0	19830000.0	59.0	80.7371826171875	7.003724098205566
1.0	19880000.0	19890000.0	81.0	84.36509704589844	7.22092342376709
1.0	19910000.0	19920000.0	55.0	84.95272064208984	7.279654502868652
1.0	19990000.0	20000000.0	53.0	82.40948486328125	7.341516971588135
1.0	20020000.0	20030000.0	41.0	57.285057067871094	5.018557548522949
1.0	20040000.0	20050000.0	45.0	62.494041442871094	5.247390270233154
1.0	20070000.0	20080000.0	37.0	62.292816162109375	5.3377251625061035
1.0	20080000.0	20090000.0	40.0	65.81898498535156	5.524113178253174
1.0	20100000.0	20110000.0	42.0	62.2429313659668	5.243818283081055
1.0	20130000.0	20140000.0	54.0	75.73064422607422	6.399107933044434
1.0	20150000.0	20160000.0	85.0	83.91455841064453	7.25028133392334
1.0	20180000.0	20190000.0	85.0	89.64781188964844	7.821910858154297
1.0	20190000.0	20200000.0	61.0	85.05371856689453	7.29694128036499
1.0	20210000.0	20220000.0	47.0	61.5578498840332	5.259072303771973
1.0	20250000.0	20260000.0	72.0	88.77467346191406	7.738804817199707
1.0	20290000.0	20300000.0	63.0	91.56201171875	8.016386032104492
1.0	20300000.0	20310000.0	67.0	75.54307556152344	6.394439697265625
1.0	20340000.0	20350000.0	80.0	102.94679260253906	9.17297077178955
1.0	20380000.0	20390000.0	64.0	84.31584167480469	7.28771448135376
1.0	20500000.0	20510000.0	70.0	84.2557373046875	7.280723571777344
1.0	20530000.0	20540000.0	52.0	85.157958984375	7.283053398132324
1.0	20750000.0	20760000.0	95.0	87.98148345947266	7.6728196144104
1.0	20820000.0	20830000.0	64.0	66.61695098876953	5.572026252746582
1.0	21070000.0	21080000.0	62.0	65.19970703125	5.4430341720581055
1.0	21100000.0	21110000.0	54.0	68.57855224609375	5.724145412445068
1.0	21110000.0	21120000.0	63.0	74.6198501586914	6.216217041015625
1.0	21160000.0	21170000.0	53.0	64.77981567382812	5.402400016784668
1.0	21180000.0	21190000.0	59.0	60.590293884277344	5.135554790496826
1.0	21260000.0	21270000.0	57.0	66.67253875732422	5.594938278198242
1.0	21270000.0	21280000.0	51.0	66.92692565917969	5.6056132316589355
1.0	21300000.0	21310000.0	61.0	66.63557434082031	5.581239223480225
1.0	21310000.0	21320000.0	68.0	66.57718658447266	5.602890968322754
1.0	21360000.0	21370000.0	66.0	65.56974029541016	5.5349273681640625
1.0	21420000.0	21430000.0	52.0	68.05648040771484	5.735743045806885
1.0	21430000.0	21440000.0	52.0	67.93479919433594	5.735756874084473
1.0	21480000.0	21490000.0	58.0	67.5885009765625	5.698265552520752
1.0	21600000.0	21610000.0	44.0	67.61024475097656	5.6372270584106445
1.0	21620000.0	21630000.0	65.0	61.13408660888672	5.282987117767334
1.0	21730000.0	21740000.0	71.0	88.19291687011719	7.643474578857422
1.0	21820000.0	21830000.0	55.0	73.45625305175781	6.182316303253174
1.0	21850000.0	21860000.0	64.0	73.13600158691406	6.158469200134277
1.0	21860000.0	21870000.0	60.0	71.3880615234375	6.090529918670654
1.0	21870000.0	21880000.0	58.0	79.10093688964844	6.742651462554932
1.0	21930000.0	21940000.0	67.0	63.336769104003906	5.515463829040527
1.0	21970000.0	21980000.0	53.0	67.65159606933594	5.64138650894165
1.0	22000000.0	22010000.0	66.0	66.25389099121094	5.600156307220459
1.0	22040000.0	22050000.0	52.0	65.93952941894531	5.5856218338012695
1.0	22160000.0	22170000.0	46.0	60.05317306518555	5.128055572509766
1.0	22190000.0	22200000.0	53.0	62.2864990234375	5.35195255279541
1.0	22200000.0	22210000.0	48.0	59.28349685668945	5.276015758514404
1.0	22210000.0	22220000.0	52.0	60.009559631347656	5.215041637420654
1.0	22230000.0	22240000.0	43.0	58.66911697387695	4.854181289672852
1.0	22280000.0	22290000.0	74.0	70.9664077758789	5.91940450668335
1.0	22370000.0	22380000.0	46.0	71.79723358154297	6.1035847663879395
1.0	22380000.0	22390000.0	66.0	68.06161499023438	5.645316123962402
1.0	22440000.0	22450000.0	40.0	65.00431060791016	5.721564292907715
1.0	22450000.0	22460000.0	51.0	67.02873992919922	5.718446254730225
1.0	22490000.0	22500000.0	65.0	77.47525787353516	6.56124210357666
1.0	22630000.0	22640000.0	95.0	97.75801086425781	8.583219528198242
1.0	22810000.0	22820000.0	54.0	68.82650756835938	5.737504005432129
1.0	22820000.0	22830000.0	70.0	66.79061889648438	5.5406012535095215
1.0	22950000.0	22960000.0	64.0	85.46031188964844	7.339440822601318
1.0	23030000.0	23040000.0	66.0	66.29943084716797	5.599817752838135
1.0	23110000.0	23120000.0	51.0	66.79239654541016	5.960877418518066
1.0	23160000.0	23170000.0	75.0	70.14875793457031	6.200291156768799
1.0	23170000.0	23180000.0	49.0	71.07599639892578	6.226031303405762
1.0	23180000.0	23190000.0	52.0	69.27296447753906	6.009883403778076
1.0	23210000.0	23220000.0	51.0	70.72459411621094	6.222121715545654
1.0	23270000.0	23280000.0	112.0	90.64971160888672	7.846763610839844
1.0	23290000.0	23300000.0	77.0	79.42304992675781	6.738661766052246
1.0	23330000.0	23340000.0	55.0	89.23087310791016	7.700109958648682
1.0	23360000.0	23370000.0	50.0	66.41462707519531	5.636621952056885
1.0	23370000.0	23380000.0	48.0	64.89143371582031	5.43813419342041
1.0	23400000.0	23410000.0	57.0	58.885894775390625	5.125225067138672
1.0	23510000.0	23520000.0	64.0	81.37263488769531	6.966922760009766
1.0	23540000.0	23550000.0	56.0	81.97770690917969	7.009366035461426
1.0	23590000.0	23600000.0	72.0	88.96089172363281	7.703779697418213
1.0	23600000.0	23610000.0	50.0	73.38240051269531	6.189979553222656
1.0	23690000.0	23700000.0	64.0	65.84609985351562	5.521754264831543
1.0	23720000.0	23730000.0	41.0	65.91470336914062	5.90785551071167
1.0	23760000.0	23770000.0	53.0	63.99634552001953	5.614794731140137
1.0	23790000.0	23800000.0	64.0	67.68403625488281	5.930300235748291
1.0	23840000.0	23850000.0	56.0	66.18107604980469	5.5973100662231445
1.0	23860000.0	23870000.0	60.0	75.51496124267578	6.444665431976318
1.0	24000000.0	24010000.0	63.0	87.04136657714844	7.488073825836182
1.0	24030000.0	24040000.0	37.0	67.03875732421875	5.635461807250977
1.0	24070000.0	24080000.0	59.0	59.888771057128906	5.140267372131348
1.0	24140000.0	24150000.0	72.0	62.50789260864258	5.253198623657227
1.0	24170000.0	24180000.0	40.0	57.32769012451172	5.0421061515808105
1.0	24220000.0	24230000.0	51.0	79.33028411865234	8.478466987609863
1.0	24230000.0	24240000.0	69.0	77.87100982666016	8.881998062133789
1.0	24240000.0	24250000.0	60.0	73.83248901367188	23.240646362304688
1.0	24280000.0	24290000.0	2.0	59.20684814453125	5.61128044128418
1.0	24330000.0	24340000.0	1.0	62.74687957763672	5.749943733215332
1.0	24400000.0	24410000.0	58.0	73.23210144042969	6.447869777679443
1.0	24440000.0	24450000.0	51.0	64.66355895996094	5.597685813903809
1.0	24450000.0	24460000.0	65.0	66.40959930419922	5.767627716064453
1.0	24510000.0	24520000.0	57.0	65.3651123046875	5.707529067993164
1.0	24710000.0	24720000.0	48.0	57.59049606323242	5.1485772132873535
1.0	24740000.0	24750000.0	47.0	60.44420623779297	4.924078941345215
1.0	24840000.0	24850000.0	64.0	66.84786987304688	5.555717468261719
1.0	24850000.0	24860000.0	58.0	68.33836364746094	5.66451358795166
1.0	24910000.0	24920000.0	65.0	75.43270111083984	6.42971658706665
1.0	24940000.0	24950000.0	61.0	85.77559661865234	7.354376792907715
1.0	24950000.0	24960000.0	82.0	86.62435150146484	7.4499711990356445
1.0	24960000.0	24970000.0	69.0	76.20164489746094	6.44460391998291
1.0	24990000.0	25000000.0	49.0	66.6257553100586	5.528080940246582
1.0	25050000.0	25060000.0	56.0	74.46864318847656	6.27455472946167
1.0	25060000.0	25070000.0	75.0	76.96205139160156	6.508603096008301
1.0	25080000.0	25090000.0	49.0	72.33897399902344	6.3334641456604
1.0	25230000.0	25240000.0	77.0	78.84773254394531	6.773313999176025
1.0	25270000.0	25280000.0	71.0	84.7679672241211	7.347908973693848
1.0	25330000.0	25340000.0	88.0	84.70599365234375	7.251181602478027
1.0	25350000.0	25360000.0	64.0	82.85932922363281	7.190886497497559
1.0	25370000.0	25380000.0	71.0	88.40484619140625	7.703912258148193
1.0	25460000.0	25470000.0	64.0	86.10284423828125	7.503414154052734
1.0	25510000.0	25520000.0	85.0	83.52485656738281	7.1349639892578125
1.0	25680000.0	25690000.0	37.0	55.061500549316406	4.957991600036621
1.0	25800000.0	25810000.0	40.0	65.06140899658203	5.41050910949707
1.0	25810000.0	25820000.0	64.0	63.0683708190918	5.326913356781006
1.0	25840000.0	25850000.0	65.0	77.96963500976562	6.653576850891113
1.0	25850000.0	25860000.0	56.0	76.46050262451172	6.4659104347229
1.0	25880000.0	25890000.0	41.0	68.4447250366211	26.965347290039062
1.0	25950000.0	25960000.0	87.0	86.69204711914062	7.451263427734375
1.0	26060000.0	26070000.0	54.0	71.91097259521484	6.118675231933594
1.0	26110000.0	26120000.0	67.0	70.50856018066406	5.939744472503662
1.0	26120000.0	26130000.0	46.0	59.235679626464844	4.892025947570801
1.0	26140000.0	26150000.0	43.0	58.92146682739258	6.024731159210205
1.0	26190000.0	26200000.0	56.0	63.991546630859375	5.3784027099609375
1.0	26200000.0	26210000.0	56.0	65.29132080078125	5.469541072845459
1.0	26310000.0	26320000.0	49.0	65.85459899902344	5.565063953399658
1.0	26450000.0	26460000.0	68.0	76.11759948730469	6.42852258682251
1.0	26460000.0	26470000.0	54.0	83.2621078491211	7.114434719085693
1.0	26470000.0	26480000.0	110.0	87.12211608886719	7.497933387756348
1.0	26480000.0	26490000.0	54.0	77.14781951904297	6.5738525390625
1.0	26490000.0	26500000.0	54.0	70.7010269165039	5.95637321472168
1.0	26600000.0	26610000.0	52.0	62.988616943359375	5.4190354347229
1.0	26610000.0	26620000.0	52.0	58.33971405029297	5.1068010330200195
1.0	26660000.0	26670000.0	71.0	71.72848510742188	6.039315223693848
1.0	26690000.0	26700000.0	89.0	82.60346984863281	7.072488307952881
1.0	26710000.0	26720000.0	91.0	88.0909423828125	7.654043674468994
1.0	26730000.0	26740000.0	77.0	90.90326690673828	7.93716287612915
1.0	26740000.0	26750000.0	85.0	88.07130432128906	7.656370639801025
1.0	26820000.0	26830000.0	51.0	69.22001647949219	5.845327377319336
1.0	26880000.0	26890000.0	42.0	55.54469680786133	4.847255229949951
1.0	26930000.0	26940000.0	69.0	81.968505859375	6.982613563537598
1.0	26940000.0	26950000.0	71.0	72.95281982421875	6.147397994995117
1.0	26950000.0	26960000.0	65.0	79.04335021972656	6.718881130218506
1.0	27010000.0	27020000.0	76.0	74.49995422363281	6.403967380523682
1.0	27110000.0	27120000.0	45.0	60.95275115966797	5.950623512268066
1.0	27120000.0	27130000.0	48.0	59.5432014465332	5.20878267288208
1.0	27150000.0	27160000.0	32.0	52.780494689941406	12.659422874450684
1.0	27230000.0	27240000.0	80.0	75.28935241699219	6.41779088973999
1.0	27300000.0	27310000.0	65.0	74.48439025878906	6.285820960998535
1.0	27360000.0	27370000.0	59.0	74.51443481445312	6.2924580574035645
1.0	27440000.0	27450000.0	46.0	59.51947021484375	4.972148418426514
1.0	27470000.0	27480000.0	65.0	58.16572952270508	5.08603048324585
1.0	27530000.0	27540000.0	67.0	87.56523132324219	7.538183689117432
1.0	27560000.0	27570000.0	44.0	63.67988967895508	5.312752723693848
1.0	27590000.0	27600000.0	55.0	67.38217163085938	5.67086124420166
1.0	27630000.0	27640000.0	67.0	63.359413146972656	5.395362377166748
1.0	27670000.0	27680000.0	43.0	56.71489715576172	5.239165306091309
1.0	27690000.0	27700000.0	62.0	60.79307174682617	5.1649274826049805
1.0	27710000.0	27720000.0	59.0	68.68766784667969	5.742377758026123
1.0	27760000.0	27770000.0	53.0	64.77946472167969	5.404858589172363
1.0	27880000.0	27890000.0	40.0	57.54448699951172	5.4842915534973145
1.0	27970000.0	27980000.0	65.0	74.11900329589844	6.250003814697266
1.0	28110000.0	28120000.0	41.0	65.58019256591797	5.453956604003906
1.0	28130000.0	28140000.0	63.0	66.00598907470703	5.554817199707031
1.0	28140000.0	28150000.0	44.0	65.38127899169922	5.531890392303467
1.0	28160000.0	28170000.0	29.0	60.561744689941406	5.172961235046387
1.0	28180000.0	28190000.0	51.0	68.5232925415039	5.780432224273682
1.0	28190000.0	28200000.0	67.0	68.113037109375	5.723532676696777
1.0	28220000.0	28230000.0	67.0	57.260589599609375	5.122373104095459
1.0	28270000.0	28280000.0	42.0	63.63588333129883	5.423453330993652
1.0	28310000.0	28320000.0	36.0	60.01904296875	5.214271545410156
1.0	28360000.0	28370000.0	49.0	63.72031784057617	5.328494548797607
1.0	28380000.0	28390000.0	54.0	66.13873291015625	5.508122444152832
1.0	28400000.0	28410000.0	52.0	67.42488098144531	5.682357311248779
1.0	28450000.0	28460000.0	78.0	84.38249206542969	7.223764896392822
1.0	28520000.0	28530000.0	57.0	63.4218864440918	5.334753513336182
1.0	28570000.0	28580000.0	53.0	73.8262710571289	6.216214656829834
1.0	28620000.0	28630000.0	69.0	84.66184997558594	7.253809928894043
1.0	28640000.0	28650000.0	67.0	82.21002197265625	7.014415740966797
1.0	28850000.0	28860000.0	32.0	63.304283142089844	5.329358100891113
1.0	28900000.0	28910000.0	58.0	62.15690994262695	5.461560249328613
1.0	28930000.0	28940000.0	51.0	62.94660568237305	5.341503620147705
1.0	28960000.0	28970000.0	62.0	64.70708465576172	5.42270565032959
1.0	28990000.0	29000000.0	57.0	68.4107437133789	5.743115425109863
1.0	29010000.0	29020000.0	63.0	62.82645797729492	5.27437686920166
1.0	29070000.0	29080000.0	45.0	70.48776245117188	5.9286088943481445
1.0	29120000.0	29130000.0	56.0	79.21037292480469	6.719513893127441
1.0	29180000.0	29190000.0	59.0	78.69429016113281	6.6668853759765625
1.0	29220000.0	29230000.0	54.0	62.16923904418945	5.257733345031738
1.0	29290000.0	29300000.0	46.0	69.62014770507812	5.859867572784424
1.0	29310000.0	29320000.0	51.0	66.60147857666016	5.53609561920166
1.0	29350000.0	29360000.0	44.0	67.23892974853516	5.668373107910156
1.0	29390000.0	29400000.0	56.0	66.05712890625	5.5805511474609375
1.0	29430000.0	29440000.0	56.0	65.88410949707031	5.568442344665527
1.0	29440000.0	29450000.0	48.0	62.50914764404297	5.262150764465332
1.0	29450000.0	29460000.0	62.0	74.3263931274414	6.335831642150879
1.0	29550000.0	29560000.0	52.0	67.55459594726562	5.641765117645264
1.0	29590000.0	29600000.0	58.0	74.7402114868164	6.497503757476807
1.0	29600000.0	29610000.0	71.0	68.03202819824219	6.000802516937256
1.0	29690000.0	29700000.0	96.0	96.31645202636719	8.504929542541504
1.0	29730000.0	29740000.0	90.0	96.33509826660156	8.515439987182617
1.0	29770000.0	29780000.0	68.0	101.13714599609375	8.968932151794434
1.0	29790000.0	29800000.0	90.0	95.39640808105469	8.426884651184082
1.0	30070000.0	30080000.0	120.0	107.968017578125	9.46547794342041
1.0	30160000.0	30170000.0	114.0	121.13581848144531	10.944906234741211
1.0	30200000.0	30210000.0	112.0	116.57755279541016	10.540626525878906
1.0	30250000.0	30260000.0	96.0	133.97183227539062	12.0618257522583
1.0	30320000.0	30330000.0	124.0	122.7468032836914	11.073938369750977
1.0	30360000.0	30370000.0	92.0	129.2311248779297	11.628976821899414
1.0	30370000.0	30380000.0	111.0	124.4228744506836	11.252867698669434
1.0	30430000.0	30440000.0	114.0	124.4808120727539	11.147871017456055
1.0	30440000.0	30450000.0	132.0	128.3462677001953	11.516849517822266
1.0	30500000.0	30510000.0	107.0	127.33836364746094	11.438383102416992
1.0	30550000.0	30560000.0	95.0	108.47696685791016	9.663881301879883
1.0	30570000.0	30580000.0	107.0	127.7858657836914	11.474522590637207
1.0	30600000.0	30610000.0	100.0	123.99532318115234	11.127847671508789
1.0	30760000.0	30770000.0	125.0	123.07027435302734	11.06165885925293
1.0	30770000.0	30780000.0	126.0	122.27055358886719	11.050111770629883
1.0	30810000.0	30820000.0	112.0	115.5037612915039	10.40269660949707
1.0	30840000.0	30850000.0	83.0	111.15547943115234	9.925171852111816
1.0	30860000.0	30870000.0	105.0	115.56734466552734	10.45933723449707
1.0	30930000.0	30940000.0	103.0	97.24256896972656	8.657367706298828
1.0	30940000.0	30950000.0	95.0	104.17887115478516	9.277261734008789
1.0	31000000.0	31010000.0	86.0	103.6313705444336	9.242026329040527
1.0	31030000.0	31040000.0	108.0	115.06047058105469	10.382161140441895
1.0	31060000.0	31070000.0	100.0	104.01454162597656	9.279030799865723
1.0	31140000.0	31150000.0	67.0	91.47427368164062	8.019685745239258
1.0	31150000.0	31160000.0	62.0	86.80076599121094	7.5113630294799805
1.0	31280000.0	31290000.0	93.0	81.5670166015625	7.052751064300537
1.0	31340000.0	31350000.0	51.0	75.15960693359375	6.565329551696777
1.0	31360000.0	31370000.0	40.0	68.91696166992188	6.065518379211426
1.0	31380000.0	31390000.0	50.0	70.8896484375	5.879627704620361
1.0	31510000.0	31520000.0	64.0	72.96504974365234	6.186955451965332
1.0	31530000.0	31540000.0	65.0	74.33860778808594	6.2626824378967285
1.0	31620000.0	31630000.0	69.0	86.32539367675781	7.48580265045166
1.0	31670000.0	31680000.0	70.0	83.32149505615234	7.199456691741943
1.0	31800000.0	31810000.0	57.0	65.67698669433594	5.485142707824707
1.0	31820000.0	31830000.0	41.0	61.30952072143555	5.180811882019043
1.0	31850000.0	31860000.0	49.0	70.05873107910156	5.925451278686523
1.0	31860000.0	31870000.0	46.0	75.7468032836914	6.35791015625
1.0	31870000.0	31880000.0	59.0	84.5033950805664	7.26497745513916
1.0	32020000.0	32030000.0	72.0	81.95931243896484	7.090548515319824
1.0	32030000.0	32040000.0	43.0	74.74154663085938	6.424271583557129
1.0	32150000.0	32160000.0	59.0	68.92241668701172	6.1047210693359375
1.0	32230000.0	32240000.0	38.0	68.98910522460938	5.79398775100708
1.0	32250000.0	32260000.0	57.0	77.48747253417969	6.702101230621338
1.0	32330000.0	32340000.0	85.0	91.1171875	7.920507907867432
1.0	32360000.0	32370000.0	80.0	81.81220245361328	7.038150787353516
1.0	32440000.0	32450000.0	65.0	78.07124328613281	6.73697566986084
1.0	32460000.0	32470000.0	55.0	84.50991821289062	7.268805027008057
1.0	32550000.0	32560000.0	53.0	64.34308624267578	5.392176151275635
1.0	32610000.0	32620000.0	63.0	67.57830047607422	5.694828987121582
1.0	32710000.0	32720000.0	60.0	66.95567321777344	5.637540817260742
1.0	32740000.0	32750000.0	69.0	74.62810516357422	6.318678379058838
1.0	32820000.0	32830000.0	57.0	60.783164978027344	5.442410469055176
1.0	32860000.0	32870000.0	57.0	74.21308135986328	6.3620147705078125
1.0	32930000.0	32940000.0	68.0	86.25444793701172	7.496392726898193
1.0	32960000.0	32970000.0	71.0	76.31150817871094	6.481709957122803
1.0	33140000.0	33150000.0	61.0	64.35824584960938	5.375401496887207
1.0	33220000.0	33230000.0	49.0	63.42906951904297	5.471588611602783
1.0	33280000.0	33290000.0	46.0	64.21253967285156	5.482137203216553
1.0	33310000.0	33320000.0	45.0	62.7254753112793	5.267014503479004
1.0	33530000.0	33540000.0	83.0	83.38016510009766	7.124884605407715
1.0	33630000.0	33640000.0	49.0	64.07832336425781	5.378904819488525
1.0	33790000.0	33800000.0	63.0	59.27862548828125	5.359683513641357
1.0	33900000.0	33910000.0	71.0	86.7535629272461	7.525693416595459
1.0	33950000.0	33960000.0	64.0	79.92720031738281	6.8370490074157715
1.0	33960000.0	33970000.0	69.0	95.2731704711914	8.367537498474121
1.0	34020000.0	34030000.0	91.0	106.74825286865234	9.387092590332031
1.0	34120000.0	34130000.0	82.0	111.4233627319336	9.971412658691406
1.0	34140000.0	34150000.0	94.0	84.3645248413086	7.403456687927246
1.0	34200000.0	34210000.0	113.0	116.0036392211914	10.390838623046875
1.0	34210000.0	34220000.0	103.0	123.63114929199219	11.126973152160645
1.0	34260000.0	34270000.0	143.0	123.7524185180664	11.040757179260254
1.0	34290000.0	34300000.0	79.0	78.7326889038086	6.6793317794799805
1.0	34300000.0	34310000.0	91.0	104.54813385009766	9.430261611938477
1.0	34660000.0	34670000.0	126.0	141.32139587402344	12.672639846801758
1.0	34700000.0	34710000.0	125.0	149.60606384277344	13.37238883972168
1.0	34710000.0	34720000.0	82.0	109.53369140625	9.745550155639648
1.0	34860000.0	34870000.0	121.0	133.9320068359375	12.145417213439941
1.0	34950000.0	34960000.0	123.0	140.474365234375	12.671871185302734
1.0	34970000.0	34980000.0	139.0	135.823486328125	12.31355094909668
1.0	35050000.0	35060000.0	76.0	110.5974349975586	9.92165756225586
1.0	35070000.0	35080000.0	90.0	115.01222229003906	10.372076034545898
1.0	35140000.0	35150000.0	111.0	100.81999969482422	8.906942367553711
1.0	35300000.0	35310000.0	67.0	72.55916595458984	6.056365489959717
1.0	35460000.0	35470000.0	63.0	76.5403823852539	6.4718523025512695
1.0	35530000.0	35540000.0	119.0	104.9394302368164	9.331689834594727
1.0	35560000.0	35570000.0	57.0	72.77018737792969	6.148534297943115
1.0	35580000.0	35590000.0	79.0	81.94410705566406	7.0891547203063965
1.0	35620000.0	35630000.0	70.0	102.75467681884766	9.142538070678711
1.0	35700000.0	35710000.0	87.0	96.19142150878906	8.46757698059082
1.0	35780000.0	35790000.0	60.0	74.1741943359375	6.245806694030762
1.0	35790000.0	35800000.0	80.0	71.30799865722656	6.006205081939697
1.0	35910000.0	35920000.0	65.0	57.96416091918945	4.971255302429199
1.0	35950000.0	35960000.0	61.0	71.58441162109375	6.011655807495117
1.0	36040000.0	36050000.0	71.0	62.8709602355957	4.9840803146362305
1.0	36050000.0	36060000.0	63.0	71.01277160644531	5.971928596496582
1.0	36090000.0	36100000.0	63.0	68.08865356445312	5.711042404174805
1.0	36130000.0	36140000.0	82.0	98.59817504882812	8.65109634399414
1.0	36210000.0	36220000.0	44.0	70.85350036621094	5.97204065322876
1.0	36340000.0	36350000.0	73.0	76.26993560791016	6.481788635253906
1.0	36390000.0	36400000.0	50.0	66.08808898925781	5.582696914672852
1.0	36410000.0	36420000.0	56.0	68.9405746459961	5.798736572265625
1.0	36480000.0	36490000.0	52.0	68.72602081298828	5.784976959228516
1.0	36540000.0	36550000.0	82.0	87.0523681640625	7.482198238372803
1.0	36560000.0	36570000.0	71.0	70.01782989501953	5.890718460083008
1.0	36810000.0	36820000.0	38.0	61.88770294189453	5.247870922088623
1.0	36870000.0	36880000.0	78.0	82.0126724243164	7.0168352127075195
1.0	36910000.0	36920000.0	68.0	75.38795471191406	6.435888767242432
1.0	36970000.0	36980000.0	82.0	93.44747161865234	8.209537506103516
1.0	37000000.0	37010000.0	74.0	94.0035629272461	8.235742568969727
1.0	37030000.0	37040000.0	81.0	95.69171905517578	8.463351249694824
1.0	37040000.0	37050000.0	76.0	93.1048812866211	8.188586235046387
1.0	37080000.0	37090000.0	77.0	100.3614273071289	8.892376899719238
1.0	37110000.0	37120000.0	97.0	102.92640686035156	9.156115531921387
1.0	37140000.0	37150000.0	123.0	109.97056579589844	9.834654808044434
1.0	37150000.0	37160000.0	85.0	113.96788024902344	10.251086235046387
1.0	37260000.0	37270000.0	110.0	121.81062316894531	10.859979629516602
1.0	37270000.0	37280000.0	122.0	120.12850189208984	10.767393112182617
1.0	37460000.0	37470000.0	126.0	124.42265319824219	11.239995002746582
1.0	37530000.0	37540000.0	127.0	128.00575256347656	11.552873611450195
1.0	37570000.0	37580000.0	114.0	130.5650634765625	11.70787525177002
1.0	37610000.0	37620000.0	128.0	126.69586181640625	11.392812728881836
1.0	37700000.0	37710000.0	110.0	112.94746398925781	10.159051895141602
1.0	37750000.0	37760000.0	105.0	116.54190826416016	10.498035430908203
1.0	37780000.0	37790000.0	89.0	110.02783203125	9.872042655944824
1.0	37900000.0	37910000.0	73.0	97.17427062988281	8.53525447845459
1.0	37970000.0	37980000.0	64.0	69.11636352539062	5.816171646118164
1.0	37980000.0	37990000.0	85.0	85.1837387084961	7.300997257232666
1.0	37990000.0	38000000.0	72.0	84.02119445800781	7.170851707458496
1.0	38160000.0	38170000.0	42.0	65.35845947265625	5.471327781677246
1.0	38250000.0	38260000.0	79.0	93.6192398071289	8.131875038146973
1.0	38290000.0	38300000.0	51.0	68.02186584472656	5.778746604919434
1.0	38340000.0	38350000.0	66.0	65.07646942138672	5.45141077041626
1.0	38390000.0	38400000.0	65.0	66.35760498046875	5.6311259269714355
1.0	38460000.0	38470000.0	47.0	66.18096923828125	5.578563690185547
1.0	38480000.0	38490000.0	45.0	65.08487701416016	5.444436073303223
1.0	38640000.0	38650000.0	108.0	100.13270568847656	8.878305435180664
1.0	38650000.0	38660000.0	101.0	98.11039733886719	8.697555541992188
1.0	38670000.0	38680000.0	75.0	102.20768737792969	9.096303939819336
1.0	38690000.0	38700000.0	91.0	107.03581237792969	9.571210861206055
1.0	38720000.0	38730000.0	75.0	113.57072448730469	10.193735122680664
1.0	38740000.0	38750000.0	92.0	117.42332458496094	10.59085464477539
1.0	38780000.0	38790000.0	120.0	124.4472885131836	11.276098251342773
1.0	38910000.0	38920000.0	113.0	121.42829895019531	10.964635848999023
1.0	38940000.0	38950000.0	106.0	121.3845443725586	10.96216869354248
1.0	39030000.0	39040000.0	103.0	113.9236831665039	10.256558418273926
1.0	39110000.0	39120000.0	76.0	102.32569885253906	9.027673721313477
1.0	39170000.0	39180000.0	85.0	111.1099853515625	9.966300964355469
1.0	39200000.0	39210000.0	94.0	106.97624206542969	9.570680618286133
1.0	39210000.0	39220000.0	94.0	101.6494140625	9.044371604919434
1.0	39230000.0	39240000.0	59.0	89.70024871826172	7.758402347564697
1.0	39250000.0	39260000.0	89.0	99.6028060913086	8.824233055114746
1.0	39350000.0	39360000.0	57.0	76.96441650390625	6.750707149505615
1.0	39370000.0	39380000.0	67.0	76.94816589355469	6.725146293640137
1.0	39380000.0	39390000.0	52.0	73.5301284790039	6.301979064941406
1.0	39490000.0	39500000.0	60.0	65.94322204589844	5.531565189361572
1.0	39510000.0	39520000.0	53.0	70.436767578125	6.002566337585449
1.0	39610000.0	39620000.0	55.0	70.2590560913086	6.150613784790039
1.0	39630000.0	39640000.0	55.0	70.32620239257812	5.987147808074951
1.0	39680000.0	39690000.0	56.0	66.48820495605469	5.518145561218262
1.0	39750000.0	39760000.0	70.0	64.3219985961914	5.364627838134766
1.0	39860000.0	39870000.0	66.0	68.29069519042969	5.682308673858643
1.0	39880000.0	39890000.0	62.0	66.38382720947266	5.559877872467041
1.0	39920000.0	39930000.0	55.0	59.492164611816406	5.27104377746582
1.0	39940000.0	39950000.0	63.0	62.648231506347656	5.2635817527771
1.0	39950000.0	39960000.0	62.0	61.45220947265625	5.21795129776001
1.0	39970000.0	39980000.0	38.0	61.31028366088867	5.228928565979004
1.0	39980000.0	39990000.0	10.0	69.46070861816406	28.360183715820312
1.0	40040000.0	40050000.0	53.0	87.3624267578125	7.475412845611572
1.0	40060000.0	40070000.0	79.0	94.88447570800781	8.273577690124512
1.0	40080000.0	40090000.0	81.0	86.92628479003906	7.581094264984131
1.0	40110000.0	40120000.0	78.0	82.38801574707031	7.0926313400268555
1.0	40130000.0	40140000.0	72.0	84.35359191894531	7.403177738189697
1.0	40220000.0	40230000.0	42.0	64.37486267089844	5.442164897918701
1.0	40240000.0	40250000.0	59.0	79.98028564453125	7.0590691566467285
1.0	40290000.0	40300000.0	66.0	75.34324645996094	6.54334020614624
1.0	40350000.0	40360000.0	80.0	78.3675537109375	6.772547245025635
1.0	40360000.0	40370000.0	55.0	71.17070770263672	5.985358715057373
1.0	40430000.0	40440000.0	62.0	68.75212097167969	5.795403003692627
1.0	40520000.0	40530000.0	54.0	65.14698791503906	5.372036933898926
1.0	40530000.0	40540000.0	48.0	64.49418640136719	5.37815523147583
1.0	40590000.0	40600000.0	94.0	96.45133209228516	8.441853523254395
1.0	40750000.0	40760000.0	51.0	65.97813415527344	5.548131465911865
1.0	40760000.0	40770000.0	59.0	72.94342041015625	6.258235454559326
1.0	40850000.0	40860000.0	46.0	73.1206283569336	6.169180393218994
1.0	40880000.0	40890000.0	52.0	68.2623291015625	5.97454833984375
1.0	40930000.0	40940000.0	72.0	97.76384735107422	8.61754322052002
1.0	40970000.0	40980000.0	78.0	76.82193756103516	6.520125389099121
1.0	40990000.0	41000000.0	89.0	87.63591003417969	7.577249050140381
1.0	41030000.0	41040000.0	92.0	99.38221740722656	8.7800931930542
1.0	41090000.0	41100000.0	59.0	77.23575592041016	6.690777778625488
1.0	41120000.0	41130000.0	63.0	78.73820495605469	6.847662448883057
1.0	41170000.0	41180000.0	64.0	71.81022644042969	6.046751499176025
1.0	41180000.0	41190000.0	71.0	67.24943542480469	5.669865608215332
1.0	41320000.0	41330000.0	67.0	70.24602508544922	5.9106926918029785
1.0	41370000.0	41380000.0	86.0	85.0042724609375	7.290865898132324
1.0	41450000.0	41460000.0	49.0	63.942604064941406	5.39687967300415
1.0	41460000.0	41470000.0	55.0	64.41011047363281	5.376725673675537
1.0	41490000.0	41500000.0	50.0	61.12385177612305	5.202809810638428
1.0	41630000.0	41640000.0	75.0	70.59712219238281	5.902518272399902
1.0	41650000.0	41660000.0	57.0	71.30838012695312	6.022562503814697
1.0	41700000.0	41710000.0	69.0	64.760009765625	5.4315385818481445
1.0	41720000.0	41730000.0	76.0	81.61553192138672	7.1265668869018555
1.0	41830000.0	41840000.0	60.0	69.75407409667969	5.870243072509766
1.0	41880000.0	41890000.0	86.0	77.02384948730469	6.537508487701416
1.0	41910000.0	41920000.0	68.0	77.64332580566406	6.749593257904053
1.0	41970000.0	41980000.0	70.0	70.95204162597656	6.2285566329956055
1.0	42100000.0	42110000.0	65.0	81.14787292480469	7.020342826843262
1.0	42170000.0	42180000.0	69.0	83.0931625366211	7.215963840484619
1.0	42220000.0	42230000.0	77.0	83.67642974853516	7.2800726890563965
1.0	42260000.0	42270000.0	56.0	79.92523956298828	6.917878150939941
1.0	42280000.0	42290000.0	73.0	81.74806213378906	7.088126182556152
1.0	42380000.0	42390000.0	71.0	73.98834991455078	6.679819583892822
1.0	42440000.0	42450000.0	71.0	84.02814483642578	7.35625696182251
1.0	42580000.0	42590000.0	103.0	110.95101165771484	9.98857593536377
1.0	42600000.0	42610000.0	91.0	103.0622787475586	9.0831937789917
1.0	42610000.0	42620000.0	80.0	85.65518951416016	7.40618896484375
1.0	42650000.0	42660000.0	75.0	72.7533950805664	6.1628804206848145
1.0	42740000.0	42750000.0	66.0	70.14884948730469	5.867040634155273
1.0	42820000.0	42830000.0	87.0	96.72545623779297	8.45482349395752
1.0	42830000.0	42840000.0	68.0	90.04447174072266	7.806485176086426
1.0	42880000.0	42890000.0	65.0	85.51176452636719	7.4552717208862305
1.0	42910000.0	42920000.0	95.0	86.7984390258789	7.459347724914551
1.0	42940000.0	42950000.0	59.0	76.56687927246094	6.524033546447754
1.0	43000000.0	43010000.0	68.0	81.43989562988281	7.032184600830078
1.0	43060000.0	43070000.0	81.0	89.18416595458984	7.8102850914001465
1.0	43110000.0	43120000.0	68.0	78.0005111694336	6.771572113037109
1.0	43170000.0	43180000.0	65.0	69.75599670410156	5.7889628410339355
1.0	43250000.0	43260000.0	60.0	76.08285522460938	6.423661708831787
1.0	43280000.0	43290000.0	63.0	67.8998794555664	5.7211689949035645
1.0	43300000.0	43310000.0	57.0	68.79924774169922	5.745914459228516
1.0	43320000.0	43330000.0	71.0	93.0732192993164	8.160598754882812
1.0	43370000.0	43380000.0	79.0	89.85494232177734	7.833539009094238
1.0	43470000.0	43480000.0	75.0	93.46959686279297	8.202841758728027
1.0	43500000.0	43510000.0	70.0	78.35674285888672	6.695569038391113
1.0	43520000.0	43530000.0	76.0	83.9199447631836	7.174538612365723
1.0	43600000.0	43610000.0	59.0	87.01579284667969	7.545144081115723
1.0	43610000.0	43620000.0	59.0	84.72179412841797	7.317523002624512
1.0	43660000.0	43670000.0	86.0	88.00598907470703	7.671721458435059
1.0	43680000.0	43690000.0	69.0	82.08091735839844	7.14700174331665
1.0	43740000.0	43750000.0	52.0	71.2025146484375	6.310446739196777
1.0	43920000.0	43930000.0	77.0	74.30351257324219	6.314558029174805
1.0	43970000.0	43980000.0	61.0	77.44574737548828	6.5665130615234375
1.0	44070000.0	44080000.0	45.0	59.363182067871094	5.071501731872559
1.0	44160000.0	44170000.0	56.0	59.020118713378906	5.136816501617432
1.0	44170000.0	44180000.0	60.0	64.36467742919922	5.367375373840332
1.0	44250000.0	44260000.0	74.0	69.47705841064453	5.868093013763428
1.0	44290000.0	44300000.0	60.0	69.97175598144531	6.03758430480957
1.0	44390000.0	44400000.0	58.0	63.796058654785156	5.443964004516602
1.0	44400000.0	44410000.0	57.0	61.63999557495117	5.248755931854248
1.0	44410000.0	44420000.0	61.0	59.09783172607422	5.117592811584473
1.0	44460000.0	44470000.0	52.0	65.37667846679688	5.581011772155762
1.0	44520000.0	44530000.0	87.0	86.60334777832031	7.50973653793335
1.0	44580000.0	44590000.0	93.0	102.99166107177734	9.162216186523438
1.0	44780000.0	44790000.0	57.0	65.51686096191406	5.542265892028809
1.0	44800000.0	44810000.0	49.0	68.98112487792969	5.80403995513916
1.0	44830000.0	44840000.0	83.0	93.37113189697266	8.165090560913086
1.0	44990000.0	45000000.0	79.0	96.04557037353516	8.465568542480469
1.0	45120000.0	45130000.0	65.0	64.18962097167969	5.427557945251465
1.0	45320000.0	45330000.0	55.0	65.58138275146484	5.50137996673584
1.0	45330000.0	45340000.0	48.0	67.56571960449219	5.630857944488525
1.0	45350000.0	45360000.0	75.0	66.71089172363281	5.5738844871521
1.0	45370000.0	45380000.0	53.0	67.86677551269531	5.665591716766357
1.0	45400000.0	45410000.0	61.0	70.21318054199219	5.912077903747559
1.0	45500000.0	45510000.0	55.0	68.62678527832031	5.778286457061768
1.0	45570000.0	45580000.0	84.0	74.5655288696289	6.445523262023926
1.0	45600000.0	45610000.0	55.0	74.38444519042969	6.4261274337768555
1.0	45650000.0	45660000.0	58.0	64.49786376953125	5.81825590133667
1.0	45760000.0	45770000.0	53.0	74.15277099609375	6.246584892272949
1.0	45810000.0	45820000.0	45.0	60.438255310058594	5.258679389953613
1.0	45830000.0	45840000.0	50.0	70.80706024169922	6.0422773361206055
1.0	46030000.0	46040000.0	50.0	63.023033142089844	5.294060707092285
1.0	46110000.0	46120000.0	68.0	64.47601318359375	5.420896053314209
1.0	46200000.0	46210000.0	66.0	71.69401550292969	6.049116611480713
1.0	46210000.0	46220000.0	73.0	70.85263061523438	5.966497421264648
1.0	46330000.0	46340000.0	61.0	74.35969543457031	6.3055033683776855
1.0	46460000.0	46470000.0	61.0	61.961830139160156	5.216014862060547
1.0	46490000.0	46500000.0	52.0	59.173980712890625	5.087830543518066
1.0	46730000.0	46740000.0	60.0	59.7365837097168	5.145000457763672
1.0	46760000.0	46770000.0	65.0	61.62824249267578	5.263658046722412
1.0	46910000.0	46920000.0	60.0	79.91404724121094	6.823871612548828
1.0	47080000.0	47090000.0	64.0	61.332984924316406	5.241689205169678
1.0	47090000.0	47100000.0	59.0	65.4195556640625	5.495802402496338
1.0	47130000.0	47140000.0	51.0	62.3470344543457	5.778412818908691
1.0	47150000.0	47160000.0	53.0	64.4554672241211	5.4796013832092285
1.0	47170000.0	47180000.0	52.0	65.37059783935547	5.449692726135254
1.0	47180000.0	47190000.0	63.0	70.33049774169922	5.7823381423950195
1.0	47200000.0	47210000.0	102.0	97.13642120361328	8.553857803344727
1.0	47270000.0	47280000.0	76.0	71.39961242675781	6.261078834533691
1.0	47280000.0	47290000.0	74.0	75.69819641113281	6.557183742523193
1.0	47370000.0	47380000.0	64.0	88.02421569824219	7.6825761795043945
1.0	47460000.0	47470000.0	67.0	87.32479095458984	7.584168910980225
1.0	47500000.0	47510000.0	71.0	86.58460998535156	7.5559282302856445
1.0	47610000.0	47620000.0	77.0	82.86940002441406	7.126936435699463
1.0	47640000.0	47650000.0	55.0	74.54471588134766	6.3955979347229
1.0	47650000.0	47660000.0	49.0	68.05095672607422	6.150908470153809
1.0	47700000.0	47710000.0	87.0	82.87373352050781	7.073570251464844
1.0	47760000.0	47770000.0	56.0	65.23335266113281	5.425569534301758
1.0	47810000.0	47820000.0	59.0	64.69374084472656	5.455517768859863
1.0	47870000.0	47880000.0	62.0	78.99691009521484	6.772773742675781
1.0	47950000.0	47960000.0	80.0	83.94781494140625	7.257264137268066
1.0	47970000.0	47980000.0	72.0	80.50160217285156	7.470704555511475
1.0	48240000.0	48250000.0	71.0	79.55011749267578	6.95189905166626
1.0	48260000.0	48270000.0	79.0	83.20252990722656	7.258917808532715
1.0	48320000.0	48330000.0	74.0	84.30723571777344	7.329171180725098
1.0	48340000.0	48350000.0	67.0	79.126708984375	6.882760524749756
1.0	48360000.0	48370000.0	61.0	74.99200439453125	6.562292575836182
1.0	48400000.0	48410000.0	67.0	78.53761291503906	6.852276802062988
1.0	48440000.0	48450000.0	72.0	83.68519592285156	7.2939043045043945
1.0	48580000.0	48590000.0	70.0	87.53282165527344	7.563434600830078
1.0	48600000.0	48610000.0	89.0	101.109130859375	8.939672470092773
1.0	48660000.0	48670000.0	94.0	94.12570190429688	8.230094909667969
1.0	48680000.0	48690000.0	72.0	91.09671783447266	7.890412330627441
1.0	48690000.0	48700000.0	78.0	90.57701110839844	7.915095329284668
1.0	48820000.0	48830000.0	74.0	86.7369155883789	7.590579032897949
1.0	48840000.0	48850000.0	53.0	64.9920425415039	5.564009666442871
1.0	49000000.0	49010000.0	116.0	108.2474136352539	9.691183090209961
1.0	49030000.0	49040000.0	80.0	110.5759506225586	9.875012397766113
1.0	49050000.0	49060000.0	101.0	113.83919525146484	10.245960235595703
1.0	49060000.0	49070000.0	122.0	115.6853256225586	10.413206100463867
1.0	49140000.0	49150000.0	89.0	101.29971313476562	8.958966255187988
1.0	49210000.0	49220000.0	102.0	120.67462158203125	10.832959175109863
1.0	49230000.0	49240000.0	116.0	117.6490478515625	10.594834327697754
1.0	49240000.0	49250000.0	92.0	99.74226379394531	8.811941146850586
1.0	49260000.0	49270000.0	112.0	134.43873596191406	12.20505428314209
1.0	49280000.0	49290000.0	101.0	117.5158920288086	10.543947219848633
1.0	49320000.0	49330000.0	144.0	138.6969451904297	12.514120101928711
1.0	49340000.0	49350000.0	128.0	121.6128921508789	11.006477355957031
1.0	49370000.0	49380000.0	114.0	134.02084350585938	12.215014457702637
1.0	49420000.0	49430000.0	128.0	132.439697265625	12.052363395690918
1.0	49490000.0	49500000.0	148.0	155.77406311035156	13.87586784362793
1.0	49510000.0	49520000.0	138.0	146.07205200195312	13.3029203414917
1.0	49760000.0	49770000.0	162.0	158.7685546875	14.157556533813477
1.0	49780000.0	49790000.0	139.0	155.04623413085938	13.979870796203613
1.0	49790000.0	49800000.0	153.0	156.09432983398438	14.061887741088867
1.0	49820000.0	49830000.0	142.0	162.1134033203125	14.337259292602539
1.0	49870000.0	49880000.0	177.0	174.23666381835938	15.2437162399292
1.0	49940000.0	49950000.0	176.0	175.08953857421875	15.324617385864258
1.0	50090000.0	50100000.0	139.0	176.4366455078125	15.287422180175781
1.0	50280000.0	50290000.0	134.0	156.68028259277344	13.994122505187988
1.0	50300000.0	50310000.0	123.0	160.9487762451172	14.250544548034668
1.0	50310000.0	50320000.0	142.0	156.30284118652344	13.930920600891113
1.0	50330000.0	50340000.0	150.0	138.47987365722656	12.515430450439453
1.0	50360000.0	50370000.0	138.0	142.77186584472656	12.934257507324219
1.0	50370000.0	50380000.0	134.0	147.42857360839844	13.264602661132812
1.0	50390000.0	50400000.0	128.0	146.37185668945312	13.156123161315918
1.0	50430000.0	50440000.0	114.0	137.30374145507812	12.474642753601074
1.0	50470000.0	50480000.0	130.0	149.92457580566406	13.453893661499023
1.0	50660000.0	50670000.0	127.0	138.11717224121094	12.345529556274414
1.0	50730000.0	50740000.0	110.0	129.4720458984375	11.746271133422852
1.0	50740000.0	50750000.0	126.0	134.52606201171875	12.094284057617188
1.0	50800000.0	50810000.0	116.0	128.7129364013672	11.701305389404297
1.0	50810000.0	50820000.0	110.0	121.63471984863281	10.938080787658691
1.0	50820000.0	50830000.0	113.0	128.96841430664062	11.613978385925293
1.0	50830000.0	50840000.0	102.0	113.17857360839844	10.108308792114258
1.0	50850000.0	50860000.0	111.0	126.53951263427734	11.403059005737305
1.0	50890000.0	50900000.0	97.0	108.79837799072266	9.943483352661133
1.0	50900000.0	50910000.0	72.0	78.88760375976562	6.661759853363037
1.0	50920000.0	50930000.0	56.0	76.51029968261719	6.444355010986328
1.0	50940000.0	50950000.0	71.0	75.9512710571289	6.3671674728393555
1.0	50960000.0	50970000.0	66.0	73.65507507324219	5.814925193786621
1.0	50990000.0	51000000.0	66.0	71.73406982421875	5.966326713562012
1.0	51020000.0	51030000.0	69.0	68.96566009521484	5.524889945983887
1.0	51120000.0	51130000.0	55.0	75.54573059082031	6.371229648590088
1.0	51150000.0	51160000.0	75.0	71.9449234008789	6.2224931716918945
1.0	51190000.0	51200000.0	83.0	71.42823791503906	6.387608528137207
1.0	51200000.0	51210000.0	83.0	71.61763000488281	5.919159412384033
1.0	51240000.0	51250000.0	63.0	73.92179107666016	6.9435529708862305
1.0	51330000.0	51340000.0	60.0	71.04618835449219	6.138039588928223
1.0	51380000.0	51390000.0	66.0	76.58285522460938	6.463841915130615
1.0	51390000.0	51400000.0	67.0	79.09568786621094	6.71189022064209
1.0	51400000.0	51410000.0	57.0	79.56146240234375	6.775551795959473
1.0	51450000.0	51460000.0	83.0	103.5379409790039	9.207120895385742
1.0	51470000.0	51480000.0	91.0	103.0122299194336	9.115630149841309
1.0	51530000.0	51540000.0	81.0	107.2129898071289	9.596501350402832
1.0	51580000.0	51590000.0	72.0	109.0356216430664	9.786005973815918
1.0	51610000.0	51620000.0	68.0	103.81263732910156	9.259613990783691
1.0	51780000.0	51790000.0	61.0	66.0810317993164	5.619814872741699
1.0	51790000.0	51800000.0	53.0	67.68938446044922	5.6309614181518555
1.0	51880000.0	51890000.0	77.0	70.14009094238281	5.901951789855957
1.0	51910000.0	51920000.0	55.0	71.74769592285156	6.0369038581848145
1.0	52040000.0	52050000.0	65.0	78.3338851928711	6.810091972351074
1.0	52050000.0	52060000.0	72.0	92.6610107421875	8.104745864868164
1.0	52070000.0	52080000.0	82.0	89.11160278320312	7.780134677886963
1.0	52080000.0	52090000.0	69.0	75.10733795166016	6.355789661407471
1.0	52100000.0	52110000.0	69.0	75.1167221069336	6.594250679016113
1.0	52200000.0	52210000.0	85.0	73.73450469970703	6.352880001068115
1.0	52230000.0	52240000.0	49.0	69.48421478271484	5.869760990142822
1.0	52340000.0	52350000.0	59.0	90.56263732910156	7.946253776550293
1.0	52370000.0	52380000.0	80.0	93.82221984863281	8.254148483276367
1.0	52420000.0	52430000.0	91.0	80.82157897949219	7.0417680740356445
1.0	52480000.0	52490000.0	56.0	78.00340270996094	6.680300235748291
1.0	52490000.0	52500000.0	55.0	67.76956176757812	5.7123870849609375
1.0	52530000.0	52540000.0	71.0	68.81105041503906	5.791388511657715
1.0	52590000.0	52600000.0	86.0	90.07676696777344	7.789212226867676
1.0	52600000.0	52610000.0	63.0	78.68070983886719	6.734114170074463
1.0	52660000.0	52670000.0	74.0	77.69921875	6.710653781890869
1.0	52740000.0	52750000.0	63.0	69.20914459228516	5.825983047485352
1.0	52790000.0	52800000.0	58.0	70.06086730957031	5.891021728515625
1.0	52810000.0	52820000.0	52.0	63.69496536254883	5.32814884185791
1.0	52870000.0	52880000.0	68.0	59.57439422607422	5.005782604217529
1.0	52920000.0	52930000.0	51.0	71.36859130859375	6.016280174255371
1.0	52980000.0	52990000.0	67.0	72.81607055664062	6.125493049621582
1.0	53120000.0	53130000.0	84.0	86.04832458496094	7.461129188537598
1.0	53150000.0	53160000.0	55.0	66.88514709472656	5.584197044372559
1.0	53250000.0	53260000.0	52.0	69.91010284423828	5.881096839904785
1.0	53350000.0	53360000.0	65.0	82.6844253540039	7.1661553382873535
1.0	53460000.0	53470000.0	63.0	70.5284194946289	5.936885833740234
1.0	53480000.0	53490000.0	57.0	66.99066162109375	5.60736608505249
1.0	53500000.0	53510000.0	54.0	68.65640258789062	5.752325534820557
1.0	53540000.0	53550000.0	62.0	76.53614807128906	6.6230974197387695
1.0	53550000.0	53560000.0	60.0	69.99058532714844	6.151569366455078
1.0	53570000.0	53580000.0	65.0	77.2183837890625	6.705483436584473
1.0	53660000.0	53670000.0	68.0	66.71354675292969	5.533985137939453
1.0	53690000.0	53700000.0	67.0	67.52857971191406	5.643613815307617
1.0	53720000.0	53730000.0	56.0	58.454917907714844	4.882815361022949
1.0	53730000.0	53740000.0	45.0	58.44691848754883	4.860607147216797
1.0	53750000.0	53760000.0	67.0	66.1026382446289	5.589081764221191
1.0	53760000.0	53770000.0	62.0	68.27352142333984	5.811387538909912
1.0	53770000.0	53780000.0	59.0	63.194740295410156	5.338196754455566
1.0	53810000.0	53820000.0	94.0	90.75100708007812	7.899584770202637
1.0	53820000.0	53830000.0	102.0	98.03072357177734	8.65913200378418
1.0	53910000.0	53920000.0	98.0	94.43209838867188	8.285737037658691
1.0	53920000.0	53930000.0	90.0	101.76499938964844	9.067736625671387
1.0	53960000.0	53970000.0	82.0	94.5330581665039	8.329034805297852
1.0	54020000.0	54030000.0	68.0	89.79817199707031	7.844778537750244
1.0	54150000.0	54160000.0	73.0	86.13509368896484	7.479750156402588
1.0	54310000.0	54320000.0	70.0	74.14196014404297	6.2395920753479
1.0	54320000.0	54330000.0	59.0	60.393333435058594	5.125312328338623
1.0	54350000.0	54360000.0	53.0	67.63142395019531	5.640059947967529
1.0	54420000.0	54430000.0	45.0	63.481971740722656	5.313699245452881
1.0	54450000.0	54460000.0	87.0	80.89567565917969	6.888332366943359
1.0	54480000.0	54490000.0	54.0	80.45829772949219	6.855937957763672
1.0	54580000.0	54590000.0	59.0	67.7959213256836	5.6401238441467285
1.0	54690000.0	54700000.0	45.0	56.42303466796875	4.929045677185059
1.0	54750000.0	54760000.0	44.0	59.34991455078125	4.913895606994629
1.0	54760000.0	54770000.0	56.0	58.91584396362305	5.082200050354004
1.0	54940000.0	54950000.0	77.0	72.71556091308594	6.169281005859375
1.0	54960000.0	54970000.0	64.0	88.09883880615234	7.825600624084473
1.0	55190000.0	55200000.0	49.0	61.21669387817383	5.1775312423706055
1.0	55210000.0	55220000.0	55.0	70.60479736328125	5.960057735443115
1.0	55220000.0	55230000.0	48.0	60.297828674316406	5.171871185302734
1.0	55240000.0	55250000.0	64.0	63.16534423828125	5.293914318084717
1.0	55260000.0	55270000.0	64.0	61.21471405029297	5.292637825012207
1.0	55320000.0	55330000.0	51.0	60.57847213745117	4.946343898773193
1.0	55440000.0	55450000.0	60.0	70.94873809814453	5.977727890014648
1.0	55450000.0	55460000.0	46.0	72.0943832397461	6.176507949829102
1.0	55470000.0	55480000.0	60.0	82.20051574707031	7.147132873535156
1.0	55530000.0	55540000.0	48.0	61.97564697265625	5.240573406219482
1.0	55640000.0	55650000.0	58.0	69.38893127441406	5.776636600494385
1.0	55710000.0	55720000.0	85.0	88.16629791259766	7.618354797363281
1.0	55820000.0	55830000.0	91.0	103.63078308105469	9.2252836227417
1.0	55870000.0	55880000.0	88.0	107.7037353515625	9.621622085571289
1.0	55900000.0	55910000.0	100.0	105.9072036743164	9.466712951660156
1.0	55930000.0	55940000.0	89.0	100.18798065185547	8.889284133911133
1.0	55970000.0	55980000.0	98.0	103.03404235839844	9.170164108276367
1.0	55990000.0	56000000.0	85.0	101.59391784667969	9.04857063293457
1.0	56020000.0	56030000.0	65.0	100.59915924072266	8.9008150100708
1.0	56040000.0	56050000.0	97.0	112.17344665527344	9.957313537597656
1.0	56070000.0	56080000.0	109.0	123.701416015625	11.046404838562012
1.0	56280000.0	56290000.0	114.0	131.4998016357422	11.83954906463623
1.0	56330000.0	56340000.0	129.0	136.4891815185547	12.24366569519043
1.0	56410000.0	56420000.0	128.0	139.13291931152344	12.500693321228027
1.0	56460000.0	56470000.0	137.0	134.33877563476562	12.040018081665039
1.0	56470000.0	56480000.0	131.0	135.88021850585938	12.2137451171875
1.0	56520000.0	56530000.0	116.0	124.37735748291016	11.182334899902344
1.0	56530000.0	56540000.0	115.0	123.76236724853516	11.100010871887207
1.0	56620000.0	56630000.0	87.0	116.84779357910156	10.515912055969238
1.0	56670000.0	56680000.0	88.0	115.0174789428711	10.269062042236328
1.0	56720000.0	56730000.0	89.0	103.07221984863281	9.145137786865234
1.0	56730000.0	56740000.0	112.0	101.57170104980469	9.036023139953613
1.0	56800000.0	56810000.0	83.0	95.69429779052734	8.405397415161133
1.0	56900000.0	56910000.0	66.0	79.58181762695312	6.868495941162109
1.0	56940000.0	56950000.0	72.0	78.59754943847656	6.763874053955078
1.0	57050000.0	57060000.0	92.0	91.53759002685547	7.9969024658203125
1.0	57090000.0	57100000.0	108.0	101.18327331542969	8.991815567016602
1.0	57230000.0	57240000.0	99.0	108.48591613769531	9.700456619262695
1.0	57240000.0	57250000.0	89.0	105.23368072509766	9.397933959960938
1.0	57250000.0	57260000.0	90.0	103.3438720703125	9.177530288696289
1.0	57290000.0	57300000.0	99.0	110.875732421875	9.931719779968262
1.0	57390000.0	57400000.0	108.0	122.97003173828125	11.089555740356445
1.0	57450000.0	57460000.0	119.0	120.5733642578125	10.909903526306152
1.0	57530000.0	57540000.0	115.0	119.39082336425781	10.763494491577148
1.0	57630000.0	57640000.0	112.0	130.37744140625	11.719449996948242
1.0	57650000.0	57660000.0	114.0	123.7165756225586	11.167340278625488
1.0	57670000.0	57680000.0	115.0	124.4517593383789	11.246637344360352
1.0	57710000.0	57720000.0	118.0	129.116455078125	11.57005786895752
1.0	57750000.0	57760000.0	102.0	123.29718017578125	11.170263290405273
1.0	57770000.0	57780000.0	147.0	116.81536865234375	10.497819900512695
1.0	57870000.0	57880000.0	119.0	132.6029815673828	12.010042190551758
1.0	57970000.0	57980000.0	124.0	134.0677032470703	12.01467514038086
1.0	58050000.0	58060000.0	119.0	129.22769165039062	11.70423412322998
1.0	58110000.0	58120000.0	126.0	141.11585998535156	12.66114616394043
1.0	58170000.0	58180000.0	130.0	141.63006591796875	12.696720123291016
1.0	58220000.0	58230000.0	135.0	138.99948120117188	12.522188186645508
1.0	58260000.0	58270000.0	116.0	135.35336303710938	12.177728652954102
1.0	58290000.0	58300000.0	107.0	130.44821166992188	11.769853591918945
1.0	58320000.0	58330000.0	119.0	130.06002807617188	11.820262908935547
1.0	58340000.0	58350000.0	123.0	132.05035400390625	11.89409065246582
1.0	58360000.0	58370000.0	120.0	134.4150848388672	12.070833206176758
1.0	58510000.0	58520000.0	98.0	116.47050476074219	10.54693603515625
1.0	58540000.0	58550000.0	105.0	118.69429016113281	10.649368286132812
1.0	58610000.0	58620000.0	98.0	107.9762954711914	9.67503547668457
1.0	58660000.0	58670000.0	86.0	111.23101806640625	9.982460021972656
1.0	58700000.0	58710000.0	88.0	108.90460205078125	9.767038345336914
1.0	58710000.0	58720000.0	93.0	101.75138092041016	9.010772705078125
1.0	58740000.0	58750000.0	80.0	96.62149047851562	8.514005661010742
1.0	58760000.0	58770000.0	85.0	103.07548522949219	9.180215835571289
1.0	58770000.0	58780000.0	93.0	99.32759094238281	8.808279037475586
1.0	58850000.0	58860000.0	84.0	90.51081848144531	7.9326982498168945
1.0	58860000.0	58870000.0	72.0	93.83290100097656	8.155706405639648
1.0	58910000.0	58920000.0	80.0	79.06343078613281	6.778653621673584
1.0	58920000.0	58930000.0	73.0	78.2089614868164	6.782051086425781
1.0	58940000.0	58950000.0	65.0	72.25018310546875	6.1963210105896
1.0	59090000.0	59100000.0	78.0	82.13603973388672	7.130598545074463
1.0	59140000.0	59150000.0	40.0	67.5970230102539	5.612130641937256
1.0	59200000.0	59210000.0	56.0	79.2570571899414	6.783455848693848
1.0	59260000.0	59270000.0	57.0	74.2637939453125	6.270020008087158
1.0	59580000.0	59590000.0	98.0	87.56566619873047	7.621011257171631
1.0	59600000.0	59610000.0	78.0	80.45954132080078	6.954061985015869
1.0	59650000.0	59660000.0	76.0	84.69627380371094	7.349352836608887
1.0	59660000.0	59670000.0	68.0	86.12203216552734	7.485407829284668
1.0	59720000.0	59730000.0	53.0	73.80354309082031	6.488150596618652
1.0	59810000.0	59820000.0	56.0	70.4106674194336	5.94146203994751
1.0	59880000.0	59890000.0	61.0	73.39517211914062	6.381124496459961
1.0	59990000.0	60000000.0	72.0	78.37982177734375	6.781925201416016
1.0	60030000.0	60040000.0	70.0	76.08575439453125	6.57627010345459
1.0	60040000.0	60050000.0	55.0	77.22542572021484	6.703030586242676
1.0	60090000.0	60100000.0	69.0	75.92387390136719	6.459789276123047
1.0	60120000.0	60130000.0	72.0	74.55482482910156	6.288851737976074
1.0	60130000.0	60140000.0	58.0	69.95320129394531	5.9225172996521
1.0	60180000.0	60190000.0	72.0	75.37336730957031	6.384012699127197
1.0	60190000.0	60200000.0	85.0	81.5151138305664	6.940807342529297
1.0	60230000.0	60240000.0	67.0	77.9139175415039	6.738480567932129
1.0	60280000.0	60290000.0	69.0	73.9671859741211	6.236271381378174
1.0	60320000.0	60330000.0	80.0	76.4364013671875	6.456830024719238
1.0	60350000.0	60360000.0	72.0	88.37544250488281	7.760870456695557
1.0	60400000.0	60410000.0	79.0	98.14189147949219	8.68687629699707
1.0	60470000.0	60480000.0	97.0	105.1982192993164	9.38442325592041
1.0	60510000.0	60520000.0	99.0	111.31813049316406	9.98477554321289
1.0	60540000.0	60550000.0	99.0	109.14688873291016	9.782147407531738
1.0	60590000.0	60600000.0	96.0	107.68990325927734	9.640954971313477
1.0	60610000.0	60620000.0	94.0	108.35860443115234	9.692962646484375
1.0	60630000.0	60640000.0	89.0	116.40788269042969	10.48685359954834
1.0	60680000.0	60690000.0	87.0	94.15187072753906	8.191827774047852
1.0	60700000.0	60710000.0	113.0	115.784423828125	10.42909049987793
1.0	60740000.0	60750000.0	72.0	102.70149993896484	9.080281257629395
1.0	60760000.0	60770000.0	115.0	121.36190032958984	10.968048095703125
1.0	60770000.0	60780000.0	120.0	124.58653259277344	11.232463836669922
1.0	60850000.0	60860000.0	90.0	116.777099609375	10.522073745727539
1.0	60890000.0	60900000.0	103.0	109.39323425292969	9.790614128112793
1.0	60920000.0	60930000.0	103.0	117.09830474853516	10.520596504211426
1.0	60990000.0	61000000.0	113.0	113.52645111083984	10.197558403015137
1.0	61020000.0	61030000.0	98.0	112.34770202636719	10.105141639709473
1.0	61040000.0	61050000.0	104.0	108.75284576416016	9.724563598632812
1.0	61110000.0	61120000.0	92.0	92.7440414428711	8.23934268951416
1.0	61120000.0	61130000.0	97.0	109.25346374511719	9.794291496276855
1.0	61160000.0	61170000.0	92.0	103.9697036743164	9.255603790283203
1.0	61180000.0	61190000.0	93.0	106.20086669921875	9.475117683410645
1.0	61230000.0	61240000.0	83.0	105.0966567993164	9.391881942749023
1.0	61270000.0	61280000.0	104.0	97.39116668701172	8.580107688903809
1.0	61310000.0	61320000.0	81.0	98.84010314941406	8.748907089233398
1.0	61330000.0	61340000.0	94.0	101.29301452636719	8.97096061706543
1.0	61350000.0	61360000.0	75.0	94.51924133300781	8.32722282409668
1.0	61410000.0	61420000.0	84.0	95.23783874511719	8.413823127746582
1.0	61460000.0	61470000.0	65.0	95.85509490966797	8.463449478149414
1.0	61490000.0	61500000.0	101.0	92.85746002197266	8.152155876159668
1.0	61590000.0	61600000.0	65.0	77.18626403808594	6.7343926429748535
1.0	61610000.0	61620000.0	64.0	75.80937957763672	6.625556945800781
1.0	61780000.0	61790000.0	57.0	79.0543441772461	6.85382080078125
1.0	61800000.0	61810000.0	78.0	77.3397216796875	6.562849521636963
1.0	61820000.0	61830000.0	59.0	68.97979736328125	5.793160438537598
1.0	61830000.0	61840000.0	63.0	75.02154541015625	6.331939697265625
1.0	61840000.0	61850000.0	66.0	76.24853515625	6.437590599060059
1.0	61860000.0	61870000.0	74.0	72.34867858886719	6.088348388671875
1.0	61920000.0	61930000.0	67.0	73.7539291381836	6.259444236755371
1.0	61930000.0	61940000.0	84.0	89.0654525756836	7.758924961090088
1.0	61970000.0	61980000.0	80.0	95.1597671508789	8.406129837036133
1.0	61980000.0	61990000.0	73.0	95.78255462646484	8.449052810668945
1.0	62000000.0	62010000.0	85.0	97.61470031738281	8.626409530639648
1.0	62060000.0	62070000.0	71.0	99.78109741210938	8.849685668945312
1.0	62200000.0	62210000.0	86.0	79.90853118896484	6.872889518737793
1.0	62210000.0	62220000.0	66.0	71.47895050048828	5.960243225097656
1.0	62220000.0	62230000.0	68.0	67.351318359375	5.623559951782227
1.0	62250000.0	62260000.0	72.0	65.33824920654297	5.17435359954834
1.0	62310000.0	62320000.0	70.0	65.26484680175781	5.506160736083984
1.0	62390000.0	62400000.0	61.0	68.17835998535156	6.220654487609863
1.0	62400000.0	62410000.0	72.0	69.83845520019531	6.0525007247924805
1.0	62520000.0	62530000.0	65.0	71.98085021972656	5.987555027008057
1.0	62570000.0	62580000.0	63.0	71.8848876953125	6.095473289489746
1.0	62690000.0	62700000.0	89.0	91.51731872558594	8.064675331115723
1.0	62780000.0	62790000.0	80.0	96.34941864013672	8.511712074279785
1.0	62820000.0	62830000.0	77.0	89.4054946899414	7.819624900817871
1.0	62840000.0	62850000.0	78.0	90.01325225830078	7.860846519470215
1.0	62890000.0	62900000.0	82.0	85.74148559570312	7.348635673522949
1.0	62950000.0	62960000.0	72.0	69.20436096191406	5.783834934234619
1.0	63010000.0	63020000.0	74.0	73.48860931396484	6.155701637268066
1.0	63070000.0	63080000.0	88.0	76.22483825683594	6.429293632507324
1.0	63170000.0	63180000.0	76.0	76.14251708984375	6.524283409118652
1.0	63290000.0	63300000.0	75.0	77.23501586914062	6.5251946449279785
1.0	63300000.0	63310000.0	61.0	78.27311706542969	6.6325788497924805
1.0	63350000.0	63360000.0	99.0	103.22868347167969	9.194459915161133
1.0	63360000.0	63370000.0	74.0	106.68961334228516	9.546247482299805
1.0	63410000.0	63420000.0	84.0	112.1352310180664	10.080350875854492
1.0	63430000.0	63440000.0	97.0	110.4751205444336	9.928281784057617
1.0	63610000.0	63620000.0	97.0	121.75474548339844	11.026214599609375
1.0	63630000.0	63640000.0	109.0	124.52107238769531	11.31346321105957
1.0	63650000.0	63660000.0	96.0	120.6876449584961	10.943625450134277
1.0	63830000.0	63840000.0	75.0	85.14817810058594	7.712982177734375
1.0	63910000.0	63920000.0	58.0	71.54791259765625	5.949745178222656
1.0	63980000.0	63990000.0	59.0	68.00035095214844	5.660698890686035
1.0	63990000.0	64000000.0	54.0	65.7069091796875	5.529476165771484
1.0	64090000.0	64100000.0	58.0	68.09075927734375	5.726510047912598
1.0	64100000.0	64110000.0	59.0	68.86526489257812	5.722096920013428
1.0	64300000.0	64310000.0	82.0	81.52875518798828	7.101138114929199
1.0	64360000.0	64370000.0	75.0	85.02474975585938	7.3972272872924805
1.0	64390000.0	64400000.0	44.0	68.56558990478516	6.080477714538574
1.0	64450000.0	64460000.0	78.0	88.68160247802734	7.749967098236084
1.0	64470000.0	64480000.0	88.0	88.16768646240234	7.689932823181152
1.0	64480000.0	64490000.0	85.0	87.37301635742188	7.641207695007324
1.0	64490000.0	64500000.0	82.0	95.26890563964844	8.308900833129883
1.0	64570000.0	64580000.0	92.0	93.44685363769531	8.195768356323242
1.0	64700000.0	64710000.0	83.0	97.36981964111328	8.584288597106934
1.0	64710000.0	64720000.0	88.0	95.36481475830078	8.389436721801758
1.0	64790000.0	64800000.0	70.0	96.14373016357422	8.475934028625488
1.0	64870000.0	64880000.0	92.0	100.34220886230469	8.91928768157959
1.0	64910000.0	64920000.0	84.0	99.56169891357422	8.820947647094727
1.0	64940000.0	64950000.0	80.0	82.1508560180664	7.176938056945801
1.0	65110000.0	65120000.0	60.0	84.59070587158203	7.376577854156494
1.0	65240000.0	65250000.0	56.0	71.59004211425781	5.944675922393799
1.0	65260000.0	65270000.0	49.0	75.47442626953125	6.477021217346191
1.0	65270000.0	65280000.0	66.0	71.65814208984375	5.979184627532959
1.0	65340000.0	65350000.0	68.0	64.42273712158203	5.498936653137207
1.0	65380000.0	65390000.0	75.0	68.92639923095703	5.790287971496582
1.0	65390000.0	65400000.0	60.0	67.630126953125	5.6364216804504395
1.0	65400000.0	65410000.0	70.0	68.6159439086914	5.759953498840332
1.0	65480000.0	65490000.0	75.0	80.07292175292969	6.944947242736816
1.0	65490000.0	65500000.0	71.0	76.524658203125	6.6539154052734375
1.0	65580000.0	65590000.0	101.0	79.83941650390625	6.768303871154785
1.0	65640000.0	65650000.0	57.0	79.18839263916016	6.8994903564453125
1.0	65750000.0	65760000.0	80.0	88.32098388671875	7.683573246002197
1.0	65780000.0	65790000.0	88.0	95.17363739013672	8.36180305480957
1.0	65870000.0	65880000.0	80.0	87.26253509521484	7.5204362869262695
1.0	65880000.0	65890000.0	65.0	82.81146240234375	7.083515167236328
1.0	65900000.0	65910000.0	63.0	81.0814208984375	7.041648864746094
1.0	66030000.0	66040000.0	98.0	98.71452331542969	8.677188873291016
1.0	66080000.0	66090000.0	101.0	93.45414733886719	8.1725492477417
1.0	66150000.0	66160000.0	85.0	108.41363525390625	9.691045761108398
1.0	66280000.0	66290000.0	126.0	129.93515014648438	11.789292335510254
1.0	66340000.0	66350000.0	92.0	106.88407135009766	9.555473327636719
1.0	66420000.0	66430000.0	92.0	113.02718353271484	10.118158340454102
1.0	66440000.0	66450000.0	126.0	128.89834594726562	11.684793472290039
1.0	66510000.0	66520000.0	111.0	129.8144073486328	11.715509414672852
1.0	66610000.0	66620000.0	114.0	122.72520446777344	11.01225757598877
1.0	66920000.0	66930000.0	112.0	115.70919036865234	10.414287567138672
1.0	66970000.0	66980000.0	104.0	122.00227355957031	11.04533576965332
1.0	66980000.0	66990000.0	122.0	122.21101379394531	11.048921585083008
1.0	67000000.0	67010000.0	99.0	107.53914642333984	9.599782943725586
1.0	67100000.0	67110000.0	107.0	116.92726135253906	10.422760009765625
1.0	67140000.0	67150000.0	138.0	116.631591796875	10.468571662902832
1.0	67180000.0	67190000.0	101.0	112.40412902832031	10.04549503326416
1.0	67200000.0	67210000.0	92.0	105.89349365234375	9.454015731811523
1.0	67230000.0	67240000.0	81.0	102.99332427978516	9.139752388000488
1.0	67290000.0	67300000.0	105.0	98.3895034790039	8.602327346801758
1.0	67370000.0	67380000.0	61.0	82.42845153808594	7.1552252769470215
1.0	67380000.0	67390000.0	54.0	79.41725158691406	6.749992370605469
1.0	67570000.0	67580000.0	79.0	98.88151550292969	8.692853927612305
1.0	67650000.0	67660000.0	76.0	97.9742660522461	8.653239250183105
1.0	67680000.0	67690000.0	97.0	99.90516662597656	8.826362609863281
1.0	67700000.0	67710000.0	81.0	100.21707916259766	8.87679672241211
1.0	67720000.0	67730000.0	82.0	98.98445129394531	8.781770706176758
1.0	67750000.0	67760000.0	88.0	104.0830307006836	9.259811401367188
1.0	67760000.0	67770000.0	78.0	104.58009338378906	9.246636390686035
1.0	67790000.0	67800000.0	75.0	90.34841918945312	7.822014808654785
1.0	67830000.0	67840000.0	63.0	83.88785552978516	7.289964199066162
1.0	67940000.0	67950000.0	75.0	87.52909088134766	7.602095127105713
1.0	68020000.0	68030000.0	62.0	84.93339538574219	7.386085510253906
1.0	68110000.0	68120000.0	72.0	79.37401580810547	6.859521389007568
1.0	68190000.0	68200000.0	64.0	72.37077331542969	6.275657653808594
1.0	68240000.0	68250000.0	56.0	69.97599029541016	6.130756855010986
1.0	68250000.0	68260000.0	53.0	75.01741027832031	6.514881134033203
1.0	68260000.0	68270000.0	57.0	71.62631225585938	6.205968856811523
1.0	68350000.0	68360000.0	67.0	88.99247741699219	7.781618595123291
1.0	68390000.0	68400000.0	61.0	96.41239929199219	8.512953758239746
1.0	68520000.0	68530000.0	81.0	91.7421646118164	8.010733604431152
1.0	68530000.0	68540000.0	63.0	92.6187973022461	8.143540382385254
1.0	68590000.0	68600000.0	60.0	66.48628234863281	5.553498268127441
1.0	68630000.0	68640000.0	61.0	71.01860809326172	6.057513236999512
1.0	68680000.0	68690000.0	60.0	83.18717193603516	7.2068023681640625
1.0	68760000.0	68770000.0	96.0	106.235595703125	9.489011764526367
1.0	68770000.0	68780000.0	90.0	100.74659729003906	8.930785179138184
1.0	68830000.0	68840000.0	107.0	105.1288833618164	9.338918685913086
1.0	69030000.0	69040000.0	128.0	134.18063354492188	12.220868110656738
1.0	69080000.0	69090000.0	162.0	153.312744140625	13.675508499145508
1.0	69100000.0	69110000.0	134.0	154.61224365234375	13.81183910369873
1.0	69130000.0	69140000.0	132.0	158.44346618652344	14.149866104125977
1.0	69190000.0	69200000.0	158.0	161.14385986328125	14.429722785949707
1.0	69210000.0	69220000.0	180.0	166.78555297851562	14.63648509979248
1.0	69280000.0	69290000.0	170.0	161.6179962158203	14.359926223754883
1.0	69380000.0	69390000.0	161.0	163.707763671875	14.477607727050781
1.0	69410000.0	69420000.0	189.0	183.56826782226562	15.712615966796875
1.0	69420000.0	69430000.0	160.0	180.0525360107422	15.495317459106445
1.0	69630000.0	69640000.0	203.0	183.145263671875	15.635104179382324
1.0	69650000.0	69660000.0	176.0	182.8540802001953	15.735684394836426
1.0	69660000.0	69670000.0	191.0	189.76881408691406	15.99311351776123
1.0	69690000.0	69700000.0	163.0	186.24127197265625	15.847941398620605
1.0	69740000.0	69750000.0	155.0	189.54782104492188	16.081016540527344
1.0	69780000.0	69790000.0	159.0	190.18161010742188	16.014638900756836
1.0	69800000.0	69810000.0	182.0	189.0199432373047	16.04576873779297
1.0	69890000.0	69900000.0	154.0	192.2961883544922	16.22707176208496
1.0	69910000.0	69920000.0	152.0	162.14776611328125	14.375572204589844
1.0	69940000.0	69950000.0	156.0	182.20950317382812	15.680181503295898
1.0	69950000.0	69960000.0	176.0	172.1526641845703	14.974119186401367
1.0	69960000.0	69970000.0	190.0	181.96066284179688	15.651952743530273
1.0	70000000.0	70010000.0	174.0	180.724609375	15.54127025604248
1.0	70040000.0	70050000.0	141.0	166.84225463867188	14.684354782104492
1.0	70080000.0	70090000.0	163.0	178.56338500976562	15.375432014465332
1.0	70090000.0	70100000.0	160.0	173.88894653320312	15.141207695007324
1.0	70120000.0	70130000.0	155.0	178.9241180419922	15.40357780456543
1.0	70200000.0	70210000.0	144.0	161.22535705566406	14.299278259277344
1.0	70220000.0	70230000.0	158.0	168.71316528320312	14.788790702819824
1.0	70240000.0	70250000.0	142.0	159.22415161132812	14.238828659057617
1.0	70280000.0	70290000.0	174.0	164.957275390625	14.531227111816406
1.0	70290000.0	70300000.0	171.0	164.34115600585938	14.487643241882324
1.0	70450000.0	70460000.0	168.0	149.63134765625	13.356100082397461
1.0	70480000.0	70490000.0	128.0	152.9887237548828	13.591827392578125
1.0	70500000.0	70510000.0	148.0	136.75289916992188	12.35814380645752
1.0	70520000.0	70530000.0	119.0	147.58956909179688	13.281623840332031
1.0	70530000.0	70540000.0	135.0	139.95376586914062	12.622212409973145
1.0	70560000.0	70570000.0	132.0	115.462890625	10.352835655212402
1.0	70590000.0	70600000.0	126.0	120.74464416503906	10.909137725830078
1.0	70620000.0	70630000.0	86.0	84.0055160522461	7.1962785720825195
1.0	70650000.0	70660000.0	76.0	81.15621185302734	6.943905830383301
1.0	70660000.0	70670000.0	71.0	77.94111633300781	6.767965793609619
1.0	70700000.0	70710000.0	67.0	65.49406433105469	5.626860618591309
1.0	70710000.0	70720000.0	63.0	66.34254455566406	5.615614891052246
1.0	70740000.0	70750000.0	55.0	69.30035400390625	5.361109256744385
1.0	70750000.0	70760000.0	61.0	69.2990951538086	5.9369330406188965
1.0	70770000.0	70780000.0	73.0	71.33039855957031	5.6195573806762695
1.0	70780000.0	70790000.0	58.0	73.62052154541016	6.513983726501465
1.0	70810000.0	70820000.0	81.0	69.75202941894531	6.115304470062256
1.0	70860000.0	70870000.0	84.0	105.73942565917969	9.427507400512695
1.0	70870000.0	70880000.0	90.0	99.20045471191406	8.753034591674805
1.0	70910000.0	70920000.0	91.0	109.67183685302734	9.798834800720215
1.0	71020000.0	71030000.0	159.0	139.37203979492188	12.546714782714844
1.0	71100000.0	71110000.0	145.0	161.6659698486328	14.352005004882812
1.0	71110000.0	71120000.0	147.0	133.8394317626953	12.035323143005371
1.0	71120000.0	71130000.0	135.0	152.78933715820312	13.769735336303711
1.0	71140000.0	71150000.0	138.0	159.6766815185547	14.202644348144531
1.0	71440000.0	71450000.0	167.0	163.1836395263672	14.4502592086792
1.0	71630000.0	71640000.0	154.0	135.2667236328125	12.100862503051758
1.0	71690000.0	71700000.0	133.0	146.3475341796875	13.059185981750488
1.0	71700000.0	71710000.0	128.0	142.5792694091797	12.82519245147705
1.0	71720000.0	71730000.0	150.0	146.9180145263672	13.174778938293457
1.0	71730000.0	71740000.0	118.0	144.43882751464844	12.914243698120117
1.0	71760000.0	71770000.0	137.0	143.8718719482422	12.86701488494873
1.0	71790000.0	71800000.0	112.0	153.5814666748047	13.709024429321289
1.0	71800000.0	71810000.0	149.0	157.10250854492188	13.940211296081543
1.0	71830000.0	71840000.0	107.0	146.02330017089844	13.198480606079102
1.0	71860000.0	71870000.0	142.0	153.841064453125	13.662422180175781
1.0	71930000.0	71940000.0	148.0	151.04354858398438	13.48017406463623
1.0	71940000.0	71950000.0	141.0	147.16854858398438	13.198145866394043
1.0	71990000.0	72000000.0	157.0	158.31204223632812	14.080587387084961
1.0	72110000.0	72120000.0	160.0	174.4367218017578	15.21557331085205
1.0	72130000.0	72140000.0	187.0	181.17672729492188	15.592292785644531
1.0	72160000.0	72170000.0	167.0	186.8172149658203	15.839221000671387
1.0	72170000.0	72180000.0	173.0	178.7447052001953	15.505450248718262
1.0	72220000.0	72230000.0	167.0	177.69544982910156	15.450056076049805
1.0	72240000.0	72250000.0	169.0	177.7307586669922	15.355212211608887
1.0	72300000.0	72310000.0	144.0	162.9299774169922	14.568046569824219
1.0	72320000.0	72330000.0	202.0	168.22178649902344	14.779162406921387
1.0	72380000.0	72390000.0	138.0	165.95205688476562	14.563013076782227
1.0	72400000.0	72410000.0	132.0	154.9265594482422	13.925436019897461
1.0	72480000.0	72490000.0	178.0	168.6796112060547	14.846046447753906
1.0	72490000.0	72500000.0	166.0	175.28836059570312	15.223443984985352
1.0	72500000.0	72510000.0	135.0	163.6474609375	14.582483291625977
1.0	72560000.0	72570000.0	180.0	184.73060607910156	15.779134750366211
1.0	72620000.0	72630000.0	206.0	194.156982421875	16.280559539794922
1.0	72630000.0	72640000.0	190.0	193.88162231445312	16.243885040283203
1.0	72700000.0	72710000.0	232.0	180.36329650878906	15.303009033203125
1.0	72720000.0	72730000.0	196.0	186.46066284179688	16.534751892089844
1.0	72740000.0	72750000.0	167.0	155.16891479492188	13.848028182983398
1.0	72770000.0	72780000.0	49.0	118.67342376708984	10.659014701843262
1.0	72820000.0	72830000.0	197.0	168.86276245117188	14.769441604614258
1.0	72840000.0	72850000.0	197.0	164.0089874267578	14.476518630981445
1.0	72860000.0	72870000.0	163.0	167.9930877685547	14.730688095092773
1.0	72970000.0	72980000.0	223.0	198.75082397460938	16.409481048583984
1.0	73000000.0	73010000.0	181.0	202.43557739257812	16.50406265258789
1.0	73020000.0	73030000.0	174.0	189.43746948242188	16.043062210083008
1.0	73050000.0	73060000.0	206.0	197.36605834960938	16.424570083618164
1.0	73070000.0	73080000.0	167.0	207.49868774414062	16.826414108276367
1.0	73090000.0	73100000.0	175.0	201.7999267578125	16.668956756591797
1.0	73120000.0	73130000.0	212.0	212.105224609375	16.946569442749023
1.0	73130000.0	73140000.0	199.0	214.9656219482422	16.936586380004883
1.0	73180000.0	73190000.0	206.0	220.6554412841797	17.169292449951172
1.0	73200000.0	73210000.0	223.0	225.3593292236328	17.160533905029297
1.0	73270000.0	73280000.0	201.0	215.6688690185547	16.97314453125
1.0	73340000.0	73350000.0	208.0	224.55453491210938	17.073490142822266
1.0	73370000.0	73380000.0	232.0	215.7655792236328	17.11033058166504
1.0	73480000.0	73490000.0	225.0	221.71768188476562	17.181716918945312
1.0	73530000.0	73540000.0	222.0	232.0718231201172	17.324682235717773
1.0	73550000.0	73560000.0	245.0	236.24783325195312	17.38245964050293
1.0	73570000.0	73580000.0	226.0	235.2323760986328	17.411134719848633
1.0	73600000.0	73610000.0	222.0	237.12216186523438	17.37667465209961
1.0	73630000.0	73640000.0	248.0	236.83554077148438	17.337383270263672
1.0	73660000.0	73670000.0	204.0	230.5634002685547	17.4660701751709
1.0	73780000.0	73790000.0	204.0	216.811279296875	17.1085205078125
1.0	73790000.0	73800000.0	197.0	208.55618286132812	16.959918975830078
1.0	73810000.0	73820000.0	211.0	214.1187286376953	17.05767250061035
1.0	73930000.0	73940000.0	171.0	171.92369079589844	15.378474235534668
1.0	74000000.0	74010000.0	197.0	187.74258422851562	15.907572746276855
1.0	74040000.0	74050000.0	131.0	183.79116821289062	15.726861953735352
1.0	74090000.0	74100000.0	152.0	185.45230102539062	15.798312187194824
1.0	74150000.0	74160000.0	169.0	176.661865234375	15.498445510864258
1.0	74210000.0	74220000.0	165.0	181.9532470703125	15.69604778289795
1.0	74280000.0	74290000.0	143.0	174.3872833251953	15.239575386047363
1.0	74390000.0	74400000.0	189.0	175.6988525390625	15.39582633972168
1.0	74400000.0	74410000.0	157.0	180.00621032714844	15.599719047546387
1.0	74410000.0	74420000.0	183.0	181.61026000976562	15.611297607421875
1.0	74420000.0	74430000.0	185.0	185.23936462402344	15.877998352050781
1.0	74530000.0	74540000.0	145.0	171.73458862304688	15.147659301757812
1.0	74650000.0	74660000.0	136.0	154.6597442626953	13.82508373260498
1.0	74670000.0	74680000.0	86.0	117.53958892822266	10.589217185974121
1.0	74690000.0	74700000.0	139.0	160.73085021972656	14.212420463562012
1.0	74730000.0	74740000.0	151.0	137.06527709960938	12.4019775390625
1.0	74740000.0	74750000.0	133.0	140.3214874267578	12.579353332519531
1.0	74930000.0	74940000.0	146.0	150.84878540039062	13.641261100769043
1.0	74940000.0	74950000.0	162.0	165.57815551757812	14.586158752441406
1.0	74990000.0	75000000.0	183.0	151.7717742919922	13.623907089233398
1.0	75020000.0	75030000.0	163.0	163.5937042236328	14.575846672058105
1.0	75040000.0	75050000.0	135.0	175.62747192382812	15.251581192016602
1.0	75050000.0	75060000.0	150.0	172.607177734375	15.026835441589355
1.0	75190000.0	75200000.0	81.0	102.68760681152344	9.112992286682129
1.0	75320000.0	75330000.0	183.0	189.4962921142578	15.949496269226074
1.0	75390000.0	75400000.0	202.0	207.0274658203125	16.695472717285156
1.0	75430000.0	75440000.0	193.0	198.05569458007812	16.375089645385742
1.0	75490000.0	75500000.0	199.0	207.3425750732422	16.768447875976562
1.0	75510000.0	75520000.0	207.0	200.03350830078125	16.431922912597656
1.0	75540000.0	75550000.0	168.0	200.60806274414062	16.419384002685547
1.0	75600000.0	75610000.0	170.0	174.5964813232422	15.235906600952148
1.0	75610000.0	75620000.0	179.0	181.3179931640625	15.64452075958252
1.0	75650000.0	75660000.0	166.0	188.10733032226562	15.716567993164062
1.0	75710000.0	75720000.0	141.0	172.14108276367188	14.952176094055176
1.0	75740000.0	75750000.0	123.0	161.76914978027344	14.313928604125977
1.0	75750000.0	75760000.0	173.0	160.4093475341797	14.165128707885742
1.0	75800000.0	75810000.0	147.0	158.1502227783203	14.027226448059082
1.0	75880000.0	75890000.0	142.0	159.47952270507812	14.103532791137695
1.0	75900000.0	75910000.0	144.0	155.5449676513672	13.826268196105957
1.0	75980000.0	75990000.0	158.0	153.75167846679688	13.710952758789062
1.0	76100000.0	76110000.0	102.0	120.79347229003906	10.974635124206543
1.0	76120000.0	76130000.0	117.0	142.18344116210938	12.970710754394531
1.0	76190000.0	76200000.0	66.0	78.95162200927734	6.634581089019775
1.0	76330000.0	76340000.0	121.0	136.6190643310547	12.26385498046875
1.0	76380000.0	76390000.0	128.0	143.95436096191406	12.996963500976562
1.0	76500000.0	76510000.0	114.0	132.75051879882812	12.014698028564453
1.0	76560000.0	76570000.0	124.0	140.87759399414062	12.736586570739746
1.0	76640000.0	76650000.0	153.0	149.0576171875	13.291311264038086
1.0	76660000.0	76670000.0	128.0	149.53541564941406	13.318445205688477
1.0	76670000.0	76680000.0	149.0	143.95425415039062	12.933523178100586
1.0	76680000.0	76690000.0	119.0	152.0872039794922	13.560052871704102
1.0	76690000.0	76700000.0	161.0	151.86453247070312	13.513298034667969
1.0	76710000.0	76720000.0	156.0	153.83700561523438	13.672544479370117
1.0	76760000.0	76770000.0	128.0	150.0193634033203	13.428759574890137
1.0	76780000.0	76790000.0	139.0	155.08145141601562	13.758221626281738
1.0	76790000.0	76800000.0	114.0	144.23556518554688	13.0951509475708
1.0	76960000.0	76970000.0	120.0	146.28599548339844	13.093210220336914
1.0	77020000.0	77030000.0	125.0	146.895751953125	13.180811882019043
1.0	77080000.0	77090000.0	146.0	143.84939575195312	12.856152534484863
1.0	77130000.0	77140000.0	123.0	137.81661987304688	12.494064331054688
1.0	77150000.0	77160000.0	138.0	150.08486938476562	13.426124572753906
1.0	77190000.0	77200000.0	142.0	154.0836639404297	13.722088813781738
1.0	77240000.0	77250000.0	138.0	158.12405395507812	14.067193984985352
1.0	77260000.0	77270000.0	124.0	155.31077575683594	13.790872573852539
1.0	77320000.0	77330000.0	125.0	151.53921508789062	13.5238037109375
1.0	77330000.0	77340000.0	131.0	130.62437438964844	11.790765762329102
1.0	77510000.0	77520000.0	108.0	127.17906188964844	11.57835578918457
1.0	77560000.0	77570000.0	97.0	113.90279388427734	10.196779251098633
1.0	77620000.0	77630000.0	60.0	83.43743896484375	7.194301605224609
1.0	77660000.0	77670000.0	84.0	88.24288940429688	7.660902500152588
1.0	77830000.0	77840000.0	111.0	128.97103881835938	11.611945152282715
1.0	77890000.0	77900000.0	109.0	124.26045989990234	11.221506118774414
1.0	77910000.0	77920000.0	90.0	114.62190246582031	10.293524742126465
1.0	78000000.0	78010000.0	92.0	87.64335632324219	7.662362098693848
1.0	78040000.0	78050000.0	72.0	74.6605453491211	6.381536960601807
1.0	78050000.0	78060000.0	61.0	77.70289611816406	6.5702805519104
1.0	78170000.0	78180000.0	67.0	68.7071304321289	5.784553527832031
1.0	78260000.0	78270000.0	65.0	66.69078063964844	5.522017002105713
1.0	78270000.0	78280000.0	51.0	63.10369873046875	5.374416828155518
1.0	78280000.0	78290000.0	56.0	70.3538589477539	5.92032527923584
1.0	78410000.0	78420000.0	68.0	69.66858673095703	5.8605146408081055
1.0	78470000.0	78480000.0	69.0	81.2231674194336	6.9910783767700195
1.0	78480000.0	78490000.0	82.0	81.71357727050781	7.079878807067871
1.0	78560000.0	78570000.0	73.0	84.25193786621094	7.310530662536621
1.0	78660000.0	78670000.0	94.0	100.2186508178711	8.870556831359863
1.0	78710000.0	78720000.0	84.0	89.05611419677734	7.9138312339782715
1.0	78720000.0	78730000.0	100.0	107.517333984375	9.597183227539062
1.0	78750000.0	78760000.0	93.0	105.92774963378906	9.452446937561035
1.0	78760000.0	78770000.0	100.0	113.2523193359375	10.135354995727539
1.0	78820000.0	78830000.0	100.0	120.05607604980469	10.80295467376709
1.0	78870000.0	78880000.0	131.0	135.10269165039062	12.118715286254883
1.0	78930000.0	78940000.0	127.0	139.78233337402344	12.537637710571289
1.0	78980000.0	78990000.0	143.0	138.37649536132812	12.439541816711426
1.0	79020000.0	79030000.0	120.0	129.83157348632812	11.736297607421875
1.0	79100000.0	79110000.0	86.0	135.14614868164062	12.150663375854492
1.0	79170000.0	79180000.0	121.0	150.3584747314453	13.44720458984375
1.0	79210000.0	79220000.0	163.0	147.44155883789062	13.260574340820312
1.0	79220000.0	79230000.0	154.0	152.3280487060547	13.620478630065918
1.0	79270000.0	79280000.0	139.0	156.7703094482422	14.209478378295898
1.0	79330000.0	79340000.0	174.0	174.90469360351562	15.277194023132324
1.0	79420000.0	79430000.0	177.0	191.20388793945312	16.13666343688965
1.0	79450000.0	79460000.0	182.0	189.41983032226562	16.106220245361328
1.0	79470000.0	79480000.0	163.0	191.6952362060547	16.150203704833984
1.0	79500000.0	79510000.0	167.0	183.0078125	15.92765998840332
1.0	79550000.0	79560000.0	155.0	185.57308959960938	15.948526382446289
1.0	79560000.0	79570000.0	183.0	184.64755249023438	15.877656936645508
1.0	79580000.0	79590000.0	184.0	184.6346435546875	15.90302848815918
1.0	79620000.0	79630000.0	170.0	186.3961639404297	15.898542404174805
1.0	79660000.0	79670000.0	148.0	189.84091186523438	16.145145416259766
1.0	79840000.0	79850000.0	166.0	196.27114868164062	16.46108055114746
1.0	79890000.0	79900000.0	168.0	189.84457397460938	16.115407943725586
1.0	79900000.0	79910000.0	205.0	187.16900634765625	16.000194549560547
1.0	79920000.0	79930000.0	203.0	198.9261016845703	16.44762420654297
1.0	80000000.0	80010000.0	167.0	166.54263305664062	15.000288009643555
1.0	80070000.0	80080000.0	195.0	175.4840545654297	15.325651168823242
1.0	80170000.0	80180000.0	137.0	176.00840759277344	15.278036117553711
1.0	80190000.0	80200000.0	137.0	170.6256103515625	14.993110656738281
1.0	80260000.0	80270000.0	167.0	177.15170288085938	15.358083724975586
1.0	80290000.0	80300000.0	158.0	174.66546630859375	15.311918258666992
1.0	80470000.0	80480000.0	161.0	174.71849060058594	15.48265552520752
1.0	80480000.0	80490000.0	175.0	180.97415161132812	15.696441650390625
1.0	80500000.0	80510000.0	189.0	177.18002319335938	15.403454780578613
1.0	80510000.0	80520000.0	151.0	188.83001708984375	15.97053337097168
1.0	80560000.0	80570000.0	194.0	194.78524780273438	16.244007110595703
1.0	80570000.0	80580000.0	157.0	196.75830078125	16.33880043029785
1.0	80580000.0	80590000.0	190.0	194.67819213867188	16.276660919189453
1.0	80600000.0	80610000.0	127.0	125.27310943603516	11.396389961242676
1.0	80630000.0	80640000.0	192.0	187.539794921875	15.968935012817383
1.0	80750000.0	80760000.0	169.0	170.07992553710938	15.001133918762207
1.0	80770000.0	80780000.0	182.0	182.72158813476562	15.650320053100586
1.0	80790000.0	80800000.0	181.0	184.6636962890625	15.885503768920898
1.0	80800000.0	80810000.0	168.0	173.66751098632812	15.3867769241333
1.0	80820000.0	80830000.0	181.0	186.05374145507812	15.880544662475586
1.0	80990000.0	81000000.0	147.0	176.7157745361328	15.314279556274414
1.0	81000000.0	81010000.0	162.0	173.49124145507812	15.172706604003906
1.0	81030000.0	81040000.0	167.0	177.3653106689453	15.380663871765137
1.0	81060000.0	81070000.0	154.0	187.39151000976562	15.90874195098877
1.0	81100000.0	81110000.0	138.0	177.06239318847656	15.3582181930542
1.0	81150000.0	81160000.0	190.0	172.84439086914062	15.043764114379883
1.0	81190000.0	81200000.0	136.0	152.88189697265625	13.688600540161133
1.0	81220000.0	81230000.0	151.0	175.2998809814453	15.184267044067383
1.0	81270000.0	81280000.0	161.0	174.2586669921875	15.165806770324707
1.0	81290000.0	81300000.0	161.0	166.6009979248047	14.700037956237793
1.0	81320000.0	81330000.0	166.0	169.3672637939453	14.878521919250488
1.0	81380000.0	81390000.0	153.0	167.9122314453125	14.816938400268555
1.0	81520000.0	81530000.0	149.0	174.568115234375	15.11552906036377
1.0	81530000.0	81540000.0	158.0	176.51953125	15.23112964630127
1.0	81550000.0	81560000.0	123.0	178.60069274902344	15.479949951171875
1.0	81590000.0	81600000.0	157.0	168.82717895507812	14.7360258102417
1.0	81600000.0	81610000.0	167.0	167.37469482421875	14.633575439453125
1.0	81670000.0	81680000.0	131.0	165.50869750976562	14.510310173034668
1.0	81740000.0	81750000.0	152.0	156.00357055664062	13.829263687133789
1.0	81810000.0	81820000.0	145.0	137.69918823242188	12.366189956665039
1.0	81930000.0	81940000.0	122.0	130.0177764892578	11.770920753479004
1.0	82030000.0	82040000.0	113.0	132.2119140625	11.862943649291992
1.0	82060000.0	82070000.0	119.0	131.8466033935547	11.816267967224121
1.0	82090000.0	82100000.0	103.0	134.50302124023438	12.069936752319336
1.0	82100000.0	82110000.0	143.0	136.8545379638672	12.258917808532715
1.0	82110000.0	82120000.0	130.0	133.607421875	11.975273132324219
1.0	82180000.0	82190000.0	102.0	131.2696990966797	11.740254402160645
1.0	82190000.0	82200000.0	110.0	131.0986785888672	11.76059341430664
1.0	82230000.0	82240000.0	109.0	126.94929504394531	11.490954399108887
1.0	82310000.0	82320000.0	118.0	125.30240631103516	11.230289459228516
1.0	82340000.0	82350000.0	100.0	122.45100402832031	10.942991256713867
1.0	82350000.0	82360000.0	130.0	124.49169921875	11.10343074798584
1.0	82540000.0	82550000.0	118.0	142.25924682617188	12.723020553588867
1.0	82550000.0	82560000.0	131.0	141.08016967773438	12.655523300170898
1.0	82560000.0	82570000.0	142.0	144.1934051513672	12.953211784362793
1.0	82570000.0	82580000.0	129.0	142.5746307373047	12.808511734008789
1.0	82660000.0	82670000.0	179.0	147.55587768554688	13.23437213897705
1.0	82690000.0	82700000.0	106.0	139.5253143310547	12.626623153686523
1.0	82730000.0	82740000.0	159.0	153.02523803710938	13.605029106140137
1.0	82740000.0	82750000.0	152.0	159.71011352539062	14.146760940551758
1.0	82780000.0	82790000.0	127.0	154.22982788085938	13.755456924438477
1.0	82900000.0	82910000.0	157.0	165.2482452392578	14.557083129882812
1.0	83000000.0	83010000.0	187.0	177.3464813232422	15.295934677124023
1.0	83020000.0	83030000.0	130.0	173.4897918701172	15.079126358032227
1.0	83050000.0	83060000.0	127.0	153.03912353515625	13.92175006866455
1.0	83110000.0	83120000.0	167.0	172.17523193359375	15.007588386535645
1.0	83150000.0	83160000.0	159.0	180.54867553710938	15.543952941894531
1.0	83180000.0	83190000.0	158.0	175.7685089111328	15.238324165344238
1.0	83190000.0	83200000.0	174.0	178.2980194091797	15.394746780395508
1.0	83220000.0	83230000.0	153.0	170.78713989257812	14.933941841125488
1.0	83230000.0	83240000.0	151.0	172.97091674804688	15.053790092468262
1.0	83260000.0	83270000.0	161.0	170.48736572265625	14.886418342590332
1.0	83280000.0	83290000.0	143.0	157.87344360351562	14.1277494430542
1.0	83300000.0	83310000.0	158.0	157.27578735351562	14.216653823852539
1.0	83380000.0	83390000.0	142.0	156.9456024169922	14.024426460266113
1.0	83390000.0	83400000.0	140.0	159.18832397460938	14.142374038696289
1.0	83460000.0	83470000.0	153.0	154.51185607910156	13.750677108764648
1.0	83510000.0	83520000.0	134.0	153.6066131591797	13.686965942382812
1.0	83550000.0	83560000.0	141.0	139.7807159423828	12.861761093139648
1.0	83560000.0	83570000.0	145.0	139.02857971191406	13.766988754272461
1.0	83970000.0	83980000.0	145.0	106.89111328125	9.298635482788086
1.0	83980000.0	83990000.0	118.0	119.79209899902344	10.797022819519043
1.0	84020000.0	84030000.0	97.0	119.21540832519531	10.712484359741211
1.0	84050000.0	84060000.0	144.0	128.36691284179688	11.572247505187988
1.0	84150000.0	84160000.0	62.0	92.38447570800781	8.051252365112305
1.0	84250000.0	84260000.0	101.0	100.19963073730469	8.905523300170898
1.0	84330000.0	84340000.0	76.0	90.06240844726562	7.897370338439941
1.0	84340000.0	84350000.0	81.0	77.76911926269531	6.724883079528809
1.0	84390000.0	84400000.0	80.0	80.66505432128906	7.012506008148193
1.0	84430000.0	84440000.0	93.0	89.76606750488281	7.86276388168335
1.0	84440000.0	84450000.0	73.0	93.84830474853516	8.242216110229492
1.0	84460000.0	84470000.0	73.0	86.64555358886719	7.645768642425537
1.0	84510000.0	84520000.0	79.0	90.770263671875	7.857673645019531
1.0	84600000.0	84610000.0	61.0	84.83485412597656	7.387293338775635
1.0	84620000.0	84630000.0	63.0	79.81334686279297	6.794430732727051
1.0	84680000.0	84690000.0	68.0	78.4872817993164	6.635446071624756
1.0	84720000.0	84730000.0	77.0	81.81932830810547	7.0176568031311035
1.0	84740000.0	84750000.0	78.0	88.82137298583984	7.6718854904174805
1.0	84760000.0	84770000.0	68.0	77.44496154785156	6.6168670654296875
1.0	84790000.0	84800000.0	64.0	79.07379913330078	6.875650882720947
1.0	84890000.0	84900000.0	76.0	87.09835052490234	7.4863739013671875
1.0	84950000.0	84960000.0	64.0	65.76810455322266	5.744618892669678
1.0	85060000.0	85070000.0	74.0	88.5281982421875	7.6402459144592285
1.0	85110000.0	85120000.0	51.0	69.25920867919922	5.8224382400512695
1.0	85120000.0	85130000.0	56.0	68.84931182861328	5.803544521331787
1.0	85150000.0	85160000.0	62.0	79.54011535644531	6.7588982582092285
1.0	85160000.0	85170000.0	89.0	87.29048156738281	7.500636100769043
1.0	85180000.0	85190000.0	87.0	88.02289581298828	7.634363651275635
1.0	85260000.0	85270000.0	78.0	98.0201416015625	8.669905662536621
1.0	85320000.0	85330000.0	77.0	88.63936614990234	7.772091865539551
1.0	85490000.0	85500000.0	80.0	87.89378356933594	7.669189453125
1.0	85510000.0	85520000.0	75.0	94.80123901367188	8.297966957092285
1.0	85540000.0	85550000.0	91.0	94.00926208496094	8.289342880249023
1.0	85560000.0	85570000.0	65.0	89.17849731445312	7.745980262756348
1.0	85700000.0	85710000.0	88.0	84.79692077636719	7.28268575668335
1.0	85760000.0	85770000.0	57.0	80.89498138427734	7.003647804260254
1.0	85940000.0	85950000.0	68.0	105.4655990600586	9.30675983428955
1.0	85960000.0	85970000.0	86.0	94.07264709472656	8.285903930664062
1.0	86020000.0	86030000.0	77.0	101.9781494140625	8.97968578338623
1.0	86060000.0	86070000.0	50.0	98.26920318603516	8.739301681518555
1.0	86120000.0	86130000.0	52.0	72.18513488769531	6.019869804382324
1.0	86130000.0	86140000.0	53.0	71.56361389160156	5.962378025054932
1.0	86350000.0	86360000.0	109.0	123.32804870605469	11.184001922607422
1.0	86480000.0	86490000.0	112.0	125.1065673828125	11.321269035339355
1.0	86500000.0	86510000.0	121.0	139.92739868164062	12.641380310058594
1.0	86510000.0	86520000.0	136.0	140.548095703125	12.7454195022583
1.0	86530000.0	86540000.0	106.0	143.1512908935547	12.847346305847168
1.0	86700000.0	86710000.0	92.0	112.80885314941406	10.090377807617188
1.0	86720000.0	86730000.0	88.0	124.89544677734375	11.274738311767578
1.0	86740000.0	86750000.0	82.0	115.17625427246094	10.311991691589355
1.0	86750000.0	86760000.0	124.0	120.1994400024414	10.82691478729248
1.0	86770000.0	86780000.0	114.0	118.12535095214844	10.580708503723145
1.0	86780000.0	86790000.0	90.0	117.42857360839844	10.533239364624023
1.0	86900000.0	86910000.0	85.0	94.85997772216797	8.395562171936035
1.0	86980000.0	86990000.0	89.0	104.07868957519531	9.291418075561523
1.0	87030000.0	87040000.0	91.0	105.53092956542969	9.412885665893555
1.0	87040000.0	87050000.0	92.0	103.1061019897461	9.16878604888916
1.0	87110000.0	87120000.0	83.0	103.0456771850586	9.087846755981445
1.0	87160000.0	87170000.0	67.0	91.8487777709961	8.013769149780273
1.0	87330000.0	87340000.0	70.0	74.16930389404297	6.209879398345947
1.0	87360000.0	87370000.0	57.0	64.50707244873047	5.736401081085205
1.0	87410000.0	87420000.0	60.0	76.16877746582031	6.473840236663818
1.0	87490000.0	87500000.0	66.0	77.17845916748047	6.564591884613037
1.0	87570000.0	87580000.0	71.0	79.70935821533203	6.92179012298584
1.0	87590000.0	87600000.0	79.0	88.46122741699219	7.852960109710693
1.0	87600000.0	87610000.0	66.0	89.07795715332031	7.77236795425415
1.0	87780000.0	87790000.0	87.0	112.94754791259766	10.106513023376465
1.0	87800000.0	87810000.0	73.0	72.94676971435547	6.104531288146973
1.0	87840000.0	87850000.0	96.0	109.40628814697266	9.786932945251465
1.0	87970000.0	87980000.0	100.0	110.62784576416016	9.913494110107422
1.0	88050000.0	88060000.0	91.0	107.26615905761719	9.546011924743652
1.0	88140000.0	88150000.0	85.0	107.68890380859375	9.584521293640137
1.0	88240000.0	88250000.0	90.0	108.92098236083984	9.736770629882812
1.0	88460000.0	88470000.0	118.0	113.031005859375	10.174026489257812
1.0	88480000.0	88490000.0	111.0	110.1163330078125	9.88055419921875
1.0	88590000.0	88600000.0	113.0	116.52044677734375	10.433618545532227
1.0	88610000.0	88620000.0	105.0	109.55806732177734	9.804245948791504
1.0	88670000.0	88680000.0	78.0	107.0457992553711	9.518579483032227
1.0	88690000.0	88700000.0	118.0	111.2374496459961	9.965707778930664
1.0	88800000.0	88810000.0	79.0	106.4622573852539	9.436864852905273
1.0	88820000.0	88830000.0	127.0	121.95207214355469	11.01191520690918
1.0	88920000.0	88930000.0	96.0	110.0602035522461	9.84685230255127
1.0	88990000.0	89000000.0	77.0	114.8633804321289	10.360162734985352
1.0	89020000.0	89030000.0	110.0	114.4450454711914	10.312508583068848
1.0	89080000.0	89090000.0	97.0	107.51119232177734	9.637906074523926
1.0	89100000.0	89110000.0	101.0	106.24249267578125	9.444777488708496
1.0	89110000.0	89120000.0	88.0	104.06828308105469	9.218944549560547
1.0	89190000.0	89200000.0	80.0	74.69801330566406	6.243378639221191
1.0	89210000.0	89220000.0	75.0	69.45384979248047	5.336031436920166
1.0	89240000.0	89250000.0	53.0	69.90758514404297	5.888867378234863
1.0	89340000.0	89350000.0	56.0	64.13895416259766	5.560904026031494
1.0	89370000.0	89380000.0	82.0	83.90409851074219	7.297839164733887
1.0	89530000.0	89540000.0	92.0	79.4535903930664	6.783083438873291
1.0	89560000.0	89570000.0	81.0	95.00642395019531	8.363784790039062
1.0	89600000.0	89610000.0	67.0	96.04400634765625	8.427316665649414
1.0	89680000.0	89690000.0	100.0	105.19659423828125	9.383339881896973
1.0	89950000.0	89960000.0	68.0	73.7532958984375	6.355997562408447
1.0	90040000.0	90050000.0	63.0	70.84992980957031	5.8964948654174805
1.0	90180000.0	90190000.0	95.0	84.06721496582031	7.2781081199646
1.0	90240000.0	90250000.0	106.0	98.14227294921875	8.659871101379395
1.0	90250000.0	90260000.0	79.0	100.61458587646484	8.9310941696167
1.0	90390000.0	90400000.0	62.0	69.63430786132812	5.892541408538818
1.0	90430000.0	90440000.0	69.0	88.82905578613281	7.758203983306885
1.0	90490000.0	90500000.0	57.0	76.08300018310547	6.43643856048584
1.0	90550000.0	90560000.0	120.0	107.39689636230469	9.579200744628906
1.0	90570000.0	90580000.0	118.0	109.4622573852539	9.812338829040527
1.0	90590000.0	90600000.0	90.0	101.54268646240234	9.00408935546875
1.0	90600000.0	90610000.0	93.0	110.79792785644531	9.943068504333496
1.0	90610000.0	90620000.0	103.0	115.11344146728516	10.332704544067383
1.0	90620000.0	90630000.0	106.0	105.56474304199219	9.332722663879395
1.0	90650000.0	90660000.0	94.0	110.8823471069336	9.888810157775879
1.0	90740000.0	90750000.0	103.0	116.47920989990234	10.37706470489502
1.0	90840000.0	90850000.0	98.0	126.5080337524414	11.45700740814209
1.0	90860000.0	90870000.0	95.0	119.3191909790039	10.761159896850586
1.0	90900000.0	90910000.0	104.0	132.28099060058594	11.886009216308594
1.0	90910000.0	90920000.0	113.0	137.87332153320312	12.411391258239746
1.0	90970000.0	90980000.0	91.0	131.85287475585938	11.961487770080566
1.0	91040000.0	91050000.0	121.0	130.5595703125	11.843145370483398
1.0	91050000.0	91060000.0	156.0	148.77915954589844	13.26783275604248
1.0	91070000.0	91080000.0	143.0	148.64913940429688	13.319241523742676
1.0	91270000.0	91280000.0	102.0	118.32777404785156	10.608192443847656
1.0	91280000.0	91290000.0	63.0	113.32440185546875	10.110811233520508
1.0	91410000.0	91420000.0	60.0	79.68257141113281	6.857679843902588
1.0	91490000.0	91500000.0	87.0	95.31840515136719	8.308313369750977
1.0	91500000.0	91510000.0	95.0	92.996826171875	8.133916854858398
1.0	91510000.0	91520000.0	88.0	101.0527114868164	8.936201095581055
1.0	91550000.0	91560000.0	103.0	107.46763610839844	9.623910903930664
1.0	91630000.0	91640000.0	103.0	100.74617004394531	8.914470672607422
1.0	91790000.0	91800000.0	125.0	123.32548522949219	11.028884887695312
1.0	91810000.0	91820000.0	111.0	114.035888671875	10.224825859069824
1.0	91820000.0	91830000.0	120.0	119.22300720214844	10.637811660766602
1.0	91860000.0	91870000.0	98.0	120.80948638916016	10.947553634643555
1.0	91910000.0	91920000.0	63.0	89.88482666015625	7.941040992736816
1.0	91930000.0	91940000.0	124.0	110.22984313964844	9.877904891967773
1.0	91960000.0	91970000.0	83.0	99.71275329589844	8.819849967956543
1.0	92060000.0	92070000.0	79.0	99.44937896728516	8.830262184143066
1.0	92100000.0	92110000.0	89.0	100.75436401367188	8.96021842956543
1.0	92200000.0	92210000.0	77.0	81.29134368896484	7.058297157287598
1.0	92270000.0	92280000.0	83.0	81.14717864990234	6.941990852355957
1.0	92290000.0	92300000.0	61.0	84.67723846435547	7.239378452301025
1.0	92340000.0	92350000.0	61.0	86.69328308105469	7.496894836425781
1.0	92430000.0	92440000.0	92.0	108.0885238647461	9.656023025512695
1.0	92570000.0	92580000.0	60.0	85.49617767333984	7.408918857574463
1.0	92580000.0	92590000.0	76.0	86.65278625488281	7.531420707702637
1.0	92630000.0	92640000.0	85.0	83.38035583496094	7.147848606109619
1.0	92640000.0	92650000.0	65.0	79.8124008178711	6.771989345550537
1.0	92660000.0	92670000.0	94.0	94.88174438476562	8.274030685424805
1.0	92700000.0	92710000.0	58.0	79.32461547851562	6.7296295166015625
1.0	92880000.0	92890000.0	85.0	99.16873931884766	8.711817741394043
1.0	92920000.0	92930000.0	86.0	94.23870849609375	8.218927383422852
1.0	92950000.0	92960000.0	85.0	87.90718078613281	7.621132850646973
1.0	93060000.0	93070000.0	61.0	70.98701477050781	5.978866100311279
1.0	93130000.0	93140000.0	71.0	73.02312469482422	6.1464338302612305
1.0	93140000.0	93150000.0	67.0	72.60292053222656	6.106863975524902
1.0	93170000.0	93180000.0	55.0	77.03114318847656	6.6548171043396
1.0	93200000.0	93210000.0	66.0	77.93604278564453	6.751713752746582
1.0	93260000.0	93270000.0	81.0	87.09481811523438	7.496840476989746
1.0	93270000.0	93280000.0	68.0	86.84513092041016	7.47701358795166
1.0	93310000.0	93320000.0	46.0	70.94525909423828	5.967215538024902
1.0	93330000.0	93340000.0	53.0	75.66193389892578	6.416512966156006
1.0	93340000.0	93350000.0	70.0	78.13624572753906	6.62313175201416
1.0	93460000.0	93470000.0	80.0	83.73320007324219	7.244380950927734
1.0	93520000.0	93530000.0	92.0	97.93768310546875	8.62559700012207
1.0	93550000.0	93560000.0	75.0	73.1548080444336	6.13736629486084
1.0	93570000.0	93580000.0	66.0	73.55195617675781	6.270197868347168
1.0	93720000.0	93730000.0	55.0	65.40203857421875	5.445766448974609
1.0	93730000.0	93740000.0	72.0	63.79400634765625	5.700882434844971
1.0	93750000.0	93760000.0	50.0	68.27839660644531	5.767796039581299
1.0	93760000.0	93770000.0	48.0	70.11345672607422	5.986493110656738
1.0	93770000.0	93780000.0	50.0	71.69835662841797	6.032135963439941
1.0	93780000.0	93790000.0	73.0	69.30321502685547	5.832167148590088
1.0	93790000.0	93800000.0	62.0	72.69847106933594	6.165363788604736
1.0	93810000.0	93820000.0	63.0	67.44366455078125	5.371215343475342
1.0	93910000.0	93920000.0	73.0	73.28126525878906	6.213650226593018
1.0	93960000.0	93970000.0	66.0	71.21267700195312	6.279078006744385
1.0	94030000.0	94040000.0	49.0	65.92253112792969	5.5967254638671875
1.0	94040000.0	94050000.0	47.0	64.2019271850586	5.370450496673584
1.0	94120000.0	94130000.0	60.0	70.16117858886719	6.0931620597839355
1.0	94210000.0	94220000.0	49.0	73.80339050292969	6.400789737701416
1.0	94290000.0	94300000.0	54.0	72.9846420288086	6.385809421539307
1.0	94350000.0	94360000.0	54.0	72.26377868652344	6.0921711921691895
1.0	94360000.0	94370000.0	67.0	70.93328857421875	5.974947452545166
1.0	94490000.0	94500000.0	77.0	87.08905029296875	7.608946323394775
1.0	94540000.0	94550000.0	73.0	89.63753509521484	7.869016170501709
1.0	94590000.0	94600000.0	94.0	86.34304809570312	7.511852264404297
1.0	94650000.0	94660000.0	69.0	80.64656066894531	7.018628120422363
1.0	94740000.0	94750000.0	64.0	85.11311340332031	7.422740936279297
1.0	94790000.0	94800000.0	75.0	80.34369659423828	6.930230140686035
1.0	94810000.0	94820000.0	58.0	83.20116424560547	7.21198034286499
1.0	94880000.0	94890000.0	78.0	69.99201965332031	5.826140403747559
1.0	94890000.0	94900000.0	55.0	70.73358154296875	6.037552356719971
1.0	94900000.0	94910000.0	60.0	70.50779724121094	5.93162727355957
1.0	94990000.0	95000000.0	53.0	70.58977508544922	5.981922626495361
1.0	95060000.0	95070000.0	59.0	75.66221618652344	6.437136173248291
1.0	95130000.0	95140000.0	63.0	73.02961730957031	6.3218512535095215
1.0	95170000.0	95180000.0	45.0	70.85689544677734	6.183947563171387
1.0	95180000.0	95190000.0	55.0	70.51425170898438	6.151273727416992
1.0	95260000.0	95270000.0	62.0	69.20690155029297	5.847397804260254
1.0	95480000.0	95490000.0	49.0	70.79963684082031	6.085751056671143
1.0	95510000.0	95520000.0	59.0	75.52107238769531	6.528024196624756
1.0	95550000.0	95560000.0	75.0	80.60907745361328	6.995713710784912
1.0	95600000.0	95610000.0	61.0	77.0257568359375	6.6549973487854
1.0	95770000.0	95780000.0	91.0	95.25584411621094	8.326395988464355
1.0	95830000.0	95840000.0	99.0	110.02571868896484	9.820321083068848
1.0	95840000.0	95850000.0	105.0	117.42191314697266	10.494197845458984
1.0	95860000.0	95870000.0	123.0	118.2472915649414	10.55955696105957
1.0	95880000.0	95890000.0	97.0	125.40602111816406	11.227445602416992
1.0	95900000.0	95910000.0	92.0	129.02072143554688	11.556110382080078
1.0	95960000.0	95970000.0	100.0	129.8863067626953	11.619782447814941
1.0	96050000.0	96060000.0	121.0	136.14227294921875	12.202706336975098
1.0	96080000.0	96090000.0	98.0	139.7986602783203	12.52998161315918
1.0	96090000.0	96100000.0	106.0	134.8914031982422	12.08772087097168
1.0	96100000.0	96110000.0	107.0	127.02813720703125	11.41140365600586
1.0	96110000.0	96120000.0	106.0	134.58914184570312	12.059885025024414
1.0	96130000.0	96140000.0	115.0	139.12008666992188	12.476015090942383
1.0	96180000.0	96190000.0	129.0	139.698974609375	12.504022598266602
1.0	96360000.0	96370000.0	153.0	159.35635375976562	14.09040641784668
1.0	96370000.0	96380000.0	151.0	164.82879638671875	14.505314826965332
1.0	96410000.0	96420000.0	182.0	147.5441436767578	13.345019340515137
1.0	96540000.0	96550000.0	141.0	161.42813110351562	14.324422836303711
1.0	96550000.0	96560000.0	152.0	161.4501495361328	14.257319450378418
1.0	96560000.0	96570000.0	152.0	165.1532440185547	14.497732162475586
1.0	96590000.0	96600000.0	168.0	164.24667358398438	14.463186264038086
1.0	96650000.0	96660000.0	165.0	166.56201171875	14.6188325881958
1.0	96680000.0	96690000.0	127.0	153.16018676757812	13.686502456665039
1.0	96710000.0	96720000.0	99.0	128.08096313476562	11.679403305053711
1.0	96730000.0	96740000.0	129.0	153.78306579589844	13.796159744262695
1.0	96740000.0	96750000.0	152.0	154.76832580566406	13.778521537780762
1.0	96750000.0	96760000.0	159.0	162.73513793945312	14.334314346313477
1.0	96820000.0	96830000.0	141.0	162.16427612304688	14.306539535522461
1.0	97010000.0	97020000.0	152.0	151.8037109375	13.512918472290039
1.0	97020000.0	97030000.0	155.0	144.34410095214844	12.939010620117188
1.0	97030000.0	97040000.0	159.0	151.89125061035156	13.571985244750977
1.0	97060000.0	97070000.0	147.0	145.54727172851562	13.068903923034668
1.0	97130000.0	97140000.0	147.0	139.36785888671875	12.515626907348633
1.0	97170000.0	97180000.0	116.0	129.79116821289062	11.843777656555176
1.0	97200000.0	97210000.0	82.0	89.89082336425781	7.779013156890869
1.0	97260000.0	97270000.0	72.0	86.80561828613281	7.452950954437256
1.0	97270000.0	97280000.0	82.0	89.22905731201172	7.783946990966797
1.0	97300000.0	97310000.0	107.0	121.53536224365234	10.854531288146973
1.0	97470000.0	97480000.0	177.0	155.79522705078125	13.84858512878418
1.0	97480000.0	97490000.0	136.0	160.16912841796875	14.19781494140625
1.0	97510000.0	97520000.0	158.0	146.84170532226562	13.158811569213867
1.0	97580000.0	97590000.0	125.0	141.2516326904297	12.617386817932129
1.0	97670000.0	97680000.0	94.0	121.92216491699219	10.948348999023438
1.0	97710000.0	97720000.0	114.0	115.6266098022461	10.416269302368164
1.0	97730000.0	97740000.0	101.0	116.73561096191406	10.475584030151367
1.0	97770000.0	97780000.0	119.0	125.4234619140625	11.247018814086914
1.0	97780000.0	97790000.0	74.0	85.90403747558594	15.651285171508789
1.0	97850000.0	97860000.0	146.0	126.66981506347656	11.425451278686523
1.0	97860000.0	97870000.0	111.0	121.59871673583984	10.992327690124512
1.0	97890000.0	97900000.0	130.0	138.68435668945312	12.50167179107666
1.0	97930000.0	97940000.0	127.0	140.403076171875	12.594236373901367
1.0	98030000.0	98040000.0	130.0	138.28195190429688	12.370258331298828
1.0	98110000.0	98120000.0	126.0	140.87977600097656	12.644099235534668
1.0	98230000.0	98240000.0	120.0	121.50899505615234	10.922205924987793
1.0	98270000.0	98280000.0	113.0	128.89395141601562	11.564257621765137
1.0	98320000.0	98330000.0	129.0	126.22884368896484	11.306299209594727
1.0	98350000.0	98360000.0	136.0	134.1969757080078	11.998305320739746
1.0	98360000.0	98370000.0	120.0	133.07049560546875	11.958880424499512
1.0	98390000.0	98400000.0	136.0	133.46176147460938	12.106151580810547
1.0	98580000.0	98590000.0	127.0	136.77488708496094	12.322244644165039
1.0	98710000.0	98720000.0	137.0	139.22254943847656	12.514650344848633
1.0	98720000.0	98730000.0	126.0	136.56082153320312	12.289793014526367
1.0	98840000.0	98850000.0	134.0	123.77857971191406	11.192611694335938
1.0	98870000.0	98880000.0	96.0	127.1470718383789	11.516180038452148
1.0	98890000.0	98900000.0	100.0	126.7240982055664	11.453672409057617
1.0	98910000.0	98920000.0	100.0	140.06600952148438	12.587865829467773
1.0	98940000.0	98950000.0	134.0	141.6421356201172	12.720022201538086
1.0	98970000.0	98980000.0	114.0	138.42437744140625	12.554518699645996
1.0	98980000.0	98990000.0	137.0	151.79246520996094	13.495341300964355
1.0	99010000.0	99020000.0	143.0	152.23287963867188	13.567373275756836
1.0	99060000.0	99070000.0	151.0	146.7667694091797	13.135342597961426
1.0	99070000.0	99080000.0	137.0	138.067626953125	12.394787788391113
1.0	99170000.0	99180000.0	79.0	96.19185638427734	8.50216293334961
1.0	99180000.0	99190000.0	55.0	109.61360931396484	9.766763687133789
1.0	99190000.0	99200000.0	71.0	99.13922119140625	8.731555938720703
1.0	99310000.0	99320000.0	136.0	134.21945190429688	12.06153678894043
1.0	99390000.0	99400000.0	120.0	136.57916259765625	12.263131141662598
1.0	99400000.0	99410000.0	116.0	140.11941528320312	12.565160751342773
1.0	99520000.0	99530000.0	128.0	154.5301513671875	13.790148735046387
1.0	99590000.0	99600000.0	129.0	149.67086791992188	13.384135246276855
1.0	99610000.0	99620000.0	121.0	147.76235961914062	13.307573318481445
1.0	99660000.0	99670000.0	125.0	139.17050170898438	12.560200691223145
1.0	99680000.0	99690000.0	122.0	142.574951171875	12.773608207702637
1.0	99700000.0	99710000.0	113.0	139.035400390625	12.461465835571289
1.0	99730000.0	99740000.0	105.0	135.3780517578125	12.322481155395508
1.0	99740000.0	99750000.0	144.0	127.25177001953125	11.500533103942871
1.0	99790000.0	99800000.0	108.0	122.48698425292969	11.048408508300781
1.0	99810000.0	99820000.0	111.0	119.16966247558594	10.714193344116211
1.0	99830000.0	99840000.0	110.0	127.98033142089844	11.502878189086914
1.0	99900000.0	99910000.0	101.0	115.0562515258789	10.372175216674805
1.0	99930000.0	99940000.0	110.0	105.85325622558594	9.369905471801758
1.0	100000000.0	100010000.0	100.0	95.12586975097656	8.40153694152832
1.0	100080000.0	100090000.0	73.0	89.2487564086914	7.801869869232178
1.0	100090000.0	100100000.0	82.0	94.26361083984375	8.309173583984375
1.0	100110000.0	100120000.0	63.0	82.31095886230469	7.104017734527588
1.0	100140000.0	100150000.0	83.0	81.83755493164062	7.105274200439453
1.0	100150000.0	100160000.0	72.0	83.80805969238281	7.254923343658447
1.0	100160000.0	100170000.0	80.0	90.75428771972656	7.963898658752441
1.0	100180000.0	100190000.0	74.0	76.7224349975586	6.534803867340088
1.0	100240000.0	100250000.0	75.0	96.54466247558594	8.516992568969727
1.0	100270000.0	100280000.0	98.0	88.42340087890625	7.62294864654541
1.0	100280000.0	100290000.0	72.0	82.75926208496094	7.092538356781006
1.0	100290000.0	100300000.0	92.0	90.70133209228516	7.90973424911499
1.0	100300000.0	100310000.0	89.0	89.04130554199219	7.7914719581604
1.0	100380000.0	100390000.0	56.0	75.346435546875	6.307938575744629
1.0	100420000.0	100430000.0	85.0	84.85110473632812	7.339372158050537
1.0	100520000.0	100530000.0	58.0	65.48362731933594	5.454625129699707
1.0	100600000.0	100610000.0	61.0	61.88299560546875	5.411234378814697
1.0	100640000.0	100650000.0	81.0	77.78892517089844	6.641787052154541
1.0	100830000.0	100840000.0	63.0	78.8115005493164	6.6796393394470215
1.0	100910000.0	100920000.0	53.0	76.62467956542969	6.464612007141113
1.0	100940000.0	100950000.0	68.0	77.55952453613281	6.566231727600098
1.0	101020000.0	101030000.0	87.0	104.5823974609375	9.315084457397461
1.0	101080000.0	101090000.0	83.0	96.51545715332031	8.52879810333252
1.0	101300000.0	101310000.0	120.0	108.73101806640625	9.67944622039795
1.0	101310000.0	101320000.0	87.0	113.0416259765625	10.181539535522461
1.0	101360000.0	101370000.0	62.0	70.5096664428711	5.385140419006348
1.0	101400000.0	101410000.0	45.0	64.37538146972656	6.548001766204834
1.0	101410000.0	101420000.0	64.0	70.64701080322266	6.134296894073486
1.0	101430000.0	101440000.0	63.0	66.08039855957031	5.2346272468566895
1.0	101450000.0	101460000.0	53.0	65.50910949707031	5.741959571838379
1.0	101550000.0	101560000.0	77.0	92.54975891113281	8.038627624511719
1.0	101580000.0	101590000.0	110.0	118.98590087890625	10.687341690063477
1.0	101730000.0	101740000.0	91.0	113.41524505615234	10.179220199584961
1.0	101740000.0	101750000.0	100.0	123.24070739746094	11.089934349060059
1.0	101790000.0	101800000.0	144.0	131.64761352539062	11.910400390625
1.0	101800000.0	101810000.0	117.0	139.01412963867188	12.550037384033203
1.0	101810000.0	101820000.0	121.0	132.57431030273438	12.04766845703125
1.0	101840000.0	101850000.0	121.0	142.84718322753906	12.842580795288086
1.0	101870000.0	101880000.0	129.0	149.95877075195312	13.421600341796875
1.0	101970000.0	101980000.0	114.0	144.45350646972656	13.156463623046875
1.0	102040000.0	102050000.0	155.0	158.5613250732422	14.201095581054688
1.0	102140000.0	102150000.0	150.0	164.6703643798828	14.557558059692383
1.0	102190000.0	102200000.0	157.0	152.81236267089844	13.83366870880127
1.0	102200000.0	102210000.0	136.0	157.62759399414062	14.181264877319336
1.0	102300000.0	102310000.0	205.0	174.38589477539062	15.1517915725708
1.0	102330000.0	102340000.0	183.0	179.47952270507812	15.55177116394043
1.0	102390000.0	102400000.0	169.0	185.74942016601562	15.875338554382324
1.0	102400000.0	102410000.0	173.0	184.69775390625	15.868370056152344
1.0	102420000.0	102430000.0	157.0	178.6177520751953	15.533514022827148
1.0	102510000.0	102520000.0	145.0	174.0674285888672	15.201253890991211
1.0	102590000.0	102600000.0	167.0	183.25308227539062	15.751907348632812
1.0	102620000.0	102630000.0	159.0	191.0233917236328	16.18075180053711
1.0	102630000.0	102640000.0	181.0	180.7470703125	15.842150688171387
1.0	102650000.0	102660000.0	170.0	191.37802124023438	16.319347381591797
1.0	102680000.0	102690000.0	203.0	205.55484008789062	16.728336334228516
1.0	102690000.0	102700000.0	186.0	200.54052734375	16.65061378479004
1.0	102700000.0	102710000.0	204.0	201.3839569091797	16.77860450744629
1.0	102750000.0	102760000.0	220.0	217.46347045898438	17.131893157958984
1.0	102850000.0	102860000.0	203.0	201.88601684570312	16.919239044189453
1.0	102880000.0	102890000.0	221.0	210.53921508789062	17.038616180419922
1.0	102930000.0	102940000.0	191.0	211.8995819091797	17.231739044189453
1.0	102940000.0	102950000.0	202.0	199.420654296875	16.892528533935547
1.0	102990000.0	103000000.0	222.0	222.58383178710938	17.198070526123047
1.0	103110000.0	103120000.0	219.0	228.2774200439453	17.532066345214844
1.0	103220000.0	103230000.0	199.0	226.7763671875	17.36916160583496
1.0	103250000.0	103260000.0	192.0	220.7895050048828	17.369083404541016
1.0	103280000.0	103290000.0	214.0	221.63900756835938	17.350791931152344
1.0	103310000.0	103320000.0	257.0	216.8973846435547	17.137418746948242
1.0	103360000.0	103370000.0	201.0	207.1485137939453	17.02515983581543
1.0	103400000.0	103410000.0	209.0	211.3173370361328	17.167476654052734
1.0	103440000.0	103450000.0	221.0	204.35125732421875	16.918697357177734
1.0	103560000.0	103570000.0	206.0	205.53463745117188	16.98062515258789
1.0	103570000.0	103580000.0	180.0	186.95266723632812	16.221424102783203
1.0	103590000.0	103600000.0	195.0	199.3694305419922	16.64795684814453
1.0	103700000.0	103710000.0	205.0	203.09786987304688	16.35133934020996
1.0	103720000.0	103730000.0	185.0	171.2626495361328	15.401453971862793
1.0	104020000.0	104030000.0	129.0	100.9345474243164	40.66522216796875
1.0	104050000.0	104060000.0	115.0	86.37171173095703	7.409043788909912
1.0	104080000.0	104090000.0	71.0	66.31303405761719	21.24793243408203
1.0	104100000.0	104110000.0	93.0	103.82611083984375	9.156877517700195
1.0	104130000.0	104140000.0	112.0	85.17643737792969	37.16517639160156
1.0	104310000.0	104320000.0	215.0	101.41236877441406	40.666786193847656
1.0	104320000.0	104330000.0	206.0	101.41236877441406	40.666786193847656
1.0	104340000.0	104350000.0	198.0	101.27469635009766	40.666542053222656
1.0	104410000.0	104420000.0	218.0	236.0179901123047	17.364013671875
1.0	104530000.0	104540000.0	226.0	237.4424285888672	17.48735809326172
1.0	104540000.0	104550000.0	189.0	233.04736328125	17.47208023071289
1.0	104720000.0	104730000.0	247.0	235.30673217773438	17.4609432220459
1.0	104950000.0	104960000.0	231.0	243.88742065429688	17.621973037719727
1.0	104970000.0	104980000.0	215.0	242.6567840576172	17.717025756835938
1.0	105080000.0	105090000.0	200.0	227.0970001220703	17.68545150756836
1.0	105130000.0	105140000.0	254.0	237.05419921875	17.405427932739258
1.0	105160000.0	105170000.0	239.0	229.6533660888672	17.45175552368164
1.0	105210000.0	105220000.0	227.0	223.9425048828125	17.50352668762207
1.0	105270000.0	105280000.0	206.0	220.5482940673828	17.161518096923828
1.0	105290000.0	105300000.0	217.0	210.55233764648438	16.97182273864746
1.0	105300000.0	105310000.0	213.0	205.387939453125	16.92325782775879
1.0	105440000.0	105450000.0	235.0	214.32052612304688	16.977581024169922
1.0	105490000.0	105500000.0	223.0	214.5777130126953	17.328754425048828
1.0	105500000.0	105510000.0	187.0	222.4075927734375	17.32843017578125
1.0	105600000.0	105610000.0	217.0	224.1376190185547	17.293195724487305
1.0	105660000.0	105670000.0	214.0	216.47927856445312	17.237686157226562
1.0	105880000.0	105890000.0	183.0	216.68136596679688	17.298765182495117
1.0	105960000.0	105970000.0	206.0	212.63613891601562	17.256990432739258
1.0	106010000.0	106020000.0	159.0	197.55850219726562	16.850963592529297
1.0	106020000.0	106030000.0	174.0	221.26669311523438	17.160959243774414
1.0	106060000.0	106070000.0	221.0	217.212158203125	17.033950805664062
1.0	106120000.0	106130000.0	161.0	170.8052215576172	15.463897705078125
1.0	106140000.0	106150000.0	177.0	197.0577850341797	16.622432708740234
1.0	106180000.0	106190000.0	205.0	203.98912048339844	16.676307678222656
1.0	106190000.0	106200000.0	158.0	196.5623321533203	16.482118606567383
1.0	106280000.0	106290000.0	205.0	202.74363708496094	16.694185256958008
1.0	106290000.0	106300000.0	215.0	198.16848754882812	16.61830711364746
1.0	106310000.0	106320000.0	188.0	208.0019989013672	16.897855758666992
1.0	106530000.0	106540000.0	224.0	229.27822875976562	17.371191024780273
1.0	106630000.0	106640000.0	179.0	224.9336395263672	17.527036666870117
1.0	106650000.0	106660000.0	247.0	225.0281982421875	17.340633392333984
1.0	106690000.0	106700000.0	205.0	232.75344848632812	17.410680770874023
1.0	106770000.0	106780000.0	198.0	227.18106079101562	17.345813751220703
1.0	106860000.0	106870000.0	194.0	212.82089233398438	17.048419952392578
1.0	106880000.0	106890000.0	188.0	221.9866485595703	17.13054847717285
1.0	106910000.0	106920000.0	202.0	217.6342315673828	17.08563232421875
1.0	106950000.0	106960000.0	170.0	188.98997497558594	16.345104217529297
1.0	107050000.0	107060000.0	214.0	209.35195922851562	16.843082427978516
1.0	107170000.0	107180000.0	202.0	212.597412109375	16.96664810180664
1.0	107290000.0	107300000.0	198.0	217.10202026367188	17.082843780517578
1.0	107330000.0	107340000.0	183.0	210.57138061523438	16.898548126220703
1.0	107340000.0	107350000.0	182.0	211.02285766601562	16.871061325073242
1.0	107420000.0	107430000.0	189.0	199.25534057617188	16.439573287963867
1.0	107430000.0	107440000.0	180.0	200.73727416992188	16.543598175048828
1.0	107520000.0	107530000.0	135.0	174.8894805908203	15.3532133102417
1.0	107540000.0	107550000.0	161.0	164.6740264892578	14.859758377075195
1.0	107590000.0	107600000.0	126.0	146.40733337402344	13.236749649047852
1.0	107640000.0	107650000.0	153.0	168.4502716064453	14.897440910339355
1.0	107790000.0	107800000.0	154.0	164.4542236328125	14.533047676086426
1.0	107830000.0	107840000.0	131.0	161.16940307617188	14.276277542114258
1.0	107900000.0	107910000.0	128.0	142.7868194580078	12.940902709960938
1.0	107940000.0	107950000.0	159.0	150.28599548339844	13.541238784790039
1.0	107960000.0	107970000.0	129.0	154.47903442382812	13.866198539733887
1.0	108000000.0	108010000.0	125.0	144.21304321289062	13.084470748901367
1.0	108020000.0	108030000.0	140.0	131.93673706054688	11.94797420501709
1.0	108100000.0	108110000.0	141.0	130.74896240234375	11.88029956817627
1.0	108110000.0	108120000.0	129.0	110.2605209350586	9.861337661743164
1.0	108120000.0	108130000.0	97.0	89.05228424072266	7.734480381011963
1.0	108230000.0	108240000.0	117.0	115.18208312988281	10.386034965515137
1.0	108350000.0	108360000.0	116.0	134.53878784179688	12.241106986999512
1.0	108430000.0	108440000.0	115.0	142.16793823242188	12.836581230163574
1.0	108460000.0	108470000.0	138.0	126.150634765625	11.448131561279297
1.0	108560000.0	108570000.0	97.0	123.86524963378906	11.220202445983887
1.0	108580000.0	108590000.0	105.0	121.76114654541016	10.991843223571777
1.0	108620000.0	108630000.0	122.0	127.51646423339844	11.704255104064941
1.0	108630000.0	108640000.0	123.0	125.09849548339844	11.302213668823242
1.0	108650000.0	108660000.0	105.0	116.70344543457031	10.473737716674805
1.0	108690000.0	108700000.0	73.0	76.44877624511719	6.245240211486816
1.0	109090000.0	109100000.0	78.0	86.06629180908203	7.408669471740723
1.0	109120000.0	109130000.0	50.0	69.03718566894531	6.180296897888184
1.0	109130000.0	109140000.0	66.0	73.8481674194336	6.436747074127197
1.0	109140000.0	109150000.0	54.0	71.45999908447266	6.016335487365723
1.0	109160000.0	109170000.0	53.0	70.23413848876953	5.911309242248535
1.0	109170000.0	109180000.0	45.0	69.79476165771484	5.871025085449219
1.0	109190000.0	109200000.0	53.0	75.51517486572266	6.4565839767456055
1.0	109230000.0	109240000.0	58.0	72.23313903808594	6.320036888122559
1.0	109340000.0	109350000.0	57.0	70.49638366699219	5.985355854034424
1.0	109360000.0	109370000.0	65.0	79.6267318725586	6.897881507873535
1.0	109390000.0	109400000.0	87.0	84.780029296875	7.272740364074707
1.0	109420000.0	109430000.0	42.0	66.81267547607422	6.007088661193848
1.0	109460000.0	109470000.0	49.0	66.49232482910156	5.621610164642334
1.0	109490000.0	109500000.0	56.0	68.72428894042969	5.733522415161133
1.0	109510000.0	109520000.0	58.0	67.5951919555664	5.656191349029541
1.0	109560000.0	109570000.0	54.0	69.45335388183594	5.837669372558594
1.0	109650000.0	109660000.0	54.0	74.23622131347656	6.346540927886963
1.0	109700000.0	109710000.0	70.0	64.19474029541016	5.524964332580566
1.0	109710000.0	109720000.0	47.0	66.77491760253906	5.959076881408691
1.0	109720000.0	109730000.0	64.0	66.56184387207031	5.644108295440674
1.0	109780000.0	109790000.0	55.0	65.85630798339844	5.530413627624512
1.0	109960000.0	109970000.0	64.0	62.62923049926758	5.275641441345215
1.0	109970000.0	109980000.0	71.0	76.33118438720703	6.450611114501953
1.0	109980000.0	109990000.0	73.0	94.89454650878906	8.303573608398438
1.0	110000000.0	110010000.0	76.0	93.35429382324219	8.109777450561523
1.0	110030000.0	110040000.0	52.0	60.8006591796875	4.944055557250977
1.0	110060000.0	110070000.0	65.0	85.17097473144531	7.347123146057129
1.0	110080000.0	110090000.0	80.0	74.3753433227539	6.26578426361084
1.0	110160000.0	110170000.0	48.0	60.42299270629883	5.636643409729004
1.0	110230000.0	110240000.0	27.0	57.24910354614258	4.972226619720459
1.0	110290000.0	110300000.0	73.0	72.68655395507812	6.247951030731201
1.0	110310000.0	110320000.0	75.0	74.2086181640625	6.247968673706055
1.0	110360000.0	110370000.0	75.0	75.07875061035156	6.350652694702148
1.0	110500000.0	110510000.0	64.0	78.43938446044922	6.693735599517822
1.0	110570000.0	110580000.0	53.0	75.13492584228516	6.389204978942871
1.0	110670000.0	110680000.0	78.0	87.1613540649414	7.575673580169678
1.0	110680000.0	110690000.0	88.0	101.25154876708984	8.956216812133789
1.0	110740000.0	110750000.0	73.0	81.7155532836914	6.964646339416504
1.0	110820000.0	110830000.0	79.0	82.28755950927734	7.0295867919921875
[truncated: 47,566 more rows]
