# Supplementary material for: Genome-wide mapping of somatic mutation rates uncovers drivers of cancer
Source: Nat Biotechnol. 2022 Jun 20;40(11):1634–43. doi: 10.1038/s41587-022-01353-8 (PMC9646522; doi:10.1038/s41587-022-01353-8)
Supplement: Supplementary file 4 — Regions and model predictions for each fold of each cancer for which a deep learning model was trained. Regions that were filtered are also listed along with their respective model predictions. [file 41587_2022_1353_MOESM4_ESM.zip › kfold_results/Pancan/fold_2.txt]

CHROM	START	END	Y_TRUE	Y_PRED	STD
1.0	770000.0	780000.0	21.0	47.76677703857422	4.11008358001709
1.0	900000.0	910000.0	56.0	58.2967643737793	4.566129207611084
1.0	910000.0	920000.0	68.0	71.74787139892578	6.819601535797119
1.0	920000.0	930000.0	77.0	85.02558898925781	8.503921508789062
1.0	930000.0	940000.0	46.0	54.1085319519043	4.699343681335449
1.0	960000.0	970000.0	44.0	49.96624755859375	4.695977210998535
1.0	980000.0	990000.0	53.0	56.547630310058594	4.975264549255371
1.0	1000000.0	1010000.0	50.0	55.68806076049805	4.667059898376465
1.0	1060000.0	1070000.0	48.0	61.86857223510742	5.606793403625488
1.0	1120000.0	1130000.0	71.0	67.82442474365234	6.337940216064453
1.0	1130000.0	1140000.0	64.0	61.69768524169922	5.581931114196777
1.0	1180000.0	1190000.0	52.0	55.853965759277344	4.893357276916504
1.0	1220000.0	1230000.0	34.0	55.22855758666992	4.8197126388549805
1.0	1230000.0	1240000.0	55.0	51.97371292114258	4.474073886871338
1.0	1290000.0	1300000.0	72.0	62.983253479003906	5.739591598510742
1.0	1300000.0	1310000.0	69.0	61.1413688659668	5.513516902923584
1.0	1410000.0	1420000.0	27.0	53.22548294067383	4.303853511810303
1.0	1780000.0	1790000.0	56.0	59.853553771972656	5.364325046539307
1.0	1900000.0	1910000.0	81.0	73.1566162109375	7.029028415679932
1.0	1950000.0	1960000.0	81.0	64.76876068115234	5.979367733001709
1.0	2040000.0	2050000.0	47.0	53.76277542114258	4.663148403167725
1.0	2150000.0	2160000.0	85.0	54.755332946777344	4.775454998016357
1.0	2190000.0	2200000.0	60.0	57.53825759887695	5.089678764343262
1.0	2210000.0	2220000.0	41.0	50.127681732177734	3.5422749519348145
1.0	2290000.0	2300000.0	65.0	54.561317443847656	4.74642276763916
1.0	2300000.0	2310000.0	65.0	59.57184982299805	5.32969331741333
1.0	2310000.0	2320000.0	60.0	55.469932556152344	4.850857734680176
1.0	2380000.0	2390000.0	64.0	57.31426239013672	5.061820983886719
1.0	2430000.0	2440000.0	61.0	55.331687927246094	4.832887649536133
1.0	2460000.0	2470000.0	56.0	55.38331985473633	6.971369743347168
1.0	2470000.0	2480000.0	54.0	52.22822952270508	5.370449066162109
1.0	2490000.0	2500000.0	48.0	53.84153366088867	4.2845940589904785
1.0	2560000.0	2570000.0	79.0	62.223236083984375	5.648270606994629
1.0	2690000.0	2700000.0	81.0	89.27428436279297	10.044957160949707
1.0	2700000.0	2710000.0	92.0	106.80570983886719	11.719015121459961
1.0	2720000.0	2730000.0	88.0	108.5752944946289	11.572587966918945
1.0	2750000.0	2760000.0	106.0	102.59066009521484	10.853032112121582
1.0	2820000.0	2830000.0	97.0	108.47245025634766	10.90746021270752
1.0	2840000.0	2850000.0	85.0	111.51008605957031	11.184330940246582
1.0	2850000.0	2860000.0	89.0	115.01802062988281	11.523058891296387
1.0	2870000.0	2880000.0	117.0	110.4889907836914	11.149530410766602
1.0	2880000.0	2890000.0	89.0	103.45674896240234	10.51716423034668
1.0	2970000.0	2980000.0	85.0	97.0025863647461	9.888978958129883
1.0	3090000.0	3100000.0	86.0	80.6816635131836	7.99863338470459
1.0	3180000.0	3190000.0	94.0	82.67533111572266	8.238341331481934
1.0	3190000.0	3200000.0	71.0	77.55596923828125	7.6051788330078125
1.0	3240000.0	3250000.0	67.0	76.32514953613281	7.460668087005615
1.0	3270000.0	3280000.0	77.0	66.29145812988281	6.146117210388184
1.0	3370000.0	3380000.0	50.0	53.62932205200195	10.413208961486816
1.0	3380000.0	3390000.0	46.0	56.1453742980957	6.159255504608154
1.0	3400000.0	3410000.0	69.0	62.53193283081055	5.682670593261719
1.0	3430000.0	3440000.0	64.0	62.903419494628906	5.73756217956543
1.0	3500000.0	3510000.0	66.0	60.89006423950195	5.484472751617432
1.0	3530000.0	3540000.0	67.0	61.40135955810547	5.547860622406006
1.0	3630000.0	3640000.0	65.0	58.971641540527344	5.2591729164123535
1.0	3650000.0	3660000.0	48.0	56.21891403198242	4.810744285583496
1.0	3730000.0	3740000.0	66.0	52.64368438720703	3.8094139099121094
1.0	3750000.0	3760000.0	59.0	53.71848678588867	4.656096458435059
1.0	3790000.0	3800000.0	45.0	50.745304107666016	3.836148738861084
1.0	3830000.0	3840000.0	73.0	76.59593200683594	8.447708129882812
1.0	3840000.0	3850000.0	36.0	35.97633743286133	13.936617851257324
1.0	4010000.0	4020000.0	87.0	91.22991943359375	10.632331848144531
1.0	4050000.0	4060000.0	105.0	103.88581848144531	11.204999923706055
1.0	4110000.0	4120000.0	108.0	115.7169189453125	11.6022367477417
1.0	4150000.0	4160000.0	113.0	123.1977767944336	12.183309555053711
1.0	4210000.0	4220000.0	130.0	127.06581115722656	12.447233200073242
1.0	4230000.0	4240000.0	120.0	129.60501098632812	12.624383926391602
1.0	4370000.0	4380000.0	158.0	153.1362762451172	13.7008638381958
1.0	4380000.0	4390000.0	142.0	148.0536651611328	13.537920951843262
1.0	4400000.0	4410000.0	138.0	148.03286743164062	13.541421890258789
1.0	4410000.0	4420000.0	179.0	147.35708618164062	13.50981330871582
1.0	4430000.0	4440000.0	150.0	153.40721130371094	13.697848320007324
1.0	4440000.0	4450000.0	179.0	160.4965057373047	13.913714408874512
1.0	4460000.0	4470000.0	163.0	154.3472137451172	13.74677848815918
1.0	4490000.0	4500000.0	143.0	156.59774780273438	13.807945251464844
1.0	4530000.0	4540000.0	167.0	158.5733184814453	13.888928413391113
1.0	4580000.0	4590000.0	173.0	148.2978973388672	13.530339241027832
1.0	4630000.0	4640000.0	155.0	156.2165069580078	13.786592483520508
1.0	4680000.0	4690000.0	133.0	146.24234008789062	13.464105606079102
1.0	4720000.0	4730000.0	128.0	143.0133514404297	13.33299446105957
1.0	4730000.0	4740000.0	155.0	149.8153533935547	13.575899124145508
1.0	4750000.0	4760000.0	125.0	146.6053924560547	13.482292175292969
1.0	4770000.0	4780000.0	146.0	142.17706298828125	13.309003829956055
1.0	4800000.0	4810000.0	144.0	150.28396606445312	13.625707626342773
1.0	4980000.0	4990000.0	169.0	168.30953979492188	14.113558769226074
1.0	5010000.0	5020000.0	173.0	168.54380798339844	14.122434616088867
1.0	5040000.0	5050000.0	173.0	166.4818572998047	14.092839241027832
1.0	5060000.0	5070000.0	155.0	170.19943237304688	14.164388656616211
1.0	5080000.0	5090000.0	166.0	159.18283081054688	13.955073356628418
1.0	5120000.0	5130000.0	171.0	161.8295135498047	13.93114948272705
1.0	5180000.0	5190000.0	140.0	158.53941345214844	13.893010139465332
1.0	5250000.0	5260000.0	168.0	159.45034790039062	13.906354904174805
1.0	5260000.0	5270000.0	161.0	160.13204956054688	13.922528266906738
1.0	5330000.0	5340000.0	152.0	151.22850036621094	13.660760879516602
1.0	5340000.0	5350000.0	147.0	151.51910400390625	13.68768310546875
1.0	5350000.0	5360000.0	121.0	152.2366180419922	13.683728218078613
1.0	5380000.0	5390000.0	134.0	152.7333526611328	13.654565811157227
1.0	5450000.0	5460000.0	147.0	138.88400268554688	13.12480640411377
1.0	5460000.0	5470000.0	137.0	136.9532012939453	13.032846450805664
1.0	5520000.0	5530000.0	129.0	138.48471069335938	13.093454360961914
1.0	5540000.0	5550000.0	118.0	131.66354370117188	12.737442016601562
1.0	5590000.0	5600000.0	128.0	136.63751220703125	12.982684135437012
1.0	5610000.0	5620000.0	127.0	130.31414794921875	12.659238815307617
1.0	5700000.0	5710000.0	122.0	124.00738525390625	12.230813026428223
1.0	5720000.0	5730000.0	107.0	119.45455169677734	11.905537605285645
1.0	5730000.0	5740000.0	111.0	119.4062271118164	11.919066429138184
1.0	5800000.0	5810000.0	108.0	98.83235168457031	10.024370193481445
1.0	5890000.0	5900000.0	98.0	93.43821716308594	9.886873245239258
1.0	5900000.0	5910000.0	80.0	101.4078369140625	10.78472900390625
1.0	5990000.0	6000000.0	45.0	60.538291931152344	5.442885398864746
1.0	6080000.0	6090000.0	73.0	65.11457824707031	6.00393009185791
1.0	6180000.0	6190000.0	62.0	68.36813354492188	6.432365417480469
1.0	6200000.0	6210000.0	71.0	67.30155181884766	6.305444240570068
1.0	6270000.0	6280000.0	48.0	55.39311981201172	4.837597370147705
1.0	6350000.0	6360000.0	51.0	50.376895904541016	3.780221462249756
1.0	6410000.0	6420000.0	41.0	52.12725067138672	4.491426467895508
1.0	6440000.0	6450000.0	65.0	57.114295959472656	5.042092800140381
1.0	6500000.0	6510000.0	54.0	55.0533332824707	4.801228046417236
1.0	6510000.0	6520000.0	61.0	57.959815979003906	5.138091564178467
1.0	6550000.0	6560000.0	44.0	52.92302322387695	6.6313934326171875
1.0	6560000.0	6570000.0	75.0	60.98955154418945	5.502058982849121
1.0	6570000.0	6580000.0	66.0	62.47846603393555	5.679981708526611
1.0	6630000.0	6640000.0	79.0	61.60607147216797	5.569821357727051
1.0	6730000.0	6740000.0	40.0	59.5229377746582	5.321138858795166
1.0	6820000.0	6830000.0	91.0	77.91880798339844	7.580899715423584
1.0	6830000.0	6840000.0	79.0	75.6198501586914	7.300256252288818
1.0	6850000.0	6860000.0	66.0	61.01633834838867	5.497471809387207
1.0	6860000.0	6870000.0	50.0	62.30305099487305	5.654618263244629
1.0	6910000.0	6920000.0	50.0	63.737464904785156	5.831334590911865
1.0	6960000.0	6970000.0	67.0	67.44572448730469	6.331638336181641
1.0	6980000.0	6990000.0	76.0	75.29470825195312	7.322023868560791
1.0	7010000.0	7020000.0	86.0	74.28167724609375	7.198225498199463
1.0	7030000.0	7040000.0	99.0	81.18350219726562	8.079710006713867
1.0	7040000.0	7050000.0	86.0	88.3177261352539	8.918693542480469
1.0	7130000.0	7140000.0	90.0	92.1346435546875	9.31530475616455
1.0	7190000.0	7200000.0	80.0	85.31830596923828	8.552132606506348
1.0	7220000.0	7230000.0	93.0	90.16883850097656	9.12071704864502
1.0	7280000.0	7290000.0	96.0	86.0001449584961	8.600626945495605
1.0	7290000.0	7300000.0	91.0	82.76256561279297	8.240394592285156
1.0	7320000.0	7330000.0	74.0	80.16986846923828	7.896975040435791
1.0	7340000.0	7350000.0	85.0	82.39266204833984	8.220685005187988
1.0	7370000.0	7380000.0	101.0	82.10685729980469	8.18889045715332
1.0	7420000.0	7430000.0	80.0	81.48973846435547	8.11003303527832
1.0	7430000.0	7440000.0	74.0	77.38410949707031	7.588282585144043
1.0	7480000.0	7490000.0	96.0	75.71729278564453	7.382213592529297
1.0	7580000.0	7590000.0	85.0	75.09112548828125	7.2846550941467285
1.0	7590000.0	7600000.0	80.0	72.36225891113281	6.939990997314453
1.0	7810000.0	7820000.0	60.0	61.5171012878418	5.561906337738037
1.0	7830000.0	7840000.0	62.0	56.32354736328125	6.224082946777344
1.0	8020000.0	8030000.0	63.0	61.6911735534668	5.038900375366211
1.0	8070000.0	8080000.0	56.0	63.50420379638672	5.803866863250732
1.0	8250000.0	8260000.0	76.0	64.93949890136719	5.980112075805664
1.0	8290000.0	8300000.0	50.0	65.16036987304688	6.004962921142578
1.0	8350000.0	8360000.0	74.0	63.3544807434082	5.7845563888549805
1.0	8400000.0	8410000.0	58.0	60.32111358642578	5.41646146774292
1.0	8480000.0	8490000.0	69.0	54.808677673339844	5.401260852813721
1.0	8490000.0	8500000.0	55.0	60.913780212402344	5.491168975830078
1.0	8550000.0	8560000.0	60.0	60.016685485839844	5.3788251876831055
1.0	8700000.0	8710000.0	53.0	60.38330841064453	5.426114082336426
1.0	8710000.0	8720000.0	63.0	60.40189743041992	5.431060791015625
1.0	8750000.0	8760000.0	63.0	61.644020080566406	5.578787803649902
1.0	8800000.0	8810000.0	61.0	61.9609489440918	5.618002414703369
1.0	8860000.0	8870000.0	66.0	62.530670166015625	5.685165882110596
1.0	8870000.0	8880000.0	70.0	61.60544967651367	5.5725836753845215
1.0	8880000.0	8890000.0	78.0	66.80848693847656	6.2119574546813965
1.0	9050000.0	9060000.0	56.0	77.05496978759766	7.510745048522949
1.0	9070000.0	9080000.0	64.0	69.8798599243164	6.655919075012207
1.0	9110000.0	9120000.0	67.0	63.9827766418457	5.884796619415283
1.0	9180000.0	9190000.0	47.0	55.34096145629883	4.839303016662598
1.0	9230000.0	9240000.0	50.0	58.08781814575195	5.154143333435059
1.0	9240000.0	9250000.0	70.0	50.1202278137207	12.935711860656738
1.0	9250000.0	9260000.0	76.0	62.5048828125	5.683955192565918
1.0	9270000.0	9280000.0	66.0	71.1636962890625	6.751659393310547
1.0	9300000.0	9310000.0	52.0	57.99560546875	5.142086029052734
1.0	9310000.0	9320000.0	55.0	56.14350509643555	4.927558898925781
1.0	9440000.0	9450000.0	50.0	62.830406188964844	5.737917423248291
1.0	9480000.0	9490000.0	62.0	66.5352554321289	6.180513381958008
1.0	9560000.0	9570000.0	74.0	70.9698257446289	6.832379341125488
1.0	9590000.0	9600000.0	61.0	65.62969207763672	6.059352397918701
1.0	9640000.0	9650000.0	40.0	56.755828857421875	4.996921062469482
1.0	9700000.0	9710000.0	61.0	66.69282531738281	6.22695255279541
1.0	9730000.0	9740000.0	72.0	65.17611694335938	6.055567741394043
1.0	9750000.0	9760000.0	73.0	58.80658721923828	5.235597610473633
1.0	9780000.0	9790000.0	57.0	56.584686279296875	4.972405433654785
1.0	9790000.0	9800000.0	43.0	53.902549743652344	4.67598819732666
1.0	9800000.0	9810000.0	50.0	54.927635192871094	4.789264678955078
1.0	9880000.0	9890000.0	49.0	51.44720458984375	5.9717512130737305
1.0	10000000.0	10010000.0	59.0	53.71839141845703	6.504843235015869
1.0	10090000.0	10100000.0	53.0	57.920677185058594	6.572622776031494
1.0	10100000.0	10110000.0	62.0	54.23870086669922	4.716073989868164
1.0	10120000.0	10130000.0	48.0	57.80463409423828	5.121833324432373
1.0	10150000.0	10160000.0	62.0	57.5353889465332	5.090277671813965
1.0	10160000.0	10170000.0	53.0	58.36474609375	5.187422275543213
1.0	10200000.0	10210000.0	67.0	56.429969787597656	4.96179723739624
1.0	10230000.0	10240000.0	58.0	59.61125946044922	5.33254861831665
1.0	10480000.0	10490000.0	42.0	59.1128044128418	5.27529239654541
1.0	10520000.0	10530000.0	57.0	56.25331497192383	4.939525127410889
1.0	10560000.0	10570000.0	55.0	57.1240119934082	5.043124198913574
1.0	10580000.0	10590000.0	55.0	55.80839920043945	4.89199161529541
1.0	10640000.0	10650000.0	45.0	58.241119384765625	5.1727118492126465
1.0	10670000.0	10680000.0	59.0	54.30649948120117	4.724701881408691
1.0	10700000.0	10710000.0	47.0	48.110107421875	6.23966121673584
1.0	10730000.0	10740000.0	48.0	47.83256912231445	3.639094114303589
1.0	10790000.0	10800000.0	63.0	53.09614944458008	4.592616081237793
1.0	10820000.0	10830000.0	39.0	56.25563430786133	4.942357063293457
1.0	10840000.0	10850000.0	64.0	58.27668380737305	5.178715705871582
1.0	10920000.0	10930000.0	61.0	59.17356491088867	5.279541492462158
1.0	10930000.0	10940000.0	62.0	72.23800659179688	6.921595096588135
1.0	11040000.0	11050000.0	55.0	68.14032745361328	6.374626636505127
1.0	11120000.0	11130000.0	56.0	52.30925369262695	3.769026517868042
1.0	11240000.0	11250000.0	52.0	53.00072479248047	4.582928657531738
1.0	11250000.0	11260000.0	65.0	52.77251052856445	4.5570549964904785
1.0	11310000.0	11320000.0	45.0	56.96466064453125	5.022431373596191
1.0	11410000.0	11420000.0	89.0	80.17898559570312	7.959218502044678
1.0	11420000.0	11430000.0	74.0	80.39049530029297	7.976174831390381
1.0	11480000.0	11490000.0	75.0	88.87550354003906	8.951719284057617
1.0	11550000.0	11560000.0	98.0	90.62989044189453	9.203414916992188
1.0	11580000.0	11590000.0	73.0	87.8863754272461	8.893743515014648
1.0	11620000.0	11630000.0	105.0	84.4291763305664	8.445701599121094
1.0	11640000.0	11650000.0	98.0	95.482177734375	9.937894821166992
1.0	11660000.0	11670000.0	77.0	88.12487030029297	9.055288314819336
1.0	11700000.0	11710000.0	83.0	67.10212707519531	6.24141263961792
1.0	11760000.0	11770000.0	76.0	64.48811340332031	5.92357063293457
1.0	11810000.0	11820000.0	79.0	64.41683197021484	5.915175437927246
1.0	11840000.0	11850000.0	64.0	60.9561653137207	5.491595268249512
1.0	11860000.0	11870000.0	55.0	60.57373046875	7.017815589904785
1.0	11980000.0	11990000.0	45.0	56.3827018737793	4.9542927742004395
1.0	12000000.0	12010000.0	48.0	59.7003173828125	5.344277381896973
1.0	12020000.0	12030000.0	49.0	57.97296905517578	5.136290073394775
1.0	12050000.0	12060000.0	46.0	55.3005485534668	4.832452774047852
1.0	12180000.0	12190000.0	85.0	63.65485763549805	5.818988800048828
1.0	12270000.0	12280000.0	74.0	65.03987121582031	5.999475955963135
1.0	12330000.0	12340000.0	50.0	55.18330001831055	4.820998191833496
1.0	12340000.0	12350000.0	58.0	52.194190979003906	4.496982574462891
1.0	12380000.0	12390000.0	62.0	53.88631057739258	4.677257061004639
1.0	12490000.0	12500000.0	50.0	58.77321243286133	5.235067367553711
1.0	12500000.0	12510000.0	44.0	59.9305305480957	5.373217582702637
1.0	12540000.0	12550000.0	57.0	57.484642028808594	5.081470489501953
1.0	12550000.0	12560000.0	65.0	56.46159744262695	4.964784622192383
1.0	12560000.0	12570000.0	61.0	57.0175666809082	5.02796745300293
1.0	12570000.0	12580000.0	56.0	59.0274772644043	5.264324188232422
1.0	12660000.0	12670000.0	74.0	61.2183952331543	5.527342796325684
1.0	13840000.0	13850000.0	116.0	107.7745132446289	11.29719352722168
1.0	13910000.0	13920000.0	128.0	106.3670883178711	10.821388244628906
1.0	13940000.0	13950000.0	95.0	106.3145980834961	10.797219276428223
1.0	14000000.0	14010000.0	121.0	111.69757080078125	11.61143970489502
1.0	14020000.0	14030000.0	123.0	84.91426849365234	8.400732040405273
1.0	14060000.0	14070000.0	68.0	73.59825134277344	7.046109199523926
1.0	14090000.0	14100000.0	68.0	68.3693618774414	6.395597457885742
1.0	14210000.0	14220000.0	81.0	80.02794647216797	7.860507011413574
1.0	14350000.0	14360000.0	94.0	98.98600769042969	10.054031372070312
1.0	14370000.0	14380000.0	85.0	102.00047302246094	10.389577865600586
1.0	14420000.0	14430000.0	99.0	103.7786636352539	10.566582679748535
1.0	14450000.0	14460000.0	98.0	112.55403900146484	11.352621078491211
1.0	14530000.0	14540000.0	121.0	114.16661071777344	11.506142616271973
1.0	14560000.0	14570000.0	108.0	115.48356628417969	11.613387107849121
1.0	14620000.0	14630000.0	90.0	109.97871398925781	11.147968292236328
1.0	14700000.0	14710000.0	94.0	107.74531555175781	10.952640533447266
1.0	14770000.0	14780000.0	132.0	113.70082092285156	11.447871208190918
1.0	14810000.0	14820000.0	105.0	115.3750991821289	11.608388900756836
1.0	14840000.0	14850000.0	103.0	113.69975280761719	11.470367431640625
1.0	14860000.0	14870000.0	118.0	111.0340805053711	11.219482421875
1.0	14880000.0	14890000.0	111.0	113.89022064208984	11.488189697265625
1.0	14890000.0	14900000.0	140.0	115.81402587890625	11.625417709350586
1.0	14900000.0	14910000.0	114.0	115.93547058105469	11.64329719543457
1.0	14910000.0	14920000.0	90.0	112.53800964355469	11.366203308105469
1.0	15030000.0	15040000.0	89.0	98.41426849365234	10.02812385559082
1.0	15040000.0	15050000.0	104.0	99.1770248413086	10.10059928894043
1.0	15070000.0	15080000.0	95.0	91.22594451904297	9.262492179870605
1.0	15130000.0	15140000.0	70.0	89.5457534790039	9.048823356628418
1.0	15160000.0	15170000.0	99.0	86.86988830566406	8.737802505493164
1.0	15210000.0	15220000.0	87.0	75.69698333740234	7.380190372467041
1.0	15260000.0	15270000.0	72.0	67.3401870727539	6.285970687866211
1.0	15310000.0	15320000.0	67.0	63.68315887451172	5.829843044281006
1.0	15320000.0	15330000.0	66.0	60.938751220703125	5.4909563064575195
1.0	15360000.0	15370000.0	54.0	60.423095703125	5.428926467895508
1.0	15420000.0	15430000.0	70.0	63.26910400390625	5.7933268547058105
1.0	15500000.0	15510000.0	53.0	60.629730224609375	5.455522060394287
1.0	15620000.0	15630000.0	74.0	66.59867858886719	6.209153652191162
1.0	15680000.0	15690000.0	59.0	62.78522872924805	5.716345310211182
1.0	15740000.0	15750000.0	42.0	54.87133026123047	4.783703804016113
1.0	15790000.0	15800000.0	54.0	62.05487060546875	5.637253761291504
1.0	15800000.0	15810000.0	69.0	58.257293701171875	5.173125267028809
1.0	15820000.0	15830000.0	55.0	54.43891525268555	4.735296726226807
1.0	15870000.0	15880000.0	43.0	56.97831344604492	5.025312900543213
1.0	15910000.0	15920000.0	58.0	61.84523391723633	5.600863933563232
1.0	15920000.0	15930000.0	66.0	61.96403884887695	5.615677833557129
1.0	16030000.0	16040000.0	57.0	57.006134033203125	5.02627420425415
1.0	16050000.0	16060000.0	47.0	49.123870849609375	4.579802513122559
1.0	16090000.0	16100000.0	43.0	55.159210205078125	4.81617546081543
1.0	16120000.0	16130000.0	43.0	58.70197677612305	5.228035926818848
1.0	16160000.0	16170000.0	68.0	63.40044021606445	7.735003471374512
1.0	16340000.0	16350000.0	39.0	60.249610900878906	5.410483360290527
1.0	16360000.0	16370000.0	41.0	64.20347595214844	5.890713691711426
1.0	16420000.0	16430000.0	77.0	62.54317092895508	5.691142559051514
1.0	16490000.0	16500000.0	47.0	55.187782287597656	4.821484088897705
1.0	16510000.0	16520000.0	70.0	58.65619659423828	5.220486164093018
1.0	16520000.0	16530000.0	59.0	57.923492431640625	5.131903648376465
1.0	16540000.0	16550000.0	60.0	57.86247634887695	5.128840923309326
1.0	16620000.0	16630000.0	57.0	55.38495635986328	4.844394207000732
1.0	16660000.0	16670000.0	43.0	57.11075973510742	5.040950775146484
1.0	16670000.0	16680000.0	54.0	58.37322235107422	5.197124481201172
1.0	16690000.0	16700000.0	61.0	60.70233917236328	5.455282688140869
1.0	16720000.0	16730000.0	62.0	52.93037796020508	4.574599742889404
1.0	16730000.0	16740000.0	58.0	65.94645690917969	6.105838775634766
1.0	17250000.0	17260000.0	70.0	56.451416015625	4.958639621734619
1.0	17300000.0	17310000.0	56.0	54.51567459106445	6.487011909484863
1.0	17360000.0	17370000.0	39.0	56.98370361328125	5.025566101074219
1.0	17370000.0	17380000.0	46.0	58.425804138183594	5.194716453552246
1.0	17440000.0	17450000.0	51.0	57.98628616333008	5.14246129989624
1.0	17500000.0	17510000.0	74.0	77.55754089355469	7.577375888824463
1.0	17650000.0	17660000.0	85.0	80.584716796875	7.924572944641113
1.0	17680000.0	17690000.0	53.0	82.41922760009766	8.199361801147461
1.0	17700000.0	17710000.0	68.0	77.0733413696289	7.516581058502197
1.0	17720000.0	17730000.0	69.0	70.25848388671875	6.6502790451049805
1.0	17730000.0	17740000.0	52.0	59.84199905395508	5.3562703132629395
1.0	17740000.0	17750000.0	45.0	60.7794075012207	5.470253944396973
1.0	17830000.0	17840000.0	64.0	66.3091812133789	6.148343086242676
1.0	17870000.0	17880000.0	55.0	56.7396125793457	4.991893291473389
1.0	17910000.0	17920000.0	66.0	53.81294631958008	4.66954231262207
1.0	17920000.0	17930000.0	60.0	51.423370361328125	3.848837375640869
1.0	17980000.0	17990000.0	46.0	56.96222686767578	5.022273063659668
1.0	17990000.0	18000000.0	47.0	57.712684631347656	5.109511375427246
1.0	18000000.0	18010000.0	50.0	56.61037063598633	4.982465744018555
1.0	18030000.0	18040000.0	77.0	77.08714294433594	7.820411682128906
1.0	18090000.0	18100000.0	77.0	81.9442138671875	8.117633819580078
1.0	18110000.0	18120000.0	102.0	84.02323913574219	8.434484481811523
1.0	18150000.0	18160000.0	83.0	86.26490783691406	8.666417121887207
1.0	18170000.0	18180000.0	83.0	87.73088073730469	8.848048210144043
1.0	18230000.0	18240000.0	87.0	86.77178955078125	8.708657264709473
1.0	18270000.0	18280000.0	86.0	95.79137420654297	9.730149269104004
1.0	18320000.0	18330000.0	106.0	95.20724487304688	9.65828800201416
1.0	18330000.0	18340000.0	115.0	93.75629425048828	9.517932891845703
1.0	18400000.0	18410000.0	93.0	96.63719177246094	9.873603820800781
1.0	18410000.0	18420000.0	78.0	99.35881042480469	10.12326717376709
1.0	18490000.0	18500000.0	91.0	100.01031494140625	10.187843322753906
1.0	18570000.0	18580000.0	96.0	106.39945220947266	10.822107315063477
1.0	18580000.0	18590000.0	133.0	105.7764892578125	10.758596420288086
1.0	18590000.0	18600000.0	100.0	104.59562683105469	10.65127944946289
1.0	18620000.0	18630000.0	101.0	96.10734558105469	9.746512413024902
1.0	18640000.0	18650000.0	96.0	93.79368591308594	9.508536338806152
1.0	18650000.0	18660000.0	99.0	97.18901824951172	9.891002655029297
1.0	18690000.0	18700000.0	85.0	95.96186828613281	9.762542724609375
1.0	18830000.0	18840000.0	94.0	86.06074523925781	8.657663345336914
1.0	18850000.0	18860000.0	85.0	80.32164001464844	7.908222198486328
1.0	18870000.0	18880000.0	67.0	83.81312561035156	8.333746910095215
1.0	18950000.0	18960000.0	103.0	84.4975357055664	8.466760635375977
1.0	19120000.0	19130000.0	84.0	78.87406921386719	7.766674041748047
1.0	19130000.0	19140000.0	87.0	75.3719253540039	7.340940952301025
1.0	19200000.0	19210000.0	63.0	59.0405158996582	5.259208679199219
1.0	19210000.0	19220000.0	38.0	61.6434440612793	5.573033809661865
1.0	19220000.0	19230000.0	68.0	63.46198272705078	5.803452491760254
1.0	19250000.0	19260000.0	48.0	57.3637809753418	5.065733909606934
1.0	19260000.0	19270000.0	63.0	55.496788024902344	4.857486724853516
1.0	19280000.0	19290000.0	44.0	54.9012565612793	6.872471809387207
1.0	19310000.0	19320000.0	67.0	66.00376892089844	6.112868309020996
1.0	19330000.0	19340000.0	59.0	57.27606964111328	5.059669017791748
1.0	19340000.0	19350000.0	77.0	66.83546447753906	6.21289587020874
1.0	19360000.0	19370000.0	51.0	60.451332092285156	5.433402061462402
1.0	19440000.0	19450000.0	50.0	54.8213005065918	4.7798919677734375
1.0	19450000.0	19460000.0	61.0	55.75990676879883	4.887805461883545
1.0	19490000.0	19500000.0	44.0	54.5743522644043	4.752991676330566
1.0	19580000.0	19590000.0	57.0	48.92533874511719	4.1402974128723145
1.0	19590000.0	19600000.0	63.0	55.742462158203125	4.888228416442871
1.0	19610000.0	19620000.0	60.0	55.269508361816406	4.832798957824707
1.0	19640000.0	19650000.0	51.0	53.515052795410156	4.636180877685547
1.0	19770000.0	19780000.0	68.0	57.4160270690918	5.076265335083008
1.0	19890000.0	19900000.0	78.0	68.09568786621094	6.370765686035156
1.0	20110000.0	20120000.0	56.0	52.69538116455078	4.550684452056885
1.0	20170000.0	20180000.0	63.0	63.92873001098633	5.857455730438232
1.0	20230000.0	20240000.0	55.0	56.76836013793945	4.996376991271973
1.0	20430000.0	20440000.0	78.0	73.75499725341797	7.099525451660156
1.0	20480000.0	20490000.0	76.0	74.15384674072266	7.152041435241699
1.0	20540000.0	20550000.0	72.0	76.22936248779297	7.41650915145874
1.0	20590000.0	20600000.0	63.0	75.44526672363281	7.363085746765137
1.0	20600000.0	20610000.0	80.0	71.49393463134766	6.846006870269775
1.0	20650000.0	20660000.0	79.0	77.65597534179688	7.649654388427734
1.0	20660000.0	20670000.0	75.0	78.47547912597656	7.725674629211426
1.0	20710000.0	20720000.0	76.0	81.83638763427734	8.162090301513672
1.0	20730000.0	20740000.0	65.0	77.53609466552734	7.626670837402344
1.0	20780000.0	20790000.0	73.0	80.03609466552734	7.893160820007324
1.0	20910000.0	20920000.0	55.0	70.5694351196289	6.677244663238525
1.0	20920000.0	20930000.0	51.0	73.65831756591797	7.083138465881348
1.0	20940000.0	20950000.0	70.0	73.03739929199219	6.999925136566162
1.0	20990000.0	21000000.0	63.0	72.94011688232422	6.980613708496094
1.0	21020000.0	21030000.0	55.0	64.43228149414062	5.91603422164917
1.0	21030000.0	21040000.0	78.0	63.32905197143555	5.790205001831055
1.0	21040000.0	21050000.0	91.0	62.262245178222656	5.654023170471191
1.0	21130000.0	21140000.0	53.0	59.53386306762695	5.322970867156982
1.0	21140000.0	21150000.0	47.0	46.37604904174805	6.424274444580078
1.0	21150000.0	21160000.0	46.0	46.179622650146484	3.3064932823181152
1.0	21170000.0	21180000.0	57.0	57.7697868347168	5.116606712341309
1.0	21390000.0	21400000.0	61.0	60.553192138671875	5.446443557739258
1.0	21400000.0	21410000.0	68.0	59.038841247558594	5.264726638793945
1.0	21510000.0	21520000.0	63.0	61.48155975341797	5.566604137420654
1.0	21540000.0	21550000.0	59.0	57.16642379760742	5.042325019836426
1.0	21670000.0	21680000.0	63.0	57.62342071533203	5.086570739746094
1.0	21680000.0	21690000.0	59.0	63.880897521972656	5.848933219909668
1.0	21690000.0	21700000.0	61.0	64.47526550292969	5.927403450012207
1.0	21700000.0	21710000.0	78.0	65.39579772949219	6.03545618057251
1.0	21990000.0	22000000.0	58.0	54.76532745361328	4.776605129241943
1.0	22010000.0	22020000.0	65.0	57.98933792114258	5.142137050628662
1.0	22060000.0	22070000.0	83.0	59.36646270751953	5.304309844970703
1.0	22130000.0	22140000.0	66.0	72.81524658203125	6.952739715576172
1.0	22140000.0	22150000.0	64.0	57.85325241088867	5.1228461265563965
1.0	22150000.0	22160000.0	46.0	58.160369873046875	5.158230781555176
1.0	22180000.0	22190000.0	46.0	58.6204948425293	5.213400363922119
1.0	22240000.0	22250000.0	46.0	52.363548278808594	3.972965717315674
1.0	22390000.0	22400000.0	65.0	58.983856201171875	5.259867191314697
1.0	22420000.0	22430000.0	69.0	57.59312057495117	5.094131946563721
1.0	22480000.0	22490000.0	60.0	61.42628860473633	5.559218883514404
1.0	22500000.0	22510000.0	72.0	65.77973937988281	6.121703147888184
1.0	22510000.0	22520000.0	56.0	65.63692474365234	6.10085391998291
1.0	22580000.0	22590000.0	57.0	60.26831817626953	5.4092326164245605
1.0	22590000.0	22600000.0	58.0	68.12815856933594	6.415579319000244
1.0	22710000.0	22720000.0	77.0	69.17210388183594	6.528368949890137
1.0	22720000.0	22730000.0	65.0	75.36711120605469	7.338063716888428
1.0	22790000.0	22800000.0	52.0	61.00750732421875	5.497729301452637
1.0	22890000.0	22900000.0	59.0	67.19898986816406	6.299421787261963
1.0	22900000.0	22910000.0	78.0	69.78916931152344	6.627307891845703
1.0	22930000.0	22940000.0	96.0	78.25589752197266	7.639451026916504
1.0	22990000.0	23000000.0	69.0	68.9477310180664	6.514821529388428
1.0	23050000.0	23060000.0	51.0	58.723411560058594	5.228776931762695
1.0	23120000.0	23130000.0	56.0	55.4781494140625	4.852658748626709
1.0	23190000.0	23200000.0	68.0	58.353614807128906	5.18328857421875
1.0	23240000.0	23250000.0	68.0	60.90587615966797	5.488088130950928
1.0	23340000.0	23350000.0	57.0	65.81800842285156	6.080568790435791
1.0	23420000.0	23430000.0	55.0	57.377662658691406	5.072817325592041
1.0	23460000.0	23470000.0	50.0	55.07261276245117	4.809574127197266
1.0	23480000.0	23490000.0	70.0	58.1425666809082	5.162553310394287
1.0	23520000.0	23530000.0	74.0	73.34220886230469	7.027857780456543
1.0	23530000.0	23540000.0	61.0	64.18577575683594	5.890633583068848
1.0	23620000.0	23630000.0	59.0	60.72589874267578	5.464745998382568
1.0	23660000.0	23670000.0	66.0	61.649635314941406	5.577426910400391
1.0	23800000.0	23810000.0	57.0	56.72710418701172	4.995330810546875
1.0	23810000.0	23820000.0	72.0	68.48320007324219	6.417294502258301
1.0	23850000.0	23860000.0	52.0	57.6455192565918	5.099125862121582
1.0	23880000.0	23890000.0	50.0	61.18867111206055	12.286327362060547
1.0	24020000.0	24030000.0	49.0	59.511451721191406	5.318253040313721
1.0	24050000.0	24060000.0	58.0	56.825706481933594	5.005972862243652
1.0	24090000.0	24100000.0	52.0	57.3587760925293	5.067622184753418
1.0	24100000.0	24110000.0	57.0	53.68890380859375	4.717608451843262
1.0	24130000.0	24140000.0	57.0	52.444908142089844	4.523298263549805
1.0	24180000.0	24190000.0	53.0	49.82576370239258	4.259186744689941
1.0	24210000.0	24220000.0	75.0	65.27952575683594	6.525730133056641
1.0	24270000.0	24280000.0	0.0	62.711936950683594	6.078049659729004
1.0	24320000.0	24330000.0	0.0	47.452877044677734	4.139043807983398
1.0	24490000.0	24500000.0	69.0	60.16743850708008	5.402588844299316
1.0	24500000.0	24510000.0	54.0	59.958526611328125	5.37725305557251
1.0	24610000.0	24620000.0	57.0	63.061988830566406	5.747241020202637
1.0	24780000.0	24790000.0	44.0	51.131141662597656	4.323192119598389
1.0	24790000.0	24800000.0	46.0	53.94649124145508	4.683326721191406
1.0	24800000.0	24810000.0	71.0	57.10790252685547	5.0433573722839355
1.0	24970000.0	24980000.0	60.0	66.02759552001953	6.108219146728516
1.0	25010000.0	25020000.0	72.0	68.99720764160156	6.492283821105957
1.0	25040000.0	25050000.0	79.0	61.336509704589844	5.549455642700195
1.0	25070000.0	25080000.0	67.0	56.544586181640625	6.784319877624512
1.0	25120000.0	25130000.0	61.0	57.677513122558594	5.099752902984619
1.0	25130000.0	25140000.0	58.0	63.174034118652344	5.764571189880371
1.0	25210000.0	25220000.0	67.0	71.56721496582031	6.85253381729126
1.0	25290000.0	25300000.0	78.0	73.94404602050781	7.162814140319824
1.0	25320000.0	25330000.0	61.0	76.61701965332031	7.517336845397949
1.0	25360000.0	25370000.0	61.0	70.2721939086914	6.6891984939575195
1.0	25380000.0	25390000.0	59.0	59.21251678466797	5.276895999908447
1.0	25400000.0	25410000.0	70.0	73.53863525390625	7.100889682769775
1.0	25410000.0	25420000.0	74.0	73.00395202636719	7.026833534240723
1.0	25490000.0	25500000.0	65.0	65.7463150024414	6.081565856933594
1.0	25520000.0	25530000.0	71.0	60.10455322265625	5.392176628112793
1.0	25750000.0	25760000.0	73.0	52.33442306518555	3.7819252014160156
1.0	25940000.0	25950000.0	41.0	60.586578369140625	5.450726509094238
1.0	26090000.0	26100000.0	51.0	54.119140625	4.702633857727051
1.0	26150000.0	26160000.0	37.0	54.294769287109375	4.722536563873291
1.0	26220000.0	26230000.0	46.0	56.021453857421875	4.915095806121826
1.0	26240000.0	26250000.0	56.0	63.432350158691406	5.796011924743652
1.0	26280000.0	26290000.0	55.0	60.31028366088867	5.417001247406006
1.0	26300000.0	26310000.0	62.0	58.62370681762695	5.216719627380371
1.0	26320000.0	26330000.0	72.0	62.62054443359375	5.697261810302734
1.0	26410000.0	26420000.0	70.0	70.84687805175781	6.730607509613037
1.0	26550000.0	26560000.0	57.0	65.96751403808594	6.104185104370117
1.0	26620000.0	26630000.0	52.0	57.992767333984375	5.139719486236572
1.0	26640000.0	26650000.0	43.0	62.4832878112793	5.680464744567871
1.0	26760000.0	26770000.0	46.0	61.36710739135742	5.5389404296875
1.0	26800000.0	26810000.0	61.0	59.40283203125	5.303415298461914
1.0	26840000.0	26850000.0	87.0	69.0855712890625	6.4928998947143555
1.0	26900000.0	26910000.0	52.0	63.1688232421875	5.763512134552002
1.0	27100000.0	27110000.0	84.0	54.98740768432617	4.799452781677246
1.0	27180000.0	27190000.0	46.0	54.6630973815918	4.7621965408325195
1.0	27220000.0	27230000.0	57.0	57.62889862060547	4.784210205078125
1.0	27240000.0	27250000.0	61.0	62.36614227294922	5.674721717834473
1.0	27320000.0	27330000.0	66.0	53.89973068237305	6.998106479644775
1.0	27390000.0	27400000.0	52.0	58.19842529296875	5.154691696166992
1.0	27410000.0	27420000.0	54.0	62.266151428222656	5.652673721313477
1.0	27420000.0	27430000.0	46.0	51.960289001464844	3.8765106201171875
1.0	27450000.0	27460000.0	33.0	55.032264709472656	4.80396842956543
1.0	27490000.0	27500000.0	63.0	71.39083099365234	6.782305717468262
1.0	27540000.0	27550000.0	74.0	73.60911560058594	7.052084922790527
1.0	27600000.0	27610000.0	50.0	57.317787170410156	5.06104850769043
1.0	27610000.0	27620000.0	38.0	51.53432083129883	4.424771785736084
1.0	27640000.0	27650000.0	58.0	65.1330795288086	6.007391929626465
1.0	27900000.0	27910000.0	53.0	54.9472541809082	4.788234233856201
1.0	27910000.0	27920000.0	59.0	49.49321746826172	3.795335054397583
1.0	27930000.0	27940000.0	62.0	59.92415237426758	5.372282028198242
1.0	27980000.0	27990000.0	55.0	61.00762939453125	5.498536586761475
1.0	28040000.0	28050000.0	77.0	67.46467590332031	6.302541255950928
1.0	28120000.0	28130000.0	46.0	57.975624084472656	5.1380815505981445
1.0	28200000.0	28210000.0	46.0	56.281593322753906	4.9473490715026855
1.0	28290000.0	28300000.0	35.0	50.72093963623047	4.34611701965332
1.0	28300000.0	28310000.0	52.0	53.487510681152344	4.6361083984375
1.0	28320000.0	28330000.0	46.0	55.010047912597656	4.802460670471191
1.0	28340000.0	28350000.0	47.0	56.290550231933594	4.948245048522949
1.0	28460000.0	28470000.0	66.0	70.41447448730469	6.685063362121582
1.0	28600000.0	28610000.0	79.0	59.6193733215332	5.336363792419434
1.0	28680000.0	28690000.0	66.0	67.47843933105469	6.291797637939453
1.0	29030000.0	29040000.0	57.0	58.87369918823242	5.244715213775635
1.0	29090000.0	29100000.0	56.0	59.87822341918945	5.366648197174072
1.0	29110000.0	29120000.0	59.0	68.6246109008789	6.434781074523926
1.0	29130000.0	29140000.0	68.0	72.3674087524414	6.900005340576172
1.0	29250000.0	29260000.0	52.0	61.105674743652344	5.513125419616699
1.0	29270000.0	29280000.0	56.0	59.15571212768555	5.279891490936279
1.0	29340000.0	29350000.0	53.0	58.809417724609375	5.239232063293457
1.0	29380000.0	29390000.0	61.0	58.45086669921875	5.197393894195557
1.0	29460000.0	29470000.0	65.0	63.25403594970703	5.769930839538574
1.0	29470000.0	29480000.0	57.0	57.999847412109375	5.1438164710998535
1.0	29480000.0	29490000.0	54.0	61.70764923095703	5.585636615753174
1.0	29510000.0	29520000.0	53.0	61.784263610839844	5.590756416320801
1.0	29520000.0	29530000.0	50.0	56.35399627685547	4.95000696182251
1.0	29560000.0	29570000.0	48.0	58.88008499145508	4.756751537322998
1.0	29800000.0	29810000.0	109.0	81.65240478515625	8.111120223999023
1.0	29810000.0	29820000.0	117.0	76.58784484863281	7.7141571044921875
1.0	30030000.0	30040000.0	92.0	99.6544418334961	11.871747016906738
1.0	30150000.0	30160000.0	90.0	101.77581024169922	10.364275932312012
1.0	30240000.0	30250000.0	121.0	112.23583984375	11.327726364135742
1.0	30270000.0	30280000.0	98.0	112.72438049316406	11.385099411010742
1.0	30300000.0	30310000.0	113.0	115.80085754394531	11.629548072814941
1.0	30330000.0	30340000.0	133.0	119.66707611083984	11.937667846679688
1.0	30390000.0	30400000.0	97.0	116.69776916503906	11.713705062866211
1.0	30620000.0	30630000.0	100.0	123.38497161865234	12.228105545043945
1.0	30650000.0	30660000.0	109.0	114.15792083740234	11.503669738769531
1.0	30660000.0	30670000.0	103.0	109.6110610961914	11.110346794128418
1.0	30670000.0	30680000.0	122.0	114.31781005859375	11.529465675354004
1.0	30680000.0	30690000.0	107.0	115.8799819946289	11.633939743041992
1.0	30700000.0	30710000.0	111.0	114.66910552978516	11.543217658996582
1.0	30740000.0	30750000.0	88.0	113.05770111083984	11.396815299987793
1.0	30780000.0	30790000.0	107.0	101.333740234375	10.310689926147461
1.0	30790000.0	30800000.0	83.0	104.99000549316406	10.693262100219727
1.0	30830000.0	30840000.0	84.0	96.36161041259766	9.835491180419922
1.0	30870000.0	30880000.0	83.0	94.73461151123047	9.627633094787598
1.0	30890000.0	30900000.0	95.0	90.00008392333984	9.108073234558105
1.0	30960000.0	30970000.0	93.0	78.6856689453125	7.740450382232666
1.0	31010000.0	31020000.0	87.0	91.30577087402344	9.268035888671875
1.0	31070000.0	31080000.0	88.0	87.01448059082031	8.763233184814453
1.0	31120000.0	31130000.0	67.0	69.52943420410156	6.547603607177734
1.0	31180000.0	31190000.0	65.0	71.43681335449219	6.7860260009765625
1.0	31200000.0	31210000.0	74.0	70.55192565917969	6.711968898773193
1.0	31230000.0	31240000.0	74.0	76.4306411743164	7.484755516052246
1.0	31420000.0	31430000.0	66.0	63.26814651489258	5.77746057510376
1.0	31430000.0	31440000.0	74.0	63.72223663330078	5.832589149475098
1.0	31450000.0	31460000.0	56.0	63.91844940185547	5.858237266540527
1.0	31460000.0	31470000.0	58.0	62.5899772644043	5.694694995880127
1.0	31470000.0	31480000.0	80.0	61.33393478393555	5.541640281677246
1.0	31480000.0	31490000.0	72.0	63.73234939575195	5.83294153213501
1.0	31630000.0	31640000.0	64.0	70.34649658203125	6.66348934173584
1.0	31650000.0	31660000.0	56.0	69.63761901855469	6.581070899963379
1.0	31740000.0	31750000.0	51.0	59.68180465698242	5.339115619659424
1.0	31760000.0	31770000.0	51.0	60.3519401550293	5.41907262802124
1.0	31770000.0	31780000.0	61.0	56.9256706237793	5.0146684646606445
1.0	31780000.0	31790000.0	52.0	55.883384704589844	4.895705699920654
1.0	31980000.0	31990000.0	61.0	66.20674133300781	6.173678398132324
1.0	32000000.0	32010000.0	114.0	68.49172973632812	6.439946174621582
1.0	32060000.0	32070000.0	64.0	71.16415405273438	6.76348876953125
1.0	32100000.0	32110000.0	48.0	56.2901611328125	4.941263675689697
1.0	32140000.0	32150000.0	54.0	58.841468811035156	5.269665718078613
1.0	32160000.0	32170000.0	72.0	53.2107048034668	4.601222991943359
1.0	32170000.0	32180000.0	59.0	58.99785614013672	5.2555131912231445
1.0	32180000.0	32190000.0	73.0	56.80560302734375	4.999108791351318
1.0	32260000.0	32270000.0	62.0	67.40201568603516	6.292117118835449
1.0	32270000.0	32280000.0	70.0	68.77472686767578	6.47930908203125
1.0	32280000.0	32290000.0	64.0	67.4460220336914	6.3067755699157715
1.0	32300000.0	32310000.0	75.0	63.45790481567383	5.819758892059326
1.0	32340000.0	32350000.0	49.0	71.69966125488281	6.858023166656494
1.0	32350000.0	32360000.0	72.0	71.036865234375	6.760229587554932
1.0	32520000.0	32530000.0	45.0	61.201904296875	5.525173187255859
1.0	32620000.0	32630000.0	65.0	55.8294792175293	4.892611026763916
1.0	32650000.0	32660000.0	54.0	55.73991012573242	4.8835930824279785
1.0	32660000.0	32670000.0	56.0	54.9939079284668	4.801289081573486
1.0	32690000.0	32700000.0	40.0	57.13359832763672	5.039811611175537
1.0	32780000.0	32790000.0	66.0	58.463714599609375	5.198318004608154
1.0	32830000.0	32840000.0	38.0	55.59305953979492	4.863752365112305
1.0	32840000.0	32850000.0	42.0	55.44166946411133	4.848446846008301
1.0	32920000.0	32930000.0	69.0	77.74964904785156	7.561596870422363
1.0	32970000.0	32980000.0	64.0	77.47917175292969	7.54129695892334
1.0	33020000.0	33030000.0	56.0	57.43609619140625	5.074858665466309
1.0	33130000.0	33140000.0	56.0	60.9924430847168	5.500889778137207
1.0	33240000.0	33250000.0	56.0	55.810523986816406	4.890830039978027
1.0	33300000.0	33310000.0	46.0	56.534202575683594	4.975377082824707
1.0	33330000.0	33340000.0	49.0	57.690399169921875	5.111062049865723
1.0	33360000.0	33370000.0	54.0	50.56824493408203	5.924635887145996
1.0	33410000.0	33420000.0	57.0	56.64960861206055	4.9872331619262695
1.0	33480000.0	33490000.0	61.0	56.457664489746094	4.963411808013916
1.0	33490000.0	33500000.0	52.0	56.542625427246094	4.974671363830566
1.0	33550000.0	33560000.0	53.0	56.240928649902344	4.93861722946167
1.0	33680000.0	33690000.0	55.0	61.90742874145508	5.608564853668213
1.0	33710000.0	33720000.0	61.0	64.72792053222656	5.99375057220459
1.0	33740000.0	33750000.0	53.0	56.092559814453125	4.919025421142578
1.0	33780000.0	33790000.0	58.0	57.307212829589844	5.063480377197266
1.0	33800000.0	33810000.0	62.0	57.2353515625	5.0540056228637695
1.0	33830000.0	33840000.0	45.0	59.09717559814453	5.271387577056885
1.0	33860000.0	33870000.0	79.0	69.12907409667969	6.548226356506348
1.0	34090000.0	34100000.0	120.0	94.2779312133789	9.553261756896973
1.0	34190000.0	34200000.0	123.0	106.27156066894531	10.8211088180542
1.0	34230000.0	34240000.0	116.0	110.46891021728516	11.195956230163574
1.0	34240000.0	34250000.0	107.0	108.33180236816406	11.016656875610352
1.0	34250000.0	34260000.0	90.0	112.681640625	11.3837890625
1.0	34270000.0	34280000.0	123.0	116.0796890258789	11.642844200134277
1.0	34310000.0	34320000.0	108.0	109.8155288696289	11.139464378356934
1.0	34370000.0	34380000.0	110.0	115.4034194946289	11.598614692687988
1.0	34410000.0	34420000.0	96.0	119.1063003540039	11.905657768249512
1.0	34420000.0	34430000.0	108.0	119.42320251464844	11.936727523803711
1.0	34450000.0	34460000.0	135.0	117.89372253417969	11.794758796691895
1.0	34550000.0	34560000.0	105.0	105.6554946899414	10.746600151062012
1.0	34630000.0	34640000.0	126.0	106.22914123535156	10.737495422363281
1.0	34650000.0	34660000.0	109.0	132.0462188720703	12.759041786193848
1.0	34690000.0	34700000.0	147.0	138.69735717773438	13.113917350769043
1.0	34720000.0	34730000.0	109.0	117.2494888305664	11.710847854614258
1.0	34730000.0	34740000.0	140.0	138.07232666015625	13.079492568969727
1.0	34760000.0	34770000.0	155.0	142.6005859375	13.317461013793945
1.0	34830000.0	34840000.0	109.0	130.13912963867188	12.636672973632812
1.0	34920000.0	34930000.0	111.0	117.12886047363281	11.73157787322998
1.0	35000000.0	35010000.0	124.0	118.39982604980469	12.050878524780273
1.0	35020000.0	35030000.0	113.0	110.61155700683594	11.476469039916992
1.0	35090000.0	35100000.0	99.0	87.99454498291016	8.869955062866211
1.0	35100000.0	35110000.0	64.0	92.90626525878906	9.3894681930542
1.0	35130000.0	35140000.0	92.0	98.42190551757812	9.995466232299805
1.0	35180000.0	35190000.0	89.0	99.0541000366211	10.164106369018555
1.0	35190000.0	35200000.0	90.0	92.87493896484375	9.455615043640137
1.0	35260000.0	35270000.0	84.0	76.83837127685547	7.509706020355225
1.0	35290000.0	35300000.0	64.0	67.10176086425781	6.246050834655762
1.0	35310000.0	35320000.0	62.0	64.79893493652344	5.960232734680176
1.0	35390000.0	35400000.0	65.0	80.7862319946289	7.951567649841309
1.0	35400000.0	35410000.0	91.0	93.13693237304688	9.374205589294434
1.0	35410000.0	35420000.0	107.0	90.00867462158203	9.033738136291504
1.0	35420000.0	35430000.0	85.0	68.02455139160156	6.3491387367248535
1.0	35470000.0	35480000.0	58.0	65.46507263183594	6.03938102722168
1.0	35480000.0	35490000.0	75.0	65.93217468261719	6.100301265716553
1.0	35860000.0	35870000.0	63.0	62.018890380859375	5.623055458068848
1.0	35890000.0	35900000.0	54.0	58.972557067871094	5.255302906036377
1.0	35930000.0	35940000.0	52.0	57.97675704956055	5.138166427612305
1.0	35940000.0	35950000.0	62.0	60.02321243286133	5.382770538330078
1.0	35960000.0	35970000.0	55.0	60.9768180847168	5.498237133026123
1.0	35970000.0	35980000.0	63.0	59.999427795410156	5.379797458648682
1.0	36010000.0	36020000.0	48.0	58.378456115722656	5.186931133270264
1.0	36020000.0	36030000.0	56.0	54.15549850463867	11.606853485107422
1.0	36060000.0	36070000.0	59.0	60.499473571777344	5.438848495483398
1.0	36110000.0	36120000.0	99.0	81.70677185058594	8.037291526794434
1.0	36290000.0	36300000.0	73.0	61.928565979003906	5.611942291259766
1.0	36300000.0	36310000.0	69.0	61.827301025390625	5.597129821777344
1.0	36320000.0	36330000.0	76.0	62.14490509033203	5.638637542724609
1.0	36350000.0	36360000.0	65.0	57.08473587036133	5.029952526092529
1.0	36360000.0	36370000.0	48.0	59.68953323364258	5.33921480178833
1.0	36370000.0	36380000.0	57.0	58.431983947753906	5.191226005554199
1.0	36420000.0	36430000.0	53.0	60.742225646972656	5.467167854309082
1.0	36460000.0	36470000.0	80.0	60.83894729614258	5.479977607727051
1.0	36490000.0	36500000.0	44.0	60.61957931518555	5.4529852867126465
1.0	36500000.0	36510000.0	73.0	61.308937072753906	5.538954734802246
1.0	36550000.0	36560000.0	52.0	53.947998046875	4.138262748718262
1.0	36690000.0	36700000.0	55.0	61.147682189941406	5.508614540100098
1.0	36740000.0	36750000.0	71.0	61.11711883544922	5.513646125793457
1.0	36760000.0	36770000.0	55.0	59.980133056640625	5.376486778259277
1.0	36930000.0	36940000.0	58.0	72.10095977783203	6.881623268127441
1.0	36980000.0	36990000.0	77.0	75.41680145263672	7.336203098297119
1.0	37010000.0	37020000.0	69.0	89.24369049072266	8.942025184631348
1.0	37050000.0	37060000.0	83.0	81.91573333740234	8.159238815307617
1.0	37060000.0	37070000.0	99.0	91.0831069946289	9.235017776489258
1.0	37100000.0	37110000.0	97.0	87.97526550292969	8.868982315063477
1.0	37180000.0	37190000.0	116.0	102.37874603271484	10.438634872436523
1.0	37240000.0	37250000.0	82.0	100.36207580566406	10.200956344604492
1.0	37290000.0	37300000.0	112.0	111.78071594238281	11.319443702697754
1.0	37350000.0	37360000.0	126.0	117.5755386352539	11.789430618286133
1.0	37380000.0	37390000.0	126.0	119.45613098144531	11.914942741394043
1.0	37490000.0	37500000.0	115.0	109.22794342041016	11.073602676391602
1.0	37540000.0	37550000.0	89.0	95.41621398925781	9.688152313232422
1.0	37550000.0	37560000.0	106.0	121.41569519042969	12.069955825805664
1.0	37560000.0	37570000.0	114.0	119.2225570678711	11.908695220947266
1.0	37580000.0	37590000.0	126.0	115.83439636230469	11.641585350036621
1.0	37600000.0	37610000.0	124.0	117.32196044921875	11.758047103881836
1.0	37640000.0	37650000.0	123.0	112.53440856933594	11.372076988220215
1.0	37790000.0	37800000.0	90.0	100.80296325683594	10.263501167297363
1.0	37820000.0	37830000.0	84.0	93.76707458496094	9.536674499511719
1.0	37960000.0	37970000.0	48.0	62.52656936645508	5.680480003356934
1.0	38030000.0	38040000.0	51.0	60.54816818237305	5.44424295425415
1.0	38040000.0	38050000.0	64.0	61.54359817504883	5.562206268310547
1.0	38070000.0	38080000.0	77.0	74.33924865722656	7.188823699951172
1.0	38110000.0	38120000.0	67.0	76.00501251220703	7.372457027435303
1.0	38130000.0	38140000.0	86.0	78.36347198486328	7.658327579498291
1.0	38150000.0	38160000.0	63.0	61.22813034057617	6.076177597045898
1.0	38180000.0	38190000.0	58.0	64.61943817138672	5.9414143562316895
1.0	38210000.0	38220000.0	68.0	77.5603256225586	7.556056022644043
1.0	38300000.0	38310000.0	60.0	59.977088928222656	5.372628211975098
1.0	38320000.0	38330000.0	57.0	60.786094665527344	5.468576431274414
1.0	38330000.0	38340000.0	58.0	60.0452766418457	5.380059242248535
1.0	38400000.0	38410000.0	75.0	58.1242561340332	5.156142234802246
1.0	38510000.0	38520000.0	50.0	57.569129943847656	4.731319904327393
1.0	38630000.0	38640000.0	79.0	87.84639739990234	8.857864379882812
1.0	38680000.0	38690000.0	111.0	89.72035217285156	9.10185432434082
1.0	38700000.0	38710000.0	102.0	91.4454116821289	9.272431373596191
1.0	38760000.0	38770000.0	86.0	100.49304962158203	10.255847930908203
1.0	38790000.0	38800000.0	90.0	97.7139892578125	9.970396041870117
1.0	38830000.0	38840000.0	121.0	109.58216857910156	11.103732109069824
1.0	38880000.0	38890000.0	104.0	112.97078704833984	11.389257431030273
1.0	38900000.0	38910000.0	89.0	114.33540344238281	11.52147102355957
1.0	38920000.0	38930000.0	106.0	110.75334167480469	11.216676712036133
1.0	38930000.0	38940000.0	127.0	108.75083923339844	11.023865699768066
1.0	38950000.0	38960000.0	106.0	107.59117126464844	10.903681755065918
1.0	38990000.0	39000000.0	108.0	101.33553314208984	10.296019554138184
1.0	39020000.0	39030000.0	83.0	94.83023071289062	9.624202728271484
1.0	39060000.0	39070000.0	117.0	102.56352233886719	10.452961921691895
1.0	39100000.0	39110000.0	97.0	104.66986083984375	10.64266300201416
1.0	39180000.0	39190000.0	68.0	91.36602783203125	9.264883041381836
1.0	39300000.0	39310000.0	76.0	65.75299072265625	6.075074195861816
1.0	39450000.0	39460000.0	50.0	61.939125061035156	5.61007833480835
1.0	39470000.0	39480000.0	56.0	62.35377883911133	5.662921905517578
1.0	39580000.0	39590000.0	63.0	58.240875244140625	5.170552730560303
1.0	39600000.0	39610000.0	52.0	60.69919967651367	5.466105937957764
1.0	39620000.0	39630000.0	74.0	59.68682861328125	5.340614318847656
1.0	39640000.0	39650000.0	56.0	63.92534255981445	5.8545050621032715
1.0	39660000.0	39670000.0	58.0	61.33998489379883	5.543055534362793
1.0	39670000.0	39680000.0	68.0	61.63069534301758	5.5707902908325195
1.0	39730000.0	39740000.0	60.0	59.85944747924805	5.365021705627441
1.0	39770000.0	39780000.0	51.0	62.050201416015625	5.626889705657959
1.0	39790000.0	39800000.0	55.0	59.76267623901367	5.351072311401367
1.0	39830000.0	39840000.0	72.0	59.82621383666992	5.35919189453125
1.0	40020000.0	40030000.0	50.0	58.48993682861328	5.200753211975098
1.0	40030000.0	40040000.0	47.0	61.812477111816406	5.599799156188965
1.0	40100000.0	40110000.0	74.0	70.85935974121094	6.721467018127441
1.0	40150000.0	40160000.0	65.0	67.2470703125	6.263291835784912
1.0	40160000.0	40170000.0	78.0	70.2002182006836	6.640721797943115
1.0	40180000.0	40190000.0	86.0	81.09626007080078	8.143854141235352
1.0	40300000.0	40310000.0	59.0	59.8028450012207	5.357896327972412
1.0	40420000.0	40430000.0	53.0	56.2026252746582	6.30612850189209
1.0	40480000.0	40490000.0	75.0	74.12876892089844	7.15225076675415
1.0	40500000.0	40510000.0	63.0	67.11455535888672	6.897852420806885
1.0	40600000.0	40610000.0	97.0	80.55364990234375	7.896980285644531
1.0	40620000.0	40630000.0	68.0	78.07125854492188	7.59603214263916
1.0	40680000.0	40690000.0	67.0	61.93912887573242	5.610932350158691
1.0	40690000.0	40700000.0	67.0	61.690673828125	5.579662322998047
1.0	40790000.0	40800000.0	93.0	80.02274322509766	7.837878227233887
1.0	40810000.0	40820000.0	83.0	72.2526626586914	6.903258323669434
1.0	40820000.0	40830000.0	99.0	74.09385681152344	7.1304473876953125
1.0	40910000.0	40920000.0	53.0	71.27559661865234	6.7693610191345215
1.0	40920000.0	40930000.0	64.0	72.53404998779297	6.923364162445068
1.0	40960000.0	40970000.0	65.0	74.59740447998047	7.181354522705078
1.0	41010000.0	41020000.0	90.0	74.70613098144531	7.218054294586182
1.0	41040000.0	41050000.0	68.0	79.84368133544922	7.857723236083984
1.0	41050000.0	41060000.0	85.0	77.59596252441406	7.596249580383301
1.0	41060000.0	41070000.0	90.0	85.72465515136719	8.587983131408691
1.0	41080000.0	41090000.0	93.0	76.5301284790039	7.450827598571777
1.0	41110000.0	41120000.0	49.0	62.805145263671875	5.715688228607178
1.0	41200000.0	41210000.0	52.0	59.307289123535156	5.296655654907227
1.0	41210000.0	41220000.0	58.0	57.702613830566406	5.1087212562561035
1.0	41270000.0	41280000.0	62.0	65.06902313232422	6.024069786071777
1.0	41280000.0	41290000.0	56.0	58.55448532104492	5.210206031799316
1.0	41310000.0	41320000.0	60.0	67.28514099121094	6.2766313552856445
1.0	41330000.0	41340000.0	68.0	68.88606262207031	6.47562313079834
1.0	41360000.0	41370000.0	53.0	69.19773864746094	6.512991428375244
1.0	41380000.0	41390000.0	67.0	64.00634002685547	5.892374515533447
1.0	41410000.0	41420000.0	84.0	71.91219329833984	6.8435468673706055
1.0	41430000.0	41440000.0	73.0	69.6998062133789	6.571142673492432
1.0	41500000.0	41510000.0	53.0	55.260704040527344	4.827190399169922
1.0	41530000.0	41540000.0	58.0	57.355438232421875	5.069670677185059
1.0	41550000.0	41560000.0	76.0	50.12102508544922	4.286676406860352
1.0	41620000.0	41630000.0	57.0	59.7402229309082	5.349921226501465
1.0	41680000.0	41690000.0	70.0	62.566612243652344	5.691524982452393
1.0	41690000.0	41700000.0	61.0	61.13512420654297	5.516745090484619
1.0	41710000.0	41720000.0	71.0	72.41481018066406	6.929510593414307
1.0	41760000.0	41770000.0	60.0	76.05948638916016	7.416601657867432
1.0	41780000.0	41790000.0	65.0	67.52593994140625	6.340033054351807
1.0	41850000.0	41860000.0	66.0	61.692169189453125	5.581393241882324
1.0	41860000.0	41870000.0	82.0	70.85647583007812	6.761842250823975
1.0	42040000.0	42050000.0	69.0	65.16168212890625	6.0510993003845215
1.0	42110000.0	42120000.0	71.0	68.65047454833984	6.496644496917725
1.0	42200000.0	42210000.0	73.0	67.65962982177734	6.359572410583496
1.0	42210000.0	42220000.0	74.0	69.0924072265625	6.558531284332275
1.0	42230000.0	42240000.0	68.0	72.26336669921875	6.949639797210693
1.0	42310000.0	42320000.0	65.0	71.36505126953125	6.844473838806152
1.0	42320000.0	42330000.0	67.0	68.01329040527344	6.400591850280762
1.0	42330000.0	42340000.0	79.0	71.15472412109375	6.819367408752441
1.0	42340000.0	42350000.0	81.0	69.314208984375	6.574512481689453
1.0	42390000.0	42400000.0	85.0	80.00625610351562	7.897381782531738
1.0	42420000.0	42430000.0	62.0	73.55142974853516	7.107752799987793
1.0	42430000.0	42440000.0	82.0	80.28099060058594	7.967646598815918
1.0	42460000.0	42470000.0	76.0	78.89395904541016	7.792658805847168
1.0	42550000.0	42560000.0	93.0	91.53752136230469	9.286168098449707
1.0	42560000.0	42570000.0	99.0	93.93160247802734	9.502429008483887
1.0	42710000.0	42720000.0	63.0	51.284996032714844	4.939781188964844
1.0	42780000.0	42790000.0	72.0	63.77506637573242	5.8386406898498535
1.0	42900000.0	42910000.0	80.0	69.06083679199219	6.513842582702637
1.0	42920000.0	42930000.0	63.0	57.875770568847656	9.411465644836426
1.0	42930000.0	42940000.0	81.0	67.87435150146484	6.372103691101074
1.0	42970000.0	42980000.0	62.0	73.41505432128906	7.088037014007568
1.0	42990000.0	43000000.0	64.0	66.95414733886719	6.245582580566406
1.0	43010000.0	43020000.0	56.0	70.5123062133789	6.72323751449585
1.0	43030000.0	43040000.0	58.0	67.79598236083984	6.36648416519165
1.0	43070000.0	43080000.0	65.0	70.2248764038086	6.690974235534668
1.0	43130000.0	43140000.0	50.0	58.9337272644043	5.246912002563477
1.0	43340000.0	43350000.0	99.0	88.16630554199219	8.862719535827637
1.0	43450000.0	43460000.0	77.0	74.11427307128906	7.132894992828369
1.0	43480000.0	43490000.0	82.0	74.77831268310547	7.2525129318237305
1.0	43510000.0	43520000.0	65.0	72.24563598632812	6.95041561126709
1.0	43630000.0	43640000.0	54.0	60.93669509887695	5.009103298187256
1.0	43650000.0	43660000.0	61.0	83.64620971679688	8.292195320129395
1.0	43670000.0	43680000.0	82.0	73.10456848144531	6.988641262054443
1.0	43720000.0	43730000.0	71.0	73.14672088623047	7.036057472229004
1.0	43750000.0	43760000.0	60.0	59.72876739501953	5.338751792907715
1.0	43770000.0	43780000.0	61.0	61.406585693359375	5.547900676727295
1.0	43790000.0	43800000.0	65.0	68.29896545410156	6.397387504577637
1.0	43810000.0	43820000.0	60.0	57.84220504760742	5.129687786102295
1.0	43830000.0	43840000.0	62.0	52.179443359375	7.826630592346191
1.0	43840000.0	43850000.0	59.0	54.68693923950195	4.764330863952637
1.0	43890000.0	43900000.0	52.0	54.251007080078125	4.714221000671387
1.0	43980000.0	43990000.0	62.0	65.37779998779297	6.032431602478027
1.0	44060000.0	44070000.0	54.0	54.394447326660156	4.735105037689209
1.0	44100000.0	44110000.0	82.0	63.4422607421875	5.797879695892334
1.0	44210000.0	44220000.0	66.0	60.96149826049805	5.495776653289795
1.0	44240000.0	44250000.0	69.0	59.973289489746094	5.3771653175354
1.0	44270000.0	44280000.0	72.0	61.31682205200195	5.54695987701416
1.0	44300000.0	44310000.0	59.0	58.470787048339844	5.198326110839844
1.0	44310000.0	44320000.0	73.0	60.966224670410156	5.49411153793335
1.0	44380000.0	44390000.0	51.0	59.805870056152344	5.354551792144775
1.0	44470000.0	44480000.0	51.0	56.67799758911133	4.989246368408203
1.0	44490000.0	44500000.0	65.0	56.82195281982422	5.7192864418029785
1.0	44500000.0	44510000.0	59.0	70.3189926147461	6.647242069244385
1.0	44560000.0	44570000.0	79.0	87.7053451538086	8.763812065124512
1.0	44700000.0	44710000.0	50.0	54.9798698425293	4.3705153465271
1.0	44840000.0	44850000.0	90.0	79.23802947998047	7.770682334899902
1.0	44860000.0	44870000.0	80.0	91.7759780883789	9.254960060119629
1.0	44950000.0	44960000.0	86.0	90.30538177490234	9.09922981262207
1.0	45000000.0	45010000.0	72.0	77.39555358886719	7.593021392822266
1.0	45040000.0	45050000.0	65.0	74.98291015625	7.335945129394531
1.0	45050000.0	45060000.0	79.0	72.03002166748047	6.912954807281494
1.0	45140000.0	45150000.0	52.0	60.85622024536133	5.480839729309082
1.0	45170000.0	45180000.0	63.0	66.33271026611328	6.15161657333374
1.0	45200000.0	45210000.0	70.0	64.96285247802734	5.9838056564331055
1.0	45240000.0	45250000.0	59.0	57.426612854003906	10.2042875289917
1.0	45290000.0	45300000.0	62.0	56.84099197387695	5.008729457855225
1.0	45310000.0	45320000.0	59.0	56.87151336669922	5.014291286468506
1.0	45450000.0	45460000.0	64.0	68.91289520263672	6.459046840667725
1.0	45670000.0	45680000.0	62.0	59.41865921020508	5.298037528991699
1.0	45700000.0	45710000.0	63.0	74.40730285644531	7.21134090423584
1.0	45730000.0	45740000.0	51.0	64.80667877197266	5.9778313636779785
1.0	45820000.0	45830000.0	66.0	60.46531295776367	5.435667037963867
1.0	45940000.0	45950000.0	59.0	62.18297576904297	5.640954971313477
1.0	45960000.0	45970000.0	47.0	57.843536376953125	5.1239142417907715
1.0	45970000.0	45980000.0	57.0	59.20447540283203	5.284331321716309
1.0	46120000.0	46130000.0	57.0	61.02452850341797	5.5036115646362305
1.0	46130000.0	46140000.0	52.0	59.445396423339844	5.313726902008057
1.0	46250000.0	46260000.0	94.0	76.73603820800781	7.450916290283203
1.0	46290000.0	46300000.0	65.0	59.59868240356445	5.328408718109131
1.0	46310000.0	46320000.0	60.0	62.90492630004883	5.729288578033447
1.0	46450000.0	46460000.0	55.0	57.339866638183594	5.0674333572387695
1.0	46530000.0	46540000.0	57.0	60.250457763671875	5.41254186630249
1.0	46550000.0	46560000.0	63.0	59.398887634277344	5.310644149780273
1.0	46580000.0	46590000.0	61.0	60.168426513671875	5.406021595001221
1.0	46590000.0	46600000.0	66.0	60.416099548339844	5.433133125305176
1.0	46610000.0	46620000.0	87.0	69.17572021484375	6.544271945953369
1.0	46670000.0	46680000.0	65.0	61.03798294067383	5.505058288574219
1.0	46690000.0	46700000.0	80.0	67.39024353027344	6.287893295288086
1.0	46750000.0	46760000.0	62.0	58.49885177612305	5.201784610748291
1.0	46800000.0	46810000.0	63.0	63.7602653503418	5.828311920166016
1.0	46810000.0	46820000.0	66.0	59.62261962890625	5.3338165283203125
1.0	46820000.0	46830000.0	58.0	56.6649284362793	4.985195636749268
1.0	46830000.0	46840000.0	50.0	59.120758056640625	5.2757248878479
1.0	46840000.0	46850000.0	53.0	63.935569763183594	5.859161376953125
1.0	46860000.0	46870000.0	43.0	59.6074333190918	5.328908443450928
1.0	46870000.0	46880000.0	47.0	54.198448181152344	4.213385581970215
1.0	46890000.0	46900000.0	65.0	72.08351135253906	6.881904602050781
1.0	47010000.0	47020000.0	77.0	61.12217330932617	5.513909339904785
1.0	47020000.0	47030000.0	42.0	56.304908752441406	4.9432148933410645
1.0	47040000.0	47050000.0	52.0	53.59513473510742	4.643986701965332
1.0	47050000.0	47060000.0	55.0	54.98912811279297	4.795247554779053
1.0	47120000.0	47130000.0	53.0	57.76171112060547	5.116546630859375
1.0	47140000.0	47150000.0	60.0	58.26898956298828	5.175037860870361
1.0	47160000.0	47170000.0	52.0	58.69960403442383	5.2266058921813965
1.0	47320000.0	47330000.0	71.0	69.939697265625	6.620619297027588
1.0	47400000.0	47410000.0	72.0	74.75018310546875	7.199987888336182
1.0	47510000.0	47520000.0	47.0	69.6287841796875	6.6181535720825195
1.0	47670000.0	47680000.0	87.0	65.59891510009766	6.071153163909912
1.0	47680000.0	47690000.0	73.0	69.96476745605469	6.6769304275512695
1.0	47740000.0	47750000.0	59.0	60.059715270996094	5.384043216705322
1.0	47770000.0	47780000.0	53.0	59.266387939453125	5.286771774291992
1.0	47830000.0	47840000.0	53.0	59.443809509277344	5.312417030334473
1.0	47930000.0	47940000.0	76.0	66.89742279052734	6.247348308563232
1.0	47960000.0	47970000.0	90.0	71.30353546142578	6.786153316497803
1.0	48020000.0	48030000.0	51.0	64.13768005371094	5.881953716278076
1.0	48070000.0	48080000.0	76.0	78.10009765625	7.654428958892822
1.0	48130000.0	48140000.0	72.0	79.0304183959961	7.8390703201293945
1.0	48150000.0	48160000.0	63.0	69.18013000488281	6.534338474273682
1.0	48190000.0	48200000.0	86.0	72.5301513671875	6.9184699058532715
1.0	48270000.0	48280000.0	74.0	65.15531921386719	6.0070881843566895
1.0	48380000.0	48390000.0	64.0	68.19356536865234	6.404608726501465
1.0	48450000.0	48460000.0	74.0	70.84513092041016	6.7520575523376465
1.0	48460000.0	48470000.0	66.0	65.55757904052734	6.051382064819336
1.0	48470000.0	48480000.0	97.0	84.22819519042969	8.389304161071777
1.0	48480000.0	48490000.0	89.0	79.34691619873047	7.838446617126465
1.0	48510000.0	48520000.0	76.0	76.58068084716797	7.476428985595703
1.0	48540000.0	48550000.0	74.0	80.57984924316406	7.970833778381348
1.0	48560000.0	48570000.0	83.0	79.42383575439453	7.824836730957031
1.0	48620000.0	48630000.0	88.0	79.62471008300781	7.826661586761475
1.0	48640000.0	48650000.0	104.0	86.08203887939453	8.615775108337402
1.0	48750000.0	48760000.0	68.0	77.01665496826172	7.5473785400390625
1.0	48810000.0	48820000.0	78.0	79.69660949707031	7.929792881011963
1.0	48910000.0	48920000.0	70.0	78.43883514404297	7.666664123535156
1.0	48920000.0	48930000.0	55.0	91.9521484375	9.59848690032959
1.0	49100000.0	49110000.0	96.0	113.07112121582031	11.377557754516602
1.0	49130000.0	49140000.0	84.0	107.02017974853516	10.861337661743164
1.0	49200000.0	49210000.0	118.0	107.40467834472656	10.925631523132324
1.0	49220000.0	49230000.0	125.0	108.34239196777344	11.00061321258545
1.0	49250000.0	49260000.0	121.0	118.0545654296875	11.803563117980957
1.0	49270000.0	49280000.0	118.0	116.65769958496094	11.689924240112305
1.0	49410000.0	49420000.0	112.0	128.211181640625	12.512212753295898
1.0	49480000.0	49490000.0	138.0	137.21865844726562	13.03651237487793
1.0	49560000.0	49570000.0	97.0	130.82052612304688	12.691100120544434
1.0	49590000.0	49600000.0	143.0	140.60385131835938	13.227099418640137
1.0	49610000.0	49620000.0	160.0	144.53323364257812	13.38524341583252
1.0	49620000.0	49630000.0	125.0	148.2142333984375	13.537702560424805
1.0	49630000.0	49640000.0	142.0	143.2278594970703	13.33887004852295
1.0	49660000.0	49670000.0	151.0	150.0721893310547	13.564817428588867
1.0	49700000.0	49710000.0	134.0	152.21124267578125	13.662527084350586
1.0	49740000.0	49750000.0	150.0	141.61965942382812	13.267679214477539
1.0	49830000.0	49840000.0	161.0	156.24752807617188	13.822843551635742
1.0	49930000.0	49940000.0	159.0	164.1348419189453	14.011896133422852
1.0	50000000.0	50010000.0	160.0	165.9038848876953	14.076316833496094
1.0	50130000.0	50140000.0	152.0	169.8146209716797	14.14704704284668
1.0	50160000.0	50170000.0	145.0	165.67674255371094	14.048980712890625
1.0	50220000.0	50230000.0	171.0	159.09719848632812	13.872640609741211
1.0	50230000.0	50240000.0	145.0	158.79312133789062	13.863215446472168
1.0	50240000.0	50250000.0	140.0	157.69039916992188	13.963361740112305
1.0	50250000.0	50260000.0	139.0	153.76809692382812	13.882922172546387
1.0	50270000.0	50280000.0	144.0	147.12005615234375	13.564329147338867
1.0	50440000.0	50450000.0	155.0	133.57656860351562	12.858510971069336
1.0	50450000.0	50460000.0	154.0	136.6260528564453	13.010589599609375
1.0	50460000.0	50470000.0	133.0	139.2518310546875	13.14063835144043
1.0	50500000.0	50510000.0	143.0	138.0276641845703	13.06877326965332
1.0	50510000.0	50520000.0	146.0	123.40534973144531	12.179506301879883
1.0	50560000.0	50570000.0	117.0	127.29005432128906	12.467536926269531
1.0	50670000.0	50680000.0	127.0	129.92880249023438	12.61900520324707
1.0	50680000.0	50690000.0	153.0	132.17144775390625	12.7568941116333
1.0	50700000.0	50710000.0	156.0	128.2993927001953	12.535197257995605
1.0	50710000.0	50720000.0	115.0	125.4298324584961	12.339876174926758
1.0	50750000.0	50760000.0	142.0	122.5143051147461	12.13537311553955
1.0	50780000.0	50790000.0	113.0	120.50211334228516	11.981669425964355
1.0	50860000.0	50870000.0	114.0	116.0248031616211	12.074203491210938
1.0	50880000.0	50890000.0	103.0	90.75506591796875	9.52328872680664
1.0	50910000.0	50920000.0	53.0	71.16429138183594	6.740955352783203
1.0	50970000.0	50980000.0	69.0	66.70814514160156	6.192872047424316
1.0	51030000.0	51040000.0	57.0	62.5926513671875	5.690520286560059
1.0	51050000.0	51060000.0	54.0	63.421424865722656	5.789821147918701
1.0	51090000.0	51100000.0	61.0	66.08314514160156	6.122193813323975
1.0	51180000.0	51190000.0	67.0	67.2853775024414	6.268677711486816
1.0	51250000.0	51260000.0	65.0	66.55610656738281	6.178999900817871
1.0	51290000.0	51300000.0	86.0	67.23919677734375	6.264413356781006
1.0	51340000.0	51350000.0	76.0	67.0884780883789	6.245255470275879
1.0	51360000.0	51370000.0	68.0	70.04427337646484	6.630446434020996
1.0	51410000.0	51420000.0	59.0	66.97642517089844	6.232962131500244
1.0	51420000.0	51430000.0	59.0	71.15049743652344	6.756233215332031
1.0	51540000.0	51550000.0	76.0	98.43313598632812	9.981156349182129
1.0	51560000.0	51570000.0	116.0	95.8768081665039	9.723581314086914
1.0	51600000.0	51610000.0	95.0	93.14033508300781	9.499649047851562
1.0	51620000.0	51630000.0	93.0	90.15522766113281	9.136735916137695
1.0	51660000.0	51670000.0	69.0	85.07627868652344	8.668630599975586
1.0	51690000.0	51700000.0	67.0	72.40122985839844	6.967179775238037
1.0	51760000.0	51770000.0	53.0	55.17328643798828	4.816232681274414
1.0	51810000.0	51820000.0	75.0	57.3028678894043	5.059739589691162
1.0	51830000.0	51840000.0	48.0	57.31718826293945	5.063645362854004
1.0	51870000.0	51880000.0	62.0	59.30692672729492	5.300113677978516
1.0	51920000.0	51930000.0	61.0	62.37260055541992	5.6655402183532715
1.0	51930000.0	51940000.0	60.0	63.13254928588867	5.760708808898926
1.0	51950000.0	51960000.0	74.0	63.14958572387695	5.763144016265869
1.0	51970000.0	51980000.0	76.0	67.63017272949219	6.31664514541626
1.0	51980000.0	51990000.0	65.0	62.422821044921875	5.668729305267334
1.0	52010000.0	52020000.0	91.0	72.31978607177734	6.9449944496154785
1.0	52170000.0	52180000.0	68.0	64.44384765625	5.931910514831543
1.0	52260000.0	52270000.0	70.0	62.7913703918457	5.716317176818848
1.0	52270000.0	52280000.0	66.0	63.97796630859375	5.86179780960083
1.0	52280000.0	52290000.0	61.0	65.95628356933594	6.107641696929932
1.0	52300000.0	52310000.0	55.0	64.90447235107422	5.977170467376709
1.0	52510000.0	52520000.0	45.0	60.4243278503418	5.426602363586426
1.0	52520000.0	52530000.0	68.0	65.02184295654297	11.240354537963867
1.0	52550000.0	52560000.0	67.0	62.72331619262695	5.710258483886719
1.0	52620000.0	52630000.0	72.0	64.26095581054688	5.897974967956543
1.0	52650000.0	52660000.0	79.0	64.70767974853516	5.971465587615967
1.0	52690000.0	52700000.0	80.0	63.344085693359375	5.781828880310059
1.0	52730000.0	52740000.0	55.0	61.02140426635742	5.501683235168457
1.0	52910000.0	52920000.0	56.0	61.467079162597656	5.558592796325684
1.0	52960000.0	52970000.0	101.0	62.2188835144043	5.6496429443359375
1.0	53000000.0	53010000.0	78.0	67.63802337646484	6.320719242095947
1.0	53020000.0	53030000.0	83.0	79.39666748046875	7.784268379211426
1.0	53030000.0	53040000.0	88.0	76.81005859375	7.4910759925842285
1.0	53100000.0	53110000.0	63.0	77.56434631347656	7.601932525634766
1.0	53130000.0	53140000.0	59.0	73.1975326538086	7.046424865722656
1.0	53170000.0	53180000.0	67.0	75.41783142089844	7.295048713684082
1.0	53190000.0	53200000.0	67.0	56.95094680786133	4.799815654754639
1.0	53230000.0	53240000.0	63.0	61.3873176574707	5.544032096862793
1.0	53270000.0	53280000.0	72.0	62.640899658203125	5.69838285446167
1.0	53300000.0	53310000.0	70.0	74.59983825683594	7.180050849914551
1.0	53320000.0	53330000.0	111.0	67.3736801147461	6.290902137756348
1.0	53340000.0	53350000.0	68.0	71.03175354003906	6.781003475189209
1.0	53410000.0	53420000.0	60.0	62.389869689941406	5.664890766143799
1.0	53450000.0	53460000.0	58.0	61.31683349609375	5.536982536315918
1.0	53490000.0	53500000.0	59.0	59.93952560424805	5.3724799156188965
1.0	53580000.0	53590000.0	61.0	63.1418571472168	5.760130882263184
1.0	53600000.0	53610000.0	74.0	65.43232727050781	6.059323787689209
1.0	53670000.0	53680000.0	54.0	59.65983200073242	5.334689140319824
1.0	53700000.0	53710000.0	53.0	63.389366149902344	5.778034210205078
1.0	53740000.0	53750000.0	62.0	53.88775634765625	7.030911922454834
1.0	53840000.0	53850000.0	86.0	79.95921325683594	7.915744781494141
1.0	53970000.0	53980000.0	80.0	78.07099151611328	7.680845737457275
1.0	54050000.0	54060000.0	87.0	73.35896301269531	7.076384544372559
1.0	54070000.0	54080000.0	90.0	81.10078430175781	8.04675579071045
1.0	54140000.0	54150000.0	62.0	72.99626922607422	7.022963523864746
1.0	54160000.0	54170000.0	81.0	72.05233001708984	6.89229679107666
1.0	54190000.0	54200000.0	104.0	77.97920227050781	7.752840518951416
1.0	54200000.0	54210000.0	75.0	75.93753051757812	7.3480329513549805
1.0	54220000.0	54230000.0	63.0	67.85917663574219	6.375999927520752
1.0	54250000.0	54260000.0	56.0	61.14318084716797	5.5105085372924805
1.0	54300000.0	54310000.0	64.0	70.17918395996094	6.6192216873168945
1.0	54330000.0	54340000.0	68.0	56.853240966796875	5.008793830871582
1.0	54340000.0	54350000.0	60.0	57.931617736816406	5.133237838745117
1.0	54370000.0	54380000.0	63.0	59.0081672668457	5.260695457458496
1.0	54390000.0	54400000.0	61.0	61.232208251953125	5.529134750366211
1.0	54400000.0	54410000.0	77.0	60.59498977661133	5.45045804977417
1.0	54470000.0	54480000.0	62.0	66.3446044921875	6.183470726013184
1.0	54490000.0	54500000.0	59.0	59.875885009765625	5.364060878753662
1.0	54540000.0	54550000.0	63.0	58.755516052246094	5.2310333251953125
1.0	54660000.0	54670000.0	53.0	55.41815185546875	4.898974895477295
1.0	54740000.0	54750000.0	51.0	52.435752868652344	4.519452095031738
1.0	54810000.0	54820000.0	67.0	54.985565185546875	4.798083782196045
1.0	54840000.0	54850000.0	42.0	58.53873825073242	5.206888198852539
1.0	54860000.0	54870000.0	49.0	58.147666931152344	5.160304546356201
1.0	54880000.0	54890000.0	80.0	65.87659454345703	6.0978899002075195
1.0	54950000.0	54960000.0	70.0	64.9743881225586	5.987048149108887
1.0	55000000.0	55010000.0	86.0	67.26229095458984	6.2656073570251465
1.0	55010000.0	55020000.0	59.0	61.98908233642578	5.615685939788818
1.0	55040000.0	55050000.0	50.0	56.83427810668945	5.002983093261719
1.0	55070000.0	55080000.0	67.0	57.65375900268555	5.101710319519043
1.0	55100000.0	55110000.0	72.0	63.47333908081055	5.828600883483887
1.0	55110000.0	55120000.0	57.0	62.802330017089844	5.743647575378418
1.0	55120000.0	55130000.0	85.0	62.111724853515625	5.646280765533447
1.0	55170000.0	55180000.0	63.0	63.111839294433594	5.776096820831299
1.0	55330000.0	55340000.0	66.0	57.5447883605957	5.087246894836426
1.0	55350000.0	55360000.0	58.0	62.44184494018555	6.0110039710998535
1.0	55390000.0	55400000.0	79.0	64.50562286376953	5.928262233734131
1.0	55460000.0	55470000.0	77.0	59.33893966674805	5.299361228942871
1.0	55480000.0	55490000.0	51.0	56.7225227355957	4.993015289306641
1.0	55550000.0	55560000.0	55.0	55.6589241027832	4.8742756843566895
1.0	55560000.0	55570000.0	54.0	58.41786575317383	5.193742752075195
1.0	55570000.0	55580000.0	57.0	56.81804656982422	5.008074760437012
1.0	55600000.0	55610000.0	59.0	57.99702835083008	5.144425392150879
1.0	55630000.0	55640000.0	51.0	62.52528762817383	5.687142372131348
1.0	55670000.0	55680000.0	58.0	65.80738067626953	6.089995384216309
1.0	55680000.0	55690000.0	68.0	69.97172546386719	6.592001914978027
1.0	55830000.0	55840000.0	91.0	93.55030059814453	9.51085090637207
1.0	55910000.0	55920000.0	95.0	90.1224365234375	9.120039939880371
1.0	56050000.0	56060000.0	90.0	104.82945251464844	10.727344512939453
1.0	56060000.0	56070000.0	112.0	107.12210845947266	10.919694900512695
1.0	56080000.0	56090000.0	102.0	109.30252838134766	11.110947608947754
1.0	56090000.0	56100000.0	122.0	108.03190612792969	10.989542007446289
1.0	56110000.0	56120000.0	104.0	110.2113265991211	11.191117286682129
1.0	56130000.0	56140000.0	146.0	111.66162109375	11.284687995910645
1.0	56160000.0	56170000.0	108.0	113.87104797363281	11.487439155578613
1.0	56250000.0	56260000.0	129.0	120.91413879394531	12.040017127990723
1.0	56260000.0	56270000.0	117.0	126.4693603515625	12.404557228088379
1.0	56290000.0	56300000.0	127.0	122.841796875	12.176841735839844
1.0	56310000.0	56320000.0	122.0	124.63203430175781	12.285755157470703
1.0	56420000.0	56430000.0	119.0	121.76214599609375	12.073412895202637
1.0	56450000.0	56460000.0	112.0	119.09088134765625	11.887930870056152
1.0	56550000.0	56560000.0	82.0	98.06600952148438	9.964937210083008
1.0	56570000.0	56580000.0	144.0	116.8598403930664	11.707311630249023
1.0	56660000.0	56670000.0	105.0	93.96001434326172	9.539262771606445
1.0	56680000.0	56690000.0	110.0	94.12474060058594	9.577108383178711
1.0	56690000.0	56700000.0	95.0	95.34808349609375	9.718226432800293
1.0	56770000.0	56780000.0	91.0	87.52421569824219	8.844954490661621
1.0	56780000.0	56790000.0	82.0	84.1697006225586	8.433061599731445
1.0	56820000.0	56830000.0	84.0	80.4415283203125	7.98485803604126
1.0	56860000.0	56870000.0	77.0	73.48291015625	7.092098236083984
1.0	56910000.0	56920000.0	72.0	64.42753601074219	5.918478012084961
1.0	56990000.0	57000000.0	56.0	72.49781036376953	6.971116542816162
1.0	57100000.0	57110000.0	90.0	85.187255859375	8.528929710388184
1.0	57120000.0	57130000.0	90.0	90.56298828125	9.194314956665039
1.0	57200000.0	57210000.0	76.0	100.29782104492188	10.266142845153809
1.0	57210000.0	57220000.0	116.0	98.97798919677734	10.097015380859375
1.0	57320000.0	57330000.0	115.0	101.2459945678711	10.258110046386719
1.0	57330000.0	57340000.0	99.0	105.63360595703125	10.731746673583984
1.0	57400000.0	57410000.0	105.0	112.5803451538086	11.342625617980957
1.0	57480000.0	57490000.0	119.0	108.96061706542969	11.055511474609375
1.0	57490000.0	57500000.0	98.0	110.9013900756836	11.237807273864746
1.0	57540000.0	57550000.0	133.0	113.20439147949219	11.436036109924316
1.0	57560000.0	57570000.0	107.0	113.00650787353516	11.428224563598633
1.0	57570000.0	57580000.0	105.0	113.4043197631836	11.461106300354004
1.0	57590000.0	57600000.0	108.0	114.74253845214844	11.570985794067383
1.0	57600000.0	57610000.0	143.0	114.93016052246094	11.582262992858887
1.0	57620000.0	57630000.0	114.0	116.23187255859375	11.671693801879883
1.0	57640000.0	57650000.0	136.0	114.59181213378906	11.5531005859375
1.0	57690000.0	57700000.0	112.0	114.60037994384766	11.545722961425781
1.0	57720000.0	57730000.0	117.0	116.8302001953125	11.717782974243164
1.0	57740000.0	57750000.0	112.0	105.3249740600586	10.675004959106445
1.0	57800000.0	57810000.0	106.0	115.04634094238281	11.574625968933105
1.0	57930000.0	57940000.0	112.0	120.3005599975586	11.993200302124023
1.0	57950000.0	57960000.0	120.0	120.54002380371094	11.994449615478516
1.0	57960000.0	57970000.0	128.0	118.94841003417969	11.881915092468262
1.0	58130000.0	58140000.0	108.0	127.018310546875	12.45872974395752
1.0	58160000.0	58170000.0	120.0	128.50685119628906	12.549731254577637
1.0	58190000.0	58200000.0	103.0	129.45376586914062	12.601463317871094
1.0	58210000.0	58220000.0	158.0	127.79052734375	12.503795623779297
1.0	58230000.0	58240000.0	115.0	128.6234893798828	12.545846939086914
1.0	58250000.0	58260000.0	117.0	130.05007934570312	12.61198902130127
1.0	58270000.0	58280000.0	129.0	129.28469848632812	12.576981544494629
1.0	58350000.0	58360000.0	100.0	118.78521728515625	11.879341125488281
1.0	58380000.0	58390000.0	117.0	124.6889877319336	12.295727729797363
1.0	58450000.0	58460000.0	114.0	118.84904479980469	11.866503715515137
1.0	58460000.0	58470000.0	130.0	120.40184020996094	12.056401252746582
1.0	58470000.0	58480000.0	124.0	115.7553939819336	11.640251159667969
1.0	58480000.0	58490000.0	111.0	115.4329605102539	11.658831596374512
1.0	58500000.0	58510000.0	108.0	108.48814392089844	11.010190963745117
1.0	58580000.0	58590000.0	105.0	94.78352355957031	9.637273788452148
1.0	58600000.0	58610000.0	112.0	103.79459381103516	10.58359432220459
1.0	58640000.0	58650000.0	104.0	98.9769515991211	10.082464218139648
1.0	58810000.0	58820000.0	99.0	81.49378204345703	8.087774276733398
1.0	58830000.0	58840000.0	71.0	80.36930084228516	7.976458549499512
1.0	58970000.0	58980000.0	58.0	62.366294860839844	5.6594085693359375
1.0	59010000.0	59020000.0	60.0	63.83551025390625	5.831699848175049
1.0	59070000.0	59080000.0	69.0	67.65293884277344	6.390015602111816
1.0	59100000.0	59110000.0	55.0	69.18327331542969	6.562699794769287
1.0	59110000.0	59120000.0	59.0	60.9254150390625	5.488072395324707
1.0	59150000.0	59160000.0	68.0	60.672325134277344	5.458987712860107
1.0	59250000.0	59260000.0	59.0	61.3317756652832	5.335660934448242
1.0	59270000.0	59280000.0	54.0	60.83959197998047	5.478294849395752
1.0	59320000.0	59330000.0	59.0	60.291290283203125	5.414510250091553
1.0	59390000.0	59400000.0	53.0	61.99623489379883	5.621738433837891
1.0	59410000.0	59420000.0	62.0	63.68165969848633	5.8304762840271
1.0	59430000.0	59440000.0	77.0	62.559288024902344	5.693052768707275
1.0	59590000.0	59600000.0	77.0	76.35636901855469	7.455963134765625
1.0	59630000.0	59640000.0	60.0	80.04694366455078	7.913924217224121
1.0	59680000.0	59690000.0	69.0	74.1830062866211	7.1805419921875
1.0	59710000.0	59720000.0	65.0	67.71800231933594	6.341549396514893
1.0	59740000.0	59750000.0	80.0	71.14491271972656	6.7972259521484375
1.0	59820000.0	59830000.0	63.0	62.78868865966797	5.716253757476807
1.0	59870000.0	59880000.0	73.0	63.02422332763672	5.7563276290893555
1.0	59900000.0	59910000.0	71.0	63.358238220214844	5.806427478790283
1.0	59960000.0	59970000.0	58.0	66.47535705566406	6.173623561859131
1.0	59970000.0	59980000.0	84.0	66.05125427246094	6.1355695724487305
1.0	60020000.0	60030000.0	83.0	64.72525024414062	5.9543328285217285
1.0	60140000.0	60150000.0	66.0	61.05091094970703	5.506327152252197
1.0	60200000.0	60210000.0	57.0	64.59739685058594	5.941977024078369
1.0	60210000.0	60220000.0	60.0	64.7043228149414	5.954397678375244
1.0	60220000.0	60230000.0	56.0	65.90050506591797	6.104641437530518
1.0	60260000.0	60270000.0	93.0	77.33612823486328	7.586296081542969
1.0	60270000.0	60280000.0	80.0	76.70780944824219	7.4445343017578125
1.0	60360000.0	60370000.0	73.0	69.51460266113281	6.548856258392334
1.0	60370000.0	60380000.0	68.0	71.2685317993164	6.79752254486084
1.0	60380000.0	60390000.0	63.0	79.46570587158203	7.871823310852051
1.0	60430000.0	60440000.0	86.0	76.52242279052734	7.412091255187988
1.0	60440000.0	60450000.0	94.0	80.14569091796875	7.904531002044678
1.0	60500000.0	60510000.0	82.0	89.23670959472656	9.013002395629883
1.0	60520000.0	60530000.0	71.0	96.88288116455078	9.85725212097168
1.0	60560000.0	60570000.0	108.0	99.12259674072266	10.069204330444336
1.0	60570000.0	60580000.0	87.0	99.69891357421875	10.158656120300293
1.0	60600000.0	60610000.0	75.0	102.0308609008789	10.377230644226074
1.0	60620000.0	60630000.0	89.0	93.69029235839844	9.476151466369629
1.0	60670000.0	60680000.0	98.0	91.82084655761719	9.256054878234863
1.0	60710000.0	60720000.0	101.0	108.19525146484375	10.984912872314453
1.0	60830000.0	60840000.0	120.0	108.6779556274414	11.027403831481934
1.0	60840000.0	60850000.0	93.0	80.22856903076172	7.90567684173584
1.0	60930000.0	60940000.0	97.0	87.76533508300781	8.841038703918457
1.0	61070000.0	61080000.0	98.0	97.79185485839844	9.959147453308105
1.0	61100000.0	61110000.0	66.0	62.81970977783203	5.122424602508545
1.0	61140000.0	61150000.0	93.0	93.0448226928711	9.46418571472168
1.0	61170000.0	61180000.0	83.0	101.36331939697266	10.375842094421387
1.0	61210000.0	61220000.0	94.0	93.11251068115234	9.451440811157227
1.0	61280000.0	61290000.0	90.0	88.4988021850586	8.951583862304688
1.0	61320000.0	61330000.0	86.0	83.78009033203125	8.374384880065918
1.0	61370000.0	61380000.0	78.0	78.71578979492188	7.766944885253906
1.0	61540000.0	61550000.0	53.0	57.88323974609375	4.71821928024292
1.0	61550000.0	61560000.0	77.0	65.2098617553711	6.01190185546875
1.0	61570000.0	61580000.0	63.0	71.40528869628906	6.828422546386719
1.0	61600000.0	61610000.0	65.0	66.21387481689453	6.1567583084106445
1.0	61620000.0	61630000.0	53.0	65.98133850097656	6.1086626052856445
1.0	61630000.0	61640000.0	77.0	70.62806701660156	6.748595237731934
1.0	61640000.0	61650000.0	76.0	69.90635681152344	6.6290154457092285
1.0	61770000.0	61780000.0	67.0	65.7500228881836	6.076460361480713
1.0	61870000.0	61880000.0	57.0	63.04099655151367	5.747326850891113
1.0	61910000.0	61920000.0	77.0	65.29437255859375	6.0276360511779785
1.0	61940000.0	61950000.0	85.0	79.23362731933594	7.837397575378418
1.0	62050000.0	62060000.0	77.0	75.49250793457031	7.326533317565918
1.0	62070000.0	62080000.0	87.0	79.58305358886719	7.863924980163574
1.0	62080000.0	62090000.0	68.0	79.78568267822266	7.864160060882568
1.0	62260000.0	62270000.0	67.0	56.5643196105957	4.973015785217285
1.0	62270000.0	62280000.0	72.0	57.575401306152344	5.09011173248291
1.0	62350000.0	62360000.0	45.0	58.260169982910156	5.169680595397949
1.0	62440000.0	62450000.0	75.0	63.328956604003906	5.783682823181152
1.0	62590000.0	62600000.0	78.0	63.35930633544922	5.781816005706787
1.0	62600000.0	62610000.0	65.0	63.589599609375	5.810365200042725
1.0	62620000.0	62630000.0	60.0	66.50424194335938	6.1720380783081055
1.0	62630000.0	62640000.0	70.0	76.1086196899414	7.391646385192871
1.0	62750000.0	62760000.0	76.0	75.7801513671875	7.361941337585449
1.0	62790000.0	62800000.0	82.0	79.94929504394531	7.876851558685303
1.0	62810000.0	62820000.0	79.0	75.43768310546875	7.31414794921875
1.0	63050000.0	63060000.0	78.0	64.8736343383789	5.972684860229492
1.0	63100000.0	63110000.0	82.0	67.52833557128906	6.298778533935547
1.0	63110000.0	63120000.0	80.0	63.26616668701172	5.768779277801514
1.0	63150000.0	63160000.0	55.0	58.6180305480957	4.581562042236328
1.0	63180000.0	63190000.0	62.0	71.42491149902344	6.812337398529053
1.0	63190000.0	63200000.0	79.0	64.30657958984375	5.903670310974121
1.0	63230000.0	63240000.0	95.0	77.0756607055664	7.485894680023193
1.0	63280000.0	63290000.0	64.0	69.24073791503906	6.512287139892578
1.0	63320000.0	63330000.0	66.0	69.11671447753906	6.500731468200684
1.0	63330000.0	63340000.0	55.0	83.03258514404297	8.250898361206055
1.0	63340000.0	63350000.0	110.0	95.56495666503906	9.869771003723145
1.0	63400000.0	63410000.0	99.0	93.25492858886719	9.461795806884766
1.0	63590000.0	63600000.0	121.0	106.02665710449219	10.753938674926758
1.0	63680000.0	63690000.0	109.0	113.11189270019531	11.382710456848145
1.0	63790000.0	63800000.0	97.0	104.1776123046875	10.949664115905762
1.0	63870000.0	63880000.0	69.0	66.29931640625	6.138094425201416
1.0	63900000.0	63910000.0	52.0	60.924400329589844	4.952342510223389
1.0	63930000.0	63940000.0	49.0	56.89701461791992	5.012387275695801
1.0	64010000.0	64020000.0	64.0	62.80644607543945	5.7185821533203125
1.0	64060000.0	64070000.0	59.0	60.53380584716797	5.441626071929932
1.0	64110000.0	64120000.0	73.0	60.98537063598633	5.495343208312988
1.0	64130000.0	64140000.0	80.0	64.8863525390625	5.977959156036377
1.0	64140000.0	64150000.0	77.0	69.1872329711914	6.545092582702637
1.0	64170000.0	64180000.0	88.0	72.55210876464844	6.974629878997803
1.0	64210000.0	64220000.0	77.0	79.37579345703125	7.830201148986816
1.0	64220000.0	64230000.0	87.0	83.22443389892578	8.269493103027344
1.0	64340000.0	64350000.0	79.0	72.86172485351562	7.0410637855529785
1.0	64370000.0	64380000.0	65.0	71.41566467285156	6.8291144371032715
1.0	64420000.0	64430000.0	84.0	78.07740783691406	7.698116302490234
1.0	64430000.0	64440000.0	82.0	74.23853302001953	7.181095123291016
1.0	64440000.0	64450000.0	87.0	72.15499114990234	6.911399841308594
1.0	64550000.0	64560000.0	80.0	84.60070037841797	8.496198654174805
1.0	64580000.0	64590000.0	79.0	82.80537414550781	8.26673698425293
1.0	64720000.0	64730000.0	95.0	85.82516479492188	8.593223571777344
1.0	64750000.0	64760000.0	81.0	88.7612075805664	8.970751762390137
1.0	64810000.0	64820000.0	47.0	50.53860092163086	8.377816200256348
1.0	64820000.0	64830000.0	75.0	81.81483459472656	8.1142578125
1.0	64860000.0	64870000.0	95.0	84.38101959228516	8.430429458618164
1.0	64900000.0	64910000.0	90.0	81.07939147949219	8.014375686645508
1.0	64960000.0	64970000.0	72.0	73.94859313964844	7.164862632751465
1.0	65010000.0	65020000.0	73.0	73.55294036865234	7.119171142578125
1.0	65030000.0	65040000.0	75.0	70.89640808105469	6.791842460632324
1.0	65040000.0	65050000.0	65.0	71.18656158447266	6.8214850425720215
1.0	65060000.0	65070000.0	73.0	71.9842758178711	6.9091644287109375
1.0	65150000.0	65160000.0	67.0	65.78351593017578	6.083164691925049
1.0	65160000.0	65170000.0	73.0	73.28387451171875	7.072425842285156
1.0	65200000.0	65210000.0	81.0	77.240234375	7.542367458343506
1.0	65290000.0	65300000.0	60.0	57.6876220703125	5.104124069213867
1.0	65370000.0	65380000.0	43.0	61.77946853637695	5.596717357635498
1.0	65510000.0	65520000.0	55.0	65.06364440917969	5.996181964874268
1.0	65610000.0	65620000.0	65.0	56.90647506713867	4.6261162757873535
1.0	65660000.0	65670000.0	66.0	69.62892150878906	6.592228889465332
1.0	65680000.0	65690000.0	61.0	69.09584045410156	6.512662410736084
1.0	65700000.0	65710000.0	84.0	82.72283935546875	8.201260566711426
1.0	65740000.0	65750000.0	83.0	76.09391784667969	7.452837944030762
1.0	65810000.0	65820000.0	78.0	74.59769439697266	7.253024101257324
1.0	65830000.0	65840000.0	82.0	72.70869445800781	6.9980950355529785
1.0	65860000.0	65870000.0	57.0	72.11836242675781	6.8958258628845215
1.0	65940000.0	65950000.0	75.0	73.89399719238281	7.145575046539307
1.0	65950000.0	65960000.0	87.0	75.83380889892578	7.415907859802246
1.0	66180000.0	66190000.0	110.0	114.68392181396484	11.54625415802002
1.0	66190000.0	66200000.0	105.0	114.27174377441406	11.526507377624512
1.0	66230000.0	66240000.0	106.0	123.9782943725586	12.235217094421387
1.0	66240000.0	66250000.0	136.0	121.28959655761719	12.053085327148438
1.0	66310000.0	66320000.0	113.0	123.61216735839844	12.206416130065918
1.0	66480000.0	66490000.0	98.0	118.71986389160156	11.884627342224121
1.0	66540000.0	66550000.0	130.0	117.69673156738281	11.769598007202148
1.0	66560000.0	66570000.0	112.0	117.684814453125	11.76746654510498
1.0	66580000.0	66590000.0	126.0	114.1297607421875	11.47903060913086
1.0	66590000.0	66600000.0	92.0	114.020751953125	11.49522876739502
1.0	66720000.0	66730000.0	87.0	95.38392639160156	9.717277526855469
1.0	66740000.0	66750000.0	96.0	92.63053894042969	9.422426223754883
1.0	66770000.0	66780000.0	91.0	97.9254379272461	9.990318298339844
1.0	66780000.0	66790000.0	103.0	92.67131805419922	9.394922256469727
1.0	66820000.0	66830000.0	94.0	78.41104888916016	7.656927585601807
1.0	66960000.0	66970000.0	123.0	107.04603576660156	10.84790325164795
1.0	67010000.0	67020000.0	87.0	107.92073059082031	10.972528457641602
1.0	67040000.0	67050000.0	97.0	114.58164978027344	11.54162883758545
1.0	67160000.0	67170000.0	99.0	99.67546081542969	10.170015335083008
1.0	67240000.0	67250000.0	84.0	72.32804107666016	6.897294044494629
1.0	67250000.0	67260000.0	99.0	89.92608642578125	9.062145233154297
1.0	67390000.0	67400000.0	61.0	61.267539978027344	10.095847129821777
1.0	67430000.0	67440000.0	69.0	61.262107849121094	6.180655479431152
1.0	67460000.0	67470000.0	57.0	59.54267120361328	4.697884559631348
1.0	67470000.0	67480000.0	65.0	61.91987991333008	5.607188701629639
1.0	67530000.0	67540000.0	104.0	86.60750579833984	8.690736770629883
1.0	67740000.0	67750000.0	111.0	87.7256851196289	8.794981956481934
1.0	67840000.0	67850000.0	63.0	68.84541320800781	6.4720635414123535
1.0	67870000.0	67880000.0	61.0	63.789276123046875	5.839705944061279
1.0	67930000.0	67940000.0	80.0	72.99079132080078	7.022025108337402
1.0	67960000.0	67970000.0	87.0	77.8311996459961	7.585582733154297
1.0	68010000.0	68020000.0	70.0	57.13820266723633	4.8648810386657715
1.0	68140000.0	68150000.0	85.0	68.04232788085938	6.396502494812012
1.0	68180000.0	68190000.0	60.0	60.47456741333008	5.432705879211426
1.0	68200000.0	68210000.0	58.0	60.782745361328125	5.472433567047119
1.0	68220000.0	68230000.0	60.0	59.44983673095703	5.311351299285889
1.0	68300000.0	68310000.0	67.0	63.63024139404297	5.821564674377441
1.0	68370000.0	68380000.0	75.0	82.2641372680664	8.22109603881836
1.0	68580000.0	68590000.0	66.0	63.4474983215332	5.792201042175293
1.0	68640000.0	68650000.0	54.0	68.28496551513672	6.398377418518066
1.0	68650000.0	68660000.0	46.0	67.39250183105469	6.284792900085449
1.0	68720000.0	68730000.0	109.0	88.77589416503906	9.087175369262695
1.0	68730000.0	68740000.0	95.0	86.12325286865234	8.662528991699219
1.0	68740000.0	68750000.0	110.0	89.12809753417969	9.00771427154541
1.0	68750000.0	68760000.0	88.0	85.5623779296875	8.570719718933105
1.0	68820000.0	68830000.0	93.0	93.48774719238281	9.491917610168457
1.0	68840000.0	68850000.0	112.0	88.80267333984375	8.944761276245117
1.0	68880000.0	68890000.0	101.0	105.17728424072266	10.722267150878906
1.0	68900000.0	68910000.0	109.0	99.38636779785156	10.128137588500977
1.0	68940000.0	68950000.0	70.0	78.68631744384766	7.254439353942871
1.0	68950000.0	68960000.0	69.0	82.65406799316406	8.146402359008789
1.0	69000000.0	69010000.0	117.0	127.73658752441406	12.619579315185547
1.0	69040000.0	69050000.0	159.0	139.56787109375	13.198936462402344
1.0	69050000.0	69060000.0	130.0	133.4794921875	12.844598770141602
1.0	69120000.0	69130000.0	143.0	143.28134155273438	13.339258193969727
1.0	69150000.0	69160000.0	111.0	140.09494018554688	13.210314750671387
1.0	69390000.0	69400000.0	95.0	112.98565673828125	13.756658554077148
1.0	69480000.0	69490000.0	193.0	165.5817413330078	14.04491138458252
1.0	69540000.0	69550000.0	162.0	173.66677856445312	14.227224349975586
1.0	69570000.0	69580000.0	160.0	167.6296844482422	14.144208908081055
1.0	69590000.0	69600000.0	193.0	171.8655242919922	14.218017578125
1.0	69710000.0	69720000.0	161.0	180.6570281982422	14.381686210632324
1.0	69720000.0	69730000.0	177.0	176.8477325439453	14.321767807006836
1.0	69750000.0	69760000.0	177.0	180.74118041992188	14.39848804473877
1.0	69790000.0	69800000.0	215.0	184.78787231445312	14.454957962036133
1.0	69810000.0	69820000.0	200.0	180.94691467285156	14.400930404663086
1.0	69820000.0	69830000.0	191.0	186.29232788085938	14.4752197265625
1.0	69900000.0	69910000.0	206.0	186.84329223632812	14.466819763183594
1.0	69920000.0	69930000.0	177.0	182.8750457763672	14.42547607421875
1.0	69980000.0	69990000.0	163.0	175.5925750732422	14.284586906433105
1.0	70070000.0	70080000.0	172.0	167.44705200195312	14.100759506225586
1.0	70210000.0	70220000.0	152.0	159.96826171875	13.92241096496582
1.0	70260000.0	70270000.0	189.0	157.94122314453125	13.83454704284668
1.0	70300000.0	70310000.0	158.0	150.89715576171875	13.608770370483398
1.0	70310000.0	70320000.0	167.0	155.51364135742188	13.82904052734375
1.0	70340000.0	70350000.0	132.0	135.50991821289062	12.992353439331055
1.0	70420000.0	70430000.0	180.0	141.56983947753906	13.229606628417969
1.0	70460000.0	70470000.0	111.0	115.1033706665039	11.585565567016602
1.0	70490000.0	70500000.0	119.0	139.0337371826172	13.103510856628418
1.0	70550000.0	70560000.0	152.0	123.94671630859375	12.391975402832031
1.0	70600000.0	70610000.0	97.0	103.76716613769531	11.073816299438477
1.0	70670000.0	70680000.0	55.0	70.26378631591797	12.930633544921875
1.0	70930000.0	70940000.0	103.0	114.56368255615234	11.734888076782227
1.0	70970000.0	70980000.0	90.0	103.4926986694336	10.534188270568848
1.0	71010000.0	71020000.0	136.0	126.34981536865234	12.519935607910156
1.0	71080000.0	71090000.0	181.0	140.42398071289062	13.189224243164062
1.0	71200000.0	71210000.0	140.0	148.1962432861328	13.566821098327637
1.0	71220000.0	71230000.0	158.0	162.4724884033203	14.007326126098633
1.0	71270000.0	71280000.0	164.0	168.2162628173828	14.123727798461914
1.0	71280000.0	71290000.0	121.0	131.75563049316406	13.47111988067627
1.0	71420000.0	71430000.0	166.0	169.4488525390625	14.127302169799805
1.0	71560000.0	71570000.0	98.0	120.91798400878906	12.021677017211914
1.0	71580000.0	71590000.0	108.0	122.766845703125	12.168978691101074
1.0	71660000.0	71670000.0	135.0	124.61445617675781	12.293964385986328
1.0	71670000.0	71680000.0	151.0	134.19935607910156	12.831744194030762
1.0	71770000.0	71780000.0	112.0	130.59658813476562	12.687024116516113
1.0	71850000.0	71860000.0	139.0	149.9193572998047	13.593191146850586
1.0	71910000.0	71920000.0	131.0	145.34970092773438	13.39152717590332
1.0	71970000.0	71980000.0	141.0	144.00875854492188	13.362401962280273
1.0	72070000.0	72080000.0	159.0	158.1117401123047	13.856313705444336
1.0	72180000.0	72190000.0	187.0	172.1316680908203	14.206059455871582
1.0	72230000.0	72240000.0	161.0	175.90225219726562	14.277331352233887
1.0	72260000.0	72270000.0	175.0	159.33514404296875	13.918777465820312
1.0	72460000.0	72470000.0	155.0	162.0338592529297	13.979639053344727
1.0	72520000.0	72530000.0	162.0	162.28726196289062	14.01263427734375
1.0	72530000.0	72540000.0	176.0	172.19332885742188	14.244302749633789
1.0	72550000.0	72560000.0	190.0	175.18951416015625	14.290865898132324
1.0	72610000.0	72620000.0	173.0	186.2012176513672	14.489036560058594
1.0	72640000.0	72650000.0	193.0	186.894775390625	14.496556282043457
1.0	72680000.0	72690000.0	171.0	167.86550903320312	14.120648384094238
1.0	72800000.0	72810000.0	59.0	152.5546875	13.745600700378418
1.0	72870000.0	72880000.0	190.0	167.4159698486328	14.469131469726562
1.0	72890000.0	72900000.0	181.0	177.15316772460938	14.316014289855957
1.0	72910000.0	72920000.0	192.0	190.57460021972656	14.568525314331055
1.0	72920000.0	72930000.0	189.0	186.87442016601562	14.486017227172852
1.0	72980000.0	72990000.0	185.0	185.3495330810547	14.469648361206055
1.0	72990000.0	73000000.0	200.0	189.96127319335938	14.5476713180542
1.0	73030000.0	73040000.0	183.0	189.0010986328125	14.546496391296387
1.0	73040000.0	73050000.0	196.0	192.4904327392578	14.610041618347168
1.0	73240000.0	73250000.0	251.0	220.66586303710938	15.173063278198242
1.0	73250000.0	73260000.0	215.0	225.4867401123047	15.272381782531738
1.0	73280000.0	73290000.0	237.0	215.65567016601562	15.092425346374512
1.0	73350000.0	73360000.0	218.0	206.48794555664062	14.876424789428711
1.0	73540000.0	73550000.0	238.0	227.2156524658203	15.330368041992188
1.0	73590000.0	73600000.0	225.0	224.34402465820312	15.280776977539062
1.0	73680000.0	73690000.0	225.0	231.68777465820312	15.399444580078125
1.0	73690000.0	73700000.0	202.0	228.57498168945312	15.336751937866211
1.0	74070000.0	74080000.0	127.0	165.0493927001953	14.085322380065918
1.0	74120000.0	74130000.0	174.0	168.871337890625	14.134124755859375
1.0	74140000.0	74150000.0	140.0	154.19435119628906	13.76836109161377
1.0	74180000.0	74190000.0	210.0	165.3356475830078	14.051745414733887
1.0	74190000.0	74200000.0	167.0	165.26321411132812	14.07087516784668
1.0	74220000.0	74230000.0	133.0	165.54556274414062	14.059371948242188
1.0	74230000.0	74240000.0	168.0	161.56192016601562	13.98522663116455
1.0	74300000.0	74310000.0	155.0	159.8212432861328	13.933731079101562
1.0	74310000.0	74320000.0	166.0	164.3468475341797	14.05492877960205
1.0	74320000.0	74330000.0	164.0	162.7442626953125	14.018072128295898
1.0	74330000.0	74340000.0	150.0	162.9422607421875	14.021673202514648
1.0	74430000.0	74440000.0	177.0	168.4217987060547	14.147539138793945
1.0	74440000.0	74450000.0	146.0	169.55831909179688	14.152387619018555
1.0	74450000.0	74460000.0	165.0	170.8675994873047	14.197178840637207
1.0	74470000.0	74480000.0	157.0	151.3937225341797	13.673518180847168
1.0	74550000.0	74560000.0	149.0	171.378173828125	14.161227226257324
1.0	74570000.0	74580000.0	166.0	158.24378967285156	13.918573379516602
1.0	74580000.0	74590000.0	156.0	149.92129516601562	13.668124198913574
1.0	74590000.0	74600000.0	159.0	136.74368286132812	13.039670944213867
1.0	74610000.0	74620000.0	167.0	156.6693115234375	14.038030624389648
1.0	74660000.0	74670000.0	75.0	100.83958435058594	10.14039421081543
1.0	74680000.0	74690000.0	95.0	138.2137451171875	13.098516464233398
1.0	74750000.0	74760000.0	140.0	132.14859008789062	12.76834774017334
1.0	74780000.0	74790000.0	125.0	134.36705017089844	12.894762992858887
1.0	74870000.0	74880000.0	140.0	143.6802978515625	13.355142593383789
1.0	74880000.0	74890000.0	134.0	143.16629028320312	13.331585884094238
1.0	74920000.0	74930000.0	162.0	152.65150451660156	13.710365295410156
1.0	75030000.0	75040000.0	155.0	167.4967803955078	14.118352890014648
1.0	75080000.0	75090000.0	161.0	153.8898468017578	13.72642707824707
1.0	75090000.0	75100000.0	161.0	156.01443481445312	13.926156997680664
1.0	75100000.0	75110000.0	177.0	151.55563354492188	13.898592948913574
1.0	75110000.0	75120000.0	170.0	142.0316162109375	13.6283540725708
1.0	75120000.0	75130000.0	168.0	156.82032775878906	14.517315864562988
1.0	75140000.0	75150000.0	147.0	147.5195770263672	14.217292785644531
1.0	75170000.0	75180000.0	77.0	90.2038345336914	8.949407577514648
1.0	75180000.0	75190000.0	92.0	87.39945983886719	10.798467636108398
1.0	75220000.0	75230000.0	73.0	91.41475677490234	9.856180191040039
1.0	75350000.0	75360000.0	204.0	190.63092041015625	14.55006217956543
1.0	75470000.0	75480000.0	194.0	200.5765380859375	14.727470397949219
1.0	75520000.0	75530000.0	227.0	194.1809844970703	14.59906005859375
1.0	75550000.0	75560000.0	192.0	189.52493286132812	14.517924308776855
1.0	75670000.0	75680000.0	140.0	158.49705505371094	13.843099594116211
1.0	75700000.0	75710000.0	150.0	155.90048217773438	13.787498474121094
1.0	75820000.0	75830000.0	168.0	149.95907592773438	13.560905456542969
1.0	75830000.0	75840000.0	147.0	150.78097534179688	13.589645385742188
1.0	75860000.0	75870000.0	162.0	149.9710693359375	13.562649726867676
1.0	75950000.0	75960000.0	120.0	146.4490509033203	13.427617073059082
1.0	76030000.0	76040000.0	157.0	132.75497436523438	12.786805152893066
1.0	76130000.0	76140000.0	118.0	116.50263977050781	11.826820373535156
1.0	76170000.0	76180000.0	115.0	110.51493835449219	11.472869873046875
1.0	76310000.0	76320000.0	113.0	117.54450988769531	11.977583885192871
1.0	76360000.0	76370000.0	134.0	128.5415496826172	12.547208786010742
1.0	76410000.0	76420000.0	135.0	132.68988037109375	12.775328636169434
1.0	76420000.0	76430000.0	119.0	133.14175415039062	12.831698417663574
1.0	76440000.0	76450000.0	144.0	137.52784729003906	13.04541301727295
1.0	76460000.0	76470000.0	148.0	131.7860565185547	12.733467102050781
1.0	76480000.0	76490000.0	138.0	130.61056518554688	12.667737007141113
1.0	76490000.0	76500000.0	127.0	131.12503051757812	12.691068649291992
1.0	76520000.0	76530000.0	140.0	126.6876449584961	12.429444313049316
1.0	76530000.0	76540000.0	124.0	126.55686950683594	12.428067207336426
1.0	76600000.0	76610000.0	130.0	119.0322494506836	11.881949424743652
1.0	76720000.0	76730000.0	130.0	138.00082397460938	13.075017929077148
1.0	76770000.0	76780000.0	160.0	142.5817413330078	13.29041576385498
1.0	76880000.0	76890000.0	151.0	142.6411895751953	13.283801078796387
1.0	76910000.0	76920000.0	147.0	150.5096893310547	13.569729804992676
1.0	76930000.0	76940000.0	146.0	143.6136932373047	13.300578117370605
1.0	76940000.0	76950000.0	144.0	134.8348846435547	12.93658447265625
1.0	76990000.0	77000000.0	122.0	138.0440673828125	13.062219619750977
1.0	77060000.0	77070000.0	125.0	128.31150817871094	12.553853034973145
1.0	77090000.0	77100000.0	135.0	135.34217834472656	12.927911758422852
1.0	77140000.0	77150000.0	124.0	143.43887329101562	13.356325149536133
1.0	77180000.0	77190000.0	155.0	148.22769165039062	13.522361755371094
1.0	77390000.0	77400000.0	162.0	128.20098876953125	12.523717880249023
1.0	77530000.0	77540000.0	122.0	111.82464599609375	11.545503616333008
1.0	77540000.0	77550000.0	109.0	110.71622467041016	11.596288681030273
1.0	77640000.0	77650000.0	88.0	83.35325622558594	8.29164981842041
1.0	77730000.0	77740000.0	119.0	117.20892333984375	11.877522468566895
1.0	77770000.0	77780000.0	141.0	116.2187271118164	11.669154167175293
1.0	77820000.0	77830000.0	115.0	119.39436340332031	11.895642280578613
1.0	77900000.0	77910000.0	100.0	108.0549087524414	10.95440673828125
1.0	77930000.0	77940000.0	98.0	100.19853210449219	10.210186958312988
1.0	77950000.0	77960000.0	95.0	94.99690246582031	9.67151165008545
1.0	78030000.0	78040000.0	58.0	69.2586441040039	6.510998725891113
1.0	78070000.0	78080000.0	57.0	68.92192077636719	6.47018575668335
1.0	78100000.0	78110000.0	78.0	63.61260223388672	5.816352844238281
1.0	78320000.0	78330000.0	56.0	62.2403678894043	5.64926815032959
1.0	78360000.0	78370000.0	59.0	53.48359298706055	4.635268211364746
1.0	78390000.0	78400000.0	60.0	68.49362182617188	6.46267032623291
1.0	78490000.0	78500000.0	84.0	80.38377380371094	7.9263916015625
1.0	78530000.0	78540000.0	82.0	76.25079345703125	7.4157562255859375
1.0	78610000.0	78620000.0	76.0	74.1056137084961	7.151012420654297
1.0	78700000.0	78710000.0	74.0	80.61235809326172	7.996098518371582
1.0	78730000.0	78740000.0	89.0	96.72837829589844	9.861527442932129
1.0	78800000.0	78810000.0	94.0	108.760498046875	11.043440818786621
1.0	78910000.0	78920000.0	115.0	128.5190887451172	12.5310640335083
1.0	78920000.0	78930000.0	120.0	130.93255615234375	12.703786849975586
1.0	79000000.0	79010000.0	131.0	127.05900573730469	12.417396545410156
1.0	79040000.0	79050000.0	121.0	118.51493835449219	11.990804672241211
1.0	79190000.0	79200000.0	150.0	148.64254760742188	13.957374572753906
1.0	79230000.0	79240000.0	157.0	146.4765167236328	13.441011428833008
1.0	79240000.0	79250000.0	160.0	148.74627685546875	13.545214653015137
1.0	79490000.0	79500000.0	186.0	180.81228637695312	14.378207206726074
1.0	79640000.0	79650000.0	148.0	181.08782958984375	14.36207103729248
1.0	79770000.0	79780000.0	183.0	182.41751098632812	14.401202201843262
1.0	79910000.0	79920000.0	174.0	177.65789794921875	14.312944412231445
1.0	79980000.0	79990000.0	138.0	144.7744903564453	13.648152351379395
1.0	80020000.0	80030000.0	201.0	179.2141571044922	14.341023445129395
1.0	80040000.0	80050000.0	198.0	166.63375854492188	14.098062515258789
1.0	80230000.0	80240000.0	175.0	163.16207885742188	14.010168075561523
1.0	80250000.0	80260000.0	155.0	166.614990234375	14.065690994262695
1.0	80280000.0	80290000.0	168.0	170.88279724121094	14.16265869140625
1.0	80310000.0	80320000.0	135.0	162.46133422851562	13.988609313964844
1.0	80340000.0	80350000.0	182.0	173.83070373535156	14.215003967285156
1.0	80370000.0	80380000.0	161.0	166.07839965820312	14.05706787109375
1.0	80540000.0	80550000.0	171.0	174.2263946533203	14.266766548156738
1.0	80660000.0	80670000.0	185.0	173.05984497070312	14.250421524047852
1.0	80690000.0	80700000.0	157.0	172.15786743164062	14.250895500183105
1.0	80700000.0	80710000.0	168.0	178.59249877929688	14.346166610717773
1.0	80780000.0	80790000.0	178.0	170.7101593017578	14.180526733398438
1.0	80830000.0	80840000.0	171.0	172.60389709472656	14.207494735717773
1.0	80910000.0	80920000.0	171.0	164.60716247558594	14.026820182800293
1.0	80930000.0	80940000.0	160.0	169.27264404296875	14.132942199707031
1.0	80940000.0	80950000.0	153.0	168.92234802246094	14.130523681640625
1.0	80970000.0	80980000.0	165.0	167.4032440185547	14.088605880737305
1.0	80980000.0	80990000.0	153.0	165.75209045410156	14.097711563110352
1.0	81010000.0	81020000.0	151.0	168.1235809326172	14.099349975585938
1.0	81020000.0	81030000.0	177.0	164.8341064453125	14.035467147827148
1.0	81040000.0	81050000.0	162.0	169.00624084472656	14.13038158416748
1.0	81070000.0	81080000.0	172.0	168.5780792236328	14.125950813293457
1.0	81090000.0	81100000.0	160.0	168.2830352783203	14.094111442565918
1.0	81160000.0	81170000.0	128.0	132.85885620117188	12.838403701782227
1.0	81200000.0	81210000.0	174.0	144.96951293945312	13.448812484741211
1.0	81390000.0	81400000.0	168.0	166.0936737060547	14.046289443969727
1.0	81440000.0	81450000.0	178.0	158.5634307861328	13.855555534362793
1.0	81450000.0	81460000.0	154.0	157.848876953125	13.827863693237305
1.0	81460000.0	81470000.0	188.0	160.27462768554688	13.90173625946045
1.0	81490000.0	81500000.0	155.0	151.09706115722656	13.63801383972168
1.0	81630000.0	81640000.0	171.0	160.00271606445312	13.868051528930664
1.0	81680000.0	81690000.0	160.0	150.05001831054688	13.569697380065918
1.0	81720000.0	81730000.0	152.0	146.65786743164062	13.428296089172363
1.0	81750000.0	81760000.0	152.0	140.28903198242188	13.153131484985352
1.0	81820000.0	81830000.0	126.0	140.97601318359375	13.180256843566895
1.0	81850000.0	81860000.0	125.0	130.4947509765625	12.667546272277832
1.0	81880000.0	81890000.0	142.0	122.5949478149414	12.162744522094727
1.0	81890000.0	81900000.0	113.0	123.86490631103516	12.246726989746094
1.0	81950000.0	81960000.0	136.0	127.67034912109375	12.471818923950195
1.0	81980000.0	81990000.0	100.0	122.1379623413086	12.11705207824707
1.0	82050000.0	82060000.0	120.0	121.81005859375	12.1002779006958
1.0	82170000.0	82180000.0	103.0	118.8219985961914	11.889570236206055
1.0	82270000.0	82280000.0	99.0	103.22151947021484	10.498852729797363
1.0	82290000.0	82300000.0	136.0	114.70289611816406	11.553608894348145
1.0	82360000.0	82370000.0	116.0	115.9979476928711	11.66344928741455
1.0	82380000.0	82390000.0	101.0	118.72669982910156	11.877659797668457
1.0	82480000.0	82490000.0	126.0	132.46084594726562	12.762031555175781
1.0	82490000.0	82500000.0	119.0	131.6461639404297	12.715818405151367
1.0	82580000.0	82590000.0	126.0	135.16241455078125	12.929178237915039
1.0	82610000.0	82620000.0	131.0	130.62847900390625	12.6863431930542
1.0	82630000.0	82640000.0	129.0	129.76400756835938	12.630815505981445
1.0	82650000.0	82660000.0	149.0	136.9265594482422	13.039189338684082
1.0	82670000.0	82680000.0	146.0	138.14463806152344	13.084139823913574
1.0	82710000.0	82720000.0	85.0	89.18128204345703	9.836454391479492
1.0	82770000.0	82780000.0	151.0	143.53494262695312	13.353204727172852
1.0	82790000.0	82800000.0	156.0	144.1470947265625	13.376971244812012
1.0	82820000.0	82830000.0	141.0	147.13101196289062	13.494134902954102
1.0	82830000.0	82840000.0	148.0	149.8424530029297	13.572924613952637
1.0	82960000.0	82970000.0	184.0	160.20846557617188	13.892221450805664
1.0	83040000.0	83050000.0	136.0	163.93624877929688	14.03730583190918
1.0	83290000.0	83300000.0	141.0	151.64328002929688	13.670992851257324
1.0	83320000.0	83330000.0	173.0	148.60498046875	13.540814399719238
1.0	83450000.0	83460000.0	168.0	146.85968017578125	13.468226432800293
1.0	83480000.0	83490000.0	127.0	143.24462890625	13.316244125366211
1.0	83490000.0	83500000.0	136.0	143.94517517089844	13.325970649719238
1.0	83500000.0	83510000.0	135.0	140.49757385253906	13.157658576965332
1.0	83530000.0	83540000.0	129.0	127.32676696777344	12.825243949890137
1.0	83570000.0	83580000.0	141.0	118.316162109375	12.928567886352539
1.0	83590000.0	83600000.0	109.0	114.41194152832031	13.024795532226562
1.0	84000000.0	84010000.0	113.0	106.95585632324219	11.150976181030273
1.0	84070000.0	84080000.0	123.0	117.9123306274414	11.802042007446289
1.0	84130000.0	84140000.0	102.0	113.4686508178711	11.477828025817871
1.0	84160000.0	84170000.0	96.0	106.06391906738281	10.78835391998291
1.0	84170000.0	84180000.0	114.0	103.28668212890625	10.505986213684082
1.0	84190000.0	84200000.0	93.0	98.4326400756836	10.011799812316895
1.0	84310000.0	84320000.0	70.0	76.571533203125	7.444333553314209
1.0	84360000.0	84370000.0	67.0	72.152099609375	6.897950172424316
1.0	84380000.0	84390000.0	59.0	70.71755981445312	6.719827175140381
1.0	84420000.0	84430000.0	79.0	76.58436584472656	7.521827697753906
1.0	84500000.0	84510000.0	104.0	85.58979797363281	8.575176239013672
1.0	84570000.0	84580000.0	79.0	74.60050964355469	7.232521057128906
1.0	84580000.0	84590000.0	84.0	72.32691192626953	6.929465293884277
1.0	84590000.0	84600000.0	65.0	71.20939636230469	6.7803053855896
1.0	84640000.0	84650000.0	60.0	68.05367279052734	6.368149757385254
1.0	84660000.0	84670000.0	80.0	66.44609069824219	6.162468910217285
1.0	84710000.0	84720000.0	72.0	73.65316772460938	7.107241630554199
1.0	84770000.0	84780000.0	77.0	73.9440689086914	7.14656925201416
1.0	84870000.0	84880000.0	67.0	73.89798736572266	7.1240715980529785
1.0	84880000.0	84890000.0	76.0	78.10053253173828	7.654287815093994
1.0	84960000.0	84970000.0	64.0	63.79913330078125	5.835020542144775
1.0	85000000.0	85010000.0	56.0	65.49388885498047	6.048884868621826
1.0	85190000.0	85200000.0	88.0	83.90706634521484	8.361244201660156
1.0	85230000.0	85240000.0	82.0	79.29928588867188	7.776486873626709
1.0	85330000.0	85340000.0	80.0	83.86235809326172	8.381319046020508
1.0	85390000.0	85400000.0	87.0	82.18985748291016	8.177783966064453
1.0	85430000.0	85440000.0	82.0	80.00362396240234	7.897496223449707
1.0	85460000.0	85470000.0	86.0	74.75157165527344	7.187368869781494
1.0	85480000.0	85490000.0	74.0	77.66966247558594	7.607326507568359
1.0	85530000.0	85540000.0	69.0	82.85475158691406	8.236318588256836
1.0	85550000.0	85560000.0	80.0	80.25858306884766	7.933045864105225
1.0	85580000.0	85590000.0	71.0	76.67347717285156	7.5129547119140625
1.0	85660000.0	85670000.0	67.0	59.20014572143555	6.0409345626831055
1.0	85710000.0	85720000.0	68.0	63.6284294128418	5.818995952606201
1.0	85740000.0	85750000.0	65.0	63.885223388671875	8.222471237182617
1.0	85780000.0	85790000.0	58.0	64.42267608642578	5.933404445648193
1.0	85800000.0	85810000.0	78.0	61.579734802246094	5.569789886474609
1.0	85820000.0	85830000.0	42.0	64.52012634277344	5.937481880187988
1.0	85840000.0	85850000.0	61.0	63.1217155456543	5.776646137237549
1.0	85860000.0	85870000.0	62.0	63.9132194519043	5.869758605957031
1.0	85870000.0	85880000.0	64.0	64.8329849243164	5.984591484069824
1.0	85890000.0	85900000.0	53.0	72.25755310058594	6.937139987945557
1.0	85900000.0	85910000.0	58.0	74.62663269042969	7.313018798828125
1.0	85980000.0	85990000.0	147.0	85.196533203125	8.520298957824707
1.0	86050000.0	86060000.0	68.0	90.32738494873047	9.591872215270996
1.0	86080000.0	86090000.0	72.0	78.6042709350586	7.732929229736328
1.0	86100000.0	86110000.0	58.0	63.58241653442383	5.8084869384765625
1.0	86200000.0	86210000.0	103.0	85.37923431396484	8.62291145324707
1.0	86270000.0	86280000.0	110.0	102.750244140625	10.473861694335938
1.0	86330000.0	86340000.0	120.0	95.50535583496094	9.70909309387207
1.0	86400000.0	86410000.0	87.0	118.92230224609375	11.888016700744629
1.0	86410000.0	86420000.0	131.0	114.44450378417969	11.50855541229248
1.0	86440000.0	86450000.0	123.0	123.89859771728516	12.242947578430176
1.0	86460000.0	86470000.0	137.0	123.5264892578125	12.21162223815918
1.0	86550000.0	86560000.0	131.0	126.00247955322266	12.390896797180176
1.0	86570000.0	86580000.0	139.0	118.97225189208984	11.886012077331543
1.0	86590000.0	86600000.0	126.0	110.88029479980469	11.215266227722168
1.0	86650000.0	86660000.0	128.0	121.5185546875	12.050389289855957
1.0	86680000.0	86690000.0	92.0	97.47520446777344	9.874794006347656
1.0	86730000.0	86740000.0	117.0	109.72518157958984	11.177789688110352
1.0	86800000.0	86810000.0	92.0	96.55523681640625	9.82034969329834
1.0	86870000.0	86880000.0	94.0	87.17508697509766	8.742956161499023
1.0	86880000.0	86890000.0	79.0	82.85113525390625	8.188697814941406
1.0	86910000.0	86920000.0	94.0	85.42182922363281	8.576237678527832
1.0	86990000.0	87000000.0	90.0	96.43943786621094	9.801431655883789
1.0	87020000.0	87030000.0	108.0	97.84122467041016	9.98543930053711
1.0	87050000.0	87060000.0	100.0	94.98072814941406	9.64454460144043
1.0	87080000.0	87090000.0	97.0	84.5069351196289	8.457130432128906
1.0	87200000.0	87210000.0	60.0	68.08961486816406	6.3699846267700195
1.0	87220000.0	87230000.0	88.0	71.90901947021484	6.8808722496032715
1.0	87240000.0	87250000.0	80.0	74.11500549316406	7.147047996520996
1.0	87310000.0	87320000.0	67.0	76.607421875	7.465117454528809
1.0	87440000.0	87450000.0	52.0	63.63755416870117	5.82155704498291
1.0	87450000.0	87460000.0	56.0	64.43639373779297	5.917464256286621
1.0	87480000.0	87490000.0	61.0	63.958641052246094	5.868294715881348
1.0	87520000.0	87530000.0	76.0	65.1038589477539	6.001293182373047
1.0	87620000.0	87630000.0	72.0	83.20333099365234	8.366130828857422
1.0	87650000.0	87660000.0	102.0	92.96298217773438	9.533768653869629
1.0	87660000.0	87670000.0	100.0	81.06621551513672	8.019268989562988
1.0	87690000.0	87700000.0	90.0	85.02265930175781	8.488753318786621
1.0	87770000.0	87780000.0	97.0	92.83273315429688	9.424192428588867
1.0	87810000.0	87820000.0	65.0	76.7769775390625	7.441750526428223
1.0	87850000.0	87860000.0	104.0	85.8591537475586	8.61138916015625
1.0	87860000.0	87870000.0	85.0	82.80133056640625	8.244918823242188
1.0	87910000.0	87920000.0	84.0	87.5701675415039	8.799544334411621
1.0	87960000.0	87970000.0	89.0	95.45606994628906	9.672015190124512
1.0	88020000.0	88030000.0	107.0	103.4878158569336	10.530831336975098
1.0	88040000.0	88050000.0	112.0	98.72627258300781	10.043106079101562
1.0	88070000.0	88080000.0	118.0	104.96685791015625	10.67940616607666
1.0	88110000.0	88120000.0	112.0	99.15464782714844	10.092761993408203
1.0	88150000.0	88160000.0	91.0	87.99745178222656	8.765851974487305
1.0	88170000.0	88180000.0	103.0	93.45526123046875	9.458054542541504
1.0	88190000.0	88200000.0	77.0	95.57551574707031	9.695008277893066
1.0	88200000.0	88210000.0	121.0	92.36601257324219	9.355256080627441
1.0	88400000.0	88410000.0	96.0	95.99667358398438	9.754496574401855
1.0	88440000.0	88450000.0	86.0	91.6120834350586	9.268375396728516
1.0	88470000.0	88480000.0	86.0	99.79914855957031	10.157170295715332
1.0	88490000.0	88500000.0	105.0	99.1875991821289	10.099098205566406
1.0	88500000.0	88510000.0	100.0	105.5031967163086	10.766804695129395
1.0	88630000.0	88640000.0	101.0	98.77881622314453	10.041440963745117
1.0	88740000.0	88750000.0	94.0	106.17630767822266	10.783443450927734
1.0	88810000.0	88820000.0	76.0	74.51234436035156	6.773503303527832
1.0	88830000.0	88840000.0	114.0	106.95623779296875	10.864603042602539
1.0	88850000.0	88860000.0	99.0	110.92509460449219	11.217094421386719
1.0	88860000.0	88870000.0	102.0	107.57670593261719	10.933931350708008
1.0	88880000.0	88890000.0	136.0	114.67658996582031	11.607711791992188
1.0	88970000.0	88980000.0	103.0	101.35096740722656	10.317219734191895
1.0	89010000.0	89020000.0	95.0	94.60688781738281	9.603384971618652
1.0	89070000.0	89080000.0	82.0	88.12007141113281	8.830343246459961
1.0	89130000.0	89140000.0	78.0	91.23048400878906	9.410140991210938
1.0	89230000.0	89240000.0	56.0	61.864341735839844	5.598795413970947
1.0	89290000.0	89300000.0	62.0	61.9205436706543	5.609597206115723
1.0	89300000.0	89310000.0	63.0	63.7062873840332	5.830717086791992
1.0	89350000.0	89360000.0	73.0	64.47206115722656	5.919875144958496
1.0	89380000.0	89390000.0	64.0	67.51182556152344	6.297815322875977
1.0	89480000.0	89490000.0	51.0	58.572654724121094	4.950588703155518
1.0	89500000.0	89510000.0	65.0	70.13603210449219	6.657838344573975
1.0	89550000.0	89560000.0	85.0	76.76341247558594	7.490435600280762
1.0	89570000.0	89580000.0	72.0	69.55561828613281	6.553985595703125
1.0	89660000.0	89670000.0	78.0	79.63661193847656	7.819035530090332
1.0	89730000.0	89740000.0	91.0	84.7838134765625	8.458855628967285
1.0	89780000.0	89790000.0	96.0	99.15428161621094	10.148366928100586
1.0	89810000.0	89820000.0	73.0	79.10081481933594	7.826085090637207
1.0	89820000.0	89830000.0	68.0	76.71133422851562	7.441766262054443
1.0	89970000.0	89980000.0	86.0	78.24732208251953	7.7104949951171875
1.0	89980000.0	89990000.0	66.0	65.59626770019531	6.058920860290527
1.0	89990000.0	90000000.0	53.0	60.799583435058594	5.464232921600342
1.0	90030000.0	90040000.0	64.0	64.53181457519531	5.929994106292725
1.0	90050000.0	90060000.0	57.0	64.28483581542969	5.899194240570068
1.0	90060000.0	90070000.0	57.0	65.81547546386719	6.090088844299316
1.0	90100000.0	90110000.0	74.0	72.33909606933594	6.957624912261963
1.0	90110000.0	90120000.0	69.0	74.63285827636719	7.259669303894043
1.0	90120000.0	90130000.0	77.0	73.49702453613281	7.110198974609375
1.0	90170000.0	90180000.0	83.0	76.69146728515625	7.51711368560791
1.0	90190000.0	90200000.0	80.0	80.76456451416016	8.026558876037598
1.0	90270000.0	90280000.0	71.0	81.40534210205078	8.053908348083496
1.0	90350000.0	90360000.0	78.0	64.88133239746094	5.972170829772949
1.0	90370000.0	90380000.0	67.0	66.51011657714844	6.17263126373291
1.0	90440000.0	90450000.0	66.0	77.59257507324219	7.576951503753662
1.0	90480000.0	90490000.0	72.0	71.43941497802734	6.7914252281188965
1.0	90670000.0	90680000.0	92.0	100.62142181396484	10.268011093139648
1.0	90720000.0	90730000.0	90.0	107.22004699707031	10.914840698242188
1.0	90730000.0	90740000.0	108.0	106.5063247680664	10.84389877319336
1.0	90780000.0	90790000.0	97.0	108.3946533203125	11.016740798950195
1.0	90820000.0	90830000.0	118.0	117.5319595336914	11.767277717590332
1.0	90870000.0	90880000.0	112.0	123.6846694946289	12.23926067352295
1.0	90940000.0	90950000.0	102.0	120.66004943847656	12.011962890625
1.0	90960000.0	90970000.0	127.0	128.4320068359375	12.523099899291992
1.0	91160000.0	91170000.0	137.0	130.615478515625	12.828668594360352
1.0	91180000.0	91190000.0	110.0	117.83479309082031	11.876033782958984
1.0	91200000.0	91210000.0	127.0	127.03697204589844	12.618945121765137
1.0	91250000.0	91260000.0	103.0	112.46087646484375	11.520721435546875
1.0	91260000.0	91270000.0	80.0	109.90705871582031	11.339012145996094
1.0	91320000.0	91330000.0	78.0	98.79441833496094	10.233907699584961
1.0	91420000.0	91430000.0	76.0	66.14952087402344	5.644814491271973
1.0	91520000.0	91530000.0	78.0	89.32234954833984	9.000732421875
1.0	91590000.0	91600000.0	100.0	89.82987976074219	9.048460006713867
1.0	91610000.0	91620000.0	88.0	96.0467300415039	9.744207382202148
1.0	91660000.0	91670000.0	111.0	98.51175689697266	10.008176803588867
1.0	91690000.0	91700000.0	105.0	106.8945083618164	10.869400978088379
1.0	91700000.0	91710000.0	106.0	101.32150268554688	10.29856014251709
1.0	91920000.0	91930000.0	93.0	90.6312255859375	9.166078567504883
1.0	91980000.0	91990000.0	66.0	73.44133758544922	7.024686336517334
1.0	91990000.0	92000000.0	72.0	79.7421646118164	7.843117713928223
1.0	92020000.0	92030000.0	78.0	89.99172973632812	9.110832214355469
1.0	92040000.0	92050000.0	98.0	81.9040756225586	8.145812034606934
1.0	92050000.0	92060000.0	92.0	85.2040023803711	8.543725967407227
1.0	92070000.0	92080000.0	56.0	76.35797119140625	7.4288530349731445
1.0	92120000.0	92130000.0	80.0	87.31935119628906	8.79906177520752
1.0	92150000.0	92160000.0	71.0	71.69561767578125	6.876715183258057
1.0	92190000.0	92200000.0	72.0	71.49591064453125	6.825557708740234
1.0	92320000.0	92330000.0	80.0	73.67985534667969	7.118094444274902
1.0	92410000.0	92420000.0	114.0	96.16792297363281	9.721502304077148
1.0	92450000.0	92460000.0	83.0	94.1701889038086	9.522062301635742
1.0	92480000.0	92490000.0	86.0	98.90684509277344	10.075159072875977
1.0	92490000.0	92500000.0	88.0	80.9869384765625	7.974026679992676
1.0	92510000.0	92520000.0	86.0	84.3202133178711	8.48759651184082
1.0	92610000.0	92620000.0	59.0	70.86911010742188	6.71648645401001
1.0	92680000.0	92690000.0	102.0	86.53050231933594	8.7376708984375
1.0	92810000.0	92820000.0	52.0	63.85718536376953	5.845958709716797
1.0	92840000.0	92850000.0	54.0	62.814422607421875	5.718562126159668
1.0	93030000.0	93040000.0	72.0	64.1421890258789	5.880418300628662
1.0	93080000.0	93090000.0	68.0	61.01121139526367	5.499268531799316
1.0	93120000.0	93130000.0	76.0	63.511085510253906	5.803259372711182
1.0	93150000.0	93160000.0	49.0	63.00798797607422	5.742091655731201
1.0	93210000.0	93220000.0	69.0	62.88446044921875	5.728706359863281
1.0	93220000.0	93230000.0	59.0	66.70166015625	6.225363731384277
1.0	93280000.0	93290000.0	70.0	67.7022476196289	6.325368404388428
1.0	93360000.0	93370000.0	42.0	53.15928268432617	5.416741847991943
1.0	93450000.0	93460000.0	76.0	75.3903579711914	7.331849575042725
1.0	93540000.0	93550000.0	64.0	71.06768798828125	6.737061500549316
1.0	93600000.0	93610000.0	55.0	62.30756759643555	5.655836582183838
1.0	93620000.0	93630000.0	61.0	61.40595245361328	5.546919345855713
1.0	93670000.0	93680000.0	51.0	58.5145149230957	5.2025146484375
1.0	93700000.0	93710000.0	45.0	60.220558166503906	5.409853458404541
1.0	93710000.0	93720000.0	67.0	59.32692337036133	5.2991156578063965
1.0	93950000.0	93960000.0	68.0	60.515830993652344	5.439924716949463
1.0	94000000.0	94010000.0	58.0	60.75457000732422	5.4688310623168945
1.0	94110000.0	94120000.0	60.0	59.0057258605957	5.271406650543213
1.0	94130000.0	94140000.0	62.0	61.35625457763672	5.543893814086914
1.0	94150000.0	94160000.0	75.0	62.26506423950195	5.653769016265869
1.0	94370000.0	94380000.0	57.0	66.83590698242188	6.219692707061768
1.0	94550000.0	94560000.0	73.0	78.39167785644531	7.691249847412109
1.0	94560000.0	94570000.0	75.0	73.60001373291016	7.095091819763184
1.0	94660000.0	94670000.0	72.0	69.46068572998047	6.6018242835998535
1.0	94770000.0	94780000.0	75.0	68.06153869628906	6.410383701324463
1.0	94780000.0	94790000.0	57.0	68.90806579589844	6.502542972564697
1.0	94820000.0	94830000.0	67.0	74.70480346679688	7.248632907867432
1.0	94920000.0	94930000.0	59.0	58.85759735107422	5.242160797119141
1.0	94930000.0	94940000.0	57.0	59.842613220214844	5.359570503234863
1.0	94940000.0	94950000.0	47.0	57.1702880859375	5.046587944030762
1.0	94980000.0	94990000.0	71.0	60.365501403808594	5.425656318664551
1.0	95000000.0	95010000.0	50.0	54.42919158935547	4.056214809417725
1.0	95050000.0	95060000.0	61.0	67.42771911621094	6.31210994720459
1.0	95080000.0	95090000.0	68.0	59.93095016479492	5.369998931884766
1.0	95120000.0	95130000.0	48.0	62.77007293701172	5.714355945587158
1.0	95140000.0	95150000.0	57.0	59.108680725097656	5.273308753967285
1.0	95220000.0	95230000.0	57.0	58.5455322265625	5.206788539886475
1.0	95280000.0	95290000.0	46.0	56.153236389160156	4.932387351989746
1.0	95360000.0	95370000.0	61.0	60.61760330200195	5.455358028411865
1.0	95390000.0	95400000.0	62.0	54.92036819458008	14.692289352416992
1.0	95410000.0	95420000.0	63.0	58.95134735107422	5.257351875305176
1.0	95440000.0	95450000.0	53.0	62.851280212402344	5.7261223793029785
1.0	95460000.0	95470000.0	53.0	61.197715759277344	5.525235652923584
1.0	95570000.0	95580000.0	87.0	72.66793060302734	6.95873498916626
1.0	95580000.0	95590000.0	70.0	57.40983963012695	5.067242622375488
1.0	95590000.0	95600000.0	69.0	65.62284851074219	6.113451957702637
1.0	95640000.0	95650000.0	64.0	67.28675079345703	6.313292026519775
1.0	95650000.0	95660000.0	64.0	68.03306579589844	6.419741153717041
1.0	95750000.0	95760000.0	64.0	66.09332275390625	6.169820785522461
1.0	95780000.0	95790000.0	82.0	94.9554672241211	9.900632858276367
1.0	95810000.0	95820000.0	95.0	96.68157958984375	9.838340759277344
1.0	95820000.0	95830000.0	108.0	100.81413269042969	10.275869369506836
1.0	95870000.0	95880000.0	104.0	108.3203125	10.997113227844238
1.0	95920000.0	95930000.0	117.0	113.3609619140625	11.43835163116455
1.0	95970000.0	95980000.0	117.0	119.4669189453125	11.927263259887695
1.0	95980000.0	95990000.0	148.0	121.95062255859375	12.121023178100586
1.0	96060000.0	96070000.0	135.0	128.7637176513672	12.575119018554688
1.0	96120000.0	96130000.0	120.0	125.18257141113281	12.327591896057129
1.0	96200000.0	96210000.0	113.0	130.16470336914062	12.660406112670898
1.0	96210000.0	96220000.0	118.0	138.84718322753906	13.145662307739258
1.0	96230000.0	96240000.0	154.0	135.31430053710938	12.952056884765625
1.0	96250000.0	96260000.0	137.0	137.63894653320312	13.048515319824219
1.0	96300000.0	96310000.0	126.0	147.81224060058594	13.4840669631958
1.0	96330000.0	96340000.0	139.0	148.9862823486328	13.537851333618164
1.0	96350000.0	96360000.0	143.0	148.55653381347656	13.526102066040039
1.0	96400000.0	96410000.0	121.0	149.4511260986328	13.559781074523926
1.0	96460000.0	96470000.0	153.0	144.5997772216797	13.395922660827637
1.0	96480000.0	96490000.0	140.0	151.6665496826172	13.650016784667969
1.0	96510000.0	96520000.0	139.0	113.83872985839844	11.482325553894043
1.0	96600000.0	96610000.0	123.0	128.73318481445312	12.591914176940918
1.0	96670000.0	96680000.0	124.0	146.0589141845703	13.403776168823242
1.0	96720000.0	96730000.0	147.0	143.79977416992188	13.344439506530762
1.0	96770000.0	96780000.0	147.0	139.8154296875	13.171884536743164
1.0	96780000.0	96790000.0	154.0	148.0757293701172	13.50486946105957
1.0	96800000.0	96810000.0	178.0	147.8618927001953	13.500938415527344
1.0	96890000.0	96900000.0	158.0	154.30496215820312	13.730481147766113
1.0	96920000.0	96930000.0	155.0	151.7904815673828	13.626434326171875
1.0	97040000.0	97050000.0	144.0	142.39691162109375	13.247003555297852
1.0	97050000.0	97060000.0	157.0	139.62680053710938	13.123064041137695
1.0	97080000.0	97090000.0	148.0	139.60597229003906	13.097793579101562
1.0	97180000.0	97190000.0	81.0	90.6876449584961	9.436982154846191
1.0	97220000.0	97230000.0	73.0	75.94683837890625	7.330380916595459
1.0	97290000.0	97300000.0	82.0	95.4700927734375	9.70319652557373
1.0	97330000.0	97340000.0	146.0	133.69117736816406	13.387537002563477
1.0	97340000.0	97350000.0	144.0	130.223388671875	13.050219535827637
1.0	97360000.0	97370000.0	152.0	134.97079467773438	13.159306526184082
1.0	97650000.0	97660000.0	126.0	106.43814849853516	10.814844131469727
1.0	97840000.0	97850000.0	117.0	118.66151428222656	11.86432933807373
1.0	97900000.0	97910000.0	139.0	130.3743133544922	12.665867805480957
1.0	97950000.0	97960000.0	138.0	121.91398620605469	12.099386215209961
1.0	97960000.0	97970000.0	131.0	122.2859878540039	12.13102912902832
1.0	98000000.0	98010000.0	122.0	125.74009704589844	12.372893333435059
1.0	98020000.0	98030000.0	128.0	117.86185455322266	11.802522659301758
1.0	98120000.0	98130000.0	118.0	119.16378021240234	11.908220291137695
1.0	98290000.0	98300000.0	87.0	113.0748291015625	11.415021896362305
1.0	98370000.0	98380000.0	108.0	119.40484619140625	11.932008743286133
1.0	98380000.0	98390000.0	113.0	99.87460327148438	10.1304931640625
1.0	98450000.0	98460000.0	142.0	132.66685485839844	12.785140037536621
1.0	98510000.0	98520000.0	114.0	104.0888442993164	10.524371147155762
1.0	98570000.0	98580000.0	121.0	121.85246276855469	12.117910385131836
1.0	98650000.0	98660000.0	119.0	130.5449676513672	12.64454460144043
1.0	98760000.0	98770000.0	105.0	116.5661849975586	11.703798294067383
1.0	98780000.0	98790000.0	129.0	107.43681335449219	10.895620346069336
1.0	98820000.0	98830000.0	124.0	119.45963287353516	11.916511535644531
1.0	98830000.0	98840000.0	102.0	108.61396789550781	11.024521827697754
1.0	98900000.0	98910000.0	95.0	123.40531921386719	12.218409538269043
1.0	98920000.0	98930000.0	136.0	119.66556549072266	11.949849128723145
1.0	99110000.0	99120000.0	100.0	134.38735961914062	13.627426147460938
1.0	99250000.0	99260000.0	102.0	117.77433776855469	12.263004302978516
1.0	99270000.0	99280000.0	145.0	119.5239486694336	12.253690719604492
1.0	99300000.0	99310000.0	135.0	119.94645690917969	11.963357925415039
1.0	99320000.0	99330000.0	132.0	125.6708755493164	12.352819442749023
1.0	99530000.0	99540000.0	158.0	133.95095825195312	12.86906909942627
1.0	99540000.0	99550000.0	135.0	137.64942932128906	13.072888374328613
1.0	99670000.0	99680000.0	129.0	123.2623519897461	12.198942184448242
1.0	99710000.0	99720000.0	132.0	126.30882263183594	12.387402534484863
1.0	99720000.0	99730000.0	127.0	119.87971496582031	11.945516586303711
1.0	99750000.0	99760000.0	127.0	121.17591857910156	12.03251838684082
1.0	99770000.0	99780000.0	128.0	118.42353820800781	11.813631057739258
1.0	99850000.0	99860000.0	103.0	96.94956970214844	9.83721923828125
1.0	99870000.0	99880000.0	94.0	108.07710266113281	10.962471008300781
1.0	99910000.0	99920000.0	110.0	101.08248901367188	10.3322114944458
1.0	99990000.0	100000000.0	83.0	84.51213073730469	8.467554092407227
1.0	100060000.0	100070000.0	81.0	81.42536926269531	8.091936111450195
1.0	100220000.0	100230000.0	64.0	72.32661437988281	6.919419765472412
1.0	100340000.0	100350000.0	56.0	67.85305786132812	6.339298248291016
1.0	100370000.0	100380000.0	70.0	65.91844177246094	6.098838806152344
1.0	100390000.0	100400000.0	74.0	78.95991516113281	7.757367134094238
1.0	100440000.0	100450000.0	63.0	63.43107223510742	5.792262077331543
1.0	100480000.0	100490000.0	69.0	61.0504150390625	5.502682685852051
1.0	100510000.0	100520000.0	67.0	61.83264923095703	5.598957061767578
1.0	100550000.0	100560000.0	48.0	62.11552047729492	5.6331787109375
1.0	100560000.0	100570000.0	44.0	61.57355880737305	5.567071437835693
1.0	100590000.0	100600000.0	75.0	58.360862731933594	5.192760467529297
1.0	100610000.0	100620000.0	49.0	61.52265548706055	5.565653324127197
1.0	100670000.0	100680000.0	60.0	63.95991134643555	5.857786655426025
1.0	100690000.0	100700000.0	53.0	64.15376281738281	5.884915828704834
1.0	100710000.0	100720000.0	82.0	73.6942367553711	7.0731096267700195
1.0	100740000.0	100750000.0	48.0	66.8206558227539	6.2141804695129395
1.0	100770000.0	100780000.0	106.0	77.23396301269531	7.564628601074219
1.0	100800000.0	100810000.0	92.0	76.1601333618164	7.413529396057129
1.0	100860000.0	100870000.0	53.0	70.51441192626953	6.690022945404053
1.0	100980000.0	100990000.0	58.0	67.37762451171875	6.286383628845215
1.0	101040000.0	101050000.0	94.0	86.24244689941406	8.689481735229492
1.0	101050000.0	101060000.0	88.0	87.44786071777344	8.799633979797363
1.0	101110000.0	101120000.0	108.0	99.28010559082031	10.174722671508789
1.0	101250000.0	101260000.0	110.0	104.0584945678711	10.591348648071289
1.0	101270000.0	101280000.0	106.0	106.6366195678711	10.930273056030273
1.0	101320000.0	101330000.0	101.0	103.2909927368164	11.111825942993164
1.0	101420000.0	101430000.0	59.0	63.14569854736328	5.754748344421387
1.0	101460000.0	101470000.0	46.0	61.08231735229492	5.413434028625488
1.0	101470000.0	101480000.0	49.0	62.691062927246094	5.701757431030273
1.0	101560000.0	101570000.0	99.0	101.78118896484375	10.701592445373535
1.0	101570000.0	101580000.0	100.0	101.3190689086914	10.565452575683594
1.0	101660000.0	101670000.0	118.0	106.56794738769531	10.822195053100586
1.0	101700000.0	101710000.0	86.0	95.91975402832031	9.713492393493652
1.0	101710000.0	101720000.0	93.0	106.56768798828125	10.838151931762695
1.0	101760000.0	101770000.0	95.0	115.47811126708984	11.58636474609375
1.0	101820000.0	101830000.0	127.0	121.38165283203125	12.04120922088623
1.0	101850000.0	101860000.0	121.0	134.02813720703125	12.874112129211426
1.0	101880000.0	101890000.0	122.0	141.2129364013672	13.234667778015137
1.0	101890000.0	101900000.0	139.0	142.03164672851562	13.27702808380127
1.0	101900000.0	101910000.0	139.0	133.66552734375	12.860447883605957
1.0	101920000.0	101930000.0	127.0	140.7296905517578	13.211499214172363
1.0	101940000.0	101950000.0	139.0	138.34756469726562	13.096369743347168
1.0	101950000.0	101960000.0	163.0	142.4620819091797	13.29417896270752
1.0	102070000.0	102080000.0	142.0	149.1378631591797	13.555862426757812
1.0	102100000.0	102110000.0	174.0	148.9904327392578	13.57383918762207
1.0	102160000.0	102170000.0	146.0	146.47808837890625	13.471338272094727
1.0	102230000.0	102240000.0	156.0	157.6892547607422	13.866353988647461
1.0	102240000.0	102250000.0	140.0	158.9739532470703	13.914883613586426
1.0	102250000.0	102260000.0	147.0	163.40908813476562	14.032505989074707
1.0	102270000.0	102280000.0	136.0	159.71505737304688	13.9498929977417
1.0	102320000.0	102330000.0	153.0	164.1156768798828	14.056381225585938
1.0	102340000.0	102350000.0	151.0	166.39297485351562	14.111724853515625
1.0	102350000.0	102360000.0	188.0	162.02378845214844	14.007600784301758
1.0	102360000.0	102370000.0	168.0	168.76930236816406	14.155197143554688
1.0	102410000.0	102420000.0	174.0	165.3323516845703	14.086585998535156
1.0	102430000.0	102440000.0	171.0	171.90675354003906	14.212884902954102
1.0	102500000.0	102510000.0	150.0	174.73696899414062	14.268193244934082
1.0	102540000.0	102550000.0	180.0	178.1914825439453	14.316635131835938
1.0	102550000.0	102560000.0	173.0	175.0846710205078	14.27161693572998
1.0	102560000.0	102570000.0	145.0	164.78994750976562	14.070220947265625
1.0	102580000.0	102590000.0	192.0	179.98831176757812	14.395811080932617
1.0	102640000.0	102650000.0	185.0	187.20199584960938	14.54792594909668
1.0	102760000.0	102770000.0	228.0	211.1616973876953	14.943580627441406
1.0	102830000.0	102840000.0	200.0	209.70687866210938	14.932520866394043
1.0	102890000.0	102900000.0	234.0	201.49838256835938	14.809364318847656
1.0	103030000.0	103040000.0	239.0	213.8932647705078	15.053784370422363
1.0	103050000.0	103060000.0	217.0	216.4438934326172	15.111656188964844
1.0	103060000.0	103070000.0	242.0	219.03994750976562	15.151629447937012
1.0	103080000.0	103090000.0	212.0	227.4743194580078	15.3212251663208
1.0	103150000.0	103160000.0	210.0	220.21542358398438	15.16032886505127
1.0	103230000.0	103240000.0	191.0	216.90689086914062	15.11018180847168
1.0	103260000.0	103270000.0	180.0	213.1253204345703	15.044255256652832
1.0	103270000.0	103280000.0	166.0	198.5885467529297	14.791303634643555
1.0	103320000.0	103330000.0	227.0	204.12667846679688	14.821121215820312
1.0	103340000.0	103350000.0	222.0	208.73141479492188	14.896761894226074
1.0	103350000.0	103360000.0	209.0	207.06893920898438	14.884655952453613
1.0	103370000.0	103380000.0	168.0	204.50070190429688	14.896780014038086
1.0	103430000.0	103440000.0	186.0	202.8221893310547	14.811808586120605
1.0	103460000.0	103470000.0	213.0	202.17254638671875	14.774129867553711
1.0	103500000.0	103510000.0	180.0	200.62179565429688	14.798321723937988
1.0	103550000.0	103560000.0	197.0	208.830810546875	14.932226181030273
1.0	103580000.0	103590000.0	225.0	200.3024444580078	14.770025253295898
1.0	103620000.0	103630000.0	186.0	208.4813232421875	14.931047439575195
1.0	103690000.0	103700000.0	190.0	189.98239135742188	14.627975463867188
1.0	103710000.0	103720000.0	230.0	182.1514892578125	15.086583137512207
1.0	103770000.0	103780000.0	173.0	194.11654663085938	17.71677017211914
1.0	104010000.0	104020000.0	174.0	99.9742202758789	11.200223922729492
1.0	104040000.0	104050000.0	141.0	87.19439697265625	8.986265182495117
1.0	104400000.0	104410000.0	233.0	219.5257568359375	15.135259628295898
1.0	104450000.0	104460000.0	211.0	225.697021484375	15.279205322265625
1.0	104460000.0	104470000.0	157.0	169.11541748046875	17.773473739624023
1.0	104520000.0	104530000.0	240.0	226.49411010742188	15.315470695495605
1.0	104560000.0	104570000.0	284.0	225.71780395507812	15.275400161743164
1.0	104570000.0	104580000.0	184.0	206.07772827148438	14.94884204864502
1.0	104600000.0	104610000.0	221.0	222.520263671875	15.234713554382324
1.0	104630000.0	104640000.0	245.0	229.49942016601562	15.359125137329102
1.0	104660000.0	104670000.0	194.0	221.1582489013672	15.229377746582031
1.0	104700000.0	104710000.0	222.0	227.61196899414062	15.332799911499023
1.0	104710000.0	104720000.0	232.0	229.1455535888672	15.363482475280762
1.0	104730000.0	104740000.0	239.0	227.721435546875	15.336599349975586
1.0	104740000.0	104750000.0	261.0	228.65676879882812	15.353757858276367
1.0	104790000.0	104800000.0	225.0	233.15371704101562	15.47791862487793
1.0	104940000.0	104950000.0	237.0	240.92636108398438	15.622650146484375
1.0	104960000.0	104970000.0	242.0	239.11605834960938	15.597204208374023
1.0	105050000.0	105060000.0	243.0	239.2802276611328	15.575403213500977
1.0	105110000.0	105120000.0	218.0	225.1602325439453	15.288530349731445
1.0	105170000.0	105180000.0	224.0	221.2550506591797	15.18493938446045
1.0	105330000.0	105340000.0	205.0	202.32742309570312	14.80689525604248
1.0	105370000.0	105380000.0	237.0	200.2572784423828	14.785219192504883
1.0	105380000.0	105390000.0	130.0	143.92237854003906	14.997400283813477
1.0	105420000.0	105430000.0	223.0	202.06954956054688	14.815481185913086
1.0	105630000.0	105640000.0	207.0	215.26797485351562	15.051523208618164
1.0	105700000.0	105710000.0	202.0	211.7574005126953	14.987345695495605
1.0	105710000.0	105720000.0	207.0	210.8688201904297	14.985715866088867
1.0	105720000.0	105730000.0	182.0	209.96011352539062	14.982017517089844
1.0	105790000.0	105800000.0	219.0	209.53466796875	14.927574157714844
1.0	105820000.0	105830000.0	208.0	208.78125	14.91990852355957
1.0	105830000.0	105840000.0	203.0	211.4336395263672	14.978619575500488
1.0	105870000.0	105880000.0	169.0	214.4643096923828	15.049718856811523
1.0	105910000.0	105920000.0	186.0	204.3209686279297	14.90015983581543
1.0	105920000.0	105930000.0	243.0	213.0292205810547	14.997797012329102
1.0	105930000.0	105940000.0	237.0	209.0952911376953	14.929577827453613
1.0	105970000.0	105980000.0	192.0	209.2706298828125	14.944987297058105
1.0	106000000.0	106010000.0	207.0	210.37393188476562	14.958758354187012
1.0	106040000.0	106050000.0	198.0	203.11349487304688	14.817581176757812
1.0	106090000.0	106100000.0	191.0	194.18858337402344	14.636154174804688
[truncated: 47,567 more rows]
