# Supplementary material for: Genome-wide mapping of somatic mutation rates uncovers drivers of cancer
Source: Nat Biotechnol. 2022 Jun 20;40(11):1634–43. doi: 10.1038/s41587-022-01353-8 (PMC9646522; doi:10.1038/s41587-022-01353-8)
Supplement: Supplementary file 4 — Regions and model predictions for each fold of each cancer for which a deep learning model was trained. Regions that were filtered are also listed along with their respective model predictions. [file 41587_2022_1353_MOESM4_ESM.zip › kfold_results/Pancan/fold_3.txt]

CHROM	START	END	Y_TRUE	Y_PRED	STD
1.0	790000.0	800000.0	25.0	58.8067741394043	7.331330299377441
1.0	850000.0	860000.0	72.0	60.064964294433594	7.300112724304199
1.0	940000.0	950000.0	78.0	62.65423583984375	7.648486137390137
1.0	970000.0	980000.0	47.0	54.37841796875	6.683470726013184
1.0	1050000.0	1060000.0	81.0	59.58802032470703	7.3267822265625
1.0	1080000.0	1090000.0	60.0	63.219940185546875	7.709028720855713
1.0	1150000.0	1160000.0	42.0	51.54030227661133	6.378927707672119
1.0	1160000.0	1170000.0	54.0	52.172576904296875	6.462136745452881
1.0	1170000.0	1180000.0	46.0	56.432167053222656	6.932318210601807
1.0	1200000.0	1210000.0	48.0	55.5615119934082	6.843227386474609
1.0	1240000.0	1250000.0	54.0	50.34412384033203	6.293320655822754
1.0	1310000.0	1320000.0	56.0	56.27003860473633	6.910801887512207
1.0	1470000.0	1480000.0	55.0	52.619407653808594	6.489531517028809
1.0	1500000.0	1510000.0	58.0	56.579673767089844	6.8969292640686035
1.0	1540000.0	1550000.0	58.0	59.714630126953125	7.261068820953369
1.0	1710000.0	1720000.0	60.0	47.767059326171875	6.04280948638916
1.0	1720000.0	1730000.0	46.0	51.17321014404297	6.33905029296875
1.0	1730000.0	1740000.0	51.0	55.923133850097656	6.8642578125
1.0	1860000.0	1870000.0	87.0	83.40338134765625	10.085817337036133
1.0	1930000.0	1940000.0	66.0	80.28759765625	9.86363697052002
1.0	2000000.0	2010000.0	44.0	60.023109436035156	7.317834377288818
1.0	2130000.0	2140000.0	53.0	55.13761520385742	6.769474983215332
1.0	2180000.0	2190000.0	55.0	58.5711784362793	7.160994052886963
1.0	2200000.0	2210000.0	51.0	53.8525276184082	6.625689506530762
1.0	2280000.0	2290000.0	66.0	60.21564483642578	7.313303470611572
1.0	2330000.0	2340000.0	52.0	55.850311279296875	6.868948459625244
1.0	2350000.0	2360000.0	60.0	76.08848571777344	9.170906066894531
1.0	2450000.0	2460000.0	60.0	52.4595947265625	6.49517822265625
1.0	2480000.0	2490000.0	36.0	56.43207931518555	6.965508460998535
1.0	2510000.0	2520000.0	53.0	53.46803665161133	6.60647439956665
1.0	2710000.0	2720000.0	107.0	96.80931854248047	12.051671981811523
1.0	2790000.0	2800000.0	91.0	106.07881164550781	12.125547409057617
1.0	2830000.0	2840000.0	123.0	102.7926025390625	11.918689727783203
1.0	2920000.0	2930000.0	96.0	100.73167419433594	11.897985458374023
1.0	2940000.0	2950000.0	87.0	97.10201263427734	11.520158767700195
1.0	2960000.0	2970000.0	128.0	97.1214370727539	11.48526382446289
1.0	2980000.0	2990000.0	70.0	78.21305084228516	9.568208694458008
1.0	3020000.0	3030000.0	60.0	87.22697448730469	10.484792709350586
1.0	3030000.0	3040000.0	68.0	84.91688537597656	10.149883270263672
1.0	3120000.0	3130000.0	99.0	79.69400787353516	9.621606826782227
1.0	3150000.0	3160000.0	90.0	85.51486206054688	10.280948638916016
1.0	3210000.0	3220000.0	84.0	82.85723876953125	9.923102378845215
1.0	3220000.0	3230000.0	72.0	84.15074157714844	10.125439643859863
1.0	3230000.0	3240000.0	72.0	77.90087890625	9.478180885314941
1.0	3280000.0	3290000.0	93.0	74.0046615600586	9.044681549072266
1.0	3350000.0	3360000.0	91.0	78.85984802246094	9.479921340942383
1.0	3360000.0	3370000.0	89.0	81.08522033691406	9.798502922058105
1.0	3390000.0	3400000.0	53.0	60.771751403808594	7.492164611816406
1.0	3510000.0	3520000.0	63.0	63.785804748535156	7.704957485198975
1.0	3540000.0	3550000.0	46.0	54.417572021484375	6.71915340423584
1.0	3560000.0	3570000.0	48.0	55.42914581298828	6.823333740234375
1.0	3590000.0	3600000.0	54.0	64.61419677734375	7.855633735656738
1.0	3610000.0	3620000.0	59.0	62.54762649536133	7.674049377441406
1.0	3620000.0	3630000.0	68.0	62.52691650390625	7.642826080322266
1.0	3720000.0	3730000.0	74.0	75.9519271850586	9.233250617980957
1.0	3770000.0	3780000.0	56.0	57.724212646484375	7.086390495300293
1.0	3800000.0	3810000.0	64.0	47.509857177734375	6.008308410644531
1.0	3810000.0	3820000.0	50.0	52.33232879638672	6.478032112121582
1.0	4080000.0	4090000.0	103.0	104.87678527832031	12.082498550415039
1.0	4280000.0	4290000.0	154.0	143.0525665283203	14.511322021484375
1.0	4320000.0	4330000.0	155.0	144.65257263183594	14.546852111816406
1.0	4330000.0	4340000.0	112.0	151.60719299316406	14.774418830871582
1.0	4340000.0	4350000.0	136.0	156.44314575195312	14.977322578430176
1.0	4420000.0	4430000.0	153.0	150.74720764160156	14.762036323547363
1.0	4450000.0	4460000.0	133.0	162.53152465820312	15.159330368041992
1.0	4470000.0	4480000.0	182.0	161.8965301513672	15.138269424438477
1.0	4560000.0	4570000.0	140.0	156.31216430664062	15.168078422546387
1.0	4600000.0	4610000.0	161.0	159.25563049316406	15.118070602416992
1.0	4760000.0	4770000.0	142.0	144.18997192382812	14.604426383972168
1.0	4810000.0	4820000.0	151.0	156.65647888183594	14.928384780883789
1.0	4830000.0	4840000.0	157.0	157.05908203125	14.926236152648926
1.0	4880000.0	4890000.0	161.0	159.01927185058594	15.12236499786377
1.0	4890000.0	4900000.0	156.0	164.28115844726562	15.255084037780762
1.0	4950000.0	4960000.0	149.0	174.43484497070312	15.589309692382812
1.0	5020000.0	5030000.0	134.0	168.6580047607422	15.506591796875
1.0	5160000.0	5170000.0	164.0	159.67564392089844	15.097247123718262
1.0	5200000.0	5210000.0	161.0	161.53012084960938	15.282933235168457
1.0	5220000.0	5230000.0	138.0	161.0956268310547	15.304864883422852
1.0	5300000.0	5310000.0	150.0	160.49777221679688	15.158320426940918
1.0	5370000.0	5380000.0	133.0	149.51589965820312	14.835095405578613
1.0	5440000.0	5450000.0	127.0	138.045654296875	14.520917892456055
1.0	5490000.0	5500000.0	125.0	140.5193328857422	14.546697616577148
1.0	5500000.0	5510000.0	150.0	132.8037872314453	14.17180061340332
1.0	5510000.0	5520000.0	136.0	129.55479431152344	14.05846118927002
1.0	5620000.0	5630000.0	151.0	130.0809783935547	13.838116645812988
1.0	5710000.0	5720000.0	94.0	117.814697265625	13.22015380859375
1.0	5740000.0	5750000.0	117.0	110.55257415771484	12.659887313842773
1.0	5840000.0	5850000.0	94.0	104.01358795166016	12.164724349975586
1.0	5860000.0	5870000.0	105.0	106.57606506347656	12.379209518432617
1.0	5920000.0	5930000.0	69.0	66.046630859375	8.194990158081055
1.0	5930000.0	5940000.0	42.0	64.74830627441406	8.03156852722168
1.0	5980000.0	5990000.0	58.0	63.99382781982422	7.892168998718262
1.0	6000000.0	6010000.0	84.0	60.37208938598633	7.431567192077637
1.0	6010000.0	6020000.0	58.0	58.79499053955078	7.233837127685547
1.0	6040000.0	6050000.0	52.0	60.33314895629883	7.424325466156006
1.0	6070000.0	6080000.0	81.0	71.81494903564453	8.613160133361816
1.0	6140000.0	6150000.0	70.0	81.30397033691406	9.704401016235352
1.0	6190000.0	6200000.0	81.0	82.33308410644531	9.854252815246582
1.0	6280000.0	6290000.0	57.0	54.92299270629883	6.758350372314453
1.0	6320000.0	6330000.0	51.0	55.32393264770508	6.783596038818359
1.0	6360000.0	6370000.0	47.0	53.512962341308594	6.595326900482178
1.0	6370000.0	6380000.0	63.0	54.82136154174805	6.752409934997559
1.0	6400000.0	6410000.0	46.0	54.60480880737305	6.7194366455078125
1.0	6420000.0	6430000.0	64.0	59.259910583496094	7.218947410583496
1.0	6470000.0	6480000.0	70.0	62.538543701171875	7.695060729980469
1.0	6520000.0	6530000.0	38.0	61.035003662109375	7.4270524978637695
1.0	6590000.0	6600000.0	39.0	54.88671112060547	6.760166168212891
1.0	6610000.0	6620000.0	61.0	63.990379333496094	7.871293544769287
1.0	6670000.0	6680000.0	46.0	55.71356201171875	6.859007835388184
1.0	6690000.0	6700000.0	56.0	54.494285583496094	6.704873561859131
1.0	6700000.0	6710000.0	45.0	57.42778396606445	7.065725803375244
1.0	6760000.0	6770000.0	75.0	77.72513580322266	9.516311645507812
1.0	6800000.0	6810000.0	82.0	73.66622161865234	8.936613082885742
1.0	6810000.0	6820000.0	88.0	78.2374496459961	9.442253112792969
1.0	6890000.0	6900000.0	65.0	65.45800018310547	8.099035263061523
1.0	6900000.0	6910000.0	62.0	68.077392578125	8.447927474975586
1.0	6950000.0	6960000.0	65.0	66.07514190673828	8.111380577087402
1.0	6970000.0	6980000.0	78.0	71.35377502441406	8.755455017089844
1.0	7000000.0	7010000.0	82.0	80.80007934570312	9.708542823791504
1.0	7170000.0	7180000.0	88.0	85.66280364990234	10.281126022338867
1.0	7210000.0	7220000.0	84.0	87.62059020996094	10.49040412902832
1.0	7250000.0	7260000.0	85.0	86.66022491455078	10.318025588989258
1.0	7270000.0	7280000.0	99.0	91.7748794555664	11.023336410522461
1.0	7330000.0	7340000.0	79.0	90.08377838134766	10.708346366882324
1.0	7380000.0	7390000.0	86.0	91.03218078613281	10.716046333312988
1.0	7460000.0	7470000.0	69.0	82.94096374511719	9.931233406066895
1.0	7490000.0	7500000.0	71.0	79.2021484375	9.502161026000977
1.0	7550000.0	7560000.0	56.0	74.55738067626953	9.017350196838379
1.0	7570000.0	7580000.0	58.0	77.48331451416016	9.350438117980957
1.0	7620000.0	7630000.0	56.0	73.9437026977539	9.019109725952148
1.0	7750000.0	7760000.0	71.0	73.58306884765625	8.894746780395508
1.0	7770000.0	7780000.0	63.0	70.1732406616211	8.405649185180664
1.0	7850000.0	7860000.0	63.0	62.0007438659668	7.5881195068359375
1.0	7890000.0	7900000.0	51.0	65.86797332763672	8.147416114807129
1.0	7930000.0	7940000.0	81.0	82.15567779541016	9.869683265686035
1.0	7940000.0	7950000.0	71.0	76.73927307128906	9.347793579101562
1.0	7960000.0	7970000.0	79.0	73.5663070678711	8.950807571411133
1.0	8010000.0	8020000.0	53.0	76.99015808105469	9.439239501953125
1.0	8060000.0	8070000.0	65.0	67.01983642578125	8.224125862121582
1.0	8090000.0	8100000.0	74.0	67.6814956665039	8.186071395874023
1.0	8130000.0	8140000.0	51.0	66.85040283203125	8.16576862335205
1.0	8190000.0	8200000.0	64.0	74.45695495605469	8.948148727416992
1.0	8200000.0	8210000.0	70.0	71.92047119140625	8.71285629272461
1.0	8210000.0	8220000.0	84.0	72.56537628173828	8.777647018432617
1.0	8220000.0	8230000.0	62.0	67.73731994628906	8.26952075958252
1.0	8230000.0	8240000.0	57.0	71.08930969238281	8.651966094970703
1.0	8300000.0	8310000.0	53.0	71.77926635742188	8.741883277893066
1.0	8310000.0	8320000.0	57.0	68.38056945800781	8.361103057861328
1.0	8410000.0	8420000.0	48.0	56.51001739501953	6.946351051330566
1.0	8430000.0	8440000.0	46.0	61.403404235839844	7.4983930587768555
1.0	8440000.0	8450000.0	60.0	62.271568298339844	7.596011161804199
1.0	8520000.0	8530000.0	70.0	61.82999801635742	7.608560085296631
1.0	8540000.0	8550000.0	63.0	65.53699493408203	8.098069190979004
1.0	8560000.0	8570000.0	44.0	57.22684860229492	7.035282135009766
1.0	8570000.0	8580000.0	64.0	63.59380340576172	7.7845282554626465
1.0	8590000.0	8600000.0	79.0	62.29106903076172	7.672384738922119
1.0	8640000.0	8650000.0	65.0	62.27045440673828	7.670187950134277
1.0	8680000.0	8690000.0	50.0	63.2674560546875	7.797701835632324
1.0	8760000.0	8770000.0	68.0	61.02617645263672	7.45254373550415
1.0	8780000.0	8790000.0	55.0	65.95731353759766	8.158525466918945
1.0	8820000.0	8830000.0	73.0	63.18437957763672	7.787026882171631
1.0	9000000.0	9010000.0	61.0	71.57054138183594	8.609713554382324
1.0	9030000.0	9040000.0	81.0	78.06539154052734	9.474355697631836
1.0	9060000.0	9070000.0	55.0	73.66954040527344	8.947385787963867
1.0	9080000.0	9090000.0	72.0	75.48173522949219	9.097271919250488
1.0	9100000.0	9110000.0	76.0	70.5059585571289	8.410385131835938
1.0	9120000.0	9130000.0	62.0	65.01210021972656	7.882025718688965
1.0	9170000.0	9180000.0	59.0	62.24225616455078	7.649621486663818
1.0	9340000.0	9350000.0	56.0	68.81405639648438	8.29056453704834
1.0	9360000.0	9370000.0	54.0	55.82293701171875	6.852136135101318
1.0	9520000.0	9530000.0	66.0	73.99559020996094	9.032037734985352
1.0	9620000.0	9630000.0	57.0	62.29607009887695	7.6749114990234375
1.0	9630000.0	9640000.0	57.0	56.9918098449707	7.013300895690918
1.0	9660000.0	9670000.0	47.0	54.18280029296875	6.678380012512207
1.0	9690000.0	9700000.0	63.0	74.4377670288086	8.9469633102417
1.0	9720000.0	9730000.0	83.0	71.79672241210938	8.620138168334961
1.0	9840000.0	9850000.0	71.0	57.967620849609375	7.109597682952881
1.0	9870000.0	9880000.0	51.0	58.33252716064453	7.157952308654785
1.0	9940000.0	9950000.0	43.0	53.038841247558594	6.530301094055176
1.0	9990000.0	10000000.0	70.0	56.97589874267578	6.9931135177612305
1.0	10030000.0	10040000.0	51.0	58.14557647705078	7.137143611907959
1.0	10220000.0	10230000.0	78.0	57.125343322753906	7.01513671875
1.0	10310000.0	10320000.0	48.0	63.69376754760742	7.748915672302246
1.0	10340000.0	10350000.0	81.0	58.20405197143555	7.150274753570557
1.0	10350000.0	10360000.0	64.0	60.26569747924805	7.410505771636963
1.0	10360000.0	10370000.0	51.0	59.986976623535156	7.37435245513916
1.0	10490000.0	10500000.0	51.0	55.93730545043945	6.8756232261657715
1.0	10590000.0	10600000.0	51.0	56.99748992919922	6.99237585067749
1.0	10610000.0	10620000.0	74.0	58.19287872314453	7.143589973449707
1.0	10620000.0	10630000.0	55.0	64.2856674194336	7.86657190322876
1.0	10680000.0	10690000.0	37.0	53.7729606628418	6.611236572265625
1.0	10710000.0	10720000.0	53.0	50.81749725341797	6.321911811828613
1.0	10720000.0	10730000.0	59.0	50.09831237792969	6.232444763183594
1.0	10780000.0	10790000.0	51.0	54.55743408203125	6.704535484313965
1.0	10800000.0	10810000.0	50.0	56.5693359375	6.940515041351318
1.0	10860000.0	10870000.0	88.0	66.53611755371094	8.101152420043945
1.0	10940000.0	10950000.0	77.0	75.59394836425781	9.190306663513184
1.0	10960000.0	10970000.0	49.0	62.8476448059082	7.689464569091797
1.0	10970000.0	10980000.0	68.0	74.2445068359375	8.95458698272705
1.0	10990000.0	11000000.0	78.0	71.45658874511719	8.747915267944336
1.0	11080000.0	11090000.0	61.0	60.683555603027344	7.476690769195557
1.0	11130000.0	11140000.0	40.0	53.36455154418945	6.581709861755371
1.0	11160000.0	11170000.0	55.0	57.442039489746094	7.050631523132324
1.0	11200000.0	11210000.0	57.0	52.40922927856445	6.4663238525390625
1.0	11270000.0	11280000.0	50.0	54.93463897705078	6.757187843322754
1.0	11290000.0	11300000.0	48.0	54.85245895385742	6.7579193115234375
1.0	11330000.0	11340000.0	57.0	67.6336441040039	8.450555801391602
1.0	11490000.0	11500000.0	92.0	91.44661712646484	10.893485069274902
1.0	11520000.0	11530000.0	88.0	94.03607177734375	11.265486717224121
1.0	11530000.0	11540000.0	84.0	90.97407531738281	10.955331802368164
1.0	11600000.0	11610000.0	105.0	95.85350799560547	11.279496192932129
1.0	11650000.0	11660000.0	75.0	87.63236999511719	10.570733070373535
1.0	11690000.0	11700000.0	79.0	89.51348114013672	10.746370315551758
1.0	11710000.0	11720000.0	61.0	66.52473449707031	8.247596740722656
1.0	11730000.0	11740000.0	40.0	63.30377960205078	7.824685573577881
1.0	11800000.0	11810000.0	67.0	58.658912658691406	7.206895351409912
1.0	11820000.0	11830000.0	59.0	70.5116958618164	8.576188087463379
1.0	11850000.0	11860000.0	48.0	59.473670959472656	7.319090843200684
1.0	11900000.0	11910000.0	52.0	56.016258239746094	6.891242980957031
1.0	11910000.0	11920000.0	77.0	75.41668701171875	9.134634971618652
1.0	11920000.0	11930000.0	70.0	76.69236755371094	9.293134689331055
1.0	11930000.0	11940000.0	62.0	76.12309265136719	9.174723625183105
1.0	12040000.0	12050000.0	56.0	55.99812698364258	6.894584655761719
1.0	12060000.0	12070000.0	58.0	55.0167350769043	6.779121398925781
1.0	12140000.0	12150000.0	68.0	73.48335266113281	8.818719863891602
1.0	12200000.0	12210000.0	43.0	61.863670349121094	7.568734645843506
1.0	12280000.0	12290000.0	59.0	68.44853210449219	8.315115928649902
1.0	12460000.0	12470000.0	59.0	57.356544494628906	7.044590950012207
1.0	12480000.0	12490000.0	59.0	59.73607635498047	7.345129489898682
1.0	12520000.0	12530000.0	61.0	59.794532775878906	7.349698066711426
1.0	12580000.0	12590000.0	75.0	65.19981384277344	7.98937463760376
1.0	12640000.0	12650000.0	34.0	59.33646774291992	7.292040824890137
1.0	12650000.0	12660000.0	45.0	59.22234344482422	7.2723894119262695
1.0	12670000.0	12680000.0	58.0	63.72892379760742	7.866907596588135
1.0	12680000.0	12690000.0	52.0	67.38306427001953	8.166214942932129
1.0	12690000.0	12700000.0	60.0	76.39752960205078	9.166238784790039
1.0	12770000.0	12780000.0	77.0	76.2063980102539	9.267942428588867
1.0	12810000.0	12820000.0	81.0	84.1458511352539	10.156577110290527
1.0	12860000.0	12870000.0	81.0	85.3578872680664	10.314737319946289
1.0	13790000.0	13800000.0	113.0	103.42041015625	13.1168851852417
1.0	13850000.0	13860000.0	102.0	108.84077453613281	12.69468879699707
1.0	13900000.0	13910000.0	117.0	116.21104431152344	13.175180435180664
1.0	14050000.0	14060000.0	72.0	80.8773193359375	9.934077262878418
1.0	14100000.0	14110000.0	59.0	66.78239440917969	8.294732093811035
1.0	14150000.0	14160000.0	48.0	75.36080169677734	9.362432479858398
1.0	14170000.0	14180000.0	91.0	83.6644287109375	10.097517013549805
1.0	14230000.0	14240000.0	93.0	91.6978759765625	10.909584045410156
1.0	14360000.0	14370000.0	114.0	101.61396789550781	11.908367156982422
1.0	14380000.0	14390000.0	99.0	105.85367584228516	12.200279235839844
1.0	14430000.0	14440000.0	89.0	103.6785659790039	12.106021881103516
1.0	14440000.0	14450000.0	94.0	108.9131851196289	12.457159996032715
1.0	14550000.0	14560000.0	123.0	121.3887939453125	13.220697402954102
1.0	14630000.0	14640000.0	117.0	116.71600341796875	12.941238403320312
1.0	14690000.0	14700000.0	95.0	105.61580657958984	12.300074577331543
1.0	14820000.0	14830000.0	111.0	113.54649353027344	12.99737548828125
1.0	14830000.0	14840000.0	112.0	115.45231628417969	12.919779777526855
1.0	14920000.0	14930000.0	107.0	103.2781753540039	12.232521057128906
1.0	14930000.0	14940000.0	123.0	102.6436538696289	12.011564254760742
1.0	14950000.0	14960000.0	113.0	102.5560073852539	12.024840354919434
1.0	14970000.0	14980000.0	118.0	104.86346435546875	12.059503555297852
1.0	15020000.0	15030000.0	95.0	96.57268524169922	11.408296585083008
1.0	15090000.0	15100000.0	85.0	89.8824462890625	10.695292472839355
1.0	15140000.0	15150000.0	77.0	84.19853210449219	10.1470365524292
1.0	15200000.0	15210000.0	103.0	74.7398681640625	9.235713958740234
1.0	15240000.0	15250000.0	60.0	76.78033447265625	9.33344554901123
1.0	15380000.0	15390000.0	42.0	61.65095138549805	7.54068660736084
1.0	15390000.0	15400000.0	71.0	60.782142639160156	7.463804721832275
1.0	15450000.0	15460000.0	63.0	65.10758972167969	7.906793117523193
1.0	15480000.0	15490000.0	63.0	57.947181701660156	7.090309143066406
1.0	15560000.0	15570000.0	73.0	72.42265319824219	8.723705291748047
1.0	15570000.0	15580000.0	77.0	64.60931396484375	7.872114658355713
1.0	15590000.0	15600000.0	96.0	70.88688659667969	8.607711791992188
1.0	15610000.0	15620000.0	60.0	68.9468002319336	8.340730667114258
1.0	15640000.0	15650000.0	71.0	70.00140380859375	8.511567115783691
1.0	15730000.0	15740000.0	41.0	60.45074462890625	7.428580284118652
1.0	15770000.0	15780000.0	60.0	66.81179809570312	8.061508178710938
1.0	15810000.0	15820000.0	57.0	57.623878479003906	7.064272880554199
1.0	15830000.0	15840000.0	55.0	55.555389404296875	6.825244903564453
1.0	15950000.0	15960000.0	53.0	59.24811553955078	7.277533054351807
1.0	15960000.0	15970000.0	52.0	55.50848388671875	6.82943058013916
1.0	15970000.0	15980000.0	61.0	58.541847229003906	7.192507743835449
1.0	16010000.0	16020000.0	73.0	56.58055877685547	6.949728965759277
1.0	16040000.0	16050000.0	52.0	53.63002395629883	6.599469184875488
1.0	16070000.0	16080000.0	62.0	62.522186279296875	7.61434268951416
1.0	16080000.0	16090000.0	34.0	53.956329345703125	6.646485805511475
1.0	16100000.0	16110000.0	47.0	55.758094787597656	6.852058410644531
1.0	16210000.0	16220000.0	67.0	63.0141716003418	7.7617597579956055
1.0	16270000.0	16280000.0	51.0	54.608009338378906	6.712559700012207
1.0	16290000.0	16300000.0	44.0	56.483177185058594	6.9402899742126465
1.0	16300000.0	16310000.0	58.0	67.45335388183594	8.213839530944824
1.0	16330000.0	16340000.0	57.0	64.36547088623047	7.856518745422363
1.0	16380000.0	16390000.0	51.0	66.88642883300781	8.19214916229248
1.0	16390000.0	16400000.0	53.0	59.425315856933594	7.249085903167725
1.0	16560000.0	16570000.0	57.0	56.64359664916992	6.955324649810791
1.0	16590000.0	16600000.0	67.0	59.12003707885742	7.270787239074707
1.0	16630000.0	16640000.0	57.0	58.22556686401367	7.148834228515625
1.0	16740000.0	16750000.0	64.0	71.27594757080078	8.629598617553711
1.0	16760000.0	16770000.0	51.0	63.14189910888672	7.814276218414307
1.0	16780000.0	16790000.0	32.0	53.1077766418457	6.536231994628906
1.0	16940000.0	16950000.0	140.0	61.390907287597656	7.575413703918457
1.0	17030000.0	17040000.0	126.0	71.42523193359375	8.86619758605957
1.0	17310000.0	17320000.0	46.0	59.1496467590332	7.278923988342285
1.0	17320000.0	17330000.0	41.0	57.52033615112305	7.077051639556885
1.0	17350000.0	17360000.0	46.0	54.348663330078125	6.6880784034729
1.0	17410000.0	17420000.0	76.0	64.97032165527344	7.856618404388428
1.0	17420000.0	17430000.0	59.0	60.538551330566406	7.375181674957275
1.0	17430000.0	17440000.0	47.0	63.035423278808594	7.666243076324463
1.0	17460000.0	17470000.0	66.0	74.38679504394531	8.958355903625488
1.0	17510000.0	17520000.0	76.0	74.3559341430664	8.95233154296875
1.0	17540000.0	17550000.0	85.0	75.30540466308594	9.090538024902344
1.0	17560000.0	17570000.0	60.0	69.09234619140625	8.52562141418457
1.0	17570000.0	17580000.0	58.0	72.68133544921875	8.878466606140137
1.0	17580000.0	17590000.0	76.0	74.83602142333984	9.141952514648438
1.0	17590000.0	17600000.0	61.0	72.6213607788086	8.769773483276367
1.0	17610000.0	17620000.0	83.0	75.86509704589844	9.093934059143066
1.0	17620000.0	17630000.0	74.0	84.1161117553711	10.062798500061035
1.0	17630000.0	17640000.0	80.0	75.3842544555664	9.089393615722656
1.0	17640000.0	17650000.0	83.0	73.72483825683594	8.873620986938477
1.0	17660000.0	17670000.0	82.0	79.45838165283203	9.671792984008789
1.0	17860000.0	17870000.0	54.0	57.40324020385742	7.057984828948975
1.0	17930000.0	17940000.0	48.0	53.99286651611328	6.647576332092285
1.0	18080000.0	18090000.0	98.0	96.57839965820312	11.6470947265625
1.0	18160000.0	18170000.0	82.0	86.58860778808594	10.409016609191895
1.0	18200000.0	18210000.0	94.0	85.9164047241211	10.33117389678955
1.0	18340000.0	18350000.0	104.0	97.20458221435547	11.512351989746094
1.0	18350000.0	18360000.0	109.0	98.19015502929688	11.582148551940918
1.0	18380000.0	18390000.0	114.0	103.4688491821289	12.071560859680176
1.0	18430000.0	18440000.0	76.0	94.825439453125	11.505105972290039
1.0	18450000.0	18460000.0	80.0	94.63874816894531	11.402494430541992
1.0	18470000.0	18480000.0	82.0	90.27412414550781	10.96065902709961
1.0	18480000.0	18490000.0	87.0	96.25906372070312	11.522424697875977
1.0	18530000.0	18540000.0	100.0	97.5294418334961	11.567937850952148
1.0	18600000.0	18610000.0	94.0	99.56864166259766	11.854942321777344
1.0	18700000.0	18710000.0	108.0	91.82825469970703	10.907400131225586
1.0	18790000.0	18800000.0	85.0	83.87421417236328	10.3253173828125
1.0	18810000.0	18820000.0	76.0	82.8398666381836	10.05125617980957
1.0	18880000.0	18890000.0	73.0	82.552001953125	10.271395683288574
1.0	18910000.0	18920000.0	86.0	88.80540466308594	10.781854629516602
1.0	18940000.0	18950000.0	95.0	91.72633361816406	11.145620346069336
1.0	18960000.0	18970000.0	76.0	85.75105285644531	10.178289413452148
1.0	19020000.0	19030000.0	87.0	86.49809265136719	10.555893898010254
1.0	19040000.0	19050000.0	82.0	85.41941833496094	10.379461288452148
1.0	19430000.0	19440000.0	47.0	50.653263092041016	6.299352645874023
1.0	19460000.0	19470000.0	50.0	54.699256896972656	6.720407009124756
1.0	19470000.0	19480000.0	44.0	51.00444793701172	6.342008113861084
1.0	19520000.0	19530000.0	57.0	55.82599639892578	6.854718208312988
1.0	19670000.0	19680000.0	51.0	52.91154861450195	6.522305488586426
1.0	19690000.0	19700000.0	46.0	54.190528869628906	6.656771659851074
1.0	19830000.0	19840000.0	70.0	70.27832794189453	8.490335464477539
1.0	19840000.0	19850000.0	66.0	72.65377044677734	8.710866928100586
1.0	19850000.0	19860000.0	65.0	74.52809143066406	9.07072925567627
1.0	19900000.0	19910000.0	78.0	71.80001068115234	8.673784255981445
1.0	19950000.0	19960000.0	50.0	56.6619873046875	6.966342926025391
1.0	19970000.0	19980000.0	34.0	54.801246643066406	6.735174655914307
1.0	20030000.0	20040000.0	52.0	53.86299514770508	6.624166965484619
1.0	20050000.0	20060000.0	42.0	55.741241455078125	6.851278781890869
1.0	20090000.0	20100000.0	57.0	55.691612243652344	6.855381965637207
1.0	20120000.0	20130000.0	55.0	55.737037658691406	6.849351406097412
1.0	20200000.0	20210000.0	55.0	73.2209701538086	9.036860466003418
1.0	20220000.0	20230000.0	42.0	61.1773796081543	7.550198554992676
1.0	20260000.0	20270000.0	71.0	77.85658264160156	9.306456565856934
1.0	20440000.0	20450000.0	88.0	83.14244079589844	10.014387130737305
1.0	20450000.0	20460000.0	79.0	78.84352111816406	9.547389030456543
1.0	20490000.0	20500000.0	69.0	70.19898986816406	8.629908561706543
1.0	20510000.0	20520000.0	46.0	67.330078125	8.342674255371094
1.0	20520000.0	20530000.0	68.0	73.34892272949219	9.011222839355469
1.0	20550000.0	20560000.0	60.0	78.37092590332031	9.506139755249023
1.0	20560000.0	20570000.0	81.0	75.1339340209961	9.197705268859863
1.0	20570000.0	20580000.0	70.0	73.49462890625	8.900758743286133
1.0	20620000.0	20630000.0	102.0	76.54244232177734	9.223855972290039
1.0	20700000.0	20710000.0	72.0	76.0304183959961	9.289607048034668
1.0	20740000.0	20750000.0	83.0	85.49969482421875	10.277359962463379
1.0	20770000.0	20780000.0	67.0	79.9354248046875	9.627574920654297
1.0	20810000.0	20820000.0	61.0	61.881492614746094	7.669251918792725
1.0	20850000.0	20860000.0	93.0	84.47465515136719	10.203848838806152
1.0	20860000.0	20870000.0	73.0	83.08965301513672	10.043624877929688
1.0	20890000.0	20900000.0	87.0	81.74519348144531	9.8479642868042
1.0	20980000.0	20990000.0	53.0	61.863243103027344	7.654867649078369
1.0	21000000.0	21010000.0	84.0	71.43717193603516	8.57724380493164
1.0	21050000.0	21060000.0	73.0	59.662078857421875	7.254757881164551
1.0	21060000.0	21070000.0	69.0	58.96828079223633	7.246595859527588
1.0	21200000.0	21210000.0	57.0	60.04340744018555	7.381819248199463
1.0	21210000.0	21220000.0	50.0	59.97936248779297	7.376065731048584
1.0	21290000.0	21300000.0	55.0	59.46308135986328	7.306492805480957
1.0	21320000.0	21330000.0	67.0	61.99840545654297	7.635270595550537
1.0	21330000.0	21340000.0	59.0	62.85553741455078	7.657643795013428
1.0	21340000.0	21350000.0	48.0	64.2828369140625	7.932024955749512
1.0	21370000.0	21380000.0	58.0	59.83152389526367	7.35990047454834
1.0	21460000.0	21470000.0	55.0	62.854766845703125	7.748358249664307
1.0	21500000.0	21510000.0	65.0	59.1783447265625	7.270354270935059
1.0	21610000.0	21620000.0	56.0	55.31163787841797	6.776590824127197
1.0	21630000.0	21640000.0	55.0	59.2886962890625	7.257474422454834
1.0	21640000.0	21650000.0	54.0	59.15407180786133	7.191960334777832
1.0	21650000.0	21660000.0	50.0	57.784706115722656	7.094690799713135
1.0	21940000.0	21950000.0	48.0	55.025657653808594	6.767340183258057
1.0	21950000.0	21960000.0	62.0	60.41450119018555	7.400651454925537
1.0	22170000.0	22180000.0	51.0	53.48527908325195	6.595695495605469
1.0	22250000.0	22260000.0	48.0	54.952484130859375	6.73166561126709
1.0	22400000.0	22410000.0	62.0	60.00764083862305	7.379627227783203
1.0	22460000.0	22470000.0	46.0	54.320350646972656	6.69256591796875
1.0	22520000.0	22530000.0	70.0	76.30911254882812	9.193740844726562
1.0	22610000.0	22620000.0	58.0	74.97694396972656	9.064469337463379
1.0	22620000.0	22630000.0	88.0	79.52552795410156	9.587540626525879
1.0	22660000.0	22670000.0	77.0	74.29476928710938	9.035914421081543
1.0	22670000.0	22680000.0	74.0	77.69654846191406	9.612327575683594
1.0	22780000.0	22790000.0	55.0	63.17424392700195	7.789796352386475
1.0	22870000.0	22880000.0	67.0	71.44549560546875	8.743246078491211
1.0	22880000.0	22890000.0	62.0	71.04118347167969	8.774663925170898
1.0	23000000.0	23010000.0	51.0	68.53365325927734	8.420026779174805
1.0	23080000.0	23090000.0	64.0	61.03535842895508	7.448397636413574
1.0	23150000.0	23160000.0	63.0	60.05971145629883	7.348025321960449
1.0	23300000.0	23310000.0	61.0	72.4116439819336	8.87004566192627
1.0	23350000.0	23360000.0	60.0	62.49363327026367	7.704923152923584
1.0	23430000.0	23440000.0	47.0	57.126609802246094	7.021580696105957
1.0	23440000.0	23450000.0	44.0	60.513771057128906	7.435776710510254
1.0	23500000.0	23510000.0	57.0	67.8711166381836	8.322818756103516
1.0	23630000.0	23640000.0	41.0	61.8686408996582	7.628011226654053
1.0	23640000.0	23650000.0	52.0	61.230979919433594	7.544486999511719
1.0	23710000.0	23720000.0	48.0	55.41246795654297	6.814059257507324
1.0	23740000.0	23750000.0	53.0	54.219200134277344	6.683990478515625
1.0	23830000.0	23840000.0	51.0	57.3014030456543	7.027813911437988
1.0	23940000.0	23950000.0	55.0	68.30218505859375	8.347647666931152
1.0	23950000.0	23960000.0	57.0	72.78532409667969	8.898201942443848
1.0	23970000.0	23980000.0	66.0	75.43095397949219	9.106450080871582
1.0	23980000.0	23990000.0	75.0	73.2314682006836	8.902341842651367
1.0	24110000.0	24120000.0	45.0	56.09815216064453	6.903796195983887
1.0	24190000.0	24200000.0	51.0	57.63800048828125	7.081797122955322
1.0	24290000.0	24300000.0	0.0	48.39128494262695	6.059229373931885
1.0	24340000.0	24350000.0	0.0	55.551185607910156	7.000484466552734
1.0	24360000.0	24370000.0	42.0	66.74092864990234	8.593294143676758
1.0	24550000.0	24560000.0	80.0	71.3043441772461	8.586515426635742
1.0	24560000.0	24570000.0	81.0	69.11449432373047	8.43284797668457
1.0	24580000.0	24590000.0	73.0	69.60931396484375	8.376946449279785
1.0	24650000.0	24660000.0	58.0	57.641136169433594	7.034604072570801
1.0	24670000.0	24680000.0	45.0	57.4538459777832	7.045804023742676
1.0	24680000.0	24690000.0	44.0	55.818946838378906	6.855079650878906
1.0	24770000.0	24780000.0	48.0	53.78468704223633	6.620835781097412
1.0	24830000.0	24840000.0	64.0	63.61491775512695	7.770262241363525
1.0	24860000.0	24870000.0	61.0	63.05720901489258	7.768819332122803
1.0	24890000.0	24900000.0	50.0	66.52698516845703	8.1306734085083
1.0	24920000.0	24930000.0	85.0	72.14330291748047	8.68919849395752
1.0	24980000.0	24990000.0	54.0	61.39433670043945	7.572587490081787
1.0	25000000.0	25010000.0	41.0	63.74689865112305	7.827856540679932
1.0	25020000.0	25030000.0	70.0	67.72062683105469	8.176986694335938
1.0	25200000.0	25210000.0	80.0	74.81806945800781	9.09952163696289
1.0	25220000.0	25230000.0	84.0	70.13389587402344	8.55601978302002
1.0	25300000.0	25310000.0	48.0	87.85102844238281	10.563834190368652
1.0	25310000.0	25320000.0	71.0	79.22850036621094	9.550824165344238
1.0	25430000.0	25440000.0	60.0	76.0052490234375	9.27759075164795
1.0	25440000.0	25450000.0	77.0	74.93864440917969	9.052617073059082
1.0	25470000.0	25480000.0	75.0	79.88671875	9.659135818481445
1.0	25500000.0	25510000.0	59.0	72.75050354003906	8.839886665344238
1.0	25530000.0	25540000.0	84.0	70.0914306640625	8.548273086547852
1.0	25570000.0	25580000.0	81.0	67.386474609375	8.29356861114502
1.0	25660000.0	25670000.0	50.0	54.537315368652344	6.707479953765869
1.0	25670000.0	25680000.0	53.0	54.29486846923828	6.666619300842285
1.0	25760000.0	25770000.0	58.0	60.53440475463867	7.4382524490356445
1.0	25780000.0	25790000.0	54.0	58.26984405517578	7.1565046310424805
1.0	25790000.0	25800000.0	47.0	60.37461471557617	7.42306661605835
1.0	25860000.0	25870000.0	63.0	65.57275390625	7.997344017028809
1.0	25920000.0	25930000.0	69.0	66.73561096191406	8.063589096069336
1.0	25960000.0	25970000.0	84.0	73.37599182128906	8.80767822265625
1.0	25970000.0	25980000.0	56.0	70.04313659667969	8.435992240905762
1.0	25980000.0	25990000.0	40.0	65.6196060180664	7.935036659240723
1.0	25990000.0	26000000.0	63.0	65.32808685302734	7.852317810058594
1.0	26050000.0	26060000.0	58.0	58.84039306640625	7.189426422119141
1.0	26070000.0	26080000.0	71.0	58.8828010559082	7.1570234298706055
1.0	26100000.0	26110000.0	49.0	55.51361083984375	6.810790061950684
1.0	26130000.0	26140000.0	46.0	52.20856857299805	6.440977573394775
1.0	26210000.0	26220000.0	55.0	56.68572235107422	6.942259311676025
1.0	26250000.0	26260000.0	60.0	66.77180480957031	8.059609413146973
1.0	26330000.0	26340000.0	67.0	70.70760345458984	8.587178230285645
1.0	26340000.0	26350000.0	56.0	67.11127471923828	8.10508918762207
1.0	26420000.0	26430000.0	58.0	69.7953109741211	8.492424964904785
1.0	26540000.0	26550000.0	67.0	68.36184692382812	8.306702613830566
1.0	26580000.0	26590000.0	55.0	55.263633728027344	6.80124044418335
1.0	26590000.0	26600000.0	47.0	59.41350555419922	7.308950901031494
1.0	26650000.0	26660000.0	55.0	63.4476203918457	7.76443338394165
1.0	26700000.0	26710000.0	78.0	79.43663787841797	9.709586143493652
1.0	26770000.0	26780000.0	51.0	59.98796463012695	7.388373374938965
1.0	26810000.0	26820000.0	68.0	69.87532806396484	8.473603248596191
1.0	26850000.0	26860000.0	58.0	62.2974967956543	7.68194580078125
1.0	26870000.0	26880000.0	37.0	56.12349319458008	6.889898777008057
1.0	26890000.0	26900000.0	38.0	57.508995056152344	7.061354637145996
1.0	26910000.0	26920000.0	64.0	77.00634765625	9.296738624572754
1.0	27020000.0	27030000.0	45.0	62.75859451293945	7.716593265533447
1.0	27050000.0	27060000.0	53.0	59.626197814941406	7.334052085876465
1.0	27060000.0	27070000.0	57.0	58.402381896972656	7.177799224853516
1.0	27070000.0	27080000.0	40.0	57.66779708862305	7.078479766845703
1.0	27130000.0	27140000.0	64.0	59.562965393066406	7.2216339111328125
1.0	27160000.0	27170000.0	43.0	53.05824661254883	6.535528659820557
1.0	27190000.0	27200000.0	61.0	59.25567626953125	7.280629634857178
1.0	27570000.0	27580000.0	48.0	63.8715934753418	7.877833366394043
1.0	27620000.0	27630000.0	50.0	54.32793045043945	6.676486015319824
1.0	27650000.0	27660000.0	51.0	52.45484161376953	6.469257354736328
1.0	27660000.0	27670000.0	43.0	50.968421936035156	6.316071510314941
1.0	27700000.0	27710000.0	47.0	56.92805862426758	6.972455024719238
1.0	27740000.0	27750000.0	64.0	57.47507858276367	7.056750297546387
1.0	27750000.0	27760000.0	52.0	57.45778274536133	7.045945644378662
1.0	27810000.0	27820000.0	59.0	63.57883834838867	7.858880043029785
1.0	27830000.0	27840000.0	64.0	64.57920837402344	7.8567795753479
1.0	27920000.0	27930000.0	34.0	51.61088943481445	6.391876220703125
1.0	27940000.0	27950000.0	65.0	73.62275695800781	8.867262840270996
1.0	27960000.0	27970000.0	56.0	70.25684356689453	8.550374031066895
1.0	28050000.0	28060000.0	53.0	59.9808349609375	7.385565280914307
1.0	28090000.0	28100000.0	64.0	66.2445297241211	8.024209976196289
1.0	28100000.0	28110000.0	65.0	58.20287322998047	7.148965358734131
1.0	28170000.0	28180000.0	40.0	53.816062927246094	6.6371331214904785
1.0	28210000.0	28220000.0	51.0	51.00292205810547	6.321505069732666
1.0	28350000.0	28360000.0	50.0	58.56550216674805	7.205430507659912
1.0	28530000.0	28540000.0	58.0	60.282936096191406	7.42307186126709
1.0	28540000.0	28550000.0	45.0	60.95796585083008	7.512815952301025
1.0	28660000.0	28670000.0	55.0	64.7930908203125	7.980884552001953
1.0	28720000.0	28730000.0	64.0	60.387062072753906	7.439703464508057
1.0	28730000.0	28740000.0	64.0	61.431846618652344	7.570130825042725
1.0	28780000.0	28790000.0	58.0	60.006988525390625	7.3808465003967285
1.0	28800000.0	28810000.0	59.0	56.32563400268555	6.923651695251465
1.0	28860000.0	28870000.0	52.0	59.29286575317383	7.294200897216797
1.0	28920000.0	28930000.0	49.0	61.145851135253906	7.516636848449707
1.0	29040000.0	29050000.0	56.0	65.7088394165039	8.135164260864258
1.0	29050000.0	29060000.0	73.0	76.70384979248047	9.297285079956055
1.0	29170000.0	29180000.0	62.0	71.58832550048828	8.681051254272461
1.0	29190000.0	29200000.0	75.0	68.01010131835938	8.215221405029297
1.0	29200000.0	29210000.0	73.0	71.23442840576172	8.763608932495117
1.0	29210000.0	29220000.0	39.0	58.99851608276367	7.266009330749512
1.0	29300000.0	29310000.0	63.0	62.56525421142578	7.653733253479004
1.0	29360000.0	29370000.0	52.0	61.29467010498047	7.495352745056152
1.0	29400000.0	29410000.0	65.0	64.84239196777344	7.869378566741943
1.0	29490000.0	29500000.0	67.0	59.340415954589844	7.294367790222168
1.0	29540000.0	29550000.0	50.0	56.592498779296875	6.959278106689453
1.0	29570000.0	29580000.0	76.0	59.68672561645508	7.333272457122803
1.0	29610000.0	29620000.0	55.0	62.0359001159668	7.640507698059082
1.0	29630000.0	29640000.0	47.0	62.39092254638672	7.690038204193115
1.0	29710000.0	29720000.0	85.0	80.94223022460938	9.811107635498047
1.0	29750000.0	29760000.0	78.0	96.49005126953125	11.270790100097656
1.0	29780000.0	29790000.0	87.0	84.33540344238281	10.157855033874512
1.0	29820000.0	29830000.0	91.0	84.17240905761719	10.268671035766602
1.0	29870000.0	29880000.0	51.0	85.54295349121094	10.810125350952148
1.0	30080000.0	30090000.0	112.0	108.59651184082031	13.001521110534668
1.0	30100000.0	30110000.0	96.0	94.61651611328125	11.25700569152832
1.0	30110000.0	30120000.0	87.0	96.53379821777344	11.51118278503418
1.0	30120000.0	30130000.0	101.0	104.5818862915039	12.124727249145508
1.0	30130000.0	30140000.0	122.0	119.05030822753906	13.18616008758545
1.0	30170000.0	30180000.0	111.0	102.10433197021484	12.042213439941406
1.0	30210000.0	30220000.0	125.0	114.28742980957031	12.942619323730469
1.0	30230000.0	30240000.0	117.0	114.24778747558594	13.035855293273926
1.0	30260000.0	30270000.0	102.0	109.07670593261719	12.744726181030273
1.0	30280000.0	30290000.0	115.0	117.84855651855469	13.176458358764648
1.0	30290000.0	30300000.0	127.0	115.69720458984375	13.013028144836426
1.0	30350000.0	30360000.0	127.0	119.6663589477539	13.243334770202637
1.0	30380000.0	30390000.0	100.0	121.73004150390625	13.400876998901367
1.0	30450000.0	30460000.0	131.0	113.80517578125	12.916513442993164
1.0	30460000.0	30470000.0	104.0	112.0141830444336	12.806584358215332
1.0	30490000.0	30500000.0	109.0	122.49375915527344	13.36414909362793
1.0	30530000.0	30540000.0	90.0	108.0152587890625	12.577878952026367
1.0	30560000.0	30570000.0	122.0	108.71052551269531	12.653932571411133
1.0	30580000.0	30590000.0	98.0	107.38218688964844	12.741751670837402
1.0	30630000.0	30640000.0	117.0	115.08039855957031	12.958044052124023
1.0	30800000.0	30810000.0	103.0	99.89469146728516	11.763120651245117
1.0	30900000.0	30910000.0	102.0	107.5417709350586	12.361357688903809
1.0	30980000.0	30990000.0	103.0	85.24028015136719	10.3093843460083
1.0	31040000.0	31050000.0	77.0	86.52525329589844	10.350570678710938
1.0	31090000.0	31100000.0	111.0	90.63114929199219	10.817683219909668
1.0	31100000.0	31110000.0	82.0	88.91505432128906	10.634127616882324
1.0	31130000.0	31140000.0	61.0	77.98152160644531	9.591045379638672
1.0	31160000.0	31170000.0	88.0	80.58599853515625	9.76941967010498
1.0	31190000.0	31200000.0	57.0	65.03761291503906	8.00351619720459
1.0	31210000.0	31220000.0	71.0	72.9913101196289	8.794890403747559
1.0	31220000.0	31230000.0	86.0	69.93882751464844	8.473993301391602
1.0	31250000.0	31260000.0	87.0	73.79138946533203	8.979490280151367
1.0	31270000.0	31280000.0	44.0	72.40312194824219	8.867901802062988
1.0	31290000.0	31300000.0	60.0	69.72000122070312	8.5285062789917
1.0	31310000.0	31320000.0	80.0	73.96895599365234	8.90313720703125
1.0	31490000.0	31500000.0	82.0	65.79087829589844	8.13961124420166
1.0	31560000.0	31570000.0	78.0	82.12994384765625	9.905028343200684
1.0	31570000.0	31580000.0	53.0	78.32024383544922	9.539651870727539
1.0	31700000.0	31710000.0	77.0	74.1719970703125	8.981135368347168
1.0	31710000.0	31720000.0	65.0	77.01620483398438	9.434823989868164
1.0	31840000.0	31850000.0	53.0	59.51013946533203	7.178788185119629
1.0	31890000.0	31900000.0	40.0	58.296546936035156	7.129072666168213
1.0	31950000.0	31960000.0	63.0	66.95157623291016	8.114652633666992
1.0	31960000.0	31970000.0	65.0	67.71376037597656	8.199922561645508
1.0	32050000.0	32060000.0	52.0	57.198585510253906	7.026991844177246
1.0	32130000.0	32140000.0	48.0	55.36914825439453	6.799117088317871
1.0	32220000.0	32230000.0	37.0	56.148582458496094	6.896720886230469
1.0	32310000.0	32320000.0	73.0	76.64704895019531	9.225860595703125
1.0	32320000.0	32330000.0	61.0	74.31548309326172	9.019393920898438
1.0	32370000.0	32380000.0	56.0	65.8102798461914	8.14216423034668
1.0	32380000.0	32390000.0	69.0	65.9783706665039	8.119760513305664
1.0	32390000.0	32400000.0	72.0	66.37884521484375	8.227015495300293
1.0	32430000.0	32440000.0	84.0	78.87025451660156	9.57221794128418
1.0	32450000.0	32460000.0	65.0	73.50284576416016	8.905064582824707
1.0	32510000.0	32520000.0	54.0	57.9971809387207	7.134516716003418
1.0	32530000.0	32540000.0	77.0	65.69139099121094	7.992759704589844
1.0	32560000.0	32570000.0	47.0	55.7676887512207	6.849169731140137
1.0	32600000.0	32610000.0	63.0	59.960052490234375	7.362977027893066
1.0	32700000.0	32710000.0	51.0	59.08403778076172	7.25228214263916
1.0	32750000.0	32760000.0	71.0	60.63667678833008	7.438072204589844
1.0	32890000.0	32900000.0	60.0	73.23807525634766	8.981354713439941
1.0	32950000.0	32960000.0	82.0	68.78861236572266	8.305076599121094
1.0	33010000.0	33020000.0	64.0	62.71381759643555	7.674220085144043
1.0	33050000.0	33060000.0	58.0	62.64238357543945	7.716243743896484
1.0	33060000.0	33070000.0	61.0	61.12821578979492	7.525019645690918
1.0	33080000.0	33090000.0	55.0	60.84355545043945	7.492590427398682
1.0	33090000.0	33100000.0	60.0	58.83134841918945	7.232614040374756
1.0	33120000.0	33130000.0	57.0	59.58562469482422	7.327899932861328
1.0	33160000.0	33170000.0	58.0	59.667022705078125	7.232426643371582
1.0	33190000.0	33200000.0	69.0	61.55095672607422	7.555142879486084
1.0	33250000.0	33260000.0	41.0	56.72229766845703	6.963514804840088
1.0	33270000.0	33280000.0	54.0	54.50925827026367	6.711525917053223
1.0	33290000.0	33300000.0	56.0	58.06529998779297	7.133767604827881
1.0	33340000.0	33350000.0	44.0	62.544342041015625	7.610377311706543
1.0	33390000.0	33400000.0	53.0	60.011253356933594	7.352134704589844
1.0	33400000.0	33410000.0	46.0	55.33336639404297	6.795495510101318
1.0	33420000.0	33430000.0	59.0	58.249290466308594	7.158581733703613
1.0	33500000.0	33510000.0	75.0	63.4494514465332	7.737998962402344
1.0	33540000.0	33550000.0	49.0	57.68787384033203	7.082370758056641
1.0	33560000.0	33570000.0	55.0	60.433372497558594	7.352367401123047
1.0	33590000.0	33600000.0	54.0	57.983543395996094	7.118459224700928
1.0	33610000.0	33620000.0	46.0	54.08222579956055	6.659562587738037
1.0	33730000.0	33740000.0	51.0	54.55815505981445	6.705399513244629
1.0	33850000.0	33860000.0	77.0	65.87517547607422	7.978107452392578
1.0	33870000.0	33880000.0	83.0	75.93805694580078	9.050460815429688
1.0	33920000.0	33930000.0	85.0	80.8023452758789	9.732626914978027
1.0	33970000.0	33980000.0	72.0	90.2619857788086	10.850951194763184
1.0	33980000.0	33990000.0	88.0	90.6037368774414	10.721304893493652
1.0	34000000.0	34010000.0	112.0	96.34305572509766	11.13989543914795
1.0	34130000.0	34140000.0	86.0	98.1461181640625	11.552389144897461
1.0	34220000.0	34230000.0	91.0	113.16694641113281	12.623361587524414
1.0	34280000.0	34290000.0	117.0	114.22137451171875	12.817301750183105
1.0	34380000.0	34390000.0	116.0	115.32722473144531	12.83788013458252
1.0	34390000.0	34400000.0	106.0	117.79429626464844	12.98939323425293
1.0	34430000.0	34440000.0	130.0	121.8240966796875	13.281262397766113
1.0	34440000.0	34450000.0	106.0	123.58555603027344	13.553621292114258
1.0	34470000.0	34480000.0	126.0	119.45279693603516	13.206212043762207
1.0	34500000.0	34510000.0	124.0	123.43900299072266	13.513773918151855
1.0	34510000.0	34520000.0	130.0	132.16201782226562	13.936711311340332
1.0	34540000.0	34550000.0	136.0	124.10090637207031	13.535703659057617
1.0	34620000.0	34630000.0	128.0	115.5828628540039	13.288091659545898
1.0	34640000.0	34650000.0	126.0	134.5474395751953	14.18701457977295
1.0	34850000.0	34860000.0	137.0	138.48788452148438	14.262150764465332
1.0	34870000.0	34880000.0	101.0	120.00077056884766	13.415313720703125
1.0	34880000.0	34890000.0	120.0	120.13493347167969	13.417651176452637
1.0	34910000.0	34920000.0	102.0	128.49717712402344	13.736239433288574
1.0	34930000.0	34940000.0	106.0	121.41020202636719	13.451833724975586
1.0	35010000.0	35020000.0	122.0	114.4894027709961	13.003629684448242
1.0	35040000.0	35050000.0	105.0	109.81036376953125	12.482161521911621
1.0	35060000.0	35070000.0	94.0	99.80781555175781	11.943412780761719
1.0	35080000.0	35090000.0	104.0	102.688232421875	11.968421936035156
1.0	35150000.0	35160000.0	92.0	91.69225311279297	10.932382583618164
1.0	35160000.0	35170000.0	111.0	91.66181945800781	10.84727668762207
1.0	35210000.0	35220000.0	73.0	82.92814636230469	10.078837394714355
1.0	35250000.0	35260000.0	77.0	75.80840301513672	9.28973388671875
1.0	35280000.0	35290000.0	96.0	79.59587097167969	9.683359146118164
1.0	35340000.0	35350000.0	114.0	90.05427551269531	10.963923454284668
1.0	35370000.0	35380000.0	102.0	83.73174285888672	9.986432075500488
1.0	35440000.0	35450000.0	68.0	70.52812194824219	8.786008834838867
1.0	35450000.0	35460000.0	52.0	70.13285827636719	8.712858200073242
1.0	35490000.0	35500000.0	72.0	74.65521240234375	9.344829559326172
1.0	35500000.0	35510000.0	94.0	84.8795166015625	10.216306686401367
1.0	35630000.0	35640000.0	77.0	86.1390609741211	10.354522705078125
1.0	35650000.0	35660000.0	81.0	77.93350982666016	9.793569564819336
1.0	35670000.0	35680000.0	86.0	82.5269546508789	9.971450805664062
1.0	35720000.0	35730000.0	82.0	83.77528381347656	10.111416816711426
1.0	35740000.0	35750000.0	61.0	72.171875	9.002481460571289
1.0	35800000.0	35810000.0	69.0	66.93273162841797	8.289285659790039
1.0	35820000.0	35830000.0	45.0	65.23475646972656	8.066061973571777
1.0	35840000.0	35850000.0	57.0	63.076751708984375	7.779505729675293
1.0	35920000.0	35930000.0	69.0	58.33020782470703	7.177142143249512
1.0	36100000.0	36110000.0	60.0	72.33866882324219	9.03088665008545
1.0	36200000.0	36210000.0	66.0	63.33464813232422	7.831479072570801
1.0	36230000.0	36240000.0	58.0	73.06095886230469	9.118976593017578
1.0	36240000.0	36250000.0	74.0	77.35176086425781	9.398589134216309
1.0	36270000.0	36280000.0	76.0	65.9029312133789	8.131317138671875
1.0	36330000.0	36340000.0	79.0	75.7688980102539	9.113569259643555
1.0	36400000.0	36410000.0	50.0	65.05693054199219	8.0067138671875
1.0	36450000.0	36460000.0	71.0	62.67932891845703	7.7245378494262695
1.0	36510000.0	36520000.0	47.0	63.21632766723633	7.79821252822876
1.0	36520000.0	36530000.0	63.0	63.97942352294922	7.893185615539551
1.0	36580000.0	36590000.0	63.0	64.58966064453125	7.871439456939697
1.0	36630000.0	36640000.0	55.0	58.65447235107422	7.188584327697754
1.0	36670000.0	36680000.0	63.0	65.80150604248047	7.997627258300781
1.0	36680000.0	36690000.0	71.0	70.79788970947266	8.634185791015625
1.0	36700000.0	36710000.0	65.0	61.578102111816406	7.577624320983887
1.0	36780000.0	36790000.0	59.0	59.09861373901367	7.269564628601074
1.0	36820000.0	36830000.0	63.0	56.94862747192383	6.999198913574219
1.0	36830000.0	36840000.0	70.0	59.91658401489258	7.361876010894775
1.0	36840000.0	36850000.0	73.0	58.4071044921875	7.176207065582275
1.0	36860000.0	36870000.0	71.0	63.656272888183594	7.830636501312256
1.0	36880000.0	36890000.0	71.0	65.28044128417969	7.994993686676025
1.0	36920000.0	36930000.0	57.0	59.00252151489258	7.3022613525390625
1.0	37090000.0	37100000.0	96.0	95.86368560791016	11.290657043457031
1.0	37160000.0	37170000.0	98.0	96.09383392333984	11.466119766235352
1.0	37170000.0	37180000.0	90.0	101.00833892822266	11.943461418151855
1.0	37220000.0	37230000.0	89.0	104.21749114990234	11.928892135620117
1.0	37300000.0	37310000.0	108.0	104.3404541015625	12.274130821228027
1.0	37370000.0	37380000.0	118.0	119.23200988769531	13.174715995788574
1.0	37400000.0	37410000.0	112.0	120.38249206542969	13.371391296386719
1.0	37440000.0	37450000.0	119.0	122.1915283203125	13.502955436706543
1.0	37510000.0	37520000.0	119.0	115.43328857421875	13.03863525390625
1.0	37590000.0	37600000.0	95.0	114.92806243896484	13.090505599975586
1.0	37620000.0	37630000.0	114.0	124.2581787109375	13.456415176391602
1.0	37630000.0	37640000.0	140.0	119.43990325927734	13.2305326461792
1.0	37650000.0	37660000.0	101.0	115.8072280883789	12.994161605834961
1.0	37660000.0	37670000.0	114.0	125.48770904541016	13.522028923034668
1.0	37680000.0	37690000.0	114.0	120.53495025634766	13.270715713500977
1.0	37710000.0	37720000.0	102.0	110.11971282958984	12.542025566101074
1.0	37720000.0	37730000.0	102.0	107.27272033691406	12.42784595489502
1.0	37730000.0	37740000.0	119.0	104.95826721191406	12.18171501159668
1.0	37760000.0	37770000.0	98.0	99.917236328125	11.796320915222168
1.0	37860000.0	37870000.0	84.0	88.53172302246094	10.641563415527344
1.0	37880000.0	37890000.0	106.0	95.46456909179688	11.389745712280273
1.0	38050000.0	38060000.0	52.0	62.025672912597656	7.668479919433594
1.0	38100000.0	38110000.0	77.0	82.59012603759766	9.952065467834473
1.0	38190000.0	38200000.0	59.0	72.72709655761719	8.823736190795898
1.0	38240000.0	38250000.0	100.0	79.1689682006836	9.630023956298828
1.0	38270000.0	38280000.0	55.0	61.06267547607422	7.506878852844238
1.0	38280000.0	38290000.0	52.0	59.637542724609375	7.342106819152832
1.0	38410000.0	38420000.0	48.0	57.065887451171875	6.986219882965088
1.0	38470000.0	38480000.0	68.0	71.88878631591797	8.883882522583008
1.0	38580000.0	38590000.0	74.0	75.06620025634766	9.171128273010254
1.0	38600000.0	38610000.0	79.0	77.39598083496094	9.58631706237793
1.0	38620000.0	38630000.0	95.0	91.19747161865234	10.776924133300781
1.0	38660000.0	38670000.0	89.0	94.05460357666016	11.11275863647461
1.0	38730000.0	38740000.0	81.0	91.36917114257812	11.111412048339844
1.0	38840000.0	38850000.0	112.0	112.14308166503906	12.710729598999023
1.0	38870000.0	38880000.0	107.0	124.21883392333984	13.523506164550781
1.0	38970000.0	38980000.0	97.0	104.0225601196289	12.335419654846191
1.0	39070000.0	39080000.0	104.0	94.20004272460938	11.421817779541016
1.0	39080000.0	39090000.0	102.0	98.0863037109375	11.568011283874512
1.0	39130000.0	39140000.0	92.0	97.30379486083984	11.44396686553955
1.0	39150000.0	39160000.0	101.0	99.4327621459961	11.722233772277832
1.0	39220000.0	39230000.0	89.0	95.65324401855469	11.34306526184082
1.0	39270000.0	39280000.0	102.0	86.22406768798828	10.453561782836914
1.0	39320000.0	39330000.0	71.0	67.94966125488281	8.450174331665039
1.0	39330000.0	39340000.0	58.0	70.51346588134766	8.771142959594727
1.0	39360000.0	39370000.0	66.0	73.68087768554688	8.982011795043945
1.0	39550000.0	39560000.0	64.0	62.3560676574707	7.535565376281738
1.0	39560000.0	39570000.0	65.0	64.54642486572266	7.874015808105469
1.0	39700000.0	39710000.0	74.0	60.337005615234375	7.379350185394287
1.0	39710000.0	39720000.0	64.0	62.999855041503906	7.7642059326171875
1.0	39780000.0	39790000.0	42.0	58.96247482299805	7.2596282958984375
1.0	39820000.0	39830000.0	58.0	58.46946334838867	7.197878837585449
1.0	39890000.0	39900000.0	54.0	59.54594802856445	7.328524589538574
1.0	39960000.0	39970000.0	76.0	67.40506744384766	8.179677963256836
1.0	39990000.0	40000000.0	45.0	57.3306770324707	7.041297912597656
1.0	40010000.0	40020000.0	66.0	58.960121154785156	7.24994421005249
1.0	40050000.0	40060000.0	74.0	76.39070129394531	9.296062469482422
1.0	40120000.0	40130000.0	70.0	74.78333282470703	9.128605842590332
1.0	40200000.0	40210000.0	69.0	68.11161041259766	8.465218544006348
1.0	40260000.0	40270000.0	70.0	70.62980651855469	8.672967910766602
1.0	40270000.0	40280000.0	52.0	76.61759948730469	9.2611665725708
1.0	40280000.0	40290000.0	63.0	68.92984771728516	8.47042465209961
1.0	40320000.0	40330000.0	71.0	61.54082107543945	7.585826873779297
1.0	40390000.0	40400000.0	57.0	69.37614440917969	8.516871452331543
1.0	40400000.0	40410000.0	70.0	69.93031311035156	8.52212905883789
1.0	40410000.0	40420000.0	64.0	71.23262786865234	8.650790214538574
1.0	40470000.0	40480000.0	90.0	78.55943298339844	9.480036735534668
1.0	40490000.0	40500000.0	75.0	74.05831909179688	8.9876127243042
1.0	40550000.0	40560000.0	63.0	63.324981689453125	7.818251609802246
1.0	40570000.0	40580000.0	89.0	89.67762756347656	10.779667854309082
1.0	40580000.0	40590000.0	85.0	84.44535064697266	10.152849197387695
1.0	40610000.0	40620000.0	110.0	80.6166000366211	9.845443725585938
1.0	40710000.0	40720000.0	54.0	72.69445037841797	8.816601753234863
1.0	40730000.0	40740000.0	61.0	60.65439987182617	7.468932151794434
1.0	40770000.0	40780000.0	72.0	63.34602737426758	7.682596683502197
1.0	40800000.0	40810000.0	81.0	75.01918029785156	9.128202438354492
1.0	40870000.0	40880000.0	70.0	67.7344970703125	8.223994255065918
1.0	40890000.0	40900000.0	68.0	73.31477355957031	8.822900772094727
1.0	40940000.0	40950000.0	53.0	71.44126892089844	8.806848526000977
1.0	41020000.0	41030000.0	101.0	87.45855712890625	10.461877822875977
1.0	41100000.0	41110000.0	86.0	69.30184173583984	8.413817405700684
1.0	41160000.0	41170000.0	53.0	62.405128479003906	7.690234184265137
1.0	41220000.0	41230000.0	56.0	57.0567512512207	7.007134914398193
1.0	41230000.0	41240000.0	62.0	54.918426513671875	6.7588090896606445
1.0	41240000.0	41250000.0	51.0	57.402122497558594	7.056715965270996
1.0	41300000.0	41310000.0	61.0	66.8616943359375	8.099431037902832
1.0	41340000.0	41350000.0	60.0	69.07845306396484	8.439257621765137
1.0	41350000.0	41360000.0	70.0	76.15254974365234	9.257518768310547
1.0	41400000.0	41410000.0	91.0	70.7748031616211	8.590409278869629
1.0	41440000.0	41450000.0	58.0	67.55218505859375	8.370274543762207
1.0	41520000.0	41530000.0	54.0	61.58929443359375	7.584179878234863
1.0	41570000.0	41580000.0	53.0	61.10197067260742	7.516055107116699
1.0	41730000.0	41740000.0	58.0	72.58966827392578	8.826723098754883
1.0	41740000.0	41750000.0	72.0	69.51902770996094	8.4439697265625
1.0	41790000.0	41800000.0	68.0	73.8261947631836	8.960733413696289
1.0	41900000.0	41910000.0	82.0	71.46611785888672	8.592090606689453
1.0	41920000.0	41930000.0	66.0	66.0535888671875	8.01044750213623
1.0	41930000.0	41940000.0	74.0	67.58760070800781	8.297357559204102
1.0	41950000.0	41960000.0	52.0	67.93777465820312	8.213709831237793
1.0	41980000.0	41990000.0	61.0	60.244239807128906	7.405560493469238
1.0	42020000.0	42030000.0	55.0	70.46210479736328	8.49057674407959
1.0	42060000.0	42070000.0	69.0	72.54576110839844	8.716848373413086
1.0	42070000.0	42080000.0	63.0	67.92362976074219	8.202821731567383
1.0	42090000.0	42100000.0	85.0	66.96708679199219	8.145759582519531
1.0	42150000.0	42160000.0	81.0	74.30484771728516	8.928138732910156
1.0	42160000.0	42170000.0	61.0	69.79141998291016	8.428950309753418
1.0	42240000.0	42250000.0	69.0	70.1475830078125	8.568693161010742
1.0	42270000.0	42280000.0	77.0	70.49024963378906	8.529670715332031
1.0	42350000.0	42360000.0	73.0	65.59883880615234	8.060409545898438
1.0	42360000.0	42370000.0	59.0	68.5640640258789	8.369648933410645
1.0	42470000.0	42480000.0	75.0	84.48408508300781	9.983109474182129
1.0	42500000.0	42510000.0	87.0	84.24015045166016	10.108135223388672
1.0	42540000.0	42550000.0	110.0	92.41481018066406	11.030619621276855
1.0	42570000.0	42580000.0	94.0	94.18601989746094	11.104150772094727
1.0	42640000.0	42650000.0	66.0	67.71559143066406	8.417771339416504
1.0	42660000.0	42670000.0	81.0	70.01527404785156	8.714560508728027
1.0	42700000.0	42710000.0	61.0	70.07669830322266	8.72130298614502
1.0	42750000.0	42760000.0	62.0	70.14167022705078	8.725419044494629
1.0	42770000.0	42780000.0	61.0	65.93763732910156	8.173318862915039
1.0	42800000.0	42810000.0	78.0	72.3712387084961	8.99952220916748
1.0	42810000.0	42820000.0	89.0	82.91666412353516	10.045607566833496
1.0	42840000.0	42850000.0	74.0	83.06974792480469	10.206988334655762
1.0	42850000.0	42860000.0	83.0	76.27608489990234	9.259576797485352
1.0	42890000.0	42900000.0	96.0	71.04712677001953	8.644824028015137
1.0	42980000.0	42990000.0	68.0	78.89579772949219	9.549833297729492
1.0	43140000.0	43150000.0	50.0	61.72735595703125	7.634774208068848
1.0	43150000.0	43160000.0	74.0	62.99809646606445	7.776889801025391
1.0	43180000.0	43190000.0	73.0	65.65531158447266	8.118913650512695
1.0	43200000.0	43210000.0	48.0	58.51070022583008	7.193886756896973
1.0	43350000.0	43360000.0	87.0	86.18499755859375	10.32502269744873
1.0	43380000.0	43390000.0	88.0	84.41548919677734	10.207858085632324
1.0	43400000.0	43410000.0	55.0	63.53691864013672	7.8538713455200195
1.0	43410000.0	43420000.0	72.0	64.57056427001953	7.98520040512085
1.0	43460000.0	43470000.0	87.0	78.97444152832031	9.556769371032715
1.0	43530000.0	43540000.0	58.0	67.72576904296875	8.298439979553223
1.0	43620000.0	43630000.0	70.0	74.07766723632812	9.0921630859375
1.0	43800000.0	43810000.0	77.0	66.07121276855469	7.950879096984863
1.0	43820000.0	43830000.0	58.0	55.8187141418457	6.871386528015137
1.0	43860000.0	43870000.0	51.0	60.8369255065918	7.4935102462768555
1.0	43870000.0	43880000.0	59.0	59.217864990234375	7.2846360206604
1.0	43900000.0	43910000.0	45.0	54.93745040893555	6.758265018463135
1.0	43950000.0	43960000.0	76.0	70.59919738769531	8.479936599731445
1.0	44020000.0	44030000.0	42.0	56.0887451171875	6.900782108306885
1.0	44030000.0	44040000.0	39.0	55.33818817138672	6.80447244644165
1.0	44140000.0	44150000.0	52.0	56.966041564941406	7.005555629730225
1.0	44180000.0	44190000.0	45.0	66.89918518066406	8.218628883361816
1.0	44190000.0	44200000.0	73.0	64.11083984375	7.853076934814453
1.0	44230000.0	44240000.0	64.0	62.8254508972168	7.6591691970825195
1.0	44260000.0	44270000.0	48.0	61.72210693359375	7.577905178070068
1.0	44340000.0	44350000.0	54.0	59.308326721191406	7.274092197418213
1.0	44420000.0	44430000.0	48.0	56.53678512573242	6.944421291351318
1.0	44590000.0	44600000.0	89.0	91.06006622314453	10.873716354370117
1.0	44600000.0	44610000.0	92.0	90.15791320800781	10.756341934204102
1.0	44610000.0	44620000.0	83.0	90.53389739990234	10.801504135131836
1.0	44620000.0	44630000.0	79.0	89.51740264892578	10.698933601379395
1.0	44640000.0	44650000.0	106.0	96.29976654052734	11.50999641418457
1.0	44730000.0	44740000.0	61.0	59.09785079956055	7.2677178382873535
1.0	44810000.0	44820000.0	57.0	63.13031005859375	7.800789833068848
1.0	44820000.0	44830000.0	82.0	80.96270751953125	9.92860221862793
1.0	44870000.0	44880000.0	84.0	80.02760314941406	9.806218147277832
1.0	44880000.0	44890000.0	94.0	83.31757354736328	10.255828857421875
1.0	44890000.0	44900000.0	82.0	89.25345611572266	10.699195861816406
1.0	44900000.0	44910000.0	81.0	84.98202514648438	10.215551376342773
1.0	44910000.0	44920000.0	91.0	95.90106201171875	11.372588157653809
1.0	44970000.0	44980000.0	100.0	83.81417083740234	10.082962989807129
1.0	45010000.0	45020000.0	59.0	75.96440887451172	9.283941268920898
1.0	45060000.0	45070000.0	80.0	74.63893127441406	9.123517990112305
1.0	45070000.0	45080000.0	64.0	74.5270004272461	9.113680839538574
1.0	45080000.0	45090000.0	64.0	68.46430969238281	8.347803115844727
1.0	45100000.0	45110000.0	47.0	55.80095672607422	6.877490997314453
1.0	45180000.0	45190000.0	65.0	66.46131896972656	8.091629028320312
1.0	45190000.0	45200000.0	69.0	72.6042709350586	8.89319896697998
1.0	45220000.0	45230000.0	55.0	55.13304901123047	6.802326202392578
1.0	45260000.0	45270000.0	40.0	60.33756637573242	7.440258979797363
1.0	45360000.0	45370000.0	45.0	62.89550018310547	7.747784614562988
1.0	45390000.0	45400000.0	50.0	64.72493743896484	7.901359558105469
1.0	45410000.0	45420000.0	52.0	62.87018966674805	7.695709228515625
1.0	45470000.0	45480000.0	50.0	55.1867790222168	6.81804895401001
1.0	45490000.0	45500000.0	71.0	63.59644317626953	7.7803850173950195
1.0	45510000.0	45520000.0	65.0	63.246726989746094	7.7465972900390625
1.0	45530000.0	45540000.0	61.0	74.67371368408203	8.921880722045898
1.0	45560000.0	45570000.0	43.0	64.7424087524414	7.818018913269043
1.0	45590000.0	45600000.0	49.0	66.83187866210938	8.033780097961426
1.0	45630000.0	45640000.0	43.0	61.25791549682617	7.466368675231934
1.0	45720000.0	45730000.0	62.0	75.97636413574219	9.17866039276123
1.0	45800000.0	45810000.0	43.0	62.10955810546875	7.683152675628662
1.0	45920000.0	45930000.0	65.0	64.36824035644531	7.905911445617676
1.0	46010000.0	46020000.0	63.0	65.72056579589844	8.145895957946777
1.0	46020000.0	46030000.0	51.0	58.08991622924805	7.1461381912231445
1.0	46050000.0	46060000.0	55.0	60.02417755126953	7.388830661773682
1.0	46100000.0	46110000.0	55.0	58.77927780151367	7.230966091156006
1.0	46170000.0	46180000.0	52.0	63.39057540893555	7.828085899353027
1.0	46240000.0	46250000.0	85.0	80.7002182006836	9.76197624206543
1.0	46270000.0	46280000.0	55.0	64.74720764160156	8.002999305725098
1.0	46370000.0	46380000.0	55.0	60.18891143798828	7.339306831359863
1.0	46500000.0	46510000.0	43.0	56.88728713989258	6.983607292175293
1.0	46510000.0	46520000.0	59.0	60.038230895996094	7.367361545562744
1.0	46570000.0	46580000.0	55.0	62.850730895996094	7.592576026916504
1.0	46600000.0	46610000.0	70.0	71.41876220703125	8.626296997070312
1.0	46620000.0	46630000.0	63.0	75.5145492553711	9.141660690307617
1.0	46630000.0	46640000.0	63.0	65.0344009399414	7.973958492279053
1.0	46640000.0	46650000.0	45.0	62.62922286987305	7.728226661682129
1.0	46660000.0	46670000.0	58.0	59.69388961791992	7.342876434326172
1.0	46710000.0	46720000.0	60.0	60.008331298828125	7.392213344573975
1.0	46740000.0	46750000.0	44.0	57.24045944213867	7.04470682144165
1.0	46770000.0	46780000.0	58.0	59.1871223449707	7.280493259429932
1.0	46880000.0	46890000.0	71.0	71.3570556640625	8.667659759521484
1.0	46920000.0	46930000.0	58.0	72.92300415039062	8.906349182128906
1.0	46930000.0	46940000.0	71.0	67.28861999511719	8.270471572875977
1.0	46970000.0	46980000.0	70.0	65.38438415527344	7.941906929016113
1.0	46980000.0	46990000.0	62.0	58.8642463684082	7.2496843338012695
1.0	47000000.0	47010000.0	71.0	73.00302124023438	8.94831657409668
1.0	47210000.0	47220000.0	82.0	71.27180480957031	8.75229263305664
1.0	47220000.0	47230000.0	61.0	70.05584716796875	8.560064315795898
1.0	47300000.0	47310000.0	63.0	77.70210266113281	9.359230995178223
1.0	47480000.0	47490000.0	77.0	74.84098815917969	8.9891357421875
1.0	47490000.0	47500000.0	70.0	72.28997039794922	8.885251998901367
1.0	47600000.0	47610000.0	88.0	77.66273498535156	9.354825973510742
1.0	47710000.0	47720000.0	66.0	69.65255737304688	8.604962348937988
1.0	47780000.0	47790000.0	62.0	73.98606872558594	9.02325439453125
1.0	47790000.0	47800000.0	70.0	61.680015563964844	7.566474914550781
1.0	47800000.0	47810000.0	47.0	62.00885009765625	7.635694980621338
1.0	47840000.0	47850000.0	58.0	61.294456481933594	7.552988529205322
1.0	47900000.0	47910000.0	60.0	58.48814010620117	7.1895928382873535
1.0	47920000.0	47930000.0	66.0	76.9205093383789	9.42743968963623
1.0	48050000.0	48060000.0	62.0	73.18824768066406	8.993696212768555
1.0	48060000.0	48070000.0	71.0	78.82856750488281	9.480522155761719
1.0	48080000.0	48090000.0	80.0	72.1503677368164	8.768322944641113
1.0	48160000.0	48170000.0	73.0	70.63153076171875	8.71833610534668
1.0	48250000.0	48260000.0	66.0	71.9320068359375	8.738411903381348
1.0	48300000.0	48310000.0	71.0	69.68412780761719	8.596885681152344
1.0	48310000.0	48320000.0	67.0	70.39982604980469	8.519049644470215
1.0	48370000.0	48380000.0	76.0	69.45130157470703	8.448768615722656
1.0	48520000.0	48530000.0	72.0	73.36335754394531	9.008956909179688
1.0	48530000.0	48540000.0	87.0	79.18085479736328	9.615044593811035
1.0	48590000.0	48600000.0	92.0	95.38448333740234	11.265266418457031
1.0	48650000.0	48660000.0	71.0	82.35518646240234	10.02778148651123
1.0	48720000.0	48730000.0	76.0	87.17618560791016	10.293607711791992
1.0	48760000.0	48770000.0	83.0	74.8392333984375	9.193740844726562
1.0	48800000.0	48810000.0	96.0	75.5776596069336	9.278467178344727
1.0	48860000.0	48870000.0	80.0	75.82011413574219	9.38404655456543
1.0	48870000.0	48880000.0	78.0	74.53919982910156	9.242570877075195
1.0	48880000.0	48890000.0	76.0	82.13362884521484	9.871832847595215
1.0	48890000.0	48900000.0	77.0	84.1061782836914	10.012024879455566
1.0	48940000.0	48950000.0	99.0	88.35047912597656	10.980790138244629
1.0	48960000.0	48970000.0	104.0	88.73445892333984	11.049710273742676
1.0	48970000.0	48980000.0	102.0	111.0090560913086	12.937858581542969
1.0	49020000.0	49030000.0	127.0	103.67826843261719	12.111144065856934
1.0	49040000.0	49050000.0	109.0	104.84403991699219	12.148809432983398
1.0	49160000.0	49170000.0	112.0	98.89701843261719	11.866903305053711
1.0	49180000.0	49190000.0	102.0	104.95945739746094	12.335291862487793
1.0	49290000.0	49300000.0	140.0	117.8032455444336	13.132061958312988
1.0	49300000.0	49310000.0	112.0	125.04118347167969	13.59478759765625
1.0	49310000.0	49320000.0	131.0	117.153076171875	13.017199516296387
1.0	49330000.0	49340000.0	98.0	116.642578125	13.114611625671387
1.0	49350000.0	49360000.0	123.0	122.86015319824219	13.523885726928711
1.0	49400000.0	49410000.0	115.0	122.90837097167969	13.55609130859375
1.0	49450000.0	49460000.0	144.0	141.48373413085938	14.460886001586914
1.0	49500000.0	49510000.0	133.0	144.15853881835938	14.623822212219238
1.0	49540000.0	49550000.0	149.0	152.92269897460938	14.888006210327148
1.0	49640000.0	49650000.0	142.0	143.25885009765625	14.651872634887695
1.0	49650000.0	49660000.0	148.0	153.3010711669922	14.842007637023926
1.0	49680000.0	49690000.0	140.0	148.305419921875	14.870382308959961
1.0	49690000.0	49700000.0	127.0	140.107666015625	14.492749214172363
1.0	49750000.0	49760000.0	106.0	110.3657455444336	13.153660774230957
1.0	50170000.0	50180000.0	167.0	167.84048461914062	15.362556457519531
1.0	50190000.0	50200000.0	160.0	164.1533660888672	15.261077880859375
1.0	50350000.0	50360000.0	140.0	133.94818115234375	14.13994312286377
1.0	50530000.0	50540000.0	131.0	140.8349609375	14.435319900512695
1.0	50540000.0	50550000.0	148.0	127.68363952636719	13.869939804077148
1.0	50600000.0	50610000.0	137.0	133.3689727783203	13.925518989562988
1.0	50610000.0	50620000.0	124.0	132.30857849121094	13.929046630859375
1.0	50620000.0	50630000.0	124.0	129.06814575195312	13.794172286987305
1.0	50630000.0	50640000.0	131.0	130.90280151367188	13.730667114257812
1.0	50640000.0	50650000.0	105.0	123.13584899902344	13.580953598022461
1.0	50690000.0	50700000.0	136.0	134.23463439941406	14.148704528808594
1.0	50930000.0	50940000.0	75.0	70.4817123413086	8.795089721679688
1.0	51060000.0	51070000.0	46.0	68.01787567138672	8.436920166015625
1.0	51080000.0	51090000.0	82.0	67.20576477050781	8.328700065612793
1.0	51100000.0	51110000.0	78.0	68.48814392089844	8.483762741088867
1.0	51140000.0	51150000.0	63.0	67.78526306152344	8.408388137817383
1.0	51160000.0	51170000.0	76.0	67.6668930053711	8.258513450622559
1.0	51170000.0	51180000.0	67.0	68.13533020019531	8.454492568969727
1.0	51230000.0	51240000.0	82.0	70.86895751953125	8.82329273223877
1.0	51430000.0	51440000.0	85.0	78.38217163085938	9.841509819030762
1.0	51490000.0	51500000.0	97.0	99.09544372558594	11.624600410461426
1.0	51650000.0	51660000.0	101.0	83.2203369140625	10.062312126159668
1.0	51680000.0	51690000.0	55.0	79.5198974609375	9.616111755371094
1.0	51740000.0	51750000.0	44.0	62.50787353515625	7.7124834060668945
1.0	51770000.0	51780000.0	47.0	57.290245056152344	7.044384002685547
1.0	51820000.0	51830000.0	52.0	60.531883239746094	7.4424943923950195
1.0	51960000.0	51970000.0	62.0	69.93024444580078	8.625218391418457
1.0	52000000.0	52010000.0	63.0	71.76931762695312	8.705647468566895
1.0	52020000.0	52030000.0	84.0	72.83018493652344	8.839906692504883
1.0	52060000.0	52070000.0	99.0	78.60092163085938	9.45766544342041
1.0	52090000.0	52100000.0	62.0	68.19960021972656	8.44843864440918
1.0	52130000.0	52140000.0	59.0	67.44986724853516	8.361007690429688
1.0	52140000.0	52150000.0	77.0	68.46636962890625	8.430048942565918
1.0	52180000.0	52190000.0	67.0	67.42469787597656	8.353109359741211
1.0	52240000.0	52250000.0	56.0	64.51069641113281	7.974603176116943
1.0	52250000.0	52260000.0	58.0	60.03446578979492	7.402029514312744
1.0	52310000.0	52320000.0	68.0	67.02742767333984	8.298335075378418
1.0	52320000.0	52330000.0	56.0	66.1792984008789	8.19980239868164
1.0	52350000.0	52360000.0	106.0	95.69416046142578	11.658712387084961
1.0	52400000.0	52410000.0	70.0	79.00919342041016	9.486385345458984
1.0	52430000.0	52440000.0	77.0	72.51055145263672	8.773870468139648
1.0	52540000.0	52550000.0	59.0	63.169090270996094	7.799066066741943
1.0	52570000.0	52580000.0	70.0	77.31098937988281	9.315789222717285
1.0	52760000.0	52770000.0	64.0	62.77458953857422	7.734554290771484
1.0	52770000.0	52780000.0	53.0	61.375244140625	7.558470726013184
1.0	52890000.0	52900000.0	65.0	62.0197639465332	7.639159202575684
1.0	52900000.0	52910000.0	53.0	63.35693359375	7.816454887390137
1.0	52970000.0	52980000.0	78.0	67.31562042236328	8.345623970031738
1.0	52990000.0	53000000.0	51.0	69.61527252197266	8.630861282348633
1.0	53070000.0	53080000.0	68.0	65.8558578491211	8.047772407531738
1.0	53140000.0	53150000.0	67.0	70.90262603759766	8.680273056030273
1.0	53180000.0	53190000.0	77.0	79.88867950439453	9.69017219543457
1.0	53200000.0	53210000.0	79.0	66.5783462524414	8.242533683776855
1.0	53290000.0	53300000.0	80.0	70.15348815917969	8.605936050415039
1.0	53310000.0	53320000.0	69.0	84.03596496582031	10.212465286254883
1.0	53370000.0	53380000.0	59.0	61.98492431640625	7.642918586730957
1.0	53390000.0	53400000.0	84.0	62.9729118347168	7.747889041900635
1.0	53530000.0	53540000.0	74.0	69.77169036865234	8.37679386138916
1.0	53560000.0	53570000.0	75.0	73.0732192993164	8.840127944946289
1.0	53590000.0	53600000.0	60.0	76.09281921386719	9.160530090332031
1.0	53680000.0	53690000.0	69.0	59.250831604003906	7.2995734214782715
1.0	53710000.0	53720000.0	60.0	58.094154357910156	7.153260707855225
1.0	53780000.0	53790000.0	40.0	59.88105392456055	7.366479396820068
1.0	53800000.0	53810000.0	83.0	81.22370910644531	9.930221557617188
1.0	53860000.0	53870000.0	82.0	84.56248474121094	10.166903495788574
1.0	53870000.0	53880000.0	76.0	83.93661499023438	10.104630470275879
1.0	53900000.0	53910000.0	113.0	86.60204315185547	10.425554275512695
1.0	53930000.0	53940000.0	95.0	82.48530578613281	9.98845100402832
1.0	54010000.0	54020000.0	71.0	83.06288146972656	10.08643913269043
1.0	54110000.0	54120000.0	90.0	84.95231628417969	10.254057884216309
1.0	54130000.0	54140000.0	62.0	81.68061828613281	9.86772632598877
1.0	54230000.0	54240000.0	46.0	63.79341506958008	7.885546684265137
1.0	54240000.0	54250000.0	46.0	64.00505065917969	7.911388397216797
1.0	54260000.0	54270000.0	57.0	61.217384338378906	7.549455165863037
1.0	54280000.0	54290000.0	56.0	63.544090270996094	7.849249362945557
1.0	54290000.0	54300000.0	57.0	59.91033935546875	7.383012294769287
1.0	54380000.0	54390000.0	63.0	62.540916442871094	7.709095001220703
1.0	54430000.0	54440000.0	60.0	61.32899856567383	7.555155277252197
1.0	54500000.0	54510000.0	66.0	59.75569534301758	7.347404479980469
1.0	54520000.0	54530000.0	64.0	62.23783493041992	7.6741838455200195
1.0	54560000.0	54570000.0	52.0	60.012939453125	7.390336513519287
1.0	54570000.0	54580000.0	60.0	61.2254638671875	7.447817802429199
1.0	54590000.0	54600000.0	64.0	64.64353942871094	7.834933280944824
1.0	54600000.0	54610000.0	71.0	63.44818878173828	7.674538612365723
1.0	54610000.0	54620000.0	69.0	65.62931823730469	7.958034515380859
1.0	54680000.0	54690000.0	49.0	53.63029861450195	6.6089019775390625
1.0	54730000.0	54740000.0	73.0	53.45267868041992	6.571505546569824
1.0	54770000.0	54780000.0	59.0	54.500572204589844	6.695920467376709
1.0	54790000.0	54800000.0	49.0	53.24513626098633	6.55527400970459
1.0	54820000.0	54830000.0	42.0	56.667022705078125	6.9613518714904785
1.0	54850000.0	54860000.0	50.0	56.72052001953125	6.9659576416015625
1.0	54890000.0	54900000.0	84.0	73.50485229492188	8.934728622436523
1.0	54920000.0	54930000.0	70.0	67.88109588623047	8.283587455749512
1.0	54970000.0	54980000.0	65.0	77.19915008544922	9.4035062789917
1.0	54980000.0	54990000.0	72.0	76.36551666259766	9.335461616516113
1.0	55020000.0	55030000.0	63.0	60.92919921875	7.47100830078125
1.0	55030000.0	55040000.0	60.0	60.731964111328125	7.439866065979004
1.0	55060000.0	55070000.0	55.0	59.790733337402344	7.3574981689453125
1.0	55080000.0	55090000.0	51.0	68.06840515136719	8.238103866577148
1.0	55130000.0	55140000.0	67.0	63.131919860839844	7.5919904708862305
1.0	55140000.0	55150000.0	58.0	64.3333511352539	7.741644382476807
1.0	55150000.0	55160000.0	67.0	66.70164489746094	7.967226982116699
1.0	55200000.0	55210000.0	57.0	55.22477340698242	6.804895877838135
1.0	55420000.0	55430000.0	67.0	73.01661682128906	8.77801513671875
1.0	55510000.0	55520000.0	51.0	56.16041946411133	6.862004280090332
1.0	55700000.0	55710000.0	118.0	78.5265121459961	9.490972518920898
1.0	55790000.0	55800000.0	75.0	89.22579193115234	10.558825492858887
1.0	55800000.0	55810000.0	73.0	90.31550598144531	10.74792194366455
1.0	55840000.0	55850000.0	84.0	85.57514953613281	10.274230003356934
1.0	55850000.0	55860000.0	87.0	99.09941101074219	11.552460670471191
1.0	55880000.0	55890000.0	89.0	91.21632385253906	10.7240571975708
1.0	55890000.0	55900000.0	89.0	91.29090881347656	10.803072929382324
1.0	56000000.0	56010000.0	101.0	95.30995178222656	11.164405822753906
1.0	56030000.0	56040000.0	97.0	92.40608215332031	10.966043472290039
1.0	56100000.0	56110000.0	91.0	111.22789001464844	12.628466606140137
1.0	56340000.0	56350000.0	120.0	126.44453430175781	13.574966430664062
1.0	56430000.0	56440000.0	116.0	125.0207748413086	13.500897407531738
1.0	56480000.0	56490000.0	130.0	129.9686279296875	13.786954879760742
1.0	56560000.0	56570000.0	118.0	119.46672058105469	13.118398666381836
1.0	56610000.0	56620000.0	117.0	106.9510269165039	12.162223815917969
1.0	56640000.0	56650000.0	83.0	97.38066101074219	11.574328422546387
1.0	56750000.0	56760000.0	63.0	89.96162414550781	10.617921829223633
1.0	56790000.0	56800000.0	67.0	84.52143859863281	10.108610153198242
1.0	56840000.0	56850000.0	83.0	77.7563705444336	9.259441375732422
1.0	56880000.0	56890000.0	60.0	73.99169158935547	8.99365234375
1.0	57040000.0	57050000.0	85.0	80.17549896240234	9.959039688110352
1.0	57080000.0	57090000.0	92.0	91.76453399658203	10.934377670288086
1.0	57130000.0	57140000.0	79.0	94.64289855957031	11.10314655303955
1.0	57190000.0	57200000.0	105.0	99.31503295898438	11.580244064331055
1.0	57220000.0	57230000.0	85.0	96.82051849365234	11.431535720825195
1.0	57260000.0	57270000.0	92.0	95.14026641845703	11.265068054199219
1.0	57270000.0	57280000.0	93.0	90.6640396118164	10.874363899230957
1.0	57340000.0	57350000.0	99.0	111.4556884765625	12.686147689819336
1.0	57350000.0	57360000.0	115.0	110.95723724365234	12.701421737670898
1.0	57370000.0	57380000.0	89.0	99.61849212646484	11.816126823425293
1.0	57410000.0	57420000.0	113.0	116.05708312988281	13.110763549804688
1.0	57420000.0	57430000.0	102.0	113.1105728149414	12.967950820922852
1.0	57430000.0	57440000.0	82.0	111.51290130615234	12.860658645629883
1.0	57440000.0	57450000.0	131.0	110.79142761230469	12.708409309387207
1.0	57500000.0	57510000.0	105.0	114.59648132324219	12.7772855758667
1.0	57510000.0	57520000.0	98.0	116.1185302734375	12.906198501586914
1.0	57730000.0	57740000.0	96.0	115.80229187011719	12.987710952758789
1.0	57790000.0	57800000.0	99.0	122.6183090209961	13.32336139678955
1.0	57810000.0	57820000.0	119.0	118.9443588256836	13.099902153015137
1.0	57890000.0	57900000.0	111.0	121.56396484375	13.529767036437988
1.0	57910000.0	57920000.0	146.0	128.62550354003906	13.76128101348877
1.0	57920000.0	57930000.0	121.0	128.819580078125	13.777750968933105
1.0	58000000.0	58010000.0	120.0	120.02294921875	13.2603759765625
1.0	58060000.0	58070000.0	115.0	113.4837646484375	13.001672744750977
1.0	58140000.0	58150000.0	131.0	130.4796600341797	13.821985244750977
1.0	58330000.0	58340000.0	99.0	118.9986572265625	13.327247619628906
1.0	58370000.0	58380000.0	109.0	113.35337829589844	12.827316284179688
1.0	58390000.0	58400000.0	110.0	130.56932067871094	13.855138778686523
1.0	58420000.0	58430000.0	131.0	121.5634765625	13.367227554321289
1.0	58430000.0	58440000.0	125.0	118.4769058227539	13.16662883758545
1.0	58440000.0	58450000.0	132.0	120.56607818603516	13.272417068481445
1.0	58490000.0	58500000.0	111.0	107.7970962524414	12.646687507629395
1.0	58520000.0	58530000.0	84.0	110.80445861816406	12.616411209106445
1.0	58560000.0	58570000.0	100.0	106.4706802368164	12.234472274780273
1.0	58650000.0	58660000.0	95.0	99.53378295898438	11.627595901489258
1.0	58820000.0	58830000.0	93.0	82.47074890136719	9.97533130645752
1.0	58870000.0	58880000.0	74.0	76.75711822509766	9.261008262634277
1.0	58900000.0	58910000.0	69.0	71.90621948242188	8.724231719970703
1.0	58990000.0	59000000.0	70.0	66.01007843017578	8.166266441345215
1.0	59020000.0	59030000.0	80.0	78.76221466064453	9.486832618713379
1.0	59030000.0	59040000.0	64.0	68.96389770507812	8.448103904724121
1.0	59160000.0	59170000.0	65.0	67.49687194824219	8.389843940734863
1.0	59170000.0	59180000.0	63.0	71.20922088623047	8.656128883361816
1.0	59310000.0	59320000.0	69.0	67.34263610839844	8.178108215332031
1.0	59350000.0	59360000.0	52.0	62.23128128051758	7.616615295410156
1.0	59400000.0	59410000.0	67.0	63.584686279296875	7.743588924407959
1.0	59550000.0	59560000.0	69.0	74.80391693115234	9.057417869567871
1.0	59560000.0	59570000.0	79.0	77.03837585449219	9.262819290161133
1.0	59570000.0	59580000.0	50.0	72.28153991699219	8.78454303741455
1.0	59640000.0	59650000.0	104.0	79.35417175292969	9.540863037109375
1.0	59730000.0	59740000.0	73.0	79.2043685913086	9.509618759155273
1.0	59760000.0	59770000.0	69.0	66.05632019042969	8.112645149230957
1.0	59800000.0	59810000.0	69.0	68.15023040771484	8.381810188293457
1.0	59850000.0	59860000.0	77.0	66.45128631591797	8.041186332702637
1.0	59890000.0	59900000.0	68.0	66.5757064819336	8.241815567016602
1.0	59910000.0	59920000.0	62.0	69.04956817626953	8.332223892211914
1.0	59950000.0	59960000.0	68.0	71.9878158569336	8.707673072814941
1.0	59980000.0	59990000.0	77.0	67.77020263671875	8.281448364257812
1.0	60000000.0	60010000.0	44.0	54.61670684814453	6.7933549880981445
1.0	60100000.0	60110000.0	61.0	65.44013977050781	7.9852447509765625
1.0	60310000.0	60320000.0	66.0	70.13887023925781	8.7028226852417
1.0	60330000.0	60340000.0	67.0	70.0782699584961	8.731374740600586
1.0	60340000.0	60350000.0	76.0	75.44995880126953	9.277318954467773
1.0	60420000.0	60430000.0	109.0	90.90604400634766	10.930806159973145
1.0	60480000.0	60490000.0	89.0	97.47175598144531	11.355289459228516
1.0	60550000.0	60560000.0	100.0	96.23149108886719	11.461949348449707
1.0	60580000.0	60590000.0	106.0	103.47796630859375	12.120689392089844
1.0	60640000.0	60650000.0	79.0	111.6135025024414	12.682512283325195
1.0	60650000.0	60660000.0	129.0	113.64154052734375	12.758328437805176
1.0	60720000.0	60730000.0	123.0	109.05607604980469	12.499371528625488
1.0	60750000.0	60760000.0	117.0	110.27913665771484	12.69638442993164
1.0	60780000.0	60790000.0	110.0	110.6717529296875	12.643835067749023
1.0	60820000.0	60830000.0	90.0	111.685546875	12.812911987304688
1.0	60860000.0	60870000.0	93.0	111.7787094116211	12.779962539672852
1.0	60870000.0	60880000.0	119.0	106.60762786865234	12.396937370300293
1.0	60880000.0	60890000.0	88.0	105.75257873535156	12.150484085083008
1.0	60910000.0	60920000.0	96.0	105.30229187011719	12.220405578613281
1.0	60940000.0	60950000.0	116.0	110.1927719116211	12.542231559753418
1.0	60980000.0	60990000.0	100.0	104.7545166015625	12.162598609924316
1.0	61080000.0	61090000.0	99.0	100.53289031982422	11.771662712097168
1.0	61090000.0	61100000.0	112.0	101.88727569580078	11.945330619812012
1.0	61130000.0	61140000.0	84.0	100.52745056152344	11.653532028198242
1.0	61220000.0	61230000.0	85.0	92.78824615478516	10.998261451721191
1.0	61260000.0	61270000.0	93.0	96.08206939697266	11.285364151000977
1.0	61290000.0	61300000.0	59.0	88.28425598144531	10.654541015625
1.0	61390000.0	61400000.0	61.0	84.02293395996094	10.131433486938477
1.0	61400000.0	61410000.0	78.0	83.9234619140625	10.083221435546875
1.0	61430000.0	61440000.0	78.0	83.5766830444336	10.023157119750977
1.0	61480000.0	61490000.0	81.0	87.81795501708984	10.590179443359375
1.0	61510000.0	61520000.0	71.0	73.41954040527344	8.927473068237305
1.0	61520000.0	61530000.0	67.0	73.35194396972656	9.010093688964844
1.0	61530000.0	61540000.0	85.0	81.92720031738281	9.841238975524902
1.0	61560000.0	61570000.0	66.0	75.85578155517578	9.120059967041016
1.0	61670000.0	61680000.0	69.0	71.89695739746094	8.741037368774414
1.0	61680000.0	61690000.0	74.0	75.90449523925781	9.238300323486328
1.0	61690000.0	61700000.0	85.0	72.6854476928711	8.892451286315918
1.0	61720000.0	61730000.0	75.0	73.24702453613281	8.876523971557617
1.0	61810000.0	61820000.0	60.0	67.46956634521484	8.37358283996582
1.0	61850000.0	61860000.0	60.0	65.85171508789062	8.169563293457031
1.0	61990000.0	62000000.0	77.0	84.95552062988281	10.111642837524414
1.0	62020000.0	62030000.0	92.0	89.2405014038086	10.560393333435059
1.0	62030000.0	62040000.0	93.0	86.94940948486328	10.372636795043945
1.0	62100000.0	62110000.0	79.0	78.34445190429688	9.476873397827148
1.0	62130000.0	62140000.0	59.0	69.03182220458984	8.531450271606445
1.0	62150000.0	62160000.0	69.0	68.12641143798828	8.455174446105957
1.0	62170000.0	62180000.0	70.0	66.63485717773438	8.25687026977539
1.0	62240000.0	62250000.0	63.0	64.27223205566406	7.945943355560303
1.0	62300000.0	62310000.0	68.0	65.2303237915039	8.070820808410645
1.0	62370000.0	62380000.0	45.0	65.02122497558594	8.05599308013916
1.0	62480000.0	62490000.0	57.0	70.13895416259766	8.727066040039062
1.0	62500000.0	62510000.0	67.0	67.78208923339844	8.409841537475586
1.0	62510000.0	62520000.0	69.0	67.16865539550781	8.337943077087402
1.0	62580000.0	62590000.0	68.0	69.52022552490234	8.646310806274414
1.0	62700000.0	62710000.0	76.0	78.98796081542969	9.51869010925293
1.0	62800000.0	62810000.0	75.0	79.85469818115234	9.609261512756348
1.0	62930000.0	62940000.0	43.0	66.25144958496094	8.209177017211914
1.0	62970000.0	62980000.0	49.0	66.12376403808594	8.192512512207031
1.0	63040000.0	63050000.0	63.0	67.88895416259766	8.427389144897461
1.0	63140000.0	63150000.0	48.0	66.8469009399414	8.17823314666748
1.0	63310000.0	63320000.0	60.0	73.50856018066406	9.17699909210205
1.0	63390000.0	63400000.0	90.0	103.9660873413086	12.192867279052734
1.0	63440000.0	63450000.0	109.0	99.81427764892578	11.770401954650879
1.0	63460000.0	63470000.0	113.0	99.79390716552734	11.857331275939941
1.0	63470000.0	63480000.0	88.0	100.72484588623047	11.788825035095215
1.0	63480000.0	63490000.0	105.0	100.85594177246094	11.931665420532227
1.0	63510000.0	63520000.0	103.0	103.91131591796875	12.145916938781738
1.0	63520000.0	63530000.0	97.0	103.06349182128906	12.000364303588867
1.0	63530000.0	63540000.0	95.0	107.43531799316406	12.511113166809082
1.0	63550000.0	63560000.0	98.0	108.43867492675781	12.56812572479248
1.0	63580000.0	63590000.0	96.0	106.6402587890625	12.28616714477539
1.0	63620000.0	63630000.0	100.0	112.22953033447266	12.812724113464355
1.0	63660000.0	63670000.0	103.0	111.7286605834961	12.834001541137695
1.0	63670000.0	63680000.0	124.0	116.56468200683594	13.213541984558105
1.0	63700000.0	63710000.0	103.0	98.35723876953125	11.870378494262695
1.0	63730000.0	63740000.0	119.0	109.58091735839844	12.675505638122559
1.0	63770000.0	63780000.0	108.0	114.4058837890625	13.18244743347168
1.0	63780000.0	63790000.0	97.0	88.55055236816406	10.973474502563477
1.0	63820000.0	63830000.0	106.0	105.4136962890625	12.48723030090332
1.0	63860000.0	63870000.0	54.0	72.71573638916016	9.086528778076172
1.0	63880000.0	63890000.0	68.0	68.86344909667969	8.565594673156738
1.0	63970000.0	63980000.0	46.0	60.88106155395508	7.503758430480957
1.0	64030000.0	64040000.0	58.0	63.81657028198242	7.869438171386719
1.0	64040000.0	64050000.0	54.0	67.43940734863281	8.227855682373047
1.0	64120000.0	64130000.0	69.0	66.76823425292969	8.281107902526855
1.0	64160000.0	64170000.0	69.0	71.01943969726562	8.770853996276855
1.0	64180000.0	64190000.0	85.0	72.48237609863281	8.968449592590332
1.0	64350000.0	64360000.0	72.0	75.07746887207031	9.061010360717773
1.0	64500000.0	64510000.0	81.0	83.79679107666016	10.02988052368164
1.0	64510000.0	64520000.0	75.0	81.2571029663086	9.821673393249512
1.0	64530000.0	64540000.0	81.0	81.42424774169922	9.822206497192383
1.0	64590000.0	64600000.0	79.0	82.43556213378906	9.886070251464844
1.0	64600000.0	64610000.0	70.0	78.0627212524414	9.572611808776855
1.0	64650000.0	64660000.0	95.0	83.7194595336914	10.222637176513672
1.0	64670000.0	64680000.0	80.0	98.78861236572266	11.708724021911621
1.0	64730000.0	64740000.0	96.0	85.4283447265625	10.374874114990234
1.0	64760000.0	64770000.0	95.0	88.7425537109375	10.607722282409668
1.0	64950000.0	64960000.0	70.0	79.8212661743164	9.675877571105957
1.0	65080000.0	65090000.0	82.0	73.17931365966797	8.911140441894531
1.0	65100000.0	65110000.0	84.0	71.2359619140625	8.782438278198242
1.0	65210000.0	65220000.0	59.0	63.689605712890625	7.8235578536987305
1.0	65250000.0	65260000.0	63.0	67.63267517089844	8.393457412719727
1.0	65280000.0	65290000.0	58.0	66.02030944824219	8.174753189086914
1.0	65300000.0	65310000.0	45.0	57.77302169799805	7.100513458251953
1.0	65350000.0	65360000.0	61.0	62.345252990722656	7.662433624267578
1.0	65410000.0	65420000.0	59.0	65.65704345703125	8.117630004882812
1.0	65430000.0	65440000.0	79.0	69.95326232910156	8.550039291381836
1.0	65440000.0	65450000.0	60.0	66.86418151855469	8.217827796936035
1.0	65450000.0	65460000.0	74.0	67.49085998535156	8.243468284606934
1.0	65500000.0	65510000.0	69.0	67.39866638183594	8.288012504577637
1.0	65560000.0	65570000.0	78.0	84.74044036865234	10.124338150024414
1.0	65570000.0	65580000.0	66.0	79.6903076171875	9.661348342895508
1.0	65590000.0	65600000.0	79.0	79.43513488769531	9.61102294921875
1.0	65630000.0	65640000.0	68.0	67.8298568725586	8.310384750366211
1.0	65720000.0	65730000.0	48.0	79.16099548339844	9.51392936706543
1.0	65770000.0	65780000.0	91.0	84.47818756103516	10.241775512695312
1.0	65790000.0	65800000.0	84.0	85.03591918945312	10.077253341674805
1.0	65820000.0	65830000.0	75.0	78.93965148925781	9.47773265838623
1.0	65850000.0	65860000.0	79.0	72.69715881347656	8.970306396484375
1.0	65920000.0	65930000.0	78.0	71.94267272949219	8.85058879852295
1.0	65930000.0	65940000.0	70.0	74.65287017822266	9.168916702270508
1.0	65960000.0	65970000.0	89.0	76.96989440917969	9.313019752502441
1.0	65970000.0	65980000.0	96.0	81.46104431152344	9.850035667419434
1.0	66090000.0	66100000.0	88.0	89.7834701538086	10.811038970947266
1.0	66130000.0	66140000.0	107.0	108.94486999511719	12.559441566467285
1.0	66140000.0	66150000.0	89.0	107.07879638671875	12.367730140686035
1.0	66210000.0	66220000.0	122.0	124.39414978027344	13.564326286315918
1.0	66260000.0	66270000.0	114.0	122.2894287109375	13.559247970581055
1.0	66270000.0	66280000.0	128.0	116.62083435058594	13.153158187866211
1.0	66300000.0	66310000.0	105.0	126.2174072265625	13.635418891906738
1.0	66330000.0	66340000.0	118.0	122.57325744628906	13.427034378051758
1.0	66390000.0	66400000.0	132.0	126.29537200927734	13.664749145507812
1.0	66410000.0	66420000.0	94.0	105.99232482910156	12.447761535644531
1.0	66470000.0	66480000.0	118.0	125.2049560546875	13.498786926269531
1.0	66490000.0	66500000.0	114.0	122.28489685058594	13.266347885131836
1.0	66530000.0	66540000.0	110.0	116.10665130615234	13.044705390930176
1.0	66550000.0	66560000.0	141.0	113.9399642944336	12.865371704101562
1.0	66690000.0	66700000.0	98.0	106.17820739746094	12.3191499710083
1.0	66710000.0	66720000.0	89.0	97.73841094970703	11.555163383483887
1.0	66830000.0	66840000.0	68.0	93.14836120605469	11.05858039855957
1.0	66860000.0	66870000.0	92.0	96.74186706542969	11.502801895141602
1.0	66900000.0	66910000.0	82.0	98.60274505615234	11.68164348602295
1.0	66930000.0	66940000.0	103.0	111.54481506347656	12.818140029907227
1.0	66940000.0	66950000.0	65.0	93.11896514892578	11.28458309173584
1.0	66950000.0	66960000.0	69.0	93.37226867675781	11.332110404968262
1.0	67020000.0	67030000.0	125.0	114.46485900878906	12.83683967590332
1.0	67030000.0	67040000.0	113.0	116.86167907714844	13.009549140930176
1.0	67050000.0	67060000.0	136.0	116.8243637084961	12.967399597167969
1.0	67060000.0	67070000.0	103.0	123.01507568359375	13.384943008422852
1.0	67080000.0	67090000.0	95.0	120.19886779785156	13.20393180847168
1.0	67130000.0	67140000.0	109.0	111.7906723022461	12.519044876098633
1.0	67150000.0	67160000.0	110.0	108.80472564697266	12.270097732543945
1.0	67220000.0	67230000.0	99.0	101.29981994628906	11.83801555633545
1.0	67320000.0	67330000.0	81.0	84.07792663574219	9.990501403808594
1.0	67350000.0	67360000.0	90.0	78.27128601074219	9.424422264099121
1.0	67400000.0	67410000.0	71.0	66.73363494873047	8.272138595581055
1.0	67440000.0	67450000.0	66.0	62.99006271362305	7.783789157867432
1.0	67520000.0	67530000.0	72.0	73.6966781616211	9.058677673339844
1.0	67580000.0	67590000.0	86.0	86.1976318359375	10.385751724243164
1.0	67600000.0	67610000.0	80.0	79.99518585205078	9.901403427124023
1.0	67610000.0	67620000.0	87.0	84.61573791503906	10.3864164352417
1.0	67660000.0	67670000.0	94.0	91.33747863769531	10.882231712341309
1.0	67730000.0	67740000.0	78.0	93.67157745361328	11.106931686401367
1.0	67800000.0	67810000.0	64.0	77.31102752685547	9.296896934509277
1.0	67850000.0	67860000.0	70.0	68.25355529785156	8.421746253967285
1.0	67860000.0	67870000.0	51.0	70.3598861694336	8.551576614379883
1.0	67890000.0	67900000.0	66.0	76.40789794921875	9.554819107055664
1.0	67900000.0	67910000.0	75.0	77.22111511230469	9.282629013061523
1.0	67950000.0	67960000.0	87.0	78.61046600341797	9.50404167175293
1.0	68050000.0	68060000.0	66.0	77.69819641113281	9.276012420654297
1.0	68060000.0	68070000.0	78.0	77.7863998413086	9.36561393737793
1.0	68090000.0	68100000.0	66.0	71.42283630371094	8.74671745300293
1.0	68100000.0	68110000.0	77.0	71.10157012939453	8.697319030761719
1.0	68150000.0	68160000.0	52.0	71.03449249267578	8.816071510314941
1.0	68160000.0	68170000.0	60.0	66.49715423583984	8.132940292358398
1.0	68170000.0	68180000.0	60.0	62.32609176635742	7.63916540145874
1.0	68280000.0	68290000.0	68.0	65.0619125366211	7.963636875152588
1.0	68290000.0	68300000.0	59.0	62.65006637573242	7.669771671295166
1.0	68400000.0	68410000.0	72.0	83.32551574707031	9.952122688293457
1.0	68410000.0	68420000.0	93.0	82.58460235595703	9.896127700805664
1.0	68430000.0	68440000.0	80.0	89.22602081298828	10.592483520507812
1.0	68500000.0	68510000.0	80.0	84.92247009277344	10.162272453308105
1.0	68510000.0	68520000.0	55.0	76.85357666015625	9.500029563903809
1.0	68810000.0	68820000.0	85.0	101.9277572631836	11.869732856750488
1.0	68870000.0	68880000.0	79.0	101.78650665283203	11.919096946716309
1.0	68990000.0	69000000.0	133.0	134.43740844726562	14.275754928588867
1.0	69170000.0	69180000.0	150.0	155.10958862304688	14.937482833862305
1.0	69230000.0	69240000.0	153.0	161.59059143066406	15.065701484680176
1.0	69250000.0	69260000.0	163.0	159.22998046875	15.028666496276855
1.0	69260000.0	69270000.0	173.0	157.10043334960938	14.980775833129883
1.0	69270000.0	69280000.0	129.0	158.19540405273438	15.030380249023438
1.0	69290000.0	69300000.0	168.0	167.0056610107422	15.284098625183105
1.0	69370000.0	69380000.0	177.0	168.3186798095703	15.304237365722656
1.0	69400000.0	69410000.0	200.0	178.0776824951172	15.661099433898926
1.0	69520000.0	69530000.0	164.0	168.83413696289062	15.343371391296387
1.0	69550000.0	69560000.0	200.0	175.21224975585938	15.477246284484863
1.0	69680000.0	69690000.0	173.0	177.3525390625	15.61320972442627
1.0	69700000.0	69710000.0	208.0	179.47802734375	15.743924140930176
1.0	69830000.0	69840000.0	188.0	186.81735229492188	15.918989181518555
1.0	69860000.0	69870000.0	180.0	190.9635009765625	16.044614791870117
1.0	69990000.0	70000000.0	168.0	176.91244506835938	15.6542387008667
1.0	70130000.0	70140000.0	158.0	170.42799377441406	15.320755004882812
1.0	70140000.0	70150000.0	166.0	165.21380615234375	15.21186637878418
1.0	70160000.0	70170000.0	153.0	162.91845703125	15.186548233032227
1.0	70190000.0	70200000.0	163.0	169.6155242919922	15.330652236938477
1.0	70230000.0	70240000.0	137.0	166.12228393554688	15.253125190734863
1.0	70250000.0	70260000.0	153.0	161.98153686523438	15.090489387512207
1.0	70330000.0	70340000.0	144.0	158.28282165527344	15.013702392578125
1.0	70380000.0	70390000.0	125.0	143.0515899658203	14.46021842956543
1.0	70410000.0	70420000.0	149.0	147.9839630126953	14.585078239440918
1.0	70630000.0	70640000.0	66.0	81.23445129394531	10.208320617675781
1.0	70640000.0	70650000.0	70.0	78.34129333496094	9.83374309539795
1.0	70760000.0	70770000.0	64.0	67.46592712402344	8.385241508483887
1.0	70840000.0	70850000.0	98.0	83.93988037109375	10.16839599609375
1.0	70890000.0	70900000.0	79.0	81.96208190917969	10.027300834655762
1.0	70900000.0	70910000.0	73.0	81.64098358154297	10.090948104858398
1.0	70920000.0	70930000.0	77.0	104.056640625	12.287531852722168
1.0	70950000.0	70960000.0	113.0	111.0224838256836	12.985603332519531
1.0	70960000.0	70970000.0	89.0	105.44633483886719	12.571296691894531
1.0	71040000.0	71050000.0	133.0	134.49581909179688	14.10114574432373
1.0	71160000.0	71170000.0	156.0	161.1539306640625	15.126199722290039
1.0	71170000.0	71180000.0	154.0	165.052001953125	15.225079536437988
1.0	71210000.0	71220000.0	175.0	162.66233825683594	15.257408142089844
1.0	71230000.0	71240000.0	162.0	175.87413024902344	15.589365005493164
1.0	71340000.0	71350000.0	187.0	177.47865295410156	15.596860885620117
1.0	71360000.0	71370000.0	165.0	173.33175659179688	15.571405410766602
1.0	71370000.0	71380000.0	182.0	176.82644653320312	15.654889106750488
1.0	71380000.0	71390000.0	181.0	179.2996368408203	15.701026916503906
1.0	71400000.0	71410000.0	176.0	177.4192657470703	15.603805541992188
1.0	71450000.0	71460000.0	163.0	155.3799285888672	15.190584182739258
1.0	71460000.0	71470000.0	168.0	156.67941284179688	15.337106704711914
1.0	71470000.0	71480000.0	168.0	157.34371948242188	15.334228515625
1.0	71490000.0	71500000.0	139.0	154.04202270507812	15.21220588684082
1.0	71510000.0	71520000.0	112.0	123.30806732177734	13.983551025390625
1.0	71540000.0	71550000.0	104.0	100.19801330566406	12.461152076721191
1.0	71640000.0	71650000.0	123.0	130.86886596679688	13.825265884399414
1.0	71820000.0	71830000.0	140.0	144.20547485351562	14.481292724609375
1.0	71870000.0	71880000.0	117.0	142.84768676757812	14.456384658813477
1.0	71880000.0	71890000.0	137.0	143.56802368164062	14.4888277053833
1.0	71900000.0	71910000.0	155.0	143.8699493408203	14.462316513061523
1.0	71920000.0	71930000.0	146.0	138.6066436767578	14.327275276184082
1.0	72000000.0	72010000.0	152.0	153.46652221679688	14.837858200073242
1.0	72030000.0	72040000.0	151.0	153.15475463867188	14.849119186401367
1.0	72040000.0	72050000.0	134.0	154.2613983154297	14.884355545043945
1.0	72100000.0	72110000.0	173.0	168.67086791992188	15.291603088378906
1.0	72190000.0	72200000.0	173.0	173.37351989746094	15.535903930664062
1.0	72200000.0	72210000.0	172.0	172.02394104003906	15.477572441101074
1.0	72250000.0	72260000.0	152.0	164.29934692382812	15.337966918945312
1.0	72270000.0	72280000.0	160.0	161.37557983398438	15.203580856323242
1.0	72280000.0	72290000.0	176.0	168.73037719726562	15.301345825195312
1.0	72310000.0	72320000.0	179.0	158.91647338867188	15.052358627319336
1.0	72360000.0	72370000.0	158.0	163.27684020996094	15.23771858215332
1.0	72430000.0	72440000.0	162.0	155.97447204589844	14.899587631225586
1.0	72450000.0	72460000.0	178.0	158.88204956054688	15.044729232788086
1.0	72580000.0	72590000.0	187.0	181.47952270507812	15.722790718078613
1.0	72780000.0	72790000.0	69.0	98.33018493652344	22.770931243896484
1.0	72830000.0	72840000.0	185.0	162.94105529785156	15.480657577514648
1.0	72950000.0	72960000.0	185.0	190.7972412109375	16.049463272094727
1.0	73060000.0	73070000.0	198.0	193.96810913085938	16.236501693725586
1.0	73100000.0	73110000.0	244.0	201.4393310546875	16.346834182739258
1.0	73110000.0	73120000.0	183.0	205.93734741210938	16.494592666625977
1.0	73160000.0	73170000.0	200.0	218.2651824951172	16.814228057861328
1.0	73190000.0	73200000.0	195.0	226.83566284179688	16.97096061706543
1.0	73290000.0	73300000.0	193.0	223.4738311767578	16.942153930664062
1.0	73410000.0	73420000.0	206.0	214.5222930908203	16.71512794494629
1.0	73460000.0	73470000.0	218.0	219.6748046875	16.82968521118164
1.0	73490000.0	73500000.0	230.0	225.9690399169922	16.963939666748047
1.0	73510000.0	73520000.0	182.0	232.3046875	17.075326919555664
1.0	73580000.0	73590000.0	208.0	235.51620483398438	17.09967613220215
1.0	73610000.0	73620000.0	211.0	238.42092895507812	17.145801544189453
1.0	73620000.0	73630000.0	245.0	236.1726531982422	17.12569808959961
1.0	73720000.0	73730000.0	201.0	227.56826782226562	17.0114688873291
1.0	73750000.0	73760000.0	206.0	217.7918701171875	16.871816635131836
1.0	73800000.0	73810000.0	198.0	214.9354248046875	16.72408676147461
1.0	73830000.0	73840000.0	191.0	207.94461059570312	16.56224822998047
1.0	73850000.0	73860000.0	208.0	203.1315460205078	16.388580322265625
1.0	73860000.0	73870000.0	179.0	202.6476593017578	16.43215560913086
1.0	73870000.0	73880000.0	179.0	201.52938842773438	16.340564727783203
1.0	73890000.0	73900000.0	177.0	168.626220703125	15.795244216918945
1.0	73900000.0	73910000.0	203.0	200.4644317626953	16.316280364990234
1.0	73970000.0	73980000.0	173.0	182.722412109375	15.826733589172363
1.0	73980000.0	73990000.0	165.0	173.2360382080078	15.589986801147461
1.0	73990000.0	74000000.0	179.0	175.6786651611328	15.64324951171875
1.0	74050000.0	74060000.0	131.0	169.1058349609375	15.505887985229492
1.0	74060000.0	74070000.0	166.0	177.10765075683594	15.648582458496094
1.0	74270000.0	74280000.0	131.0	165.74574279785156	15.3544340133667
1.0	74480000.0	74490000.0	171.0	171.74929809570312	15.50385856628418
1.0	74490000.0	74500000.0	137.0	155.3558807373047	15.187110900878906
1.0	74510000.0	74520000.0	177.0	177.7382354736328	15.61821460723877
1.0	74720000.0	74730000.0	136.0	137.2401123046875	14.078824996948242
1.0	74800000.0	74810000.0	118.0	132.62205505371094	14.04345417022705
1.0	74840000.0	74850000.0	133.0	136.4435577392578	14.19598388671875
1.0	74860000.0	74870000.0	144.0	145.7786865234375	14.570594787597656
1.0	74980000.0	74990000.0	154.0	158.71762084960938	15.201446533203125
1.0	75000000.0	75010000.0	182.0	164.9847412109375	15.254343032836914
1.0	75150000.0	75160000.0	144.0	129.47219848632812	14.388391494750977
1.0	75230000.0	75240000.0	102.0	122.70536804199219	14.161267280578613
1.0	75240000.0	75250000.0	135.0	155.60903930664062	15.8335599899292
1.0	75260000.0	75270000.0	173.0	168.80722045898438	16.11604881286621
1.0	75280000.0	75290000.0	169.0	173.40432739257812	16.037067413330078
1.0	75290000.0	75300000.0	175.0	173.87159729003906	16.006649017333984
1.0	75310000.0	75320000.0	209.0	180.9113006591797	15.88996696472168
1.0	75360000.0	75370000.0	157.0	167.11410522460938	15.5737943649292
1.0	75580000.0	75590000.0	210.0	189.85650634765625	16.043964385986328
1.0	75680000.0	75690000.0	138.0	167.27906799316406	15.293414115905762
1.0	75690000.0	75700000.0	141.0	160.83059692382812	15.188015937805176
1.0	75730000.0	75740000.0	135.0	152.63308715820312	15.022863388061523
1.0	75790000.0	75800000.0	157.0	147.97854614257812	14.700645446777344
1.0	75870000.0	75880000.0	171.0	154.58218383789062	14.901982307434082
1.0	75920000.0	75930000.0	180.0	151.19859313964844	14.7557954788208
1.0	75930000.0	75940000.0	140.0	148.99954223632812	14.65209674835205
1.0	76010000.0	76020000.0	141.0	145.8169403076172	14.551752090454102
1.0	76040000.0	76050000.0	125.0	131.86099243164062	13.993249893188477
1.0	76050000.0	76060000.0	125.0	129.63052368164062	14.04712200164795
1.0	76060000.0	76070000.0	144.0	137.9288787841797	14.246965408325195
1.0	76080000.0	76090000.0	126.0	117.73912048339844	13.447644233703613
1.0	76150000.0	76160000.0	135.0	125.836181640625	13.838432312011719
1.0	76180000.0	76190000.0	96.0	103.5848388671875	12.21484661102295
1.0	76200000.0	76210000.0	94.0	74.71977233886719	9.375579833984375
1.0	76230000.0	76240000.0	74.0	92.32096862792969	11.180900573730469
1.0	76350000.0	76360000.0	147.0	115.2666244506836	13.100046157836914
1.0	76400000.0	76410000.0	122.0	133.49893188476562	14.074972152709961
1.0	76430000.0	76440000.0	126.0	134.21449279785156	14.14051342010498
1.0	76510000.0	76520000.0	132.0	132.67233276367188	14.054708480834961
1.0	76550000.0	76560000.0	121.0	126.15910339355469	13.743925094604492
1.0	76620000.0	76630000.0	113.0	123.30119323730469	13.692822456359863
1.0	76700000.0	76710000.0	150.0	145.216552734375	14.52354907989502
1.0	76850000.0	76860000.0	175.0	141.247314453125	14.485649108886719
1.0	76870000.0	76880000.0	154.0	151.10191345214844	14.693942070007324
1.0	76900000.0	76910000.0	143.0	145.21109008789062	14.479154586791992
1.0	76920000.0	76930000.0	145.0	126.39759826660156	13.875864028930664
1.0	77010000.0	77020000.0	131.0	127.60453033447266	13.913354873657227
1.0	77040000.0	77050000.0	129.0	139.204833984375	14.205734252929688
1.0	77160000.0	77170000.0	145.0	149.79025268554688	14.742767333984375
1.0	77210000.0	77220000.0	167.0	157.60202026367188	15.033345222473145
1.0	77280000.0	77290000.0	162.0	152.56057739257812	14.882619857788086
1.0	77290000.0	77300000.0	118.0	150.47824096679688	14.832124710083008
1.0	77340000.0	77350000.0	126.0	138.25267028808594	14.128947257995605
1.0	77370000.0	77380000.0	107.0	115.72673034667969	13.066640853881836
1.0	77410000.0	77420000.0	151.0	124.44767761230469	13.600641250610352
1.0	77440000.0	77450000.0	127.0	139.62091064453125	14.242654800415039
1.0	77450000.0	77460000.0	163.0	135.9697265625	14.031440734863281
1.0	77500000.0	77510000.0	120.0	118.84809875488281	13.191497802734375
1.0	77520000.0	77530000.0	119.0	117.59134674072266	13.031259536743164
1.0	77610000.0	77620000.0	80.0	86.418701171875	10.555987358093262
1.0	77650000.0	77660000.0	82.0	79.68737030029297	9.993130683898926
1.0	77680000.0	77690000.0	65.0	80.96562194824219	10.169736862182617
1.0	77710000.0	77720000.0	113.0	127.88462829589844	14.045498847961426
1.0	77750000.0	77760000.0	107.0	122.72480773925781	13.57801342010498
1.0	77920000.0	77930000.0	110.0	107.73297119140625	12.351034164428711
1.0	77940000.0	77950000.0	99.0	104.98223876953125	12.049325942993164
1.0	77960000.0	77970000.0	112.0	97.02708435058594	11.360130310058594
1.0	77990000.0	78000000.0	101.0	91.75738525390625	10.881495475769043
1.0	78020000.0	78030000.0	49.0	74.81866455078125	9.356019973754883
1.0	78110000.0	78120000.0	72.0	69.02558135986328	8.573028564453125
1.0	78120000.0	78130000.0	69.0	67.9000473022461	8.411964416503906
1.0	78160000.0	78170000.0	69.0	67.11321258544922	8.316747665405273
1.0	78210000.0	78220000.0	63.0	65.5712890625	8.110052108764648
1.0	78290000.0	78300000.0	62.0	66.42829132080078	8.123041152954102
1.0	78310000.0	78320000.0	82.0	66.16873931884766	8.159952163696289
1.0	78380000.0	78390000.0	92.0	71.1380615234375	8.5806303024292
1.0	78420000.0	78430000.0	63.0	64.15155029296875	7.937591552734375
1.0	78460000.0	78470000.0	84.0	70.8842544555664	8.71951961517334
1.0	78550000.0	78560000.0	75.0	77.54530334472656	9.357592582702637
1.0	78580000.0	78590000.0	62.0	76.1767349243164	9.269210815429688
1.0	78640000.0	78650000.0	71.0	83.34133911132812	10.056268692016602
1.0	78740000.0	78750000.0	99.0	92.7620620727539	10.935869216918945
1.0	78840000.0	78850000.0	114.0	114.2719497680664	12.743622779846191
1.0	78900000.0	78910000.0	120.0	126.8630142211914	13.583348274230957
1.0	78950000.0	78960000.0	141.0	126.65693664550781	13.736233711242676
1.0	78960000.0	78970000.0	130.0	124.85108947753906	13.605290412902832
1.0	78990000.0	79000000.0	122.0	131.51144409179688	13.871843338012695
1.0	79060000.0	79070000.0	122.0	118.12232971191406	13.268838882446289
1.0	79140000.0	79150000.0	86.0	122.22309875488281	14.001319885253906
1.0	79200000.0	79210000.0	174.0	150.03982543945312	15.07379150390625
1.0	79250000.0	79260000.0	155.0	157.2740936279297	15.117292404174805
1.0	79360000.0	79370000.0	181.0	168.1300048828125	15.335350036621094
1.0	79390000.0	79400000.0	197.0	175.46566772460938	15.549432754516602
1.0	79480000.0	79490000.0	174.0	172.97073364257812	15.575851440429688
1.0	79510000.0	79520000.0	160.0	176.57969665527344	15.757612228393555
1.0	79540000.0	79550000.0	192.0	182.30172729492188	15.753349304199219
1.0	79600000.0	79610000.0	172.0	182.31874084472656	15.77705192565918
1.0	79610000.0	79620000.0	168.0	175.6684112548828	15.556219100952148
1.0	79690000.0	79700000.0	167.0	180.17166137695312	15.695223808288574
1.0	79710000.0	79720000.0	174.0	170.70199584960938	15.480356216430664
1.0	79720000.0	79730000.0	170.0	160.48983764648438	15.415277481079102
1.0	79760000.0	79770000.0	188.0	181.24473571777344	15.758809089660645
1.0	79850000.0	79860000.0	170.0	187.4411163330078	15.917333602905273
1.0	79860000.0	79870000.0	165.0	183.1402587890625	15.855074882507324
1.0	79960000.0	79970000.0	144.0	165.92027282714844	15.56470012664795
1.0	79970000.0	79980000.0	120.0	139.0426025390625	14.689596176147461
1.0	80010000.0	80020000.0	181.0	179.66714477539062	15.715116500854492
1.0	80030000.0	80040000.0	172.0	159.08676147460938	15.276171684265137
1.0	80110000.0	80120000.0	158.0	166.52931213378906	15.363329887390137
1.0	80120000.0	80130000.0	145.0	158.2020263671875	15.240015029907227
1.0	80320000.0	80330000.0	157.0	162.4546356201172	15.341461181640625
1.0	80330000.0	80340000.0	183.0	175.3982391357422	15.599838256835938
1.0	80380000.0	80390000.0	199.0	171.83221435546875	15.465962409973145
1.0	80410000.0	80420000.0	164.0	172.69540405273438	15.510597229003906
1.0	80420000.0	80430000.0	186.0	172.84384155273438	15.472772598266602
1.0	80430000.0	80440000.0	180.0	171.4170379638672	15.482763290405273
1.0	80440000.0	80450000.0	137.0	161.35238647460938	15.289789199829102
1.0	80450000.0	80460000.0	167.0	171.2432861328125	15.47815990447998
1.0	80590000.0	80600000.0	156.0	163.4932098388672	15.364099502563477
1.0	80640000.0	80650000.0	179.0	180.4318389892578	15.713539123535156
1.0	80650000.0	80660000.0	184.0	179.5751953125	15.707491874694824
1.0	80670000.0	80680000.0	161.0	179.1752166748047	15.669883728027344
1.0	80710000.0	80720000.0	182.0	183.5149688720703	15.789926528930664
1.0	80850000.0	80860000.0	179.0	170.8078155517578	15.512060165405273
1.0	80880000.0	80890000.0	159.0	167.60862731933594	15.416958808898926
1.0	80890000.0	80900000.0	213.0	174.11936950683594	15.494206428527832
1.0	80900000.0	80910000.0	169.0	170.46560668945312	15.3502779006958
1.0	80950000.0	80960000.0	174.0	164.1769256591797	15.175213813781738
1.0	80960000.0	80970000.0	154.0	149.67642211914062	14.845876693725586
1.0	81080000.0	81090000.0	164.0	169.22958374023438	15.364158630371094
1.0	81120000.0	81130000.0	161.0	159.29800415039062	15.2092866897583
1.0	81130000.0	81140000.0	174.0	164.207275390625	15.198600769042969
1.0	81170000.0	81180000.0	154.0	169.78030395507812	15.357948303222656
1.0	81310000.0	81320000.0	156.0	155.57232666015625	14.895734786987305
1.0	81340000.0	81350000.0	134.0	152.27325439453125	14.942172050476074
1.0	81370000.0	81380000.0	157.0	161.6221923828125	15.053982734680176
1.0	81500000.0	81510000.0	122.0	152.7194061279297	14.857320785522461
1.0	81510000.0	81520000.0	163.0	159.51513671875	14.974146842956543
1.0	81560000.0	81570000.0	157.0	169.23117065429688	15.29100513458252
1.0	81640000.0	81650000.0	131.0	153.0799102783203	14.962303161621094
1.0	81650000.0	81660000.0	136.0	158.337158203125	14.939593315124512
1.0	81700000.0	81710000.0	154.0	143.027587890625	14.527704238891602
1.0	81730000.0	81740000.0	149.0	142.2123260498047	14.369906425476074
1.0	81760000.0	81770000.0	132.0	138.33248901367188	14.1904296875
1.0	81800000.0	81810000.0	137.0	131.6707763671875	13.878572463989258
1.0	81830000.0	81840000.0	113.0	138.48707580566406	14.14100170135498
1.0	81860000.0	81870000.0	140.0	134.17544555664062	13.973855972290039
1.0	81870000.0	81880000.0	117.0	131.92999267578125	13.951555252075195
1.0	81900000.0	81910000.0	121.0	124.36148834228516	13.591957092285156
1.0	81910000.0	81920000.0	123.0	120.50506591796875	13.428199768066406
1.0	81960000.0	81970000.0	114.0	121.8617172241211	13.458333969116211
1.0	82120000.0	82130000.0	120.0	125.7969970703125	13.586669921875
1.0	82220000.0	82230000.0	124.0	114.63431549072266	13.018147468566895
1.0	82240000.0	82250000.0	134.0	116.39803314208984	12.931391716003418
1.0	82260000.0	82270000.0	100.0	100.27668762207031	12.0125732421875
1.0	82300000.0	82310000.0	119.0	108.2126235961914	12.587844848632812
1.0	82330000.0	82340000.0	90.0	112.53692626953125	12.78575325012207
1.0	82390000.0	82400000.0	139.0	118.00096130371094	13.037496566772461
1.0	82450000.0	82460000.0	109.0	125.71089935302734	13.523137092590332
1.0	82470000.0	82480000.0	126.0	130.5675811767578	13.856332778930664
1.0	82510000.0	82520000.0	146.0	132.13818359375	13.872576713562012
1.0	82700000.0	82710000.0	151.0	155.17529296875	14.910832405090332
1.0	82720000.0	82730000.0	123.0	120.8649673461914	13.581219673156738
1.0	82750000.0	82760000.0	150.0	149.14804077148438	14.628985404968262
1.0	82810000.0	82820000.0	138.0	152.28150939941406	14.783719062805176
1.0	82910000.0	82920000.0	153.0	160.58224487304688	15.169042587280273
1.0	82980000.0	82990000.0	164.0	156.10154724121094	14.992059707641602
1.0	83060000.0	83070000.0	168.0	168.9346160888672	15.454035758972168
1.0	83100000.0	83110000.0	180.0	167.39669799804688	15.268707275390625
1.0	83120000.0	83130000.0	143.0	142.7575225830078	14.6693115234375
1.0	83140000.0	83150000.0	152.0	168.80325317382812	15.336934089660645
1.0	83160000.0	83170000.0	140.0	166.95138549804688	15.355135917663574
1.0	83200000.0	83210000.0	147.0	170.0958251953125	15.398122787475586
1.0	83210000.0	83220000.0	167.0	164.8192138671875	15.223161697387695
1.0	83240000.0	83250000.0	149.0	149.20584106445312	14.889142036437988
1.0	83250000.0	83260000.0	146.0	160.17343139648438	15.09379768371582
1.0	83270000.0	83280000.0	142.0	161.38494873046875	15.138333320617676
1.0	83310000.0	83320000.0	153.0	159.45440673828125	15.04896354675293
1.0	83360000.0	83370000.0	119.0	157.81224060058594	14.924253463745117
1.0	83400000.0	83410000.0	156.0	155.9067840576172	14.892077445983887
1.0	83430000.0	83440000.0	147.0	147.00765991210938	14.592065811157227
1.0	83440000.0	83450000.0	145.0	146.17446899414062	14.623550415039062
1.0	83470000.0	83480000.0	132.0	146.6507110595703	14.50480842590332
1.0	83540000.0	83550000.0	119.0	131.00189208984375	13.936775207519531
1.0	83880000.0	83890000.0	33.0	54.09431076049805	6.658353328704834
1.0	83920000.0	83930000.0	50.0	70.77325439453125	9.063756942749023
1.0	83930000.0	83940000.0	38.0	80.98539733886719	10.301107406616211
1.0	84030000.0	84040000.0	103.0	110.19854736328125	12.49081039428711
1.0	84040000.0	84050000.0	130.0	114.78840637207031	12.930185317993164
1.0	84090000.0	84100000.0	135.0	115.12547302246094	12.822641372680664
1.0	84120000.0	84130000.0	108.0	116.89957427978516	12.918716430664062
1.0	84210000.0	84220000.0	97.0	95.72013092041016	11.264259338378906
1.0	84240000.0	84250000.0	76.0	96.4638442993164	11.39848518371582
1.0	84260000.0	84270000.0	90.0	87.2232894897461	10.564961433410645
1.0	84450000.0	84460000.0	75.0	80.52018737792969	9.734698295593262
1.0	84480000.0	84490000.0	79.0	83.03163146972656	10.1071195602417
1.0	84540000.0	84550000.0	78.0	73.79865264892578	9.089662551879883
1.0	84610000.0	84620000.0	59.0	70.96803283691406	8.774660110473633
1.0	84630000.0	84640000.0	68.0	76.0767822265625	9.23890209197998
1.0	84700000.0	84710000.0	62.0	70.96492004394531	8.834100723266602
1.0	84730000.0	84740000.0	92.0	77.67176818847656	9.489248275756836
1.0	84750000.0	84760000.0	84.0	79.73570251464844	9.648050308227539
1.0	84800000.0	84810000.0	71.0	77.28056335449219	9.365636825561523
1.0	84810000.0	84820000.0	57.0	75.13375091552734	9.09436321258545
1.0	84860000.0	84870000.0	79.0	79.56428527832031	9.633989334106445
1.0	84920000.0	84930000.0	73.0	86.14886474609375	10.366644859313965
1.0	84940000.0	84950000.0	79.0	76.86705780029297	9.613565444946289
1.0	84980000.0	84990000.0	64.0	73.31522369384766	8.882230758666992
1.0	85050000.0	85060000.0	81.0	80.32177734375	9.633238792419434
1.0	85070000.0	85080000.0	68.0	84.8314437866211	10.181196212768555
1.0	85090000.0	85100000.0	68.0	82.31423950195312	9.96807861328125
1.0	85100000.0	85110000.0	66.0	76.56117248535156	9.31021499633789
1.0	85170000.0	85180000.0	86.0	81.20989227294922	9.802334785461426
1.0	85200000.0	85210000.0	78.0	82.23235321044922	9.913073539733887
1.0	85240000.0	85250000.0	82.0	84.69354248046875	10.203620910644531
1.0	85250000.0	85260000.0	88.0	91.46708679199219	10.8477144241333
1.0	85350000.0	85360000.0	85.0	79.07695007324219	9.667768478393555
1.0	85370000.0	85380000.0	91.0	89.7031021118164	10.762537002563477
1.0	85380000.0	85390000.0	75.0	83.52828979492188	10.096334457397461
1.0	85420000.0	85430000.0	94.0	86.7900619506836	10.312036514282227
1.0	85520000.0	85530000.0	102.0	89.30706787109375	10.740669250488281
1.0	85570000.0	85580000.0	86.0	81.4570541381836	9.868692398071289
1.0	85640000.0	85650000.0	63.0	70.25215911865234	8.582984924316406
1.0	85670000.0	85680000.0	93.0	82.4546127319336	9.954877853393555
1.0	85690000.0	85700000.0	64.0	75.82371520996094	9.249116897583008
1.0	85750000.0	85760000.0	70.0	69.37870788574219	8.389673233032227
1.0	85790000.0	85800000.0	42.0	70.21998596191406	8.487565040588379
1.0	85810000.0	85820000.0	55.0	63.673622131347656	7.718419551849365
1.0	85950000.0	85960000.0	85.0	88.84748840332031	10.527242660522461
1.0	85990000.0	86000000.0	187.0	86.19364929199219	10.36656379699707
1.0	86040000.0	86050000.0	69.0	72.10575866699219	8.86284065246582
1.0	86090000.0	86100000.0	69.0	72.77604675292969	9.055089950561523
1.0	86140000.0	86150000.0	53.0	66.93162536621094	8.2977876663208
1.0	86160000.0	86170000.0	74.0	69.12487030029297	8.592304229736328
1.0	86230000.0	86240000.0	98.0	96.15189361572266	11.349523544311523
1.0	86260000.0	86270000.0	92.0	109.74644470214844	12.461949348449707
1.0	86320000.0	86330000.0	110.0	116.05403137207031	12.954362869262695
1.0	86360000.0	86370000.0	113.0	117.69437408447266	13.117892265319824
1.0	86420000.0	86430000.0	114.0	125.83128356933594	13.61180305480957
1.0	86430000.0	86440000.0	109.0	123.9753646850586	13.515388488769531
1.0	86490000.0	86500000.0	108.0	130.0642852783203	13.85602855682373
1.0	86580000.0	86590000.0	118.0	128.0196075439453	13.771382331848145
1.0	86600000.0	86610000.0	115.0	123.56407165527344	13.558537483215332
1.0	86640000.0	86650000.0	127.0	111.4979476928711	12.828448295593262
1.0	86710000.0	86720000.0	117.0	109.70086669921875	12.590446472167969
1.0	86840000.0	86850000.0	91.0	77.06519317626953	9.659881591796875
1.0	86970000.0	86980000.0	81.0	91.72391510009766	11.071172714233398
1.0	87000000.0	87010000.0	88.0	91.03617858886719	10.969261169433594
1.0	87100000.0	87110000.0	96.0	91.47810363769531	10.836653709411621
1.0	87150000.0	87160000.0	64.0	82.1434555053711	9.928955078125
1.0	87170000.0	87180000.0	74.0	75.86102294921875	9.383520126342773
1.0	87260000.0	87270000.0	86.0	78.3296127319336	9.437857627868652
1.0	87290000.0	87300000.0	83.0	75.91456604003906	9.238851547241211
1.0	87300000.0	87310000.0	79.0	80.82142639160156	9.755805969238281
1.0	87380000.0	87390000.0	74.0	76.40364837646484	9.35525894165039
1.0	87390000.0	87400000.0	66.0	69.689208984375	8.545822143554688
1.0	87400000.0	87410000.0	63.0	70.3454360961914	8.574089050292969
1.0	87420000.0	87430000.0	62.0	70.21672058105469	8.612149238586426
1.0	87500000.0	87510000.0	66.0	70.73197174072266	8.545602798461914
1.0	87530000.0	87540000.0	61.0	68.68511199951172	8.41914176940918
1.0	87560000.0	87570000.0	53.0	71.19635772705078	8.866543769836426
1.0	87610000.0	87620000.0	78.0	77.365966796875	9.529169082641602
1.0	87710000.0	87720000.0	98.0	97.54901885986328	11.452435493469238
1.0	87730000.0	87740000.0	116.0	99.62359619140625	11.636981964111328
1.0	87740000.0	87750000.0	99.0	97.32467651367188	11.417219161987305
1.0	87790000.0	87800000.0	59.0	82.14152526855469	10.333784103393555
1.0	87820000.0	87830000.0	87.0	85.2284164428711	10.377195358276367
1.0	87830000.0	87840000.0	86.0	88.6114730834961	10.623659133911133
1.0	87890000.0	87900000.0	104.0	92.57954406738281	11.116192817687988
1.0	87990000.0	88000000.0	98.0	105.88160705566406	12.236282348632812
1.0	88090000.0	88100000.0	110.0	107.1709213256836	12.414003372192383
1.0	88220000.0	88230000.0	83.0	95.93653869628906	11.487019538879395
1.0	88300000.0	88310000.0	105.0	103.61187744140625	12.131766319274902
1.0	88310000.0	88320000.0	105.0	97.51211547851562	11.70365047454834
1.0	88330000.0	88340000.0	74.0	96.72486877441406	11.514154434204102
1.0	88370000.0	88380000.0	122.0	104.8170394897461	12.129842758178711
1.0	88430000.0	88440000.0	73.0	100.57231140136719	11.771367073059082
1.0	88530000.0	88540000.0	118.0	102.40095520019531	11.887845993041992
1.0	88600000.0	88610000.0	86.0	101.44005584716797	12.005971908569336
1.0	88620000.0	88630000.0	84.0	103.3848876953125	12.141139030456543
1.0	88640000.0	88650000.0	88.0	92.05644226074219	11.310578346252441
1.0	88650000.0	88660000.0	102.0	103.0177993774414	12.056153297424316
1.0	88660000.0	88670000.0	101.0	103.32200622558594	12.023564338684082
1.0	88720000.0	88730000.0	99.0	107.095458984375	12.31509017944336
1.0	88750000.0	88760000.0	110.0	102.44598388671875	11.88014030456543
1.0	88910000.0	88920000.0	113.0	114.4605712890625	12.835299491882324
1.0	88930000.0	88940000.0	110.0	113.16398620605469	12.732378005981445
1.0	88950000.0	88960000.0	109.0	107.83543395996094	12.367563247680664
1.0	89000000.0	89010000.0	98.0	102.18973541259766	11.976343154907227
1.0	89030000.0	89040000.0	113.0	100.46704864501953	11.736145973205566
1.0	89040000.0	89050000.0	84.0	101.7315902709961	11.81572151184082
1.0	89140000.0	89150000.0	82.0	74.5795669555664	9.163534164428711
1.0	89220000.0	89230000.0	72.0	68.26893615722656	8.48036003112793
1.0	89250000.0	89260000.0	63.0	64.42207336425781	7.972193241119385
1.0	89280000.0	89290000.0	66.0	67.40193176269531	8.361480712890625
1.0	89310000.0	89320000.0	61.0	66.06880187988281	8.175993919372559
1.0	89430000.0	89440000.0	74.0	64.7983627319336	8.024360656738281
1.0	89450000.0	89460000.0	67.0	71.4033203125	8.904359817504883
1.0	89460000.0	89470000.0	76.0	73.72575378417969	8.954692840576172
1.0	89580000.0	89590000.0	62.0	77.88897705078125	9.560346603393555
1.0	89650000.0	89660000.0	74.0	89.21680450439453	10.64576530456543
1.0	89670000.0	89680000.0	81.0	94.49401092529297	11.129138946533203
1.0	89760000.0	89770000.0	96.0	95.30665588378906	11.311291694641113
1.0	89770000.0	89780000.0	89.0	90.44624328613281	10.858100891113281
1.0	89830000.0	89840000.0	68.0	74.7203598022461	9.113000869750977
1.0	89890000.0	89900000.0	86.0	77.81124114990234	9.385732650756836
1.0	89910000.0	89920000.0	65.0	78.02022552490234	9.487260818481445
1.0	89930000.0	89940000.0	59.0	84.67815399169922	10.263128280639648
1.0	90130000.0	90140000.0	83.0	78.60030364990234	9.403558731079102
1.0	90140000.0	90150000.0	86.0	80.98677062988281	9.673202514648438
1.0	90150000.0	90160000.0	83.0	78.31526947021484	9.373263359069824
1.0	90200000.0	90210000.0	70.0	84.61840057373047	10.141997337341309
1.0	90230000.0	90240000.0	95.0	93.14945220947266	11.157866477966309
1.0	90260000.0	90270000.0	69.0	80.1465835571289	9.710905075073242
1.0	90300000.0	90310000.0	61.0	69.03883361816406	8.588175773620605
1.0	90310000.0	90320000.0	65.0	66.13909149169922	8.198020935058594
1.0	90320000.0	90330000.0	80.0	68.14344787597656	8.457064628601074
1.0	90380000.0	90390000.0	63.0	68.30998992919922	8.474206924438477
1.0	90400000.0	90410000.0	68.0	64.07398223876953	7.8550872802734375
1.0	90460000.0	90470000.0	68.0	69.9250717163086	8.715645790100098
1.0	90510000.0	90520000.0	102.0	94.33042907714844	11.419889450073242
1.0	90530000.0	90540000.0	89.0	95.35818481445312	11.381335258483887
1.0	90660000.0	90670000.0	93.0	93.07984924316406	11.161581039428711
1.0	90690000.0	90700000.0	97.0	115.73095703125	12.874038696289062
1.0	90850000.0	90860000.0	112.0	113.5154800415039	12.837496757507324
1.0	90890000.0	90900000.0	141.0	126.4949951171875	13.635467529296875
1.0	90930000.0	90940000.0	128.0	121.9384765625	13.415666580200195
1.0	90990000.0	91000000.0	109.0	133.1512908935547	13.877157211303711
1.0	91030000.0	91040000.0	113.0	136.4854736328125	14.194770812988281
1.0	91060000.0	91070000.0	159.0	142.4040985107422	14.459004402160645
1.0	91110000.0	91120000.0	145.0	136.07351684570312	14.250201225280762
1.0	91120000.0	91130000.0	145.0	139.6239471435547	14.349830627441406
1.0	91150000.0	91160000.0	130.0	132.9025421142578	14.038365364074707
1.0	91210000.0	91220000.0	94.0	124.90681457519531	13.7478666305542
1.0	91290000.0	91300000.0	101.0	101.28950500488281	12.098831176757812
1.0	91350000.0	91360000.0	63.0	79.13081359863281	9.607075691223145
1.0	91370000.0	91380000.0	64.0	75.82072448730469	9.488409042358398
1.0	91430000.0	91440000.0	74.0	72.6684799194336	9.075263977050781
1.0	91440000.0	91450000.0	76.0	72.52180480957031	9.055204391479492
1.0	91450000.0	91460000.0	85.0	73.85527038574219	9.22944450378418
1.0	91530000.0	91540000.0	90.0	85.95021057128906	10.55420970916748
1.0	91580000.0	91590000.0	71.0	91.55017852783203	11.154562950134277
1.0	91650000.0	91660000.0	101.0	106.42984771728516	12.256921768188477
1.0	91730000.0	91740000.0	116.0	106.99320983886719	12.171299934387207
1.0	91740000.0	91750000.0	94.0	96.29021453857422	11.598283767700195
1.0	91770000.0	91780000.0	115.0	110.50892639160156	12.484533309936523
1.0	91780000.0	91790000.0	111.0	105.65083312988281	12.062421798706055
1.0	91840000.0	91850000.0	100.0	103.82850646972656	12.026654243469238
1.0	91850000.0	91860000.0	95.0	102.5805435180664	12.369373321533203
1.0	91950000.0	91960000.0	104.0	105.7489242553711	12.292068481445312
1.0	91970000.0	91980000.0	61.0	72.0284652709961	9.010730743408203
1.0	92000000.0	92010000.0	74.0	94.94046783447266	11.140320777893066
1.0	92010000.0	92020000.0	85.0	95.58707427978516	11.217921257019043
1.0	92090000.0	92100000.0	88.0	86.56645202636719	10.34235668182373
1.0	92160000.0	92170000.0	83.0	79.3559341430664	9.488848686218262
1.0	92180000.0	92190000.0	77.0	79.45149993896484	9.483941078186035
1.0	92210000.0	92220000.0	66.0	76.73268127441406	9.2842435836792
1.0	92300000.0	92310000.0	68.0	75.29301452636719	9.113679885864258
1.0	92310000.0	92320000.0	72.0	76.61995697021484	9.254579544067383
1.0	92330000.0	92340000.0	68.0	79.22151947021484	9.495447158813477
1.0	92420000.0	92430000.0	99.0	96.05716705322266	11.3731689453125
1.0	92460000.0	92470000.0	85.0	94.48316955566406	11.277016639709473
1.0	92560000.0	92570000.0	49.0	75.49757385253906	9.354018211364746
1.0	92590000.0	92600000.0	60.0	76.8897476196289	9.547772407531738
1.0	92600000.0	92610000.0	69.0	75.86791229248047	9.354063034057617
1.0	92730000.0	92740000.0	55.0	66.18696594238281	8.213709831237793
1.0	92780000.0	92790000.0	74.0	65.551025390625	8.110791206359863
1.0	92820000.0	92830000.0	66.0	67.26664733886719	8.343478202819824
1.0	92900000.0	92910000.0	103.0	78.8130111694336	9.576900482177734
1.0	92960000.0	92970000.0	79.0	84.45267486572266	10.191144943237305
1.0	92990000.0	93000000.0	69.0	73.11347961425781	9.014200210571289
1.0	93000000.0	93010000.0	67.0	73.88626098632812	9.111339569091797
1.0	93070000.0	93080000.0	74.0	65.81999206542969	8.129958152770996
1.0	93100000.0	93110000.0	73.0	66.39434814453125	8.093015670776367
1.0	93250000.0	93260000.0	64.0	70.97225952148438	8.576800346374512
1.0	93320000.0	93330000.0	68.0	67.01676177978516	8.20830249786377
1.0	93370000.0	93380000.0	49.0	70.36170959472656	8.623645782470703
1.0	93380000.0	93390000.0	73.0	69.02169036865234	8.490192413330078
1.0	93490000.0	93500000.0	86.0	87.59986877441406	10.516728401184082
1.0	93510000.0	93520000.0	70.0	83.15501403808594	9.998712539672852
1.0	93530000.0	93540000.0	101.0	87.26815032958984	10.444897651672363
1.0	93610000.0	93620000.0	66.0	65.18778228759766	8.059094429016113
1.0	93630000.0	93640000.0	45.0	66.10182189941406	8.18000602722168
1.0	93640000.0	93650000.0	66.0	69.03839874267578	8.595097541809082
1.0	93690000.0	93700000.0	46.0	62.041404724121094	7.641478061676025
1.0	93800000.0	93810000.0	62.0	63.0560302734375	7.771191596984863
1.0	93820000.0	93830000.0	52.0	62.745758056640625	7.7411603927612305
1.0	93830000.0	93840000.0	61.0	64.64887237548828	7.988610744476318
1.0	93860000.0	93870000.0	68.0	67.88985443115234	8.189794540405273
1.0	93880000.0	93890000.0	79.0	76.86982727050781	9.232336044311523
1.0	93900000.0	93910000.0	53.0	73.92675018310547	9.002920150756836
1.0	93930000.0	93940000.0	71.0	65.6707534790039	8.063955307006836
1.0	93940000.0	93950000.0	58.0	66.82474517822266	8.126779556274414
1.0	93980000.0	93990000.0	60.0	62.62944412231445	7.712094306945801
1.0	94020000.0	94030000.0	49.0	62.133262634277344	7.649078369140625
1.0	94140000.0	94150000.0	60.0	62.003143310546875	7.535107612609863
1.0	94190000.0	94200000.0	59.0	65.05513000488281	7.835606575012207
1.0	94200000.0	94210000.0	69.0	65.23175811767578	7.855726718902588
1.0	94230000.0	94240000.0	73.0	63.5946159362793	7.699820041656494
1.0	94310000.0	94320000.0	61.0	68.19664001464844	8.375208854675293
1.0	94330000.0	94340000.0	54.0	63.8846321105957	7.892270088195801
1.0	94340000.0	94350000.0	59.0	67.76461791992188	8.382309913635254
1.0	94460000.0	94470000.0	94.0	76.96786499023438	9.240442276000977
1.0	94480000.0	94490000.0	67.0	73.50970458984375	8.86970043182373
1.0	94510000.0	94520000.0	68.0	74.6816635131836	9.031153678894043
1.0	94570000.0	94580000.0	63.0	74.8426742553711	8.993992805480957
1.0	94620000.0	94630000.0	69.0	82.06929779052734	9.796238899230957
1.0	94630000.0	94640000.0	58.0	78.23060607910156	9.274887084960938
1.0	94680000.0	94690000.0	58.0	74.7586669921875	8.8397798538208
1.0	94700000.0	94710000.0	76.0	78.39960479736328	9.518379211425781
1.0	94760000.0	94770000.0	63.0	72.88396453857422	8.754762649536133
1.0	94800000.0	94810000.0	69.0	73.32939147949219	8.86544132232666
1.0	94850000.0	94860000.0	56.0	74.13302612304688	8.933018684387207
1.0	94860000.0	94870000.0	78.0	72.25324249267578	8.731141090393066
1.0	94870000.0	94880000.0	74.0	75.63420867919922	9.080353736877441
1.0	94950000.0	94960000.0	57.0	61.52924728393555	7.585137844085693
1.0	95010000.0	95020000.0	56.0	63.54985427856445	7.717515468597412
1.0	95020000.0	95030000.0	60.0	65.3838119506836	7.896853446960449
1.0	95070000.0	95080000.0	85.0	66.49109649658203	8.125951766967773
1.0	95110000.0	95120000.0	60.0	63.315826416015625	7.726982116699219
1.0	95230000.0	95240000.0	46.0	59.503868103027344	7.193337917327881
1.0	95240000.0	95250000.0	59.0	60.889976501464844	7.324822902679443
1.0	95250000.0	95260000.0	60.0	63.05968475341797	7.560452461242676
1.0	95320000.0	95330000.0	58.0	57.74066162109375	7.059910774230957
1.0	95340000.0	95350000.0	47.0	60.077880859375	7.320117950439453
1.0	95350000.0	95360000.0	57.0	59.350440979003906	7.285168647766113
1.0	95370000.0	95380000.0	68.0	56.549964904785156	6.936098575592041
1.0	95430000.0	95440000.0	61.0	65.34565734863281	7.837141990661621
1.0	95490000.0	95500000.0	52.0	65.20874786376953	8.054842948913574
1.0	95500000.0	95510000.0	63.0	63.96271514892578	7.771550178527832
1.0	95520000.0	95530000.0	59.0	63.85955047607422	7.790148735046387
1.0	95610000.0	95620000.0	65.0	67.51927185058594	8.279800415039062
1.0	95630000.0	95640000.0	54.0	68.00894165039062	8.281280517578125
1.0	95680000.0	95690000.0	73.0	71.66770935058594	8.619037628173828
1.0	95710000.0	95720000.0	57.0	69.27201843261719	8.622968673706055
1.0	95730000.0	95740000.0	84.0	96.69466400146484	11.571388244628906
1.0	95760000.0	95770000.0	50.0	71.6017837524414	8.903474807739258
1.0	95940000.0	95950000.0	105.0	124.23779296875	13.3974609375
1.0	95950000.0	95960000.0	131.0	127.27000427246094	13.6115083694458
1.0	95990000.0	96000000.0	117.0	128.8216094970703	13.724298477172852
1.0	96030000.0	96040000.0	123.0	126.74479675292969	13.54822826385498
1.0	96040000.0	96050000.0	121.0	127.68913269042969	13.574440002441406
1.0	96070000.0	96080000.0	131.0	130.21754455566406	13.765345573425293
1.0	96140000.0	96150000.0	115.0	132.06307983398438	13.8203706741333
1.0	96160000.0	96170000.0	130.0	132.93606567382812	13.904802322387695
1.0	96240000.0	96250000.0	126.0	142.92373657226562	14.344993591308594
1.0	96280000.0	96290000.0	126.0	148.69479370117188	14.585830688476562
1.0	96290000.0	96300000.0	148.0	148.71365356445312	14.638410568237305
1.0	96390000.0	96400000.0	133.0	152.63571166992188	14.777397155761719
1.0	96420000.0	96430000.0	146.0	152.45339965820312	14.794395446777344
1.0	96430000.0	96440000.0	141.0	159.85720825195312	15.080245971679688
1.0	96440000.0	96450000.0	139.0	151.0009002685547	14.769612312316895
1.0	96490000.0	96500000.0	125.0	160.46646118164062	15.09986686706543
1.0	96620000.0	96630000.0	147.0	159.07937622070312	15.046597480773926
1.0	96760000.0	96770000.0	141.0	148.80917358398438	14.621851921081543
1.0	96860000.0	96870000.0	173.0	158.48611450195312	14.934123039245605
1.0	96880000.0	96890000.0	132.0	154.9532470703125	14.886663436889648
1.0	96950000.0	96960000.0	151.0	154.75216674804688	14.860440254211426
1.0	96970000.0	96980000.0	147.0	148.4986572265625	14.622014999389648
1.0	97090000.0	97100000.0	114.0	125.77437591552734	13.706439018249512
1.0	97140000.0	97150000.0	127.0	116.85050201416016	13.12794017791748
1.0	97150000.0	97160000.0	127.0	116.04166412353516	13.010357856750488
1.0	97240000.0	97250000.0	87.0	78.30433654785156	9.830843925476074
1.0	97350000.0	97360000.0	136.0	140.21958923339844	14.599530220031738
1.0	97380000.0	97390000.0	136.0	145.17306518554688	14.543167114257812
1.0	97430000.0	97440000.0	119.0	140.70668029785156	14.562556266784668
1.0	97440000.0	97450000.0	118.0	152.48666381835938	14.834757804870605
1.0	97520000.0	97530000.0	170.0	141.4883575439453	14.3905029296875
1.0	97550000.0	97560000.0	116.0	132.71817016601562	13.921488761901855
1.0	97570000.0	97580000.0	109.0	126.27693176269531	13.656829833984375
1.0	97600000.0	97610000.0	121.0	113.66085052490234	12.969491958618164
1.0	97620000.0	97630000.0	99.0	111.36038970947266	12.731779098510742
1.0	97630000.0	97640000.0	118.0	114.27659606933594	12.824109077453613
1.0	97690000.0	97700000.0	116.0	109.57112884521484	12.511988639831543
1.0	97720000.0	97730000.0	132.0	104.9495620727539	12.246709823608398
1.0	97830000.0	97840000.0	128.0	112.38472747802734	12.893335342407227
1.0	97920000.0	97930000.0	162.0	127.31131744384766	13.746731758117676
1.0	97990000.0	98000000.0	140.0	126.3689193725586	13.666143417358398
1.0	98010000.0	98020000.0	117.0	122.45206451416016	13.582046508789062
1.0	98050000.0	98060000.0	136.0	118.73857116699219	13.353312492370605
1.0	98060000.0	98070000.0	109.0	116.95057678222656	13.252799987792969
1.0	98070000.0	98080000.0	109.0	122.7220687866211	13.481912612915039
1.0	98090000.0	98100000.0	121.0	120.2796859741211	13.351310729980469
1.0	98130000.0	98140000.0	111.0	124.59315490722656	13.57958698272705
1.0	98140000.0	98150000.0	120.0	123.42683410644531	13.493988037109375
1.0	98160000.0	98170000.0	134.0	127.3729248046875	13.603381156921387
1.0	98210000.0	98220000.0	134.0	117.21876525878906	13.066546440124512
1.0	98260000.0	98270000.0	135.0	117.2099609375	13.115938186645508
1.0	98280000.0	98290000.0	91.0	116.60235595703125	13.024121284484863
1.0	98310000.0	98320000.0	121.0	122.2907943725586	13.323638916015625
1.0	98330000.0	98340000.0	113.0	118.748779296875	13.210782051086426
1.0	98440000.0	98450000.0	132.0	135.874755859375	14.137494087219238
1.0	98540000.0	98550000.0	142.0	134.37667846679688	14.029420852661133
1.0	98590000.0	98600000.0	135.0	132.81378173828125	13.893943786621094
1.0	98600000.0	98610000.0	126.0	134.02845764160156	14.01940631866455
1.0	98660000.0	98670000.0	126.0	135.6232452392578	14.095369338989258
1.0	98680000.0	98690000.0	105.0	130.06930541992188	13.905855178833008
1.0	98790000.0	98800000.0	114.0	118.51750183105469	13.228373527526855
1.0	98860000.0	98870000.0	100.0	125.8287353515625	13.563360214233398
1.0	98880000.0	98890000.0	120.0	124.23468017578125	13.399922370910645
1.0	98930000.0	98940000.0	104.0	129.12147521972656	14.185773849487305
1.0	98950000.0	98960000.0	155.0	133.93008422851562	14.003950119018555
1.0	98990000.0	99000000.0	149.0	148.4933319091797	14.625925064086914
1.0	99040000.0	99050000.0	135.0	144.82022094726562	14.550796508789062
1.0	99140000.0	99150000.0	97.0	90.22293853759766	11.018778800964355
1.0	99200000.0	99210000.0	75.0	94.66792297363281	11.261070251464844
1.0	99220000.0	99230000.0	59.0	87.99430847167969	10.823882102966309
1.0	99230000.0	99240000.0	99.0	105.02787017822266	12.400720596313477
1.0	99240000.0	99250000.0	105.0	114.8167724609375	13.217547416687012
1.0	99280000.0	99290000.0	126.0	120.73344421386719	13.532829284667969
1.0	99360000.0	99370000.0	110.0	125.03651428222656	13.55027961730957
1.0	99370000.0	99380000.0	121.0	131.14108276367188	13.866447448730469
1.0	99420000.0	99430000.0	146.0	130.4561004638672	13.844143867492676
1.0	99580000.0	99590000.0	142.0	140.27862548828125	14.335195541381836
1.0	99640000.0	99650000.0	125.0	124.7054672241211	13.707911491394043
1.0	99650000.0	99660000.0	88.0	138.6039276123047	14.282510757446289
1.0	99760000.0	99770000.0	123.0	122.440185546875	13.240585327148438
1.0	99840000.0	99850000.0	113.0	116.0893325805664	12.928906440734863
1.0	99920000.0	99930000.0	83.0	100.1029052734375	11.687407493591309
1.0	100020000.0	100030000.0	56.0	85.32128143310547	10.18122386932373
1.0	100040000.0	100050000.0	96.0	77.72667694091797	9.396832466125488
1.0	100100000.0	100110000.0	74.0	78.91703033447266	9.415224075317383
1.0	100310000.0	100320000.0	64.0	72.21321105957031	8.886523246765137
1.0	100320000.0	100330000.0	69.0	72.23786926269531	9.009073257446289
1.0	100450000.0	100460000.0	70.0	69.58663177490234	8.652177810668945
1.0	100470000.0	100480000.0	67.0	67.09720611572266	8.319175720214844
1.0	100500000.0	100510000.0	63.0	74.44120788574219	9.209695816040039
1.0	100620000.0	100630000.0	71.0	68.48279571533203	8.28584098815918
1.0	100630000.0	100640000.0	76.0	67.69207763671875	8.193506240844727
1.0	100650000.0	100660000.0	70.0	65.02137756347656	8.033391952514648
1.0	100730000.0	100740000.0	65.0	66.83844757080078	8.315506935119629
1.0	100760000.0	100770000.0	81.0	72.70911407470703	8.899229049682617
1.0	100780000.0	100790000.0	97.0	79.15408325195312	9.57753849029541
1.0	100840000.0	100850000.0	67.0	69.09315490722656	8.583439826965332
1.0	100880000.0	100890000.0	55.0	70.66444396972656	8.577308654785156
1.0	100930000.0	100940000.0	61.0	68.61451721191406	8.51648998260498
1.0	101010000.0	101020000.0	88.0	93.08145141601562	11.165556907653809
1.0	101160000.0	101170000.0	91.0	107.0108642578125	12.290185928344727
1.0	101170000.0	101180000.0	101.0	99.50843811035156	11.664045333862305
1.0	101180000.0	101190000.0	94.0	99.77244567871094	11.822053909301758
1.0	101190000.0	101200000.0	103.0	102.65694427490234	11.831000328063965
1.0	101210000.0	101220000.0	111.0	114.6891098022461	12.891535758972168
1.0	101350000.0	101360000.0	79.0	75.07991790771484	9.398361206054688
1.0	101390000.0	101400000.0	69.0	68.394775390625	8.502197265625
1.0	101590000.0	101600000.0	105.0	104.85469055175781	12.31231689453125
1.0	101600000.0	101610000.0	109.0	99.90739440917969	11.748380661010742
1.0	101630000.0	101640000.0	116.0	104.5903549194336	12.173023223876953
1.0	101670000.0	101680000.0	122.0	110.58660888671875	12.741239547729492
1.0	101680000.0	101690000.0	108.0	108.00130462646484	12.50023365020752
1.0	101770000.0	101780000.0	101.0	114.994873046875	13.405799865722656
1.0	101830000.0	101840000.0	117.0	129.8094482421875	14.140228271484375
1.0	101910000.0	101920000.0	139.0	141.10116577148438	14.458584785461426
1.0	101930000.0	101940000.0	161.0	146.9891815185547	14.710073471069336
1.0	102000000.0	102010000.0	121.0	149.5339813232422	14.898358345031738
1.0	102010000.0	102020000.0	106.0	129.13023376464844	14.086204528808594
1.0	102090000.0	102100000.0	135.0	137.3557586669922	14.596261978149414
1.0	102110000.0	102120000.0	156.0	156.87454223632812	15.106267929077148
1.0	102170000.0	102180000.0	140.0	155.3543243408203	15.075610160827637
1.0	102280000.0	102290000.0	145.0	159.91934204101562	15.309308052062988
1.0	102310000.0	102320000.0	197.0	167.29080200195312	15.473299980163574
1.0	102440000.0	102450000.0	168.0	177.0045928955078	15.709454536437988
1.0	102460000.0	102470000.0	155.0	172.8848876953125	15.687614440917969
1.0	102470000.0	102480000.0	185.0	176.94403076171875	15.702871322631836
1.0	102490000.0	102500000.0	185.0	181.89781188964844	15.811251640319824
1.0	102530000.0	102540000.0	154.0	170.4677276611328	15.463299751281738
1.0	102570000.0	102580000.0	161.0	170.84950256347656	15.664575576782227
1.0	102710000.0	102720000.0	214.0	203.2882843017578	16.44141387939453
1.0	102720000.0	102730000.0	203.0	203.0538787841797	16.456462860107422
1.0	102770000.0	102780000.0	133.0	185.4493408203125	16.3480224609375
1.0	102780000.0	102790000.0	216.0	214.53292846679688	16.709558486938477
1.0	102860000.0	102870000.0	210.0	211.8996124267578	16.657989501953125
1.0	102870000.0	102880000.0	222.0	208.18936157226562	16.59247398376465
1.0	102960000.0	102970000.0	205.0	223.7533416748047	16.9296875
1.0	102980000.0	102990000.0	242.0	223.8259735107422	16.944910049438477
[truncated: 47,566 more rows]
