# Supplementary material for: Genome-wide mapping of somatic mutation rates uncovers drivers of cancer
Source: Nat Biotechnol. 2022 Jun 20;40(11):1634–43. doi: 10.1038/s41587-022-01353-8 (PMC9646522; doi:10.1038/s41587-022-01353-8)
Supplement: Supplementary file 4 — Regions and model predictions for each fold of each cancer for which a deep learning model was trained. Regions that were filtered are also listed along with their respective model predictions. [file 41587_2022_1353_MOESM4_ESM.zip › kfold_results/Pancan/fold_4.txt]

CHROM	START	END	Y_TRUE	Y_PRED	STD
1.0	860000.0	870000.0	47.0	56.039764404296875	5.462541103363037
1.0	1070000.0	1080000.0	46.0	47.883460998535156	5.404449462890625
1.0	1140000.0	1150000.0	72.0	53.66241455078125	5.189024448394775
1.0	1210000.0	1220000.0	44.0	61.49003982543945	5.749661445617676
1.0	1270000.0	1280000.0	55.0	50.39575958251953	5.2611541748046875
1.0	1320000.0	1330000.0	69.0	55.46564865112305	5.231164455413818
1.0	1360000.0	1370000.0	42.0	58.03050994873047	5.362000465393066
1.0	1370000.0	1380000.0	65.0	54.69160842895508	5.20142126083374
1.0	1450000.0	1460000.0	49.0	53.759483337402344	5.200148105621338
1.0	1480000.0	1490000.0	70.0	53.442230224609375	5.203009128570557
1.0	1490000.0	1500000.0	59.0	53.4901237487793	5.199667930603027
1.0	1560000.0	1570000.0	35.0	44.020545959472656	5.783971309661865
1.0	1590000.0	1600000.0	25.0	54.514503479003906	5.261708736419678
1.0	1610000.0	1620000.0	65.0	50.817108154296875	5.2504448890686035
1.0	1700000.0	1710000.0	49.0	52.873252868652344	5.189167022705078
1.0	1740000.0	1750000.0	63.0	59.1663932800293	5.42724084854126
1.0	1760000.0	1770000.0	53.0	60.08522415161133	5.494041442871094
1.0	1770000.0	1780000.0	71.0	60.299720764160156	5.510824680328369
1.0	1810000.0	1820000.0	97.0	63.15863037109375	5.814390659332275
1.0	1840000.0	1850000.0	58.0	71.32057189941406	7.0526885986328125
1.0	1850000.0	1860000.0	46.0	74.05292510986328	7.447028160095215
1.0	1880000.0	1890000.0	78.0	82.23490142822266	8.596802711486816
1.0	1890000.0	1900000.0	79.0	76.49986267089844	7.83721923828125
1.0	1920000.0	1930000.0	86.0	80.48625946044922	8.377870559692383
1.0	1970000.0	1980000.0	44.0	61.47431182861328	5.658487796783447
1.0	1980000.0	1990000.0	48.0	55.839317321777344	5.227113723754883
1.0	2010000.0	2020000.0	52.0	60.2538948059082	5.52325963973999
1.0	2050000.0	2060000.0	43.0	58.7088508605957	5.420682430267334
1.0	2110000.0	2120000.0	57.0	52.909461975097656	5.197713375091553
1.0	2120000.0	2130000.0	34.0	53.64813232421875	5.203065395355225
1.0	2160000.0	2170000.0	63.0	51.20225143432617	5.203683376312256
1.0	2170000.0	2180000.0	52.0	54.1306037902832	5.200675964355469
1.0	2230000.0	2240000.0	61.0	53.92769241333008	5.205981254577637
1.0	2320000.0	2330000.0	60.0	56.10759735107422	5.258920192718506
1.0	2340000.0	2350000.0	56.0	56.896934509277344	5.299313545227051
1.0	2390000.0	2400000.0	74.0	61.77103805541992	5.948177337646484
1.0	2410000.0	2420000.0	66.0	55.07768630981445	5.395384788513184
1.0	2520000.0	2530000.0	58.0	60.35866165161133	5.619365692138672
1.0	2740000.0	2750000.0	107.0	104.2139663696289	12.915865898132324
1.0	2760000.0	2770000.0	100.0	95.43162536621094	10.6304292678833
1.0	2770000.0	2780000.0	146.0	99.92725372314453	11.108688354492188
1.0	2780000.0	2790000.0	78.0	103.77587890625	11.601219177246094
1.0	2900000.0	2910000.0	90.0	104.03593444824219	11.551542282104492
1.0	2930000.0	2940000.0	113.0	97.64213562011719	10.867469787597656
1.0	2950000.0	2960000.0	100.0	94.53594970703125	10.452333450317383
1.0	3040000.0	3050000.0	72.0	85.4901123046875	9.231124877929688
1.0	3080000.0	3090000.0	71.0	78.33711242675781	8.170891761779785
1.0	3160000.0	3170000.0	80.0	82.11880493164062	8.654275894165039
1.0	3330000.0	3340000.0	86.0	73.8096923828125	7.4564714431762695
1.0	3340000.0	3350000.0	76.0	71.11593627929688	7.075460910797119
1.0	3440000.0	3450000.0	56.0	57.85612869262695	5.355146884918213
1.0	3470000.0	3480000.0	84.0	69.8174057006836	6.9151930809021
1.0	3480000.0	3490000.0	52.0	72.01334381103516	7.165589809417725
1.0	3580000.0	3590000.0	55.0	65.71269226074219	6.260410308837891
1.0	3640000.0	3650000.0	55.0	63.70587158203125	6.046749114990234
1.0	3660000.0	3670000.0	71.0	65.81306457519531	6.169432163238525
1.0	3760000.0	3770000.0	52.0	53.904930114746094	5.204044818878174
1.0	3780000.0	3790000.0	62.0	50.914161682128906	5.2403883934021
1.0	3820000.0	3830000.0	83.0	67.26966094970703	10.01267147064209
1.0	4000000.0	4010000.0	108.0	79.45746612548828	10.161715507507324
1.0	4030000.0	4040000.0	94.0	106.50179290771484	14.268328666687012
1.0	4100000.0	4110000.0	86.0	102.008544921875	11.479592323303223
1.0	4160000.0	4170000.0	96.0	112.9084701538086	12.648674964904785
1.0	4180000.0	4190000.0	124.0	132.7928466796875	13.858510971069336
1.0	4190000.0	4200000.0	131.0	133.26759338378906	13.820108413696289
1.0	4200000.0	4210000.0	134.0	128.0304412841797	13.604533195495605
1.0	4260000.0	4270000.0	150.0	143.11953735351562	14.266499519348145
1.0	4270000.0	4280000.0	137.0	142.0741729736328	14.029462814331055
1.0	4310000.0	4320000.0	143.0	153.1494598388672	14.587579727172852
1.0	4350000.0	4360000.0	140.0	157.2150115966797	14.444485664367676
1.0	4480000.0	4490000.0	125.0	160.15756225585938	14.385164260864258
1.0	4500000.0	4510000.0	156.0	158.76390075683594	14.503273010253906
1.0	4510000.0	4520000.0	134.0	166.3992156982422	14.528646469116211
1.0	4520000.0	4530000.0	141.0	158.1201171875	14.486715316772461
1.0	4540000.0	4550000.0	175.0	159.311279296875	14.320816040039062
1.0	4610000.0	4620000.0	174.0	155.61065673828125	14.442499160766602
1.0	4620000.0	4630000.0	144.0	154.24002075195312	14.353947639465332
1.0	4650000.0	4660000.0	125.0	151.43917846679688	14.282397270202637
1.0	4670000.0	4680000.0	123.0	148.42178344726562	14.34417724609375
1.0	4850000.0	4860000.0	170.0	160.19606018066406	14.413595199584961
1.0	4870000.0	4880000.0	154.0	170.16015625	15.040905952453613
1.0	4910000.0	4920000.0	169.0	169.85537719726562	14.751371383666992
1.0	4930000.0	4940000.0	171.0	168.0771942138672	14.632139205932617
1.0	5050000.0	5060000.0	174.0	170.0517578125	14.805349349975586
1.0	5110000.0	5120000.0	140.0	164.8436737060547	15.325047492980957
1.0	5130000.0	5140000.0	154.0	155.4265594482422	14.773187637329102
1.0	5150000.0	5160000.0	161.0	167.96054077148438	14.941492080688477
1.0	5170000.0	5180000.0	80.0	124.13386535644531	14.010038375854492
1.0	5190000.0	5200000.0	152.0	159.3975372314453	14.736557006835938
1.0	5210000.0	5220000.0	164.0	158.72129821777344	14.66395378112793
1.0	5290000.0	5300000.0	163.0	162.9570770263672	14.58299732208252
1.0	5320000.0	5330000.0	167.0	159.3135528564453	14.375452995300293
1.0	5430000.0	5440000.0	126.0	143.6676025390625	14.189168930053711
1.0	5470000.0	5480000.0	137.0	137.7017822265625	13.883456230163574
1.0	5480000.0	5490000.0	123.0	129.08351135253906	13.993484497070312
1.0	5530000.0	5540000.0	158.0	134.7458038330078	13.77991008758545
1.0	5560000.0	5570000.0	108.0	127.12493896484375	13.683023452758789
1.0	5580000.0	5590000.0	126.0	132.3710479736328	13.707147598266602
1.0	5600000.0	5610000.0	128.0	138.32920837402344	14.14643669128418
1.0	5650000.0	5660000.0	121.0	124.01316833496094	13.355143547058105
1.0	5690000.0	5700000.0	119.0	121.5000991821289	13.210965156555176
1.0	5770000.0	5780000.0	135.0	113.70304107666016	12.490385055541992
1.0	5820000.0	5830000.0	136.0	111.63639831542969	12.366571426391602
1.0	5830000.0	5840000.0	108.0	106.82829284667969	12.19385051727295
1.0	5910000.0	5920000.0	69.0	75.58665466308594	7.610403537750244
1.0	6050000.0	6060000.0	63.0	60.32087326049805	5.623751163482666
1.0	6090000.0	6100000.0	77.0	75.5561294555664	7.696866512298584
1.0	6100000.0	6110000.0	72.0	80.23934173583984	8.449943542480469
1.0	6310000.0	6320000.0	67.0	59.00328826904297	5.465012550354004
1.0	6340000.0	6350000.0	45.0	54.182579040527344	5.20651912689209
1.0	6430000.0	6440000.0	59.0	59.15659713745117	5.4112348556518555
1.0	6580000.0	6590000.0	50.0	56.955726623535156	5.285874366760254
1.0	6650000.0	6660000.0	57.0	49.658843994140625	5.278937339782715
1.0	6740000.0	6750000.0	54.0	59.3558235168457	5.452557563781738
1.0	6790000.0	6800000.0	67.0	81.7864761352539	8.55305004119873
1.0	6840000.0	6850000.0	67.0	63.61638259887695	5.897033214569092
1.0	6870000.0	6880000.0	65.0	62.45737838745117	5.731764793395996
1.0	6920000.0	6930000.0	54.0	66.24925231933594	6.178361415863037
1.0	7050000.0	7060000.0	95.0	96.3453369140625	10.641275405883789
1.0	7060000.0	7070000.0	89.0	95.29312896728516	10.517232894897461
1.0	7090000.0	7100000.0	104.0	99.01769256591797	10.989995956420898
1.0	7200000.0	7210000.0	79.0	87.13259887695312	9.389627456665039
1.0	7240000.0	7250000.0	79.0	95.93470764160156	10.58369255065918
1.0	7310000.0	7320000.0	80.0	88.70881652832031	9.733354568481445
1.0	7440000.0	7450000.0	79.0	80.6069564819336	8.505964279174805
1.0	7520000.0	7530000.0	79.0	80.359619140625	8.463276863098145
1.0	7600000.0	7610000.0	76.0	77.73835754394531	8.050959587097168
1.0	7670000.0	7680000.0	80.0	75.21495056152344	7.853126525878906
1.0	7690000.0	7700000.0	77.0	75.8011245727539	7.8018479347229
1.0	7700000.0	7710000.0	61.0	71.57844543457031	7.1335768699646
1.0	7860000.0	7870000.0	55.0	62.017189025878906	5.68599796295166
1.0	8040000.0	8050000.0	46.0	60.763275146484375	5.607254505157471
1.0	8050000.0	8060000.0	42.0	69.75216674804688	6.792788505554199
1.0	8100000.0	8110000.0	81.0	73.15162658691406	7.335615634918213
1.0	8110000.0	8120000.0	75.0	72.09855651855469	7.142904758453369
1.0	8120000.0	8130000.0	53.0	72.65743255615234	7.271538734436035
1.0	8140000.0	8150000.0	74.0	70.75523376464844	6.954099178314209
1.0	8160000.0	8170000.0	66.0	76.74381256103516	7.800862789154053
1.0	8170000.0	8180000.0	71.0	74.57450103759766	7.555716037750244
1.0	8180000.0	8190000.0	76.0	76.94953155517578	7.925293922424316
1.0	8240000.0	8250000.0	75.0	75.55768585205078	7.658262729644775
1.0	8270000.0	8280000.0	62.0	65.78450012207031	6.21926736831665
1.0	8280000.0	8290000.0	61.0	73.50956726074219	7.406073093414307
1.0	8330000.0	8340000.0	49.0	70.88396453857422	6.974667549133301
1.0	8340000.0	8350000.0	80.0	70.06824493408203	6.886000156402588
1.0	8360000.0	8370000.0	80.0	67.17323303222656	6.52402400970459
1.0	8370000.0	8380000.0	60.0	65.37193298339844	6.104528427124023
1.0	8390000.0	8400000.0	75.0	68.76658630371094	6.710989475250244
1.0	8450000.0	8460000.0	62.0	60.39906692504883	5.517580509185791
1.0	8470000.0	8480000.0	76.0	60.842552185058594	5.5606513023376465
1.0	8500000.0	8510000.0	62.0	63.252845764160156	5.844884872436523
1.0	8510000.0	8520000.0	76.0	61.687965393066406	5.697132587432861
1.0	8530000.0	8540000.0	66.0	62.27165985107422	5.700371742248535
1.0	8620000.0	8630000.0	63.0	62.82012939453125	5.749358177185059
1.0	8630000.0	8640000.0	64.0	64.04106903076172	5.884671688079834
1.0	8690000.0	8700000.0	61.0	62.32755661010742	5.698993682861328
1.0	8730000.0	8740000.0	51.0	64.17491149902344	5.897212028503418
1.0	8740000.0	8750000.0	70.0	63.318809509277344	5.805086612701416
1.0	8830000.0	8840000.0	61.0	65.8222885131836	6.187774658203125
1.0	8850000.0	8860000.0	56.0	62.62849807739258	5.73134708404541
1.0	8890000.0	8900000.0	66.0	78.44813537597656	8.07401180267334
1.0	8920000.0	8930000.0	43.0	61.520591735839844	5.6385297775268555
1.0	8930000.0	8940000.0	54.0	63.450927734375	5.875467300415039
1.0	8960000.0	8970000.0	59.0	71.09654998779297	7.028395652770996
1.0	9020000.0	9030000.0	86.0	79.56684875488281	8.196995735168457
1.0	9090000.0	9100000.0	64.0	79.00630950927734	8.137304306030273
1.0	9140000.0	9150000.0	64.0	70.1188735961914	6.93810510635376
1.0	9150000.0	9160000.0	65.0	71.72703552246094	7.139312744140625
1.0	9160000.0	9170000.0	56.0	61.62207794189453	5.763262748718262
1.0	9190000.0	9200000.0	58.0	77.7650375366211	7.9759016036987305
1.0	9220000.0	9230000.0	57.0	60.263824462890625	5.508126735687256
1.0	9290000.0	9300000.0	47.0	61.50606155395508	5.791045188903809
1.0	9410000.0	9420000.0	59.0	57.86835861206055	5.360635280609131
1.0	9420000.0	9430000.0	52.0	58.12200927734375	5.408255577087402
1.0	9460000.0	9470000.0	60.0	70.8039779663086	7.006768703460693
1.0	9540000.0	9550000.0	71.0	77.82906341552734	7.9918084144592285
1.0	9670000.0	9680000.0	49.0	61.426734924316406	5.677909851074219
1.0	9680000.0	9690000.0	66.0	70.54619598388672	6.938908576965332
1.0	9760000.0	9770000.0	74.0	66.24774169921875	6.422171592712402
1.0	9770000.0	9780000.0	51.0	61.0758056640625	5.7837347984313965
1.0	9820000.0	9830000.0	56.0	56.10786056518555	5.250672817230225
1.0	9900000.0	9910000.0	53.0	52.29423141479492	5.207151889801025
1.0	10110000.0	10120000.0	46.0	58.69133377075195	5.391221523284912
1.0	10130000.0	10140000.0	51.0	58.1690559387207	5.340856075286865
1.0	10210000.0	10220000.0	59.0	59.00971221923828	5.399775505065918
1.0	10260000.0	10270000.0	81.0	82.45572662353516	8.615081787109375
1.0	10300000.0	10310000.0	70.0	61.2452278137207	5.584542274475098
1.0	10330000.0	10340000.0	54.0	64.37835693359375	5.944073677062988
1.0	10370000.0	10380000.0	63.0	61.3050422668457	5.602405071258545
1.0	10410000.0	10420000.0	54.0	58.951683044433594	5.389117240905762
1.0	10450000.0	10460000.0	55.0	60.82219696044922	5.654341697692871
1.0	10550000.0	10560000.0	48.0	55.61865234375	5.242961883544922
1.0	10660000.0	10670000.0	56.0	57.60528564453125	5.298334121704102
1.0	10880000.0	10890000.0	71.0	67.26023864746094	6.585517883300781
1.0	11070000.0	11080000.0	70.0	73.80284118652344	7.374390602111816
1.0	11150000.0	11160000.0	58.0	56.84059524536133	5.2833991050720215
1.0	11230000.0	11240000.0	54.0	54.078582763671875	5.194934844970703
1.0	11280000.0	11290000.0	54.0	57.6710205078125	5.317500114440918
1.0	11340000.0	11350000.0	56.0	57.1519889831543	5.306840419769287
1.0	11370000.0	11380000.0	70.0	78.66465759277344	8.615442276000977
1.0	11430000.0	11440000.0	91.0	82.814697265625	8.809438705444336
1.0	11510000.0	11520000.0	97.0	89.81257629394531	9.844429969787598
1.0	11570000.0	11580000.0	77.0	97.40626525878906	10.81443977355957
1.0	11770000.0	11780000.0	88.0	78.95630645751953	8.182937622070312
1.0	11830000.0	11840000.0	80.0	79.7384262084961	8.257118225097656
1.0	11940000.0	11950000.0	71.0	69.30689239501953	6.804681301116943
1.0	11950000.0	11960000.0	68.0	75.82057189941406	7.7171807289123535
1.0	12010000.0	12020000.0	57.0	58.714691162109375	5.409458160400391
1.0	12030000.0	12040000.0	53.0	56.825408935546875	5.2889251708984375
1.0	12120000.0	12130000.0	77.0	75.9787826538086	7.740273475646973
1.0	12220000.0	12230000.0	53.0	56.60883712768555	5.2671098709106445
1.0	12240000.0	12250000.0	45.0	60.34382247924805	5.797799110412598
1.0	12260000.0	12270000.0	53.0	65.27784729003906	6.4134650230407715
1.0	12290000.0	12300000.0	48.0	55.838470458984375	5.235949993133545
1.0	12310000.0	12320000.0	43.0	54.265777587890625	5.20365571975708
1.0	12360000.0	12370000.0	52.0	56.278106689453125	5.263068199157715
1.0	12370000.0	12380000.0	65.0	52.8128547668457	5.196280479431152
1.0	12440000.0	12450000.0	52.0	59.8700065612793	5.479120254516602
1.0	12470000.0	12480000.0	49.0	58.16822052001953	5.365644931793213
1.0	12700000.0	12710000.0	61.0	82.69014739990234	8.66675090789795
1.0	12720000.0	12730000.0	71.0	81.76488494873047	8.524808883666992
1.0	12730000.0	12740000.0	60.0	84.31351470947266	8.9553804397583
1.0	12760000.0	12770000.0	73.0	89.5499038696289	9.666036605834961
1.0	12820000.0	12830000.0	90.0	83.8072280883789	8.866730690002441
1.0	13780000.0	13790000.0	106.0	101.95582580566406	15.72796630859375
1.0	13800000.0	13810000.0	138.0	118.23707580566406	14.99357795715332
1.0	13830000.0	13840000.0	93.0	106.74446868896484	12.961077690124512
1.0	13860000.0	13870000.0	126.0	109.37254333496094	12.237849235534668
1.0	13960000.0	13970000.0	120.0	117.53630065917969	12.847761154174805
1.0	13980000.0	13990000.0	92.0	104.10810852050781	11.737138748168945
1.0	14030000.0	14040000.0	71.0	102.98746490478516	12.492898941040039
1.0	14130000.0	14140000.0	60.0	65.67180633544922	6.156111240386963
1.0	14140000.0	14150000.0	69.0	69.06362915039062	6.632968902587891
1.0	14160000.0	14170000.0	82.0	98.56204223632812	11.231708526611328
1.0	14190000.0	14200000.0	76.0	89.3871078491211	9.99974536895752
1.0	14200000.0	14210000.0	104.0	94.3967514038086	10.401482582092285
1.0	14240000.0	14250000.0	95.0	97.89952087402344	10.887337684631348
1.0	14260000.0	14270000.0	89.0	104.37972259521484	11.656682014465332
1.0	14400000.0	14410000.0	99.0	109.53648376464844	12.130365371704102
1.0	14410000.0	14420000.0	98.0	114.8698501586914	12.791668891906738
1.0	14460000.0	14470000.0	105.0	104.1267318725586	11.709789276123047
1.0	14470000.0	14480000.0	111.0	111.36651611328125	12.472451210021973
1.0	14480000.0	14490000.0	125.0	126.6988296508789	13.506813049316406
1.0	14570000.0	14580000.0	124.0	118.760986328125	13.009831428527832
1.0	14580000.0	14590000.0	108.0	115.11712646484375	12.652214050292969
1.0	14650000.0	14660000.0	124.0	113.22666931152344	12.444416046142578
1.0	14740000.0	14750000.0	114.0	115.74903869628906	12.744446754455566
1.0	14750000.0	14760000.0	114.0	114.91200256347656	12.603167533874512
1.0	14760000.0	14770000.0	103.0	113.72749328613281	12.563420295715332
1.0	14780000.0	14790000.0	93.0	118.93519592285156	12.966097831726074
1.0	14850000.0	14860000.0	107.0	118.6170883178711	12.951362609863281
1.0	14870000.0	14880000.0	93.0	114.62858581542969	12.861944198608398
1.0	14960000.0	14970000.0	113.0	110.26322937011719	12.17440128326416
1.0	15010000.0	15020000.0	88.0	102.45365905761719	11.396493911743164
1.0	15120000.0	15130000.0	83.0	89.25187683105469	9.742759704589844
1.0	15150000.0	15160000.0	84.0	88.5800552368164	9.654692649841309
1.0	15230000.0	15240000.0	72.0	76.61012268066406	7.82779598236084
1.0	15270000.0	15280000.0	51.0	68.48554992675781	6.714951992034912
1.0	15290000.0	15300000.0	74.0	69.13627624511719	6.7527360916137695
1.0	15350000.0	15360000.0	62.0	64.29998779296875	6.046844482421875
1.0	15400000.0	15410000.0	53.0	68.97411346435547	6.817121982574463
1.0	15460000.0	15470000.0	81.0	69.22236633300781	6.838114261627197
1.0	15690000.0	15700000.0	67.0	66.48149871826172	6.3702073097229
1.0	15750000.0	15760000.0	52.0	53.723121643066406	5.201424598693848
1.0	15760000.0	15770000.0	61.0	69.67881774902344	6.862442970275879
1.0	15840000.0	15850000.0	36.0	58.20601272583008	5.349208831787109
1.0	15850000.0	15860000.0	49.0	62.41874313354492	5.771664619445801
1.0	15880000.0	15890000.0	55.0	60.35991287231445	5.547377586364746
1.0	15890000.0	15900000.0	50.0	56.504600524902344	5.260245323181152
1.0	15930000.0	15940000.0	71.0	69.3846664428711	6.7364702224731445
1.0	15940000.0	15950000.0	69.0	67.49775695800781	6.418056488037109
1.0	15980000.0	15990000.0	60.0	57.870155334472656	5.3192853927612305
1.0	16150000.0	16160000.0	42.0	64.46479797363281	6.1059675216674805
1.0	16240000.0	16250000.0	51.0	60.93788528442383	5.562991142272949
1.0	16250000.0	16260000.0	66.0	57.908058166503906	5.324421405792236
1.0	16410000.0	16420000.0	68.0	63.2348747253418	5.926785945892334
1.0	16470000.0	16480000.0	52.0	52.983062744140625	5.192526340484619
1.0	16570000.0	16580000.0	45.0	54.185821533203125	5.20142126083374
1.0	16700000.0	16710000.0	59.0	55.282798767089844	5.211915016174316
1.0	16770000.0	16780000.0	32.0	52.6236457824707	5.2041497230529785
1.0	16790000.0	16800000.0	52.0	56.1315803527832	5.227490425109863
1.0	17020000.0	17030000.0	115.0	70.8217544555664	6.997720241546631
1.0	17240000.0	17250000.0	62.0	57.03388214111328	5.294583320617676
1.0	17450000.0	17460000.0	73.0	75.976806640625	7.800675392150879
1.0	17490000.0	17500000.0	71.0	78.64205932617188	8.107976913452148
1.0	17710000.0	17720000.0	74.0	85.69395446777344	9.114964485168457
1.0	17750000.0	17760000.0	54.0	57.68378829956055	5.3296098709106445
1.0	17840000.0	17850000.0	60.0	68.20222473144531	6.696353912353516
1.0	17900000.0	17910000.0	52.0	57.7766227722168	5.36532735824585
1.0	17950000.0	17960000.0	59.0	52.44428253173828	5.198909759521484
1.0	17960000.0	17970000.0	54.0	54.52616500854492	5.215415000915527
1.0	18020000.0	18030000.0	59.0	66.3556900024414	6.526864528656006
1.0	18130000.0	18140000.0	88.0	94.26780700683594	10.372056007385254
1.0	18140000.0	18150000.0	87.0	93.39506530761719	10.247993469238281
1.0	18180000.0	18190000.0	73.0	91.36927795410156	9.98354721069336
1.0	18210000.0	18220000.0	79.0	90.7934799194336	9.960043907165527
1.0	18240000.0	18250000.0	91.0	93.02469635009766	10.199094772338867
1.0	18280000.0	18290000.0	86.0	94.71461486816406	10.517998695373535
1.0	18300000.0	18310000.0	79.0	101.23534393310547	11.380419731140137
1.0	18370000.0	18380000.0	108.0	96.00098419189453	10.657506942749023
1.0	18390000.0	18400000.0	101.0	98.3772964477539	10.935406684875488
1.0	18420000.0	18430000.0	97.0	94.65129852294922	10.461989402770996
1.0	18440000.0	18450000.0	106.0	97.95027923583984	10.921576499938965
1.0	18460000.0	18470000.0	65.0	91.75322723388672	10.213676452636719
1.0	18540000.0	18550000.0	117.0	104.20511627197266	11.535531997680664
1.0	18550000.0	18560000.0	113.0	103.90579986572266	11.553810119628906
1.0	18680000.0	18690000.0	90.0	99.77433013916016	11.07931137084961
1.0	18710000.0	18720000.0	94.0	90.63134765625	10.0286865234375
1.0	18740000.0	18750000.0	92.0	89.71935272216797	9.727758407592773
1.0	18750000.0	18760000.0	82.0	95.68815612792969	10.590250968933105
1.0	18820000.0	18830000.0	99.0	89.69795227050781	9.757360458374023
1.0	18840000.0	18850000.0	108.0	98.33552551269531	10.886321067810059
1.0	18900000.0	18910000.0	95.0	86.46807861328125	9.297154426574707
1.0	18970000.0	18980000.0	67.0	85.9926986694336	9.298176765441895
1.0	19000000.0	19010000.0	89.0	84.3184585571289	8.981252670288086
1.0	19010000.0	19020000.0	79.0	85.75804138183594	9.186887741088867
1.0	19060000.0	19070000.0	69.0	83.91328430175781	8.947938919067383
1.0	19110000.0	19120000.0	71.0	88.55659484863281	9.525982856750488
1.0	19140000.0	19150000.0	75.0	76.6027603149414	7.878304481506348
1.0	19150000.0	19160000.0	63.0	81.13463592529297	8.558223724365234
1.0	19290000.0	19300000.0	71.0	71.77911376953125	7.155020713806152
1.0	19410000.0	19420000.0	36.0	52.68749237060547	5.19649076461792
1.0	19540000.0	19550000.0	56.0	53.159996032714844	5.20022439956665
1.0	19570000.0	19580000.0	60.0	54.739173889160156	6.028682231903076
1.0	19660000.0	19670000.0	50.0	53.99083709716797	5.204298973083496
1.0	19720000.0	19730000.0	47.0	51.975975036621094	5.2089033126831055
1.0	19750000.0	19760000.0	54.0	55.87687301635742	5.2505693435668945
1.0	19810000.0	19820000.0	57.0	66.01034545898438	6.337055206298828
1.0	19930000.0	19940000.0	45.0	60.641456604003906	5.542923927307129
1.0	19940000.0	19950000.0	53.0	59.6271858215332	5.4429931640625
1.0	19980000.0	19990000.0	64.0	55.983543395996094	5.255627632141113
1.0	20000000.0	20010000.0	54.0	62.656761169433594	5.844883918762207
1.0	20060000.0	20070000.0	46.0	53.64729690551758	5.207417964935303
1.0	20160000.0	20170000.0	87.0	80.70628356933594	8.345535278320312
1.0	20240000.0	20250000.0	58.0	66.00102233886719	6.227067470550537
1.0	20280000.0	20290000.0	63.0	81.5311050415039	8.76817512512207
1.0	20390000.0	20400000.0	86.0	82.9834976196289	8.769448280334473
1.0	20400000.0	20410000.0	62.0	83.62345886230469	8.99928092956543
1.0	20420000.0	20430000.0	61.0	78.26087951660156	8.125138282775879
1.0	20580000.0	20590000.0	84.0	73.7281265258789	7.516087532043457
1.0	20630000.0	20640000.0	72.0	81.35890197753906	8.689566612243652
1.0	20640000.0	20650000.0	83.0	81.46609497070312	8.628169059753418
1.0	20690000.0	20700000.0	82.0	80.22420501708984	8.40523910522461
1.0	20760000.0	20770000.0	72.0	82.72281646728516	8.791509628295898
1.0	20800000.0	20810000.0	75.0	67.99128723144531	6.43207311630249
1.0	20900000.0	20910000.0	77.0	80.47428894042969	8.379293441772461
1.0	21010000.0	21020000.0	78.0	71.5655517578125	7.177155494689941
1.0	21090000.0	21100000.0	45.0	63.16749954223633	5.797391414642334
1.0	21190000.0	21200000.0	63.0	58.581085205078125	5.37554407119751
1.0	21220000.0	21230000.0	63.0	60.704193115234375	5.537652015686035
1.0	21230000.0	21240000.0	55.0	60.280799865722656	5.507006645202637
1.0	21380000.0	21390000.0	56.0	59.6306037902832	5.459000587463379
1.0	21410000.0	21420000.0	56.0	61.460662841796875	5.660933017730713
1.0	21450000.0	21460000.0	64.0	60.742027282714844	5.539437770843506
1.0	21530000.0	21540000.0	69.0	74.51274108886719	7.516793727874756
1.0	21550000.0	21560000.0	40.0	62.336280822753906	5.940046787261963
1.0	21570000.0	21580000.0	54.0	61.047752380371094	5.804715633392334
1.0	21580000.0	21590000.0	52.0	56.36974334716797	5.342001914978027
1.0	21660000.0	21670000.0	62.0	53.500213623046875	5.193149566650391
1.0	21810000.0	21820000.0	50.0	54.712005615234375	5.570004463195801
1.0	21840000.0	21850000.0	59.0	62.183837890625	5.767894268035889
1.0	21880000.0	21890000.0	72.0	69.33992004394531	6.816330909729004
1.0	21890000.0	21900000.0	54.0	66.03168487548828	6.381217956542969
1.0	21960000.0	21970000.0	49.0	63.06593704223633	5.990286827087402
1.0	21980000.0	21990000.0	64.0	67.3217544555664	6.4529523849487305
1.0	22020000.0	22030000.0	58.0	61.6338996887207	5.6391706466674805
1.0	22030000.0	22040000.0	55.0	61.11662673950195	5.588198661804199
1.0	22070000.0	22080000.0	56.0	62.00749588012695	5.667181968688965
1.0	22080000.0	22090000.0	56.0	61.80244827270508	5.648465156555176
1.0	22220000.0	22230000.0	44.0	47.90105438232422	5.3849196434021
1.0	22260000.0	22270000.0	50.0	52.58696365356445	5.198336601257324
1.0	22270000.0	22280000.0	73.0	67.02189636230469	6.514552116394043
1.0	22360000.0	22370000.0	44.0	65.4774169921875	6.261379241943359
1.0	22410000.0	22420000.0	53.0	60.3841552734375	5.50573205947876
1.0	22470000.0	22480000.0	51.0	71.64798736572266	7.1419878005981445
1.0	22530000.0	22540000.0	87.0	70.60181427001953	7.054134368896484
1.0	22550000.0	22560000.0	61.0	71.40679931640625	7.146756649017334
1.0	22640000.0	22650000.0	70.0	78.53621673583984	8.182347297668457
1.0	22680000.0	22690000.0	65.0	80.7304916381836	8.486655235290527
1.0	22690000.0	22700000.0	86.0	79.42190551757812	8.296789169311523
1.0	22700000.0	22710000.0	69.0	79.44971466064453	8.311819076538086
1.0	22730000.0	22740000.0	56.0	76.55815124511719	7.879994869232178
1.0	22760000.0	22770000.0	76.0	86.7579574584961	9.231573104858398
1.0	22800000.0	22810000.0	59.0	63.412330627441406	5.8548665046691895
1.0	22840000.0	22850000.0	49.0	57.61320877075195	5.330484867095947
1.0	22850000.0	22860000.0	50.0	57.547889709472656	5.32394552230835
1.0	22860000.0	22870000.0	51.0	64.97645568847656	6.081421852111816
1.0	22960000.0	22970000.0	64.0	70.2087631225586	6.892825126647949
1.0	22980000.0	22990000.0	56.0	73.92591857910156	7.509366512298584
1.0	23010000.0	23020000.0	83.0	73.0372085571289	7.343960762023926
1.0	23040000.0	23050000.0	48.0	59.40477752685547	5.634363651275635
1.0	23060000.0	23070000.0	51.0	64.2496109008789	6.117954254150391
1.0	23100000.0	23110000.0	59.0	60.31603240966797	5.697259902954102
1.0	23220000.0	23230000.0	61.0	67.14842224121094	6.628603458404541
1.0	23230000.0	23240000.0	60.0	64.30369567871094	6.122666835784912
1.0	23250000.0	23260000.0	69.0	80.12056732177734	8.327082633972168
1.0	23390000.0	23400000.0	44.0	56.6650505065918	5.279310703277588
1.0	23410000.0	23420000.0	39.0	54.75849151611328	5.216037750244141
1.0	23450000.0	23460000.0	64.0	58.6636848449707	5.370425224304199
1.0	23470000.0	23480000.0	37.0	60.63434982299805	5.5307536125183105
1.0	23610000.0	23620000.0	56.0	62.37554931640625	5.713569641113281
1.0	23650000.0	23660000.0	47.0	63.07243728637695	5.784554481506348
1.0	23730000.0	23740000.0	60.0	52.40693283081055	5.18789005279541
1.0	23750000.0	23760000.0	57.0	49.41734313964844	5.277022361755371
1.0	23920000.0	23930000.0	63.0	67.06270599365234	6.454392433166504
1.0	23960000.0	23970000.0	58.0	69.0419692993164	6.677482604980469
1.0	24060000.0	24070000.0	62.0	61.507720947265625	5.685786724090576
1.0	24080000.0	24090000.0	47.0	55.22820281982422	5.223149299621582
1.0	24150000.0	24160000.0	60.0	71.46910095214844	7.058316230773926
1.0	24250000.0	24260000.0	38.0	72.55006408691406	12.726092338562012
1.0	24370000.0	24380000.0	58.0	56.2351188659668	5.748089790344238
1.0	24380000.0	24390000.0	46.0	57.598838806152344	5.975116729736328
1.0	24390000.0	24400000.0	63.0	71.87286376953125	9.747638702392578
1.0	24430000.0	24440000.0	55.0	60.93463897705078	5.666023254394531
1.0	24460000.0	24470000.0	52.0	66.1837158203125	6.399970054626465
1.0	24520000.0	24530000.0	55.0	69.7481460571289	6.761435508728027
1.0	24530000.0	24540000.0	71.0	71.12730407714844	6.945019721984863
1.0	24540000.0	24550000.0	80.0	71.30320739746094	7.129581451416016
1.0	24570000.0	24580000.0	61.0	73.56694793701172	7.382353782653809
1.0	24630000.0	24640000.0	59.0	65.28999328613281	6.187435150146484
1.0	24660000.0	24670000.0	66.0	55.91985321044922	5.3075079917907715
1.0	24700000.0	24710000.0	66.0	56.44928741455078	5.242720603942871
1.0	24750000.0	24760000.0	57.0	53.759742736816406	5.19047212600708
1.0	24760000.0	24770000.0	51.0	55.278160095214844	5.226007461547852
1.0	24900000.0	24910000.0	54.0	71.1630859375	7.046037197113037
1.0	24930000.0	24940000.0	71.0	74.27906799316406	7.470118522644043
1.0	25100000.0	25110000.0	69.0	64.82897186279297	6.039742946624756
1.0	25110000.0	25120000.0	51.0	66.5702133178711	6.260063171386719
1.0	25160000.0	25170000.0	46.0	60.67009353637695	5.605999946594238
1.0	25180000.0	25190000.0	57.0	75.27394104003906	7.627361297607422
1.0	25240000.0	25250000.0	60.0	70.99432373046875	7.165982723236084
1.0	25250000.0	25260000.0	66.0	65.81529235839844	6.4861249923706055
1.0	25260000.0	25270000.0	63.0	76.06095886230469	7.76282262802124
1.0	25420000.0	25430000.0	66.0	79.45514678955078	8.265657424926758
1.0	25450000.0	25460000.0	69.0	79.1001968383789	8.20298957824707
1.0	25540000.0	25550000.0	58.0	64.16783905029297	5.9558515548706055
1.0	25550000.0	25560000.0	66.0	64.04145812988281	5.945487976074219
1.0	25890000.0	25900000.0	46.0	54.94901657104492	5.238791465759277
1.0	25900000.0	25910000.0	68.0	63.005859375	5.8685736656188965
1.0	25910000.0	25920000.0	58.0	66.30125427246094	6.287328243255615
1.0	25930000.0	25940000.0	66.0	70.65213775634766	7.008243560791016
1.0	26040000.0	26050000.0	72.0	68.4278335571289	6.660574913024902
1.0	26160000.0	26170000.0	55.0	57.80396270751953	5.322409629821777
1.0	26230000.0	26240000.0	66.0	62.49085235595703	5.811284065246582
1.0	26270000.0	26280000.0	76.0	72.59668731689453	7.207744598388672
1.0	26350000.0	26360000.0	66.0	71.40248107910156	7.068922519683838
1.0	26360000.0	26370000.0	64.0	66.64488220214844	6.548388481140137
1.0	26370000.0	26380000.0	66.0	74.45906066894531	7.462540626525879
1.0	26400000.0	26410000.0	71.0	73.22477722167969	7.337141513824463
1.0	26430000.0	26440000.0	58.0	69.58527374267578	6.773355007171631
1.0	26440000.0	26450000.0	59.0	62.28664016723633	5.745728015899658
1.0	26500000.0	26510000.0	57.0	61.879615783691406	5.7053542137146
1.0	26510000.0	26520000.0	43.0	57.742591857910156	5.339112758636475
1.0	26520000.0	26530000.0	62.0	74.11500549316406	7.4345197677612305
1.0	26560000.0	26570000.0	62.0	63.01569366455078	5.890406608581543
1.0	26630000.0	26640000.0	79.0	74.1689224243164	7.530320644378662
1.0	26670000.0	26680000.0	64.0	65.49026489257812	6.095711708068848
1.0	26750000.0	26760000.0	58.0	74.77627563476562	7.642941951751709
1.0	26860000.0	26870000.0	41.0	51.32317352294922	5.22147798538208
1.0	27030000.0	27040000.0	48.0	60.60520553588867	5.535886287689209
1.0	27200000.0	27210000.0	50.0	54.75279998779297	5.208579063415527
1.0	27210000.0	27220000.0	47.0	60.277503967285156	5.5530829429626465
1.0	27250000.0	27260000.0	63.0	57.861114501953125	5.325736045837402
1.0	27270000.0	27280000.0	59.0	54.854278564453125	5.2147722244262695
1.0	27280000.0	27290000.0	53.0	61.74079513549805	5.66834020614624
1.0	27290000.0	27300000.0	69.0	66.07869720458984	6.246453285217285
1.0	27310000.0	27320000.0	64.0	70.14705657958984	6.797813415527344
1.0	27330000.0	27340000.0	43.0	60.07703399658203	5.493435859680176
1.0	27340000.0	27350000.0	52.0	73.41818237304688	7.313317775726318
1.0	27370000.0	27380000.0	65.0	65.481689453125	6.3078107833862305
1.0	27430000.0	27440000.0	47.0	52.408912658691406	5.194570064544678
1.0	27460000.0	27470000.0	46.0	53.17908477783203	5.194317817687988
1.0	27520000.0	27530000.0	78.0	71.30352783203125	7.083099365234375
1.0	27580000.0	27590000.0	55.0	59.67268753051758	5.455842018127441
1.0	27720000.0	27730000.0	48.0	56.77074432373047	5.2841796875
1.0	27770000.0	27780000.0	54.0	59.062156677246094	5.396855354309082
1.0	27790000.0	27800000.0	50.0	58.863365173339844	5.3806962966918945
1.0	27860000.0	27870000.0	49.0	51.34961700439453	5.218915939331055
1.0	27870000.0	27880000.0	50.0	51.6734619140625	5.205384254455566
1.0	27890000.0	27900000.0	47.0	51.496803283691406	5.208288669586182
1.0	27950000.0	27960000.0	67.0	67.5602035522461	7.422110557556152
1.0	27990000.0	28000000.0	69.0	58.23891067504883	5.374178886413574
1.0	28070000.0	28080000.0	58.0	57.37079620361328	5.3011298179626465
1.0	28250000.0	28260000.0	64.0	71.9637451171875	7.138310432434082
1.0	28260000.0	28270000.0	47.0	56.238868713378906	5.24338436126709
1.0	28330000.0	28340000.0	52.0	57.572792053222656	5.300172328948975
1.0	28370000.0	28380000.0	55.0	58.80467987060547	5.385865688323975
1.0	28390000.0	28400000.0	52.0	61.57300567626953	5.6201677322387695
1.0	28410000.0	28420000.0	63.0	68.88420104980469	6.620082855224609
1.0	28440000.0	28450000.0	82.0	78.1442642211914	8.005762100219727
1.0	28480000.0	28490000.0	60.0	66.9828872680664	6.497802734375
1.0	28500000.0	28510000.0	55.0	69.5457534790039	6.871970176696777
1.0	28550000.0	28560000.0	53.0	63.45269012451172	5.874090671539307
1.0	28610000.0	28620000.0	64.0	67.111083984375	6.426927089691162
1.0	28650000.0	28660000.0	52.0	67.43135070800781	6.39933967590332
1.0	28750000.0	28760000.0	43.0	60.283042907714844	5.5035505294799805
1.0	28760000.0	28770000.0	58.0	62.4267463684082	5.710301399230957
1.0	28770000.0	28780000.0	49.0	61.82965087890625	5.659620761871338
1.0	28810000.0	28820000.0	64.0	57.50361251831055	5.303981781005859
1.0	28840000.0	28850000.0	64.0	56.828826904296875	5.29548454284668
1.0	28890000.0	28900000.0	57.0	58.98970413208008	5.4139909744262695
1.0	29020000.0	29030000.0	52.0	60.382652282714844	5.526072025299072
1.0	29080000.0	29090000.0	53.0	60.803199768066406	5.555934906005859
1.0	29140000.0	29150000.0	87.0	72.6693344116211	7.296509742736816
1.0	29150000.0	29160000.0	74.0	76.61470794677734	7.779573917388916
1.0	29230000.0	29240000.0	44.0	65.20207214355469	6.063296318054199
1.0	29260000.0	29270000.0	58.0	66.07721710205078	6.251201152801514
1.0	29280000.0	29290000.0	48.0	64.35609436035156	6.019735813140869
1.0	29330000.0	29340000.0	75.0	60.28791046142578	5.6164231300354
1.0	29370000.0	29380000.0	61.0	64.22296142578125	6.017820835113525
1.0	29420000.0	29430000.0	51.0	60.3345947265625	5.5525712966918945
1.0	29500000.0	29510000.0	64.0	64.38816833496094	5.9868597984313965
1.0	29580000.0	29590000.0	57.0	64.34507751464844	5.983705043792725
1.0	29620000.0	29630000.0	73.0	66.3267593383789	6.331353187561035
1.0	29660000.0	29670000.0	74.0	85.26810455322266	9.268974304199219
1.0	29670000.0	29680000.0	91.0	84.41481018066406	9.086967468261719
1.0	29700000.0	29710000.0	100.0	99.5025634765625	10.98043155670166
1.0	29740000.0	29750000.0	75.0	93.93663024902344	10.330900192260742
1.0	29840000.0	29850000.0	94.0	95.3479232788086	15.558576583862305
1.0	30050000.0	30060000.0	103.0	118.94319152832031	27.28314208984375
1.0	30060000.0	30070000.0	100.0	110.04457092285156	14.688432693481445
1.0	30140000.0	30150000.0	97.0	112.75202941894531	12.527996063232422
1.0	30190000.0	30200000.0	105.0	112.325439453125	12.633405685424805
1.0	30420000.0	30430000.0	124.0	118.93904113769531	12.898164749145508
1.0	30480000.0	30490000.0	106.0	107.93876647949219	12.088664054870605
1.0	30520000.0	30530000.0	120.0	113.10958099365234	12.677845001220703
1.0	30610000.0	30620000.0	156.0	118.287841796875	13.046163558959961
1.0	30640000.0	30650000.0	151.0	114.35003662109375	12.73076057434082
1.0	30690000.0	30700000.0	123.0	111.77840423583984	12.532251358032227
1.0	30710000.0	30720000.0	112.0	117.40596008300781	12.947265625
1.0	30820000.0	30830000.0	119.0	108.4649429321289	12.255199432373047
1.0	30920000.0	30930000.0	80.0	80.72412872314453	8.625134468078613
1.0	30950000.0	30960000.0	95.0	95.76283264160156	10.593039512634277
1.0	30970000.0	30980000.0	82.0	81.15498352050781	8.6105318069458
1.0	30990000.0	31000000.0	65.0	91.94783020019531	10.115694046020508
1.0	31080000.0	31090000.0	87.0	88.03348541259766	9.610280990600586
1.0	31110000.0	31120000.0	88.0	88.09378051757812	9.708402633666992
1.0	31170000.0	31180000.0	72.0	74.29832458496094	7.560608863830566
1.0	31330000.0	31340000.0	82.0	75.2269058227539	7.6642255783081055
1.0	31350000.0	31360000.0	51.0	59.1899528503418	5.438205242156982
1.0	31370000.0	31380000.0	46.0	57.92789840698242	5.353740215301514
1.0	31400000.0	31410000.0	66.0	60.2982063293457	5.518154144287109
1.0	31410000.0	31420000.0	62.0	62.34905242919922	5.704958915710449
1.0	31580000.0	31590000.0	63.0	82.82145690917969	8.768856048583984
1.0	31660000.0	31670000.0	76.0	79.06514739990234	8.19080924987793
1.0	31680000.0	31690000.0	75.0	79.50373840332031	8.199647903442383
1.0	31690000.0	31700000.0	64.0	74.1358642578125	7.498088836669922
1.0	31720000.0	31730000.0	63.0	71.12342071533203	7.0235795974731445
1.0	31730000.0	31740000.0	56.0	58.65822219848633	5.396091461181641
1.0	31790000.0	31800000.0	57.0	56.681480407714844	5.262510776519775
1.0	31810000.0	31820000.0	52.0	57.177101135253906	5.285322666168213
1.0	31830000.0	31840000.0	57.0	56.290191650390625	5.25039529800415
1.0	31880000.0	31890000.0	51.0	58.88419723510742	5.438504219055176
1.0	31900000.0	31910000.0	68.0	56.4918212890625	5.273846626281738
1.0	31910000.0	31920000.0	63.0	73.1633529663086	7.424110412597656
1.0	31930000.0	31940000.0	71.0	82.13121032714844	8.532687187194824
1.0	31970000.0	31980000.0	66.0	69.9834976196289	6.8466901779174805
1.0	31990000.0	32000000.0	65.0	78.07366943359375	8.0296049118042
1.0	32010000.0	32020000.0	73.0	70.54322814941406	6.837806701660156
1.0	32080000.0	32090000.0	45.0	64.08602905273438	6.150754451751709
1.0	32090000.0	32100000.0	44.0	53.7254638671875	5.195864677429199
1.0	32190000.0	32200000.0	55.0	61.31000518798828	6.014956474304199
1.0	32210000.0	32220000.0	60.0	56.930084228515625	5.456810474395752
1.0	32240000.0	32250000.0	62.0	70.17987060546875	6.921449184417725
1.0	32410000.0	32420000.0	69.0	73.97118377685547	7.399502754211426
1.0	32420000.0	32430000.0	73.0	70.33845520019531	6.942063808441162
1.0	32470000.0	32480000.0	40.0	69.42112731933594	6.832315921783447
1.0	32480000.0	32490000.0	64.0	63.37587356567383	5.860666751861572
1.0	32490000.0	32500000.0	62.0	60.19804000854492	5.499716758728027
1.0	32500000.0	32510000.0	59.0	59.93932342529297	5.477084159851074
1.0	32590000.0	32600000.0	53.0	59.787986755371094	5.453404426574707
1.0	32630000.0	32640000.0	51.0	57.564109802246094	5.31427001953125
1.0	32640000.0	32650000.0	62.0	59.14392852783203	5.443635940551758
1.0	32680000.0	32690000.0	58.0	60.37099075317383	5.544374942779541
1.0	32720000.0	32730000.0	54.0	76.03956604003906	7.725472927093506
1.0	32730000.0	32740000.0	87.0	66.87618255615234	6.326898097991943
1.0	32760000.0	32770000.0	47.0	58.26679611206055	5.35153865814209
1.0	32790000.0	32800000.0	51.0	55.90398406982422	5.250173568725586
1.0	32800000.0	32810000.0	63.0	56.35723114013672	5.38071346282959
1.0	32810000.0	32820000.0	47.0	57.84926223754883	5.366302013397217
1.0	32850000.0	32860000.0	56.0	57.75835037231445	5.323160648345947
1.0	32870000.0	32880000.0	57.0	71.36039733886719	7.088044166564941
1.0	32940000.0	32950000.0	57.0	74.99300384521484	7.578137397766113
1.0	33000000.0	33010000.0	46.0	68.79942321777344	6.669736385345459
1.0	33030000.0	33040000.0	53.0	65.7702407836914	6.203415870666504
1.0	33040000.0	33050000.0	63.0	65.14915466308594	6.160378932952881
1.0	33070000.0	33080000.0	70.0	64.91980743408203	6.056818962097168
1.0	33110000.0	33120000.0	47.0	72.44221496582031	7.165513515472412
1.0	33150000.0	33160000.0	54.0	58.454917907714844	5.358942985534668
1.0	33210000.0	33220000.0	55.0	53.58820343017578	5.201962947845459
1.0	33320000.0	33330000.0	64.0	54.52933883666992	5.205303192138672
1.0	33350000.0	33360000.0	40.0	60.37129592895508	5.550957679748535
1.0	33380000.0	33390000.0	80.0	68.51777648925781	6.681024074554443
1.0	33440000.0	33450000.0	55.0	67.69403076171875	6.614172458648682
1.0	33450000.0	33460000.0	70.0	60.98539352416992	5.735280513763428
1.0	33460000.0	33470000.0	58.0	58.4404411315918	5.382302284240723
1.0	33570000.0	33580000.0	49.0	67.79832458496094	6.517805576324463
1.0	33650000.0	33660000.0	54.0	73.46115112304688	7.401501655578613
1.0	33660000.0	33670000.0	88.0	80.09257507324219	8.250762939453125
1.0	33690000.0	33700000.0	71.0	73.89080810546875	7.439719200134277
1.0	33750000.0	33760000.0	56.0	52.66333770751953	5.239904880523682
1.0	33770000.0	33780000.0	55.0	69.6908950805664	6.900404453277588
1.0	33820000.0	33830000.0	42.0	60.275657653808594	5.524929046630859
1.0	33840000.0	33850000.0	55.0	67.71795654296875	6.8517045974731445
1.0	33880000.0	33890000.0	72.0	77.66766357421875	7.973727226257324
1.0	33910000.0	33920000.0	97.0	89.23410034179688	9.640291213989258
1.0	33930000.0	33940000.0	109.0	74.90251159667969	7.613302707672119
1.0	33990000.0	34000000.0	89.0	97.90386962890625	10.974447250366211
1.0	34060000.0	34070000.0	104.0	99.56282806396484	11.086918830871582
1.0	34070000.0	34080000.0	105.0	97.2164306640625	10.835792541503906
1.0	34080000.0	34090000.0	96.0	104.65739440917969	11.623629570007324
1.0	34160000.0	34170000.0	100.0	111.9345474243164	12.299009323120117
1.0	34170000.0	34180000.0	104.0	108.70308685302734	12.048962593078613
1.0	34320000.0	34330000.0	120.0	112.27227783203125	12.365036964416504
1.0	34340000.0	34350000.0	124.0	112.46046447753906	12.449394226074219
1.0	34350000.0	34360000.0	113.0	105.07484436035156	11.911534309387207
1.0	34400000.0	34410000.0	103.0	118.8443832397461	12.877038955688477
1.0	34460000.0	34470000.0	125.0	117.91434478759766	12.930974006652832
1.0	34480000.0	34490000.0	115.0	119.84098052978516	13.148127555847168
1.0	34520000.0	34530000.0	134.0	131.29238891601562	13.548919677734375
1.0	34560000.0	34570000.0	90.0	84.52213287353516	9.210884094238281
1.0	34570000.0	34580000.0	135.0	129.30738830566406	13.63012409210205
1.0	34600000.0	34610000.0	109.0	132.79550170898438	13.87072467803955
1.0	34670000.0	34680000.0	123.0	136.12747192382812	13.863996505737305
1.0	34770000.0	34780000.0	143.0	148.3060760498047	14.488618850708008
1.0	34800000.0	34810000.0	130.0	134.76986694335938	13.725590705871582
1.0	34840000.0	34850000.0	116.0	132.61679077148438	13.753194808959961
1.0	34890000.0	34900000.0	126.0	124.0449447631836	13.295453071594238
1.0	34960000.0	34970000.0	120.0	123.96632385253906	13.309890747070312
1.0	35120000.0	35130000.0	91.0	92.85012817382812	10.278461456298828
1.0	35170000.0	35180000.0	96.0	94.75983428955078	10.535054206848145
1.0	35220000.0	35230000.0	66.0	79.84327697753906	8.349756240844727
1.0	35230000.0	35240000.0	92.0	85.82551574707031	9.426466941833496
1.0	35320000.0	35330000.0	57.0	76.61237335205078	7.853204250335693
1.0	35330000.0	35340000.0	69.0	75.272216796875	7.647536277770996
1.0	35380000.0	35390000.0	88.0	86.65838623046875	9.293292999267578
1.0	35430000.0	35440000.0	59.0	89.42574310302734	9.679586410522461
1.0	35510000.0	35520000.0	79.0	88.1155776977539	9.451532363891602
1.0	35540000.0	35550000.0	56.0	75.5632553100586	7.660544395446777
1.0	35570000.0	35580000.0	63.0	67.20532989501953	6.331507682800293
1.0	35640000.0	35650000.0	68.0	73.38433837890625	7.1875433921813965
1.0	35660000.0	35670000.0	78.0	85.74520111083984	9.111921310424805
1.0	35690000.0	35700000.0	90.0	90.4070816040039	9.786134719848633
1.0	35750000.0	35760000.0	52.0	69.21885681152344	6.591266632080078
1.0	35770000.0	35780000.0	62.0	66.48516845703125	6.217690467834473
1.0	35810000.0	35820000.0	56.0	65.85026550292969	6.114980697631836
1.0	35870000.0	35880000.0	50.0	61.85835647583008	5.665496826171875
1.0	35880000.0	35890000.0	59.0	61.29998016357422	5.605201244354248
1.0	35990000.0	36000000.0	71.0	62.984764099121094	5.777857780456543
1.0	36120000.0	36130000.0	66.0	86.46946716308594	9.223743438720703
1.0	36150000.0	36160000.0	89.0	83.99320220947266	8.87005615234375
1.0	36190000.0	36200000.0	55.0	66.4201431274414	6.250042915344238
1.0	36250000.0	36260000.0	81.0	85.10125732421875	9.029401779174805
1.0	36260000.0	36270000.0	80.0	83.05867004394531	8.737430572509766
1.0	36310000.0	36320000.0	62.0	62.934425354003906	5.767679691314697
1.0	36380000.0	36390000.0	51.0	57.557640075683594	5.328965187072754
1.0	36430000.0	36440000.0	54.0	63.40935134887695	5.814927577972412
1.0	36530000.0	36540000.0	88.0	66.86141204833984	6.34665584564209
1.0	36590000.0	36600000.0	48.0	65.65187072753906	6.237151622772217
1.0	36600000.0	36610000.0	57.0	57.80942916870117	5.34163761138916
1.0	36610000.0	36620000.0	66.0	60.64060592651367	5.577991485595703
1.0	36640000.0	36650000.0	50.0	54.59919357299805	5.202790260314941
1.0	36720000.0	36730000.0	54.0	61.10819625854492	5.590602874755859
1.0	36730000.0	36740000.0	62.0	61.470924377441406	5.618206977844238
1.0	36960000.0	36970000.0	101.0	92.20353698730469	10.019286155700684
1.0	36990000.0	37000000.0	83.0	83.7113265991211	8.86890983581543
1.0	37020000.0	37030000.0	98.0	87.69688415527344	9.460620880126953
1.0	37200000.0	37210000.0	101.0	106.89508056640625	11.958982467651367
1.0	37230000.0	37240000.0	97.0	102.8817138671875	11.5630521774292
1.0	37250000.0	37260000.0	118.0	109.1269760131836	12.06896686553955
1.0	37280000.0	37290000.0	96.0	112.6208267211914	12.395100593566895
1.0	37320000.0	37330000.0	101.0	113.13969421386719	12.60497760772705
1.0	37340000.0	37350000.0	141.0	118.05357360839844	12.820757865905762
1.0	37390000.0	37400000.0	138.0	119.36473083496094	12.947385787963867
1.0	37420000.0	37430000.0	96.0	120.3387680053711	13.032353401184082
1.0	37470000.0	37480000.0	114.0	116.25785827636719	12.752289772033691
1.0	37690000.0	37700000.0	127.0	111.8924560546875	12.396795272827148
1.0	37770000.0	37780000.0	84.0	98.47993469238281	11.041086196899414
1.0	37870000.0	37880000.0	116.0	91.70551300048828	10.18874454498291
1.0	37910000.0	37920000.0	82.0	75.96326446533203	7.706002235412598
1.0	37920000.0	37930000.0	55.0	77.6703109741211	7.931662082672119
1.0	37930000.0	37940000.0	53.0	65.3389892578125	6.131612300872803
1.0	37950000.0	37960000.0	58.0	59.318138122558594	5.446396827697754
1.0	38000000.0	38010000.0	60.0	63.50794219970703	5.850149631500244
1.0	38080000.0	38090000.0	83.0	83.2308578491211	8.769586563110352
1.0	38140000.0	38150000.0	55.0	72.83586883544922	7.234564304351807
1.0	38200000.0	38210000.0	88.0	81.285400390625	8.461862564086914
1.0	38230000.0	38240000.0	82.0	81.10687255859375	8.47068977355957
1.0	38350000.0	38360000.0	47.0	59.62324905395508	5.449291229248047
1.0	38440000.0	38450000.0	57.0	60.4874153137207	5.537910461425781
1.0	38490000.0	38500000.0	60.0	60.346778869628906	5.5493316650390625
1.0	38530000.0	38540000.0	76.0	78.56153106689453	8.366645812988281
1.0	38540000.0	38550000.0	94.0	79.09580993652344	8.322696685791016
1.0	38590000.0	38600000.0	67.0	86.95279693603516	9.735849380493164
1.0	38710000.0	38720000.0	69.0	95.99427795410156	10.640103340148926
1.0	38820000.0	38830000.0	88.0	108.77635192871094	12.036125183105469
1.0	38980000.0	38990000.0	102.0	108.70375061035156	12.178515434265137
1.0	39010000.0	39020000.0	112.0	110.5977783203125	12.322790145874023
1.0	39040000.0	39050000.0	107.0	103.66056823730469	11.595690727233887
1.0	39050000.0	39060000.0	89.0	105.19593811035156	11.770505905151367
1.0	39140000.0	39150000.0	86.0	99.17401885986328	11.053251266479492
1.0	39160000.0	39170000.0	112.0	99.78425598144531	11.025676727294922
1.0	39190000.0	39200000.0	97.0	88.10675811767578	9.591144561767578
1.0	39260000.0	39270000.0	99.0	94.92286682128906	10.414934158325195
1.0	39340000.0	39350000.0	79.0	78.72955322265625	8.12462329864502
1.0	39390000.0	39400000.0	49.0	69.548095703125	6.775087833404541
1.0	39400000.0	39410000.0	53.0	70.03776550292969	6.776801109313965
1.0	39420000.0	39430000.0	79.0	77.21878814697266	7.887040615081787
1.0	39650000.0	39660000.0	63.0	65.86090087890625	6.09740686416626
1.0	39800000.0	39810000.0	68.0	61.42346954345703	5.629483222961426
1.0	39810000.0	39820000.0	81.0	59.56328201293945	5.465949058532715
1.0	39840000.0	39850000.0	62.0	63.04771041870117	5.798448085784912
1.0	39870000.0	39880000.0	55.0	59.34709930419922	5.462420463562012
1.0	39900000.0	39910000.0	83.0	60.6502571105957	5.539314270019531
1.0	39910000.0	39920000.0	47.0	60.937896728515625	5.561933994293213
1.0	39930000.0	39940000.0	52.0	59.1474609375	5.413883209228516
1.0	40070000.0	40080000.0	102.0	74.81858825683594	7.500879764556885
1.0	40190000.0	40200000.0	105.0	81.97220611572266	8.584884643554688
1.0	40250000.0	40260000.0	52.0	60.87013626098633	5.6133270263671875
1.0	40330000.0	40340000.0	71.0	60.800262451171875	5.565298557281494
1.0	40440000.0	40450000.0	61.0	72.05359649658203	7.122067451477051
1.0	40450000.0	40460000.0	79.0	72.48002624511719	7.189216613769531
1.0	40540000.0	40550000.0	54.0	63.27806854248047	5.850124359130859
1.0	40560000.0	40570000.0	60.0	84.48460388183594	9.109639167785645
1.0	40650000.0	40660000.0	51.0	66.55258178710938	6.228227138519287
1.0	40660000.0	40670000.0	53.0	65.39791107177734	6.061903953552246
1.0	40670000.0	40680000.0	66.0	63.576942443847656	5.84194803237915
1.0	40700000.0	40710000.0	57.0	64.95050048828125	6.008355140686035
1.0	40720000.0	40730000.0	61.0	77.93064880371094	8.082767486572266
1.0	40780000.0	40790000.0	64.0	69.7586669921875	6.734107971191406
1.0	40900000.0	40910000.0	77.0	76.54144287109375	7.758816719055176
1.0	40980000.0	40990000.0	66.0	78.0536880493164	7.971817970275879
1.0	41130000.0	41140000.0	69.0	70.63378143310547	6.871427059173584
1.0	41150000.0	41160000.0	46.0	66.95133972167969	6.325524806976318
1.0	41250000.0	41260000.0	41.0	64.81183624267578	6.218640327453613
1.0	41260000.0	41270000.0	53.0	54.6298828125	5.207125663757324
1.0	41290000.0	41300000.0	65.0	68.00528717041016	6.665994167327881
1.0	41390000.0	41400000.0	59.0	73.20684051513672	7.358660697937012
1.0	41420000.0	41430000.0	65.0	79.70391845703125	8.269268035888672
1.0	41470000.0	41480000.0	66.0	57.180213928222656	5.301832675933838
1.0	41510000.0	41520000.0	46.0	55.77268600463867	5.244518280029297
1.0	41560000.0	41570000.0	65.0	61.160606384277344	5.656676292419434
1.0	41580000.0	41590000.0	46.0	59.7564697265625	5.456456184387207
1.0	41600000.0	41610000.0	58.0	61.30680465698242	5.618834495544434
1.0	41610000.0	41620000.0	49.0	60.79850387573242	5.550370216369629
1.0	41660000.0	41670000.0	60.0	65.82047271728516	6.152582168579102
1.0	41800000.0	41810000.0	81.0	84.9984359741211	8.970869064331055
1.0	41810000.0	41820000.0	75.0	76.10448455810547	7.815211296081543
1.0	41840000.0	41850000.0	48.0	58.79389190673828	5.43917989730835
1.0	41870000.0	41880000.0	70.0	72.58809661865234	7.337271690368652
1.0	41990000.0	42000000.0	60.0	65.94075775146484	6.230566501617432
1.0	42000000.0	42010000.0	78.0	63.08992385864258	6.044045448303223
1.0	42050000.0	42060000.0	70.0	74.06849670410156	7.483190059661865
1.0	42080000.0	42090000.0	54.0	63.48114013671875	5.874624252319336
1.0	42190000.0	42200000.0	66.0	75.79182434082031	7.969117641448975
1.0	42300000.0	42310000.0	87.0	76.21739959716797	7.8627519607543945
1.0	42370000.0	42380000.0	77.0	80.1912841796875	8.383857727050781
1.0	42480000.0	42490000.0	103.0	94.7492446899414	10.51732063293457
1.0	42490000.0	42500000.0	84.0	94.94708251953125	10.630952835083008
1.0	42510000.0	42520000.0	91.0	96.82998657226562	10.905474662780762
1.0	42530000.0	42540000.0	104.0	98.8861083984375	10.946551322937012
1.0	42590000.0	42600000.0	98.0	93.85633850097656	10.349940299987793
1.0	42670000.0	42680000.0	72.0	66.94047546386719	6.322100639343262
1.0	42720000.0	42730000.0	62.0	62.67168426513672	5.7672224044799805
1.0	42760000.0	42770000.0	63.0	68.85579681396484	6.5921196937561035
1.0	42860000.0	42870000.0	56.0	78.62553405761719	8.153443336486816
1.0	42870000.0	42880000.0	64.0	77.98985290527344	8.076196670532227
1.0	42950000.0	42960000.0	86.0	71.87519836425781	6.9967360496521
1.0	43040000.0	43050000.0	58.0	72.69192504882812	7.170845031738281
1.0	43190000.0	43200000.0	58.0	70.85760498046875	6.9734296798706055
1.0	43230000.0	43240000.0	63.0	69.23656463623047	6.694283485412598
1.0	43290000.0	43300000.0	49.0	67.53023529052734	6.370072364807129
1.0	43420000.0	43430000.0	73.0	70.88035583496094	6.9256086349487305
1.0	43440000.0	43450000.0	62.0	69.1959228515625	6.692532539367676
1.0	43540000.0	43550000.0	73.0	81.45394897460938	8.535200119018555
1.0	43590000.0	43600000.0	78.0	83.59767150878906	8.799041748046875
1.0	43700000.0	43710000.0	70.0	71.51040649414062	7.054573059082031
1.0	43760000.0	43770000.0	70.0	68.01326751708984	6.654043674468994
1.0	43780000.0	43790000.0	68.0	65.94384002685547	6.447503566741943
1.0	43930000.0	43940000.0	54.0	66.15421295166016	6.43240213394165
1.0	43960000.0	43970000.0	68.0	66.47274017333984	6.500796318054199
1.0	44000000.0	44010000.0	55.0	51.48231887817383	5.205965995788574
1.0	44010000.0	44020000.0	58.0	52.142738342285156	5.188194274902344
1.0	44090000.0	44100000.0	72.0	63.918983459472656	6.066712856292725
1.0	44110000.0	44120000.0	70.0	71.17413330078125	6.957918643951416
1.0	44120000.0	44130000.0	64.0	57.84992218017578	5.329470634460449
1.0	44220000.0	44230000.0	60.0	65.24666595458984	6.082711696624756
1.0	44330000.0	44340000.0	49.0	63.4150276184082	6.022239685058594
1.0	44350000.0	44360000.0	72.0	61.009002685546875	5.599546909332275
1.0	44370000.0	44380000.0	72.0	59.24265670776367	5.4836297035217285
1.0	44430000.0	44440000.0	62.0	57.03318405151367	5.2939324378967285
1.0	44440000.0	44450000.0	50.0	56.067169189453125	5.240029811859131
1.0	44550000.0	44560000.0	87.0	86.4020767211914	9.221882820129395
1.0	44570000.0	44580000.0	82.0	92.12901306152344	10.032121658325195
1.0	44660000.0	44670000.0	55.0	92.05194091796875	10.132183074951172
1.0	44670000.0	44680000.0	67.0	84.2320556640625	9.271097183227539
1.0	44760000.0	44770000.0	52.0	55.17902755737305	5.212194919586182
1.0	44770000.0	44780000.0	59.0	56.1305046081543	5.251135349273682
1.0	44790000.0	44800000.0	58.0	60.739601135253906	5.575902462005615
1.0	44930000.0	44940000.0	101.0	91.2598648071289	9.90543270111084
1.0	44960000.0	44970000.0	76.0	86.390625	9.289515495300293
1.0	45020000.0	45030000.0	82.0	80.57894897460938	8.486800193786621
1.0	45030000.0	45040000.0	81.0	80.00601196289062	8.438860893249512
1.0	45110000.0	45120000.0	51.0	52.976905822753906	5.179412841796875
1.0	45130000.0	45140000.0	57.0	61.244972229003906	5.616696357727051
1.0	45210000.0	45220000.0	42.0	55.36088943481445	5.2246246337890625
1.0	45250000.0	45260000.0	60.0	59.154884338378906	5.435709476470947
1.0	45270000.0	45280000.0	50.0	68.47904205322266	6.568585395812988
1.0	45340000.0	45350000.0	61.0	53.54521942138672	5.190730094909668
1.0	45420000.0	45430000.0	62.0	61.199256896972656	5.587862014770508
1.0	45440000.0	45450000.0	61.0	61.461219787597656	5.6201491355896
1.0	45460000.0	45470000.0	69.0	63.36895751953125	5.970852851867676
1.0	45580000.0	45590000.0	69.0	70.96665954589844	7.003347873687744
1.0	45610000.0	45620000.0	57.0	73.50078582763672	7.314419746398926
1.0	45620000.0	45630000.0	63.0	73.30671691894531	7.256796360015869
1.0	45690000.0	45700000.0	89.0	76.71192932128906	7.770785331726074
1.0	45710000.0	45720000.0	85.0	75.29243469238281	7.607278347015381
1.0	45790000.0	45800000.0	54.0	55.778968811035156	5.236523628234863
1.0	45860000.0	45870000.0	56.0	64.697998046875	6.08447265625
1.0	45910000.0	45920000.0	55.0	65.28117370605469	6.1627936363220215
1.0	45930000.0	45940000.0	70.0	70.26375579833984	6.858872413635254
1.0	45950000.0	45960000.0	47.0	64.92818450927734	6.045368194580078
1.0	46000000.0	46010000.0	62.0	69.3001708984375	6.772305965423584
1.0	46060000.0	46070000.0	64.0	60.49078369140625	5.523436546325684
1.0	46150000.0	46160000.0	66.0	83.12535095214844	8.963871002197266
1.0	46180000.0	46190000.0	57.0	64.4205093383789	5.9366631507873535
1.0	46190000.0	46200000.0	46.0	56.79612350463867	5.287844181060791
1.0	46220000.0	46230000.0	93.0	78.82249450683594	8.09505844116211
1.0	46230000.0	46240000.0	71.0	79.9476089477539	8.271434783935547
1.0	46260000.0	46270000.0	86.0	72.50624084472656	7.2232794761657715
1.0	46280000.0	46290000.0	55.0	65.94602966308594	6.128863334655762
1.0	46320000.0	46330000.0	47.0	66.88177490234375	6.381627559661865
1.0	46350000.0	46360000.0	58.0	62.97479248046875	5.769415855407715
1.0	46380000.0	46390000.0	64.0	56.8889045715332	5.276423454284668
1.0	46400000.0	46410000.0	50.0	60.30046463012695	5.499325752258301
1.0	46480000.0	46490000.0	31.0	43.74543380737305	5.802675247192383
1.0	46520000.0	46530000.0	66.0	62.93354415893555	5.841629981994629
1.0	46560000.0	46570000.0	63.0	68.1040267944336	6.518549919128418
1.0	46680000.0	46690000.0	68.0	65.1420669555664	6.058756351470947
1.0	46720000.0	46730000.0	57.0	57.93151092529297	5.354016304016113
1.0	46900000.0	46910000.0	81.0	72.9371109008789	7.265717506408691
1.0	46960000.0	46970000.0	90.0	76.53968811035156	7.795130729675293
1.0	47030000.0	47040000.0	33.0	57.39897537231445	5.317742347717285
1.0	47110000.0	47120000.0	46.0	59.99927520751953	5.492978096008301
1.0	47250000.0	47260000.0	73.0	80.71974182128906	8.380350112915039
1.0	47260000.0	47270000.0	61.0	60.778526306152344	5.979827880859375
1.0	47390000.0	47400000.0	67.0	77.39518737792969	8.064026832580566
1.0	47430000.0	47440000.0	81.0	74.83074188232422	7.586526393890381
1.0	47690000.0	47700000.0	73.0	68.89414978027344	6.904417514801025
1.0	47730000.0	47740000.0	51.0	60.146263122558594	5.502655029296875
1.0	47750000.0	47760000.0	56.0	60.05669021606445	5.512030124664307
1.0	47820000.0	47830000.0	64.0	62.77509307861328	5.757273197174072
1.0	47880000.0	47890000.0	53.0	71.63017272949219	7.119607448577881
1.0	47890000.0	47900000.0	60.0	59.01380157470703	5.429206848144531
1.0	47910000.0	47920000.0	58.0	72.08561706542969	7.198460578918457
1.0	47940000.0	47950000.0	70.0	69.20033264160156	6.767987251281738
1.0	47980000.0	47990000.0	58.0	72.68113708496094	7.315062046051025
1.0	48090000.0	48100000.0	50.0	74.11833190917969	7.540435791015625
1.0	48110000.0	48120000.0	61.0	76.60276794433594	7.838932991027832
1.0	48140000.0	48150000.0	72.0	78.2336654663086	8.093973159790039
1.0	48170000.0	48180000.0	77.0	72.49058532714844	7.130967617034912
1.0	48200000.0	48210000.0	96.0	81.8739242553711	8.58393383026123
1.0	48220000.0	48230000.0	61.0	75.66991424560547	7.7936110496521
1.0	48280000.0	48290000.0	76.0	73.02631378173828	7.342679500579834
1.0	48290000.0	48300000.0	69.0	70.46012878417969	6.954685211181641
1.0	48490000.0	48500000.0	97.0	81.81643676757812	8.627558708190918
1.0	48570000.0	48580000.0	80.0	90.62004852294922	9.96566104888916
1.0	48710000.0	48720000.0	61.0	83.87239074707031	8.932808876037598
1.0	48730000.0	48740000.0	89.0	90.44666290283203	9.796181678771973
1.0	48790000.0	48800000.0	81.0	85.09796142578125	9.044410705566406
1.0	48850000.0	48860000.0	69.0	77.68961334228516	7.952264308929443
1.0	48930000.0	48940000.0	79.0	80.17671966552734	8.328718185424805
1.0	49070000.0	49080000.0	125.0	105.9510269165039	11.934982299804688
1.0	49080000.0	49090000.0	107.0	108.15370178222656	12.152669906616211
1.0	49090000.0	49100000.0	107.0	109.80594635009766	12.376858711242676
1.0	49110000.0	49120000.0	110.0	108.13594055175781	12.14714527130127
1.0	49150000.0	49160000.0	79.0	103.55145263671875	11.660566329956055
1.0	49380000.0	49390000.0	116.0	115.750244140625	12.892727851867676
1.0	49390000.0	49400000.0	98.0	120.17903137207031	13.46033000946045
1.0	49440000.0	49450000.0	127.0	136.53024291992188	14.19972038269043
1.0	49460000.0	49470000.0	187.0	135.72732543945312	14.029255867004395
1.0	49520000.0	49530000.0	142.0	148.91456604003906	14.543482780456543
1.0	49550000.0	49560000.0	164.0	156.7498016357422	15.030815124511719
1.0	49570000.0	49580000.0	160.0	144.12509155273438	14.576199531555176
1.0	49600000.0	49610000.0	149.0	151.64915466308594	14.537487983703613
1.0	49670000.0	49680000.0	138.0	148.01333618164062	14.663533210754395
1.0	49770000.0	49780000.0	147.0	153.22817993164062	14.66100025177002
1.0	49810000.0	49820000.0	148.0	152.85012817382812	14.760610580444336
1.0	49850000.0	49860000.0	163.0	162.42977905273438	14.666943550109863
1.0	49880000.0	49890000.0	144.0	166.65182495117188	14.830696105957031
1.0	49890000.0	49900000.0	165.0	165.7717742919922	14.806472778320312
1.0	49910000.0	49920000.0	178.0	168.0545654296875	14.841586112976074
1.0	49920000.0	49930000.0	163.0	170.41574096679688	14.936433792114258
1.0	49950000.0	49960000.0	156.0	167.69969177246094	14.83574104309082
1.0	49980000.0	49990000.0	124.0	157.4128875732422	14.828178405761719
1.0	50040000.0	50050000.0	158.0	177.28811645507812	15.22553539276123
1.0	50050000.0	50060000.0	176.0	172.7610626220703	15.258989334106445
1.0	50140000.0	50150000.0	151.0	177.0199432373047	15.116823196411133
1.0	50260000.0	50270000.0	117.0	146.41934204101562	14.863243103027344
1.0	50480000.0	50490000.0	105.0	126.5679702758789	13.924612045288086
1.0	50520000.0	50530000.0	131.0	136.08419799804688	14.111701965332031
1.0	50580000.0	50590000.0	118.0	129.0889434814453	13.758377075195312
1.0	50720000.0	50730000.0	118.0	129.45950317382812	13.531496047973633
1.0	50840000.0	50850000.0	95.0	107.70912170410156	12.123579025268555
1.0	50950000.0	50960000.0	75.0	68.94969177246094	6.60992431640625
1.0	51040000.0	51050000.0	72.0	63.8138427734375	5.912356376647949
1.0	51110000.0	51120000.0	76.0	66.82269287109375	6.263713836669922
1.0	51260000.0	51270000.0	80.0	69.04742431640625	6.581097602844238
1.0	51280000.0	51290000.0	100.0	72.30158996582031	7.093298435211182
1.0	51300000.0	51310000.0	75.0	72.99427795410156	7.176538944244385
1.0	51310000.0	51320000.0	75.0	69.18617248535156	6.623196601867676
1.0	51440000.0	51450000.0	83.0	80.01838684082031	8.341086387634277
1.0	51480000.0	51490000.0	116.0	101.09669494628906	11.202152252197266
1.0	51500000.0	51510000.0	110.0	100.62967681884766	11.167280197143555
1.0	51550000.0	51560000.0	86.0	104.63521575927734	11.693955421447754
1.0	51570000.0	51580000.0	91.0	99.91746520996094	11.067769050598145
1.0	51590000.0	51600000.0	92.0	100.38761901855469	11.163359642028809
1.0	51700000.0	51710000.0	49.0	68.41413879394531	6.580116271972656
1.0	51710000.0	51720000.0	44.0	63.55218505859375	5.833570957183838
1.0	51730000.0	51740000.0	67.0	60.56591033935547	5.530267715454102
1.0	51750000.0	51760000.0	59.0	60.508758544921875	5.5254058837890625
1.0	51800000.0	51810000.0	48.0	68.91845703125	6.771681308746338
1.0	51840000.0	51850000.0	61.0	60.55116653442383	5.523604393005371
1.0	51890000.0	51900000.0	74.0	61.49837112426758	5.612555503845215
1.0	51990000.0	52000000.0	75.0	77.07520294189453	7.838991641998291
1.0	52030000.0	52040000.0	71.0	69.05397033691406	6.710279941558838
1.0	52120000.0	52130000.0	68.0	68.98311614990234	6.717968940734863
1.0	52190000.0	52200000.0	68.0	65.24230194091797	6.070230007171631
1.0	52220000.0	52230000.0	76.0	63.655738830566406	5.851893424987793
1.0	52360000.0	52370000.0	88.0	85.67289733886719	9.117876052856445
1.0	52380000.0	52390000.0	88.0	78.06925964355469	8.03974723815918
1.0	52390000.0	52400000.0	74.0	76.47026062011719	7.871973991394043
1.0	52460000.0	52470000.0	95.0	83.72370910644531	8.858214378356934
1.0	52500000.0	52510000.0	62.0	65.76025390625	6.1175432205200195
1.0	52610000.0	52620000.0	48.0	68.9423828125	6.663874626159668
1.0	52670000.0	52680000.0	71.0	71.15689849853516	6.9949445724487305
1.0	52680000.0	52690000.0	75.0	65.699462890625	6.1140851974487305
1.0	52710000.0	52720000.0	73.0	68.13129425048828	6.5650739669799805
1.0	52720000.0	52730000.0	63.0	69.68876647949219	6.776393890380859
1.0	52850000.0	52860000.0	52.0	53.4517822265625	5.1827712059021
1.0	52880000.0	52890000.0	60.0	61.255531311035156	5.610222816467285
1.0	52930000.0	52940000.0	58.0	65.5154037475586	6.083672523498535
1.0	52940000.0	52950000.0	60.0	65.47050476074219	6.065751075744629
1.0	52950000.0	52960000.0	69.0	65.66923522949219	6.1074934005737305
1.0	53040000.0	53050000.0	81.0	83.1642074584961	8.764480590820312
1.0	53090000.0	53100000.0	66.0	76.65083312988281	7.8275041580200195
1.0	53160000.0	53170000.0	69.0	66.74943542480469	6.288295745849609
1.0	53220000.0	53230000.0	67.0	67.29105377197266	6.311004161834717
1.0	53360000.0	53370000.0	67.0	63.40970993041992	5.837974548339844
1.0	53380000.0	53390000.0	63.0	67.36480712890625	6.347803592681885
1.0	53510000.0	53520000.0	68.0	62.083465576171875	5.676821708679199
1.0	53520000.0	53530000.0	63.0	68.79563903808594	6.67874002456665
1.0	53630000.0	53640000.0	44.0	73.9381103515625	7.450814247131348
1.0	53790000.0	53800000.0	55.0	69.10602569580078	6.655442714691162
1.0	53850000.0	53860000.0	86.0	85.25411987304688	9.068517684936523
1.0	53880000.0	53890000.0	81.0	90.49649810791016	9.820554733276367
1.0	53950000.0	53960000.0	87.0	87.581298828125	9.410837173461914
1.0	53980000.0	53990000.0	83.0	86.02098083496094	9.306465148925781
1.0	54000000.0	54010000.0	74.0	87.05540466308594	9.3543701171875
1.0	54030000.0	54040000.0	93.0	86.10823059082031	9.174031257629395
1.0	54080000.0	54090000.0	76.0	83.8251953125	8.93610954284668
1.0	54100000.0	54110000.0	70.0	83.64647674560547	8.867268562316895
1.0	54170000.0	54180000.0	72.0	80.64143371582031	8.406835556030273
1.0	54640000.0	54650000.0	54.0	56.5843620300293	5.263004779815674
1.0	54670000.0	54680000.0	45.0	53.96019744873047	5.19302225112915
1.0	54710000.0	54720000.0	63.0	52.6635627746582	5.202187538146973
1.0	54870000.0	54880000.0	63.0	56.87211227416992	5.316852569580078
1.0	54930000.0	54940000.0	58.0	75.41170501708984	7.663355350494385
1.0	55160000.0	55170000.0	57.0	71.89387512207031	7.285755157470703
1.0	55270000.0	55280000.0	60.0	59.4317626953125	5.541467189788818
1.0	55280000.0	55290000.0	64.0	71.4782943725586	7.0842766761779785
1.0	55340000.0	55350000.0	60.0	60.85747528076172	5.572573184967041
1.0	55410000.0	55420000.0	61.0	67.17127990722656	6.451864719390869
1.0	55430000.0	55440000.0	85.0	65.69886016845703	6.369267463684082
1.0	55500000.0	55510000.0	61.0	61.4049186706543	5.634348392486572
1.0	55540000.0	55550000.0	42.0	58.340431213378906	5.3549323081970215
1.0	55590000.0	55600000.0	52.0	58.53076934814453	5.3846435546875
1.0	55730000.0	55740000.0	78.0	92.54036712646484	10.0595121383667
1.0	55740000.0	55750000.0	66.0	79.10038757324219	8.24084758758545
1.0	55760000.0	55770000.0	113.0	92.66767883300781	10.154912948608398
1.0	55770000.0	55780000.0	74.0	88.45220947265625	9.597992897033691
1.0	55860000.0	55870000.0	86.0	95.36286926269531	10.54707145690918
1.0	55940000.0	55950000.0	73.0	89.72932434082031	9.792326927185059
1.0	55960000.0	55970000.0	59.0	79.36119079589844	8.337722778320312
1.0	56120000.0	56130000.0	160.0	117.10270690917969	12.755353927612305
1.0	56140000.0	56150000.0	109.0	124.58512878417969	13.247441291809082
1.0	56150000.0	56160000.0	112.0	122.37847900390625	13.096575736999512
1.0	56180000.0	56190000.0	109.0	121.9253921508789	13.13917350769043
1.0	56190000.0	56200000.0	121.0	125.3165283203125	13.375439643859863
1.0	56200000.0	56210000.0	116.0	123.31242370605469	13.238210678100586
1.0	56240000.0	56250000.0	126.0	125.554443359375	13.34449291229248
1.0	56270000.0	56280000.0	129.0	130.38763427734375	13.54718017578125
1.0	56350000.0	56360000.0	94.0	124.40290832519531	13.37574291229248
1.0	56380000.0	56390000.0	149.0	126.18611907958984	13.401121139526367
1.0	56490000.0	56500000.0	109.0	122.99018859863281	13.501144409179688
1.0	56500000.0	56510000.0	102.0	121.7367935180664	13.075716972351074
1.0	56540000.0	56550000.0	143.0	115.1775131225586	12.756669998168945
1.0	56580000.0	56590000.0	107.0	118.2639389038086	12.892407417297363
1.0	56590000.0	56600000.0	99.0	109.40580749511719	12.213701248168945
1.0	56600000.0	56610000.0	91.0	109.18912506103516	12.123396873474121
1.0	56630000.0	56640000.0	113.0	108.30766296386719	12.0223970413208
1.0	56830000.0	56840000.0	57.0	59.37775802612305	5.538419246673584
1.0	56870000.0	56880000.0	74.0	75.7110824584961	7.698077201843262
1.0	56890000.0	56900000.0	64.0	73.79420471191406	7.4019269943237305
1.0	56920000.0	56930000.0	81.0	75.05781555175781	7.545743465423584
1.0	56970000.0	56980000.0	72.0	63.67138671875	5.895825386047363
1.0	57000000.0	57010000.0	67.0	75.48223876953125	7.552075386047363
1.0	57030000.0	57040000.0	63.0	75.55159759521484	7.556541442871094
1.0	57060000.0	57070000.0	103.0	95.82933807373047	10.510682106018066
1.0	57110000.0	57120000.0	86.0	88.73794555664062	9.664329528808594
1.0	57150000.0	57160000.0	80.0	91.47648620605469	10.023292541503906
1.0	57160000.0	57170000.0	78.0	94.6026382446289	10.352060317993164
1.0	57180000.0	57190000.0	93.0	95.79174041748047	10.57055377960205
1.0	57380000.0	57390000.0	98.0	103.88618469238281	11.682110786437988
1.0	57470000.0	57480000.0	99.0	111.90821838378906	12.320966720581055
1.0	57610000.0	57620000.0	128.0	118.02413177490234	12.988412857055664
1.0	57660000.0	57670000.0	109.0	119.07796478271484	12.941003799438477
1.0	57680000.0	57690000.0	119.0	119.73759460449219	13.05370044708252
1.0	57760000.0	57770000.0	120.0	115.07049560546875	12.814664840698242
1.0	57850000.0	57860000.0	110.0	120.11856842041016	13.123614311218262
1.0	57860000.0	57870000.0	123.0	116.2582778930664	13.042017936706543
1.0	57880000.0	57890000.0	102.0	112.33612060546875	12.640342712402344
1.0	57980000.0	57990000.0	109.0	119.490966796875	13.163618087768555
1.0	57990000.0	58000000.0	125.0	125.02818298339844	13.479986190795898
1.0	58010000.0	58020000.0	131.0	118.3924331665039	13.015716552734375
1.0	58040000.0	58050000.0	121.0	112.44627380371094	12.674102783203125
1.0	58090000.0	58100000.0	118.0	114.60762023925781	12.861659049987793
1.0	58120000.0	58130000.0	109.0	130.02920532226562	13.69395637512207
1.0	58280000.0	58290000.0	116.0	126.4130859375	13.627018928527832
1.0	58300000.0	58310000.0	125.0	129.8247833251953	13.621281623840332
1.0	58310000.0	58320000.0	121.0	122.33016204833984	13.362442016601562
1.0	58400000.0	58410000.0	126.0	127.0699462890625	13.368818283081055
1.0	58410000.0	58420000.0	132.0	122.26188659667969	13.190007209777832
1.0	58530000.0	58540000.0	91.0	107.12480163574219	12.03459358215332
1.0	58670000.0	58680000.0	95.0	100.49571228027344	11.136186599731445
1.0	58680000.0	58690000.0	97.0	96.97801208496094	10.793825149536133
1.0	58720000.0	58730000.0	97.0	93.81429290771484	10.390915870666504
1.0	58790000.0	58800000.0	91.0	87.7210922241211	9.458086967468262
1.0	58800000.0	58810000.0	82.0	86.88919067382812	9.406854629516602
1.0	58890000.0	58900000.0	75.0	75.18022155761719	7.559202671051025
1.0	58960000.0	58970000.0	46.0	62.82451629638672	5.796455383300781
1.0	58980000.0	58990000.0	61.0	64.04935455322266	5.942967414855957
1.0	59000000.0	59010000.0	57.0	66.52388763427734	6.234874725341797
1.0	59040000.0	59050000.0	79.0	64.01863098144531	6.269903659820557
1.0	59060000.0	59070000.0	73.0	75.2361068725586	7.637078762054443
1.0	59080000.0	59090000.0	54.0	67.77670288085938	6.612852573394775
1.0	59120000.0	59130000.0	60.0	60.74727249145508	5.5758490562438965
1.0	59180000.0	59190000.0	74.0	68.4740982055664	6.692217826843262
1.0	59240000.0	59250000.0	82.0	73.08409881591797	7.266222953796387
1.0	59280000.0	59290000.0	67.0	66.50102233886719	6.421236991882324
1.0	59290000.0	59300000.0	74.0	71.23377990722656	7.09503698348999
1.0	59330000.0	59340000.0	59.0	70.85709381103516	6.987057685852051
1.0	59340000.0	59350000.0	53.0	65.33560943603516	6.233928680419922
1.0	59370000.0	59380000.0	66.0	68.5939712524414	6.675933837890625
1.0	59380000.0	59390000.0	75.0	73.5818862915039	7.321805000305176
1.0	59450000.0	59460000.0	59.0	70.21775817871094	6.907553195953369
1.0	59480000.0	59490000.0	58.0	64.8394775390625	6.028604984283447
1.0	59520000.0	59530000.0	65.0	66.86418151855469	6.280714511871338
1.0	59530000.0	59540000.0	60.0	71.54134368896484	6.962838649749756
1.0	59540000.0	59550000.0	66.0	70.43418884277344	6.879433631896973
1.0	59610000.0	59620000.0	65.0	72.28463745117188	7.193943023681641
1.0	59690000.0	59700000.0	84.0	76.93270874023438	7.831840515136719
1.0	59750000.0	59760000.0	71.0	78.19163513183594	8.030230522155762
1.0	59770000.0	59780000.0	67.0	70.3572006225586	6.781869411468506
1.0	59840000.0	59850000.0	50.0	66.43061828613281	6.289062023162842
1.0	59860000.0	59870000.0	59.0	69.60942077636719	6.784309387207031
1.0	59920000.0	59930000.0	66.0	71.5279769897461	7.091692924499512
1.0	60070000.0	60080000.0	54.0	65.37553405761719	6.123582363128662
1.0	60150000.0	60160000.0	65.0	65.57295227050781	6.251603126525879
1.0	60170000.0	60180000.0	64.0	70.37706756591797	6.892343044281006
1.0	60290000.0	60300000.0	73.0	69.9365234375	6.712912082672119
1.0	60390000.0	60400000.0	78.0	86.28478240966797	9.23774242401123
1.0	60410000.0	60420000.0	76.0	84.86711883544922	9.153081893920898
1.0	60450000.0	60460000.0	82.0	89.91836547851562	9.760870933532715
1.0	60530000.0	60540000.0	94.0	95.92991638183594	10.629075050354004
1.0	60660000.0	60670000.0	109.0	111.1285629272461	12.286103248596191
1.0	60800000.0	60810000.0	111.0	112.86320495605469	12.631256103515625
1.0	60810000.0	60820000.0	95.0	107.2339096069336	12.02289867401123
1.0	60960000.0	60970000.0	88.0	99.71065521240234	11.08725643157959
1.0	61000000.0	61010000.0	88.0	102.94764709472656	11.42689323425293
1.0	61030000.0	61040000.0	107.0	97.33671569824219	10.82805061340332
1.0	61060000.0	61070000.0	100.0	105.36952209472656	11.636324882507324
1.0	61150000.0	61160000.0	92.0	102.78800201416016	11.425317764282227
1.0	61190000.0	61200000.0	80.0	96.356689453125	10.633214950561523
1.0	61200000.0	61210000.0	80.0	95.60298156738281	10.563485145568848
1.0	61300000.0	61310000.0	101.0	91.0719223022461	9.871642112731934
1.0	61340000.0	61350000.0	84.0	91.20936584472656	9.920797348022461
1.0	61470000.0	61480000.0	87.0	79.5442123413086	8.29163932800293
1.0	61580000.0	61590000.0	84.0	72.41930389404297	7.1302008628845215
1.0	61650000.0	61660000.0	58.0	71.71866607666016	7.0204620361328125
1.0	61700000.0	61710000.0	80.0	72.70649719238281	7.168478965759277
1.0	61750000.0	61760000.0	63.0	74.0185775756836	7.458277702331543
1.0	61790000.0	61800000.0	64.0	70.68241119384766	6.914198398590088
1.0	61890000.0	61900000.0	56.0	67.09426879882812	6.309991359710693
1.0	61960000.0	61970000.0	67.0	82.69941711425781	8.705485343933105
1.0	62110000.0	62120000.0	64.0	84.50418090820312	8.974267959594727
1.0	62140000.0	62150000.0	62.0	68.75019836425781	6.54535436630249
1.0	62160000.0	62170000.0	63.0	67.26192474365234	6.332172870635986
1.0	62190000.0	62200000.0	63.0	86.35041809082031	9.480673789978027
1.0	62290000.0	62300000.0	50.0	59.15439987182617	5.436650276184082
1.0	62330000.0	62340000.0	51.0	60.85102081298828	5.586235046386719
1.0	62360000.0	62370000.0	61.0	63.184913635253906	5.835874080657959
1.0	62380000.0	62390000.0	68.0	63.410888671875	5.867110252380371
1.0	62420000.0	62430000.0	66.0	66.97368621826172	6.291388511657715
1.0	62430000.0	62440000.0	70.0	67.0396499633789	6.296298027038574
1.0	62450000.0	62460000.0	89.0	66.97886657714844	6.293641567230225
1.0	62460000.0	62470000.0	74.0	61.309776306152344	5.637958526611328
1.0	62540000.0	62550000.0	63.0	66.89991760253906	6.317208766937256
1.0	62550000.0	62560000.0	85.0	63.725677490234375	5.900449275970459
1.0	62610000.0	62620000.0	58.0	63.8207893371582	5.916841506958008
1.0	62660000.0	62670000.0	79.0	79.53968048095703	8.2825288772583
1.0	62670000.0	62680000.0	93.0	90.9238052368164	9.845589637756348
1.0	62720000.0	62730000.0	92.0	83.81083679199219	8.958269119262695
1.0	62740000.0	62750000.0	85.0	85.8499755859375	9.223841667175293
1.0	62770000.0	62780000.0	94.0	84.10171508789062	8.967466354370117
1.0	62860000.0	62870000.0	67.0	78.63768768310547	8.202920913696289
1.0	62870000.0	62880000.0	83.0	81.16069030761719	8.522221565246582
1.0	62880000.0	62890000.0	80.0	81.49500274658203	8.605899810791016
1.0	62920000.0	62930000.0	64.0	65.86643981933594	6.145308017730713
1.0	62940000.0	62950000.0	61.0	64.50851440429688	5.985898017883301
1.0	62960000.0	62970000.0	60.0	65.76226806640625	6.130130290985107
1.0	62980000.0	62990000.0	51.0	69.2618179321289	6.595652103424072
1.0	63020000.0	63030000.0	57.0	67.2396011352539	6.323327541351318
1.0	63060000.0	63070000.0	78.0	74.90208435058594	7.457216739654541
1.0	63080000.0	63090000.0	90.0	66.3208236694336	6.196310043334961
1.0	63090000.0	63100000.0	64.0	66.67362213134766	6.269611358642578
1.0	63210000.0	63220000.0	81.0	78.64453125	8.073457717895508
1.0	63270000.0	63280000.0	69.0	71.43150329589844	6.926861763000488
1.0	63420000.0	63430000.0	96.0	95.57765197753906	10.516249656677246
1.0	63450000.0	63460000.0	91.0	102.5706787109375	11.483230590820312
1.0	63490000.0	63500000.0	79.0	105.3215103149414	11.750277519226074
1.0	63560000.0	63570000.0	102.0	107.4575424194336	12.060548782348633
1.0	63570000.0	63580000.0	99.0	107.36893463134766	12.044792175292969
1.0	63640000.0	63650000.0	124.0	116.95130920410156	13.084739685058594
1.0	63720000.0	63730000.0	80.0	114.01451110839844	12.57546615600586
1.0	63740000.0	63750000.0	91.0	108.91880798339844	12.21289348602295
1.0	63760000.0	63770000.0	109.0	104.00138854980469	11.65056037902832
1.0	63810000.0	63820000.0	112.0	102.33636474609375	11.585287094116211
1.0	63850000.0	63860000.0	60.0	74.7540283203125	7.506422519683838
1.0	63920000.0	63930000.0	70.0	67.23133850097656	6.336253643035889
1.0	63940000.0	63950000.0	55.0	61.307708740234375	5.632082939147949
1.0	63960000.0	63970000.0	44.0	60.08368682861328	5.519167900085449
1.0	64020000.0	64030000.0	59.0	63.39825439453125	5.865475654602051
1.0	64050000.0	64060000.0	56.0	62.59174728393555	5.773240089416504
1.0	64230000.0	64240000.0	67.0	87.04115295410156	9.321050643920898
1.0	64240000.0	64250000.0	63.0	72.51481628417969	7.309060573577881
1.0	64260000.0	64270000.0	71.0	77.16435241699219	7.883580207824707
1.0	64280000.0	64290000.0	73.0	73.98694610595703	7.463967800140381
1.0	64460000.0	64470000.0	91.0	80.28582763671875	8.422663688659668
1.0	64520000.0	64530000.0	82.0	88.61381530761719	9.605947494506836
1.0	64610000.0	64620000.0	92.0	80.64325714111328	8.469684600830078
1.0	64640000.0	64650000.0	80.0	80.26731872558594	8.348342895507812
1.0	64660000.0	64670000.0	57.0	83.45482635498047	8.85291862487793
1.0	64680000.0	64690000.0	103.0	95.84737396240234	10.572698593139648
1.0	64780000.0	64790000.0	86.0	87.86058807373047	9.537919998168945
1.0	64800000.0	64810000.0	77.0	87.75890350341797	9.521477699279785
1.0	64850000.0	64860000.0	71.0	89.32563018798828	9.750856399536133
1.0	64890000.0	64900000.0	98.0	88.02161407470703	9.469584465026855
1.0	64920000.0	64930000.0	76.0	90.06507873535156	9.769633293151855
1.0	64930000.0	64940000.0	70.0	77.23789978027344	7.921030521392822
1.0	64970000.0	64980000.0	87.0	69.10892486572266	6.9142255783081055
1.0	65000000.0	65010000.0	66.0	75.9839096069336	7.6938157081604
1.0	65120000.0	65130000.0	65.0	76.8454818725586	7.7760796546936035
1.0	65170000.0	65180000.0	97.0	82.09548950195312	8.60228157043457
1.0	65180000.0	65190000.0	104.0	88.75669860839844	9.510259628295898
1.0	65310000.0	65320000.0	46.0	62.008338928222656	5.827958106994629
1.0	65460000.0	65470000.0	49.0	69.22020721435547	6.63300085067749
1.0	65520000.0	65530000.0	55.0	66.16094970703125	6.2047553062438965
1.0	65550000.0	65560000.0	71.0	82.33137512207031	8.607967376708984
1.0	65600000.0	65610000.0	72.0	80.28407287597656	8.33260726928711
1.0	65690000.0	65700000.0	50.0	62.48241424560547	5.964804649353027
1.0	65730000.0	65740000.0	79.0	79.31498718261719	8.223617553710938
1.0	65760000.0	65770000.0	85.0	83.17701721191406	8.775286674499512
1.0	65890000.0	65900000.0	46.0	65.8221664428711	6.168130397796631
1.0	65980000.0	65990000.0	81.0	84.228515625	8.955934524536133
1.0	66040000.0	66050000.0	77.0	93.52163696289062	10.187936782836914
1.0	66050000.0	66060000.0	114.0	92.00264739990234	10.040398597717285
1.0	66060000.0	66070000.0	97.0	89.53428649902344	9.712370872497559
1.0	66120000.0	66130000.0	116.0	112.947998046875	12.488439559936523
1.0	66170000.0	66180000.0	108.0	115.33930969238281	12.710962295532227
1.0	66220000.0	66230000.0	103.0	117.27937316894531	12.892428398132324
1.0	66250000.0	66260000.0	123.0	124.10569763183594	13.470598220825195
1.0	66320000.0	66330000.0	126.0	126.46540832519531	13.409723281860352
1.0	66350000.0	66360000.0	98.0	114.53519439697266	12.724405288696289
1.0	66360000.0	66370000.0	117.0	121.37931823730469	13.173861503601074
1.0	66370000.0	66380000.0	121.0	116.8232650756836	12.924087524414062
1.0	66380000.0	66390000.0	113.0	118.76502990722656	13.0553617477417
1.0	66430000.0	66440000.0	99.0	118.40647888183594	12.909138679504395
1.0	66450000.0	66460000.0	122.0	117.9233169555664	13.012109756469727
1.0	66520000.0	66530000.0	127.0	122.32649230957031	13.080403327941895
1.0	66570000.0	66580000.0	102.0	97.47462463378906	10.84190845489502
1.0	66620000.0	66630000.0	98.0	119.0561752319336	12.852882385253906
1.0	66640000.0	66650000.0	90.0	109.71051025390625	12.151445388793945
1.0	67090000.0	67100000.0	118.0	112.00947570800781	12.31861686706543
1.0	67190000.0	67200000.0	92.0	98.27815246582031	10.918683052062988
1.0	67210000.0	67220000.0	100.0	104.8212661743164	11.698765754699707
1.0	67270000.0	67280000.0	66.0	92.40545654296875	10.150836944580078
1.0	67280000.0	67290000.0	77.0	84.12001037597656	9.013374328613281
1.0	67340000.0	67350000.0	79.0	86.9654769897461	9.327821731567383
1.0	67410000.0	67420000.0	59.0	59.54143524169922	5.465132713317871
1.0	67480000.0	67490000.0	80.0	62.772178649902344	5.792899131774902
1.0	67490000.0	67500000.0	55.0	65.19742584228516	6.091403484344482
1.0	67550000.0	67560000.0	89.0	85.33902740478516	9.1264009475708
1.0	67560000.0	67570000.0	90.0	84.08137512207031	8.939690589904785
1.0	67590000.0	67600000.0	84.0	85.1650390625	9.08409595489502
1.0	67630000.0	67640000.0	87.0	89.170166015625	9.614007949829102
1.0	67690000.0	67700000.0	75.0	87.40010833740234	9.39226245880127
1.0	67810000.0	67820000.0	68.0	79.64222717285156	8.26579761505127
1.0	67920000.0	67930000.0	71.0	77.77638244628906	7.970797061920166
1.0	67970000.0	67980000.0	85.0	86.76219177246094	9.248434066772461
1.0	67990000.0	68000000.0	68.0	80.96599578857422	8.432064056396484
1.0	68000000.0	68010000.0	67.0	78.8982925415039	8.159045219421387
1.0	68030000.0	68040000.0	66.0	74.87168884277344	7.5477094650268555
1.0	68070000.0	68080000.0	70.0	77.01741027832031	7.911721229553223
1.0	68080000.0	68090000.0	75.0	77.443115234375	7.93990421295166
1.0	68120000.0	68130000.0	79.0	82.41709899902344	8.640782356262207
1.0	68130000.0	68140000.0	85.0	75.03001403808594	7.716324806213379
1.0	68210000.0	68220000.0	50.0	60.58467483520508	5.563259601593018
1.0	68230000.0	68240000.0	54.0	60.482879638671875	5.547593116760254
1.0	68270000.0	68280000.0	74.0	62.602577209472656	5.761834621429443
1.0	68330000.0	68340000.0	79.0	84.19290161132812	8.895769119262695
1.0	68360000.0	68370000.0	66.0	84.67242431640625	8.9475679397583
1.0	68380000.0	68390000.0	99.0	82.83787536621094	8.795634269714355
1.0	68450000.0	68460000.0	78.0	86.91991424560547	9.363273620605469
1.0	68480000.0	68490000.0	80.0	83.63238525390625	8.888235092163086
1.0	68540000.0	68550000.0	83.0	79.82697296142578	8.36415958404541
1.0	68560000.0	68570000.0	53.0	70.46748352050781	6.887381076812744
1.0	68570000.0	68580000.0	71.0	69.58258056640625	6.705477714538574
1.0	68600000.0	68610000.0	51.0	63.357696533203125	5.859602928161621
1.0	68610000.0	68620000.0	83.0	61.39965057373047	5.643163204193115
1.0	68690000.0	68700000.0	65.0	68.7144775390625	6.587085723876953
1.0	68790000.0	68800000.0	95.0	97.82139587402344	10.890922546386719
1.0	68860000.0	68870000.0	115.0	104.39793395996094	11.652280807495117
1.0	68910000.0	68920000.0	127.0	104.92945861816406	11.743232727050781
1.0	68980000.0	68990000.0	115.0	131.71127319335938	14.02660846710205
1.0	69010000.0	69020000.0	157.0	146.04266357421875	14.474458694458008
1.0	69090000.0	69100000.0	127.0	144.8709259033203	14.428749084472656
1.0	69110000.0	69120000.0	164.0	148.1459197998047	14.299734115600586
1.0	69140000.0	69150000.0	133.0	120.69227600097656	13.586382865905762
1.0	69160000.0	69170000.0	163.0	150.62094116210938	14.484687805175781
1.0	69180000.0	69190000.0	137.0	156.36105346679688	14.497502326965332
1.0	69220000.0	69230000.0	171.0	157.30422973632812	14.693124771118164
1.0	69350000.0	69360000.0	162.0	166.722900390625	14.81428337097168
1.0	69360000.0	69370000.0	156.0	160.86181640625	14.8267240524292
1.0	69430000.0	69440000.0	179.0	165.07630920410156	14.753316879272461
1.0	69440000.0	69450000.0	168.0	169.74710083007812	14.57366943359375
1.0	69510000.0	69520000.0	141.0	176.3761444091797	14.939785957336426
1.0	69620000.0	69630000.0	175.0	178.6184844970703	15.010244369506836
1.0	69640000.0	69650000.0	162.0	173.34994506835938	15.158075332641602
1.0	69670000.0	69680000.0	211.0	178.52450561523438	15.144869804382324
1.0	69930000.0	69940000.0	175.0	182.35089111328125	15.141183853149414
1.0	69970000.0	69980000.0	184.0	172.34280395507812	15.220663070678711
1.0	70010000.0	70020000.0	173.0	179.4150848388672	15.00584602355957
1.0	70020000.0	70030000.0	184.0	181.1765594482422	15.478610038757324
1.0	70050000.0	70060000.0	177.0	172.054931640625	14.912304878234863
1.0	70060000.0	70070000.0	191.0	171.5212860107422	14.890785217285156
1.0	70100000.0	70110000.0	160.0	169.84408569335938	14.903063774108887
1.0	70150000.0	70160000.0	164.0	168.44981384277344	14.544215202331543
1.0	70180000.0	70190000.0	134.0	163.10317993164062	14.878743171691895
1.0	70320000.0	70330000.0	139.0	132.62417602539062	14.308847427368164
1.0	70360000.0	70370000.0	164.0	158.48452758789062	14.446725845336914
1.0	70400000.0	70410000.0	138.0	149.16952514648438	14.526837348937988
1.0	70470000.0	70480000.0	154.0	135.51382446289062	14.057344436645508
1.0	70570000.0	70580000.0	117.0	122.80859375	13.91118049621582
1.0	70610000.0	70620000.0	82.0	76.88797760009766	7.8879594802856445
1.0	70690000.0	70700000.0	72.0	64.18214416503906	5.957009792327881
1.0	70790000.0	70800000.0	61.0	70.08939361572266	6.78420877456665
1.0	70800000.0	70810000.0	72.0	69.4640884399414	6.680010795593262
1.0	70820000.0	70830000.0	74.0	75.54023742675781	7.6282453536987305
1.0	70940000.0	70950000.0	97.0	114.64762878417969	12.829940795898438
1.0	70990000.0	71000000.0	114.0	119.91121673583984	13.358901977539062
1.0	71000000.0	71010000.0	136.0	129.52420043945312	13.977270126342773
1.0	71130000.0	71140000.0	141.0	145.10890197753906	14.288980484008789
1.0	71190000.0	71200000.0	188.0	164.02645874023438	14.565628051757812
1.0	71290000.0	71300000.0	194.0	178.4583282470703	14.8678560256958
1.0	71300000.0	71310000.0	158.0	178.1017303466797	14.872297286987305
1.0	71390000.0	71400000.0	140.0	172.77700805664062	14.955930709838867
1.0	71410000.0	71420000.0	188.0	165.33407592773438	14.773534774780273
1.0	71480000.0	71490000.0	131.0	153.06558227539062	15.609225273132324
1.0	71500000.0	71510000.0	136.0	147.8634490966797	15.30176067352295
1.0	71530000.0	71540000.0	75.0	84.70740509033203	9.231740951538086
1.0	71570000.0	71580000.0	103.0	100.77433776855469	11.371756553649902
1.0	71600000.0	71610000.0	116.0	138.19564819335938	14.149571418762207
1.0	71650000.0	71660000.0	124.0	132.83277893066406	13.746200561523438
1.0	71780000.0	71790000.0	159.0	146.01068115234375	14.514445304870605
1.0	71810000.0	71820000.0	128.0	143.47605895996094	14.187597274780273
1.0	72010000.0	72020000.0	135.0	152.75160217285156	14.658819198608398
1.0	72090000.0	72100000.0	162.0	159.1290283203125	15.015481948852539
1.0	72290000.0	72300000.0	150.0	159.14205932617188	14.67717456817627
1.0	72330000.0	72340000.0	164.0	156.78488159179688	14.721015930175781
1.0	72370000.0	72380000.0	147.0	160.28233337402344	14.514785766601562
1.0	72420000.0	72430000.0	160.0	153.18072509765625	14.629133224487305
1.0	72440000.0	72450000.0	158.0	154.37905883789062	14.608190536499023
1.0	72470000.0	72480000.0	141.0	157.33074951171875	14.842204093933105
1.0	72510000.0	72520000.0	161.0	169.71978759765625	14.882486343383789
1.0	72540000.0	72550000.0	188.0	174.7180633544922	15.239169120788574
1.0	72650000.0	72660000.0	172.0	177.1862335205078	15.426663398742676
1.0	72690000.0	72700000.0	177.0	174.03982543945312	14.866747856140137
1.0	72710000.0	72720000.0	193.0	177.68121337890625	15.9558687210083
1.0	72750000.0	72760000.0	163.0	154.4473114013672	15.164645195007324
1.0	72760000.0	72770000.0	136.0	148.77224731445312	15.099075317382812
1.0	72790000.0	72800000.0	52.0	147.04055786132812	15.359664916992188
1.0	72940000.0	72950000.0	171.0	191.2017364501953	15.419746398925781
1.0	73010000.0	73020000.0	177.0	187.3532257080078	15.39966106414795
1.0	73080000.0	73090000.0	171.0	185.90011596679688	15.969039916992188
1.0	73150000.0	73160000.0	212.0	227.8004608154297	16.443944931030273
1.0	73210000.0	73220000.0	227.0	223.4270782470703	16.173397064208984
1.0	73300000.0	73310000.0	228.0	226.193115234375	16.27662467956543
1.0	73320000.0	73330000.0	229.0	219.02261352539062	16.11907196044922
1.0	73330000.0	73340000.0	214.0	220.45339965820312	16.176496505737305
1.0	73380000.0	73390000.0	209.0	214.53622436523438	16.086505889892578
1.0	73390000.0	73400000.0	222.0	218.0222625732422	16.020252227783203
1.0	73400000.0	73410000.0	215.0	217.58450317382812	16.03661346435547
1.0	73430000.0	73440000.0	195.0	211.1919708251953	16.073522567749023
1.0	73470000.0	73480000.0	216.0	223.0869598388672	16.194608688354492
1.0	73500000.0	73510000.0	201.0	223.53427124023438	16.216352462768555
1.0	73520000.0	73530000.0	243.0	229.1142120361328	16.46341896057129
1.0	73560000.0	73570000.0	253.0	230.951416015625	16.3636474609375
1.0	73670000.0	73680000.0	232.0	236.8932647705078	16.447519302368164
1.0	73700000.0	73710000.0	214.0	218.6169891357422	16.63350486755371
1.0	73740000.0	73750000.0	248.0	227.1755828857422	16.454639434814453
1.0	73770000.0	73780000.0	197.0	216.1337890625	16.073768615722656
1.0	73940000.0	73950000.0	158.0	185.14892578125	15.190536499023438
1.0	73960000.0	73970000.0	193.0	183.08419799804688	15.110613822937012
1.0	74010000.0	74020000.0	148.0	178.86740112304688	15.225003242492676
1.0	74030000.0	74040000.0	149.0	165.19659423828125	15.283709526062012
1.0	74130000.0	74140000.0	177.0	164.99171447753906	15.391334533691406
1.0	74160000.0	74170000.0	174.0	168.05508422851562	14.870097160339355
1.0	74200000.0	74210000.0	162.0	175.86962890625	15.152560234069824
1.0	74290000.0	74300000.0	143.0	162.06814575195312	14.94587230682373
1.0	74360000.0	74370000.0	151.0	168.1660919189453	14.829565048217773
1.0	74370000.0	74380000.0	173.0	170.20053100585938	15.170549392700195
1.0	74380000.0	74390000.0	169.0	170.5964813232422	14.925016403198242
1.0	74520000.0	74530000.0	151.0	172.4866485595703	14.931100845336914
1.0	74620000.0	74630000.0	156.0	153.36434936523438	14.466348648071289
1.0	74630000.0	74640000.0	151.0	163.5675048828125	14.699514389038086
1.0	74700000.0	74710000.0	133.0	134.16317749023438	14.049943923950195
1.0	74710000.0	74720000.0	165.0	136.4781951904297	13.911771774291992
1.0	74770000.0	74780000.0	145.0	137.34341430664062	13.92024040222168
1.0	74790000.0	74800000.0	132.0	135.5622100830078	14.073954582214355
1.0	74820000.0	74830000.0	137.0	138.24966430664062	14.201205253601074
1.0	74950000.0	74960000.0	136.0	158.23635864257812	14.4722318649292
1.0	75010000.0	75020000.0	173.0	167.7469482421875	14.537033081054688
1.0	75070000.0	75080000.0	176.0	162.76730346679688	14.431985855102539
1.0	75160000.0	75170000.0	90.0	107.72511291503906	12.234418869018555
1.0	75210000.0	75220000.0	81.0	88.63880920410156	9.88507080078125
1.0	75370000.0	75380000.0	187.0	192.8024139404297	15.30552864074707
1.0	75400000.0	75410000.0	213.0	195.18759155273438	15.343908309936523
1.0	75440000.0	75450000.0	209.0	197.67051696777344	15.4786376953125
1.0	75530000.0	75540000.0	175.0	202.02850341796875	15.71692943572998
1.0	75560000.0	75570000.0	190.0	190.60543823242188	15.231002807617188
1.0	75590000.0	75600000.0	163.0	177.3820037841797	15.297821044921875
1.0	75620000.0	75630000.0	170.0	177.76809692382812	14.915608406066895
1.0	75630000.0	75640000.0	170.0	169.4335174560547	14.55675220489502
1.0	75760000.0	75770000.0	138.0	149.0113525390625	14.412304878234863
1.0	75770000.0	75780000.0	169.0	146.8268585205078	14.397831916809082
1.0	75780000.0	75790000.0	152.0	150.61648559570312	14.28137493133545
1.0	75890000.0	75900000.0	162.0	149.2898712158203	14.154376029968262
1.0	75960000.0	75970000.0	131.0	149.63827514648438	14.361798286437988
1.0	76070000.0	76080000.0	161.0	134.69020080566406	14.102224349975586
1.0	76090000.0	76100000.0	114.0	119.78369140625	13.433149337768555
1.0	76210000.0	76220000.0	76.0	75.52731323242188	7.660574436187744
1.0	76220000.0	76230000.0	61.0	77.51564025878906	7.986233711242676
1.0	76250000.0	76260000.0	80.0	87.15214538574219	9.630366325378418
1.0	76260000.0	76270000.0	98.0	87.36253356933594	9.454183578491211
1.0	76270000.0	76280000.0	74.0	97.66925048828125	10.860310554504395
1.0	76390000.0	76400000.0	131.0	139.76161193847656	14.360974311828613
1.0	76540000.0	76550000.0	127.0	123.8978042602539	13.513662338256836
1.0	76570000.0	76580000.0	107.0	121.59163665771484	13.348188400268555
1.0	76580000.0	76590000.0	136.0	127.88725280761719	13.621586799621582
1.0	76590000.0	76600000.0	120.0	136.97073364257812	13.766885757446289
1.0	76610000.0	76620000.0	145.0	133.9983673095703	13.941784858703613
1.0	76730000.0	76740000.0	155.0	141.95379638671875	14.073697090148926
1.0	76740000.0	76750000.0	123.0	141.538330078125	14.261642456054688
1.0	76750000.0	76760000.0	135.0	139.47372436523438	14.158740043640137
1.0	76820000.0	76830000.0	137.0	149.5432586669922	14.179937362670898
1.0	76830000.0	76840000.0	139.0	143.98101806640625	14.35163688659668
1.0	76840000.0	76850000.0	161.0	151.20367431640625	14.26609992980957
1.0	76860000.0	76870000.0	143.0	153.7847442626953	14.423089981079102
1.0	76890000.0	76900000.0	159.0	144.5587158203125	14.110204696655273
1.0	76970000.0	76980000.0	115.0	137.60379028320312	14.094667434692383
1.0	76980000.0	76990000.0	148.0	134.7157745361328	14.177581787109375
1.0	77050000.0	77060000.0	134.0	131.2188720703125	13.766885757446289
1.0	77220000.0	77230000.0	147.0	147.8779754638672	14.205694198608398
1.0	77230000.0	77240000.0	168.0	149.2791748046875	14.332132339477539
1.0	77270000.0	77280000.0	158.0	149.3283233642578	14.384248733520508
1.0	77300000.0	77310000.0	128.0	141.9676513671875	14.310693740844727
1.0	77350000.0	77360000.0	162.0	142.70999145507812	14.007075309753418
1.0	77470000.0	77480000.0	147.0	110.55672454833984	12.364152908325195
1.0	77480000.0	77490000.0	131.0	122.0595474243164	13.407676696777344
1.0	77630000.0	77640000.0	69.0	78.2409896850586	8.030034065246582
1.0	77720000.0	77730000.0	119.0	124.4300537109375	13.665288925170898
1.0	77860000.0	77870000.0	82.0	103.93231201171875	11.690900802612305
1.0	78060000.0	78070000.0	78.0	71.84310150146484	6.971498966217041
1.0	78080000.0	78090000.0	62.0	68.99858093261719	6.55276346206665
1.0	78090000.0	78100000.0	80.0	64.77108764648438	6.018520832061768
1.0	78130000.0	78140000.0	69.0	67.48844146728516	6.336078643798828
1.0	78140000.0	78150000.0	57.0	69.09819030761719	6.6406378746032715
1.0	78150000.0	78160000.0	59.0	65.87550354003906	6.154023170471191
1.0	78240000.0	78250000.0	79.0	74.70370483398438	7.4475812911987305
1.0	78300000.0	78310000.0	72.0	65.56568908691406	6.1428680419921875
1.0	78330000.0	78340000.0	41.0	57.45417022705078	5.345583915710449
1.0	78340000.0	78350000.0	75.0	67.34503936767578	6.388856410980225
1.0	78440000.0	78450000.0	53.0	83.85646057128906	9.074399948120117
1.0	78450000.0	78460000.0	70.0	65.41072845458984	6.085297584533691
1.0	78510000.0	78520000.0	72.0	75.13309478759766	7.58206033706665
1.0	78520000.0	78530000.0	70.0	79.74530792236328	8.215511322021484
1.0	78570000.0	78580000.0	78.0	80.36160278320312	8.328124046325684
1.0	78600000.0	78610000.0	75.0	79.8637466430664	8.237998008728027
1.0	78680000.0	78690000.0	81.0	94.01692962646484	10.323837280273438
1.0	78790000.0	78800000.0	93.0	109.59271240234375	12.29837703704834
1.0	78810000.0	78820000.0	113.0	111.27391052246094	12.264047622680664
1.0	78850000.0	78860000.0	111.0	118.316650390625	12.912027359008789
1.0	78880000.0	78890000.0	86.0	120.06976318359375	13.153524398803711
1.0	79010000.0	79020000.0	135.0	139.32241821289062	14.184931755065918
1.0	79050000.0	79060000.0	103.0	125.3788833618164	13.534136772155762
1.0	79080000.0	79090000.0	125.0	93.62434387207031	10.586036682128906
1.0	79090000.0	79100000.0	108.0	116.27818298339844	12.967045783996582
1.0	79120000.0	79130000.0	79.0	102.1341781616211	11.545995712280273
1.0	79150000.0	79160000.0	118.0	129.10751342773438	14.119237899780273
1.0	79260000.0	79270000.0	157.0	156.32815551757812	14.82275676727295
1.0	79290000.0	79300000.0	136.0	159.4309539794922	14.938774108886719
1.0	79300000.0	79310000.0	126.0	141.71749877929688	15.159289360046387
1.0	79350000.0	79360000.0	160.0	170.4640655517578	14.875643730163574
1.0	79430000.0	79440000.0	178.0	189.2568817138672	15.231626510620117
1.0	79440000.0	79450000.0	173.0	182.84132385253906	15.076787948608398
1.0	79460000.0	79470000.0	183.0	185.16128540039062	15.24749755859375
1.0	79520000.0	79530000.0	196.0	190.10877990722656	15.387495040893555
1.0	79530000.0	79540000.0	168.0	186.72232055664062	15.230761528015137
1.0	79570000.0	79580000.0	173.0	177.73294067382812	14.947352409362793
1.0	79630000.0	79640000.0	164.0	160.3538360595703	15.730977058410645
1.0	79650000.0	79660000.0	143.0	167.024169921875	15.113883972167969
1.0	79670000.0	79680000.0	169.0	180.34585571289062	15.153190612792969
1.0	79700000.0	79710000.0	160.0	176.41207885742188	15.206628799438477
1.0	79730000.0	79740000.0	172.0	178.91256713867188	15.243753433227539
1.0	79750000.0	79760000.0	184.0	180.5557098388672	15.001215934753418
1.0	79800000.0	79810000.0	182.0	179.03770446777344	15.153703689575195
1.0	79810000.0	79820000.0	163.0	172.2083740234375	15.752469062805176
1.0	79830000.0	79840000.0	187.0	185.7099151611328	15.188433647155762
1.0	79940000.0	79950000.0	196.0	185.6497039794922	15.323712348937988
1.0	79990000.0	80000000.0	165.0	176.68800354003906	15.080404281616211
1.0	80060000.0	80070000.0	182.0	173.8650360107422	14.87835693359375
1.0	80090000.0	80100000.0	149.0	168.4582061767578	14.890878677368164
1.0	80150000.0	80160000.0	168.0	160.45681762695312	14.85029125213623
1.0	80180000.0	80190000.0	161.0	166.51626586914062	14.825250625610352
1.0	80200000.0	80210000.0	141.0	171.17318725585938	14.873636245727539
1.0	80210000.0	80220000.0	144.0	156.9366455078125	14.852060317993164
1.0	80220000.0	80230000.0	154.0	164.4095001220703	15.129598617553711
1.0	80460000.0	80470000.0	171.0	165.32887268066406	15.17730712890625
1.0	80490000.0	80500000.0	165.0	172.7201690673828	15.077531814575195
1.0	80520000.0	80530000.0	151.0	170.94515991210938	15.3298978805542
1.0	80550000.0	80560000.0	176.0	181.16305541992188	15.1919527053833
1.0	80610000.0	80620000.0	190.0	187.8403778076172	15.36786937713623
1.0	80620000.0	80630000.0	193.0	177.56790161132812	14.85304069519043
1.0	80720000.0	80730000.0	159.0	191.81141662597656	15.360926628112793
1.0	80810000.0	80820000.0	177.0	180.3987274169922	14.929353713989258
1.0	80870000.0	80880000.0	125.0	137.908203125	14.921134948730469
1.0	81240000.0	81250000.0	143.0	167.37289428710938	14.716876029968262
1.0	81280000.0	81290000.0	174.0	161.64651489257812	14.6896390914917
1.0	81360000.0	81370000.0	167.0	162.63270568847656	14.587821960449219
1.0	81430000.0	81440000.0	192.0	157.98193359375	14.372604370117188
1.0	81470000.0	81480000.0	148.0	156.6990203857422	14.38092041015625
1.0	81480000.0	81490000.0	184.0	157.70193481445312	14.271110534667969
1.0	81540000.0	81550000.0	175.0	164.20651245117188	14.620661735534668
1.0	81610000.0	81620000.0	171.0	158.42990112304688	14.256654739379883
1.0	81770000.0	81780000.0	130.0	134.0208282470703	13.790740966796875
1.0	81780000.0	81790000.0	117.0	142.12106323242188	14.039228439331055
1.0	81840000.0	81850000.0	118.0	136.17160034179688	14.073148727416992
1.0	81920000.0	81930000.0	146.0	122.85527038574219	13.304452896118164
1.0	81970000.0	81980000.0	102.0	118.40150451660156	13.21784782409668
1.0	82000000.0	82010000.0	107.0	116.13990783691406	13.091588973999023
1.0	82020000.0	82030000.0	131.0	122.02684020996094	13.312052726745605
1.0	82040000.0	82050000.0	119.0	116.4155044555664	12.888639450073242
1.0	82130000.0	82140000.0	134.0	113.04622650146484	12.710655212402344
1.0	82160000.0	82170000.0	135.0	118.65079498291016	13.071093559265137
1.0	82210000.0	82220000.0	132.0	121.2009506225586	13.15562629699707
1.0	82320000.0	82330000.0	115.0	119.49588775634766	12.894355773925781
1.0	82410000.0	82420000.0	114.0	124.77311706542969	13.315261840820312
1.0	82420000.0	82430000.0	101.0	129.0533905029297	13.478230476379395
1.0	82430000.0	82440000.0	119.0	120.55328369140625	13.025009155273438
1.0	82440000.0	82450000.0	111.0	121.30413818359375	13.112277030944824
1.0	82600000.0	82610000.0	109.0	115.19047546386719	12.72797679901123
1.0	82620000.0	82630000.0	119.0	121.2115249633789	13.566915512084961
1.0	82800000.0	82810000.0	165.0	148.14450073242188	14.435317993164062
1.0	82840000.0	82850000.0	142.0	149.31060791015625	14.645808219909668
1.0	82850000.0	82860000.0	181.0	147.15245056152344	14.528411865234375
1.0	82860000.0	82870000.0	138.0	154.86021423339844	14.551000595092773
1.0	82880000.0	82890000.0	144.0	155.36753845214844	14.673685073852539
1.0	82890000.0	82900000.0	146.0	159.303466796875	14.693473815917969
1.0	82920000.0	82930000.0	122.0	159.4481201171875	14.635583877563477
1.0	82950000.0	82960000.0	175.0	153.24862670898438	14.442972183227539
1.0	82970000.0	82980000.0	156.0	161.77127075195312	14.717756271362305
1.0	83030000.0	83040000.0	175.0	162.43408203125	14.8717622756958
1.0	83070000.0	83080000.0	178.0	162.7564239501953	14.720621109008789
1.0	83080000.0	83090000.0	166.0	168.97097778320312	14.88764476776123
1.0	83330000.0	83340000.0	142.0	154.6270751953125	14.558459281921387
1.0	83370000.0	83380000.0	147.0	154.62669372558594	14.76231861114502
1.0	83610000.0	83620000.0	45.0	93.43876647949219	13.588160514831543
1.0	83680000.0	83690000.0	42.0	66.817138671875	7.140041351318359
1.0	83780000.0	83790000.0	51.0	62.551673889160156	6.068377494812012
1.0	83790000.0	83800000.0	31.0	48.4683723449707	5.446989059448242
1.0	83890000.0	83900000.0	37.0	74.70843505859375	8.879964828491211
1.0	83960000.0	83970000.0	114.0	113.04597473144531	15.005607604980469
1.0	84010000.0	84020000.0	92.0	109.94160461425781	12.46661376953125
1.0	84100000.0	84110000.0	105.0	109.29829406738281	12.325568199157715
1.0	84110000.0	84120000.0	111.0	117.02726745605469	12.737994194030762
1.0	84140000.0	84150000.0	117.0	116.32359313964844	12.979779243469238
1.0	84180000.0	84190000.0	101.0	103.34321594238281	11.487977981567383
1.0	84200000.0	84210000.0	101.0	96.30620574951172	10.718145370483398
1.0	84220000.0	84230000.0	92.0	95.93846130371094	10.79271411895752
1.0	84270000.0	84280000.0	92.0	92.34037780761719	10.2876558303833
1.0	84300000.0	84310000.0	90.0	86.571044921875	9.376470565795898
1.0	84370000.0	84380000.0	74.0	78.0208511352539	7.991039276123047
1.0	84410000.0	84420000.0	85.0	82.05762481689453	8.654524803161621
1.0	84470000.0	84480000.0	86.0	88.23298645019531	9.499920845031738
1.0	84550000.0	84560000.0	76.0	71.13401794433594	6.9180755615234375
1.0	84650000.0	84660000.0	88.0	70.033203125	6.7740960121154785
1.0	84830000.0	84840000.0	81.0	76.22661590576172	7.768614292144775
1.0	84900000.0	84910000.0	64.0	74.379150390625	7.5373334884643555
1.0	84930000.0	84940000.0	87.0	92.0338363647461	10.012060165405273
1.0	84970000.0	84980000.0	62.0	77.20024871826172	7.951517581939697
1.0	84990000.0	85000000.0	58.0	70.02626037597656	6.737091064453125
1.0	85010000.0	85020000.0	65.0	67.18907165527344	6.329840660095215
1.0	85020000.0	85030000.0	66.0	65.112060546875	6.033446311950684
1.0	85030000.0	85040000.0	67.0	62.29713821411133	5.7219038009643555
1.0	85130000.0	85140000.0	61.0	65.00666809082031	6.053382873535156
1.0	85140000.0	85150000.0	64.0	68.8807601928711	6.560894966125488
1.0	85210000.0	85220000.0	81.0	82.78889465332031	8.762454986572266
1.0	85270000.0	85280000.0	75.0	86.98851013183594	9.398595809936523
1.0	85280000.0	85290000.0	80.0	85.12487030029297	9.15949535369873
1.0	85300000.0	85310000.0	68.0	83.62154388427734	8.914665222167969
1.0	85360000.0	85370000.0	91.0	92.41845703125	10.114927291870117
1.0	85590000.0	85600000.0	91.0	78.28933715820312	8.065332412719727
1.0	85600000.0	85610000.0	67.0	78.3450927734375	8.065505981445312
1.0	85610000.0	85620000.0	60.0	79.15421295166016	8.180936813354492
1.0	85620000.0	85630000.0	70.0	73.69746398925781	7.315123081207275
1.0	85730000.0	85740000.0	49.0	60.0992317199707	5.506321907043457
1.0	85770000.0	85780000.0	62.0	72.68649291992188	7.3154778480529785
1.0	85830000.0	85840000.0	60.0	64.55120849609375	6.123049259185791
1.0	85850000.0	85860000.0	64.0	66.64674377441406	6.404760837554932
1.0	85910000.0	85920000.0	49.0	79.18924713134766	8.549107551574707
1.0	85920000.0	85930000.0	63.0	79.89300537109375	8.624963760375977
1.0	86010000.0	86020000.0	72.0	88.2458267211914	10.412418365478516
1.0	86030000.0	86040000.0	72.0	92.36740112304688	11.842671394348145
1.0	86070000.0	86080000.0	56.0	77.05973052978516	7.866467475891113
1.0	86180000.0	86190000.0	116.0	106.9554443359375	12.077740669250488
1.0	86190000.0	86200000.0	83.0	97.4520263671875	10.805253028869629
1.0	86240000.0	86250000.0	102.0	107.3177490234375	12.001703262329102
1.0	86280000.0	86290000.0	88.0	111.296875	12.22793197631836
1.0	86300000.0	86310000.0	130.0	110.07197570800781	12.297891616821289
1.0	86310000.0	86320000.0	100.0	105.15460205078125	11.781061172485352
1.0	86340000.0	86350000.0	136.0	114.87455749511719	12.59379768371582
1.0	86370000.0	86380000.0	114.0	114.69976806640625	12.792013168334961
1.0	86470000.0	86480000.0	106.0	130.5742645263672	13.737798690795898
1.0	86560000.0	86570000.0	120.0	129.28211975097656	13.57939338684082
1.0	86610000.0	86620000.0	115.0	126.8331527709961	13.726308822631836
1.0	86620000.0	86630000.0	100.0	113.95234680175781	12.746521949768066
1.0	86670000.0	86680000.0	117.0	120.46763610839844	13.118861198425293
1.0	86690000.0	86700000.0	120.0	116.21833801269531	12.752189636230469
1.0	86760000.0	86770000.0	108.0	108.38987731933594	12.166993141174316
1.0	86810000.0	86820000.0	78.0	83.85723114013672	8.85968017578125
1.0	86830000.0	86840000.0	69.0	78.77665710449219	8.145773887634277
1.0	86860000.0	86870000.0	92.0	90.72249603271484	10.071581840515137
1.0	86930000.0	86940000.0	87.0	95.09681701660156	10.49756145477295
1.0	86960000.0	86970000.0	86.0	88.15301513671875	9.54802131652832
1.0	87180000.0	87190000.0	49.0	70.31727600097656	6.750913143157959
1.0	87190000.0	87200000.0	61.0	69.08336639404297	6.563255310058594
1.0	87250000.0	87260000.0	82.0	79.02083587646484	8.113422393798828
1.0	87430000.0	87440000.0	67.0	70.15724182128906	6.776075839996338
1.0	87540000.0	87550000.0	72.0	68.65510559082031	6.520731449127197
1.0	87640000.0	87650000.0	100.0	99.58160400390625	11.352333068847656
1.0	87670000.0	87680000.0	106.0	97.25614166259766	10.791748046875
1.0	87700000.0	87710000.0	88.0	98.63961029052734	10.957953453063965
1.0	87720000.0	87730000.0	115.0	102.63813781738281	11.402643203735352
1.0	87760000.0	87770000.0	93.0	96.97661590576172	10.73132610321045
1.0	87980000.0	87990000.0	86.0	108.6314468383789	11.98809814453125
1.0	88000000.0	88010000.0	104.0	111.59515380859375	12.38646125793457
1.0	88130000.0	88140000.0	80.0	105.28800964355469	11.82023811340332
1.0	88160000.0	88170000.0	116.0	107.72989654541016	11.977742195129395
1.0	88270000.0	88280000.0	97.0	97.96195220947266	10.92423152923584
1.0	88320000.0	88330000.0	110.0	101.18441009521484	11.309680938720703
1.0	88360000.0	88370000.0	109.0	100.06126403808594	11.11876106262207
1.0	88450000.0	88460000.0	85.0	101.68389892578125	11.35463809967041
1.0	88550000.0	88560000.0	112.0	108.50743103027344	12.056486129760742
1.0	88730000.0	88740000.0	131.0	108.3690414428711	12.161409378051758
1.0	88760000.0	88770000.0	94.0	99.98199462890625	11.144378662109375
1.0	88840000.0	88850000.0	103.0	107.00347900390625	11.97776985168457
1.0	88940000.0	88950000.0	85.0	108.98847961425781	12.107710838317871
1.0	88960000.0	88970000.0	109.0	108.44718933105469	12.176074028015137
1.0	89090000.0	89100000.0	90.0	98.95619201660156	11.000893592834473
1.0	89150000.0	89160000.0	76.0	71.02445220947266	6.9408416748046875
1.0	89160000.0	89170000.0	72.0	70.76177978515625	6.857446193695068
1.0	89200000.0	89210000.0	56.0	68.7494125366211	6.577989101409912
1.0	89260000.0	89270000.0	49.0	63.91062545776367	5.923158168792725
1.0	89270000.0	89280000.0	57.0	64.71085357666016	6.017536163330078
1.0	89400000.0	89410000.0	67.0	63.71516036987305	5.886713981628418
1.0	89410000.0	89420000.0	67.0	61.447906494140625	5.647435188293457
1.0	89470000.0	89480000.0	51.0	65.20262145996094	6.084305763244629
1.0	89520000.0	89530000.0	72.0	71.3875961303711	6.977272987365723
1.0	89590000.0	89600000.0	63.0	81.26668548583984	8.552492141723633
1.0	89640000.0	89650000.0	84.0	95.71943664550781	10.553143501281738
1.0	89800000.0	89810000.0	93.0	91.76799011230469	10.07939338684082
1.0	89940000.0	89950000.0	82.0	88.83271789550781	9.513786315917969
1.0	90020000.0	90030000.0	52.0	59.932342529296875	5.5921735763549805
1.0	90080000.0	90090000.0	64.0	74.95109558105469	7.539693355560303
1.0	90160000.0	90170000.0	76.0	82.62027740478516	8.704696655273438
1.0	90290000.0	90300000.0	67.0	70.25006103515625	6.722174644470215
1.0	90330000.0	90340000.0	64.0	69.0958480834961	6.560586452484131
1.0	90340000.0	90350000.0	60.0	68.9426040649414	6.561760902404785
1.0	90360000.0	90370000.0	77.0	65.70687103271484	6.132952690124512
1.0	90410000.0	90420000.0	58.0	70.64665222167969	6.9135847091674805
1.0	90420000.0	90430000.0	61.0	72.4853744506836	7.221528053283691
1.0	90450000.0	90460000.0	70.0	75.27923583984375	7.583749294281006
1.0	90500000.0	90510000.0	72.0	82.14399719238281	8.576146125793457
1.0	90580000.0	90590000.0	105.0	97.51043701171875	10.792367935180664
1.0	90640000.0	90650000.0	99.0	102.75445556640625	11.441271781921387
1.0	90750000.0	90760000.0	107.0	108.52867126464844	11.974882125854492
1.0	90790000.0	90800000.0	126.0	114.24629974365234	12.511797904968262
1.0	90830000.0	90840000.0	104.0	126.1236343383789	13.369961738586426
1.0	90920000.0	90930000.0	145.0	126.28346252441406	13.406725883483887
1.0	90950000.0	90960000.0	121.0	129.15060424804688	13.731328010559082
1.0	90980000.0	90990000.0	128.0	140.44761657714844	14.107017517089844
1.0	91000000.0	91010000.0	135.0	126.7878646850586	13.482612609863281
1.0	91080000.0	91090000.0	127.0	134.0433349609375	13.978718757629395
1.0	91100000.0	91110000.0	114.0	138.00033569335938	14.312173843383789
1.0	91130000.0	91140000.0	129.0	138.40872192382812	14.01404094696045
1.0	91190000.0	91200000.0	103.0	116.03035736083984	12.957414627075195
1.0	91220000.0	91230000.0	111.0	116.97087097167969	13.102871894836426
1.0	91330000.0	91340000.0	97.0	102.7223129272461	11.503045082092285
1.0	91360000.0	91370000.0	61.0	69.4283676147461	6.6905412673950195
1.0	91390000.0	91400000.0	71.0	72.4252700805664	7.147408962249756
1.0	91560000.0	91570000.0	105.0	99.85965728759766	11.09414005279541
1.0	91600000.0	91610000.0	88.0	104.00862884521484	11.646718978881836
1.0	91640000.0	91650000.0	96.0	106.24391174316406	11.910606384277344
1.0	91720000.0	91730000.0	121.0	106.7724838256836	11.85184383392334
1.0	91800000.0	91810000.0	114.0	112.90787506103516	12.345327377319336
1.0	91880000.0	91890000.0	106.0	111.8668212890625	12.572822570800781
1.0	91900000.0	91910000.0	114.0	108.3812484741211	12.107604026794434
1.0	91940000.0	91950000.0	125.0	100.78877258300781	11.2507905960083
1.0	92030000.0	92040000.0	93.0	90.1591567993164	9.789896011352539
1.0	92080000.0	92090000.0	82.0	87.94852447509766	9.524312019348145
1.0	92110000.0	92120000.0	90.0	88.61995697021484	9.625653266906738
1.0	92140000.0	92150000.0	75.0	81.35527038574219	8.477745056152344
1.0	92220000.0	92230000.0	61.0	79.98260498046875	8.418733596801758
1.0	92230000.0	92240000.0	73.0	77.06590270996094	7.908355712890625
1.0	92250000.0	92260000.0	55.0	75.99569702148438	7.692942142486572
1.0	92350000.0	92360000.0	80.0	81.0971450805664	8.568224906921387
1.0	92370000.0	92380000.0	96.0	97.58082580566406	10.763391494750977
1.0	92390000.0	92400000.0	101.0	90.58042907714844	9.850672721862793
1.0	92400000.0	92410000.0	79.0	100.1375503540039	11.096253395080566
1.0	92500000.0	92510000.0	105.0	91.83565521240234	10.00794792175293
1.0	92520000.0	92530000.0	89.0	88.4229507446289	9.522430419921875
1.0	92690000.0	92700000.0	100.0	76.87037658691406	7.972242832183838
1.0	92710000.0	92720000.0	56.0	67.55899810791016	6.405580043792725
1.0	92750000.0	92760000.0	56.0	61.763458251953125	5.678764343261719
1.0	92830000.0	92840000.0	61.0	65.9888687133789	6.193014621734619
1.0	92870000.0	92880000.0	85.0	83.2295150756836	8.724445343017578
1.0	92940000.0	92950000.0	69.0	75.66219329833984	7.687100887298584
1.0	92970000.0	92980000.0	65.0	76.04174041748047	7.649134159088135
1.0	92980000.0	92990000.0	81.0	72.19490814208984	7.055580139160156
1.0	93020000.0	93030000.0	76.0	72.11780548095703	7.046347141265869
1.0	93040000.0	93050000.0	62.0	67.81401824951172	6.408908843994141
1.0	93230000.0	93240000.0	57.0	68.99868774414062	6.619858741760254
1.0	93390000.0	93400000.0	75.0	72.99813842773438	7.21856164932251
1.0	93410000.0	93420000.0	51.0	71.69217681884766	7.039797782897949
1.0	93430000.0	93440000.0	84.0	78.96475219726562	8.20628547668457
1.0	93470000.0	93480000.0	99.0	84.89401245117188	9.019169807434082
1.0	93500000.0	93510000.0	80.0	82.87123107910156	8.727609634399414
1.0	93920000.0	93930000.0	69.0	62.4817008972168	5.713891506195068
1.0	94050000.0	94060000.0	64.0	57.64153289794922	5.35764217376709
1.0	94070000.0	94080000.0	70.0	55.6191520690918	5.278171539306641
1.0	94080000.0	94090000.0	53.0	56.005516052246094	5.24476957321167
1.0	94090000.0	94100000.0	61.0	58.792213439941406	5.383624076843262
1.0	94100000.0	94110000.0	51.0	62.04326629638672	5.719730377197266
1.0	94170000.0	94180000.0	64.0	68.50382995605469	6.665143013000488
1.0	94260000.0	94270000.0	63.0	57.55512237548828	5.830704689025879
1.0	94280000.0	94290000.0	62.0	66.0263671875	6.4799699783325195
1.0	94400000.0	94410000.0	80.0	85.8222427368164	9.101202964782715
1.0	94430000.0	94440000.0	69.0	78.3966064453125	8.135157585144043
1.0	94470000.0	94480000.0	75.0	78.25729370117188	8.093770027160645
1.0	94500000.0	94510000.0	67.0	79.67841339111328	8.371331214904785
1.0	94520000.0	94530000.0	68.0	77.01161193847656	7.968066215515137
1.0	94640000.0	94650000.0	62.0	73.91731262207031	7.521223545074463
1.0	94670000.0	94680000.0	84.0	73.64665222167969	7.4936676025390625
1.0	94690000.0	94700000.0	55.0	76.94901275634766	7.869019985198975
1.0	94710000.0	94720000.0	67.0	74.87028503417969	7.7440643310546875
1.0	94730000.0	94740000.0	69.0	74.65279388427734	7.591599941253662
1.0	95040000.0	95050000.0	82.0	73.14756774902344	7.279237270355225
1.0	95150000.0	95160000.0	52.0	62.834922790527344	6.096602439880371
1.0	95190000.0	95200000.0	65.0	61.039573669433594	5.926632881164551
1.0	95200000.0	95210000.0	59.0	59.865333557128906	5.788524627685547
1.0	95270000.0	95280000.0	78.0	62.128662109375	5.957827568054199
1.0	95300000.0	95310000.0	51.0	57.85888671875	5.474735736846924
1.0	95310000.0	95320000.0	42.0	56.551490783691406	5.29857873916626
1.0	95330000.0	95340000.0	55.0	58.783447265625	5.384716987609863
1.0	95400000.0	95410000.0	68.0	62.41672897338867	5.9424591064453125
1.0	95540000.0	95550000.0	80.0	79.7626953125	8.275717735290527
1.0	95560000.0	95570000.0	79.0	78.5074691772461	8.085338592529297
1.0	95720000.0	95730000.0	70.0	80.205322265625	8.330041885375977
1.0	95740000.0	95750000.0	82.0	91.62279510498047	10.148324966430664
1.0	95800000.0	95810000.0	110.0	105.377197265625	11.866216659545898
1.0	95850000.0	95860000.0	96.0	107.6205062866211	11.9375581741333
1.0	95930000.0	95940000.0	104.0	120.74653625488281	13.022216796875
1.0	96000000.0	96010000.0	112.0	123.26171875	13.149642944335938
1.0	96020000.0	96030000.0	113.0	126.2342758178711	13.374834060668945
1.0	96150000.0	96160000.0	123.0	125.94810485839844	13.35484504699707
1.0	96170000.0	96180000.0	122.0	136.62405395507812	13.833990097045898
1.0	96190000.0	96200000.0	127.0	131.5777130126953	13.583613395690918
1.0	96450000.0	96460000.0	161.0	148.5338592529297	14.250112533569336
1.0	96500000.0	96510000.0	184.0	149.66751098632812	14.210721969604492
1.0	96570000.0	96580000.0	157.0	158.40670776367188	14.382176399230957
1.0	96630000.0	96640000.0	171.0	142.763671875	14.282377243041992
1.0	96640000.0	96650000.0	147.0	148.1280517578125	14.164346694946289
1.0	96790000.0	96800000.0	146.0	148.22923278808594	14.248023986816406
1.0	96870000.0	96880000.0	161.0	155.4646759033203	14.388490676879883
1.0	96910000.0	96920000.0	146.0	153.009765625	14.469648361206055
1.0	96980000.0	96990000.0	140.0	141.20437622070312	14.218144416809082
1.0	97000000.0	97010000.0	136.0	142.35281372070312	14.373434066772461
1.0	97160000.0	97170000.0	125.0	119.294921875	13.641339302062988
1.0	97210000.0	97220000.0	89.0	77.11824798583984	7.919185638427734
1.0	97230000.0	97240000.0	75.0	74.69502258300781	7.526893615722656
1.0	97250000.0	97260000.0	78.0	76.3231201171875	7.7921648025512695
1.0	97280000.0	97290000.0	77.0	79.9305419921875	8.394674301147461
1.0	97370000.0	97380000.0	170.0	139.7813720703125	14.07850456237793
1.0	97390000.0	97400000.0	156.0	140.4735565185547	14.006597518920898
1.0	97420000.0	97430000.0	148.0	140.27542114257812	14.441469192504883
1.0	97450000.0	97460000.0	154.0	148.2928924560547	14.216100692749023
1.0	97610000.0	97620000.0	121.0	122.6988754272461	13.216647148132324
1.0	97640000.0	97650000.0	118.0	116.28788757324219	12.732139587402344
1.0	97680000.0	97690000.0	117.0	115.66770935058594	12.64982795715332
1.0	97760000.0	97770000.0	130.0	118.45515441894531	12.838493347167969
1.0	97800000.0	97810000.0	110.0	121.20619201660156	13.065404891967773
1.0	97870000.0	97880000.0	120.0	132.73095703125	13.717643737792969
1.0	97910000.0	97920000.0	142.0	133.96484375	13.7584810256958
1.0	97970000.0	97980000.0	133.0	128.26766967773438	13.66560173034668
1.0	98080000.0	98090000.0	117.0	121.3717269897461	13.397364616394043
1.0	98100000.0	98110000.0	132.0	127.1166000366211	13.510171890258789
1.0	98150000.0	98160000.0	117.0	124.20289611816406	13.283487319946289
1.0	98170000.0	98180000.0	138.0	128.22140502929688	13.513212203979492
1.0	98180000.0	98190000.0	132.0	125.45564270019531	13.346086502075195
1.0	98200000.0	98210000.0	131.0	119.99981689453125	13.114227294921875
1.0	98240000.0	98250000.0	116.0	115.5895767211914	12.903608322143555
1.0	98300000.0	98310000.0	125.0	126.0032958984375	13.412641525268555
1.0	98340000.0	98350000.0	117.0	122.17708587646484	13.167015075683594
1.0	98400000.0	98410000.0	135.0	133.79751586914062	13.854217529296875
1.0	98410000.0	98420000.0	141.0	134.631103515625	14.043830871582031
1.0	98420000.0	98430000.0	150.0	136.00672912597656	14.106534004211426
1.0	98430000.0	98440000.0	141.0	133.799560546875	14.018420219421387
1.0	98470000.0	98480000.0	127.0	133.6591796875	14.048578262329102
1.0	98490000.0	98500000.0	118.0	133.06370544433594	14.231145858764648
1.0	98500000.0	98510000.0	129.0	134.0733184814453	14.53651237487793
1.0	98530000.0	98540000.0	122.0	131.59109497070312	14.001998901367188
1.0	98550000.0	98560000.0	140.0	129.58816528320312	13.761950492858887
1.0	98560000.0	98570000.0	117.0	130.6594696044922	13.809613227844238
1.0	98620000.0	98630000.0	131.0	134.50302124023438	14.085760116577148
1.0	98630000.0	98640000.0	127.0	133.86318969726562	14.012057304382324
1.0	98670000.0	98680000.0	110.0	106.34220886230469	12.035439491271973
1.0	98730000.0	98740000.0	126.0	127.42036437988281	13.503580093383789
1.0	98740000.0	98750000.0	125.0	117.96360778808594	13.12127685546875
1.0	98750000.0	98760000.0	91.0	128.67312622070312	13.741729736328125
1.0	98770000.0	98780000.0	128.0	120.1452407836914	13.159517288208008
1.0	99000000.0	99010000.0	135.0	142.76058959960938	14.343000411987305
1.0	99020000.0	99030000.0	168.0	145.060302734375	14.304719924926758
1.0	99090000.0	99100000.0	154.0	132.38265991210938	14.680074691772461
1.0	99120000.0	99130000.0	94.0	89.44743347167969	9.785377502441406
1.0	99130000.0	99140000.0	73.0	106.22750091552734	12.737019538879395
1.0	99150000.0	99160000.0	90.0	80.82255554199219	8.5296049118042
1.0	99260000.0	99270000.0	117.0	121.4034194946289	13.87242603302002
1.0	99430000.0	99440000.0	121.0	129.69305419921875	13.687677383422852
1.0	99470000.0	99480000.0	128.0	128.8248291015625	14.061201095581055
1.0	99490000.0	99500000.0	134.0	141.1003875732422	14.246594429016113
1.0	99510000.0	99520000.0	137.0	142.30242919921875	14.189379692077637
1.0	99570000.0	99580000.0	145.0	132.0758819580078	13.96607494354248
1.0	99780000.0	99790000.0	119.0	123.148681640625	13.233777046203613
1.0	99820000.0	99830000.0	115.0	115.96501159667969	12.801671981811523
1.0	99880000.0	99890000.0	118.0	109.92051696777344	12.17585563659668
1.0	99890000.0	99900000.0	131.0	105.64493560791016	11.711949348449707
1.0	99940000.0	99950000.0	88.0	94.77500915527344	10.427469253540039
1.0	99950000.0	99960000.0	86.0	98.17660522460938	11.077922821044922
1.0	99960000.0	99970000.0	87.0	97.0025405883789	10.757119178771973
1.0	99980000.0	99990000.0	78.0	90.45430755615234	9.883440017700195
1.0	100010000.0	100020000.0	81.0	87.19343566894531	9.458044052124023
1.0	100050000.0	100060000.0	69.0	83.81209564208984	8.88564682006836
1.0	100070000.0	100080000.0	90.0	89.17040252685547	9.627498626708984
1.0	100190000.0	100200000.0	60.0	71.9993896484375	7.075352668762207
1.0	100200000.0	100210000.0	64.0	67.94633483886719	6.440911769866943
1.0	100250000.0	100260000.0	92.0	85.33294677734375	9.053587913513184
1.0	100330000.0	100340000.0	63.0	71.3792495727539	6.9127607345581055
1.0	100360000.0	100370000.0	71.0	70.9784927368164	6.853650093078613
1.0	100430000.0	100440000.0	73.0	67.80855560302734	6.452436923980713
1.0	100530000.0	100540000.0	54.0	59.81462478637695	5.492160320281982
1.0	100540000.0	100550000.0	54.0	62.141197204589844	5.701975345611572
1.0	100580000.0	100590000.0	57.0	61.84879684448242	5.690241813659668
1.0	100720000.0	100730000.0	77.0	83.4793701171875	8.867236137390137
1.0	100790000.0	100800000.0	104.0	82.43840789794922	8.63040828704834
1.0	100820000.0	100830000.0	73.0	66.87760925292969	6.304629325866699
1.0	100890000.0	100900000.0	54.0	69.23515319824219	6.632595062255859
1.0	100920000.0	100930000.0	67.0	65.8360366821289	6.142480373382568
1.0	100950000.0	100960000.0	65.0	73.41170501708984	7.228912353515625
1.0	100970000.0	100980000.0	57.0	68.3147201538086	6.497601509094238
1.0	100990000.0	101000000.0	77.0	87.3790283203125	9.545415878295898
1.0	101000000.0	101010000.0	86.0	80.30311584472656	8.482732772827148
1.0	101030000.0	101040000.0	115.0	91.70646667480469	10.016012191772461
1.0	101090000.0	101100000.0	94.0	86.0443344116211	9.320135116577148
1.0	101100000.0	101110000.0	58.0	91.42626190185547	10.02995491027832
1.0	101120000.0	101130000.0	100.0	96.58818817138672	10.706579208374023
1.0	101260000.0	101270000.0	109.0	104.396728515625	11.576597213745117
1.0	101370000.0	101380000.0	62.0	63.420623779296875	5.865165710449219
1.0	101480000.0	101490000.0	81.0	60.97521209716797	5.608361721038818
1.0	101510000.0	101520000.0	81.0	78.87301635742188	8.089231491088867
1.0	101530000.0	101540000.0	68.0	86.7699966430664	9.365739822387695
1.0	101540000.0	101550000.0	83.0	79.7330093383789	8.219003677368164
1.0	101610000.0	101620000.0	111.0	102.1329574584961	11.404047012329102
1.0	101620000.0	101630000.0	122.0	108.26512145996094	12.116460800170898
1.0	101640000.0	101650000.0	92.0	109.15458679199219	12.251142501831055
1.0	101650000.0	101660000.0	102.0	112.3521499633789	12.572980880737305
1.0	101690000.0	101700000.0	94.0	116.5314712524414	13.057446479797363
1.0	101860000.0	101870000.0	137.0	139.95999145507812	14.394418716430664
1.0	101960000.0	101970000.0	150.0	142.2265167236328	14.350979804992676
1.0	101990000.0	102000000.0	136.0	142.0239715576172	14.418988227844238
1.0	102020000.0	102030000.0	153.0	151.55276489257812	14.643121719360352
1.0	102050000.0	102060000.0	135.0	152.59799194335938	14.433740615844727
1.0	102130000.0	102140000.0	129.0	160.5177764892578	14.846345901489258
1.0	102150000.0	102160000.0	149.0	154.48878479003906	14.54826545715332
1.0	102180000.0	102190000.0	148.0	159.04220581054688	14.569755554199219
1.0	102210000.0	102220000.0	165.0	162.9514617919922	14.755696296691895
1.0	102260000.0	102270000.0	150.0	167.2852783203125	14.887845039367676
1.0	102370000.0	102380000.0	157.0	174.76980590820312	14.851249694824219
1.0	102480000.0	102490000.0	186.0	176.89993286132812	15.038749694824219
1.0	102600000.0	102610000.0	188.0	184.35067749023438	15.215578079223633
1.0	102610000.0	102620000.0	162.0	184.250244140625	15.242520332336426
1.0	102670000.0	102680000.0	228.0	207.3202362060547	15.895541191101074
1.0	102790000.0	102800000.0	167.0	209.37539672851562	16.116121292114258
1.0	102800000.0	102810000.0	149.0	171.38002014160156	16.31131935119629
1.0	102810000.0	102820000.0	219.0	209.2733917236328	16.071147918701172
1.0	102900000.0	102910000.0	220.0	213.1815948486328	16.197208404541016
1.0	102910000.0	102920000.0	138.0	182.4784698486328	15.897359848022461
1.0	102920000.0	102930000.0	184.0	196.84170532226562	16.35342788696289
1.0	103040000.0	103050000.0	225.0	222.4810028076172	16.41640853881836
1.0	103090000.0	103100000.0	201.0	214.6965789794922	16.365079879760742
1.0	103100000.0	103110000.0	181.0	201.09652709960938	16.36216926574707
1.0	103120000.0	103130000.0	218.0	221.3673858642578	16.674556732177734
1.0	103170000.0	103180000.0	235.0	211.7639617919922	16.175159454345703
1.0	103190000.0	103200000.0	210.0	214.25271606445312	16.21096420288086
1.0	103200000.0	103210000.0	221.0	210.1258544921875	15.986055374145508
1.0	103330000.0	103340000.0	223.0	212.5879669189453	15.996597290039062
1.0	103380000.0	103390000.0	201.0	212.1390380859375	16.099605560302734
1.0	103470000.0	103480000.0	221.0	196.85890197753906	15.775286674499512
1.0	103530000.0	103540000.0	213.0	201.0385284423828	16.039306640625
1.0	103540000.0	103550000.0	182.0	206.7293701171875	15.852800369262695
1.0	103610000.0	103620000.0	211.0	209.14382934570312	16.262065887451172
1.0	103760000.0	103770000.0	220.0	109.90225982666016	32.243106842041016
1.0	103780000.0	103790000.0	97.0	109.78736877441406	32.24274826049805
1.0	103910000.0	103920000.0	110.0	40.429588317871094	12.04045295715332
1.0	104000000.0	104010000.0	124.0	75.71211242675781	12.074309349060059
1.0	104030000.0	104040000.0	142.0	107.47845458984375	13.984159469604492
1.0	104060000.0	104070000.0	94.0	80.76185607910156	8.467370986938477
1.0	104070000.0	104080000.0	81.0	64.47117614746094	6.0294599533081055
1.0	104110000.0	104120000.0	105.0	93.05448150634766	11.690174102783203
1.0	104120000.0	104130000.0	148.0	99.78321838378906	14.870317459106445
1.0	104330000.0	104340000.0	178.0	121.5945816040039	32.13203430175781
1.0	104480000.0	104490000.0	215.0	227.3232421875	16.319049835205078
1.0	104510000.0	104520000.0	208.0	230.60043334960938	16.5085506439209
1.0	104590000.0	104600000.0	243.0	232.1300048828125	16.453765869140625
1.0	104640000.0	104650000.0	179.0	230.14111328125	16.48588752746582
1.0	104650000.0	104660000.0	190.0	224.4653778076172	16.64280128479004
1.0	104680000.0	104690000.0	207.0	226.72372436523438	16.352657318115234
1.0	104780000.0	104790000.0	223.0	235.60092163085938	16.385540008544922
1.0	104820000.0	104830000.0	248.0	241.51980590820312	16.28904151916504
1.0	104830000.0	104840000.0	262.0	241.36141967773438	16.323856353759766
1.0	104880000.0	104890000.0	234.0	244.1549530029297	16.3406925201416
1.0	104890000.0	104900000.0	232.0	240.9062957763672	16.28896713256836
1.0	104900000.0	104910000.0	231.0	245.82577514648438	16.369163513183594
1.0	104910000.0	104920000.0	187.0	216.3253631591797	16.789384841918945
1.0	104980000.0	104990000.0	217.0	244.1919708251953	16.436649322509766
1.0	104990000.0	105000000.0	269.0	248.3694610595703	16.320449829101562
1.0	105030000.0	105040000.0	247.0	245.676025390625	16.19025230407715
1.0	105040000.0	105050000.0	242.0	245.5541229248047	16.369089126586914
1.0	105140000.0	105150000.0	223.0	229.2726287841797	16.360572814941406
1.0	105240000.0	105250000.0	209.0	213.0050506591797	16.21786117553711
1.0	105250000.0	105260000.0	221.0	214.8673858642578	16.17582893371582
1.0	105280000.0	105290000.0	229.0	205.15750122070312	15.950927734375
1.0	105320000.0	105330000.0	207.0	189.8733367919922	16.26492691040039
1.0	105430000.0	105440000.0	220.0	206.3480224609375	15.921167373657227
1.0	105450000.0	105460000.0	188.0	211.11831665039062	16.129261016845703
1.0	105550000.0	105560000.0	223.0	213.9665985107422	16.11199951171875
1.0	105560000.0	105570000.0	206.0	215.5646514892578	16.083452224731445
1.0	105570000.0	105580000.0	215.0	214.6905517578125	16.151538848876953
1.0	105610000.0	105620000.0	217.0	221.0027313232422	16.19371223449707
1.0	105740000.0	105750000.0	194.0	222.80862426757812	16.174972534179688
1.0	105780000.0	105790000.0	207.0	210.9138946533203	15.879476547241211
1.0	105800000.0	105810000.0	238.0	213.12246704101562	16.272899627685547
1.0	105810000.0	105820000.0	239.0	211.666748046875	16.018306732177734
1.0	105900000.0	105910000.0	190.0	212.5035858154297	16.378162384033203
1.0	105950000.0	105960000.0	212.0	215.75973510742188	16.027751922607422
1.0	105980000.0	105990000.0	255.0	216.91488647460938	16.067785263061523
1.0	105990000.0	106000000.0	204.0	214.3681640625	16.083114624023438
1.0	106070000.0	106080000.0	218.0	207.3166046142578	15.950155258178711
1.0	106150000.0	106160000.0	171.0	192.8737030029297	15.906097412109375
1.0	106160000.0	106170000.0	193.0	188.8524627685547	15.577375411987305
1.0	106170000.0	106180000.0	173.0	181.8746337890625	15.782743453979492
1.0	106250000.0	106260000.0	189.0	194.3485107421875	15.551608085632324
1.0	106330000.0	106340000.0	202.0	188.94436645507812	16.0560302734375
1.0	106340000.0	106350000.0	186.0	207.9669189453125	15.929422378540039
1.0	106350000.0	106360000.0	194.0	203.16506958007812	15.856050491333008
1.0	106370000.0	106380000.0	177.0	206.30020141601562	15.966987609863281
1.0	106390000.0	106400000.0	201.0	219.6937713623047	16.266178131103516
1.0	106410000.0	106420000.0	201.0	220.5092010498047	16.272836685180664
1.0	106440000.0	106450000.0	239.0	224.2332000732422	16.4539794921875
1.0	106540000.0	106550000.0	247.0	223.25674438476562	16.461688995361328
1.0	106550000.0	106560000.0	211.0	225.0752410888672	16.39609718322754
1.0	106600000.0	106610000.0	198.0	223.72097778320312	16.28435707092285
1.0	106640000.0	106650000.0	214.0	222.155029296875	16.47909164428711
1.0	106660000.0	106670000.0	247.0	226.28561401367188	16.47813606262207
1.0	106670000.0	106680000.0	203.0	216.04248046875	16.41602897644043
1.0	106730000.0	106740000.0	254.0	228.8978271484375	16.39642906188965
1.0	106810000.0	106820000.0	177.0	219.730712890625	16.160198211669922
1.0	106970000.0	106980000.0	203.0	198.0350799560547	15.652972221374512
1.0	106980000.0	106990000.0	203.0	200.89639282226562	15.778416633605957
1.0	107040000.0	107050000.0	164.0	204.63543701171875	15.723010063171387
1.0	107120000.0	107130000.0	187.0	209.5973663330078	15.90984058380127
1.0	107240000.0	107250000.0	204.0	208.1936492919922	16.000391006469727
1.0	107270000.0	107280000.0	189.0	202.66201782226562	15.923978805541992
1.0	107310000.0	107320000.0	210.0	202.0110321044922	15.850992202758789
1.0	107390000.0	107400000.0	203.0	201.01278686523438	15.797231674194336
1.0	107400000.0	107410000.0	188.0	195.46365356445312	15.633272171020508
1.0	107480000.0	107490000.0	175.0	183.20912170410156	15.08906078338623
1.0	107550000.0	107560000.0	167.0	167.38931274414062	15.158868789672852
1.0	107560000.0	107570000.0	172.0	163.49215698242188	14.992215156555176
1.0	107570000.0	107580000.0	168.0	168.8303985595703	14.71406364440918
1.0	107670000.0	107680000.0	156.0	156.21484375	15.207118034362793
1.0	107680000.0	107690000.0	98.0	141.47848510742188	14.975784301757812
1.0	107860000.0	107870000.0	145.0	152.84645080566406	14.2262601852417
1.0	107950000.0	107960000.0	128.0	144.0240478515625	14.538673400878906
1.0	108090000.0	108100000.0	112.0	119.16694641113281	13.215764999389648
1.0	108130000.0	108140000.0	96.0	92.11894226074219	10.136137008666992
1.0	108170000.0	108180000.0	87.0	96.1304702758789	10.727834701538086
1.0	108210000.0	108220000.0	132.0	96.6951675415039	10.711627006530762
1.0	108240000.0	108250000.0	128.0	113.1192626953125	12.473377227783203
1.0	108280000.0	108290000.0	103.0	114.87187194824219	12.926177978515625
1.0	108310000.0	108320000.0	110.0	119.42476654052734	13.315191268920898
1.0	108320000.0	108330000.0	110.0	113.93778228759766	12.846142768859863
1.0	108380000.0	108390000.0	112.0	127.41607666015625	13.641580581665039
1.0	108400000.0	108410000.0	118.0	120.9643325805664	13.395492553710938
1.0	108450000.0	108460000.0	119.0	122.04193115234375	13.604326248168945
1.0	108530000.0	108540000.0	125.0	119.51210021972656	13.15046215057373
1.0	108570000.0	108580000.0	104.0	113.47343444824219	12.752490043640137
1.0	108610000.0	108620000.0	126.0	107.36622619628906	12.125100135803223
1.0	108870000.0	108880000.0	103.0	55.99214553833008	5.628864288330078
1.0	109020000.0	109030000.0	102.0	71.4713134765625	7.926313877105713
1.0	109180000.0	109190000.0	47.0	66.5056381225586	6.3017473220825195
1.0	109240000.0	109250000.0	65.0	63.43761444091797	5.849802494049072
1.0	109260000.0	109270000.0	76.0	70.38232421875	6.927332878112793
1.0	109270000.0	109280000.0	78.0	79.63792419433594	8.251714706420898
1.0	109300000.0	109310000.0	51.0	64.9144058227539	6.002626419067383
1.0	109320000.0	109330000.0	47.0	63.372901916503906	5.838221073150635
1.0	109430000.0	109440000.0	70.0	63.98487091064453	6.062986850738525
1.0	109500000.0	109510000.0	51.0	61.71422576904297	5.675282955169678
1.0	109530000.0	109540000.0	55.0	60.6292839050293	5.534994602203369
1.0	109550000.0	109560000.0	60.0	61.88274383544922	5.6637115478515625
1.0	109570000.0	109580000.0	65.0	63.4454345703125	5.849486351013184
1.0	109620000.0	109630000.0	73.0	71.77777099609375	7.067256927490234
1.0	109630000.0	109640000.0	73.0	70.10518646240234	6.8075056076049805
1.0	109680000.0	109690000.0	47.0	69.76465606689453	6.794210910797119
1.0	109840000.0	109850000.0	61.0	58.2089958190918	5.9302239418029785
1.0	109860000.0	109870000.0	48.0	58.330726623535156	5.519251823425293
1.0	109890000.0	109900000.0	46.0	60.3185920715332	5.654263973236084
1.0	109940000.0	109950000.0	52.0	59.76374435424805	5.468250274658203
1.0	109950000.0	109960000.0	58.0	59.5193977355957	5.45600700378418
1.0	110070000.0	110080000.0	58.0	65.18988037109375	6.236943244934082
1.0	110100000.0	110110000.0	47.0	62.69060516357422	5.7367119789123535
1.0	110260000.0	110270000.0	69.0	67.00679779052734	6.471257209777832
1.0	110300000.0	110310000.0	59.0	69.18836212158203	6.942470550537109
1.0	110320000.0	110330000.0	62.0	66.69489288330078	6.40008544921875
1.0	110340000.0	110350000.0	51.0	71.46802520751953	7.110475063323975
1.0	110350000.0	110360000.0	77.0	72.83296966552734	7.307447910308838
1.0	110370000.0	110380000.0	99.0	70.1180648803711	6.841061592102051
1.0	110420000.0	110430000.0	71.0	67.98575592041016	6.6746320724487305
1.0	110430000.0	110440000.0	57.0	69.2308120727539	6.782829284667969
1.0	110450000.0	110460000.0	58.0	60.677391052246094	5.577211856842041
1.0	110480000.0	110490000.0	58.0	77.39347839355469	7.920458793640137
1.0	110580000.0	110590000.0	41.0	61.565284729003906	5.660916805267334
1.0	110630000.0	110640000.0	95.0	85.55096435546875	9.170573234558105
1.0	110640000.0	110650000.0	82.0	87.30671691894531	9.589258193969727
1.0	110650000.0	110660000.0	70.0	85.72993469238281	9.149125099182129
1.0	110710000.0	110720000.0	88.0	81.79730224609375	8.689889907836914
1.0	110760000.0	110770000.0	56.0	60.789947509765625	5.578160285949707
1.0	110770000.0	110780000.0	45.0	62.13431930541992	5.715013027191162
1.0	110830000.0	110840000.0	58.0	72.62873077392578	7.273653984069824
1.0	110940000.0	110950000.0	40.0	63.65528106689453	5.880789756774902
1.0	110980000.0	110990000.0	70.0	81.27449035644531	8.576898574829102
1.0	111000000.0	111010000.0	91.0	80.15132141113281	8.352071762084961
1.0	111030000.0	111040000.0	82.0	84.13310241699219	9.025456428527832
1.0	111050000.0	111060000.0	78.0	86.66307067871094	9.275066375732422
1.0	111080000.0	111090000.0	101.0	94.15898132324219	10.362049102783203
1.0	111100000.0	111110000.0	107.0	95.70286560058594	10.57577896118164
1.0	111110000.0	111120000.0	75.0	97.04664611816406	10.715714454650879
1.0	111240000.0	111250000.0	99.0	121.54798889160156	13.270419120788574
1.0	111360000.0	111370000.0	113.0	125.89564514160156	13.76427173614502
[truncated: 47,567 more rows]
