# Supplementary material for: Genome-wide mapping of somatic mutation rates uncovers drivers of cancer
Source: Nat Biotechnol. 2022 Jun 20;40(11):1634–43. doi: 10.1038/s41587-022-01353-8 (PMC9646522; doi:10.1038/s41587-022-01353-8)
Supplement: Supplementary file 4 — Regions and model predictions for each fold of each cancer for which a deep learning model was trained. Regions that were filtered are also listed along with their respective model predictions. [file 41587_2022_1353_MOESM4_ESM.zip › kfold_results/Liver-HCC/fold_0.txt]

CHROM	START	END	Y_TRUE	Y_PRED	STD
1.0	770000.0	780000.0	4.0	5.199067115783691	2.491483688354492
1.0	790000.0	800000.0	4.0	5.460890293121338	1.9207465648651123
1.0	860000.0	870000.0	4.0	4.57858943939209	1.825558066368103
1.0	1070000.0	1080000.0	3.0	5.35270357131958	1.984684944152832
1.0	1110000.0	1120000.0	1.0	6.488777160644531	2.2276275157928467
1.0	1120000.0	1130000.0	8.0	6.510209083557129	2.2320027351379395
1.0	1160000.0	1170000.0	2.0	4.714013576507568	1.905575156211853
1.0	1170000.0	1180000.0	4.0	4.1321330070495605	1.7912181615829468
1.0	1330000.0	1340000.0	13.0	6.474889278411865	2.051818370819092
1.0	1450000.0	1460000.0	2.0	5.047236442565918	1.842767357826233
1.0	1500000.0	1510000.0	5.0	7.6218438148498535	2.4546172618865967
1.0	1510000.0	1520000.0	9.0	7.799640655517578	2.2827749252319336
1.0	1750000.0	1760000.0	7.0	8.15361213684082	2.558152198791504
1.0	1790000.0	1800000.0	7.0	9.554821014404297	2.8219306468963623
1.0	1800000.0	1810000.0	6.0	9.893232345581055	2.8837151527404785
1.0	1860000.0	1870000.0	12.0	8.645187377929688	2.6521685123443604
1.0	1880000.0	1890000.0	6.0	8.987014770507812	2.716599464416504
1.0	1900000.0	1910000.0	12.0	8.719271659851074	2.666199207305908
1.0	1930000.0	1940000.0	11.0	9.085981369018555	2.7351088523864746
1.0	1950000.0	1960000.0	6.0	7.399264335632324	2.410717487335205
1.0	1970000.0	1980000.0	5.0	7.356331825256348	2.4022092819213867
1.0	2030000.0	2040000.0	5.0	7.024622440338135	2.3360629081726074
1.0	2050000.0	2060000.0	6.0	6.630453586578369	2.256488800048828
1.0	2080000.0	2090000.0	6.0	6.457415580749512	2.221217632293701
1.0	2100000.0	2110000.0	8.0	5.282534599304199	1.9128776788711548
1.0	2120000.0	2130000.0	5.0	5.4321722984313965	1.9581807851791382
1.0	2160000.0	2170000.0	7.0	7.924482822418213	5.2737250328063965
1.0	2200000.0	2210000.0	8.0	5.690349578857422	1.9271955490112305
1.0	2250000.0	2260000.0	9.0	6.477020263671875	2.2252259254455566
1.0	2420000.0	2430000.0	4.0	5.768160820007324	2.0787429809570312
1.0	2530000.0	2540000.0	4.0	6.952228546142578	2.3215224742889404
1.0	2750000.0	2760000.0	7.0	10.660507202148438	3.0210859775543213
1.0	2760000.0	2770000.0	7.0	11.117222785949707	3.101102113723755
1.0	2780000.0	2790000.0	8.0	12.45429801940918	3.3280205726623535
1.0	2790000.0	2800000.0	4.0	11.86798095703125	3.229844570159912
1.0	2840000.0	2850000.0	10.0	12.023038864135742	3.2560086250305176
1.0	2850000.0	2860000.0	10.0	11.989129066467285	3.250298261642456
1.0	2910000.0	2920000.0	15.0	12.445557594299316	3.326571226119995
1.0	2950000.0	2960000.0	5.0	10.872113227844238	3.0583231449127197
1.0	3070000.0	3080000.0	9.0	9.30065631866455	2.775041103363037
1.0	3110000.0	3120000.0	9.0	8.379589080810547	2.601574182510376
1.0	3180000.0	3190000.0	11.0	9.85303020477295	2.8764138221740723
1.0	3210000.0	3220000.0	12.0	10.311771392822266	2.959113359451294
1.0	3400000.0	3410000.0	5.0	7.403554439544678	2.411569356918335
1.0	3420000.0	3430000.0	8.0	6.965184688568115	2.3241333961486816
1.0	3460000.0	3470000.0	6.0	6.5252180099487305	2.200252056121826
1.0	3530000.0	3540000.0	6.0	7.260651588439941	2.383209705352783
1.0	3540000.0	3550000.0	5.0	5.945677757263184	1.9012210369110107
1.0	3560000.0	3570000.0	2.0	4.584109306335449	1.725318193435669
1.0	3600000.0	3610000.0	2.0	5.988659381866455	2.124666452407837
1.0	3720000.0	3730000.0	6.0	8.379281997680664	2.6015148162841797
1.0	3730000.0	3740000.0	6.0	5.621216773986816	2.0295889377593994
1.0	3760000.0	3770000.0	5.0	6.4063825607299805	2.210783004760742
1.0	3800000.0	3810000.0	7.0	5.305243015289307	1.9443333148956299
1.0	3820000.0	3830000.0	10.0	5.065639495849609	1.867663025856018
1.0	4010000.0	4020000.0	10.0	8.499320983886719	2.624438524246216
1.0	4040000.0	4050000.0	13.0	9.920209884643555	2.8886075019836426
1.0	4060000.0	4070000.0	15.0	10.86427116394043	3.0569443702697754
1.0	4070000.0	4080000.0	13.0	10.7410249710083	3.0352888107299805
1.0	4140000.0	4150000.0	12.0	11.696391105651855	3.2007248401641846
1.0	4180000.0	4190000.0	15.0	14.052151679992676	3.5853114128112793
1.0	4340000.0	4350000.0	16.0	15.40919017791748	3.7923882007598877
1.0	4350000.0	4360000.0	15.0	15.26190185546875	3.7704129219055176
1.0	4360000.0	4370000.0	15.0	15.049115180969238	3.7384464740753174
1.0	4380000.0	4390000.0	15.0	15.742897033691406	3.8417391777038574
1.0	4390000.0	4400000.0	12.0	14.970544815063477	3.7265801429748535
1.0	4410000.0	4420000.0	18.0	15.95855712890625	3.8733086585998535
1.0	4430000.0	4440000.0	11.0	16.329689025878906	3.9270401000976562
1.0	4500000.0	4510000.0	16.0	16.49884605407715	3.9512810707092285
1.0	4560000.0	4570000.0	17.0	16.819393157958984	3.996793031692505
1.0	4690000.0	4700000.0	17.0	16.900222778320312	4.008181095123291
1.0	4740000.0	4750000.0	17.0	17.35918617248535	4.072175025939941
1.0	4860000.0	4870000.0	24.0	18.5693302154541	4.23550271987915
1.0	4950000.0	4960000.0	22.0	21.087142944335938	4.5503973960876465
1.0	4960000.0	4970000.0	27.0	20.80548095703125	4.516840934753418
1.0	5120000.0	5130000.0	21.0	20.384037017822266	4.465842247009277
1.0	5170000.0	5180000.0	7.0	16.478395462036133	3.9483609199523926
1.0	5230000.0	5240000.0	18.0	19.407018661499023	4.343997001647949
1.0	5310000.0	5320000.0	24.0	19.119848251342773	4.307223320007324
1.0	5400000.0	5410000.0	15.0	19.087017059326172	4.302990913391113
1.0	5430000.0	5440000.0	11.0	18.07819366455078	4.1701579093933105
1.0	5490000.0	5500000.0	12.0	17.709308624267578	4.120233535766602
1.0	5520000.0	5530000.0	11.0	18.05413246154785	4.166924476623535
1.0	5560000.0	5570000.0	16.0	17.494037628173828	4.090763092041016
1.0	5600000.0	5610000.0	17.0	19.112600326538086	4.306288719177246
1.0	5650000.0	5660000.0	17.0	17.125696182250977	4.039762020111084
1.0	5700000.0	5710000.0	10.0	18.000879287719727	4.159755706787109
1.0	5730000.0	5740000.0	13.0	16.643205642700195	3.9718456268310547
1.0	5770000.0	5780000.0	19.0	14.769574165344238	3.6960740089416504
1.0	5800000.0	5810000.0	15.0	12.825970649719238	3.3891968727111816
1.0	5820000.0	5830000.0	15.0	13.480794906616211	3.495009660720825
1.0	5830000.0	5840000.0	13.0	12.753103256225586	3.3772671222686768
1.0	5840000.0	5850000.0	8.0	13.817842483520508	3.5485053062438965
1.0	5950000.0	5960000.0	8.0	8.585334777832031	2.6408119201660156
1.0	5970000.0	5980000.0	11.0	7.613675594329834	2.4530153274536133
1.0	6090000.0	6100000.0	12.0	9.140996932983398	2.7453720569610596
1.0	6130000.0	6140000.0	10.0	9.193305969238281	2.755114793777466
1.0	6140000.0	6150000.0	11.0	8.982908248901367	2.7158305644989014
1.0	6150000.0	6160000.0	4.0	8.393009185791016	2.604140043258667
1.0	6270000.0	6280000.0	8.0	5.974109649658203	2.0558276176452637
1.0	6290000.0	6300000.0	6.0	6.15239953994751	2.066502571105957
1.0	6310000.0	6320000.0	8.0	6.7052483558654785	2.2716665267944336
1.0	6370000.0	6380000.0	6.0	6.864687919616699	2.2365334033966064
1.0	6430000.0	6440000.0	6.0	6.490633487701416	2.153606414794922
1.0	6500000.0	6510000.0	2.0	5.7800445556640625	1.997528314590454
1.0	6580000.0	6590000.0	8.0	6.207180976867676	2.12894344329834
1.0	6610000.0	6620000.0	5.0	6.021061420440674	1.9719711542129517
1.0	6680000.0	6690000.0	5.0	6.8744964599609375	2.2404704093933105
1.0	6740000.0	6750000.0	6.0	7.837262153625488	2.4967918395996094
1.0	6780000.0	6790000.0	10.0	9.86302375793457	2.878234386444092
1.0	6830000.0	6840000.0	6.0	9.446476936340332	2.801994800567627
1.0	6900000.0	6910000.0	6.0	8.314637184143066	2.5891318321228027
1.0	6930000.0	6940000.0	7.0	8.073405265808105	2.54266095161438
1.0	6950000.0	6960000.0	5.0	8.172835350036621	2.5618598461151123
1.0	6960000.0	6970000.0	7.0	8.174345016479492	2.5621516704559326
1.0	7120000.0	7130000.0	9.0	8.660850524902344	2.655134916305542
1.0	7140000.0	7150000.0	10.0	8.544561386108398	2.633051633834839
1.0	7210000.0	7220000.0	12.0	8.548267364501953	2.633760452270508
1.0	7230000.0	7240000.0	15.0	8.623695373535156	2.6480934619903564
1.0	7250000.0	7260000.0	9.0	9.135479927062988	2.7443432807922363
1.0	7270000.0	7280000.0	9.0	9.770254135131836	2.861347198486328
1.0	7280000.0	7290000.0	9.0	9.723623275756836	2.85284161567688
1.0	7320000.0	7330000.0	6.0	9.17526626586914	2.751753330230713
1.0	7370000.0	7380000.0	12.0	8.825065612792969	2.6861722469329834
1.0	7380000.0	7390000.0	8.0	9.210578918457031	2.7583231925964355
1.0	7430000.0	7440000.0	5.0	8.365036010742188	2.598787307739258
1.0	7460000.0	7470000.0	6.0	8.145905494689941	2.5566670894622803
1.0	7480000.0	7490000.0	9.0	7.980978965759277	2.5247530937194824
1.0	7550000.0	7560000.0	4.0	8.222162246704102	2.571359634399414
1.0	7570000.0	7580000.0	6.0	8.400644302368164	2.6056032180786133
1.0	7730000.0	7740000.0	10.0	7.051008701324463	2.341352939605713
1.0	7800000.0	7810000.0	9.0	7.460607051849365	2.422849655151367
1.0	7860000.0	7870000.0	5.0	8.79914379119873	2.681283473968506
1.0	7920000.0	7930000.0	6.0	9.366535186767578	2.787236452102661
1.0	8050000.0	8060000.0	1.0	7.661720275878906	2.4624545574188232
1.0	8070000.0	8080000.0	16.0	9.026692390441895	2.724026918411255
1.0	8080000.0	8090000.0	8.0	10.444229125976562	2.944685459136963
1.0	8100000.0	8110000.0	7.0	6.933554172515869	2.317765712738037
1.0	8110000.0	8120000.0	3.0	7.0862603187561035	2.348410129547119
1.0	8190000.0	8200000.0	7.0	7.071198463439941	2.345397710800171
1.0	8340000.0	8350000.0	9.0	7.355367183685303	2.402017116546631
1.0	8360000.0	8370000.0	8.0	7.581407070159912	2.446668863296509
1.0	8370000.0	8380000.0	9.0	6.907227993011475	2.312474250793457
1.0	8410000.0	8420000.0	6.0	6.085062503814697	2.1446480751037598
1.0	8550000.0	8560000.0	8.0	8.907453536987305	2.7016711235046387
1.0	8570000.0	8580000.0	13.0	8.995317459106445	2.7181544303894043
1.0	8590000.0	8600000.0	11.0	8.257349014282227	2.5781283378601074
1.0	8600000.0	8610000.0	6.0	8.354410171508789	2.596752405166626
1.0	8680000.0	8690000.0	7.0	8.419047355651855	2.6091198921203613
1.0	8740000.0	8750000.0	10.0	8.164009094238281	2.560157537460327
1.0	8770000.0	8780000.0	5.0	8.601125717163086	2.6438040733337402
1.0	8790000.0	8800000.0	4.0	8.002756118774414	2.5289745330810547
1.0	8820000.0	8830000.0	4.0	7.985110282897949	2.52555251121521
1.0	8850000.0	8860000.0	5.0	7.997353553771973	2.527928113937378
1.0	8890000.0	8900000.0	8.0	7.742706298828125	2.4783196449279785
1.0	8960000.0	8970000.0	4.0	8.222590446472168	2.5714449882507324
1.0	8990000.0	9000000.0	11.0	8.371711730957031	2.600067138671875
1.0	9040000.0	9050000.0	9.0	7.994196891784668	2.5273194313049316
1.0	9070000.0	9080000.0	4.0	8.442689895629883	2.6136345863342285
1.0	9080000.0	9090000.0	11.0	7.69564151763916	2.4691059589385986
1.0	9330000.0	9340000.0	6.0	6.659294128417969	2.262345314025879
1.0	9360000.0	9370000.0	9.0	6.868293762207031	2.3046278953552246
1.0	9460000.0	9470000.0	9.0	7.027383327484131	2.336617946624756
1.0	9660000.0	9670000.0	4.0	5.483887672424316	2.0190510749816895
1.0	9690000.0	9700000.0	7.0	7.482896327972412	2.427255868911743
1.0	9750000.0	9760000.0	8.0	6.86238956451416	2.3034465312957764
1.0	9780000.0	9790000.0	7.0	5.921738147735596	2.1107609272003174
1.0	9800000.0	9810000.0	8.0	6.499448299407959	2.2298083305358887
1.0	9840000.0	9850000.0	8.0	7.209201812744141	2.3729653358459473
1.0	9870000.0	9880000.0	5.0	7.396782875061035	2.410226821899414
1.0	9930000.0	9940000.0	7.0	5.635140419006348	1.9956607818603516
1.0	10140000.0	10150000.0	6.0	8.479392051696777	2.6206393241882324
1.0	10170000.0	10180000.0	14.0	8.18957233428955	2.565087080001831
1.0	10190000.0	10200000.0	12.0	8.601877212524414	2.6439528465270996
1.0	10320000.0	10330000.0	10.0	8.122686386108398	2.5521867275238037
1.0	10430000.0	10440000.0	6.0	7.470872402191162	2.4248814582824707
1.0	10460000.0	10470000.0	11.0	8.361172676086426	2.5980477333068848
1.0	10500000.0	10510000.0	5.0	7.415814399719238	2.4139931201934814
1.0	10560000.0	10570000.0	10.0	7.659939765930176	2.398958683013916
1.0	10590000.0	10600000.0	2.0	7.853756904602051	2.5000081062316895
1.0	10640000.0	10650000.0	8.0	7.910822868347168	2.5111193656921387
1.0	10670000.0	10680000.0	7.0	6.167446136474609	2.1616625785827637
1.0	10710000.0	10720000.0	4.0	4.764244079589844	1.8460476398468018
1.0	10780000.0	10790000.0	4.0	5.871374130249023	2.0062365531921387
1.0	10850000.0	10860000.0	5.0	5.579708099365234	1.896836280822754
1.0	10870000.0	10880000.0	2.0	7.655895233154297	2.4613094329833984
1.0	10880000.0	10890000.0	10.0	7.59458065032959	2.4492592811584473
1.0	10910000.0	10920000.0	4.0	7.570423126220703	2.4445085525512695
1.0	10960000.0	10970000.0	5.0	8.110563278198242	2.5498414039611816
1.0	11050000.0	11060000.0	5.0	7.7247514724731445	2.47480845451355
1.0	11100000.0	11110000.0	3.0	8.396641731262207	2.604832410812378
1.0	11140000.0	11150000.0	3.0	6.890590667724609	2.3091230392456055
1.0	11190000.0	11200000.0	6.0	6.970900058746338	2.32528018951416
1.0	11240000.0	11250000.0	5.0	7.82476806640625	2.494353771209717
1.0	11290000.0	11300000.0	6.0	7.748652458190918	2.4794862270355225
1.0	11300000.0	11310000.0	1.0	7.535691738128662	2.437669038772583
1.0	11310000.0	11320000.0	8.0	7.430805206298828	2.416961431503296
1.0	11340000.0	11350000.0	9.0	7.512251377105713	2.4330475330352783
1.0	11380000.0	11390000.0	10.0	8.068550109863281	2.5417206287384033
1.0	11460000.0	11470000.0	10.0	10.0681734085083	2.91536545753479
1.0	11570000.0	11580000.0	0.0	9.582143783569336	2.8269505500793457
1.0	11700000.0	11710000.0	7.0	7.1797685623168945	2.367091655731201
1.0	11730000.0	11740000.0	7.0	6.570481300354004	2.13905668258667
1.0	11740000.0	11750000.0	8.0	7.4576239585876465	2.4222631454467773
1.0	11750000.0	11760000.0	7.0	6.080306053161621	2.0802130699157715
1.0	11790000.0	11800000.0	3.0	5.645965099334717	1.94503653049469
1.0	11830000.0	11840000.0	6.0	7.117860317230225	2.3547329902648926
1.0	11900000.0	11910000.0	4.0	7.234212398529053	2.3779473304748535
1.0	11940000.0	11950000.0	8.0	7.178369998931885	2.3668160438537598
1.0	11950000.0	11960000.0	5.0	7.33469295501709	2.397916078567505
1.0	12000000.0	12010000.0	3.0	6.757162570953369	2.282179594039917
1.0	12170000.0	12180000.0	6.0	8.169201850891113	2.56115984916687
1.0	12220000.0	12230000.0	6.0	6.121301174163818	2.0260462760925293
1.0	12230000.0	12240000.0	10.0	10.868322372436523	9.340808868408203
1.0	12270000.0	12280000.0	11.0	7.932535648345947	2.5153422355651855
1.0	12290000.0	12300000.0	5.0	7.847949981689453	2.3164515495300293
1.0	12300000.0	12310000.0	4.0	7.654078483581543	2.460949659347534
1.0	12310000.0	12320000.0	9.0	7.0790114402771	2.3469619750976562
1.0	12320000.0	12330000.0	3.0	8.037694931030273	2.5357449054718018
1.0	12470000.0	12480000.0	10.0	8.220586776733398	2.5710561275482178
1.0	12510000.0	12520000.0	12.0	9.574139595031738	2.8254759311676025
1.0	12540000.0	12550000.0	10.0	7.871523380279541	2.5034706592559814
1.0	12610000.0	12620000.0	8.0	7.563397407531738	2.443127155303955
1.0	12670000.0	12680000.0	11.0	8.699773788452148	2.662508249282837
1.0	12680000.0	12690000.0	8.0	7.963553428649902	2.5213682651519775
1.0	12700000.0	12710000.0	2.0	8.627534866333008	2.648817539215088
1.0	13830000.0	13840000.0	9.0	12.127781867980957	3.2736001014709473
1.0	13850000.0	13860000.0	5.0	14.464320182800293	3.6492996215820312
1.0	14150000.0	14160000.0	5.0	9.04524040222168	2.72749400138855
1.0	14190000.0	14200000.0	13.0	11.392233848571777	3.1486594676971436
1.0	14260000.0	14270000.0	10.0	14.841593742370605	3.7070326805114746
1.0	14280000.0	14290000.0	18.0	14.436492919921875	3.645010471343994
1.0	14630000.0	14640000.0	23.0	17.55063247680664	4.098536014556885
1.0	14700000.0	14710000.0	14.0	15.235031127929688	3.766390562057495
1.0	14750000.0	14760000.0	11.0	17.591388702392578	4.104119777679443
1.0	14890000.0	14900000.0	26.0	17.934656143188477	4.150819301605225
1.0	14970000.0	14980000.0	18.0	16.363338470458984	3.931875705718994
1.0	15060000.0	15070000.0	14.0	16.437788009643555	3.9425501823425293
1.0	15070000.0	15080000.0	13.0	17.031543731689453	4.026606559753418
1.0	15080000.0	15090000.0	20.0	15.542506217956543	3.8121771812438965
1.0	15090000.0	15100000.0	17.0	15.89648151397705	3.8642494678497314
1.0	15130000.0	15140000.0	14.0	15.798510551452637	3.849907636642456
1.0	15240000.0	15250000.0	18.0	12.700496673583984	3.3686370849609375
1.0	15250000.0	15260000.0	14.0	11.323020935058594	3.13673734664917
1.0	15270000.0	15280000.0	11.0	11.140656471252441	3.1051721572875977
1.0	15290000.0	15300000.0	15.0	11.973443984985352	3.247654676437378
1.0	15340000.0	15350000.0	11.0	10.668663024902344	3.022531032562256
1.0	15460000.0	15470000.0	14.0	10.35301399230957	2.9664828777313232
1.0	15570000.0	15580000.0	4.0	10.242159843444824	2.9466519355773926
1.0	15590000.0	15600000.0	15.0	9.803916931152344	2.8674795627593994
1.0	15650000.0	15660000.0	6.0	7.893832206726074	2.5078139305114746
1.0	15680000.0	15690000.0	4.0	8.021906852722168	2.5326876640319824
1.0	15690000.0	15700000.0	8.0	7.732061862945557	2.476238965988159
1.0	15700000.0	15710000.0	4.0	7.785688877105713	2.4867260456085205
1.0	15740000.0	15750000.0	7.0	6.483407020568848	2.2082018852233887
1.0	15760000.0	15770000.0	7.0	7.4354352951049805	2.4178764820098877
1.0	15780000.0	15790000.0	16.0	7.5612077713012695	2.4426939487457275
1.0	15800000.0	15810000.0	8.0	7.613457679748535	2.452970504760742
1.0	15910000.0	15920000.0	8.0	7.493473052978516	2.429342746734619
1.0	15980000.0	15990000.0	12.0	8.486289024353027	2.6219539642333984
1.0	16000000.0	16010000.0	6.0	8.06609058380127	2.5412468910217285
1.0	16010000.0	16020000.0	8.0	7.591996669769287	2.318944215774536
1.0	16050000.0	16060000.0	4.0	5.024022102355957	1.8974149227142334
1.0	16060000.0	16070000.0	3.0	5.162822246551514	1.8575026988983154
1.0	16150000.0	16160000.0	2.0	8.064096450805664	2.540860176086426
1.0	16210000.0	16220000.0	11.0	9.703685760498047	2.849198579788208
1.0	16220000.0	16230000.0	12.0	9.014631271362305	2.7217745780944824
1.0	16260000.0	16270000.0	5.0	6.9832963943481445	2.3277721405029297
1.0	16420000.0	16430000.0	12.0	7.203230857849121	2.3717751502990723
1.0	16480000.0	16490000.0	7.0	7.0814948081970215	2.8172831535339355
1.0	16490000.0	16500000.0	2.0	7.4045233726501465	2.4117586612701416
1.0	16500000.0	16510000.0	6.0	8.049346923828125	2.525618553161621
1.0	16510000.0	16520000.0	5.0	7.442925453186035	2.419356107711792
1.0	16560000.0	16570000.0	7.0	7.122561454772949	2.355665922164917
1.0	16570000.0	16580000.0	6.0	7.356324672698975	2.3540878295898438
1.0	16610000.0	16620000.0	5.0	8.198324203491211	2.5667715072631836
1.0	16630000.0	16640000.0	13.0	8.147124290466309	2.556901216506958
1.0	16650000.0	16660000.0	8.0	8.500279426574707	2.6246237754821777
1.0	16670000.0	16680000.0	7.0	9.136309623718262	2.744495391845703
1.0	16740000.0	16750000.0	4.0	7.341635704040527	2.3992950916290283
1.0	16790000.0	16800000.0	6.0	6.154441833496094	2.0884768962860107
1.0	17010000.0	17020000.0	14.0	7.632124900817871	2.352586507797241
1.0	17280000.0	17290000.0	7.0	6.82019567489624	2.2732832431793213
1.0	17350000.0	17360000.0	15.0	7.521241188049316	2.434818744659424
1.0	17440000.0	17450000.0	4.0	7.344325065612793	2.399829626083374
1.0	17550000.0	17560000.0	7.0	8.686285018920898	2.6599605083465576
1.0	17650000.0	17660000.0	10.0	10.290182113647461	2.955252170562744
1.0	17700000.0	17710000.0	7.0	10.557242393493652	3.002816915512085
1.0	17740000.0	17750000.0	7.0	8.3036527633667	2.587022542953491
1.0	17750000.0	17760000.0	7.0	8.361956596374512	2.5981967449188232
1.0	17770000.0	17780000.0	13.0	9.122910499572754	2.742002010345459
1.0	17870000.0	17880000.0	8.0	7.778114318847656	2.485241651535034
1.0	17930000.0	17940000.0	4.0	8.09508991241455	2.5468530654907227
1.0	18030000.0	18040000.0	8.0	9.056227684020996	2.729550838470459
1.0	18060000.0	18070000.0	11.0	9.638731002807617	2.8373188972473145
1.0	18080000.0	18090000.0	11.0	9.801795959472656	2.8670942783355713
1.0	18300000.0	18310000.0	9.0	11.554061889648438	3.1764302253723145
1.0	18380000.0	18390000.0	14.0	11.550503730773926	3.17582368850708
1.0	18430000.0	18440000.0	7.0	8.806127548217773	2.6826024055480957
1.0	18500000.0	18510000.0	9.0	11.77302074432373	3.213754177093506
1.0	18510000.0	18520000.0	13.0	11.927947998046875	3.2399799823760986
1.0	18550000.0	18560000.0	12.0	12.36524772644043	3.3132424354553223
1.0	18570000.0	18580000.0	11.0	12.270112037658691	3.2974047660827637
1.0	18630000.0	18640000.0	10.0	11.999975204467773	3.2521259784698486
1.0	18670000.0	18680000.0	9.0	11.811700820922852	3.2203140258789062
1.0	18730000.0	18740000.0	6.0	11.85582447052002	3.227790355682373
1.0	18850000.0	18860000.0	5.0	11.318511009216309	3.135958433151245
1.0	18880000.0	18890000.0	3.0	10.625886917114258	3.014967441558838
1.0	18900000.0	18910000.0	8.0	10.332667350769043	2.96284818649292
1.0	18930000.0	18940000.0	15.0	11.013136863708496	3.082984685897827
1.0	18940000.0	18950000.0	14.0	11.658163070678711	3.1942100524902344
1.0	18960000.0	18970000.0	5.0	7.331748962402344	2.3973312377929688
1.0	18970000.0	18980000.0	11.0	8.900777816772461	2.7004172801971436
1.0	19170000.0	19180000.0	8.0	9.51252555847168	2.814159631729126
1.0	19290000.0	19300000.0	2.0	7.65618896484375	2.4613659381866455
1.0	19310000.0	19320000.0	7.0	7.760928153991699	2.4818882942199707
1.0	19320000.0	19330000.0	6.0	7.411316871643066	2.4131062030792236
1.0	19370000.0	19380000.0	6.0	7.957414150238037	2.520177125930786
1.0	19470000.0	19480000.0	10.0	8.306112289428711	2.587493419647217
1.0	19480000.0	19490000.0	7.0	9.241592407226562	2.7640867233276367
1.0	19510000.0	19520000.0	11.0	8.986795425415039	2.716559886932373
1.0	19540000.0	19550000.0	10.0	8.872222900390625	2.6950478553771973
1.0	19550000.0	19560000.0	10.0	8.429452896118164	2.6111080646514893
1.0	19610000.0	19620000.0	7.0	8.892611503601074	2.6988816261291504
1.0	19670000.0	19680000.0	7.0	6.581728935241699	2.246577024459839
1.0	19680000.0	19690000.0	6.0	6.690062522888184	2.2685863971710205
1.0	19740000.0	19750000.0	10.0	8.393044471740723	2.6041488647460938
1.0	19780000.0	19790000.0	7.0	8.147260665893555	2.5569257736206055
1.0	19800000.0	19810000.0	7.0	6.860955238342285	2.1927762031555176
1.0	19830000.0	19840000.0	5.0	7.70827579498291	2.4715816974639893
1.0	19840000.0	19850000.0	7.0	7.686049461364746	2.46722412109375
1.0	19890000.0	19900000.0	8.0	8.0960111618042	2.547032117843628
1.0	19920000.0	19930000.0	6.0	8.098876953125	2.5475821495056152
1.0	19960000.0	19970000.0	5.0	8.312836647033691	2.58878493309021
1.0	19970000.0	19980000.0	2.0	5.534482002258301	1.864090919494629
1.0	20110000.0	20120000.0	6.0	7.067872047424316	2.344731092453003
1.0	20130000.0	20140000.0	5.0	7.811148166656494	2.491694927215576
1.0	20250000.0	20260000.0	11.0	9.173276901245117	2.751384973526001
1.0	20260000.0	20270000.0	12.0	9.024901390075684	2.7236924171447754
1.0	20360000.0	20370000.0	8.0	10.036092758178711	2.9095733165740967
1.0	20450000.0	20460000.0	9.0	8.531393051147461	2.630544662475586
1.0	20530000.0	20540000.0	4.0	9.305912971496582	2.7760157585144043
1.0	20630000.0	20640000.0	9.0	9.72643756866455	2.8533577919006348
1.0	20710000.0	20720000.0	8.0	8.776893615722656	2.6770834922790527
1.0	20720000.0	20730000.0	9.0	8.37575626373291	2.6008386611938477
1.0	20740000.0	20750000.0	9.0	8.216272354125977	2.570230722427368
1.0	20920000.0	20930000.0	3.0	7.839165687561035	2.4971609115600586
1.0	21000000.0	21010000.0	5.0	7.438774108886719	2.4185333251953125
1.0	21050000.0	21060000.0	6.0	4.984191417694092	1.7874667644500732
1.0	21060000.0	21070000.0	15.0	7.6450347900390625	2.4591808319091797
1.0	21180000.0	21190000.0	5.0	8.000913619995117	2.528625249862671
1.0	21280000.0	21290000.0	5.0	7.737774848937988	2.477358341217041
1.0	21310000.0	21320000.0	8.0	7.710959434509277	2.47210955619812
1.0	21320000.0	21330000.0	7.0	8.00720500946045	2.5298407077789307
1.0	21330000.0	21340000.0	7.0	8.090848922729492	2.5460269451141357
1.0	21410000.0	21420000.0	4.0	7.713547706604004	2.47261381149292
1.0	21550000.0	21560000.0	3.0	6.764987945556641	2.283766269683838
1.0	21590000.0	21600000.0	0.0	6.7265729904174805	2.2733709812164307
1.0	21630000.0	21640000.0	9.0	7.314981937408447	2.394003391265869
1.0	21680000.0	21690000.0	6.0	6.762864112854004	2.2833340167999268
1.0	21720000.0	21730000.0	5.0	8.27723503112793	2.581948757171631
1.0	21840000.0	21850000.0	5.0	6.82552433013916	2.296003818511963
1.0	21890000.0	21900000.0	8.0	6.436253547668457	2.214139223098755
1.0	21930000.0	21940000.0	4.0	5.368459224700928	1.917578935623169
1.0	21990000.0	22000000.0	6.0	6.627320766448975	2.1220507621765137
1.0	22160000.0	22170000.0	10.0	5.616908073425293	2.0470519065856934
1.0	22460000.0	22470000.0	2.0	7.0085601806640625	2.3328399658203125
1.0	22610000.0	22620000.0	9.0	8.833550453186035	2.687767267227173
1.0	22640000.0	22650000.0	9.0	9.613187789916992	2.832637310028076
1.0	22730000.0	22740000.0	5.0	8.612405776977539	2.645946979522705
1.0	22760000.0	22770000.0	4.0	8.925023078918457	2.7049720287323
1.0	22780000.0	22790000.0	6.0	8.384058952331543	2.6024298667907715
1.0	22820000.0	22830000.0	10.0	7.864562034606934	2.5021166801452637
1.0	22830000.0	22840000.0	7.0	7.5579657554626465	2.44205904006958
1.0	22860000.0	22870000.0	6.0	7.408553123474121	2.4125630855560303
1.0	22910000.0	22920000.0	6.0	9.120786666870117	2.741603136062622
1.0	23000000.0	23010000.0	7.0	8.490715980529785	2.622800350189209
1.0	23040000.0	23050000.0	4.0	8.451130867004395	2.615248441696167
1.0	23050000.0	23060000.0	4.0	8.141626358032227	2.5558414459228516
1.0	23060000.0	23070000.0	4.0	8.352322578430176	2.596348285675049
1.0	23110000.0	23120000.0	5.0	8.108359336853027	2.5494143962860107
1.0	23140000.0	23150000.0	9.0	7.996553897857666	2.5277700424194336
1.0	23160000.0	23170000.0	9.0	8.683341979980469	2.659400463104248
1.0	23230000.0	23240000.0	8.0	8.921266555786133	2.70426869392395
1.0	23240000.0	23250000.0	6.0	8.982006072998047	2.7156622409820557
1.0	23270000.0	23280000.0	12.0	9.749781608581543	2.8576133251190186
1.0	23280000.0	23290000.0	6.0	8.613102912902832	2.6460814476013184
1.0	23310000.0	23320000.0	11.0	9.43072509765625	2.7990918159484863
1.0	23330000.0	23340000.0	11.0	8.586114883422852	2.6409571170806885
1.0	23410000.0	23420000.0	3.0	7.596937656402588	2.4497227668762207
1.0	23420000.0	23430000.0	5.0	7.737687110900879	2.4773364067077637
1.0	23440000.0	23450000.0	6.0	8.103656768798828	2.54850697517395
1.0	23450000.0	23460000.0	5.0	7.850264072418213	2.4993274211883545
1.0	23460000.0	23470000.0	6.0	7.48180627822876	2.4270386695861816
1.0	23550000.0	23560000.0	6.0	8.477228164672852	2.6202263832092285
1.0	23560000.0	23570000.0	12.0	8.3663911819458	2.599041700363159
1.0	23580000.0	23590000.0	6.0	8.3232421875	2.590777635574341
1.0	23600000.0	23610000.0	3.0	8.98717975616455	2.716630697250366
1.0	23680000.0	23690000.0	6.0	6.823976993560791	2.29569149017334
1.0	23700000.0	23710000.0	12.0	6.951408386230469	2.3213582038879395
1.0	23720000.0	23730000.0	8.0	6.80889892578125	2.292642593383789
1.0	23730000.0	23740000.0	6.0	7.2788543701171875	2.386826992034912
1.0	23830000.0	23840000.0	5.0	7.767083168029785	2.4830896854400635
1.0	23860000.0	23870000.0	6.0	7.808003902435303	2.491079330444336
1.0	23870000.0	23880000.0	8.0	7.981325626373291	2.5248184204101562
1.0	23890000.0	23900000.0	10.0	8.74190902709961	2.670476198196411
1.0	23900000.0	23910000.0	7.0	8.963224411010742	2.7121386528015137
1.0	23910000.0	23920000.0	9.0	8.943625450134277	2.7084662914276123
1.0	24020000.0	24030000.0	7.0	8.634806632995605	2.6189658641815186
1.0	24030000.0	24040000.0	4.0	7.983264923095703	2.525193691253662
1.0	24090000.0	24100000.0	5.0	7.719183921813965	2.47371768951416
1.0	24250000.0	24260000.0	2.0	6.016086578369141	2.1303584575653076
1.0	24290000.0	24300000.0	0.0	8.284749031066895	2.5616323947906494
1.0	24320000.0	24330000.0	0.0	5.6256914138793945	2.0236802101135254
1.0	24330000.0	24340000.0	0.0	6.1686296463012695	2.1619114875793457
1.0	24450000.0	24460000.0	8.0	8.59223747253418	2.6421217918395996
1.0	24540000.0	24550000.0	7.0	7.3868255615234375	2.408255100250244
1.0	24560000.0	24570000.0	6.0	7.5110039710998535	2.4328019618988037
1.0	24720000.0	24730000.0	6.0	6.842901706695557	2.299511194229126
1.0	24810000.0	24820000.0	7.0	7.200818061828613	2.371293067932129
1.0	24940000.0	24950000.0	9.0	7.902218818664551	2.509444236755371
1.0	24960000.0	24970000.0	7.0	7.528038024902344	2.29494309425354
1.0	25080000.0	25090000.0	2.0	8.516592025756836	2.62772798538208
1.0	25240000.0	25250000.0	2.0	8.175822257995605	2.5624377727508545
1.0	25390000.0	25400000.0	6.0	8.930551528930664	2.706010341644287
1.0	25420000.0	25430000.0	6.0	9.672788619995117	2.8435518741607666
1.0	25440000.0	25450000.0	10.0	8.852560043334961	2.691347599029541
1.0	25460000.0	25470000.0	7.0	9.451774597167969	2.802976131439209
1.0	25470000.0	25480000.0	11.0	9.850412368774414	2.8759381771087646
1.0	25490000.0	25500000.0	9.0	8.617040634155273	2.64682936668396
1.0	25520000.0	25530000.0	9.0	8.028092384338379	2.5338873863220215
1.0	25530000.0	25540000.0	6.0	8.776022911071777	2.6769192218780518
1.0	25570000.0	25580000.0	5.0	9.864355087280273	2.8784713745117188
1.0	25670000.0	25680000.0	9.0	7.322103023529053	2.395416736602783
1.0	25840000.0	25850000.0	9.0	6.949876308441162	2.3210535049438477
1.0	25880000.0	25890000.0	2.0	5.0331010818481445	1.8700907230377197
1.0	25890000.0	25900000.0	5.0	6.16917085647583	2.1010584831237793
1.0	25950000.0	25960000.0	3.0	7.144792079925537	2.3601107597351074
1.0	26130000.0	26140000.0	7.0	5.183503150939941	1.8726789951324463
1.0	26180000.0	26190000.0	4.0	5.807798862457275	2.0381646156311035
1.0	26190000.0	26200000.0	8.0	7.384861946105957	2.347339153289795
1.0	26200000.0	26210000.0	5.0	5.875688076019287	2.0193862915039062
1.0	26270000.0	26280000.0	9.0	7.182002067565918	2.3675379753112793
1.0	26290000.0	26300000.0	2.0	7.385219573974609	2.3396494388580322
1.0	26530000.0	26540000.0	5.0	7.909358978271484	2.5108375549316406
1.0	26620000.0	26630000.0	7.0	6.599690914154053	2.2502293586730957
1.0	26660000.0	26670000.0	3.0	7.40364933013916	2.4115872383117676
1.0	26750000.0	26760000.0	7.0	8.005091667175293	2.5294277667999268
1.0	26860000.0	26870000.0	4.0	5.581001281738281	1.8970797061920166
1.0	26940000.0	26950000.0	7.0	6.916834831237793	2.0358798503875732
1.0	27020000.0	27030000.0	7.0	9.096837043762207	2.7371325492858887
1.0	27050000.0	27060000.0	5.0	8.725530624389648	2.6673853397369385
1.0	27320000.0	27330000.0	6.0	6.089027404785156	2.084125280380249
1.0	27400000.0	27410000.0	5.0	8.253496170043945	2.5773892402648926
1.0	27420000.0	27430000.0	7.0	6.264028072357178	2.1141724586486816
1.0	27460000.0	27470000.0	6.0	7.242983818054199	2.3215746879577637
1.0	27570000.0	27580000.0	6.0	7.78891134262085	2.4873557090759277
1.0	27620000.0	27630000.0	5.0	7.0532402992248535	2.341796636581421
1.0	27690000.0	27700000.0	8.0	6.582472324371338	2.2467310428619385
1.0	27920000.0	27930000.0	3.0	5.5099616050720215	1.8837772607803345
1.0	28040000.0	28050000.0	9.0	7.287137031555176	2.388474225997925
1.0	28050000.0	28060000.0	5.0	7.604823112487793	2.4512743949890137
1.0	28090000.0	28100000.0	6.0	7.066169738769531	2.344388484954834
1.0	28120000.0	28130000.0	5.0	8.065388679504395	2.5411109924316406
1.0	28200000.0	28210000.0	4.0	6.9438300132751465	2.319840908050537
1.0	28230000.0	28240000.0	6.0	7.273263454437256	2.3857219219207764
1.0	28240000.0	28250000.0	4.0	6.949869632720947	2.3137428760528564
1.0	28250000.0	28260000.0	11.0	7.2521514892578125	2.381518602371216
1.0	28270000.0	28280000.0	5.0	7.505423069000244	2.4317009449005127
1.0	28310000.0	28320000.0	5.0	8.081377029418945	2.544201612472534
1.0	28440000.0	28450000.0	9.0	8.53831672668457	2.6318631172180176
1.0	28490000.0	28500000.0	2.0	7.850537300109863	2.4993810653686523
1.0	28500000.0	28510000.0	7.0	7.803955078125	2.4902899265289307
1.0	28510000.0	28520000.0	10.0	7.381892204284668	2.407276153564453
1.0	28590000.0	28600000.0	13.0	7.922955513000488	2.4843642711639404
1.0	28660000.0	28670000.0	5.0	8.347155570983887	2.5953660011291504
1.0	28820000.0	28830000.0	7.0	7.60614538192749	2.4515364170074463
1.0	29070000.0	29080000.0	8.0	10.31987190246582	2.9605605602264404
1.0	29130000.0	29140000.0	9.0	8.35638427734375	2.5971286296844482
1.0	29180000.0	29190000.0	7.0	7.425623416900635	2.4159326553344727
1.0	29200000.0	29210000.0	9.0	8.241384506225586	2.575058698654175
1.0	29220000.0	29230000.0	6.0	7.1620612144470215	2.2770307064056396
1.0	29310000.0	29320000.0	3.0	8.405179977416992	2.6064682006835938
1.0	29440000.0	29450000.0	3.0	6.797148704528809	2.290266513824463
1.0	29480000.0	29490000.0	4.0	9.653406143188477	2.840008497238159
1.0	29490000.0	29500000.0	10.0	9.255147933959961	2.7666027545928955
1.0	29610000.0	29620000.0	6.0	6.3366594314575195	2.112659454345703
1.0	29630000.0	29640000.0	6.0	7.176835536956787	2.3665080070495605
1.0	29650000.0	29660000.0	4.0	7.432441711425781	2.4172844886779785
1.0	29680000.0	29690000.0	14.0	9.713098526000977	2.8509199619293213
1.0	29710000.0	29720000.0	10.0	9.992692947387695	2.90173602104187
1.0	29750000.0	29760000.0	8.0	9.84099292755127	2.8742246627807617
1.0	29790000.0	29800000.0	10.0	7.782205104827881	2.48604154586792
1.0	29840000.0	29850000.0	10.0	8.523491859436035	2.6290416717529297
1.0	29850000.0	29860000.0	11.0	8.201528549194336	2.567391872406006
1.0	30050000.0	30060000.0	18.0	9.497528076171875	2.811396837234497
1.0	30270000.0	30280000.0	12.0	13.164754867553711	3.4442527294158936
1.0	30460000.0	30470000.0	5.0	11.773679733276367	3.2138657569885254
1.0	30470000.0	30480000.0	12.0	11.289098739624023	3.130882978439331
1.0	30480000.0	30490000.0	15.0	11.271652221679688	3.127865791320801
1.0	30530000.0	30540000.0	8.0	12.071725845336914	3.264191150665283
1.0	30570000.0	30580000.0	7.0	13.4397611618042	3.488450288772583
1.0	30580000.0	30590000.0	12.0	13.440058708190918	3.488497495651245
1.0	30650000.0	30660000.0	15.0	13.867166519165039	3.5562820434570312
1.0	30720000.0	30730000.0	14.0	14.116979598999023	3.595439910888672
1.0	30790000.0	30800000.0	10.0	13.428865432739258	3.486708164215088
1.0	30810000.0	30820000.0	12.0	11.913407325744629	3.237525463104248
1.0	30900000.0	30910000.0	10.0	11.77357006072998	3.2138469219207764
1.0	30920000.0	30930000.0	13.0	8.313837051391602	2.588979959487915
1.0	31160000.0	31170000.0	8.0	9.548791885375977	2.8208236694335938
1.0	31170000.0	31180000.0	10.0	8.759785652160645	2.6738555431365967
1.0	31330000.0	31340000.0	8.0	8.965685844421387	2.712597608566284
1.0	31350000.0	31360000.0	9.0	7.896188259124756	2.5082743167877197
1.0	31380000.0	31390000.0	7.0	7.011880397796631	2.3335111141204834
1.0	31420000.0	31430000.0	10.0	9.136845588684082	2.744598627090454
1.0	31490000.0	31500000.0	11.0	10.377260208129883	2.9708123207092285
1.0	31500000.0	31510000.0	11.0	9.765376091003418	2.86045503616333
1.0	31540000.0	31550000.0	8.0	8.315736770629883	2.5893397331237793
1.0	31660000.0	31670000.0	10.0	8.719866752624512	2.6663169860839844
1.0	31690000.0	31700000.0	7.0	9.356962203979492	2.785465717315674
1.0	31700000.0	31710000.0	7.0	9.434489250183105	2.7997853755950928
1.0	31720000.0	31730000.0	9.0	7.717977046966553	2.4734818935394287
1.0	31760000.0	31770000.0	5.0	8.348130226135254	2.595550060272217
1.0	31890000.0	31900000.0	8.0	7.274416923522949	2.3859505653381348
1.0	31900000.0	31910000.0	5.0	7.215089321136475	2.3741424083709717
1.0	31930000.0	31940000.0	5.0	8.685211181640625	2.6597514152526855
1.0	32030000.0	32040000.0	9.0	8.483025550842285	2.6213314533233643
1.0	32090000.0	32100000.0	9.0	6.650942802429199	2.260648727416992
1.0	32110000.0	32120000.0	8.0	7.751627445220947	2.4349730014801025
1.0	32140000.0	32150000.0	8.0	6.727944374084473	2.2762703895568848
1.0	32160000.0	32170000.0	10.0	7.063477516174316	2.3438498973846436
1.0	32210000.0	32220000.0	3.0	6.979268550872803	2.326958417892456
1.0	32370000.0	32380000.0	13.0	10.111444473266602	2.9231669902801514
1.0	32420000.0	32430000.0	13.0	8.920263290405273	2.7040798664093018
1.0	32470000.0	32480000.0	5.0	7.896693229675293	2.5083720684051514
1.0	32570000.0	32580000.0	6.0	8.423677444458008	2.6100049018859863
1.0	32620000.0	32630000.0	17.0	7.1288909912109375	2.3569350242614746
1.0	32630000.0	32640000.0	8.0	7.506617546081543	2.431934356689453
1.0	32680000.0	32690000.0	6.0	6.870298862457275	2.0397984981536865
1.0	32830000.0	32840000.0	4.0	7.568023681640625	2.444035291671753
1.0	32890000.0	32900000.0	3.0	9.388586044311523	2.7913119792938232
1.0	33040000.0	33050000.0	9.0	7.677943229675293	2.465636730194092
1.0	33130000.0	33140000.0	8.0	8.376733779907227	2.601025342941284
1.0	33140000.0	33150000.0	7.0	8.382097244262695	2.602053165435791
1.0	33150000.0	33160000.0	5.0	7.595730781555176	2.449481964111328
1.0	33190000.0	33200000.0	7.0	7.918656349182129	2.5126466751098633
1.0	33230000.0	33240000.0	2.0	6.5015459060668945	2.230232000350952
1.0	33280000.0	33290000.0	11.0	9.438989639282227	2.800615072250366
1.0	33350000.0	33360000.0	8.0	7.3718581199646	2.4052910804748535
1.0	33360000.0	33370000.0	8.0	5.843924045562744	2.0945611000061035
1.0	33410000.0	33420000.0	6.0	8.32328987121582	2.5907881259918213
1.0	33460000.0	33470000.0	6.0	7.895567417144775	2.508155107498169
1.0	33550000.0	33560000.0	9.0	6.667555332183838	2.2640209197998047
1.0	33690000.0	33700000.0	9.0	7.5392866134643555	2.438375234603882
1.0	33710000.0	33720000.0	2.0	6.8314666748046875	2.29720139503479
1.0	33730000.0	33740000.0	5.0	5.979315757751465	2.1014866828918457
1.0	33740000.0	33750000.0	7.0	6.438357353210449	2.217318296432495
1.0	33750000.0	33760000.0	7.0	6.682987213134766	2.267155885696411
1.0	33850000.0	33860000.0	8.0	8.068008422851562	2.541619062423706
1.0	33860000.0	33870000.0	8.0	8.075014114379883	2.542971611022949
1.0	33870000.0	33880000.0	6.0	8.501791954040527	2.6249094009399414
1.0	33920000.0	33930000.0	8.0	9.170446395874023	2.7508578300476074
1.0	34030000.0	34040000.0	12.0	12.04979419708252	3.2605080604553223
1.0	34110000.0	34120000.0	11.0	13.16290283203125	3.4439518451690674
1.0	34150000.0	34160000.0	12.0	13.8452787399292	3.552830457687378
1.0	34240000.0	34250000.0	16.0	14.112703323364258	3.5947747230529785
1.0	34270000.0	34280000.0	16.0	14.114544868469238	3.5950610637664795
1.0	34280000.0	34290000.0	13.0	13.90571403503418	3.5623462200164795
1.0	34460000.0	34470000.0	11.0	13.4070463180542	3.483217716217041
1.0	34480000.0	34490000.0	12.0	13.044137954711914	3.4247283935546875
1.0	34510000.0	34520000.0	20.0	15.4607515335083	3.8000545501708984
1.0	34530000.0	34540000.0	13.0	15.543378829956055	3.8123068809509277
1.0	34580000.0	34590000.0	18.0	15.823214530944824	3.8535284996032715
1.0	34610000.0	34620000.0	15.0	16.016653060913086	3.8817710876464844
1.0	34640000.0	34650000.0	12.0	15.3367280960083	3.781590700149536
1.0	34750000.0	34760000.0	16.0	17.072216033935547	4.032296180725098
1.0	34850000.0	34860000.0	18.0	17.882532119750977	4.1437668800354
1.0	34860000.0	34870000.0	19.0	17.65350341796875	4.112619876861572
1.0	34870000.0	34880000.0	17.0	16.133800506591797	3.8987724781036377
1.0	34960000.0	34970000.0	15.0	14.83263874053955	3.7056705951690674
1.0	35010000.0	35020000.0	13.0	13.127459526062012	3.4382221698760986
1.0	35020000.0	35030000.0	14.0	12.440537452697754	3.325739622116089
1.0	35070000.0	35080000.0	18.0	13.327349662780762	3.4704365730285645
1.0	35080000.0	35090000.0	10.0	13.81104564666748	3.5474345684051514
1.0	35090000.0	35100000.0	9.0	10.896988868713379	3.0626800060272217
1.0	35120000.0	35130000.0	13.0	11.708295822143555	3.2027504444122314
1.0	35130000.0	35140000.0	12.0	12.128876686096191	3.2737839221954346
1.0	35150000.0	35160000.0	13.0	11.585786819458008	3.181853771209717
1.0	35230000.0	35240000.0	15.0	9.407142639160156	2.7947399616241455
1.0	35240000.0	35250000.0	7.0	8.980463027954102	2.715369701385498
1.0	35290000.0	35300000.0	12.0	7.652334690093994	2.3991148471832275
1.0	35380000.0	35390000.0	6.0	10.31987190246582	2.9605603218078613
1.0	35390000.0	35400000.0	9.0	7.831263065338135	2.4956207275390625
1.0	35410000.0	35420000.0	8.0	9.804134368896484	2.867520570755005
1.0	35430000.0	35440000.0	6.0	8.155740737915039	2.558560848236084
1.0	35440000.0	35450000.0	7.0	7.345166206359863	2.3999924659729004
1.0	35450000.0	35460000.0	4.0	8.242879867553711	2.575343608856201
1.0	35470000.0	35480000.0	5.0	8.28953742980957	2.5843148231506348
1.0	35480000.0	35490000.0	14.0	8.442416191101074	2.61358380317688
1.0	35550000.0	35560000.0	8.0	7.773230075836182	2.4842915534973145
1.0	35690000.0	35700000.0	10.0	8.432989120483398	2.6117823123931885
1.0	35740000.0	35750000.0	7.0	9.00890827178955	2.7206978797912598
1.0	35750000.0	35760000.0	13.0	9.304834365844727	2.775812864303589
1.0	35760000.0	35770000.0	6.0	9.6023588180542	2.830653429031372
1.0	35780000.0	35790000.0	8.0	8.927542686462402	2.705444574356079
1.0	35810000.0	35820000.0	11.0	8.990053176879883	2.7171669006347656
1.0	35820000.0	35830000.0	8.0	9.080224990844727	2.7340328693389893
1.0	35940000.0	35950000.0	8.0	8.223302841186523	2.5715792179107666
1.0	35950000.0	35960000.0	7.0	8.637344360351562	2.6506807804107666
1.0	36010000.0	36020000.0	8.0	8.574636459350586	2.6387789249420166
1.0	36040000.0	36050000.0	7.0	6.724898338317871	2.275651693344116
1.0	36090000.0	36100000.0	11.0	8.50186824798584	2.624924421310425
1.0	36170000.0	36180000.0	6.0	6.42626953125	2.214273691177368
1.0	36180000.0	36190000.0	4.0	7.184393405914307	2.353717088699341
1.0	36190000.0	36200000.0	7.0	8.037141799926758	2.5356414318084717
1.0	36280000.0	36290000.0	7.0	7.158383369445801	2.2808916568756104
1.0	36330000.0	36340000.0	7.0	7.28678035736084	2.3884034156799316
1.0	36340000.0	36350000.0	10.0	6.74624490737915	2.1239428520202637
1.0	36360000.0	36370000.0	4.0	7.442749977111816	2.4193224906921387
1.0	36380000.0	36390000.0	7.0	6.888172149658203	2.30863881111145
1.0	36420000.0	36430000.0	5.0	7.72290563583374	2.450770854949951
1.0	36570000.0	36580000.0	4.0	6.920279026031494	2.3151004314422607
1.0	36580000.0	36590000.0	5.0	6.799683570861816	2.290781021118164
1.0	36630000.0	36640000.0	3.0	7.274137020111084	2.3858933448791504
1.0	36800000.0	36810000.0	7.0	7.057702541351318	2.342695474624634
1.0	36840000.0	36850000.0	9.0	7.998509883880615	2.4208953380584717
1.0	36980000.0	36990000.0	9.0	7.6766676902771	2.4653854370117188
1.0	37020000.0	37030000.0	13.0	9.658027648925781	2.840848445892334
1.0	37050000.0	37060000.0	8.0	9.929447174072266	2.890279769897461
1.0	37070000.0	37080000.0	4.0	10.0951509475708	2.9202260971069336
1.0	37080000.0	37090000.0	8.0	9.484840393066406	2.8090615272521973
1.0	37130000.0	37140000.0	12.0	11.212928771972656	3.1177053451538086
1.0	37180000.0	37190000.0	11.0	12.875575065612793	3.397296190261841
1.0	37270000.0	37280000.0	10.0	13.597994804382324	3.513685703277588
1.0	37380000.0	37390000.0	12.0	14.700739860534668	3.6855721473693848
1.0	37490000.0	37500000.0	11.0	11.892791748046875	3.234039306640625
1.0	37510000.0	37520000.0	10.0	12.9813814163208	3.4145348072052
1.0	37520000.0	37530000.0	9.0	12.094826698303223	3.2680740356445312
1.0	37550000.0	37560000.0	6.0	12.92210578918457	3.4048869609832764
1.0	37580000.0	37590000.0	19.0	11.011454582214355	3.0826916694641113
1.0	37720000.0	37730000.0	8.0	11.83729362487793	3.2246525287628174
1.0	37740000.0	37750000.0	14.0	10.857877731323242	3.055825710296631
1.0	37790000.0	37800000.0	7.0	9.517852783203125	2.815134286880493
1.0	37860000.0	37870000.0	7.0	9.522314071655273	2.815955400466919
1.0	37920000.0	37930000.0	4.0	7.766767978668213	2.4830267429351807
1.0	37930000.0	37940000.0	10.0	8.252248764038086	2.5771472454071045
1.0	38010000.0	38020000.0	9.0	8.127334594726562	2.502265453338623
1.0	38160000.0	38170000.0	6.0	7.399937629699707	2.410851001739502
1.0	38260000.0	38270000.0	8.0	7.18057107925415	2.3630967140197754
1.0	38300000.0	38310000.0	10.0	7.8189802169799805	2.493227481842041
1.0	38340000.0	38350000.0	3.0	7.9109907150268555	2.511152744293213
1.0	38420000.0	38430000.0	11.0	6.902409553527832	2.31150221824646
1.0	38460000.0	38470000.0	7.0	6.970771789550781	2.3252551555633545
1.0	38490000.0	38500000.0	7.0	6.856006622314453	2.302156448364258
1.0	38510000.0	38520000.0	5.0	6.19672155380249	2.078198194503784
1.0	38520000.0	38530000.0	6.0	7.720463752746582	2.4739725589752197
1.0	38550000.0	38560000.0	7.0	7.787426948547363	2.4870619773864746
1.0	38600000.0	38610000.0	5.0	8.172699928283691	2.561833381652832
1.0	38610000.0	38620000.0	11.0	9.267691612243652	2.768927574157715
1.0	38750000.0	38760000.0	11.0	11.397165298461914	3.1495110988616943
1.0	38780000.0	38790000.0	9.0	13.96269702911377	3.5712952613830566
1.0	38820000.0	38830000.0	11.0	13.685508728027344	3.527580976486206
1.0	38850000.0	38860000.0	15.0	13.398881912231445	3.4819083213806152
1.0	38910000.0	38920000.0	11.0	14.648660659790039	3.677608013153076
1.0	38920000.0	38930000.0	14.0	13.683881759643555	3.5273239612579346
1.0	39110000.0	39120000.0	10.0	12.665853500366211	3.3629403114318848
1.0	39130000.0	39140000.0	12.0	14.132341384887695	3.5978381633758545
1.0	39140000.0	39150000.0	6.0	13.795483589172363	3.5449767112731934
1.0	39160000.0	39170000.0	16.0	13.612238883972168	3.5159473419189453
1.0	39210000.0	39220000.0	8.0	13.660143852233887	3.523557186126709
1.0	39340000.0	39350000.0	11.0	8.100576400756836	2.547912836074829
1.0	39350000.0	39360000.0	10.0	7.786093235015869	2.4868052005767822
1.0	39560000.0	39570000.0	7.0	7.911219120025635	2.5111961364746094
1.0	39580000.0	39590000.0	10.0	8.00273323059082	2.528970718383789
1.0	39590000.0	39600000.0	5.0	8.899986267089844	2.7002694606781006
1.0	39600000.0	39610000.0	3.0	8.23139762878418	2.573136806488037
1.0	39720000.0	39730000.0	7.0	9.465435028076172	2.805490016937256
1.0	39760000.0	39770000.0	14.0	8.361474990844727	2.598104953765869
1.0	39770000.0	39780000.0	5.0	8.632206916809082	2.649710178375244
1.0	39830000.0	39840000.0	10.0	8.637392044067383	2.650691509246826
1.0	39860000.0	39870000.0	14.0	9.573542594909668	2.825368881225586
1.0	39870000.0	39880000.0	5.0	8.485906600952148	2.621882200241089
1.0	39890000.0	39900000.0	7.0	8.646990776062012	2.6525111198425293
1.0	39930000.0	39940000.0	11.0	8.346269607543945	2.595193386077881
1.0	39990000.0	40000000.0	9.0	7.1527509689331055	2.3617050647735596
1.0	40030000.0	40040000.0	8.0	9.595651626586914	2.8294243812561035
1.0	40110000.0	40120000.0	14.0	9.188470840454102	2.7542107105255127
1.0	40140000.0	40150000.0	12.0	7.003519535064697	2.3318288326263428
1.0	40170000.0	40180000.0	10.0	8.018035888671875	2.531938076019287
1.0	40240000.0	40250000.0	4.0	8.056943893432617	2.5394744873046875
1.0	40340000.0	40350000.0	7.0	8.71068286895752	2.6645750999450684
1.0	40430000.0	40440000.0	11.0	8.629373550415039	2.6491692066192627
1.0	40470000.0	40480000.0	9.0	9.02836799621582	2.724339723587036
1.0	40550000.0	40560000.0	10.0	8.420332908630371	2.609365463256836
1.0	40560000.0	40570000.0	8.0	9.828752517700195	2.8720028400421143
1.0	40620000.0	40630000.0	5.0	7.823477268218994	2.177509069442749
1.0	40630000.0	40640000.0	6.0	8.94389533996582	2.7085120677948
1.0	40690000.0	40700000.0	14.0	7.988724708557129	2.5262551307678223
1.0	40730000.0	40740000.0	9.0	8.050024032592773	2.5381360054016113
1.0	40820000.0	40830000.0	5.0	7.464388370513916	2.423602342605591
1.0	40880000.0	40890000.0	10.0	7.288872718811035	2.3888213634490967
1.0	40900000.0	40910000.0	8.0	7.119751930236816	2.355109691619873
1.0	40930000.0	40940000.0	2.0	7.476868629455566	2.426060438156128
1.0	41030000.0	41040000.0	4.0	7.3960442543029785	2.410081386566162
1.0	41040000.0	41050000.0	9.0	6.498650550842285	2.229645252227783
1.0	41060000.0	41070000.0	4.0	7.934608459472656	2.5157384872436523
1.0	41070000.0	41080000.0	5.0	7.1021599769592285	2.351595401763916
1.0	41090000.0	41100000.0	3.0	6.853870391845703	2.3017220497131348
1.0	41130000.0	41140000.0	3.0	6.920992851257324	2.3152413368225098
1.0	41150000.0	41160000.0	2.0	7.059786796569824	2.134889602661133
1.0	41240000.0	41250000.0	3.0	6.016568660736084	2.1304545402526855
1.0	41250000.0	41260000.0	4.0	6.532973289489746	2.1670851707458496
1.0	41280000.0	41290000.0	7.0	6.191338062286377	2.0490634441375732
1.0	41300000.0	41310000.0	7.0	6.522210121154785	2.234445810317993
1.0	41320000.0	41330000.0	5.0	6.077801704406738	1.9938637018203735
1.0	41370000.0	41380000.0	11.0	7.371408939361572	2.4051976203918457
1.0	41440000.0	41450000.0	7.0	6.720152854919434	2.0976128578186035
1.0	41520000.0	41530000.0	9.0	7.940608024597168	2.516909122467041
1.0	41540000.0	41550000.0	5.0	6.975709438323975	2.3262441158294678
1.0	41580000.0	41590000.0	7.0	8.172975540161133	2.561887264251709
1.0	41590000.0	41600000.0	8.0	8.015592575073242	2.531466007232666
1.0	41600000.0	41610000.0	5.0	7.8162336349487305	2.4926888942718506
1.0	41630000.0	41640000.0	11.0	7.8420891761779785	2.497729539871216
1.0	41810000.0	41820000.0	9.0	8.463186264038086	2.6175484657287598
1.0	41860000.0	41870000.0	10.0	9.467925071716309	2.8059487342834473
1.0	41880000.0	41890000.0	7.0	8.24204158782959	2.5751850605010986
1.0	42110000.0	42120000.0	7.0	7.903051853179932	2.509608030319214
1.0	42120000.0	42130000.0	9.0	6.658599853515625	2.2622056007385254
1.0	42140000.0	42150000.0	6.0	7.081807613372803	2.3475213050842285
1.0	42180000.0	42190000.0	7.0	7.475541591644287	2.4258012771606445
1.0	42200000.0	42210000.0	8.0	6.777540683746338	2.2863049507141113
1.0	42270000.0	42280000.0	5.0	8.129552841186523	2.553511619567871
1.0	42290000.0	42300000.0	5.0	8.288640975952148	2.5841407775878906
1.0	42330000.0	42340000.0	9.0	7.930796146392822	2.5150039196014404
1.0	42350000.0	42360000.0	13.0	8.189183235168457	2.565011739730835
1.0	42370000.0	42380000.0	11.0	8.338976860046387	2.5937955379486084
1.0	42390000.0	42400000.0	6.0	8.972341537475586	2.7138466835021973
1.0	42400000.0	42410000.0	8.0	8.774345397949219	2.676600694656372
1.0	42490000.0	42500000.0	10.0	8.452020645141602	2.6154160499572754
1.0	42620000.0	42630000.0	14.0	8.341327667236328	2.5942466259002686
1.0	42670000.0	42680000.0	13.0	9.53565788269043	2.8184096813201904
1.0	42820000.0	42830000.0	13.0	8.988136291503906	2.7168078422546387
1.0	42850000.0	42860000.0	13.0	8.673567771911621	2.657547950744629
1.0	42860000.0	42870000.0	6.0	8.148237228393555	2.5571181774139404
1.0	42930000.0	42940000.0	11.0	7.330745697021484	2.397132158279419
1.0	42980000.0	42990000.0	4.0	7.387315273284912	2.4083549976348877
1.0	43030000.0	43040000.0	6.0	7.011645317077637	2.3334598541259766
1.0	43080000.0	43090000.0	5.0	7.028606414794922	2.3368613719940186
1.0	43140000.0	43150000.0	3.0	7.236203193664551	2.3086841106414795
1.0	43150000.0	43160000.0	15.0	9.299448013305664	2.774815797805786
1.0	43200000.0	43210000.0	3.0	6.062117576599121	2.102226734161377
1.0	43370000.0	43380000.0	8.0	8.388762474060059	2.603329658508301
1.0	43560000.0	43570000.0	9.0	9.453462600708008	2.8032846450805664
1.0	43640000.0	43650000.0	9.0	7.319770812988281	2.3949530124664307
1.0	43660000.0	43670000.0	10.0	7.706579685211182	2.4712493419647217
1.0	43710000.0	43720000.0	7.0	8.229330062866211	2.5727391242980957
1.0	44100000.0	44110000.0	8.0	7.523802280426025	2.4353229999542236
1.0	44160000.0	44170000.0	9.0	8.6992826461792	2.6624157428741455
1.0	44230000.0	44240000.0	8.0	8.539212226867676	2.63203763961792
1.0	44240000.0	44250000.0	8.0	8.305460929870605	2.5873684883117676
1.0	44270000.0	44280000.0	12.0	7.69423770904541	2.468834400177002
1.0	44280000.0	44290000.0	8.0	7.8994293212890625	2.508901596069336
1.0	44330000.0	44340000.0	4.0	7.967515468597412	2.522139072418213
1.0	44340000.0	44350000.0	9.0	7.086276054382324	2.2932229042053223
1.0	44350000.0	44360000.0	7.0	7.4558210372924805	2.421907424926758
1.0	44380000.0	44390000.0	8.0	6.44968318939209	2.2196402549743652
1.0	44400000.0	44410000.0	8.0	6.258169174194336	2.1803603172302246
1.0	44480000.0	44490000.0	7.0	7.176281929016113	2.366396903991699
1.0	44490000.0	44500000.0	7.0	5.1771769523620605	1.8021293878555298
1.0	44500000.0	44510000.0	5.0	8.077691078186035	2.543487548828125
1.0	44520000.0	44530000.0	9.0	7.8344621658325195	2.496243953704834
1.0	44580000.0	44590000.0	8.0	9.178047180175781	2.752271890640259
1.0	44860000.0	44870000.0	3.0	10.63489055633545	3.016559600830078
1.0	44870000.0	44880000.0	6.0	8.261442184448242	2.578914165496826
1.0	44950000.0	44960000.0	10.0	9.951292037963867	2.894239902496338
1.0	45000000.0	45010000.0	8.0	10.517202377319336	2.9957127571105957
1.0	45030000.0	45040000.0	10.0	9.388277053833008	2.7912545204162598
1.0	45140000.0	45150000.0	4.0	7.97158670425415	2.522922992706299
1.0	45220000.0	45230000.0	8.0	6.321234703063965	2.1933231353759766
1.0	45280000.0	45290000.0	9.0	5.722076416015625	1.9808803796768188
1.0	45310000.0	45320000.0	6.0	7.002676486968994	2.3316562175750732
1.0	45330000.0	45340000.0	8.0	7.402224063873291	2.3487181663513184
1.0	45340000.0	45350000.0	4.0	6.998756408691406	2.251418352127075
1.0	45400000.0	45410000.0	11.0	7.799464225769043	2.4894192218780518
1.0	45500000.0	45510000.0	5.0	7.590806484222412	2.448518753051758
1.0	45630000.0	45640000.0	8.0	6.430654048919678	2.1896791458129883
1.0	45680000.0	45690000.0	3.0	7.598972320556641	2.4501211643218994
1.0	45740000.0	45750000.0	9.0	6.796755313873291	2.2901923656463623
1.0	45810000.0	45820000.0	4.0	6.938004970550537	2.202512264251709
1.0	45840000.0	45850000.0	6.0	6.819955348968506	2.2287986278533936
1.0	45900000.0	45910000.0	5.0	7.504107475280762	2.4314401149749756
1.0	45970000.0	45980000.0	10.0	8.939337730407715	2.7076563835144043
1.0	46030000.0	46040000.0	11.0	7.970821380615234	2.5227749347686768
1.0	46150000.0	46160000.0	8.0	9.925333976745605	2.8895366191864014
1.0	46260000.0	46270000.0	8.0	8.070518493652344	2.542102098464966
1.0	46330000.0	46340000.0	6.0	9.317455291748047	2.778151035308838
1.0	46360000.0	46370000.0	10.0	8.240877151489258	2.574963331222534
1.0	46370000.0	46380000.0	8.0	8.776131629943848	2.6769394874572754
1.0	46420000.0	46430000.0	3.0	7.3428778648376465	2.399542808532715
1.0	46440000.0	46450000.0	8.0	7.735129356384277	2.476839065551758
1.0	46450000.0	46460000.0	10.0	7.7700514793396	2.4836668968200684
1.0	46460000.0	46470000.0	10.0	6.992517948150635	2.2514495849609375
1.0	46510000.0	46520000.0	3.0	7.177290916442871	2.3665990829467773
1.0	46550000.0	46560000.0	2.0	7.762225151062012	2.48214054107666
1.0	46560000.0	46570000.0	5.0	7.555088996887207	2.4414875507354736
1.0	46640000.0	46650000.0	5.0	8.461374282836914	2.6172003746032715
1.0	46690000.0	46700000.0	12.0	7.564955234527588	2.4434330463409424
1.0	46720000.0	46730000.0	4.0	7.66372537612915	2.4628443717956543
1.0	46730000.0	46740000.0	7.0	7.192604064941406	2.369656801223755
1.0	46810000.0	46820000.0	15.0	7.869165897369385	2.5030128955841064
1.0	46820000.0	46830000.0	7.0	7.611437797546387	2.4525763988494873
1.0	46900000.0	46910000.0	8.0	7.764803409576416	2.482642889022827
1.0	46930000.0	46940000.0	8.0	7.271111488342285	2.3852896690368652
1.0	46940000.0	46950000.0	7.0	7.039867401123047	2.339120864868164
1.0	46990000.0	47000000.0	6.0	6.095533847808838	2.087602138519287
1.0	47030000.0	47040000.0	3.0	6.4652276039123535	2.222813129425049
1.0	47080000.0	47090000.0	4.0	6.403100490570068	2.0829875469207764
1.0	47140000.0	47150000.0	14.0	8.149395942687988	2.5573389530181885
1.0	47170000.0	47180000.0	10.0	8.200456619262695	2.5671839714050293
1.0	47200000.0	47210000.0	7.0	10.19083023071289	2.9374406337738037
1.0	47230000.0	47240000.0	16.0	10.117683410644531	2.924285411834717
1.0	47260000.0	47270000.0	7.0	7.513981819152832	2.4333889484405518
1.0	47270000.0	47280000.0	4.0	7.764101505279541	2.4825072288513184
1.0	47430000.0	47440000.0	8.0	6.9309892654418945	2.3172550201416016
1.0	47490000.0	47500000.0	6.0	7.379345893859863	2.4067721366882324
1.0	47640000.0	47650000.0	1.0	7.2220139503479	2.3755202293395996
1.0	47720000.0	47730000.0	9.0	6.927690029144287	2.3165900707244873
1.0	47760000.0	47770000.0	8.0	7.348494052886963	2.4006593227386475
1.0	47820000.0	47830000.0	4.0	7.544938564300537	2.439488649368286
1.0	48050000.0	48060000.0	8.0	9.451573371887207	2.80293607711792
1.0	48060000.0	48070000.0	13.0	9.279081344604492	2.771044969558716
1.0	48080000.0	48090000.0	14.0	9.075021743774414	2.7330617904663086
1.0	48090000.0	48100000.0	6.0	9.716519355773926	2.8515422344207764
1.0	48100000.0	48110000.0	4.0	10.182585716247559	2.9359583854675293
1.0	48170000.0	48180000.0	6.0	7.227471351623535	2.37660551071167
1.0	48200000.0	48210000.0	14.0	8.006701469421387	2.529742956161499
1.0	48300000.0	48310000.0	9.0	7.159341335296631	2.36301851272583
1.0	48340000.0	48350000.0	6.0	7.178830623626709	2.3669071197509766
1.0	48350000.0	48360000.0	4.0	7.384736061096191	2.407839298248291
1.0	48570000.0	48580000.0	8.0	9.681100845336914	2.84507417678833
1.0	48620000.0	48630000.0	13.0	8.030573844909668	2.5343661308288574
1.0	48710000.0	48720000.0	7.0	10.02215576171875	2.907060146331787
1.0	48790000.0	48800000.0	10.0	10.564371109008789	3.0040786266326904
1.0	48880000.0	48890000.0	13.0	11.527765274047852	3.1719295978546143
1.0	48890000.0	48900000.0	8.0	11.829928398132324	3.223398208618164
1.0	48950000.0	48960000.0	12.0	11.552717208862305	3.1762006282806396
1.0	49010000.0	49020000.0	13.0	13.014488220214844	3.4199142456054688
1.0	49180000.0	49190000.0	13.0	14.889907836914062	3.7143657207489014
1.0	49200000.0	49210000.0	25.0	12.901301383972168	3.401496410369873
1.0	49220000.0	49230000.0	18.0	14.870773315429688	3.711463212966919
1.0	49320000.0	49330000.0	20.0	17.703838348388672	4.119489669799805
1.0	49340000.0	49350000.0	20.0	17.002994537353516	4.022609710693359
1.0	49350000.0	49360000.0	8.0	17.732337951660156	4.123370170593262
1.0	49430000.0	49440000.0	16.0	17.80878257751465	4.1337690353393555
1.0	49480000.0	49490000.0	13.0	17.831096649169922	4.136796474456787
1.0	49550000.0	49560000.0	14.0	20.540184020996094	4.484845161437988
1.0	49590000.0	49600000.0	11.0	19.84115982055664	4.398763179779053
1.0	49680000.0	49690000.0	18.0	20.83451271057129	4.520321846008301
1.0	49820000.0	49830000.0	21.0	21.583581924438477	4.6085205078125
1.0	49840000.0	49850000.0	19.0	19.58136749267578	4.366109371185303
1.0	49930000.0	49940000.0	21.0	21.738750457763672	4.626419544219971
1.0	50100000.0	50110000.0	26.0	22.29397964477539	4.689408779144287
1.0	50130000.0	50140000.0	21.0	21.961355209350586	4.651871681213379
1.0	50160000.0	50170000.0	17.0	23.2352352142334	4.792409420013428
1.0	50230000.0	50240000.0	20.0	22.362777709960938	4.6970977783203125
1.0	50330000.0	50340000.0	27.0	19.452945709228516	4.349837779998779
1.0	50500000.0	50510000.0	13.0	17.586721420288086	4.103480339050293
1.0	50520000.0	50530000.0	19.0	17.500017166137695	4.091586112976074
1.0	50540000.0	50550000.0	11.0	16.537057876586914	3.9567348957061768
1.0	50600000.0	50610000.0	13.0	16.535324096679688	3.9564876556396484
1.0	50840000.0	50850000.0	9.0	11.354129791259766	3.1421024799346924
1.0	50920000.0	50930000.0	8.0	8.953474044799805	2.7103121280670166
1.0	50960000.0	50970000.0	9.0	9.495920181274414	2.8111045360565186
1.0	51040000.0	51050000.0	12.0	10.381021499633789	2.971484661102295
1.0	51050000.0	51060000.0	10.0	9.840995788574219	2.87422513961792
1.0	51070000.0	51080000.0	13.0	10.191182136535645	2.9375057220458984
1.0	51080000.0	51090000.0	15.0	9.979521751403809	2.899350643157959
1.0	51110000.0	51120000.0	9.0	10.622713088989258	3.0144033432006836
1.0	51120000.0	51130000.0	15.0	9.870027542114258	2.879502058029175
1.0	51130000.0	51140000.0	12.0	10.011914253234863	2.9052090644836426
1.0	51150000.0	51160000.0	9.0	10.411233901977539	2.9768664836883545
1.0	51240000.0	51250000.0	10.0	10.401609420776367	2.975151777267456
1.0	51260000.0	51270000.0	13.0	10.281059265136719	2.9536190032958984
1.0	51270000.0	51280000.0	7.0	10.283257484436035	2.954012393951416
1.0	51340000.0	51350000.0	11.0	9.48062801361084	2.8082878589630127
1.0	51380000.0	51390000.0	3.0	9.58554458618164	2.8275747299194336
1.0	51430000.0	51440000.0	7.0	7.238134860992432	2.3787286281585693
1.0	51500000.0	51510000.0	9.0	8.622906684875488	2.6479408740997314
1.0	51570000.0	51580000.0	6.0	9.95680046081543	2.895237445831299
1.0	51590000.0	51600000.0	6.0	8.832837104797363	2.687633991241455
1.0	51690000.0	51700000.0	6.0	7.414013862609863	2.41363525390625
1.0	51740000.0	51750000.0	9.0	7.44365930557251	2.419502019882202
1.0	51790000.0	51800000.0	4.0	7.412131309509277	2.4132652282714844
1.0	51820000.0	51830000.0	6.0	8.587028503417969	2.6411280632019043
1.0	51830000.0	51840000.0	12.0	7.938597679138184	2.5165116786956787
1.0	51970000.0	51980000.0	8.0	9.83690071105957	2.873481273651123
1.0	52000000.0	52010000.0	9.0	8.37609577178955	2.6009044647216797
1.0	52040000.0	52050000.0	8.0	8.683937072753906	2.659512996673584
1.0	52260000.0	52270000.0	12.0	9.924493789672852	2.8893816471099854
1.0	52320000.0	52330000.0	6.0	9.547660827636719	2.820618152618408
1.0	52350000.0	52360000.0	7.0	10.614640235900879	3.0129783153533936
1.0	52390000.0	52400000.0	10.0	9.111040115356445	2.739783525466919
1.0	52400000.0	52410000.0	6.0	7.981236457824707	2.5247979164123535
1.0	52410000.0	52420000.0	2.0	8.35595703125	2.597046375274658
1.0	52420000.0	52430000.0	10.0	9.039163589477539	2.726358413696289
1.0	52430000.0	52440000.0	5.0	8.054527282714844	2.539001941680908
1.0	52500000.0	52510000.0	7.0	7.721273899078369	2.4741275310516357
1.0	52510000.0	52520000.0	4.0	7.605593681335449	2.3476107120513916
1.0	52530000.0	52540000.0	9.0	8.201125144958496	2.567312479019165
1.0	52580000.0	52590000.0	9.0	7.551863193511963	2.4408528804779053
1.0	52610000.0	52620000.0	5.0	7.656384468078613	2.461402177810669
1.0	52630000.0	52640000.0	4.0	6.309218883514404	2.1908552646636963
1.0	52700000.0	52710000.0	9.0	7.054303169250488	2.342012882232666
1.0	52760000.0	52770000.0	8.0	6.827392578125	2.2963833808898926
1.0	52940000.0	52950000.0	8.0	8.848214149475098	2.690528154373169
1.0	52970000.0	52980000.0	15.0	9.395952224731445	2.7926735877990723
1.0	52980000.0	52990000.0	8.0	8.8930082321167	2.6989550590515137
1.0	53080000.0	53090000.0	7.0	7.558889865875244	2.4422383308410645
1.0	53110000.0	53120000.0	11.0	7.889634609222412	2.5069994926452637
1.0	53140000.0	53150000.0	4.0	7.721704959869385	2.474215030670166
1.0	53150000.0	53160000.0	7.0	7.896157741546631	2.5082690715789795
1.0	53160000.0	53170000.0	9.0	7.53118371963501	2.436781883239746
1.0	53190000.0	53200000.0	11.0	8.313047409057617	2.5888254642486572
1.0	53210000.0	53220000.0	6.0	8.6885986328125	2.6603946685791016
1.0	53350000.0	53360000.0	8.0	8.452486038208008	2.615506410598755
1.0	53370000.0	53380000.0	16.0	9.287372589111328	2.772580623626709
1.0	53380000.0	53390000.0	11.0	9.032554626464844	2.7251248359680176
1.0	53450000.0	53460000.0	11.0	11.221328735351562	3.1191635131835938
1.0	53570000.0	53580000.0	7.0	7.182193756103516	2.367575168609619
1.0	53580000.0	53590000.0	4.0	6.709633827209473	2.272554874420166
1.0	53680000.0	53690000.0	8.0	6.189017295837402	1.9444576501846313
1.0	53700000.0	53710000.0	11.0	7.848710536956787	2.4990267753601074
1.0	53750000.0	53760000.0	14.0	8.212457656860352	2.56949520111084
1.0	53760000.0	53770000.0	6.0	7.985213279724121	2.5255696773529053
1.0	53800000.0	53810000.0	10.0	9.681675910949707	2.845181703567505
1.0	53900000.0	53910000.0	4.0	8.888219833374023	2.698058605194092
1.0	53960000.0	53970000.0	8.0	8.449029922485352	2.6148476600646973
1.0	54060000.0	54070000.0	10.0	8.635106086730957	2.6502552032470703
1.0	54080000.0	54090000.0	11.0	8.632486343383789	2.6497623920440674
1.0	54180000.0	54190000.0	12.0	10.23121452331543	2.9446871280670166
1.0	54220000.0	54230000.0	5.0	8.426200866699219	2.6104846000671387
1.0	54240000.0	54250000.0	14.0	8.254193305969238	2.5775208473205566
1.0	54250000.0	54260000.0	4.0	8.16899299621582	2.5611186027526855
1.0	54270000.0	54280000.0	8.0	8.171706199645996	2.561643123626709
1.0	54410000.0	54420000.0	4.0	8.14781379699707	2.3409037590026855
1.0	54480000.0	54490000.0	3.0	7.692287445068359	2.468446731567383
1.0	54510000.0	54520000.0	11.0	8.822389602661133	2.4632954597473145
1.0	54620000.0	54630000.0	9.0	6.9040327072143555	2.311830520629883
1.0	54680000.0	54690000.0	4.0	6.289111137390137	2.1867239475250244
1.0	54710000.0	54720000.0	3.0	6.702404975891113	2.271090269088745
1.0	54720000.0	54730000.0	6.0	6.262446880340576	2.1812431812286377
1.0	54830000.0	54840000.0	3.0	7.972468376159668	2.523099660873413
1.0	54870000.0	54880000.0	5.0	7.135158538818359	2.314850091934204
1.0	54970000.0	54980000.0	6.0	8.28538990020752	2.5835165977478027
1.0	55050000.0	55060000.0	5.0	6.975252628326416	2.3261492252349854
1.0	55300000.0	55310000.0	9.0	7.427615165710449	2.4163296222686768
1.0	55550000.0	55560000.0	5.0	7.8870954513549805	2.5065033435821533
1.0	55560000.0	55570000.0	9.0	8.362187385559082	2.598240375518799
1.0	55670000.0	55680000.0	13.0	9.617889404296875	2.8334999084472656
1.0	55690000.0	55700000.0	7.0	9.982781410217285	2.8999392986297607
1.0	55700000.0	55710000.0	15.0	9.644323348999023	2.83834171295166
1.0	55850000.0	55860000.0	7.0	11.252687454223633	3.124587059020996
1.0	55860000.0	55870000.0	7.0	11.49413776397705	3.166166067123413
1.0	55980000.0	55990000.0	14.0	12.380842208862305	3.315833330154419
1.0	56040000.0	56050000.0	20.0	14.0250883102417	3.5810749530792236
1.0	56070000.0	56080000.0	18.0	16.41449546813965	3.9392151832580566
1.0	56090000.0	56100000.0	11.0	15.601064682006836	3.8208422660827637
1.0	56210000.0	56220000.0	7.0	13.830183029174805	3.5504536628723145
1.0	56250000.0	56260000.0	15.0	11.975672721862793	3.2480320930480957
1.0	56300000.0	56310000.0	12.0	11.354829788208008	3.142220973968506
1.0	56360000.0	56370000.0	9.0	11.75438117980957	3.2105846405029297
1.0	56490000.0	56500000.0	6.0	10.647420883178711	3.018773078918457
1.0	56510000.0	56520000.0	9.0	10.404531478881836	2.9756693840026855
1.0	56560000.0	56570000.0	9.0	9.89395809173584	2.8838465213775635
1.0	56630000.0	56640000.0	5.0	8.660398483276367	2.6550521850585938
1.0	56780000.0	56790000.0	7.0	7.460660457611084	2.4228591918945312
1.0	56850000.0	56860000.0	10.0	7.0501604080200195	2.341181993484497
1.0	57020000.0	57030000.0	10.0	9.446028709411621	2.8019118309020996
1.0	57030000.0	57040000.0	6.0	9.802383422851562	2.867201328277588
1.0	57040000.0	57050000.0	6.0	9.111199378967285	2.7398152351379395
1.0	57060000.0	57070000.0	10.0	8.28632640838623	2.583695650100708
1.0	57180000.0	57190000.0	12.0	7.924485683441162	2.513775587081909
1.0	57210000.0	57220000.0	8.0	9.05871295928955	2.7300171852111816
1.0	57280000.0	57290000.0	8.0	9.328741073608398	2.7802460193634033
1.0	57330000.0	57340000.0	10.0	10.61100959777832	3.0123372077941895
1.0	57380000.0	57390000.0	12.0	8.708325386047363	2.6641271114349365
1.0	57420000.0	57430000.0	9.0	10.892768859863281	3.061940908432007
1.0	57460000.0	57470000.0	7.0	8.593391418457031	2.642338514328003
1.0	57550000.0	57560000.0	3.0	7.971199989318848	2.522848129272461
1.0	57630000.0	57640000.0	8.0	7.495748996734619	2.429788589477539
1.0	57710000.0	57720000.0	7.0	7.659185886383057	2.4619550704956055
1.0	57820000.0	57830000.0	6.0	9.336682319641113	2.7817142009735107
1.0	57830000.0	57840000.0	12.0	8.972970962524414	2.7139601707458496
1.0	57880000.0	57890000.0	4.0	9.7503023147583	2.8577094078063965
1.0	57890000.0	57900000.0	8.0	10.620868682861328	3.01408052444458
1.0	57920000.0	57930000.0	7.0	11.792783737182617	3.2171058654785156
1.0	57930000.0	57940000.0	7.0	11.597711563110352	3.1838936805725098
1.0	57940000.0	57950000.0	15.0	10.572458267211914	3.005506992340088
1.0	57990000.0	58000000.0	9.0	11.343206405639648	3.1402173042297363
1.0	58050000.0	58060000.0	7.0	10.711647033691406	3.0301055908203125
1.0	58200000.0	58210000.0	12.0	11.685297966003418	3.1988370418548584
1.0	58270000.0	58280000.0	11.0	11.497808456420898	3.1667957305908203
1.0	58370000.0	58380000.0	12.0	9.555351257324219	2.8220303058624268
1.0	58460000.0	58470000.0	10.0	9.961740493774414	2.896132230758667
1.0	58520000.0	58530000.0	5.0	9.270716667175293	2.7694902420043945
1.0	58540000.0	58550000.0	3.0	9.77086353302002	2.8614602088928223
1.0	58600000.0	58610000.0	15.0	8.34489631652832	2.5949292182922363
1.0	58620000.0	58630000.0	10.0	8.06901741027832	2.5418128967285156
1.0	58640000.0	58650000.0	5.0	8.420927047729492	2.6094775199890137
1.0	58710000.0	58720000.0	5.0	7.330427646636963	2.3970680236816406
1.0	58780000.0	58790000.0	9.0	7.340567588806152	2.399083137512207
1.0	58880000.0	58890000.0	10.0	7.185311317443848	2.36820125579834
1.0	58910000.0	58920000.0	7.0	7.257485866546631	2.2863736152648926
1.0	58940000.0	58950000.0	9.0	6.930538177490234	2.2513833045959473
1.0	58990000.0	59000000.0	5.0	8.016705513000488	2.5316810607910156
1.0	59010000.0	59020000.0	3.0	7.510814666748047	2.408735752105713
1.0	59020000.0	59030000.0	9.0	8.637849807739258	2.650773286819458
1.0	59030000.0	59040000.0	6.0	9.330894470214844	2.7806410789489746
1.0	59080000.0	59090000.0	10.0	8.637201309204102	2.65065336227417
1.0	59150000.0	59160000.0	13.0	8.22667407989502	2.5722312927246094
1.0	59180000.0	59190000.0	7.0	8.640640258789062	2.6513071060180664
1.0	59440000.0	59450000.0	8.0	7.170983791351318	2.3653416633605957
1.0	59500000.0	59510000.0	0.0	7.838716983795166	2.497074604034424
1.0	59550000.0	59560000.0	9.0	7.716269493103027	2.4731454849243164
1.0	59590000.0	59600000.0	12.0	7.7997283935546875	2.489471673965454
1.0	59670000.0	59680000.0	7.0	8.994803428649902	2.7180569171905518
1.0	59690000.0	59700000.0	5.0	8.853601455688477	2.6915440559387207
1.0	59790000.0	59800000.0	5.0	8.474777221679688	2.6197595596313477
1.0	59990000.0	60000000.0	8.0	8.32345199584961	2.5908164978027344
1.0	60010000.0	60020000.0	9.0	8.154882431030273	2.5583972930908203
1.0	60020000.0	60030000.0	13.0	8.062265396118164	2.5405032634735107
1.0	60060000.0	60070000.0	6.0	7.788118839263916	2.487199306488037
1.0	60080000.0	60090000.0	10.0	7.216790676116943	2.3744804859161377
1.0	60090000.0	60100000.0	10.0	8.115936279296875	2.550880193710327
1.0	60160000.0	60170000.0	12.0	7.730673313140869	2.4759631156921387
1.0	60180000.0	60190000.0	8.0	8.5256986618042	2.629460573196411
1.0	60270000.0	60280000.0	8.0	8.727742195129395	2.6678028106689453
1.0	60310000.0	60320000.0	12.0	9.62750244140625	2.8352627754211426
1.0	60380000.0	60390000.0	10.0	8.417512893676758	2.6088268756866455
1.0	60530000.0	60540000.0	20.0	11.02168083190918	3.084473133087158
1.0	60560000.0	60570000.0	12.0	12.949658393859863	3.4093730449676514
1.0	60600000.0	60610000.0	7.0	12.576171875	3.348170518875122
1.0	60620000.0	60630000.0	10.0	10.662185668945312	3.021383762359619
1.0	60650000.0	60660000.0	9.0	11.051251411437988	3.089625358581543
1.0	60660000.0	60670000.0	13.0	11.065569877624512	3.0921194553375244
1.0	60730000.0	60740000.0	12.0	8.470193862915039	2.6188864707946777
1.0	60770000.0	60780000.0	8.0	12.103672981262207	3.2695584297180176
1.0	60780000.0	60790000.0	10.0	11.541726112365723	3.1743171215057373
1.0	60790000.0	60800000.0	8.0	12.486467361450195	3.3333487510681152
1.0	60800000.0	60810000.0	11.0	12.315678596496582	3.3049964904785156
1.0	60810000.0	60820000.0	8.0	11.481527328491211	3.1640028953552246
1.0	60850000.0	60860000.0	11.0	11.962732315063477	3.245849132537842
1.0	60860000.0	60870000.0	13.0	11.79139518737793	3.216870069503784
1.0	61020000.0	61030000.0	15.0	13.575221061706543	3.5100624561309814
1.0	61060000.0	61070000.0	14.0	13.100651741027832	3.433884859085083
1.0	61070000.0	61080000.0	12.0	12.470865249633789	3.3307623863220215
1.0	61090000.0	61100000.0	22.0	13.4326810836792	3.487321138381958
1.0	61100000.0	61110000.0	8.0	8.708311080932617	2.664124011993408
1.0	61160000.0	61170000.0	12.0	11.548944473266602	3.1755547523498535
1.0	61190000.0	61200000.0	15.0	10.321271896362305	2.9608120918273926
1.0	61250000.0	61260000.0	8.0	10.54401683807373	3.0004706382751465
1.0	61290000.0	61300000.0	10.0	9.71756362915039	2.8517346382141113
1.0	61320000.0	61330000.0	6.0	10.399624824523926	2.97479510307312
1.0	61330000.0	61340000.0	9.0	10.548757553100586	3.0013105869293213
1.0	61370000.0	61380000.0	8.0	10.92411994934082	3.067432165145874
1.0	61380000.0	61390000.0	14.0	9.37118911743164	2.788097858428955
1.0	61490000.0	61500000.0	4.0	9.308711051940918	2.7765345573425293
1.0	61500000.0	61510000.0	14.0	8.597437858581543	2.6431055068969727
1.0	61510000.0	61520000.0	5.0	5.941015720367432	1.9560915231704712
1.0	61540000.0	61550000.0	9.0	7.964491844177246	2.4338295459747314
1.0	61620000.0	61630000.0	5.0	9.446228981018066	2.8019471168518066
1.0	61680000.0	61690000.0	11.0	10.406000137329102	2.9759349822998047
1.0	61770000.0	61780000.0	16.0	9.359698295593262	2.7859725952148438
1.0	61800000.0	61810000.0	8.0	10.323229789733887	2.961158275604248
1.0	61970000.0	61980000.0	10.0	11.54135799407959	3.1742568016052246
1.0	62060000.0	62070000.0	12.0	10.389431953430176	2.9729816913604736
1.0	62230000.0	62240000.0	8.0	8.54911994934082	2.633920192718506
1.0	62300000.0	62310000.0	4.0	9.544476509094238	2.8200347423553467
1.0	62350000.0	62360000.0	4.0	8.727935791015625	2.6678359508514404
1.0	62360000.0	62370000.0	11.0	8.310233116149902	2.5882885456085205
1.0	62380000.0	62390000.0	7.0	8.156007766723633	2.5586116313934326
1.0	62400000.0	62410000.0	11.0	8.336346626281738	2.593292474746704
1.0	62440000.0	62450000.0	11.0	8.901241302490234	2.7005088329315186
1.0	62550000.0	62560000.0	6.0	8.892250061035156	2.698817014694214
1.0	62560000.0	62570000.0	7.0	8.413034439086914	2.607970714569092
1.0	62590000.0	62600000.0	9.0	8.643933296203613	2.6519317626953125
1.0	62720000.0	62730000.0	12.0	8.932016372680664	2.7062878608703613
1.0	62770000.0	62780000.0	5.0	9.698802947998047	2.848304271697998
1.0	62850000.0	62860000.0	11.0	8.515722274780273	2.627563238143921
1.0	62890000.0	62900000.0	11.0	8.199572563171387	2.56701397895813
1.0	62930000.0	62940000.0	3.0	8.716421127319336	2.665663003921509
1.0	63000000.0	63010000.0	11.0	9.712762832641602	2.850858211517334
1.0	63040000.0	63050000.0	14.0	9.359155654907227	2.785871744155884
1.0	63190000.0	63200000.0	6.0	8.342199325561523	2.594414710998535
1.0	63210000.0	63220000.0	11.0	7.635434627532959	2.457292318344116
1.0	63250000.0	63260000.0	9.0	7.755224704742432	2.480769634246826
1.0	63270000.0	63280000.0	7.0	8.202123641967773	2.567504405975342
1.0	63280000.0	63290000.0	8.0	8.447653770446777	2.6145870685577393
1.0	63320000.0	63330000.0	7.0	8.143549919128418	2.5562102794647217
1.0	63370000.0	63380000.0	6.0	10.525728225708008	2.99722957611084
1.0	63420000.0	63430000.0	13.0	12.059758186340332	3.2621829509735107
1.0	63540000.0	63550000.0	13.0	11.917742729187012	3.2382545471191406
1.0	63640000.0	63650000.0	21.0	13.75566577911377	3.538684129714966
1.0	63650000.0	63660000.0	16.0	13.116015434265137	3.436371326446533
1.0	63670000.0	63680000.0	15.0	13.775347709655762	3.541797637939453
1.0	63700000.0	63710000.0	13.0	11.660606384277344	3.1946284770965576
1.0	63740000.0	63750000.0	12.0	13.4410982131958	3.488668918609619
1.0	63930000.0	63940000.0	6.0	6.545966148376465	2.239290475845337
1.0	64010000.0	64020000.0	9.0	7.919521331787109	2.512813091278076
1.0	64070000.0	64080000.0	7.0	8.729016304016113	2.6680426597595215
1.0	64140000.0	64150000.0	5.0	8.961555480957031	2.7118279933929443
1.0	64160000.0	64170000.0	10.0	9.216670036315918	2.759455919265747
1.0	64190000.0	64200000.0	7.0	9.849923133850098	2.875849485397339
1.0	64240000.0	64250000.0	6.0	8.737566947937012	2.6696584224700928
1.0	64440000.0	64450000.0	12.0	10.92765998840332	3.0680477619171143
1.0	64520000.0	64530000.0	12.0	12.8261137008667	3.389219284057617
1.0	64600000.0	64610000.0	10.0	12.863946914672852	3.3954014778137207
1.0	64610000.0	64620000.0	8.0	13.299395561218262	3.4659485816955566
1.0	64650000.0	64660000.0	15.0	11.626815795898438	3.1888651847839355
1.0	64820000.0	64830000.0	10.0	12.02647590637207	3.2565903663635254
1.0	64920000.0	64930000.0	8.0	10.185105323791504	2.9364140033721924
1.0	65070000.0	65080000.0	6.0	8.719040870666504	2.6661572456359863
1.0	65110000.0	65120000.0	4.0	8.989816665649414	2.7171225547790527
1.0	65130000.0	65140000.0	8.0	8.481101989746094	2.6209638118743896
1.0	65150000.0	65160000.0	5.0	8.505416870117188	2.6255998611450195
1.0	65170000.0	65180000.0	7.0	9.668695449829102	2.8428003787994385
1.0	65210000.0	65220000.0	8.0	8.166810989379883	2.487877130508423
1.0	65240000.0	65250000.0	2.0	9.420463562011719	2.7971928119659424
1.0	65260000.0	65270000.0	13.0	10.17651081085205	2.9348666667938232
1.0	65280000.0	65290000.0	12.0	9.602346420288086	2.8306517601013184
1.0	65360000.0	65370000.0	13.0	9.208134651184082	2.7578673362731934
1.0	65450000.0	65460000.0	7.0	7.937858581542969	2.516374111175537
1.0	65460000.0	65470000.0	4.0	7.122137546539307	2.3555877208709717
1.0	65480000.0	65490000.0	10.0	8.009446144104004	2.530275344848633
1.0	65510000.0	65520000.0	4.0	8.069085121154785	2.541825294494629
1.0	65570000.0	65580000.0	5.0	8.497053146362305	2.6240081787109375
1.0	65750000.0	65760000.0	4.0	8.437525749206543	2.612651824951172
1.0	65830000.0	65840000.0	4.0	8.3632173538208	2.598437786102295
1.0	65840000.0	65850000.0	8.0	7.9853925704956055	2.5256083011627197
1.0	65850000.0	65860000.0	8.0	7.142855167388916	2.359727382659912
1.0	65970000.0	65980000.0	7.0	7.029450416564941	2.3370308876037598
1.0	65980000.0	65990000.0	5.0	7.396856784820557	2.4102396965026855
1.0	65990000.0	66000000.0	7.0	7.7588043212890625	2.481473684310913
1.0	66040000.0	66050000.0	5.0	7.608830451965332	2.452064037322998
1.0	66120000.0	66130000.0	8.0	9.543006896972656	2.819761276245117
1.0	66140000.0	66150000.0	2.0	9.503148078918457	2.812434434890747
1.0	66210000.0	66220000.0	10.0	13.807954788208008	3.5469448566436768
1.0	66270000.0	66280000.0	20.0	13.653674125671387	3.5225327014923096
1.0	66330000.0	66340000.0	10.0	15.059840202331543	3.7400639057159424
1.0	66340000.0	66350000.0	5.0	11.986799240112305	3.2499070167541504
1.0	66360000.0	66370000.0	16.0	15.116750717163086	3.748633861541748
1.0	66370000.0	66380000.0	12.0	14.908233642578125	3.7171454429626465
1.0	66400000.0	66410000.0	11.0	13.953892707824707	3.5699143409729004
1.0	66460000.0	66470000.0	14.0	13.389257431030273	3.4803690910339355
1.0	66490000.0	66500000.0	18.0	12.777488708496094	3.3812623023986816
1.0	66550000.0	66560000.0	21.0	11.774645805358887	3.2140274047851562
1.0	66580000.0	66590000.0	11.0	12.806905746459961	3.3860785961151123
1.0	66620000.0	66630000.0	13.0	12.071744918823242	3.264195680618286
1.0	66630000.0	66640000.0	13.0	12.342483520507812	3.3094570636749268
1.0	66640000.0	66650000.0	15.0	11.587691307067871	3.1821818351745605
1.0	66680000.0	66690000.0	12.0	11.524346351623535	3.1713409423828125
1.0	66790000.0	66800000.0	8.0	8.551450729370117	2.634366750717163
1.0	66840000.0	66850000.0	4.0	9.515890121459961	2.8147730827331543
1.0	66960000.0	66970000.0	5.0	11.373469352722168	3.14543080329895
1.0	67010000.0	67020000.0	7.0	10.531978607177734	2.9983363151550293
1.0	67060000.0	67070000.0	14.0	12.558223724365234	3.3452084064483643
1.0	67080000.0	67090000.0	14.0	12.152226448059082	3.2776966094970703
1.0	67090000.0	67100000.0	14.0	11.339876174926758	3.1396429538726807
1.0	67100000.0	67110000.0	12.0	11.416074752807617	3.152761697769165
1.0	67110000.0	67120000.0	11.0	11.71253490447998	3.2034707069396973
1.0	67120000.0	67130000.0	14.0	11.870780944824219	3.230316162109375
1.0	67170000.0	67180000.0	6.0	10.569543838500977	3.0049917697906494
1.0	67180000.0	67190000.0	15.0	9.628446578979492	2.8354361057281494
1.0	67220000.0	67230000.0	6.0	8.920406341552734	2.7041053771972656
1.0	67260000.0	67270000.0	6.0	9.593535423278809	2.8290390968322754
1.0	67320000.0	67330000.0	8.0	9.063760757446289	2.730961799621582
1.0	67350000.0	67360000.0	12.0	9.655561447143555	2.8404011726379395
1.0	67360000.0	67370000.0	6.0	9.73352336883545	2.8546500205993652
1.0	67400000.0	67410000.0	8.0	10.672449111938477	3.0231947898864746
1.0	67500000.0	67510000.0	13.0	10.787405014038086	3.0434513092041016
1.0	67530000.0	67540000.0	17.0	12.043553352355957	3.2594597339630127
1.0	67550000.0	67560000.0	10.0	10.779212951660156	3.042006731033325
1.0	67590000.0	67600000.0	13.0	9.828536987304688	2.871960163116455
1.0	67730000.0	67740000.0	7.0	9.628662109375	2.8354783058166504
1.0	67760000.0	67770000.0	5.0	11.001078605651855	3.0808825492858887
1.0	67910000.0	67920000.0	6.0	8.248347282409668	2.5763983726501465
1.0	67950000.0	67960000.0	7.0	7.7879319190979	2.4871597290039062
1.0	67970000.0	67980000.0	5.0	8.05236530303955	2.538586139678955
1.0	68030000.0	68040000.0	4.0	7.931107997894287	2.5150623321533203
1.0	68040000.0	68050000.0	8.0	7.956350803375244	2.5199718475341797
1.0	68050000.0	68060000.0	14.0	7.343898773193359	2.399745225906372
1.0	68080000.0	68090000.0	6.0	8.502351760864258	2.625016212463379
1.0	68150000.0	68160000.0	8.0	8.060600280761719	2.376302719116211
1.0	68220000.0	68230000.0	6.0	8.189252853393555	2.5650248527526855
1.0	68270000.0	68280000.0	5.0	8.68299674987793	2.6593332290649414
1.0	68350000.0	68360000.0	10.0	8.958402633666992	2.711235523223877
1.0	68410000.0	68420000.0	12.0	8.476529121398926	2.6200897693634033
1.0	68440000.0	68450000.0	9.0	8.570487976074219	2.6379878520965576
1.0	68490000.0	68500000.0	10.0	7.9167609214782715	2.5122780799865723
1.0	68500000.0	68510000.0	5.0	8.535491943359375	2.631328582763672
1.0	68530000.0	68540000.0	9.0	7.832450866699219	2.4958529472351074
1.0	68540000.0	68550000.0	6.0	7.941866397857666	2.517155885696411
1.0	68580000.0	68590000.0	9.0	7.126622200012207	2.356480121612549
1.0	68670000.0	68680000.0	9.0	9.235875129699707	2.7630226612091064
1.0	68750000.0	68760000.0	11.0	10.575173377990723	3.0059878826141357
1.0	68790000.0	68800000.0	13.0	12.196821212768555	3.2851595878601074
1.0	68900000.0	68910000.0	27.0	13.697484016418457	3.529477596282959
1.0	68970000.0	68980000.0	14.0	17.503618240356445	4.092081069946289
1.0	68980000.0	68990000.0	15.0	17.3013916015625	4.064180374145508
1.0	69000000.0	69010000.0	15.0	18.81999969482422	4.268357276916504
1.0	69020000.0	69030000.0	30.0	18.6287899017334	4.243324279785156
1.0	69030000.0	69040000.0	23.0	19.903095245361328	4.406494140625
1.0	69070000.0	69080000.0	16.0	20.2767276763916	4.452707767486572
1.0	69080000.0	69090000.0	13.0	20.937301635742188	4.532599449157715
1.0	69190000.0	69200000.0	27.0	18.383214950561523	4.210892677307129
1.0	69280000.0	69290000.0	12.0	15.529165267944336	3.810201644897461
1.0	69400000.0	69410000.0	24.0	18.792097091674805	4.264718055725098
1.0	69420000.0	69430000.0	15.0	19.581195831298828	4.3660888671875
1.0	69520000.0	69530000.0	15.0	19.59499168395996	4.367832183837891
1.0	69630000.0	69640000.0	17.0	19.07933807373047	4.302000999450684
1.0	69680000.0	69690000.0	19.0	16.94576644897461	4.014580726623535
1.0	69710000.0	69720000.0	19.0	19.748493194580078	4.387157917022705
1.0	69810000.0	69820000.0	22.0	19.851680755615234	4.400077819824219
1.0	69820000.0	69830000.0	22.0	19.29900550842285	4.330214500427246
1.0	69840000.0	69850000.0	13.0	20.742467880249023	4.509276866912842
1.0	70020000.0	70030000.0	26.0	23.656478881835938	4.836950302124023
1.0	70030000.0	70040000.0	15.0	16.78541374206543	3.991992235183716
1.0	70080000.0	70090000.0	24.0	22.487777709960938	4.711005210876465
1.0	70140000.0	70150000.0	18.0	21.63032341003418	4.613926410675049
1.0	70170000.0	70180000.0	13.0	21.554088592529297	4.605105400085449
1.0	70200000.0	70210000.0	18.0	20.940786361694336	4.53301477432251
1.0	70210000.0	70220000.0	18.0	21.70125961303711	4.622106075286865
1.0	70240000.0	70250000.0	22.0	21.115026473999023	4.553698539733887
1.0	70260000.0	70270000.0	24.0	21.65238380432129	4.616471767425537
1.0	70270000.0	70280000.0	26.0	21.657840728759766	4.617104530334473
1.0	70440000.0	70450000.0	16.0	19.414718627929688	4.3449788093566895
1.0	70540000.0	70550000.0	21.0	16.415464401245117	3.9393513202667236
1.0	70550000.0	70560000.0	13.0	16.442596435546875	3.94323992729187
1.0	70650000.0	70660000.0	11.0	9.895516395568848	2.8841285705566406
1.0	70660000.0	70670000.0	5.0	9.69091796875	2.8468680381774902
1.0	70750000.0	70760000.0	5.0	8.931220054626465	2.7061355113983154
1.0	70810000.0	70820000.0	10.0	8.698163032531738	2.6622087955474854
1.0	71150000.0	71160000.0	14.0	15.620928764343262	3.823777437210083
1.0	71180000.0	71190000.0	18.0	18.935937881469727	4.283442497253418
1.0	71200000.0	71210000.0	20.0	17.270015716552734	4.059832572937012
1.0	71210000.0	71220000.0	18.0	19.583637237548828	4.366396903991699
1.0	71240000.0	71250000.0	18.0	20.10567855834961	4.431644916534424
1.0	71280000.0	71290000.0	16.0	17.539905548095703	4.0970635414123535
1.0	71380000.0	71390000.0	27.0	23.257722854614258	4.794811725616455
1.0	71520000.0	71530000.0	17.0	14.077436447143555	3.5892627239227295
1.0	71690000.0	71700000.0	14.0	16.746015548706055	3.986423969268799
1.0	71750000.0	71760000.0	18.0	16.880931854248047	4.005465507507324
1.0	71900000.0	71910000.0	24.0	21.38887596130371	4.585881233215332
1.0	71950000.0	71960000.0	32.0	21.823932647705078	4.636189937591553
1.0	72080000.0	72090000.0	34.0	24.303014755249023	4.903424263000488
1.0	72110000.0	72120000.0	21.0	25.258779525756836	4.997441291809082
1.0	72120000.0	72130000.0	23.0	27.186452865600586	5.171160697937012
1.0	72130000.0	72140000.0	24.0	27.873889923095703	5.227776527404785
1.0	72140000.0	72150000.0	21.0	27.210763931274414	5.173213005065918
1.0	72200000.0	72210000.0	24.0	26.469131469726562	5.109051704406738
1.0	72270000.0	72280000.0	18.0	25.913639068603516	5.0588765144348145
1.0	72360000.0	72370000.0	24.0	23.049718856811523	4.772485256195068
1.0	72390000.0	72400000.0	26.0	22.400421142578125	4.701296806335449
1.0	72400000.0	72410000.0	13.0	22.11311912536621	4.669073104858398
1.0	72420000.0	72430000.0	20.0	22.644756317138672	4.728351593017578
1.0	72470000.0	72480000.0	18.0	23.608951568603516	4.831972122192383
1.0	72550000.0	72560000.0	24.0	25.851119995117188	5.05311918258667
1.0	72560000.0	72570000.0	28.0	26.2954158782959	5.093555927276611
1.0	72580000.0	72590000.0	29.0	27.394725799560547	5.1886210441589355
1.0	72590000.0	72600000.0	24.0	27.47980308532715	5.195674419403076
1.0	72600000.0	72610000.0	20.0	27.788904190063477	5.2209343910217285
1.0	72640000.0	72650000.0	33.0	29.21965980529785	5.330059051513672
1.0	72680000.0	72690000.0	26.0	26.311065673828125	5.094958305358887
1.0	72720000.0	72730000.0	32.0	24.472522735595703	4.920469760894775
1.0	72820000.0	72830000.0	29.0	20.682008743286133	4.5019965171813965
1.0	72870000.0	72880000.0	25.0	20.894699096679688	4.527515411376953
1.0	72950000.0	72960000.0	23.0	26.13589859008789	5.079167366027832
1.0	72980000.0	72990000.0	30.0	27.4084529876709	5.189759731292725
1.0	73060000.0	73070000.0	33.0	27.553241729736328	5.201727867126465
1.0	73090000.0	73100000.0	29.0	29.254711151123047	5.332566261291504
1.0	73190000.0	73200000.0	16.0	30.179813385009766	5.395787239074707
1.0	73230000.0	73240000.0	44.0	29.352203369140625	5.339500427246094
1.0	73280000.0	73290000.0	25.0	28.69997787475586	5.291933536529541
1.0	73310000.0	73320000.0	30.0	30.222732543945312	5.398575782775879
1.0	73470000.0	73480000.0	33.0	30.97702980041504	5.445512294769287
1.0	73510000.0	73520000.0	33.0	30.584142684936523	5.421570777893066
1.0	73530000.0	73540000.0	26.0	31.063146591186523	5.4506120681762695
1.0	73550000.0	73560000.0	33.0	31.649185180664062	5.483853340148926
1.0	73620000.0	73630000.0	27.0	33.07672882080078	5.288645267486572
1.0	73660000.0	73670000.0	37.0	31.50071144104004	5.475674629211426
1.0	73680000.0	73690000.0	32.0	31.134166717529297	5.454775810241699
1.0	73780000.0	73790000.0	31.0	28.922672271728516	5.24294376373291
1.0	73790000.0	73800000.0	22.0	28.011388778686523	5.238751411437988
1.0	73860000.0	73870000.0	28.0	29.991436004638672	5.300117492675781
1.0	73880000.0	73890000.0	34.0	29.645116806030273	5.164361476898193
1.0	73900000.0	73910000.0	36.0	30.3959903717041	5.357141017913818
1.0	73990000.0	74000000.0	32.0	31.035083770751953	5.3064446449279785
1.0	74060000.0	74070000.0	41.0	29.188602447509766	5.3278303146362305
1.0	74100000.0	74110000.0	20.0	31.135452270507812	5.361281394958496
1.0	74190000.0	74200000.0	32.0	29.36102867126465	5.247309684753418
1.0	74200000.0	74210000.0	37.0	29.16396713256836	5.304055690765381
1.0	74270000.0	74280000.0	23.0	29.67099952697754	5.361728668212891
1.0	74280000.0	74290000.0	24.0	29.394332885742188	5.342475891113281
1.0	74300000.0	74310000.0	27.0	28.755340576171875	5.296076774597168
1.0	74430000.0	74440000.0	17.0	25.142446517944336	4.986270904541016
1.0	74490000.0	74500000.0	16.0	21.117355346679688	4.553974151611328
1.0	74520000.0	74530000.0	22.0	22.63831901550293	4.7276434898376465
1.0	74550000.0	74560000.0	20.0	20.89016342163086	4.526973247528076
1.0	74600000.0	74610000.0	20.0	18.357418060302734	4.207464694976807
1.0	74620000.0	74630000.0	17.0	18.65371322631836	4.246600151062012
1.0	74660000.0	74670000.0	6.0	13.357656478881836	3.475302219390869
1.0	74760000.0	74770000.0	15.0	15.127050399780273	3.750185012817383
1.0	74830000.0	74840000.0	14.0	13.91693115234375	3.564113140106201
1.0	74880000.0	74890000.0	12.0	14.625765800476074	3.6741020679473877
1.0	74940000.0	74950000.0	14.0	14.814931869506836	3.7029781341552734
1.0	74990000.0	75000000.0	14.0	12.659273147583008	3.361858367919922
1.0	75030000.0	75040000.0	13.0	13.7203950881958	3.533106565475464
1.0	75060000.0	75070000.0	14.0	11.817838668823242	3.221353530883789
1.0	75110000.0	75120000.0	16.0	12.392843246459961	3.31782603263855
1.0	75270000.0	75280000.0	15.0	17.381214141845703	4.075217247009277
1.0	75280000.0	75290000.0	17.0	19.017187118530273	4.293970584869385
1.0	75390000.0	75400000.0	22.0	23.088626861572266	4.776680946350098
1.0	75420000.0	75430000.0	19.0	22.6496524810791	4.728890895843506
1.0	75440000.0	75450000.0	22.0	22.54727554321289	4.717597007751465
1.0	75460000.0	75470000.0	21.0	22.217580795288086	4.680840015411377
1.0	75520000.0	75530000.0	21.0	22.247364044189453	4.684185981750488
1.0	75610000.0	75620000.0	24.0	20.240943908691406	4.4483137130737305
1.0	75650000.0	75660000.0	21.0	20.348407745361328	4.461486339569092
1.0	75700000.0	75710000.0	20.0	22.324275970458984	4.692800521850586
1.0	75870000.0	75880000.0	24.0	22.92943000793457	4.759469032287598
1.0	75990000.0	76000000.0	16.0	19.848499298095703	4.3996806144714355
1.0	76030000.0	76040000.0	25.0	16.561857223510742	3.960273027420044
1.0	76110000.0	76120000.0	12.0	13.663658142089844	3.52411150932312
1.0	76120000.0	76130000.0	11.0	16.198076248168945	3.9080734252929688
1.0	76130000.0	76140000.0	11.0	15.713749885559082	3.8374569416046143
1.0	76150000.0	76160000.0	15.0	13.443260192871094	3.489009380340576
1.0	76180000.0	76190000.0	15.0	10.027547836303711	2.908027410507202
1.0	76300000.0	76310000.0	16.0	12.093755722045898	3.2678933143615723
1.0	76360000.0	76370000.0	17.0	17.62851333618164	4.109200954437256
1.0	76370000.0	76380000.0	13.0	17.61722183227539	4.107657432556152
1.0	76420000.0	76430000.0	24.0	18.86553192138672	4.274290084838867
1.0	76710000.0	76720000.0	12.0	24.689449310302734	4.942053318023682
1.0	76840000.0	76850000.0	24.0	24.8022518157959	4.9531707763671875
1.0	76850000.0	76860000.0	29.0	23.387325286865234	4.808604717254639
1.0	76890000.0	76900000.0	26.0	23.194028854370117	4.787999153137207
1.0	76920000.0	76930000.0	22.0	20.01364517211914	4.42024564743042
1.0	76970000.0	76980000.0	24.0	21.285114288330078	4.573735237121582
1.0	76990000.0	77000000.0	16.0	20.893299102783203	4.527348041534424
1.0	77000000.0	77010000.0	25.0	20.26042366027832	4.450706481933594
1.0	77020000.0	77030000.0	18.0	20.117630004882812	4.4331183433532715
1.0	77110000.0	77120000.0	11.0	18.71287727355957	4.254359245300293
1.0	77140000.0	77150000.0	13.0	16.241989135742188	3.9144108295440674
1.0	77150000.0	77160000.0	15.0	18.025310516357422	4.1630449295043945
1.0	77210000.0	77220000.0	25.0	18.851919174194336	4.272515773773193
1.0	77310000.0	77320000.0	24.0	21.4495792388916	4.592961311340332
1.0	77370000.0	77380000.0	12.0	16.43161392211914	3.9416663646698
1.0	77390000.0	77400000.0	26.0	20.59539031982422	4.491535663604736
1.0	77400000.0	77410000.0	19.0	19.537906646728516	4.360613822937012
1.0	77410000.0	77420000.0	27.0	19.317821502685547	4.3326215744018555
1.0	77480000.0	77490000.0	22.0	18.142860412597656	4.178835868835449
1.0	77510000.0	77520000.0	16.0	16.734050750732422	3.984727144241333
1.0	77550000.0	77560000.0	15.0	12.380045890808105	3.3157029151916504
1.0	77560000.0	77570000.0	14.0	13.417472839355469	3.4848835468292236
1.0	77610000.0	77620000.0	6.0	11.142975807189941	3.105578660964966
1.0	77640000.0	77650000.0	9.0	11.494279861450195	3.1661911010742188
1.0	77690000.0	77700000.0	11.0	14.406578063964844	3.6403934955596924
1.0	77750000.0	77760000.0	16.0	15.613011360168457	3.8226070404052734
1.0	77800000.0	77810000.0	17.0	15.21674919128418	3.7636494636535645
1.0	77820000.0	77830000.0	23.0	16.045011520385742	3.8858962059020996
1.0	77830000.0	77840000.0	15.0	14.836230278015137	3.7062156200408936
1.0	77840000.0	77850000.0	17.0	14.93018627166748	3.720470905303955
1.0	77860000.0	77870000.0	11.0	13.582632064819336	3.5112452507019043
1.0	77870000.0	77880000.0	12.0	16.30721092224121	3.923807144165039
1.0	77880000.0	77890000.0	10.0	15.216531753540039	3.7636184692382812
1.0	77910000.0	77920000.0	12.0	13.285070419311523	3.463639736175537
1.0	77970000.0	77980000.0	16.0	12.36965274810791	3.313976287841797
1.0	77990000.0	78000000.0	10.0	10.405128479003906	2.9757747650146484
1.0	78070000.0	78080000.0	8.0	10.059394836425781	2.9137845039367676
1.0	78080000.0	78090000.0	6.0	10.278096199035645	2.9530882835388184
1.0	78120000.0	78130000.0	11.0	9.743635177612305	2.8564915657043457
1.0	78190000.0	78200000.0	5.0	9.501818656921387	2.8121888637542725
1.0	78230000.0	78240000.0	15.0	8.971636772155762	2.713714838027954
1.0	78260000.0	78270000.0	12.0	8.295262336730957	2.585414409637451
1.0	78290000.0	78300000.0	9.0	7.960358619689941	2.5207486152648926
1.0	78310000.0	78320000.0	11.0	8.490599632263184	2.622777223587036
1.0	78370000.0	78380000.0	10.0	8.025391578674316	2.5333638191223145
1.0	78400000.0	78410000.0	14.0	8.295527458190918	2.5854673385620117
1.0	78420000.0	78430000.0	7.0	9.384162902832031	2.7904932498931885
1.0	78430000.0	78440000.0	7.0	10.182165145874023	2.9358808994293213
1.0	78450000.0	78460000.0	7.0	8.408449172973633	2.607093095779419
1.0	78470000.0	78480000.0	7.0	9.939493179321289	2.8921003341674805
1.0	78550000.0	78560000.0	10.0	8.352910995483398	2.596463680267334
1.0	78630000.0	78640000.0	16.0	8.487983703613281	2.6222801208496094
1.0	78750000.0	78760000.0	5.0	8.347768783569336	2.5954813957214355
1.0	78850000.0	78860000.0	6.0	8.866249084472656	2.693923234939575
1.0	78960000.0	78970000.0	11.0	10.199697494506836	2.9390320777893066
1.0	79020000.0	79030000.0	8.0	11.804933547973633	3.2191665172576904
1.0	79100000.0	79110000.0	8.0	12.461427688598633	3.3292038440704346
1.0	79130000.0	79140000.0	12.0	11.533858299255371	3.172973394393921
1.0	79210000.0	79220000.0	17.0	14.4029541015625	3.639833450317383
1.0	79270000.0	79280000.0	13.0	16.836254119873047	3.9991729259490967
1.0	79300000.0	79310000.0	13.0	16.376237869262695	3.933727264404297
1.0	79380000.0	79390000.0	16.0	22.180644989013672	4.676684856414795
1.0	79390000.0	79400000.0	32.0	21.746925354003906	4.627359867095947
1.0	79400000.0	79410000.0	25.0	22.04032325744629	4.660836219787598
1.0	79600000.0	79610000.0	23.0	24.176380157470703	4.890585899353027
1.0	79740000.0	79750000.0	28.0	26.325664520263672	5.09626579284668
1.0	79810000.0	79820000.0	23.0	26.48712730407715	5.110648155212402
1.0	79840000.0	79850000.0	26.0	27.360469818115234	5.185766696929932
1.0	79870000.0	79880000.0	34.0	25.38908576965332	5.009860038757324
1.0	79890000.0	79900000.0	29.0	25.07671546936035	4.979926109313965
1.0	79960000.0	79970000.0	28.0	20.436565399169922	4.472249507904053
1.0	80020000.0	80030000.0	29.0	20.483470916748047	4.477960109710693
1.0	80080000.0	80090000.0	14.0	20.916067123413086	4.530065536499023
1.0	80110000.0	80120000.0	19.0	19.598094940185547	4.368223667144775
1.0	80190000.0	80200000.0	22.0	22.95848274230957	4.762619972229004
1.0	80230000.0	80240000.0	19.0	23.68755340576172	4.840198040008545
1.0	80240000.0	80250000.0	32.0	22.592647552490234	4.722607612609863
1.0	80250000.0	80260000.0	20.0	23.42032241821289	4.812099456787109
1.0	80330000.0	80340000.0	22.0	23.618181228637695	4.83294153213501
1.0	80340000.0	80350000.0	22.0	22.985897064208984	4.765589714050293
1.0	80410000.0	80420000.0	20.0	22.099397659301758	4.6675238609313965
1.0	80430000.0	80440000.0	19.0	22.522897720336914	4.714898109436035
1.0	80490000.0	80500000.0	20.0	21.598495483398438	4.6102471351623535
1.0	80510000.0	80520000.0	20.0	19.577136993408203	4.365575313568115
1.0	80610000.0	80620000.0	16.0	20.220134735107422	4.4457550048828125
1.0	80670000.0	80680000.0	16.0	20.283472061157227	4.4535346031188965
1.0	80680000.0	80690000.0	15.0	18.60996437072754	4.240849494934082
1.0	80790000.0	80800000.0	23.0	20.44651222229004	4.473462104797363
1.0	81020000.0	81030000.0	19.0	16.421783447265625	3.9402565956115723
1.0	81070000.0	81080000.0	12.0	16.19809341430664	3.908074140548706
1.0	81090000.0	81100000.0	14.0	14.5433349609375	3.6614577770233154
1.0	81120000.0	81130000.0	9.0	11.65905475616455	3.1943647861480713
1.0	81200000.0	81210000.0	14.0	11.864331245422363	3.2292275428771973
1.0	81270000.0	81280000.0	14.0	15.000811576843262	3.7311553955078125
1.0	81300000.0	81310000.0	11.0	15.859687805175781	3.858868360519409
1.0	81340000.0	81350000.0	17.0	12.829419136047363	3.3897595405578613
1.0	81430000.0	81440000.0	17.0	17.696468353271484	4.118481636047363
1.0	81450000.0	81460000.0	20.0	17.7069034576416	4.119904518127441
1.0	81460000.0	81470000.0	25.0	18.06808853149414	4.168799877166748
1.0	81510000.0	81520000.0	15.0	20.14789390563965	4.436856269836426
1.0	81520000.0	81530000.0	19.0	20.505569458007812	4.480645656585693
1.0	81630000.0	81640000.0	18.0	22.603174209594727	4.723771572113037
1.0	81650000.0	81660000.0	19.0	21.595529556274414	4.609905242919922
1.0	81680000.0	81690000.0	24.0	20.771961212158203	4.512820243835449
1.0	81700000.0	81710000.0	24.0	18.500335693359375	4.226400852203369
1.0	81720000.0	81730000.0	29.0	20.95162582397461	4.534304141998291
1.0	81740000.0	81750000.0	14.0	21.095876693725586	4.5514349937438965
1.0	81770000.0	81780000.0	27.0	17.639629364013672	4.110720157623291
1.0	81780000.0	81790000.0	18.0	21.555673599243164	4.605287551879883
1.0	81860000.0	81870000.0	24.0	19.98796844482422	4.417056083679199
1.0	81870000.0	81880000.0	21.0	21.3201847076416	4.577845573425293
1.0	81880000.0	81890000.0	28.0	20.024234771728516	4.421558856964111
1.0	81910000.0	81920000.0	19.0	20.003067016601562	4.418932914733887
1.0	81940000.0	81950000.0	14.0	20.335468292236328	4.459904670715332
1.0	81990000.0	82000000.0	17.0	17.373586654663086	4.0741658210754395
1.0	82040000.0	82050000.0	20.0	14.022038459777832	3.580598831176758
1.0	82060000.0	82070000.0	14.0	15.714953422546387	3.837634325027466
1.0	82080000.0	82090000.0	20.0	15.723114013671875	3.838834285736084
1.0	82120000.0	82130000.0	13.0	16.517093658447266	3.953888416290283
1.0	82150000.0	82160000.0	5.0	16.322093963623047	3.925949811935425
1.0	82240000.0	82250000.0	16.0	13.046083450317383	3.4250426292419434
1.0	82290000.0	82300000.0	12.0	11.59321403503418	3.1831274032592773
1.0	82320000.0	82330000.0	11.0	11.242805480957031	3.122878313064575
1.0	82350000.0	82360000.0	11.0	11.34153938293457	3.1399331092834473
1.0	82450000.0	82460000.0	13.0	11.881341934204102	3.2321059703826904
1.0	82490000.0	82500000.0	14.0	14.655817031860352	3.6787047386169434
1.0	82510000.0	82520000.0	20.0	14.807413101196289	3.7018332481384277
1.0	82550000.0	82560000.0	24.0	14.874549865722656	3.7120375633239746
1.0	82600000.0	82610000.0	10.0	13.956794738769531	3.5703701972961426
1.0	82700000.0	82710000.0	14.0	19.285627365112305	4.328505039215088
1.0	82810000.0	82820000.0	9.0	18.21477508544922	4.188457489013672
1.0	82820000.0	82830000.0	10.0	17.892253875732422	4.145083427429199
1.0	82840000.0	82850000.0	19.0	18.6489200592041	4.245969295501709
1.0	82930000.0	82940000.0	16.0	15.991668701171875	3.878134250640869
1.0	82950000.0	82960000.0	22.0	16.55117416381836	3.9587512016296387
1.0	83120000.0	83130000.0	18.0	13.228075981140137	3.4544692039489746
1.0	83160000.0	83170000.0	14.0	16.721338272094727	3.9829280376434326
1.0	83260000.0	83270000.0	20.0	19.979652404785156	4.416024208068848
1.0	83290000.0	83300000.0	15.0	21.416881561279297	4.5891499519348145
1.0	83340000.0	83350000.0	19.0	21.647541046142578	4.615914821624756
1.0	83350000.0	83360000.0	19.0	21.18337631225586	4.561767101287842
1.0	83380000.0	83390000.0	27.0	18.638456344604492	4.244594573974609
1.0	83500000.0	83510000.0	17.0	13.91893482208252	3.5644237995147705
1.0	83510000.0	83520000.0	6.0	13.690200805664062	3.5283241271972656
1.0	83620000.0	83630000.0	2.0	5.901481628417969	2.106553077697754
1.0	83780000.0	83790000.0	2.0	5.853381633758545	2.0965278148651123
1.0	83890000.0	83900000.0	0.0	5.456372261047363	2.0132460594177246
1.0	83930000.0	83940000.0	2.0	6.840684413909912	2.2990615367889404
1.0	83950000.0	83960000.0	6.0	5.951011657714844	2.1168527603149414
1.0	84010000.0	84020000.0	13.0	8.20708179473877	2.5684571266174316
1.0	84100000.0	84110000.0	7.0	9.003986358642578	2.7197775840759277
1.0	84110000.0	84120000.0	10.0	9.893542289733887	2.8837695121765137
1.0	84150000.0	84160000.0	6.0	6.860307216644287	2.3030221462249756
1.0	84160000.0	84170000.0	14.0	9.630745887756348	2.8358592987060547
1.0	84210000.0	84220000.0	14.0	8.865793228149414	2.6938397884368896
1.0	84270000.0	84280000.0	8.0	8.302194595336914	2.586738348007202
1.0	84340000.0	84350000.0	9.0	7.112387180328369	2.3536376953125
1.0	84400000.0	84410000.0	5.0	7.162209987640381	2.363593578338623
1.0	84420000.0	84430000.0	3.0	7.7052717208862305	2.4709954261779785
1.0	84430000.0	84440000.0	7.0	7.815278053283691	2.492501974105835
1.0	84540000.0	84550000.0	8.0	8.455941200256348	2.6161656379699707
1.0	84550000.0	84560000.0	7.0	8.554764747619629	2.6349940299987793
1.0	84630000.0	84640000.0	12.0	8.97596263885498	2.714526891708374
1.0	84660000.0	84670000.0	10.0	8.540250778198242	2.632232666015625
1.0	84720000.0	84730000.0	7.0	9.395585060119629	2.7926058769226074
1.0	84790000.0	84800000.0	10.0	9.27105712890625	2.769554615020752
1.0	84890000.0	84900000.0	11.0	9.353877067565918	2.784895658493042
1.0	84950000.0	84960000.0	7.0	9.148740768432617	2.7468132972717285
1.0	84960000.0	84970000.0	18.0	10.391368865966797	2.973323106765747
1.0	84970000.0	84980000.0	12.0	8.466646194458008	2.264559507369995
1.0	85000000.0	85010000.0	4.0	9.032732009887695	2.725156784057617
1.0	85010000.0	85020000.0	10.0	8.525930404663086	2.6295065879821777
1.0	85030000.0	85040000.0	4.0	9.241836547851562	2.7641305923461914
1.0	85040000.0	85050000.0	5.0	8.803470611572266	2.682101011276245
1.0	85080000.0	85090000.0	11.0	8.35869026184082	2.5975701808929443
1.0	85100000.0	85110000.0	8.0	8.826133728027344	2.686370372772217
1.0	85160000.0	85170000.0	9.0	10.799444198608398	3.045567035675049
1.0	85190000.0	85200000.0	11.0	11.030128479003906	3.0859456062316895
1.0	85200000.0	85210000.0	8.0	11.691873550415039	3.199953556060791
1.0	85210000.0	85220000.0	12.0	10.912378311157227	3.0653719902038574
1.0	85220000.0	85230000.0	8.0	11.781872749328613	3.2152533531188965
1.0	85250000.0	85260000.0	19.0	12.250343322753906	3.294105052947998
1.0	85350000.0	85360000.0	14.0	9.257915496826172	2.7671170234680176
1.0	85460000.0	85470000.0	8.0	10.288674354553223	2.9549787044525146
1.0	85520000.0	85530000.0	13.0	11.814637184143066	3.220811128616333
1.0	85560000.0	85570000.0	10.0	10.555021286010742	3.002420425415039
1.0	85570000.0	85580000.0	12.0	10.361673355102539	2.9680283069610596
1.0	85590000.0	85600000.0	15.0	10.044286727905273	2.9110560417175293
1.0	85660000.0	85670000.0	10.0	7.4147844314575195	3.569227695465088
1.0	85780000.0	85790000.0	9.0	8.012236595153809	2.530815839767456
1.0	85810000.0	85820000.0	7.0	9.077260971069336	2.73348331451416
1.0	85830000.0	85840000.0	12.0	8.443781852722168	2.6138432025909424
1.0	85920000.0	85930000.0	10.0	9.398300170898438	2.7931056022644043
1.0	85960000.0	85970000.0	10.0	9.353240966796875	2.7847793102264404
1.0	86040000.0	86050000.0	8.0	7.843533992767334	4.517491817474365
1.0	86070000.0	86080000.0	4.0	8.493257522583008	2.623283863067627
1.0	86090000.0	86100000.0	7.0	8.474326133728027	2.619670867919922
1.0	86130000.0	86140000.0	3.0	8.477581977844238	2.6202950477600098
1.0	86140000.0	86150000.0	7.0	8.618731498718262	2.6471505165100098
1.0	86270000.0	86280000.0	14.0	15.444753646850586	3.7976794242858887
1.0	86320000.0	86330000.0	11.0	16.48246955871582	3.948941707611084
1.0	86370000.0	86380000.0	19.0	18.02993392944336	4.163668155670166
1.0	86460000.0	86470000.0	22.0	19.539953231811523	4.360872745513916
1.0	86780000.0	86790000.0	15.0	17.229877471923828	4.054259777069092
1.0	86820000.0	86830000.0	10.0	13.8309907913208	3.550579786300659
1.0	86830000.0	86840000.0	10.0	14.185686111450195	3.6061503887176514
1.0	86890000.0	86900000.0	20.0	15.94874382019043	3.871880054473877
1.0	86940000.0	86950000.0	15.0	15.17408275604248	3.757248640060425
1.0	87100000.0	87110000.0	9.0	12.439704895019531	3.3256030082702637
1.0	87200000.0	87210000.0	5.0	9.590537071228027	2.8284881114959717
1.0	87220000.0	87230000.0	9.0	8.66394329071045	2.6557211875915527
1.0	87290000.0	87300000.0	5.0	8.115991592407227	2.5508904457092285
1.0	87300000.0	87310000.0	6.0	8.05617904663086	2.539323568344116
1.0	87350000.0	87360000.0	9.0	9.354461669921875	2.785004138946533
1.0	87610000.0	87620000.0	10.0	10.601872444152832	3.0107226371765137
1.0	87620000.0	87630000.0	5.0	11.157797813415527	3.108149290084839
1.0	87660000.0	87670000.0	15.0	12.716132164001465	3.371201753616333
1.0	87730000.0	87740000.0	13.0	12.689172744750977	3.3667755126953125
1.0	87810000.0	87820000.0	8.0	10.385234832763672	2.972230911254883
1.0	87960000.0	87970000.0	18.0	14.31536865234375	3.6262869834899902
1.0	88000000.0	88010000.0	17.0	16.005496978759766	3.880147933959961
1.0	88390000.0	88400000.0	14.0	13.088617324829102	3.4319381713867188
1.0	88740000.0	88750000.0	6.0	12.156861305236816	3.2784759998321533
1.0	88800000.0	88810000.0	9.0	9.88793659210205	2.8827521800994873
1.0	88850000.0	88860000.0	8.0	11.476346969604492	3.163112163543701
1.0	88860000.0	88870000.0	6.0	11.741218566894531	3.208348035812378
1.0	88870000.0	88880000.0	12.0	11.751825332641602	3.210148572921753
1.0	88900000.0	88910000.0	19.0	11.437431335449219	3.156432867050171
1.0	88920000.0	88930000.0	8.0	10.939903259277344	3.0701942443847656
1.0	89020000.0	89030000.0	15.0	9.96525764465332	2.8967678546905518
1.0	89040000.0	89050000.0	6.0	9.76439094543457	2.8602776527404785
1.0	89080000.0	89090000.0	5.0	9.573773384094238	2.825411319732666
1.0	89190000.0	89200000.0	11.0	8.876367568969727	2.6958301067352295
1.0	89240000.0	89250000.0	7.0	8.351997375488281	2.5962862968444824
1.0	89250000.0	89260000.0	9.0	8.677797317504883	2.6583495140075684
1.0	89260000.0	89270000.0	2.0	8.766594886779785	2.6751441955566406
1.0	89300000.0	89310000.0	9.0	7.893910884857178	2.5078282356262207
1.0	89330000.0	89340000.0	7.0	8.377751350402832	2.601219654083252
1.0	89440000.0	89450000.0	3.0	8.955057144165039	2.71060848236084
1.0	89500000.0	89510000.0	5.0	7.472652435302734	2.4252302646636963
1.0	89520000.0	89530000.0	7.0	9.024330139160156	2.7235865592956543
1.0	89560000.0	89570000.0	3.0	8.152593612670898	2.5579566955566406
1.0	89600000.0	89610000.0	12.0	9.111017227172852	2.739779472351074
1.0	89680000.0	89690000.0	5.0	9.244508743286133	2.7646279335021973
1.0	89720000.0	89730000.0	10.0	8.301233291625977	2.5865564346313477
1.0	89950000.0	89960000.0	11.0	7.533234596252441	2.4371845722198486
1.0	89990000.0	90000000.0	6.0	8.45832633972168	2.5974767208099365
1.0	90030000.0	90040000.0	9.0	9.109723091125488	2.7395401000976562
1.0	90200000.0	90210000.0	6.0	10.97906494140625	3.0770339965820312
1.0	90290000.0	90300000.0	9.0	9.762104988098145	2.8598644733428955
1.0	90300000.0	90310000.0	13.0	9.835577011108398	2.8732376098632812
1.0	90350000.0	90360000.0	19.0	8.741703033447266	2.670440196990967
1.0	90400000.0	90410000.0	12.0	9.556137084960938	2.822174549102783
1.0	90410000.0	90420000.0	5.0	9.064071655273438	2.7310214042663574
1.0	90470000.0	90480000.0	5.0	10.630775451660156	3.015831232070923
1.0	90480000.0	90490000.0	13.0	10.216235160827637	2.94199800491333
1.0	90500000.0	90510000.0	13.0	8.638010025024414	2.6508045196533203
1.0	90510000.0	90520000.0	8.0	8.966310501098633	2.7127175331115723
1.0	90600000.0	90610000.0	6.0	10.539140701293945	2.9996066093444824
1.0	90670000.0	90680000.0	12.0	11.335533142089844	3.1388964653015137
1.0	90800000.0	90810000.0	16.0	14.62658405303955	3.6742286682128906
1.0	90820000.0	90830000.0	15.0	15.51049518585205	3.807438373565674
1.0	90920000.0	90930000.0	18.0	16.52266502380371	3.954683303833008
1.0	90940000.0	90950000.0	7.0	15.7810697555542	3.84734845161438
1.0	90950000.0	90960000.0	15.0	15.985910415649414	3.8772940635681152
1.0	90970000.0	90980000.0	12.0	14.671524047851562	3.681105136871338
1.0	90980000.0	90990000.0	13.0	17.26654624938965	4.059348106384277
1.0	91030000.0	91040000.0	15.0	16.76953125	3.9897499084472656
1.0	91110000.0	91120000.0	24.0	16.485157012939453	3.949326276779175
1.0	91120000.0	91130000.0	14.0	16.700044631958008	3.9799118041992188
1.0	91130000.0	91140000.0	19.0	16.612329483032227	3.9674575328826904
1.0	91150000.0	91160000.0	13.0	15.913164138793945	3.8666839599609375
1.0	91160000.0	91170000.0	17.0	16.57767105102539	3.9625258445739746
1.0	91320000.0	91330000.0	8.0	8.6054105758667	2.644618511199951
1.0	91360000.0	91370000.0	11.0	9.13140869140625	2.743586301803589
1.0	91430000.0	91440000.0	13.0	9.703454971313477	2.849156379699707
1.0	91520000.0	91530000.0	10.0	10.104575157165527	2.9219274520874023
1.0	91600000.0	91610000.0	9.0	11.465150833129883	3.1611945629119873
1.0	91730000.0	91740000.0	17.0	11.864484786987305	3.2292568683624268
1.0	91820000.0	91830000.0	9.0	13.374734878540039	3.478039503097534
1.0	91850000.0	91860000.0	10.0	13.158366203308105	3.443220615386963
1.0	91900000.0	91910000.0	20.0	12.657959938049316	3.361644744873047
1.0	91960000.0	91970000.0	15.0	9.329023361206055	2.7802982330322266
1.0	91990000.0	92000000.0	4.0	10.376138687133789	2.9706108570098877
1.0	92030000.0	92040000.0	12.0	9.9406099319458	2.892302989959717
1.0	92060000.0	92070000.0	9.0	9.650547981262207	2.839484453201294
1.0	92150000.0	92160000.0	7.0	8.417135238647461	2.608755111694336
1.0	92200000.0	92210000.0	9.0	8.082006454467773	2.544321060180664
1.0	92230000.0	92240000.0	9.0	7.694288730621338	2.4688429832458496
1.0	92270000.0	92280000.0	8.0	8.179441452026367	2.5631330013275146
1.0	92340000.0	92350000.0	11.0	8.229074478149414	2.5726895332336426
1.0	92390000.0	92400000.0	18.0	9.146711349487305	2.7464356422424316
1.0	92430000.0	92440000.0	9.0	11.44219970703125	3.1572489738464355
1.0	92480000.0	92490000.0	8.0	12.35467529296875	3.3114867210388184
1.0	92510000.0	92520000.0	17.0	11.490503311157227	3.1655404567718506
1.0	92540000.0	92550000.0	14.0	8.1024169921875	2.548267364501953
1.0	92560000.0	92570000.0	5.0	9.896818161010742	2.884366989135742
1.0	92590000.0	92600000.0	10.0	9.228561401367188	2.7616631984710693
1.0	92640000.0	92650000.0	9.0	8.706497192382812	2.6637816429138184
1.0	92660000.0	92670000.0	5.0	9.601957321166992	2.8305838108062744
1.0	92690000.0	92700000.0	11.0	8.210516929626465	2.569118022918701
1.0	92700000.0	92710000.0	6.0	7.610377311706543	2.452366352081299
1.0	92800000.0	92810000.0	8.0	8.265562057495117	2.5797054767608643
1.0	92870000.0	92880000.0	6.0	7.981698513031006	2.5248916149139404
1.0	92950000.0	92960000.0	4.0	7.725503444671631	2.4749538898468018
1.0	92970000.0	92980000.0	6.0	8.411564826965332	2.6076862812042236
1.0	92990000.0	93000000.0	8.0	8.67405891418457	2.6576390266418457
1.0	93020000.0	93030000.0	10.0	9.3922758102417	2.791991710662842
1.0	93110000.0	93120000.0	10.0	9.313756942749023	2.777466297149658
1.0	93120000.0	93130000.0	7.0	9.919271469116211	2.8884387016296387
1.0	93130000.0	93140000.0	5.0	9.725019454956055	2.853097438812256
1.0	93150000.0	93160000.0	6.0	10.031230926513672	2.908698558807373
1.0	93190000.0	93200000.0	9.0	8.517169952392578	2.6278369426727295
1.0	93240000.0	93250000.0	9.0	8.834126472473145	2.6878750324249268
1.0	93300000.0	93310000.0	20.0	9.973115921020508	2.8981902599334717
1.0	93320000.0	93330000.0	6.0	8.944528579711914	2.708631753921509
1.0	93390000.0	93400000.0	8.0	8.502880096435547	2.6251184940338135
1.0	93430000.0	93440000.0	10.0	8.127487182617188	2.553114414215088
1.0	93440000.0	93450000.0	9.0	9.141637802124023	2.745492458343506
1.0	93520000.0	93530000.0	12.0	10.13225269317627	2.9269070625305176
1.0	93530000.0	93540000.0	10.0	8.896713256835938	2.699655532836914
1.0	93540000.0	93550000.0	7.0	7.721057891845703	2.15586519241333
1.0	93620000.0	93630000.0	12.0	9.991260528564453	2.9014766216278076
1.0	93730000.0	93740000.0	10.0	7.517331600189209	2.4340500831604004
1.0	93750000.0	93760000.0	4.0	7.285409450531006	2.3881309032440186
1.0	93760000.0	93770000.0	9.0	7.381948947906494	2.407285213470459
1.0	93930000.0	93940000.0	12.0	8.039589881896973	2.5361123085021973
1.0	94010000.0	94020000.0	9.0	8.634632110595703	2.650165557861328
1.0	94180000.0	94190000.0	5.0	8.360188484191895	2.597857713699341
1.0	94190000.0	94200000.0	13.0	7.052678108215332	2.341684103012085
1.0	94200000.0	94210000.0	5.0	7.271340847015381	2.3853366374969482
1.0	94260000.0	94270000.0	7.0	6.518306732177734	2.2336506843566895
1.0	94290000.0	94300000.0	6.0	7.283963680267334	2.3878443241119385
1.0	94300000.0	94310000.0	8.0	7.113015651702881	2.353762149810791
1.0	94340000.0	94350000.0	9.0	6.608000755310059	2.030606746673584
1.0	94440000.0	94450000.0	5.0	6.7574663162231445	2.2822413444519043
1.0	94500000.0	94510000.0	7.0	7.27410364151001	2.3858864307403564
1.0	94580000.0	94590000.0	5.0	8.125938415527344	2.552812337875366
1.0	94640000.0	94650000.0	8.0	8.849763870239258	2.690823793411255
1.0	94660000.0	94670000.0	16.0	9.200864791870117	2.7565150260925293
1.0	94670000.0	94680000.0	12.0	9.108619689941406	2.739330768585205
1.0	94730000.0	94740000.0	3.0	8.896328926086426	2.6995811462402344
1.0	94760000.0	94770000.0	9.0	8.086824417114258	2.5452518463134766
1.0	94770000.0	94780000.0	5.0	7.945136070251465	2.5177886486053467
1.0	94790000.0	94800000.0	12.0	8.50432014465332	2.625394821166992
1.0	94800000.0	94810000.0	9.0	8.183056831359863	2.5638303756713867
1.0	94870000.0	94880000.0	9.0	9.394342422485352	2.7923760414123535
1.0	94880000.0	94890000.0	11.0	8.985583305358887	2.7163314819335938
1.0	94900000.0	94910000.0	12.0	9.132806777954102	2.7438454627990723
1.0	94920000.0	94930000.0	11.0	9.406164169311523	2.7945590019226074
1.0	94980000.0	94990000.0	16.0	9.36741828918457	2.787397861480713
1.0	95060000.0	95070000.0	7.0	9.146690368652344	2.746432065963745
1.0	95090000.0	95100000.0	6.0	8.258743286132812	2.578394651412964
1.0	95260000.0	95270000.0	12.0	8.084342002868652	2.544774293899536
1.0	95280000.0	95290000.0	7.0	7.097729682922363	2.3507065773010254
1.0	95320000.0	95330000.0	8.0	8.219079971313477	2.570768117904663
1.0	95330000.0	95340000.0	8.0	8.143576622009277	2.55621600151062
1.0	95340000.0	95350000.0	10.0	7.910713195800781	2.5111021995544434
1.0	95400000.0	95410000.0	9.0	8.597129821777344	2.64304780960083
1.0	95480000.0	95490000.0	4.0	8.505565643310547	2.625627279281616
1.0	95570000.0	95580000.0	4.0	8.617728233337402	2.646960496902466
1.0	95590000.0	95600000.0	10.0	8.379056930541992	2.6014716625213623
1.0	95690000.0	95700000.0	7.0	8.081209182739258	2.5441677570343018
1.0	95720000.0	95730000.0	10.0	8.391279220581055	2.6038081645965576
1.0	95830000.0	95840000.0	13.0	12.537848472595215	3.341845989227295
1.0	95870000.0	95880000.0	14.0	12.33897876739502	3.3088736534118652
1.0	95880000.0	95890000.0	7.0	12.689493179321289	3.3668277263641357
1.0	95920000.0	95930000.0	18.0	12.118531227111816	3.2720513343811035
1.0	96080000.0	96090000.0	16.0	16.366710662841797	3.9323596954345703
1.0	96100000.0	96110000.0	12.0	15.366582870483398	3.786041736602783
1.0	96110000.0	96120000.0	12.0	16.64337730407715	3.9718704223632812
1.0	96130000.0	96140000.0	6.0	17.888864517211914	4.144624710083008
1.0	96160000.0	96170000.0	14.0	16.80621910095215	3.9949328899383545
1.0	96190000.0	96200000.0	16.0	17.43735122680664	4.0829620361328125
1.0	96240000.0	96250000.0	18.0	18.324316024780273	4.203064918518066
1.0	96270000.0	96280000.0	20.0	19.160465240478516	4.312448978424072
1.0	96290000.0	96300000.0	20.0	19.330276489257812	4.334211826324463
1.0	96300000.0	96310000.0	23.0	18.42902183532715	4.216966152191162
1.0	96360000.0	96370000.0	18.0	18.398662567138672	4.212942123413086
1.0	96380000.0	96390000.0	15.0	19.09811019897461	4.304422855377197
1.0	96420000.0	96430000.0	22.0	18.393444061279297	4.2122483253479
1.0	96540000.0	96550000.0	16.0	18.138071060180664	4.178192138671875
1.0	96580000.0	96590000.0	18.0	17.84199333190918	4.138275146484375
1.0	96600000.0	96610000.0	12.0	15.121190071105957	3.749302625656128
1.0	96660000.0	96670000.0	13.0	16.28189468383789	3.9201626777648926
1.0	96690000.0	96700000.0	19.0	14.590621948242188	3.668715000152588
1.0	96760000.0	96770000.0	9.0	14.50084114074707	3.6549251079559326
1.0	96860000.0	96870000.0	16.0	15.445840835571289	3.797840118408203
1.0	96910000.0	96920000.0	14.0	15.274868965148926	3.772350311279297
1.0	96950000.0	96960000.0	19.0	14.408889770507812	3.640751361846924
1.0	96990000.0	97000000.0	10.0	14.177058219909668	3.604806900024414
1.0	97020000.0	97030000.0	14.0	14.393163681030273	3.6383228302001953
1.0	97080000.0	97090000.0	19.0	13.671185493469238	3.5253071784973145
1.0	97130000.0	97140000.0	10.0	14.8075590133667	3.701854705810547
1.0	97160000.0	97170000.0	13.0	12.639459609985352	3.358597993850708
1.0	97210000.0	97220000.0	22.0	10.449549674987793	2.9836888313293457
1.0	97280000.0	97290000.0	11.0	10.623834609985352	3.0146021842956543
1.0	97290000.0	97300000.0	7.0	10.797603607177734	3.0452418327331543
1.0	97350000.0	97360000.0	13.0	13.400164604187012	3.4821133613586426
1.0	97380000.0	97390000.0	15.0	13.985105514526367	3.574812412261963
1.0	97410000.0	97420000.0	10.0	14.356341361999512	3.6326301097869873
1.0	97480000.0	97490000.0	11.0	13.568638801574707	3.509014844894409
1.0	97510000.0	97520000.0	16.0	12.2170991897583	3.288550615310669
1.0	97530000.0	97540000.0	8.0	11.659856796264648	3.1944992542266846
1.0	97630000.0	97640000.0	16.0	9.049814224243164	2.7283527851104736
1.0	97650000.0	97660000.0	19.0	9.1491060256958	2.7468814849853516
1.0	97660000.0	97670000.0	9.0	9.822328567504883	2.8708295822143555
1.0	97680000.0	97690000.0	12.0	10.047711372375488	2.9116740226745605
1.0	97690000.0	97700000.0	6.0	10.019612312316895	2.9065985679626465
1.0	97720000.0	97730000.0	9.0	9.981733322143555	2.899750232696533
1.0	97860000.0	97870000.0	12.0	10.927181243896484	3.067963123321533
1.0	97940000.0	97950000.0	14.0	10.970705032348633	3.075573682785034
1.0	97970000.0	97980000.0	7.0	10.801655769348145	3.0459530353546143
1.0	98000000.0	98010000.0	13.0	10.706878662109375	3.0292718410491943
1.0	98010000.0	98020000.0	8.0	10.456443786621094	2.984912395477295
1.0	98020000.0	98030000.0	4.0	10.527256965637207	2.997497797012329
1.0	98050000.0	98060000.0	11.0	9.677408218383789	2.844398260116577
1.0	98100000.0	98110000.0	16.0	9.864786148071289	2.8785533905029297
1.0	98160000.0	98170000.0	14.0	9.674734115600586	2.8439114093780518
1.0	98220000.0	98230000.0	11.0	9.888736724853516	2.882896900177002
1.0	98240000.0	98250000.0	11.0	10.171426773071289	2.9339561462402344
1.0	98280000.0	98290000.0	7.0	10.269042015075684	2.951464891433716
1.0	98430000.0	98440000.0	12.0	12.897468566894531	3.400871753692627
1.0	98450000.0	98460000.0	18.0	13.083755493164062	3.4311509132385254
1.0	98460000.0	98470000.0	10.0	13.824862480163574	3.5496134757995605
1.0	98610000.0	98620000.0	19.0	13.146926879882812	3.4413719177246094
1.0	98650000.0	98660000.0	10.0	15.58192253112793	3.8180110454559326
1.0	98660000.0	98670000.0	12.0	15.774057388305664	3.8463187217712402
1.0	98810000.0	98820000.0	12.0	16.272024154663086	3.918743848800659
1.0	98850000.0	98860000.0	14.0	14.820478439331055	3.7038204669952393
1.0	98870000.0	98880000.0	8.0	14.986554145812988	3.7290024757385254
1.0	98910000.0	98920000.0	16.0	15.990429878234863	3.8779540061950684
1.0	98920000.0	98930000.0	18.0	16.39706802368164	3.9367148876190186
1.0	98940000.0	98950000.0	12.0	17.88675308227539	4.144339561462402
1.0	99020000.0	99030000.0	28.0	18.057071685791016	4.167317867279053
1.0	99060000.0	99070000.0	17.0	18.327632904052734	4.203505039215088
1.0	99100000.0	99110000.0	14.0	17.212656021118164	4.0518693923950195
1.0	99120000.0	99130000.0	12.0	11.272211074829102	3.1279633045196533
1.0	99190000.0	99200000.0	7.0	13.1676025390625	3.4447109699249268
1.0	99210000.0	99220000.0	5.0	11.779960632324219	3.2149295806884766
1.0	99220000.0	99230000.0	7.0	12.903826713562012	3.4019064903259277
1.0	99230000.0	99240000.0	18.0	12.55173397064209	3.3441357612609863
1.0	99310000.0	99320000.0	14.0	16.882883071899414	4.005739688873291
1.0	99320000.0	99330000.0	19.0	17.89598846435547	4.1455888748168945
1.0	99350000.0	99360000.0	22.0	17.164928436279297	4.045228004455566
1.0	99430000.0	99440000.0	14.0	18.128559112548828	4.176919460296631
1.0	99440000.0	99450000.0	19.0	17.975488662719727	4.1563310623168945
1.0	99490000.0	99500000.0	13.0	15.61004638671875	3.8221664428710938
1.0	99520000.0	99530000.0	19.0	16.1372127532959	3.899268388748169
1.0	99530000.0	99540000.0	14.0	15.29163646697998	3.7748589515686035
1.0	99670000.0	99680000.0	11.0	12.284839630126953	3.299860715866089
1.0	99680000.0	99690000.0	13.0	11.571168899536133	3.1793599128723145
1.0	99720000.0	99730000.0	13.0	11.386430740356445	3.1476633548736572
1.0	99940000.0	99950000.0	5.0	8.511065483093262	2.6266720294952393
1.0	99990000.0	100000000.0	14.0	8.432676315307617	2.6117234230041504
1.0	100040000.0	100050000.0	4.0	8.193704605102539	2.5658860206604004
1.0	100090000.0	100100000.0	6.0	8.497590065002441	2.624108076095581
1.0	100120000.0	100130000.0	11.0	8.971717834472656	2.7137298583984375
1.0	100140000.0	100150000.0	14.0	9.260736465454102	2.7676398754119873
1.0	100150000.0	100160000.0	13.0	10.344212532043457	2.9649133682250977
1.0	100270000.0	100280000.0	11.0	8.728437423706055	2.6679320335388184
1.0	100300000.0	100310000.0	6.0	8.040560722351074	2.536299705505371
1.0	100310000.0	100320000.0	4.0	7.232386589050293	2.1919519901275635
1.0	100390000.0	100400000.0	1.0	8.356715202331543	2.5971899032592773
1.0	100440000.0	100450000.0	3.0	9.301168441772461	2.775134563446045
1.0	100460000.0	100470000.0	10.0	8.848851203918457	2.6906490325927734
1.0	100500000.0	100510000.0	11.0	9.090982437133789	2.7360429763793945
1.0	100550000.0	100560000.0	7.0	8.339482307434082	2.5938892364501953
1.0	100580000.0	100590000.0	8.0	7.590254783630371	2.4484081268310547
1.0	100620000.0	100630000.0	6.0	7.781894683837891	2.4859800338745117
1.0	100680000.0	100690000.0	6.0	8.715848922729492	2.665552854537964
1.0	100770000.0	100780000.0	6.0	8.030406951904297	2.534334421157837
1.0	100800000.0	100810000.0	4.0	8.044769287109375	2.5371170043945312
1.0	100810000.0	100820000.0	9.0	7.532782077789307	2.6442532539367676
1.0	101170000.0	101180000.0	10.0	9.648977279663086	2.8391966819763184
1.0	101250000.0	101260000.0	13.0	10.558526039123535	3.003042697906494
1.0	101270000.0	101280000.0	7.0	11.486801147460938	3.1649110317230225
1.0	101330000.0	101340000.0	6.0	9.512884140014648	2.8142249584198
1.0	101390000.0	101400000.0	6.0	8.6754732131958	2.6579058170318604
1.0	101400000.0	101410000.0	8.0	9.664567947387695	2.8420462608337402
1.0	101420000.0	101430000.0	8.0	9.146718978881836	2.746436595916748
1.0	101490000.0	101500000.0	8.0	8.524827003479004	2.6292977333068848
1.0	101550000.0	101560000.0	5.0	8.381224632263184	2.601886510848999
1.0	101670000.0	101680000.0	11.0	8.983774185180664	2.715991497039795
1.0	101710000.0	101720000.0	6.0	9.23383617401123	2.762643337249756
1.0	101720000.0	101730000.0	8.0	9.024746894836426	2.7236618995666504
1.0	101750000.0	101760000.0	16.0	9.569112777709961	2.8245561122894287
1.0	101840000.0	101850000.0	21.0	13.268786430358887	3.4610233306884766
1.0	101870000.0	101880000.0	14.0	15.305227279663086	3.776888608932495
1.0	101950000.0	101960000.0	22.0	17.55458641052246	4.099076747894287
1.0	102000000.0	102010000.0	14.0	19.850261688232422	4.399898529052734
1.0	102010000.0	102020000.0	16.0	17.934083938598633	4.150740623474121
1.0	102180000.0	102190000.0	26.0	23.6687068939209	4.838230609893799
1.0	102260000.0	102270000.0	27.0	25.409215927124023	5.011771202087402
1.0	102280000.0	102290000.0	27.0	24.703428268432617	4.9434356689453125
1.0	102380000.0	102390000.0	23.0	26.823848724365234	5.140148162841797
1.0	102420000.0	102430000.0	25.0	26.2049560546875	5.085414886474609
1.0	102430000.0	102440000.0	31.0	26.144302368164062	5.079930305480957
1.0	102460000.0	102470000.0	17.0	26.0048770904541	5.0672407150268555
1.0	102470000.0	102480000.0	33.0	26.371692657470703	5.100382328033447
1.0	102640000.0	102650000.0	35.0	29.11692237854004	5.32266092300415
1.0	102660000.0	102670000.0	35.0	29.7423152923584	5.366609573364258
1.0	102710000.0	102720000.0	21.0	31.603961944580078	5.159710884094238
1.0	102820000.0	102830000.0	27.0	29.79537582397461	5.287669658660889
1.0	102840000.0	102850000.0	30.0	29.510356903076172	5.3148932456970215
1.0	102920000.0	102930000.0	30.0	28.114444732666016	5.246899604797363
1.0	102990000.0	103000000.0	37.0	29.77353286743164	5.267736911773682
1.0	103010000.0	103020000.0	38.0	29.28647232055664	5.334831714630127
1.0	103030000.0	103040000.0	43.0	29.379833221435547	5.176644325256348
1.0	103050000.0	103060000.0	29.0	29.5248966217041	5.251202583312988
1.0	103100000.0	103110000.0	21.0	26.850793838500977	5.14247989654541
1.0	103140000.0	103150000.0	19.0	29.154224395751953	5.261752128601074
1.0	103170000.0	103180000.0	29.0	29.382068634033203	5.200778961181641
1.0	103190000.0	103200000.0	29.0	29.4552059173584	5.2502827644348145
1.0	103220000.0	103230000.0	29.0	30.06173324584961	5.113039970397949
1.0	103240000.0	103250000.0	17.0	28.74658203125	5.295421600341797
1.0	103300000.0	103310000.0	39.0	30.747806549072266	5.311820030212402
1.0	103610000.0	103620000.0	21.0	26.717620849609375	5.130915641784668
1.0	103650000.0	103660000.0	35.0	25.565853118896484	5.026553153991699
1.0	103660000.0	103670000.0	23.0	26.122982025146484	5.077995300292969
1.0	103680000.0	103690000.0	18.0	26.193622589111328	5.084392547607422
1.0	103750000.0	103760000.0	25.0	17.735525131225586	4.123803615570068
1.0	103910000.0	103920000.0	17.0	3.3167624473571777	1.5769691467285156
1.0	104000000.0	104010000.0	21.0	6.142234802246094	2.156461000442505
1.0	104030000.0	104040000.0	13.0	9.003833770751953	2.7197511196136475
1.0	104110000.0	104120000.0	12.0	9.382966041564941	2.790273904800415
1.0	104380000.0	104390000.0	26.0	26.6217041015625	5.122520446777344
1.0	104450000.0	104460000.0	34.0	28.085403442382812	5.2446088790893555
1.0	104630000.0	104640000.0	31.0	29.792560577392578	5.2657647132873535
1.0	104650000.0	104660000.0	23.0	28.69329833984375	5.291431903839111
1.0	104680000.0	104690000.0	34.0	29.136444091796875	5.324070930480957
1.0	104720000.0	104730000.0	25.0	29.844833374023438	5.36401891708374
1.0	104750000.0	104760000.0	18.0	29.31270408630371	5.33669900894165
1.0	104900000.0	104910000.0	23.0	31.92746925354004	5.431015491485596
1.0	104940000.0	104950000.0	38.0	30.684362411499023	5.339073181152344
1.0	105010000.0	105020000.0	27.0	29.378732681274414	5.341375827789307
1.0	105050000.0	105060000.0	32.0	30.164371490478516	5.394779205322266
1.0	105070000.0	105080000.0	35.0	29.537139892578125	5.340485572814941
1.0	105290000.0	105300000.0	37.0	31.31735610961914	5.390878200531006
1.0	105400000.0	105410000.0	26.0	30.424936294555664	5.41155481338501
1.0	105420000.0	105430000.0	32.0	31.067346572875977	5.370858669281006
1.0	105440000.0	105450000.0	27.0	30.527175903320312	5.418006420135498
1.0	105470000.0	105480000.0	25.0	26.85187339782715	5.142575263977051
1.0	105520000.0	105530000.0	33.0	32.40258026123047	5.383185386657715
1.0	105560000.0	105570000.0	36.0	31.796621322631836	5.3533101081848145
1.0	105680000.0	105690000.0	25.0	30.967376708984375	5.3185133934021
1.0	106060000.0	106070000.0	27.0	30.49871253967285	5.416217803955078
1.0	106180000.0	106190000.0	38.0	31.94012451171875	5.33862829208374
1.0	106230000.0	106240000.0	37.0	33.819847106933594	5.2413835525512695
1.0	106260000.0	106270000.0	33.0	32.06410598754883	5.5058112144470215
1.0	106290000.0	106300000.0	42.0	32.3773307800293	5.467646598815918
1.0	106310000.0	106320000.0	43.0	33.07470703125	5.367800235748291
1.0	106350000.0	106360000.0	36.0	31.176258087158203	5.457228183746338
1.0	106410000.0	106420000.0	24.0	33.31031036376953	5.352301120758057
1.0	106490000.0	106500000.0	30.0	29.580801010131836	5.3555097579956055
1.0	106550000.0	106560000.0	26.0	33.00214385986328	5.544210910797119
1.0	106570000.0	106580000.0	23.0	33.844520568847656	5.235990047454834
1.0	106610000.0	106620000.0	31.0	32.47788619995117	5.338532447814941
1.0	106650000.0	106660000.0	31.0	30.371164321899414	5.408130645751953
1.0	106670000.0	106680000.0	34.0	30.79665184020996	5.345786094665527
1.0	106750000.0	106760000.0	24.0	32.5194091796875	5.324444770812988
1.0	106920000.0	106930000.0	21.0	32.802310943603516	5.25359582901001
1.0	106980000.0	106990000.0	34.0	31.370540618896484	5.387995719909668
1.0	107000000.0	107010000.0	31.0	31.633590698242188	5.280672550201416
1.0	107010000.0	107020000.0	35.0	31.56778335571289	5.4793901443481445
1.0	107070000.0	107080000.0	26.0	32.727882385253906	5.290948390960693
1.0	107090000.0	107100000.0	29.0	32.111412048339844	5.508229732513428
1.0	107130000.0	107140000.0	34.0	30.151315689086914	5.393926620483398
1.0	107190000.0	107200000.0	27.0	32.06767654418945	5.452817440032959
1.0	107370000.0	107380000.0	18.0	32.47662353515625	5.346095085144043
1.0	107410000.0	107420000.0	35.0	31.1503963470459	5.449635982513428
1.0	107440000.0	107450000.0	25.0	31.847217559814453	5.393172740936279
1.0	107470000.0	107480000.0	23.0	25.376022338867188	5.00861930847168
1.0	107480000.0	107490000.0	27.0	30.145862579345703	5.393568992614746
1.0	107530000.0	107540000.0	31.0	27.645008087158203	5.209246635437012
1.0	107540000.0	107550000.0	27.0	27.048202514648438	5.159429550170898
1.0	107600000.0	107610000.0	10.0	20.123138427734375	4.433802604675293
1.0	107610000.0	107620000.0	23.0	25.45920753479004	5.01650333404541
1.0	107670000.0	107680000.0	23.0	25.019725799560547	4.974405765533447
1.0	107780000.0	107790000.0	19.0	26.8232364654541	5.1400957107543945
1.0	107900000.0	107910000.0	21.0	25.455459594726562	5.016149997711182
1.0	107980000.0	107990000.0	21.0	21.991352081298828	4.65527868270874
1.0	107990000.0	108000000.0	17.0	21.846891403198242	4.638818264007568
1.0	108000000.0	108010000.0	18.0	22.560232162475586	4.719029426574707
1.0	108170000.0	108180000.0	15.0	19.208370208740234	4.318605422973633
1.0	108190000.0	108200000.0	20.0	19.681060791015625	4.3786821365356445
1.0	108210000.0	108220000.0	29.0	19.954212188720703	4.412860870361328
1.0	108240000.0	108250000.0	21.0	18.42937660217285	4.21701192855835
1.0	108290000.0	108300000.0	27.0	19.966772079467773	4.414423942565918
1.0	108300000.0	108310000.0	25.0	19.114032745361328	4.306473731994629
1.0	108390000.0	108400000.0	16.0	22.743362426757812	4.739181041717529
1.0	108480000.0	108490000.0	23.0	22.907873153686523	4.757128715515137
1.0	108520000.0	108530000.0	20.0	22.482208251953125	4.710389614105225
1.0	108570000.0	108580000.0	23.0	19.27957534790039	4.327729225158691
1.0	108620000.0	108630000.0	20.0	21.52456283569336	4.601679801940918
1.0	108650000.0	108660000.0	24.0	19.23914909362793	4.3225507736206055
1.0	108660000.0	108670000.0	24.0	17.670530319213867	4.114943504333496
1.0	108720000.0	108730000.0	25.0	13.325602531433105	3.4701550006866455
1.0	108870000.0	108880000.0	22.0	6.870656490325928	2.3051085472106934
1.0	109050000.0	109060000.0	11.0	7.701989650726318	2.4703476428985596
1.0	109220000.0	109230000.0	9.0	10.911142349243164	3.065157175064087
1.0	109250000.0	109260000.0	15.0	9.948724746704102	2.8937714099884033
1.0	109390000.0	109400000.0	13.0	9.649163246154785	2.8392279148101807
1.0	109400000.0	109410000.0	8.0	10.163004875183105	2.9324393272399902
1.0	109450000.0	109460000.0	3.0	8.664573669433594	2.6558425426483154
1.0	109460000.0	109470000.0	6.0	8.523965835571289	2.629133701324463
1.0	109490000.0	109500000.0	10.0	8.272356033325195	2.581012487411499
1.0	109570000.0	109580000.0	8.0	8.347746849060059	2.5954747200012207
1.0	109600000.0	109610000.0	11.0	7.956541538238525	2.520012855529785
1.0	109740000.0	109750000.0	10.0	7.4895524978637695	2.428567409515381
1.0	109780000.0	109790000.0	7.0	7.1910247802734375	2.3693392276763916
1.0	109810000.0	109820000.0	6.0	5.7371625900268555	2.044119119644165
1.0	109840000.0	109850000.0	7.0	7.278848171234131	2.3868229389190674
1.0	109920000.0	109930000.0	8.0	7.790978908538818	2.4877591133117676
1.0	109930000.0	109940000.0	9.0	8.09887409210205	2.5475826263427734
1.0	109960000.0	109970000.0	8.0	9.015466690063477	2.6073150634765625
1.0	109970000.0	109980000.0	5.0	7.481344699859619	2.426945686340332
1.0	109980000.0	109990000.0	2.0	9.032882690429688	2.7251853942871094
1.0	110000000.0	110010000.0	5.0	7.5907769203186035	2.4485116004943848
1.0	110020000.0	110030000.0	5.0	6.041253566741943	2.0075480937957764
1.0	110060000.0	110070000.0	10.0	8.023177146911621	2.5329346656799316
1.0	110070000.0	110080000.0	13.0	7.4953484535217285	2.4297070503234863
1.0	110130000.0	110140000.0	7.0	7.555603981018066	2.4415910243988037
1.0	110230000.0	110240000.0	1.0	6.746457099914551	2.1450181007385254
1.0	110250000.0	110260000.0	11.0	7.269822597503662	2.3850290775299072
1.0	110260000.0	110270000.0	12.0	7.660672664642334	2.462247133255005
1.0	110320000.0	110330000.0	5.0	7.997084140777588	2.5278725624084473
1.0	110410000.0	110420000.0	7.0	8.264913558959961	2.579578399658203
1.0	110430000.0	110440000.0	7.0	7.6439642906188965	2.458967924118042
1.0	110510000.0	110520000.0	2.0	8.160085678100586	2.5594019889831543
1.0	110590000.0	110600000.0	11.0	7.723364353179932	2.474536418914795
1.0	110630000.0	110640000.0	11.0	8.63703441619873	2.6506247520446777
1.0	110650000.0	110660000.0	14.0	9.780211448669434	2.8631591796875
1.0	110670000.0	110680000.0	9.0	9.60041618347168	2.830301284790039
1.0	110690000.0	110700000.0	7.0	11.05174446105957	3.0897140502929688
1.0	110770000.0	110780000.0	7.0	7.473412990570068	2.425382614135742
1.0	110780000.0	110790000.0	6.0	9.548270225524902	2.820728063583374
1.0	110830000.0	110840000.0	2.0	9.078346252441406	2.7336840629577637
1.0	110950000.0	110960000.0	7.0	9.196917533874512	2.6965229511260986
1.0	110970000.0	110980000.0	6.0	9.767951965332031	2.8609254360198975
1.0	111050000.0	111060000.0	10.0	11.464624404907227	3.1611061096191406
1.0	111070000.0	111080000.0	9.0	11.865057945251465	3.2293496131896973
1.0	111100000.0	111110000.0	12.0	12.908101081848145	3.4026050567626953
1.0	111170000.0	111180000.0	10.0	12.446168899536133	3.326672077178955
1.0	111180000.0	111190000.0	11.0	14.00798225402832	3.578397750854492
1.0	111210000.0	111220000.0	14.0	11.691335678100586	3.1998603343963623
1.0	111230000.0	111240000.0	19.0	14.34356689453125	3.630652666091919
1.0	111240000.0	111250000.0	9.0	14.880592346191406	3.71295166015625
1.0	111270000.0	111280000.0	18.0	14.282463073730469	3.6211860179901123
1.0	111460000.0	111470000.0	11.0	11.949275970458984	3.2435803413391113
1.0	111480000.0	111490000.0	11.0	11.491580963134766	3.1657254695892334
1.0	111530000.0	111540000.0	9.0	12.623960494995117	3.3560478687286377
1.0	111710000.0	111720000.0	7.0	10.0646390914917	2.9147286415100098
1.0	111770000.0	111780000.0	9.0	11.023571968078613	3.0848031044006348
1.0	111820000.0	111830000.0	7.0	12.424601554870605	3.3230996131896973
1.0	111840000.0	111850000.0	13.0	12.148009300231934	3.2769947052001953
1.0	111880000.0	111890000.0	5.0	8.237079620361328	2.5742321014404297
1.0	112120000.0	112130000.0	10.0	8.788602828979492	2.679292678833008
[truncated: 47,566 more rows]
