# Supplementary material for: Genome-wide mapping of somatic mutation rates uncovers drivers of cancer
Source: Nat Biotechnol. 2022 Jun 20;40(11):1634–43. doi: 10.1038/s41587-022-01353-8 (PMC9646522; doi:10.1038/s41587-022-01353-8)
Supplement: Supplementary file 4 — Regions and model predictions for each fold of each cancer for which a deep learning model was trained. Regions that were filtered are also listed along with their respective model predictions. [file 41587_2022_1353_MOESM4_ESM.zip › kfold_results/Liver-HCC/fold_1.txt]

CHROM	START	END	Y_TRUE	Y_PRED	STD
1.0	840000.0	850000.0	5.0	4.387088775634766	0.9974411725997925
1.0	880000.0	890000.0	3.0	4.823254585266113	1.0913636684417725
1.0	910000.0	920000.0	2.0	5.756548881530762	1.2467437982559204
1.0	960000.0	970000.0	1.0	3.751570224761963	1.0553231239318848
1.0	990000.0	1000000.0	1.0	3.938889265060425	1.0068354606628418
1.0	1060000.0	1070000.0	2.0	4.975172996520996	1.071321964263916
1.0	1150000.0	1160000.0	3.0	4.678475379943848	1.073072910308838
1.0	1190000.0	1200000.0	4.0	5.305258750915527	1.1311362981796265
1.0	1210000.0	1220000.0	3.0	5.483236789703369	1.1249452829360962
1.0	1230000.0	1240000.0	0.0	4.975772380828857	1.0463958978652954
1.0	1270000.0	1280000.0	6.0	4.785740852355957	1.0453805923461914
1.0	1360000.0	1370000.0	5.0	5.504544734954834	1.1005595922470093
1.0	1410000.0	1420000.0	2.0	6.545205593109131	1.3401286602020264
1.0	1490000.0	1500000.0	8.0	5.853100776672363	1.236989140510559
1.0	1610000.0	1620000.0	8.0	5.53062629699707	1.1288120746612549
1.0	1710000.0	1720000.0	4.0	6.04810905456543	1.252860426902771
1.0	1720000.0	1730000.0	10.0	6.922667026519775	1.42755126953125
1.0	1810000.0	1820000.0	13.0	8.658848762512207	2.0272183418273926
1.0	1870000.0	1880000.0	13.0	7.9132561683654785	1.7120091915130615
1.0	1920000.0	1930000.0	11.0	8.15602970123291	1.7053699493408203
1.0	1980000.0	1990000.0	5.0	7.19738245010376	1.8492822647094727
1.0	2060000.0	2070000.0	6.0	6.245546340942383	1.3094346523284912
1.0	2110000.0	2120000.0	6.0	5.884047985076904	1.2078239917755127
1.0	2150000.0	2160000.0	5.0	5.59221887588501	1.0995128154754639
1.0	2170000.0	2180000.0	8.0	7.132768154144287	1.4784237146377563
1.0	2310000.0	2320000.0	2.0	6.056455612182617	1.250087022781372
1.0	2390000.0	2400000.0	5.0	6.176203727722168	1.267927885055542
1.0	2410000.0	2420000.0	4.0	5.363963603973389	1.1184200048446655
1.0	2440000.0	2450000.0	2.0	5.132002830505371	1.0902373790740967
1.0	2520000.0	2530000.0	6.0	5.995594501495361	1.2592222690582275
1.0	2550000.0	2560000.0	12.0	7.0454816818237305	1.4374672174453735
1.0	2740000.0	2750000.0	20.0	10.49463176727295	2.409560203552246
1.0	2860000.0	2870000.0	7.0	12.124185562133789	3.1010615825653076
1.0	2890000.0	2900000.0	5.0	10.4078369140625	2.6004183292388916
1.0	2920000.0	2930000.0	8.0	11.510862350463867	2.6761868000030518
1.0	2980000.0	2990000.0	11.0	5.884213447570801	1.1710593700408936
1.0	3050000.0	3060000.0	12.0	8.564199447631836	1.9338912963867188
1.0	3220000.0	3230000.0	6.0	9.934648513793945	2.4966609477996826
1.0	3240000.0	3250000.0	8.0	8.90510082244873	1.91058349609375
1.0	3270000.0	3280000.0	7.0	8.311841011047363	1.75760018825531
1.0	3300000.0	3310000.0	11.0	8.848431587219238	2.163896083831787
1.0	3320000.0	3330000.0	11.0	8.090784072875977	1.8225085735321045
1.0	3330000.0	3340000.0	16.0	8.99800968170166	2.0892834663391113
1.0	3350000.0	3360000.0	9.0	8.794235229492188	2.245436429977417
1.0	3470000.0	3480000.0	6.0	6.592794895172119	1.3909046649932861
1.0	3550000.0	3560000.0	1.0	6.2741923332214355	1.2745753526687622
1.0	3660000.0	3670000.0	4.0	6.015205383300781	1.4525470733642578
1.0	3750000.0	3760000.0	11.0	6.883000373840332	1.425304889678955
1.0	3840000.0	3850000.0	0.0	3.9555439949035645	1.032805323600769
1.0	4030000.0	4040000.0	5.0	10.904240608215332	3.3307273387908936
1.0	4100000.0	4110000.0	13.0	11.807043075561523	3.4302947521209717
1.0	4290000.0	4300000.0	11.0	14.847244262695312	3.922088146209717
1.0	4440000.0	4450000.0	12.0	16.23624038696289	4.174120903015137
1.0	4570000.0	4580000.0	11.0	16.119773864746094	4.149825096130371
1.0	4680000.0	4690000.0	17.0	16.233070373535156	4.16237211227417
1.0	4730000.0	4740000.0	17.0	17.39254379272461	4.326512336730957
1.0	4750000.0	4760000.0	13.0	15.8357515335083	4.1591596603393555
1.0	4770000.0	4780000.0	20.0	16.53030014038086	4.255313396453857
1.0	4810000.0	4820000.0	22.0	16.647891998291016	4.273332118988037
1.0	4840000.0	4850000.0	16.0	16.516366958618164	4.348405838012695
1.0	4890000.0	4900000.0	19.0	19.057931900024414	4.602139472961426
1.0	5020000.0	5030000.0	17.0	19.34917640686035	4.808032989501953
1.0	5050000.0	5060000.0	18.0	21.936988830566406	4.92196798324585
1.0	5060000.0	5070000.0	13.0	21.598007202148438	4.923937797546387
1.0	5090000.0	5100000.0	24.0	19.80367088317871	4.653354167938232
1.0	5110000.0	5120000.0	16.0	20.32632064819336	4.784829616546631
1.0	5150000.0	5160000.0	20.0	20.393545150756836	4.731370449066162
1.0	5160000.0	5170000.0	16.0	19.588489532470703	4.638682842254639
1.0	5210000.0	5220000.0	23.0	18.996706008911133	4.5792999267578125
1.0	5220000.0	5230000.0	11.0	20.114994049072266	4.747108459472656
1.0	5250000.0	5260000.0	20.0	19.127912521362305	4.587799072265625
1.0	5290000.0	5300000.0	22.0	19.507150650024414	4.6721415519714355
1.0	5320000.0	5330000.0	25.0	17.639137268066406	4.442446708679199
1.0	5330000.0	5340000.0	17.0	17.962604522705078	4.43380069732666
1.0	5410000.0	5420000.0	24.0	18.122222900390625	4.508370876312256
1.0	5450000.0	5460000.0	21.0	17.19183921813965	4.278196811676025
1.0	5460000.0	5470000.0	20.0	17.206974029541016	4.2523369789123535
1.0	5470000.0	5480000.0	14.0	17.571439743041992	4.306200981140137
1.0	5550000.0	5560000.0	20.0	17.594921112060547	4.371246814727783
1.0	5690000.0	5700000.0	16.0	16.409543991088867	4.280843257904053
1.0	5720000.0	5730000.0	16.0	15.252514839172363	4.010045051574707
1.0	5740000.0	5750000.0	17.0	14.855276107788086	3.9737725257873535
1.0	5760000.0	5770000.0	18.0	14.938531875610352	4.018544673919678
1.0	5780000.0	5790000.0	14.0	13.870231628417969	3.707474946975708
1.0	5790000.0	5800000.0	11.0	13.44910717010498	3.773070812225342
1.0	5810000.0	5820000.0	9.0	14.365185737609863	3.743901014328003
1.0	5850000.0	5860000.0	17.0	12.8042573928833	3.553471326828003
1.0	5860000.0	5870000.0	12.0	12.790695190429688	3.5483925342559814
1.0	5930000.0	5940000.0	2.0	8.51926040649414	1.790753960609436
1.0	5940000.0	5950000.0	11.0	8.304502487182617	1.743715524673462
1.0	5990000.0	6000000.0	6.0	8.487149238586426	1.839776635169983
1.0	6080000.0	6090000.0	11.0	7.1178436279296875	2.0222222805023193
1.0	6320000.0	6330000.0	4.0	5.844869613647461	1.2674918174743652
1.0	6460000.0	6470000.0	4.0	7.268308162689209	1.5134248733520508
1.0	6470000.0	6480000.0	10.0	6.236810684204102	1.2557141780853271
1.0	6510000.0	6520000.0	5.0	5.67763614654541	1.260925531387329
1.0	6540000.0	6550000.0	5.0	5.175102233886719	1.1006667613983154
1.0	6590000.0	6600000.0	3.0	6.50100564956665	1.3382678031921387
1.0	6600000.0	6610000.0	6.0	7.067872047424316	1.5366281270980835
1.0	6630000.0	6640000.0	6.0	6.5411787033081055	1.3181297779083252
1.0	6730000.0	6740000.0	9.0	8.105871200561523	1.8539903163909912
1.0	6840000.0	6850000.0	5.0	6.979095458984375	1.8577394485473633
1.0	6860000.0	6870000.0	9.0	8.898473739624023	2.0004405975341797
1.0	6890000.0	6900000.0	4.0	8.670938491821289	2.0047507286071777
1.0	7150000.0	7160000.0	7.0	8.464348793029785	1.7802194356918335
1.0	7410000.0	7420000.0	10.0	7.673738956451416	1.7933776378631592
1.0	7420000.0	7430000.0	3.0	7.784462928771973	1.7396503686904907
1.0	7450000.0	7460000.0	7.0	8.707029342651367	2.2938385009765625
1.0	7590000.0	7600000.0	5.0	7.7621588706970215	1.8059231042861938
1.0	7620000.0	7630000.0	5.0	7.67935037612915	1.6835263967514038
1.0	7640000.0	7650000.0	10.0	7.971768856048584	2.200709819793701
1.0	7700000.0	7710000.0	7.0	7.5703444480896	1.6435295343399048
1.0	7740000.0	7750000.0	6.0	6.683169364929199	1.514329195022583
1.0	7870000.0	7880000.0	11.0	8.993843078613281	2.030613660812378
1.0	7880000.0	7890000.0	9.0	9.086738586425781	2.127328395843506
1.0	7900000.0	7910000.0	7.0	8.543261528015137	1.939326286315918
1.0	7960000.0	7970000.0	9.0	7.729160308837891	1.6546999216079712
1.0	8010000.0	8020000.0	2.0	7.623997688293457	1.9715502262115479
1.0	8040000.0	8050000.0	7.0	8.036593437194824	1.7061235904693604
1.0	8160000.0	8170000.0	1.0	7.270532131195068	1.5031522512435913
1.0	8170000.0	8180000.0	9.0	7.2545013427734375	1.5066078901290894
1.0	8180000.0	8190000.0	6.0	7.289700508117676	1.4983229637145996
1.0	8220000.0	8230000.0	7.0	7.097529411315918	1.482649803161621
1.0	8260000.0	8270000.0	8.0	7.650145053863525	1.7286077737808228
1.0	8270000.0	8280000.0	6.0	7.412160396575928	1.5894157886505127
1.0	8290000.0	8300000.0	8.0	7.149998664855957	1.5093367099761963
1.0	8300000.0	8310000.0	5.0	7.321451663970947	1.5752718448638916
1.0	8310000.0	8320000.0	11.0	7.310766696929932	1.601610541343689
1.0	8320000.0	8330000.0	6.0	7.614546298980713	1.6801917552947998
1.0	8330000.0	8340000.0	1.0	7.156700134277344	1.480058193206787
1.0	8380000.0	8390000.0	6.0	7.109484672546387	1.5120664834976196
1.0	8400000.0	8410000.0	4.0	6.365148544311523	1.308141827583313
1.0	8510000.0	8520000.0	8.0	8.080998420715332	1.7676455974578857
1.0	8560000.0	8570000.0	4.0	7.876319885253906	1.8348668813705444
1.0	8610000.0	8620000.0	5.0	7.89644718170166	1.767137885093689
1.0	8650000.0	8660000.0	4.0	7.465180397033691	1.5940196514129639
1.0	8660000.0	8670000.0	9.0	7.60147762298584	1.606520652770996
1.0	8690000.0	8700000.0	5.0	7.3607177734375	1.5772932767868042
1.0	8700000.0	8710000.0	5.0	8.492175102233887	2.068617582321167
1.0	8710000.0	8720000.0	5.0	7.5870208740234375	1.6098512411117554
1.0	8730000.0	8740000.0	5.0	7.643834114074707	1.662520170211792
1.0	8840000.0	8850000.0	6.0	7.511734962463379	1.7103147506713867
1.0	8860000.0	8870000.0	14.0	7.408175468444824	1.6075032949447632
1.0	8900000.0	8910000.0	4.0	7.189459800720215	1.5242286920547485
1.0	9000000.0	9010000.0	6.0	8.002199172973633	1.706859827041626
1.0	9090000.0	9100000.0	7.0	8.55122184753418	1.8477351665496826
1.0	9100000.0	9110000.0	6.0	7.7541022300720215	1.6381828784942627
1.0	9140000.0	9150000.0	5.0	7.5767107009887695	1.5884339809417725
1.0	9230000.0	9240000.0	5.0	6.984546661376953	1.515063762664795
1.0	9310000.0	9320000.0	7.0	7.620476722717285	1.714970350265503
1.0	9340000.0	9350000.0	2.0	7.616491794586182	1.59200119972229
1.0	9380000.0	9390000.0	5.0	6.309294700622559	1.28733229637146
1.0	9400000.0	9410000.0	12.0	6.562783241271973	1.3742811679840088
1.0	9410000.0	9420000.0	3.0	6.784144401550293	1.4306615591049194
1.0	9480000.0	9490000.0	4.0	6.508299350738525	1.3145641088485718
1.0	9490000.0	9500000.0	6.0	7.417729377746582	1.6714586019515991
1.0	9500000.0	9510000.0	6.0	7.539263725280762	1.656246542930603
1.0	9520000.0	9530000.0	7.0	7.232656955718994	1.510761022567749
1.0	9620000.0	9630000.0	6.0	7.523119926452637	1.6882587671279907
1.0	9680000.0	9690000.0	3.0	7.789659023284912	1.6353099346160889
1.0	9740000.0	9750000.0	7.0	5.624742031097412	1.1140215396881104
1.0	9770000.0	9780000.0	9.0	6.738455295562744	1.3866767883300781
1.0	9810000.0	9820000.0	7.0	6.890163421630859	1.4581680297851562
1.0	9850000.0	9860000.0	6.0	6.773345947265625	1.4123132228851318
1.0	9970000.0	9980000.0	6.0	6.974475860595703	1.7544281482696533
1.0	9990000.0	10000000.0	9.0	7.429405212402344	1.6168140172958374
1.0	10000000.0	10010000.0	9.0	9.314088821411133	3.0618746280670166
1.0	10020000.0	10030000.0	7.0	7.20489501953125	1.5840427875518799
1.0	10050000.0	10060000.0	7.0	7.720914363861084	1.698712706565857
1.0	10150000.0	10160000.0	13.0	8.496210098266602	2.0090229511260986
1.0	10200000.0	10210000.0	8.0	8.439794540405273	1.9103670120239258
1.0	10210000.0	10220000.0	12.0	8.231890678405762	1.8181053400039673
1.0	10310000.0	10320000.0	8.0	8.689766883850098	1.8773237466812134
1.0	10340000.0	10350000.0	7.0	8.570902824401855	1.8812482357025146
1.0	10360000.0	10370000.0	5.0	8.37597942352295	1.9576942920684814
1.0	10480000.0	10490000.0	8.0	7.276500701904297	1.5847948789596558
1.0	10520000.0	10530000.0	8.0	7.277525424957275	1.5338523387908936
1.0	10740000.0	10750000.0	4.0	5.001299858093262	1.0390329360961914
1.0	10810000.0	10820000.0	10.0	5.987444877624512	1.2035067081451416
1.0	10820000.0	10830000.0	4.0	6.361715316772461	1.310438871383667
1.0	10840000.0	10850000.0	3.0	7.566892147064209	1.5828051567077637
1.0	10970000.0	10980000.0	4.0	8.14940357208252	1.728712797164917
1.0	10980000.0	10990000.0	10.0	9.063966751098633	2.1168038845062256
1.0	11020000.0	11030000.0	6.0	8.103001594543457	1.7341817617416382
1.0	11210000.0	11220000.0	14.0	7.411756992340088	1.6516609191894531
1.0	11320000.0	11330000.0	5.0	8.252557754516602	2.2006726264953613
1.0	11350000.0	11360000.0	5.0	7.4728803634643555	1.6751234531402588
1.0	11410000.0	11420000.0	8.0	9.144044876098633	2.039036512374878
1.0	11420000.0	11430000.0	7.0	8.324161529541016	1.7663602828979492
1.0	11430000.0	11440000.0	10.0	9.05163860321045	1.9741230010986328
1.0	11450000.0	11460000.0	10.0	10.011275291442871	2.4509472846984863
1.0	11470000.0	11480000.0	6.0	10.09632682800293	2.431424379348755
1.0	11510000.0	11520000.0	11.0	9.727839469909668	2.294534683227539
1.0	11520000.0	11530000.0	10.0	9.142206192016602	2.269488573074341
1.0	11530000.0	11540000.0	7.0	8.689240455627441	1.8880573511123657
1.0	11550000.0	11560000.0	10.0	9.899296760559082	2.783623218536377
1.0	11560000.0	11570000.0	5.0	9.9046049118042	2.817267417907715
1.0	11580000.0	11590000.0	4.0	7.706032752990723	1.666307806968689
1.0	11690000.0	11700000.0	3.0	8.507534980773926	1.8154375553131104
1.0	11810000.0	11820000.0	7.0	6.660465240478516	1.4528648853302002
1.0	11850000.0	11860000.0	4.0	6.8865156173706055	1.4752507209777832
1.0	11880000.0	11890000.0	9.0	6.906207084655762	1.4394644498825073
1.0	11930000.0	11940000.0	8.0	7.147558689117432	1.47196364402771
1.0	11970000.0	11980000.0	4.0	6.840245723724365	1.5016953945159912
1.0	12010000.0	12020000.0	7.0	6.376791000366211	1.30434250831604
1.0	12050000.0	12060000.0	12.0	7.600026607513428	1.679596185684204
1.0	12200000.0	12210000.0	7.0	7.242766380310059	1.5296001434326172
1.0	12250000.0	12260000.0	6.0	7.242800712585449	1.5267295837402344
1.0	12260000.0	12270000.0	9.0	7.26735782623291	1.5159741640090942
1.0	12380000.0	12390000.0	6.0	7.441973686218262	1.6582882404327393
1.0	12400000.0	12410000.0	9.0	8.149035453796387	1.9841140508651733
1.0	12420000.0	12430000.0	7.0	8.145406723022461	1.8915865421295166
1.0	12530000.0	12540000.0	14.0	9.200170516967773	2.286092758178711
1.0	12580000.0	12590000.0	14.0	8.592528343200684	1.9932994842529297
1.0	12590000.0	12600000.0	6.0	8.386268615722656	1.952426552772522
1.0	12630000.0	12640000.0	5.0	9.170961380004883	2.0537426471710205
1.0	12650000.0	12660000.0	9.0	8.396410942077637	2.0097622871398926
1.0	12690000.0	12700000.0	3.0	7.867887020111084	1.6458587646484375
1.0	12800000.0	12810000.0	9.0	7.819389343261719	1.9726545810699463
1.0	12830000.0	12840000.0	6.0	8.365678787231445	1.8926938772201538
1.0	13790000.0	13800000.0	22.0	12.354852676391602	4.178053379058838
1.0	13820000.0	13830000.0	9.0	12.336445808410645	3.382063627243042
1.0	13950000.0	13960000.0	20.0	15.041193008422852	4.054508686065674
1.0	13960000.0	13970000.0	21.0	16.24014663696289	4.135949611663818
1.0	14060000.0	14070000.0	12.0	11.02636432647705	2.8305647373199463
1.0	14080000.0	14090000.0	10.0	10.360980033874512	2.3214621543884277
1.0	14120000.0	14130000.0	8.0	9.370061874389648	2.128762722015381
1.0	14180000.0	14190000.0	10.0	11.533305168151855	3.330834150314331
1.0	14210000.0	14220000.0	15.0	12.118672370910645	3.2763702869415283
1.0	14250000.0	14260000.0	14.0	12.874424934387207	3.5732173919677734
1.0	14290000.0	14300000.0	8.0	14.444294929504395	3.9306983947753906
1.0	14310000.0	14320000.0	20.0	15.417329788208008	4.0291948318481445
1.0	14340000.0	14350000.0	19.0	15.329312324523926	4.028897285461426
1.0	14380000.0	14390000.0	16.0	16.5814266204834	4.200313091278076
1.0	14430000.0	14440000.0	16.0	15.454381942749023	4.0832295417785645
1.0	14530000.0	14540000.0	14.0	17.046722412109375	4.223651885986328
1.0	14580000.0	14590000.0	19.0	16.573089599609375	4.231108665466309
1.0	14670000.0	14680000.0	21.0	16.056081771850586	4.110859394073486
1.0	14730000.0	14740000.0	21.0	17.5611572265625	4.3560919761657715
1.0	14740000.0	14750000.0	13.0	17.622634887695312	4.309630393981934
1.0	14770000.0	14780000.0	19.0	16.93707275390625	4.2793731689453125
1.0	14790000.0	14800000.0	22.0	17.531593322753906	4.291627407073975
1.0	14840000.0	14850000.0	13.0	17.370546340942383	4.328122615814209
1.0	14860000.0	14870000.0	15.0	17.98617172241211	4.528925895690918
1.0	14900000.0	14910000.0	11.0	18.126264572143555	4.45351505279541
1.0	14980000.0	14990000.0	12.0	16.94632339477539	4.19353723526001
1.0	15040000.0	15050000.0	19.0	16.161174774169922	4.142247200012207
1.0	15120000.0	15130000.0	17.0	15.349078178405762	3.991051197052002
1.0	15160000.0	15170000.0	14.0	14.513954162597656	3.9769930839538574
1.0	15350000.0	15360000.0	11.0	10.331991195678711	2.311544895172119
1.0	15410000.0	15420000.0	10.0	10.617286682128906	2.9336066246032715
1.0	15540000.0	15550000.0	18.0	10.508049964904785	2.9863088130950928
1.0	15610000.0	15620000.0	10.0	8.857156753540039	2.0150609016418457
1.0	15840000.0	15850000.0	4.0	7.504809379577637	1.6303987503051758
1.0	15860000.0	15870000.0	8.0	8.176393508911133	1.7994740009307861
1.0	15880000.0	15890000.0	2.0	8.272554397583008	1.8745956420898438
1.0	15920000.0	15930000.0	1.0	7.784310340881348	1.7882579565048218
1.0	15990000.0	16000000.0	4.0	7.766359806060791	1.8003736734390259
1.0	16040000.0	16050000.0	3.0	6.954892635345459	1.452155351638794
1.0	16100000.0	16110000.0	7.0	6.555702209472656	1.3272316455841064
1.0	16120000.0	16130000.0	0.0	7.508993625640869	1.5639562606811523
1.0	16160000.0	16170000.0	12.0	14.969754219055176	7.580313205718994
1.0	16280000.0	16290000.0	6.0	7.772130012512207	1.6424453258514404
1.0	16290000.0	16300000.0	4.0	7.694006443023682	1.5866343975067139
1.0	16300000.0	16310000.0	10.0	7.506099700927734	2.013746976852417
1.0	16390000.0	16400000.0	5.0	6.169820308685303	1.2583986520767212
1.0	16440000.0	16450000.0	6.0	6.830253601074219	1.4057079553604126
1.0	16580000.0	16590000.0	8.0	7.907433986663818	1.8485515117645264
1.0	16660000.0	16670000.0	7.0	8.213655471801758	1.897117257118225
1.0	16780000.0	16790000.0	4.0	6.945512294769287	1.4375159740447998
1.0	17250000.0	17260000.0	6.0	6.901656150817871	1.4552490711212158
1.0	17320000.0	17330000.0	4.0	7.3128790855407715	1.5341192483901978
1.0	17400000.0	17410000.0	9.0	7.371986389160156	1.5801289081573486
1.0	17480000.0	17490000.0	6.0	9.036748886108398	2.159454107284546
1.0	17510000.0	17520000.0	7.0	7.929454803466797	1.7098716497421265
1.0	17520000.0	17530000.0	14.0	8.642829895019531	2.030463457107544
1.0	17540000.0	17550000.0	3.0	8.343185424804688	1.8107887506484985
1.0	17690000.0	17700000.0	11.0	10.237768173217773	2.5550763607025146
1.0	17830000.0	17840000.0	14.0	7.247702121734619	1.5351955890655518
1.0	17850000.0	17860000.0	6.0	7.957452297210693	1.6625587940216064
1.0	17860000.0	17870000.0	8.0	6.692156791687012	1.4489638805389404
1.0	17880000.0	17890000.0	3.0	7.536019802093506	1.581297755241394
1.0	17910000.0	17920000.0	13.0	10.33163070678711	2.7392542362213135
1.0	17970000.0	17980000.0	9.0	7.904360771179199	1.6454874277114868
1.0	18000000.0	18010000.0	9.0	7.740795135498047	1.6650068759918213
1.0	18040000.0	18050000.0	9.0	9.13372802734375	2.436488389968872
1.0	18100000.0	18110000.0	8.0	9.362235069274902	2.426025390625
1.0	18110000.0	18120000.0	9.0	9.866215705871582	2.547844171524048
1.0	18140000.0	18150000.0	15.0	10.6464204788208	3.0234413146972656
1.0	18160000.0	18170000.0	8.0	9.672131538391113	2.6032280921936035
1.0	18200000.0	18210000.0	10.0	9.418911933898926	2.3372583389282227
1.0	18240000.0	18250000.0	9.0	11.01196575164795	2.9678266048431396
1.0	18260000.0	18270000.0	11.0	10.70270824432373	2.941279888153076
1.0	18310000.0	18320000.0	8.0	9.70432186126709	2.336237907409668
1.0	18320000.0	18330000.0	10.0	9.556946754455566	2.2078704833984375
1.0	18330000.0	18340000.0	14.0	10.61215591430664	2.969569444656372
1.0	18390000.0	18400000.0	9.0	10.426640510559082	2.695817470550537
1.0	18410000.0	18420000.0	10.0	10.370285987854004	2.8646857738494873
1.0	18490000.0	18500000.0	7.0	11.567167282104492	3.280432939529419
1.0	18560000.0	18570000.0	11.0	11.654366493225098	3.3301901817321777
1.0	18620000.0	18630000.0	11.0	11.927781105041504	3.3584866523742676
1.0	18650000.0	18660000.0	9.0	11.582390785217285	3.256835460662842
1.0	18660000.0	18670000.0	19.0	10.4352388381958	2.985116481781006
1.0	18690000.0	18700000.0	11.0	10.386335372924805	3.0719974040985107
1.0	18750000.0	18760000.0	3.0	10.146432876586914	2.6657378673553467
1.0	18760000.0	18770000.0	8.0	10.511072158813477	2.8085551261901855
1.0	18770000.0	18780000.0	15.0	9.145833015441895	2.150367259979248
1.0	18910000.0	18920000.0	8.0	10.95298957824707	2.6652424335479736
1.0	18920000.0	18930000.0	10.0	10.322004318237305	2.6091086864471436
1.0	19000000.0	19010000.0	11.0	11.02644157409668	3.1464221477508545
1.0	19060000.0	19070000.0	6.0	9.675642967224121	2.33958101272583
1.0	19140000.0	19150000.0	14.0	8.497088432312012	1.8239853382110596
1.0	19180000.0	19190000.0	6.0	8.213354110717773	1.7538697719573975
1.0	19220000.0	19230000.0	16.0	7.837363243103027	2.0776891708374023
1.0	19240000.0	19250000.0	4.0	6.594293117523193	1.4018827676773071
1.0	19260000.0	19270000.0	7.0	6.343993663787842	1.3428664207458496
1.0	19330000.0	19340000.0	3.0	7.501702308654785	1.6666374206542969
1.0	19350000.0	19360000.0	5.0	6.810137748718262	1.3902204036712646
1.0	19460000.0	19470000.0	15.0	9.10351848602295	2.072902202606201
1.0	19500000.0	19510000.0	5.0	10.032514572143555	2.355433702468872
1.0	19580000.0	19590000.0	9.0	7.953695774078369	1.7415142059326172
1.0	19590000.0	19600000.0	16.0	8.552218437194824	2.033169746398926
1.0	19600000.0	19610000.0	6.0	8.403882026672363	1.960942268371582
1.0	19820000.0	19830000.0	9.0	8.146149635314941	1.803579330444336
1.0	19910000.0	19920000.0	5.0	8.260967254638672	1.8290706872940063
1.0	19990000.0	20000000.0	6.0	7.042673587799072	1.5967559814453125
1.0	20010000.0	20020000.0	12.0	6.766757965087891	1.4033443927764893
1.0	20060000.0	20070000.0	8.0	7.116916656494141	1.4645262956619263
1.0	20100000.0	20110000.0	6.0	7.6039934158325195	1.7065095901489258
1.0	20190000.0	20200000.0	6.0	8.151063919067383	1.7383596897125244
1.0	20240000.0	20250000.0	3.0	8.233884811401367	1.7701995372772217
1.0	20300000.0	20310000.0	9.0	8.014741897583008	1.7274770736694336
1.0	20390000.0	20400000.0	8.0	8.590947151184082	2.032505750656128
1.0	20400000.0	20410000.0	5.0	8.351814270019531	2.0372040271759033
1.0	20560000.0	20570000.0	8.0	9.204007148742676	2.067979097366333
1.0	20670000.0	20680000.0	3.0	9.605267524719238	2.3888282775878906
1.0	20730000.0	20740000.0	5.0	7.2702226638793945	1.5988152027130127
1.0	20780000.0	20790000.0	2.0	7.616036415100098	1.5919201374053955
1.0	20790000.0	20800000.0	8.0	7.011543273925781	1.4556000232696533
1.0	20810000.0	20820000.0	2.0	7.803286552429199	1.6864311695098877
1.0	20820000.0	20830000.0	3.0	7.249456882476807	1.513292908668518
1.0	20860000.0	20870000.0	7.0	8.045437812805176	1.6839948892593384
1.0	21010000.0	21020000.0	9.0	6.2017035484313965	1.3187296390533447
1.0	21110000.0	21120000.0	10.0	10.37548828125	3.738424301147461
1.0	21170000.0	21180000.0	5.0	8.1347074508667	1.8223330974578857
1.0	21190000.0	21200000.0	6.0	7.715601444244385	1.6942074298858643
1.0	21260000.0	21270000.0	4.0	7.970027923583984	1.8048896789550781
1.0	21360000.0	21370000.0	9.0	7.161940574645996	1.5526552200317383
1.0	21440000.0	21450000.0	4.0	7.745980739593506	1.7278133630752563
1.0	21460000.0	21470000.0	9.0	7.531594753265381	1.6330044269561768
1.0	21500000.0	21510000.0	3.0	6.923892974853516	1.763901948928833
1.0	21530000.0	21540000.0	7.0	7.131413459777832	1.5128154754638672
1.0	21560000.0	21570000.0	7.0	6.846791744232178	1.4210659265518188
1.0	21670000.0	21680000.0	5.0	7.643179893493652	1.602343201637268
1.0	21810000.0	21820000.0	5.0	6.416512966156006	1.411881685256958
1.0	21830000.0	21840000.0	4.0	5.616515159606934	1.114559292793274
1.0	21870000.0	21880000.0	5.0	7.2874040603637695	1.7007858753204346
1.0	21900000.0	21910000.0	3.0	6.836119174957275	1.4292585849761963
1.0	22000000.0	22010000.0	13.0	7.758431911468506	1.73744797706604
1.0	22030000.0	22040000.0	6.0	8.194856643676758	1.8239338397979736
1.0	22140000.0	22150000.0	8.0	7.245353698730469	1.5178202390670776
1.0	22250000.0	22260000.0	5.0	7.1469221115112305	1.4902864694595337
1.0	22280000.0	22290000.0	11.0	6.898311614990234	1.4853893518447876
1.0	22380000.0	22390000.0	12.0	9.053818702697754	2.404808282852173
1.0	22420000.0	22430000.0	10.0	8.697809219360352	2.05234956741333
1.0	22520000.0	22530000.0	7.0	10.285127639770508	2.3453361988067627
1.0	22580000.0	22590000.0	11.0	8.629049301147461	1.975530982017517
1.0	22590000.0	22600000.0	6.0	10.114474296569824	2.844477653503418
1.0	22600000.0	22610000.0	8.0	9.746861457824707	2.4038054943084717
1.0	22620000.0	22630000.0	8.0	8.619253158569336	1.8438905477523804
1.0	22660000.0	22670000.0	9.0	8.069955825805664	1.678893804550171
1.0	22690000.0	22700000.0	11.0	8.229747772216797	1.7816028594970703
1.0	22700000.0	22710000.0	10.0	8.266082763671875	1.8247087001800537
1.0	22750000.0	22760000.0	11.0	7.735487937927246	1.719007134437561
1.0	22770000.0	22780000.0	7.0	8.692048072814941	2.278978109359741
1.0	22810000.0	22820000.0	5.0	7.494919776916504	1.6220308542251587
1.0	22870000.0	22880000.0	9.0	8.229297637939453	1.7308228015899658
1.0	22880000.0	22890000.0	6.0	8.033867835998535	1.6965715885162354
1.0	23030000.0	23040000.0	11.0	6.9760026931762695	1.4249510765075684
1.0	23180000.0	23190000.0	4.0	8.564152717590332	1.8088939189910889
1.0	23210000.0	23220000.0	11.0	8.553942680358887	1.9364843368530273
1.0	23220000.0	23230000.0	12.0	9.219597816467285	2.569113254547119
1.0	23350000.0	23360000.0	8.0	8.118408203125	1.7402766942977905
1.0	23370000.0	23380000.0	9.0	7.77593994140625	1.7517836093902588
1.0	23390000.0	23400000.0	5.0	7.796510219573975	1.8038578033447266
1.0	23480000.0	23490000.0	10.0	7.5583977699279785	1.6518996953964233
1.0	23490000.0	23500000.0	7.0	6.569891452789307	1.6208463907241821
1.0	23610000.0	23620000.0	12.0	9.207615852355957	2.3769876956939697
1.0	23620000.0	23630000.0	10.0	8.796024322509766	2.042285919189453
1.0	23640000.0	23650000.0	8.0	9.121214866638184	2.22941517829895
1.0	23690000.0	23700000.0	9.0	7.793735504150391	3.208813190460205
1.0	23780000.0	23790000.0	8.0	7.540427207946777	1.6414791345596313
1.0	23790000.0	23800000.0	8.0	7.78903341293335	1.690473198890686
1.0	23840000.0	23850000.0	4.0	7.810626029968262	1.629162073135376
1.0	23940000.0	23950000.0	8.0	8.107738494873047	1.6973901987075806
1.0	23950000.0	23960000.0	3.0	8.36376953125	1.7954336404800415
1.0	23960000.0	23970000.0	8.0	8.112269401550293	1.722560167312622
1.0	23990000.0	24000000.0	9.0	7.644775390625	1.607857346534729
1.0	24000000.0	24010000.0	11.0	8.02206802368164	1.6842224597930908
1.0	24060000.0	24070000.0	5.0	6.729258060455322	1.4376554489135742
1.0	24110000.0	24120000.0	5.0	6.4946184158325195	1.5742517709732056
1.0	24120000.0	24130000.0	5.0	5.914440631866455	1.3364843130111694
1.0	24130000.0	24140000.0	11.0	7.038992881774902	1.5537718534469604
1.0	24140000.0	24150000.0	12.0	7.177053928375244	1.53870689868927
1.0	24150000.0	24160000.0	4.0	10.669451713562012	2.6857428550720215
1.0	24190000.0	24200000.0	6.0	5.604791641235352	1.2370822429656982
1.0	24300000.0	24310000.0	0.0	6.989005088806152	2.0921146869659424
1.0	24390000.0	24400000.0	11.0	5.910250186920166	1.2448511123657227
1.0	24480000.0	24490000.0	9.0	8.229044914245605	1.7991867065429688
1.0	24550000.0	24560000.0	8.0	7.350376129150391	1.5239851474761963
1.0	24600000.0	24610000.0	7.0	7.2525529861450195	1.5066531896591187
1.0	24620000.0	24630000.0	7.0	6.697969913482666	1.378725290298462
1.0	24660000.0	24670000.0	7.0	5.653511047363281	1.1264598369598389
1.0	24730000.0	24740000.0	4.0	6.648426055908203	1.3531193733215332
1.0	24750000.0	24760000.0	5.0	6.425009250640869	1.3947960138320923
1.0	24890000.0	24900000.0	4.0	7.376133918762207	1.562705397605896
1.0	24920000.0	24930000.0	7.0	7.241955757141113	1.5472114086151123
1.0	24980000.0	24990000.0	9.0	8.953869819641113	2.1098792552948
1.0	25000000.0	25010000.0	5.0	7.4104743003845215	1.6178779602050781
1.0	25040000.0	25050000.0	6.0	8.024473190307617	1.7060884237289429
1.0	25100000.0	25110000.0	6.0	8.265951156616211	1.995051383972168
1.0	25110000.0	25120000.0	6.0	8.106355667114258	1.9678195714950562
1.0	25260000.0	25270000.0	4.0	7.015555381774902	1.4519143104553223
1.0	25310000.0	25320000.0	9.0	7.8749680519104	1.7924566268920898
1.0	25360000.0	25370000.0	7.0	7.786664009094238	1.6151624917984009
1.0	25370000.0	25380000.0	13.0	8.490522384643555	1.9837148189544678
1.0	25380000.0	25390000.0	7.0	7.1271162033081055	1.4446569681167603
1.0	25410000.0	25420000.0	12.0	8.664759635925293	1.8361259698867798
1.0	25430000.0	25440000.0	7.0	8.797233581542969	1.861391305923462
1.0	25760000.0	25770000.0	13.0	8.05662727355957	1.9177491664886475
1.0	25860000.0	25870000.0	6.0	6.43387508392334	1.302499532699585
1.0	25870000.0	25880000.0	4.0	6.0971903800964355	1.3465535640716553
1.0	25900000.0	25910000.0	4.0	6.043490409851074	1.2420852184295654
1.0	25910000.0	25920000.0	6.0	6.0716071128845215	1.2620450258255005
1.0	25970000.0	25980000.0	3.0	6.661233425140381	1.360600471496582
1.0	26020000.0	26030000.0	7.0	6.861152648925781	1.4098310470581055
1.0	26060000.0	26070000.0	7.0	6.465727806091309	1.3269187211990356
1.0	26150000.0	26160000.0	6.0	7.059369087219238	1.539969801902771
1.0	26160000.0	26170000.0	6.0	6.613866329193115	1.4579427242279053
1.0	26170000.0	26180000.0	2.0	6.39219856262207	1.319730520248413
1.0	26240000.0	26250000.0	4.0	6.057877540588379	1.2136214971542358
1.0	26340000.0	26350000.0	5.0	7.033530235290527	1.4767086505889893
1.0	26370000.0	26380000.0	11.0	7.2342963218688965	1.5299079418182373
1.0	26380000.0	26390000.0	9.0	7.879579067230225	1.6853822469711304
1.0	26400000.0	26410000.0	4.0	7.535896301269531	1.6326625347137451
1.0	26430000.0	26440000.0	3.0	7.0141496658325195	1.997229814529419
1.0	26470000.0	26480000.0	15.0	7.561131477355957	1.5977038145065308
1.0	26490000.0	26500000.0	8.0	6.277775764465332	1.4427437782287598
1.0	26510000.0	26520000.0	8.0	6.967582702636719	1.4457389116287231
1.0	26760000.0	26770000.0	1.0	8.365503311157227	1.846876859664917
1.0	26770000.0	26780000.0	5.0	8.196413040161133	1.7685368061065674
1.0	26880000.0	26890000.0	5.0	6.891412258148193	1.4572479724884033
1.0	26930000.0	26940000.0	7.0	6.728238105773926	1.4013668298721313
1.0	27010000.0	27020000.0	7.0	7.28400182723999	1.5887277126312256
1.0	27120000.0	27130000.0	5.0	8.254826545715332	1.9617124795913696
1.0	27130000.0	27140000.0	9.0	7.270573616027832	1.5988550186157227
1.0	27210000.0	27220000.0	6.0	6.605205535888672	1.6718647480010986
1.0	27230000.0	27240000.0	11.0	8.812253952026367	2.2679550647735596
1.0	27250000.0	27260000.0	4.0	7.420469760894775	1.583077073097229
1.0	27380000.0	27390000.0	10.0	6.5552978515625	1.340977430343628
1.0	27440000.0	27450000.0	3.0	7.7744622230529785	1.6197036504745483
1.0	27480000.0	27490000.0	9.0	7.918052673339844	1.8507652282714844
1.0	27560000.0	27570000.0	6.0	8.169445037841797	2.0224335193634033
1.0	27610000.0	27620000.0	4.0	7.216052055358887	1.5310043096542358
1.0	27670000.0	27680000.0	2.0	5.785545825958252	1.1449371576309204
1.0	27680000.0	27690000.0	2.0	5.246647834777832	1.0808697938919067
1.0	27730000.0	27740000.0	10.0	7.595015048980713	1.6256805658340454
1.0	27750000.0	27760000.0	4.0	8.735636711120605	2.0568432807922363
1.0	27800000.0	27810000.0	13.0	8.192131996154785	1.8794246912002563
1.0	27890000.0	27900000.0	5.0	6.469735622406006	1.4429930448532104
1.0	27930000.0	27940000.0	3.0	6.5308942794799805	1.5826098918914795
1.0	27970000.0	27980000.0	8.0	7.359442234039307	1.5836637020111084
1.0	28010000.0	28020000.0	2.0	7.226024627685547	1.576430082321167
1.0	28170000.0	28180000.0	4.0	7.280727386474609	1.5181798934936523
1.0	28190000.0	28200000.0	9.0	6.606729030609131	1.3481166362762451
1.0	28210000.0	28220000.0	7.0	6.050058841705322	1.2487506866455078
1.0	28220000.0	28230000.0	11.0	7.375433444976807	1.5994526147842407
1.0	28340000.0	28350000.0	3.0	7.909276008605957	1.8108142614364624
1.0	28350000.0	28360000.0	7.0	8.018350601196289	1.872534990310669
1.0	28360000.0	28370000.0	9.0	7.925250053405762	1.8179500102996826
1.0	28390000.0	28400000.0	8.0	8.133341789245605	1.8543002605438232
1.0	28410000.0	28420000.0	10.0	7.276952266693115	2.3178181648254395
1.0	28680000.0	28690000.0	6.0	7.7462873458862305	1.6671059131622314
1.0	28690000.0	28700000.0	9.0	7.518523216247559	2.15190052986145
1.0	28720000.0	28730000.0	7.0	8.313505172729492	1.90200936794281
1.0	28740000.0	28750000.0	8.0	8.54676342010498	1.9480221271514893
1.0	28790000.0	28800000.0	9.0	8.046096801757812	1.830419898033142
1.0	28830000.0	28840000.0	9.0	11.271522521972656	3.2910408973693848
1.0	28850000.0	28860000.0	0.0	7.6716437339782715	1.7001733779907227
1.0	28920000.0	28930000.0	9.0	7.262424468994141	1.5800319910049438
1.0	28940000.0	28950000.0	3.0	7.83273458480835	1.7527978420257568
1.0	28960000.0	28970000.0	10.0	7.281872749328613	1.865189552307129
1.0	29020000.0	29030000.0	9.0	7.688513278961182	1.7103822231292725
1.0	29060000.0	29070000.0	11.0	9.457743644714355	2.8373007774353027
1.0	29150000.0	29160000.0	8.0	8.251367568969727	1.7272961139678955
1.0	29230000.0	29240000.0	1.0	7.9955596923828125	1.803224802017212
1.0	29280000.0	29290000.0	8.0	8.014751434326172	1.74722158908844
1.0	29300000.0	29310000.0	13.0	8.229181289672852	1.9390802383422852
1.0	29410000.0	29420000.0	10.0	8.138519287109375	1.7685785293579102
1.0	29500000.0	29510000.0	5.0	8.559598922729492	2.752859592437744
1.0	29530000.0	29540000.0	6.0	6.990306854248047	1.4904797077178955
1.0	29540000.0	29550000.0	10.0	7.0859527587890625	1.4790995121002197
1.0	29660000.0	29670000.0	12.0	8.817415237426758	1.8738352060317993
1.0	29720000.0	29730000.0	9.0	8.310690879821777	1.7445545196533203
1.0	29730000.0	29740000.0	9.0	9.442513465881348	2.2634055614471436
1.0	29740000.0	29750000.0	8.0	10.287632942199707	2.859339952468872
1.0	29760000.0	29770000.0	7.0	10.446504592895508	2.7823007106781006
1.0	29820000.0	29830000.0	15.0	7.614670753479004	1.7628259658813477
1.0	30020000.0	30030000.0	1.0	3.146486520767212	1.1366360187530518
1.0	30040000.0	30050000.0	17.0	9.45399284362793	3.4357452392578125
1.0	30060000.0	30070000.0	11.0	9.818807601928711	2.895540714263916
1.0	30070000.0	30080000.0	14.0	8.964751243591309	2.0295090675354004
1.0	30220000.0	30230000.0	11.0	12.509637832641602	3.5220787525177
1.0	30230000.0	30240000.0	14.0	12.543243408203125	3.50767183303833
1.0	30250000.0	30260000.0	9.0	13.324109077453613	3.6516616344451904
1.0	30280000.0	30290000.0	19.0	13.071218490600586	3.5493838787078857
1.0	30290000.0	30300000.0	19.0	13.070390701293945	3.6358330249786377
1.0	30350000.0	30360000.0	14.0	13.877647399902344	3.737926959991455
1.0	30360000.0	30370000.0	12.0	13.182759284973145	3.6071677207946777
1.0	30430000.0	30440000.0	18.0	11.028987884521484	3.1270508766174316
1.0	30500000.0	30510000.0	14.0	12.048019409179688	3.3712158203125
1.0	30600000.0	30610000.0	13.0	13.463254928588867	3.6156394481658936
1.0	30610000.0	30620000.0	14.0	14.04431438446045	3.8339035511016846
1.0	30630000.0	30640000.0	15.0	13.788473129272461	3.7186050415039062
1.0	30740000.0	30750000.0	10.0	13.58873176574707	3.7002716064453125
1.0	30860000.0	30870000.0	17.0	10.843917846679688	2.9388744831085205
1.0	30940000.0	30950000.0	8.0	10.022058486938477	2.707578420639038
1.0	30980000.0	30990000.0	8.0	9.303021430969238	2.074561595916748
1.0	30990000.0	31000000.0	7.0	10.229336738586426	2.4661483764648438
1.0	31070000.0	31080000.0	10.0	10.394373893737793	2.55159330368042
1.0	31090000.0	31100000.0	10.0	10.284289360046387	2.660085678100586
1.0	31110000.0	31120000.0	14.0	9.670377731323242	2.1850509643554688
1.0	31140000.0	31150000.0	4.0	9.308914184570312	2.0095911026000977
1.0	31180000.0	31190000.0	12.0	8.252188682556152	1.7468626499176025
1.0	31210000.0	31220000.0	12.0	8.23121452331543	1.7509174346923828
1.0	31220000.0	31230000.0	10.0	8.696477890014648	2.4140241146087646
1.0	31270000.0	31280000.0	7.0	7.967462062835693	1.6881515979766846
1.0	31410000.0	31420000.0	6.0	9.140875816345215	1.9936294555664062
1.0	31430000.0	31440000.0	4.0	9.449945449829102	2.225738525390625
1.0	31450000.0	31460000.0	3.0	10.184663772583008	2.5806832313537598
1.0	31460000.0	31470000.0	5.0	9.015141487121582	2.1509552001953125
1.0	31510000.0	31520000.0	8.0	9.452756881713867	2.1714088916778564
1.0	31530000.0	31540000.0	11.0	8.390657424926758	2.5324978828430176
1.0	31580000.0	31590000.0	7.0	8.268144607543945	1.825344443321228
1.0	31630000.0	31640000.0	3.0	7.849456787109375	1.7008899450302124
1.0	31670000.0	31680000.0	11.0	8.062159538269043	1.7193771600723267
1.0	31780000.0	31790000.0	6.0	8.16186809539795	1.8836787939071655
1.0	31790000.0	31800000.0	11.0	7.757606506347656	1.7301044464111328
1.0	31800000.0	31810000.0	7.0	7.596435546875	1.690614104270935
1.0	31810000.0	31820000.0	4.0	7.941375732421875	1.7836456298828125
1.0	31880000.0	31890000.0	7.0	6.893004417419434	1.6949002742767334
1.0	31920000.0	31930000.0	8.0	8.069537162780762	1.7040237188339233
1.0	31990000.0	32000000.0	10.0	7.986529350280762	1.6679455041885376
1.0	32050000.0	32060000.0	5.0	6.602169990539551	1.472740888595581
1.0	32060000.0	32070000.0	7.0	8.171171188354492	1.7122539281845093
1.0	32100000.0	32110000.0	5.0	7.5950775146484375	1.7222480773925781
1.0	32120000.0	32130000.0	9.0	6.778181552886963	1.4001232385635376
1.0	32220000.0	32230000.0	3.0	6.048453330993652	1.2286192178726196
1.0	32230000.0	32240000.0	3.0	6.026881694793701	1.204725980758667
1.0	32340000.0	32350000.0	7.0	8.30052375793457	1.9065124988555908
1.0	32380000.0	32390000.0	5.0	11.010915756225586	2.701073408126831
1.0	32400000.0	32410000.0	10.0	10.384794235229492	3.0915236473083496
1.0	32430000.0	32440000.0	15.0	8.322015762329102	1.7626478672027588
1.0	32460000.0	32470000.0	11.0	8.145868301391602	1.6997894048690796
1.0	32540000.0	32550000.0	9.0	7.5591325759887695	1.6409235000610352
1.0	32660000.0	32670000.0	7.0	6.054463863372803	1.4261127710342407
1.0	32670000.0	32680000.0	4.0	8.12720775604248	1.9493789672851562
1.0	32710000.0	32720000.0	4.0	7.07763147354126	1.509818196296692
1.0	32730000.0	32740000.0	12.0	7.501840114593506	1.6758508682250977
1.0	32750000.0	32760000.0	12.0	6.120660305023193	1.4192829132080078
1.0	32770000.0	32780000.0	9.0	8.219070434570312	1.928327202796936
1.0	32780000.0	32790000.0	6.0	7.859853267669678	1.7357418537139893
1.0	32820000.0	32830000.0	7.0	6.781394958496094	1.4331600666046143
1.0	32920000.0	32930000.0	4.0	8.374632835388184	1.7863134145736694
1.0	32930000.0	32940000.0	7.0	8.335596084594727	1.8340421915054321
1.0	32940000.0	32950000.0	9.0	7.993394374847412	1.6745895147323608
1.0	32960000.0	32970000.0	7.0	7.231211185455322	1.5167968273162842
1.0	33010000.0	33020000.0	6.0	7.387546539306641	1.588423490524292
1.0	33070000.0	33080000.0	9.0	7.281174659729004	1.537005066871643
1.0	33090000.0	33100000.0	8.0	7.445405006408691	1.6852571964263916
1.0	33220000.0	33230000.0	6.0	5.899434566497803	1.3172025680541992
1.0	33240000.0	33250000.0	11.0	8.783007621765137	1.9616928100585938
1.0	33250000.0	33260000.0	5.0	8.874899864196777	2.021169424057007
1.0	33330000.0	33340000.0	4.0	6.6476874351501465	1.4278112649917603
1.0	33440000.0	33450000.0	8.0	7.166013240814209	1.5477890968322754
1.0	33520000.0	33530000.0	3.0	7.811570644378662	1.6513330936431885
1.0	33530000.0	33540000.0	10.0	7.345254421234131	1.5090348720550537
1.0	33540000.0	33550000.0	5.0	6.542327880859375	1.3762595653533936
1.0	33630000.0	33640000.0	3.0	6.345062732696533	1.327338457107544
1.0	33640000.0	33650000.0	4.0	5.688948631286621	1.243399977684021
1.0	33720000.0	33730000.0	4.0	6.5510687828063965	1.685429334640503
1.0	33820000.0	33830000.0	1.0	7.201806545257568	1.5740749835968018
1.0	33900000.0	33910000.0	10.0	8.756498336791992	1.9645497798919678
1.0	33930000.0	33940000.0	18.0	7.933028221130371	1.6714942455291748
1.0	33960000.0	33970000.0	6.0	9.098353385925293	1.9643821716308594
1.0	33980000.0	33990000.0	7.0	10.24303913116455	2.7173430919647217
1.0	33990000.0	34000000.0	7.0	10.595229148864746	2.936000347137451
1.0	34010000.0	34020000.0	14.0	10.662969589233398	2.830552577972412
1.0	34040000.0	34050000.0	13.0	11.486321449279785	3.314873456954956
1.0	34210000.0	34220000.0	11.0	13.644587516784668	3.649500608444214
1.0	34220000.0	34230000.0	17.0	13.162790298461914	3.6181862354278564
1.0	34260000.0	34270000.0	14.0	12.917116165161133	3.537935256958008
1.0	34290000.0	34300000.0	10.0	8.516898155212402	1.839658498764038
1.0	34310000.0	34320000.0	10.0	12.262237548828125	3.400775194168091
1.0	34320000.0	34330000.0	12.0	11.671432495117188	3.2962028980255127
1.0	34400000.0	34410000.0	11.0	12.143488883972168	3.388948917388916
1.0	34590000.0	34600000.0	9.0	15.765111923217773	4.040096282958984
1.0	34660000.0	34670000.0	11.0	14.979196548461914	3.938279628753662
1.0	34670000.0	34680000.0	17.0	15.347668647766113	3.990147352218628
1.0	34700000.0	34710000.0	16.0	14.032590866088867	3.8077971935272217
1.0	34710000.0	34720000.0	9.0	12.002161979675293	2.711425542831421
1.0	34730000.0	34740000.0	12.0	16.143444061279297	4.171486854553223
1.0	34800000.0	34810000.0	15.0	16.66138458251953	4.237188339233398
1.0	34880000.0	34890000.0	16.0	16.06441879272461	4.123174667358398
1.0	35060000.0	35070000.0	12.0	12.384626388549805	3.3507933616638184
1.0	35250000.0	35260000.0	9.0	8.149733543395996	1.7534536123275757
1.0	35280000.0	35290000.0	15.0	8.248147964477539	1.7289724349975586
1.0	35340000.0	35350000.0	9.0	9.998489379882812	2.3779702186584473
1.0	35360000.0	35370000.0	9.0	9.547279357910156	2.402851104736328
1.0	35400000.0	35410000.0	12.0	10.314550399780273	2.666853666305542
1.0	35490000.0	35500000.0	6.0	8.344687461853027	2.310962438583374
1.0	35560000.0	35570000.0	10.0	8.229419708251953	1.7682443857192993
1.0	35570000.0	35580000.0	6.0	7.975872993469238	1.745652198791504
1.0	35660000.0	35670000.0	12.0	8.23480224609375	1.8597466945648193
1.0	35700000.0	35710000.0	10.0	8.390443801879883	1.7748022079467773
1.0	35710000.0	35720000.0	17.0	8.538957595825195	2.009113311767578
1.0	35800000.0	35810000.0	7.0	8.715750694274902	1.9045997858047485
1.0	35830000.0	35840000.0	8.0	8.738687515258789	1.90692138671875
1.0	35850000.0	35860000.0	8.0	8.46071720123291	1.7947189807891846
1.0	35890000.0	35900000.0	11.0	7.899649620056152	1.7430038452148438
1.0	35900000.0	35910000.0	3.0	8.209795951843262	1.806636095046997
1.0	35910000.0	35920000.0	9.0	8.951696395874023	2.163968563079834
1.0	35920000.0	35930000.0	6.0	8.206254959106445	1.9203402996063232
1.0	35930000.0	35940000.0	5.0	8.552529335021973	1.8853200674057007
1.0	35970000.0	35980000.0	11.0	7.875789642333984	1.6841161251068115
1.0	35990000.0	36000000.0	8.0	7.928386688232422	1.7478978633880615
1.0	36110000.0	36120000.0	10.0	7.808770179748535	1.6213903427124023
1.0	36120000.0	36130000.0	10.0	7.695509433746338	1.626565933227539
1.0	36140000.0	36150000.0	10.0	7.943857669830322	1.6612555980682373
1.0	36210000.0	36220000.0	3.0	7.389350891113281	1.6197783946990967
1.0	36220000.0	36230000.0	3.0	7.253876686096191	1.5724802017211914
1.0	36230000.0	36240000.0	3.0	6.305438041687012	1.5212671756744385
1.0	36250000.0	36260000.0	3.0	7.284948825836182	1.5148451328277588
1.0	36290000.0	36300000.0	7.0	7.397264003753662	1.591001272201538
1.0	36310000.0	36320000.0	7.0	7.567465305328369	1.6653465032577515
1.0	36400000.0	36410000.0	6.0	8.068914413452148	1.8153091669082642
1.0	36410000.0	36420000.0	9.0	7.653439521789551	1.6777629852294922
1.0	36430000.0	36440000.0	9.0	7.677786827087402	1.712676763534546
1.0	36450000.0	36460000.0	11.0	7.312929630279541	1.6079370975494385
1.0	36480000.0	36490000.0	5.0	7.538333892822266	1.6576473712921143
1.0	36530000.0	36540000.0	11.0	7.1709160804748535	1.4892498254776
1.0	36610000.0	36620000.0	6.0	5.948000431060791	1.4547293186187744
1.0	36670000.0	36680000.0	9.0	7.781507968902588	1.7182954549789429
1.0	36710000.0	36720000.0	10.0	10.303194999694824	2.754678726196289
1.0	36740000.0	36750000.0	9.0	9.391633987426758	2.395667314529419
1.0	36780000.0	36790000.0	13.0	5.547016620635986	1.1593172550201416
1.0	36790000.0	36800000.0	3.0	7.713529109954834	1.6718839406967163
1.0	36830000.0	36840000.0	11.0	7.913901329040527	1.7557075023651123
1.0	36860000.0	36870000.0	6.0	8.444071769714355	2.4848828315734863
1.0	36890000.0	36900000.0	9.0	6.852996826171875	1.468910574913025
1.0	36930000.0	36940000.0	6.0	8.00091552734375	1.7840096950531006
1.0	37000000.0	37010000.0	5.0	7.997401237487793	1.6913783550262451
1.0	37100000.0	37110000.0	7.0	10.827075004577637	2.9470033645629883
1.0	37110000.0	37120000.0	14.0	11.05744743347168	3.003706216812134
1.0	37120000.0	37130000.0	11.0	11.045903205871582	2.8986895084381104
1.0	37160000.0	37170000.0	19.0	11.99383544921875	3.2877635955810547
1.0	37190000.0	37200000.0	14.0	12.508431434631348	3.499073028564453
1.0	37210000.0	37220000.0	15.0	12.954046249389648	3.5533225536346436
1.0	37330000.0	37340000.0	10.0	13.5744047164917	3.754835844039917
1.0	37370000.0	37380000.0	14.0	14.554837226867676	3.8620002269744873
1.0	37400000.0	37410000.0	12.0	13.880630493164062	3.7888660430908203
1.0	37420000.0	37430000.0	7.0	13.416521072387695	3.7174198627471924
1.0	37450000.0	37460000.0	18.0	11.850236892700195	3.3109354972839355
1.0	37470000.0	37480000.0	16.0	11.995361328125	3.3149333000183105
1.0	37610000.0	37620000.0	7.0	11.265016555786133	3.2493369579315186
1.0	37620000.0	37630000.0	9.0	11.797629356384277	3.3646774291992188
1.0	37640000.0	37650000.0	15.0	11.135295867919922	3.19425106048584
1.0	37650000.0	37660000.0	9.0	11.25288200378418	3.1985085010528564
1.0	37690000.0	37700000.0	9.0	11.495157241821289	3.292928695678711
1.0	37750000.0	37760000.0	8.0	10.634053230285645	3.0908570289611816
1.0	37800000.0	37810000.0	10.0	9.652687072753906	2.464284658432007
1.0	37850000.0	37860000.0	8.0	8.494001388549805	1.9871056079864502
1.0	38020000.0	38030000.0	12.0	7.674752235412598	1.6249866485595703
1.0	38030000.0	38040000.0	7.0	9.091596603393555	1.986606240272522
1.0	38040000.0	38050000.0	4.0	9.265681266784668	2.0722594261169434
1.0	38050000.0	38060000.0	11.0	9.035083770751953	2.1882970333099365
1.0	38080000.0	38090000.0	8.0	9.16737174987793	1.9551773071289062
1.0	38130000.0	38140000.0	8.0	9.991476058959961	2.2155468463897705
1.0	38200000.0	38210000.0	18.0	9.524507522583008	2.1645150184631348
1.0	38220000.0	38230000.0	13.0	9.29230785369873	1.9882276058197021
1.0	38290000.0	38300000.0	3.0	8.387734413146973	1.8819841146469116
1.0	38320000.0	38330000.0	7.0	7.5164475440979	2.6113357543945312
1.0	38380000.0	38390000.0	3.0	7.552830696105957	1.7561867237091064
1.0	38660000.0	38670000.0	7.0	10.552489280700684	2.863093137741089
1.0	38760000.0	38770000.0	10.0	12.366769790649414	3.3815207481384277
1.0	38770000.0	38780000.0	18.0	13.140279769897461	3.67842173576355
1.0	38790000.0	38800000.0	6.0	12.672203063964844	3.3482768535614014
1.0	38840000.0	38850000.0	12.0	13.761007308959961	3.7289955615997314
1.0	38950000.0	38960000.0	12.0	13.06884765625	3.6260628700256348
1.0	39180000.0	39190000.0	8.0	12.309141159057617	3.255279064178467
1.0	39190000.0	39200000.0	16.0	11.917465209960938	3.072575092315674
1.0	39260000.0	39270000.0	12.0	11.217315673828125	2.58929443359375
1.0	39290000.0	39300000.0	14.0	10.928240776062012	2.433699369430542
1.0	39330000.0	39340000.0	10.0	8.016851425170898	1.9885097742080688
1.0	39390000.0	39400000.0	3.0	7.994377136230469	1.673200249671936
1.0	39510000.0	39520000.0	3.0	7.393054962158203	1.5838319063186646
1.0	39650000.0	39660000.0	14.0	8.649314880371094	1.8740580081939697
1.0	39740000.0	39750000.0	11.0	9.034460067749023	1.9717769622802734
1.0	39840000.0	39850000.0	6.0	8.955331802368164	2.026488780975342
1.0	39880000.0	39890000.0	11.0	8.481184005737305	1.8968651294708252
1.0	39920000.0	39930000.0	7.0	8.718740463256836	1.8710830211639404
1.0	39950000.0	39960000.0	6.0	6.948058128356934	1.4231476783752441
1.0	40020000.0	40030000.0	6.0	8.457133293151855	2.027482509613037
1.0	40080000.0	40090000.0	11.0	8.713766098022461	1.9539114236831665
1.0	40090000.0	40100000.0	7.0	8.320627212524414	1.749675989151001
1.0	40180000.0	40190000.0	9.0	8.922148704528809	2.199847936630249
1.0	40210000.0	40220000.0	4.0	8.259451866149902	1.7574243545532227
1.0	40260000.0	40270000.0	8.0	7.7511138916015625	1.5983021259307861
1.0	40280000.0	40290000.0	7.0	7.58807897567749	1.564351201057434
1.0	40290000.0	40300000.0	12.0	7.252001762390137	1.5446691513061523
1.0	40310000.0	40320000.0	8.0	7.970431327819824	1.8730264902114868
1.0	40390000.0	40400000.0	3.0	8.90904712677002	2.2301056385040283
1.0	40400000.0	40410000.0	10.0	8.165658950805664	1.9084020853042603
1.0	40420000.0	40430000.0	9.0	9.194235801696777	2.4608206748962402
1.0	40480000.0	40490000.0	7.0	10.155370712280273	2.8461272716522217
1.0	40540000.0	40550000.0	9.0	8.852867126464844	1.9599031209945679
1.0	40590000.0	40600000.0	7.0	9.667154312133789	2.246398687362671
1.0	40610000.0	40620000.0	15.0	9.796082496643066	2.139730215072632
1.0	40680000.0	40690000.0	8.0	8.176460266113281	1.8511931896209717
1.0	40710000.0	40720000.0	4.0	7.428711891174316	1.5759891271591187
1.0	40750000.0	40760000.0	5.0	7.762358665466309	1.6541528701782227
1.0	40770000.0	40780000.0	8.0	7.008720397949219	1.451537847518921
1.0	40870000.0	40880000.0	11.0	7.697101593017578	1.7535556554794312
1.0	41020000.0	41030000.0	8.0	6.366856575012207	1.3610152006149292
1.0	41100000.0	41110000.0	8.0	6.736544609069824	1.387314796447754
1.0	41110000.0	41120000.0	3.0	6.786898136138916	1.40309739112854
1.0	41120000.0	41130000.0	6.0	6.770359039306641	1.3931865692138672
1.0	41170000.0	41180000.0	12.0	7.567404270172119	1.9836050271987915
1.0	41260000.0	41270000.0	8.0	6.62528133392334	1.3666846752166748
1.0	41270000.0	41280000.0	4.0	7.056074619293213	1.4858027696609497
1.0	41310000.0	41320000.0	5.0	7.467599391937256	1.5986472368240356
1.0	41500000.0	41510000.0	7.0	7.607431888580322	1.62051522731781
1.0	41510000.0	41520000.0	12.0	7.871523857116699	1.7392549514770508
1.0	41550000.0	41560000.0	10.0	7.036372184753418	1.4379189014434814
1.0	41570000.0	41580000.0	6.0	8.182377815246582	1.8843141794204712
1.0	41690000.0	41700000.0	7.0	8.002588272094727	1.8217722177505493
1.0	41750000.0	41760000.0	10.0	8.659287452697754	1.869832992553711
1.0	41830000.0	41840000.0	7.0	7.515622138977051	1.5667985677719116
1.0	41870000.0	41880000.0	11.0	8.619369506835938	1.8554292917251587
1.0	41950000.0	41960000.0	4.0	7.465331077575684	1.5599099397659302
1.0	42050000.0	42060000.0	5.0	7.449403285980225	1.5730273723602295
1.0	42220000.0	42230000.0	8.0	7.2851409912109375	1.5350186824798584
1.0	42250000.0	42260000.0	5.0	7.649962425231934	1.5996475219726562
1.0	42340000.0	42350000.0	10.0	7.9711594581604	1.6784111261367798
1.0	42420000.0	42430000.0	7.0	8.560158729553223	1.812051773071289
1.0	42580000.0	42590000.0	11.0	10.165103912353516	2.6466622352600098
1.0	42590000.0	42600000.0	11.0	9.178093910217285	2.0914926528930664
1.0	42600000.0	42610000.0	8.0	9.485682487487793	2.1874680519104004
1.0	42690000.0	42700000.0	5.0	8.21314525604248	1.8316291570663452
1.0	42780000.0	42790000.0	10.0	8.933786392211914	2.012755870819092
1.0	42830000.0	42840000.0	8.0	8.954904556274414	2.294823408126831
1.0	42950000.0	42960000.0	7.0	7.413419246673584	1.5410182476043701
1.0	42960000.0	42970000.0	3.0	7.047705173492432	1.4754761457443237
1.0	43000000.0	43010000.0	4.0	7.029111385345459	1.4686622619628906
1.0	43070000.0	43080000.0	9.0	7.181272029876709	1.502347469329834
1.0	43190000.0	43200000.0	2.0	7.613329887390137	1.5928791761398315
1.0	43210000.0	43220000.0	5.0	7.497916221618652	1.5851532220840454
1.0	43240000.0	43250000.0	12.0	8.109674453735352	1.804614782333374
1.0	43290000.0	43300000.0	12.0	7.851099967956543	1.8321616649627686
1.0	43390000.0	43400000.0	10.0	6.449349403381348	1.5393164157867432
1.0	43410000.0	43420000.0	6.0	8.1758451461792	1.862431526184082
1.0	43420000.0	43430000.0	7.0	8.200302124023438	2.7849481105804443
1.0	43430000.0	43440000.0	9.0	8.133790969848633	1.6992756128311157
1.0	43510000.0	43520000.0	8.0	7.640923500061035	1.5809983015060425
1.0	43590000.0	43600000.0	4.0	8.64885425567627	2.0955910682678223
1.0	43730000.0	43740000.0	6.0	6.3737897872924805	1.3476814031600952
1.0	43770000.0	43780000.0	1.0	6.4360456466674805	1.335375428199768
1.0	43790000.0	43800000.0	6.0	7.018104553222656	1.4541500806808472
1.0	43810000.0	43820000.0	6.0	6.206130027770996	1.46360182762146
1.0	43830000.0	43840000.0	7.0	7.329106330871582	2.344968795776367
1.0	43870000.0	43880000.0	11.0	6.7613630294799805	1.415030598640442
1.0	43890000.0	43900000.0	7.0	7.012888431549072	1.470588207244873
1.0	43900000.0	43910000.0	2.0	6.93772029876709	1.432357668876648
1.0	43920000.0	43930000.0	6.0	7.129813194274902	1.5408389568328857
1.0	43960000.0	43970000.0	3.0	6.9317779541015625	1.4085439443588257
1.0	43980000.0	43990000.0	6.0	7.307633876800537	1.5200644731521606
1.0	44010000.0	44020000.0	8.0	6.047417640686035	1.2205488681793213
1.0	44040000.0	44050000.0	3.0	6.455681800842285	1.329317331314087
1.0	44120000.0	44130000.0	7.0	8.553364753723145	1.8226560354232788
1.0	44210000.0	44220000.0	7.0	8.387261390686035	1.9576513767242432
1.0	44220000.0	44230000.0	11.0	8.615429878234863	2.123492479324341
1.0	44310000.0	44320000.0	9.0	7.9955034255981445	1.7238643169403076
1.0	44530000.0	44540000.0	3.0	7.787746429443359	1.6880595684051514
1.0	44540000.0	44550000.0	16.0	7.738360404968262	1.6433155536651611
1.0	44640000.0	44650000.0	11.0	8.625991821289062	1.934394121170044
1.0	44660000.0	44670000.0	8.0	8.148786544799805	1.8097480535507202
1.0	44670000.0	44680000.0	3.0	7.375399112701416	1.5697007179260254
1.0	44690000.0	44700000.0	10.0	7.6195807456970215	1.6939033269882202
1.0	44710000.0	44720000.0	6.0	7.227400779724121	1.5388529300689697
1.0	44720000.0	44730000.0	7.0	7.188636779785156	1.5569428205490112
1.0	44750000.0	44760000.0	3.0	8.02796459197998	1.8769452571868896
1.0	44780000.0	44790000.0	12.0	7.445934295654297	1.6034085750579834
1.0	44810000.0	44820000.0	12.0	7.655667781829834	1.6088225841522217
1.0	44820000.0	44830000.0	12.0	6.81479549407959	1.6701648235321045
1.0	44900000.0	44910000.0	3.0	9.82028865814209	2.4907193183898926
1.0	44910000.0	44920000.0	7.0	10.378358840942383	2.7906792163848877
1.0	45050000.0	45060000.0	10.0	8.38548755645752	1.8263267278671265
1.0	45060000.0	45070000.0	10.0	9.410341262817383	2.0710694789886475
1.0	45070000.0	45080000.0	7.0	8.887992858886719	1.8910400867462158
1.0	45100000.0	45110000.0	12.0	7.979138374328613	1.7586721181869507
1.0	45120000.0	45130000.0	8.0	7.600627899169922	1.6870267391204834
1.0	45130000.0	45140000.0	8.0	7.143319606781006	1.5623451471328735
1.0	45150000.0	45160000.0	9.0	7.390885353088379	1.6071008443832397
1.0	45250000.0	45260000.0	6.0	6.73810338973999	1.4754714965820312
1.0	45300000.0	45310000.0	4.0	6.52173376083374	1.3170641660690308
1.0	45410000.0	45420000.0	8.0	7.604698181152344	1.5695550441741943
1.0	45420000.0	45430000.0	6.0	7.795047760009766	1.7530494928359985
1.0	45440000.0	45450000.0	7.0	8.235352516174316	1.7889455556869507
1.0	45450000.0	45460000.0	4.0	7.816506862640381	2.1660923957824707
1.0	45470000.0	45480000.0	4.0	6.469113349914551	1.6384189128875732
1.0	45580000.0	45590000.0	7.0	7.334415435791016	1.5250632762908936
1.0	45600000.0	45610000.0	10.0	7.4566755294799805	1.5690643787384033
1.0	45720000.0	45730000.0	6.0	7.081445217132568	1.4791104793548584
1.0	45800000.0	45810000.0	2.0	6.652442932128906	2.4611122608184814
1.0	45820000.0	45830000.0	10.0	6.74350118637085	1.4452641010284424
1.0	45850000.0	45860000.0	6.0	6.4417405128479	1.3588078022003174
1.0	45890000.0	45900000.0	4.0	6.9859724044799805	1.4495271444320679
1.0	45920000.0	45930000.0	8.0	7.5003252029418945	1.6967216730117798
1.0	46050000.0	46060000.0	6.0	7.780595302581787	2.1481873989105225
1.0	46060000.0	46070000.0	5.0	8.504721641540527	2.0772006511688232
1.0	46070000.0	46080000.0	6.0	8.421422958374023	1.993412733078003
1.0	46090000.0	46100000.0	6.0	9.1105375289917	2.0450279712677
1.0	46100000.0	46110000.0	9.0	8.520275115966797	1.9505012035369873
1.0	46120000.0	46130000.0	7.0	9.385937690734863	2.269150495529175
1.0	46230000.0	46240000.0	10.0	7.763819217681885	1.6119792461395264
1.0	46240000.0	46250000.0	9.0	8.187589645385742	1.7473986148834229
1.0	46270000.0	46280000.0	4.0	8.662038803100586	2.0500710010528564
1.0	46350000.0	46360000.0	15.0	8.0094575881958	1.8412361145019531
1.0	46410000.0	46420000.0	8.0	7.806107521057129	1.6924349069595337
1.0	46520000.0	46530000.0	5.0	7.195608615875244	1.6116466522216797
1.0	46570000.0	46580000.0	3.0	7.187579154968262	1.523536205291748
1.0	46600000.0	46610000.0	11.0	7.643733024597168	1.6583852767944336
1.0	46610000.0	46620000.0	10.0	7.246484279632568	1.5031616687774658
1.0	46710000.0	46720000.0	7.0	7.184239387512207	1.8488136529922485
1.0	46860000.0	46870000.0	3.0	7.993457794189453	1.8038780689239502
1.0	46920000.0	46930000.0	6.0	7.9280195236206055	1.6783002614974976
1.0	46970000.0	46980000.0	11.0	6.6786346435546875	1.3701865673065186
1.0	47090000.0	47100000.0	3.0	7.2808074951171875	1.5957756042480469
1.0	47100000.0	47110000.0	5.0	7.539824485778809	1.6626455783843994
1.0	47160000.0	47170000.0	11.0	8.109272956848145	1.842132568359375
1.0	47210000.0	47220000.0	9.0	9.458564758300781	2.1309235095977783
1.0	47250000.0	47260000.0	12.0	9.39358901977539	2.665374517440796
1.0	47320000.0	47330000.0	8.0	8.108506202697754	1.8199570178985596
1.0	47400000.0	47410000.0	11.0	8.904817581176758	2.357628345489502
1.0	47510000.0	47520000.0	4.0	7.236652374267578	1.5161943435668945
1.0	47600000.0	47610000.0	17.0	7.597653865814209	1.7075316905975342
1.0	47610000.0	47620000.0	16.0	7.677389621734619	1.6841390132904053
1.0	47660000.0	47670000.0	14.0	9.328489303588867	2.4026730060577393
1.0	47700000.0	47710000.0	6.0	9.002130508422852	2.016051769256592
1.0	47770000.0	47780000.0	4.0	6.718752384185791	1.3831571340560913
1.0	47780000.0	47790000.0	6.0	7.320239067077637	1.5311038494110107
1.0	47800000.0	47810000.0	8.0	7.186553955078125	1.8374111652374268
1.0	47870000.0	47880000.0	5.0	7.8683576583862305	1.6536229848861694
1.0	47990000.0	48000000.0	7.0	7.78982400894165	1.6158668994903564
1.0	48010000.0	48020000.0	4.0	8.102213859558105	1.7006772756576538
1.0	48120000.0	48130000.0	6.0	8.986343383789062	2.4609997272491455
1.0	48160000.0	48170000.0	11.0	7.907547950744629	1.7168400287628174
1.0	48180000.0	48190000.0	7.0	8.757745742797852	1.8640644550323486
1.0	48220000.0	48230000.0	4.0	7.6082763671875	1.592191457748413
1.0	48290000.0	48300000.0	14.0	7.187117576599121	1.54474937915802
1.0	48380000.0	48390000.0	4.0	7.154631614685059	1.512040138244629
1.0	48410000.0	48420000.0	8.0	7.189002990722656	1.5153577327728271
1.0	48470000.0	48480000.0	8.0	8.656091690063477	2.516289710998535
1.0	48530000.0	48540000.0	10.0	8.314306259155273	1.8259007930755615
1.0	48540000.0	48550000.0	3.0	9.269497871398926	2.516347885131836
1.0	48580000.0	48590000.0	5.0	8.427240371704102	2.001216173171997
1.0	48590000.0	48600000.0	10.0	10.16059684753418	2.994506359100342
1.0	48680000.0	48690000.0	11.0	8.748542785644531	1.8503555059432983
1.0	48700000.0	48710000.0	7.0	10.483377456665039	2.322378158569336
1.0	48770000.0	48780000.0	16.0	10.657716751098633	3.0433738231658936
1.0	48860000.0	48870000.0	12.0	10.66469955444336	3.0773632526397705
1.0	48930000.0	48940000.0	14.0	9.068939208984375	2.5336406230926514
1.0	49000000.0	49010000.0	10.0	13.0724515914917	3.596787691116333
1.0	49120000.0	49130000.0	11.0	12.127878189086914	3.105664014816284
1.0	49210000.0	49220000.0	13.0	14.737432479858398	3.802873134613037
1.0	49260000.0	49270000.0	13.0	16.923381805419922	4.196552753448486
1.0	49290000.0	49300000.0	18.0	16.369447708129883	4.088850975036621
1.0	49400000.0	49410000.0	13.0	16.942378997802734	4.254768371582031
1.0	49460000.0	49470000.0	22.0	18.174243927001953	4.3776350021362305
1.0	49570000.0	49580000.0	14.0	19.787029266357422	4.676927089691162
1.0	49650000.0	49660000.0	19.0	20.738544464111328	4.80143404006958
1.0	49710000.0	49720000.0	19.0	21.72126007080078	4.897565841674805
1.0	49740000.0	49750000.0	24.0	20.268081665039062	4.77088737487793
1.0	49830000.0	49840000.0	28.0	21.773456573486328	4.8955864906311035
1.0	49850000.0	49860000.0	20.0	22.808788299560547	5.054116725921631
1.0	49870000.0	49880000.0	28.0	22.123441696166992	5.0099382400512695
1.0	49910000.0	49920000.0	26.0	22.881511688232422	5.086633205413818
1.0	49960000.0	49970000.0	14.0	21.992420196533203	4.969703674316406
1.0	49970000.0	49980000.0	17.0	20.504581451416016	5.015496730804443
1.0	50050000.0	50060000.0	24.0	22.31991958618164	5.051016330718994
1.0	50090000.0	50100000.0	17.0	21.977964401245117	4.956601142883301
1.0	50150000.0	50160000.0	16.0	22.997671127319336	5.077911853790283
1.0	50190000.0	50200000.0	15.0	23.26446533203125	5.131638050079346
1.0	50250000.0	50260000.0	18.0	20.754119873046875	4.818245887756348
1.0	50290000.0	50300000.0	22.0	18.1318302154541	4.525944709777832
1.0	50350000.0	50360000.0	19.0	20.068267822265625	4.719305992126465
1.0	50440000.0	50450000.0	24.0	18.036712646484375	4.451447010040283
1.0	50450000.0	50460000.0	18.0	19.059965133666992	4.550436496734619
1.0	50460000.0	50470000.0	21.0	17.627925872802734	4.346767902374268
1.0	50480000.0	50490000.0	13.0	18.30148696899414	4.4548749923706055
1.0	50530000.0	50540000.0	15.0	17.819536209106445	4.368178844451904
1.0	50570000.0	50580000.0	21.0	14.824043273925781	3.9864585399627686
1.0	50610000.0	50620000.0	12.0	15.913406372070312	4.014504909515381
1.0	50620000.0	50630000.0	15.0	15.830398559570312	4.017695426940918
1.0	50630000.0	50640000.0	21.0	14.21641731262207	3.767383098602295
1.0	50780000.0	50790000.0	12.0	13.191162109375	3.6111252307891846
1.0	50810000.0	50820000.0	8.0	11.863160133361816	3.285372257232666
1.0	50880000.0	50890000.0	9.0	8.373987197875977	1.759050726890564
1.0	50940000.0	50950000.0	13.0	8.92052173614502	2.0112414360046387
1.0	50970000.0	50980000.0	12.0	9.284852981567383	2.026843547821045
1.0	51000000.0	51010000.0	11.0	9.794408798217773	2.1313958168029785
1.0	51030000.0	51040000.0	7.0	10.179162979125977	2.283175468444824
1.0	51210000.0	51220000.0	9.0	9.859329223632812	2.1638424396514893
1.0	51290000.0	51300000.0	9.0	9.820466995239258	2.167701244354248
1.0	51410000.0	51420000.0	6.0	8.903450965881348	2.18137264251709
1.0	51440000.0	51450000.0	2.0	9.049071311950684	3.254528045654297
1.0	51450000.0	51460000.0	6.0	8.358048439025879	1.7787790298461914
1.0	51460000.0	51470000.0	14.0	8.310417175292969	1.7717018127441406
1.0	51550000.0	51560000.0	9.0	9.4814453125	2.4540505409240723
1.0	51580000.0	51590000.0	10.0	8.879992485046387	2.286815881729126
1.0	51610000.0	51620000.0	9.0	8.434876441955566	2.0554325580596924
1.0	51660000.0	51670000.0	7.0	7.742062568664551	1.699519395828247
1.0	51700000.0	51710000.0	3.0	11.415314674377441	2.547856569290161
1.0	51730000.0	51740000.0	9.0	7.687629699707031	1.620357871055603
1.0	51760000.0	51770000.0	6.0	7.049675941467285	1.5135446786880493
1.0	51770000.0	51780000.0	5.0	6.852632999420166	1.402875304222107
1.0	51810000.0	51820000.0	7.0	7.946080207824707	1.7775064706802368
1.0	51860000.0	51870000.0	5.0	8.418598175048828	1.913529634475708
1.0	51910000.0	51920000.0	9.0	8.586615562438965	1.9366052150726318
1.0	51960000.0	51970000.0	6.0	9.022419929504395	2.052297592163086
1.0	52020000.0	52030000.0	7.0	7.761368751525879	1.6494762897491455
1.0	52030000.0	52040000.0	14.0	7.734195709228516	1.6465572118759155
1.0	52100000.0	52110000.0	3.0	8.565691947937012	2.021063804626465
1.0	52160000.0	52170000.0	9.0	8.256985664367676	1.8141067028045654
1.0	52180000.0	52190000.0	9.0	9.120706558227539	2.157047986984253
1.0	52200000.0	52210000.0	12.0	10.22307300567627	2.3976128101348877
1.0	52250000.0	52260000.0	16.0	10.114081382751465	2.3630857467651367
1.0	52310000.0	52320000.0	7.0	9.079325675964355	2.0214486122131348
1.0	52330000.0	52340000.0	8.0	8.820016860961914	1.9943020343780518
1.0	52340000.0	52350000.0	8.0	10.147016525268555	3.069027900695801
1.0	52360000.0	52370000.0	7.0	9.31456184387207	2.3654723167419434
1.0	52440000.0	52450000.0	5.0	7.621443748474121	1.6288763284683228
1.0	52450000.0	52460000.0	5.0	7.855228424072266	1.6602169275283813
1.0	52490000.0	52500000.0	8.0	7.787050724029541	2.221195697784424
1.0	52540000.0	52550000.0	12.0	7.509295463562012	1.6735918521881104
1.0	52670000.0	52680000.0	4.0	7.046673774719238	1.473491907119751
1.0	52710000.0	52720000.0	6.0	6.982778072357178	1.5068347454071045
1.0	52810000.0	52820000.0	4.0	7.710775852203369	1.7254321575164795
1.0	52870000.0	52880000.0	17.0	7.9115753173828125	2.1008973121643066
1.0	52880000.0	52890000.0	14.0	9.200143814086914	2.121913433074951
1.0	52890000.0	52900000.0	12.0	7.76968240737915	1.6416877508163452
1.0	52960000.0	52970000.0	14.0	8.463154792785645	1.8643672466278076
1.0	53000000.0	53010000.0	10.0	7.981226444244385	1.7582597732543945
1.0	53070000.0	53080000.0	6.0	7.731526851654053	1.6420261859893799
1.0	53120000.0	53130000.0	7.0	7.6594557762146	1.5929551124572754
1.0	53250000.0	53260000.0	5.0	8.80457878112793	2.0116660594940186
1.0	53410000.0	53420000.0	11.0	11.591466903686523	3.0382440090179443
1.0	53460000.0	53470000.0	12.0	10.577427864074707	2.529024362564087
1.0	53500000.0	53510000.0	13.0	9.461103439331055	2.283234119415283
1.0	53510000.0	53520000.0	13.0	9.678709030151367	2.2485575675964355
1.0	53540000.0	53550000.0	7.0	7.390364646911621	1.557634949684143
1.0	53550000.0	53560000.0	6.0	7.141693115234375	1.496270775794983
1.0	53630000.0	53640000.0	9.0	7.658537864685059	1.656929612159729
1.0	53640000.0	53650000.0	7.0	7.681526184082031	1.7149471044540405
1.0	53650000.0	53660000.0	6.0	7.888436794281006	1.8256362676620483
1.0	53660000.0	53670000.0	6.0	9.979968070983887	2.9436895847320557
1.0	53920000.0	53930000.0	7.0	9.47691535949707	2.281275749206543
1.0	54010000.0	54020000.0	7.0	8.701089859008789	2.0399742126464844
1.0	54030000.0	54040000.0	13.0	8.398386001586914	1.9683643579483032
1.0	54070000.0	54080000.0	6.0	8.725496292114258	2.0038838386535645
1.0	54100000.0	54110000.0	3.0	8.855114936828613	2.020984172821045
1.0	54170000.0	54180000.0	5.0	8.946595191955566	2.046933889389038
1.0	54290000.0	54300000.0	7.0	8.202016830444336	1.8939793109893799
1.0	54300000.0	54310000.0	7.0	9.63133430480957	3.437218189239502
1.0	54360000.0	54370000.0	3.0	7.4991455078125	1.674678087234497
1.0	54380000.0	54390000.0	7.0	7.933379173278809	1.8850605487823486
1.0	54460000.0	54470000.0	6.0	7.722015380859375	1.6088387966156006
1.0	54520000.0	54530000.0	13.0	7.478635311126709	1.7652578353881836
1.0	54530000.0	54540000.0	7.0	7.581423759460449	1.7476727962493896
1.0	54550000.0	54560000.0	6.0	7.627350807189941	1.7516123056411743
1.0	54570000.0	54580000.0	9.0	7.2062554359436035	1.551788091659546
1.0	54660000.0	54670000.0	7.0	6.400648593902588	1.937628149986267
1.0	54700000.0	54710000.0	1.0	7.102077484130859	1.46641206741333
1.0	54730000.0	54740000.0	9.0	7.144706726074219	1.5543491840362549
1.0	54790000.0	54800000.0	3.0	6.205312252044678	1.2710719108581543
1.0	54810000.0	54820000.0	8.0	6.578711032867432	1.3638217449188232
1.0	54860000.0	54870000.0	7.0	7.650386810302734	1.5985443592071533
1.0	54960000.0	54970000.0	7.0	7.319193363189697	1.5601576566696167
1.0	55080000.0	55090000.0	6.0	7.712472438812256	1.6294914484024048
1.0	55160000.0	55170000.0	9.0	7.3862104415893555	1.5396217107772827
1.0	55200000.0	55210000.0	10.0	7.335301399230957	1.5305732488632202
1.0	55210000.0	55220000.0	2.0	7.129946708679199	1.504309892654419
1.0	55230000.0	55240000.0	7.0	7.859475612640381	1.796182632446289
1.0	55250000.0	55260000.0	5.0	7.749670505523682	1.628461241722107
1.0	55260000.0	55270000.0	7.0	6.870582580566406	1.4676198959350586
1.0	55450000.0	55460000.0	5.0	6.651340484619141	1.3687797784805298
1.0	55470000.0	55480000.0	5.0	7.010891914367676	1.439286231994629
1.0	55540000.0	55550000.0	7.0	8.2076997756958	1.7619636058807373
1.0	55570000.0	55580000.0	8.0	8.44701862335205	1.8680980205535889
1.0	55590000.0	55600000.0	9.0	9.445821762084961	2.157038450241089
1.0	55600000.0	55610000.0	8.0	8.669777870178223	1.906816840171814
1.0	55610000.0	55620000.0	11.0	8.852002143859863	2.001666307449341
1.0	55660000.0	55670000.0	10.0	9.313575744628906	2.1331093311309814
1.0	55750000.0	55760000.0	9.0	9.810595512390137	2.4105582237243652
1.0	55770000.0	55780000.0	6.0	10.382041931152344	2.524646759033203
1.0	55820000.0	55830000.0	8.0	10.403268814086914	2.5587258338928223
1.0	55870000.0	55880000.0	4.0	10.998356819152832	3.1723313331604004
1.0	55920000.0	55930000.0	14.0	9.40694522857666	2.106419801712036
1.0	55990000.0	56000000.0	11.0	12.992884635925293	3.5685195922851562
1.0	56010000.0	56020000.0	15.0	13.49388599395752	3.665628433227539
1.0	56030000.0	56040000.0	16.0	12.019002914428711	3.1933796405792236
1.0	56080000.0	56090000.0	23.0	15.212011337280273	3.982938051223755
1.0	56120000.0	56130000.0	34.0	13.717414855957031	3.7098803520202637
1.0	56170000.0	56180000.0	9.0	13.06408405303955	3.3532252311706543
1.0	56200000.0	56210000.0	12.0	12.865556716918945	3.4447219371795654
1.0	56260000.0	56270000.0	16.0	11.705488204956055	3.320509672164917
1.0	56270000.0	56280000.0	13.0	11.087531089782715	3.0701260566711426
1.0	56280000.0	56290000.0	13.0	10.181958198547363	2.2828869819641113
1.0	56290000.0	56300000.0	12.0	10.45348834991455	2.3967509269714355
1.0	56370000.0	56380000.0	10.0	11.306506156921387	3.243441104888916
1.0	56380000.0	56390000.0	13.0	11.829450607299805	3.3397057056427
1.0	56400000.0	56410000.0	11.0	10.590449333190918	2.8672149181365967
1.0	56500000.0	56510000.0	13.0	10.237076759338379	2.987988233566284
1.0	56540000.0	56550000.0	8.0	10.075587272644043	2.946960926055908
1.0	56600000.0	56610000.0	10.0	9.37049674987793	2.705505847930908
1.0	56620000.0	56630000.0	3.0	9.183538436889648	2.552375555038452
1.0	56670000.0	56680000.0	6.0	8.243714332580566	1.9529460668563843
1.0	56720000.0	56730000.0	5.0	7.518082618713379	1.59945809841156
1.0	56760000.0	56770000.0	10.0	7.586827278137207	1.6209313869476318
1.0	56790000.0	56800000.0	6.0	7.423468589782715	1.571166753768921
1.0	56840000.0	56850000.0	4.0	7.111352443695068	1.549456238746643
1.0	56860000.0	56870000.0	8.0	6.898834228515625	1.4246774911880493
1.0	56880000.0	56890000.0	1.0	7.724532127380371	1.6860086917877197
1.0	56890000.0	56900000.0	4.0	7.3557610511779785	1.5185472965240479
1.0	56910000.0	56920000.0	7.0	8.039615631103516	1.9786840677261353
1.0	56970000.0	56980000.0	18.0	9.365663528442383	2.279456853866577
1.0	57010000.0	57020000.0	6.0	9.677045822143555	2.5056581497192383
1.0	57050000.0	57060000.0	5.0	7.724005222320557	1.6178470849990845
1.0	57090000.0	57100000.0	2.0	8.449983596801758	2.288231611251831
1.0	57160000.0	57170000.0	7.0	7.5762152671813965	1.5818618535995483
1.0	57200000.0	57210000.0	3.0	10.029645919799805	2.4697651863098145
1.0	57220000.0	57230000.0	11.0	8.48353099822998	1.8273563385009766
1.0	57240000.0	57250000.0	7.0	8.672914505004883	2.061225175857544
1.0	57250000.0	57260000.0	5.0	9.101471900939941	2.0228755474090576
1.0	57260000.0	57270000.0	4.0	8.822660446166992	1.8720777034759521
1.0	57340000.0	57350000.0	8.0	11.243410110473633	3.0112431049346924
1.0	57370000.0	57380000.0	4.0	9.42445182800293	2.4751040935516357
1.0	57400000.0	57410000.0	9.0	11.702966690063477	3.1260998249053955
1.0	57450000.0	57460000.0	5.0	8.872758865356445	1.9118818044662476
1.0	57530000.0	57540000.0	3.0	7.518752098083496	1.5941858291625977
1.0	57620000.0	57630000.0	4.0	7.346148490905762	1.6331510543823242
1.0	57640000.0	57650000.0	6.0	7.390990257263184	1.665997862815857
1.0	57660000.0	57670000.0	6.0	7.049884796142578	1.634993314743042
1.0	57670000.0	57680000.0	4.0	6.977019309997559	1.4465258121490479
1.0	57700000.0	57710000.0	7.0	7.37896728515625	1.6528551578521729
1.0	57720000.0	57730000.0	11.0	7.245733737945557	1.6010822057724
1.0	57750000.0	57760000.0	2.0	7.658524513244629	1.6411066055297852
1.0	57780000.0	57790000.0	5.0	8.160688400268555	1.980248212814331
1.0	57910000.0	57920000.0	10.0	11.318864822387695	3.2544891834259033
1.0	57980000.0	57990000.0	11.0	9.887351989746094	2.9266488552093506
1.0	58060000.0	58070000.0	5.0	10.870240211486816	3.166778326034546
1.0	58190000.0	58200000.0	11.0	11.417655944824219	3.2690093517303467
1.0	58210000.0	58220000.0	12.0	11.581452369689941	3.3188118934631348
1.0	58220000.0	58230000.0	11.0	11.908134460449219	3.354529619216919
1.0	58240000.0	58250000.0	12.0	11.945388793945312	3.3946220874786377
1.0	58300000.0	58310000.0	12.0	11.07627010345459	3.185811996459961
1.0	58380000.0	58390000.0	13.0	9.907504081726074	2.947176694869995
1.0	58390000.0	58400000.0	7.0	10.4863920211792	3.0518798828125
1.0	58480000.0	58490000.0	2.0	8.724501609802246	2.283184051513672
1.0	58500000.0	58510000.0	5.0	8.522237777709961	2.083561658859253
1.0	58650000.0	58660000.0	5.0	7.88482141494751	1.7328420877456665
1.0	58670000.0	58680000.0	6.0	7.928988456726074	2.159478187561035
1.0	58720000.0	58730000.0	7.0	7.083376884460449	1.599610686302185
1.0	58820000.0	58830000.0	8.0	6.8031768798828125	1.4314953088760376
1.0	58830000.0	58840000.0	9.0	7.046550750732422	1.5496538877487183
1.0	58860000.0	58870000.0	4.0	7.553525447845459	1.6187225580215454
1.0	58960000.0	58970000.0	7.0	7.187151908874512	1.5006399154663086
1.0	58980000.0	58990000.0	4.0	7.906023979187012	1.8660084009170532
1.0	59000000.0	59010000.0	3.0	7.801318168640137	1.6784597635269165
1.0	59070000.0	59080000.0	8.0	9.699596405029297	2.769941806793213
1.0	59090000.0	59100000.0	9.0	8.305891990661621	1.9877538681030273
1.0	59140000.0	59150000.0	9.0	9.051263809204102	2.114947557449341
1.0	59200000.0	59210000.0	3.0	8.036031723022461	1.676580786705017
1.0	59240000.0	59250000.0	8.0	14.969754219055176	7.580313205718994
1.0	59290000.0	59300000.0	4.0	7.24756383895874	1.5064939260482788
1.0	59360000.0	59370000.0	4.0	6.535860538482666	1.4049503803253174
1.0	59380000.0	59390000.0	11.0	7.395188808441162	1.7784030437469482
1.0	59430000.0	59440000.0	9.0	7.7083330154418945	1.6610195636749268
1.0	59470000.0	59480000.0	7.0	7.136720180511475	1.5583337545394897
1.0	59480000.0	59490000.0	8.0	7.024633884429932	1.4633338451385498
1.0	59560000.0	59570000.0	6.0	8.328054428100586	2.2075839042663574
1.0	59600000.0	59610000.0	8.0	7.626621246337891	1.5703544616699219
1.0	59630000.0	59640000.0	4.0	9.51867389678955	2.6636598110198975
1.0	59640000.0	59650000.0	14.0	9.064501762390137	2.35640549659729
1.0	59660000.0	59670000.0	6.0	8.23321533203125	1.7247381210327148
1.0	59720000.0	59730000.0	7.0	7.617588996887207	1.6962766647338867
1.0	59770000.0	59780000.0	9.0	9.433374404907227	2.350212574005127
1.0	59810000.0	59820000.0	7.0	8.732198715209961	2.101646900177002
1.0	59880000.0	59890000.0	4.0	8.687158584594727	1.9851830005645752
1.0	60100000.0	60110000.0	5.0	8.439717292785645	1.8907846212387085
1.0	60150000.0	60160000.0	7.0	6.92968225479126	1.4986770153045654
1.0	60210000.0	60220000.0	3.0	7.90286111831665	1.7599952220916748
1.0	60260000.0	60270000.0	5.0	8.643754959106445	2.088573455810547
1.0	60290000.0	60300000.0	8.0	9.138559341430664	1.9549545049667358
1.0	60300000.0	60310000.0	9.0	9.195840835571289	1.9944047927856445
1.0	60350000.0	60360000.0	7.0	8.017746925354004	1.6747028827667236
1.0	60360000.0	60370000.0	12.0	8.843718528747559	1.9402077198028564
1.0	60370000.0	60380000.0	8.0	9.166803359985352	2.1811156272888184
1.0	60410000.0	60420000.0	6.0	8.903051376342773	1.9201561212539673
1.0	60420000.0	60430000.0	13.0	9.583142280578613	2.769770860671997
1.0	60440000.0	60450000.0	8.0	10.340497970581055	2.871957540512085
1.0	60490000.0	60500000.0	9.0	11.406335830688477	3.256831645965576
1.0	60520000.0	60530000.0	9.0	12.064849853515625	3.3249003887176514
1.0	60550000.0	60560000.0	10.0	11.48573112487793	3.268498659133911
1.0	60580000.0	60590000.0	14.0	11.87956428527832	3.265422821044922
1.0	60670000.0	60680000.0	8.0	9.227927207946777	2.388153553009033
1.0	60710000.0	60720000.0	11.0	9.968989372253418	2.9296650886535645
1.0	60760000.0	60770000.0	8.0	11.431604385375977	3.2460849285125732
1.0	60820000.0	60830000.0	8.0	11.879279136657715	3.395289659500122
1.0	60830000.0	60840000.0	12.0	11.220316886901855	3.188699245452881
1.0	60870000.0	60880000.0	12.0	11.86645793914795	3.33331561088562
1.0	61040000.0	61050000.0	11.0	13.282516479492188	3.5710251331329346
1.0	61170000.0	61180000.0	10.0	12.234829902648926	3.3500194549560547
1.0	61210000.0	61220000.0	10.0	10.306360244750977	3.020005226135254
1.0	61310000.0	61320000.0	10.0	9.484411239624023	2.1304097175598145
1.0	61340000.0	61350000.0	13.0	10.322916030883789	2.8508565425872803
1.0	61400000.0	61410000.0	10.0	9.692834854125977	2.4544272422790527
1.0	61420000.0	61430000.0	14.0	9.197020530700684	2.1367647647857666
1.0	61440000.0	61450000.0	11.0	8.706037521362305	1.8389580249786377
1.0	61450000.0	61460000.0	8.0	9.517438888549805	2.40364408493042
1.0	61550000.0	61560000.0	9.0	8.933242797851562	2.1244380474090576
1.0	61560000.0	61570000.0	11.0	9.164438247680664	2.114171266555786
1.0	61590000.0	61600000.0	9.0	9.103687286376953	2.064646005630493
1.0	61610000.0	61620000.0	10.0	9.407018661499023	2.0763742923736572
1.0	61630000.0	61640000.0	8.0	10.095003128051758	2.223177433013916
1.0	61660000.0	61670000.0	10.0	9.84190559387207	2.18424916267395
1.0	61670000.0	61680000.0	13.0	10.045576095581055	2.275233030319214
1.0	61860000.0	61870000.0	7.0	9.947099685668945	2.219641923904419
1.0	61870000.0	61880000.0	9.0	9.727198600769043	2.1284189224243164
1.0	61920000.0	61930000.0	9.0	9.614398956298828	2.1394293308258057
1.0	61930000.0	61940000.0	17.0	9.573994636535645	2.4308180809020996
1.0	61940000.0	61950000.0	9.0	10.532098770141602	2.985523223876953
1.0	62000000.0	62010000.0	8.0	9.724143981933594	2.199924945831299
1.0	62090000.0	62100000.0	7.0	9.646328926086426	2.4674277305603027
1.0	62120000.0	62130000.0	11.0	9.407750129699707	2.358304262161255
1.0	62130000.0	62140000.0	5.0	8.626920700073242	1.9465134143829346
1.0	62160000.0	62170000.0	11.0	8.970344543457031	1.9599788188934326
1.0	62180000.0	62190000.0	7.0	8.906160354614258	2.003368854522705
1.0	62200000.0	62210000.0	10.0	7.5494065284729	1.666072130203247
1.0	62270000.0	62280000.0	13.0	8.406271934509277	1.8375297784805298
1.0	62280000.0	62290000.0	9.0	8.084138870239258	1.8050193786621094
1.0	62530000.0	62540000.0	12.0	8.36843204498291	1.7533979415893555
1.0	62570000.0	62580000.0	11.0	8.175278663635254	1.7160041332244873
1.0	62600000.0	62610000.0	8.0	8.231966972351074	1.8057386875152588
1.0	62750000.0	62760000.0	10.0	9.067235946655273	2.278079032897949
1.0	62780000.0	62790000.0	7.0	9.501177787780762	2.304342746734619
1.0	62810000.0	62820000.0	5.0	9.62501335144043	2.5365281105041504
1.0	62820000.0	62830000.0	9.0	9.05518913269043	2.07049298286438
1.0	62830000.0	62840000.0	15.0	8.942975044250488	2.4274990558624268
1.0	62940000.0	62950000.0	7.0	8.527341842651367	1.7931110858917236
1.0	63060000.0	63070000.0	23.0	12.862582206726074	3.8803749084472656
1.0	63100000.0	63110000.0	10.0	9.226495742797852	1.9795137643814087
1.0	63120000.0	63130000.0	7.0	8.979900360107422	1.949192762374878
1.0	63130000.0	63140000.0	11.0	8.639180183410645	1.8313653469085693
1.0	63200000.0	63210000.0	9.0	7.617897033691406	1.5844323635101318
1.0	63310000.0	63320000.0	6.0	8.272600173950195	1.8268877267837524
1.0	63340000.0	63350000.0	12.0	9.015438079833984	1.9881184101104736
1.0	63360000.0	63370000.0	11.0	10.571486473083496	2.9777114391326904
1.0	63380000.0	63390000.0	12.0	11.076942443847656	3.135915756225586
1.0	63460000.0	63470000.0	12.0	11.522192001342773	3.218543529510498
1.0	63470000.0	63480000.0	5.0	10.321706771850586	2.2947463989257812
1.0	63490000.0	63500000.0	9.0	12.25245475769043	3.4351837635040283
1.0	63680000.0	63690000.0	14.0	14.352958679199219	3.8994269371032715
1.0	63760000.0	63770000.0	14.0	12.179186820983887	3.472836971282959
1.0	63880000.0	63890000.0	7.0	8.327871322631836	1.7916784286499023
1.0	63920000.0	63930000.0	9.0	7.753035068511963	1.826475739479065
1.0	63980000.0	63990000.0	7.0	8.002476692199707	2.0633466243743896
1.0	64020000.0	64030000.0	4.0	8.182894706726074	1.7166311740875244
1.0	64060000.0	64070000.0	10.0	9.313133239746094	2.4688658714294434
1.0	64200000.0	64210000.0	9.0	9.772234916687012	2.7662441730499268
1.0	64400000.0	64410000.0	10.0	9.527658462524414	2.3382833003997803
1.0	64420000.0	64430000.0	6.0	11.363504409790039	3.3200976848602295
1.0	64470000.0	64480000.0	16.0	10.801470756530762	3.0797481536865234
1.0	64500000.0	64510000.0	9.0	11.798093795776367	3.3746769428253174
1.0	64550000.0	64560000.0	6.0	12.59548282623291	3.5619778633117676
1.0	64570000.0	64580000.0	12.0	12.717974662780762	3.5151076316833496
1.0	64640000.0	64650000.0	18.0	12.355705261230469	3.4148998260498047
1.0	64660000.0	64670000.0	9.0	11.279446601867676	2.5809249877929688
1.0	64680000.0	64690000.0	9.0	13.135526657104492	3.5909361839294434
1.0	64730000.0	64740000.0	17.0	12.164809226989746	3.384665012359619
1.0	64750000.0	64760000.0	11.0	12.873332023620605	3.582604169845581
1.0	64840000.0	64850000.0	14.0	11.54546070098877	3.2760632038116455
1.0	64890000.0	64900000.0	9.0	10.151962280273438	2.6801021099090576
1.0	64970000.0	64980000.0	5.0	8.007942199707031	1.7490142583847046
1.0	64980000.0	64990000.0	16.0	8.205785751342773	1.7689874172210693
1.0	65200000.0	65210000.0	13.0	9.012886047363281	2.53613543510437
1.0	65230000.0	65240000.0	11.0	8.90121841430664	2.2344002723693848
1.0	65250000.0	65260000.0	5.0	9.069859504699707	2.1725807189941406
1.0	65420000.0	65430000.0	9.0	8.785141944885254	2.014225482940674
1.0	65520000.0	65530000.0	9.0	8.39689826965332	1.9450353384017944
1.0	65600000.0	65610000.0	5.0	7.8896894454956055	1.6356700658798218
1.0	65640000.0	65650000.0	10.0	7.92911434173584	1.710546851158142
1.0	65660000.0	65670000.0	9.0	8.229731559753418	1.8376134634017944
1.0	65670000.0	65680000.0	8.0	8.022013664245605	1.878610610961914
1.0	65740000.0	65750000.0	6.0	7.9679131507873535	1.752582311630249
1.0	65770000.0	65780000.0	11.0	8.322348594665527	2.1429781913757324
1.0	65800000.0	65810000.0	9.0	8.077956199645996	2.0426220893859863
1.0	65870000.0	65880000.0	3.0	7.868204593658447	1.7420885562896729
1.0	65900000.0	65910000.0	10.0	7.467817783355713	1.5838558673858643
1.0	65920000.0	65930000.0	9.0	6.24891996383667	1.27665114402771
1.0	65940000.0	65950000.0	5.0	7.355586051940918	1.6795785427093506
1.0	66070000.0	66080000.0	7.0	7.880000114440918	1.648458480834961
1.0	66080000.0	66090000.0	7.0	8.001172065734863	1.6846452951431274
1.0	66100000.0	66110000.0	7.0	8.396879196166992	2.243267059326172
1.0	66170000.0	66180000.0	8.0	11.19933795928955	3.236419677734375
1.0	66240000.0	66250000.0	13.0	13.482261657714844	3.7598023414611816
1.0	66390000.0	66400000.0	19.0	14.388209342956543	3.7860374450683594
1.0	66410000.0	66420000.0	10.0	12.163603782653809	3.3595314025878906
1.0	66430000.0	66440000.0	7.0	13.329797744750977	3.764435291290283
1.0	66710000.0	66720000.0	16.0	10.225934028625488	2.5053539276123047
1.0	66720000.0	66730000.0	7.0	10.05479621887207	2.1813483238220215
1.0	66770000.0	66780000.0	11.0	8.9678373336792	1.9067316055297852
1.0	66860000.0	66870000.0	8.0	9.168262481689453	2.306432008743286
1.0	66900000.0	66910000.0	8.0	8.881067276000977	2.304647207260132
1.0	66970000.0	66980000.0	9.0	11.129984855651855	3.2183632850646973
1.0	66990000.0	67000000.0	12.0	9.905973434448242	2.6644344329833984
1.0	67200000.0	67210000.0	11.0	8.564237594604492	1.8656057119369507
1.0	67280000.0	67290000.0	11.0	9.008291244506836	2.3716583251953125
1.0	67300000.0	67310000.0	9.0	8.789860725402832	2.531903028488159
1.0	67310000.0	67320000.0	14.0	8.971960067749023	2.417407512664795
1.0	67420000.0	67430000.0	10.0	9.945026397705078	2.4366695880889893
1.0	67450000.0	67460000.0	12.0	9.811899185180664	2.4943909645080566
1.0	67600000.0	67610000.0	15.0	8.755589485168457	1.9463179111480713
1.0	67890000.0	67900000.0	7.0	8.200688362121582	3.0854039192199707
1.0	67990000.0	68000000.0	8.0	8.081608772277832	1.8979570865631104
1.0	68010000.0	68020000.0	8.0	6.185904502868652	1.260477900505066
1.0	68090000.0	68100000.0	3.0	8.090461730957031	1.7329782247543335
1.0	68190000.0	68200000.0	9.0	7.550638675689697	1.5558634996414185
1.0	68200000.0	68210000.0	6.0	8.148847579956055	1.6986610889434814
1.0	68230000.0	68240000.0	10.0	7.985047817230225	1.6957690715789795
1.0	68280000.0	68290000.0	8.0	8.466818809509277	1.8553640842437744
1.0	68360000.0	68370000.0	6.0	8.589059829711914	2.1339776515960693
1.0	68480000.0	68490000.0	12.0	7.6883063316345215	1.7049974203109741
1.0	68510000.0	68520000.0	4.0	7.261924743652344	1.5328710079193115
1.0	68590000.0	68600000.0	4.0	6.098257541656494	1.3717143535614014
1.0	68600000.0	68610000.0	7.0	6.950231075286865	1.621142029762268
1.0	68620000.0	68630000.0	9.0	6.748180389404297	1.6052157878875732
1.0	68650000.0	68660000.0	4.0	7.697134971618652	1.6664283275604248
1.0	68700000.0	68710000.0	13.0	9.845758438110352	2.9552931785583496
1.0	68720000.0	68730000.0	14.0	10.82125186920166	3.184283494949341
1.0	68740000.0	68750000.0	14.0	10.699438095092773	3.0906879901885986
1.0	68760000.0	68770000.0	11.0	11.515295028686523	3.314401149749756
1.0	68800000.0	68810000.0	9.0	12.729473114013672	3.516005277633667
1.0	68890000.0	68900000.0	14.0	14.797775268554688	3.892233371734619
1.0	68920000.0	68930000.0	13.0	14.410093307495117	3.8490023612976074
1.0	68950000.0	68960000.0	12.0	12.917661666870117	3.0495152473449707
1.0	68990000.0	69000000.0	18.0	18.067481994628906	4.426064968109131
1.0	69120000.0	69130000.0	23.0	20.761913299560547	4.761446475982666
1.0	69130000.0	69140000.0	24.0	20.14067840576172	4.652699947357178
1.0	69150000.0	69160000.0	16.0	16.38228416442871	4.285384654998779
1.0	69160000.0	69170000.0	17.0	19.28188705444336	4.549323081970215
1.0	69290000.0	69300000.0	14.0	16.710498809814453	4.144285678863525
1.0	69510000.0	69520000.0	20.0	19.195560455322266	4.531877517700195
1.0	69590000.0	69600000.0	23.0	18.869436264038086	4.505429267883301
1.0	69600000.0	69610000.0	20.0	19.75554847717285	4.65919828414917
1.0	69640000.0	69650000.0	19.0	18.68515396118164	4.468937397003174
1.0	69690000.0	69700000.0	21.0	17.02557945251465	4.363471031188965
1.0	69870000.0	69880000.0	11.0	20.817550659179688	4.778690338134766
1.0	69880000.0	69890000.0	22.0	20.40732765197754	4.75242280960083
1.0	69890000.0	69900000.0	11.0	21.187047958374023	4.804805755615234
1.0	69940000.0	69950000.0	19.0	21.473369598388672	4.866070747375488
1.0	69950000.0	69960000.0	18.0	20.513111114501953	5.0241594314575195
1.0	69980000.0	69990000.0	20.0	22.5384578704834	4.985154628753662
1.0	69990000.0	70000000.0	27.0	22.318965911865234	4.961142539978027
1.0	70090000.0	70100000.0	20.0	22.509693145751953	5.029160022735596
1.0	70110000.0	70120000.0	15.0	21.901540756225586	4.88646936416626
1.0	70120000.0	70130000.0	29.0	21.199817657470703	4.808768272399902
1.0	70150000.0	70160000.0	20.0	21.778322219848633	4.8732428550720215
1.0	70220000.0	70230000.0	21.0	21.884090423583984	4.919985294342041
1.0	70250000.0	70260000.0	31.0	21.009166717529297	4.799174785614014
1.0	70410000.0	70420000.0	19.0	20.53847885131836	4.751377105712891
1.0	70420000.0	70430000.0	25.0	19.976282119750977	4.653964042663574
1.0	70470000.0	70480000.0	24.0	18.583171844482422	4.423266887664795
1.0	70530000.0	70540000.0	20.0	17.242694854736328	4.228557586669922
1.0	70700000.0	70710000.0	9.0	9.764059066772461	2.1221518516540527
1.0	70820000.0	70830000.0	14.0	7.4091477394104	2.0348057746887207
1.0	70840000.0	70850000.0	5.0	8.49924373626709	1.8491111993789673
1.0	70860000.0	70870000.0	7.0	9.628100395202637	2.4290547370910645
1.0	70870000.0	70880000.0	5.0	8.749079704284668	2.510512590408325
1.0	70960000.0	70970000.0	13.0	11.21025562286377	3.0875396728515625
1.0	70970000.0	70980000.0	6.0	12.280176162719727	3.4620258808135986
1.0	70980000.0	70990000.0	7.0	13.025418281555176	3.5935778617858887
1.0	71010000.0	71020000.0	15.0	14.367424011230469	3.8627915382385254
1.0	71090000.0	71100000.0	11.0	15.907031059265137	4.0444865226745605
1.0	71110000.0	71120000.0	18.0	13.91490364074707	4.0511393547058105
1.0	71130000.0	71140000.0	15.0	17.033525466918945	4.231908798217773
1.0	71220000.0	71230000.0	20.0	19.913419723510742	4.658191680908203
1.0	71230000.0	71240000.0	20.0	19.977205276489258	4.669537544250488
1.0	71250000.0	71260000.0	27.0	20.748821258544922	4.756459712982178
1.0	71330000.0	71340000.0	22.0	22.5379638671875	4.979473114013672
1.0	71480000.0	71490000.0	13.0	20.082046508789062	4.593778610229492
1.0	71490000.0	71500000.0	26.0	19.152048110961914	4.485112190246582
1.0	71510000.0	71520000.0	11.0	14.502209663391113	4.029006004333496
1.0	71530000.0	71540000.0	7.0	14.427055358886719	3.6301321983337402
1.0	71570000.0	71580000.0	10.0	11.647197723388672	2.749692440032959
1.0	71620000.0	71630000.0	18.0	14.457948684692383	3.787400007247925
1.0	71730000.0	71740000.0	22.0	16.608686447143555	4.090803146362305
1.0	71830000.0	71840000.0	14.0	19.33173942565918	4.599522113800049
1.0	71860000.0	71870000.0	21.0	20.29066276550293	4.700815677642822
1.0	71870000.0	71880000.0	20.0	20.432790756225586	4.7107954025268555
1.0	71890000.0	71900000.0	22.0	21.243770599365234	4.831932067871094
1.0	71910000.0	71920000.0	18.0	21.529056549072266	4.853064060211182
1.0	72000000.0	72010000.0	20.0	24.750953674316406	5.220196723937988
1.0	72040000.0	72050000.0	13.0	24.6041259765625	5.215612411499023
1.0	72070000.0	72080000.0	23.0	24.115276336669922	5.171614646911621
1.0	72150000.0	72160000.0	24.0	26.917102813720703	5.409375190734863
1.0	72260000.0	72270000.0	30.0	24.823822021484375	5.218542098999023
1.0	72310000.0	72320000.0	22.0	23.478551864624023	5.072710990905762
1.0	72320000.0	72330000.0	37.0	22.680233001708984	4.980545997619629
1.0	72450000.0	72460000.0	23.0	22.222341537475586	4.956953525543213
1.0	72510000.0	72520000.0	20.0	24.426776885986328	5.187619209289551
1.0	72520000.0	72530000.0	20.0	24.7178897857666	5.24893856048584
1.0	72670000.0	72680000.0	37.0	26.572021484375	5.376452445983887
1.0	72690000.0	72700000.0	25.0	25.631067276000977	5.267932891845703
1.0	72770000.0	72780000.0	2.0	17.50276756286621	4.046486854553223
1.0	72780000.0	72790000.0	5.0	16.183244705200195	4.11752986907959
1.0	72800000.0	72810000.0	1.0	19.245864868164062	4.981076717376709
1.0	72810000.0	72820000.0	22.0	19.855276107788086	4.716253280639648
1.0	72830000.0	72840000.0	13.0	18.378461837768555	4.636805534362793
1.0	72840000.0	72850000.0	24.0	21.058032989501953	4.874936103820801
1.0	72890000.0	72900000.0	24.0	23.097667694091797	5.134583473205566
1.0	72900000.0	72910000.0	31.0	23.58051109313965	5.120894432067871
1.0	72920000.0	72930000.0	18.0	26.383203506469727	5.392727851867676
1.0	72970000.0	72980000.0	28.0	27.397525787353516	5.439177513122559
1.0	72990000.0	73000000.0	32.0	27.393558502197266	5.451595783233643
1.0	73000000.0	73010000.0	22.0	27.327661514282227	5.476156711578369
1.0	73010000.0	73020000.0	24.0	27.913959503173828	5.495654106140137
1.0	73020000.0	73030000.0	37.0	27.912633895874023	5.496082782745361
1.0	73030000.0	73040000.0	23.0	28.728174209594727	5.527610778808594
1.0	73160000.0	73170000.0	20.0	30.198444366455078	5.6048479080200195
1.0	73210000.0	73220000.0	32.0	29.028301239013672	5.547407627105713
1.0	73260000.0	73270000.0	26.0	29.633892059326172	5.577146530151367
1.0	73320000.0	73330000.0	39.0	30.03203773498535	5.597369194030762
1.0	73380000.0	73390000.0	23.0	28.789621353149414	5.538161754608154
1.0	73520000.0	73530000.0	36.0	29.734752655029297	5.59470272064209
1.0	73540000.0	73550000.0	30.0	30.721019744873047	5.624213218688965
1.0	73600000.0	73610000.0	28.0	31.7696533203125	5.651489734649658
1.0	73610000.0	73620000.0	33.0	31.561695098876953	5.649758815765381
1.0	73840000.0	73850000.0	21.0	29.22257423400879	5.565915584564209
1.0	73870000.0	73880000.0	29.0	28.76675033569336	5.545591831207275
1.0	73910000.0	73920000.0	26.0	29.681432723999023	5.616278648376465
1.0	74030000.0	74040000.0	22.0	29.102453231811523	5.5485734939575195
1.0	74110000.0	74120000.0	23.0	29.649028778076172	5.57924222946167
1.0	74230000.0	74240000.0	27.0	28.808191299438477	5.571218967437744
1.0	74240000.0	74250000.0	27.0	30.245153427124023	5.6004228591918945
1.0	74290000.0	74300000.0	28.0	28.637460708618164	5.525132179260254
1.0	74310000.0	74320000.0	32.0	27.745071411132812	5.484245300292969
1.0	74320000.0	74330000.0	31.0	27.75872230529785	5.475954532623291
1.0	74330000.0	74340000.0	31.0	27.35652732849121	5.430006504058838
1.0	74380000.0	74390000.0	24.0	26.82611656188965	5.406906604766846
1.0	74460000.0	74470000.0	26.0	22.620929718017578	5.032317161560059
1.0	74470000.0	74480000.0	23.0	22.505746841430664	4.976588249206543
1.0	74610000.0	74620000.0	22.0	18.162633895874023	4.375611305236816
1.0	74710000.0	74720000.0	16.0	13.115020751953125	3.265455722808838
1.0	74780000.0	74790000.0	12.0	15.296272277832031	3.9212570190429688
1.0	74820000.0	74830000.0	16.0	14.156949043273926	3.7723870277404785
1.0	74850000.0	74860000.0	18.0	13.827154159545898	3.6596274375915527
1.0	74860000.0	74870000.0	17.0	14.066110610961914	3.688959836959839
1.0	74920000.0	74930000.0	11.0	14.746685981750488	3.812070369720459
1.0	74950000.0	74960000.0	5.0	14.597053527832031	3.7775375843048096
1.0	74970000.0	74980000.0	12.0	13.103353500366211	3.5791194438934326
1.0	75020000.0	75030000.0	9.0	12.986139297485352	3.7217888832092285
1.0	75150000.0	75160000.0	14.0	11.060717582702637	2.6292166709899902
1.0	75200000.0	75210000.0	8.0	11.724261283874512	2.7774977684020996
1.0	75240000.0	75250000.0	12.0	17.345645904541016	4.642566680908203
1.0	75260000.0	75270000.0	13.0	17.51873779296875	4.564766883850098
1.0	75410000.0	75420000.0	25.0	21.77066993713379	4.906153678894043
1.0	75470000.0	75480000.0	24.0	21.908252716064453	4.899043083190918
1.0	75480000.0	75490000.0	31.0	21.79443359375	4.8735737800598145
1.0	75490000.0	75500000.0	26.0	21.738033294677734	4.873129367828369
1.0	75530000.0	75540000.0	21.0	21.575496673583984	4.86474609375
1.0	75560000.0	75570000.0	16.0	21.448366165161133	4.841136455535889
1.0	75780000.0	75790000.0	28.0	21.45072364807129	4.852336406707764
1.0	75790000.0	75800000.0	26.0	22.011798858642578	4.896539211273193
1.0	75800000.0	75810000.0	28.0	21.755779266357422	4.864316463470459
1.0	75830000.0	75840000.0	20.0	23.53045082092285	5.077124118804932
1.0	75930000.0	75940000.0	23.0	19.49163246154785	4.548981189727783
1.0	75960000.0	75970000.0	19.0	20.41486358642578	4.6851654052734375
1.0	75970000.0	75980000.0	24.0	20.605932235717773	4.713626861572266
1.0	76010000.0	76020000.0	15.0	19.269699096679688	4.536811828613281
1.0	76060000.0	76070000.0	31.0	16.389904022216797	4.086149215698242
1.0	76100000.0	76110000.0	7.0	14.362855911254883	3.7389843463897705
1.0	76170000.0	76180000.0	14.0	12.409066200256348	3.460933208465576
1.0	76200000.0	76210000.0	12.0	11.094286918640137	2.5129952430725098
1.0	76280000.0	76290000.0	14.0	10.695417404174805	2.3590099811553955
1.0	76350000.0	76360000.0	20.0	14.549450874328613	4.080613613128662
1.0	76390000.0	76400000.0	22.0	18.216350555419922	4.398998260498047
1.0	76400000.0	76410000.0	19.0	16.91727066040039	4.297964572906494
1.0	76410000.0	76420000.0	23.0	17.988853454589844	4.392725944519043
1.0	76450000.0	76460000.0	23.0	20.62410545349121	4.807075500488281
1.0	76480000.0	76490000.0	22.0	21.59469223022461	4.864127159118652
1.0	76490000.0	76500000.0	14.0	21.99241828918457	4.92755126953125
1.0	76530000.0	76540000.0	19.0	21.710708618164062	4.904826641082764
1.0	76580000.0	76590000.0	21.0	21.28148078918457	4.8188982009887695
1.0	76590000.0	76600000.0	15.0	22.346132278442383	4.945706367492676
1.0	76700000.0	76710000.0	28.0	23.802967071533203	5.107128143310547
1.0	76750000.0	76760000.0	27.0	23.635828018188477	5.082845211029053
1.0	76830000.0	76840000.0	21.0	24.85190773010254	5.2049736976623535
1.0	76910000.0	76920000.0	21.0	23.009374618530273	5.046224594116211
1.0	76930000.0	76940000.0	15.0	22.894227981567383	4.99282693862915
1.0	77030000.0	77040000.0	18.0	18.99532127380371	4.47784948348999
1.0	77070000.0	77080000.0	9.0	18.466480255126953	4.377074718475342
1.0	77160000.0	77170000.0	16.0	17.372861862182617	4.320581912994385
1.0	77170000.0	77180000.0	9.0	17.853530883789062	4.332381248474121
1.0	77220000.0	77230000.0	18.0	17.78976058959961	4.3980913162231445
1.0	77230000.0	77240000.0	20.0	19.19940185546875	4.544193267822266
1.0	77250000.0	77260000.0	22.0	20.304933547973633	4.724627494812012
1.0	77260000.0	77270000.0	20.0	19.104175567626953	4.69478702545166
1.0	77280000.0	77290000.0	18.0	20.81435775756836	4.775359153747559
1.0	77300000.0	77310000.0	21.0	18.62504005432129	4.779915809631348
1.0	77440000.0	77450000.0	17.0	19.20035171508789	4.56534481048584
1.0	77520000.0	77530000.0	16.0	15.378503799438477	3.8816235065460205
1.0	77670000.0	77680000.0	3.0	12.722458839416504	3.380566120147705
1.0	77730000.0	77740000.0	12.0	16.374860763549805	4.2114715576171875
1.0	77770000.0	77780000.0	16.0	16.937816619873047	4.220678329467773
1.0	77790000.0	77800000.0	16.0	17.535429000854492	4.321173667907715
1.0	77850000.0	77860000.0	12.0	16.039213180541992	4.022415637969971
1.0	78100000.0	78110000.0	11.0	10.07711124420166	2.2990918159484863
1.0	78110000.0	78120000.0	13.0	9.499809265136719	2.1165504455566406
1.0	78240000.0	78250000.0	11.0	7.506207466125488	2.002562999725342
1.0	78510000.0	78520000.0	9.0	8.556900978088379	2.373861312866211
1.0	78530000.0	78540000.0	8.0	8.406582832336426	1.8376293182373047
1.0	78570000.0	78580000.0	6.0	8.328158378601074	1.7549009323120117
1.0	78580000.0	78590000.0	10.0	8.437685012817383	1.8701750040054321
1.0	78590000.0	78600000.0	12.0	8.417375564575195	1.8232978582382202
1.0	78720000.0	78730000.0	14.0	8.5147066116333	2.1437411308288574
1.0	78840000.0	78850000.0	9.0	7.891434669494629	1.7714769840240479
1.0	78950000.0	78960000.0	13.0	9.2843017578125	2.1497597694396973
1.0	79000000.0	79010000.0	5.0	11.691922187805176	3.319438934326172
1.0	79050000.0	79060000.0	7.0	13.199795722961426	3.550539493560791
1.0	79110000.0	79120000.0	17.0	10.304913520812988	2.4832229614257812
1.0	79140000.0	79150000.0	10.0	11.401690483093262	2.5528838634490967
1.0	79150000.0	79160000.0	8.0	11.684728622436523	2.6964070796966553
1.0	79180000.0	79190000.0	12.0	15.847981452941895	4.026356220245361
1.0	79220000.0	79230000.0	13.0	13.740043640136719	3.6730480194091797
1.0	79240000.0	79250000.0	16.0	16.007972717285156	4.07832670211792
1.0	79290000.0	79300000.0	16.0	18.518497467041016	4.469608306884766
1.0	79360000.0	79370000.0	27.0	20.63284683227539	4.7604875564575195
1.0	79420000.0	79430000.0	22.0	23.254161834716797	5.051274299621582
1.0	79520000.0	79530000.0	24.0	24.505672454833984	5.20851469039917
1.0	79530000.0	79540000.0	24.0	24.499479293823242	5.197507858276367
1.0	79540000.0	79550000.0	23.0	24.778629302978516	5.2081804275512695
1.0	79570000.0	79580000.0	23.0	23.63446807861328	5.102270603179932
1.0	79610000.0	79620000.0	18.0	24.591238021850586	5.200253486633301
1.0	79630000.0	79640000.0	17.0	21.356395721435547	5.194586277008057
1.0	79700000.0	79710000.0	25.0	25.160869598388672	5.301170349121094
1.0	79720000.0	79730000.0	23.0	24.088735580444336	5.181403160095215
1.0	79770000.0	79780000.0	24.0	27.328510284423828	5.440927505493164
1.0	79800000.0	79810000.0	31.0	27.335529327392578	5.435511589050293
1.0	79820000.0	79830000.0	23.0	27.03525733947754	5.419105529785156
1.0	79990000.0	80000000.0	19.0	21.49138069152832	4.8456830978393555
1.0	80000000.0	80010000.0	23.0	18.269311904907227	4.649036884307861
1.0	80070000.0	80080000.0	22.0	19.530040740966797	4.588145732879639
1.0	80140000.0	80150000.0	19.0	21.577129364013672	4.933354377746582
1.0	80180000.0	80190000.0	20.0	22.806926727294922	5.034053325653076
1.0	80260000.0	80270000.0	32.0	22.385509490966797	4.977572441101074
1.0	80270000.0	80280000.0	25.0	23.31370735168457	5.067094326019287
1.0	80310000.0	80320000.0	19.0	23.7371768951416	5.092221260070801
1.0	80420000.0	80430000.0	28.0	21.870370864868164	4.915945529937744
1.0	80470000.0	80480000.0	20.0	21.886804580688477	4.97365665435791
1.0	80480000.0	80490000.0	14.0	22.0267391204834	4.935488224029541
1.0	80500000.0	80510000.0	22.0	20.759662628173828	4.7533721923828125
1.0	80540000.0	80550000.0	28.0	21.14824867248535	4.794635772705078
1.0	80590000.0	80600000.0	15.0	17.951549530029297	4.394020080566406
1.0	80650000.0	80660000.0	21.0	19.848947525024414	4.645096778869629
1.0	80730000.0	80740000.0	20.0	21.748722076416016	4.8879618644714355
1.0	80740000.0	80750000.0	24.0	21.15364646911621	4.801711082458496
1.0	80770000.0	80780000.0	21.0	20.02136993408203	4.6562676429748535
1.0	80780000.0	80790000.0	28.0	19.93283462524414	4.640434265136719
1.0	80900000.0	80910000.0	18.0	17.455759048461914	4.334147930145264
1.0	80920000.0	80930000.0	18.0	18.32200050354004	4.469350337982178
1.0	80930000.0	80940000.0	19.0	18.064653396606445	4.347467422485352
1.0	80950000.0	80960000.0	19.0	17.852787017822266	4.3480706214904785
1.0	81010000.0	81020000.0	18.0	16.73426628112793	4.144745349884033
1.0	81030000.0	81040000.0	15.0	16.31548309326172	4.062315940856934
1.0	81040000.0	81050000.0	21.0	15.628541946411133	3.9610800743103027
1.0	81140000.0	81150000.0	12.0	13.43153190612793	3.5831305980682373
1.0	81220000.0	81230000.0	13.0	14.345239639282227	3.7353482246398926
1.0	81290000.0	81300000.0	17.0	15.685516357421875	4.0007734298706055
1.0	81350000.0	81360000.0	11.0	16.290706634521484	4.0696892738342285
1.0	81370000.0	81380000.0	16.0	16.591716766357422	4.102745056152344
1.0	81490000.0	81500000.0	12.0	18.980327606201172	4.498757362365723
1.0	81550000.0	81560000.0	15.0	21.04349136352539	4.821941375732422
1.0	81690000.0	81700000.0	27.0	19.95197105407715	4.633708953857422
1.0	81730000.0	81740000.0	19.0	20.878585815429688	4.753785610198975
1.0	81750000.0	81760000.0	18.0	21.10830307006836	4.766419410705566
1.0	81790000.0	81800000.0	20.0	21.53378677368164	4.839048862457275
1.0	81820000.0	81830000.0	17.0	21.309139251708984	4.818589687347412
1.0	81830000.0	81840000.0	25.0	20.286163330078125	4.686351776123047
1.0	81900000.0	81910000.0	16.0	20.143329620361328	4.649027347564697
1.0	82010000.0	82020000.0	16.0	15.44330883026123	4.08745813369751
1.0	82110000.0	82120000.0	17.0	16.255271911621094	4.069990634918213
1.0	82500000.0	82510000.0	15.0	13.983296394348145	3.6702194213867188
1.0	82540000.0	82550000.0	10.0	15.66398811340332	3.985426425933838
1.0	82630000.0	82640000.0	14.0	16.125158309936523	4.0271806716918945
1.0	82640000.0	82650000.0	21.0	15.984721183776855	4.008045196533203
1.0	82650000.0	82660000.0	18.0	17.484289169311523	4.237804412841797
1.0	82720000.0	82730000.0	18.0	14.686381340026855	3.8745999336242676
1.0	82770000.0	82780000.0	24.0	16.9835262298584	4.184867858886719
1.0	82780000.0	82790000.0	14.0	17.048002243041992	4.234330177307129
1.0	82870000.0	82880000.0	18.0	17.516101837158203	4.260479927062988
1.0	82900000.0	82910000.0	16.0	17.412189483642578	4.26400089263916
1.0	82920000.0	82930000.0	15.0	17.315690994262695	4.2373366355896
1.0	83000000.0	83010000.0	18.0	17.645187377929688	4.254537582397461
1.0	83030000.0	83040000.0	23.0	16.796281814575195	4.142638206481934
1.0	83040000.0	83050000.0	15.0	17.15464973449707	4.37481689453125
1.0	83050000.0	83060000.0	11.0	14.4376802444458	3.801076889038086
1.0	83100000.0	83110000.0	15.0	16.003902435302734	4.012867450714111
1.0	83250000.0	83260000.0	18.0	19.39946937561035	4.577892780303955
1.0	83300000.0	83310000.0	25.0	20.33268165588379	4.704751014709473
1.0	83370000.0	83380000.0	19.0	20.38450813293457	4.668488025665283
1.0	83410000.0	83420000.0	19.0	18.36661720275879	4.356657028198242
1.0	83460000.0	83470000.0	16.0	16.558809280395508	4.054442405700684
1.0	83470000.0	83480000.0	11.0	15.990397453308105	3.9680256843566895
1.0	83520000.0	83530000.0	10.0	11.662198066711426	3.292726993560791
1.0	83790000.0	83800000.0	3.0	4.237856388092041	0.9261050224304199
1.0	83980000.0	83990000.0	9.0	7.994874000549316	2.2639784812927246
1.0	83990000.0	84000000.0	9.0	7.811720371246338	1.9942432641983032
1.0	84000000.0	84010000.0	12.0	8.138544082641602	2.484304904937744
1.0	84140000.0	84150000.0	8.0	9.25208854675293	2.7672152519226074
1.0	84180000.0	84190000.0	7.0	9.721824645996094	2.897843360900879
1.0	84200000.0	84210000.0	6.0	9.058305740356445	2.1432862281799316
1.0	84230000.0	84240000.0	5.0	9.1310453414917	2.4623379707336426
1.0	84290000.0	84300000.0	4.0	7.9826178550720215	1.9689006805419922
1.0	84310000.0	84320000.0	5.0	8.270703315734863	1.7354875802993774
1.0	84370000.0	84380000.0	3.0	7.110395908355713	1.5380407571792603
1.0	84380000.0	84390000.0	4.0	6.7811079025268555	1.4358958005905151
1.0	84390000.0	84400000.0	7.0	6.8517746925354	1.4484694004058838
1.0	84410000.0	84420000.0	9.0	7.220154762268066	2.0194172859191895
1.0	84480000.0	84490000.0	9.0	8.043886184692383	1.678247094154358
1.0	84500000.0	84510000.0	9.0	8.814386367797852	2.40049147605896
1.0	84530000.0	84540000.0	8.0	9.363985061645508	2.206501007080078
1.0	84560000.0	84570000.0	11.0	8.908544540405273	2.0550780296325684
1.0	84620000.0	84630000.0	13.0	8.50800895690918	2.1153759956359863
1.0	84680000.0	84690000.0	6.0	9.196561813354492	2.1368625164031982
1.0	84730000.0	84740000.0	11.0	9.278190612792969	2.728178024291992
1.0	84990000.0	85000000.0	9.0	8.936277389526367	1.8969529867172241
1.0	85140000.0	85150000.0	7.0	9.204896926879883	1.9783395528793335
1.0	85260000.0	85270000.0	8.0	11.984498977661133	3.3786094188690186
1.0	85300000.0	85310000.0	7.0	9.777761459350586	2.1481711864471436
1.0	85310000.0	85320000.0	7.0	9.701708793640137	2.153595447540283
1.0	85360000.0	85370000.0	7.0	11.353340148925781	3.1462082862854004
1.0	85400000.0	85410000.0	9.0	10.566207885742188	2.706033706665039
1.0	85410000.0	85420000.0	11.0	10.486591339111328	2.3075618743896484
1.0	85420000.0	85430000.0	9.0	11.860494613647461	3.3725295066833496
1.0	85430000.0	85440000.0	13.0	11.115392684936523	3.190239429473877
1.0	85500000.0	85510000.0	5.0	12.284756660461426	3.4539413452148438
1.0	85630000.0	85640000.0	9.0	9.118782997131348	1.981018304824829
1.0	85640000.0	85650000.0	7.0	9.193416595458984	1.9657323360443115
1.0	85690000.0	85700000.0	9.0	8.492721557617188	1.9471635818481445
1.0	85700000.0	85710000.0	4.0	8.781628608703613	2.0111727714538574
1.0	85730000.0	85740000.0	10.0	8.792691230773926	2.110553026199341
1.0	85740000.0	85750000.0	6.0	12.733489036560059	3.0157737731933594
1.0	85860000.0	85870000.0	11.0	8.46747875213623	1.8765121698379517
1.0	85870000.0	85880000.0	6.0	8.654101371765137	1.9623572826385498
1.0	85880000.0	85890000.0	5.0	8.669509887695312	1.8327171802520752
1.0	85890000.0	85900000.0	7.0	8.81940746307373	1.923170804977417
1.0	85910000.0	85920000.0	11.0	9.540078163146973	2.1823840141296387
1.0	85950000.0	85960000.0	7.0	8.925970077514648	1.8994439840316772
1.0	85990000.0	86000000.0	22.0	8.824991226196289	1.952657699584961
1.0	86030000.0	86040000.0	9.0	8.58476448059082	1.852728247642517
1.0	86080000.0	86090000.0	9.0	8.766297340393066	1.8583844900131226
1.0	86120000.0	86130000.0	9.0	8.408746719360352	1.948611855506897
1.0	86410000.0	86420000.0	16.0	18.086084365844727	4.48511266708374
1.0	86490000.0	86500000.0	21.0	19.816959381103516	4.665472507476807
1.0	86510000.0	86520000.0	26.0	21.354694366455078	4.855128288269043
1.0	86660000.0	86670000.0	18.0	20.14612579345703	4.700321197509766
1.0	86670000.0	86680000.0	22.0	20.348312377929688	4.705966949462891
1.0	86680000.0	86690000.0	17.0	17.11936378479004	4.603282451629639
1.0	86690000.0	86700000.0	23.0	19.454856872558594	4.573522567749023
1.0	86750000.0	86760000.0	26.0	17.659740447998047	4.317464351654053
1.0	86770000.0	86780000.0	17.0	16.994260787963867	4.235873222351074
1.0	86870000.0	86880000.0	17.0	12.686429977416992	2.905057430267334
1.0	86880000.0	86890000.0	14.0	13.339642524719238	3.6073551177978516
1.0	86920000.0	86930000.0	17.0	14.890698432922363	3.890502452850342
1.0	87030000.0	87040000.0	12.0	15.40510368347168	3.964311122894287
1.0	87050000.0	87060000.0	15.0	14.341058731079102	3.812375545501709
1.0	87170000.0	87180000.0	5.0	11.461860656738281	2.6458685398101807
1.0	87230000.0	87240000.0	4.0	8.1576566696167	1.7653639316558838
1.0	87320000.0	87330000.0	13.0	8.538782119750977	1.9774706363677979
1.0	87340000.0	87350000.0	12.0	8.79309368133545	1.9971916675567627
1.0	87360000.0	87370000.0	6.0	8.531797409057617	1.9484437704086304
1.0	87380000.0	87390000.0	12.0	9.960896492004395	2.194467067718506
1.0	87400000.0	87410000.0	7.0	8.923307418823242	1.9288877248764038
1.0	87470000.0	87480000.0	8.0	9.113471031188965	1.9441068172454834
1.0	87500000.0	87510000.0	9.0	8.792352676391602	1.8788187503814697
1.0	87520000.0	87530000.0	14.0	8.803349494934082	1.863058090209961
1.0	87580000.0	87590000.0	8.0	9.799955368041992	2.139065980911255
1.0	87630000.0	87640000.0	9.0	10.736919403076172	2.5961053371429443
1.0	87640000.0	87650000.0	12.0	12.220304489135742	3.481698989868164
1.0	87650000.0	87660000.0	16.0	12.398126602172852	3.4906628131866455
1.0	87680000.0	87690000.0	15.0	11.284036636352539	3.1263279914855957
1.0	87690000.0	87700000.0	14.0	11.038583755493164	2.729687213897705
1.0	87700000.0	87710000.0	13.0	11.976190567016602	3.3852438926696777
1.0	87740000.0	87750000.0	20.0	10.740487098693848	2.8128676414489746
1.0	87890000.0	87900000.0	14.0	12.232674598693848	3.370809555053711
1.0	87910000.0	87920000.0	13.0	12.771097183227539	3.5652053356170654
1.0	87980000.0	87990000.0	11.0	16.03739356994629	4.044974327087402
1.0	88050000.0	88060000.0	12.0	16.366535186767578	4.128190040588379
1.0	88070000.0	88080000.0	23.0	17.1667537689209	4.2310895919799805
1.0	88100000.0	88110000.0	16.0	17.190876007080078	4.283023834228516
1.0	88110000.0	88120000.0	23.0	17.163898468017578	4.207971572875977
1.0	88180000.0	88190000.0	14.0	16.29757308959961	4.183133602142334
1.0	88210000.0	88220000.0	16.0	15.975830078125	4.054560661315918
1.0	88310000.0	88320000.0	17.0	14.938244819641113	3.8637824058532715
1.0	88330000.0	88340000.0	8.0	14.79808521270752	3.9104485511779785
1.0	88360000.0	88370000.0	12.0	15.247640609741211	3.9629390239715576
1.0	88370000.0	88380000.0	15.0	15.311262130737305	3.9520907402038574
1.0	88420000.0	88430000.0	11.0	14.54785442352295	3.8189644813537598
1.0	88430000.0	88440000.0	10.0	13.669431686401367	3.6656887531280518
1.0	88510000.0	88520000.0	9.0	11.787959098815918	3.1190571784973145
1.0	88530000.0	88540000.0	16.0	11.861665725708008	3.3201026916503906
1.0	88550000.0	88560000.0	14.0	12.458184242248535	3.458202838897705
1.0	88560000.0	88570000.0	8.0	12.376164436340332	3.4660022258758545
1.0	88620000.0	88630000.0	12.0	10.976125717163086	2.873400926589966
1.0	88630000.0	88640000.0	8.0	10.801430702209473	2.4529871940612793
1.0	88680000.0	88690000.0	7.0	12.475038528442383	3.4203438758850098
1.0	88710000.0	88720000.0	12.0	11.737554550170898	3.268484115600586
1.0	88720000.0	88730000.0	8.0	12.114377975463867	3.3901848793029785
1.0	88760000.0	88770000.0	12.0	10.394988059997559	2.533787488937378
1.0	88820000.0	88830000.0	15.0	11.399197578430176	3.211674928665161
1.0	88880000.0	88890000.0	12.0	12.136290550231934	3.3699088096618652
1.0	88910000.0	88920000.0	12.0	11.667474746704102	3.2742743492126465
1.0	88930000.0	88940000.0	10.0	11.907424926757812	3.3551814556121826
1.0	88940000.0	88950000.0	10.0	11.091096878051758	3.1699914932250977
1.0	88970000.0	88980000.0	11.0	10.497777938842773	2.743497848510742
1.0	88990000.0	89000000.0	5.0	10.921303749084473	3.061793088912964
1.0	89100000.0	89110000.0	10.0	9.046346664428711	2.163393259048462
1.0	89210000.0	89220000.0	12.0	8.110788345336914	1.7291120290756226
1.0	89220000.0	89230000.0	10.0	7.9604997634887695	1.7069451808929443
1.0	89270000.0	89280000.0	9.0	8.750141143798828	1.9367691278457642
1.0	89310000.0	89320000.0	4.0	7.712837219238281	1.6342575550079346
1.0	89340000.0	89350000.0	9.0	8.490541458129883	2.0209739208221436
1.0	89380000.0	89390000.0	6.0	7.498587131500244	1.5665282011032104
1.0	89730000.0	89740000.0	13.0	8.314173698425293	1.9681450128555298
1.0	89810000.0	89820000.0	5.0	7.474207878112793	1.5783792734146118
1.0	89890000.0	89900000.0	6.0	7.436636924743652	1.8070396184921265
1.0	89930000.0	89940000.0	7.0	8.836567878723145	2.172502279281616
1.0	90010000.0	90020000.0	12.0	8.210540771484375	1.7132580280303955
1.0	90050000.0	90060000.0	6.0	8.902502059936523	1.9372797012329102
1.0	90110000.0	90120000.0	9.0	9.49899959564209	2.3375439643859863
1.0	90140000.0	90150000.0	15.0	8.995752334594727	2.0120301246643066
1.0	90220000.0	90230000.0	10.0	9.666200637817383	2.2017364501953125
1.0	90260000.0	90270000.0	9.0	8.759693145751953	1.9511724710464478
1.0	90370000.0	90380000.0	10.0	9.124068260192871	1.9693167209625244
1.0	90420000.0	90430000.0	7.0	8.514640808105469	1.812292456626892
1.0	90570000.0	90580000.0	12.0	11.470907211303711	3.0777058601379395
1.0	90580000.0	90590000.0	7.0	9.838018417358398	2.1232047080993652
1.0	90620000.0	90630000.0	8.0	10.22703742980957	2.7459335327148438
1.0	90700000.0	90710000.0	15.0	12.496522903442383	3.446744441986084
1.0	90770000.0	90780000.0	14.0	14.047625541687012	3.7202072143554688
1.0	90840000.0	90850000.0	13.0	15.555139541625977	4.0281081199646
1.0	90860000.0	90870000.0	15.0	15.248242378234863	4.017014980316162
1.0	90870000.0	90880000.0	11.0	16.393726348876953	4.139211654663086
1.0	90880000.0	90890000.0	21.0	15.764299392700195	4.017351150512695
1.0	90890000.0	90900000.0	19.0	15.822835922241211	4.032980442047119
1.0	90990000.0	91000000.0	8.0	15.849736213684082	4.026630878448486
1.0	91010000.0	91020000.0	13.0	16.045696258544922	4.092698574066162
1.0	91060000.0	91070000.0	21.0	16.58432960510254	4.2184062004089355
1.0	91140000.0	91150000.0	19.0	15.70014762878418	4.025084018707275
1.0	91170000.0	91180000.0	13.0	12.017580032348633	3.0099809169769287
1.0	91230000.0	91240000.0	8.0	11.219213485717773	3.189858913421631
1.0	91250000.0	91260000.0	5.0	9.211905479431152	2.1536450386047363
1.0	91310000.0	91320000.0	9.0	7.193180084228516	1.696925163269043
1.0	91370000.0	91380000.0	6.0	9.229448318481445	1.9744548797607422
1.0	91420000.0	91430000.0	9.0	10.251100540161133	2.771138906478882
1.0	91480000.0	91490000.0	9.0	10.403701782226562	3.179813861846924
1.0	91540000.0	91550000.0	10.0	9.591459274291992	2.39597749710083
1.0	91650000.0	91660000.0	9.0	11.861387252807617	3.3540520668029785
1.0	91690000.0	91700000.0	12.0	11.207014083862305	3.1855459213256836
1.0	91710000.0	91720000.0	10.0	8.970616340637207	2.2848525047302246
1.0	91740000.0	91750000.0	9.0	10.643498420715332	2.384671211242676
1.0	91800000.0	91810000.0	17.0	13.042798042297363	3.5312728881835938
1.0	91880000.0	91890000.0	13.0	13.628024101257324	3.768489360809326
1.0	92040000.0	92050000.0	13.0	9.94896125793457	2.692385673522949
1.0	92110000.0	92120000.0	6.0	9.7764253616333	2.537071704864502
1.0	92280000.0	92290000.0	8.0	8.726519584655762	1.8550465106964111
1.0	92290000.0	92300000.0	6.0	8.958827018737793	1.921417236328125
1.0	92350000.0	92360000.0	14.0	10.272576332092285	2.2646384239196777
1.0	92360000.0	92370000.0	7.0	9.438796997070312	2.2117180824279785
1.0	92370000.0	92380000.0	9.0	9.94782829284668	2.716165542602539
1.0	92410000.0	92420000.0	10.0	11.30916976928711	3.220073699951172
1.0	92710000.0	92720000.0	3.0	8.46422004699707	1.8351513147354126
1.0	92760000.0	92770000.0	5.0	7.170123100280762	2.1330089569091797
1.0	92840000.0	92850000.0	3.0	7.361175537109375	1.532396674156189
1.0	92860000.0	92870000.0	7.0	7.901495456695557	1.7204430103302002
1.0	92920000.0	92930000.0	9.0	8.410304069519043	2.288280963897705
1.0	92940000.0	92950000.0	5.0	7.374440670013428	1.7546014785766602
1.0	93140000.0	93150000.0	15.0	9.351808547973633	2.2174155712127686
1.0	93260000.0	93270000.0	10.0	8.380672454833984	1.7996727228164673
1.0	93340000.0	93350000.0	14.0	8.242585182189941	1.7865759134292603
1.0	93380000.0	93390000.0	8.0	8.387395858764648	1.9869871139526367
1.0	93450000.0	93460000.0	8.0	8.41380500793457	1.7664577960968018
1.0	93490000.0	93500000.0	6.0	9.9749174118042	2.5466930866241455
1.0	93500000.0	93510000.0	14.0	8.5921630859375	1.812392234802246
1.0	93560000.0	93570000.0	8.0	8.67492389678955	2.0242090225219727
1.0	93570000.0	93580000.0	15.0	8.865862846374512	1.9184461832046509
1.0	93660000.0	93670000.0	7.0	7.9301862716674805	1.7685314416885376
1.0	93680000.0	93690000.0	6.0	7.876074314117432	1.8246835470199585
1.0	93770000.0	93780000.0	7.0	7.361393928527832	1.679337739944458
1.0	93840000.0	93850000.0	5.0	7.372183799743652	1.565958023071289
1.0	93880000.0	93890000.0	6.0	7.729287147521973	1.61528742313385
1.0	93920000.0	93930000.0	7.0	7.501059055328369	1.5848358869552612
1.0	93990000.0	94000000.0	7.0	8.309439659118652	1.869032859802246
1.0	94000000.0	94010000.0	4.0	8.37951946258545	1.8259525299072266
1.0	94050000.0	94060000.0	10.0	8.910018920898438	2.288513660430908
1.0	94060000.0	94070000.0	12.0	8.289416313171387	1.8426681756973267
1.0	94140000.0	94150000.0	5.0	7.505013465881348	1.683227777481079
1.0	94230000.0	94240000.0	7.0	7.107826232910156	1.4950907230377197
1.0	94270000.0	94280000.0	5.0	7.486058712005615	1.5470998287200928
1.0	94350000.0	94360000.0	7.0	8.054725646972656	1.878387689590454
1.0	94380000.0	94390000.0	5.0	6.785283088684082	1.4177424907684326
1.0	94420000.0	94430000.0	3.0	7.276061058044434	1.5713176727294922
1.0	94430000.0	94440000.0	8.0	6.931963920593262	1.4810847043991089
1.0	94450000.0	94460000.0	3.0	6.7738356590271	1.390262484550476
1.0	94490000.0	94500000.0	11.0	6.644768714904785	1.361537218093872
1.0	94520000.0	94530000.0	5.0	6.982241153717041	1.4403064250946045
1.0	94550000.0	94560000.0	4.0	7.881117343902588	1.6494601964950562
1.0	94720000.0	94730000.0	6.0	8.386927604675293	1.8270933628082275
1.0	94850000.0	94860000.0	6.0	9.72639274597168	2.2466628551483154
1.0	94950000.0	94960000.0	8.0	9.981627464294434	2.3975830078125
1.0	95000000.0	95010000.0	4.0	7.872590065002441	1.9643627405166626
1.0	95070000.0	95080000.0	11.0	7.939383029937744	1.7008399963378906
1.0	95150000.0	95160000.0	7.0	7.953369140625	1.7971798181533813
1.0	95180000.0	95190000.0	4.0	7.684909820556641	1.5936343669891357
1.0	95220000.0	95230000.0	5.0	7.367678642272949	1.5167566537857056
1.0	95240000.0	95250000.0	10.0	7.602628231048584	1.6489626169204712
1.0	95270000.0	95280000.0	10.0	7.753457069396973	1.6107947826385498
1.0	95290000.0	95300000.0	6.0	8.452682495117188	1.779060959815979
1.0	95300000.0	95310000.0	5.0	8.015965461730957	1.6674511432647705
1.0	95420000.0	95430000.0	9.0	8.70226764678955	2.011845827102661
1.0	95490000.0	95500000.0	7.0	8.166383743286133	1.7772369384765625
1.0	95540000.0	95550000.0	7.0	7.97440242767334	1.7214939594268799
1.0	95650000.0	95660000.0	11.0	8.516997337341309	1.8442920446395874
1.0	95670000.0	95680000.0	6.0	6.959706783294678	1.4130408763885498
1.0	95680000.0	95690000.0	4.0	8.079374313354492	1.6907867193222046
1.0	95700000.0	95710000.0	4.0	8.751660346984863	1.9884954690933228
1.0	95820000.0	95830000.0	9.0	11.526308059692383	3.2961888313293457
1.0	95910000.0	95920000.0	13.0	13.230812072753906	3.5459721088409424
1.0	96030000.0	96040000.0	22.0	14.534710884094238	3.8075480461120605
1.0	96040000.0	96050000.0	10.0	14.250541687011719	3.7290573120117188
1.0	96140000.0	96150000.0	4.0	16.902347564697266	4.166651725769043
1.0	96150000.0	96160000.0	18.0	16.054317474365234	4.026790142059326
1.0	96180000.0	96190000.0	18.0	16.408082962036133	4.09669303894043
1.0	96210000.0	96220000.0	16.0	16.686328887939453	4.216177940368652
1.0	96220000.0	96230000.0	21.0	18.373226165771484	4.452301979064941
1.0	96310000.0	96320000.0	13.0	17.918315887451172	4.391562461853027
1.0	96320000.0	96330000.0	20.0	19.445831298828125	4.541694641113281
1.0	96430000.0	96440000.0	13.0	18.450647354125977	4.394837856292725
1.0	96450000.0	96460000.0	14.0	17.913421630859375	4.327694892883301
1.0	96560000.0	96570000.0	18.0	17.484512329101562	4.250640869140625
1.0	96700000.0	96710000.0	8.0	9.819491386413574	2.193659543991089
1.0	96710000.0	96720000.0	11.0	10.790431022644043	2.8360278606414795
1.0	96780000.0	96790000.0	15.0	15.041345596313477	3.833625078201294
1.0	96790000.0	96800000.0	14.0	12.551759719848633	3.1945083141326904
1.0	96810000.0	96820000.0	12.0	14.948046684265137	3.8396522998809814
1.0	96920000.0	96930000.0	19.0	14.68702507019043	3.78291392326355
1.0	97010000.0	97020000.0	15.0	13.666631698608398	3.7033965587615967
1.0	97140000.0	97150000.0	7.0	12.45946979522705	3.575500965118408
1.0	97150000.0	97160000.0	15.0	13.147626876831055	3.5963993072509766
1.0	97180000.0	97190000.0	13.0	10.481359481811523	3.63071870803833
1.0	97230000.0	97240000.0	14.0	10.224096298217773	2.307133197784424
1.0	97270000.0	97280000.0	15.0	11.012138366699219	2.4528796672821045
1.0	97310000.0	97320000.0	12.0	10.842958450317383	2.5600879192352295
1.0	97610000.0	97620000.0	7.0	10.137632369995117	2.4019718170166016
1.0	97620000.0	97630000.0	4.0	9.994088172912598	2.334346055984497
1.0	97670000.0	97680000.0	14.0	9.580960273742676	2.0635664463043213
1.0	97740000.0	97750000.0	10.0	9.964716911315918	2.169884204864502
1.0	97840000.0	97850000.0	14.0	10.468722343444824	2.292149782180786
1.0	97890000.0	97900000.0	13.0	11.513490676879883	3.2185447216033936
1.0	98030000.0	98040000.0	13.0	10.030351638793945	2.2890686988830566
1.0	98250000.0	98260000.0	13.0	9.987394332885742	2.165360450744629
1.0	98260000.0	98270000.0	10.0	9.956759452819824	2.183615207672119
1.0	98300000.0	98310000.0	14.0	10.140677452087402	2.237297534942627
1.0	98310000.0	98320000.0	13.0	10.244211196899414	2.3432974815368652
1.0	98360000.0	98370000.0	9.0	10.548946380615234	2.401012659072876
1.0	98410000.0	98420000.0	12.0	12.874290466308594	3.5778534412384033
1.0	98470000.0	98480000.0	11.0	14.225395202636719	3.7272658348083496
1.0	98480000.0	98490000.0	13.0	14.507904052734375	3.7978196144104004
1.0	98500000.0	98510000.0	15.0	14.541704177856445	3.9405853748321533
1.0	98520000.0	98530000.0	10.0	13.862225532531738	3.74670672416687
1.0	98540000.0	98550000.0	9.0	15.398317337036133	3.9341583251953125
1.0	98680000.0	98690000.0	11.0	16.268207550048828	4.12845516204834
1.0	98720000.0	98730000.0	21.0	15.938220024108887	4.035000801086426
1.0	98770000.0	98780000.0	18.0	15.949406623840332	4.00565767288208
1.0	98840000.0	98850000.0	14.0	15.341382026672363	3.9090285301208496
1.0	98860000.0	98870000.0	19.0	15.188859939575195	4.018559455871582
1.0	98980000.0	98990000.0	12.0	18.86159896850586	4.494505882263184
1.0	99040000.0	99050000.0	16.0	18.17263412475586	4.377861976623535
1.0	99260000.0	99270000.0	10.0	13.736459732055664	3.790051221847534
1.0	99390000.0	99400000.0	20.0	15.168139457702637	3.971078872680664
1.0	99460000.0	99470000.0	22.0	16.945194244384766	4.28352689743042
1.0	99740000.0	99750000.0	12.0	10.725815773010254	2.610311985015869
1.0	99860000.0	99870000.0	3.0	7.673285007476807	1.596594214439392
1.0	99980000.0	99990000.0	8.0	7.5837602615356445	1.5636237859725952
1.0	100030000.0	100040000.0	6.0	8.519912719726562	1.9780040979385376
1.0	100160000.0	100170000.0	10.0	9.065876960754395	2.0221500396728516
1.0	100190000.0	100200000.0	11.0	9.379996299743652	2.165027618408203
1.0	100220000.0	100230000.0	2.0	9.786614418029785	2.6009979248046875
1.0	100250000.0	100260000.0	10.0	8.33599853515625	1.7688242197036743
1.0	100290000.0	100300000.0	10.0	8.017501831054688	1.7381480932235718
1.0	100320000.0	100330000.0	9.0	9.343153953552246	2.402256488800049
1.0	100370000.0	100380000.0	8.0	8.951603889465332	2.110076665878296
1.0	100380000.0	100390000.0	8.0	9.622297286987305	2.4525299072265625
1.0	100410000.0	100420000.0	9.0	7.987256050109863	1.715860366821289
1.0	100430000.0	100440000.0	7.0	8.704025268554688	2.699489116668701
1.0	100450000.0	100460000.0	9.0	8.546488761901855	1.829135537147522
1.0	100470000.0	100480000.0	3.0	8.658964157104492	1.9117457866668701
1.0	100600000.0	100610000.0	4.0	8.628854751586914	2.0278189182281494
1.0	100720000.0	100730000.0	15.0	6.744839668273926	1.3866074085235596
1.0	100760000.0	100770000.0	7.0	7.675222873687744	1.6261991262435913
1.0	100780000.0	100790000.0	8.0	7.839912414550781	1.6260582208633423
1.0	100790000.0	100800000.0	5.0	7.626692771911621	1.653201699256897
1.0	100850000.0	100860000.0	14.0	7.3933820724487305	1.5288710594177246
1.0	100880000.0	100890000.0	8.0	7.511658668518066	1.7084805965423584
1.0	100900000.0	100910000.0	8.0	7.5092363357543945	1.6943105459213257
1.0	100980000.0	100990000.0	11.0	7.572291374206543	1.6372497081756592
1.0	100990000.0	101000000.0	8.0	7.968740940093994	1.9074952602386475
1.0	101070000.0	101080000.0	5.0	7.8620171546936035	1.7483291625976562
1.0	101180000.0	101190000.0	11.0	9.443931579589844	2.1971001625061035
1.0	101300000.0	101310000.0	9.0	10.005888938903809	2.3350839614868164
1.0	101350000.0	101360000.0	11.0	9.308932304382324	2.0048575401306152
1.0	101360000.0	101370000.0	8.0	14.969754219055176	7.580313205718994
1.0	101410000.0	101420000.0	8.0	8.907633781433105	2.1426055431365967
1.0	101450000.0	101460000.0	11.0	8.340032577514648	1.8065487146377563
1.0	101480000.0	101490000.0	11.0	7.936620235443115	1.7609436511993408
1.0	101510000.0	101520000.0	7.0	8.18014144897461	1.7278741598129272
1.0	101520000.0	101530000.0	9.0	8.245040893554688	1.8119341135025024
1.0	101530000.0	101540000.0	11.0	8.56515121459961	2.1864218711853027
1.0	101640000.0	101650000.0	9.0	8.156974792480469	1.8140519857406616
1.0	101680000.0	101690000.0	5.0	8.69172191619873	1.8520673513412476
1.0	101730000.0	101740000.0	11.0	8.5570707321167	1.9533017873764038
1.0	101740000.0	101750000.0	9.0	10.129711151123047	2.6732468605041504
1.0	101770000.0	101780000.0	11.0	10.882465362548828	2.692443370819092
1.0	101850000.0	101860000.0	14.0	15.019734382629395	3.961914539337158
1.0	101860000.0	101870000.0	14.0	15.587095260620117	4.0532917976379395
1.0	101930000.0	101940000.0	16.0	17.226842880249023	4.29878044128418
1.0	101980000.0	101990000.0	24.0	17.64438247680664	4.434853553771973
1.0	101990000.0	102000000.0	16.0	18.94904327392578	4.514898300170898
1.0	102080000.0	102090000.0	29.0	20.55794906616211	4.756491661071777
1.0	102120000.0	102130000.0	14.0	22.97347640991211	5.042661666870117
1.0	102270000.0	102280000.0	23.0	25.337343215942383	5.305456638336182
1.0	102290000.0	102300000.0	26.0	24.58935546875	5.185260772705078
1.0	102310000.0	102320000.0	24.0	25.26711082458496	5.249683380126953
1.0	102540000.0	102550000.0	24.0	28.47457504272461	5.518685817718506
1.0	102580000.0	102590000.0	24.0	29.468292236328125	5.577704429626465
1.0	102600000.0	102610000.0	27.0	28.38077735900879	5.513300895690918
1.0	102800000.0	102810000.0	18.0	25.90106773376465	5.399924278259277
1.0	102830000.0	102840000.0	22.0	29.556827545166016	5.56479549407959
1.0	102870000.0	102880000.0	28.0	27.967578887939453	5.480383396148682
1.0	103270000.0	103280000.0	28.0	28.41961669921875	5.640415191650391
1.0	103310000.0	103320000.0	17.0	30.369979858398438	5.610610485076904
1.0	103440000.0	103450000.0	33.0	29.61603355407715	5.586669921875
1.0	103490000.0	103500000.0	27.0	28.496768951416016	5.543396949768066
1.0	103520000.0	103530000.0	32.0	27.856796264648438	5.465765476226807
1.0	103550000.0	103560000.0	32.0	27.51177406311035	5.454717636108398
1.0	103600000.0	103610000.0	19.0	24.91146469116211	5.364355564117432
1.0	103620000.0	103630000.0	22.0	26.159814834594727	5.358428478240967
1.0	103690000.0	103700000.0	22.0	24.051776885986328	5.1479644775390625
1.0	103780000.0	103790000.0	13.0	8.073005676269531	1.7127511501312256
1.0	104040000.0	104050000.0	13.0	9.528807640075684	2.8508830070495605
1.0	104060000.0	104070000.0	6.0	10.062016487121582	2.9361789226531982
1.0	104120000.0	104130000.0	20.0	9.420000076293945	2.398358106613159
1.0	104370000.0	104380000.0	30.0	24.329177856445312	5.318392276763916
1.0	104410000.0	104420000.0	36.0	28.233226776123047	5.5118303298950195
1.0	104430000.0	104440000.0	29.0	28.20757484436035	5.5034966468811035
1.0	104520000.0	104530000.0	28.0	28.870311737060547	5.5424089431762695
1.0	104530000.0	104540000.0	24.0	29.540878295898438	5.578188419342041
1.0	104570000.0	104580000.0	32.0	26.571136474609375	5.469393730163574
1.0	104620000.0	104630000.0	30.0	28.5472354888916	5.5204081535339355
1.0	104670000.0	104680000.0	33.0	28.446277618408203	5.528120517730713
1.0	104730000.0	104740000.0	36.0	28.79937171936035	5.540689945220947
1.0	104820000.0	104830000.0	30.0	30.13747215270996	5.59848165512085
1.0	104850000.0	104860000.0	30.0	30.462299346923828	5.620152950286865
1.0	104960000.0	104970000.0	42.0	29.79388999938965	5.587893009185791
1.0	105000000.0	105010000.0	31.0	27.58163070678711	5.5323896408081055
1.0	105020000.0	105030000.0	25.0	30.7127685546875	5.623680114746094
1.0	105030000.0	105040000.0	27.0	29.756717681884766	5.579434394836426
1.0	105150000.0	105160000.0	22.0	31.0267276763916	5.63911247253418
1.0	105180000.0	105190000.0	31.0	30.90860366821289	5.62961483001709
1.0	105190000.0	105200000.0	31.0	31.2668514251709	5.6409430503845215
1.0	105220000.0	105230000.0	38.0	30.944488525390625	5.6378912925720215
1.0	105230000.0	105240000.0	32.0	31.313364028930664	5.643191337585449
1.0	105300000.0	105310000.0	36.0	30.78249740600586	5.6219024658203125
1.0	105320000.0	105330000.0	35.0	30.987823486328125	5.631479263305664
1.0	105330000.0	105340000.0	37.0	31.2565975189209	5.64302921295166
1.0	105350000.0	105360000.0	38.0	30.337947845458984	5.6158952713012695
1.0	105480000.0	105490000.0	24.0	25.804157257080078	5.552148342132568
1.0	105490000.0	105500000.0	42.0	31.06722068786621	5.638608455657959
1.0	105590000.0	105600000.0	39.0	31.240127563476562	5.641801357269287
1.0	105610000.0	105620000.0	35.0	30.1320858001709	5.621921062469482
1.0	105660000.0	105670000.0	27.0	30.186349868774414	5.6031389236450195
1.0	105710000.0	105720000.0	26.0	31.121204376220703	5.641700744628906
1.0	105760000.0	105770000.0	42.0	27.551685333251953	5.613973140716553
1.0	105770000.0	105780000.0	33.0	31.29363441467285	5.64205265045166
1.0	105780000.0	105790000.0	31.0	30.912841796875	5.630558967590332
1.0	105800000.0	105810000.0	37.0	31.236114501953125	5.643807411193848
1.0	105830000.0	105840000.0	34.0	31.981098175048828	5.655661582946777
1.0	105840000.0	105850000.0	32.0	30.942209243774414	5.642846584320068
1.0	105850000.0	105860000.0	30.0	32.1368522644043	5.6596198081970215
1.0	105860000.0	105870000.0	30.0	32.83057403564453	5.665470600128174
1.0	105880000.0	105890000.0	20.0	32.869651794433594	5.6714091300964355
1.0	105890000.0	105900000.0	31.0	32.56010055541992	5.664841651916504
1.0	105960000.0	105970000.0	40.0	30.669139862060547	5.623739242553711
1.0	105980000.0	105990000.0	37.0	30.391000747680664	5.611647605895996
1.0	106030000.0	106040000.0	33.0	30.337886810302734	5.606717586517334
1.0	106100000.0	106110000.0	31.0	30.16012954711914	5.600173473358154
1.0	106110000.0	106120000.0	24.0	27.434036254882812	5.504310607910156
1.0	106150000.0	106160000.0	31.0	31.264867782592773	5.6416916847229
1.0	106220000.0	106230000.0	33.0	32.394737243652344	5.662792682647705
1.0	106370000.0	106380000.0	29.0	32.07738494873047	5.6570305824279785
1.0	106400000.0	106410000.0	35.0	31.94651222229004	5.653515815734863
1.0	106450000.0	106460000.0	33.0	31.156286239624023	5.653420925140381
1.0	106510000.0	106520000.0	30.0	31.44002342224121	5.648926734924316
1.0	106530000.0	106540000.0	29.0	31.702051162719727	5.646456718444824
1.0	106640000.0	106650000.0	36.0	30.271875381469727	5.612017631530762
1.0	106720000.0	106730000.0	26.0	31.20196533203125	5.635326385498047
1.0	106730000.0	106740000.0	23.0	30.662622451782227	5.639694690704346
1.0	106740000.0	106750000.0	30.0	30.962072372436523	5.628746032714844
1.0	106790000.0	106800000.0	31.0	29.89638328552246	5.591805934906006
1.0	106810000.0	106820000.0	26.0	30.527978897094727	5.614606857299805
1.0	106830000.0	106840000.0	34.0	30.375900268554688	5.609966278076172
1.0	106860000.0	106870000.0	41.0	30.55649185180664	5.616032600402832
1.0	107150000.0	107160000.0	35.0	31.228042602539062	5.636030197143555
1.0	107170000.0	107180000.0	42.0	31.2083683013916	5.637787818908691
1.0	107260000.0	107270000.0	35.0	31.448171615600586	5.6430888175964355
1.0	107310000.0	107320000.0	33.0	31.601985931396484	5.644936561584473
1.0	107330000.0	107340000.0	35.0	31.364370346069336	5.638158321380615
1.0	107340000.0	107350000.0	35.0	31.285037994384766	5.636703014373779
1.0	107360000.0	107370000.0	35.0	31.154003143310547	5.6304192543029785
1.0	107390000.0	107400000.0	33.0	30.605693817138672	5.619964599609375
1.0	107420000.0	107430000.0	36.0	30.091629028320312	5.6022844314575195
1.0	107430000.0	107440000.0	34.0	30.7205867767334	5.611662864685059
1.0	107460000.0	107470000.0	24.0	29.632980346679688	5.574734210968018
1.0	107760000.0	107770000.0	27.0	25.52370834350586	5.314697265625
1.0	107790000.0	107800000.0	23.0	26.547779083251953	5.383817195892334
1.0	107800000.0	107810000.0	16.0	26.68133544921875	5.40854549407959
1.0	107840000.0	107850000.0	28.0	25.916728973388672	5.328985691070557
1.0	108080000.0	108090000.0	18.0	20.434566497802734	4.766523838043213
1.0	108110000.0	108120000.0	32.0	17.15635871887207	4.170110702514648
1.0	108130000.0	108140000.0	22.0	16.57571029663086	3.7372982501983643
1.0	108140000.0	108150000.0	25.0	17.738956451416016	4.371932029724121
1.0	108160000.0	108170000.0	18.0	20.775897979736328	4.798418998718262
1.0	108280000.0	108290000.0	25.0	18.242572784423828	4.565951347351074
1.0	108330000.0	108340000.0	22.0	22.22305679321289	4.952771186828613
1.0	108340000.0	108350000.0	19.0	22.226369857788086	4.990052223205566
1.0	108350000.0	108360000.0	24.0	23.186628341674805	5.072768688201904
1.0	108360000.0	108370000.0	24.0	22.928813934326172	5.0686116218566895
1.0	108370000.0	108380000.0	24.0	22.28363609313965	4.981317043304443
1.0	108410000.0	108420000.0	36.0	22.12178611755371	4.928595542907715
1.0	108430000.0	108440000.0	27.0	23.065757751464844	5.028176784515381
1.0	108450000.0	108460000.0	26.0	22.67936134338379	4.977124214172363
1.0	108470000.0	108480000.0	16.0	21.12451171875	4.902035713195801
1.0	108510000.0	108520000.0	17.0	23.68301773071289	5.141582489013672
1.0	108540000.0	108550000.0	22.0	22.391088485717773	4.98830509185791
1.0	108590000.0	108600000.0	17.0	19.847742080688477	4.88906192779541
1.0	108610000.0	108620000.0	20.0	21.92963981628418	4.915661334991455
1.0	108630000.0	108640000.0	12.0	22.192615509033203	5.008099555969238
1.0	108710000.0	108720000.0	25.0	15.555720329284668	4.447567939758301
1.0	108730000.0	108740000.0	19.0	17.067705154418945	5.287550926208496
1.0	108850000.0	108860000.0	4.0	9.274916648864746	4.386000633239746
1.0	108880000.0	108890000.0	19.0	7.819132328033447	2.625993251800537
1.0	109020000.0	109030000.0	15.0	9.680992126464844	3.423474073410034
1.0	109170000.0	109180000.0	4.0	8.484762191772461	1.8545875549316406
1.0	109180000.0	109190000.0	6.0	8.662694931030273	1.9120715856552124
1.0	109190000.0	109200000.0	5.0	9.04849624633789	2.200711727142334
1.0	109290000.0	109300000.0	7.0	10.069997787475586	2.3361430168151855
1.0	109320000.0	109330000.0	8.0	9.35709285736084	2.1564714908599854
1.0	109330000.0	109340000.0	5.0	9.432761192321777	2.202932834625244
1.0	109340000.0	109350000.0	4.0	9.593358993530273	2.1547141075134277
1.0	109360000.0	109370000.0	5.0	8.353963851928711	1.7506725788116455
1.0	109380000.0	109390000.0	23.0	8.435613632202148	1.8179759979248047
1.0	109440000.0	109450000.0	7.0	8.814980506896973	1.9317163228988647
1.0	109470000.0	109480000.0	15.0	9.396194458007812	2.097074508666992
1.0	109500000.0	109510000.0	3.0	7.609172821044922	2.054105281829834
1.0	109530000.0	109540000.0	7.0	8.185754776000977	1.83126962184906
1.0	109610000.0	109620000.0	7.0	7.800820827484131	1.8767242431640625
1.0	109660000.0	109670000.0	8.0	8.430928230285645	1.8252696990966797
1.0	109700000.0	109710000.0	11.0	7.865839958190918	1.654167890548706
[truncated: 47,566 more rows]
