# Supplementary material for: Genome-wide mapping of somatic mutation rates uncovers drivers of cancer
Source: Nat Biotechnol. 2022 Jun 20;40(11):1634–43. doi: 10.1038/s41587-022-01353-8 (PMC9646522; doi:10.1038/s41587-022-01353-8)
Supplement: Supplementary file 4 — Regions and model predictions for each fold of each cancer for which a deep learning model was trained. Regions that were filtered are also listed along with their respective model predictions. [file 41587_2022_1353_MOESM4_ESM.zip › kfold_results/Liver-HCC/fold_2.txt]

CHROM	START	END	Y_TRUE	Y_PRED	STD
1.0	830000.0	840000.0	5.0	5.99160623550415	1.215423822402954
1.0	930000.0	940000.0	0.0	4.539946556091309	0.8517354130744934
1.0	940000.0	950000.0	8.0	5.334800720214844	1.0597641468048096
1.0	950000.0	960000.0	2.0	4.274061679840088	0.8167451024055481
1.0	970000.0	980000.0	4.0	4.162335395812988	0.8030887842178345
1.0	980000.0	990000.0	3.0	4.655847549438477	0.85926753282547
1.0	1090000.0	1100000.0	6.0	5.557028293609619	1.1293489933013916
1.0	1220000.0	1230000.0	0.0	5.3515801429748535	1.0241267681121826
1.0	1250000.0	1260000.0	4.0	5.985945701599121	1.2199299335479736
1.0	1280000.0	1290000.0	3.0	5.36309814453125	1.052799105644226
1.0	1310000.0	1320000.0	12.0	6.3659987449646	1.3080580234527588
1.0	1320000.0	1330000.0	20.0	6.808372497558594	1.5033862590789795
1.0	1340000.0	1350000.0	9.0	7.53861141204834	1.996976613998413
1.0	1350000.0	1360000.0	6.0	6.2694854736328125	1.3163726329803467
1.0	1370000.0	1380000.0	4.0	6.060840129852295	1.2278298139572144
1.0	1480000.0	1490000.0	8.0	5.550439357757568	1.0725619792938232
1.0	1530000.0	1540000.0	3.0	5.239386081695557	1.0045053958892822
1.0	1560000.0	1570000.0	1.0	4.635501384735107	0.8662117719650269
1.0	1700000.0	1710000.0	7.0	7.317067623138428	1.7258052825927734
1.0	1730000.0	1740000.0	7.0	8.124750137329102	1.9774563312530518
1.0	1740000.0	1750000.0	7.0	7.620945930480957	1.7924836874008179
1.0	1780000.0	1790000.0	11.0	8.66160774230957	2.1727683544158936
1.0	1820000.0	1830000.0	6.0	7.153176307678223	1.7690894603729248
1.0	1840000.0	1850000.0	6.0	8.453550338745117	2.0597403049468994
1.0	1910000.0	1920000.0	12.0	8.781817436218262	2.181490898132324
1.0	2070000.0	2080000.0	10.0	6.8579206466674805	1.5158318281173706
1.0	2130000.0	2140000.0	2.0	6.341111183166504	1.3412119150161743
1.0	2210000.0	2220000.0	2.0	6.562084197998047	1.4097087383270264
1.0	2230000.0	2240000.0	7.0	5.970832347869873	1.3000307083129883
1.0	2260000.0	2270000.0	9.0	5.981500148773193	1.206351399421692
1.0	2270000.0	2280000.0	3.0	6.875247955322266	1.5040502548217773
1.0	2280000.0	2290000.0	9.0	6.445683479309082	1.372992753982544
1.0	2300000.0	2310000.0	8.0	6.469563961029053	1.3765957355499268
1.0	2330000.0	2340000.0	8.0	6.107325553894043	1.2594120502471924
1.0	2380000.0	2390000.0	7.0	5.836176872253418	1.1601016521453857
1.0	2490000.0	2500000.0	8.0	5.6737165451049805	1.1051685810089111
1.0	2690000.0	2700000.0	11.0	7.228109836578369	1.6342731714248657
1.0	2710000.0	2720000.0	8.0	8.459924697875977	2.073991298675537
1.0	2770000.0	2780000.0	17.0	10.215256690979004	2.6601412296295166
1.0	2820000.0	2830000.0	14.0	9.636706352233887	2.4685113430023193
1.0	2880000.0	2890000.0	15.0	11.776451110839844	3.059243679046631
1.0	2930000.0	2940000.0	12.0	9.763429641723633	2.5108108520507812
1.0	2970000.0	2980000.0	12.0	9.585527420043945	2.4850783348083496
1.0	2990000.0	3000000.0	9.0	8.244492530822754	2.0166070461273193
1.0	3020000.0	3030000.0	4.0	8.294528007507324	2.0405752658843994
1.0	3040000.0	3050000.0	7.0	8.759611129760742	2.1985814571380615
1.0	3120000.0	3130000.0	6.0	9.478326797485352	2.3817062377929688
1.0	3200000.0	3210000.0	11.0	8.813857078552246	2.210829257965088
1.0	3230000.0	3240000.0	11.0	10.066505432128906	2.6002860069274902
1.0	3260000.0	3270000.0	12.0	9.326522827148438	2.38409161567688
1.0	3280000.0	3290000.0	13.0	9.570161819458008	2.405843496322632
1.0	3380000.0	3390000.0	2.0	7.059452056884766	1.5931510925292969
1.0	3390000.0	3400000.0	3.0	7.092397212982178	1.6038793325424194
1.0	3410000.0	3420000.0	6.0	7.177265167236328	1.6299623250961304
1.0	3440000.0	3450000.0	7.0	6.04734468460083	1.2480970621109009
1.0	3490000.0	3500000.0	11.0	6.900844573974609	1.5044562816619873
1.0	3500000.0	3510000.0	14.0	6.393215179443359	1.3447774648666382
1.0	3520000.0	3530000.0	6.0	6.590517520904541	1.4273536205291748
1.0	3590000.0	3600000.0	4.0	6.946514129638672	1.5471465587615967
1.0	3610000.0	3620000.0	4.0	5.981270790100098	1.2048169374465942
1.0	3630000.0	3640000.0	5.0	5.956238746643066	1.1959400177001953
1.0	3650000.0	3660000.0	7.0	5.736789703369141	1.1287753582000732
1.0	3670000.0	3680000.0	4.0	8.35842227935791	2.070366144180298
1.0	3680000.0	3690000.0	10.0	6.822673797607422	1.519875168800354
1.0	3710000.0	3720000.0	4.0	7.297901153564453	1.8206974267959595
1.0	3770000.0	3780000.0	5.0	5.7842254638671875	1.195180892944336
1.0	3830000.0	3840000.0	7.0	7.354067802429199	1.723284363746643
1.0	4020000.0	4030000.0	8.0	9.670511245727539	2.4596595764160156
1.0	4080000.0	4090000.0	8.0	12.357229232788086	3.206754684448242
1.0	4110000.0	4120000.0	12.0	13.350183486938477	3.4474868774414062
1.0	4220000.0	4230000.0	7.0	14.149004936218262	3.6423442363739014
1.0	4250000.0	4260000.0	15.0	15.95605754852295	4.034275531768799
1.0	4270000.0	4280000.0	9.0	14.9076509475708	3.8096871376037598
1.0	4280000.0	4290000.0	12.0	15.306205749511719	3.8907997608184814
1.0	4420000.0	4430000.0	13.0	15.610658645629883	3.952500104904175
1.0	4470000.0	4480000.0	17.0	16.484508514404297	4.131549835205078
1.0	4550000.0	4560000.0	13.0	16.271953582763672	4.0751237869262695
1.0	4580000.0	4590000.0	18.0	15.673559188842773	3.991140365600586
1.0	4590000.0	4600000.0	17.0	15.628153800964355	4.018919944763184
1.0	4610000.0	4620000.0	19.0	16.94075584411621	4.194174289703369
1.0	4650000.0	4660000.0	11.0	16.881738662719727	4.177683353424072
1.0	4660000.0	4670000.0	17.0	16.264522552490234	4.093733787536621
1.0	4700000.0	4710000.0	17.0	16.731420516967773	4.190354824066162
1.0	4710000.0	4720000.0	17.0	13.145647048950195	3.5632541179656982
1.0	4850000.0	4860000.0	16.0	18.395084381103516	4.415326118469238
1.0	4870000.0	4880000.0	23.0	19.888229370117188	4.613162994384766
1.0	4900000.0	4910000.0	19.0	19.67746925354004	4.5807905197143555
1.0	4940000.0	4950000.0	13.0	20.50847816467285	4.672134876251221
1.0	4970000.0	4980000.0	26.0	19.888751983642578	4.597438812255859
1.0	4980000.0	4990000.0	21.0	19.848697662353516	4.6066765785217285
1.0	5030000.0	5040000.0	18.0	20.793807983398438	4.696627140045166
1.0	5040000.0	5050000.0	28.0	20.447223663330078	4.657214164733887
1.0	5070000.0	5080000.0	14.0	20.135356903076172	4.631023406982422
1.0	5140000.0	5150000.0	20.0	19.34078598022461	4.538270473480225
1.0	5190000.0	5200000.0	24.0	18.47825813293457	4.4378252029418945
1.0	5260000.0	5270000.0	11.0	19.07068634033203	4.50629186630249
1.0	5340000.0	5350000.0	16.0	18.203842163085938	4.397348403930664
1.0	5420000.0	5430000.0	21.0	17.81764793395996	4.340541362762451
1.0	5480000.0	5490000.0	19.0	15.804814338684082	4.042855739593506
1.0	5500000.0	5510000.0	24.0	17.056201934814453	4.230103969573975
1.0	5510000.0	5520000.0	19.0	17.255834579467773	4.266850471496582
1.0	5580000.0	5590000.0	15.0	18.23150634765625	4.409241676330566
1.0	5640000.0	5650000.0	16.0	17.449893951416016	4.28810453414917
1.0	5680000.0	5690000.0	21.0	17.177133560180664	4.244466781616211
1.0	5910000.0	5920000.0	11.0	9.73180866241455	2.4919142723083496
1.0	5960000.0	5970000.0	14.0	8.626077651977539	2.113314628601074
1.0	6100000.0	6110000.0	6.0	9.22961139678955	2.2754321098327637
1.0	6110000.0	6120000.0	5.0	9.650187492370605	2.454652786254883
1.0	6160000.0	6170000.0	7.0	8.611844062805176	2.151240110397339
1.0	6210000.0	6220000.0	14.0	8.73615837097168	2.1649913787841797
1.0	6230000.0	6240000.0	12.0	8.491198539733887	2.125911235809326
1.0	6250000.0	6260000.0	8.0	7.6867852210998535	1.965430498123169
1.0	6260000.0	6270000.0	7.0	6.8551812171936035	1.5396357774734497
1.0	6330000.0	6340000.0	0.0	6.667754173278809	1.4474637508392334
1.0	6350000.0	6360000.0	4.0	7.0155439376831055	1.5540863275527954
1.0	6360000.0	6370000.0	10.0	6.341800212860107	1.3279738426208496
1.0	6390000.0	6400000.0	3.0	6.38905668258667	1.3497862815856934
1.0	6400000.0	6410000.0	6.0	6.275648593902588	1.310781717300415
1.0	6420000.0	6430000.0	11.0	6.4951605796813965	1.382697343826294
1.0	6450000.0	6460000.0	3.0	6.161190032958984	1.3319625854492188
1.0	6520000.0	6530000.0	3.0	5.836690425872803	1.1661206483840942
1.0	6550000.0	6560000.0	2.0	5.575904846191406	1.064375638961792
1.0	6570000.0	6580000.0	10.0	6.179604530334473	1.2697595357894897
1.0	6640000.0	6650000.0	3.0	6.580477714538574	1.3850343227386475
1.0	6720000.0	6730000.0	10.0	8.158795356750488	1.9897387027740479
1.0	6790000.0	6800000.0	7.0	10.17332935333252	2.652374744415283
1.0	6800000.0	6810000.0	11.0	10.149724960327148	2.6135036945343018
1.0	6880000.0	6890000.0	10.0	10.223003387451172	2.74479079246521
1.0	7010000.0	7020000.0	5.0	7.916750431060791	1.88882577419281
1.0	7020000.0	7030000.0	7.0	7.647398948669434	1.7946990728378296
1.0	7060000.0	7070000.0	10.0	8.925192832946777	2.2193446159362793
1.0	7070000.0	7080000.0	4.0	8.617387771606445	2.0952982902526855
1.0	7130000.0	7140000.0	3.0	9.141785621643066	2.31315541267395
1.0	7180000.0	7190000.0	8.0	8.680574417114258	2.158721446990967
1.0	7240000.0	7250000.0	10.0	10.025851249694824	2.5389277935028076
1.0	7260000.0	7270000.0	10.0	9.666605949401855	2.4801297187805176
1.0	7290000.0	7300000.0	9.0	9.909814834594727	2.4960367679595947
1.0	7490000.0	7500000.0	10.0	8.115793228149414	1.9017248153686523
1.0	7500000.0	7510000.0	5.0	8.01992130279541	1.87930166721344
1.0	7520000.0	7530000.0	11.0	7.706852912902832	1.7699739933013916
1.0	7610000.0	7620000.0	11.0	7.5620856285095215	1.7673667669296265
1.0	7630000.0	7640000.0	11.0	8.118362426757812	1.9688842296600342
1.0	7690000.0	7700000.0	7.0	8.426170349121094	2.0337181091308594
1.0	7710000.0	7720000.0	6.0	9.028074264526367	2.2118875980377197
1.0	7720000.0	7730000.0	9.0	8.503543853759766	2.0954456329345703
1.0	7770000.0	7780000.0	6.0	9.261820793151855	2.314667224884033
1.0	7780000.0	7790000.0	6.0	9.435037612915039	2.366462230682373
1.0	7820000.0	7830000.0	6.0	8.568138122558594	2.123595952987671
1.0	7830000.0	7840000.0	7.0	7.981864929199219	2.0191214084625244
1.0	7850000.0	7860000.0	10.0	8.1775541305542	1.9946266412734985
1.0	7910000.0	7920000.0	5.0	8.941841125488281	2.2351057529449463
1.0	7930000.0	7940000.0	8.0	9.925382614135742	2.5595943927764893
1.0	7940000.0	7950000.0	8.0	10.22562313079834	2.710033416748047
1.0	7970000.0	7980000.0	14.0	10.047340393066406	2.5940067768096924
1.0	8210000.0	8220000.0	5.0	7.434873104095459	1.7170429229736328
1.0	8230000.0	8240000.0	6.0	7.5513434410095215	1.7635338306427002
1.0	8280000.0	8290000.0	10.0	7.730057716369629	1.811618447303772
1.0	8520000.0	8530000.0	8.0	8.752902030944824	2.2066538333892822
1.0	8580000.0	8590000.0	7.0	8.02635669708252	1.948768973350525
1.0	8720000.0	8730000.0	6.0	8.400952339172363	2.0809364318847656
1.0	8750000.0	8760000.0	9.0	7.662435054779053	1.8171459436416626
1.0	8780000.0	8790000.0	5.0	7.841496467590332	1.880727767944336
1.0	8800000.0	8810000.0	10.0	8.059077262878418	1.9536056518554688
1.0	8870000.0	8880000.0	8.0	7.405282497406006	1.835227608680725
1.0	8880000.0	8890000.0	4.0	8.149965286254883	1.9635330438613892
1.0	8910000.0	8920000.0	6.0	7.974839210510254	1.9282163381576538
1.0	8940000.0	8950000.0	5.0	8.205218315124512	2.0009779930114746
1.0	8970000.0	8980000.0	13.0	8.217456817626953	1.9998642206192017
1.0	8980000.0	8990000.0	8.0	9.360603332519531	2.344444990158081
1.0	9180000.0	9190000.0	7.0	7.328060150146484	1.7648675441741943
1.0	9190000.0	9200000.0	2.0	8.448850631713867	2.070751667022705
1.0	9210000.0	9220000.0	2.0	7.72357702255249	1.8114477396011353
1.0	9240000.0	9250000.0	12.0	5.690501689910889	1.1788524389266968
1.0	9290000.0	9300000.0	5.0	7.594201564788818	1.8334674835205078
1.0	9320000.0	9330000.0	7.0	7.590539455413818	1.787762999534607
1.0	9350000.0	9360000.0	3.0	6.346410274505615	1.359915018081665
1.0	9370000.0	9380000.0	4.0	7.51766300201416	1.7584232091903687
1.0	9430000.0	9440000.0	6.0	7.807122707366943	1.789860486984253
1.0	9450000.0	9460000.0	10.0	7.624699592590332	1.748290777206421
1.0	9510000.0	9520000.0	3.0	8.011886596679688	1.932539939880371
1.0	9560000.0	9570000.0	7.0	7.802694797515869	1.8574641942977905
1.0	9640000.0	9650000.0	3.0	6.807747840881348	1.5203781127929688
1.0	9670000.0	9680000.0	1.0	7.0438947677612305	1.5726356506347656
1.0	9710000.0	9720000.0	9.0	6.917666435241699	1.6902061700820923
1.0	9720000.0	9730000.0	6.0	7.775007724761963	1.8329153060913086
1.0	9820000.0	9830000.0	7.0	6.9095354080200195	1.5272878408432007
1.0	9830000.0	9840000.0	2.0	7.163448333740234	1.6266748905181885
1.0	9860000.0	9870000.0	7.0	6.992407321929932	1.5661872625350952
1.0	9890000.0	9900000.0	4.0	6.7977776527404785	1.4897018671035767
1.0	9920000.0	9930000.0	3.0	6.888430595397949	1.5230929851531982
1.0	9940000.0	9950000.0	2.0	6.426972389221191	1.3593437671661377
1.0	10100000.0	10110000.0	9.0	8.404053688049316	2.076673984527588
1.0	10130000.0	10140000.0	7.0	8.569847106933594	2.1425204277038574
1.0	10160000.0	10170000.0	7.0	8.44784164428711	2.0959885120391846
1.0	10240000.0	10250000.0	8.0	9.116171836853027	2.3059873580932617
1.0	10290000.0	10300000.0	8.0	9.513914108276367	2.46419095993042
1.0	10300000.0	10310000.0	13.0	9.0242338180542	2.282047748565674
1.0	10390000.0	10400000.0	6.0	8.45007038116455	2.106067657470703
1.0	10420000.0	10430000.0	10.0	7.987322807312012	1.9259494543075562
1.0	10440000.0	10450000.0	5.0	7.643311500549316	1.8004316091537476
1.0	10450000.0	10460000.0	2.0	7.207293510437012	1.7341581583023071
1.0	10490000.0	10500000.0	3.0	6.756285190582275	1.4405229091644287
1.0	10550000.0	10560000.0	5.0	7.940454959869385	1.9084951877593994
1.0	10580000.0	10590000.0	7.0	7.5598649978637695	1.7682024240493774
1.0	10600000.0	10610000.0	6.0	7.641520023345947	1.7951892614364624
1.0	10610000.0	10620000.0	11.0	7.17581033706665	1.6305656433105469
1.0	10680000.0	10690000.0	1.0	6.29481315612793	1.3188003301620483
1.0	10730000.0	10740000.0	4.0	6.009410381317139	1.2278144359588623
1.0	10790000.0	10800000.0	8.0	6.388279914855957	1.3439958095550537
1.0	10800000.0	10810000.0	8.0	6.817768096923828	1.4994481801986694
1.0	10830000.0	10840000.0	6.0	7.166011810302734	1.6202598810195923
1.0	10890000.0	10900000.0	8.0	7.84872579574585	1.875412940979004
1.0	10900000.0	10910000.0	9.0	8.799482345581055	2.2304561138153076
1.0	10950000.0	10960000.0	6.0	8.787480354309082	2.2045531272888184
1.0	11010000.0	11020000.0	10.0	9.069537162780762	2.2548186779022217
1.0	11070000.0	11080000.0	9.0	9.26842212677002	2.6722252368927
1.0	11160000.0	11170000.0	3.0	7.671810150146484	1.8083255290985107
1.0	11250000.0	11260000.0	7.0	7.667105674743652	1.811963438987732
1.0	11260000.0	11270000.0	8.0	7.434352874755859	1.7261890172958374
1.0	11280000.0	11290000.0	13.0	8.22195816040039	2.0211799144744873
1.0	11330000.0	11340000.0	7.0	7.499785423278809	1.871487021446228
1.0	11360000.0	11370000.0	9.0	8.549483299255371	2.0713324546813965
1.0	11480000.0	11490000.0	6.0	9.6885986328125	2.4749321937561035
1.0	11500000.0	11510000.0	8.0	9.56104850769043	2.462324619293213
1.0	11540000.0	11550000.0	6.0	8.917818069458008	2.218662977218628
1.0	11600000.0	11610000.0	11.0	9.521623611450195	2.4786057472229004
1.0	11620000.0	11630000.0	6.0	9.338478088378906	2.4307727813720703
1.0	11630000.0	11640000.0	13.0	9.37660026550293	2.444614887237549
1.0	11640000.0	11650000.0	11.0	9.732312202453613	2.5512142181396484
1.0	11650000.0	11660000.0	8.0	8.929351806640625	2.2545013427734375
1.0	11660000.0	11670000.0	4.0	8.967657089233398	2.264742851257324
1.0	11670000.0	11680000.0	6.0	8.822587966918945	2.245809555053711
1.0	11710000.0	11720000.0	6.0	6.256717205047607	1.3018494844436646
1.0	11760000.0	11770000.0	9.0	6.8021087646484375	1.4933674335479736
1.0	11800000.0	11810000.0	5.0	6.634847164154053	1.4327704906463623
1.0	11840000.0	11850000.0	2.0	7.042775630950928	1.5905510187149048
1.0	11860000.0	11870000.0	9.0	6.909431457519531	1.6253468990325928
1.0	11870000.0	11880000.0	3.0	7.626743316650391	1.7939634323120117
1.0	11990000.0	12000000.0	6.0	6.443902492523193	1.3849687576293945
1.0	12030000.0	12040000.0	3.0	6.680811882019043	1.4476737976074219
1.0	12040000.0	12050000.0	5.0	6.735098361968994	1.4389598369598389
1.0	12080000.0	12090000.0	3.0	7.2097930908203125	1.6367706060409546
1.0	12090000.0	12100000.0	6.0	7.627631187438965	1.772498369216919
1.0	12120000.0	12130000.0	7.0	8.907795906066895	2.264832019805908
1.0	12140000.0	12150000.0	7.0	8.932449340820312	2.203972339630127
1.0	12190000.0	12200000.0	7.0	8.087242126464844	1.9566431045532227
1.0	12240000.0	12250000.0	4.0	7.993522644042969	1.9413566589355469
1.0	12410000.0	12420000.0	9.0	8.280878067016602	2.043252944946289
1.0	12480000.0	12490000.0	12.0	8.54818058013916	2.124143600463867
1.0	12520000.0	12530000.0	10.0	8.343073844909668	2.0460190773010254
1.0	12550000.0	12560000.0	10.0	8.009208679199219	1.9380099773406982
1.0	12560000.0	12570000.0	10.0	8.21500015258789	2.017669200897217
1.0	12600000.0	12610000.0	3.0	8.211771011352539	1.992903470993042
1.0	12750000.0	12760000.0	7.0	8.724908828735352	2.1658473014831543
1.0	12770000.0	12780000.0	11.0	8.515899658203125	2.0668303966522217
1.0	12780000.0	12790000.0	10.0	8.806904792785645	2.1873297691345215
1.0	13840000.0	13850000.0	14.0	13.630998611450195	3.6007022857666016
1.0	13900000.0	13910000.0	9.0	15.800819396972656	4.041712760925293
1.0	13940000.0	13950000.0	18.0	15.997137069702148	4.021689414978027
1.0	13990000.0	14000000.0	18.0	14.423494338989258	3.7514545917510986
1.0	14000000.0	14010000.0	14.0	15.912527084350586	4.0546674728393555
1.0	14070000.0	14080000.0	13.0	8.73906135559082	2.313302516937256
1.0	14100000.0	14110000.0	5.0	10.171895980834961	2.659478187561035
1.0	14160000.0	14170000.0	7.0	12.003625869750977	3.133557081222534
1.0	14220000.0	14230000.0	9.0	12.339548110961914	3.228178024291992
1.0	14270000.0	14280000.0	14.0	14.84205436706543	3.7979350090026855
1.0	14300000.0	14310000.0	13.0	15.089826583862305	3.8458194732666016
1.0	14360000.0	14370000.0	19.0	16.450817108154297	4.129484176635742
1.0	14390000.0	14400000.0	17.0	16.074695587158203	4.051936149597168
1.0	14450000.0	14460000.0	22.0	17.13587760925293	4.229860782623291
1.0	14500000.0	14510000.0	14.0	16.795934677124023	4.167702674865723
1.0	14510000.0	14520000.0	19.0	16.68622398376465	4.149981498718262
1.0	14520000.0	14530000.0	12.0	16.62627601623535	4.148397922515869
1.0	14600000.0	14610000.0	10.0	17.206525802612305	4.22970724105835
1.0	14640000.0	14650000.0	15.0	17.20826530456543	4.240119934082031
1.0	14720000.0	14730000.0	18.0	18.040002822875977	4.374838829040527
1.0	14760000.0	14770000.0	14.0	17.027536392211914	4.229446887969971
1.0	14780000.0	14790000.0	13.0	17.879003524780273	4.345948696136475
1.0	14800000.0	14810000.0	17.0	18.114288330078125	4.393709659576416
1.0	14830000.0	14840000.0	19.0	18.68910789489746	4.463053226470947
1.0	14870000.0	14880000.0	17.0	18.65871238708496	4.468754768371582
1.0	14920000.0	14930000.0	20.0	15.811723709106445	4.048457145690918
1.0	15000000.0	15010000.0	15.0	16.84198760986328	4.186131477355957
1.0	15030000.0	15040000.0	13.0	16.412418365478516	4.12642765045166
1.0	15100000.0	15110000.0	9.0	16.381628036499023	4.102047920227051
1.0	15150000.0	15160000.0	16.0	15.074769973754883	3.8698132038116455
1.0	15180000.0	15190000.0	12.0	15.734161376953125	4.0080413818359375
1.0	15190000.0	15200000.0	9.0	15.623712539672852	3.972865343093872
1.0	15210000.0	15220000.0	12.0	14.859121322631836	3.8081717491149902
1.0	15230000.0	15240000.0	6.0	14.752029418945312	3.7774014472961426
1.0	15280000.0	15290000.0	14.0	11.754495620727539	3.075507402420044
1.0	15320000.0	15330000.0	18.0	10.741903305053711	2.793342113494873
1.0	15430000.0	15440000.0	18.0	10.222829818725586	2.6105189323425293
1.0	15450000.0	15460000.0	16.0	10.567811965942383	2.750434160232544
1.0	15530000.0	15540000.0	2.0	11.166760444641113	2.9228429794311523
1.0	15550000.0	15560000.0	11.0	11.149299621582031	2.890747308731079
1.0	15580000.0	15590000.0	12.0	11.319951057434082	3.0053935050964355
1.0	15630000.0	15640000.0	8.0	8.518880844116211	2.105628490447998
1.0	15710000.0	15720000.0	4.0	7.652596473693848	1.8012120723724365
1.0	15730000.0	15740000.0	9.0	6.1589131355285645	1.339571237564087
1.0	15750000.0	15760000.0	3.0	7.310461521148682	1.6719192266464233
1.0	15850000.0	15860000.0	6.0	7.190548896789551	1.7645409107208252
1.0	15900000.0	15910000.0	14.0	9.560317993164062	2.5073084831237793
1.0	15950000.0	15960000.0	6.0	10.1937894821167	2.7293612957000732
1.0	15960000.0	15970000.0	10.0	8.954530715942383	2.288971424102783
1.0	16020000.0	16030000.0	8.0	7.169743537902832	1.6255757808685303
1.0	16070000.0	16080000.0	6.0	6.8847198486328125	1.5197473764419556
1.0	16090000.0	16100000.0	5.0	6.9318718910217285	1.5240557193756104
1.0	16190000.0	16200000.0	8.0	8.616987228393555	2.162026882171631
1.0	16250000.0	16260000.0	9.0	8.783531188964844	2.2227511405944824
1.0	16400000.0	16410000.0	10.0	7.069497585296631	1.5861883163452148
1.0	16450000.0	16460000.0	6.0	6.345992565155029	1.3323051929473877
1.0	16470000.0	16480000.0	4.0	6.846041679382324	1.5200860500335693
1.0	16620000.0	16630000.0	11.0	8.359850883483887	2.0646088123321533
1.0	16700000.0	16710000.0	9.0	7.916273593902588	1.8985774517059326
1.0	16750000.0	16760000.0	13.0	7.357457160949707	1.6809161901474
1.0	16760000.0	16770000.0	10.0	6.760443687438965	1.574342131614685
1.0	17030000.0	17040000.0	11.0	7.477555274963379	1.7472057342529297
1.0	17230000.0	17240000.0	13.0	7.011196136474609	1.6640018224716187
1.0	17240000.0	17250000.0	10.0	6.493666172027588	1.3537061214447021
1.0	17300000.0	17310000.0	5.0	6.858619689941406	1.5294880867004395
1.0	17360000.0	17370000.0	4.0	8.447546005249023	2.0986416339874268
1.0	17390000.0	17400000.0	4.0	8.74860954284668	2.2006163597106934
1.0	17410000.0	17420000.0	6.0	8.445799827575684	2.035287380218506
1.0	17430000.0	17440000.0	5.0	9.067049026489258	2.228844404220581
1.0	17460000.0	17470000.0	5.0	9.655049324035645	2.4995875358581543
1.0	17470000.0	17480000.0	10.0	9.553414344787598	2.507774829864502
1.0	17500000.0	17510000.0	3.0	10.423166275024414	2.6967718601226807
1.0	17620000.0	17630000.0	9.0	10.351038932800293	2.714207172393799
1.0	17630000.0	17640000.0	4.0	10.514128684997559	2.7429423332214355
1.0	17640000.0	17650000.0	4.0	10.126362800598145	2.661041736602783
1.0	17660000.0	17670000.0	13.0	10.00554370880127	2.64496111869812
1.0	17670000.0	17680000.0	5.0	10.60162353515625	2.8258588314056396
1.0	17680000.0	17690000.0	9.0	10.28415584564209	2.7078685760498047
1.0	17720000.0	17730000.0	10.0	8.643170356750488	2.136333703994751
1.0	17730000.0	17740000.0	5.0	7.788252353668213	1.8612474203109741
1.0	17840000.0	17850000.0	10.0	8.515422821044922	2.1282668113708496
1.0	17890000.0	17900000.0	11.0	7.485324859619141	1.7399957180023193
1.0	17940000.0	17950000.0	8.0	7.959954261779785	1.9155229330062866
1.0	17950000.0	17960000.0	8.0	8.575630187988281	2.139770030975342
1.0	18070000.0	18080000.0	9.0	9.823450088500977	2.470036268234253
1.0	18170000.0	18180000.0	6.0	10.237260818481445	2.6304404735565186
1.0	18180000.0	18190000.0	7.0	10.417929649353027	2.6785075664520264
1.0	18190000.0	18200000.0	6.0	10.108095169067383	2.5968918800354004
1.0	18210000.0	18220000.0	10.0	9.978281021118164	2.550283908843994
1.0	18270000.0	18280000.0	14.0	10.579886436462402	2.742588758468628
1.0	18360000.0	18370000.0	14.0	11.683950424194336	3.0413293838500977
1.0	18400000.0	18410000.0	6.0	10.903888702392578	2.8271265029907227
1.0	18450000.0	18460000.0	11.0	9.673052787780762	2.5335001945495605
1.0	18460000.0	18470000.0	13.0	10.006440162658691	2.5894827842712402
1.0	18470000.0	18480000.0	10.0	11.241576194763184	2.9290990829467773
1.0	18780000.0	18790000.0	6.0	9.839956283569336	2.558239459991455
1.0	18860000.0	18870000.0	10.0	9.88013744354248	2.5826592445373535
1.0	19030000.0	19040000.0	8.0	10.32835578918457	2.756622791290283
1.0	19120000.0	19130000.0	4.0	9.758010864257812	2.467750072479248
1.0	19200000.0	19210000.0	9.0	7.640801906585693	1.8068006038665771
1.0	19230000.0	19240000.0	7.0	7.032340049743652	1.5764505863189697
1.0	19280000.0	19290000.0	4.0	6.00689697265625	1.2859398126602173
1.0	19340000.0	19350000.0	8.0	7.436420440673828	1.7251567840576172
1.0	19380000.0	19390000.0	8.0	7.824011325836182	1.8648744821548462
1.0	19410000.0	19420000.0	8.0	8.475435256958008	2.104759693145752
1.0	19430000.0	19440000.0	6.0	8.490914344787598	2.110558271408081
1.0	19440000.0	19450000.0	7.0	9.699088096618652	2.5456795692443848
1.0	19490000.0	19500000.0	6.0	10.010831832885742	2.654737949371338
1.0	19560000.0	19570000.0	5.0	8.577552795410156	2.139997959136963
1.0	19650000.0	19660000.0	7.0	7.072760105133057	1.5910671949386597
1.0	19690000.0	19700000.0	6.0	7.6748480796813965	1.8127399682998657
1.0	19710000.0	19720000.0	9.0	7.519770622253418	1.746983528137207
1.0	19760000.0	19770000.0	11.0	8.049873352050781	1.9462007284164429
1.0	19810000.0	19820000.0	7.0	7.320422172546387	1.8628883361816406
1.0	19880000.0	19890000.0	8.0	8.838688850402832	2.1745285987854004
1.0	20040000.0	20050000.0	6.0	7.78905725479126	1.8552935123443604
1.0	20120000.0	20130000.0	7.0	7.184141635894775	1.6459516286849976
1.0	20160000.0	20170000.0	6.0	9.152188301086426	2.282788038253784
1.0	20180000.0	20190000.0	8.0	8.912221908569336	2.2248616218566895
1.0	20220000.0	20230000.0	6.0	8.652440071105957	2.1702847480773926
1.0	20280000.0	20290000.0	10.0	9.717031478881836	2.52622389793396
1.0	20420000.0	20430000.0	5.0	8.10478401184082	1.9522006511688232
1.0	20460000.0	20470000.0	8.0	7.934157371520996	1.8971067667007446
1.0	20470000.0	20480000.0	6.0	7.393628120422363	1.7190892696380615
1.0	20480000.0	20490000.0	3.0	7.779498100280762	1.8495914936065674
1.0	20510000.0	20520000.0	4.0	8.377425193786621	2.0615222454071045
1.0	20540000.0	20550000.0	8.0	9.98449993133545	2.6283979415893555
1.0	20590000.0	20600000.0	5.0	9.555395126342773	2.4433321952819824
1.0	20600000.0	20610000.0	13.0	9.355524063110352	2.3421003818511963
1.0	20650000.0	20660000.0	9.0	10.433597564697266	2.687328815460205
1.0	20880000.0	20890000.0	5.0	7.769505500793457	1.8391319513320923
1.0	20950000.0	20960000.0	4.0	8.087851524353027	1.9503228664398193
1.0	20960000.0	20970000.0	3.0	7.060564994812012	1.5682209730148315
1.0	20980000.0	20990000.0	7.0	7.596419334411621	1.9138517379760742
1.0	21070000.0	21080000.0	9.0	9.261789321899414	2.395062208175659
1.0	21080000.0	21090000.0	8.0	9.124441146850586	2.349431037902832
1.0	21090000.0	21100000.0	5.0	9.821565628051758	2.600595235824585
1.0	21160000.0	21170000.0	11.0	8.342134475708008	2.0511715412139893
1.0	21240000.0	21250000.0	10.0	7.974809169769287	1.9014307260513306
1.0	21250000.0	21260000.0	5.0	7.84731388092041	1.8764808177947998
1.0	21270000.0	21280000.0	3.0	8.411272048950195	2.0872275829315186
1.0	21290000.0	21300000.0	9.0	7.962079048156738	1.9189722537994385
1.0	21300000.0	21310000.0	4.0	8.245503425598145	2.02638840675354
1.0	21370000.0	21380000.0	7.0	7.567701816558838	1.7803242206573486
1.0	21390000.0	21400000.0	9.0	7.785848140716553	1.845930814743042
1.0	21420000.0	21430000.0	9.0	7.203836917877197	1.6426591873168945
1.0	21450000.0	21460000.0	8.0	7.485079288482666	1.7459627389907837
1.0	21470000.0	21480000.0	5.0	8.3795747756958	2.076828718185425
1.0	21510000.0	21520000.0	5.0	7.229454040527344	1.6271240711212158
1.0	21570000.0	21580000.0	12.0	7.580090522766113	1.7817577123641968
1.0	21600000.0	21610000.0	3.0	7.447772979736328	1.723170518875122
1.0	21640000.0	21650000.0	6.0	6.975253105163574	1.5595951080322266
1.0	21650000.0	21660000.0	10.0	7.035330772399902	1.586444616317749
1.0	21690000.0	21700000.0	4.0	7.2961883544921875	1.666266679763794
1.0	21730000.0	21740000.0	5.0	8.46400260925293	2.0920612812042236
1.0	21950000.0	21960000.0	10.0	7.0058465003967285	1.5636450052261353
1.0	21960000.0	21970000.0	7.0	7.745269775390625	1.8396772146224976
1.0	21970000.0	21980000.0	3.0	7.321540832519531	1.693321943283081
1.0	21980000.0	21990000.0	5.0	7.99718713760376	1.9344539642333984
1.0	22010000.0	22020000.0	8.0	8.17249870300293	1.9941771030426025
1.0	22090000.0	22100000.0	12.0	8.806106567382812	2.1844685077667236
1.0	22100000.0	22110000.0	11.0	8.196203231811523	2.1878507137298584
1.0	22150000.0	22160000.0	5.0	7.080731391906738	1.60231614112854
1.0	22220000.0	22230000.0	6.0	6.769082546234131	1.4780231714248657
1.0	22240000.0	22250000.0	7.0	7.294898986816406	1.6606013774871826
1.0	22270000.0	22280000.0	7.0	7.9844255447387695	1.8572019338607788
1.0	22410000.0	22420000.0	5.0	10.372123718261719	2.784769058227539
1.0	22480000.0	22490000.0	6.0	10.062867164611816	2.604212522506714
1.0	22510000.0	22520000.0	6.0	9.934288024902344	2.6273796558380127
1.0	22550000.0	22560000.0	14.0	9.484258651733398	2.4547555446624756
1.0	22560000.0	22570000.0	4.0	9.340405464172363	2.3775134086608887
1.0	22630000.0	22640000.0	11.0	10.81859016418457	2.8487658500671387
1.0	22670000.0	22680000.0	11.0	8.510900497436523	2.1213622093200684
1.0	22680000.0	22690000.0	10.0	9.375951766967773	2.4445362091064453
1.0	22850000.0	22860000.0	9.0	7.6718926429748535	1.8093687295913696
1.0	22900000.0	22910000.0	10.0	8.609413146972656	2.1377766132354736
1.0	22920000.0	22930000.0	4.0	9.072833061218262	2.310098886489868
1.0	22950000.0	22960000.0	8.0	9.563372611999512	2.508065700531006
1.0	22990000.0	23000000.0	10.0	9.214056968688965	2.367640972137451
1.0	23070000.0	23080000.0	6.0	8.278634071350098	2.038691520690918
1.0	23090000.0	23100000.0	11.0	9.0494966506958	2.2113547325134277
1.0	23120000.0	23130000.0	7.0	8.723848342895508	2.121638774871826
1.0	23130000.0	23140000.0	12.0	8.44499397277832	2.039581060409546
1.0	23200000.0	23210000.0	7.0	8.621811866760254	2.132035493850708
1.0	23300000.0	23310000.0	6.0	9.437477111816406	2.4398083686828613
1.0	23400000.0	23410000.0	7.0	7.559039115905762	1.7706600427627563
1.0	23430000.0	23440000.0	6.0	7.926413059234619	1.8905954360961914
1.0	23510000.0	23520000.0	12.0	7.994744300842285	1.9185174703598022
1.0	23570000.0	23580000.0	8.0	9.503372192382812	2.4146065711975098
1.0	23760000.0	23770000.0	6.0	7.133601188659668	1.6142098903656006
1.0	23810000.0	23820000.0	7.0	7.437716007232666	1.691809892654419
1.0	23930000.0	23940000.0	15.0	8.781059265136719	2.143547534942627
1.0	23980000.0	23990000.0	5.0	9.191139221191406	2.3368289470672607
1.0	24210000.0	24220000.0	10.0	7.154707431793213	1.6172821521759033
1.0	24230000.0	24240000.0	5.0	7.300417900085449	1.6919758319854736
1.0	24240000.0	24250000.0	6.0	6.498918056488037	1.4096081256866455
1.0	24270000.0	24280000.0	0.0	6.132856845855713	1.2642638683319092
1.0	24380000.0	24390000.0	6.0	6.568305015563965	1.407219648361206
1.0	24400000.0	24410000.0	4.0	7.272867679595947	1.6629393100738525
1.0	24470000.0	24480000.0	4.0	8.285589218139648	2.041005849838257
1.0	24490000.0	24500000.0	10.0	9.401228904724121	2.4439539909362793
1.0	24500000.0	24510000.0	7.0	9.020049095153809	2.311331272125244
1.0	24510000.0	24520000.0	11.0	7.208134651184082	1.6590306758880615
1.0	24520000.0	24530000.0	5.0	7.876781463623047	1.8765980005264282
1.0	24570000.0	24580000.0	5.0	8.360766410827637	2.010037899017334
1.0	24650000.0	24660000.0	5.0	6.611780643463135	1.4219791889190674
1.0	24690000.0	24700000.0	2.0	6.461808204650879	1.3706610202789307
1.0	24700000.0	24710000.0	2.0	6.30690860748291	1.3193013668060303
1.0	24760000.0	24770000.0	4.0	6.790047645568848	1.488088846206665
1.0	24770000.0	24780000.0	2.0	6.589839935302734	1.4140598773956299
1.0	24800000.0	24810000.0	5.0	6.900041103363037	1.5212953090667725
1.0	24820000.0	24830000.0	5.0	7.372331142425537	1.830312728881836
1.0	24950000.0	24960000.0	6.0	8.234010696411133	2.003159999847412
1.0	24970000.0	24980000.0	7.0	9.222673416137695	2.341766119003296
1.0	25020000.0	25030000.0	11.0	7.697691917419434	1.777535080909729
1.0	25220000.0	25230000.0	7.0	8.241506576538086	1.9877169132232666
1.0	25330000.0	25340000.0	3.0	8.40661334991455	2.068601131439209
1.0	25340000.0	25350000.0	6.0	7.699910640716553	1.8299156427383423
1.0	25480000.0	25490000.0	8.0	10.311009407043457	2.6874985694885254
1.0	25500000.0	25510000.0	10.0	9.064362525939941	2.2729151248931885
1.0	25750000.0	25760000.0	7.0	6.242566108703613	1.3730987310409546
1.0	25780000.0	25790000.0	4.0	8.12470817565918	1.9891246557235718
1.0	25790000.0	25800000.0	7.0	7.894949913024902	1.8954298496246338
1.0	25810000.0	25820000.0	10.0	7.903299808502197	1.9098857641220093
1.0	26000000.0	26010000.0	9.0	6.944793701171875	1.5472180843353271
1.0	26010000.0	26020000.0	5.0	6.595709323883057	1.4142485857009888
1.0	26030000.0	26040000.0	6.0	6.399285316467285	1.3601871728897095
1.0	26040000.0	26050000.0	9.0	6.508270263671875	1.3912625312805176
1.0	26070000.0	26080000.0	4.0	6.378309726715088	1.3446195125579834
1.0	26110000.0	26120000.0	8.0	6.453530788421631	1.3665961027145386
1.0	26260000.0	26270000.0	8.0	7.1667280197143555	1.5942342281341553
1.0	26300000.0	26310000.0	5.0	7.319994926452637	1.687778115272522
1.0	26360000.0	26370000.0	7.0	6.5004425048828125	1.4922903776168823
1.0	26420000.0	26430000.0	13.0	7.661927700042725	1.7946799993515015
1.0	26500000.0	26510000.0	7.0	6.935030937194824	1.5411064624786377
1.0	26570000.0	26580000.0	6.0	7.7684454917907715	1.8429319858551025
1.0	26610000.0	26620000.0	7.0	6.576976776123047	1.4871928691864014
1.0	26640000.0	26650000.0	4.0	8.837440490722656	2.219289779663086
1.0	26670000.0	26680000.0	10.0	7.488295078277588	1.7263526916503906
1.0	26710000.0	26720000.0	14.0	8.749825477600098	2.1852002143859863
1.0	26780000.0	26790000.0	9.0	8.145782470703125	1.9883863925933838
1.0	26810000.0	26820000.0	9.0	7.662933349609375	1.7879829406738281
1.0	26840000.0	26850000.0	14.0	7.4554877281188965	1.7179256677627563
1.0	26850000.0	26860000.0	0.0	6.515068054199219	1.4742401838302612
1.0	26920000.0	26930000.0	4.0	6.864837646484375	1.5125964879989624
1.0	26970000.0	26980000.0	6.0	7.933135986328125	1.847344994544983
1.0	26980000.0	26990000.0	4.0	8.358573913574219	2.0054266452789307
1.0	26990000.0	27000000.0	5.0	8.366710662841797	2.017303228378296
1.0	27070000.0	27080000.0	8.0	9.178385734558105	2.3634376525878906
1.0	27100000.0	27110000.0	13.0	9.086481094360352	2.3362884521484375
1.0	27160000.0	27170000.0	6.0	7.372038841247559	1.6975061893463135
1.0	27190000.0	27200000.0	2.0	6.74633264541626	1.4836914539337158
1.0	27220000.0	27230000.0	4.0	6.437437534332275	1.4443167448043823
1.0	27280000.0	27290000.0	3.0	7.023503303527832	1.6296145915985107
1.0	27290000.0	27300000.0	7.0	7.546435356140137	1.7711238861083984
1.0	27330000.0	27340000.0	2.0	6.220654487609863	1.3118188381195068
1.0	27350000.0	27360000.0	4.0	7.2134881019592285	1.6336376667022705
1.0	27370000.0	27380000.0	6.0	7.276892185211182	1.656338095664978
1.0	27390000.0	27400000.0	6.0	7.05752420425415	1.566637396812439
1.0	27430000.0	27440000.0	5.0	7.443890571594238	1.7260463237762451
1.0	27470000.0	27480000.0	11.0	7.493417263031006	1.7441587448120117
1.0	27490000.0	27500000.0	7.0	8.808626174926758	2.1419291496276855
1.0	27580000.0	27590000.0	6.0	7.659778594970703	1.8097292184829712
1.0	27590000.0	27600000.0	9.0	7.576403617858887	1.7809597253799438
1.0	27600000.0	27610000.0	6.0	7.731114387512207	1.8376476764678955
1.0	27640000.0	27650000.0	4.0	7.752396583557129	1.988832712173462
1.0	27650000.0	27660000.0	6.0	7.623513221740723	1.7958015203475952
1.0	27700000.0	27710000.0	8.0	7.295977592468262	1.6663553714752197
1.0	27770000.0	27780000.0	5.0	8.629938125610352	2.165119171142578
1.0	27870000.0	27880000.0	5.0	6.280007362365723	1.3164373636245728
1.0	27900000.0	27910000.0	5.0	7.071159362792969	1.5846078395843506
1.0	27910000.0	27920000.0	10.0	6.424057960510254	1.363265037536621
1.0	27950000.0	27960000.0	8.0	7.862569332122803	1.9146881103515625
1.0	27980000.0	27990000.0	9.0	6.342906475067139	1.3910853862762451
1.0	28020000.0	28030000.0	9.0	8.245414733886719	1.9894893169403076
1.0	28080000.0	28090000.0	4.0	7.7710113525390625	1.852308988571167
1.0	28110000.0	28120000.0	5.0	7.34640645980835	1.6912858486175537
1.0	28160000.0	28170000.0	5.0	7.780983924865723	1.856053113937378
1.0	28260000.0	28270000.0	8.0	7.379334926605225	1.7061567306518555
1.0	28290000.0	28300000.0	7.0	7.535956382751465	1.7555181980133057
1.0	28300000.0	28310000.0	5.0	8.109397888183594	1.9720792770385742
1.0	28330000.0	28340000.0	5.0	7.9836106300354	1.930728554725647
1.0	28380000.0	28390000.0	11.0	8.093938827514648	1.9700626134872437
1.0	28460000.0	28470000.0	10.0	9.16834545135498	2.2774834632873535
1.0	28470000.0	28480000.0	7.0	8.26194953918457	1.9959195852279663
1.0	28530000.0	28540000.0	11.0	8.436917304992676	2.1017956733703613
1.0	28540000.0	28550000.0	1.0	8.098989486694336	1.967106819152832
1.0	28560000.0	28570000.0	9.0	7.915586948394775	2.1059141159057617
1.0	28600000.0	28610000.0	12.0	10.337190628051758	2.7820498943328857
1.0	28610000.0	28620000.0	7.0	8.487177848815918	2.1087965965270996
1.0	28650000.0	28660000.0	8.0	7.683624267578125	1.8749372959136963
1.0	28810000.0	28820000.0	8.0	7.970422267913818	1.9212989807128906
1.0	28860000.0	28870000.0	11.0	7.397580623626709	1.7062766551971436
1.0	28930000.0	28940000.0	7.0	7.895452976226807	1.8929868936538696
1.0	29010000.0	29020000.0	12.0	7.818656921386719	1.864092230796814
1.0	29030000.0	29040000.0	5.0	8.007223129272461	1.9334468841552734
1.0	29240000.0	29250000.0	12.0	7.818915367126465	1.8642098903656006
1.0	29320000.0	29330000.0	10.0	8.719175338745117	2.1836917400360107
1.0	29370000.0	29380000.0	10.0	8.910493850708008	2.2706778049468994
1.0	29380000.0	29390000.0	8.0	8.586491584777832	2.131178617477417
1.0	29430000.0	29440000.0	7.0	8.370134353637695	2.0784318447113037
1.0	29450000.0	29460000.0	6.0	6.975405693054199	1.5037899017333984
1.0	29550000.0	29560000.0	5.0	7.2136549949646	1.6613740921020508
1.0	29560000.0	29570000.0	2.0	7.037371635437012	1.6040112972259521
1.0	29570000.0	29580000.0	6.0	7.451691627502441	1.7237075567245483
1.0	29590000.0	29600000.0	8.0	8.325915336608887	2.0440874099731445
1.0	29670000.0	29680000.0	13.0	9.816459655761719	2.549086093902588
1.0	29690000.0	29700000.0	11.0	10.550801277160645	2.774163246154785
1.0	29700000.0	29710000.0	6.0	11.153935432434082	2.9306063652038574
1.0	29780000.0	29790000.0	7.0	9.494516372680664	2.4136061668395996
1.0	29860000.0	29870000.0	10.0	8.704001426696777	2.1916990280151367
1.0	29870000.0	29880000.0	7.0	7.84313440322876	1.9284883737564087
1.0	30110000.0	30120000.0	11.0	11.030449867248535	2.881680965423584
1.0	30140000.0	30150000.0	11.0	12.995452880859375	3.364030361175537
1.0	30200000.0	30210000.0	6.0	12.742376327514648	3.3213982582092285
1.0	30300000.0	30310000.0	20.0	12.596834182739258	3.3239142894744873
1.0	30320000.0	30330000.0	20.0	13.416624069213867	3.582587480545044
1.0	30420000.0	30430000.0	16.0	12.925138473510742	3.40088152885437
1.0	30440000.0	30450000.0	18.0	12.467415809631348	3.2481884956359863
1.0	30450000.0	30460000.0	7.0	11.386439323425293	3.0391807556152344
1.0	30490000.0	30500000.0	14.0	13.091699600219727	3.414705991744995
1.0	30510000.0	30520000.0	7.0	12.40666389465332	3.2522926330566406
1.0	30520000.0	30530000.0	14.0	12.568849563598633	3.3339672088623047
1.0	30540000.0	30550000.0	13.0	12.725464820861816	3.3564586639404297
1.0	30620000.0	30630000.0	13.0	15.074350357055664	3.851191759109497
1.0	30660000.0	30670000.0	10.0	13.991250991821289	3.6160480976104736
1.0	30780000.0	30790000.0	16.0	13.013818740844727	3.4149646759033203
1.0	30830000.0	30840000.0	14.0	11.653940200805664	3.0631539821624756
1.0	30850000.0	30860000.0	9.0	10.227483749389648	2.70459246635437
1.0	30950000.0	30960000.0	9.0	11.127111434936523	2.882951498031616
1.0	31010000.0	31020000.0	5.0	10.944135665893555	2.8233704566955566
1.0	31030000.0	31040000.0	13.0	11.55048942565918	2.9999070167541504
1.0	31080000.0	31090000.0	11.0	10.59331226348877	2.7469701766967773
1.0	31150000.0	31160000.0	8.0	9.383872985839844	2.4245290756225586
1.0	31250000.0	31260000.0	10.0	9.850168228149414	2.5202908515930176
1.0	31260000.0	31270000.0	7.0	10.085235595703125	2.5958964824676514
1.0	31290000.0	31300000.0	9.0	8.505167961120605	2.106231212615967
1.0	31310000.0	31320000.0	12.0	9.113727569580078	2.2488014698028564
1.0	31360000.0	31370000.0	5.0	7.665985107421875	1.8038671016693115
1.0	31390000.0	31400000.0	5.0	9.561391830444336	2.4060425758361816
1.0	31400000.0	31410000.0	8.0	8.228364944458008	2.020726442337036
1.0	31440000.0	31450000.0	12.0	9.3709135055542	2.429447650909424
1.0	31560000.0	31570000.0	4.0	9.545135498046875	2.402121067047119
1.0	31570000.0	31580000.0	7.0	9.034778594970703	2.2954318523406982
1.0	31600000.0	31610000.0	14.0	9.262800216674805	2.303007125854492
1.0	31620000.0	31630000.0	7.0	8.557400703430176	2.1028425693511963
1.0	31730000.0	31740000.0	8.0	8.494237899780273	2.1127769947052
1.0	31750000.0	31760000.0	14.0	8.070286750793457	1.963069200515747
1.0	31770000.0	31780000.0	10.0	7.987241268157959	1.9013961553573608
1.0	31820000.0	31830000.0	3.0	8.031801223754883	1.9405511617660522
1.0	31870000.0	31880000.0	10.0	8.31456184387207	2.0235838890075684
1.0	32010000.0	32020000.0	4.0	9.033666610717773	2.3167290687561035
1.0	32020000.0	32030000.0	9.0	9.078130722045898	2.297664165496826
1.0	32190000.0	32200000.0	7.0	7.114916801452637	1.6100256443023682
1.0	32240000.0	32250000.0	12.0	8.391782760620117	2.0517144203186035
1.0	32250000.0	32260000.0	5.0	6.663578987121582	1.4838528633117676
1.0	32290000.0	32300000.0	7.0	9.014573097229004	2.211693286895752
1.0	32320000.0	32330000.0	3.0	8.879313468933105	2.183218479156494
1.0	32390000.0	32400000.0	10.0	9.05406665802002	2.3133318424224854
1.0	32410000.0	32420000.0	3.0	8.891619682312012	2.1355397701263428
1.0	32560000.0	32570000.0	4.0	8.147759437561035	1.9912563562393188
1.0	32590000.0	32600000.0	7.0	8.298784255981445	2.0444302558898926
1.0	32600000.0	32610000.0	12.0	8.246614456176758	2.0276246070861816
1.0	32640000.0	32650000.0	2.0	7.553657531738281	1.8672335147857666
1.0	32690000.0	32700000.0	6.0	7.8890886306762695	1.8926975727081299
1.0	32800000.0	32810000.0	9.0	6.337184429168701	1.2982136011123657
1.0	32810000.0	32820000.0	5.0	7.130963325500488	1.6490634679794312
1.0	32840000.0	32850000.0	7.0	8.274831771850586	2.034057855606079
1.0	32860000.0	32870000.0	10.0	7.636084079742432	1.7415778636932373
1.0	32970000.0	32980000.0	13.0	8.489001274108887	2.060330867767334
1.0	33110000.0	33120000.0	6.0	7.732390403747559	1.9785683155059814
1.0	33120000.0	33130000.0	12.0	9.186628341674805	2.3688628673553467
1.0	33160000.0	33170000.0	3.0	7.9822187423706055	1.9155172109603882
1.0	33180000.0	33190000.0	9.0	7.761767387390137	1.8450641632080078
1.0	33300000.0	33310000.0	10.0	8.097604751586914	1.9721702337265015
1.0	33340000.0	33350000.0	2.0	8.219870567321777	1.9966990947723389
1.0	33380000.0	33390000.0	9.0	8.387899398803711	2.0768046379089355
1.0	33400000.0	33410000.0	6.0	8.40794563293457	2.078639507293701
1.0	33450000.0	33460000.0	7.0	9.664889335632324	2.44899320602417
1.0	33470000.0	33480000.0	5.0	8.657633781433105	2.1749463081359863
1.0	33500000.0	33510000.0	13.0	7.666839599609375	1.8773101568222046
1.0	33570000.0	33580000.0	1.0	7.8185834884643555	1.8481346368789673
1.0	33780000.0	33790000.0	8.0	6.9807448387146	1.5569193363189697
1.0	33830000.0	33840000.0	6.0	7.3253374099731445	1.686387300491333
1.0	33890000.0	33900000.0	6.0	7.956430912017822	1.9302253723144531
1.0	33940000.0	33950000.0	5.0	8.994178771972656	2.270956516265869
1.0	33950000.0	33960000.0	4.0	9.808944702148438	2.5069937705993652
1.0	34000000.0	34010000.0	14.0	11.7066011428833	3.00911545753479
1.0	34050000.0	34060000.0	19.0	12.455028533935547	3.226982831954956
1.0	34060000.0	34070000.0	8.0	13.128395080566406	3.3915934562683105
1.0	34120000.0	34130000.0	9.0	13.562356948852539	3.5009560585021973
1.0	34140000.0	34150000.0	15.0	10.650822639465332	2.7888598442077637
1.0	34200000.0	34210000.0	11.0	14.019050598144531	3.6021294593811035
1.0	34360000.0	34370000.0	15.0	10.917922973632812	2.8993704319000244
1.0	34410000.0	34420000.0	6.0	12.953912734985352	3.3594906330108643
1.0	34450000.0	34460000.0	17.0	13.410456657409668	3.4559638500213623
1.0	34470000.0	34480000.0	14.0	13.360119819641113	3.4478468894958496
1.0	34550000.0	34560000.0	10.0	13.11805534362793	3.430873155593872
1.0	34600000.0	34610000.0	16.0	15.553497314453125	3.942476749420166
1.0	34680000.0	34690000.0	13.0	16.143310546875	4.055627346038818
1.0	34720000.0	34730000.0	7.0	14.532872200012207	3.8146393299102783
1.0	34740000.0	34750000.0	16.0	16.742944717407227	4.16538143157959
1.0	34760000.0	34770000.0	22.0	17.25469207763672	4.249342918395996
1.0	34840000.0	34850000.0	18.0	17.259910583496094	4.25877046585083
1.0	34940000.0	34950000.0	10.0	15.205950736999512	3.8768608570098877
1.0	34970000.0	34980000.0	19.0	15.25752067565918	3.898958683013916
1.0	35040000.0	35050000.0	6.0	13.009478569030762	3.413069248199463
1.0	35050000.0	35060000.0	12.0	12.92821216583252	3.3717598915100098
1.0	35110000.0	35120000.0	13.0	12.069544792175293	3.241387128829956
1.0	35140000.0	35150000.0	18.0	11.441031455993652	3.003880023956299
1.0	35200000.0	35210000.0	5.0	10.207225799560547	2.6827330589294434
1.0	35210000.0	35220000.0	5.0	10.419441223144531	2.75962495803833
1.0	35270000.0	35280000.0	5.0	9.59214973449707	2.407320976257324
1.0	35300000.0	35310000.0	4.0	9.338834762573242	2.397817611694336
1.0	35350000.0	35360000.0	8.0	9.273221015930176	2.3898322582244873
1.0	35420000.0	35430000.0	12.0	7.426109313964844	1.7191972732543945
1.0	35510000.0	35520000.0	7.0	9.1630859375	2.3133704662323
1.0	35620000.0	35630000.0	7.0	9.598249435424805	2.45556378364563
1.0	35630000.0	35640000.0	9.0	9.163434982299805	2.3282599449157715
1.0	35640000.0	35650000.0	12.0	12.272989273071289	3.4174370765686035
1.0	35650000.0	35660000.0	8.0	13.097841262817383	4.000667572021484
1.0	35730000.0	35740000.0	6.0	8.591714859008789	2.2273640632629395
1.0	35770000.0	35780000.0	7.0	9.308085441589355	2.4072165489196777
1.0	35870000.0	35880000.0	11.0	8.445006370544434	2.094343900680542
1.0	35880000.0	35890000.0	9.0	8.532757759094238	2.126002788543701
1.0	36100000.0	36110000.0	7.0	8.426501274108887	2.2474637031555176
1.0	36270000.0	36280000.0	10.0	6.305087089538574	1.360572338104248
1.0	36320000.0	36330000.0	5.0	7.422354698181152	1.7208353281021118
1.0	36350000.0	36360000.0	9.0	7.425651550292969	1.7197659015655518
1.0	36440000.0	36450000.0	7.0	8.35590648651123	2.067185878753662
1.0	36490000.0	36500000.0	6.0	7.698272705078125	1.8205608129501343
1.0	36510000.0	36520000.0	3.0	8.27018928527832	2.029667854309082
1.0	36600000.0	36610000.0	9.0	7.4317307472229	1.720818281173706
1.0	36640000.0	36650000.0	9.0	6.268702983856201	1.3033897876739502
1.0	36680000.0	36690000.0	2.0	8.262712478637695	2.1193132400512695
1.0	36720000.0	36730000.0	10.0	10.379098892211914	2.7912580966949463
1.0	36770000.0	36780000.0	10.0	7.298608303070068	1.7869980335235596
1.0	36870000.0	36880000.0	6.0	8.018523216247559	1.9266809225082397
1.0	36910000.0	36920000.0	4.0	6.921523094177246	1.5847669839859009
1.0	36990000.0	37000000.0	6.0	9.114008903503418	2.3123908042907715
1.0	37010000.0	37020000.0	7.0	10.151073455810547	2.7075307369232178
1.0	37090000.0	37100000.0	8.0	10.78400993347168	2.8062539100646973
1.0	37140000.0	37150000.0	6.0	12.445615768432617	3.280770778656006
1.0	37200000.0	37210000.0	13.0	13.455154418945312	3.6120948791503906
1.0	37220000.0	37230000.0	9.0	13.404398918151855	3.4895801544189453
1.0	37290000.0	37300000.0	14.0	14.664678573608398	3.7647716999053955
1.0	37300000.0	37310000.0	12.0	14.083810806274414	3.6480088233947754
1.0	37320000.0	37330000.0	11.0	13.487646102905273	3.5362389087677
1.0	37340000.0	37350000.0	21.0	14.187960624694824	3.656959056854248
1.0	37410000.0	37420000.0	14.0	13.569806098937988	3.515881061553955
1.0	37430000.0	37440000.0	20.0	13.798995971679688	3.5583229064941406
1.0	37440000.0	37450000.0	11.0	13.85467529296875	3.599337339401245
1.0	37480000.0	37490000.0	9.0	13.573822021484375	3.557013750076294
1.0	37530000.0	37540000.0	15.0	11.556253433227539	3.045795202255249
1.0	37540000.0	37550000.0	5.0	9.806623458862305	2.556148052215576
1.0	37570000.0	37580000.0	12.0	12.187349319458008	3.179030418395996
1.0	37590000.0	37600000.0	12.0	11.195144653320312	2.905717134475708
1.0	37680000.0	37690000.0	10.0	13.034594535827637	3.396265745162964
1.0	37700000.0	37710000.0	15.0	10.547943115234375	2.7279648780822754
1.0	37710000.0	37720000.0	9.0	11.447542190551758	2.9878106117248535
1.0	37880000.0	37890000.0	6.0	10.064959526062012	2.624566078186035
1.0	37940000.0	37950000.0	9.0	8.343233108520508	2.237621784210205
1.0	37970000.0	37980000.0	12.0	9.154706954956055	2.3558216094970703
1.0	38070000.0	38080000.0	12.0	10.13896369934082	2.6772472858428955
1.0	38090000.0	38100000.0	6.0	9.058548927307129	2.3303003311157227
1.0	38110000.0	38120000.0	3.0	10.165369033813477	2.6698031425476074
1.0	38120000.0	38130000.0	12.0	9.375499725341797	2.424661159515381
1.0	38140000.0	38150000.0	7.0	8.769343376159668	2.199289321899414
1.0	38210000.0	38220000.0	12.0	9.620511054992676	2.522357940673828
1.0	38230000.0	38240000.0	6.0	9.859454154968262	2.6050961017608643
1.0	38330000.0	38340000.0	7.0	8.242218017578125	2.026223659515381
1.0	38410000.0	38420000.0	6.0	7.499443054199219	1.7486293315887451
1.0	38650000.0	38660000.0	8.0	10.59135913848877	2.7935919761657715
1.0	38670000.0	38680000.0	9.0	10.907124519348145	2.825064182281494
1.0	38700000.0	38710000.0	16.0	11.634902954101562	3.081846237182617
1.0	38710000.0	38720000.0	9.0	11.363882064819336	3.007214069366455
1.0	38800000.0	38810000.0	21.0	12.97150993347168	3.4266648292541504
1.0	38810000.0	38820000.0	21.0	13.563421249389648	3.5261101722717285
1.0	38900000.0	38910000.0	16.0	15.468052864074707	3.9485061168670654
1.0	38930000.0	38940000.0	17.0	14.064343452453613	3.6661171913146973
1.0	38940000.0	38950000.0	13.0	13.646026611328125	3.582956314086914
1.0	38960000.0	38970000.0	12.0	13.286770820617676	3.4940483570098877
1.0	39050000.0	39060000.0	12.0	13.320653915405273	3.4672484397888184
1.0	39060000.0	39070000.0	13.0	13.302284240722656	3.490163803100586
1.0	39070000.0	39080000.0	19.0	12.998603820800781	3.4455184936523438
1.0	39120000.0	39130000.0	14.0	13.123403549194336	3.45819091796875
1.0	39280000.0	39290000.0	12.0	10.488441467285156	2.8269882202148438
1.0	39300000.0	39310000.0	14.0	9.441083908081055	2.465196132659912
1.0	39400000.0	39410000.0	4.0	8.173867225646973	1.99215567111969
1.0	39420000.0	39430000.0	6.0	7.90484619140625	1.8783433437347412
1.0	39460000.0	39470000.0	10.0	9.127280235290527	2.354539394378662
1.0	39550000.0	39560000.0	6.0	7.669164180755615	1.8092224597930908
1.0	39610000.0	39620000.0	6.0	8.673968315124512	2.177647113800049
1.0	39620000.0	39630000.0	11.0	9.81269645690918	2.599976062774658
1.0	39640000.0	39650000.0	5.0	9.43480396270752	2.4550819396972656
1.0	39700000.0	39710000.0	10.0	9.301465034484863	2.409257411956787
1.0	39710000.0	39720000.0	8.0	9.163187026977539	2.3656809329986572
1.0	39730000.0	39740000.0	9.0	9.213277816772461	2.3785417079925537
1.0	39800000.0	39810000.0	9.0	8.568675994873047	2.1374363899230957
1.0	39960000.0	39970000.0	9.0	8.514162063598633	2.0630345344543457
1.0	39970000.0	39980000.0	4.0	7.521866798400879	1.7738374471664429
1.0	39980000.0	39990000.0	1.0	6.634851932525635	1.4448091983795166
1.0	40010000.0	40020000.0	8.0	8.653684616088867	2.1672441959381104
1.0	40050000.0	40060000.0	10.0	8.887029647827148	2.1706860065460205
1.0	40060000.0	40070000.0	7.0	10.271469116210938	2.720306873321533
1.0	40100000.0	40110000.0	10.0	10.452413558959961	2.743434429168701
1.0	40130000.0	40140000.0	3.0	8.551027297973633	2.1151363849639893
1.0	40150000.0	40160000.0	3.0	7.842280387878418	1.886829137802124
1.0	40160000.0	40170000.0	10.0	8.908231735229492	2.209211826324463
1.0	40190000.0	40200000.0	11.0	9.747304916381836	2.574540853500366
1.0	40200000.0	40210000.0	14.0	8.493057250976562	2.1566827297210693
1.0	40250000.0	40260000.0	7.0	8.29210090637207	2.0321693420410156
1.0	40350000.0	40360000.0	4.0	8.534692764282227	2.1129658222198486
1.0	40410000.0	40420000.0	7.0	9.131386756896973	2.2855305671691895
1.0	40510000.0	40520000.0	15.0	10.328944206237793	2.774190902709961
1.0	40520000.0	40530000.0	7.0	10.036227226257324	2.6667442321777344
1.0	40530000.0	40540000.0	3.0	9.842531204223633	2.5956385135650635
1.0	40580000.0	40590000.0	12.0	10.780312538146973	2.874594211578369
1.0	40600000.0	40610000.0	12.0	10.512216567993164	2.7961783409118652
1.0	40840000.0	40850000.0	12.0	8.1232271194458	1.9728425741195679
1.0	40850000.0	40860000.0	9.0	6.8261566162109375	1.6152158975601196
1.0	40910000.0	40920000.0	3.0	7.076683044433594	1.6554256677627563
1.0	40990000.0	41000000.0	4.0	7.30051326751709	1.7170528173446655
1.0	41010000.0	41020000.0	14.0	6.798007965087891	1.4948428869247437
1.0	41140000.0	41150000.0	7.0	7.3658294677734375	1.670214056968689
1.0	41160000.0	41170000.0	5.0	7.873641014099121	1.8845622539520264
1.0	41230000.0	41240000.0	8.0	7.207303047180176	1.647646188735962
1.0	41330000.0	41340000.0	3.0	7.983274936676025	1.9224189519882202
1.0	41340000.0	41350000.0	8.0	7.3009443283081055	1.6724083423614502
1.0	41470000.0	41480000.0	4.0	9.050192832946777	2.3172130584716797
1.0	41530000.0	41540000.0	7.0	8.384788513183594	2.077988386154175
1.0	41610000.0	41620000.0	6.0	8.198431968688965	2.008129358291626
1.0	41620000.0	41630000.0	7.0	8.51042652130127	2.115999937057495
1.0	41660000.0	41670000.0	8.0	8.294595718383789	2.0377063751220703
1.0	41710000.0	41720000.0	7.0	8.973599433898926	2.2130255699157715
1.0	41800000.0	41810000.0	8.0	10.048337936401367	2.6065242290496826
1.0	41820000.0	41830000.0	7.0	7.201648712158203	1.6619350910186768
1.0	42060000.0	42070000.0	11.0	8.333511352539062	1.9888169765472412
1.0	42070000.0	42080000.0	9.0	8.140886306762695	1.9380079507827759
1.0	42080000.0	42090000.0	7.0	7.656895637512207	1.802490234375
1.0	42160000.0	42170000.0	3.0	8.169249534606934	1.9210662841796875
1.0	42170000.0	42180000.0	9.0	7.811666965484619	1.8079754114151
1.0	42190000.0	42200000.0	6.0	7.659870147705078	1.7669540643692017
1.0	42210000.0	42220000.0	4.0	8.270116806030273	1.9579441547393799
1.0	42230000.0	42240000.0	5.0	8.481860160827637	2.026090383529663
1.0	42260000.0	42270000.0	3.0	8.464587211608887	2.0452003479003906
1.0	42320000.0	42330000.0	6.0	8.671043395996094	2.09525728225708
1.0	42500000.0	42510000.0	8.0	8.838526725769043	2.1518993377685547
1.0	42510000.0	42520000.0	7.0	9.538352012634277	2.423696994781494
1.0	42530000.0	42540000.0	11.0	10.779951095581055	2.780407428741455
1.0	42570000.0	42580000.0	10.0	10.35663890838623	2.6617977619171143
1.0	42660000.0	42670000.0	7.0	9.624773025512695	2.5228500366210938
1.0	42680000.0	42690000.0	12.0	9.743683815002441	2.5666210651397705
1.0	42700000.0	42710000.0	10.0	9.396240234375	2.405595064163208
1.0	42720000.0	42730000.0	11.0	9.719110488891602	2.5503365993499756
1.0	42730000.0	42740000.0	8.0	9.512435913085938	2.4675545692443848
1.0	42740000.0	42750000.0	14.0	9.19101333618164	2.3750758171081543
1.0	42810000.0	42820000.0	8.0	9.338203430175781	2.3700077533721924
1.0	42870000.0	42880000.0	8.0	8.551289558410645	2.0619351863861084
1.0	42910000.0	42920000.0	8.0	7.9878644943237305	1.90143620967865
1.0	42940000.0	42950000.0	2.0	7.6946916580200195	1.8047282695770264
1.0	42990000.0	43000000.0	13.0	6.977896213531494	1.5609840154647827
1.0	43050000.0	43060000.0	4.0	7.386314392089844	1.6907517910003662
1.0	43120000.0	43130000.0	7.0	6.556646823883057	1.4831054210662842
1.0	43170000.0	43180000.0	10.0	8.035228729248047	1.9450820684432983
1.0	43180000.0	43190000.0	5.0	7.658247947692871	1.8052184581756592
1.0	43250000.0	43260000.0	6.0	8.294179916381836	2.0294582843780518
1.0	43380000.0	43390000.0	7.0	9.6641845703125	2.466395854949951
1.0	43440000.0	43450000.0	4.0	8.413551330566406	2.0578551292419434
1.0	43540000.0	43550000.0	10.0	8.78044605255127	2.1688170433044434
1.0	43620000.0	43630000.0	5.0	8.368001937866211	2.058729648590088
1.0	43690000.0	43700000.0	3.0	7.46927547454834	1.7459838390350342
1.0	43750000.0	43760000.0	4.0	6.972833156585693	1.5440806150436401
1.0	43780000.0	43790000.0	4.0	6.927041053771973	1.531254529953003
1.0	43910000.0	43920000.0	8.0	6.791871547698975	1.5045782327651978
1.0	43950000.0	43960000.0	6.0	7.738739967346191	1.816677451133728
1.0	43970000.0	43980000.0	5.0	8.049084663391113	1.92900812625885
1.0	44020000.0	44030000.0	4.0	6.581236362457275	1.418533205986023
1.0	44090000.0	44100000.0	6.0	8.221084594726562	1.9833484888076782
1.0	44290000.0	44300000.0	7.0	8.51749324798584	2.1213443279266357
1.0	44360000.0	44370000.0	6.0	7.229154109954834	1.648946762084961
1.0	44370000.0	44380000.0	7.0	7.269698143005371	1.6652469635009766
1.0	44390000.0	44400000.0	6.0	6.758185386657715	1.484473466873169
1.0	44420000.0	44430000.0	7.0	6.688472747802734	1.4524813890457153
1.0	44550000.0	44560000.0	9.0	9.247688293457031	2.3352911472320557
1.0	44680000.0	44690000.0	7.0	7.222108364105225	1.6460649967193604
1.0	44700000.0	44710000.0	6.0	7.170220375061035	1.6246824264526367
1.0	44770000.0	44780000.0	5.0	7.226644039154053	1.6454298496246338
1.0	44850000.0	44860000.0	8.0	10.766035079956055	2.877310276031494
1.0	44890000.0	44900000.0	12.0	10.606048583984375	2.7740437984466553
1.0	44930000.0	44940000.0	20.0	10.336530685424805	2.6760966777801514
1.0	44960000.0	44970000.0	6.0	9.885919570922852	2.5377161502838135
1.0	45160000.0	45170000.0	10.0	7.553460121154785	1.754982352256775
1.0	45170000.0	45180000.0	7.0	7.904170036315918	1.8923450708389282
1.0	45270000.0	45280000.0	4.0	9.099299430847168	2.5633065700531006
1.0	45290000.0	45300000.0	5.0	6.533216953277588	1.3956984281539917
1.0	45390000.0	45400000.0	8.0	7.955053806304932	1.921114206314087
1.0	45460000.0	45470000.0	8.0	7.5942277908325195	1.7686786651611328
1.0	45490000.0	45500000.0	8.0	8.046510696411133	1.9046449661254883
1.0	45520000.0	45530000.0	9.0	8.001677513122559	1.8712730407714844
1.0	45530000.0	45540000.0	5.0	8.963343620300293	2.209689140319824
1.0	45620000.0	45630000.0	5.0	8.98090934753418	2.219127655029297
1.0	45710000.0	45720000.0	5.0	7.791685581207275	1.8478809595108032
1.0	45790000.0	45800000.0	6.0	5.538733005523682	1.0874145030975342
1.0	45830000.0	45840000.0	3.0	6.871096611022949	1.5133709907531738
1.0	45870000.0	45880000.0	7.0	7.220237731933594	1.6392091512680054
1.0	45910000.0	45920000.0	4.0	8.182787895202637	1.9846069812774658
1.0	45950000.0	45960000.0	7.0	7.518398284912109	1.8315963745117188
1.0	45960000.0	45970000.0	10.0	8.055900573730469	1.967779517173767
1.0	46000000.0	46010000.0	8.0	8.419221878051758	2.0868637561798096
1.0	46010000.0	46020000.0	13.0	7.0142951011657715	1.6754192113876343
1.0	46210000.0	46220000.0	14.0	7.0266523361206055	1.6765344142913818
1.0	46220000.0	46230000.0	13.0	8.984766006469727	2.2228026390075684
1.0	46280000.0	46290000.0	10.0	9.061592102050781	2.3023667335510254
1.0	46290000.0	46300000.0	5.0	8.963577270507812	2.288487195968628
1.0	46320000.0	46330000.0	8.0	8.861249923706055	2.210073947906494
1.0	46340000.0	46350000.0	9.0	8.431829452514648	2.095057964324951
1.0	46470000.0	46480000.0	8.0	7.143413543701172	1.6215988397598267
1.0	46620000.0	46630000.0	6.0	8.46914291381836	2.0584282875061035
1.0	46650000.0	46660000.0	7.0	6.9603447914123535	1.5560418367385864
1.0	46660000.0	46670000.0	4.0	6.7584733963012695	1.5384836196899414
1.0	46750000.0	46760000.0	3.0	8.045900344848633	1.940234899520874
1.0	46800000.0	46810000.0	8.0	6.15419864654541	1.3358421325683594
1.0	46950000.0	46960000.0	8.0	6.795306205749512	1.497819185256958
1.0	47000000.0	47010000.0	12.0	8.217355728149414	2.019385576248169
1.0	47060000.0	47070000.0	6.0	7.454615116119385	1.735154151916504
1.0	47070000.0	47080000.0	6.0	7.0954270362854	1.6009441614151
1.0	47110000.0	47120000.0	6.0	7.77550745010376	1.8455263376235962
1.0	47130000.0	47140000.0	4.0	7.093961238861084	1.645425796508789
1.0	47280000.0	47290000.0	7.0	8.189873695373535	1.952227234840393
1.0	47460000.0	47470000.0	7.0	7.810410976409912	1.8566879034042358
1.0	47570000.0	47580000.0	4.0	8.242843627929688	2.009185314178467
1.0	47650000.0	47660000.0	4.0	7.160397529602051	1.6219818592071533
1.0	47690000.0	47700000.0	3.0	7.294016361236572	1.679459810256958
1.0	47730000.0	47740000.0	5.0	7.609144687652588	1.7803252935409546
1.0	47850000.0	47860000.0	8.0	7.521231651306152	1.7609260082244873
1.0	47910000.0	47920000.0	6.0	7.685202598571777	1.8075708150863647
1.0	47920000.0	47930000.0	4.0	9.369508743286133	2.429119825363159
1.0	47950000.0	47960000.0	11.0	8.155653953552246	1.9955297708511353
1.0	47960000.0	47970000.0	20.0	8.33388900756836	2.057058811187744
1.0	47970000.0	47980000.0	7.0	8.379653930664062	2.0727481842041016
1.0	47980000.0	47990000.0	7.0	8.698539733886719	2.1908531188964844
1.0	48000000.0	48010000.0	5.0	8.708762168884277	2.1767735481262207
1.0	48020000.0	48030000.0	10.0	8.846879959106445	2.2402663230895996
1.0	48030000.0	48040000.0	7.0	8.99264144897461	2.254007577896118
1.0	48070000.0	48080000.0	6.0	9.763893127441406	2.478994607925415
1.0	48110000.0	48120000.0	9.0	9.430976867675781	2.4012534618377686
1.0	48130000.0	48140000.0	3.0	10.514968872070312	2.702455520629883
1.0	48190000.0	48200000.0	15.0	8.373652458190918	2.0619611740112305
1.0	48260000.0	48270000.0	2.0	8.351569175720215	2.04531192779541
1.0	48320000.0	48330000.0	8.0	7.338479518890381	1.6875174045562744
1.0	48370000.0	48380000.0	8.0	7.451855659484863	1.7330347299575806
1.0	48480000.0	48490000.0	12.0	8.64320182800293	2.11677622795105
1.0	48640000.0	48650000.0	11.0	9.609081268310547	2.456613302230835
1.0	48650000.0	48660000.0	4.0	9.977388381958008	2.6102499961853027
1.0	48750000.0	48760000.0	15.0	9.632070541381836	2.4259231090545654
1.0	48810000.0	48820000.0	15.0	11.023874282836914	2.847538709640503
1.0	48840000.0	48850000.0	5.0	9.294351577758789	2.3816893100738525
1.0	48910000.0	48920000.0	14.0	10.89002513885498	2.8093395233154297
1.0	49020000.0	49030000.0	15.0	12.427169799804688	3.248680830001831
1.0	49050000.0	49060000.0	18.0	11.385278701782227	2.9869139194488525
1.0	49060000.0	49070000.0	17.0	11.819933891296387	3.083841323852539
1.0	49150000.0	49160000.0	1.0	12.953910827636719	3.4953505992889404
1.0	49160000.0	49170000.0	15.0	12.975870132446289	3.457726001739502
1.0	49170000.0	49180000.0	9.0	14.255818367004395	3.69340181350708
1.0	49280000.0	49290000.0	7.0	15.360272407531738	3.9699478149414062
1.0	49310000.0	49320000.0	16.0	15.78413200378418	4.00060510635376
1.0	49370000.0	49380000.0	14.0	16.581369400024414	4.135054588317871
1.0	49380000.0	49390000.0	19.0	13.9992036819458	3.7015204429626465
1.0	49390000.0	49400000.0	16.0	15.986160278320312	4.0437726974487305
1.0	49410000.0	49420000.0	13.0	15.929418563842773	4.052484035491943
1.0	49500000.0	49510000.0	21.0	17.723865509033203	4.324117183685303
1.0	49510000.0	49520000.0	20.0	17.423980712890625	4.2941412925720215
1.0	49620000.0	49630000.0	24.0	19.239639282226562	4.5396647453308105
1.0	49660000.0	49670000.0	24.0	20.357351303100586	4.668703079223633
1.0	49670000.0	49680000.0	19.0	20.703685760498047	4.687952518463135
1.0	49690000.0	49700000.0	12.0	19.517818450927734	4.58882999420166
1.0	49770000.0	49780000.0	18.0	21.03561782836914	4.719107627868652
1.0	49790000.0	49800000.0	19.0	20.71942901611328	4.689258098602295
1.0	49800000.0	49810000.0	16.0	21.264955520629883	4.745051383972168
1.0	49810000.0	49820000.0	23.0	21.3813419342041	4.754971504211426
1.0	49940000.0	49950000.0	24.0	21.536901473999023	4.795688629150391
1.0	49950000.0	49960000.0	27.0	21.25861167907715	4.74248743057251
1.0	49980000.0	49990000.0	15.0	20.26333999633789	4.673752307891846
1.0	50040000.0	50050000.0	25.0	22.031726837158203	4.838263988494873
1.0	50110000.0	50120000.0	25.0	21.619483947753906	4.796698093414307
1.0	50180000.0	50190000.0	22.0	21.94771957397461	4.813310146331787
1.0	50210000.0	50220000.0	21.0	21.804546356201172	4.797940254211426
1.0	50260000.0	50270000.0	23.0	20.47941780090332	4.6762590408325195
1.0	50300000.0	50310000.0	12.0	20.53106689453125	4.712462425231934
1.0	50320000.0	50330000.0	20.0	20.34162712097168	4.678952217102051
1.0	50370000.0	50380000.0	19.0	20.009906768798828	4.631092071533203
1.0	50420000.0	50430000.0	19.0	18.30990982055664	4.423385143280029
1.0	50470000.0	50480000.0	20.0	18.343013763427734	4.43593168258667
1.0	50510000.0	50520000.0	10.0	16.18052101135254	4.093512058258057
1.0	50670000.0	50680000.0	16.0	15.351438522338867	3.914891004562378
1.0	50700000.0	50710000.0	14.0	15.194391250610352	3.8663134574890137
1.0	50710000.0	50720000.0	13.0	14.414527893066406	3.7334048748016357
1.0	50720000.0	50730000.0	15.0	14.733779907226562	3.7744011878967285
1.0	50740000.0	50750000.0	19.0	13.293455123901367	3.492633104324341
1.0	50760000.0	50770000.0	13.0	14.316746711730957	3.6888797283172607
1.0	50770000.0	50780000.0	15.0	13.796728134155273	3.577683925628662
1.0	50800000.0	50810000.0	19.0	12.627968788146973	3.4003448486328125
1.0	50820000.0	50830000.0	9.0	11.960195541381836	3.1821680068969727
1.0	50890000.0	50900000.0	4.0	9.23485279083252	2.377584457397461
1.0	50980000.0	50990000.0	13.0	9.796737670898438	2.550339698791504
1.0	51020000.0	51030000.0	11.0	9.828271865844727	2.5622010231018066
1.0	51090000.0	51100000.0	8.0	10.943554878234863	2.8353919982910156
1.0	51160000.0	51170000.0	14.0	10.740168571472168	2.766941547393799
1.0	51180000.0	51190000.0	9.0	10.868525505065918	2.8234755992889404
1.0	51230000.0	51240000.0	8.0	10.634295463562012	2.800710678100586
1.0	51330000.0	51340000.0	9.0	9.647005081176758	2.47957706451416
1.0	51420000.0	51430000.0	5.0	8.62066650390625	2.2345902919769287
1.0	51510000.0	51520000.0	7.0	10.047422409057617	2.5870347023010254
1.0	51530000.0	51540000.0	12.0	9.4940824508667	2.401367425918579
1.0	51540000.0	51550000.0	4.0	10.488373756408691	2.7184014320373535
1.0	51650000.0	51660000.0	8.0	8.657037734985352	2.1553139686584473
1.0	51680000.0	51690000.0	6.0	8.003351211547852	1.9396858215332031
1.0	51720000.0	51730000.0	13.0	8.615519523620605	2.1657605171203613
1.0	51780000.0	51790000.0	5.0	8.099748611450195	1.9420192241668701
1.0	51900000.0	51910000.0	9.0	9.033286094665527	2.3097519874572754
1.0	51930000.0	51940000.0	10.0	9.616142272949219	2.5263419151306152
1.0	52010000.0	52020000.0	9.0	8.582181930541992	2.121870517730713
1.0	52050000.0	52060000.0	11.0	8.903536796569824	2.187532901763916
1.0	52060000.0	52070000.0	9.0	8.890631675720215	2.1975150108337402
1.0	52070000.0	52080000.0	8.0	9.531570434570312	2.4135656356811523
1.0	52130000.0	52140000.0	11.0	9.604283332824707	2.5058951377868652
1.0	52190000.0	52200000.0	5.0	10.016891479492188	2.740365743637085
1.0	52210000.0	52220000.0	17.0	10.13521671295166	2.687499523162842
1.0	52240000.0	52250000.0	9.0	10.77180290222168	2.920447826385498
1.0	52300000.0	52310000.0	9.0	10.189793586730957	2.726290464401245
1.0	52620000.0	52630000.0	9.0	7.5593156814575195	1.7637147903442383
1.0	52650000.0	52660000.0	9.0	7.238208770751953	1.6526157855987549
1.0	52660000.0	52670000.0	7.0	7.231385707855225	1.65447998046875
1.0	52680000.0	52690000.0	5.0	7.406181335449219	1.7130838632583618
1.0	52690000.0	52700000.0	4.0	7.410865783691406	1.6939642429351807
1.0	52720000.0	52730000.0	4.0	7.4953203201293945	1.7367814779281616
1.0	52770000.0	52780000.0	8.0	6.9414825439453125	1.5389094352722168
1.0	52780000.0	52790000.0	8.0	7.672597408294678	1.7857282161712646
1.0	52910000.0	52920000.0	4.0	8.771675109863281	2.217226982116699
1.0	53030000.0	53040000.0	9.0	9.266022682189941	2.3089919090270996
1.0	53090000.0	53100000.0	3.0	8.151021003723145	1.9753824472427368
1.0	53200000.0	53210000.0	9.0	9.658747673034668	2.5368661880493164
1.0	53240000.0	53250000.0	19.0	8.436589241027832	2.0922703742980957
1.0	53260000.0	53270000.0	9.0	8.887964248657227	2.2622194290161133
1.0	53280000.0	53290000.0	10.0	9.455306053161621	2.460383176803589
1.0	53290000.0	53300000.0	11.0	9.263946533203125	2.361388921737671
1.0	53300000.0	53310000.0	4.0	9.342239379882812	2.4221129417419434
1.0	53310000.0	53320000.0	4.0	10.231389999389648	2.6882681846618652
1.0	53360000.0	53370000.0	16.0	10.708248138427734	2.895679235458374
1.0	53420000.0	53430000.0	8.0	12.248379707336426	3.384869337081909
1.0	53440000.0	53450000.0	17.0	12.551490783691406	3.4857661724090576
1.0	53530000.0	53540000.0	5.0	9.092843055725098	2.2481942176818848
1.0	53690000.0	53700000.0	6.0	9.250121116638184	2.388052463531494
1.0	53730000.0	53740000.0	10.0	8.024349212646484	1.9212734699249268
1.0	53830000.0	53840000.0	12.0	9.37499713897705	2.3384008407592773
1.0	53840000.0	53850000.0	11.0	8.97164535522461	2.2254981994628906
1.0	53850000.0	53860000.0	5.0	9.6243314743042	2.434824228286743
1.0	53880000.0	53890000.0	12.0	9.760577201843262	2.5260069370269775
1.0	53940000.0	53950000.0	5.0	9.200582504272461	2.2807793617248535
1.0	53980000.0	53990000.0	9.0	8.570841789245605	2.075617551803589
1.0	54050000.0	54060000.0	14.0	8.549226760864258	2.0727953910827637
1.0	54120000.0	54130000.0	6.0	9.596138954162598	2.4297122955322266
1.0	54140000.0	54150000.0	7.0	9.906474113464355	2.542419910430908
1.0	54190000.0	54200000.0	14.0	9.259195327758789	2.3591294288635254
1.0	54200000.0	54210000.0	9.0	8.84584903717041	2.246302843093872
1.0	54230000.0	54240000.0	8.0	8.932631492614746	2.2774527072906494
1.0	54330000.0	54340000.0	12.0	9.409130096435547	2.4554057121276855
1.0	54560000.0	54570000.0	6.0	7.7048211097717285	1.8254597187042236
1.0	54580000.0	54590000.0	6.0	7.551748752593994	1.779129981994629
1.0	54590000.0	54600000.0	7.0	8.193876266479492	1.9874000549316406
1.0	54610000.0	54620000.0	3.0	7.586513519287109	1.7501939535140991
1.0	54690000.0	54700000.0	4.0	6.354231834411621	1.3361068964004517
1.0	54820000.0	54830000.0	2.0	7.441595554351807	1.7283138036727905
1.0	54850000.0	54860000.0	6.0	7.584450721740723	1.774595022201538
1.0	54950000.0	54960000.0	9.0	6.7683539390563965	1.5312902927398682
1.0	54980000.0	54990000.0	13.0	8.188264846801758	1.970542550086975
1.0	54990000.0	55000000.0	5.0	8.858899116516113	2.171403646469116
1.0	55000000.0	55010000.0	8.0	8.13843822479248	1.9822057485580444
1.0	55120000.0	55130000.0	9.0	7.700625419616699	1.8236083984375
1.0	55130000.0	55140000.0	4.0	7.708886623382568	1.8253915309906006
1.0	55170000.0	55180000.0	9.0	8.028432846069336	1.9504823684692383
1.0	55270000.0	55280000.0	8.0	7.106903076171875	1.601143479347229
1.0	55280000.0	55290000.0	5.0	8.379305839538574	2.035987377166748
1.0	55310000.0	55320000.0	9.0	8.335431098937988	2.057698965072632
1.0	55390000.0	55400000.0	6.0	7.854612827301025	1.871148705482483
1.0	55440000.0	55450000.0	6.0	7.651113986968994	1.8068122863769531
1.0	55460000.0	55470000.0	8.0	6.823722839355469	1.4941788911819458
1.0	55480000.0	55490000.0	7.0	7.338903903961182	1.6916484832763672
1.0	55520000.0	55530000.0	6.0	7.4971818923950195	1.7444493770599365
1.0	55630000.0	55640000.0	6.0	10.109918594360352	2.6928563117980957
1.0	55710000.0	55720000.0	11.0	10.490463256835938	2.7169055938720703
1.0	55780000.0	55790000.0	11.0	11.053197860717773	2.854839324951172
1.0	55790000.0	55800000.0	8.0	11.494843482971191	2.9632728099823
1.0	55880000.0	55890000.0	18.0	11.683094024658203	3.0210938453674316
1.0	55890000.0	55900000.0	10.0	11.196235656738281	2.946505308151245
1.0	55910000.0	55920000.0	12.0	12.55687141418457	3.2518012523651123
1.0	55940000.0	55950000.0	8.0	12.555481910705566	3.2852249145507812
1.0	55970000.0	55980000.0	10.0	13.628671646118164	3.546175718307495
1.0	56020000.0	56030000.0	10.0	13.954399108886719	3.5999763011932373
1.0	56050000.0	56060000.0	12.0	15.969635009765625	4.0201311111450195
1.0	56100000.0	56110000.0	4.0	16.40339469909668	4.114250183105469
1.0	56110000.0	56120000.0	12.0	15.616418838500977	3.951608657836914
1.0	56130000.0	56140000.0	40.0	15.059547424316406	3.8373007774353027
1.0	56140000.0	56150000.0	7.0	16.710683822631836	4.1666975021362305
1.0	56160000.0	56170000.0	17.0	13.675333023071289	3.5656914710998535
1.0	56180000.0	56190000.0	8.0	12.91132926940918	3.46840238571167
1.0	56220000.0	56230000.0	14.0	15.248919486999512	3.8772544860839844
1.0	56240000.0	56250000.0	9.0	12.879359245300293	3.343458652496338
1.0	56340000.0	56350000.0	17.0	12.788102149963379	3.302884578704834
1.0	56350000.0	56360000.0	11.0	12.053705215454102	3.1412010192871094
1.0	56390000.0	56400000.0	9.0	12.076421737670898	3.1163668632507324
1.0	56410000.0	56420000.0	16.0	12.265151023864746	3.1765642166137695
1.0	56420000.0	56430000.0	7.0	12.309786796569824	3.17647385597229
1.0	56450000.0	56460000.0	6.0	11.499677658081055	2.9522595405578613
1.0	56520000.0	56530000.0	12.0	10.399345397949219	2.63875150680542
1.0	56580000.0	56590000.0	8.0	10.233123779296875	2.6087069511413574
1.0	56660000.0	56670000.0	10.0	8.858589172363281	2.175696611404419
1.0	56730000.0	56740000.0	6.0	7.943544864654541	1.8636983633041382
1.0	56770000.0	56780000.0	4.0	7.906607151031494	1.8845770359039307
1.0	56810000.0	56820000.0	6.0	7.422766208648682	1.7060989141464233
1.0	56830000.0	56840000.0	2.0	5.641140460968018	1.116418719291687
1.0	56900000.0	56910000.0	6.0	7.580317497253418	1.7792093753814697
1.0	56920000.0	56930000.0	8.0	8.347719192504883	2.0614497661590576
1.0	56990000.0	57000000.0	4.0	9.908447265625	2.629530429840088
1.0	57100000.0	57110000.0	6.0	8.056925773620605	1.9607473611831665
1.0	57110000.0	57120000.0	4.0	7.653894901275635	1.7531572580337524
1.0	57120000.0	57130000.0	7.0	8.257017135620117	1.9748512506484985
1.0	57130000.0	57140000.0	8.0	8.324821472167969	2.0170369148254395
1.0	57150000.0	57160000.0	5.0	8.200325012207031	1.9585224390029907
1.0	57320000.0	57330000.0	13.0	12.110418319702148	3.3705546855926514
1.0	57350000.0	57360000.0	11.0	10.356782913208008	2.7847390174865723
1.0	57360000.0	57370000.0	12.0	9.16474437713623	2.3804373741149902
1.0	57430000.0	57440000.0	13.0	9.174293518066406	2.3828377723693848
1.0	57470000.0	57480000.0	11.0	9.1668062210083	2.36073637008667
1.0	57490000.0	57500000.0	6.0	7.960813999176025	1.9248809814453125
1.0	57570000.0	57580000.0	5.0	7.687108039855957	1.8167521953582764
1.0	57580000.0	57590000.0	4.0	7.516847133636475	1.7615463733673096
1.0	57610000.0	57620000.0	6.0	7.4138617515563965	1.7024955749511719
1.0	57650000.0	57660000.0	9.0	7.188759803771973	1.64031982421875
1.0	57730000.0	57740000.0	4.0	7.77797794342041	1.852495789527893
1.0	57740000.0	57750000.0	7.0	7.95419979095459	1.9467471837997437
1.0	57760000.0	57770000.0	6.0	8.232525825500488	2.0007598400115967
1.0	57800000.0	57810000.0	7.0	8.454192161560059	2.1036272048950195
1.0	57810000.0	57820000.0	12.0	8.459789276123047	2.081928253173828
1.0	57850000.0	57860000.0	8.0	9.527012825012207	2.3925275802612305
1.0	58000000.0	58010000.0	7.0	10.832845687866211	2.7715728282928467
1.0	58080000.0	58090000.0	9.0	10.643845558166504	2.7222700119018555
1.0	58130000.0	58140000.0	5.0	12.016508102416992	3.0961952209472656
1.0	58140000.0	58150000.0	11.0	10.969090461730957	2.82353138923645
1.0	58160000.0	58170000.0	16.0	11.985464096069336	3.0918586254119873
1.0	58250000.0	58260000.0	11.0	11.795722961425781	3.051220417022705
1.0	58260000.0	58270000.0	8.0	11.301682472229004	2.924783229827881
1.0	58290000.0	58300000.0	5.0	11.206979751586914	2.92305588722229
1.0	58330000.0	58340000.0	11.0	10.648591041564941	2.7492804527282715
1.0	58360000.0	58370000.0	9.0	11.275045394897461	2.9001717567443848
1.0	58420000.0	58430000.0	12.0	9.975733757019043	2.5103628635406494
1.0	58470000.0	58480000.0	5.0	9.17994213104248	2.2800025939941406
1.0	58530000.0	58540000.0	7.0	9.079484939575195	2.235827922821045
1.0	58580000.0	58590000.0	10.0	8.127785682678223	1.9467359781265259
1.0	58750000.0	58760000.0	5.0	7.484121799468994	1.7425918579101562
1.0	58770000.0	58780000.0	4.0	7.5968337059021	1.762473702430725
1.0	58790000.0	58800000.0	4.0	8.037511825561523	1.8868434429168701
1.0	58800000.0	58810000.0	13.0	7.26980447769165	1.6348793506622314
1.0	58870000.0	58880000.0	7.0	7.825138092041016	1.8325437307357788
1.0	58900000.0	58910000.0	4.0	7.515830039978027	1.751068353652954
1.0	58930000.0	58940000.0	13.0	6.985964775085449	1.547668218612671
1.0	59040000.0	59050000.0	12.0	7.801992893218994	1.8630520105361938
1.0	59060000.0	59070000.0	12.0	9.985294342041016	2.5409421920776367
1.0	59110000.0	59120000.0	8.0	8.262899398803711	2.0261754989624023
1.0	59120000.0	59130000.0	6.0	8.62304401397705	2.1677231788635254
1.0	59170000.0	59180000.0	11.0	8.757363319396973	2.1306722164154053
1.0	59210000.0	59220000.0	7.0	8.042259216308594	1.953932523727417
1.0	59230000.0	59240000.0	10.0	8.334772109985352	2.045772075653076
1.0	59250000.0	59260000.0	6.0	7.623827934265137	1.7493642568588257
1.0	59260000.0	59270000.0	7.0	7.462094306945801	1.7384626865386963
1.0	59280000.0	59290000.0	13.0	6.543051719665527	1.4032490253448486
1.0	59320000.0	59330000.0	6.0	7.517649173736572	1.7500951290130615
1.0	59340000.0	59350000.0	5.0	8.031658172607422	1.952559471130371
1.0	59350000.0	59360000.0	4.0	7.397618770599365	1.713346242904663
1.0	59370000.0	59380000.0	6.0	7.491204261779785	1.7274125814437866
1.0	59400000.0	59410000.0	6.0	7.378134250640869	1.695277452468872
1.0	59510000.0	59520000.0	4.0	7.525662422180176	1.753888487815857
1.0	59520000.0	59530000.0	3.0	7.88620138168335	1.8874361515045166
1.0	59620000.0	59630000.0	12.0	9.347131729125977	2.3235280513763428
1.0	59700000.0	59710000.0	15.0	9.736462593078613	2.458984851837158
1.0	59730000.0	59740000.0	10.0	10.094866752624512	2.5682599544525146
1.0	59760000.0	59770000.0	10.0	8.649611473083496	2.413412570953369
1.0	59840000.0	59850000.0	7.0	8.839401245117188	2.2442431449890137
1.0	59850000.0	59860000.0	11.0	8.921374320983887	2.2336881160736084
1.0	59910000.0	59920000.0	5.0	8.805278778076172	2.2010273933410645
1.0	59980000.0	59990000.0	5.0	8.687777519226074	2.1857519149780273
1.0	60070000.0	60080000.0	6.0	8.814733505249023	2.2324154376983643
1.0	60140000.0	60150000.0	6.0	8.656725883483887	2.134608507156372
1.0	60190000.0	60200000.0	6.0	8.225564956665039	2.0037612915039062
1.0	60230000.0	60240000.0	11.0	8.691429138183594	2.182122230529785
1.0	60280000.0	60290000.0	6.0	9.491050720214844	2.453364849090576
1.0	60340000.0	60350000.0	8.0	8.442036628723145	2.0947084426879883
1.0	60430000.0	60440000.0	5.0	10.4686279296875	2.693233013153076
1.0	60450000.0	60460000.0	7.0	11.283175468444824	2.946286678314209
1.0	60460000.0	60470000.0	10.0	11.660616874694824	3.0044784545898438
1.0	60470000.0	60480000.0	13.0	11.355674743652344	2.933307409286499
1.0	60480000.0	60490000.0	10.0	11.2006196975708	2.902216672897339
1.0	60500000.0	60510000.0	12.0	11.489346504211426	2.9763343334198
1.0	60510000.0	60520000.0	14.0	12.533610343933105	3.2554523944854736
1.0	60640000.0	60650000.0	5.0	12.020484924316406	3.115200996398926
1.0	60740000.0	60750000.0	6.0	9.475857734680176	2.4708526134490967
1.0	60840000.0	60850000.0	16.0	8.113311767578125	1.9941861629486084
1.0	60880000.0	60890000.0	12.0	11.340964317321777	2.923471689224243
1.0	60920000.0	60930000.0	9.0	13.240348815917969	3.425602436065674
1.0	60930000.0	60940000.0	9.0	11.645964622497559	3.0642638206481934
1.0	60970000.0	60980000.0	11.0	11.112225532531738	2.919887065887451
1.0	60990000.0	61000000.0	19.0	13.592025756835938	3.5115203857421875
1.0	61010000.0	61020000.0	20.0	12.9624662399292	3.3597965240478516
1.0	61110000.0	61120000.0	7.0	11.192753791809082	2.9186997413635254
1.0	61130000.0	61140000.0	6.0	12.7221097946167	3.2921080589294434
1.0	61140000.0	61150000.0	6.0	11.966286659240723	3.087059259414673
1.0	61200000.0	61210000.0	8.0	10.993546485900879	2.815042495727539
1.0	61480000.0	61490000.0	6.0	10.680503845214844	2.7946696281433105
1.0	61520000.0	61530000.0	9.0	8.3994722366333	2.078674077987671
1.0	61530000.0	61540000.0	3.0	9.296467781066895	2.334747791290283
1.0	61580000.0	61590000.0	18.0	11.274538040161133	3.099741220474243
1.0	61640000.0	61650000.0	9.0	11.376556396484375	3.1128249168395996
1.0	61690000.0	61700000.0	7.0	11.31753158569336	3.0916285514831543
1.0	61710000.0	61720000.0	15.0	10.284061431884766	2.7394628524780273
1.0	61730000.0	61740000.0	14.0	10.371572494506836	2.761613368988037
1.0	61850000.0	61860000.0	6.0	10.214470863342285	2.733304262161255
1.0	61960000.0	61970000.0	8.0	11.141817092895508	2.910126209259033
1.0	61990000.0	62000000.0	14.0	11.321924209594727	2.9311509132385254
1.0	62050000.0	62060000.0	9.0	10.432336807250977	2.685647964477539
1.0	62070000.0	62080000.0	14.0	10.937675476074219	2.809479236602783
1.0	62110000.0	62120000.0	10.0	10.04440689086914	2.557164430618286
1.0	62190000.0	62200000.0	7.0	9.08995532989502	2.1899139881134033
1.0	62220000.0	62230000.0	13.0	8.918169975280762	2.234610080718994
1.0	62240000.0	62250000.0	7.0	8.915759086608887	2.2477099895477295
1.0	62260000.0	62270000.0	15.0	8.35564136505127	2.069248676300049
1.0	62370000.0	62380000.0	11.0	8.427168846130371	2.0708489418029785
1.0	62420000.0	62430000.0	10.0	9.606904983520508	2.4227652549743652
1.0	62460000.0	62470000.0	13.0	9.078913688659668	2.264151096343994
1.0	62480000.0	62490000.0	11.0	9.55138874053955	2.416196823120117
1.0	62490000.0	62500000.0	12.0	9.706239700317383	2.4738821983337402
1.0	62500000.0	62510000.0	20.0	9.264238357543945	2.3358511924743652
1.0	62520000.0	62530000.0	12.0	8.910741806030273	2.2417750358581543
1.0	62610000.0	62620000.0	9.0	8.295373916625977	2.0438618659973145
1.0	62700000.0	62710000.0	12.0	9.032628059387207	2.2573769092559814
1.0	62740000.0	62750000.0	9.0	9.281034469604492	2.344470500946045
1.0	62760000.0	62770000.0	12.0	9.44158935546875	2.4028384685516357
1.0	62840000.0	62850000.0	5.0	9.889413833618164	2.5114142894744873
1.0	62950000.0	62960000.0	12.0	9.239578247070312	2.3884918689727783
1.0	62970000.0	62980000.0	5.0	9.531806945800781	2.485001564025879
1.0	62980000.0	62990000.0	6.0	9.894636154174805	2.6031928062438965
1.0	63010000.0	63020000.0	10.0	10.076387405395508	2.6357052326202393
1.0	63070000.0	63080000.0	24.0	10.248617172241211	2.748187780380249
1.0	63090000.0	63100000.0	9.0	9.4371337890625	2.4577345848083496
1.0	63110000.0	63120000.0	11.0	9.593436241149902	2.5206704139709473
1.0	63140000.0	63150000.0	4.0	9.447360038757324	2.4545750617980957
1.0	63230000.0	63240000.0	4.0	8.1998291015625	1.9641542434692383
1.0	63330000.0	63340000.0	6.0	8.87648868560791	2.2573227882385254
1.0	63350000.0	63360000.0	7.0	11.157630920410156	2.9212629795074463
1.0	63400000.0	63410000.0	12.0	11.360906600952148	2.959275960922241
1.0	63410000.0	63420000.0	13.0	12.047445297241211	3.1947596073150635
1.0	63440000.0	63450000.0	10.0	12.099806785583496	3.16963267326355
1.0	63500000.0	63510000.0	10.0	12.298843383789062	3.2004764080047607
1.0	63560000.0	63570000.0	11.0	11.893682479858398	3.1049537658691406
1.0	63580000.0	63590000.0	8.0	11.703482627868652	3.069042682647705
1.0	63590000.0	63600000.0	14.0	12.281625747680664	3.189390182495117
1.0	63600000.0	63610000.0	5.0	11.532083511352539	3.094895124435425
1.0	63630000.0	63640000.0	17.0	13.506731986999512	3.508183717727661
1.0	63810000.0	63820000.0	8.0	12.520332336425781	3.3557426929473877
1.0	63830000.0	63840000.0	7.0	8.260416984558105	2.139824628829956
1.0	63860000.0	63870000.0	4.0	9.074469566345215	2.298729658126831
1.0	63870000.0	63880000.0	12.0	8.707894325256348	2.1969261169433594
1.0	63890000.0	63900000.0	7.0	8.529367446899414	2.102351665496826
1.0	63900000.0	63910000.0	11.0	7.723248481750488	1.8336222171783447
1.0	63960000.0	63970000.0	7.0	7.678836822509766	1.798888921737671
1.0	63990000.0	64000000.0	5.0	7.747265815734863	1.8399608135223389
1.0	64050000.0	64060000.0	5.0	7.780081272125244	2.0015370845794678
1.0	64080000.0	64090000.0	9.0	9.118817329406738	2.3416531085968018
1.0	64100000.0	64110000.0	10.0	10.878141403198242	2.965388536453247
1.0	64120000.0	64130000.0	13.0	9.175897598266602	2.362311840057373
1.0	64270000.0	64280000.0	7.0	9.530084609985352	2.390510320663452
1.0	64320000.0	64330000.0	11.0	9.096144676208496	2.2663564682006836
1.0	64340000.0	64350000.0	12.0	9.66089153289795	2.435370445251465
1.0	64370000.0	64380000.0	6.0	10.486455917358398	2.6727077960968018
1.0	64380000.0	64390000.0	10.0	10.409806251525879	2.661752939224243
1.0	64390000.0	64400000.0	7.0	9.077997207641602	2.2866673469543457
1.0	64410000.0	64420000.0	9.0	11.21807861328125	2.8723840713500977
1.0	64450000.0	64460000.0	9.0	11.650837898254395	2.9985642433166504
1.0	64490000.0	64500000.0	18.0	11.804224967956543	3.0465099811553955
1.0	64560000.0	64570000.0	14.0	13.051241874694824	3.374022960662842
1.0	64630000.0	64640000.0	14.0	12.865549087524414	3.3368067741394043
1.0	64670000.0	64680000.0	13.0	14.621480941772461	3.756497621536255
1.0	64720000.0	64730000.0	14.0	13.378738403320312	3.473659038543701
1.0	64770000.0	64780000.0	15.0	12.797910690307617	3.311717987060547
1.0	64780000.0	64790000.0	8.0	13.3502779006958	3.4530296325683594
1.0	64810000.0	64820000.0	12.0	9.342241287231445	2.403696060180664
1.0	64850000.0	64860000.0	4.0	12.295183181762695	3.1890416145324707
1.0	64870000.0	64880000.0	10.0	11.562255859375	2.9793472290039062
1.0	64880000.0	64890000.0	11.0	8.844657897949219	2.2258944511413574
1.0	64910000.0	64920000.0	8.0	10.661689758300781	2.7312779426574707
1.0	64930000.0	64940000.0	10.0	7.187956809997559	1.7353928089141846
1.0	64950000.0	64960000.0	6.0	8.972757339477539	2.239856004714966
1.0	65000000.0	65010000.0	8.0	8.482210159301758	2.1081290245056152
1.0	65010000.0	65020000.0	7.0	8.5176420211792	2.0808889865875244
1.0	65020000.0	65030000.0	7.0	8.870254516601562	2.1713860034942627
1.0	65040000.0	65050000.0	5.0	8.712835311889648	2.1213364601135254
1.0	65050000.0	65060000.0	9.0	8.395814895629883	2.0240485668182373
1.0	65080000.0	65090000.0	7.0	8.977546691894531	2.2111830711364746
1.0	65140000.0	65150000.0	8.0	8.990012168884277	2.1901466846466064
1.0	65160000.0	65170000.0	6.0	9.331245422363281	2.335958957672119
1.0	65180000.0	65190000.0	12.0	10.77752685546875	2.7673354148864746
1.0	65190000.0	65200000.0	12.0	10.053128242492676	2.5385661125183105
1.0	65340000.0	65350000.0	11.0	9.157920837402344	2.3521904945373535
1.0	65350000.0	65360000.0	10.0	8.844924926757812	2.2431044578552246
1.0	65380000.0	65390000.0	12.0	8.935897827148438	2.2692527770996094
1.0	65390000.0	65400000.0	10.0	8.678365707397461	2.180225372314453
1.0	65410000.0	65420000.0	9.0	9.178228378295898	2.3711769580841064
1.0	65440000.0	65450000.0	3.0	9.020665168762207	2.2761001586914062
1.0	65490000.0	65500000.0	11.0	8.230697631835938	1.9963035583496094
1.0	65500000.0	65510000.0	6.0	8.13095760345459	1.9568688869476318
1.0	65550000.0	65560000.0	5.0	8.771346092224121	2.1441538333892822
1.0	65560000.0	65570000.0	7.0	8.956758499145508	2.2154793739318848
1.0	65580000.0	65590000.0	7.0	7.953407287597656	1.8900749683380127
1.0	65590000.0	65600000.0	7.0	8.353198051452637	2.0398926734924316
1.0	65630000.0	65640000.0	10.0	8.280637741088867	2.0429394245147705
1.0	65650000.0	65660000.0	7.0	8.354133605957031	2.045177698135376
1.0	65780000.0	65790000.0	11.0	9.081762313842773	2.2332215309143066
1.0	65790000.0	65800000.0	9.0	8.985745429992676	2.200892210006714
1.0	65860000.0	65870000.0	9.0	8.222397804260254	1.9529327154159546
1.0	65880000.0	65890000.0	4.0	6.435325622558594	1.4476341009140015
1.0	66060000.0	66070000.0	2.0	8.09283447265625	1.9723424911499023
1.0	66130000.0	66140000.0	11.0	10.343164443969727	2.6438069343566895
1.0	66150000.0	66160000.0	8.0	9.530740737915039	2.4158968925476074
1.0	66180000.0	66190000.0	10.0	12.77366828918457	3.3023486137390137
1.0	66250000.0	66260000.0	9.0	14.011796951293945	3.670640230178833
1.0	66260000.0	66270000.0	21.0	14.379426956176758	3.69311261177063
1.0	66420000.0	66430000.0	16.0	12.753904342651367	3.3092522621154785
1.0	66510000.0	66520000.0	9.0	14.023066520690918	3.6024765968322754
1.0	66530000.0	66540000.0	12.0	13.579859733581543	3.4966118335723877
1.0	66610000.0	66620000.0	10.0	13.340639114379883	3.4422073364257812
1.0	66700000.0	66710000.0	12.0	12.340408325195312	3.2004475593566895
1.0	66760000.0	66770000.0	18.0	9.433747291564941	2.431753635406494
1.0	66810000.0	66820000.0	12.0	10.388882637023926	2.795590877532959
1.0	66820000.0	66830000.0	11.0	9.62643814086914	2.5365095138549805
1.0	66850000.0	66860000.0	5.0	11.051796913146973	2.8331427574157715
1.0	66940000.0	66950000.0	9.0	8.38796329498291	2.0479588508605957
1.0	67040000.0	67050000.0	9.0	13.225199699401855	3.4221675395965576
1.0	67070000.0	67080000.0	12.0	12.92909049987793	3.3408493995666504
1.0	67150000.0	67160000.0	5.0	11.936511039733887	3.078199625015259
1.0	67210000.0	67220000.0	7.0	9.289102554321289	2.3784561157226562
1.0	67250000.0	67260000.0	10.0	9.722955703735352	2.439333438873291
1.0	67370000.0	67380000.0	5.0	10.58839225769043	2.70939564704895
1.0	67380000.0	67390000.0	5.0	10.63207721710205	2.7672576904296875
1.0	67390000.0	67400000.0	7.0	8.339231491088867	2.2187485694885254
1.0	67410000.0	67420000.0	14.0	10.623077392578125	2.866175889968872
1.0	67460000.0	67470000.0	10.0	9.860587120056152	2.6081981658935547
1.0	67510000.0	67520000.0	14.0	10.563885688781738	3.015446424484253
1.0	67520000.0	67530000.0	1.0	10.727943420410156	2.8569130897521973
1.0	67560000.0	67570000.0	8.0	11.46107292175293	2.960756301879883
1.0	67610000.0	67620000.0	4.0	9.644920349121094	2.476151704788208
1.0	67620000.0	67630000.0	12.0	10.09489917755127	2.5841636657714844
1.0	67650000.0	67660000.0	4.0	10.904923439025879	2.794884443283081
1.0	67670000.0	67680000.0	11.0	10.000699996948242	2.551544666290283
1.0	67680000.0	67690000.0	7.0	10.07082748413086	2.551516532897949
1.0	67700000.0	67710000.0	9.0	10.309011459350586	2.619419574737549
1.0	67770000.0	67780000.0	5.0	10.205924987792969	2.672278642654419
1.0	67780000.0	67790000.0	5.0	10.693341255187988	2.759883403778076
1.0	67800000.0	67810000.0	9.0	9.347549438476562	2.328317165374756
1.0	67810000.0	67820000.0	6.0	8.869029998779297	2.187204360961914
1.0	67830000.0	67840000.0	7.0	8.35260009765625	2.0649781227111816
1.0	67840000.0	67850000.0	7.0	8.230981826782227	2.0124335289001465
1.0	67880000.0	67890000.0	7.0	9.28636360168457	2.4069788455963135
1.0	67980000.0	67990000.0	10.0	7.820732116699219	1.870732069015503
1.0	68020000.0	68030000.0	3.0	8.287717819213867	2.0334668159484863
1.0	68060000.0	68070000.0	6.0	8.764585494995117	2.1273040771484375
1.0	68070000.0	68080000.0	10.0	8.431724548339844	2.0169498920440674
1.0	68110000.0	68120000.0	6.0	8.278959274291992	2.025836706161499
1.0	68120000.0	68130000.0	10.0	8.347159385681152	2.003230333328247
1.0	68160000.0	68170000.0	14.0	8.124608993530273	1.9449886083602905
1.0	68180000.0	68190000.0	9.0	8.486860275268555	2.1106374263763428
1.0	68250000.0	68260000.0	10.0	9.147819519042969	2.289278984069824
1.0	68260000.0	68270000.0	5.0	8.978082656860352	2.2618305683135986
1.0	68320000.0	68330000.0	10.0	8.671147346496582	2.164005756378174
1.0	68560000.0	68570000.0	3.0	7.848265171051025	1.846432089805603
1.0	68770000.0	68780000.0	11.0	12.70716381072998	3.2829036712646484
1.0	68780000.0	68790000.0	6.0	11.49383544921875	3.0142953395843506
1.0	68940000.0	68950000.0	14.0	15.283262252807617	3.8992526531219482
1.0	69050000.0	69060000.0	21.0	19.295629501342773	4.53282356262207
1.0	69090000.0	69100000.0	25.0	20.934816360473633	4.699077129364014
1.0	69100000.0	69110000.0	27.0	20.37221336364746	4.638636589050293
1.0	69140000.0	69150000.0	12.0	17.016529083251953	4.264165878295898
1.0	69170000.0	69180000.0	23.0	18.36922836303711	4.409829616546631
1.0	69240000.0	69250000.0	16.0	15.95519733428955	4.018380165100098
1.0	69270000.0	69280000.0	6.0	16.17930793762207	4.076247692108154
1.0	69320000.0	69330000.0	16.0	15.833111763000488	3.9923977851867676
1.0	69330000.0	69340000.0	23.0	16.517269134521484	4.118389129638672
1.0	69350000.0	69360000.0	10.0	17.1218204498291	4.206631660461426
1.0	69360000.0	69370000.0	16.0	16.421539306640625	4.100947380065918
1.0	69370000.0	69380000.0	24.0	16.34933853149414	4.1012067794799805
1.0	69390000.0	69400000.0	16.0	11.46142864227295	3.1248114109039307
1.0	69410000.0	69420000.0	11.0	19.451831817626953	4.540504455566406
1.0	69620000.0	69630000.0	13.0	19.558612823486328	4.550335884094238
1.0	69800000.0	69810000.0	28.0	17.932323455810547	4.351128578186035
1.0	69830000.0	69840000.0	13.0	19.366546630859375	4.535414218902588
1.0	69860000.0	69870000.0	25.0	19.704330444335938	4.57702112197876
1.0	70010000.0	70020000.0	29.0	22.463375091552734	4.825045585632324
1.0	70100000.0	70110000.0	23.0	21.667774200439453	4.763266086578369
1.0	70130000.0	70140000.0	23.0	20.90576171875	4.695240020751953
1.0	70190000.0	70200000.0	21.0	22.086641311645508	4.800260543823242
1.0	70230000.0	70240000.0	18.0	21.907075881958008	4.780633449554443
1.0	70300000.0	70310000.0	18.0	21.650466918945312	4.7538251876831055
1.0	70310000.0	70320000.0	19.0	21.49032974243164	4.744555473327637
1.0	70340000.0	70350000.0	20.0	19.798656463623047	4.616456031799316
1.0	70380000.0	70390000.0	18.0	19.677446365356445	4.58244514465332
1.0	70390000.0	70400000.0	19.0	14.706807136535645	3.8864006996154785
1.0	70460000.0	70470000.0	14.0	15.652844429016113	4.0593414306640625
1.0	70510000.0	70520000.0	14.0	18.778583526611328	4.461595058441162
1.0	70600000.0	70610000.0	8.0	13.246543884277344	3.4874331951141357
1.0	70620000.0	70630000.0	8.0	11.954439163208008	3.2037861347198486
1.0	70630000.0	70640000.0	13.0	10.799646377563477	2.880537509918213
1.0	70680000.0	70690000.0	14.0	8.976306915283203	2.4725589752197266
1.0	70690000.0	70700000.0	12.0	10.540738105773926	2.8491241931915283
1.0	70720000.0	70730000.0	6.0	8.937437057495117	2.270707607269287
1.0	70790000.0	70800000.0	10.0	8.989319801330566	2.2742104530334473
1.0	70800000.0	70810000.0	10.0	8.75411319732666	2.195624589920044
1.0	70930000.0	70940000.0	15.0	11.464028358459473	2.99857234954834
1.0	70990000.0	71000000.0	12.0	13.70643138885498	3.5961456298828125
1.0	71030000.0	71040000.0	16.0	15.374914169311523	3.9200878143310547
1.0	71070000.0	71080000.0	14.0	15.553934097290039	3.9295554161071777
1.0	71190000.0	71200000.0	12.0	19.30901527404785	4.525696277618408
1.0	71310000.0	71320000.0	23.0	22.235431671142578	4.818103790283203
1.0	71320000.0	71330000.0	26.0	22.705585479736328	4.845429420471191
1.0	71430000.0	71440000.0	23.0	21.964344024658203	4.794859886169434
1.0	71440000.0	71450000.0	20.0	21.081892013549805	4.725771903991699
1.0	71460000.0	71470000.0	30.0	20.397781372070312	4.650979042053223
1.0	71640000.0	71650000.0	13.0	15.837994575500488	3.976858615875244
1.0	71650000.0	71660000.0	10.0	15.79163646697998	3.981943130493164
1.0	71660000.0	71670000.0	16.0	15.589146614074707	3.950009822845459
1.0	71670000.0	71680000.0	22.0	16.16611671447754	4.042229652404785
1.0	71700000.0	71710000.0	16.0	16.38640785217285	4.100496292114258
1.0	71740000.0	71750000.0	9.0	17.70284652709961	4.296813011169434
1.0	71760000.0	71770000.0	22.0	17.296823501586914	4.233521938323975
1.0	71780000.0	71790000.0	14.0	18.5533447265625	4.429950714111328
1.0	71790000.0	71800000.0	14.0	18.65192413330078	4.4361066818237305
1.0	71810000.0	71820000.0	15.0	19.37240219116211	4.525463581085205
1.0	71820000.0	71830000.0	17.0	19.372713088989258	4.529251575469971
1.0	71930000.0	71940000.0	25.0	21.70412826538086	4.764548301696777
1.0	71970000.0	71980000.0	25.0	22.75360679626465	4.861791133880615
1.0	72100000.0	72110000.0	36.0	24.966670989990234	4.986148357391357
1.0	72160000.0	72170000.0	23.0	27.265716552734375	5.089930057525635
1.0	72170000.0	72180000.0	26.0	26.110614776611328	5.0521368980407715
1.0	72180000.0	72190000.0	30.0	26.105640411376953	5.037386417388916
1.0	72190000.0	72200000.0	36.0	25.84267234802246	5.027917385101318
1.0	72210000.0	72220000.0	21.0	25.584468841552734	5.0125346183776855
1.0	72220000.0	72230000.0	32.0	25.640705108642578	5.020474433898926
1.0	72380000.0	72390000.0	23.0	18.773263931274414	4.607466220855713
1.0	72460000.0	72470000.0	17.0	23.056758880615234	4.882325172424316
1.0	72480000.0	72490000.0	31.0	22.62994384765625	4.847650051116943
1.0	72500000.0	72510000.0	17.0	22.89591407775879	4.892372131347656
1.0	72540000.0	72550000.0	32.0	25.2896785736084	4.997334957122803
1.0	72620000.0	72630000.0	31.0	28.212543487548828	5.107610702514648
1.0	72630000.0	72640000.0	37.0	27.5207462310791	5.085024356842041
1.0	72650000.0	72660000.0	29.0	28.406646728515625	5.114911079406738
1.0	72730000.0	72740000.0	17.0	25.501724243164062	5.023314476013184
1.0	72740000.0	72750000.0	37.0	19.997135162353516	4.707027435302734
1.0	72860000.0	72870000.0	26.0	20.641708374023438	4.6732587814331055
1.0	73150000.0	73160000.0	25.0	30.257665634155273	5.157567024230957
1.0	73170000.0	73180000.0	38.0	29.7908878326416	5.140742301940918
1.0	73220000.0	73230000.0	37.0	29.3084716796875	5.131499290466309
1.0	73350000.0	73360000.0	35.0	27.34568214416504	5.083901405334473
1.0	73400000.0	73410000.0	32.0	29.03998374938965	5.127819061279297
1.0	73410000.0	73420000.0	26.0	29.442296981811523	5.134512901306152
1.0	73440000.0	73450000.0	29.0	28.46282958984375	5.127968788146973
1.0	73640000.0	73650000.0	43.0	30.416494369506836	5.151917457580566
1.0	73690000.0	73700000.0	26.0	30.735584259033203	5.150753974914551
1.0	73730000.0	73740000.0	27.0	29.83291244506836	5.143242359161377
1.0	73740000.0	73750000.0	22.0	29.91289710998535	5.152043342590332
1.0	73850000.0	73860000.0	40.0	28.868209838867188	5.121830940246582
1.0	74010000.0	74020000.0	35.0	28.72281265258789	5.123032569885254
1.0	74070000.0	74080000.0	20.0	29.029285430908203	5.12668514251709
1.0	74130000.0	74140000.0	28.0	28.90180015563965	5.130007743835449
1.0	74140000.0	74150000.0	30.0	28.382287979125977	5.128779411315918
1.0	74220000.0	74230000.0	24.0	29.84917640686035	5.143989562988281
1.0	74250000.0	74260000.0	34.0	29.389667510986328	5.1378068923950195
1.0	74350000.0	74360000.0	22.0	27.160675048828125	5.078219413757324
1.0	74400000.0	74410000.0	24.0	25.61592674255371	5.0158586502075195
1.0	74530000.0	74540000.0	14.0	21.251419067382812	4.723301887512207
1.0	74630000.0	74640000.0	17.0	17.749589920043945	4.3033599853515625
1.0	74690000.0	74700000.0	20.0	16.460941314697266	4.099038124084473
1.0	74730000.0	74740000.0	16.0	13.811056137084961	3.5853798389434814
1.0	74740000.0	74750000.0	18.0	13.875493049621582	3.589414119720459
1.0	74750000.0	74760000.0	17.0	14.70532512664795	3.760514736175537
1.0	74790000.0	74800000.0	13.0	14.463607788085938	3.722691059112549
1.0	74840000.0	74850000.0	12.0	13.987199783325195	3.6189537048339844
1.0	74870000.0	74880000.0	10.0	13.810014724731445	3.5588507652282715
1.0	74980000.0	74990000.0	14.0	13.588281631469727	3.510363817214966
1.0	75090000.0	75100000.0	11.0	13.509353637695312	3.4837894439697266
1.0	75100000.0	75110000.0	16.0	12.929862976074219	3.3434360027313232
1.0	75170000.0	75180000.0	12.0	11.687000274658203	3.208096742630005
1.0	75220000.0	75230000.0	4.0	12.456428527832031	3.3883965015411377
1.0	75250000.0	75260000.0	27.0	16.267078399658203	4.065938949584961
1.0	75310000.0	75320000.0	24.0	19.133136749267578	4.495499134063721
1.0	75430000.0	75440000.0	19.0	18.997394561767578	4.575723171234131
1.0	75510000.0	75520000.0	22.0	21.65079116821289	4.762747764587402
1.0	75590000.0	75600000.0	13.0	16.020483016967773	4.214995384216309
1.0	75660000.0	75670000.0	16.0	18.78359603881836	4.495516300201416
1.0	75690000.0	75700000.0	12.0	20.87763214111328	4.715414524078369
1.0	75710000.0	75720000.0	17.0	21.873844146728516	4.786314487457275
1.0	75730000.0	75740000.0	17.0	21.035171508789062	4.73920202255249
1.0	75740000.0	75750000.0	23.0	21.18454360961914	4.724216461181641
1.0	75760000.0	75770000.0	18.0	21.562585830688477	4.750462532043457
1.0	75820000.0	75830000.0	23.0	22.810100555419922	4.860049247741699
1.0	75860000.0	75870000.0	22.0	22.087779998779297	4.791250705718994
1.0	75880000.0	75890000.0	25.0	21.725505828857422	4.774061679840088
1.0	75890000.0	75900000.0	19.0	21.28974723815918	4.727075099945068
1.0	75950000.0	75960000.0	12.0	19.501174926757812	4.557163238525391
1.0	76040000.0	76050000.0	14.0	16.243518829345703	4.073091983795166
1.0	76070000.0	76080000.0	29.0	14.963397026062012	3.874690532684326
1.0	76190000.0	76200000.0	12.0	10.905163764953613	2.90449595451355
1.0	76210000.0	76220000.0	14.0	11.091280937194824	3.025916576385498
1.0	76220000.0	76230000.0	12.0	11.246438026428223	3.0235610008239746
1.0	76270000.0	76280000.0	9.0	12.120298385620117	3.2006301879882812
1.0	76310000.0	76320000.0	10.0	14.639880180358887	3.757453441619873
1.0	76380000.0	76390000.0	13.0	18.6411075592041	4.450295448303223
1.0	76460000.0	76470000.0	24.0	20.480445861816406	4.669921398162842
1.0	76510000.0	76520000.0	23.0	21.235584259033203	4.730367660522461
1.0	76550000.0	76560000.0	29.0	20.993906021118164	4.716858386993408
1.0	76650000.0	76660000.0	14.0	23.433109283447266	4.900515556335449
1.0	76680000.0	76690000.0	24.0	23.905254364013672	4.925434112548828
1.0	76690000.0	76700000.0	26.0	23.403200149536133	4.895266532897949
1.0	76720000.0	76730000.0	19.0	23.494421005249023	4.925466060638428
1.0	76740000.0	76750000.0	21.0	23.66358757019043	4.9149250984191895
1.0	76760000.0	76770000.0	29.0	23.6685848236084	4.920146942138672
1.0	76780000.0	76790000.0	25.0	24.08953857421875	4.95241641998291
1.0	76790000.0	76800000.0	25.0	23.84375	4.946216583251953
1.0	76800000.0	76810000.0	17.0	25.206157684326172	4.997734069824219
1.0	76880000.0	76890000.0	22.0	22.443592071533203	4.8293137550354
1.0	76900000.0	76910000.0	25.0	21.338092803955078	4.74791145324707
1.0	77040000.0	77050000.0	18.0	18.666851043701172	4.44382381439209
1.0	77120000.0	77130000.0	11.0	17.929431915283203	4.332365989685059
1.0	77190000.0	77200000.0	15.0	17.506969451904297	4.295492649078369
1.0	77240000.0	77250000.0	24.0	18.699026107788086	4.451534748077393
1.0	77320000.0	77330000.0	12.0	21.177753448486328	4.73422908782959
1.0	77330000.0	77340000.0	23.0	16.642993927001953	4.25949239730835
1.0	77350000.0	77360000.0	31.0	19.972726821899414	4.606456279754639
1.0	77450000.0	77460000.0	21.0	19.441757202148438	4.540074348449707
1.0	77530000.0	77540000.0	15.0	16.65144157409668	4.13677978515625
1.0	77540000.0	77550000.0	11.0	15.104680061340332	3.8502612113952637
1.0	77600000.0	77610000.0	13.0	11.671008110046387	3.0658721923828125
1.0	77620000.0	77630000.0	12.0	12.387643814086914	3.253638744354248
1.0	77710000.0	77720000.0	17.0	16.080501556396484	4.032753944396973
1.0	77720000.0	77730000.0	23.0	16.635574340820312	4.139647006988525
1.0	77760000.0	77770000.0	20.0	17.13629150390625	4.216582298278809
1.0	77810000.0	77820000.0	17.0	16.70465660095215	4.168221473693848
1.0	77940000.0	77950000.0	18.0	13.701417922973633	3.5420310497283936
1.0	78130000.0	78140000.0	13.0	10.673582077026367	2.8784618377685547
1.0	78160000.0	78170000.0	7.0	9.570724487304688	2.493065357208252
1.0	78170000.0	78180000.0	13.0	10.109504699707031	2.690284252166748
1.0	78210000.0	78220000.0	10.0	9.30169677734375	2.380347490310669
1.0	78220000.0	78230000.0	7.0	8.613225936889648	2.260349750518799
1.0	78320000.0	78330000.0	7.0	8.737894058227539	2.2103867530822754
1.0	78390000.0	78400000.0	8.0	9.5677490234375	2.507683277130127
1.0	78410000.0	78420000.0	13.0	9.319372177124023	2.4153220653533936
1.0	78490000.0	78500000.0	6.0	9.72718620300293	2.4647433757781982
1.0	78640000.0	78650000.0	3.0	10.079232215881348	2.5604472160339355
1.0	78660000.0	78670000.0	9.0	9.876492500305176	2.552112579345703
1.0	78690000.0	78700000.0	8.0	9.132588386535645	2.345634698867798
1.0	78730000.0	78740000.0	5.0	9.827295303344727	2.4683945178985596
1.0	78780000.0	78790000.0	6.0	9.178893089294434	2.2673096656799316
1.0	78790000.0	78800000.0	10.0	8.848020553588867	2.1862244606018066
1.0	78800000.0	78810000.0	7.0	9.16326904296875	2.267760992050171
1.0	78830000.0	78840000.0	10.0	8.666460037231445	2.1080400943756104
1.0	78860000.0	78870000.0	9.0	9.175394058227539	2.258179187774658
1.0	78920000.0	78930000.0	10.0	11.39123821258545	2.9256749153137207
1.0	78940000.0	78950000.0	6.0	9.206663131713867	2.3713836669921875
1.0	79010000.0	79020000.0	9.0	13.595468521118164	3.528963565826416
1.0	79040000.0	79050000.0	13.0	13.263114929199219	3.424844264984131
1.0	79060000.0	79070000.0	15.0	12.775823593139648	3.314373731613159
1.0	79090000.0	79100000.0	10.0	12.895785331726074	3.345107316970825
1.0	79120000.0	79130000.0	5.0	12.951492309570312	3.473093032836914
1.0	79160000.0	79170000.0	12.0	15.203378677368164	3.8637003898620605
1.0	79170000.0	79180000.0	12.0	15.51531982421875	3.918414354324341
1.0	79230000.0	79240000.0	17.0	16.25812339782715	4.072324752807617
1.0	79330000.0	79340000.0	29.0	19.540180206298828	4.542727470397949
1.0	79350000.0	79360000.0	16.0	20.6081600189209	4.679810523986816
1.0	79430000.0	79440000.0	17.0	24.583877563476562	4.975572109222412
1.0	79490000.0	79500000.0	28.0	25.15049171447754	4.993620872497559
1.0	79550000.0	79560000.0	28.0	24.734378814697266	4.975541591644287
1.0	79640000.0	79650000.0	25.0	24.93206024169922	4.988387107849121
1.0	79650000.0	79660000.0	25.0	24.44491195678711	4.9653472900390625
1.0	79670000.0	79680000.0	16.0	25.4884090423584	5.018403053283691
1.0	79780000.0	79790000.0	24.0	25.620555877685547	5.049719333648682
1.0	79900000.0	79910000.0	24.0	24.811527252197266	4.980297565460205
1.0	79980000.0	79990000.0	15.0	17.444936752319336	4.370475769042969
1.0	80010000.0	80020000.0	16.0	21.363147735595703	4.730101585388184
1.0	80030000.0	80040000.0	18.0	19.634113311767578	4.590323448181152
1.0	80130000.0	80140000.0	20.0	21.311893463134766	4.723680019378662
1.0	80170000.0	80180000.0	12.0	23.416406631469727	4.887223243713379
1.0	80280000.0	80290000.0	23.0	24.18038558959961	4.944375991821289
1.0	80370000.0	80380000.0	23.0	22.446706771850586	4.82183313369751
1.0	80380000.0	80390000.0	28.0	22.035839080810547	4.795340538024902
1.0	80440000.0	80450000.0	18.0	21.573307037353516	4.78366231918335
1.0	80450000.0	80460000.0	25.0	22.215534210205078	4.804883003234863
1.0	80460000.0	80470000.0	28.0	20.99920654296875	4.721358299255371
1.0	80520000.0	80530000.0	23.0	20.645418167114258	4.66817569732666
1.0	80530000.0	80540000.0	13.0	20.805452346801758	4.695357799530029
1.0	80550000.0	80560000.0	24.0	21.116039276123047	4.713637828826904
1.0	80570000.0	80580000.0	12.0	19.207895278930664	4.56913423538208
1.0	80580000.0	80590000.0	19.0	20.323238372802734	4.633645534515381
1.0	80630000.0	80640000.0	26.0	19.744356155395508	4.5661301612854
1.0	80660000.0	80670000.0	17.0	20.022602081298828	4.603349685668945
1.0	80720000.0	80730000.0	19.0	22.05012321472168	4.802663326263428
1.0	80750000.0	80760000.0	13.0	20.16092872619629	4.6473493576049805
1.0	80800000.0	80810000.0	21.0	19.77219581604004	4.588625907897949
1.0	80840000.0	80850000.0	21.0	20.222156524658203	4.620915412902832
1.0	80850000.0	80860000.0	21.0	19.384275436401367	4.557063579559326
1.0	80880000.0	80890000.0	20.0	18.983348846435547	4.481436252593994
1.0	80890000.0	80900000.0	24.0	18.503173828125	4.413369178771973
1.0	81050000.0	81060000.0	12.0	15.967430114746094	4.01284646987915
1.0	81080000.0	81090000.0	14.0	15.302017211914062	3.878213405609131
1.0	81130000.0	81140000.0	17.0	13.766105651855469	3.5513415336608887
1.0	81260000.0	81270000.0	13.0	15.120173454284668	3.847179412841797
1.0	81310000.0	81320000.0	12.0	15.418606758117676	3.89961314201355
1.0	81320000.0	81330000.0	18.0	15.61601734161377	3.935098171234131
1.0	81380000.0	81390000.0	22.0	16.663227081298828	4.128632545471191
1.0	81580000.0	81590000.0	20.0	20.557804107666016	4.65728235244751
1.0	81760000.0	81770000.0	11.0	21.490337371826172	4.749547004699707
1.0	81800000.0	81810000.0	14.0	20.737567901611328	4.676995754241943
1.0	81930000.0	81940000.0	19.0	20.02513313293457	4.600062847137451
1.0	81960000.0	81970000.0	20.0	19.138736724853516	4.494268417358398
1.0	82050000.0	82060000.0	17.0	14.858784675598145	3.8577990531921387
1.0	82090000.0	82100000.0	18.0	16.295257568359375	4.060638427734375
1.0	82160000.0	82170000.0	16.0	15.196920394897461	3.870161533355713
1.0	82170000.0	82180000.0	12.0	15.129074096679688	3.838484287261963
1.0	82180000.0	82190000.0	12.0	15.20050048828125	3.853219509124756
1.0	82190000.0	82200000.0	14.0	14.401471138000488	3.6915335655212402
1.0	82220000.0	82230000.0	10.0	13.20317268371582	3.4247100353240967
1.0	82230000.0	82240000.0	14.0	13.2859525680542	3.42741060256958
1.0	82250000.0	82260000.0	13.0	13.288751602172852	3.4261460304260254
1.0	82390000.0	82400000.0	12.0	11.94542121887207	3.129612922668457
1.0	82400000.0	82410000.0	7.0	12.307641983032227	3.2338576316833496
1.0	82430000.0	82440000.0	8.0	12.561314582824707	3.329261302947998
1.0	82440000.0	82450000.0	9.0	11.769353866577148	3.1362433433532715
1.0	82590000.0	82600000.0	14.0	11.66966438293457	3.150949716567993
1.0	82610000.0	82620000.0	22.0	15.488771438598633	3.9419474601745605
1.0	82690000.0	82700000.0	17.0	18.11871910095215	4.372552394866943
1.0	82750000.0	82760000.0	29.0	16.747211456298828	4.159174919128418
1.0	82850000.0	82860000.0	13.0	17.809106826782227	4.345966339111328
1.0	82940000.0	82950000.0	14.0	17.953245162963867	4.345644950866699
1.0	83010000.0	83020000.0	12.0	16.975284576416016	4.189687728881836
1.0	83110000.0	83120000.0	9.0	16.04475212097168	4.021451950073242
1.0	83140000.0	83150000.0	14.0	16.0992431640625	4.02798318862915
1.0	83190000.0	83200000.0	11.0	18.016557693481445	4.355863571166992
1.0	83210000.0	83220000.0	12.0	18.641054153442383	4.429505348205566
1.0	83310000.0	83320000.0	18.0	20.751699447631836	4.677896976470947
1.0	83360000.0	83370000.0	21.0	19.993406295776367	4.606238842010498
1.0	83390000.0	83400000.0	19.0	19.166915893554688	4.497859477996826
1.0	83540000.0	83550000.0	12.0	12.180686950683594	3.167271137237549
1.0	83550000.0	83560000.0	8.0	11.509186744689941	2.9815268516540527
1.0	83560000.0	83570000.0	14.0	11.603760719299316	3.018028497695923
1.0	83680000.0	83690000.0	1.0	5.0120439529418945	0.925190269947052
1.0	83920000.0	83930000.0	3.0	5.837554931640625	1.1607944965362549
1.0	84030000.0	84040000.0	10.0	8.729532241821289	2.1221041679382324
1.0	84040000.0	84050000.0	6.0	9.755439758300781	2.466275691986084
1.0	84060000.0	84070000.0	8.0	10.325608253479004	2.647256851196289
1.0	84090000.0	84100000.0	9.0	9.770003318786621	2.449517250061035
1.0	84300000.0	84310000.0	9.0	7.820223808288574	1.8785892724990845
1.0	84320000.0	84330000.0	2.0	7.753996849060059	1.8558870553970337
1.0	84350000.0	84360000.0	5.0	7.768821716308594	1.7959167957305908
1.0	84360000.0	84370000.0	3.0	7.253271579742432	1.6635510921478271
1.0	84440000.0	84450000.0	9.0	8.40549373626709	2.0087430477142334
1.0	84580000.0	84590000.0	13.0	9.44099235534668	2.3920953273773193
1.0	84610000.0	84620000.0	8.0	9.082542419433594	2.324291467666626
1.0	84670000.0	84680000.0	8.0	10.269222259521484	2.635239362716675
1.0	84700000.0	84710000.0	4.0	9.673492431640625	2.4747889041900635
1.0	84780000.0	84790000.0	8.0	10.964780807495117	2.809356212615967
1.0	84810000.0	84820000.0	10.0	10.654040336608887	2.7319881916046143
1.0	84830000.0	84840000.0	6.0	11.310737609863281	2.9179224967956543
1.0	84860000.0	84870000.0	14.0	10.869351387023926	2.7824172973632812
1.0	84870000.0	84880000.0	8.0	10.504535675048828	2.764331102371216
1.0	84940000.0	84950000.0	12.0	9.634913444519043	2.6269373893737793
1.0	84980000.0	84990000.0	7.0	10.017041206359863	2.5323402881622314
1.0	85020000.0	85030000.0	13.0	9.024450302124023	2.310727119445801
1.0	85050000.0	85060000.0	6.0	10.775909423828125	2.7712581157684326
1.0	85170000.0	85180000.0	15.0	10.200860977172852	2.6585426330566406
1.0	85230000.0	85240000.0	15.0	11.21294116973877	2.9498116970062256
1.0	85270000.0	85280000.0	10.0	12.459818840026855	3.26202392578125
1.0	85620000.0	85630000.0	12.0	10.506781578063965	2.7125930786132812
1.0	85680000.0	85690000.0	9.0	10.432867050170898	2.663891315460205
1.0	85710000.0	85720000.0	7.0	8.69384765625	2.191549777984619
1.0	85720000.0	85730000.0	5.0	8.800639152526855	2.3109829425811768
1.0	85750000.0	85760000.0	6.0	9.183670997619629	2.2897303104400635
1.0	85800000.0	85810000.0	14.0	8.518333435058594	2.1069509983062744
1.0	85820000.0	85830000.0	5.0	9.275786399841309	2.3792905807495117
1.0	85840000.0	85850000.0	7.0	9.20599365234375	2.382946491241455
1.0	85900000.0	85910000.0	7.0	9.954488754272461	2.578157424926758
1.0	85930000.0	85940000.0	8.0	9.629907608032227	2.4290149211883545
1.0	85940000.0	85950000.0	7.0	10.709693908691406	2.746655225753784
1.0	86010000.0	86020000.0	6.0	10.399881362915039	2.6614279747009277
1.0	86100000.0	86110000.0	8.0	8.300336837768555	2.0314230918884277
1.0	86110000.0	86120000.0	4.0	7.4362897872924805	1.7172648906707764
1.0	86240000.0	86250000.0	16.0	14.590227127075195	3.7381787300109863
1.0	86350000.0	86360000.0	22.0	17.35316276550293	4.269799709320068
1.0	86360000.0	86370000.0	16.0	18.1016788482666	4.380377769470215
1.0	86380000.0	86390000.0	21.0	18.026790618896484	4.3681960105896
1.0	86400000.0	86410000.0	14.0	16.829055786132812	4.25669527053833
1.0	86420000.0	86430000.0	20.0	19.72645378112793	4.5764946937561035
1.0	86450000.0	86460000.0	25.0	19.87311553955078	4.60438346862793
1.0	86470000.0	86480000.0	12.0	20.49428939819336	4.668783664703369
1.0	86480000.0	86490000.0	17.0	19.396915435791016	4.553882122039795
1.0	86500000.0	86510000.0	23.0	21.13815689086914	4.718941688537598
1.0	86520000.0	86530000.0	14.0	21.840084075927734	4.781148433685303
1.0	86580000.0	86590000.0	21.0	20.988544464111328	4.713849067687988
1.0	86590000.0	86600000.0	24.0	18.362041473388672	4.447434902191162
1.0	86600000.0	86610000.0	24.0	20.486181259155273	4.67758321762085
1.0	86620000.0	86630000.0	20.0	17.000728607177734	4.3008904457092285
1.0	86640000.0	86650000.0	14.0	19.311655044555664	4.563864707946777
1.0	86650000.0	86660000.0	20.0	21.047929763793945	4.714990615844727
1.0	86760000.0	86770000.0	17.0	17.923969268798828	4.351807117462158
1.0	86790000.0	86800000.0	14.0	14.672981262207031	3.8155055046081543
1.0	86840000.0	86850000.0	12.0	13.2701997756958	3.629607677459717
1.0	86950000.0	86960000.0	11.0	15.8608980178833	4.0420308113098145
1.0	86990000.0	87000000.0	14.0	16.59127426147461	4.151339054107666
1.0	87000000.0	87010000.0	16.0	15.301684379577637	3.9156060218811035
1.0	87040000.0	87050000.0	13.0	14.998507499694824	3.833662509918213
1.0	87110000.0	87120000.0	19.0	12.32150650024414	3.2261595726013184
1.0	87150000.0	87160000.0	10.0	10.34271240234375	2.672457456588745
1.0	87180000.0	87190000.0	3.0	11.31039810180664	3.0942485332489014
1.0	87260000.0	87270000.0	7.0	8.534368515014648	2.0750348567962646
1.0	87330000.0	87340000.0	10.0	9.441247940063477	2.429680347442627
1.0	87510000.0	87520000.0	11.0	10.183789253234863	2.6202125549316406
1.0	87530000.0	87540000.0	12.0	9.188921928405762	2.326735496520996
1.0	87540000.0	87550000.0	10.0	9.715688705444336	2.4912242889404297
1.0	87590000.0	87600000.0	10.0	10.421432495117188	2.7307848930358887
1.0	87720000.0	87730000.0	12.0	13.14924430847168	3.4193413257598877
1.0	87770000.0	87780000.0	11.0	12.878952026367188	3.3378875255584717
1.0	87800000.0	87810000.0	5.0	11.789603233337402	3.224367141723633
1.0	87820000.0	87830000.0	11.0	11.142023086547852	2.985316753387451
1.0	87850000.0	87860000.0	19.0	11.944632530212402	3.107649326324463
1.0	87860000.0	87870000.0	13.0	12.508736610412598	3.241703748703003
1.0	87870000.0	87880000.0	16.0	12.687828063964844	3.2808494567871094
1.0	87920000.0	87930000.0	15.0	14.850207328796387	3.8063323497772217
1.0	87930000.0	87940000.0	13.0	14.300840377807617	3.688791275024414
1.0	88010000.0	88020000.0	11.0	16.50860023498535	4.134186744689941
1.0	88040000.0	88050000.0	21.0	15.563624382019043	3.9528965950012207
1.0	88060000.0	88070000.0	19.0	16.93499183654785	4.191265106201172
1.0	88090000.0	88100000.0	17.0	17.280529022216797	4.243494033813477
1.0	88150000.0	88160000.0	17.0	15.190568923950195	3.931853771209717
1.0	88160000.0	88170000.0	25.0	16.56203269958496	4.150391578674316
1.0	88250000.0	88260000.0	13.0	15.142117500305176	3.8889858722686768
1.0	88270000.0	88280000.0	13.0	14.245610237121582	3.7105820178985596
1.0	88290000.0	88300000.0	12.0	15.269561767578125	3.9024746417999268
1.0	88300000.0	88310000.0	15.0	15.372797012329102	3.9046406745910645
1.0	88340000.0	88350000.0	19.0	15.05766487121582	3.8383471965789795
1.0	88460000.0	88470000.0	22.0	13.790860176086426	3.559513807296753
1.0	88500000.0	88510000.0	5.0	13.775897026062012	3.5720112323760986
1.0	88610000.0	88620000.0	14.0	11.821640968322754	3.0709433555603027
1.0	88750000.0	88760000.0	4.0	11.146672248840332	2.9856178760528564
1.0	88780000.0	88790000.0	11.0	12.06159782409668	3.1183619499206543
1.0	88790000.0	88800000.0	11.0	11.517147064208984	2.9871628284454346
1.0	89110000.0	89120000.0	11.0	9.481382369995117	2.3924498558044434
1.0	89130000.0	89140000.0	3.0	9.233055114746094	2.3435215950012207
1.0	89160000.0	89170000.0	7.0	9.191136360168457	2.3758554458618164
1.0	89200000.0	89210000.0	8.0	8.895556449890137	2.2558224201202393
1.0	89230000.0	89240000.0	6.0	8.585537910461426	2.1503939628601074
1.0	89280000.0	89290000.0	5.0	8.425880432128906	2.096581220626831
1.0	89370000.0	89380000.0	9.0	7.921208381652832	1.8509361743927002
1.0	89450000.0	89460000.0	8.0	8.950237274169922	2.485116481781006
1.0	89510000.0	89520000.0	7.0	7.659861087799072	1.8043863773345947
1.0	89530000.0	89540000.0	6.0	8.386137008666992	2.0870471000671387
1.0	89590000.0	89600000.0	6.0	9.415079116821289	2.445488691329956
1.0	89610000.0	89620000.0	15.0	10.066282272338867	2.6817638874053955
1.0	89640000.0	89650000.0	12.0	9.529610633850098	2.490434169769287
1.0	89660000.0	89670000.0	8.0	9.024835586547852	2.3019702434539795
1.0	89670000.0	89680000.0	8.0	10.086084365844727	2.5917649269104004
1.0	89700000.0	89710000.0	9.0	10.125541687011719	2.5651376247406006
1.0	89740000.0	89750000.0	9.0	8.889581680297852	2.188371181488037
1.0	89780000.0	89790000.0	4.0	9.606463432312012	2.400486469268799
1.0	89830000.0	89840000.0	8.0	7.707399845123291	1.796595811843872
1.0	89850000.0	89860000.0	13.0	7.348560333251953	1.6860603094100952
1.0	89970000.0	89980000.0	5.0	9.530707359313965	2.378826141357422
1.0	90020000.0	90030000.0	12.0	8.845685005187988	2.1657214164733887
1.0	90160000.0	90170000.0	13.0	10.521141052246094	2.737365245819092
1.0	90190000.0	90200000.0	10.0	11.533053398132324	2.986314535140991
1.0	90230000.0	90240000.0	8.0	12.220194816589355	3.239591598510742
1.0	90240000.0	90250000.0	12.0	10.626646995544434	2.747859239578247
1.0	90250000.0	90260000.0	10.0	10.915842056274414	2.8156418800354004
1.0	90310000.0	90320000.0	7.0	9.66450309753418	2.5365657806396484
1.0	90320000.0	90330000.0	16.0	10.119195938110352	2.6729602813720703
1.0	90460000.0	90470000.0	8.0	10.33314323425293	2.749215602874756
1.0	90490000.0	90500000.0	10.0	10.433422088623047	2.7985546588897705
1.0	90540000.0	90550000.0	12.0	11.186347961425781	2.9154727458953857
1.0	90550000.0	90560000.0	10.0	11.76887321472168	3.0735268592834473
1.0	90590000.0	90600000.0	14.0	9.9514799118042	2.6351523399353027
1.0	90610000.0	90620000.0	14.0	11.01024055480957	2.8427486419677734
1.0	90730000.0	90740000.0	18.0	13.493734359741211	3.4804768562316895
1.0	90780000.0	90790000.0	16.0	14.949296951293945	3.8112874031066895
1.0	90790000.0	90800000.0	11.0	16.070579528808594	4.0349931716918945
1.0	90810000.0	90820000.0	15.0	15.782363891601562	3.986252546310425
1.0	90910000.0	90920000.0	16.0	16.321502685546875	4.089757442474365
1.0	90930000.0	90940000.0	19.0	16.063228607177734	4.040074348449707
1.0	90960000.0	90970000.0	20.0	15.27464485168457	3.887202024459839
1.0	91020000.0	91030000.0	12.0	13.323908805847168	3.5136513710021973
1.0	91050000.0	91060000.0	16.0	16.8468017578125	4.199920177459717
1.0	91080000.0	91090000.0	14.0	16.478126525878906	4.119635581970215
1.0	91200000.0	91210000.0	17.0	14.258874893188477	3.753876209259033
1.0	91220000.0	91230000.0	8.0	11.530069351196289	3.0402069091796875
1.0	91340000.0	91350000.0	7.0	10.208333015441895	2.5826871395111084
1.0	91390000.0	91400000.0	9.0	9.430868148803711	2.445033311843872
1.0	91400000.0	91410000.0	14.0	8.850102424621582	2.2411904335021973
1.0	91440000.0	91450000.0	4.0	9.8178129196167	2.591801166534424
1.0	91470000.0	91480000.0	12.0	9.955118179321289	2.6308774948120117
1.0	91490000.0	91500000.0	9.0	10.029532432556152	2.611478567123413
1.0	91560000.0	91570000.0	12.0	10.956427574157715	2.8105087280273438
1.0	91610000.0	91620000.0	8.0	11.512202262878418	2.98295521736145
1.0	91630000.0	91640000.0	14.0	10.33112621307373	2.716240644454956
1.0	91640000.0	91650000.0	6.0	12.60562801361084	3.2809436321258545
1.0	91660000.0	91670000.0	18.0	11.756311416625977	3.0343689918518066
1.0	91770000.0	91780000.0	13.0	13.867227554321289	3.5711193084716797
1.0	91780000.0	91790000.0	17.0	13.328073501586914	3.436906337738037
1.0	91790000.0	91800000.0	10.0	13.831695556640625	3.562103271484375
1.0	91920000.0	91930000.0	18.0	11.936808586120605	3.098620653152466
1.0	91930000.0	91940000.0	14.0	13.277746200561523	3.4369418621063232
1.0	91970000.0	91980000.0	9.0	10.281941413879395	2.7420496940612793
1.0	92100000.0	92110000.0	11.0	10.986125946044922	2.8062827587127686
1.0	92140000.0	92150000.0	10.0	9.240836143493652	2.3323590755462646
1.0	92220000.0	92230000.0	4.0	8.58611011505127	2.152675151824951
1.0	92250000.0	92260000.0	5.0	8.589284896850586	2.126335620880127
1.0	92300000.0	92310000.0	7.0	9.26386833190918	2.333136796951294
1.0	92320000.0	92330000.0	6.0	9.62507152557373	2.486611843109131
1.0	92380000.0	92390000.0	12.0	10.594286918640137	2.6936159133911133
1.0	92550000.0	92560000.0	5.0	10.639657974243164	2.7976791858673096
1.0	92610000.0	92620000.0	16.0	9.580232620239258	2.4333128929138184
1.0	92620000.0	92630000.0	5.0	10.218965530395508	2.635509967803955
1.0	92630000.0	92640000.0	10.0	9.258172988891602	2.334085464477539
1.0	92650000.0	92660000.0	7.0	9.179872512817383	2.2781729698181152
1.0	92750000.0	92760000.0	4.0	7.858567714691162	1.87875235080719
1.0	92810000.0	92820000.0	7.0	8.12920093536377	1.9813156127929688
1.0	92910000.0	92920000.0	6.0	9.510683059692383	2.3968241214752197
1.0	93070000.0	93080000.0	12.0	9.958965301513672	2.5985355377197266
1.0	93080000.0	93090000.0	17.0	9.317596435546875	2.4142136573791504
1.0	93170000.0	93180000.0	8.0	10.137639045715332	2.708883762359619
1.0	93250000.0	93260000.0	4.0	9.14610767364502	2.247292995452881
1.0	93410000.0	93420000.0	8.0	9.42466926574707	2.4460511207580566
1.0	93480000.0	93490000.0	10.0	9.769289016723633	2.5380349159240723
1.0	93580000.0	93590000.0	3.0	9.047998428344727	2.3160159587860107
1.0	93610000.0	93620000.0	8.0	10.133255004882812	2.701155662536621
1.0	93630000.0	93640000.0	4.0	9.778596878051758	2.5791003704071045
1.0	93670000.0	93680000.0	5.0	8.566033363342285	2.1415646076202393
1.0	93800000.0	93810000.0	8.0	7.268187522888184	1.667535424232483
1.0	93820000.0	93830000.0	8.0	8.47413158416748	2.121304750442505
1.0	93860000.0	93870000.0	9.0	7.732773780822754	1.7914787530899048
1.0	93940000.0	93950000.0	7.0	8.145231246948242	1.9840854406356812
1.0	93950000.0	93960000.0	6.0	8.346028327941895	2.0429999828338623
1.0	93980000.0	93990000.0	6.0	8.928441047668457	2.243673086166382
1.0	94110000.0	94120000.0	7.0	8.585172653198242	2.142132043838501
1.0	94170000.0	94180000.0	6.0	7.891694068908691	1.8740392923355103
1.0	94310000.0	94320000.0	6.0	8.287903785705566	2.3175504207611084
1.0	94370000.0	94380000.0	5.0	7.553057670593262	1.835874319076538
1.0	94400000.0	94410000.0	3.0	7.972738742828369	1.8694074153900146
1.0	94480000.0	94490000.0	3.0	6.607740879058838	1.4287115335464478
1.0	94570000.0	94580000.0	3.0	7.553785800933838	1.7540546655654907
1.0	94620000.0	94630000.0	6.0	9.070430755615234	2.2892611026763916
1.0	94630000.0	94640000.0	4.0	9.356353759765625	2.4261364936828613
1.0	94650000.0	94660000.0	11.0	10.484575271606445	2.828032970428467
1.0	94810000.0	94820000.0	6.0	8.858786582946777	2.2456440925598145
1.0	94820000.0	94830000.0	12.0	9.454534530639648	2.4507670402526855
1.0	94960000.0	94970000.0	8.0	10.279462814331055	2.7525150775909424
1.0	95110000.0	95120000.0	8.0	8.179315567016602	1.9970753192901611
1.0	95130000.0	95140000.0	9.0	8.558741569519043	2.107241153717041
1.0	95170000.0	95180000.0	7.0	8.207236289978027	1.9999802112579346
1.0	95350000.0	95360000.0	10.0	8.671883583068848	2.1650795936584473
1.0	95380000.0	95390000.0	8.0	9.482978820800781	2.4713377952575684
1.0	95410000.0	95420000.0	3.0	8.808879852294922	2.2332663536071777
1.0	95440000.0	95450000.0	9.0	9.629063606262207	2.421833038330078
1.0	95460000.0	95470000.0	10.0	8.587237358093262	2.1297738552093506
1.0	95470000.0	95480000.0	8.0	8.569931030273438	2.1237850189208984
1.0	95510000.0	95520000.0	6.0	8.829809188842773	2.2348523139953613
1.0	95580000.0	95590000.0	13.0	7.986556053161621	2.0206286907196045
1.0	95630000.0	95640000.0	5.0	8.610862731933594	2.155761241912842
1.0	95710000.0	95720000.0	8.0	8.979809761047363	2.295985221862793
1.0	95760000.0	95770000.0	3.0	7.5709686279296875	1.7587215900421143
1.0	95850000.0	95860000.0	10.0	12.49428939819336	3.234342575073242
1.0	95890000.0	95900000.0	10.0	13.881787300109863	3.5700480937957764
1.0	95930000.0	95940000.0	10.0	14.008600234985352	3.6060950756073
1.0	95950000.0	95960000.0	16.0	13.874000549316406	3.568650722503662
1.0	95960000.0	95970000.0	13.0	14.185134887695312	3.6394028663635254
1.0	95970000.0	95980000.0	13.0	14.160181999206543	3.652749538421631
1.0	96020000.0	96030000.0	14.0	15.829519271850586	3.9826388359069824
1.0	96060000.0	96070000.0	20.0	15.530618667602539	3.933112382888794
1.0	96200000.0	96210000.0	12.0	17.438846588134766	4.28208065032959
1.0	96230000.0	96240000.0	23.0	17.109050750732422	4.212016582489014
1.0	96250000.0	96260000.0	13.0	18.943679809570312	4.4752116203308105
1.0	96280000.0	96290000.0	24.0	18.425914764404297	4.39925479888916
1.0	96330000.0	96340000.0	11.0	19.258455276489258	4.51389217376709
1.0	96370000.0	96380000.0	16.0	19.017498016357422	4.479066371917725
1.0	96390000.0	96400000.0	10.0	18.153926849365234	4.366634845733643
1.0	96490000.0	96500000.0	16.0	18.962100982666016	4.4792985916137695
1.0	96550000.0	96560000.0	14.0	16.41145896911621	4.118319511413574
1.0	96590000.0	96600000.0	23.0	17.010597229003906	4.192224979400635
1.0	96720000.0	96730000.0	13.0	14.482732772827148	3.7112483978271484
1.0	96800000.0	96810000.0	16.0	14.300335884094238	3.677985429763794
1.0	96820000.0	96830000.0	16.0	14.591690063476562	3.7688021659851074
1.0	96850000.0	96860000.0	15.0	15.562353134155273	3.939985752105713
1.0	96890000.0	96900000.0	10.0	14.384269714355469	3.7718536853790283
1.0	96960000.0	96970000.0	13.0	15.1535005569458	3.8635826110839844
1.0	97090000.0	97100000.0	9.0	13.750635147094727	3.547426700592041
1.0	97110000.0	97120000.0	8.0	14.153738021850586	3.6427669525146484
1.0	97170000.0	97180000.0	13.0	12.837976455688477	3.3280892372131348
1.0	97200000.0	97210000.0	9.0	12.118321418762207	3.2881991863250732
1.0	97220000.0	97230000.0	11.0	11.400065422058105	3.035163402557373
1.0	97250000.0	97260000.0	6.0	10.972001075744629	2.9759504795074463
1.0	97260000.0	97270000.0	7.0	11.214335441589355	2.9785006046295166
1.0	97300000.0	97310000.0	11.0	12.091070175170898	3.1577885150909424
1.0	97400000.0	97410000.0	16.0	14.512524604797363	3.71339750289917
1.0	97460000.0	97470000.0	9.0	14.468330383300781	3.700854778289795
1.0	97500000.0	97510000.0	16.0	12.580670356750488	3.273355484008789
1.0	97550000.0	97560000.0	10.0	11.896767616271973	3.0818076133728027
1.0	97560000.0	97570000.0	8.0	11.326872825622559	2.9709067344665527
1.0	97730000.0	97740000.0	8.0	10.136140823364258	2.6712582111358643
1.0	97760000.0	97770000.0	14.0	10.604320526123047	2.741837978363037
1.0	97810000.0	97820000.0	8.0	11.249067306518555	2.929835081100464
1.0	97870000.0	97880000.0	11.0	11.645322799682617	3.0615527629852295
1.0	97880000.0	97890000.0	8.0	11.897053718566895	3.113105297088623
1.0	97910000.0	97920000.0	16.0	11.826756477355957	3.123492479324341
1.0	97990000.0	98000000.0	12.0	10.823267936706543	2.8264951705932617
1.0	98040000.0	98050000.0	9.0	10.493263244628906	2.7137160301208496
1.0	98070000.0	98080000.0	3.0	10.709118843078613	2.7610511779785156
1.0	98080000.0	98090000.0	11.0	10.728433609008789	2.7626233100891113
1.0	98110000.0	98120000.0	14.0	10.511587142944336	2.7040257453918457
1.0	98120000.0	98130000.0	8.0	10.56346607208252	2.715663194656372
1.0	98130000.0	98140000.0	8.0	10.520735740661621	2.7465085983276367
1.0	98170000.0	98180000.0	9.0	11.567811965942383	2.971072196960449
1.0	98180000.0	98190000.0	13.0	10.973379135131836	2.854429244995117
1.0	98320000.0	98330000.0	17.0	11.219030380249023	2.958360195159912
1.0	98340000.0	98350000.0	10.0	11.68858528137207	3.0985825061798096
1.0	98350000.0	98360000.0	5.0	11.653849601745605	3.148897886276245
1.0	98370000.0	98380000.0	11.0	12.377979278564453	3.240924119949341
1.0	98390000.0	98400000.0	10.0	11.477428436279297	3.091841220855713
1.0	98420000.0	98430000.0	17.0	13.86578369140625	3.5684256553649902
1.0	98510000.0	98520000.0	10.0	10.683761596679688	2.8803110122680664
1.0	98590000.0	98600000.0	13.0	15.238781929016113	3.876392364501953
1.0	98600000.0	98610000.0	10.0	15.44434642791748	3.901097536087036
1.0	98630000.0	98640000.0	14.0	15.495620727539062	3.9135937690734863
1.0	98670000.0	98680000.0	19.0	13.341119766235352	3.4986343383789062
1.0	98690000.0	98700000.0	16.0	16.49739646911621	4.1109843254089355
1.0	98730000.0	98740000.0	9.0	16.784236907958984	4.151494026184082
1.0	98750000.0	98760000.0	13.0	16.544225692749023	4.1047515869140625
1.0	98800000.0	98810000.0	19.0	14.999101638793945	3.846614122390747
1.0	98960000.0	98970000.0	16.0	18.072158813476562	4.34566593170166
1.0	98970000.0	98980000.0	13.0	17.09334945678711	4.251481533050537
1.0	99010000.0	99020000.0	24.0	18.393503189086914	4.398760795593262
1.0	99110000.0	99120000.0	9.0	18.07554817199707	4.385760307312012
1.0	99180000.0	99190000.0	7.0	13.986948013305664	3.608314037322998
1.0	99200000.0	99210000.0	11.0	12.931406021118164	3.3673007488250732
1.0	99240000.0	99250000.0	8.0	14.921854972839355	3.8041863441467285
1.0	99250000.0	99260000.0	13.0	15.377720832824707	3.889214038848877
1.0	99290000.0	99300000.0	13.0	17.030088424682617	4.191250801086426
1.0	99300000.0	99310000.0	19.0	17.052228927612305	4.191673755645752
1.0	99360000.0	99370000.0	19.0	17.67805290222168	4.317420482635498
1.0	99370000.0	99380000.0	24.0	18.338871002197266	4.396523475646973
1.0	99400000.0	99410000.0	15.0	17.231189727783203	4.248932838439941
1.0	99410000.0	99420000.0	9.0	17.650333404541016	4.305533409118652
1.0	99540000.0	99550000.0	15.0	15.33140754699707	3.8919734954833984
1.0	99570000.0	99580000.0	11.0	12.329991340637207	3.27875018119812
1.0	99610000.0	99620000.0	10.0	12.508769035339355	3.3004443645477295
1.0	99630000.0	99640000.0	13.0	12.228312492370605	3.2021758556365967
1.0	99640000.0	99650000.0	13.0	11.434568405151367	3.007723808288574
1.0	99660000.0	99670000.0	11.0	12.327005386352539	3.198312282562256
1.0	99690000.0	99700000.0	15.0	12.382479667663574	3.203446626663208
1.0	99750000.0	99760000.0	11.0	12.258496284484863	3.17368745803833
1.0	99760000.0	99770000.0	10.0	11.553861618041992	2.9957823753356934
1.0	99780000.0	99790000.0	7.0	12.490143775939941	3.23112416267395
1.0	99790000.0	99800000.0	11.0	11.701604843139648	3.02824068069458
1.0	99820000.0	99830000.0	13.0	11.236421585083008	2.8952231407165527
1.0	99900000.0	99910000.0	7.0	10.977346420288086	2.8116486072540283
1.0	99960000.0	99970000.0	9.0	8.994410514831543	2.2308897972106934
1.0	100020000.0	100030000.0	2.0	8.832914352416992	2.2339000701904297
1.0	100050000.0	100060000.0	8.0	9.472187042236328	2.381772041320801
1.0	100060000.0	100070000.0	8.0	9.419934272766113	2.389098644256592
1.0	100130000.0	100140000.0	16.0	10.98444938659668	2.9963338375091553
1.0	100180000.0	100190000.0	7.0	10.896781921386719	2.9680252075195312
1.0	100200000.0	100210000.0	6.0	10.588545799255371	2.8604769706726074
1.0	100210000.0	100220000.0	14.0	9.9730863571167	2.6486761569976807
1.0	100340000.0	100350000.0	10.0	9.23029613494873	2.380418300628662
1.0	100530000.0	100540000.0	10.0	8.254868507385254	2.031907320022583
1.0	100540000.0	100550000.0	7.0	9.037907600402832	2.321066379547119
1.0	100570000.0	100580000.0	5.0	8.153663635253906	1.98221755027771
1.0	100590000.0	100600000.0	9.0	7.779970645904541	1.9936195611953735
1.0	100640000.0	100650000.0	3.0	8.834897994995117	2.1704156398773193
1.0	100670000.0	100680000.0	9.0	8.129132270812988	1.9788554906845093
1.0	100700000.0	100710000.0	5.0	8.176178932189941	1.9935821294784546
1.0	100740000.0	100750000.0	3.0	8.986571311950684	2.2996342182159424
1.0	100820000.0	100830000.0	11.0	8.166216850280762	1.9927736520767212
1.0	100830000.0	100840000.0	4.0	7.886247158050537	1.8908989429473877
1.0	100840000.0	100850000.0	4.0	8.033559799194336	1.948114037513733
1.0	100860000.0	100870000.0	1.0	8.234172821044922	2.0227766036987305
1.0	100920000.0	100930000.0	8.0	8.26640796661377	2.030191421508789
1.0	100940000.0	100950000.0	12.0	8.283221244812012	2.036742687225342
1.0	100950000.0	100960000.0	3.0	8.534177780151367	2.1342544555664062
1.0	100970000.0	100980000.0	5.0	8.346969604492188	2.012388229370117
1.0	101040000.0	101050000.0	12.0	8.076436042785645	1.9548275470733643
1.0	101050000.0	101060000.0	8.0	7.99371862411499	1.9276516437530518
1.0	101110000.0	101120000.0	8.0	9.998662948608398	2.5277035236358643
1.0	101130000.0	101140000.0	10.0	8.072080612182617	1.9358822107315063
1.0	101220000.0	101230000.0	10.0	11.946850776672363	3.0834293365478516
1.0	101320000.0	101330000.0	16.0	10.74831771850586	2.7798912525177
1.0	101370000.0	101380000.0	11.0	9.381917953491211	2.4345314502716064
1.0	101430000.0	101440000.0	8.0	8.980672836303711	2.291088581085205
1.0	101440000.0	101450000.0	8.0	9.167438507080078	2.3465611934661865
1.0	101460000.0	101470000.0	5.0	8.660280227661133	2.1748149394989014
1.0	101470000.0	101480000.0	7.0	8.4412202835083	2.1005024909973145
1.0	101540000.0	101550000.0	9.0	8.911243438720703	2.2492074966430664
1.0	101610000.0	101620000.0	5.0	9.007486343383789	2.240192174911499
1.0	101620000.0	101630000.0	12.0	9.37389087677002	2.361572265625
1.0	101650000.0	101660000.0	8.0	9.486373901367188	2.457895040512085
1.0	101690000.0	101700000.0	8.0	10.627525329589844	2.71166729927063
1.0	101700000.0	101710000.0	6.0	9.232549667358398	2.6783528327941895
1.0	101800000.0	101810000.0	12.0	14.1253662109375	3.6551616191864014
1.0	101830000.0	101840000.0	9.0	15.08527946472168	3.834700345993042
1.0	101880000.0	101890000.0	12.0	17.47614288330078	4.28367280960083
1.0	101900000.0	101910000.0	13.0	16.930978775024414	4.187835693359375
1.0	102030000.0	102040000.0	19.0	19.87302589416504	4.595869541168213
1.0	102040000.0	102050000.0	21.0	19.87289810180664	4.606362342834473
1.0	102050000.0	102060000.0	13.0	20.765451431274414	4.7002668380737305
1.0	102070000.0	102080000.0	23.0	20.494470596313477	4.668896675109863
1.0	102090000.0	102100000.0	14.0	17.831451416015625	4.374650001525879
1.0	102110000.0	102120000.0	26.0	21.50558090209961	4.756169319152832
1.0	102130000.0	102140000.0	13.0	22.971948623657227	4.890145301818848
1.0	102170000.0	102180000.0	19.0	23.111446380615234	4.877947807312012
1.0	102190000.0	102200000.0	17.0	23.55550193786621	4.902337074279785
1.0	102250000.0	102260000.0	18.0	25.37395668029785	5.014838218688965
1.0	102300000.0	102310000.0	32.0	24.533538818359375	4.958148002624512
1.0	102330000.0	102340000.0	24.0	25.088455200195312	4.985754489898682
1.0	102360000.0	102370000.0	23.0	25.464710235595703	5.011000156402588
1.0	102370000.0	102380000.0	22.0	25.817529678344727	5.02286434173584
1.0	102400000.0	102410000.0	20.0	26.499847412109375	5.052306652069092
1.0	102480000.0	102490000.0	37.0	25.305164337158203	5.006784915924072
1.0	102490000.0	102500000.0	29.0	26.230905532836914	5.040884494781494
1.0	102510000.0	102520000.0	26.0	27.174449920654297	5.0825514793396
1.0	102520000.0	102530000.0	24.0	27.341272354125977	5.090081691741943
1.0	102530000.0	102540000.0	22.0	26.611648559570312	5.077683925628662
1.0	102570000.0	102580000.0	20.0	28.655532836914062	5.136517524719238
[truncated: 47,566 more rows]
