# Supplementary material for: Genome-wide mapping of somatic mutation rates uncovers drivers of cancer
Source: Nat Biotechnol. 2022 Jun 20;40(11):1634–43. doi: 10.1038/s41587-022-01353-8 (PMC9646522; doi:10.1038/s41587-022-01353-8)
Supplement: Supplementary file 4 — Regions and model predictions for each fold of each cancer for which a deep learning model was trained. Regions that were filtered are also listed along with their respective model predictions. [file 41587_2022_1353_MOESM4_ESM.zip › kfold_results/Liver-HCC/fold_3.txt]

CHROM	START	END	Y_TRUE	Y_PRED	STD
1.0	850000.0	860000.0	3.0	4.247943878173828	0.7529131174087524
1.0	900000.0	910000.0	4.0	6.064353942871094	1.377091407775879
1.0	920000.0	930000.0	3.0	6.127422332763672	1.3660808801651
1.0	1000000.0	1010000.0	2.0	4.428196907043457	0.794040858745575
1.0	1010000.0	1020000.0	3.0	3.346825361251831	0.6986315250396729
1.0	1030000.0	1040000.0	6.0	5.627070426940918	1.181917428970337
1.0	1080000.0	1090000.0	8.0	5.487948417663574	1.131767749786377
1.0	1200000.0	1210000.0	5.0	5.442655086517334	1.1157419681549072
1.0	1260000.0	1270000.0	6.0	3.7855401039123535	0.7071676850318909
1.0	1470000.0	1480000.0	2.0	2.9771857261657715	0.7513250112533569
1.0	1540000.0	1550000.0	8.0	5.621070861816406	1.1909704208374023
1.0	1550000.0	1560000.0	1.0	3.900515079498291	0.6999127268791199
1.0	1590000.0	1600000.0	2.0	5.304350852966309	1.0659339427947998
1.0	1680000.0	1690000.0	2.0	4.5494489669799805	0.8342605829238892
1.0	1690000.0	1700000.0	6.0	6.558985233306885	1.5262260437011719
1.0	1760000.0	1770000.0	5.0	8.49013614654541	2.216984987258911
1.0	1770000.0	1780000.0	9.0	8.00714111328125	2.050784111022949
1.0	1850000.0	1860000.0	7.0	7.370358467102051	1.8245137929916382
1.0	1890000.0	1900000.0	9.0	8.714594841003418	2.2936787605285645
1.0	1940000.0	1950000.0	8.0	8.253210067749023	2.134847640991211
1.0	2010000.0	2020000.0	5.0	7.240876197814941	1.7752034664154053
1.0	2020000.0	2030000.0	8.0	6.19986629486084	1.3933221101760864
1.0	2090000.0	2100000.0	6.0	6.4339118003845215	1.4805128574371338
1.0	2140000.0	2150000.0	5.0	5.448144435882568	1.1171858310699463
1.0	2180000.0	2190000.0	6.0	6.409033298492432	1.4700318574905396
1.0	2190000.0	2200000.0	6.0	6.321686744689941	1.43807053565979
1.0	2220000.0	2230000.0	5.0	5.211160182952881	1.0318670272827148
1.0	2290000.0	2300000.0	4.0	5.868429183959961	1.2701506614685059
1.0	2370000.0	2380000.0	10.0	4.84959602355957	0.9138213992118835
1.0	2430000.0	2440000.0	2.0	4.47978401184082	0.8101394772529602
1.0	2450000.0	2460000.0	5.0	5.157793998718262	1.0137193202972412
1.0	2500000.0	2510000.0	4.0	5.3630266189575195	1.0869901180267334
1.0	2510000.0	2520000.0	3.0	5.691683292388916	1.205184817314148
1.0	2720000.0	2730000.0	7.0	10.947667121887207	2.978161573410034
1.0	2810000.0	2820000.0	12.0	13.44080638885498	3.5841472148895264
1.0	2900000.0	2910000.0	8.0	12.471564292907715	3.365307569503784
1.0	3010000.0	3020000.0	10.0	9.942886352539062	2.683718204498291
1.0	3030000.0	3040000.0	7.0	8.108797073364258	2.0866129398345947
1.0	3080000.0	3090000.0	5.0	8.992500305175781	2.380220413208008
1.0	3090000.0	3100000.0	14.0	8.624711036682129	2.2586638927459717
1.0	3100000.0	3110000.0	10.0	9.266181945800781	2.471557140350342
1.0	3140000.0	3150000.0	14.0	10.774617195129395	2.926772356033325
1.0	3160000.0	3170000.0	13.0	10.481134414672852	2.845533609390259
1.0	3170000.0	3180000.0	8.0	9.605900764465332	2.5821099281311035
1.0	3250000.0	3260000.0	6.0	10.865463256835938	2.9515013694763184
1.0	3310000.0	3320000.0	13.0	7.920787811279297	2.0232672691345215
1.0	3360000.0	3370000.0	7.0	9.320882797241211	2.5023837089538574
1.0	3370000.0	3380000.0	7.0	5.608772277832031	1.1731998920440674
1.0	3430000.0	3440000.0	5.0	6.620738983154297	1.5500407218933105
1.0	3510000.0	3520000.0	5.0	5.612948894500732	1.1766903400421143
1.0	3570000.0	3580000.0	3.0	6.916966438293457	1.6578038930892944
1.0	3580000.0	3590000.0	5.0	5.9336042404174805	1.2943806648254395
1.0	3700000.0	3710000.0	7.0	5.385971546173096	1.0943889617919922
1.0	3780000.0	3790000.0	8.0	4.6854119300842285	0.8646897077560425
1.0	3990000.0	4000000.0	2.0	9.837048530578613	3.003791332244873
1.0	4120000.0	4130000.0	10.0	12.167851448059082	3.2910103797912598
1.0	4130000.0	4140000.0	9.0	13.174405097961426	3.538689136505127
1.0	4170000.0	4180000.0	11.0	14.101003646850586	3.7220733165740967
1.0	4190000.0	4200000.0	17.0	13.602888107299805	3.6177868843078613
1.0	4200000.0	4210000.0	15.0	13.449076652526855	3.589150905609131
1.0	4230000.0	4240000.0	11.0	14.48982048034668	3.797775983810425
1.0	4260000.0	4270000.0	15.0	15.262819290161133	3.934253692626953
1.0	4310000.0	4320000.0	15.0	16.286951065063477	4.092123508453369
1.0	4320000.0	4330000.0	13.0	14.965774536132812	3.885554552078247
1.0	4330000.0	4340000.0	18.0	14.955388069152832	3.880875825881958
1.0	4370000.0	4380000.0	14.0	16.68411636352539	4.147548675537109
1.0	4450000.0	4460000.0	13.0	17.445232391357422	4.24423360824585
1.0	4480000.0	4490000.0	17.0	16.463031768798828	4.116302967071533
1.0	4490000.0	4500000.0	11.0	16.221160888671875	4.0831756591796875
1.0	4600000.0	4610000.0	18.0	17.034528732299805	4.193459987640381
1.0	4620000.0	4630000.0	13.0	17.089113235473633	4.200450897216797
1.0	4630000.0	4640000.0	19.0	17.632892608642578	4.265997886657715
1.0	4640000.0	4650000.0	13.0	17.132553100585938	4.206784248352051
1.0	4720000.0	4730000.0	15.0	16.998117446899414	4.190029144287109
1.0	4760000.0	4770000.0	19.0	17.77750587463379	4.287660598754883
1.0	4820000.0	4830000.0	10.0	19.126365661621094	4.429401397705078
1.0	4830000.0	4840000.0	14.0	18.436275482177734	4.359078884124756
1.0	4910000.0	4920000.0	14.0	20.747814178466797	4.573423385620117
1.0	4930000.0	4940000.0	13.0	20.816619873046875	4.580351829528809
1.0	5000000.0	5010000.0	20.0	19.615306854248047	4.47532320022583
1.0	5010000.0	5020000.0	19.0	21.169530868530273	4.608713150024414
1.0	5080000.0	5090000.0	28.0	20.40045738220215	4.543283462524414
1.0	5130000.0	5140000.0	24.0	20.255571365356445	4.530091762542725
1.0	5240000.0	5250000.0	18.0	19.039684295654297	4.422719478607178
1.0	5300000.0	5310000.0	16.0	19.422348022460938	4.457608222961426
1.0	5360000.0	5370000.0	11.0	19.79648208618164	4.491189956665039
1.0	5370000.0	5380000.0	25.0	18.592578887939453	4.375176429748535
1.0	5390000.0	5400000.0	14.0	19.508913040161133	4.466165065765381
1.0	5440000.0	5450000.0	18.0	18.098514556884766	4.3216166496276855
1.0	5540000.0	5550000.0	11.0	18.94571304321289	4.411154747009277
1.0	5570000.0	5580000.0	12.0	18.118087768554688	4.32537841796875
1.0	5590000.0	5600000.0	18.0	18.681415557861328	4.385483741760254
1.0	5610000.0	5620000.0	18.0	17.167194366455078	4.2112040519714355
1.0	5630000.0	5640000.0	22.0	17.377971649169922	4.236523628234863
1.0	5660000.0	5670000.0	23.0	17.76369285583496	4.280911922454834
1.0	5880000.0	5890000.0	9.0	11.80396842956543	3.203460693359375
1.0	5890000.0	5900000.0	15.0	11.711267471313477	3.188624620437622
1.0	5920000.0	5930000.0	11.0	7.287962436676025	1.7895381450653076
1.0	5980000.0	5990000.0	7.0	8.11729621887207	2.086876153945923
1.0	6000000.0	6010000.0	7.0	7.231030464172363	1.7725932598114014
1.0	6040000.0	6050000.0	9.0	7.639370918273926	1.9214751720428467
1.0	6070000.0	6080000.0	8.0	8.097356796264648	2.0824859142303467
1.0	6120000.0	6130000.0	9.0	9.258588790893555	2.471646785736084
1.0	6180000.0	6190000.0	5.0	8.656927108764648	2.2732887268066406
1.0	6200000.0	6210000.0	8.0	7.606648921966553	1.9097055196762085
1.0	6220000.0	6230000.0	3.0	8.556144714355469	2.24086332321167
1.0	6240000.0	6250000.0	5.0	7.2867112159729	1.7932183742523193
1.0	6280000.0	6290000.0	7.0	6.9865593910217285	1.6836248636245728
1.0	6340000.0	6350000.0	4.0	5.592487335205078	1.1688041687011719
1.0	6380000.0	6390000.0	11.0	6.024610996246338	1.327484130859375
1.0	6560000.0	6570000.0	4.0	5.257918834686279	1.050004005432129
1.0	6650000.0	6660000.0	6.0	6.492901802062988	1.5011043548583984
1.0	6660000.0	6670000.0	5.0	5.445558071136475	1.1243858337402344
1.0	6810000.0	6820000.0	13.0	9.1026611328125	2.4206409454345703
1.0	6820000.0	6830000.0	9.0	8.454411506652832	2.200404405593872
1.0	6850000.0	6860000.0	9.0	8.435500144958496	2.198603868484497
1.0	6920000.0	6930000.0	6.0	7.669353485107422	1.931929588317871
1.0	6970000.0	6980000.0	8.0	6.970929145812988	1.678971529006958
1.0	7000000.0	7010000.0	8.0	7.728446960449219	1.9503837823867798
1.0	7030000.0	7040000.0	2.0	8.239023208618164	2.130685806274414
1.0	7050000.0	7060000.0	14.0	8.364864349365234	2.172808885574341
1.0	7090000.0	7100000.0	4.0	8.391702651977539	2.18251633644104
1.0	7190000.0	7200000.0	9.0	8.560056686401367	2.23962664604187
1.0	7200000.0	7210000.0	4.0	8.310285568237305	2.152371883392334
1.0	7390000.0	7400000.0	11.0	8.30987548828125	2.154578685760498
1.0	7400000.0	7410000.0	9.0	8.06023120880127	2.0685884952545166
1.0	7510000.0	7520000.0	5.0	7.729714870452881	1.951647162437439
1.0	7540000.0	7550000.0	5.0	8.019216537475586	2.0547728538513184
1.0	7560000.0	7570000.0	5.0	7.712165832519531	1.9463331699371338
1.0	7670000.0	7680000.0	3.0	8.2593355178833	2.137787103652954
1.0	7790000.0	7800000.0	10.0	8.185276985168457	2.112304210662842
1.0	7810000.0	7820000.0	9.0	7.748461723327637	1.9549232721328735
1.0	7840000.0	7850000.0	4.0	9.344717979431152	2.4977259635925293
1.0	7890000.0	7900000.0	9.0	9.28203010559082	2.4779887199401855
1.0	7990000.0	8000000.0	12.0	9.086920738220215	2.413353204727173
1.0	8030000.0	8040000.0	8.0	8.278519630432129	2.144465208053589
1.0	8060000.0	8070000.0	9.0	6.844144344329834	1.6319124698638916
1.0	8090000.0	8100000.0	6.0	6.8770599365234375	1.6448919773101807
1.0	8120000.0	8130000.0	5.0	6.941509246826172	1.6653352975845337
1.0	8130000.0	8140000.0	4.0	6.880013942718506	1.6431825160980225
1.0	8140000.0	8150000.0	3.0	7.424344062805176	1.8442192077636719
1.0	8200000.0	8210000.0	9.0	6.373983860015869	1.4570499658584595
1.0	8240000.0	8250000.0	5.0	6.945369720458984	1.6681239604949951
1.0	8250000.0	8260000.0	5.0	6.9385223388671875	1.6674258708953857
1.0	8420000.0	8430000.0	8.0	6.771395206451416	1.6044976711273193
1.0	8430000.0	8440000.0	6.0	7.9849114418029785	2.0429916381835938
1.0	8440000.0	8450000.0	10.0	9.996278762817383	2.7000820636749268
1.0	8450000.0	8460000.0	7.0	9.297886848449707	2.4834861755371094
1.0	8460000.0	8470000.0	6.0	9.603985786437988	2.5797033309936523
1.0	8480000.0	8490000.0	7.0	8.073678970336914	2.0667927265167236
1.0	8500000.0	8510000.0	5.0	8.134727478027344	2.096250057220459
1.0	8530000.0	8540000.0	10.0	8.295740127563477	2.1516032218933105
1.0	8540000.0	8550000.0	12.0	8.221117973327637	2.123373031616211
1.0	8630000.0	8640000.0	9.0	8.354695320129395	2.1720612049102783
1.0	8640000.0	8650000.0	6.0	7.637116432189941	1.9208104610443115
1.0	8760000.0	8770000.0	12.0	6.6547675132751465	1.5633113384246826
1.0	8830000.0	8840000.0	4.0	7.330318450927734	1.8103477954864502
1.0	8920000.0	8930000.0	5.0	10.938990592956543	2.9728121757507324
1.0	8930000.0	8940000.0	14.0	12.200447082519531	3.2991690635681152
1.0	9010000.0	9020000.0	8.0	7.981715202331543	2.037095308303833
1.0	9050000.0	9060000.0	6.0	8.029297828674316	2.0540332794189453
1.0	9060000.0	9070000.0	12.0	7.828083038330078	1.9856345653533936
1.0	9110000.0	9120000.0	11.0	6.870724678039551	1.6389379501342773
1.0	9130000.0	9140000.0	8.0	7.070873260498047	1.7158311605453491
1.0	9170000.0	9180000.0	9.0	7.053640842437744	1.7091248035430908
1.0	9220000.0	9230000.0	10.0	7.136700630187988	1.7397263050079346
1.0	9260000.0	9270000.0	6.0	6.585010528564453	1.5375336408615112
1.0	9270000.0	9280000.0	15.0	6.733184814453125	1.5883204936981201
1.0	9280000.0	9290000.0	7.0	6.471765995025635	1.4927068948745728
1.0	9390000.0	9400000.0	9.0	6.017065525054932	1.3255798816680908
1.0	9440000.0	9450000.0	7.0	6.337210178375244	1.4436900615692139
1.0	9470000.0	9480000.0	8.0	6.648312568664551	1.5607147216796875
1.0	9590000.0	9600000.0	6.0	6.865564823150635	1.6409286260604858
1.0	9610000.0	9620000.0	10.0	7.951929569244385	2.030134677886963
1.0	9650000.0	9660000.0	4.0	5.179434299468994	1.0210866928100586
1.0	9700000.0	9710000.0	6.0	6.860201358795166	1.6350475549697876
1.0	9730000.0	9740000.0	7.0	6.548569679260254	1.5227022171020508
1.0	9760000.0	9770000.0	4.0	6.96225118637085	1.6765962839126587
1.0	9880000.0	9890000.0	9.0	5.426821231842041	1.111441969871521
1.0	9910000.0	9920000.0	5.0	6.321639060974121	1.4385898113250732
1.0	9950000.0	9960000.0	6.0	6.7389326095581055	1.5938388109207153
1.0	9960000.0	9970000.0	10.0	6.342377662658691	1.4460551738739014
1.0	9980000.0	9990000.0	5.0	7.158242225646973	1.7481495141983032
1.0	10090000.0	10100000.0	8.0	8.516180992126465	2.218493938446045
1.0	10110000.0	10120000.0	6.0	8.858381271362305	2.3400425910949707
1.0	10120000.0	10130000.0	7.0	7.772363185882568	1.9687293767929077
1.0	10220000.0	10230000.0	13.0	8.376742362976074	2.1786999702453613
1.0	10230000.0	10240000.0	3.0	9.148103713989258	2.435086965560913
1.0	10250000.0	10260000.0	9.0	8.69554615020752	2.283386707305908
1.0	10260000.0	10270000.0	4.0	8.936071395874023	2.363842725753784
1.0	10270000.0	10280000.0	8.0	7.292905330657959	1.7952711582183838
1.0	10280000.0	10290000.0	10.0	8.428548812866211	2.196410894393921
1.0	10330000.0	10340000.0	11.0	9.674088478088379	2.6016955375671387
1.0	10370000.0	10380000.0	11.0	7.935225486755371	2.026143789291382
1.0	10380000.0	10390000.0	11.0	8.777395248413086	2.3129775524139404
1.0	10400000.0	10410000.0	5.0	9.703901290893555	2.610382556915283
1.0	10470000.0	10480000.0	6.0	8.799768447875977	2.321786642074585
1.0	10570000.0	10580000.0	16.0	7.322568416595459	1.8054710626602173
1.0	10620000.0	10630000.0	3.0	7.22714376449585	1.7729825973510742
1.0	10690000.0	10700000.0	6.0	4.168057441711426	0.7501529455184937
1.0	10700000.0	10710000.0	4.0	4.2421674728393555	0.7649717926979065
1.0	10750000.0	10760000.0	1.0	4.958157539367676	0.9483400583267212
1.0	10770000.0	10780000.0	2.0	5.961805820465088	1.3048328161239624
1.0	10860000.0	10870000.0	11.0	7.620926856994629	1.912965178489685
1.0	10920000.0	10930000.0	9.0	6.651683807373047	1.5605623722076416
1.0	10930000.0	10940000.0	8.0	8.252900123596191	2.135483741760254
1.0	11110000.0	11120000.0	5.0	5.386157989501953	1.0921366214752197
1.0	11130000.0	11140000.0	5.0	7.196231842041016	1.7609630823135376
1.0	11150000.0	11160000.0	7.0	7.230857849121094	1.7735087871551514
1.0	11200000.0	11210000.0	8.0	6.509779930114746	1.5078279972076416
1.0	11270000.0	11280000.0	4.0	7.994680881500244	2.0467123985290527
1.0	11370000.0	11380000.0	13.0	7.704653739929199	1.9414453506469727
1.0	11680000.0	11690000.0	3.0	8.537948608398438	2.232501983642578
1.0	11770000.0	11780000.0	6.0	6.381372451782227	1.4589991569519043
1.0	11820000.0	11830000.0	8.0	6.942928314208984	1.6680505275726318
1.0	11890000.0	11900000.0	7.0	6.779001712799072	1.6076757907867432
1.0	11910000.0	11920000.0	10.0	6.99747371673584	1.6874229907989502
1.0	11920000.0	11930000.0	3.0	7.5001220703125	1.8694298267364502
1.0	11960000.0	11970000.0	10.0	8.002702713012695	2.048964023590088
1.0	11980000.0	11990000.0	4.0	6.972222805023193	1.6785577535629272
1.0	12020000.0	12030000.0	5.0	6.0452046394348145	1.334869146347046
1.0	12100000.0	12110000.0	8.0	7.086130619049072	1.7205482721328735
1.0	12130000.0	12140000.0	8.0	8.730035781860352	2.2971699237823486
1.0	12150000.0	12160000.0	12.0	7.815028190612793	1.9798457622528076
1.0	12160000.0	12170000.0	12.0	8.107048988342285	2.084580898284912
1.0	12180000.0	12190000.0	12.0	7.136534214019775	1.7391246557235718
1.0	12280000.0	12290000.0	3.0	7.250303745269775	1.7770401239395142
1.0	12330000.0	12340000.0	8.0	7.770028591156006	1.9672244787216187
1.0	12340000.0	12350000.0	6.0	7.3587188720703125	1.8197290897369385
1.0	12350000.0	12360000.0	8.0	7.893712520599365	2.0106167793273926
1.0	12390000.0	12400000.0	5.0	7.876779079437256	2.0055460929870605
1.0	12440000.0	12450000.0	6.0	8.700845718383789	2.2855935096740723
1.0	12450000.0	12460000.0	2.0	8.10986042022705	2.086970567703247
1.0	12500000.0	12510000.0	5.0	8.771278381347656	2.3116962909698486
1.0	12570000.0	12580000.0	8.0	7.8821868896484375	2.007643938064575
1.0	12660000.0	12670000.0	10.0	8.434687614440918	2.196784496307373
1.0	12740000.0	12750000.0	0.0	8.317846298217773	2.157170534133911
1.0	12790000.0	12800000.0	8.0	7.794171333312988	1.9745128154754639
1.0	12860000.0	12870000.0	8.0	7.285204887390137	1.792409896850586
1.0	13800000.0	13810000.0	16.0	11.632415771484375	3.160020351409912
1.0	13870000.0	13880000.0	9.0	16.889995574951172	4.176337718963623
1.0	13910000.0	13920000.0	18.0	14.460304260253906	3.7910189628601074
1.0	13920000.0	13930000.0	18.0	15.805639266967773	4.0259528160095215
1.0	13980000.0	13990000.0	12.0	14.756093978881836	3.8430562019348145
1.0	14040000.0	14050000.0	15.0	14.776037216186523	3.861159563064575
1.0	14050000.0	14060000.0	8.0	13.003972053527832	3.491687059402466
1.0	14130000.0	14140000.0	8.0	8.4588623046875	2.2073612213134766
1.0	14140000.0	14150000.0	7.0	8.443812370300293	2.202364206314087
1.0	14170000.0	14180000.0	9.0	11.582526206970215	3.1504712104797363
1.0	14200000.0	14210000.0	10.0	12.299585342407227	3.330660581588745
1.0	14230000.0	14240000.0	18.0	12.499460220336914	3.3805384635925293
1.0	14240000.0	14250000.0	13.0	13.476415634155273	3.597628116607666
1.0	14330000.0	14340000.0	16.0	16.384634017944336	4.10457706451416
1.0	14370000.0	14380000.0	18.0	16.043991088867188	4.056301116943359
1.0	14410000.0	14420000.0	16.0	17.091815948486328	4.200506687164307
1.0	14420000.0	14430000.0	5.0	17.327259063720703	4.229981899261475
1.0	14460000.0	14470000.0	15.0	18.17682456970215	4.3289265632629395
1.0	14480000.0	14490000.0	17.0	17.726543426513672	4.277841091156006
1.0	14590000.0	14600000.0	11.0	17.19239044189453	4.213627338409424
1.0	14620000.0	14630000.0	10.0	17.144725799560547	4.207286834716797
1.0	14660000.0	14670000.0	15.0	16.413616180419922	4.111015319824219
1.0	14690000.0	14700000.0	14.0	16.603412628173828	4.136869430541992
1.0	14810000.0	14820000.0	24.0	18.033201217651367	4.313824653625488
1.0	14880000.0	14890000.0	14.0	18.40488624572754	4.3546576499938965
1.0	14910000.0	14920000.0	19.0	17.48236083984375	4.249295234680176
1.0	14930000.0	14940000.0	26.0	17.198139190673828	4.213508605957031
1.0	15050000.0	15060000.0	14.0	16.147258758544922	4.074090003967285
1.0	15110000.0	15120000.0	14.0	16.279869079589844	4.094661712646484
1.0	15140000.0	15150000.0	19.0	15.596689224243164	3.9905669689178467
1.0	15300000.0	15310000.0	13.0	11.235162734985352	3.054250717163086
1.0	15360000.0	15370000.0	9.0	11.361116409301758	3.0909934043884277
1.0	15400000.0	15410000.0	6.0	10.631441116333008	2.8876473903656006
1.0	15420000.0	15430000.0	10.0	11.391653060913086	3.105210781097412
1.0	15500000.0	15510000.0	8.0	10.731066703796387	2.9137680530548096
1.0	15600000.0	15610000.0	8.0	9.1279878616333	2.427985191345215
1.0	15620000.0	15630000.0	8.0	8.591062545776367	2.2496495246887207
1.0	15660000.0	15670000.0	11.0	6.926599025726318	1.6614478826522827
1.0	15720000.0	15730000.0	5.0	7.161858558654785	1.746874213218689
1.0	15790000.0	15800000.0	7.0	7.237544059753418	1.7743810415267944
1.0	15810000.0	15820000.0	5.0	6.762231349945068	1.6019179821014404
1.0	15820000.0	15830000.0	6.0	6.6341233253479	1.5541112422943115
1.0	15830000.0	15840000.0	8.0	6.407928466796875	1.4698784351348877
1.0	15870000.0	15880000.0	7.0	8.09269905090332	2.0806260108947754
1.0	15930000.0	15940000.0	6.0	7.657495021820068	1.9287631511688232
1.0	15940000.0	15950000.0	10.0	8.7997407913208	2.3079497814178467
1.0	16080000.0	16090000.0	2.0	4.869566440582275	0.9206957817077637
1.0	16170000.0	16180000.0	5.0	7.298432350158691	1.7930313348770142
1.0	16200000.0	16210000.0	10.0	8.659642219543457	2.2735466957092285
1.0	16310000.0	16320000.0	12.0	7.228701591491699	1.770232915878296
1.0	16320000.0	16330000.0	7.0	7.483014106750488	1.8613147735595703
1.0	16340000.0	16350000.0	7.0	5.535849571228027	1.1484177112579346
1.0	16360000.0	16370000.0	4.0	6.923092842102051	1.658707618713379
1.0	16370000.0	16380000.0	2.0	6.336075782775879	1.4427659511566162
1.0	16460000.0	16470000.0	7.0	5.786606788635254	1.2384631633758545
1.0	16540000.0	16550000.0	6.0	6.701206207275391	1.5796453952789307
1.0	16590000.0	16600000.0	12.0	7.431821346282959	1.8460763692855835
1.0	16640000.0	16650000.0	8.0	7.621211051940918	1.9148151874542236
1.0	16710000.0	16720000.0	6.0	8.034239768981934	2.0592048168182373
1.0	16730000.0	16740000.0	4.0	6.96456241607666	1.6735624074935913
1.0	17020000.0	17030000.0	12.0	5.938018798828125	1.2886117696762085
1.0	17040000.0	17050000.0	23.0	7.590636253356934	1.945757269859314
1.0	17310000.0	17320000.0	8.0	5.490302085876465	1.1286275386810303
1.0	17330000.0	17340000.0	5.0	6.667942047119141	1.566227674484253
1.0	17340000.0	17350000.0	12.0	7.307154178619385	1.8012940883636475
1.0	17370000.0	17380000.0	8.0	8.994852066040039	2.3839735984802246
1.0	17450000.0	17460000.0	11.0	8.325401306152344	2.1589508056640625
1.0	17560000.0	17570000.0	8.0	7.101140022277832	1.7262176275253296
1.0	17570000.0	17580000.0	6.0	8.802459716796875	2.321868419647217
1.0	17580000.0	17590000.0	13.0	8.734918594360352	2.299304723739624
1.0	17610000.0	17620000.0	5.0	9.663908004760742	2.5981838703155518
1.0	17710000.0	17720000.0	12.0	9.247255325317383	2.466331958770752
1.0	17900000.0	17910000.0	5.0	7.914774417877197	2.0179436206817627
1.0	17960000.0	17970000.0	5.0	9.058563232421875	2.406456232070923
1.0	17990000.0	18000000.0	6.0	8.048373222351074	2.065009117126465
1.0	18050000.0	18060000.0	11.0	9.605165481567383	2.5822222232818604
1.0	18090000.0	18100000.0	9.0	9.588851928710938	2.5743496417999268
1.0	18120000.0	18130000.0	9.0	10.015986442565918	2.7061471939086914
1.0	18130000.0	18140000.0	7.0	10.396005630493164	2.818833827972412
1.0	18150000.0	18160000.0	12.0	9.973254203796387	2.6931424140930176
1.0	18290000.0	18300000.0	10.0	11.230409622192383	3.0558786392211914
1.0	18340000.0	18350000.0	10.0	11.348196983337402	3.0841856002807617
1.0	18370000.0	18380000.0	11.0	11.288909912109375	3.0677683353424072
1.0	18420000.0	18430000.0	9.0	10.64279556274414	2.8911991119384766
1.0	18440000.0	18450000.0	10.0	11.199553489685059	3.05324387550354
1.0	18480000.0	18490000.0	6.0	11.897783279418945	3.2359619140625
1.0	18520000.0	18530000.0	11.0	11.93528938293457	3.240933656692505
1.0	18530000.0	18540000.0	14.0	11.674009323120117	3.173886775970459
1.0	18540000.0	18550000.0	17.0	11.972715377807617	3.252981662750244
1.0	18580000.0	18590000.0	16.0	12.045160293579102	3.2695014476776123
1.0	18600000.0	18610000.0	8.0	12.521186828613281	3.3874926567077637
1.0	18640000.0	18650000.0	9.0	12.144647598266602	3.297895908355713
1.0	18700000.0	18710000.0	17.0	10.447975158691406	2.837939977645874
1.0	18720000.0	18730000.0	6.0	10.976849555969238	2.9921443462371826
1.0	18800000.0	18810000.0	10.0	7.977476596832275	2.037522554397583
1.0	18810000.0	18820000.0	7.0	8.411252975463867	2.1886181831359863
1.0	18830000.0	18840000.0	11.0	9.21436882019043	2.4558072090148926
1.0	18870000.0	18880000.0	6.0	11.031432151794434	2.9988510608673096
1.0	18890000.0	18900000.0	9.0	10.737686157226562	2.9172496795654297
1.0	18950000.0	18960000.0	13.0	10.13448715209961	2.74192476272583
1.0	19010000.0	19020000.0	9.0	10.899749755859375	2.9642739295959473
1.0	19040000.0	19050000.0	9.0	10.341944694519043	2.8070497512817383
1.0	19070000.0	19080000.0	7.0	10.4042387008667	2.8206229209899902
1.0	19080000.0	19090000.0	7.0	9.996124267578125	2.699941396713257
1.0	19100000.0	19110000.0	10.0	9.15442180633545	2.4365575313568115
1.0	19110000.0	19120000.0	11.0	9.19206714630127	2.4483354091644287
1.0	19160000.0	19170000.0	4.0	8.880996704101562	2.34670352935791
1.0	19250000.0	19260000.0	2.0	6.168814659118652	1.3813705444335938
1.0	19270000.0	19280000.0	8.0	6.246784210205078	1.4100724458694458
1.0	19300000.0	19310000.0	7.0	7.445621490478516	1.8490331172943115
1.0	19360000.0	19370000.0	4.0	7.269871711730957	1.7879470586776733
1.0	19400000.0	19410000.0	9.0	10.161863327026367	2.7491281032562256
1.0	19420000.0	19430000.0	5.0	9.159589767456055	2.4390158653259277
1.0	19520000.0	19530000.0	12.0	9.688542366027832	2.6048521995544434
1.0	19530000.0	19540000.0	11.0	7.4446258544921875	1.845009446144104
1.0	19620000.0	19630000.0	6.0	7.906297206878662	2.0157816410064697
1.0	19640000.0	19650000.0	9.0	7.419595241546631	1.841570258140564
1.0	19700000.0	19710000.0	3.0	7.537394046783447	1.8848518133163452
1.0	19720000.0	19730000.0	6.0	6.990694999694824	1.6851396560668945
1.0	19770000.0	19780000.0	3.0	8.128209114074707	2.0915653705596924
1.0	19790000.0	19800000.0	11.0	7.451018333435059	1.851871132850647
1.0	19850000.0	19860000.0	12.0	7.703011512756348	1.940727949142456
1.0	19930000.0	19940000.0	4.0	7.582536220550537	1.9006153345108032
1.0	19940000.0	19950000.0	8.0	7.258141994476318	1.7837378978729248
1.0	20020000.0	20030000.0	3.0	6.422540187835693	1.47597336769104
1.0	20050000.0	20060000.0	3.0	6.762474060058594	1.6022475957870483
1.0	20080000.0	20090000.0	5.0	7.2196946144104	1.7709591388702393
1.0	20090000.0	20100000.0	4.0	7.409482479095459	1.8385388851165771
1.0	20140000.0	20150000.0	14.0	6.606511116027832	1.5441025495529175
1.0	20170000.0	20180000.0	17.0	7.545912265777588	1.8868507146835327
1.0	20210000.0	20220000.0	2.0	8.170122146606445	2.1073546409606934
1.0	20230000.0	20240000.0	3.0	8.577929496765137	2.246156692504883
1.0	20270000.0	20280000.0	10.0	9.194433212280273	2.4494597911834717
1.0	20340000.0	20350000.0	9.0	9.79601764678955	2.638833522796631
1.0	20380000.0	20390000.0	9.0	8.777457237243652	2.310973882675171
1.0	20430000.0	20440000.0	13.0	7.367543697357178	1.820418119430542
1.0	20520000.0	20530000.0	7.0	8.415486335754395	2.1886074542999268
1.0	20580000.0	20590000.0	13.0	9.15792465209961	2.4382736682891846
1.0	20620000.0	20630000.0	20.0	8.893925666809082	2.3516407012939453
1.0	20680000.0	20690000.0	14.0	7.752710819244385	1.9591524600982666
1.0	20690000.0	20700000.0	1.0	8.69080638885498	2.281987428665161
1.0	20700000.0	20710000.0	6.0	8.557535171508789	2.2382655143737793
1.0	20760000.0	20770000.0	7.0	7.080969333648682	1.7170867919921875
1.0	20800000.0	20810000.0	7.0	5.798830509185791	1.2421990633010864
1.0	20830000.0	20840000.0	5.0	7.311964988708496	1.7955305576324463
1.0	20870000.0	20880000.0	10.0	7.1643805503845215	1.7501815557479858
1.0	20970000.0	20980000.0	7.0	7.7173919677734375	1.9487361907958984
1.0	20990000.0	21000000.0	5.0	7.21933650970459	1.7708362340927124
1.0	21030000.0	21040000.0	7.0	6.532585144042969	1.5176342725753784
1.0	21130000.0	21140000.0	4.0	8.529352188110352	2.231252670288086
1.0	21140000.0	21150000.0	6.0	6.7752885818481445	1.6020625829696655
1.0	21150000.0	21160000.0	7.0	7.771405220031738	1.9677200317382812
1.0	21210000.0	21220000.0	12.0	7.790335178375244	1.9749205112457275
1.0	21230000.0	21240000.0	15.0	7.437841892242432	1.8481738567352295
1.0	21340000.0	21350000.0	2.0	7.627272129058838	1.9175758361816406
1.0	21350000.0	21360000.0	6.0	6.593319892883301	1.5395152568817139
1.0	21380000.0	21390000.0	5.0	7.042356967926025	1.7050237655639648
1.0	21400000.0	21410000.0	4.0	7.324526786804199	1.8084793090820312
1.0	21660000.0	21670000.0	7.0	7.774399757385254	1.9668569564819336
1.0	21700000.0	21710000.0	7.0	7.128546237945557	1.7353076934814453
1.0	21850000.0	21860000.0	5.0	6.459750175476074	1.4883921146392822
1.0	21880000.0	21890000.0	7.0	6.4625654220581055	1.4914125204086304
1.0	21920000.0	21930000.0	3.0	5.575455665588379	1.1629760265350342
1.0	22070000.0	22080000.0	7.0	8.501935958862305	2.221128225326538
1.0	22080000.0	22090000.0	8.0	8.388467788696289	2.183091402053833
1.0	22180000.0	22190000.0	8.0	6.423089027404785	1.476308822631836
1.0	22190000.0	22200000.0	3.0	6.232836723327637	1.4050934314727783
1.0	22200000.0	22210000.0	7.0	6.275219440460205	1.4214006662368774
1.0	22210000.0	22220000.0	2.0	6.067449569702148	1.3437700271606445
1.0	22260000.0	22270000.0	2.0	6.798663139343262	1.616056203842163
1.0	22360000.0	22370000.0	7.0	7.901547431945801	2.0120644569396973
1.0	22370000.0	22380000.0	8.0	7.680455207824707	1.9331403970718384
1.0	22390000.0	22400000.0	13.0	9.287439346313477	2.478476047515869
1.0	22400000.0	22410000.0	13.0	9.078415870666504	2.4107627868652344
1.0	22430000.0	22440000.0	16.0	7.73096227645874	1.952713966369629
1.0	22440000.0	22450000.0	4.0	6.323373794555664	1.4317615032196045
1.0	22490000.0	22500000.0	7.0	9.251139640808105	2.4679436683654785
1.0	22500000.0	22510000.0	13.0	9.242202758789062	2.464982509613037
1.0	22530000.0	22540000.0	8.0	9.06280517578125	2.4067440032958984
1.0	22720000.0	22730000.0	8.0	7.98748779296875	2.0408883094787598
1.0	22740000.0	22750000.0	4.0	8.097501754760742	2.0843844413757324
1.0	22790000.0	22800000.0	5.0	7.704856872558594	1.9446041584014893
1.0	22800000.0	22810000.0	7.0	7.536231994628906	1.8851197957992554
1.0	22890000.0	22900000.0	9.0	7.931125640869141	2.023606538772583
1.0	22960000.0	22970000.0	4.0	8.279166221618652	2.146538257598877
1.0	22980000.0	22990000.0	8.0	8.328252792358398	2.1614246368408203
1.0	23010000.0	23020000.0	14.0	7.926407814025879	2.0222933292388916
1.0	23080000.0	23090000.0	8.0	8.217732429504395	2.1249020099639893
1.0	23100000.0	23110000.0	11.0	8.063654899597168	2.0734572410583496
1.0	23150000.0	23160000.0	12.0	7.023177146911621	1.697583794593811
1.0	23170000.0	23180000.0	6.0	9.880777359008789	2.6715614795684814
1.0	23250000.0	23260000.0	12.0	9.666566848754883	2.599208354949951
1.0	23260000.0	23270000.0	8.0	8.671141624450684	2.276226282119751
1.0	23290000.0	23300000.0	12.0	9.150915145874023	2.435770034790039
1.0	23340000.0	23350000.0	7.0	5.2754034996032715	1.0627549886703491
1.0	23380000.0	23390000.0	6.0	7.562005519866943	1.8918163776397705
1.0	23470000.0	23480000.0	6.0	7.928408145904541	2.023176670074463
1.0	23500000.0	23510000.0	7.0	6.431210517883301	1.479575753211975
1.0	23590000.0	23600000.0	6.0	8.303435325622559	2.149540662765503
1.0	23660000.0	23670000.0	9.0	9.75532054901123	2.626298427581787
1.0	23670000.0	23680000.0	9.0	6.837979316711426	1.6315174102783203
1.0	23710000.0	23720000.0	12.0	6.531184196472168	1.5141934156417847
1.0	23740000.0	23750000.0	3.0	6.538866996765137	1.516126275062561
1.0	23750000.0	23760000.0	5.0	5.963833808898926	1.3025591373443604
1.0	23800000.0	23810000.0	6.0	7.076827049255371	1.7163317203521729
1.0	23880000.0	23890000.0	10.0	5.818844318389893	1.263807773590088
1.0	24040000.0	24050000.0	7.0	6.9420576095581055	1.6681652069091797
1.0	24050000.0	24060000.0	7.0	8.570318222045898	2.2436697483062744
1.0	24100000.0	24110000.0	6.0	7.4752044677734375	1.8545316457748413
1.0	24170000.0	24180000.0	4.0	6.349826335906982	1.4484939575195312
1.0	24200000.0	24210000.0	11.0	5.78371524810791	1.238730549812317
1.0	24280000.0	24290000.0	0.0	3.9529614448547363	0.714704155921936
1.0	24370000.0	24380000.0	5.0	5.228512763977051	1.0399144887924194
1.0	24410000.0	24420000.0	4.0	6.35383415222168	1.448783040046692
1.0	24420000.0	24430000.0	10.0	6.481799125671387	1.4984058141708374
1.0	24430000.0	24440000.0	3.0	5.528027534484863	1.1456563472747803
1.0	24440000.0	24450000.0	9.0	6.027919769287109	1.3290055990219116
1.0	24530000.0	24540000.0	9.0	6.736079216003418	1.5890947580337524
1.0	24580000.0	24590000.0	6.0	7.162685394287109	1.7464344501495361
1.0	24640000.0	24650000.0	7.0	5.809089183807373	1.2486772537231445
1.0	24680000.0	24690000.0	2.0	5.512396335601807	1.1400299072265625
1.0	24740000.0	24750000.0	4.0	5.775311470031738	1.235079050064087
1.0	24790000.0	24800000.0	6.0	5.781194686889648	1.2380560636520386
1.0	24850000.0	24860000.0	7.0	7.22971248626709	1.7743622064590454
1.0	24860000.0	24870000.0	7.0	8.130290031433105	2.093010187149048
1.0	24870000.0	24880000.0	7.0	7.032111167907715	1.7016944885253906
1.0	24880000.0	24890000.0	5.0	6.63995885848999	1.558457374572754
1.0	24910000.0	24920000.0	7.0	7.119191646575928	1.7286109924316406
1.0	25050000.0	25060000.0	4.0	7.008256435394287	1.692989706993103
1.0	25120000.0	25130000.0	11.0	7.007061958312988	1.6913057565689087
1.0	25160000.0	25170000.0	4.0	8.066991806030273	2.071469783782959
1.0	25200000.0	25210000.0	9.0	7.368374824523926	1.8209202289581299
1.0	25280000.0	25290000.0	6.0	7.307417392730713	1.7980568408966064
1.0	25290000.0	25300000.0	7.0	6.983020782470703	1.6839641332626343
1.0	25300000.0	25310000.0	7.0	8.025628089904785	2.054675579071045
1.0	25400000.0	25410000.0	10.0	8.277434349060059	2.141920804977417
1.0	25540000.0	25550000.0	12.0	7.304379940032959	1.8004436492919922
1.0	25660000.0	25670000.0	6.0	5.140841484069824	1.01742684841156
1.0	25680000.0	25690000.0	1.0	7.344615936279297	1.814650297164917
1.0	25770000.0	25780000.0	6.0	7.645971775054932	1.9233423471450806
1.0	25800000.0	25810000.0	8.0	7.828764915466309	1.9874929189682007
1.0	25820000.0	25830000.0	4.0	6.996140956878662	1.6874611377716064
1.0	25850000.0	25860000.0	8.0	6.349035739898682	1.4470256567001343
1.0	25920000.0	25930000.0	8.0	5.958134174346924	1.3015598058700562
1.0	25930000.0	25940000.0	3.0	5.72946834564209	1.2197434902191162
1.0	25940000.0	25950000.0	2.0	5.460263729095459	1.1209416389465332
1.0	25960000.0	25970000.0	7.0	6.824573516845703	1.6256015300750732
1.0	25990000.0	26000000.0	3.0	6.192198753356934	1.3903695344924927
1.0	26050000.0	26060000.0	8.0	5.295859336853027	1.0630813837051392
1.0	26120000.0	26130000.0	5.0	4.973233222961426	0.9535369873046875
1.0	26140000.0	26150000.0	2.0	3.4807822704315186	0.6758080720901489
1.0	26250000.0	26260000.0	6.0	6.267225742340088	1.417813777923584
1.0	26280000.0	26290000.0	6.0	7.0724005699157715	1.7157649993896484
1.0	26310000.0	26320000.0	4.0	6.521581172943115	1.511458158493042
1.0	26320000.0	26330000.0	8.0	6.353586196899414	1.449869990348816
1.0	26330000.0	26340000.0	8.0	6.629889488220215	1.5539246797561646
1.0	26390000.0	26400000.0	3.0	5.5764265060424805	1.1632996797561646
1.0	26450000.0	26460000.0	5.0	7.4199323654174805	1.8428678512573242
1.0	26460000.0	26470000.0	5.0	7.616843223571777	1.9094841480255127
1.0	26520000.0	26530000.0	4.0	7.924706935882568	2.0195555686950684
1.0	26560000.0	26570000.0	9.0	6.490352630615234	1.5009245872497559
1.0	26590000.0	26600000.0	9.0	7.480968475341797	1.8635982275009155
1.0	26600000.0	26610000.0	7.0	5.2562994956970215	1.053865671157837
1.0	26680000.0	26690000.0	9.0	5.4048309326171875	1.098939061164856
1.0	26690000.0	26700000.0	5.0	7.89409875869751	2.00791335105896
1.0	26700000.0	26710000.0	6.0	7.641653537750244	1.917541742324829
1.0	26720000.0	26730000.0	10.0	8.571474075317383	2.244415760040283
1.0	26790000.0	26800000.0	9.0	6.996636867523193	1.688233733177185
1.0	26870000.0	26880000.0	3.0	6.197419166564941	1.3923137187957764
1.0	26900000.0	26910000.0	4.0	6.505501747131348	1.507641077041626
1.0	26950000.0	26960000.0	6.0	6.370859622955322	1.457601547241211
1.0	27040000.0	27050000.0	9.0	9.350361824035645	2.4987902641296387
1.0	27110000.0	27120000.0	7.0	7.581982612609863	1.8914791345596313
1.0	27150000.0	27160000.0	1.0	7.387559413909912	1.8281081914901733
1.0	27200000.0	27210000.0	7.0	7.428967475891113	1.845496416091919
1.0	27300000.0	27310000.0	5.0	6.868246555328369	1.6382074356079102
1.0	27410000.0	27420000.0	11.0	6.876965522766113	1.6418380737304688
1.0	27450000.0	27460000.0	4.0	6.669074058532715	1.5669705867767334
1.0	27520000.0	27530000.0	10.0	7.431008338928223	1.8437938690185547
1.0	27530000.0	27540000.0	13.0	7.665917873382568	1.9275295734405518
1.0	27550000.0	27560000.0	8.0	7.647158622741699	1.920585036277771
1.0	27710000.0	27720000.0	8.0	7.398477077484131	1.8308128118515015
1.0	27790000.0	27800000.0	6.0	8.617953300476074	2.259422779083252
1.0	27810000.0	27820000.0	6.0	5.308756351470947	1.0756251811981201
1.0	27830000.0	27840000.0	6.0	7.148655891418457	1.7416177988052368
1.0	27840000.0	27850000.0	7.0	5.94333553314209	1.2944371700286865
1.0	27940000.0	27950000.0	11.0	6.652688503265381	1.5625531673431396
1.0	27960000.0	27970000.0	4.0	7.1075544357299805	1.726976990699768
1.0	28060000.0	28070000.0	9.0	6.836122035980225	1.628906011581421
1.0	28100000.0	28110000.0	9.0	6.749214172363281	1.5968879461288452
1.0	28130000.0	28140000.0	9.0	7.125782012939453	1.7351735830307007
1.0	28140000.0	28150000.0	3.0	6.995979309082031	1.6874157190322876
1.0	28280000.0	28290000.0	2.0	5.389273643493652	1.0965583324432373
1.0	28320000.0	28330000.0	6.0	7.860115051269531	1.9987224340438843
1.0	28370000.0	28380000.0	8.0	7.981712341308594	2.042461633682251
1.0	28420000.0	28430000.0	5.0	7.748044490814209	1.956761360168457
1.0	28430000.0	28440000.0	7.0	7.8271589279174805	1.9850685596466064
1.0	28480000.0	28490000.0	3.0	7.042557716369629	1.702919363975525
1.0	28520000.0	28530000.0	3.0	7.056342124938965	1.7094742059707642
1.0	28570000.0	28580000.0	5.0	7.6958417892456055	1.940516471862793
1.0	28620000.0	28630000.0	7.0	7.213512420654297	1.7651917934417725
1.0	28730000.0	28740000.0	9.0	8.329824447631836	2.1630923748016357
1.0	28770000.0	28780000.0	9.0	7.981274604797363	2.041762590408325
1.0	28800000.0	28810000.0	14.0	7.544559478759766	1.8864476680755615
1.0	28890000.0	28900000.0	2.0	7.715802192687988	1.9479706287384033
1.0	29040000.0	29050000.0	6.0	7.184276580810547	1.7570298910140991
1.0	29120000.0	29130000.0	5.0	8.080584526062012	2.074308156967163
1.0	29140000.0	29150000.0	11.0	8.427236557006836	2.1940789222717285
1.0	29160000.0	29170000.0	10.0	8.38616943359375	2.1809792518615723
1.0	29190000.0	29200000.0	8.0	7.552136421203613	1.8864526748657227
1.0	29260000.0	29270000.0	7.0	7.836452484130859	1.9917417764663696
1.0	29340000.0	29350000.0	7.0	8.144923210144043	2.0988681316375732
1.0	29360000.0	29370000.0	7.0	8.137243270874023	2.096538543701172
1.0	29470000.0	29480000.0	7.0	8.910053253173828	2.357174873352051
1.0	29600000.0	29610000.0	8.0	6.864279270172119	1.6398403644561768
1.0	29770000.0	29780000.0	6.0	10.001176834106445	2.701935291290283
1.0	29800000.0	29810000.0	13.0	8.45622730255127	2.2048211097717285
1.0	29810000.0	29820000.0	12.0	8.034597396850586	2.059511661529541
1.0	30080000.0	30090000.0	10.0	10.87116813659668	2.954516649246216
1.0	30090000.0	30100000.0	12.0	10.4832124710083	2.8444607257843018
1.0	30100000.0	30110000.0	8.0	10.987024307250977	2.9914143085479736
1.0	30130000.0	30140000.0	12.0	12.710687637329102	3.4291069507598877
1.0	30190000.0	30200000.0	12.0	12.166364669799805	3.2920753955841064
1.0	30210000.0	30220000.0	11.0	13.43920612335205	3.594416379928589
1.0	30260000.0	30270000.0	12.0	13.098066329956055	3.5157580375671387
1.0	30340000.0	30350000.0	11.0	15.015068054199219	3.893004894256592
1.0	30380000.0	30390000.0	8.0	14.21522331237793	3.748905897140503
1.0	30400000.0	30410000.0	8.0	13.755264282226562	3.6606926918029785
1.0	30410000.0	30420000.0	7.0	13.042943000793457	3.5095489025115967
1.0	30590000.0	30600000.0	9.0	13.398890495300293	3.58813738822937
1.0	30640000.0	30650000.0	23.0	14.302075386047363	3.7652382850646973
1.0	30670000.0	30680000.0	12.0	14.318568229675293	3.7699027061462402
1.0	30680000.0	30690000.0	12.0	14.590997695922852	3.8228821754455566
1.0	30690000.0	30700000.0	13.0	14.167213439941406	3.737696886062622
1.0	30730000.0	30740000.0	12.0	14.868075370788574	3.869424343109131
1.0	30750000.0	30760000.0	8.0	13.699853897094727	3.648794651031494
1.0	30760000.0	30770000.0	15.0	13.793569564819336	3.6635546684265137
1.0	30770000.0	30780000.0	18.0	13.611745834350586	3.625807523727417
1.0	30800000.0	30810000.0	12.0	12.911458015441895	3.4806137084960938
1.0	30820000.0	30830000.0	14.0	12.594301223754883	3.4042201042175293
1.0	30840000.0	30850000.0	5.0	12.137796401977539	3.2970175743103027
1.0	30880000.0	30890000.0	10.0	11.118304252624512	3.029301643371582
1.0	30890000.0	30900000.0	11.0	10.651208877563477	2.898338794708252
1.0	30930000.0	30940000.0	14.0	10.556112289428711	2.8658525943756104
1.0	30960000.0	30970000.0	9.0	9.235912322998047	2.4631106853485107
1.0	31020000.0	31030000.0	11.0	10.499212265014648	2.852721691131592
1.0	31120000.0	31130000.0	9.0	9.39299201965332	2.5097815990448
1.0	31130000.0	31140000.0	3.0	8.623547554016113	2.2601189613342285
1.0	31190000.0	31200000.0	8.0	7.184154510498047	1.7563037872314453
1.0	31200000.0	31210000.0	11.0	7.860611915588379	1.9990581274032593
1.0	31240000.0	31250000.0	7.0	9.265286445617676	2.472247362136841
1.0	31280000.0	31290000.0	13.0	9.288959503173828	2.4825234413146973
1.0	31320000.0	31330000.0	9.0	8.046587944030762	2.0625367164611816
1.0	31370000.0	31380000.0	6.0	6.693753242492676	1.5770657062530518
1.0	31470000.0	31480000.0	13.0	8.322176933288574	2.1587331295013428
1.0	31480000.0	31490000.0	12.0	9.123759269714355	2.425827980041504
1.0	31520000.0	31530000.0	11.0	11.217226028442383	3.0480427742004395
1.0	31590000.0	31600000.0	8.0	8.19211196899414	2.1128194332122803
1.0	31650000.0	31660000.0	6.0	8.022627830505371	2.0548367500305176
1.0	31710000.0	31720000.0	6.0	8.097980499267578	2.0819668769836426
1.0	31860000.0	31870000.0	5.0	6.9774017333984375	1.6795021295547485
1.0	31910000.0	31920000.0	8.0	7.344099521636963	1.8122889995574951
1.0	31960000.0	31970000.0	9.0	7.089162349700928	1.720794439315796
1.0	31980000.0	31990000.0	9.0	7.774929046630859	1.9668195247650146
1.0	32000000.0	32010000.0	8.0	8.377243041992188	2.177457332611084
1.0	32130000.0	32140000.0	8.0	6.380038738250732	1.4601749181747437
1.0	32170000.0	32180000.0	6.0	6.917672634124756	1.6607379913330078
1.0	32260000.0	32270000.0	7.0	7.458334922790527	1.8510013818740845
1.0	32270000.0	32280000.0	7.0	7.6976637840271	1.9388786554336548
1.0	32330000.0	32340000.0	7.0	8.575222969055176	2.2422139644622803
1.0	32480000.0	32490000.0	8.0	8.761683464050293	2.307525157928467
1.0	32500000.0	32510000.0	9.0	9.095186233520508	2.417471408843994
1.0	32510000.0	32520000.0	6.0	8.680888175964355	2.2807860374450684
1.0	32520000.0	32530000.0	3.0	9.070152282714844	2.4097368717193604
1.0	32650000.0	32660000.0	8.0	8.11598014831543	2.0882019996643066
1.0	32700000.0	32710000.0	1.0	5.176307201385498	1.0257127285003662
1.0	32740000.0	32750000.0	7.0	6.200392723083496	1.3939144611358643
1.0	32760000.0	32770000.0	6.0	7.806978702545166	1.9795629978179932
1.0	32870000.0	32880000.0	8.0	7.5918426513671875	1.9014374017715454
1.0	33050000.0	33060000.0	2.0	7.407417297363281	1.8384523391723633
1.0	33170000.0	33180000.0	7.0	7.112284183502197	1.7271839380264282
1.0	33210000.0	33220000.0	12.0	6.5904035568237305	1.5357344150543213
1.0	33290000.0	33300000.0	15.0	8.852764129638672	2.338156223297119
1.0	33310000.0	33320000.0	5.0	7.827757358551025	1.9873088598251343
1.0	33320000.0	33330000.0	13.0	7.485866546630859	1.8651233911514282
1.0	33420000.0	33430000.0	11.0	7.313358306884766	1.8040504455566406
1.0	33430000.0	33440000.0	4.0	7.36139440536499	1.8169692754745483
1.0	33510000.0	33520000.0	7.0	6.679238796234131	1.5714547634124756
1.0	33590000.0	33600000.0	8.0	6.37646484375	1.4580190181732178
1.0	33650000.0	33660000.0	5.0	6.135039329528809	1.3671331405639648
1.0	33660000.0	33670000.0	6.0	6.214824676513672	1.3966506719589233
1.0	33770000.0	33780000.0	5.0	6.4307427406311035	1.4798084497451782
1.0	33800000.0	33810000.0	9.0	9.867938041687012	2.6595237255096436
1.0	33880000.0	33890000.0	8.0	7.853270530700684	1.9924285411834717
1.0	33910000.0	33920000.0	10.0	8.92204761505127	2.3611536026000977
1.0	34020000.0	34030000.0	12.0	11.241025924682617	3.0653939247131348
1.0	34070000.0	34080000.0	12.0	12.582704544067383	3.4042675495147705
1.0	34080000.0	34090000.0	5.0	12.842671394348145	3.4699161052703857
1.0	34100000.0	34110000.0	12.0	12.987635612487793	3.5001778602600098
1.0	34130000.0	34140000.0	17.0	11.441651344299316	3.10856556892395
1.0	34160000.0	34170000.0	16.0	13.085589408874512	3.5186378955841064
1.0	34190000.0	34200000.0	12.0	13.5575532913208	3.622948408126831
1.0	34250000.0	34260000.0	10.0	13.469884872436523	3.601688861846924
1.0	34300000.0	34310000.0	10.0	11.399260520935059	3.101518154144287
1.0	34330000.0	34340000.0	16.0	11.565102577209473	3.13972806930542
1.0	34340000.0	34350000.0	16.0	11.404973983764648	3.102050304412842
1.0	34350000.0	34360000.0	9.0	10.703744888305664	2.908726215362549
1.0	34370000.0	34380000.0	11.0	12.238017082214355	3.3219566345214844
1.0	34380000.0	34390000.0	8.0	12.542940139770508	3.394150972366333
1.0	34390000.0	34400000.0	7.0	12.091761589050293	3.2881340980529785
1.0	34490000.0	34500000.0	11.0	14.267603874206543	3.760977268218994
1.0	34500000.0	34510000.0	15.0	14.124834060668945	3.734118700027466
1.0	34520000.0	34530000.0	19.0	14.723426818847656	3.8465843200683594
1.0	34540000.0	34550000.0	16.0	13.986592292785645	3.69307017326355
1.0	34650000.0	34660000.0	18.0	14.544787406921387	3.81156849861145
1.0	34780000.0	34790000.0	16.0	15.526056289672852	3.9674079418182373
1.0	34820000.0	34830000.0	23.0	16.9393367767334	4.181251525878906
1.0	34920000.0	34930000.0	10.0	16.16104507446289	4.073794364929199
1.0	34930000.0	34940000.0	13.0	15.124715805053711	3.911365509033203
1.0	34980000.0	34990000.0	15.0	14.541232109069824	3.807746410369873
1.0	35100000.0	35110000.0	12.0	11.597935676574707	3.1515612602233887
1.0	35310000.0	35320000.0	9.0	8.514802932739258	2.225274085998535
1.0	35330000.0	35340000.0	8.0	8.596280097961426	2.2561984062194824
1.0	35580000.0	35590000.0	4.0	7.903862953186035	2.01478910446167
1.0	35680000.0	35690000.0	11.0	8.651098251342773	2.26959228515625
1.0	35790000.0	35800000.0	6.0	9.027929306030273	2.396583080291748
1.0	35960000.0	35970000.0	9.0	7.642817497253418	1.9223883152008057
1.0	36030000.0	36040000.0	5.0	7.312791347503662	1.8041921854019165
1.0	36150000.0	36160000.0	11.0	7.919097900390625	2.018942356109619
1.0	36160000.0	36170000.0	4.0	8.466503143310547	2.207427740097046
1.0	36370000.0	36380000.0	2.0	7.8523712158203125	1.995618462562561
1.0	36390000.0	36400000.0	1.0	6.0144267082214355	1.3248813152313232
1.0	36470000.0	36480000.0	13.0	7.3551344871521	1.8184864521026611
1.0	36500000.0	36510000.0	7.0	7.711419105529785	1.9459731578826904
1.0	36550000.0	36560000.0	6.0	6.552580833435059	1.5198743343353271
1.0	36560000.0	36570000.0	10.0	6.130720138549805	1.3674335479736328
1.0	36690000.0	36700000.0	9.0	9.521058082580566	2.5530707836151123
1.0	36760000.0	36770000.0	13.0	9.265531539916992	2.472548484802246
1.0	36850000.0	36860000.0	6.0	7.388836860656738	1.8306694030761719
1.0	36900000.0	36910000.0	7.0	6.256831645965576	1.4141591787338257
1.0	36950000.0	36960000.0	5.0	8.092700958251953	2.075899839401245
1.0	37030000.0	37040000.0	15.0	7.94622802734375	2.0260884761810303
1.0	37060000.0	37070000.0	7.0	10.86146068572998	2.9528985023498535
1.0	37150000.0	37160000.0	15.0	12.22019100189209	3.31194806098938
1.0	37230000.0	37240000.0	13.0	13.478266716003418	3.601344585418701
1.0	37240000.0	37250000.0	9.0	13.534271240234375	3.6176140308380127
1.0	37260000.0	37270000.0	11.0	14.4657621383667	3.797447681427002
1.0	37280000.0	37290000.0	13.0	13.848637580871582	3.6786015033721924
1.0	37360000.0	37370000.0	18.0	15.30762004852295	3.941199541091919
1.0	37460000.0	37470000.0	16.0	12.589473724365234	3.4018778800964355
1.0	37560000.0	37570000.0	14.0	11.910147666931152	3.2320199012756348
1.0	37630000.0	37640000.0	8.0	12.19616413116455	3.3048248291015625
1.0	37730000.0	37740000.0	15.0	10.895304679870605	2.962542772293091
1.0	37820000.0	37830000.0	9.0	9.386372566223145	2.511432409286499
1.0	37890000.0	37900000.0	5.0	9.030253410339355	2.3961575031280518
1.0	37900000.0	37910000.0	6.0	9.115411758422852	2.425063371658325
1.0	37910000.0	37920000.0	5.0	7.46237325668335	1.8560199737548828
1.0	37960000.0	37970000.0	10.0	8.400362968444824	2.1864635944366455
1.0	37980000.0	37990000.0	8.0	7.705692291259766	1.946417212486267
1.0	38100000.0	38110000.0	5.0	9.338345527648926	2.4940743446350098
1.0	38180000.0	38190000.0	5.0	8.17784309387207	2.110365390777588
1.0	38240000.0	38250000.0	4.0	9.52993392944336	2.5560076236724854
1.0	38280000.0	38290000.0	7.0	8.396871566772461	2.185563087463379
1.0	38310000.0	38320000.0	13.0	7.621706485748291	1.9146581888198853
1.0	38350000.0	38360000.0	6.0	8.127015113830566	2.092231273651123
1.0	38390000.0	38400000.0	4.0	6.835112571716309	1.6274713277816772
1.0	38450000.0	38460000.0	11.0	6.80175256729126	1.6091245412826538
1.0	38500000.0	38510000.0	5.0	6.249547958374023	1.4119377136230469
1.0	38560000.0	38570000.0	4.0	7.382091522216797	1.8259986639022827
1.0	38570000.0	38580000.0	9.0	7.300276279449463	1.797585129737854
1.0	38620000.0	38630000.0	12.0	9.738210678100586	2.6177258491516113
1.0	38690000.0	38700000.0	15.0	10.558228492736816	2.8722376823425293
1.0	38720000.0	38730000.0	10.0	12.2667236328125	3.3287644386291504
1.0	38740000.0	38750000.0	8.0	12.779886245727539	3.454209089279175
1.0	38860000.0	38870000.0	12.0	15.176406860351562	3.919623613357544
1.0	38880000.0	38890000.0	12.0	14.549036026000977	3.8124566078186035
1.0	38970000.0	38980000.0	12.0	13.852884292602539	3.6763713359832764
1.0	38980000.0	38990000.0	16.0	13.909855842590332	3.6880404949188232
1.0	39010000.0	39020000.0	9.0	14.436305046081543	3.7884585857391357
1.0	39020000.0	39030000.0	8.0	13.496058464050293	3.5996603965759277
1.0	39030000.0	39040000.0	14.0	12.94665813446045	3.482084274291992
1.0	39040000.0	39050000.0	9.0	13.775442123413086	3.6623306274414062
1.0	39080000.0	39090000.0	17.0	13.053309440612793	3.508619785308838
1.0	39220000.0	39230000.0	17.0	12.451150894165039	3.3714518547058105
1.0	39230000.0	39240000.0	9.0	10.913656234741211	2.9667410850524902
1.0	39320000.0	39330000.0	6.0	7.260598659515381	1.7706581354141235
1.0	39360000.0	39370000.0	2.0	7.3803391456604	1.8237632513046265
1.0	39380000.0	39390000.0	9.0	7.345358848571777	1.8125652074813843
1.0	39470000.0	39480000.0	8.0	7.840777397155762	1.9917720556259155
1.0	39570000.0	39580000.0	6.0	6.7748823165893555	1.6058753728866577
1.0	39630000.0	39640000.0	6.0	8.925052642822266	2.3613924980163574
1.0	39670000.0	39680000.0	13.0	8.307595252990723	2.154780149459839
1.0	39750000.0	39760000.0	9.0	8.685088157653809	2.2822704315185547
1.0	39790000.0	39800000.0	5.0	8.857657432556152	2.338956356048584
1.0	39850000.0	39860000.0	12.0	10.296051025390625	2.7891013622283936
1.0	40000000.0	40010000.0	8.0	8.052366256713867	2.067229747772217
1.0	40040000.0	40050000.0	1.0	7.468659400939941	1.8599414825439453
1.0	40070000.0	40080000.0	14.0	8.346351623535156	2.166090488433838
1.0	40120000.0	40130000.0	11.0	8.53398609161377	2.2310776710510254
1.0	40320000.0	40330000.0	11.0	7.494917392730713	1.869553804397583
1.0	40440000.0	40450000.0	12.0	7.864858150482178	1.9981883764266968
1.0	40450000.0	40460000.0	7.0	8.422449111938477	2.1901373863220215
1.0	40650000.0	40660000.0	7.0	8.394006729125977	2.1841788291931152
1.0	40670000.0	40680000.0	4.0	8.4573974609375	2.205618381500244
1.0	40700000.0	40710000.0	4.0	8.145413398742676	2.0988495349884033
1.0	40780000.0	40790000.0	7.0	6.924069404602051	1.663804054260254
1.0	40800000.0	40810000.0	4.0	7.522774696350098	1.8766193389892578
1.0	40860000.0	40870000.0	7.0	7.901220798492432	2.0142178535461426
1.0	40970000.0	40980000.0	5.0	7.123900413513184	1.7293522357940674
1.0	41200000.0	41210000.0	3.0	8.551542282104492	2.2360363006591797
1.0	41220000.0	41230000.0	5.0	9.015177726745605	2.3906126022338867
1.0	41380000.0	41390000.0	10.0	7.059628963470459	1.7084810733795166
1.0	41390000.0	41400000.0	10.0	7.21951150894165	1.767499566078186
1.0	41410000.0	41420000.0	8.0	7.639172554016113	1.921746015548706
1.0	41420000.0	41430000.0	3.0	8.085749626159668	2.0747947692871094
1.0	41460000.0	41470000.0	9.0	9.628046989440918	2.586813449859619
1.0	41480000.0	41490000.0	6.0	6.731113433837891	1.5892797708511353
1.0	41490000.0	41500000.0	9.0	7.1113739013671875	1.7298223972320557
1.0	41650000.0	41660000.0	9.0	7.421787261962891	1.8436272144317627
1.0	41680000.0	41690000.0	12.0	7.7348785400390625	1.9552829265594482
1.0	41730000.0	41740000.0	8.0	8.356147766113281	2.169860363006592
1.0	41770000.0	41780000.0	10.0	9.132159233093262	2.4297945499420166
1.0	41780000.0	41790000.0	2.0	8.7633056640625	2.3090455532073975
1.0	41850000.0	41860000.0	13.0	8.477137565612793	2.2136342525482178
1.0	41890000.0	41900000.0	4.0	7.878592014312744	2.0082554817199707
1.0	41900000.0	41910000.0	13.0	8.63525676727295	2.2664222717285156
1.0	41940000.0	41950000.0	10.0	6.51782751083374	1.5127748250961304
1.0	41960000.0	41970000.0	6.0	5.978215217590332	1.3079638481140137
1.0	41970000.0	41980000.0	6.0	6.47561502456665	1.495272159576416
1.0	41990000.0	42000000.0	6.0	6.9158616065979	1.659049391746521
1.0	42000000.0	42010000.0	10.0	7.193718910217285	1.7610247135162354
1.0	42020000.0	42030000.0	6.0	7.424695014953613	1.8445923328399658
1.0	42030000.0	42040000.0	7.0	7.376278877258301	1.8229659795761108
1.0	42090000.0	42100000.0	11.0	7.136211395263672	1.7373781204223633
1.0	42100000.0	42110000.0	5.0	7.474967002868652	1.8594316244125366
1.0	42130000.0	42140000.0	6.0	6.669069766998291	1.567571997642517
1.0	42240000.0	42250000.0	5.0	7.181410312652588	1.7528049945831299
1.0	42300000.0	42310000.0	9.0	7.863480567932129	1.99660325050354
1.0	42380000.0	42390000.0	9.0	7.107115268707275	1.7275558710098267
1.0	42460000.0	42470000.0	6.0	8.223538398742676	2.121035099029541
1.0	42540000.0	42550000.0	10.0	8.555888175964355	2.23685884475708
1.0	42560000.0	42570000.0	9.0	9.076261520385742	2.4135642051696777
1.0	42610000.0	42620000.0	3.0	8.839601516723633	2.3313581943511963
1.0	42630000.0	42640000.0	3.0	7.200318336486816	1.7633014917373657
1.0	42640000.0	42650000.0	5.0	8.148099899291992	2.099480390548706
1.0	42710000.0	42720000.0	11.0	8.498641967773438	2.220017671585083
1.0	42760000.0	42770000.0	8.0	9.496222496032715	2.546095848083496
1.0	42770000.0	42780000.0	8.0	9.158453941345215	2.438718557357788
1.0	42840000.0	42850000.0	6.0	8.072643280029297	2.0705785751342773
1.0	42970000.0	42980000.0	10.0	7.255309104919434	1.783219575881958
1.0	43100000.0	43110000.0	4.0	6.534555912017822	1.5147510766983032
1.0	43110000.0	43120000.0	3.0	6.526637077331543	1.5125693082809448
1.0	43160000.0	43170000.0	10.0	8.305432319641113	2.152700424194336
1.0	43220000.0	43230000.0	13.0	7.7594895362854	1.9635852575302124
1.0	43230000.0	43240000.0	8.0	6.518370628356934	1.5112379789352417
1.0	43260000.0	43270000.0	10.0	7.740763187408447	1.952532172203064
1.0	43400000.0	43410000.0	5.0	6.418577671051025	1.4639521837234497
1.0	43470000.0	43480000.0	16.0	7.961453914642334	2.033306360244751
1.0	43480000.0	43490000.0	10.0	8.176031112670898	2.107332944869995
1.0	43610000.0	43620000.0	9.0	7.373470306396484	1.8225752115249634
1.0	43650000.0	43660000.0	6.0	6.966815948486328	1.6733700037002563
1.0	43670000.0	43680000.0	8.0	7.161257743835449	1.7491918802261353
1.0	43700000.0	43710000.0	7.0	8.236093521118164	2.128912925720215
1.0	43740000.0	43750000.0	4.0	6.393852233886719	1.4653561115264893
1.0	43800000.0	43810000.0	6.0	6.3546905517578125	1.4490658044815063
1.0	43820000.0	43830000.0	4.0	5.9286065101623535	1.2904889583587646
1.0	43880000.0	43890000.0	9.0	6.506585121154785	1.506398320198059
1.0	43930000.0	43940000.0	2.0	6.906219482421875	1.6517651081085205
1.0	43940000.0	43950000.0	12.0	6.78298282623291	1.605492353439331
1.0	44050000.0	44060000.0	1.0	6.510011196136475	1.5081509351730347
1.0	44070000.0	44080000.0	6.0	7.948219299316406	2.03057599067688
1.0	44110000.0	44120000.0	6.0	6.1469316482543945	1.3719667196273804
1.0	44130000.0	44140000.0	14.0	8.371461868286133	2.17659068107605
1.0	44150000.0	44160000.0	5.0	8.986889839172363	2.382769823074341
1.0	44180000.0	44190000.0	9.0	7.8824005126953125	2.0077567100524902
1.0	44200000.0	44210000.0	6.0	8.034975051879883	2.060232400894165
1.0	44250000.0	44260000.0	12.0	7.8809027671813965	2.0067362785339355
1.0	44300000.0	44310000.0	7.0	7.4284868240356445	1.8448574542999268
1.0	44450000.0	44460000.0	6.0	6.380784034729004	1.4585877656936646
1.0	44460000.0	44470000.0	6.0	6.30176305770874	1.430917739868164
1.0	44470000.0	44480000.0	5.0	6.935582637786865	1.665549635887146
1.0	44510000.0	44520000.0	10.0	7.384522438049316	1.825269103050232
1.0	44570000.0	44580000.0	9.0	8.64868450164795	2.2699227333068848
1.0	44590000.0	44600000.0	5.0	8.855690956115723	2.3387444019317627
1.0	44610000.0	44620000.0	7.0	9.097387313842773	2.417738199234009
1.0	44630000.0	44640000.0	8.0	8.478754043579102	2.2119407653808594
1.0	44730000.0	44740000.0	9.0	6.664524078369141	1.566205620765686
1.0	44760000.0	44770000.0	11.0	7.233412742614746	1.7742607593536377
1.0	44790000.0	44800000.0	10.0	7.9807024002075195	2.0412964820861816
1.0	44830000.0	44840000.0	6.0	8.521684646606445	2.224550724029541
1.0	44840000.0	44850000.0	12.0	8.898839950561523	2.3519740104675293
1.0	44920000.0	44930000.0	7.0	10.544635772705078	2.861818313598633
1.0	45020000.0	45030000.0	11.0	9.913711547851562	2.6760542392730713
1.0	45040000.0	45050000.0	5.0	9.465848922729492	2.5397326946258545
1.0	45180000.0	45190000.0	6.0	7.640535831451416	1.9215847253799438
1.0	45190000.0	45200000.0	7.0	8.199836730957031	2.1167194843292236
1.0	45210000.0	45220000.0	2.0	4.222987174987793	0.7807433009147644
1.0	45350000.0	45360000.0	7.0	7.4096879959106445	1.8382848501205444
1.0	45430000.0	45440000.0	13.0	7.507571220397949	1.8732879161834717
1.0	45480000.0	45490000.0	4.0	7.171754360198975	1.7529757022857666
1.0	45560000.0	45570000.0	8.0	6.724891662597656	1.586120843887329
1.0	45570000.0	45580000.0	6.0	7.407395362854004	1.8341820240020752
1.0	45660000.0	45670000.0	7.0	7.260599613189697	1.7822110652923584
1.0	45690000.0	45700000.0	8.0	6.670632839202881	1.565229058265686
1.0	45700000.0	45710000.0	2.0	6.648612022399902	1.5572304725646973
1.0	45980000.0	45990000.0	14.0	6.989514350891113	1.681774377822876
1.0	46080000.0	46090000.0	11.0	7.085760593414307	1.7194747924804688
1.0	46170000.0	46180000.0	5.0	7.868354797363281	2.002084970474243
1.0	46180000.0	46190000.0	5.0	8.431718826293945	2.198288917541504
1.0	46200000.0	46210000.0	6.0	8.159690856933594	2.104254961013794
1.0	46480000.0	46490000.0	3.0	5.48046350479126	1.126582384109497
1.0	46530000.0	46540000.0	4.0	7.451813697814941	1.8539291620254517
1.0	46580000.0	46590000.0	13.0	6.865232944488525	1.640500783920288
1.0	46670000.0	46680000.0	5.0	7.088013648986816	1.722238302230835
1.0	46680000.0	46690000.0	10.0	7.603985786437988	1.905522108078003
1.0	46740000.0	46750000.0	10.0	6.950562477111816	1.6706174612045288
1.0	46760000.0	46770000.0	9.0	7.513615608215332	1.8742212057113647
1.0	46770000.0	46780000.0	9.0	7.811405181884766	1.9816334247589111
1.0	46830000.0	46840000.0	4.0	7.609166145324707	1.9095605611801147
1.0	46840000.0	46850000.0	6.0	6.884246826171875	1.6470975875854492
1.0	46870000.0	46880000.0	4.0	6.282811164855957	1.4187357425689697
1.0	46880000.0	46890000.0	6.0	7.748307704925537	1.957457184791565
1.0	46960000.0	46970000.0	16.0	7.912072658538818	2.0168991088867188
1.0	46980000.0	46990000.0	7.0	6.682036399841309	1.572548508644104
1.0	47010000.0	47020000.0	7.0	7.5314435958862305	1.8947795629501343
1.0	47020000.0	47030000.0	4.0	6.099255561828613	1.354900598526001
1.0	47120000.0	47130000.0	8.0	7.4336676597595215	1.8468828201293945
1.0	47220000.0	47230000.0	5.0	9.653421401977539	2.5952541828155518
1.0	47300000.0	47310000.0	8.0	9.505806922912598	2.5618724822998047
1.0	47500000.0	47510000.0	6.0	7.253612518310547	1.7783695459365845
1.0	47670000.0	47680000.0	16.0	7.8562774658203125	1.9970862865447998
1.0	47710000.0	47720000.0	8.0	7.129402160644531	1.7332878112792969
1.0	47740000.0	47750000.0	4.0	6.887345314025879	1.6477209329605103
1.0	47750000.0	47760000.0	5.0	7.330997467041016	1.810267448425293
1.0	47790000.0	47800000.0	6.0	5.910726070404053	1.2858692407608032
1.0	47830000.0	47840000.0	9.0	7.076516628265381	1.7175852060317993
1.0	47860000.0	47870000.0	4.0	7.851014614105225	1.995256781578064
1.0	47880000.0	47890000.0	3.0	8.093671798706055	2.0793700218200684
1.0	47930000.0	47940000.0	6.0	7.998615264892578	2.04610013961792
1.0	47940000.0	47950000.0	11.0	7.487401008605957	1.866485595703125
1.0	48040000.0	48050000.0	9.0	9.060654640197754	2.4041647911071777
1.0	48210000.0	48220000.0	5.0	8.200298309326172	2.116820812225342
1.0	48240000.0	48250000.0	9.0	7.266824245452881	1.786212682723999
1.0	48490000.0	48500000.0	9.0	7.912895202636719	2.014657497406006
1.0	48690000.0	48700000.0	3.0	9.31669807434082	2.484334945678711
1.0	48720000.0	48730000.0	8.0	10.224072456359863	2.7674450874328613
1.0	48730000.0	48740000.0	14.0	10.130255699157715	2.7378978729248047
1.0	48760000.0	48770000.0	11.0	10.187646865844727	2.754594326019287
1.0	48800000.0	48810000.0	13.0	10.392521858215332	2.8145594596862793
1.0	48820000.0	48830000.0	9.0	10.964860916137695	2.9782285690307617
1.0	48850000.0	48860000.0	10.0	11.18362045288086	3.0392634868621826
1.0	48870000.0	48880000.0	5.0	10.551668167114258	2.8609588146209717
1.0	48940000.0	48950000.0	15.0	10.502279281616211	2.848783016204834
1.0	48970000.0	48980000.0	11.0	12.132902145385742	3.2936782836914062
1.0	49080000.0	49090000.0	19.0	12.049042701721191	3.2697174549102783
1.0	49100000.0	49110000.0	13.0	12.682269096374512	3.418926239013672
1.0	49110000.0	49120000.0	6.0	12.44345760345459	3.356600522994995
1.0	49140000.0	49150000.0	10.0	11.218117713928223	3.0475568771362305
1.0	49190000.0	49200000.0	14.0	14.522456169128418	3.7988667488098145
1.0	49230000.0	49240000.0	17.0	15.660634994506836	3.9995040893554688
1.0	49330000.0	49340000.0	14.0	16.128890991210938	4.067338466644287
1.0	49360000.0	49370000.0	12.0	17.637876510620117	4.269797325134277
1.0	49420000.0	49430000.0	20.0	16.63943099975586	4.14279842376709
1.0	49450000.0	49460000.0	23.0	17.66945457458496	4.272688865661621
1.0	49490000.0	49500000.0	19.0	18.261856079101562	4.340376377105713
1.0	49560000.0	49570000.0	15.0	16.97940444946289	4.182646751403809
1.0	49600000.0	49610000.0	20.0	21.25884246826172	4.6179609298706055
1.0	49610000.0	49620000.0	23.0	20.457019805908203	4.551621437072754
1.0	49640000.0	49650000.0	25.0	19.521930694580078	4.4665846824646
1.0	49700000.0	49710000.0	21.0	21.826868057250977	4.659071922302246
1.0	49730000.0	49740000.0	16.0	22.082815170288086	4.681967735290527
1.0	49750000.0	49760000.0	22.0	15.318460464477539	3.9594638347625732
1.0	49920000.0	49930000.0	20.0	23.30171775817871	4.7703142166137695
1.0	49990000.0	50000000.0	17.0	22.52646827697754	4.713509559631348
1.0	50140000.0	50150000.0	22.0	23.1871395111084	4.760922431945801
1.0	50280000.0	50290000.0	16.0	21.768260955810547	4.655394077301025
1.0	50360000.0	50370000.0	21.0	20.615840911865234	4.563664436340332
1.0	50410000.0	50420000.0	12.0	19.76369857788086	4.4891862869262695
1.0	50550000.0	50560000.0	20.0	16.449548721313477	4.114340782165527
1.0	50590000.0	50600000.0	15.0	16.183635711669922	4.078090667724609
1.0	50640000.0	50650000.0	8.0	12.118147850036621	3.278654098510742
1.0	50660000.0	50670000.0	13.0	15.22966194152832	3.9279351234436035
1.0	50690000.0	50700000.0	19.0	14.513498306274414	3.8045737743377686
1.0	50730000.0	50740000.0	5.0	14.840975761413574	3.8631787300109863
1.0	50750000.0	50760000.0	18.0	13.995823860168457	3.708501100540161
1.0	50850000.0	50860000.0	10.0	11.611031532287598	3.154273509979248
1.0	50870000.0	50880000.0	11.0	11.460397720336914	3.1164932250976562
1.0	50910000.0	50920000.0	5.0	8.664438247680664	2.273118495941162
1.0	50930000.0	50940000.0	10.0	8.970202445983887	2.3777542114257812
1.0	51010000.0	51020000.0	7.0	9.682881355285645	2.5976638793945312
1.0	51200000.0	51210000.0	13.0	10.088953018188477	2.7229714393615723
1.0	51250000.0	51260000.0	7.0	10.209914207458496	2.761096954345703
1.0	51300000.0	51310000.0	9.0	9.60826587677002	2.576007127761841
1.0	51310000.0	51320000.0	14.0	9.73266887664795	2.618490219116211
1.0	51520000.0	51530000.0	10.0	8.835306167602539	2.330382823944092
1.0	51600000.0	51610000.0	8.0	8.549850463867188	2.2362687587738037
1.0	51630000.0	51640000.0	5.0	8.26801586151123	2.1367690563201904
1.0	51640000.0	51650000.0	5.0	8.463476181030273	2.206833600997925
1.0	51670000.0	51680000.0	8.0	7.225872039794922	1.7706756591796875
1.0	51750000.0	51760000.0	6.0	6.960276126861572	1.6746565103530884
1.0	51840000.0	51850000.0	9.0	8.192473411560059	2.1156041622161865
1.0	51870000.0	51880000.0	11.0	8.149614334106445	2.101130962371826
1.0	51880000.0	51890000.0	14.0	8.025028228759766	2.0574960708618164
1.0	51890000.0	51900000.0	12.0	8.263318061828613	2.1402018070220947
1.0	51980000.0	51990000.0	6.0	8.607370376586914	2.2473177909851074
1.0	52090000.0	52100000.0	5.0	8.4019775390625	2.1873342990875244
1.0	52110000.0	52120000.0	8.0	9.388315200805664	2.5120882987976074
1.0	52120000.0	52130000.0	8.0	8.916189193725586	2.3608829975128174
1.0	52150000.0	52160000.0	6.0	9.732507705688477	2.6191701889038086
1.0	52170000.0	52180000.0	8.0	8.614977836608887	2.2551066875457764
1.0	52220000.0	52230000.0	16.0	9.781831741333008	2.6354598999023438
1.0	52230000.0	52240000.0	6.0	10.22862720489502	2.769542694091797
1.0	52270000.0	52280000.0	15.0	9.96411418914795	2.690129280090332
1.0	52280000.0	52290000.0	8.0	10.521852493286133	2.854901075363159
1.0	52380000.0	52390000.0	8.0	8.322702407836914	2.1588306427001953
1.0	52460000.0	52470000.0	12.0	7.882105350494385	2.0046796798706055
1.0	52480000.0	52490000.0	7.0	7.4841108322143555	1.865408182144165
1.0	52560000.0	52570000.0	3.0	7.1858954429626465	1.7535394430160522
1.0	52590000.0	52600000.0	4.0	7.128304958343506	1.7325502634048462
1.0	52730000.0	52740000.0	4.0	6.613604545593262	1.5474731922149658
1.0	52740000.0	52750000.0	8.0	6.885778903961182	1.6480000019073486
1.0	52790000.0	52800000.0	6.0	7.121119022369385	1.7317453622817993
1.0	52800000.0	52810000.0	6.0	7.0517425537109375	1.7083526849746704
1.0	52840000.0	52850000.0	8.0	3.6977486610412598	0.7531529664993286
1.0	52850000.0	52860000.0	5.0	4.668504238128662	0.8727728724479675
1.0	52860000.0	52870000.0	5.0	5.3830671310424805	1.0944292545318604
1.0	52900000.0	52910000.0	1.0	8.588841438293457	2.2500996589660645
1.0	52920000.0	52930000.0	6.0	8.51411247253418	2.2257814407348633
1.0	52950000.0	52960000.0	8.0	9.128711700439453	2.4287641048431396
1.0	52990000.0	53000000.0	4.0	8.374537467956543	2.1783902645111084
1.0	53010000.0	53020000.0	10.0	7.817165374755859	1.9829747676849365
1.0	53040000.0	53050000.0	9.0	7.865293025970459	1.9975593090057373
1.0	53050000.0	53060000.0	7.0	8.213401794433594	2.1200194358825684
1.0	53060000.0	53070000.0	7.0	7.0188117027282715	1.6942192316055298
1.0	53100000.0	53110000.0	6.0	7.553050994873047	1.8861758708953857
1.0	53170000.0	53180000.0	7.0	7.471944332122803	1.856147050857544
1.0	53180000.0	53190000.0	5.0	8.024325370788574	2.0525994300842285
1.0	53230000.0	53240000.0	9.0	8.161737442016602	2.1046862602233887
1.0	53270000.0	53280000.0	8.0	8.705573081970215	2.289809226989746
1.0	53320000.0	53330000.0	7.0	8.863677978515625	2.3368637561798096
1.0	53330000.0	53340000.0	2.0	8.871109008789062	2.339944839477539
1.0	53400000.0	53410000.0	9.0	10.6163911819458	2.882683277130127
1.0	53430000.0	53440000.0	11.0	12.37437629699707	3.342899799346924
1.0	53480000.0	53490000.0	8.0	10.698766708374023	2.9053359031677246
1.0	53490000.0	53500000.0	9.0	9.992734909057617	2.69887375831604
1.0	53520000.0	53530000.0	7.0	7.5039544105529785	1.872479796409607
1.0	53560000.0	53570000.0	3.0	8.00369644165039	2.048184871673584
1.0	53600000.0	53610000.0	7.0	7.433966159820557	1.843510627746582
1.0	53610000.0	53620000.0	7.0	7.60205602645874	1.9076160192489624
1.0	53620000.0	53630000.0	6.0	7.351113796234131	1.8118984699249268
1.0	53710000.0	53720000.0	11.0	7.218144416809082	1.7690973281860352
1.0	53770000.0	53780000.0	7.0	6.80117654800415	1.6134754419326782
1.0	53810000.0	53820000.0	4.0	9.22101879119873	2.4586400985717773
1.0	53860000.0	53870000.0	10.0	8.332757949829102	2.16304349899292
1.0	53910000.0	53920000.0	11.0	8.297027587890625	2.1483960151672363
1.0	54040000.0	54050000.0	5.0	8.740318298339844	2.3015830516815186
1.0	54110000.0	54120000.0	11.0	10.033495903015137	2.711317777633667
1.0	54310000.0	54320000.0	5.0	7.450095176696777	1.8532629013061523
1.0	54370000.0	54380000.0	10.0	7.2898688316345215	1.7950541973114014
1.0	54390000.0	54400000.0	9.0	7.913496494293213	2.0179409980773926
1.0	54400000.0	54410000.0	11.0	7.942640781402588	2.0281596183776855
1.0	54420000.0	54430000.0	6.0	8.65159797668457	2.271210193634033
1.0	54470000.0	54480000.0	5.0	8.051767349243164	2.0649399757385254
1.0	54490000.0	54500000.0	11.0	7.915231227874756	2.0191195011138916
1.0	54500000.0	54510000.0	15.0	8.44003677368164	2.199622631072998
1.0	54540000.0	54550000.0	5.0	7.9382734298706055	2.025404453277588
1.0	54600000.0	54610000.0	8.0	6.93578577041626	1.6629692316055298
1.0	54630000.0	54640000.0	5.0	5.952057361602783	1.3011682033538818
1.0	54640000.0	54650000.0	2.0	5.916782855987549	1.2877222299575806
1.0	54740000.0	54750000.0	4.0	7.6111297607421875	1.909233808517456
1.0	54750000.0	54760000.0	4.0	6.256302833557129	1.4134002923965454
1.0	54770000.0	54780000.0	5.0	5.9343581199646	1.2941961288452148
1.0	54880000.0	54890000.0	10.0	7.311882019042969	1.8008921146392822
1.0	54890000.0	54900000.0	9.0	6.942994594573975	1.6653594970703125
1.0	54930000.0	54940000.0	5.0	7.046563148498535	1.7076183557510376
1.0	55030000.0	55040000.0	9.0	6.428624629974365	1.4785646200180054
1.0	55110000.0	55120000.0	7.0	7.22429895401001	1.7703797817230225
1.0	55190000.0	55200000.0	8.0	7.527202606201172	1.8800499439239502
1.0	55220000.0	55230000.0	3.0	6.416174411773682	1.473356008529663
1.0	55240000.0	55250000.0	9.0	7.487461090087891	1.8643109798431396
1.0	55320000.0	55330000.0	8.0	11.695979118347168	3.174006938934326
1.0	55330000.0	55340000.0	16.0	11.544214248657227	3.1328136920928955
1.0	55350000.0	55360000.0	7.0	6.284758567810059	1.4229674339294434
1.0	55400000.0	55410000.0	6.0	7.379057884216309	1.8239309787750244
1.0	55410000.0	55420000.0	5.0	7.40773868560791	1.8370294570922852
1.0	55500000.0	55510000.0	8.0	6.505446434020996	1.5060515403747559
1.0	55530000.0	55540000.0	6.0	7.673470497131348	1.9332406520843506
1.0	55620000.0	55630000.0	13.0	9.052934646606445	2.403942584991455
1.0	55680000.0	55690000.0	8.0	7.590527534484863	1.903982400894165
1.0	55730000.0	55740000.0	7.0	10.345476150512695	2.8051631450653076
1.0	55740000.0	55750000.0	9.0	9.318672180175781	2.486182451248169
1.0	55760000.0	55770000.0	13.0	10.468979835510254	2.841789484024048
1.0	55800000.0	55810000.0	9.0	9.872072219848633	2.6588234901428223
1.0	55810000.0	55820000.0	12.0	10.047454833984375	2.7159321308135986
1.0	55840000.0	55850000.0	13.0	9.762839317321777	2.625849485397339
1.0	55900000.0	55910000.0	13.0	11.88369083404541	3.2315640449523926
1.0	55930000.0	55940000.0	12.0	12.28902816772461	3.332658052444458
1.0	55960000.0	55970000.0	4.0	9.764701843261719	2.639566659927368
1.0	56230000.0	56240000.0	16.0	13.271917343139648	3.5573017597198486
1.0	56310000.0	56320000.0	8.0	12.317834854125977	3.3284382820129395
1.0	56330000.0	56340000.0	13.0	12.195771217346191	3.3004202842712402
1.0	56460000.0	56470000.0	6.0	10.514564514160156	2.85073184967041
1.0	56530000.0	56540000.0	13.0	9.8163423538208	2.645148277282715
1.0	56640000.0	56650000.0	4.0	7.853245735168457	1.9938770532608032
1.0	56650000.0	56660000.0	7.0	8.235702514648438	2.1280517578125
1.0	56700000.0	56710000.0	14.0	7.191761016845703	1.7566680908203125
1.0	56710000.0	56720000.0	3.0	7.269914150238037	1.7865368127822876
1.0	56750000.0	56760000.0	9.0	7.026431083679199	1.6962502002716064
1.0	56820000.0	56830000.0	11.0	6.683476448059082	1.5697517395019531
1.0	56870000.0	56880000.0	3.0	6.8655104637146	1.6397409439086914
1.0	56930000.0	56940000.0	7.0	7.16213321685791	1.749382734298706
1.0	56940000.0	56950000.0	11.0	7.355560302734375	1.819644570350647
1.0	57000000.0	57010000.0	13.0	11.797981262207031	3.200061798095703
1.0	57140000.0	57150000.0	5.0	7.054485321044922	1.7076658010482788
1.0	57170000.0	57180000.0	8.0	7.470531463623047	1.861114501953125
1.0	57190000.0	57200000.0	5.0	8.072479248046875	2.0722084045410156
1.0	57230000.0	57240000.0	9.0	8.404200553894043	2.188401460647583
1.0	57290000.0	57300000.0	11.0	8.05052375793457	2.061856508255005
1.0	57310000.0	57320000.0	11.0	8.604153633117676	2.2490668296813965
1.0	57480000.0	57490000.0	8.0	7.611626625061035	1.906320571899414
1.0	57500000.0	57510000.0	8.0	7.343536376953125	1.8127750158309937
1.0	57520000.0	57530000.0	5.0	7.081088066101074	1.7189842462539673
1.0	57540000.0	57550000.0	15.0	6.901750087738037	1.6495176553726196
1.0	57600000.0	57610000.0	9.0	6.828807830810547	1.6225515604019165
1.0	57690000.0	57700000.0	8.0	7.394828796386719	1.832360863685608
1.0	57860000.0	57870000.0	14.0	8.837335586547852	2.329704999923706
1.0	57870000.0	57880000.0	9.0	10.687384605407715	2.9039547443389893
1.0	57950000.0	57960000.0	13.0	11.103604316711426	3.018237352371216
1.0	57970000.0	57980000.0	17.0	10.172487258911133	2.753403425216675
1.0	58040000.0	58050000.0	9.0	10.41499137878418	2.823185682296753
1.0	58170000.0	58180000.0	8.0	11.929734230041504	3.2409069538116455
1.0	58180000.0	58190000.0	10.0	12.242311477661133	3.318047285079956
1.0	58230000.0	58240000.0	11.0	11.816144943237305	3.2147719860076904
1.0	58310000.0	58320000.0	10.0	11.317842483520508	3.082509756088257
1.0	58340000.0	58350000.0	6.0	11.010034561157227	3.0023436546325684
1.0	58350000.0	58360000.0	10.0	10.852267265319824	2.9501917362213135
1.0	58450000.0	58460000.0	8.0	8.4561767578125	2.2027196884155273
1.0	58490000.0	58500000.0	9.0	7.348329067230225	1.8139089345932007
1.0	58510000.0	58520000.0	7.0	8.191946029663086	2.1138458251953125
1.0	58550000.0	58560000.0	11.0	8.644474029541016	2.2684690952301025
1.0	58560000.0	58570000.0	13.0	8.034770011901855	2.0586020946502686
1.0	58570000.0	58580000.0	6.0	8.234722137451172	2.1286182403564453
1.0	58610000.0	58620000.0	13.0	7.9777116775512695	2.0411243438720703
1.0	58680000.0	58690000.0	6.0	7.449190616607666	1.8507206439971924
1.0	58700000.0	58710000.0	8.0	7.531208038330078	1.8799524307250977
1.0	58760000.0	58770000.0	7.0	7.087303161621094	1.7195489406585693
1.0	58810000.0	58820000.0	8.0	6.858531951904297	1.6341784000396729
1.0	58850000.0	58860000.0	5.0	7.343527317047119	1.8122451305389404
1.0	58890000.0	58900000.0	4.0	7.178269386291504	1.750826120376587
1.0	58920000.0	58930000.0	3.0	6.7629194259643555	1.6031213998794556
1.0	59100000.0	59110000.0	8.0	8.06391716003418	2.0685524940490723
1.0	59270000.0	59280000.0	6.0	6.475184440612793	1.496084451675415
1.0	59390000.0	59400000.0	6.0	7.383655548095703	1.829180359840393
1.0	59460000.0	59470000.0	7.0	6.819301605224609	1.6202335357666016
1.0	59530000.0	59540000.0	7.0	7.197605133056641	1.7625482082366943
1.0	59540000.0	59550000.0	8.0	7.514582633972168	1.8729426860809326
1.0	59610000.0	59620000.0	5.0	8.031070709228516	2.055701494216919
1.0	59780000.0	59790000.0	13.0	9.227792739868164	2.4598968029022217
1.0	59800000.0	59810000.0	13.0	8.541467666625977	2.2305006980895996
1.0	59890000.0	59900000.0	4.0	8.17309856414795	2.1085047721862793
1.0	59940000.0	59950000.0	12.0	8.90025806427002	2.3523857593536377
1.0	59960000.0	59970000.0	8.0	8.828811645507812	2.329557418823242
1.0	60000000.0	60010000.0	6.0	6.3975701332092285	1.4565528631210327
1.0	60030000.0	60040000.0	5.0	8.243460655212402	2.1312320232391357
1.0	60120000.0	60130000.0	5.0	7.9691925048828125	2.0378262996673584
1.0	60170000.0	60180000.0	8.0	7.320895195007324	1.8055776357650757
1.0	60200000.0	60210000.0	9.0	7.763716220855713	1.9650518894195557
1.0	60240000.0	60250000.0	2.0	8.302934646606445	2.147148847579956
1.0	60320000.0	60330000.0	9.0	8.852605819702148	2.336944341659546
1.0	60570000.0	60580000.0	11.0	11.978466987609863	3.2553553581237793
1.0	60590000.0	60600000.0	12.0	11.395291328430176	3.0948948860168457
1.0	60680000.0	60690000.0	5.0	8.667025566101074	2.2755000591278076
1.0	60720000.0	60730000.0	10.0	9.390974044799805	2.5082521438598633
1.0	60980000.0	60990000.0	10.0	13.623311042785645	3.6297767162323
1.0	61000000.0	61010000.0	7.0	14.180729866027832	3.742737293243408
1.0	61030000.0	61040000.0	14.0	12.309243202209473	3.3258869647979736
1.0	61120000.0	61130000.0	15.0	12.358067512512207	3.346123218536377
1.0	61230000.0	61240000.0	6.0	10.043848037719727	2.7124342918395996
1.0	61260000.0	61270000.0	13.0	11.14721393585205	3.037240982055664
1.0	61270000.0	61280000.0	12.0	9.595379829406738	2.5752344131469727
1.0	61280000.0	61290000.0	8.0	10.638026237487793	2.88853120803833
1.0	61390000.0	61400000.0	10.0	9.66758918762207	2.6008667945861816
1.0	61460000.0	61470000.0	8.0	9.043828964233398	2.3985283374786377
1.0	61600000.0	61610000.0	8.0	8.90028190612793	2.3541595935821533
1.0	61720000.0	61730000.0	16.0	9.30910873413086	2.4840002059936523
1.0	61740000.0	61750000.0	14.0	9.77619743347168	2.6288888454437256
1.0	61750000.0	61760000.0	10.0	10.043447494506836	2.710620403289795
1.0	61760000.0	61770000.0	6.0	10.370004653930664	2.8056647777557373
1.0	61780000.0	61790000.0	8.0	9.664673805236816	2.592895030975342
1.0	61790000.0	61800000.0	8.0	9.790567398071289	2.6336565017700195
1.0	61810000.0	61820000.0	6.0	9.706913948059082	2.6125612258911133
1.0	61820000.0	61830000.0	13.0	9.752784729003906	2.6269149780273438
1.0	61840000.0	61850000.0	14.0	9.292869567871094	2.474628448486328
1.0	61890000.0	61900000.0	13.0	9.646093368530273	2.5882604122161865
1.0	61900000.0	61910000.0	11.0	8.961878776550293	2.3694710731506348
1.0	61910000.0	61920000.0	11.0	8.976737976074219	2.37530255317688
1.0	61950000.0	61960000.0	10.0	11.181703567504883	3.0478127002716064
1.0	62020000.0	62030000.0	10.0	10.811976432800293	2.9468350410461426
1.0	62040000.0	62050000.0	12.0	9.771525382995605	2.6337687969207764
1.0	62080000.0	62090000.0	9.0	10.279375076293945	2.7926673889160156
1.0	62100000.0	62110000.0	4.0	9.99113941192627	2.7019248008728027
1.0	62140000.0	62150000.0	4.0	8.620078086853027	2.2612366676330566
1.0	62210000.0	62220000.0	2.0	8.521387100219727	2.2252330780029297
1.0	62250000.0	62260000.0	8.0	8.396116256713867	2.184234142303467
1.0	62290000.0	62300000.0	9.0	8.464202880859375	2.2086808681488037
1.0	62310000.0	62320000.0	6.0	8.211623191833496	2.11722993850708
1.0	62330000.0	62340000.0	8.0	8.2067289352417	2.1186816692352295
1.0	62340000.0	62350000.0	4.0	8.34246826171875	2.162780284881592
1.0	62390000.0	62400000.0	5.0	8.016092300415039	2.0503194332122803
1.0	62450000.0	62460000.0	9.0	8.747865676879883	2.297069549560547
1.0	62620000.0	62630000.0	4.0	8.576123237609863	2.2439112663269043
1.0	62880000.0	62890000.0	7.0	8.759464263916016	2.3066811561584473
1.0	62900000.0	62910000.0	5.0	7.575125694274902	1.8911597728729248
1.0	62910000.0	62920000.0	7.0	8.913505554199219	2.357515811920166
1.0	62920000.0	62930000.0	10.0	8.734262466430664	2.300471067428589
1.0	62990000.0	63000000.0	7.0	9.954107284545898	2.6878366470336914
1.0	63050000.0	63060000.0	7.0	10.262298583984375	2.7799837589263916
1.0	63170000.0	63180000.0	8.0	7.9212141036987305	2.016221761703491
1.0	63180000.0	63190000.0	6.0	7.5584869384765625	1.8884050846099854
1.0	63290000.0	63300000.0	10.0	8.042386054992676	2.064234733581543
1.0	63390000.0	63400000.0	5.0	11.23396110534668	3.0533607006073
1.0	63430000.0	63440000.0	20.0	10.982905387878418	2.992356538772583
1.0	63510000.0	63520000.0	14.0	11.47864818572998	3.122396469116211
1.0	63520000.0	63530000.0	10.0	11.328229904174805	3.0817599296569824
1.0	63530000.0	63540000.0	13.0	11.744677543640137	3.1957101821899414
1.0	63550000.0	63560000.0	9.0	12.768749237060547	3.4371838569641113
1.0	63570000.0	63580000.0	8.0	12.312138557434082	3.333998918533325
1.0	63620000.0	63630000.0	6.0	13.166483879089355	3.5332863330841064
1.0	63750000.0	63760000.0	11.0	13.150497436523438	3.5330650806427
1.0	63770000.0	63780000.0	18.0	12.529282569885254	3.384735107421875
1.0	63780000.0	63790000.0	14.0	10.87574577331543	2.9525818824768066
1.0	63790000.0	63800000.0	15.0	11.640840530395508	3.1705784797668457
1.0	63800000.0	63810000.0	11.0	11.912576675415039	3.234421968460083
1.0	63840000.0	63850000.0	5.0	9.128646850585938	2.4268546104431152
1.0	63940000.0	63950000.0	9.0	6.937368869781494	1.66788649559021
1.0	63950000.0	63960000.0	5.0	7.717580318450928	1.9452388286590576
1.0	63970000.0	63980000.0	9.0	6.761877536773682	1.623314619064331
1.0	64000000.0	64010000.0	6.0	8.065828323364258	2.0682601928710938
1.0	64030000.0	64040000.0	5.0	8.003448486328125	2.0489330291748047
1.0	64110000.0	64120000.0	13.0	9.931812286376953	2.6794168949127197
1.0	64150000.0	64160000.0	4.0	9.416292190551758	2.5196962356567383
1.0	64170000.0	64180000.0	8.0	8.780340194702148	2.312713146209717
1.0	64220000.0	64230000.0	7.0	9.700252532958984	2.60967755317688
1.0	64290000.0	64300000.0	6.0	9.214154243469238	2.4552817344665527
1.0	64300000.0	64310000.0	7.0	9.169920921325684	2.4415602684020996
1.0	64330000.0	64340000.0	13.0	8.57203483581543	2.2415378093719482
1.0	64430000.0	64440000.0	8.0	10.54974365234375	2.8619544506073
1.0	64480000.0	64490000.0	9.0	11.895236015319824	3.227426528930664
1.0	64700000.0	64710000.0	12.0	12.640093803405762	3.4037106037139893
1.0	64710000.0	64720000.0	12.0	11.647268295288086	3.1616294384002686
1.0	64790000.0	64800000.0	8.0	12.986991882324219	3.4950032234191895
1.0	64800000.0	64810000.0	15.0	12.763832092285156	3.442582368850708
1.0	64830000.0	64840000.0	18.0	11.171533584594727	3.043316602706909
1.0	64860000.0	64870000.0	14.0	10.991397857666016	2.996837615966797
1.0	65090000.0	65100000.0	9.0	7.4721550941467285	1.859251618385315
1.0	65120000.0	65130000.0	6.0	8.231184005737305	2.1241331100463867
1.0	65220000.0	65230000.0	11.0	9.211268424987793	2.454867362976074
1.0	65270000.0	65280000.0	13.0	9.42241096496582	2.5208330154418945
1.0	65310000.0	65320000.0	9.0	8.053647994995117	2.067714214324951
1.0	65400000.0	65410000.0	7.0	9.2108793258667	2.454690933227539
1.0	65530000.0	65540000.0	15.0	5.858059406280518	1.2717578411102295
1.0	65680000.0	65690000.0	6.0	8.189798355102539	2.1147940158843994
1.0	65700000.0	65710000.0	9.0	8.389424324035645	2.1814990043640137
1.0	65720000.0	65730000.0	5.0	7.2013115882873535	1.769460916519165
1.0	65730000.0	65740000.0	10.0	7.7153472900390625	1.9480613470077515
1.0	65760000.0	65770000.0	5.0	9.046046257019043	2.401766300201416
1.0	65820000.0	65830000.0	6.0	7.813380241394043	1.9806816577911377
1.0	65890000.0	65900000.0	3.0	8.16592025756836	2.1056675910949707
1.0	66000000.0	66010000.0	4.0	7.808162689208984	1.9761631488800049
1.0	66050000.0	66060000.0	9.0	7.247426509857178	1.7784268856048584
1.0	66300000.0	66310000.0	14.0	14.5674467086792	3.8150482177734375
1.0	66310000.0	66320000.0	14.0	14.974494934082031	3.882498264312744
1.0	66350000.0	66360000.0	12.0	13.824073791503906	3.6667816638946533
1.0	66380000.0	66390000.0	13.0	14.153532028198242	3.737701892852783
1.0	66450000.0	66460000.0	12.0	14.362686157226562	3.775111675262451
1.0	66470000.0	66480000.0	14.0	13.270437240600586	3.5542538166046143
1.0	66480000.0	66490000.0	15.0	11.957671165466309	3.241276502609253
1.0	66500000.0	66510000.0	9.0	13.214544296264648	3.5431747436523438
1.0	66560000.0	66570000.0	8.0	13.311874389648438	3.5638155937194824
1.0	66570000.0	66580000.0	13.0	10.58537769317627	2.882768154144287
1.0	66740000.0	66750000.0	14.0	10.154656410217285	2.743399143218994
1.0	66830000.0	66840000.0	7.0	7.234955787658691	1.7627284526824951
1.0	66920000.0	66930000.0	5.0	9.609338760375977	2.58042049407959
1.0	66930000.0	66940000.0	9.0	9.484842300415039	2.541257858276367
1.0	67000000.0	67010000.0	10.0	9.33116340637207	2.496088743209839
1.0	67020000.0	67030000.0	15.0	11.750977516174316	3.194209575653076
1.0	67290000.0	67300000.0	10.0	8.859227180480957	2.338489294052124
1.0	67330000.0	67340000.0	11.0	9.519635200500488	2.550999164581299
1.0	67430000.0	67440000.0	15.0	10.220834732055664	2.7657806873321533
1.0	67440000.0	67450000.0	16.0	10.329389572143555	2.797804355621338
1.0	67470000.0	67480000.0	8.0	10.98664379119873	2.985621690750122
1.0	67480000.0	67490000.0	15.0	10.429384231567383	2.826859474182129
1.0	67490000.0	67500000.0	11.0	10.746493339538574	2.9179158210754395
1.0	67570000.0	67580000.0	17.0	10.068315505981445	2.7244486808776855
1.0	67630000.0	67640000.0	7.0	8.921942710876465	2.3563218116760254
1.0	67660000.0	67670000.0	11.0	9.990682601928711	2.7028937339782715
1.0	67790000.0	67800000.0	6.0	9.379323959350586	2.508854627609253
1.0	67820000.0	67830000.0	11.0	8.013620376586914	2.0509443283081055
1.0	67850000.0	67860000.0	5.0	7.570078372955322	1.89646315574646
1.0	67860000.0	67870000.0	6.0	7.498566627502441	1.8713271617889404
1.0	67870000.0	67880000.0	12.0	7.9074273109436035	2.014699697494507
1.0	67960000.0	67970000.0	10.0	7.8642120361328125	1.9973951578140259
1.0	68000000.0	68010000.0	6.0	7.863886833190918	2.0002050399780273
1.0	68100000.0	68110000.0	4.0	7.502157688140869	1.8737071752548218
1.0	68130000.0	68140000.0	5.0	7.950252532958984	2.03048038482666
1.0	68140000.0	68150000.0	5.0	8.225656509399414	2.122643232345581
1.0	68170000.0	68180000.0	8.0	7.027115821838379	1.699697732925415
1.0	68210000.0	68220000.0	8.0	8.475042343139648	2.2117841243743896
1.0	68300000.0	68310000.0	7.0	7.752788543701172	1.9598764181137085
1.0	68390000.0	68400000.0	7.0	9.289507865905762	2.4800667762756348
1.0	68470000.0	68480000.0	9.0	6.893765926361084	1.6529343128204346
1.0	68520000.0	68530000.0	6.0	7.9686431884765625	2.0344595909118652
1.0	68570000.0	68580000.0	6.0	7.294049263000488	1.7948402166366577
1.0	68630000.0	68640000.0	5.0	7.206315040588379	1.7643239498138428
1.0	68680000.0	68690000.0	9.0	8.868341445922852	2.3405661582946777
1.0	68690000.0	68700000.0	9.0	7.099109649658203	1.7245668172836304
1.0	68730000.0	68740000.0	8.0	10.60308837890625	2.8842062950134277
1.0	68830000.0	68840000.0	8.0	11.67777156829834	3.1674389839172363
1.0	68870000.0	68880000.0	12.0	13.855412483215332	3.679126739501953
1.0	68930000.0	68940000.0	13.0	15.18760871887207	3.923074722290039
1.0	68960000.0	68970000.0	12.0	14.894411087036133	3.8707339763641357
1.0	69010000.0	69020000.0	14.0	18.917232513427734	4.410717964172363
1.0	69060000.0	69070000.0	13.0	20.400014877319336	4.543671131134033
1.0	69210000.0	69220000.0	21.0	17.789081573486328	4.282478332519531
1.0	69230000.0	69240000.0	20.0	17.887617111206055	4.294553756713867
1.0	69250000.0	69260000.0	15.0	15.667280197143555	3.998854398727417
1.0	69300000.0	69310000.0	11.0	16.934589385986328	4.182095050811768
1.0	69310000.0	69320000.0	12.0	16.6533203125	4.145252704620361
1.0	69380000.0	69390000.0	19.0	17.466384887695312	4.254324436187744
1.0	69430000.0	69440000.0	23.0	19.414112091064453	4.455060005187988
1.0	69440000.0	69450000.0	18.0	18.9138240814209	4.407376289367676
1.0	69460000.0	69470000.0	21.0	15.13122272491455	3.908773899078369
1.0	69470000.0	69480000.0	17.0	21.593442916870117	4.641598701477051
1.0	69480000.0	69490000.0	22.0	19.3113956451416	4.443303108215332
1.0	69540000.0	69550000.0	18.0	18.789295196533203	4.394291877746582
1.0	69610000.0	69620000.0	15.0	20.60458755493164	4.561298370361328
1.0	69670000.0	69680000.0	22.0	20.008821487426758	4.5092363357543945
1.0	69700000.0	69710000.0	23.0	19.62002182006836	4.476859092712402
1.0	69730000.0	69740000.0	7.0	16.660375595092773	4.143130302429199
1.0	69750000.0	69760000.0	24.0	19.35759925842285	4.449934959411621
1.0	69760000.0	69770000.0	16.0	18.923648834228516	4.415520668029785
1.0	69910000.0	69920000.0	22.0	17.275129318237305	4.222189426422119
1.0	69930000.0	69940000.0	18.0	21.25895881652832	4.617834568023682
1.0	70000000.0	70010000.0	21.0	23.478357315063477	4.7814435958862305
1.0	70070000.0	70080000.0	14.0	23.26510238647461	4.761496543884277
1.0	70180000.0	70190000.0	21.0	23.128923416137695	4.7573466300964355
1.0	70280000.0	70290000.0	27.0	22.19061851501465	4.684361457824707
1.0	70290000.0	70300000.0	19.0	21.849987030029297	4.660181522369385
1.0	70320000.0	70330000.0	24.0	18.050413131713867	4.312572956085205
1.0	70360000.0	70370000.0	24.0	21.679529190063477	4.6473259925842285
1.0	70520000.0	70530000.0	18.0	17.756847381591797	4.27859354019165
1.0	70570000.0	70580000.0	15.0	15.102996826171875	3.908296585083008
1.0	70580000.0	70590000.0	14.0	14.822039604187012	3.8593201637268066
1.0	70610000.0	70620000.0	11.0	10.827496528625488	2.940433979034424
1.0	70640000.0	70650000.0	18.0	9.845091819763184	2.654104471206665
1.0	70670000.0	70680000.0	5.0	8.73022174835205	2.2939257621765137
1.0	70730000.0	70740000.0	6.0	9.028623580932617	2.3959202766418457
1.0	70740000.0	70750000.0	6.0	8.267000198364258	2.140880823135376
1.0	70760000.0	70770000.0	6.0	8.215492248535156	2.1224205493927
1.0	70770000.0	70780000.0	5.0	8.6768798828125	2.2812905311584473
1.0	70850000.0	70860000.0	11.0	9.451411247253418	2.529456377029419
1.0	70880000.0	70890000.0	12.0	10.16767406463623	2.751469612121582
1.0	70910000.0	70920000.0	14.0	9.734715461730957	2.616851568222046
1.0	70940000.0	70950000.0	8.0	12.257235527038574	3.3338427543640137
1.0	71000000.0	71010000.0	13.0	14.190481185913086	3.7442238330841064
1.0	71140000.0	71150000.0	12.0	17.293310165405273	4.227593421936035
1.0	71160000.0	71170000.0	24.0	18.341358184814453	4.348361968994141
1.0	71170000.0	71180000.0	10.0	19.357547760009766	4.452389240264893
1.0	71270000.0	71280000.0	22.0	21.101394653320312	4.603951930999756
1.0	71350000.0	71360000.0	26.0	23.084129333496094	4.752593994140625
1.0	71360000.0	71370000.0	21.0	23.058794021606445	4.751682281494141
1.0	71400000.0	71410000.0	18.0	24.126340866088867	4.827162742614746
1.0	71410000.0	71420000.0	29.0	23.123977661132812	4.755664825439453
1.0	71420000.0	71430000.0	26.0	23.52313232421875	4.783120155334473
1.0	71450000.0	71460000.0	24.0	21.4300479888916	4.624747276306152
1.0	71540000.0	71550000.0	17.0	11.060465812683105	2.998903274536133
1.0	71560000.0	71570000.0	8.0	15.724653244018555	4.0070013999938965
1.0	71580000.0	71590000.0	8.0	14.76922607421875	3.8431739807128906
1.0	71590000.0	71600000.0	13.0	16.354778289794922	4.101042747497559
1.0	71600000.0	71610000.0	12.0	15.9620943069458	4.0453033447265625
1.0	71630000.0	71640000.0	15.0	15.201983451843262	3.9245142936706543
1.0	71710000.0	71720000.0	18.0	17.01681137084961	4.1924028396606445
1.0	71720000.0	71730000.0	22.0	17.27541160583496	4.225877285003662
1.0	71800000.0	71810000.0	19.0	18.144819259643555	4.323294639587402
1.0	71880000.0	71890000.0	24.0	21.325870513916016	4.62343692779541
1.0	71920000.0	71930000.0	24.0	21.16720199584961	4.608963966369629
1.0	71940000.0	71950000.0	19.0	22.590145111083984	4.7174272537231445
1.0	71960000.0	71970000.0	23.0	24.073429107666016	4.8205718994140625
1.0	71990000.0	72000000.0	27.0	24.343997955322266	4.8405842781066895
1.0	72030000.0	72040000.0	25.0	24.997880935668945	4.888941764831543
1.0	72050000.0	72060000.0	28.0	23.91855812072754	4.821874141693115
1.0	72060000.0	72070000.0	29.0	25.19407081604004	4.898087024688721
1.0	72230000.0	72240000.0	29.0	27.353313446044922	5.016613006591797
1.0	72280000.0	72290000.0	24.0	25.638118743896484	4.919495105743408
1.0	72340000.0	72350000.0	17.0	22.139400482177734	4.690470218658447
1.0	72410000.0	72420000.0	20.0	21.54768180847168	4.644717693328857
1.0	72440000.0	72450000.0	26.0	22.97195053100586	4.745974063873291
1.0	72530000.0	72540000.0	24.0	26.522998809814453	4.979548454284668
1.0	72570000.0	72580000.0	18.0	27.8468074798584	5.044822692871094
1.0	72660000.0	72670000.0	23.0	30.02975845336914	5.118945121765137
1.0	72790000.0	72800000.0	3.0	13.489343643188477	3.583549976348877
1.0	72910000.0	72920000.0	18.0	25.34552574157715	4.909440994262695
1.0	72960000.0	72970000.0	30.0	27.94180679321289	5.045791149139404
1.0	73040000.0	73050000.0	30.0	29.891815185546875	5.1107306480407715
1.0	73100000.0	73110000.0	42.0	28.687305450439453	5.073159694671631
1.0	73130000.0	73140000.0	27.0	31.093515396118164	5.125149250030518
1.0	73200000.0	73210000.0	30.0	30.84964370727539	5.128326416015625
1.0	73240000.0	73250000.0	37.0	30.47258949279785	5.120572090148926
1.0	73290000.0	73300000.0	27.0	30.187389373779297	5.124638080596924
1.0	73340000.0	73350000.0	29.0	30.125102996826172	5.113126277923584
1.0	73430000.0	73440000.0	21.0	30.809131622314453	5.1259660720825195
1.0	73460000.0	73470000.0	29.0	30.283905029296875	5.12348747253418
1.0	73480000.0	73490000.0	31.0	31.296533584594727	5.1328911781311035
1.0	73570000.0	73580000.0	38.0	33.03406524658203	5.111011981964111
1.0	73580000.0	73590000.0	27.0	33.623680114746094	5.079607009887695
1.0	73590000.0	73600000.0	30.0	33.58930969238281	5.084324359893799
1.0	73650000.0	73660000.0	41.0	31.332355499267578	5.143316268920898
1.0	73670000.0	73680000.0	37.0	32.220855712890625	5.123273849487305
1.0	73700000.0	73710000.0	28.0	28.759408950805664	5.116476535797119
1.0	73710000.0	73720000.0	22.0	32.04718017578125	5.122628211975098
1.0	73720000.0	73730000.0	34.0	31.576583862304688	5.123747825622559
1.0	73810000.0	73820000.0	20.0	29.842975616455078	5.118701934814453
1.0	73890000.0	73900000.0	32.0	25.812231063842773	4.948516368865967
1.0	73980000.0	73990000.0	30.0	32.14628982543945	5.122446060180664
1.0	74000000.0	74010000.0	39.0	29.85738754272461	5.117402076721191
1.0	74020000.0	74030000.0	29.0	30.636165618896484	5.126500606536865
1.0	74040000.0	74050000.0	20.0	30.523263931274414	5.12349271774292
1.0	74050000.0	74060000.0	25.0	30.755477905273438	5.127812385559082
1.0	74080000.0	74090000.0	38.0	29.806859970092773	5.109589099884033
1.0	74180000.0	74190000.0	42.0	29.812976837158203	5.109231948852539
1.0	74260000.0	74270000.0	30.0	30.862598419189453	5.125792503356934
1.0	74370000.0	74380000.0	15.0	28.493276596069336	5.067904472351074
1.0	74390000.0	74400000.0	24.0	27.238428115844727	5.006080150604248
1.0	74440000.0	74450000.0	27.0	24.834306716918945	4.868548393249512
1.0	74510000.0	74520000.0	23.0	23.61859703063965	4.786932945251465
1.0	74540000.0	74550000.0	26.0	20.135635375976562	4.525496959686279
1.0	74650000.0	74660000.0	15.0	16.569538116455078	4.136785984039307
1.0	74680000.0	74690000.0	17.0	15.206747055053711	3.9158577919006348
1.0	74890000.0	74900000.0	11.0	13.643465995788574	3.628791332244873
1.0	74900000.0	74910000.0	20.0	14.260126113891602	3.7560157775878906
1.0	74960000.0	74970000.0	12.0	14.16944694519043	3.7367072105407715
1.0	75010000.0	75020000.0	19.0	12.965475082397461	3.49067759513855
1.0	75040000.0	75050000.0	14.0	12.94268798828125	3.4836623668670654
1.0	75050000.0	75060000.0	10.0	11.456838607788086	3.1119160652160645
1.0	75070000.0	75080000.0	8.0	12.716084480285645	3.421675443649292
1.0	75080000.0	75090000.0	12.0	13.058741569519043	3.5086796283721924
1.0	75120000.0	75130000.0	10.0	12.396324157714844	3.354177474975586
1.0	75190000.0	75200000.0	13.0	12.468396186828613	3.3630385398864746
1.0	75210000.0	75220000.0	10.0	10.514261245727539	2.8392815589904785
1.0	75230000.0	75240000.0	12.0	13.390157699584961	3.5723929405212402
1.0	75330000.0	75340000.0	21.0	21.424942016601562	4.632774353027344
1.0	75360000.0	75370000.0	21.0	17.304794311523438	4.22166109085083
1.0	75400000.0	75410000.0	24.0	22.335121154785156	4.699100971221924
1.0	75550000.0	75560000.0	23.0	21.639225006103516	4.642509460449219
1.0	75600000.0	75610000.0	22.0	19.490713119506836	4.464412212371826
1.0	75680000.0	75690000.0	17.0	20.91905403137207	4.5888166427612305
1.0	75750000.0	75760000.0	26.0	21.943103790283203	4.6710524559021
1.0	75900000.0	75910000.0	14.0	21.457704544067383	4.628481864929199
1.0	75910000.0	75920000.0	27.0	19.944658279418945	4.50235652923584
1.0	76000000.0	76010000.0	11.0	19.182537078857422	4.43526554107666
1.0	76050000.0	76060000.0	14.0	16.708324432373047	4.149716377258301
1.0	76340000.0	76350000.0	9.0	16.23971176147461	4.089054107666016
1.0	76470000.0	76480000.0	13.0	21.70451545715332	4.65301513671875
1.0	76500000.0	76510000.0	23.0	21.444406509399414	4.6316680908203125
1.0	76560000.0	76570000.0	22.0	22.227031707763672	4.69033145904541
1.0	76570000.0	76580000.0	14.0	19.8886775970459	4.4989824295043945
1.0	76600000.0	76610000.0	23.0	23.430753707885742	4.779332160949707
1.0	76610000.0	76620000.0	20.0	22.957088470458984	4.7445197105407715
1.0	76620000.0	76630000.0	28.0	20.210063934326172	4.536660194396973
1.0	76640000.0	76650000.0	25.0	23.792835235595703	4.802085876464844
1.0	76670000.0	76680000.0	19.0	23.676349639892578	4.799248695373535
1.0	76770000.0	76780000.0	32.0	24.2007999420166	4.829927921295166
1.0	76960000.0	76970000.0	22.0	20.75552749633789	4.578385353088379
1.0	76980000.0	76990000.0	18.0	21.634578704833984	4.643935203552246
1.0	77010000.0	77020000.0	29.0	18.83586883544922	4.398919105529785
1.0	77050000.0	77060000.0	20.0	18.341434478759766	4.345593452453613
1.0	77060000.0	77070000.0	25.0	17.793249130249023	4.285797595977783
1.0	77080000.0	77090000.0	15.0	17.78827476501465	4.285225868225098
1.0	77090000.0	77100000.0	16.0	17.910579681396484	4.299191951751709
1.0	77100000.0	77110000.0	22.0	17.69943618774414	4.274099826812744
1.0	77130000.0	77140000.0	13.0	13.574850082397461	3.609473466873169
1.0	77290000.0	77300000.0	21.0	21.096534729003906	4.601825714111328
1.0	77340000.0	77350000.0	13.0	20.87665367126465	4.583057403564453
1.0	77470000.0	77480000.0	27.0	16.16288948059082	4.076485633850098
1.0	77490000.0	77500000.0	19.0	17.09879493713379	4.199160575866699
1.0	77500000.0	77510000.0	16.0	17.21011734008789	4.213667392730713
1.0	77580000.0	77590000.0	11.0	11.639482498168945	3.1584858894348145
1.0	77650000.0	77660000.0	9.0	10.99103832244873	2.9842653274536133
1.0	77660000.0	77670000.0	8.0	12.357590675354004	3.3376851081848145
1.0	77900000.0	77910000.0	15.0	13.05577278137207	3.497751235961914
1.0	78020000.0	78030000.0	6.0	10.471647262573242	2.8371269702911377
1.0	78030000.0	78040000.0	11.0	10.770879745483398	2.9262654781341553
1.0	78060000.0	78070000.0	9.0	9.990032196044922	2.6939735412597656
1.0	78140000.0	78150000.0	12.0	11.22606086730957	3.049522876739502
1.0	78200000.0	78210000.0	6.0	9.456666946411133	2.533320665359497
1.0	78270000.0	78280000.0	6.0	7.0591864585876465	1.7099664211273193
1.0	78300000.0	78310000.0	10.0	7.953084468841553	2.033191204071045
1.0	78340000.0	78350000.0	7.0	8.077314376831055	2.0732643604278564
1.0	78350000.0	78360000.0	7.0	7.259654998779297	1.77797532081604
1.0	78440000.0	78450000.0	4.0	9.504363059997559	2.5311944484710693
1.0	78460000.0	78470000.0	13.0	7.825161933898926	1.987291693687439
1.0	78520000.0	78530000.0	10.0	8.361841201782227	2.1736929416656494
1.0	78600000.0	78610000.0	11.0	9.41100788116455	2.519179344177246
1.0	78610000.0	78620000.0	9.0	8.520401954650879	2.2287938594818115
1.0	78700000.0	78710000.0	6.0	8.166886329650879	2.101999521255493
1.0	78710000.0	78720000.0	12.0	7.805027008056641	1.9808580875396729
1.0	78740000.0	78750000.0	7.0	7.764196872711182	1.9621334075927734
1.0	78770000.0	78780000.0	10.0	7.263042449951172	1.7842025756835938
1.0	78810000.0	78820000.0	5.0	8.772193908691406	2.311924457550049
1.0	78870000.0	78880000.0	9.0	8.830102920532227	2.3281147480010986
1.0	78880000.0	78890000.0	4.0	9.790177345275879	2.6363518238067627
1.0	78970000.0	78980000.0	13.0	10.202199935913086	2.759887933731079
1.0	78980000.0	78990000.0	25.0	10.781649589538574	2.92649507522583
1.0	79030000.0	79040000.0	16.0	11.901922225952148	3.2282886505126953
1.0	79190000.0	79200000.0	14.0	14.907559394836426	3.8763649463653564
1.0	79250000.0	79260000.0	16.0	17.006237030029297	4.190245151519775
1.0	79320000.0	79330000.0	10.0	20.123811721801758	4.524477481842041
1.0	79370000.0	79380000.0	22.0	21.960886001586914	4.673740863800049
1.0	79450000.0	79460000.0	22.0	24.95745277404785	4.88073205947876
1.0	79480000.0	79490000.0	20.0	23.20535659790039	4.773235321044922
1.0	79500000.0	79510000.0	23.0	26.034774780273438	4.945188045501709
1.0	79510000.0	79520000.0	17.0	25.46672821044922	4.911746025085449
1.0	79560000.0	79570000.0	29.0	24.749618530273438	4.863974094390869
1.0	79620000.0	79630000.0	16.0	25.920373916625977	4.936624526977539
1.0	79660000.0	79670000.0	19.0	26.064617156982422	4.951929092407227
1.0	79680000.0	79690000.0	32.0	25.194843292236328	4.897658348083496
1.0	79710000.0	79720000.0	32.0	24.12646484375	4.828957557678223
1.0	79750000.0	79760000.0	27.0	27.604507446289062	5.031534671783447
1.0	79790000.0	79800000.0	28.0	28.800609588623047	5.081212520599365
1.0	79850000.0	79860000.0	32.0	27.32048988342285	5.012171268463135
1.0	79920000.0	79930000.0	23.0	25.81448745727539	4.928454399108887
1.0	79930000.0	79940000.0	22.0	25.016263961791992	4.876710891723633
1.0	79970000.0	79980000.0	12.0	16.976716995239258	4.188877582550049
1.0	80040000.0	80050000.0	20.0	21.20950698852539	4.610330581665039
1.0	80090000.0	80100000.0	18.0	21.06635284423828	4.599193572998047
1.0	80150000.0	80160000.0	27.0	21.63992691040039	4.648236274719238
1.0	80220000.0	80230000.0	27.0	23.859390258789062	4.808091640472412
1.0	80600000.0	80610000.0	13.0	12.357738494873047	3.334723711013794
1.0	80620000.0	80630000.0	24.0	19.854747772216797	4.497277736663818
1.0	80640000.0	80650000.0	24.0	20.33462905883789	4.537137031555176
1.0	80710000.0	80720000.0	15.0	22.171422958374023	4.688569068908691
1.0	80810000.0	80820000.0	14.0	20.813312530517578	4.575860023498535
1.0	80820000.0	80830000.0	24.0	20.380517959594727	4.540399074554443
1.0	80830000.0	80840000.0	15.0	20.8348331451416	4.5772294998168945
1.0	80870000.0	80880000.0	7.0	14.552421569824219	3.8008322715759277
1.0	80910000.0	80920000.0	16.0	18.3918399810791	4.351484775543213
1.0	80940000.0	80950000.0	15.0	18.1063232421875	4.321905136108398
1.0	81000000.0	81010000.0	17.0	16.161375045776367	4.0746612548828125
1.0	81060000.0	81070000.0	11.0	15.96491813659668	4.045937538146973
1.0	81110000.0	81120000.0	17.0	12.632387161254883	3.401327133178711
1.0	81190000.0	81200000.0	6.0	12.114356994628906	3.278900146484375
1.0	81210000.0	81220000.0	12.0	14.730636596679688	3.8448078632354736
1.0	81230000.0	81240000.0	16.0	14.103520393371582	3.729381561279297
1.0	81280000.0	81290000.0	9.0	16.051441192626953	4.059957981109619
1.0	81360000.0	81370000.0	24.0	16.047760009765625	4.059817790985107
1.0	81420000.0	81430000.0	13.0	17.044384002685547	4.197880744934082
1.0	81440000.0	81450000.0	26.0	17.769399642944336	4.2851362228393555
1.0	81530000.0	81540000.0	20.0	20.558574676513672	4.557790756225586
1.0	81590000.0	81600000.0	15.0	21.101625442504883	4.604129791259766
1.0	81610000.0	81620000.0	22.0	21.25937843322754	4.614200592041016
1.0	81620000.0	81630000.0	25.0	21.845123291015625	4.6594414710998535
1.0	81660000.0	81670000.0	27.0	20.993953704833984	4.592051029205322
1.0	81810000.0	81820000.0	21.0	20.29328155517578	4.536686420440674
1.0	81840000.0	81850000.0	18.0	20.19332504272461	4.527078151702881
1.0	81850000.0	81860000.0	22.0	18.61187744140625	4.375120162963867
1.0	81920000.0	81930000.0	17.0	19.67986488342285	4.476515293121338
1.0	81970000.0	81980000.0	17.0	16.75992202758789	4.15988302230835
1.0	81980000.0	81990000.0	11.0	18.77188491821289	4.390854835510254
1.0	82020000.0	82030000.0	15.0	16.57962417602539	4.134117603302002
1.0	82100000.0	82110000.0	21.0	15.623929977416992	3.994734287261963
1.0	82130000.0	82140000.0	18.0	14.58397102355957	3.8147614002227783
1.0	82200000.0	82210000.0	12.0	12.303101539611816	3.3301570415496826
1.0	82260000.0	82270000.0	14.0	7.949950218200684	2.025531530380249
1.0	82270000.0	82280000.0	5.0	11.292553901672363	3.066615581512451
1.0	82370000.0	82380000.0	11.0	10.33425235748291	2.7963714599609375
1.0	82380000.0	82390000.0	16.0	11.014384269714355	2.991745948791504
1.0	82420000.0	82430000.0	4.0	12.028356552124023	3.2551803588867188
1.0	82470000.0	82480000.0	16.0	13.673521041870117	3.6427981853485107
1.0	82520000.0	82530000.0	15.0	14.220980644226074	3.7529702186584473
1.0	82560000.0	82570000.0	12.0	15.31958293914795	3.948493480682373
1.0	82730000.0	82740000.0	14.0	17.728164672851562	4.282088279724121
1.0	82790000.0	82800000.0	21.0	16.809467315673828	4.163588047027588
1.0	82800000.0	82810000.0	14.0	16.887496948242188	4.177075386047363
1.0	82880000.0	82890000.0	18.0	16.742698669433594	4.159043312072754
1.0	82890000.0	82900000.0	15.0	18.013776779174805	4.312504768371582
1.0	82960000.0	82970000.0	20.0	16.228199005126953	4.085243225097656
1.0	82970000.0	82980000.0	16.0	17.807296752929688	4.285712718963623
1.0	82980000.0	82990000.0	12.0	15.2350435256958	3.920905590057373
1.0	83070000.0	83080000.0	12.0	17.109006881713867	4.2028584480285645
1.0	83080000.0	83090000.0	14.0	16.787996292114258	4.161097526550293
1.0	83090000.0	83100000.0	16.0	15.97754192352295	4.046141624450684
1.0	83130000.0	83140000.0	22.0	15.614972114562988	3.9932456016540527
1.0	83150000.0	83160000.0	17.0	16.62663459777832	4.138782501220703
1.0	83180000.0	83190000.0	6.0	16.17760467529297	4.069025993347168
1.0	83200000.0	83210000.0	22.0	18.727787017822266	4.39009952545166
1.0	83230000.0	83240000.0	14.0	19.445270538330078	4.460947513580322
1.0	83280000.0	83290000.0	23.0	19.213024139404297	4.440066337585449
1.0	83330000.0	83340000.0	22.0	21.655345916748047	4.645078182220459
1.0	83400000.0	83410000.0	18.0	19.139720916748047	4.425463676452637
1.0	83430000.0	83440000.0	11.0	18.404296875	4.349137306213379
1.0	83450000.0	83460000.0	9.0	17.089765548706055	4.197391510009766
1.0	83490000.0	83500000.0	15.0	14.238357543945312	3.7540602684020996
1.0	83570000.0	83580000.0	11.0	9.850898742675781	2.7030999660491943
1.0	83580000.0	83590000.0	8.0	12.989697456359863	3.578629970550537
1.0	83610000.0	83620000.0	3.0	6.688076972961426	1.632464051246643
1.0	84050000.0	84060000.0	11.0	9.513420104980469	2.5509414672851562
1.0	84070000.0	84080000.0	5.0	10.23438835144043	2.7750394344329834
1.0	84080000.0	84090000.0	4.0	9.68847942352295	2.6060292720794678
1.0	84120000.0	84130000.0	10.0	9.752019882202148	2.6257967948913574
1.0	84130000.0	84140000.0	7.0	9.772619247436523	2.631157398223877
1.0	84170000.0	84180000.0	8.0	9.740798950195312	2.6225287914276123
1.0	84190000.0	84200000.0	10.0	9.671995162963867	2.6003689765930176
1.0	84250000.0	84260000.0	12.0	8.493120193481445	2.213129997253418
1.0	84260000.0	84270000.0	12.0	8.16297721862793	2.100271224975586
1.0	84280000.0	84290000.0	11.0	7.9214067459106445	2.0215370655059814
1.0	84330000.0	84340000.0	2.0	7.596096992492676	1.900124192237854
1.0	84470000.0	84480000.0	7.0	8.085684776306152	2.077554702758789
1.0	84490000.0	84500000.0	4.0	8.90184497833252	2.354729175567627
1.0	84590000.0	84600000.0	7.0	8.889776229858398	2.347172260284424
1.0	84650000.0	84660000.0	10.0	8.813603401184082	2.3258259296417236
1.0	84710000.0	84720000.0	8.0	9.860488891601562	2.6580164432525635
1.0	84750000.0	84760000.0	11.0	9.846929550170898	2.6522507667541504
1.0	84770000.0	84780000.0	20.0	9.517377853393555	2.5504164695739746
1.0	84800000.0	84810000.0	7.0	10.357661247253418	2.805995225906372
1.0	84850000.0	84860000.0	18.0	10.006717681884766	2.704486131668091
1.0	84880000.0	84890000.0	11.0	10.456193923950195	2.8393638134002686
1.0	84900000.0	84910000.0	8.0	9.707937240600586	2.6083984375
1.0	85090000.0	85100000.0	6.0	10.800015449523926	2.9351000785827637
1.0	85110000.0	85120000.0	8.0	8.896062850952148	2.3522491455078125
1.0	85150000.0	85160000.0	7.0	7.9512481689453125	2.027904987335205
1.0	85320000.0	85330000.0	11.0	9.80268669128418	2.6366260051727295
1.0	85330000.0	85340000.0	11.0	10.864160537719727	2.9584031105041504
1.0	85340000.0	85350000.0	9.0	11.544784545898438	3.1435227394104004
1.0	85510000.0	85520000.0	15.0	10.646821022033691	2.889841079711914
1.0	85530000.0	85540000.0	7.0	12.14372444152832	3.2971019744873047
1.0	85550000.0	85560000.0	15.0	11.365490913391113	3.0881576538085938
1.0	85600000.0	85610000.0	2.0	9.385648727416992	2.5068395137786865
1.0	85670000.0	85680000.0	20.0	9.098225593566895	2.41829776763916
1.0	85760000.0	85770000.0	11.0	8.194830894470215	2.1119515895843506
1.0	85790000.0	85800000.0	5.0	7.819171905517578	1.9826724529266357
1.0	86000000.0	86010000.0	15.0	8.960548400878906	2.369274377822876
1.0	86050000.0	86060000.0	5.0	8.435041427612305	2.1959445476531982
1.0	86060000.0	86070000.0	7.0	7.959184169769287	2.031278133392334
1.0	86160000.0	86170000.0	8.0	9.550952911376953	2.563295364379883
1.0	86220000.0	86230000.0	13.0	12.592775344848633	3.4078361988067627
1.0	86230000.0	86240000.0	20.0	11.315671920776367	3.0761570930480957
1.0	86300000.0	86310000.0	21.0	16.415279388427734	4.111213684082031
1.0	86310000.0	86320000.0	15.0	15.993548393249512	4.048327445983887
1.0	86330000.0	86340000.0	17.0	13.379925727844238	3.5684406757354736
1.0	86340000.0	86350000.0	22.0	17.308597564697266	4.229292869567871
1.0	86440000.0	86450000.0	23.0	20.159109115600586	4.524870872497559
1.0	86530000.0	86540000.0	13.0	21.817516326904297	4.659744739532471
1.0	86550000.0	86560000.0	20.0	21.161907196044922	4.606688976287842
1.0	86560000.0	86570000.0	19.0	21.201435089111328	4.609775543212891
1.0	86610000.0	86620000.0	23.0	21.099140167236328	4.6041364669799805
1.0	86630000.0	86640000.0	14.0	18.071557998657227	4.314160346984863
1.0	86700000.0	86710000.0	15.0	18.494863510131836	4.366250038146973
1.0	86730000.0	86740000.0	23.0	18.39166259765625	4.351513862609863
1.0	86900000.0	86910000.0	19.0	14.951086044311523	3.8843460083007812
1.0	86910000.0	86920000.0	18.0	14.6511812210083	3.834345579147339
1.0	87020000.0	87030000.0	20.0	15.110600471496582	3.910937547683716
1.0	87160000.0	87170000.0	8.0	9.066967010498047	2.4109861850738525
1.0	87210000.0	87220000.0	10.0	8.226385116577148	2.127988815307617
1.0	87250000.0	87260000.0	11.0	7.816440582275391	1.979779839515686
1.0	87370000.0	87380000.0	10.0	9.179718017578125	2.4435348510742188
1.0	87390000.0	87400000.0	10.0	8.520620346069336	2.225771427154541
1.0	87450000.0	87460000.0	9.0	8.53455924987793	2.2302379608154297
1.0	87460000.0	87470000.0	8.0	8.710588455200195	2.286130905151367
1.0	87550000.0	87560000.0	9.0	9.137300491333008	2.4276623725891113
1.0	87600000.0	87610000.0	7.0	10.838225364685059	2.9455602169036865
1.0	87670000.0	87680000.0	16.0	12.462666511535645	3.3718199729919434
1.0	87710000.0	87720000.0	11.0	12.137286186218262	3.2940261363983154
1.0	87750000.0	87760000.0	11.0	12.705880165100098	3.4325180053710938
1.0	87780000.0	87790000.0	7.0	12.813359260559082	3.4584553241729736
1.0	87790000.0	87800000.0	6.0	9.7564115524292	2.6166186332702637
1.0	87900000.0	87910000.0	12.0	13.395276069641113	3.5864157676696777
1.0	87970000.0	87980000.0	16.0	15.267532348632812	3.940382480621338
1.0	87990000.0	88000000.0	12.0	16.777135848999023	4.160539150238037
1.0	88020000.0	88030000.0	14.0	16.836688995361328	4.1713547706604
1.0	88030000.0	88040000.0	21.0	16.506267547607422	4.1248674392700195
1.0	88080000.0	88090000.0	18.0	16.95751953125	4.192216396331787
1.0	88130000.0	88140000.0	7.0	18.547992706298828	4.369751930236816
1.0	88140000.0	88150000.0	13.0	16.1774845123291	4.076232433319092
1.0	88190000.0	88200000.0	15.0	16.271839141845703	4.090624809265137
1.0	88200000.0	88210000.0	23.0	15.476391792297363	3.97114896774292
1.0	88280000.0	88290000.0	17.0	15.057690620422363	3.901782989501953
1.0	88400000.0	88410000.0	11.0	15.071757316589355	3.9059996604919434
1.0	88410000.0	88420000.0	19.0	14.058771133422852	3.719724178314209
1.0	88450000.0	88460000.0	13.0	12.75676441192627	3.429614305496216
1.0	88480000.0	88490000.0	19.0	12.833216667175293	3.4618773460388184
1.0	88600000.0	88610000.0	8.0	10.994051933288574	2.9858460426330566
1.0	88640000.0	88650000.0	14.0	10.080446243286133	2.7273614406585693
1.0	88650000.0	88660000.0	16.0	11.666918754577637	3.170422077178955
1.0	88660000.0	88670000.0	13.0	11.724607467651367	3.187006950378418
1.0	88670000.0	88680000.0	15.0	12.033426284790039	3.2617695331573486
1.0	88700000.0	88710000.0	12.0	12.099875450134277	3.27485728263855
1.0	88730000.0	88740000.0	22.0	11.691967964172363	3.1794893741607666
1.0	88770000.0	88780000.0	15.0	11.067792892456055	3.0075907707214355
1.0	88810000.0	88820000.0	5.0	9.33420181274414	2.515733242034912
1.0	88830000.0	88840000.0	10.0	11.989457130432129	3.259747266769409
1.0	88840000.0	88850000.0	16.0	11.064023971557617	3.007007598876953
1.0	88950000.0	88960000.0	6.0	11.481464385986328	3.1261143684387207
1.0	88960000.0	88970000.0	15.0	10.656949996948242	2.8933677673339844
1.0	88980000.0	88990000.0	10.0	11.0131254196167	2.995572566986084
1.0	89000000.0	89010000.0	12.0	9.421125411987305	2.5165348052978516
1.0	89010000.0	89020000.0	8.0	9.798667907714844	2.6372740268707275
1.0	89070000.0	89080000.0	11.0	9.235651969909668	2.4614052772521973
1.0	89120000.0	89130000.0	7.0	9.16720199584961	2.441797971725464
1.0	89150000.0	89160000.0	6.0	9.049906730651855	2.4027748107910156
1.0	89290000.0	89300000.0	5.0	8.399591445922852	2.186133623123169
1.0	89350000.0	89360000.0	9.0	6.973804473876953	1.6761667728424072
1.0	89400000.0	89410000.0	8.0	7.963296413421631	2.0355818271636963
1.0	89410000.0	89420000.0	11.0	8.033086776733398	2.0589663982391357
1.0	89420000.0	89430000.0	4.0	7.649893283843994	1.9241138696670532
1.0	89460000.0	89470000.0	5.0	6.972908973693848	1.6791203022003174
1.0	89480000.0	89490000.0	5.0	6.961258888244629	1.6745870113372803
1.0	89550000.0	89560000.0	4.0	8.389997482299805	2.1794192790985107
1.0	89630000.0	89640000.0	13.0	10.345728874206543	2.8025918006896973
1.0	89750000.0	89760000.0	6.0	8.133718490600586	2.096149444580078
1.0	89760000.0	89770000.0	5.0	8.149301528930664	2.0976548194885254
1.0	89770000.0	89780000.0	5.0	7.7497758865356445	1.959885597229004
1.0	89800000.0	89810000.0	6.0	7.7591447830200195	1.9599971771240234
1.0	89820000.0	89830000.0	6.0	8.024354934692383	2.0504448413848877
1.0	89840000.0	89850000.0	11.0	7.6062750816345215	1.906052827835083
1.0	89910000.0	89920000.0	4.0	8.095846176147461	2.0798821449279785
1.0	89960000.0	89970000.0	5.0	7.124978542327881	1.7538089752197266
1.0	90060000.0	90070000.0	4.0	9.04417610168457	2.396178960800171
1.0	90080000.0	90090000.0	10.0	9.220196723937988	2.453772783279419
1.0	90090000.0	90100000.0	7.0	8.637011528015137	2.267789602279663
1.0	90180000.0	90190000.0	11.0	9.902506828308105	2.6692404747009277
1.0	90360000.0	90370000.0	14.0	8.841520309448242	2.3343441486358643
1.0	90390000.0	90400000.0	6.0	8.94941520690918	2.3705906867980957
1.0	90430000.0	90440000.0	6.0	8.709466934204102	2.2853291034698486
1.0	90440000.0	90450000.0	8.0	9.093124389648438	2.4116501808166504
1.0	90450000.0	90460000.0	8.0	9.088391304016113	2.412935972213745
1.0	90530000.0	90540000.0	14.0	10.416908264160156	2.825667381286621
1.0	90560000.0	90570000.0	10.0	9.27367877960205	2.4740357398986816
1.0	90640000.0	90650000.0	5.0	11.04155445098877	3.0047545433044434
1.0	90650000.0	90660000.0	12.0	11.485926628112793	3.1335601806640625
1.0	90740000.0	90750000.0	15.0	13.44060230255127	3.5962347984313965
1.0	90750000.0	90760000.0	20.0	13.46429443359375	3.6024062633514404
1.0	90850000.0	90860000.0	15.0	15.602681159973145	3.9904627799987793
1.0	91000000.0	91010000.0	16.0	15.357650756835938	3.9526467323303223
1.0	91040000.0	91050000.0	9.0	16.252159118652344	4.0921807289123535
1.0	91070000.0	91080000.0	21.0	16.6758975982666	4.147627830505371
1.0	91180000.0	91190000.0	11.0	12.036918640136719	3.2612602710723877
1.0	91190000.0	91200000.0	11.0	13.21289348602295	3.547203540802002
1.0	91210000.0	91220000.0	10.0	13.395014762878418	3.5950844287872314
1.0	91280000.0	91290000.0	4.0	8.79311466217041	2.316153049468994
1.0	91330000.0	91340000.0	7.0	9.170919418334961	2.4422242641448975
1.0	91350000.0	91360000.0	6.0	7.589997291564941	1.9016538858413696
1.0	91380000.0	91390000.0	6.0	9.338142395019531	2.495617151260376
1.0	91410000.0	91420000.0	6.0	9.80921745300293	2.643425941467285
1.0	91510000.0	91520000.0	12.0	9.706669807434082	2.6110472679138184
1.0	91530000.0	91540000.0	11.0	8.868980407714844	2.339343309402466
1.0	91550000.0	91560000.0	11.0	10.51734447479248	2.856564521789551
1.0	91580000.0	91590000.0	10.0	9.730409622192383	2.618030548095703
1.0	91590000.0	91600000.0	7.0	9.698969841003418	2.6068084239959717
1.0	91810000.0	91820000.0	12.0	12.602784156799316	3.4065792560577393
1.0	91860000.0	91870000.0	14.0	13.613889694213867	3.633756637573242
1.0	91910000.0	91920000.0	5.0	9.076934814453125	2.419482469558716
1.0	91940000.0	91950000.0	14.0	12.749372482299805	3.4465014934539795
1.0	92000000.0	92010000.0	12.0	11.442789077758789	3.1197421550750732
1.0	92020000.0	92030000.0	14.0	10.606277465820312	2.879655361175537
1.0	92050000.0	92060000.0	12.0	9.963197708129883	2.693331480026245
1.0	92080000.0	92090000.0	6.0	10.145299911499023	2.7470078468322754
1.0	92160000.0	92170000.0	3.0	8.41353702545166	2.187556505203247
1.0	92180000.0	92190000.0	13.0	8.022541999816895	2.0517048835754395
1.0	92190000.0	92200000.0	11.0	7.390936374664307	1.8321287631988525
1.0	92210000.0	92220000.0	6.0	8.657742500305176	2.272590398788452
1.0	92240000.0	92250000.0	6.0	8.073258399963379	2.0751185417175293
1.0	92260000.0	92270000.0	7.0	6.9550299644470215	1.672742486000061
1.0	92310000.0	92320000.0	8.0	8.236773490905762	2.132183790206909
1.0	92330000.0	92340000.0	8.0	8.285818099975586	2.1450486183166504
1.0	92420000.0	92430000.0	17.0	11.639423370361328	3.175706386566162
1.0	92450000.0	92460000.0	13.0	11.842466354370117	3.227543592453003
1.0	92460000.0	92470000.0	12.0	11.924973487854004	3.2380573749542236
1.0	92470000.0	92480000.0	14.0	11.91616153717041	3.2434399127960205
1.0	92500000.0	92510000.0	11.0	11.32676887512207	3.079425573348999
1.0	92520000.0	92530000.0	14.0	11.490880966186523	3.130369186401367
1.0	92530000.0	92540000.0	15.0	11.035734176635742	3.0056841373443604
1.0	92580000.0	92590000.0	11.0	9.901798248291016	2.6671383380889893
1.0	92670000.0	92680000.0	11.0	9.062088966369629	2.4063611030578613
1.0	92680000.0	92690000.0	13.0	8.906224250793457	2.3559679985046387
1.0	92730000.0	92740000.0	5.0	8.087350845336914	2.0785250663757324
1.0	92770000.0	92780000.0	8.0	8.240928649902344	2.131803035736084
1.0	92780000.0	92790000.0	9.0	7.996973991394043	2.0473902225494385
1.0	92790000.0	92800000.0	10.0	7.884020805358887	2.0078976154327393
1.0	93040000.0	93050000.0	10.0	9.245515823364258	2.4639251232147217
1.0	93160000.0	93170000.0	14.0	9.82486343383789	2.6481406688690186
1.0	93200000.0	93210000.0	5.0	8.680360794067383	2.274482250213623
1.0	93230000.0	93240000.0	8.0	8.051487922668457	2.061677932739258
1.0	93280000.0	93290000.0	6.0	7.986433506011963	2.0388126373291016
1.0	93290000.0	93300000.0	4.0	8.658346176147461	2.273003339767456
1.0	93330000.0	93340000.0	5.0	7.857972621917725	1.9971317052841187
1.0	93360000.0	93370000.0	4.0	6.645325660705566	1.5561798810958862
1.0	93370000.0	93380000.0	4.0	8.507600784301758	2.2238166332244873
1.0	93420000.0	93430000.0	6.0	7.70062255859375	1.9393304586410522
1.0	93510000.0	93520000.0	8.0	8.72459602355957	2.2911131381988525
1.0	93590000.0	93600000.0	8.0	9.316912651062012	2.488046169281006
1.0	93600000.0	93610000.0	8.0	8.88389778137207	2.3483335971832275
1.0	93640000.0	93650000.0	13.0	6.974719047546387	1.6724201440811157
1.0	93650000.0	93660000.0	9.0	7.509618282318115	1.8744064569473267
1.0	93700000.0	93710000.0	5.0	7.754385471343994	1.961669921875
1.0	93710000.0	93720000.0	10.0	7.426724433898926	1.8454275131225586
1.0	93740000.0	93750000.0	1.0	7.983595848083496	2.043271064758301
1.0	93780000.0	93790000.0	3.0	6.878101348876953	1.6447362899780273
1.0	93790000.0	93800000.0	6.0	7.244149684906006	1.7795283794403076
1.0	93810000.0	93820000.0	11.0	5.982527256011963	1.3158857822418213
1.0	93890000.0	93900000.0	6.0	7.141355991363525	1.7382314205169678
1.0	93910000.0	93920000.0	8.0	6.978395938873291	1.6751172542572021
1.0	94070000.0	94080000.0	12.0	7.825582027435303	1.9860382080078125
1.0	94090000.0	94100000.0	6.0	7.8429365158081055	1.9930000305175781
1.0	94120000.0	94130000.0	4.0	7.947489261627197	2.030390501022339
1.0	94150000.0	94160000.0	9.0	7.384063720703125	1.8282966613769531
1.0	94280000.0	94290000.0	5.0	7.274453639984131	1.7902873754501343
1.0	94330000.0	94340000.0	9.0	7.810700416564941	1.9808429479599
1.0	94470000.0	94480000.0	3.0	6.200589656829834	1.393087387084961
1.0	94560000.0	94570000.0	9.0	7.4713850021362305	1.8603023290634155
1.0	94680000.0	94690000.0	13.0	8.271480560302734	2.1405346393585205
1.0	94690000.0	94700000.0	8.0	7.898140907287598	2.0129432678222656
1.0	94710000.0	94720000.0	5.0	7.490952968597412	1.86627995967865
1.0	94780000.0	94790000.0	12.0	7.877260684967041	2.006657123565674
1.0	94860000.0	94870000.0	6.0	9.042421340942383	2.3951239585876465
1.0	94940000.0	94950000.0	8.0	9.848694801330566	2.6550164222717285
1.0	94990000.0	95000000.0	6.0	9.137535095214844	2.4256184101104736
1.0	95050000.0	95060000.0	9.0	8.716854095458984	2.2928285598754883
1.0	95080000.0	95090000.0	8.0	8.302739143371582	2.1520113945007324
1.0	95100000.0	95110000.0	7.0	7.519309997558594	1.8742876052856445
1.0	95140000.0	95150000.0	6.0	7.694613456726074	1.9369213581085205
1.0	95200000.0	95210000.0	5.0	7.27748966217041	1.7906863689422607
1.0	95310000.0	95320000.0	7.0	7.54137659072876	1.8826904296875
1.0	95370000.0	95380000.0	12.0	8.204130172729492	2.119281530380249
1.0	95430000.0	95440000.0	10.0	7.955626487731934	2.0288238525390625
1.0	95450000.0	95460000.0	9.0	7.892341613769531	2.0076863765716553
1.0	95520000.0	95530000.0	8.0	8.142499923706055	2.0973422527313232
1.0	95550000.0	95560000.0	9.0	7.669806003570557	1.9275739192962646
1.0	95600000.0	95610000.0	9.0	8.032526016235352	2.060361862182617
1.0	95640000.0	95650000.0	7.0	8.624476432800293	2.263007640838623
1.0	95660000.0	95670000.0	10.0	7.752257347106934	1.9615418910980225
1.0	95730000.0	95740000.0	7.0	9.59713363647461	2.5772347450256348
1.0	95750000.0	95760000.0	6.0	8.875404357910156	2.3436388969421387
1.0	95770000.0	95780000.0	11.0	10.198938369750977	2.760714054107666
1.0	95780000.0	95790000.0	5.0	10.20429515838623	2.762587070465088
1.0	95800000.0	95810000.0	16.0	10.718202590942383	2.9144272804260254
1.0	95810000.0	95820000.0	14.0	10.936103820800781	2.973886251449585
1.0	95840000.0	95850000.0	11.0	11.42725944519043	3.113088607788086
1.0	95980000.0	95990000.0	11.0	15.293792724609375	3.940051317214966
1.0	96090000.0	96100000.0	14.0	15.549150466918945	3.9828333854675293
1.0	96170000.0	96180000.0	19.0	16.73709487915039	4.156130313873291
1.0	96340000.0	96350000.0	19.0	18.64069175720215	4.378468990325928
1.0	96350000.0	96360000.0	20.0	17.545360565185547	4.257256507873535
1.0	96440000.0	96450000.0	16.0	18.37843894958496	4.350552558898926
1.0	96520000.0	96530000.0	18.0	13.262153625488281	3.5513787269592285
1.0	96650000.0	96660000.0	15.0	15.63142204284668	3.993370771408081
1.0	96680000.0	96690000.0	18.0	13.513341903686523	3.609602689743042
1.0	96730000.0	96740000.0	18.0	14.197392463684082	3.751443862915039
1.0	96740000.0	96750000.0	9.0	14.371007919311523	3.772970199584961
1.0	96750000.0	96760000.0	15.0	14.767282485961914	3.851837635040283
1.0	96770000.0	96780000.0	14.0	13.703326225280762	3.6367993354797363
1.0	96830000.0	96840000.0	19.0	14.795720100402832	3.859377384185791
1.0	96930000.0	96940000.0	12.0	13.433120727539062	3.5838401317596436
1.0	96970000.0	96980000.0	18.0	14.42125415802002	3.789356231689453
1.0	97000000.0	97010000.0	10.0	15.231083869934082	3.9316494464874268
1.0	97030000.0	97040000.0	16.0	13.669596672058105	3.644421339035034
1.0	97040000.0	97050000.0	7.0	14.313247680664062	3.7696242332458496
1.0	97100000.0	97110000.0	14.0	13.289517402648926	3.5635669231414795
1.0	97340000.0	97350000.0	9.0	13.691360473632812	3.647599697113037
1.0	97360000.0	97370000.0	18.0	13.576452255249023	3.615631103515625
1.0	97370000.0	97380000.0	16.0	13.317153930664062	3.568599224090576
1.0	97390000.0	97400000.0	15.0	13.865389823913574	3.680629253387451
1.0	97520000.0	97530000.0	13.0	11.186819076538086	3.039299964904785
1.0	97540000.0	97550000.0	7.0	10.720523834228516	2.9079055786132812
1.0	97580000.0	97590000.0	10.0	10.602643013000488	2.875439167022705
1.0	97590000.0	97600000.0	6.0	9.716387748718262	2.609283924102783
1.0	97600000.0	97610000.0	13.0	9.694940567016602	2.603532075881958
1.0	97640000.0	97650000.0	8.0	9.622881889343262	2.5792758464813232
1.0	97710000.0	97720000.0	11.0	9.668478012084961	2.594515562057495
1.0	97780000.0	97790000.0	8.0	7.637317657470703	1.915487289428711
1.0	97790000.0	97800000.0	9.0	10.041077613830566	2.7095632553100586
1.0	97800000.0	97810000.0	9.0	9.9100341796875	2.6699392795562744
1.0	97850000.0	97860000.0	12.0	10.911520004272461	2.9644291400909424
1.0	97920000.0	97930000.0	15.0	10.928888320922852	2.963864803314209
1.0	97930000.0	97940000.0	10.0	11.285000801086426	3.062908887863159
1.0	97950000.0	97960000.0	14.0	11.644285202026367	3.1586146354675293
1.0	97980000.0	97990000.0	15.0	10.689244270324707	2.8991072177886963
1.0	98140000.0	98150000.0	9.0	10.22734546661377	2.7697196006774902
1.0	98150000.0	98160000.0	4.0	9.840970993041992	2.6540863513946533
1.0	98200000.0	98210000.0	12.0	10.340042114257812	2.7966294288635254
1.0	98230000.0	98240000.0	10.0	9.985567092895508	2.6909775733947754
1.0	98330000.0	98340000.0	15.0	10.587386131286621	2.87428617477417
1.0	98400000.0	98410000.0	14.0	13.0243501663208	3.4911110401153564
1.0	98560000.0	98570000.0	14.0	14.065256118774414	3.7230381965637207
1.0	98570000.0	98580000.0	8.0	14.21381950378418	3.7405917644500732
1.0	98620000.0	98630000.0	20.0	14.350227355957031	3.7653746604919434
1.0	98640000.0	98650000.0	15.0	14.279146194458008	3.7626795768737793
1.0	98700000.0	98710000.0	10.0	17.504718780517578	4.253238677978516
1.0	98710000.0	98720000.0	16.0	16.774221420288086	4.1662116050720215
1.0	98740000.0	98750000.0	12.0	15.846525192260742	4.030951023101807
1.0	98780000.0	98790000.0	20.0	16.242446899414062	4.086585521697998
1.0	98930000.0	98940000.0	18.0	16.000051498413086	4.042242050170898
1.0	99000000.0	99010000.0	22.0	18.16501235961914	4.333981513977051
1.0	99090000.0	99100000.0	18.0	17.079511642456055	4.209628105163574
1.0	99140000.0	99150000.0	16.0	11.933980941772461	3.2328343391418457
1.0	99150000.0	99160000.0	16.0	11.462995529174805	3.110861301422119
1.0	99380000.0	99390000.0	14.0	18.501340866088867	4.363625526428223
1.0	99450000.0	99460000.0	10.0	17.383602142333984	4.236791133880615
1.0	99480000.0	99490000.0	22.0	16.246885299682617	4.085773468017578
1.0	99510000.0	99520000.0	13.0	15.792999267578125	4.019690036773682
1.0	99550000.0	99560000.0	11.0	14.709632873535156	3.837663173675537
1.0	99560000.0	99570000.0	14.0	14.285165786743164	3.759622097015381
1.0	99580000.0	99590000.0	14.0	13.807354927062988	3.668715715408325
1.0	99700000.0	99710000.0	9.0	12.081840515136719	3.270730495452881
1.0	99710000.0	99720000.0	14.0	12.012838363647461	3.254652738571167
1.0	99830000.0	99840000.0	8.0	10.93736457824707	2.9706363677978516
1.0	99850000.0	99860000.0	15.0	9.905230522155762	2.670707941055298
1.0	99890000.0	99900000.0	16.0	10.288844108581543	2.7873218059539795
1.0	99910000.0	99920000.0	8.0	10.047261238098145	2.7129647731781006
1.0	99930000.0	99940000.0	15.0	8.808250427246094	2.3220908641815186
1.0	99950000.0	99960000.0	9.0	8.80529499053955	2.319310188293457
1.0	100000000.0	100010000.0	8.0	7.67195987701416	1.9258731603622437
1.0	100100000.0	100110000.0	8.0	8.178133010864258	2.1055636405944824
1.0	100110000.0	100120000.0	6.0	9.51764965057373	2.552670955657959
1.0	100170000.0	100180000.0	10.0	11.348030090332031	3.0837838649749756
1.0	100230000.0	100240000.0	10.0	9.045851707458496	2.403860092163086
1.0	100240000.0	100250000.0	9.0	8.535892486572266	2.2274577617645264
1.0	100330000.0	100340000.0	11.0	9.350050926208496	2.499370574951172
1.0	100360000.0	100370000.0	8.0	8.86036491394043	2.340299367904663
1.0	100400000.0	100410000.0	9.0	8.038750648498535	2.0575435161590576
1.0	100480000.0	100490000.0	9.0	8.04011344909668	2.0626327991485596
1.0	100510000.0	100520000.0	9.0	8.942468643188477	2.367978572845459
1.0	100520000.0	100530000.0	8.0	8.288629531860352	2.14778733253479
1.0	100560000.0	100570000.0	5.0	7.602132320404053	1.9076801538467407
1.0	100630000.0	100640000.0	4.0	7.5701398849487305	1.8922863006591797
1.0	100710000.0	100720000.0	12.0	7.016794681549072	1.6899864673614502
1.0	100730000.0	100740000.0	6.0	7.489459037780762	1.863415002822876
1.0	100930000.0	100940000.0	6.0	7.54340124130249	1.8871673345565796
1.0	100960000.0	100970000.0	8.0	7.315542697906494	1.804527997970581
1.0	101010000.0	101020000.0	6.0	7.865755558013916	1.998090147972107
1.0	101020000.0	101030000.0	7.0	7.789641380310059	1.9705883264541626
1.0	101080000.0	101090000.0	5.0	8.088571548461914	2.0783352851867676
1.0	101100000.0	101110000.0	5.0	7.186489105224609	1.7588489055633545
1.0	101120000.0	101130000.0	9.0	8.6786527633667	2.277553081512451
1.0	101160000.0	101170000.0	9.0	10.084054946899414	2.7249362468719482
1.0	101260000.0	101270000.0	16.0	9.834485054016113	2.6503987312316895
1.0	101290000.0	101300000.0	11.0	11.044817924499512	3.005235195159912
1.0	101310000.0	101320000.0	7.0	10.769993782043457	2.9234485626220703
1.0	101380000.0	101390000.0	9.0	9.778724670410156	2.6332359313964844
1.0	101500000.0	101510000.0	6.0	7.980528354644775	2.041672945022583
1.0	101590000.0	101600000.0	9.0	7.525696754455566	1.8791621923446655
1.0	101760000.0	101770000.0	8.0	11.517595291137695	3.1286940574645996
1.0	101820000.0	101830000.0	14.0	13.443479537963867	3.5920722484588623
1.0	101910000.0	101920000.0	17.0	16.5789794921875	4.13662052154541
1.0	101920000.0	101930000.0	14.0	17.523862838745117	4.2565765380859375
1.0	101940000.0	101950000.0	15.0	18.12811851501465	4.326333522796631
1.0	101970000.0	101980000.0	17.0	18.56180191040039	4.370486259460449
1.0	102140000.0	102150000.0	22.0	23.524768829345703	4.787001132965088
1.0	102150000.0	102160000.0	25.0	22.78672981262207	4.733763694763184
1.0	102200000.0	102210000.0	26.0	24.458349227905273	4.850354194641113
1.0	102210000.0	102220000.0	31.0	24.4554500579834	4.851131916046143
1.0	102230000.0	102240000.0	24.0	25.212373733520508	4.895900249481201
1.0	102440000.0	102450000.0	22.0	27.143291473388672	5.007841110229492
1.0	102500000.0	102510000.0	22.0	28.251148223876953	5.056962490081787
1.0	102560000.0	102570000.0	22.0	29.996129989624023	5.119781017303467
1.0	102590000.0	102600000.0	32.0	27.837688446044922	5.075077533721924
1.0	102610000.0	102620000.0	38.0	28.884078979492188	5.088197231292725
1.0	102670000.0	102680000.0	38.0	30.811054229736328	5.124309539794922
1.0	102680000.0	102690000.0	22.0	32.368797302246094	5.118412494659424
1.0	102690000.0	102700000.0	21.0	32.47878646850586	5.12214994430542
1.0	102780000.0	102790000.0	31.0	30.61358642578125	5.127408027648926
1.0	102940000.0	102950000.0	29.0	29.236597061157227	5.101737022399902
1.0	102960000.0	102970000.0	26.0	31.45835304260254	5.135479927062988
1.0	102980000.0	102990000.0	45.0	30.55544090270996	5.1306891441345215
1.0	103080000.0	103090000.0	31.0	31.735126495361328	5.122138023376465
1.0	103150000.0	103160000.0	31.0	30.609167098999023	5.130380153656006
1.0	103160000.0	103170000.0	31.0	27.18743324279785	5.021014213562012
1.0	103200000.0	103210000.0	34.0	30.078466415405273	5.117489337921143
1.0	103210000.0	103220000.0	43.0	29.4708251953125	5.101782321929932
1.0	103250000.0	103260000.0	41.0	31.9556884765625	5.1280951499938965
1.0	103260000.0	103270000.0	26.0	32.409976959228516	5.123116493225098
1.0	103370000.0	103380000.0	28.0	31.013254165649414	5.134366035461426
1.0	103380000.0	103390000.0	23.0	32.588104248046875	5.115840911865234
1.0	103430000.0	103440000.0	29.0	32.20888900756836	5.124666213989258
1.0	103630000.0	103640000.0	24.0	26.699487686157227	4.989310264587402
1.0	103640000.0	103650000.0	28.0	25.09750747680664	4.897207260131836
1.0	103720000.0	103730000.0	25.0	19.965717315673828	4.524411201477051
1.0	103770000.0	103780000.0	22.0	24.676057815551758	4.890194892883301
1.0	104050000.0	104060000.0	16.0	9.71875286102295	2.612443208694458
1.0	104090000.0	104100000.0	12.0	9.294607162475586	2.4803643226623535
1.0	104100000.0	104110000.0	15.0	10.148119926452637	2.743415355682373
1.0	104130000.0	104140000.0	5.0	7.67138671875	1.9422374963760376
1.0	104310000.0	104320000.0	23.0	19.448984146118164	4.503796577453613
1.0	104320000.0	104330000.0	28.0	18.543781280517578	4.389998435974121
1.0	104340000.0	104350000.0	31.0	20.938295364379883	4.606439590454102
1.0	104360000.0	104370000.0	35.0	22.707063674926758	4.740583896636963
1.0	104440000.0	104450000.0	30.0	29.490894317626953	5.102854251861572
1.0	104460000.0	104470000.0	23.0	22.408952713012695	4.712496757507324
1.0	104480000.0	104490000.0	30.0	29.678203582763672	5.107586860656738
1.0	104490000.0	104500000.0	24.0	30.119571685791016	5.117800235748291
1.0	104510000.0	104520000.0	23.0	31.120075225830078	5.133795261383057
1.0	104590000.0	104600000.0	24.0	30.087444305419922	5.120625019073486
1.0	104700000.0	104710000.0	24.0	30.71761703491211	5.1291823387146
1.0	104800000.0	104810000.0	23.0	31.96059226989746	5.130392551422119
1.0	104830000.0	104840000.0	27.0	32.1998405456543	5.125120639801025
1.0	104840000.0	104850000.0	36.0	31.905071258544922	5.132984638214111
1.0	104880000.0	104890000.0	28.0	32.875099182128906	5.111084938049316
1.0	104930000.0	104940000.0	38.0	31.515514373779297	5.127966403961182
1.0	104950000.0	104960000.0	31.0	31.508153915405273	5.130308151245117
1.0	104970000.0	104980000.0	18.0	32.30401611328125	5.1259446144104
1.0	105100000.0	105110000.0	25.0	30.934772491455078	5.128481864929199
1.0	105130000.0	105140000.0	26.0	32.092262268066406	5.129441261291504
1.0	105360000.0	105370000.0	20.0	25.251131057739258	4.91689395904541
1.0	105390000.0	105400000.0	27.0	28.05685806274414	5.0711259841918945
1.0	105410000.0	105420000.0	44.0	30.919408798217773	5.136247158050537
1.0	105460000.0	105470000.0	29.0	32.042320251464844	5.133418083190918
1.0	105530000.0	105540000.0	28.0	33.228004455566406	5.099850654602051
1.0	105540000.0	105550000.0	33.0	32.243934631347656	5.135695934295654
1.0	105550000.0	105560000.0	37.0	32.866905212402344	5.110851287841797
1.0	105570000.0	105580000.0	32.0	32.955772399902344	5.108141899108887
1.0	105600000.0	105610000.0	34.0	32.8017463684082	5.111095428466797
1.0	105690000.0	105700000.0	23.0	32.47521209716797	5.118422508239746
1.0	105700000.0	105710000.0	26.0	32.58414840698242	5.1202073097229
1.0	105730000.0	105740000.0	24.0	28.3339786529541	5.103312015533447
1.0	105740000.0	105750000.0	27.0	32.58530044555664	5.122498035430908
1.0	105810000.0	105820000.0	43.0	32.50440216064453	5.118084907531738
1.0	105920000.0	105930000.0	35.0	32.021297454833984	5.135696887969971
1.0	106000000.0	106010000.0	27.0	32.65435028076172	5.111863613128662
1.0	106020000.0	106030000.0	31.0	32.10835647583008	5.124817848205566
1.0	106040000.0	106050000.0	31.0	31.9321231842041	5.131497383117676
1.0	106050000.0	106060000.0	38.0	31.7186279296875	5.128292083740234
1.0	106070000.0	106080000.0	36.0	32.1113395690918	5.134921073913574
1.0	106090000.0	106100000.0	21.0	32.174217224121094	5.126830101013184
1.0	106160000.0	106170000.0	29.0	32.91789245605469	5.110877990722656
1.0	106200000.0	106210000.0	23.0	29.469594955444336	5.151122093200684
1.0	106210000.0	106220000.0	35.0	33.90148162841797	5.068073272705078
1.0	106300000.0	106310000.0	33.0	33.3824348449707	5.090223789215088
1.0	106380000.0	106390000.0	38.0	32.81196212768555	5.113219261169434
1.0	106430000.0	106440000.0	23.0	34.08980941772461	5.058751583099365
1.0	106440000.0	106450000.0	30.0	34.11711502075195	5.057892799377441
1.0	106460000.0	106470000.0	36.0	33.06462860107422	5.107299327850342
1.0	106590000.0	106600000.0	31.0	33.460853576660156	5.085638046264648
1.0	106660000.0	106670000.0	38.0	32.149658203125	5.13588809967041
1.0	106680000.0	106690000.0	35.0	31.390697479248047	5.125978469848633
1.0	106690000.0	106700000.0	20.0	31.927387237548828	5.122608661651611
1.0	106930000.0	106940000.0	39.0	31.892597198486328	5.129426002502441
1.0	106940000.0	106950000.0	36.0	31.768356323242188	5.1292877197265625
1.0	106950000.0	106960000.0	24.0	29.866933822631836	5.139485836029053
1.0	106970000.0	106980000.0	28.0	31.601308822631836	5.129288673400879
1.0	106990000.0	107000000.0	42.0	31.8028507232666	5.124659538269043
1.0	107050000.0	107060000.0	32.0	32.30670166015625	5.121344566345215
1.0	107080000.0	107090000.0	32.0	33.2309684753418	5.09843111038208
1.0	107120000.0	107130000.0	32.0	32.60232925415039	5.116593837738037
1.0	107220000.0	107230000.0	38.0	32.538475036621094	5.117968559265137
1.0	107240000.0	107250000.0	30.0	33.28133010864258	5.096120834350586
1.0	107270000.0	107280000.0	36.0	33.0709114074707	5.099188804626465
1.0	107300000.0	107310000.0	27.0	32.917816162109375	5.104864597320557
1.0	107320000.0	107330000.0	26.0	33.308570861816406	5.0994415283203125
1.0	107400000.0	107410000.0	26.0	32.302490234375	5.117578029632568
1.0	107490000.0	107500000.0	31.0	29.88620376586914	5.106250286102295
1.0	107520000.0	107530000.0	26.0	28.684783935546875	5.071730613708496
[truncated: 47,566 more rows]
