# Supplementary material for: Genome-wide mapping of somatic mutation rates uncovers drivers of cancer
Source: Nat Biotechnol. 2022 Jun 20;40(11):1634–43. doi: 10.1038/s41587-022-01353-8 (PMC9646522; doi:10.1038/s41587-022-01353-8)
Supplement: Supplementary file 4 — Regions and model predictions for each fold of each cancer for which a deep learning model was trained. Regions that were filtered are also listed along with their respective model predictions. [file 41587_2022_1353_MOESM4_ESM.zip › kfold_results/Liver-HCC/fold_4.txt]

CHROM	START	END	Y_TRUE	Y_PRED	STD
1.0	870000.0	880000.0	2.0	5.019675254821777	1.4810762405395508
1.0	890000.0	900000.0	2.0	5.020315647125244	1.548928141593933
1.0	1020000.0	1030000.0	4.0	5.125711441040039	1.5503209829330444
1.0	1040000.0	1050000.0	2.0	6.273345947265625	1.7746102809906006
1.0	1050000.0	1060000.0	3.0	5.472831726074219	1.5932981967926025
1.0	1100000.0	1110000.0	5.0	5.377599239349365	1.551119089126587
1.0	1130000.0	1140000.0	11.0	5.404601097106934	1.5573960542678833
1.0	1140000.0	1150000.0	6.0	5.38803768157959	1.5614830255508423
1.0	1180000.0	1190000.0	5.0	5.349372863769531	1.5990897417068481
1.0	1240000.0	1250000.0	2.0	6.068297386169434	2.3387210369110107
1.0	1290000.0	1300000.0	1.0	5.845419406890869	1.7131046056747437
1.0	1300000.0	1310000.0	3.0	5.906476020812988	1.6802222728729248
1.0	1460000.0	1470000.0	1.0	6.110846519470215	1.7797445058822632
1.0	1600000.0	1610000.0	6.0	6.176616191864014	1.7598793506622314
1.0	1830000.0	1840000.0	5.0	8.200862884521484	2.281637668609619
1.0	1960000.0	1970000.0	6.0	8.319696426391602	2.272427558898926
1.0	1990000.0	2000000.0	6.0	7.813233375549316	2.1999943256378174
1.0	2000000.0	2010000.0	5.0	7.288365364074707	2.0677950382232666
1.0	2040000.0	2050000.0	3.0	6.711609840393066	1.9084787368774414
1.0	2240000.0	2250000.0	1.0	5.312989234924316	1.588812232017517
1.0	2320000.0	2330000.0	3.0	6.173295497894287	1.950127363204956
1.0	2340000.0	2350000.0	6.0	6.5558366775512695	2.1129555702209473
1.0	2350000.0	2360000.0	5.0	7.661163330078125	2.1055116653442383
1.0	2360000.0	2370000.0	8.0	6.807717800140381	1.8820428848266602
1.0	2400000.0	2410000.0	5.0	5.492147922515869	1.5823322534561157
1.0	2460000.0	2470000.0	3.0	5.914689540863037	1.7100598812103271
1.0	2470000.0	2480000.0	2.0	5.594234466552734	1.6478931903839111
1.0	2480000.0	2490000.0	3.0	6.220673561096191	1.853915810585022
1.0	2540000.0	2550000.0	6.0	6.2318315505981445	1.744341492652893
1.0	2560000.0	2570000.0	12.0	6.184267044067383	1.749895691871643
1.0	2570000.0	2580000.0	9.0	5.074645042419434	1.5510883331298828
1.0	2700000.0	2710000.0	11.0	9.301042556762695	2.6160244941711426
1.0	2730000.0	2740000.0	9.0	11.43873119354248	3.203845500946045
1.0	2800000.0	2810000.0	9.0	11.652017593383789	3.1124203205108643
1.0	2830000.0	2840000.0	20.0	11.675447463989258	3.1185548305511475
1.0	2870000.0	2880000.0	14.0	12.024818420410156	3.206925868988037
1.0	2940000.0	2950000.0	7.0	10.821293830871582	2.919715166091919
1.0	2960000.0	2970000.0	12.0	10.487396240234375	2.8505306243896484
1.0	3000000.0	3010000.0	8.0	10.216161727905273	2.7481250762939453
1.0	3060000.0	3070000.0	10.0	10.149393081665039	2.7320070266723633
1.0	3130000.0	3140000.0	11.0	10.098432540893555	2.7422378063201904
1.0	3150000.0	3160000.0	5.0	10.678689956665039	2.8759870529174805
1.0	3190000.0	3200000.0	9.0	10.854022026062012	2.9131643772125244
1.0	3290000.0	3300000.0	13.0	9.464892387390137	2.5588338375091553
1.0	3340000.0	3350000.0	4.0	9.325567245483398	2.521165370941162
1.0	3450000.0	3460000.0	5.0	6.725607872009277	1.8626501560211182
1.0	3480000.0	3490000.0	5.0	6.9676008224487305	1.921177625656128
1.0	3620000.0	3630000.0	4.0	5.936211585998535	1.6863082647323608
1.0	3640000.0	3650000.0	9.0	5.629034042358398	1.6103441715240479
1.0	3690000.0	3700000.0	2.0	6.2270402908325195	1.8811830282211304
1.0	3740000.0	3750000.0	3.0	7.160645484924316	2.041585922241211
1.0	3790000.0	3800000.0	9.0	5.896269798278809	1.7199742794036865
1.0	3810000.0	3820000.0	7.0	7.064074516296387	2.3271846771240234
1.0	4000000.0	4010000.0	12.0	10.436613082885742	3.041715621948242
1.0	4050000.0	4060000.0	10.0	12.207255363464355	3.367708206176758
1.0	4090000.0	4100000.0	15.0	13.137533187866211	3.4785244464874268
1.0	4150000.0	4160000.0	19.0	13.262762069702148	3.4911274909973145
1.0	4160000.0	4170000.0	13.0	12.010916709899902	3.170948028564453
1.0	4210000.0	4220000.0	16.0	13.170541763305664	3.460676908493042
1.0	4300000.0	4310000.0	14.0	12.718218803405762	3.3728415966033936
1.0	4400000.0	4410000.0	18.0	15.490934371948242	3.957703113555908
1.0	4460000.0	4470000.0	18.0	15.811320304870605	4.028176784515381
1.0	4510000.0	4520000.0	13.0	16.97626304626465	4.244058609008789
1.0	4520000.0	4530000.0	14.0	16.031251907348633	4.0599589347839355
1.0	4530000.0	4540000.0	20.0	16.296932220458984	4.123071670532227
1.0	4540000.0	4550000.0	12.0	16.745651245117188	4.198866844177246
1.0	4670000.0	4680000.0	15.0	16.637285232543945	4.160492420196533
1.0	4780000.0	4790000.0	13.0	17.869213104248047	4.371082305908203
1.0	4790000.0	4800000.0	22.0	18.046260833740234	4.403282165527344
1.0	4800000.0	4810000.0	20.0	17.73396873474121	4.349377155303955
1.0	4880000.0	4890000.0	24.0	17.580493927001953	4.311412811279297
1.0	4990000.0	5000000.0	19.0	19.665069580078125	4.64808988571167
1.0	5180000.0	5190000.0	14.0	19.6564998626709	4.655592918395996
1.0	5200000.0	5210000.0	25.0	18.625476837158203	4.504083156585693
1.0	5270000.0	5280000.0	14.0	19.993778228759766	4.706838607788086
1.0	5280000.0	5290000.0	15.0	18.874223709106445	4.535630702972412
1.0	5350000.0	5360000.0	15.0	19.158672332763672	4.583058834075928
1.0	5380000.0	5390000.0	19.0	19.42220687866211	4.627172470092773
1.0	5530000.0	5540000.0	21.0	17.58810043334961	4.336232662200928
1.0	5620000.0	5630000.0	25.0	17.38620376586914	4.31015157699585
1.0	5670000.0	5680000.0	10.0	18.436626434326172	4.481564521789551
1.0	5710000.0	5720000.0	10.0	17.439868927001953	4.319949626922607
1.0	5750000.0	5760000.0	16.0	15.242706298828125	3.904982089996338
1.0	5870000.0	5880000.0	12.0	12.73303508758545	3.3701255321502686
1.0	5900000.0	5910000.0	11.0	11.564657211303711	3.090571880340576
1.0	6010000.0	6020000.0	7.0	7.758277893066406	2.187450885772705
1.0	6020000.0	6030000.0	7.0	7.300351142883301	2.0673813819885254
1.0	6030000.0	6040000.0	9.0	7.674496650695801	2.149445056915283
1.0	6050000.0	6060000.0	2.0	7.042353630065918	2.1582722663879395
1.0	6060000.0	6070000.0	5.0	7.209832191467285	2.024268627166748
1.0	6170000.0	6180000.0	12.0	9.063401222229004	2.4688398838043213
1.0	6190000.0	6200000.0	12.0	9.24398422241211	2.5184741020202637
1.0	6300000.0	6310000.0	7.0	6.4639482498168945	1.8524163961410522
1.0	6410000.0	6420000.0	7.0	6.997080326080322	2.038137674331665
1.0	6440000.0	6450000.0	4.0	6.789089202880859	1.9088939428329468
1.0	6480000.0	6490000.0	5.0	6.1255669593811035	1.7460765838623047
1.0	6490000.0	6500000.0	2.0	6.594112396240234	1.8399426937103271
1.0	6530000.0	6540000.0	6.0	5.678841590881348	1.6485494375228882
1.0	6620000.0	6630000.0	10.0	7.178353309631348	1.9990698099136353
1.0	6670000.0	6680000.0	5.0	6.8756103515625	2.320909023284912
1.0	6690000.0	6700000.0	2.0	7.349783420562744	2.084069013595581
1.0	6700000.0	6710000.0	5.0	7.830116271972656	2.2117393016815186
1.0	6710000.0	6720000.0	12.0	8.17270278930664	2.3056581020355225
1.0	6750000.0	6760000.0	11.0	8.597124099731445	2.4352686405181885
1.0	6760000.0	6770000.0	11.0	9.15600872039795	3.251633882522583
1.0	6870000.0	6880000.0	8.0	9.05241584777832	2.5586822032928467
1.0	6910000.0	6920000.0	7.0	8.346220016479492	2.3577284812927246
1.0	6940000.0	6950000.0	7.0	8.097010612487793	2.2954115867614746
1.0	6980000.0	6990000.0	9.0	7.727220058441162	2.125943660736084
1.0	6990000.0	7000000.0	7.0	8.2462158203125	2.2965362071990967
1.0	7040000.0	7050000.0	12.0	8.27165699005127	2.274460554122925
1.0	7080000.0	7090000.0	8.0	8.28125	2.2665047645568848
1.0	7100000.0	7110000.0	6.0	8.063204765319824	2.214484691619873
1.0	7110000.0	7120000.0	3.0	8.33377456665039	2.270382881164551
1.0	7160000.0	7170000.0	5.0	8.03123664855957	2.264214277267456
1.0	7170000.0	7180000.0	8.0	8.469751358032227	2.3404481410980225
1.0	7220000.0	7230000.0	8.0	8.826339721679688	2.408480167388916
1.0	7300000.0	7310000.0	12.0	9.751187324523926	2.6293692588806152
1.0	7310000.0	7320000.0	7.0	10.2505464553833	2.7578988075256348
1.0	7330000.0	7340000.0	13.0	9.495944023132324	2.5756232738494873
1.0	7340000.0	7350000.0	5.0	8.925308227539062	2.4390406608581543
1.0	7350000.0	7360000.0	5.0	8.974535942077637	2.4434032440185547
1.0	7360000.0	7370000.0	7.0	8.834844589233398	2.423633575439453
1.0	7440000.0	7450000.0	4.0	7.801692962646484	2.1323907375335693
1.0	7530000.0	7540000.0	10.0	6.654820442199707	1.8780391216278076
1.0	7580000.0	7590000.0	4.0	8.135737419128418	2.218111515045166
1.0	7600000.0	7610000.0	7.0	7.7581024169921875	2.1237998008728027
1.0	7650000.0	7660000.0	7.0	7.674114227294922	2.0963082313537598
1.0	7680000.0	7690000.0	9.0	8.515128135681152	2.365752696990967
1.0	7750000.0	7760000.0	4.0	7.99945068359375	2.188035488128662
1.0	7760000.0	7770000.0	8.0	7.762731075286865	2.1682963371276855
1.0	7950000.0	7960000.0	9.0	8.889602661132812	2.4210641384124756
1.0	7980000.0	7990000.0	13.0	9.451837539672852	2.580230712890625
1.0	8000000.0	8010000.0	4.0	8.913418769836426	2.443751811981201
1.0	8020000.0	8030000.0	10.0	8.783674240112305	3.0269062519073486
1.0	8150000.0	8160000.0	6.0	7.120275020599365	1.9850444793701172
1.0	8350000.0	8360000.0	3.0	8.154986381530762	2.238405466079712
1.0	8390000.0	8400000.0	8.0	6.788645267486572	1.9063293933868408
1.0	8470000.0	8480000.0	14.0	10.656947135925293	3.129235029220581
1.0	8490000.0	8500000.0	4.0	8.344408988952637	2.3846144676208496
1.0	8620000.0	8630000.0	7.0	8.475791931152344	2.426783800125122
1.0	8810000.0	8820000.0	6.0	8.623547554016113	2.4523308277130127
1.0	9020000.0	9030000.0	8.0	8.792387008666992	2.397279739379883
1.0	9030000.0	9040000.0	10.0	9.323390007019043	2.5381338596343994
1.0	9120000.0	9130000.0	8.0	7.540755271911621	2.0707619190216064
1.0	9150000.0	9160000.0	3.0	7.442323207855225	2.072267532348633
1.0	9160000.0	9170000.0	6.0	7.633184909820557	2.1663854122161865
1.0	9200000.0	9210000.0	6.0	7.306963920593262	2.0401573181152344
1.0	9250000.0	9260000.0	4.0	7.105339050292969	1.9729244709014893
1.0	9300000.0	9310000.0	3.0	11.3469820022583	3.369899034500122
1.0	9420000.0	9430000.0	4.0	6.78701639175415	1.8932151794433594
1.0	9530000.0	9540000.0	6.0	7.390199184417725	2.051901340484619
1.0	9540000.0	9550000.0	3.0	7.516810417175293	2.074366569519043
1.0	9550000.0	9560000.0	8.0	7.187441825866699	2.013533353805542
1.0	9600000.0	9610000.0	14.0	7.152626991271973	2.092931032180786
1.0	9630000.0	9640000.0	5.0	7.6444573402404785	2.2163538932800293
1.0	9790000.0	9800000.0	2.0	6.965390682220459	1.9743778705596924
1.0	9900000.0	9910000.0	2.0	6.16752290725708	1.7666552066802979
1.0	10030000.0	10040000.0	6.0	8.457420349121094	2.407038450241089
1.0	10180000.0	10190000.0	2.0	9.294062614440918	2.6563620567321777
1.0	10350000.0	10360000.0	9.0	10.130013465881348	2.917895793914795
1.0	10410000.0	10420000.0	12.0	8.41574764251709	2.4020018577575684
1.0	10510000.0	10520000.0	5.0	7.621294975280762	2.153010845184326
1.0	10530000.0	10540000.0	3.0	8.366397857666016	2.7565903663635254
1.0	10540000.0	10550000.0	7.0	8.264191627502441	2.382429361343384
1.0	10630000.0	10640000.0	10.0	7.72992467880249	2.183474540710449
1.0	10650000.0	10660000.0	6.0	7.875923156738281	2.2870543003082275
1.0	10660000.0	10670000.0	6.0	7.549755096435547	2.151369571685791
1.0	10720000.0	10730000.0	5.0	6.299016952514648	1.8329566717147827
1.0	10760000.0	10770000.0	4.0	5.9753875732421875	1.721276879310608
1.0	10940000.0	10950000.0	11.0	8.234678268432617	2.2818055152893066
1.0	10990000.0	11000000.0	12.0	8.664566993713379	2.3592209815979004
1.0	11000000.0	11010000.0	12.0	7.631680488586426	2.1198253631591797
1.0	11030000.0	11040000.0	6.0	8.360424041748047	2.295757532119751
1.0	11040000.0	11050000.0	3.0	8.116460800170898	2.2476017475128174
1.0	11080000.0	11090000.0	15.0	9.534170150756836	2.7899630069732666
1.0	11090000.0	11100000.0	10.0	9.389787673950195	2.7282490730285645
1.0	11120000.0	11130000.0	7.0	7.226693630218506	2.111478328704834
1.0	11170000.0	11180000.0	4.0	7.97058629989624	2.2896134853363037
1.0	11180000.0	11190000.0	7.0	7.926741123199463	2.253373384475708
1.0	11230000.0	11240000.0	8.0	7.473145961761475	2.1190390586853027
1.0	11390000.0	11400000.0	11.0	8.409998893737793	2.2949254512786865
1.0	11400000.0	11410000.0	2.0	9.580148696899414	2.6030375957489014
1.0	11440000.0	11450000.0	9.0	10.485719680786133	2.8547186851501465
1.0	11490000.0	11500000.0	16.0	8.851236343383789	2.413861036300659
1.0	11590000.0	11600000.0	9.0	8.314227104187012	2.2644765377044678
1.0	11610000.0	11620000.0	10.0	9.655569076538086	2.688594341278076
1.0	11720000.0	11730000.0	7.0	7.242489814758301	2.1248619556427
1.0	11780000.0	11790000.0	6.0	6.719822883605957	1.895009994506836
1.0	12060000.0	12070000.0	5.0	7.691659450531006	2.227302074432373
1.0	12070000.0	12080000.0	5.0	7.474540710449219	2.115673065185547
1.0	12110000.0	12120000.0	9.0	7.875044345855713	2.1652653217315674
1.0	12210000.0	12220000.0	7.0	7.425271511077881	2.5418663024902344
1.0	12360000.0	12370000.0	6.0	8.355951309204102	2.384408473968506
1.0	12370000.0	12380000.0	10.0	8.096430778503418	2.3452491760253906
1.0	12430000.0	12440000.0	7.0	8.564719200134277	2.4365105628967285
1.0	12460000.0	12470000.0	3.0	9.002034187316895	2.595674753189087
1.0	12490000.0	12500000.0	6.0	9.46692180633545	2.7169289588928223
1.0	12620000.0	12630000.0	8.0	8.466287612915039	2.338200092315674
1.0	12640000.0	12650000.0	6.0	8.598566055297852	2.4735512733459473
1.0	12710000.0	12720000.0	10.0	8.103728294372559	2.2218568325042725
1.0	12720000.0	12730000.0	7.0	7.978941917419434	2.1973049640655518
1.0	12730000.0	12740000.0	8.0	8.429636001586914	2.3331069946289062
1.0	12760000.0	12770000.0	6.0	7.809216499328613	2.1356987953186035
1.0	12810000.0	12820000.0	3.0	8.30337905883789	2.2882957458496094
1.0	12820000.0	12830000.0	7.0	8.623802185058594	2.3588948249816895
1.0	13780000.0	13790000.0	13.0	12.172822952270508	3.5759518146514893
1.0	13810000.0	13820000.0	20.0	11.910528182983398	3.245610475540161
1.0	13860000.0	13870000.0	19.0	14.434823989868164	3.736513614654541
1.0	13930000.0	13940000.0	16.0	16.539329528808594	4.1616411209106445
1.0	13970000.0	13980000.0	15.0	15.495658874511719	3.946911334991455
1.0	14010000.0	14020000.0	16.0	14.992895126342773	3.853684902191162
1.0	14020000.0	14030000.0	22.0	13.453639030456543	3.580937147140503
1.0	14030000.0	14040000.0	11.0	14.836465835571289	3.829923629760742
1.0	14090000.0	14100000.0	10.0	9.624509811401367	2.7120561599731445
1.0	14110000.0	14120000.0	11.0	9.65711784362793	2.7501320838928223
1.0	14350000.0	14360000.0	12.0	14.902267456054688	3.8439204692840576
1.0	14400000.0	14410000.0	12.0	16.265132904052734	4.097756385803223
1.0	14440000.0	14450000.0	13.0	15.516840934753418	3.9546706676483154
1.0	14470000.0	14480000.0	22.0	16.65288734436035	4.174720764160156
1.0	14490000.0	14500000.0	14.0	16.64449119567871	4.1743316650390625
1.0	14540000.0	14550000.0	17.0	17.935392379760742	4.409848690032959
1.0	14550000.0	14560000.0	22.0	16.888479232788086	4.223100662231445
1.0	14560000.0	14570000.0	15.0	17.01274299621582	4.246083736419678
1.0	14570000.0	14580000.0	16.0	17.11660385131836	4.258639335632324
1.0	14610000.0	14620000.0	10.0	16.092058181762695	4.0627241134643555
1.0	14650000.0	14660000.0	20.0	16.827991485595703	4.214474678039551
1.0	14820000.0	14830000.0	16.0	17.911083221435547	4.395580768585205
1.0	14850000.0	14860000.0	19.0	18.356517791748047	4.464160919189453
1.0	14940000.0	14950000.0	13.0	17.42325210571289	4.3123345375061035
1.0	14950000.0	14960000.0	19.0	17.24740982055664	4.286120414733887
1.0	14960000.0	14970000.0	13.0	17.864519119262695	4.3861494064331055
1.0	14990000.0	15000000.0	11.0	17.478137969970703	4.319035530090332
1.0	15010000.0	15020000.0	9.0	17.119407653808594	4.254330158233643
1.0	15020000.0	15030000.0	26.0	16.11044692993164	4.070900917053223
1.0	15170000.0	15180000.0	16.0	14.613431930541992	3.7731025218963623
1.0	15200000.0	15210000.0	26.0	12.804620742797852	3.3958663940429688
1.0	15220000.0	15230000.0	18.0	14.768333435058594	3.8061423301696777
1.0	15260000.0	15270000.0	11.0	13.636587142944336	3.565600633621216
1.0	15310000.0	15320000.0	8.0	11.54735279083252	3.0862319469451904
1.0	15330000.0	15340000.0	13.0	11.084726333618164	2.9809839725494385
1.0	15370000.0	15380000.0	9.0	9.816401481628418	2.6773133277893066
1.0	15380000.0	15390000.0	7.0	10.053559303283691	2.727323532104492
1.0	15390000.0	15400000.0	11.0	9.928370475769043	2.6915993690490723
1.0	15440000.0	15450000.0	12.0	10.066073417663574	2.7287464141845703
1.0	15470000.0	15480000.0	4.0	10.022038459777832	2.8367843627929688
1.0	15480000.0	15490000.0	9.0	8.354133605957031	2.3931891918182373
1.0	15490000.0	15500000.0	9.0	11.23934555053711	3.034107208251953
1.0	15510000.0	15520000.0	8.0	10.715255737304688	2.8939852714538574
1.0	15520000.0	15530000.0	11.0	11.537961959838867	3.114305019378662
1.0	15560000.0	15570000.0	9.0	10.54218864440918	2.864995241165161
1.0	15640000.0	15650000.0	7.0	8.897717475891113	2.4266810417175293
1.0	15670000.0	15680000.0	6.0	6.886273384094238	1.938073754310608
1.0	15770000.0	15780000.0	5.0	7.544990539550781	2.0823802947998047
1.0	15890000.0	15900000.0	13.0	8.691526412963867	2.4945435523986816
1.0	15970000.0	15980000.0	13.0	8.859301567077637	2.5437681674957275
1.0	16030000.0	16040000.0	8.0	7.345278739929199	2.0668725967407227
1.0	16180000.0	16190000.0	9.0	8.77319622039795	2.4899351596832275
1.0	16230000.0	16240000.0	14.0	9.572914123535156	2.729001045227051
1.0	16240000.0	16250000.0	7.0	9.785621643066406	2.78472900390625
1.0	16270000.0	16280000.0	6.0	6.65216588973999	1.9371824264526367
1.0	16330000.0	16340000.0	8.0	7.488517761230469	2.1394660472869873
1.0	16350000.0	16360000.0	3.0	7.364773750305176	2.072061061859131
1.0	16380000.0	16390000.0	2.0	7.407283782958984	2.0814757347106934
1.0	16410000.0	16420000.0	9.0	7.0026679039001465	1.9556353092193604
1.0	16520000.0	16530000.0	6.0	7.362208366394043	2.066549301147461
1.0	16530000.0	16540000.0	5.0	6.878201484680176	1.9922988414764404
1.0	16550000.0	16560000.0	4.0	6.675529479980469	1.936315894126892
1.0	16600000.0	16610000.0	11.0	8.70964527130127	2.482492208480835
1.0	16690000.0	16700000.0	8.0	8.770769119262695	2.810330390930176
1.0	16720000.0	16730000.0	4.0	7.345835208892822	2.0786826610565186
1.0	16770000.0	16780000.0	3.0	6.8952460289001465	1.9702714681625366
1.0	16940000.0	16950000.0	22.0	7.3109307289123535	2.1879405975341797
1.0	17290000.0	17300000.0	6.0	7.257318019866943	2.049217939376831
1.0	17380000.0	17390000.0	10.0	7.862896919250488	2.3144688606262207
1.0	17420000.0	17430000.0	9.0	7.351404666900635	2.0549392700195312
1.0	17490000.0	17500000.0	6.0	9.386736869812012	2.5746848583221436
1.0	17530000.0	17540000.0	10.0	8.166067123413086	2.2514963150024414
1.0	17590000.0	17600000.0	8.0	9.140976905822754	2.487764835357666
1.0	17600000.0	17610000.0	13.0	8.81339168548584	2.4056639671325684
1.0	17760000.0	17770000.0	4.0	8.846879005432129	2.796177387237549
1.0	17920000.0	17930000.0	9.0	8.673269271850586	2.4812328815460205
1.0	17980000.0	17990000.0	6.0	8.586700439453125	2.415102005004883
1.0	18010000.0	18020000.0	8.0	8.95150375366211	2.5288565158843994
1.0	18020000.0	18030000.0	5.0	7.904417991638184	2.2176170349121094
1.0	18220000.0	18230000.0	6.0	10.8193941116333	2.9325263500213623
1.0	18230000.0	18240000.0	15.0	9.677197456359863	2.649329662322998
1.0	18250000.0	18260000.0	7.0	10.477889060974121	2.841341018676758
1.0	18280000.0	18290000.0	9.0	10.853001594543457	2.9308600425720215
1.0	18350000.0	18360000.0	7.0	11.33007526397705	3.05863618850708
1.0	18590000.0	18600000.0	10.0	11.857439994812012	3.1532399654388428
1.0	18610000.0	18620000.0	11.0	11.751127243041992	3.1568217277526855
1.0	18680000.0	18690000.0	12.0	11.27141284942627	3.073124408721924
1.0	18710000.0	18720000.0	13.0	9.49591064453125	2.6174604892730713
1.0	18740000.0	18750000.0	11.0	10.274408340454102	2.7794320583343506
1.0	18790000.0	18800000.0	9.0	9.104135513305664	2.565267324447632
1.0	18820000.0	18830000.0	11.0	8.817049980163574	2.4075348377227783
1.0	18840000.0	18850000.0	16.0	9.94816780090332	2.7091469764709473
1.0	18980000.0	18990000.0	8.0	10.000913619995117	2.7216382026672363
1.0	18990000.0	19000000.0	11.0	10.864075660705566	2.9583497047424316
1.0	19020000.0	19030000.0	10.0	11.170082092285156	3.0341098308563232
1.0	19050000.0	19060000.0	9.0	10.00642204284668	2.71905255317688
1.0	19090000.0	19100000.0	10.0	10.158014297485352	2.7924623489379883
1.0	19130000.0	19140000.0	8.0	9.261591911315918	2.5215766429901123
1.0	19150000.0	19160000.0	6.0	8.771795272827148	2.3913216590881348
1.0	19190000.0	19200000.0	5.0	7.517279148101807	2.0925660133361816
1.0	19210000.0	19220000.0	5.0	7.6302900314331055	2.16987943649292
1.0	19390000.0	19400000.0	8.0	7.5922532081604	2.1638941764831543
1.0	19450000.0	19460000.0	15.0	9.346746444702148	2.724318027496338
1.0	19570000.0	19580000.0	7.0	9.857881546020508	3.0121328830718994
1.0	19630000.0	19640000.0	12.0	8.055742263793945	2.4060280323028564
1.0	19660000.0	19670000.0	6.0	7.399994850158691	2.080902576446533
1.0	19730000.0	19740000.0	10.0	7.75588321685791	2.1725902557373047
1.0	19750000.0	19760000.0	4.0	8.458955764770508	2.458946943283081
1.0	19900000.0	19910000.0	6.0	8.589327812194824	2.3660597801208496
1.0	19950000.0	19960000.0	9.0	7.485294342041016	2.1090290546417236
1.0	19980000.0	19990000.0	5.0	6.836808681488037	1.9255409240722656
1.0	20000000.0	20010000.0	10.0	7.209404945373535	2.025352954864502
1.0	20030000.0	20040000.0	9.0	7.393153190612793	2.101121664047241
1.0	20070000.0	20080000.0	8.0	6.811913967132568	1.9352741241455078
1.0	20150000.0	20160000.0	9.0	7.488282680511475	2.091360569000244
1.0	20200000.0	20210000.0	6.0	8.565295219421387	2.4612488746643066
1.0	20290000.0	20300000.0	8.0	9.271143913269043	2.5348219871520996
1.0	20410000.0	20420000.0	5.0	7.992175102233887	2.197869062423706
1.0	20440000.0	20450000.0	9.0	8.20270824432373	2.240787982940674
1.0	20490000.0	20500000.0	4.0	7.627344608306885	2.137125015258789
1.0	20500000.0	20510000.0	3.0	7.914287567138672	2.20393705368042
1.0	20550000.0	20560000.0	7.0	10.50757122039795	2.91129207611084
1.0	20570000.0	20580000.0	10.0	9.050361633300781	2.4890289306640625
1.0	20610000.0	20620000.0	14.0	8.874258995056152	2.4157490730285645
1.0	20640000.0	20650000.0	7.0	9.949583053588867	2.684307813644409
1.0	20660000.0	20670000.0	6.0	9.723777770996094	2.6355504989624023
1.0	20750000.0	20760000.0	7.0	7.462914943695068	2.047822952270508
1.0	20770000.0	20780000.0	8.0	7.377798557281494	2.023437976837158
1.0	20850000.0	20860000.0	7.0	8.576367378234863	2.414605140686035
1.0	20890000.0	20900000.0	8.0	7.441309928894043	2.0597970485687256
1.0	20900000.0	20910000.0	8.0	7.124758243560791	1.9793202877044678
1.0	20910000.0	20920000.0	8.0	7.2436842918396	2.0802323818206787
1.0	20930000.0	20940000.0	9.0	7.75278377532959	2.191795825958252
1.0	20940000.0	20950000.0	4.0	8.718141555786133	2.46205997467041
1.0	21020000.0	21030000.0	5.0	7.025096893310547	1.9887596368789673
1.0	21040000.0	21050000.0	15.0	6.081015586853027	1.7621204853057861
1.0	21100000.0	21110000.0	6.0	9.418116569519043	2.701079845428467
1.0	21120000.0	21130000.0	5.0	8.519665718078613	2.40143084526062
1.0	21200000.0	21210000.0	10.0	8.284123420715332	2.363774538040161
1.0	21220000.0	21230000.0	8.0	8.466503143310547	2.410364866256714
1.0	21430000.0	21440000.0	7.0	8.03830337524414	2.3060524463653564
1.0	21480000.0	21490000.0	8.0	8.449687004089355	2.4305217266082764
1.0	21490000.0	21500000.0	6.0	8.330243110656738	2.373201370239258
1.0	21520000.0	21530000.0	6.0	7.746453285217285	2.1198618412017822
1.0	21540000.0	21550000.0	11.0	6.867015838623047	1.9393361806869507
1.0	21580000.0	21590000.0	5.0	6.943995475769043	1.9760249853134155
1.0	21610000.0	21620000.0	9.0	6.590956211090088	1.8855297565460205
1.0	21620000.0	21630000.0	7.0	6.911121368408203	1.975711464881897
1.0	21820000.0	21830000.0	6.0	6.873309135437012	1.9115501642227173
1.0	21860000.0	21870000.0	5.0	6.545116424560547	1.8981651067733765
1.0	21910000.0	21920000.0	13.0	6.179123878479004	1.7687456607818604
1.0	21940000.0	21950000.0	3.0	6.309216499328613	1.8202060461044312
1.0	22020000.0	22030000.0	5.0	8.42945671081543	2.391481637954712
1.0	22040000.0	22050000.0	8.0	8.861833572387695	2.518709897994995
1.0	22050000.0	22060000.0	12.0	8.833596229553223	2.5278334617614746
1.0	22060000.0	22070000.0	14.0	8.736261367797852	2.4719324111938477
1.0	22130000.0	22140000.0	7.0	8.438959121704102	2.3101389408111572
1.0	22170000.0	22180000.0	7.0	6.554724216461182	1.8560794591903687
1.0	22230000.0	22240000.0	3.0	7.12893009185791	1.9742215871810913
1.0	22350000.0	22360000.0	5.0	9.361089706420898	3.696281909942627
1.0	22450000.0	22460000.0	11.0	7.999528408050537	2.2414255142211914
1.0	22470000.0	22480000.0	7.0	9.364500999450684	2.5874791145324707
1.0	22540000.0	22550000.0	4.0	9.808816909790039	2.6942429542541504
1.0	22570000.0	22580000.0	7.0	9.471516609191895	2.578552484512329
1.0	22650000.0	22660000.0	5.0	9.249521255493164	2.5075931549072266
1.0	22710000.0	22720000.0	4.0	8.490553855895996	2.317551851272583
1.0	22840000.0	22850000.0	6.0	7.695775032043457	2.189568042755127
1.0	22930000.0	22940000.0	11.0	9.876791000366211	2.726249933242798
1.0	22940000.0	22950000.0	11.0	9.263622283935547	2.551790952682495
1.0	22970000.0	22980000.0	4.0	8.070043563842773	2.2309117317199707
1.0	23020000.0	23030000.0	3.0	8.687692642211914	2.3597970008850098
1.0	23190000.0	23200000.0	13.0	9.212579727172852	2.5014209747314453
1.0	23360000.0	23370000.0	5.0	8.743555068969727	2.4872100353240967
1.0	23520000.0	23530000.0	11.0	8.208063125610352	2.2482903003692627
1.0	23530000.0	23540000.0	8.0	8.499096870422363	2.3353304862976074
1.0	23540000.0	23550000.0	4.0	8.096152305603027	2.2496864795684814
1.0	23630000.0	23640000.0	9.0	10.063220024108887	2.9256539344787598
1.0	23650000.0	23660000.0	7.0	9.801661491394043	2.7990825176239014
1.0	23770000.0	23780000.0	6.0	8.10368824005127	2.3498806953430176
1.0	23820000.0	23830000.0	7.0	7.7829108238220215	2.150493860244751
1.0	23850000.0	23860000.0	6.0	6.748760223388672	1.911966323852539
1.0	23920000.0	23930000.0	8.0	8.215547561645508	2.284623384475708
1.0	23970000.0	23980000.0	6.0	8.927151679992676	2.439732074737549
1.0	24070000.0	24080000.0	7.0	8.973098754882812	2.777461290359497
1.0	24080000.0	24090000.0	4.0	8.658989906311035	2.520951271057129
1.0	24180000.0	24190000.0	6.0	6.815969944000244	2.0146687030792236
1.0	24220000.0	24230000.0	3.0	7.3210883140563965	2.428622007369995
1.0	24340000.0	24350000.0	0.0	6.638379096984863	1.9175012111663818
1.0	24360000.0	24370000.0	4.0	7.077397346496582	2.079662799835205
1.0	24460000.0	24470000.0	4.0	8.456743240356445	2.386132001876831
1.0	24610000.0	24620000.0	3.0	7.180989742279053	1.994283676147461
1.0	24630000.0	24640000.0	6.0	7.0160956382751465	1.9769666194915771
1.0	24670000.0	24680000.0	8.0	6.248627662658691	1.775144338607788
1.0	24710000.0	24720000.0	7.0	6.982397556304932	2.087061882019043
1.0	24780000.0	24790000.0	6.0	6.30081844329834	1.8302147388458252
1.0	24830000.0	24840000.0	7.0	6.736170768737793	1.902874231338501
1.0	24840000.0	24850000.0	7.0	7.286566257476807	2.0560569763183594
1.0	24900000.0	24910000.0	5.0	7.493596076965332	2.084198236465454
1.0	24930000.0	24940000.0	5.0	7.666487216949463	2.153012752532959
1.0	24990000.0	25000000.0	5.0	8.298650741577148	2.4054958820343018
1.0	25010000.0	25020000.0	7.0	7.655776023864746	2.1048619747161865
1.0	25030000.0	25040000.0	6.0	7.499028205871582	2.101644992828369
1.0	25060000.0	25070000.0	9.0	7.699453830718994	2.1754536628723145
1.0	25070000.0	25080000.0	4.0	7.972624778747559	2.6307618618011475
1.0	25090000.0	25100000.0	9.0	8.553009986877441	2.4637997150421143
1.0	25130000.0	25140000.0	7.0	8.347716331481934	2.365527629852295
1.0	25140000.0	25150000.0	9.0	8.327070236206055	2.3709523677825928
1.0	25150000.0	25160000.0	16.0	8.868804931640625	2.5815486907958984
1.0	25170000.0	25180000.0	5.0	7.963817596435547	2.273970365524292
1.0	25180000.0	25190000.0	4.0	7.399815559387207	2.035163402557373
1.0	25190000.0	25200000.0	3.0	7.738595485687256	2.1161844730377197
1.0	25210000.0	25220000.0	8.0	7.332455635070801	2.0401041507720947
1.0	25230000.0	25240000.0	7.0	6.578672885894775	1.8457763195037842
1.0	25250000.0	25260000.0	7.0	6.969024658203125	1.9343236684799194
1.0	25270000.0	25280000.0	4.0	7.425937652587891	2.0493931770324707
1.0	25320000.0	25330000.0	8.0	7.859625816345215	2.142691135406494
1.0	25350000.0	25360000.0	6.0	7.377680778503418	2.021085739135742
1.0	25450000.0	25460000.0	3.0	9.203071594238281	2.503621816635132
1.0	25510000.0	25520000.0	15.0	8.78230094909668	2.406158447265625
1.0	25550000.0	25560000.0	10.0	9.839247703552246	2.9927449226379395
1.0	25560000.0	25570000.0	8.0	8.250055313110352	2.3847408294677734
1.0	25580000.0	25590000.0	7.0	7.702364921569824	2.1951944828033447
1.0	25980000.0	25990000.0	1.0	6.536647796630859	1.8336780071258545
1.0	26080000.0	26090000.0	4.0	6.628485679626465	1.8755334615707397
1.0	26090000.0	26100000.0	4.0	6.609364986419678	1.9249498844146729
1.0	26100000.0	26110000.0	3.0	6.6663618087768555	1.9044573307037354
1.0	26210000.0	26220000.0	2.0	6.249893665313721	1.8041359186172485
1.0	26220000.0	26230000.0	5.0	6.68655252456665	1.931846261024475
1.0	26230000.0	26240000.0	5.0	5.902827739715576	1.9298946857452393
1.0	26350000.0	26360000.0	7.0	7.108293056488037	1.9854720830917358
1.0	26410000.0	26420000.0	7.0	8.851174354553223	2.4477033615112305
1.0	26440000.0	26450000.0	7.0	8.595768928527832	2.5048155784606934
1.0	26480000.0	26490000.0	4.0	7.250666618347168	1.9964492321014404
1.0	26540000.0	26550000.0	11.0	7.941646575927734	2.2024025917053223
1.0	26550000.0	26560000.0	6.0	7.931690216064453	2.239316463470459
1.0	26580000.0	26590000.0	3.0	7.518712043762207	2.1640419960021973
1.0	26630000.0	26640000.0	10.0	7.249345302581787	2.2189571857452393
1.0	26650000.0	26660000.0	5.0	8.408510208129883	2.346217155456543
1.0	26730000.0	26740000.0	10.0	8.327829360961914	2.3904736042022705
1.0	26740000.0	26750000.0	11.0	9.494325637817383	2.6120941638946533
1.0	26800000.0	26810000.0	10.0	8.42097282409668	2.489403486251831
1.0	26820000.0	26830000.0	3.0	7.105032444000244	2.131927013397217
1.0	26890000.0	26900000.0	4.0	7.292222023010254	2.053400993347168
1.0	26910000.0	26920000.0	5.0	7.106389045715332	1.9835885763168335
1.0	27000000.0	27010000.0	9.0	7.87509298324585	2.207751512527466
1.0	27030000.0	27040000.0	7.0	9.630874633789062	2.770040988922119
1.0	27060000.0	27070000.0	10.0	9.22410774230957	2.6883935928344727
1.0	27080000.0	27090000.0	10.0	9.272348403930664	2.6637611389160156
1.0	27090000.0	27100000.0	10.0	8.367965698242188	2.380627393722534
1.0	27170000.0	27180000.0	9.0	7.568177700042725	2.1323273181915283
1.0	27180000.0	27190000.0	4.0	6.5695481300354	1.8898849487304688
1.0	27240000.0	27250000.0	8.0	7.7912774085998535	2.317669153213501
1.0	27260000.0	27270000.0	11.0	8.378816604614258	2.4244585037231445
1.0	27270000.0	27280000.0	6.0	7.870535373687744	2.2648634910583496
1.0	27310000.0	27320000.0	6.0	7.980409145355225	2.2531163692474365
1.0	27340000.0	27350000.0	3.0	7.404073238372803	2.0524351596832275
1.0	27360000.0	27370000.0	5.0	7.297375679016113	2.0117745399475098
1.0	27540000.0	27550000.0	10.0	8.198152542114258	2.2393054962158203
1.0	27630000.0	27640000.0	7.0	7.259478569030762	2.0647618770599365
1.0	27660000.0	27670000.0	7.0	6.7200493812561035	1.9240528345108032
1.0	27720000.0	27730000.0	8.0	7.312736511230469	2.0527701377868652
1.0	27740000.0	27750000.0	13.0	8.706692695617676	2.532717704772949
1.0	27760000.0	27770000.0	12.0	8.612506866455078	2.5353598594665527
1.0	27780000.0	27790000.0	8.0	9.303889274597168	2.6539885997772217
1.0	27850000.0	27860000.0	8.0	7.0235090255737305	2.3304812908172607
1.0	27860000.0	27870000.0	6.0	6.23184871673584	1.7933372259140015
1.0	27880000.0	27890000.0	8.0	6.618844032287598	1.9296998977661133
1.0	27990000.0	28000000.0	10.0	7.23236083984375	2.054910898208618
1.0	28070000.0	28080000.0	5.0	7.7270402908325195	2.2185871601104736
1.0	28150000.0	28160000.0	4.0	7.992600440979004	2.437384605407715
1.0	28180000.0	28190000.0	5.0	6.972733974456787	1.9904311895370483
1.0	28400000.0	28410000.0	13.0	8.806417465209961	2.519014358520508
1.0	28450000.0	28460000.0	9.0	8.277653694152832	2.265477418899536
1.0	28550000.0	28560000.0	3.0	8.305038452148438	2.49310040473938
1.0	28580000.0	28590000.0	5.0	7.673613548278809	2.4594905376434326
1.0	28640000.0	28650000.0	11.0	7.933610439300537	2.1988022327423096
1.0	28750000.0	28760000.0	9.0	8.655288696289062	2.4675419330596924
1.0	28760000.0	28770000.0	7.0	9.01988410949707	2.558478832244873
1.0	28780000.0	28790000.0	6.0	9.019430160522461	2.571458339691162
1.0	28840000.0	28850000.0	6.0	7.875222682952881	2.31278920173645
1.0	28900000.0	28910000.0	8.0	8.69303035736084	2.6680450439453125
1.0	28990000.0	29000000.0	5.0	7.3361101150512695	2.2381014823913574
1.0	29050000.0	29060000.0	5.0	8.796941757202148	2.398144245147705
1.0	29080000.0	29090000.0	6.0	9.507604598999023	2.718984365463257
1.0	29090000.0	29100000.0	4.0	9.213250160217285	2.621854305267334
1.0	29100000.0	29110000.0	9.0	8.362322807312012	2.3295459747314453
1.0	29110000.0	29120000.0	8.0	8.661334037780762	2.388538360595703
1.0	29170000.0	29180000.0	6.0	8.703171730041504	2.3945884704589844
1.0	29210000.0	29220000.0	9.0	7.401493072509766	2.2956714630126953
1.0	29250000.0	29260000.0	8.0	8.00958251953125	2.2591934204101562
1.0	29270000.0	29280000.0	4.0	8.607643127441406	2.4312310218811035
1.0	29290000.0	29300000.0	4.0	8.741151809692383	2.4785571098327637
1.0	29330000.0	29340000.0	15.0	9.054710388183594	2.5996768474578857
1.0	29350000.0	29360000.0	6.0	8.739934921264648	2.5032708644866943
1.0	29390000.0	29400000.0	6.0	9.251398086547852	2.656839370727539
1.0	29400000.0	29410000.0	5.0	9.776092529296875	2.8111026287078857
1.0	29420000.0	29430000.0	10.0	8.411986351013184	2.411560535430908
1.0	29460000.0	29470000.0	13.0	7.620616912841797	2.1841092109680176
1.0	29510000.0	29520000.0	5.0	7.2429914474487305	2.0353877544403076
1.0	29520000.0	29530000.0	6.0	7.352538108825684	2.0844154357910156
1.0	29580000.0	29590000.0	4.0	7.582523345947266	2.167485475540161
1.0	29620000.0	29630000.0	12.0	8.330822944641113	2.3385167121887207
1.0	29640000.0	29650000.0	7.0	7.943966865539551	2.2438080310821533
1.0	29830000.0	29840000.0	7.0	8.5397367477417	2.3739709854125977
1.0	30030000.0	30040000.0	8.0	9.963455200195312	2.9080212116241455
1.0	30120000.0	30130000.0	12.0	11.606637954711914	3.0935750007629395
1.0	30150000.0	30160000.0	13.0	12.03904914855957	3.1978206634521484
1.0	30160000.0	30170000.0	10.0	12.296019554138184	3.261866807937622
1.0	30170000.0	30180000.0	17.0	11.457536697387695	3.0561153888702393
1.0	30180000.0	30190000.0	7.0	11.414704322814941	3.0849475860595703
1.0	30240000.0	30250000.0	14.0	13.19011116027832	3.4505817890167236
1.0	30310000.0	30320000.0	9.0	14.407546997070312	3.741476058959961
1.0	30330000.0	30340000.0	11.0	14.149293899536133	3.675982713699341
1.0	30370000.0	30380000.0	18.0	13.476658821105957	3.5306289196014404
1.0	30390000.0	30400000.0	11.0	12.889674186706543	3.3934009075164795
1.0	30550000.0	30560000.0	9.0	11.830400466918945	3.1678237915039062
1.0	30560000.0	30570000.0	22.0	12.72976016998291	3.363804578781128
1.0	30700000.0	30710000.0	17.0	14.1963529586792	3.6883862018585205
1.0	30710000.0	30720000.0	18.0	14.447296142578125	3.752605438232422
1.0	30870000.0	30880000.0	10.0	11.750910758972168	3.128767490386963
1.0	30970000.0	30980000.0	9.0	8.929909706115723	2.4523913860321045
1.0	31000000.0	31010000.0	14.0	10.527022361755371	2.828291654586792
1.0	31040000.0	31050000.0	10.0	10.007218360900879	2.7039401531219482
1.0	31060000.0	31070000.0	14.0	10.278745651245117	2.787677526473999
1.0	31100000.0	31110000.0	6.0	10.854938507080078	2.9143118858337402
1.0	31230000.0	31240000.0	10.0	9.006678581237793	2.462822914123535
1.0	31300000.0	31310000.0	9.0	9.18700122833252	2.4977009296417236
1.0	31340000.0	31350000.0	5.0	6.625679969787598	1.8837627172470093
1.0	31680000.0	31690000.0	11.0	9.035184860229492	2.459123373031616
1.0	31740000.0	31750000.0	8.0	8.91706657409668	2.5428032875061035
1.0	31830000.0	31840000.0	8.0	7.9808502197265625	2.2569162845611572
1.0	31840000.0	31850000.0	9.0	7.096134185791016	2.2091259956359863
1.0	31850000.0	31860000.0	3.0	8.225479125976562	2.2525994777679443
1.0	31950000.0	31960000.0	11.0	7.849076747894287	2.1744446754455566
1.0	31970000.0	31980000.0	11.0	8.043996810913086	2.2249834537506104
1.0	32040000.0	32050000.0	4.0	9.224889755249023	2.567619800567627
1.0	32070000.0	32080000.0	9.0	8.852514266967773	2.414602756500244
1.0	32080000.0	32090000.0	6.0	7.427651882171631	2.0954651832580566
1.0	32150000.0	32160000.0	10.0	7.019110679626465	1.9593244791030884
1.0	32180000.0	32190000.0	7.0	7.070668697357178	2.1194570064544678
1.0	32200000.0	32210000.0	6.0	7.082765102386475	1.9851276874542236
1.0	32280000.0	32290000.0	12.0	7.6926703453063965	2.116429567337036
1.0	32300000.0	32310000.0	10.0	8.000511169433594	2.197333812713623
1.0	32310000.0	32320000.0	5.0	8.376910209655762	2.292158842086792
1.0	32350000.0	32360000.0	7.0	8.66469955444336	2.377690076828003
1.0	32360000.0	32370000.0	14.0	8.45372486114502	2.357156276702881
1.0	32440000.0	32450000.0	7.0	8.929372787475586	2.429896831512451
1.0	32450000.0	32460000.0	7.0	9.008336067199707	2.468048572540283
1.0	32490000.0	32500000.0	6.0	9.16125202178955	2.6155028343200684
1.0	32530000.0	32540000.0	11.0	8.219846725463867	2.4386403560638428
1.0	32550000.0	32560000.0	8.0	8.20202350616455	2.3152847290039062
1.0	32610000.0	32620000.0	7.0	8.469154357910156	2.4236373901367188
1.0	32720000.0	32730000.0	5.0	8.592903137207031	2.341848373413086
1.0	32790000.0	32800000.0	6.0	8.05217170715332	2.2957520484924316
1.0	32850000.0	32860000.0	12.0	8.160571098327637	2.359866142272949
1.0	32950000.0	32960000.0	9.0	8.438919067382812	2.3113181591033936
1.0	32990000.0	33000000.0	7.0	7.873688697814941	2.1771132946014404
1.0	33000000.0	33010000.0	0.0	7.277728080749512	2.1028802394866943
1.0	33020000.0	33030000.0	11.0	7.7397780418396	2.1805167198181152
1.0	33030000.0	33040000.0	7.0	8.154436111450195	2.2803075313568115
1.0	33060000.0	33070000.0	7.0	7.814034461975098	2.2077269554138184
1.0	33080000.0	33090000.0	5.0	7.926004886627197	2.2599501609802246
1.0	33200000.0	33210000.0	7.0	7.762486457824707	2.261256456375122
1.0	33270000.0	33280000.0	5.0	9.272092819213867	2.650357723236084
1.0	33370000.0	33380000.0	5.0	8.58581829071045	2.3399300575256348
1.0	33390000.0	33400000.0	5.0	8.249334335327148	2.2885994911193848
1.0	33480000.0	33490000.0	15.0	9.82256031036377	2.875924825668335
1.0	33490000.0	33500000.0	14.0	10.067789077758789	2.9268317222595215
1.0	33560000.0	33570000.0	6.0	6.761358737945557	1.960563063621521
1.0	33580000.0	33590000.0	6.0	6.808437347412109	1.943779706954956
1.0	33600000.0	33610000.0	8.0	6.644177436828613	1.917231559753418
1.0	33610000.0	33620000.0	4.0	5.98191499710083	1.735530138015747
1.0	33620000.0	33630000.0	1.0	6.436244010925293	1.837228775024414
1.0	33680000.0	33690000.0	5.0	6.716341972351074	1.872387170791626
1.0	33700000.0	33710000.0	5.0	7.012790679931641	1.9424426555633545
1.0	33760000.0	33770000.0	6.0	7.227510929107666	2.0617661476135254
1.0	33790000.0	33800000.0	12.0	7.08056640625	2.086265802383423
1.0	33810000.0	33820000.0	11.0	7.296767234802246	2.2600905895233154
1.0	33840000.0	33850000.0	5.0	7.590033054351807	2.1337814331054688
1.0	33970000.0	33980000.0	11.0	10.359042167663574	2.7992489337921143
1.0	34090000.0	34100000.0	15.0	12.275675773620605	3.2513275146484375
1.0	34170000.0	34180000.0	11.0	13.8533935546875	3.6211650371551514
1.0	34180000.0	34190000.0	11.0	13.495556831359863	3.5371813774108887
1.0	34230000.0	34240000.0	12.0	13.787495613098145	3.6038193702697754
1.0	34420000.0	34430000.0	11.0	13.352865219116211	3.5054306983947754
1.0	34430000.0	34440000.0	6.0	13.272677421569824	3.4808006286621094
1.0	34440000.0	34450000.0	17.0	13.567766189575195	3.56794810295105
1.0	34560000.0	34570000.0	12.0	9.862024307250977	2.8670730590820312
1.0	34570000.0	34580000.0	16.0	15.090047836303711	3.8742759227752686
1.0	34620000.0	34630000.0	18.0	13.716280937194824	3.6025071144104004
1.0	34630000.0	34640000.0	12.0	13.479440689086914	3.5760016441345215
1.0	34690000.0	34700000.0	23.0	15.613795280456543	3.9857635498046875
1.0	34770000.0	34780000.0	16.0	17.846609115600586	4.389152526855469
1.0	34790000.0	34800000.0	14.0	16.671268463134766	4.1708173751831055
1.0	34810000.0	34820000.0	23.0	16.470325469970703	4.144015312194824
1.0	34830000.0	34840000.0	10.0	16.976198196411133	4.22730827331543
1.0	34890000.0	34900000.0	16.0	15.522186279296875	3.9495511054992676
1.0	34900000.0	34910000.0	21.0	15.708806991577148	3.994811534881592
1.0	34910000.0	34920000.0	12.0	15.881622314453125	4.021215915679932
1.0	34950000.0	34960000.0	12.0	15.453890800476074	3.9591593742370605
1.0	34990000.0	35000000.0	13.0	13.2064790725708	3.497145175933838
1.0	35000000.0	35010000.0	9.0	14.055073738098145	3.6632485389709473
1.0	35160000.0	35170000.0	12.0	10.85798454284668	2.9367024898529053
1.0	35170000.0	35180000.0	15.0	11.005539894104004	2.979567289352417
1.0	35180000.0	35190000.0	7.0	10.981900215148926	2.971181869506836
1.0	35190000.0	35200000.0	5.0	11.154073715209961	2.9992098808288574
1.0	35220000.0	35230000.0	8.0	9.242612838745117	2.5139362812042236
1.0	35260000.0	35270000.0	7.0	8.300348281860352	2.3674399852752686
1.0	35320000.0	35330000.0	11.0	10.301191329956055	3.1765716075897217
1.0	35370000.0	35380000.0	11.0	9.34441089630127	2.548283100128174
1.0	35460000.0	35470000.0	6.0	9.087137222290039	2.583066463470459
1.0	35500000.0	35510000.0	7.0	8.411360740661621	2.3225464820861816
1.0	35530000.0	35540000.0	12.0	8.676746368408203	2.3699021339416504
1.0	35540000.0	35550000.0	6.0	8.69630241394043	2.6081392765045166
1.0	35670000.0	35680000.0	6.0	9.028294563293457	2.4600775241851807
1.0	35720000.0	35730000.0	5.0	9.43458080291748	2.559436321258545
1.0	35840000.0	35850000.0	4.0	8.998852729797363	2.5569941997528076
1.0	35860000.0	35870000.0	11.0	9.249876022338867	2.6529972553253174
1.0	36000000.0	36010000.0	5.0	8.489792823791504	2.425809621810913
1.0	36020000.0	36030000.0	8.0	7.43496561050415	2.7860729694366455
1.0	36050000.0	36060000.0	3.0	7.490118503570557	2.1215367317199707
1.0	36060000.0	36070000.0	7.0	8.259387016296387	2.3959646224975586
1.0	36070000.0	36080000.0	11.0	8.908895492553711	2.558581829071045
1.0	36080000.0	36090000.0	6.0	8.737828254699707	2.518883228302002
1.0	36130000.0	36140000.0	8.0	8.976142883300781	2.4854111671447754
1.0	36200000.0	36210000.0	5.0	7.58542537689209	2.177276134490967
1.0	36240000.0	36250000.0	11.0	7.497344017028809	2.093075752258301
1.0	36260000.0	36270000.0	7.0	7.326624393463135	2.041002035140991
1.0	36300000.0	36310000.0	7.0	7.399439334869385	2.1039249897003174
1.0	36460000.0	36470000.0	10.0	7.76302433013916	2.1969571113586426
1.0	36520000.0	36530000.0	1.0	8.280417442321777	2.3856403827667236
1.0	36540000.0	36550000.0	6.0	7.217033386230469	2.0185656547546387
1.0	36590000.0	36600000.0	4.0	6.754773139953613	1.886669397354126
1.0	36620000.0	36630000.0	1.0	14.402383804321289	7.568393707275391
1.0	36700000.0	36710000.0	11.0	10.150339126586914	2.907905340194702
1.0	36730000.0	36740000.0	15.0	10.493989944458008	3.007645845413208
1.0	36750000.0	36760000.0	12.0	10.097012519836426	2.9075474739074707
1.0	36810000.0	36820000.0	3.0	7.428900241851807	2.131178617477417
1.0	36820000.0	36830000.0	4.0	8.138063430786133	2.298743724822998
1.0	36880000.0	36890000.0	4.0	7.396185874938965	2.123807668685913
1.0	36920000.0	36930000.0	9.0	7.466165065765381	2.237689971923828
1.0	36940000.0	36950000.0	5.0	8.524728775024414	2.3427090644836426
1.0	36960000.0	36970000.0	11.0	8.45564079284668	2.3429951667785645
1.0	36970000.0	36980000.0	6.0	8.086784362792969	2.2204957008361816
1.0	37040000.0	37050000.0	7.0	9.475568771362305	2.5782623291015625
1.0	37170000.0	37180000.0	6.0	12.315567970275879	3.2661728858947754
1.0	37250000.0	37260000.0	23.0	13.066305160522461	3.433669328689575
1.0	37310000.0	37320000.0	12.0	14.139289855957031	3.6748886108398438
1.0	37350000.0	37360000.0	17.0	15.049812316894531	3.870600461959839
1.0	37390000.0	37400000.0	13.0	14.073959350585938	3.658698558807373
1.0	37500000.0	37510000.0	3.0	10.383702278137207	2.8564863204956055
1.0	37600000.0	37610000.0	8.0	11.098588943481445	2.974957227706909
1.0	37660000.0	37670000.0	10.0	12.89738941192627	3.4122302532196045
1.0	37760000.0	37770000.0	14.0	10.351174354553223	2.80570650100708
1.0	37770000.0	37780000.0	6.0	10.082515716552734	2.7329933643341064
1.0	37780000.0	37790000.0	13.0	8.54458236694336	2.3686485290527344
1.0	37810000.0	37820000.0	6.0	9.415426254272461	2.5603668689727783
1.0	37870000.0	37880000.0	8.0	9.013130187988281	2.4581117630004883
1.0	37950000.0	37960000.0	7.0	8.224209785461426	2.329249143600464
1.0	37990000.0	38000000.0	9.0	8.760403633117676	2.4357411861419678
1.0	38000000.0	38010000.0	10.0	8.921209335327148	2.5250086784362793
1.0	38060000.0	38070000.0	9.0	8.236259460449219	2.62226939201355
1.0	38150000.0	38160000.0	10.0	8.520391464233398	2.583329916000366
1.0	38170000.0	38180000.0	3.0	8.36054515838623	2.3624253273010254
1.0	38190000.0	38200000.0	10.0	9.069475173950195	2.4715137481689453
1.0	38250000.0	38260000.0	10.0	9.39335823059082	2.587977170944214
1.0	38270000.0	38280000.0	12.0	8.009305953979492	2.6127941608428955
1.0	38400000.0	38410000.0	7.0	8.024382591247559	2.2785751819610596
1.0	38440000.0	38450000.0	12.0	8.016937255859375	2.3211557865142822
1.0	38470000.0	38480000.0	10.0	7.4314093589782715	2.2354466915130615
1.0	38480000.0	38490000.0	5.0	8.318293571472168	2.449880361557007
1.0	38530000.0	38540000.0	4.0	7.64458703994751	2.144191265106201
1.0	38540000.0	38550000.0	6.0	8.244013786315918	2.300658702850342
1.0	38580000.0	38590000.0	6.0	7.940110683441162	2.2205607891082764
1.0	38590000.0	38600000.0	11.0	8.4584321975708	2.3041419982910156
1.0	38630000.0	38640000.0	6.0	9.842390060424805	2.7049574851989746
1.0	38640000.0	38650000.0	11.0	9.741758346557617	2.6387526988983154
1.0	38680000.0	38690000.0	12.0	10.587700843811035	2.872001886367798
1.0	38730000.0	38740000.0	8.0	10.781193733215332	2.911623001098633
1.0	38830000.0	38840000.0	19.0	13.259635925292969	3.4993844032287598
1.0	38870000.0	38880000.0	11.0	15.754323959350586	4.0248565673828125
1.0	38990000.0	39000000.0	15.0	13.326135635375977	3.525005340576172
1.0	39000000.0	39010000.0	11.0	13.79637622833252	3.6246337890625
1.0	39100000.0	39110000.0	17.0	13.21678352355957	3.4899563789367676
1.0	39150000.0	39160000.0	7.0	13.69690990447998	3.5913233757019043
1.0	39170000.0	39180000.0	17.0	13.206537246704102	3.4753193855285645
1.0	39200000.0	39210000.0	16.0	12.621931076049805	3.336559295654297
1.0	39240000.0	39250000.0	9.0	12.104634284973145	3.248234987258911
1.0	39250000.0	39260000.0	13.0	12.254629135131836	3.286792278289795
1.0	39270000.0	39280000.0	9.0	11.283093452453613	3.0793538093566895
1.0	39310000.0	39320000.0	12.0	9.670121192932129	2.7521328926086426
1.0	39370000.0	39380000.0	3.0	8.241735458374023	2.2979705333709717
1.0	39450000.0	39460000.0	4.0	7.1641082763671875	2.1451094150543213
1.0	39490000.0	39500000.0	4.0	8.112568855285645	3.024289846420288
1.0	39540000.0	39550000.0	5.0	6.974118709564209	1.965350866317749
1.0	39660000.0	39670000.0	10.0	8.893582344055176	2.527750015258789
1.0	39680000.0	39690000.0	5.0	9.200581550598145	2.6289093494415283
1.0	39690000.0	39700000.0	7.0	9.073549270629883	2.575437307357788
1.0	39780000.0	39790000.0	9.0	9.1679105758667	2.697242021560669
1.0	39810000.0	39820000.0	5.0	8.797072410583496	2.5161378383636475
1.0	39820000.0	39830000.0	5.0	9.327186584472656	2.7073886394500732
1.0	39900000.0	39910000.0	15.0	9.155967712402344	2.629363536834717
1.0	39910000.0	39920000.0	4.0	9.28358268737793	2.6753153800964355
1.0	39940000.0	39950000.0	13.0	8.862638473510742	2.516801357269287
1.0	40220000.0	40230000.0	6.0	7.461644172668457	2.1164026260375977
1.0	40270000.0	40280000.0	4.0	8.483967781066895	2.3441433906555176
1.0	40300000.0	40310000.0	6.0	8.334186553955078	2.3989205360412598
1.0	40330000.0	40340000.0	14.0	8.25827693939209	2.3459203243255615
1.0	40360000.0	40370000.0	9.0	7.071065425872803	2.129556179046631
1.0	40370000.0	40380000.0	3.0	8.602953910827637	2.3597025871276855
1.0	40380000.0	40390000.0	5.0	8.802213668823242	2.4140946865081787
1.0	40460000.0	40470000.0	15.0	8.597643852233887	2.345193386077881
1.0	40490000.0	40500000.0	11.0	9.521300315856934	2.5803160667419434
1.0	40500000.0	40510000.0	6.0	12.305160522460938	4.2117600440979
1.0	40570000.0	40580000.0	12.0	9.546148300170898	2.5951695442199707
1.0	40640000.0	40650000.0	10.0	9.080846786499023	2.549612045288086
1.0	40660000.0	40670000.0	6.0	9.381179809570312	2.6735963821411133
1.0	40720000.0	40730000.0	9.0	8.385286331176758	2.88840651512146
1.0	40740000.0	40750000.0	2.0	8.510896682739258	2.428354263305664
1.0	40760000.0	40770000.0	9.0	7.152075290679932	2.0211360454559326
1.0	40790000.0	40800000.0	7.0	8.55748462677002	2.333916664123535
1.0	40810000.0	40820000.0	4.0	7.724699974060059	2.1654863357543945
1.0	40890000.0	40900000.0	6.0	7.301835536956787	2.0552287101745605
1.0	40920000.0	40930000.0	4.0	7.437872886657715	2.172818899154663
1.0	40940000.0	40950000.0	2.0	6.664341926574707	1.9811500310897827
1.0	40950000.0	40960000.0	7.0	7.299160957336426	2.109396457672119
1.0	40960000.0	40970000.0	2.0	7.317335605621338	2.138223171234131
1.0	40980000.0	40990000.0	4.0	6.6963324546813965	1.9213775396347046
1.0	41000000.0	41010000.0	5.0	7.632994174957275	2.22137713432312
1.0	41050000.0	41060000.0	5.0	7.06088399887085	1.973720908164978
1.0	41080000.0	41090000.0	4.0	7.2267255783081055	1.992765188217163
1.0	41180000.0	41190000.0	8.0	9.444186210632324	2.7739644050598145
1.0	41190000.0	41200000.0	12.0	9.346223831176758	2.745347738265991
1.0	41210000.0	41220000.0	10.0	8.939001083374023	2.624664783477783
1.0	41290000.0	41300000.0	8.0	7.121878623962402	1.982879638671875
1.0	41350000.0	41360000.0	9.0	7.368624687194824	2.060173511505127
1.0	41360000.0	41370000.0	3.0	7.965109825134277	2.229032516479492
1.0	41400000.0	41410000.0	4.0	8.003795623779297	2.248711109161377
1.0	41430000.0	41440000.0	11.0	8.265826225280762	2.259918689727783
1.0	41450000.0	41460000.0	8.0	9.94584846496582	2.8909189701080322
1.0	41560000.0	41570000.0	6.0	9.026867866516113	2.5825507640838623
1.0	41700000.0	41710000.0	6.0	8.054577827453613	2.396191358566284
1.0	41720000.0	41730000.0	9.0	8.149508476257324	2.245368480682373
1.0	41740000.0	41750000.0	3.0	8.775325775146484	2.3989601135253906
1.0	41760000.0	41770000.0	8.0	9.225993156433105	2.5139365196228027
1.0	41790000.0	41800000.0	11.0	9.082226753234863	2.4740700721740723
1.0	41840000.0	41850000.0	7.0	8.024593353271484	2.1864285469055176
1.0	41910000.0	41920000.0	10.0	8.519186019897461	2.314715623855591
1.0	41920000.0	41930000.0	8.0	8.079444885253906	2.205030918121338
1.0	41930000.0	41940000.0	1.0	8.23756217956543	2.2526631355285645
1.0	41980000.0	41990000.0	9.0	7.192059516906738	2.013720750808716
1.0	42040000.0	42050000.0	6.0	7.624444484710693	2.1392951011657715
1.0	42150000.0	42160000.0	4.0	7.734784126281738	2.1174678802490234
1.0	42280000.0	42290000.0	12.0	8.250093460083008	2.25105881690979
1.0	42310000.0	42320000.0	11.0	8.031362533569336	2.209082841873169
1.0	42360000.0	42370000.0	6.0	8.38532829284668	2.291282892227173
1.0	42430000.0	42440000.0	8.0	8.97260856628418	2.454421043395996
1.0	42440000.0	42450000.0	11.0	8.662931442260742	2.3835413455963135
1.0	42470000.0	42480000.0	7.0	8.926481246948242	2.4925761222839355
1.0	42480000.0	42490000.0	8.0	9.194402694702148	2.5024936199188232
1.0	42550000.0	42560000.0	8.0	8.822803497314453	2.402343988418579
1.0	42650000.0	42660000.0	8.0	10.213107109069824	2.9224772453308105
1.0	42750000.0	42760000.0	16.0	9.877129554748535	2.791902542114258
1.0	42790000.0	42800000.0	4.0	9.893170356750488	2.8267524242401123
1.0	42800000.0	42810000.0	2.0	9.288732528686523	3.2126896381378174
1.0	42880000.0	42890000.0	4.0	7.440447807312012	2.0783677101135254
1.0	42890000.0	42900000.0	7.0	7.636736869812012	2.1401259899139404
1.0	42900000.0	42910000.0	4.0	8.167561531066895	2.2994682788848877
1.0	42920000.0	42930000.0	8.0	8.20500373840332	3.122474193572998
1.0	43010000.0	43020000.0	5.0	7.063328742980957	1.9846347570419312
1.0	43040000.0	43050000.0	5.0	7.147319793701172	2.030916452407837
1.0	43060000.0	43070000.0	5.0	7.15600061416626	1.9902536869049072
1.0	43130000.0	43140000.0	7.0	7.361100673675537	2.1143991947174072
1.0	43270000.0	43280000.0	4.0	8.619036674499512	2.4320895671844482
1.0	43280000.0	43290000.0	11.0	8.774070739746094	2.77346134185791
1.0	43300000.0	43310000.0	4.0	9.025200843811035	2.6051523685455322
1.0	43310000.0	43320000.0	7.0	8.054692268371582	2.652381420135498
1.0	43320000.0	43330000.0	7.0	8.480398178100586	2.3588240146636963
1.0	43340000.0	43350000.0	7.0	8.880727767944336	2.457564115524292
1.0	43350000.0	43360000.0	11.0	8.675375938415527	2.361720323562622
1.0	43450000.0	43460000.0	12.0	8.521806716918945	2.351538896560669
1.0	43460000.0	43470000.0	10.0	8.817851066589355	2.40108585357666
1.0	43490000.0	43500000.0	5.0	8.869935989379883	2.4193246364593506
1.0	43500000.0	43510000.0	8.0	7.822485446929932	2.1577444076538086
1.0	43520000.0	43530000.0	8.0	7.810816287994385	2.1831517219543457
1.0	43530000.0	43540000.0	8.0	7.496376037597656	2.094534158706665
1.0	43600000.0	43610000.0	5.0	8.169278144836426	2.255910873413086
1.0	43630000.0	43640000.0	6.0	7.03622579574585	2.119319438934326
1.0	43680000.0	43690000.0	8.0	7.372791290283203	2.1200239658355713
1.0	43720000.0	43730000.0	9.0	6.804668426513672	1.9135574102401733
1.0	43760000.0	43770000.0	4.0	6.914985656738281	1.9833942651748657
1.0	43840000.0	43850000.0	7.0	7.021603584289551	2.056457042694092
1.0	43850000.0	43860000.0	8.0	8.640585899353027	2.711989164352417
1.0	43860000.0	43870000.0	5.0	7.840282440185547	2.2524356842041016
1.0	43990000.0	44000000.0	7.0	6.406013488769531	1.856019377708435
1.0	44000000.0	44010000.0	8.0	7.155129432678223	2.0318572521209717
1.0	44030000.0	44040000.0	11.0	7.0516462326049805	2.02785062789917
1.0	44060000.0	44070000.0	6.0	7.085224151611328	2.004830837249756
1.0	44080000.0	44090000.0	8.0	7.806523323059082	2.2050843238830566
1.0	44140000.0	44150000.0	6.0	8.610189437866211	2.443974733352661
1.0	44170000.0	44180000.0	14.0	7.535338401794434	2.4087677001953125
1.0	44190000.0	44200000.0	8.0	8.820352554321289	2.4779839515686035
1.0	44260000.0	44270000.0	9.0	8.368645668029785	2.366020441055298
1.0	44320000.0	44330000.0	11.0	7.9085259437561035	2.2254066467285156
1.0	44410000.0	44420000.0	7.0	7.168374538421631	2.6540274620056152
1.0	44430000.0	44440000.0	5.0	6.643684387207031	1.9686882495880127
1.0	44440000.0	44450000.0	5.0	7.703550815582275	2.6937708854675293
1.0	44560000.0	44570000.0	10.0	8.89484977722168	2.420095920562744
1.0	44600000.0	44610000.0	11.0	8.730189323425293	2.3801522254943848
1.0	44620000.0	44630000.0	8.0	8.764802932739258	2.3900413513183594
1.0	44650000.0	44660000.0	7.0	9.244840621948242	2.522646427154541
1.0	44740000.0	44750000.0	4.0	8.77436351776123	2.5176587104797363
1.0	44800000.0	44810000.0	6.0	8.447622299194336	2.3849539756774902
1.0	44880000.0	44890000.0	10.0	9.197317123413086	2.6476809978485107
1.0	44940000.0	44950000.0	11.0	9.5991849899292	2.6125540733337402
1.0	44970000.0	44980000.0	7.0	9.654335021972656	2.6121230125427246
1.0	44980000.0	44990000.0	14.0	9.664589881896973	2.6302077770233154
1.0	44990000.0	45000000.0	9.0	9.906073570251465	2.6880385875701904
1.0	45010000.0	45020000.0	9.0	9.786110877990723	2.6524930000305176
1.0	45080000.0	45090000.0	10.0	7.732738494873047	2.227809190750122
1.0	45090000.0	45100000.0	4.0	7.416394233703613	2.1705451011657715
1.0	45110000.0	45120000.0	7.0	7.105145454406738	2.0916965007781982
1.0	45200000.0	45210000.0	7.0	7.375450134277344	2.1621246337890625
1.0	45240000.0	45250000.0	4.0	7.972795009613037	3.0723280906677246
1.0	45260000.0	45270000.0	7.0	6.264553070068359	1.8744462728500366
1.0	45320000.0	45330000.0	6.0	8.269525527954102	2.3886780738830566
1.0	45360000.0	45370000.0	4.0	8.307634353637695	2.392472505569458
1.0	45370000.0	45380000.0	8.0	8.23841381072998	2.377506732940674
1.0	45510000.0	45520000.0	8.0	7.5036444664001465	2.094815254211426
1.0	45550000.0	45560000.0	3.0	7.703042507171631	2.1340832710266113
1.0	45590000.0	45600000.0	6.0	8.048483848571777	2.2025985717773438
1.0	45610000.0	45620000.0	7.0	8.177108764648438	2.2412972450256348
1.0	45650000.0	45660000.0	10.0	7.295474052429199	2.0348191261291504
1.0	45670000.0	45680000.0	5.0	6.420269012451172	2.099660873413086
1.0	45730000.0	45740000.0	4.0	6.807734489440918	1.9052708148956299
1.0	45760000.0	45770000.0	3.0	6.24165153503418	1.7963695526123047
1.0	45860000.0	45870000.0	3.0	7.336483001708984	2.1057515144348145
1.0	45880000.0	45890000.0	9.0	7.62622594833374	2.1632678508758545
1.0	45930000.0	45940000.0	3.0	8.007345199584961	2.243955612182617
1.0	45940000.0	45950000.0	4.0	8.382628440856934	2.372218132019043
1.0	46020000.0	46030000.0	7.0	9.296853065490723	2.6478397846221924
1.0	46110000.0	46120000.0	10.0	8.849202156066895	2.5132884979248047
1.0	46130000.0	46140000.0	5.0	10.32863712310791	2.9618282318115234
1.0	46140000.0	46150000.0	7.0	10.073987007141113	2.919332981109619
1.0	46160000.0	46170000.0	6.0	9.02718448638916	2.582557201385498
1.0	46190000.0	46200000.0	7.0	8.166364669799805	2.3073809146881104
1.0	46250000.0	46260000.0	10.0	8.968863487243652	2.4472763538360596
1.0	46300000.0	46310000.0	11.0	9.417098045349121	2.648256778717041
1.0	46310000.0	46320000.0	7.0	9.179075241088867	2.5637316703796387
1.0	46380000.0	46390000.0	10.0	8.345290184020996	2.2945566177368164
1.0	46390000.0	46400000.0	3.0	8.500625610351562	2.3993263244628906
1.0	46400000.0	46410000.0	7.0	8.637260437011719	2.417421340942383
1.0	46430000.0	46440000.0	7.0	7.3787522315979	2.078413248062134
1.0	46490000.0	46500000.0	7.0	6.966434478759766	1.969156265258789
1.0	46500000.0	46510000.0	3.0	7.28937292098999	2.0827276706695557
1.0	46540000.0	46550000.0	6.0	7.998770713806152	2.253288745880127
1.0	46590000.0	46600000.0	10.0	8.05810832977295	2.4172794818878174
1.0	46630000.0	46640000.0	12.0	7.980169773101807	2.1947803497314453
1.0	46890000.0	46900000.0	4.0	8.37951946258545	2.309628963470459
1.0	46910000.0	46920000.0	8.0	7.508930206298828	2.1078689098358154
1.0	47040000.0	47050000.0	3.0	7.373143196105957	2.1193480491638184
1.0	47050000.0	47060000.0	4.0	7.776971340179443	2.21600604057312
1.0	47150000.0	47160000.0	8.0	9.303476333618164	2.694049835205078
1.0	47180000.0	47190000.0	6.0	8.118653297424316	2.515641450881958
1.0	47370000.0	47380000.0	4.0	7.485401153564453	2.0847113132476807
1.0	47390000.0	47400000.0	13.0	7.8695197105407715	2.224102258682251
1.0	47480000.0	47490000.0	8.0	7.568921089172363	2.1092143058776855
1.0	47680000.0	47690000.0	9.0	8.525064468383789	2.3229801654815674
1.0	47810000.0	47820000.0	7.0	8.239065170288086	2.355426073074341
1.0	47840000.0	47850000.0	11.0	8.365874290466309	2.4305715560913086
1.0	47890000.0	47900000.0	6.0	8.182699203491211	2.300105333328247
1.0	47900000.0	47910000.0	4.0	6.353466033935547	1.8452634811401367
1.0	48140000.0	48150000.0	8.0	9.018535614013672	2.454061985015869
1.0	48150000.0	48160000.0	8.0	9.138677597045898	2.489699602127075
1.0	48230000.0	48240000.0	3.0	7.629970550537109	2.1346757411956787
1.0	48250000.0	48260000.0	10.0	7.762316703796387	2.1695427894592285
1.0	48270000.0	48280000.0	6.0	7.678690433502197	2.115666151046753
1.0	48280000.0	48290000.0	6.0	7.327002048492432	2.048880100250244
1.0	48310000.0	48320000.0	2.0	7.339230537414551	2.053544521331787
1.0	48330000.0	48340000.0	6.0	6.8897905349731445	1.934179663658142
1.0	48360000.0	48370000.0	5.0	7.048371315002441	2.004765748977661
1.0	48390000.0	48400000.0	9.0	7.459387302398682	2.091736316680908
1.0	48400000.0	48410000.0	5.0	7.381495475769043	2.108323335647583
1.0	48430000.0	48440000.0	4.0	8.193086624145508	2.397082567214966
1.0	48440000.0	48450000.0	8.0	7.509945869445801	2.1540961265563965
1.0	48450000.0	48460000.0	6.0	7.352883815765381	2.1440539360046387
1.0	48460000.0	48470000.0	9.0	7.215888977050781	2.0981249809265137
1.0	48500000.0	48510000.0	9.0	8.204498291015625	2.247783660888672
1.0	48510000.0	48520000.0	11.0	8.286325454711914	2.262068510055542
1.0	48520000.0	48530000.0	3.0	8.121726036071777	2.3202991485595703
1.0	48550000.0	48560000.0	10.0	9.532809257507324	2.6727395057678223
1.0	48560000.0	48570000.0	11.0	8.692618370056152	2.425368309020996
1.0	48600000.0	48610000.0	7.0	9.659815788269043	2.6314244270324707
1.0	48660000.0	48670000.0	3.0	10.216127395629883	2.8254871368408203
1.0	48920000.0	48930000.0	5.0	11.552937507629395	3.122797727584839
1.0	48960000.0	48970000.0	10.0	10.745964050292969	2.9984889030456543
1.0	48990000.0	49000000.0	15.0	12.279786109924316	3.2918179035186768
1.0	49030000.0	49040000.0	9.0	12.542132377624512	3.3301806449890137
1.0	49040000.0	49050000.0	9.0	11.890913009643555	3.2196037769317627
1.0	49070000.0	49080000.0	9.0	12.34782886505127	3.2859580516815186
1.0	49090000.0	49100000.0	20.0	12.120889663696289	3.247310161590576
1.0	49130000.0	49140000.0	8.0	11.992831230163574	3.2705326080322266
1.0	49240000.0	49250000.0	23.0	13.172983169555664	3.5658926963806152
1.0	49250000.0	49260000.0	18.0	16.328107833862305	4.118350028991699
1.0	49270000.0	49280000.0	22.0	15.771825790405273	4.002744674682617
1.0	49300000.0	49310000.0	15.0	17.367446899414062	4.30405330657959
1.0	49440000.0	49450000.0	20.0	17.84145736694336	4.38080358505249
1.0	49520000.0	49530000.0	23.0	18.87803077697754	4.546949863433838
1.0	49540000.0	49550000.0	15.0	20.460351943969727	4.7646660804748535
1.0	49630000.0	49640000.0	23.0	19.4842529296875	4.631228446960449
1.0	49760000.0	49770000.0	19.0	20.25922393798828	4.7229323387146
1.0	49780000.0	49790000.0	16.0	20.955692291259766	4.822687149047852
1.0	49860000.0	49870000.0	17.0	21.97183609008789	4.932480812072754
1.0	49880000.0	49890000.0	16.0	22.35503578186035	4.975704669952393
1.0	49890000.0	49900000.0	22.0	21.45970916748047	4.877653121948242
1.0	49900000.0	49910000.0	19.0	22.939105987548828	5.031634330749512
1.0	50000000.0	50010000.0	22.0	21.7015380859375	4.909409999847412
1.0	50070000.0	50080000.0	21.0	21.197185516357422	4.84704065322876
1.0	50080000.0	50090000.0	16.0	22.590906143188477	4.999837398529053
1.0	50170000.0	50180000.0	18.0	23.082904815673828	5.044454574584961
1.0	50220000.0	50230000.0	18.0	21.043987274169922	4.827904224395752
1.0	50240000.0	50250000.0	23.0	21.674596786499023	4.910632133483887
1.0	50270000.0	50280000.0	27.0	20.62987518310547	4.786920070648193
1.0	50310000.0	50320000.0	17.0	20.767696380615234	4.804767608642578
1.0	50390000.0	50400000.0	22.0	19.55002212524414	4.643906593322754
1.0	50430000.0	50440000.0	15.0	18.61033821105957	4.501973628997803
1.0	50490000.0	50500000.0	20.0	16.373659133911133	4.110233783721924
1.0	50560000.0	50570000.0	7.0	15.762214660644531	3.994877338409424
1.0	50580000.0	50590000.0	17.0	15.078397750854492	3.8774731159210205
1.0	50650000.0	50660000.0	14.0	14.750463485717773	3.7917537689208984
1.0	50680000.0	50690000.0	18.0	13.555559158325195	3.542365312576294
1.0	50790000.0	50800000.0	9.0	11.956711769104004	3.1951568126678467
1.0	50830000.0	50840000.0	8.0	11.568426132202148	3.1174981594085693
1.0	50860000.0	50870000.0	10.0	11.5636625289917	3.120180606842041
1.0	50900000.0	50910000.0	11.0	9.507928848266602	2.6611998081207275
1.0	50950000.0	50960000.0	12.0	10.032072067260742	2.8438122272491455
1.0	50990000.0	51000000.0	8.0	10.729350090026855	3.0318658351898193
1.0	51060000.0	51070000.0	5.0	10.571294784545898	2.9259090423583984
1.0	51100000.0	51110000.0	12.0	10.893087387084961	2.9630582332611084
1.0	51140000.0	51150000.0	11.0	10.576635360717773	2.9287848472595215
1.0	51170000.0	51180000.0	13.0	10.786216735839844	3.002185344696045
1.0	51190000.0	51200000.0	12.0	10.2051362991333	2.865896701812744
1.0	51280000.0	51290000.0	14.0	10.20726490020752	2.8073832988739014
1.0	51320000.0	51330000.0	14.0	9.724272727966309	2.726778507232666
1.0	51360000.0	51370000.0	10.0	9.554649353027344	2.6655921936035156
1.0	51390000.0	51400000.0	11.0	9.87542724609375	2.7900118827819824
1.0	51400000.0	51410000.0	9.0	9.88610553741455	2.7761001586914062
1.0	51470000.0	51480000.0	14.0	8.548988342285156	2.3375792503356934
1.0	51480000.0	51490000.0	6.0	9.507669448852539	2.585803270339966
1.0	51490000.0	51500000.0	13.0	9.300948143005371	2.528928279876709
1.0	51560000.0	51570000.0	12.0	9.662704467773438	2.628112316131592
1.0	51620000.0	51630000.0	7.0	8.912646293640137	2.4262497425079346
1.0	51710000.0	51720000.0	7.0	8.670427322387695	2.4748401641845703
1.0	51800000.0	51810000.0	4.0	8.24441909790039	2.2594265937805176
1.0	51920000.0	51930000.0	7.0	9.439188003540039	2.6679232120513916
1.0	51950000.0	51960000.0	5.0	9.801424026489258	2.7592415809631348
1.0	51990000.0	52000000.0	5.0	8.933122634887695	2.5005276203155518
1.0	52080000.0	52090000.0	4.0	8.116325378417969	2.6075918674468994
1.0	52140000.0	52150000.0	12.0	9.384066581726074	2.6402428150177
1.0	52290000.0	52300000.0	15.0	10.602557182312012	2.999220609664917
1.0	52370000.0	52380000.0	8.0	9.335321426391602	2.549018144607544
1.0	52520000.0	52530000.0	13.0	14.402383804321289	7.568393707275391
1.0	52550000.0	52560000.0	9.0	8.485994338989258	2.4176199436187744
1.0	52570000.0	52580000.0	6.0	7.942572593688965	2.179290294647217
1.0	52600000.0	52610000.0	2.0	7.869830131530762	2.347876787185669
1.0	52750000.0	52760000.0	4.0	7.338004112243652	2.0603275299072266
1.0	52820000.0	52830000.0	5.0	7.281723976135254	2.101294755935669
1.0	52830000.0	52840000.0	2.0	6.922013282775879	2.3838438987731934
1.0	52930000.0	52940000.0	4.0	9.837569236755371	2.8068184852600098
1.0	53020000.0	53030000.0	8.0	8.403271675109863	2.341801643371582
1.0	53130000.0	53140000.0	5.0	7.656248569488525	2.140842914581299
1.0	53220000.0	53230000.0	6.0	8.904468536376953	2.524818181991577
1.0	53340000.0	53350000.0	7.0	9.955171585083008	2.7640204429626465
1.0	53390000.0	53400000.0	12.0	10.175714492797852	3.1597042083740234
1.0	53590000.0	53600000.0	7.0	7.7898712158203125	2.129089832305908
1.0	53670000.0	53680000.0	7.0	8.99815559387207	2.5664591789245605
1.0	53720000.0	53730000.0	13.0	7.446551322937012	2.11454439163208
1.0	53740000.0	53750000.0	4.0	7.678979396820068	2.192432165145874
1.0	53780000.0	53790000.0	8.0	7.97653341293335	2.238701105117798
1.0	53790000.0	53800000.0	3.0	7.595804691314697	2.5486035346984863
1.0	53820000.0	53830000.0	12.0	9.153520584106445	2.489058256149292
1.0	53870000.0	53880000.0	8.0	8.118729591369629	2.2295994758605957
1.0	53930000.0	53940000.0	9.0	8.536657333374023	2.3264851570129395
1.0	53950000.0	53960000.0	8.0	8.96036434173584	2.441161870956421
1.0	53970000.0	53980000.0	8.0	8.07216739654541	2.2015769481658936
1.0	53990000.0	54000000.0	4.0	8.035399436950684	2.1996614933013916
1.0	54000000.0	54010000.0	7.0	8.033113479614258	2.195288896560669
1.0	54020000.0	54030000.0	7.0	8.4719820022583	2.323395252227783
1.0	54090000.0	54100000.0	9.0	9.249157905578613	2.5103018283843994
1.0	54130000.0	54140000.0	11.0	9.256782531738281	2.514927864074707
1.0	54150000.0	54160000.0	7.0	8.970839500427246	2.448470115661621
1.0	54160000.0	54170000.0	10.0	9.197416305541992	2.4989781379699707
1.0	54210000.0	54220000.0	10.0	9.45570182800293	2.5704307556152344
1.0	54260000.0	54270000.0	8.0	8.666326522827148	2.452389717102051
1.0	54280000.0	54290000.0	8.0	8.936248779296875	2.534299612045288
1.0	54320000.0	54330000.0	11.0	7.9278154373168945	2.2912306785583496
1.0	54340000.0	54350000.0	10.0	8.996663093566895	2.597923994064331
1.0	54350000.0	54360000.0	6.0	8.591638565063477	2.6065375804901123
1.0	54430000.0	54440000.0	5.0	9.386016845703125	2.667227029800415
1.0	54440000.0	54450000.0	8.0	8.136029243469238	2.3114445209503174
1.0	54450000.0	54460000.0	4.0	8.055319786071777	2.244140386581421
1.0	54650000.0	54660000.0	8.0	7.1103315353393555	2.059190034866333
1.0	54670000.0	54680000.0	10.0	7.152832984924316	2.06699800491333
1.0	54760000.0	54770000.0	6.0	6.541749477386475	1.8307729959487915
1.0	54780000.0	54790000.0	8.0	6.723500728607178	1.890515685081482
1.0	54800000.0	54810000.0	13.0	6.882655143737793	1.9458259344100952
1.0	54840000.0	54850000.0	6.0	7.3507280349731445	2.119422197341919
1.0	54920000.0	54930000.0	9.0	7.419680595397949	2.0325801372528076
1.0	54940000.0	54950000.0	5.0	7.226500511169434	2.021050453186035
1.0	55010000.0	55020000.0	7.0	7.912106513977051	2.1634061336517334
1.0	55020000.0	55030000.0	4.0	8.037374496459961	2.1891870498657227
1.0	55040000.0	55050000.0	8.0	8.005186080932617	2.17746639251709
1.0	55060000.0	55070000.0	5.0	7.313972473144531	2.0465826988220215
1.0	55070000.0	55080000.0	7.0	7.27999210357666	2.0549237728118896
1.0	55100000.0	55110000.0	11.0	7.261975288391113	2.0390706062316895
1.0	55140000.0	55150000.0	8.0	7.452490329742432	2.0961225032806396
1.0	55150000.0	55160000.0	8.0	7.708099365234375	2.1664156913757324
1.0	55180000.0	55190000.0	5.0	7.681938171386719	2.379155397415161
1.0	55290000.0	55300000.0	3.0	7.631682395935059	2.13804292678833
1.0	55340000.0	55350000.0	12.0	11.773848533630371	3.4402642250061035
1.0	55420000.0	55430000.0	6.0	7.9251604080200195	2.175100564956665
1.0	55430000.0	55440000.0	6.0	7.667468070983887	2.1197173595428467
1.0	55510000.0	55520000.0	5.0	7.528303623199463	2.1647653579711914
1.0	55580000.0	55590000.0	5.0	9.017095565795898	2.5770726203918457
1.0	55640000.0	55650000.0	9.0	9.703535079956055	2.7400577068328857
1.0	55650000.0	55660000.0	5.0	10.008186340332031	2.8288180828094482
1.0	55720000.0	55730000.0	17.0	9.746767044067383	2.6360092163085938
1.0	55830000.0	55840000.0	13.0	10.878629684448242	2.9268946647644043
1.0	55950000.0	55960000.0	14.0	11.725074768066406	3.1199448108673096
1.0	56000000.0	56010000.0	13.0	13.224632263183594	3.4672157764434814
1.0	56060000.0	56070000.0	15.0	16.63182830810547	4.189392566680908
1.0	56150000.0	56160000.0	13.0	14.955421447753906	3.8477509021759033
1.0	56190000.0	56200000.0	4.0	14.38654899597168	3.725710391998291
1.0	56320000.0	56330000.0	11.0	11.99872875213623	3.191701650619507
1.0	56430000.0	56440000.0	9.0	12.038752555847168	3.209461212158203
1.0	56440000.0	56450000.0	9.0	11.701367378234863	3.1178598403930664
1.0	56470000.0	56480000.0	12.0	10.897283554077148	2.9271299839019775
1.0	56480000.0	56490000.0	12.0	10.379714965820312	2.8092246055603027
1.0	56550000.0	56560000.0	5.0	9.029243469238281	2.4544053077697754
1.0	56570000.0	56580000.0	12.0	10.296320915222168	2.779064178466797
1.0	56590000.0	56600000.0	9.0	9.624458312988281	2.605593204498291
1.0	56610000.0	56620000.0	12.0	8.973810195922852	2.4581897258758545
1.0	56680000.0	56690000.0	9.0	8.143089294433594	2.2471842765808105
1.0	56690000.0	56700000.0	11.0	8.250628471374512	2.2516720294952393
1.0	56740000.0	56750000.0	6.0	7.6988844871521	2.1394762992858887
1.0	56800000.0	56810000.0	2.0	7.347278594970703	2.06242299079895
1.0	56950000.0	56960000.0	4.0	9.180595397949219	2.6098389625549316
1.0	56960000.0	56970000.0	7.0	10.739299774169922	3.13511323928833
1.0	56980000.0	56990000.0	11.0	10.114751815795898	2.9523723125457764
1.0	57080000.0	57090000.0	5.0	8.357351303100586	2.281032085418701
1.0	57270000.0	57280000.0	11.0	8.942830085754395	2.5789308547973633
1.0	57300000.0	57310000.0	7.0	8.983806610107422	2.536224842071533
1.0	57390000.0	57400000.0	10.0	10.748649597167969	3.100303888320923
1.0	57410000.0	57420000.0	13.0	14.71342658996582	4.132965564727783
1.0	57440000.0	57450000.0	4.0	8.795729637145996	2.4643633365631104
1.0	57510000.0	57520000.0	6.0	8.2132568359375	2.2729032039642334
1.0	57560000.0	57570000.0	4.0	7.7567458152771	2.1424734592437744
1.0	57590000.0	57600000.0	8.0	7.457536220550537	2.093857765197754
1.0	57680000.0	57690000.0	3.0	7.541558742523193	2.105395793914795
1.0	57770000.0	57780000.0	9.0	7.962740421295166	2.2327017784118652
1.0	57790000.0	57800000.0	6.0	8.110273361206055	2.2777297496795654
1.0	57840000.0	57850000.0	12.0	8.954901695251465	2.4393019676208496
1.0	57900000.0	57910000.0	9.0	11.000515937805176	2.950505495071411
1.0	57960000.0	57970000.0	13.0	10.398127555847168	2.7968063354492188
1.0	58010000.0	58020000.0	15.0	9.798256874084473	2.6588220596313477
1.0	58070000.0	58080000.0	10.0	10.4010648727417	2.8103737831115723
1.0	58090000.0	58100000.0	13.0	9.875265121459961	2.6800649166107178
1.0	58100000.0	58110000.0	9.0	10.576870918273926	2.860488176345825
1.0	58110000.0	58120000.0	10.0	11.562187194824219	3.1175081729888916
1.0	58120000.0	58130000.0	10.0	10.913751602172852	2.9307665824890137
1.0	58280000.0	58290000.0	11.0	11.77107048034668	3.1402664184570312
1.0	58320000.0	58330000.0	13.0	10.834881782531738	2.917630195617676
1.0	58400000.0	58410000.0	6.0	10.199918746948242	2.7472891807556152
1.0	58410000.0	58420000.0	9.0	9.85505199432373	2.679259777069092
1.0	58430000.0	58440000.0	8.0	9.452112197875977	2.5742440223693848
1.0	58440000.0	58450000.0	12.0	8.777739524841309	2.411278247833252
1.0	58660000.0	58670000.0	6.0	8.262388229370117	2.3002171516418457
1.0	58690000.0	58700000.0	10.0	7.393671989440918	2.061964273452759
1.0	58740000.0	58750000.0	1.0	7.51340389251709	2.1199498176574707
1.0	58970000.0	58980000.0	7.0	8.120676040649414	2.3219988346099854
1.0	59050000.0	59060000.0	5.0	9.458087921142578	2.612295150756836
1.0	59130000.0	59140000.0	10.0	9.025607109069824	2.6119914054870605
1.0	59160000.0	59170000.0	6.0	9.570109367370605	2.9008026123046875
1.0	59190000.0	59200000.0	4.0	8.880206108093262	2.4187893867492676
1.0	59220000.0	59230000.0	6.0	8.053360939025879	2.254547595977783
1.0	59300000.0	59310000.0	5.0	7.77199649810791	2.130742073059082
1.0	59310000.0	59320000.0	7.0	8.124390602111816	2.2592098712921143
1.0	59330000.0	59340000.0	7.0	7.792161464691162	2.1382827758789062
1.0	59410000.0	59420000.0	6.0	7.484095096588135	2.066112518310547
1.0	59450000.0	59460000.0	2.0	7.554314613342285	2.09968900680542
1.0	59490000.0	59500000.0	10.0	7.238360404968262	2.0078492164611816
1.0	59570000.0	59580000.0	6.0	8.15494155883789	2.238318681716919
1.0	59580000.0	59590000.0	11.0	8.953908920288086	2.439253807067871
1.0	59650000.0	59660000.0	8.0	8.95654010772705	2.4407665729522705
1.0	59680000.0	59690000.0	11.0	8.664863586425781	2.4326038360595703
1.0	59710000.0	59720000.0	9.0	8.998559951782227	2.448169231414795
1.0	59740000.0	59750000.0	13.0	9.243066787719727	2.5116989612579346
1.0	59750000.0	59760000.0	5.0	8.746590614318848	2.3943698406219482
1.0	59820000.0	59830000.0	7.0	9.080653190612793	2.5687923431396484
1.0	59860000.0	59870000.0	13.0	8.611968994140625	2.4564743041992188
1.0	59870000.0	59880000.0	10.0	9.216442108154297	2.6342272758483887
1.0	59900000.0	59910000.0	8.0	8.802101135253906	2.4893577098846436
1.0	59920000.0	59930000.0	12.0	8.225221633911133	2.336378574371338
1.0	59950000.0	59960000.0	8.0	8.407085418701172	2.364835262298584
1.0	59970000.0	59980000.0	10.0	9.167726516723633	2.631411552429199
1.0	60040000.0	60050000.0	4.0	8.922285079956055	2.528097152709961
1.0	60130000.0	60140000.0	7.0	7.848031044006348	2.248940944671631
1.0	60220000.0	60230000.0	11.0	8.860102653503418	2.558314561843872
1.0	60250000.0	60260000.0	5.0	8.549337387084961	2.352881669998169
1.0	60330000.0	60340000.0	12.0	10.209335327148438	2.9466967582702637
1.0	60390000.0	60400000.0	4.0	9.911638259887695	2.883167266845703
1.0	60400000.0	60410000.0	6.0	9.24795913696289	2.652411937713623
1.0	60540000.0	60550000.0	18.0	11.894010543823242	3.17179799079895
1.0	60610000.0	60620000.0	16.0	11.660978317260742	3.109434127807617
1.0	60630000.0	60640000.0	6.0	12.452509880065918	3.2992279529571533
1.0	60690000.0	60700000.0	10.0	10.340646743774414	2.78279185295105
1.0	60700000.0	60710000.0	16.0	10.312746047973633	2.7786343097686768
1.0	60750000.0	60760000.0	10.0	10.636252403259277	2.8511664867401123
1.0	60890000.0	60900000.0	9.0	11.930717468261719	3.1742796897888184
1.0	60910000.0	60920000.0	12.0	13.328265190124512	3.5177865028381348
1.0	60940000.0	60950000.0	16.0	13.779672622680664	3.6155848503112793
1.0	60960000.0	60970000.0	10.0	11.778772354125977	3.175532817840576
1.0	61050000.0	61060000.0	11.0	13.271934509277344	3.4967613220214844
1.0	61080000.0	61090000.0	18.0	12.858477592468262	3.4005627632141113
1.0	61150000.0	61160000.0	6.0	11.620083808898926	3.103167772293091
1.0	61180000.0	61190000.0	8.0	11.374558448791504	3.0432288646698
1.0	61220000.0	61230000.0	15.0	10.045613288879395	2.722050905227661
1.0	61300000.0	61310000.0	10.0	10.441028594970703	2.8169987201690674
1.0	61350000.0	61360000.0	12.0	11.206984519958496	3.005009174346924
1.0	61360000.0	61370000.0	17.0	11.032991409301758	2.963291883468628
1.0	61410000.0	61420000.0	7.0	10.592997550964355	2.8806447982788086
1.0	61430000.0	61440000.0	7.0	9.884100914001465	2.6837151050567627
1.0	61470000.0	61480000.0	7.0	9.458465576171875	2.576545000076294
1.0	61570000.0	61580000.0	13.0	10.180170059204102	2.908632278442383
1.0	61650000.0	61660000.0	12.0	10.587468147277832	2.9678232669830322
1.0	61700000.0	61710000.0	11.0	10.67676067352295	2.9990172386169434
1.0	61830000.0	61840000.0	8.0	11.413941383361816	3.183619260787964
1.0	61880000.0	61890000.0	11.0	10.25605583190918	2.888275623321533
1.0	61980000.0	61990000.0	10.0	11.394453048706055	3.0572636127471924
1.0	62030000.0	62040000.0	13.0	10.343282699584961	2.797125816345215
1.0	62150000.0	62160000.0	16.0	9.137189865112305	2.584765672683716
1.0	62170000.0	62180000.0	9.0	9.557746887207031	2.709390878677368
1.0	62320000.0	62330000.0	9.0	9.385926246643066	2.669376850128174
1.0	62430000.0	62440000.0	4.0	9.581028938293457	2.685101270675659
1.0	62470000.0	62480000.0	2.0	9.991827011108398	2.7982850074768066
1.0	62510000.0	62520000.0	4.0	9.822702407836914	2.766319513320923
1.0	62540000.0	62550000.0	6.0	9.523488998413086	2.685619354248047
1.0	62580000.0	62590000.0	9.0	9.097517967224121	2.576356887817383
1.0	62630000.0	62640000.0	5.0	9.477407455444336	2.6344552040100098
1.0	62660000.0	62670000.0	8.0	8.842216491699219	2.4890758991241455
1.0	62670000.0	62680000.0	8.0	10.258936882019043	2.784573793411255
1.0	62690000.0	62700000.0	10.0	9.693078994750977	2.6312742233276367
1.0	62710000.0	62720000.0	9.0	8.597635269165039	2.363469123840332
1.0	62730000.0	62740000.0	9.0	8.868684768676758	2.432274580001831
1.0	62790000.0	62800000.0	11.0	10.261626243591309	2.781062364578247
1.0	62800000.0	62810000.0	9.0	9.558932304382324	2.5995564460754395
1.0	62860000.0	62870000.0	9.0	9.165817260742188	2.5590713024139404
1.0	62870000.0	62880000.0	9.0	8.874231338500977	2.4919705390930176
1.0	62960000.0	62970000.0	11.0	9.721887588500977	2.7408528327941895
1.0	63020000.0	63030000.0	5.0	10.318690299987793	2.8995041847229004
1.0	63080000.0	63090000.0	7.0	10.328611373901367	2.935791492462158
1.0	63150000.0	63160000.0	3.0	8.16114616394043	2.549842119216919
1.0	63240000.0	63250000.0	5.0	7.667402744293213	2.1519522666931152
1.0	63260000.0	63270000.0	10.0	7.965567588806152	2.2346277236938477
1.0	63300000.0	63310000.0	5.0	9.022761344909668	2.5828804969787598
1.0	63450000.0	63460000.0	11.0	11.693676948547363	3.1491482257843018
1.0	63480000.0	63490000.0	16.0	10.932172775268555	2.9635560512542725
1.0	63610000.0	63620000.0	9.0	13.14836597442627	3.527775526046753
1.0	63660000.0	63670000.0	5.0	13.624728202819824	3.571176052093506
1.0	63690000.0	63700000.0	19.0	13.712533950805664	3.5837764739990234
1.0	63710000.0	63720000.0	14.0	14.061637878417969	3.664369583129883
1.0	63720000.0	63730000.0	11.0	13.772725105285645	3.6113102436065674
1.0	63730000.0	63740000.0	16.0	13.722317695617676	3.6149280071258545
1.0	63820000.0	63830000.0	9.0	11.192420959472656	3.0169808864593506
1.0	63850000.0	63860000.0	5.0	9.878558158874512	2.788726329803467
1.0	63910000.0	63920000.0	4.0	8.616864204406738	2.4407992362976074
1.0	64040000.0	64050000.0	5.0	8.602421760559082	2.4098923206329346
1.0	64090000.0	64100000.0	10.0	9.877168655395508	2.8722968101501465
1.0	64130000.0	64140000.0	15.0	8.239514350891113	2.3215150833129883
1.0	64180000.0	64190000.0	6.0	8.972082138061523	2.4578981399536133
1.0	64210000.0	64220000.0	12.0	9.58198070526123	2.6096038818359375
1.0	64230000.0	64240000.0	7.0	9.263530731201172	2.518883466720581
1.0	64250000.0	64260000.0	7.0	8.467230796813965	2.349665880203247
1.0	64260000.0	64270000.0	10.0	8.866950035095215	2.438213348388672
1.0	64280000.0	64290000.0	14.0	8.996800422668457	2.4670839309692383
1.0	64310000.0	64320000.0	5.0	9.299117088317871	2.529907703399658
1.0	64350000.0	64360000.0	4.0	9.680859565734863	2.6257903575897217
1.0	64360000.0	64370000.0	10.0	10.275883674621582	2.7978968620300293
1.0	64460000.0	64470000.0	13.0	10.608441352844238	2.8720622062683105
1.0	64510000.0	64520000.0	9.0	11.148397445678711	2.99942684173584
1.0	64530000.0	64540000.0	10.0	11.697992324829102	3.1400139331817627
1.0	64540000.0	64550000.0	16.0	12.71651554107666	3.364511489868164
1.0	64580000.0	64590000.0	14.0	12.502107620239258	3.3129303455352783
1.0	64590000.0	64600000.0	8.0	12.309459686279297	3.268787384033203
1.0	64620000.0	64630000.0	12.0	12.26588249206543	3.2489981651306152
1.0	64690000.0	64700000.0	12.0	13.38354206085205	3.518890380859375
1.0	64760000.0	64770000.0	20.0	13.230514526367188	3.4861559867858887
1.0	64900000.0	64910000.0	11.0	9.83221435546875	2.721531391143799
1.0	64940000.0	64950000.0	6.0	8.77497673034668	2.510960817337036
1.0	64960000.0	64970000.0	7.0	8.968568801879883	2.4501595497131348
1.0	64990000.0	65000000.0	5.0	8.532964706420898	2.385775089263916
1.0	65030000.0	65040000.0	7.0	8.339237213134766	2.279773712158203
1.0	65060000.0	65070000.0	8.0	8.360142707824707	2.30145263671875
1.0	65100000.0	65110000.0	11.0	8.422184944152832	2.3301756381988525
1.0	65290000.0	65300000.0	5.0	9.49983024597168	2.6680057048797607
1.0	65300000.0	65310000.0	4.0	9.480606079101562	2.6822667121887207
1.0	65320000.0	65330000.0	8.0	8.658792495727539	2.4484124183654785
1.0	65330000.0	65340000.0	7.0	8.978372573852539	2.549206256866455
1.0	65370000.0	65380000.0	8.0	10.488652229309082	2.9994304180145264
1.0	65430000.0	65440000.0	11.0	8.444948196411133	3.132394313812256
1.0	65470000.0	65480000.0	6.0	8.099334716796875	2.264249086380005
1.0	65540000.0	65550000.0	8.0	8.255838394165039	2.2605226039886475
1.0	65610000.0	65620000.0	6.0	7.164019584655762	2.229703664779663
1.0	65620000.0	65630000.0	8.0	8.907059669494629	2.547436475753784
1.0	65690000.0	65700000.0	5.0	8.629549026489258	2.459160089492798
1.0	65710000.0	65720000.0	10.0	8.635846138000488	2.384337902069092
1.0	65810000.0	65820000.0	8.0	8.581576347351074	2.3620693683624268
1.0	65930000.0	65940000.0	9.0	7.601413726806641	2.1845154762268066
1.0	65950000.0	65960000.0	7.0	7.685947418212891	2.1686882972717285
1.0	65960000.0	65970000.0	7.0	7.543509483337402	2.1249709129333496
1.0	66030000.0	66040000.0	8.0	8.240277290344238	2.320469856262207
1.0	66090000.0	66100000.0	11.0	8.478730201721191	2.4102559089660645
1.0	66160000.0	66170000.0	10.0	10.723943710327148	2.9414117336273193
1.0	66190000.0	66200000.0	13.0	13.296521186828613	3.5429680347442627
1.0	66220000.0	66230000.0	15.0	12.81913948059082	3.3936874866485596
1.0	66230000.0	66240000.0	16.0	14.62555980682373	3.82121205329895
1.0	66280000.0	66290000.0	20.0	14.39562702178955	3.7370612621307373
1.0	66290000.0	66300000.0	14.0	16.07212257385254	4.085238456726074
1.0	66320000.0	66330000.0	16.0	15.245388984680176	3.915727138519287
1.0	66440000.0	66450000.0	12.0	12.957316398620605	3.4144673347473145
1.0	66520000.0	66530000.0	8.0	13.28332805633545	3.4871037006378174
1.0	66540000.0	66550000.0	12.0	13.20890998840332	3.4692673683166504
1.0	66590000.0	66600000.0	7.0	12.479316711425781	3.2995572090148926
1.0	66600000.0	66610000.0	17.0	11.290398597717285	3.0305047035217285
1.0	66670000.0	66680000.0	10.0	12.10327434539795	3.2159276008605957
1.0	66690000.0	66700000.0	13.0	11.817991256713867	3.148848056793213
1.0	66730000.0	66740000.0	4.0	10.094667434692383	2.8020706176757812
1.0	66750000.0	66760000.0	8.0	10.466636657714844	2.8245232105255127
1.0	66780000.0	66790000.0	8.0	9.224039077758789	2.5664947032928467
1.0	66800000.0	66810000.0	11.0	9.524182319641113	2.657695770263672
1.0	66870000.0	66880000.0	5.0	8.22119426727295	2.289837121963501
1.0	66910000.0	66920000.0	10.0	8.51648235321045	2.363307237625122
1.0	66950000.0	66960000.0	7.0	9.162179946899414	2.5146095752716064
1.0	66980000.0	66990000.0	10.0	12.38317584991455	3.3309502601623535
1.0	67030000.0	67040000.0	14.0	12.52025032043457	3.3373382091522217
1.0	67050000.0	67060000.0	17.0	12.296353340148926	3.2646243572235107
1.0	67130000.0	67140000.0	11.0	11.20545482635498	2.995584487915039
1.0	67140000.0	67150000.0	16.0	11.416513442993164	3.056250810623169
1.0	67160000.0	67170000.0	7.0	10.141539573669434	2.743159055709839
1.0	67190000.0	67200000.0	8.0	9.157857894897461	2.554710626602173
1.0	67230000.0	67240000.0	4.0	9.447921752929688	2.645613193511963
1.0	67240000.0	67250000.0	5.0	8.290446281433105	2.2863268852233887
1.0	67270000.0	67280000.0	6.0	9.68928337097168	2.628387212753296
1.0	67340000.0	67350000.0	10.0	9.99182415008545	2.703519821166992
1.0	67580000.0	67590000.0	8.0	10.382157325744629	2.8022894859313965
1.0	67690000.0	67700000.0	5.0	9.599284172058105	2.609220027923584
1.0	67720000.0	67730000.0	14.0	9.549444198608398	2.602276563644409
1.0	67740000.0	67750000.0	17.0	9.47866439819336	2.5831570625305176
1.0	67750000.0	67760000.0	13.0	9.52816390991211	2.5937697887420654
1.0	67900000.0	67910000.0	4.0	8.609357833862305	2.3637776374816895
1.0	67920000.0	67930000.0	11.0	7.796604156494141	2.1565399169921875
1.0	67930000.0	67940000.0	3.0	8.49470329284668	2.3209152221679688
1.0	67940000.0	67950000.0	10.0	8.007020950317383	2.2085213661193848
1.0	68240000.0	68250000.0	7.0	8.843687057495117	2.466433525085449
1.0	68290000.0	68300000.0	14.0	8.768571853637695	2.635754108428955
1.0	68310000.0	68320000.0	11.0	8.43603801727295	2.3576722145080566
1.0	68330000.0	68340000.0	6.0	8.911750793457031	2.4256253242492676
1.0	68340000.0	68350000.0	9.0	8.840289115905762	2.412663459777832
1.0	68370000.0	68380000.0	8.0	8.978524208068848	2.441507339477539
1.0	68380000.0	68390000.0	10.0	9.084671020507812	2.4706146717071533
1.0	68400000.0	68410000.0	6.0	8.907400131225586	2.4196715354919434
1.0	68420000.0	68430000.0	7.0	8.611761093139648	2.342937469482422
1.0	68430000.0	68440000.0	4.0	8.642355918884277	2.3677895069122314
1.0	68450000.0	68460000.0	6.0	8.237080574035645	2.2649073600769043
1.0	68460000.0	68470000.0	8.0	8.593498229980469	2.3398277759552
1.0	68610000.0	68620000.0	6.0	7.420018196105957	2.1060855388641357
1.0	68640000.0	68650000.0	5.0	8.210653305053711	2.338172197341919
1.0	68660000.0	68670000.0	6.0	8.531319618225098	2.3978612422943115
1.0	68710000.0	68720000.0	11.0	11.075047492980957	2.9911231994628906
1.0	68810000.0	68820000.0	17.0	12.785723686218262	3.3755359649658203
1.0	68820000.0	68830000.0	11.0	12.328962326049805	3.27337908744812
1.0	68840000.0	68850000.0	16.0	12.692201614379883	3.3429627418518066
1.0	68860000.0	68870000.0	16.0	13.885296821594238	3.6358158588409424
1.0	68880000.0	68890000.0	12.0	14.855128288269043	3.844317674636841
1.0	68910000.0	68920000.0	9.0	14.924237251281738	3.8440871238708496
1.0	69040000.0	69050000.0	23.0	20.002002716064453	4.708765506744385
1.0	69110000.0	69120000.0	18.0	21.21991539001465	4.855614185333252
1.0	69180000.0	69190000.0	18.0	19.48941421508789	4.643496513366699
1.0	69220000.0	69230000.0	13.0	17.851810455322266	4.386947154998779
1.0	69260000.0	69270000.0	11.0	12.845024108886719	3.5318984985351562
1.0	69490000.0	69500000.0	21.0	19.511152267456055	4.637160301208496
1.0	69550000.0	69560000.0	20.0	19.83114242553711	4.686757564544678
1.0	69570000.0	69580000.0	26.0	18.456378936767578	4.469852447509766
1.0	69650000.0	69660000.0	21.0	19.241886138916016	4.601990222930908
1.0	69660000.0	69670000.0	18.0	19.984655380249023	4.707648277282715
1.0	69720000.0	69730000.0	18.0	19.62226104736328	4.646615505218506
1.0	69740000.0	69750000.0	10.0	19.721330642700195	4.65581750869751
1.0	69780000.0	69790000.0	21.0	17.910968780517578	4.3706374168396
1.0	69790000.0	69800000.0	22.0	19.463695526123047	4.633429527282715
1.0	69900000.0	69910000.0	18.0	21.739641189575195	4.915097713470459
1.0	69920000.0	69930000.0	25.0	21.451946258544922	4.882155895233154
1.0	69960000.0	69970000.0	21.0	23.291824340820312	5.061217308044434
1.0	69970000.0	69980000.0	24.0	22.312381744384766	4.970320224761963
1.0	70040000.0	70050000.0	26.0	21.07980728149414	4.800965309143066
1.0	70050000.0	70060000.0	25.0	23.013927459716797	5.034197807312012
1.0	70060000.0	70070000.0	22.0	23.455921173095703	5.076463222503662
1.0	70160000.0	70170000.0	13.0	21.85414695739746	4.918554782867432
1.0	70330000.0	70340000.0	23.0	22.270145416259766	4.966453552246094
1.0	70400000.0	70410000.0	16.0	21.263202667236328	4.860429286956787
1.0	70450000.0	70460000.0	21.0	19.771236419677734	4.675110816955566
1.0	70480000.0	70490000.0	15.0	20.0773868560791	4.7200422286987305
1.0	70490000.0	70500000.0	17.0	18.814075469970703	4.531500816345215
1.0	70500000.0	70510000.0	22.0	15.789837837219238	4.000490188598633
1.0	70560000.0	70570000.0	13.0	14.750218391418457	3.7833123207092285
1.0	70590000.0	70600000.0	15.0	12.730737686157227	3.3921990394592285
1.0	70710000.0	70720000.0	6.0	10.231864929199219	2.996537923812866
1.0	70780000.0	70790000.0	9.0	10.271257400512695	2.964618682861328
1.0	70890000.0	70900000.0	10.0	11.066652297973633	3.1546621322631836
1.0	70900000.0	70910000.0	9.0	11.09147834777832	3.13785982131958
1.0	70920000.0	70930000.0	8.0	10.751091003417969	2.9030277729034424
1.0	70950000.0	70960000.0	18.0	10.924857139587402	2.9653728008270264
1.0	71020000.0	71030000.0	12.0	15.60882568359375	4.011458873748779
1.0	71040000.0	71050000.0	18.0	14.150945663452148	3.6855080127716064
1.0	71080000.0	71090000.0	25.0	15.163174629211426	3.8995373249053955
1.0	71100000.0	71110000.0	13.0	15.756479263305664	4.006022930145264
1.0	71120000.0	71130000.0	12.0	16.46474838256836	4.143380641937256
1.0	71290000.0	71300000.0	23.0	22.3736629486084	4.980204105377197
1.0	71300000.0	71310000.0	17.0	23.25274658203125	5.059260368347168
1.0	71340000.0	71350000.0	18.0	22.870763778686523	5.019172191619873
1.0	71370000.0	71380000.0	16.0	24.421159744262695	5.146618843078613
1.0	71390000.0	71400000.0	19.0	24.3007755279541	5.132779598236084
1.0	71470000.0	71480000.0	26.0	20.040014266967773	4.713347911834717
1.0	71500000.0	71510000.0	18.0	17.55967903137207	4.326450347900391
1.0	71550000.0	71560000.0	12.0	14.738252639770508	3.8107242584228516
1.0	71770000.0	71780000.0	11.0	17.91571807861328	4.392952919006348
1.0	71840000.0	71850000.0	16.0	20.359691619873047	4.762535095214844
1.0	71850000.0	71860000.0	13.0	22.19968605041504	4.975916385650635
1.0	72010000.0	72020000.0	18.0	25.02490234375	5.185855865478516
1.0	72020000.0	72030000.0	15.0	25.842082977294922	5.2325119972229
1.0	72090000.0	72100000.0	26.0	25.405261993408203	5.197083473205566
1.0	72240000.0	72250000.0	25.0	26.44407081604004	5.260462760925293
1.0	72250000.0	72260000.0	16.0	24.65622901916504	5.151124477386475
1.0	72290000.0	72300000.0	20.0	25.195138931274414	5.1947479248046875
1.0	72300000.0	72310000.0	30.0	22.90790367126465	5.017472267150879
1.0	72330000.0	72340000.0	21.0	23.667203903198242	5.089418888092041
1.0	72370000.0	72380000.0	18.0	23.327125549316406	5.063564300537109
1.0	72430000.0	72440000.0	27.0	21.138202667236328	4.8376665115356445
1.0	72490000.0	72500000.0	21.0	24.4132137298584	5.146124362945557
1.0	72610000.0	72620000.0	28.0	28.170398712158203	5.317227363586426
1.0	72700000.0	72710000.0	31.0	25.191829681396484	5.200095176696777
1.0	72710000.0	72720000.0	26.0	25.344839096069336	5.207712650299072
1.0	72750000.0	72760000.0	36.0	22.432558059692383	5.03031587600708
1.0	72760000.0	72770000.0	19.0	18.972660064697266	4.539889335632324
1.0	72880000.0	72890000.0	31.0	23.775318145751953	5.120155334472656
1.0	72930000.0	72940000.0	23.0	26.521215438842773	5.263595104217529
1.0	72940000.0	72950000.0	25.0	26.916589736938477	5.278347969055176
1.0	73050000.0	73060000.0	24.0	27.922637939453125	5.300169944763184
1.0	73070000.0	73080000.0	33.0	29.945547103881836	5.340801239013672
1.0	73080000.0	73090000.0	26.0	29.02036476135254	5.327981472015381
1.0	73110000.0	73120000.0	27.0	29.25444984436035	5.3341569900512695
1.0	73120000.0	73130000.0	30.0	30.398548126220703	5.34414529800415
1.0	73140000.0	73150000.0	27.0	31.26741600036621	5.338973045349121
1.0	73180000.0	73190000.0	25.0	30.923730850219727	5.341691493988037
1.0	73250000.0	73260000.0	22.0	31.221054077148438	5.339694499969482
1.0	73270000.0	73280000.0	29.0	28.363000869750977	5.310650825500488
1.0	73300000.0	73310000.0	27.0	31.4545955657959	5.337477684020996
1.0	73330000.0	73340000.0	28.0	30.725072860717773	5.342648029327393
1.0	73370000.0	73380000.0	32.0	28.610275268554688	5.32396936416626
1.0	73390000.0	73400000.0	33.0	29.853130340576172	5.341038703918457
1.0	73420000.0	73430000.0	36.0	30.22878074645996	5.342324733734131
1.0	73490000.0	73500000.0	38.0	31.06549644470215	5.339787006378174
1.0	73500000.0	73510000.0	25.0	31.067052841186523	5.339740753173828
1.0	73560000.0	73570000.0	31.0	32.56218719482422	5.317982196807861
1.0	73630000.0	73640000.0	31.0	32.416221618652344	5.324641227722168
1.0	73750000.0	73760000.0	29.0	29.5216007232666	5.336432456970215
1.0	73760000.0	73770000.0	34.0	29.4117488861084	5.337664604187012
1.0	73770000.0	73780000.0	23.0	28.894500732421875	5.327338695526123
1.0	73800000.0	73810000.0	22.0	29.43304443359375	5.335961818695068
1.0	73820000.0	73830000.0	35.0	30.020532608032227	5.341840744018555
1.0	73830000.0	73840000.0	24.0	30.256744384765625	5.342119216918945
1.0	73920000.0	73930000.0	38.0	31.38106918334961	5.338070869445801
1.0	73930000.0	73940000.0	25.0	28.889385223388672	5.325368404388428
1.0	73940000.0	73950000.0	29.0	31.282245635986328	5.339443683624268
1.0	73960000.0	73970000.0	23.0	31.39743995666504	5.336612701416016
1.0	73970000.0	73980000.0	28.0	31.28801918029785	5.339201927185059
1.0	74090000.0	74100000.0	26.0	30.308208465576172	5.339799404144287
1.0	74120000.0	74130000.0	27.0	30.2052059173584	5.3422346115112305
1.0	74150000.0	74160000.0	31.0	30.46259117126465	5.342060089111328
1.0	74160000.0	74170000.0	30.0	30.4134521484375	5.341055393218994
1.0	74170000.0	74180000.0	21.0	30.549179077148438	5.3421854972839355
1.0	74210000.0	74220000.0	35.0	30.544170379638672	5.341958522796631
1.0	74340000.0	74350000.0	34.0	27.49869728088379	5.2979350090026855
1.0	74360000.0	74370000.0	26.0	27.69339370727539	5.305865287780762
1.0	74410000.0	74420000.0	31.0	25.56256103515625	5.213097095489502
1.0	74420000.0	74430000.0	35.0	25.66802978515625	5.2248945236206055
1.0	74450000.0	74460000.0	20.0	24.179157257080078	5.128843784332275
1.0	74480000.0	74490000.0	20.0	23.05618667602539	5.035676002502441
1.0	74500000.0	74510000.0	19.0	23.504993438720703	5.076171875
1.0	74570000.0	74580000.0	17.0	19.291141510009766	4.612128257751465
1.0	74580000.0	74590000.0	23.0	18.3219051361084	4.466845512390137
1.0	74590000.0	74600000.0	18.0	16.249465942382812	4.091280937194824
1.0	74640000.0	74650000.0	10.0	16.063161849975586	4.058236122131348
1.0	74670000.0	74680000.0	8.0	13.21998405456543	3.598656177520752
1.0	74700000.0	74710000.0	15.0	14.8884859085083	3.8368020057678223
1.0	74720000.0	74730000.0	11.0	15.092394828796387	3.8791823387145996
1.0	74770000.0	74780000.0	12.0	15.675186157226562	3.9998841285705566
1.0	74800000.0	74810000.0	11.0	13.19214916229248	3.4905223846435547
1.0	74930000.0	74940000.0	17.0	12.130326271057129	3.2526488304138184
1.0	75000000.0	75010000.0	12.0	13.052450180053711	3.430999755859375
1.0	75130000.0	75140000.0	13.0	11.289031028747559	3.03283429145813
1.0	75140000.0	75150000.0	11.0	11.496560096740723	3.0848171710968018
1.0	75160000.0	75170000.0	6.0	11.900996208190918	3.297344923019409
1.0	75180000.0	75190000.0	13.0	11.696582794189453	3.3097217082977295
1.0	75290000.0	75300000.0	26.0	18.691030502319336	4.5469255447387695
1.0	75300000.0	75310000.0	17.0	19.869564056396484	4.70667028427124
1.0	75320000.0	75330000.0	24.0	20.442623138427734	4.765056133270264
1.0	75350000.0	75360000.0	12.0	22.312028884887695	4.9735236167907715
1.0	75370000.0	75380000.0	17.0	20.68387222290039	4.767201900482178
1.0	75540000.0	75550000.0	19.0	21.81961441040039	4.922455310821533
1.0	75580000.0	75590000.0	21.0	21.637271881103516	4.903995990753174
1.0	75620000.0	75630000.0	22.0	19.238571166992188	4.599978446960449
1.0	75630000.0	75640000.0	12.0	16.951940536499023	4.194283962249756
1.0	75670000.0	75680000.0	19.0	19.82158851623535	4.675351619720459
1.0	75770000.0	75780000.0	30.0	21.881526947021484	4.928133964538574
1.0	75810000.0	75820000.0	29.0	22.962894439697266	5.032683372497559
1.0	75920000.0	75930000.0	31.0	19.734758377075195	4.673872470855713
1.0	75980000.0	75990000.0	20.0	19.717592239379883	4.6617937088012695
1.0	76020000.0	76030000.0	14.0	18.070024490356445	4.420393943786621
1.0	76080000.0	76090000.0	15.0	14.329150199890137	3.778247117996216
1.0	76090000.0	76100000.0	10.0	14.676916122436523	3.795830488204956
1.0	76230000.0	76240000.0	4.0	11.163155555725098	3.0434398651123047
1.0	76250000.0	76260000.0	8.0	11.856152534484863	3.5694007873535156
1.0	76260000.0	76270000.0	10.0	11.480636596679688	3.1480984687805176
1.0	76330000.0	76340000.0	16.0	16.199087142944336	4.128438472747803
1.0	76430000.0	76440000.0	21.0	17.9658260345459	4.389733791351318
1.0	76440000.0	76450000.0	9.0	20.72339630126953	4.786724090576172
1.0	76520000.0	76530000.0	24.0	21.510778427124023	4.8813910484313965
1.0	76540000.0	76550000.0	28.0	20.780437469482422	4.8529462814331055
1.0	76660000.0	76670000.0	22.0	23.514867782592773	5.078461647033691
1.0	76730000.0	76740000.0	33.0	23.352264404296875	5.062541484832764
1.0	76810000.0	76820000.0	23.0	24.362947463989258	5.137961387634277
1.0	76820000.0	76830000.0	20.0	25.612096786499023	5.219059944152832
1.0	76860000.0	76870000.0	23.0	24.547019958496094	5.157364845275879
1.0	76870000.0	76880000.0	24.0	23.983421325683594	5.117259979248047
1.0	76940000.0	76950000.0	19.0	21.482215881347656	4.865806579589844
1.0	76950000.0	76960000.0	13.0	19.04215431213379	4.549798488616943
1.0	77180000.0	77190000.0	22.0	17.64571189880371	4.3501081466674805
1.0	77270000.0	77280000.0	13.0	21.243175506591797	4.8601908683776855
1.0	77380000.0	77390000.0	18.0	20.572385787963867	4.776071071624756
1.0	77420000.0	77430000.0	15.0	19.245010375976562	4.587005138397217
1.0	77590000.0	77600000.0	12.0	11.192811965942383	3.0538973808288574
1.0	77630000.0	77640000.0	18.0	10.942679405212402	3.0111849308013916
1.0	77680000.0	77690000.0	12.0	11.432703018188477	3.361321210861206
1.0	77700000.0	77710000.0	20.0	17.009313583374023	4.306488037109375
1.0	77740000.0	77750000.0	20.0	13.919792175292969	3.7821433544158936
1.0	77780000.0	77790000.0	25.0	14.991987228393555	3.870945692062378
1.0	77890000.0	77900000.0	11.0	14.90431022644043	3.842536211013794
1.0	77920000.0	77930000.0	10.0	13.581672668457031	3.550412654876709
1.0	77930000.0	77940000.0	9.0	12.547879219055176	3.316679000854492
1.0	77950000.0	77960000.0	15.0	12.203794479370117	3.2429962158203125
1.0	77960000.0	77970000.0	16.0	11.546716690063477	3.098168134689331
1.0	77980000.0	77990000.0	10.0	10.848146438598633	2.965999126434326
1.0	78000000.0	78010000.0	9.0	10.446188926696777	2.9153287410736084
1.0	78010000.0	78020000.0	11.0	10.885238647460938	2.9309146404266357
1.0	78040000.0	78050000.0	19.0	11.217323303222656	3.1403074264526367
1.0	78050000.0	78060000.0	12.0	12.021506309509277	3.365229845046997
1.0	78090000.0	78100000.0	10.0	10.67306137084961	3.005750894546509
1.0	78150000.0	78160000.0	6.0	9.457195281982422	2.685398578643799
1.0	78180000.0	78190000.0	7.0	10.173072814941406	2.881917953491211
1.0	78280000.0	78290000.0	2.0	8.572545051574707	2.4452662467956543
1.0	78330000.0	78340000.0	7.0	8.52557373046875	2.4004201889038086
1.0	78360000.0	78370000.0	3.0	8.618618965148926	2.384857654571533
1.0	78380000.0	78390000.0	6.0	8.871418952941895	2.4370532035827637
1.0	78480000.0	78490000.0	9.0	9.499048233032227	2.679553508758545
1.0	78500000.0	78510000.0	5.0	9.26280689239502	2.56048321723938
1.0	78540000.0	78550000.0	9.0	8.950085639953613	2.514411211013794
1.0	78560000.0	78570000.0	8.0	9.767356872558594	2.750410556793213
1.0	78680000.0	78690000.0	11.0	9.411466598510742	2.593860626220703
1.0	78760000.0	78770000.0	8.0	8.82508373260498	2.4206290245056152
1.0	78820000.0	78830000.0	9.0	8.594269752502441	2.350687265396118
1.0	78890000.0	78900000.0	7.0	10.0589017868042	2.713287353515625
1.0	78900000.0	78910000.0	8.0	9.986462593078613	2.692446231842041
1.0	78910000.0	78920000.0	5.0	10.653416633605957	2.873793125152588
1.0	78930000.0	78940000.0	7.0	9.197454452514648	2.557492256164551
1.0	78990000.0	79000000.0	8.0	12.020360946655273	3.192963123321533
1.0	79080000.0	79090000.0	34.0	9.917627334594727	2.807459592819214
1.0	79200000.0	79210000.0	16.0	15.480653762817383	3.9851996898651123
1.0	79260000.0	79270000.0	18.0	17.464920043945312	4.328032493591309
1.0	79280000.0	79290000.0	21.0	18.476848602294922	4.493929862976074
1.0	79410000.0	79420000.0	18.0	23.795574188232422	5.103318691253662
1.0	79440000.0	79450000.0	26.0	24.691387176513672	5.167507648468018
1.0	79460000.0	79470000.0	34.0	25.170379638671875	5.197174072265625
1.0	79470000.0	79480000.0	23.0	24.52519989013672	5.149908542633057
1.0	79580000.0	79590000.0	26.0	24.763973236083984	5.172912120819092
1.0	79590000.0	79600000.0	28.0	24.815120697021484	5.1765642166137695
1.0	79690000.0	79700000.0	20.0	26.16300392150879	5.248835563659668
1.0	79730000.0	79740000.0	22.0	26.1771183013916	5.246779441833496
1.0	79760000.0	79770000.0	30.0	27.70673179626465	5.3053507804870605
1.0	79830000.0	79840000.0	26.0	26.74776268005371	5.27091121673584
1.0	79860000.0	79870000.0	30.0	26.879196166992188	5.279773235321045
1.0	79910000.0	79920000.0	20.0	25.120954513549805	5.195439338684082
1.0	79940000.0	79950000.0	23.0	24.456501007080078	5.151424407958984
1.0	80050000.0	80060000.0	16.0	21.002399444580078	4.825440883636475
1.0	80060000.0	80070000.0	23.0	21.312862396240234	4.869516849517822
1.0	80100000.0	80110000.0	23.0	17.03813362121582	4.239897727966309
1.0	80120000.0	80130000.0	18.0	16.97515296936035	4.293163299560547
1.0	80200000.0	80210000.0	25.0	23.630935668945312	5.086982250213623
1.0	80210000.0	80220000.0	28.0	23.014169692993164	5.034165382385254
1.0	80290000.0	80300000.0	20.0	25.31140899658203	5.205792427062988
1.0	80300000.0	80310000.0	20.0	24.482162475585938	5.152559757232666
1.0	80320000.0	80330000.0	17.0	23.70932960510254	5.091630458831787
1.0	80360000.0	80370000.0	23.0	23.041078567504883	5.037546634674072
1.0	80560000.0	80570000.0	20.0	19.419910430908203	4.612985610961914
1.0	80690000.0	80700000.0	21.0	20.90096092224121	4.813507556915283
1.0	80700000.0	80710000.0	20.0	21.78024673461914	4.917447566986084
1.0	80760000.0	80770000.0	28.0	20.806339263916016	4.809173107147217
1.0	80960000.0	80970000.0	13.0	15.002311706542969	3.853703260421753
1.0	80970000.0	80980000.0	19.0	17.230091094970703	4.281891822814941
1.0	80980000.0	80990000.0	15.0	17.157485961914062	4.2633161544799805
1.0	80990000.0	81000000.0	13.0	17.874629974365234	4.392206192016602
1.0	81100000.0	81110000.0	10.0	13.705296516418457	3.594620943069458
1.0	81150000.0	81160000.0	11.0	13.209434509277344	3.461918592453003
1.0	81160000.0	81170000.0	14.0	11.2789888381958	3.0143043994903564
1.0	81170000.0	81180000.0	11.0	14.83094596862793	3.829629421234131
1.0	81180000.0	81190000.0	13.0	14.168156623840332	3.68696928024292
1.0	81240000.0	81250000.0	13.0	13.216601371765137	3.4804890155792236
1.0	81330000.0	81340000.0	12.0	15.271418571472168	3.914079189300537
1.0	81390000.0	81400000.0	12.0	17.42156982421875	4.3184709548950195
1.0	81470000.0	81480000.0	19.0	19.00261878967285	4.56854248046875
1.0	81480000.0	81490000.0	16.0	18.592021942138672	4.491209983825684
1.0	81500000.0	81510000.0	13.0	19.680200576782227	4.663379669189453
1.0	81540000.0	81550000.0	26.0	20.658226013183594	4.789285659790039
1.0	81560000.0	81570000.0	21.0	21.250228881835938	4.860365867614746
1.0	81570000.0	81580000.0	31.0	20.036447525024414	4.7092485427856445
1.0	81600000.0	81610000.0	18.0	22.200448989868164	4.960258960723877
1.0	81640000.0	81650000.0	12.0	19.207637786865234	4.554767608642578
1.0	81670000.0	81680000.0	18.0	21.445383071899414	4.875246047973633
1.0	81890000.0	81900000.0	21.0	20.540027618408203	4.774874687194824
1.0	81950000.0	81960000.0	17.0	19.814212799072266	4.677933692932129
1.0	82000000.0	82010000.0	15.0	17.950878143310547	4.398655891418457
1.0	82030000.0	82040000.0	21.0	16.13766098022461	4.066829681396484
1.0	82070000.0	82080000.0	10.0	15.817747116088867	4.0049943923950195
1.0	82140000.0	82150000.0	10.0	14.184252738952637	3.695006847381592
1.0	82210000.0	82220000.0	21.0	13.156001091003418	3.4596664905548096
1.0	82280000.0	82290000.0	9.0	12.173238754272461	3.2449822425842285
1.0	82300000.0	82310000.0	10.0	10.993608474731445	3.1064846515655518
1.0	82310000.0	82320000.0	13.0	11.56467056274414	3.1278510093688965
1.0	82330000.0	82340000.0	11.0	11.506562232971191	3.133807897567749
1.0	82340000.0	82350000.0	12.0	10.448720932006836	2.9407992362976074
1.0	82360000.0	82370000.0	10.0	10.703489303588867	2.922534465789795
1.0	82410000.0	82420000.0	16.0	11.40088176727295	3.1636574268341064
1.0	82460000.0	82470000.0	9.0	12.342069625854492	3.2935104370117188
1.0	82480000.0	82490000.0	17.0	14.12353229522705	3.6853408813476562
1.0	82570000.0	82580000.0	14.0	15.028837203979492	3.8670406341552734
1.0	82580000.0	82590000.0	14.0	16.9755859375	4.242491722106934
1.0	82620000.0	82630000.0	13.0	16.064136505126953	4.067753791809082
1.0	82660000.0	82670000.0	18.0	18.0483455657959	4.425253391265869
1.0	82670000.0	82680000.0	14.0	18.64048957824707	4.514290809631348
1.0	82680000.0	82690000.0	20.0	17.747177124023438	4.365435600280762
1.0	82710000.0	82720000.0	6.0	11.552136421203613	3.108665943145752
1.0	82740000.0	82750000.0	16.0	18.651887893676758	4.519538402557373
1.0	82760000.0	82770000.0	24.0	17.508068084716797	4.335505485534668
1.0	82830000.0	82840000.0	13.0	18.8616943359375	4.54938268661499
1.0	82860000.0	82870000.0	15.0	18.66242218017578	4.5189208984375
1.0	82910000.0	82920000.0	22.0	17.13928985595703	4.2666425704956055
1.0	82990000.0	83000000.0	26.0	17.2412052154541	4.291677951812744
1.0	83020000.0	83030000.0	10.0	17.8407039642334	4.39327335357666
1.0	83060000.0	83070000.0	12.0	17.662660598754883	4.35544490814209
1.0	83170000.0	83180000.0	17.0	16.747390747070312	4.189958095550537
1.0	83220000.0	83230000.0	17.0	19.590267181396484	4.6514410972595215
1.0	83240000.0	83250000.0	17.0	15.928988456726074	4.041983127593994
1.0	83270000.0	83280000.0	26.0	20.080167770385742	4.721486568450928
1.0	83320000.0	83330000.0	27.0	20.88711929321289	4.815934181213379
1.0	83440000.0	83450000.0	20.0	17.57280921936035	4.346752643585205
1.0	83480000.0	83490000.0	12.0	15.284528732299805	3.918201446533203
1.0	83530000.0	83540000.0	17.0	9.554286003112793	2.6811165809631348
1.0	83590000.0	83600000.0	10.0	11.373336791992188	3.6326682567596436
1.0	83860000.0	83870000.0	1.0	5.217894077301025	1.5463430881500244
1.0	83870000.0	83880000.0	2.0	5.2837138175964355	1.5475209951400757
1.0	83880000.0	83890000.0	4.0	5.057383060455322	1.53371000289917
1.0	83960000.0	83970000.0	6.0	7.986399173736572	2.3012261390686035
1.0	83970000.0	83980000.0	11.0	7.748946189880371	2.287888765335083
1.0	84020000.0	84030000.0	7.0	8.698664665222168	2.378971815109253
1.0	84220000.0	84230000.0	14.0	8.66602897644043	2.4732859134674072
1.0	84240000.0	84250000.0	6.0	8.880291938781738	2.4880077838897705
1.0	84450000.0	84460000.0	4.0	7.7039618492126465	2.158087968826294
1.0	84460000.0	84470000.0	6.0	7.335168361663818	2.2395033836364746
1.0	84510000.0	84520000.0	13.0	7.610467433929443	2.0823171138763428
1.0	84570000.0	84580000.0	9.0	9.328010559082031	2.564379930496216
1.0	84600000.0	84610000.0	8.0	9.053500175476074	2.5060436725616455
1.0	84640000.0	84650000.0	8.0	9.254236221313477	2.598781108856201
1.0	84740000.0	84750000.0	10.0	10.208642959594727	2.749664783477783
1.0	84760000.0	84770000.0	6.0	8.755409240722656	2.7312374114990234
1.0	84820000.0	84830000.0	2.0	11.01416015625	2.9485692977905273
1.0	84840000.0	84850000.0	15.0	9.805021286010742	2.666475772857666
1.0	84920000.0	84930000.0	7.0	11.082712173461914	2.996835231781006
1.0	84930000.0	84940000.0	4.0	11.487892150878906	3.1030423641204834
1.0	85060000.0	85070000.0	10.0	9.845613479614258	2.6590182781219482
1.0	85070000.0	85080000.0	8.0	10.201074600219727	2.772103786468506
1.0	85120000.0	85130000.0	11.0	9.4727783203125	2.731721878051758
1.0	85130000.0	85140000.0	7.0	9.776647567749023	2.8201918601989746
1.0	85180000.0	85190000.0	15.0	9.368891716003418	2.6222496032714844
1.0	85240000.0	85250000.0	14.0	10.539281845092773	2.8474104404449463
1.0	85280000.0	85290000.0	7.0	11.513876914978027	3.075761318206787
1.0	85290000.0	85300000.0	12.0	10.534345626831055	2.844907760620117
1.0	85370000.0	85380000.0	10.0	11.214868545532227	3.011885166168213
1.0	85380000.0	85390000.0	7.0	11.181669235229492	2.992220401763916
1.0	85390000.0	85400000.0	10.0	11.472724914550781	3.0860812664031982
1.0	85450000.0	85460000.0	11.0	11.93786334991455	3.2015609741210938
1.0	85480000.0	85490000.0	12.0	11.730352401733398	3.1523871421813965
1.0	85490000.0	85500000.0	11.0	11.648786544799805	3.121844530105591
1.0	85540000.0	85550000.0	10.0	11.752077102661133	3.137594223022461
1.0	85580000.0	85590000.0	15.0	10.403261184692383	2.807001829147339
1.0	85610000.0	85620000.0	6.0	10.224250793457031	2.7722055912017822
1.0	85650000.0	85660000.0	5.0	9.590909957885742	2.679858684539795
1.0	85770000.0	85780000.0	5.0	8.566544532775879	2.3866100311279297
1.0	85850000.0	85860000.0	8.0	8.347921371459961	2.354069948196411
1.0	85980000.0	85990000.0	17.0	9.177976608276367	2.5209476947784424
1.0	86020000.0	86030000.0	12.0	9.885019302368164	2.6806488037109375
1.0	86150000.0	86160000.0	4.0	9.629922866821289	2.7232863903045654
1.0	86170000.0	86180000.0	10.0	8.7478666305542	2.723027467727661
1.0	86180000.0	86190000.0	17.0	12.407788276672363	3.3581550121307373
1.0	86190000.0	86200000.0	6.0	13.60119342803955	3.635643720626831
1.0	86200000.0	86210000.0	10.0	13.025546073913574	3.4955859184265137
1.0	86250000.0	86260000.0	13.0	15.524658203125	3.9853549003601074
1.0	86260000.0	86270000.0	16.0	15.986490249633789	4.066725730895996
1.0	86280000.0	86290000.0	9.0	15.486117362976074	3.9367127418518066
1.0	86430000.0	86440000.0	17.0	19.63934326171875	4.653573036193848
1.0	86570000.0	86580000.0	23.0	20.282337188720703	4.737210750579834
1.0	86710000.0	86720000.0	19.0	18.695589065551758	4.510193824768066
1.0	86720000.0	86730000.0	16.0	19.059158325195312	4.576827526092529
1.0	86740000.0	86750000.0	14.0	17.921770095825195	4.394989967346191
1.0	86800000.0	86810000.0	17.0	16.66800308227539	4.180744171142578
1.0	86810000.0	86820000.0	16.0	15.583471298217773	3.957155704498291
1.0	86850000.0	86860000.0	13.0	14.687074661254883	3.8120460510253906
1.0	86860000.0	86870000.0	12.0	13.679601669311523	4.101315498352051
1.0	86930000.0	86940000.0	16.0	15.185383796691895	3.884667158126831
1.0	86960000.0	86970000.0	14.0	13.842069625854492	3.620213270187378
1.0	86970000.0	86980000.0	15.0	14.949455261230469	3.819528102874756
1.0	86980000.0	86990000.0	16.0	15.19567584991455	3.875950574874878
1.0	87010000.0	87020000.0	15.0	15.429194450378418	3.9445693492889404
1.0	87060000.0	87070000.0	16.0	15.04902172088623	3.881598949432373
1.0	87080000.0	87090000.0	17.0	14.244318008422852	3.718775987625122
1.0	87190000.0	87200000.0	9.0	10.535626411437988	3.010666847229004
1.0	87240000.0	87250000.0	5.0	8.241853713989258	2.285480499267578
1.0	87310000.0	87320000.0	8.0	8.553624153137207	2.3665943145751953
1.0	87410000.0	87420000.0	6.0	9.063325881958008	2.5239174365997314
1.0	87420000.0	87430000.0	12.0	9.23279857635498	2.5897281169891357
1.0	87430000.0	87440000.0	8.0	9.538363456726074	2.664240837097168
1.0	87440000.0	87450000.0	4.0	9.301218032836914	2.601938009262085
1.0	87480000.0	87490000.0	11.0	8.975671768188477	2.4995219707489014
1.0	87490000.0	87500000.0	7.0	9.356586456298828	2.614062786102295
1.0	87560000.0	87570000.0	11.0	9.75062084197998	2.752572536468506
1.0	87570000.0	87580000.0	11.0	9.828502655029297	2.74190092086792
1.0	87760000.0	87770000.0	14.0	12.323770523071289	3.2592177391052246
1.0	87830000.0	87840000.0	6.0	11.762179374694824	3.1455681324005127
1.0	87840000.0	87850000.0	9.0	12.6452054977417	3.3369832038879395
1.0	88120000.0	88130000.0	11.0	18.240825653076172	4.447808742523193
1.0	88170000.0	88180000.0	20.0	15.846471786499023	3.999239683151245
1.0	88220000.0	88230000.0	13.0	15.357872009277344	3.909116744995117
1.0	88230000.0	88240000.0	9.0	15.539176940917969	3.9465255737304688
1.0	88240000.0	88250000.0	18.0	16.235225677490234	4.09900426864624
1.0	88260000.0	88270000.0	12.0	13.6088228225708	3.5886502265930176
1.0	88320000.0	88330000.0	19.0	14.402631759643555	3.72955322265625
1.0	88350000.0	88360000.0	10.0	15.313067436218262	3.924511432647705
1.0	88380000.0	88390000.0	19.0	15.933525085449219	4.048828125
1.0	88440000.0	88450000.0	15.0	13.912821769714355	3.6232452392578125
1.0	88470000.0	88480000.0	15.0	14.285417556762695	3.7225983142852783
1.0	88490000.0	88500000.0	14.0	11.873937606811523	3.1812424659729004
1.0	88520000.0	88530000.0	7.0	11.050861358642578	2.9828860759735107
1.0	88540000.0	88550000.0	6.0	13.137445449829102	3.4600658416748047
1.0	88570000.0	88580000.0	7.0	11.8054838180542	3.14857816696167
1.0	88580000.0	88590000.0	13.0	10.899420738220215	2.930819511413574
1.0	88590000.0	88600000.0	10.0	11.712241172790527	3.1165645122528076
1.0	88690000.0	88700000.0	16.0	12.160215377807617	3.225485324859619
1.0	88890000.0	88900000.0	11.0	10.952680587768555	2.946486711502075
1.0	89030000.0	89040000.0	19.0	10.12982177734375	2.758420944213867
1.0	89090000.0	89100000.0	7.0	9.839080810546875	2.6721935272216797
1.0	89140000.0	89150000.0	6.0	8.194661140441895	2.3321008682250977
1.0	89170000.0	89180000.0	9.0	9.086010932922363	2.5816478729248047
1.0	89320000.0	89330000.0	4.0	8.375669479370117	2.3984458446502686
1.0	89430000.0	89440000.0	10.0	8.341526985168457	2.4521422386169434
1.0	89470000.0	89480000.0	6.0	7.681414604187012	2.2598299980163574
1.0	89540000.0	89550000.0	5.0	8.045999526977539	2.210841655731201
1.0	89570000.0	89580000.0	8.0	9.035552978515625	2.6354117393493652
1.0	89580000.0	89590000.0	7.0	9.049043655395508	2.629492998123169
1.0	89650000.0	89660000.0	12.0	8.677149772644043	2.4532647132873535
1.0	89920000.0	89930000.0	11.0	8.075315475463867	2.2437260150909424
1.0	89940000.0	89950000.0	6.0	8.756217002868652	2.3851664066314697
1.0	89980000.0	89990000.0	5.0	8.237329483032227	2.2584316730499268
1.0	90000000.0	90010000.0	6.0	8.813482284545898	2.486927032470703
1.0	90040000.0	90050000.0	6.0	9.178628921508789	2.5854012966156006
1.0	90070000.0	90080000.0	9.0	10.312786102294922	2.7842917442321777
1.0	90100000.0	90110000.0	12.0	10.603728294372559	2.8954312801361084
1.0	90120000.0	90130000.0	11.0	9.676584243774414	2.708900213241577
1.0	90130000.0	90140000.0	17.0	9.237998962402344	2.5622668266296387
1.0	90150000.0	90160000.0	12.0	9.26957893371582	2.578126907348633
1.0	90170000.0	90180000.0	5.0	10.212788581848145	2.793196201324463
1.0	90270000.0	90280000.0	11.0	9.776388168334961	2.731487989425659
1.0	90280000.0	90290000.0	6.0	9.380982398986816	2.8516299724578857
1.0	90330000.0	90340000.0	10.0	10.322361946105957	2.9237685203552246
1.0	90340000.0	90350000.0	9.0	10.05518913269043	2.8206875324249268
1.0	90380000.0	90390000.0	8.0	9.723660469055176	2.728908061981201
1.0	90660000.0	90670000.0	12.0	11.00720500946045	2.962847948074341
1.0	90690000.0	90700000.0	9.0	13.64185619354248	3.5922133922576904
1.0	90720000.0	90730000.0	9.0	13.90002155303955	3.65787935256958
1.0	90760000.0	90770000.0	11.0	15.16279125213623	3.9036850929260254
1.0	90830000.0	90840000.0	14.0	16.932559967041016	4.237444877624512
1.0	90900000.0	90910000.0	12.0	16.437519073486328	4.147471904754639
1.0	91090000.0	91100000.0	15.0	17.000720977783203	4.249459743499756
1.0	91100000.0	91110000.0	17.0	16.558269500732422	4.158505916595459
1.0	91240000.0	91250000.0	12.0	9.731687545776367	2.6938705444335938
1.0	91260000.0	91270000.0	9.0	9.457622528076172	2.6153910160064697
1.0	91270000.0	91280000.0	8.0	9.591474533081055	2.622262954711914
1.0	91290000.0	91300000.0	10.0	8.177518844604492	2.3136935234069824
1.0	91300000.0	91310000.0	6.0	7.71786642074585	2.17756986618042
1.0	91450000.0	91460000.0	10.0	10.376951217651367	2.993561267852783
1.0	91500000.0	91510000.0	8.0	9.429277420043945	2.609708309173584
1.0	91620000.0	91630000.0	12.0	10.591867446899414	2.878950834274292
1.0	91700000.0	91710000.0	14.0	11.86220645904541	3.1554365158081055
1.0	91720000.0	91730000.0	11.0	12.32236385345459	3.2679505348205566
1.0	91840000.0	91850000.0	14.0	12.728449821472168	3.3580994606018066
1.0	91870000.0	91880000.0	21.0	13.84363079071045	3.6231818199157715
1.0	91950000.0	91960000.0	9.0	13.758989334106445	3.6096415519714355
1.0	91980000.0	91990000.0	7.0	9.777084350585938	2.7383511066436768
1.0	92010000.0	92020000.0	8.0	11.77966594696045	3.1378533840179443
1.0	92070000.0	92080000.0	8.0	9.719018936157227	2.6303608417510986
1.0	92090000.0	92100000.0	14.0	9.406129837036133	2.5514607429504395
1.0	92120000.0	92130000.0	12.0	9.22605037689209	2.5087568759918213
1.0	92170000.0	92180000.0	9.0	8.497026443481445	2.407625913619995
1.0	92400000.0	92410000.0	4.0	11.129900932312012	2.9787750244140625
1.0	92440000.0	92450000.0	8.0	12.628952026367188	3.341688871383667
1.0	92490000.0	92500000.0	12.0	11.563563346862793	3.1025681495666504
1.0	92570000.0	92580000.0	9.0	10.257713317871094	2.8215651512145996
1.0	92600000.0	92610000.0	12.0	10.019488334655762	2.740846872329712
1.0	92820000.0	92830000.0	10.0	8.152280807495117	2.319169759750366
1.0	92830000.0	92840000.0	7.0	7.854125022888184	2.254019260406494
1.0	92880000.0	92890000.0	11.0	8.451227188110352	2.304502010345459
1.0	92900000.0	92910000.0	11.0	8.133543968200684	2.2246272563934326
1.0	92930000.0	92940000.0	2.0	8.51122760772705	2.3539984226226807
1.0	92960000.0	92970000.0	5.0	8.661733627319336	2.3659305572509766
1.0	92980000.0	92990000.0	13.0	8.350648880004883	2.3671798706054688
1.0	93000000.0	93010000.0	7.0	8.786401748657227	2.4632372856140137
1.0	93030000.0	93040000.0	12.0	8.943575859069824	2.5129446983337402
1.0	93060000.0	93070000.0	7.0	9.664976119995117	2.6713013648986816
1.0	93100000.0	93110000.0	12.0	9.518942832946777	2.6255416870117188
1.0	93210000.0	93220000.0	10.0	9.105637550354004	2.546846389770508
1.0	93220000.0	93230000.0	10.0	8.770246505737305	2.4175641536712646
1.0	93270000.0	93280000.0	10.0	8.559646606445312	2.3328399658203125
1.0	93310000.0	93320000.0	6.0	8.730499267578125	2.4725630283355713
1.0	93400000.0	93410000.0	10.0	9.900951385498047	2.8722054958343506
1.0	93460000.0	93470000.0	9.0	8.800623893737793	2.410788059234619
1.0	93470000.0	93480000.0	8.0	9.377981185913086	2.5634634494781494
1.0	93550000.0	93560000.0	8.0	9.646589279174805	2.732473850250244
1.0	93690000.0	93700000.0	8.0	8.513371467590332	2.4168567657470703
1.0	93720000.0	93730000.0	5.0	8.406171798706055	2.362104892730713
1.0	93830000.0	93840000.0	7.0	8.086950302124023	2.3016834259033203
1.0	93900000.0	93910000.0	1.0	7.8989667892456055	2.203594446182251
1.0	93960000.0	93970000.0	10.0	8.631643295288086	2.4389522075653076
1.0	94020000.0	94030000.0	15.0	9.506512641906738	2.702108383178711
1.0	94030000.0	94040000.0	9.0	8.464256286621094	2.402251720428467
1.0	94040000.0	94050000.0	5.0	7.521456241607666	2.1224963665008545
1.0	94080000.0	94090000.0	9.0	8.4116849899292	2.3946785926818848
1.0	94100000.0	94110000.0	6.0	8.955957412719727	2.4436943531036377
1.0	94130000.0	94140000.0	10.0	8.259271621704102	2.3385300636291504
1.0	94160000.0	94170000.0	5.0	7.667217254638672	2.1470675468444824
1.0	94210000.0	94220000.0	6.0	7.660164833068848	2.094273805618286
1.0	94220000.0	94230000.0	9.0	6.9048967361450195	1.929200530052185
1.0	94240000.0	94250000.0	9.0	7.87166690826416	2.1663477420806885
1.0	94360000.0	94370000.0	7.0	8.668049812316895	2.5330650806427
1.0	94460000.0	94470000.0	10.0	6.5057783126831055	1.827509880065918
1.0	94510000.0	94520000.0	3.0	7.7904253005981445	2.1335551738739014
1.0	94530000.0	94540000.0	6.0	6.797135353088379	1.9108566045761108
1.0	94540000.0	94550000.0	5.0	7.512248992919922	2.0578198432922363
1.0	94590000.0	94600000.0	11.0	8.40705394744873	2.290876626968384
1.0	94610000.0	94620000.0	10.0	8.334028244018555	2.2776877880096436
1.0	94700000.0	94710000.0	6.0	7.678713798522949	2.3910329341888428
1.0	94740000.0	94750000.0	3.0	9.115272521972656	2.500706911087036
1.0	94890000.0	94900000.0	12.0	11.44736385345459	3.2917640209198
1.0	94930000.0	94940000.0	6.0	10.673543930053711	3.0413646697998047
1.0	95010000.0	95020000.0	8.0	9.083124160766602	2.4950218200683594
1.0	95020000.0	95030000.0	6.0	9.562788963317871	2.5843148231506348
1.0	95040000.0	95050000.0	11.0	8.332515716552734	2.2743053436279297
1.0	95120000.0	95130000.0	8.0	8.08855152130127	2.2062573432922363
1.0	95160000.0	95170000.0	6.0	8.137457847595215	2.228506088256836
1.0	95190000.0	95200000.0	9.0	7.426348686218262	2.084930896759033
1.0	95210000.0	95220000.0	7.0	7.44989538192749	2.0820348262786865
1.0	95230000.0	95240000.0	7.0	7.693458557128906	2.138603687286377
1.0	95250000.0	95260000.0	6.0	8.895666122436523	2.438502073287964
1.0	95360000.0	95370000.0	9.0	9.510381698608398	2.697788715362549
1.0	95390000.0	95400000.0	9.0	14.402383804321289	7.568393707275391
1.0	95500000.0	95510000.0	9.0	7.967176914215088	2.2469372749328613
1.0	95530000.0	95540000.0	10.0	9.218392372131348	2.758183240890503
1.0	95560000.0	95570000.0	5.0	8.56619644165039	2.3640332221984863
1.0	95610000.0	95620000.0	11.0	9.465860366821289	2.7114503383636475
1.0	95740000.0	95750000.0	10.0	9.333455085754395	2.5353236198425293
1.0	95790000.0	95800000.0	14.0	10.53380012512207	2.880319833755493
1.0	95860000.0	95870000.0	6.0	13.062677383422852	3.4526195526123047
1.0	95900000.0	95910000.0	13.0	13.632553100585938	3.58174204826355
1.0	95940000.0	95950000.0	9.0	13.453161239624023	3.5294909477233887
1.0	95990000.0	96000000.0	14.0	15.768755912780762	4.024142265319824
1.0	96000000.0	96010000.0	14.0	15.6683988571167	4.000457763671875
1.0	96010000.0	96020000.0	11.0	15.810795783996582	4.0303850173950195
1.0	96050000.0	96060000.0	16.0	15.11829948425293	3.893148899078369
1.0	96070000.0	96080000.0	15.0	15.479169845581055	3.9680981636047363
1.0	96120000.0	96130000.0	19.0	15.989862442016602	4.061213493347168
1.0	96400000.0	96410000.0	16.0	17.28236961364746	4.28562068939209
1.0	96410000.0	96420000.0	26.0	15.406194686889648	3.9164836406707764
1.0	96460000.0	96470000.0	14.0	16.393434524536133	4.11052942276001
1.0	96470000.0	96480000.0	19.0	18.696659088134766	4.526477336883545
1.0	96480000.0	96490000.0	14.0	18.73554229736328	4.530794620513916
1.0	96500000.0	96510000.0	18.0	19.137266159057617	4.589949607849121
1.0	96510000.0	96520000.0	24.0	14.360391616821289	3.709867000579834
1.0	96530000.0	96540000.0	16.0	17.300167083740234	4.295702934265137
1.0	96570000.0	96580000.0	24.0	17.54587173461914	4.347403049468994
1.0	96620000.0	96630000.0	10.0	17.45110511779785	4.330399036407471
1.0	96630000.0	96640000.0	13.0	15.307223320007324	3.9076316356658936
1.0	96640000.0	96650000.0	13.0	16.20126724243164	4.105396270751953
1.0	96670000.0	96680000.0	11.0	15.146464347839355	3.8917698860168457
1.0	96870000.0	96880000.0	19.0	15.403019905090332	3.9434590339660645
1.0	96880000.0	96890000.0	10.0	15.071878433227539	3.8520305156707764
1.0	96940000.0	96950000.0	10.0	13.5272798538208	3.5354361534118652
1.0	96980000.0	96990000.0	15.0	13.246030807495117	3.4836647510528564
1.0	97050000.0	97060000.0	15.0	14.017544746398926	3.652667999267578
1.0	97060000.0	97070000.0	18.0	12.355040550231934	3.275080442428589
1.0	97120000.0	97130000.0	18.0	13.785374641418457	3.6040592193603516
1.0	97190000.0	97200000.0	11.0	11.194292068481445	3.1640937328338623
1.0	97240000.0	97250000.0	12.0	10.269001960754395	2.9562935829162598
1.0	97330000.0	97340000.0	12.0	11.873553276062012	3.166501760482788
1.0	97420000.0	97430000.0	14.0	12.491955757141113	3.3139476776123047
1.0	97430000.0	97440000.0	10.0	12.275707244873047	3.322007656097412
1.0	97440000.0	97450000.0	17.0	13.118847846984863	3.4507839679718018
1.0	97450000.0	97460000.0	13.0	13.57990837097168	3.554685592651367
1.0	97470000.0	97480000.0	14.0	12.193806648254395	3.2305996417999268
1.0	97490000.0	97500000.0	14.0	12.72020435333252	3.369325637817383
1.0	97570000.0	97580000.0	8.0	10.807905197143555	2.9643406867980957
1.0	97700000.0	97710000.0	7.0	9.82831859588623	2.735668420791626
1.0	97770000.0	97780000.0	12.0	10.013349533081055	2.7690606117248535
1.0	97830000.0	97840000.0	5.0	11.050962448120117	3.082744836807251
1.0	97900000.0	97910000.0	14.0	11.57445240020752	3.113917350769043
1.0	97960000.0	97970000.0	9.0	10.505037307739258	2.94140362739563
1.0	98060000.0	98070000.0	7.0	9.844218254089355	2.7257864475250244
1.0	98090000.0	98100000.0	6.0	9.687479019165039	2.695984125137329
1.0	98190000.0	98200000.0	9.0	10.417043685913086	2.817282199859619
1.0	98210000.0	98220000.0	11.0	10.431013107299805	2.8262202739715576
1.0	98270000.0	98280000.0	5.0	10.232972145080566	2.8500754833221436
1.0	98290000.0	98300000.0	8.0	10.596925735473633	2.897826671600342
1.0	98380000.0	98390000.0	14.0	10.016195297241211	3.028151512145996
1.0	98440000.0	98450000.0	15.0	12.251282691955566	3.250539779663086
1.0	98490000.0	98500000.0	20.0	13.667121887207031	3.571941375732422
1.0	98530000.0	98540000.0	18.0	14.700361251831055	3.8023762702941895
1.0	98550000.0	98560000.0	13.0	14.429300308227539	3.732482433319092
1.0	98580000.0	98590000.0	17.0	14.981155395507812	3.865952730178833
1.0	98760000.0	98770000.0	19.0	16.382478713989258	4.130768775939941
1.0	98790000.0	98800000.0	14.0	15.615025520324707	3.9574179649353027
1.0	98820000.0	98830000.0	22.0	16.13846206665039	4.091340065002441
1.0	98830000.0	98840000.0	11.0	16.180343627929688	4.093550682067871
1.0	98880000.0	98890000.0	22.0	14.945149421691895	3.8449866771698
1.0	98890000.0	98900000.0	12.0	13.524118423461914	3.5605628490448
1.0	98900000.0	98910000.0	4.0	14.86858081817627	3.7946929931640625
1.0	98950000.0	98960000.0	16.0	18.392797470092773	4.479945182800293
1.0	98990000.0	99000000.0	17.0	19.8713436126709	4.7133588790893555
1.0	99030000.0	99040000.0	28.0	18.25189971923828	4.458930015563965
1.0	99070000.0	99080000.0	20.0	17.974117279052734	4.408108234405518
1.0	99130000.0	99140000.0	8.0	13.273480415344238	3.4875054359436035
1.0	99160000.0	99170000.0	14.0	12.220924377441406	3.272087812423706
1.0	99170000.0	99180000.0	10.0	12.339003562927246	3.2920074462890625
1.0	99270000.0	99280000.0	22.0	16.803930282592773	4.277204990386963
1.0	99280000.0	99290000.0	27.0	16.565902709960938	4.209208011627197
1.0	99330000.0	99340000.0	16.0	17.997051239013672	4.408724308013916
1.0	99420000.0	99430000.0	22.0	17.678577423095703	4.3584442138671875
1.0	99470000.0	99480000.0	14.0	16.320283889770508	4.108948230743408
1.0	99590000.0	99600000.0	10.0	13.942418098449707	3.639244794845581
1.0	99600000.0	99610000.0	15.0	13.654014587402344	3.5798141956329346
1.0	99650000.0	99660000.0	7.0	12.354264259338379	3.2732815742492676
1.0	99730000.0	99740000.0	7.0	11.732643127441406	3.1370885372161865
1.0	99770000.0	99780000.0	18.0	10.552667617797852	2.849430561065674
1.0	99810000.0	99820000.0	14.0	11.226524353027344	2.998647451400757
1.0	99840000.0	99850000.0	7.0	11.205585479736328	2.9928462505340576
1.0	99870000.0	99880000.0	10.0	10.716910362243652	2.8764755725860596
1.0	99880000.0	99890000.0	9.0	10.663427352905273	2.865648031234741
1.0	99920000.0	99930000.0	10.0	9.695428848266602	2.6298861503601074
1.0	100010000.0	100020000.0	6.0	8.369630813598633	2.2953810691833496
1.0	100070000.0	100080000.0	8.0	8.658343315124512	2.369697093963623
1.0	100080000.0	100090000.0	7.0	9.067232131958008	2.471308946609497
1.0	100280000.0	100290000.0	5.0	8.639683723449707	2.3635318279266357
1.0	100350000.0	100360000.0	12.0	10.033884048461914	2.912717342376709
1.0	100420000.0	100430000.0	8.0	8.766359329223633	2.4074273109436035
1.0	100490000.0	100500000.0	11.0	8.240400314331055	2.3135151863098145
1.0	100610000.0	100620000.0	5.0	8.971447944641113	2.591794490814209
1.0	100650000.0	100660000.0	9.0	8.186285018920898	2.3570637702941895
1.0	100690000.0	100700000.0	9.0	8.399757385253906	2.415461540222168
1.0	100750000.0	100760000.0	9.0	9.54658317565918	2.7277746200561523
1.0	100870000.0	100880000.0	8.0	7.972386837005615	2.243198871612549
1.0	100890000.0	100900000.0	4.0	8.43811321258545	2.382615089416504
1.0	100910000.0	100920000.0	9.0	7.866585731506348	2.2736923694610596
1.0	101000000.0	101010000.0	2.0	7.443355560302734	2.1294846534729004
1.0	101030000.0	101040000.0	5.0	8.293451309204102	2.2620301246643066
1.0	101090000.0	101100000.0	10.0	8.665665626525879	2.381786584854126
1.0	101190000.0	101200000.0	7.0	11.109953880310059	2.979477643966675
1.0	101200000.0	101210000.0	15.0	10.102560043334961	2.7426249980926514
1.0	101210000.0	101220000.0	9.0	11.271059036254883	3.017014741897583
1.0	101230000.0	101240000.0	12.0	11.308008193969727	3.0275113582611084
1.0	101240000.0	101250000.0	12.0	10.809240341186523	2.896820068359375
1.0	101340000.0	101350000.0	13.0	9.289761543273926	2.603785753250122
1.0	101560000.0	101570000.0	8.0	8.963882446289062	2.438967227935791
1.0	101570000.0	101580000.0	5.0	9.006738662719727	2.530672550201416
1.0	101580000.0	101590000.0	6.0	9.503384590148926	2.5895843505859375
1.0	101600000.0	101610000.0	13.0	8.222532272338867	2.3229706287384033
1.0	101630000.0	101640000.0	7.0	8.762626647949219	2.3895745277404785
1.0	101660000.0	101670000.0	10.0	8.915735244750977	2.4375743865966797
1.0	101780000.0	101790000.0	10.0	13.655505180358887	3.623833417892456
1.0	101790000.0	101800000.0	15.0	13.687395095825195	3.6132149696350098
1.0	101810000.0	101820000.0	9.0	13.626876831054688	3.5705509185791016
1.0	101890000.0	101900000.0	16.0	17.9760799407959	4.422089576721191
1.0	101960000.0	101970000.0	24.0	17.6412353515625	4.354388236999512
1.0	102020000.0	102030000.0	11.0	20.544841766357422	4.775666236877441
1.0	102100000.0	102110000.0	21.0	21.209367752075195	4.853569984436035
1.0	102160000.0	102170000.0	23.0	23.01333236694336	5.028693675994873
1.0	102220000.0	102230000.0	30.0	24.811975479125977	5.173572540283203
1.0	102240000.0	102250000.0	16.0	26.645526885986328	5.269224166870117
1.0	102320000.0	102330000.0	22.0	25.300905227661133	5.200440406799316
1.0	102340000.0	102350000.0	29.0	25.438762664794922	5.2104291915893555
1.0	102350000.0	102360000.0	24.0	25.626602172851562	5.2146782875061035
1.0	102390000.0	102400000.0	19.0	27.664127349853516	5.3042497634887695
1.0	102410000.0	102420000.0	30.0	26.180063247680664	5.24702787399292
1.0	102450000.0	102460000.0	29.0	26.373912811279297	5.2555131912231445
1.0	102550000.0	102560000.0	27.0	28.803577423095703	5.327539920806885
1.0	102630000.0	102640000.0	39.0	28.234119415283203	5.317050933837891
1.0	102650000.0	102660000.0	28.0	29.648035049438477	5.337237358093262
1.0	102720000.0	102730000.0	20.0	31.372182846069336	5.3380022048950195
1.0	102730000.0	102740000.0	35.0	30.4957218170166	5.341318130493164
1.0	102790000.0	102800000.0	27.0	30.322036743164062	5.342482566833496
1.0	102810000.0	102820000.0	42.0	28.985647201538086	5.332695007324219
1.0	102860000.0	102870000.0	33.0	29.314050674438477	5.337413311004639
1.0	102890000.0	102900000.0	24.0	29.543476104736328	5.3360795974731445
1.0	102930000.0	102940000.0	28.0	30.25652503967285	5.340667724609375
1.0	102950000.0	102960000.0	23.0	30.873485565185547	5.341408729553223
1.0	103060000.0	103070000.0	34.0	30.187572479248047	5.3431220054626465
1.0	103090000.0	103100000.0	32.0	29.040782928466797	5.32912015914917
1.0	103120000.0	103130000.0	19.0	29.737796783447266	5.337174415588379
1.0	103350000.0	103360000.0	41.0	31.315759658813477	5.338618278503418
1.0	103360000.0	103370000.0	33.0	31.237579345703125	5.338555335998535
1.0	103410000.0	103420000.0	32.0	30.484996795654297	5.3427581787109375
1.0	103450000.0	103460000.0	30.0	30.37765884399414	5.342973232269287
1.0	103460000.0	103470000.0	33.0	29.647308349609375	5.340339660644531
1.0	103470000.0	103480000.0	34.0	28.699798583984375	5.328408241271973
1.0	103480000.0	103490000.0	31.0	27.062847137451172	5.282843589782715
1.0	103500000.0	103510000.0	26.0	29.18222999572754	5.3364081382751465
1.0	103540000.0	103550000.0	20.0	28.578632354736328	5.32741641998291
1.0	103580000.0	103590000.0	25.0	27.316268920898438	5.294999122619629
1.0	103590000.0	103600000.0	29.0	24.956172943115234	5.171240329742432
1.0	103670000.0	103680000.0	29.0	25.530887603759766	5.215334892272949
1.0	103730000.0	103740000.0	25.0	19.97035789489746	4.77646541595459
1.0	103740000.0	103750000.0	24.0	21.40164566040039	5.112800121307373
1.0	104020000.0	104030000.0	16.0	9.450400352478027	2.6844258308410645
1.0	104070000.0	104080000.0	8.0	9.849591255187988	2.9937081336975098
1.0	104080000.0	104090000.0	6.0	9.581453323364258	2.8521480560302734
1.0	104330000.0	104340000.0	20.0	23.898571014404297	5.210990905761719
1.0	104350000.0	104360000.0	21.0	25.87158203125	5.286982536315918
1.0	104470000.0	104480000.0	33.0	29.351085662841797	5.337381362915039
1.0	104500000.0	104510000.0	27.0	29.460773468017578	5.338393688201904
1.0	104540000.0	104550000.0	19.0	30.80340576171875	5.341748237609863
1.0	104560000.0	104570000.0	35.0	28.845989227294922	5.329215049743652
1.0	104610000.0	104620000.0	35.0	29.15191078186035	5.335049152374268
1.0	104640000.0	104650000.0	32.0	30.096521377563477	5.342330455780029
1.0	104660000.0	104670000.0	23.0	29.66255760192871	5.339447975158691
1.0	104710000.0	104720000.0	31.0	30.14630126953125	5.341636657714844
1.0	104740000.0	104750000.0	36.0	30.053150177001953	5.342006683349609
1.0	104780000.0	104790000.0	32.0	30.655704498291016	5.341192245483398
1.0	104790000.0	104800000.0	34.0	30.729345321655273	5.341699123382568
1.0	104980000.0	104990000.0	21.0	30.968975067138672	5.339958190917969
1.0	104990000.0	105000000.0	33.0	30.782922744750977	5.341346740722656
1.0	105040000.0	105050000.0	26.0	31.460535049438477	5.337355136871338
1.0	105090000.0	105100000.0	34.0	30.727975845336914	5.340746879577637
1.0	105120000.0	105130000.0	32.0	30.473642349243164	5.341189384460449
1.0	105170000.0	105180000.0	37.0	31.550838470458984	5.336398124694824
1.0	105210000.0	105220000.0	35.0	32.13414764404297	5.328791618347168
1.0	105240000.0	105250000.0	43.0	32.104736328125	5.328408718109131
1.0	105250000.0	105260000.0	25.0	33.21356201171875	5.308469295501709
1.0	105260000.0	105270000.0	34.0	32.84465789794922	5.3164238929748535
1.0	105370000.0	105380000.0	27.0	31.097375869750977	5.338745594024658
1.0	105380000.0	105390000.0	20.0	23.60970115661621	5.06412410736084
1.0	105510000.0	105520000.0	34.0	32.983314514160156	5.313449859619141
1.0	105580000.0	105590000.0	24.0	32.9650993347168	5.314000129699707
1.0	105640000.0	105650000.0	31.0	30.961833953857422	5.341683864593506
1.0	105670000.0	105680000.0	34.0	31.064777374267578	5.340714454650879
1.0	105870000.0	105880000.0	35.0	33.499351501464844	5.30263090133667
1.0	105900000.0	105910000.0	30.0	32.852203369140625	5.312188625335693
1.0	105910000.0	105920000.0	29.0	32.26882553100586	5.324645042419434
1.0	105990000.0	106000000.0	26.0	32.36921691894531	5.325810432434082
1.0	106010000.0	106020000.0	17.0	31.240055084228516	5.335610389709473
1.0	106080000.0	106090000.0	32.0	31.359338760375977	5.338217735290527
[truncated: 47,566 more rows]
