# Supplementary material for: Genome-wide mapping of somatic mutation rates uncovers drivers of cancer
Source: Nat Biotechnol. 2022 Jun 20;40(11):1634–43. doi: 10.1038/s41587-022-01353-8 (PMC9646522; doi:10.1038/s41587-022-01353-8)
Supplement: Supplementary file 4 — Regions and model predictions for each fold of each cancer for which a deep learning model was trained. Regions that were filtered are also listed along with their respective model predictions. [file 41587_2022_1353_MOESM4_ESM.zip › kfold_results/Stomach-AdenoCA/fold_1.txt]

CHROM	START	END	Y_TRUE	Y_PRED	STD
1.0	900000.0	910000.0	3.0	1.3844091892242432	0.6994236707687378
1.0	920000.0	930000.0	1.0	2.0243945121765137	1.1820847988128662
1.0	990000.0	1000000.0	0.0	1.3840471506118774	0.6910318732261658
1.0	1030000.0	1040000.0	0.0	1.2056005001068115	0.5460301041603088
1.0	1150000.0	1160000.0	4.0	1.2244765758514404	0.5573534965515137
1.0	1220000.0	1230000.0	2.0	1.7058639526367188	0.9297249913215637
1.0	1280000.0	1290000.0	1.0	1.7480525970458984	1.7594877481460571
1.0	1290000.0	1300000.0	2.0	1.5276426076889038	0.7845216989517212
1.0	1310000.0	1320000.0	2.0	1.4485288858413696	0.9665940999984741
1.0	1450000.0	1460000.0	0.0	1.419832468032837	0.6871882081031799
1.0	1480000.0	1490000.0	3.0	1.2103828191757202	0.5474057793617249
1.0	1530000.0	1540000.0	1.0	1.4905716180801392	0.7796010971069336
1.0	1540000.0	1550000.0	0.0	1.3598783016204834	0.6554092168807983
1.0	1560000.0	1570000.0	2.0	1.364325761795044	0.6490593552589417
1.0	1600000.0	1610000.0	0.0	1.2054401636123657	0.5469255447387695
1.0	1830000.0	1840000.0	4.0	1.2584651708602905	0.5803271532058716
1.0	1910000.0	1920000.0	1.0	2.2597529888153076	1.338019609451294
1.0	2010000.0	2020000.0	1.0	1.3913573026657104	0.6917383670806885
1.0	2020000.0	2030000.0	1.0	1.325667142868042	0.6487506628036499
1.0	2090000.0	2100000.0	1.0	1.2173855304718018	0.5569173097610474
1.0	2250000.0	2260000.0	1.0	1.401470422744751	0.7051825523376465
1.0	2340000.0	2350000.0	0.0	1.6678272485733032	1.640115737915039
1.0	2440000.0	2450000.0	0.0	1.3964964151382446	0.6879286766052246
1.0	2460000.0	2470000.0	3.0	1.2041031122207642	0.5414835810661316
1.0	2490000.0	2500000.0	3.0	1.3136656284332275	0.6136296391487122
1.0	2690000.0	2700000.0	4.0	2.3854846954345703	1.3996810913085938
1.0	2730000.0	2740000.0	6.0	2.263190746307373	1.3270461559295654
1.0	2780000.0	2790000.0	0.0	2.7787697315216064	1.654669165611267
1.0	2980000.0	2990000.0	1.0	1.2769451141357422	0.6460590362548828
1.0	3010000.0	3020000.0	2.0	1.5215668678283691	0.7805669903755188
1.0	3160000.0	3170000.0	0.0	1.2181522846221924	0.5547996759414673
1.0	3170000.0	3180000.0	0.0	1.349883794784546	0.663032591342926
1.0	3180000.0	3190000.0	1.0	1.406728744506836	0.7024577856063843
1.0	3190000.0	3200000.0	1.0	1.4037472009658813	0.6743372678756714
1.0	3260000.0	3270000.0	1.0	1.3239638805389404	0.6409451961517334
1.0	3330000.0	3340000.0	2.0	1.2121527194976807	0.5830594301223755
1.0	3340000.0	3350000.0	1.0	1.461069107055664	0.7382994294166565
1.0	3350000.0	3360000.0	2.0	1.9775676727294922	1.1132134199142456
1.0	3370000.0	3380000.0	2.0	1.5099132061004639	0.975113034248352
1.0	3380000.0	3390000.0	0.0	1.3576343059539795	0.6431232690811157
1.0	3400000.0	3410000.0	2.0	1.474562406539917	0.7472922205924988
1.0	3410000.0	3420000.0	1.0	1.8802798986434937	1.0484195947647095
1.0	3520000.0	3530000.0	3.0	1.7288258075714111	0.9457768201828003
1.0	3530000.0	3540000.0	2.0	1.4483141899108887	0.7357969284057617
1.0	3550000.0	3560000.0	2.0	1.3399156332015991	0.6285883188247681
1.0	3580000.0	3590000.0	2.0	1.395547866821289	0.7027450799942017
1.0	3620000.0	3630000.0	2.0	1.3594077825546265	0.6648868322372437
1.0	3690000.0	3700000.0	3.0	1.237748146057129	0.5750840902328491
1.0	3760000.0	3770000.0	2.0	1.1286817789077759	0.4986458420753479
1.0	4010000.0	4020000.0	2.0	1.7819700241088867	0.9772830009460449
1.0	4070000.0	4080000.0	1.0	2.755704164505005	1.6314595937728882
1.0	4080000.0	4090000.0	1.0	2.896346092224121	1.7039839029312134
1.0	4100000.0	4110000.0	5.0	2.8002116680145264	1.6487877368927002
1.0	4140000.0	4150000.0	3.0	3.401127338409424	2.0140655040740967
1.0	4170000.0	4180000.0	4.0	3.237424373626709	1.8997962474822998
1.0	4320000.0	4330000.0	8.0	4.425725936889648	2.462752103805542
1.0	4340000.0	4350000.0	3.0	5.775091171264648	2.8117005825042725
1.0	4360000.0	4370000.0	3.0	6.483600616455078	2.9304699897766113
1.0	4420000.0	4430000.0	6.0	5.734347343444824	2.789721727371216
1.0	4470000.0	4480000.0	7.0	5.952208518981934	2.86723256111145
1.0	4490000.0	4500000.0	8.0	5.819131374359131	2.855499505996704
1.0	4540000.0	4550000.0	4.0	5.441563129425049	2.77703595161438
1.0	4700000.0	4710000.0	5.0	4.275507926940918	2.3438379764556885
1.0	4730000.0	4740000.0	4.0	5.043450355529785	2.6438679695129395
1.0	4750000.0	4760000.0	6.0	4.77120304107666	2.5288476943969727
1.0	5050000.0	5060000.0	5.0	5.725900650024414	2.802950143814087
1.0	5110000.0	5120000.0	5.0	4.640082359313965	2.5345726013183594
1.0	5130000.0	5140000.0	5.0	5.234931468963623	2.6943671703338623
1.0	5180000.0	5190000.0	3.0	5.425261974334717	2.716146945953369
1.0	5190000.0	5200000.0	7.0	5.343310356140137	2.70605731010437
1.0	5460000.0	5470000.0	1.0	3.44061017036438	2.0130505561828613
1.0	5480000.0	5490000.0	3.0	2.7475972175598145	1.6287295818328857
1.0	5500000.0	5510000.0	2.0	3.2764370441436768	1.928155541419983
1.0	5520000.0	5530000.0	5.0	3.7094388008117676	2.152562379837036
1.0	5530000.0	5540000.0	2.0	3.625462770462036	2.113353729248047
1.0	5540000.0	5550000.0	2.0	3.148953676223755	1.8537403345108032
1.0	5560000.0	5570000.0	5.0	2.9489333629608154	1.7331130504608154
1.0	5590000.0	5600000.0	2.0	3.698923110961914	2.1433398723602295
1.0	5600000.0	5610000.0	7.0	3.5833194255828857	2.0868210792541504
1.0	5610000.0	5620000.0	3.0	3.611189603805542	2.101006031036377
1.0	5650000.0	5660000.0	4.0	3.345024585723877	1.9629042148590088
1.0	5690000.0	5700000.0	2.0	3.23632550239563	1.897623062133789
1.0	5750000.0	5760000.0	0.0	2.7115352153778076	1.5900839567184448
1.0	5770000.0	5780000.0	5.0	2.7849490642547607	1.6412912607192993
1.0	5810000.0	5820000.0	2.0	2.151571750640869	1.2304939031600952
1.0	5840000.0	5850000.0	2.0	2.213076114654541	1.2731877565383911
1.0	5850000.0	5860000.0	1.0	2.4635961055755615	1.4521195888519287
1.0	5870000.0	5880000.0	3.0	1.9829950332641602	1.1213319301605225
1.0	5920000.0	5930000.0	3.0	1.4398994445800781	0.7242218255996704
1.0	5970000.0	5980000.0	0.0	1.4207861423492432	0.7097734212875366
1.0	6100000.0	6110000.0	1.0	1.5959227085113525	0.8340880274772644
1.0	6210000.0	6220000.0	0.0	1.6942217350006104	0.9047130346298218
1.0	6220000.0	6230000.0	2.0	1.8064749240875244	1.0089101791381836
1.0	6320000.0	6330000.0	0.0	1.2807459831237793	0.5943324565887451
1.0	6470000.0	6480000.0	1.0	1.1904218196868896	0.558864176273346
1.0	6500000.0	6510000.0	1.0	1.3776531219482422	0.6934590339660645
1.0	6510000.0	6520000.0	1.0	1.269613265991211	0.5822845101356506
1.0	6620000.0	6630000.0	1.0	1.8045390844345093	1.0090720653533936
1.0	6650000.0	6660000.0	2.0	1.2319273948669434	0.5637198686599731
1.0	6700000.0	6710000.0	0.0	1.2862962484359741	0.5939818620681763
1.0	6840000.0	6850000.0	3.0	1.7166484594345093	1.715838074684143
1.0	6950000.0	6960000.0	0.0	1.3874146938323975	0.6828064322471619
1.0	6980000.0	6990000.0	2.0	1.8347580432891846	1.0074613094329834
1.0	7040000.0	7050000.0	2.0	2.3042125701904297	1.3428255319595337
1.0	7050000.0	7060000.0	2.0	2.300879955291748	1.3303170204162598
1.0	7070000.0	7080000.0	1.0	2.1936111450195312	1.2509005069732666
1.0	7110000.0	7120000.0	2.0	2.3896403312683105	1.3920996189117432
1.0	7120000.0	7130000.0	4.0	2.3014512062072754	1.3381882905960083
1.0	7140000.0	7150000.0	1.0	2.353771686553955	1.3753376007080078
1.0	7190000.0	7200000.0	1.0	1.9891399145126343	1.127012014389038
1.0	7210000.0	7220000.0	2.0	1.8892806768417358	1.0479365587234497
1.0	7290000.0	7300000.0	1.0	1.5525124073028564	0.806430459022522
1.0	7300000.0	7310000.0	2.0	1.6935081481933594	0.9197746515274048
1.0	7490000.0	7500000.0	1.0	1.5643565654754639	0.8207617998123169
1.0	7570000.0	7580000.0	2.0	1.8050445318222046	0.9855788350105286
1.0	7630000.0	7640000.0	2.0	1.575818657875061	0.7962164282798767
1.0	7640000.0	7650000.0	1.0	2.104149580001831	1.1930036544799805
1.0	7680000.0	7690000.0	3.0	2.1365017890930176	1.2194045782089233
1.0	7750000.0	7760000.0	2.0	2.1375842094421387	1.2234246730804443
1.0	7760000.0	7770000.0	1.0	1.532297134399414	0.8110963106155396
1.0	7870000.0	7880000.0	2.0	1.3485978841781616	0.6319430470466614
1.0	7920000.0	7930000.0	4.0	1.795403242111206	0.9930261373519897
1.0	7930000.0	7940000.0	0.0	1.8515996932983398	1.0281031131744385
1.0	7980000.0	7990000.0	0.0	1.7763679027557373	0.9878625869750977
1.0	8000000.0	8010000.0	4.0	1.6944048404693604	0.9282894134521484
1.0	8010000.0	8020000.0	0.0	1.614678978919983	1.117873191833496
1.0	8040000.0	8050000.0	2.0	1.15524160861969	0.513283908367157
1.0	8050000.0	8060000.0	1.0	1.4098399877548218	0.7088274955749512
1.0	8090000.0	8100000.0	1.0	1.4316145181655884	0.7190955281257629
1.0	8110000.0	8120000.0	2.0	1.2460416555404663	0.5940403342247009
1.0	8150000.0	8160000.0	0.0	1.4035604000091553	0.8984972238540649
1.0	8160000.0	8170000.0	1.0	1.2355268001556396	0.5925692319869995
1.0	8300000.0	8310000.0	0.0	1.3750689029693604	0.6558253169059753
1.0	8370000.0	8380000.0	1.0	1.3261207342147827	0.6259800791740417
1.0	8380000.0	8390000.0	0.0	1.6992391347885132	0.9211212396621704
1.0	8400000.0	8410000.0	2.0	1.7861617803573608	0.9834922552108765
1.0	8460000.0	8470000.0	1.0	1.4149630069732666	0.7144025564193726
1.0	8480000.0	8490000.0	1.0	2.1803977489471436	1.990384817123413
1.0	8510000.0	8520000.0	1.0	1.3139995336532593	0.6254501342773438
1.0	8540000.0	8550000.0	1.0	1.4346990585327148	0.7037785649299622
1.0	8600000.0	8610000.0	2.0	1.2817217111587524	0.5910066962242126
1.0	8610000.0	8620000.0	4.0	1.3269139528274536	0.617874264717102
1.0	8640000.0	8650000.0	2.0	1.336645483970642	0.6497541069984436
1.0	8680000.0	8690000.0	1.0	1.2801790237426758	0.6127170920372009
1.0	8710000.0	8720000.0	1.0	1.24894118309021	0.5675020813941956
1.0	8780000.0	8790000.0	0.0	1.147341012954712	0.5093863010406494
1.0	8800000.0	8810000.0	3.0	1.1462618112564087	0.5090448260307312
1.0	8890000.0	8900000.0	2.0	1.5056380033493042	0.7961437702178955
1.0	9020000.0	9030000.0	0.0	1.4032351970672607	0.7072780728340149
1.0	9070000.0	9080000.0	0.0	1.4158827066421509	0.708646297454834
1.0	9100000.0	9110000.0	2.0	1.197877287864685	0.5630362629890442
1.0	9160000.0	9170000.0	3.0	1.1893532276153564	0.5366870164871216
1.0	9180000.0	9190000.0	1.0	1.5669405460357666	0.8370680809020996
1.0	9210000.0	9220000.0	0.0	1.2139332294464111	0.5494899749755859
1.0	9260000.0	9270000.0	4.0	1.3482037782669067	0.634548544883728
1.0	9340000.0	9350000.0	1.0	1.3544037342071533	0.6386314630508423
1.0	9360000.0	9370000.0	1.0	1.1936441659927368	0.5359809994697571
1.0	9480000.0	9490000.0	2.0	1.2798113822937012	0.6418846845626831
1.0	9540000.0	9550000.0	2.0	1.392892599105835	0.7071706056594849
1.0	9550000.0	9560000.0	1.0	1.5181900262832642	0.8058809041976929
1.0	9600000.0	9610000.0	0.0	1.1530060768127441	0.513785719871521
1.0	9610000.0	9620000.0	2.0	1.1169695854187012	0.494182288646698
1.0	9680000.0	9690000.0	0.0	1.6057466268539429	0.8525453805923462
1.0	9740000.0	9750000.0	1.0	1.305309534072876	0.6333788633346558
1.0	9750000.0	9760000.0	2.0	1.3486627340316772	0.6331384181976318
1.0	9810000.0	9820000.0	2.0	1.1694023609161377	0.5226181745529175
1.0	10190000.0	10200000.0	2.0	1.0360015630722046	0.4514058232307434
1.0	10220000.0	10230000.0	1.0	1.1314033269882202	0.499502032995224
1.0	10240000.0	10250000.0	0.0	1.2392940521240234	0.5848706960678101
1.0	10350000.0	10360000.0	2.0	1.1376612186431885	0.5041670203208923
1.0	10370000.0	10380000.0	0.0	1.2251393795013428	0.5537487268447876
1.0	10430000.0	10440000.0	1.0	1.2016408443450928	0.5515317320823669
1.0	10520000.0	10530000.0	1.0	1.2185604572296143	0.5682882070541382
1.0	10560000.0	10570000.0	1.0	1.1827125549316406	0.5312366485595703
1.0	10590000.0	10600000.0	2.0	1.1844247579574585	0.5305519700050354
1.0	10610000.0	10620000.0	2.0	1.2716418504714966	0.6109627485275269
1.0	10640000.0	10650000.0	3.0	1.2890586853027344	0.6217737197875977
1.0	10670000.0	10680000.0	1.0	1.273056983947754	0.6105197668075562
1.0	10730000.0	10740000.0	1.0	1.510253667831421	0.9240480661392212
1.0	10740000.0	10750000.0	2.0	1.637441635131836	1.5888950824737549
1.0	10770000.0	10780000.0	1.0	1.3199468851089478	0.731492280960083
1.0	10860000.0	10870000.0	0.0	1.2278234958648682	0.597856342792511
1.0	10870000.0	10880000.0	1.0	1.3155713081359863	0.7589877843856812
1.0	10880000.0	10890000.0	0.0	1.2428979873657227	0.5673303008079529
1.0	10950000.0	10960000.0	0.0	1.3306220769882202	0.6505162119865417
1.0	10960000.0	10970000.0	0.0	1.3622182607650757	0.6606488227844238
1.0	10970000.0	10980000.0	2.0	1.4422056674957275	0.7253164052963257
1.0	10990000.0	11000000.0	3.0	1.3839428424835205	0.6841408014297485
1.0	11120000.0	11130000.0	1.0	1.1795177459716797	0.5454503893852234
1.0	11160000.0	11170000.0	4.0	1.1716817617416382	0.5402783751487732
1.0	11170000.0	11180000.0	1.0	1.1019299030303955	0.48409852385520935
1.0	11210000.0	11220000.0	1.0	1.172503113746643	0.5273469686508179
1.0	11270000.0	11280000.0	1.0	1.111331582069397	0.4893704056739807
1.0	11300000.0	11310000.0	3.0	1.1696162223815918	0.5261388421058655
1.0	11360000.0	11370000.0	3.0	1.6881763935089111	0.9164355397224426
1.0	11380000.0	11390000.0	1.0	1.7279021739959717	0.9394710659980774
1.0	11510000.0	11520000.0	1.0	2.475618839263916	1.4713293313980103
1.0	11620000.0	11630000.0	3.0	2.2534661293029785	1.3095929622650146
1.0	11630000.0	11640000.0	3.0	2.2272424697875977	1.2973980903625488
1.0	11760000.0	11770000.0	2.0	1.8025388717651367	1.0352364778518677
1.0	11830000.0	11840000.0	4.0	1.660149335861206	0.8970239758491516
1.0	11860000.0	11870000.0	1.0	2.9031577110290527	1.9980592727661133
1.0	11890000.0	11900000.0	0.0	1.3728572130203247	0.6609416007995605
1.0	11960000.0	11970000.0	1.0	1.838422179222107	1.1052324771881104
1.0	11990000.0	12000000.0	1.0	1.6783084869384766	1.6571069955825806
1.0	12030000.0	12040000.0	0.0	1.1739782094955444	0.526940107345581
1.0	12040000.0	12050000.0	3.0	1.2992156744003296	0.9703772664070129
1.0	12120000.0	12130000.0	1.0	1.5545654296875	0.8155351877212524
1.0	12220000.0	12230000.0	0.0	1.3723676204681396	0.6948302984237671
1.0	12260000.0	12270000.0	0.0	1.2649606466293335	0.6203396916389465
1.0	12290000.0	12300000.0	1.0	1.5457682609558105	1.421978235244751
1.0	12310000.0	12320000.0	0.0	1.0771992206573486	0.47219258546829224
1.0	12510000.0	12520000.0	1.0	1.205667495727539	0.5452659726142883
1.0	12520000.0	12530000.0	0.0	1.1850948333740234	0.5317778587341309
1.0	12550000.0	12560000.0	0.0	1.1151987314224243	0.4915982782840729
1.0	12610000.0	12620000.0	0.0	1.2828993797302246	0.5906855463981628
1.0	12630000.0	12640000.0	0.0	1.1070473194122314	0.4869665503501892
1.0	12650000.0	12660000.0	0.0	1.175809383392334	0.527967095375061
1.0	12670000.0	12680000.0	1.0	3.323148012161255	2.0535504817962646
1.0	12720000.0	12730000.0	2.0	1.4142203330993652	0.7235780954360962
1.0	12770000.0	12780000.0	4.0	1.3272850513458252	0.6563395261764526
1.0	12810000.0	12820000.0	1.0	1.6772600412368774	0.9079908132553101
1.0	13830000.0	13840000.0	4.0	2.3027901649475098	1.3383586406707764
1.0	13900000.0	13910000.0	4.0	3.3181629180908203	1.9531742334365845
1.0	13910000.0	13920000.0	3.0	3.180748224258423	1.8811531066894531
1.0	13940000.0	13950000.0	4.0	3.1301674842834473	1.8462018966674805
1.0	14050000.0	14060000.0	2.0	1.640665054321289	0.868380069732666
1.0	14080000.0	14090000.0	3.0	1.1983861923217773	0.5405816435813904
1.0	14090000.0	14100000.0	1.0	1.2681275606155396	0.601754367351532
1.0	14180000.0	14190000.0	5.0	1.6725962162017822	0.8981156349182129
1.0	14230000.0	14240000.0	4.0	2.3891234397888184	1.388491153717041
1.0	14350000.0	14360000.0	3.0	3.4630653858184814	2.0396180152893066
1.0	14360000.0	14370000.0	5.0	3.3481476306915283	1.9678776264190674
1.0	14420000.0	14430000.0	1.0	3.4296348094940186	2.0149648189544678
1.0	14430000.0	14440000.0	2.0	2.8062517642974854	1.6656516790390015
1.0	14500000.0	14510000.0	1.0	3.1750433444976807	1.861362099647522
1.0	14520000.0	14530000.0	5.0	3.0922482013702393	1.8225021362304688
1.0	14540000.0	14550000.0	4.0	3.319148302078247	1.9634830951690674
1.0	14560000.0	14570000.0	5.0	3.2789275646209717	1.929221510887146
1.0	14600000.0	14610000.0	4.0	2.9420695304870605	1.7315257787704468
1.0	14800000.0	14810000.0	1.0	4.298971176147461	2.4137892723083496
1.0	14860000.0	14870000.0	5.0	3.6977295875549316	2.150838851928711
1.0	14940000.0	14950000.0	2.0	3.5827202796936035	2.086501359939575
1.0	14980000.0	14990000.0	1.0	3.0195415019989014	1.7771421670913696
1.0	15010000.0	15020000.0	4.0	2.7137961387634277	1.5944441556930542
1.0	15050000.0	15060000.0	2.0	2.324119806289673	1.3611873388290405
1.0	15080000.0	15090000.0	4.0	2.230551242828369	1.2813431024551392
1.0	15140000.0	15150000.0	3.0	2.1719889640808105	1.2440364360809326
1.0	15190000.0	15200000.0	0.0	2.2892754077911377	1.324884057044983
1.0	15240000.0	15250000.0	3.0	1.7429416179656982	0.9423766136169434
1.0	15280000.0	15290000.0	4.0	1.7359470129013062	0.9345985651016235
1.0	15300000.0	15310000.0	2.0	1.7859150171279907	0.9749183654785156
1.0	15310000.0	15320000.0	2.0	1.6582653522491455	0.8829343914985657
1.0	15340000.0	15350000.0	0.0	1.7881908416748047	0.9814509153366089
1.0	15350000.0	15360000.0	4.0	1.3056609630584717	0.6380323767662048
1.0	15400000.0	15410000.0	0.0	1.4431178569793701	0.7330238223075867
1.0	15410000.0	15420000.0	1.0	1.250235915184021	0.6139360070228577
1.0	15460000.0	15470000.0	2.0	1.334190011024475	0.6493087410926819
1.0	15470000.0	15480000.0	2.0	1.2735779285430908	0.6172029972076416
1.0	15620000.0	15630000.0	3.0	1.224259614944458	0.5874561667442322
1.0	15680000.0	15690000.0	1.0	1.2254972457885742	0.554807722568512
1.0	15740000.0	15750000.0	2.0	1.2019058465957642	0.556007444858551
1.0	15770000.0	15780000.0	2.0	1.373311996459961	0.6809015870094299
1.0	15780000.0	15790000.0	1.0	1.251843810081482	0.5772709846496582
1.0	15800000.0	15810000.0	0.0	1.5187972784042358	0.796410083770752
1.0	15970000.0	15980000.0	2.0	1.0972448587417603	0.48155099153518677
1.0	16010000.0	16020000.0	0.0	1.5524173974990845	1.434480905532837
1.0	16050000.0	16060000.0	2.0	1.2601044178009033	0.5809406042098999
1.0	16060000.0	16070000.0	1.0	1.3274012804031372	1.0185822248458862
1.0	16070000.0	16080000.0	1.0	1.3701823949813843	0.6884555816650391
1.0	16100000.0	16110000.0	1.0	1.175235390663147	0.5276073217391968
1.0	16220000.0	16230000.0	3.0	1.1723906993865967	0.5243657827377319
1.0	16230000.0	16240000.0	1.0	1.1748273372650146	0.525485634803772
1.0	16250000.0	16260000.0	1.0	1.220764398574829	0.553962767124176
1.0	16290000.0	16300000.0	0.0	1.4138565063476562	0.6869968175888062
1.0	16320000.0	16330000.0	1.0	1.7553430795669556	0.9566332101821899
1.0	16350000.0	16360000.0	1.0	1.6058495044708252	0.8472345471382141
1.0	16390000.0	16400000.0	4.0	1.2173633575439453	0.5527772903442383
1.0	16400000.0	16410000.0	1.0	1.2733560800552368	0.5904000401496887
1.0	16420000.0	16430000.0	2.0	1.4777883291244507	0.7567666172981262
1.0	16500000.0	16510000.0	0.0	1.4333534240722656	1.2097524404525757
1.0	16570000.0	16580000.0	2.0	1.12606942653656	0.49829259514808655
1.0	16600000.0	16610000.0	0.0	1.0842673778533936	0.4756556451320648
1.0	16620000.0	16630000.0	1.0	1.0861995220184326	0.4757973551750183
1.0	16640000.0	16650000.0	1.0	1.1410256624221802	0.5057530403137207
1.0	16670000.0	16680000.0	2.0	1.7422908544540405	1.0098894834518433
1.0	16690000.0	16700000.0	1.0	1.2933499813079834	0.9605086445808411
1.0	16760000.0	16770000.0	0.0	1.5430896282196045	0.9080053567886353
1.0	16770000.0	16780000.0	2.0	1.1396738290786743	0.5058096647262573
1.0	16940000.0	16950000.0	1.0	1.384290337562561	1.1194813251495361
1.0	17040000.0	17050000.0	2.0	1.5772788524627686	0.8300573229789734
1.0	17250000.0	17260000.0	1.0	1.2046396732330322	0.5434885025024414
1.0	17280000.0	17290000.0	0.0	1.3174104690551758	0.6327016949653625
1.0	17300000.0	17310000.0	0.0	1.3849481344223022	0.6887679696083069
1.0	17320000.0	17330000.0	0.0	1.1997827291488647	0.5609525442123413
1.0	17340000.0	17350000.0	2.0	1.0761253833770752	0.49521303176879883
1.0	17370000.0	17380000.0	1.0	1.0813021659851074	0.4756086766719818
1.0	17380000.0	17390000.0	0.0	1.4924180507659912	0.9675616025924683
1.0	17390000.0	17400000.0	1.0	1.2407236099243164	0.5993982553482056
1.0	17400000.0	17410000.0	0.0	1.1177914142608643	0.5049268007278442
1.0	17430000.0	17440000.0	0.0	1.0741053819656372	0.48885345458984375
1.0	17460000.0	17470000.0	0.0	1.4672750234603882	0.7466418147087097
1.0	17480000.0	17490000.0	1.0	1.4567371606826782	0.7432842254638672
1.0	17520000.0	17530000.0	1.0	1.5008537769317627	0.767542839050293
1.0	17530000.0	17540000.0	1.0	1.3212578296661377	0.6395741701126099
1.0	17600000.0	17610000.0	2.0	1.6001169681549072	0.8421112298965454
1.0	17630000.0	17640000.0	1.0	1.8577136993408203	1.0441606044769287
1.0	17680000.0	17690000.0	0.0	1.5266151428222656	0.7904495000839233
1.0	17830000.0	17840000.0	3.0	1.6185903549194336	0.8528864979743958
1.0	17840000.0	17850000.0	1.0	1.347985863685608	0.6415116786956787
1.0	17970000.0	17980000.0	0.0	1.1914341449737549	0.5350555181503296
1.0	17990000.0	18000000.0	3.0	1.2233338356018066	0.5537862777709961
1.0	18010000.0	18020000.0	0.0	1.2717535495758057	0.5833785533905029
1.0	18070000.0	18080000.0	2.0	1.7650840282440186	0.9603736996650696
1.0	18110000.0	18120000.0	1.0	1.92919921875	1.0827014446258545
1.0	18120000.0	18130000.0	2.0	1.671380639076233	0.887523353099823
1.0	18190000.0	18200000.0	5.0	1.7036349773406982	0.9179250597953796
1.0	18230000.0	18240000.0	1.0	1.77581787109375	0.9675015211105347
1.0	18240000.0	18250000.0	2.0	2.034820079803467	1.1652376651763916
1.0	18270000.0	18280000.0	5.0	1.9971799850463867	1.1347192525863647
1.0	18370000.0	18380000.0	4.0	2.269364833831787	1.3122233152389526
1.0	18400000.0	18410000.0	2.0	1.9009259939193726	1.0607746839523315
1.0	18410000.0	18420000.0	1.0	1.7250694036483765	0.9271605610847473
1.0	18420000.0	18430000.0	2.0	1.791672706604004	0.9899611473083496
1.0	18500000.0	18510000.0	2.0	1.72234308719635	0.9303768873214722
1.0	18530000.0	18540000.0	1.0	2.046877145767212	1.1671347618103027
1.0	18550000.0	18560000.0	3.0	1.9749362468719482	1.1239888668060303
1.0	18560000.0	18570000.0	1.0	1.9584829807281494	1.105466604232788
1.0	18570000.0	18580000.0	3.0	1.987670660018921	1.1290303468704224
1.0	18720000.0	18730000.0	1.0	1.5057109594345093	0.7811540365219116
1.0	18830000.0	18840000.0	1.0	2.2143588066101074	1.2725205421447754
1.0	18850000.0	18860000.0	4.0	1.678995132446289	0.8924441337585449
1.0	18860000.0	18870000.0	2.0	1.6123096942901611	0.8488225936889648
1.0	18970000.0	18980000.0	1.0	2.4094135761260986	1.4205882549285889
1.0	18990000.0	19000000.0	1.0	1.5238391160964966	0.7888494729995728
1.0	19030000.0	19040000.0	2.0	1.9759231805801392	1.1148765087127686
1.0	19050000.0	19060000.0	0.0	2.3284497261047363	1.382539987564087
1.0	19060000.0	19070000.0	3.0	1.8041919469833374	0.9951261281967163
1.0	19170000.0	19180000.0	2.0	2.0427298545837402	1.1686877012252808
1.0	19240000.0	19250000.0	1.0	1.214834213256836	0.5505712032318115
1.0	19260000.0	19270000.0	3.0	1.2382901906967163	0.566977322101593
1.0	19270000.0	19280000.0	2.0	1.477451205253601	0.7563875317573547
1.0	19310000.0	19320000.0	2.0	1.6171890497207642	0.8634087443351746
1.0	19530000.0	19540000.0	1.0	1.3773882389068604	1.0338382720947266
1.0	19570000.0	19580000.0	2.0	1.4793403148651123	0.7735690474510193
1.0	19650000.0	19660000.0	2.0	1.2814970016479492	0.6152282953262329
1.0	19660000.0	19670000.0	0.0	1.1966739892959595	0.5450276732444763
1.0	19690000.0	19700000.0	1.0	1.1277780532836914	0.49961233139038086
1.0	19720000.0	19730000.0	1.0	1.1440671682357788	0.5097450017929077
1.0	19750000.0	19760000.0	0.0	1.3290902376174927	0.6660341024398804
1.0	19810000.0	19820000.0	1.0	2.303330659866333	1.9925470352172852
1.0	19840000.0	19850000.0	4.0	1.4908106327056885	0.7727146148681641
1.0	19850000.0	19860000.0	0.0	1.3716745376586914	0.6683661341667175
1.0	19890000.0	19900000.0	3.0	1.5220903158187866	0.7970166802406311
1.0	19930000.0	19940000.0	1.0	1.133597731590271	0.5014147758483887
1.0	19940000.0	19950000.0	0.0	1.1648181676864624	0.5206818580627441
1.0	20020000.0	20030000.0	1.0	1.0466912984848022	0.4564158022403717
1.0	20100000.0	20110000.0	1.0	1.0528042316436768	0.4586227834224701
1.0	20120000.0	20130000.0	2.0	1.4065749645233154	1.1601613759994507
1.0	20130000.0	20140000.0	0.0	1.1249110698699951	0.49850279092788696
1.0	20180000.0	20190000.0	0.0	1.3323040008544922	0.6520076990127563
1.0	20220000.0	20230000.0	0.0	1.0892938375473022	0.47694605588912964
1.0	20260000.0	20270000.0	1.0	1.4261716604232788	0.7261504530906677
1.0	20340000.0	20350000.0	0.0	1.7646195888519287	0.9639580845832825
1.0	20470000.0	20480000.0	2.0	1.2291994094848633	0.5827885270118713
1.0	20500000.0	20510000.0	2.0	1.2542402744293213	0.5957258939743042
1.0	20510000.0	20520000.0	1.0	1.2202173471450806	0.5518020391464233
1.0	20520000.0	20530000.0	3.0	1.250556230545044	0.5989046096801758
1.0	20540000.0	20550000.0	0.0	1.483005404472351	0.7539726495742798
1.0	20600000.0	20610000.0	1.0	1.567362904548645	0.8150917291641235
1.0	20610000.0	20620000.0	0.0	1.7157360315322876	0.9158417582511902
1.0	20650000.0	20660000.0	2.0	1.9156644344329834	1.070449948310852
1.0	20670000.0	20680000.0	1.0	1.6595590114593506	0.8803654909133911
1.0	20810000.0	20820000.0	2.0	1.2912225723266602	0.956944465637207
1.0	20850000.0	20860000.0	2.0	1.7235313653945923	0.9415384531021118
1.0	20930000.0	20940000.0	3.0	1.6952041387557983	0.9302377700805664
1.0	20950000.0	20960000.0	1.0	1.6603924036026	0.9053713083267212
1.0	20960000.0	20970000.0	0.0	1.1433483362197876	0.7293583750724792
1.0	20970000.0	20980000.0	1.0	1.242239236831665	0.5668554306030273
1.0	21040000.0	21050000.0	2.0	1.5584590435028076	0.8334685564041138
1.0	21140000.0	21150000.0	1.0	1.1310007572174072	0.5002292394638062
1.0	21250000.0	21260000.0	1.0	1.065717339515686	0.48474398255348206
1.0	21280000.0	21290000.0	0.0	1.1254326105117798	0.5120146870613098
1.0	21420000.0	21430000.0	1.0	1.1314747333526611	0.49934181571006775
1.0	21430000.0	21440000.0	4.0	1.1090444326400757	0.48821020126342773
1.0	21440000.0	21450000.0	0.0	1.1458709239959717	0.5083615183830261
1.0	21450000.0	21460000.0	2.0	1.1226391792297363	0.49498048424720764
1.0	21490000.0	21500000.0	1.0	1.138716459274292	0.5048630237579346
1.0	21580000.0	21590000.0	2.0	1.2528523206710815	0.5945762395858765
1.0	21610000.0	21620000.0	0.0	1.2965373992919922	0.6464017629623413
1.0	21660000.0	21670000.0	1.0	1.3758960962295532	0.8934095501899719
1.0	21670000.0	21680000.0	1.0	1.5203758478164673	1.3740103244781494
1.0	21680000.0	21690000.0	0.0	1.4832417964935303	0.7589629292488098
1.0	21700000.0	21710000.0	0.0	1.5012845993041992	0.7853193879127502
1.0	21730000.0	21740000.0	0.0	1.5482075214385986	0.8225356936454773
1.0	21810000.0	21820000.0	0.0	1.5199054479599	0.7537243366241455
1.0	21820000.0	21830000.0	0.0	1.6026912927627563	0.852875828742981
1.0	21840000.0	21850000.0	0.0	1.3604223728179932	0.6673752069473267
1.0	21970000.0	21980000.0	2.0	1.2841373682022095	0.6108331680297852
1.0	22010000.0	22020000.0	1.0	1.1374223232269287	0.5037153363227844
1.0	22030000.0	22040000.0	2.0	1.0994935035705566	0.4823235869407654
1.0	22080000.0	22090000.0	1.0	1.1106032133102417	0.490826278924942
1.0	22090000.0	22100000.0	3.0	1.1533281803131104	0.5118488073348999
1.0	22250000.0	22260000.0	1.0	1.6679853200912476	1.085745096206665
1.0	22380000.0	22390000.0	0.0	1.2228515148162842	0.5577315092086792
1.0	22460000.0	22470000.0	0.0	1.14783775806427	0.5130799412727356
1.0	22470000.0	22480000.0	1.0	1.4530525207519531	0.741059422492981
1.0	22580000.0	22590000.0	2.0	1.2066736221313477	0.5464188456535339
1.0	22590000.0	22600000.0	0.0	1.4390349388122559	0.7103655934333801
1.0	22630000.0	22640000.0	2.0	1.656682014465332	0.8879749178886414
1.0	22650000.0	22660000.0	2.0	1.4694111347198486	0.7482426762580872
1.0	22670000.0	22680000.0	1.0	1.8845126628875732	1.0734238624572754
1.0	22690000.0	22700000.0	3.0	1.6417357921600342	0.8798433542251587
1.0	22760000.0	22770000.0	0.0	1.7463276386260986	0.9552099108695984
1.0	22780000.0	22790000.0	2.0	1.263501524925232	0.5765767097473145
1.0	23000000.0	23010000.0	1.0	1.3083550930023193	0.6353314518928528
1.0	23060000.0	23070000.0	1.0	1.4110081195831299	0.710509717464447
1.0	23170000.0	23180000.0	1.0	1.149523138999939	0.535730242729187
1.0	23180000.0	23190000.0	0.0	1.176037073135376	0.560904324054718
1.0	23240000.0	23250000.0	1.0	1.224426031112671	0.5807285308837891
1.0	23260000.0	23270000.0	3.0	1.4259494543075562	0.7316587567329407
1.0	23330000.0	23340000.0	2.0	1.6507457494735718	0.8994693756103516
1.0	23350000.0	23360000.0	3.0	1.0881197452545166	0.4769989848136902
1.0	23470000.0	23480000.0	1.0	1.1117327213287354	0.4905509352684021
1.0	23500000.0	23510000.0	1.0	1.2764904499053955	0.6268385648727417
1.0	23590000.0	23600000.0	0.0	1.5250742435455322	0.803575873374939
1.0	23620000.0	23630000.0	1.0	1.0827319622039795	0.47467169165611267
1.0	23670000.0	23680000.0	1.0	1.4965046644210815	1.328742265701294
1.0	23700000.0	23710000.0	1.0	1.2542874813079834	0.5782611966133118
1.0	23750000.0	23760000.0	0.0	1.3976153135299683	0.773217499256134
1.0	23780000.0	23790000.0	1.0	1.253782868385315	0.594704806804657
1.0	23850000.0	23860000.0	0.0	1.2437424659729004	0.879407525062561
1.0	23980000.0	23990000.0	0.0	1.6071441173553467	0.8589677810668945
1.0	24000000.0	24010000.0	0.0	1.5735104084014893	0.8254508972167969
1.0	24030000.0	24040000.0	1.0	1.1842750310897827	0.532030463218689
1.0	24080000.0	24090000.0	2.0	1.2693793773651123	0.5883500576019287
1.0	24090000.0	24100000.0	0.0	1.1801652908325195	0.5302432775497437
1.0	24110000.0	24120000.0	1.0	1.3135350942611694	0.642991840839386
1.0	24150000.0	24160000.0	1.0	1.7040828466415405	1.6972150802612305
1.0	24170000.0	24180000.0	1.0	1.1694953441619873	0.5231215357780457
1.0	24200000.0	24210000.0	2.0	1.4351861476898193	0.74433833360672
1.0	24410000.0	24420000.0	1.0	1.0722547769546509	0.49495449662208557
1.0	24470000.0	24480000.0	1.0	1.3305282592773438	0.6898001432418823
1.0	24490000.0	24500000.0	0.0	1.0783603191375732	0.4703267216682434
1.0	24540000.0	24550000.0	1.0	1.2281742095947266	0.5830323100090027
1.0	24560000.0	24570000.0	2.0	1.276422142982483	0.6242141127586365
1.0	24610000.0	24620000.0	3.0	1.2605304718017578	0.6106559038162231
1.0	24650000.0	24660000.0	0.0	1.17763352394104	0.5286822319030762
1.0	24690000.0	24700000.0	1.0	1.1969588994979858	0.5370456576347351
1.0	24700000.0	24710000.0	1.0	1.1442761421203613	0.5092614889144897
1.0	24720000.0	24730000.0	1.0	1.1401844024658203	0.5126944780349731
1.0	24730000.0	24740000.0	3.0	1.13041090965271	0.5218895673751831
1.0	24980000.0	24990000.0	0.0	1.1475725173950195	0.5094155073165894
1.0	25020000.0	25030000.0	2.0	1.381669282913208	0.6767588257789612
1.0	25090000.0	25100000.0	3.0	1.2004419565200806	0.5433107614517212
1.0	25100000.0	25110000.0	1.0	1.1780574321746826	0.5352447628974915
1.0	25110000.0	25120000.0	2.0	1.2366613149642944	0.5613512396812439
1.0	25200000.0	25210000.0	1.0	1.576748013496399	0.8239991068840027
1.0	25250000.0	25260000.0	3.0	1.7179901599884033	0.9469283819198608
1.0	25260000.0	25270000.0	2.0	1.4502477645874023	0.7013264894485474
1.0	25270000.0	25280000.0	3.0	1.5037611722946167	0.7649065852165222
1.0	25290000.0	25300000.0	3.0	1.5955801010131836	0.8216170072555542
1.0	25300000.0	25310000.0	2.0	1.7955982685089111	0.9870643615722656
1.0	25320000.0	25330000.0	2.0	1.5367549657821655	0.7878438830375671
1.0	25450000.0	25460000.0	3.0	1.4554907083511353	0.7447311282157898
1.0	25490000.0	25500000.0	0.0	1.32158625125885	0.6894701719284058
1.0	25500000.0	25510000.0	2.0	1.3129689693450928	0.6415024399757385
1.0	25570000.0	25580000.0	1.0	1.9025049209594727	1.9103549718856812
1.0	25660000.0	25670000.0	1.0	1.3867807388305664	1.0771701335906982
1.0	25840000.0	25850000.0	1.0	1.2287228107452393	0.5999094247817993
1.0	25860000.0	25870000.0	1.0	1.2171579599380493	0.5754930377006531
1.0	25940000.0	25950000.0	1.0	1.2655022144317627	0.7000064849853516
1.0	25960000.0	25970000.0	1.0	1.2589976787567139	0.5996941328048706
1.0	26030000.0	26040000.0	1.0	1.112287998199463	0.4902540147304535
1.0	26040000.0	26050000.0	1.0	1.3162693977355957	0.6430634260177612
1.0	26060000.0	26070000.0	0.0	1.3248637914657593	0.6473851203918457
1.0	26140000.0	26150000.0	0.0	1.9121205806732178	1.9164530038833618
1.0	26150000.0	26160000.0	2.0	1.1283910274505615	0.4999508261680603
1.0	26160000.0	26170000.0	2.0	1.1001825332641602	0.48296213150024414
1.0	26190000.0	26200000.0	1.0	1.180743932723999	0.5315966606140137
1.0	26210000.0	26220000.0	1.0	1.1979668140411377	0.5418333411216736
1.0	26220000.0	26230000.0	0.0	1.188852071762085	0.5337174534797668
1.0	26270000.0	26280000.0	4.0	1.3508026599884033	0.6725863814353943
1.0	26280000.0	26290000.0	1.0	1.1935689449310303	0.5382655262947083
1.0	26290000.0	26300000.0	0.0	1.1525417566299438	0.5145531296730042
1.0	26380000.0	26390000.0	1.0	1.3950709104537964	0.6702178120613098
1.0	26470000.0	26480000.0	5.0	1.5545777082443237	0.8117117881774902
1.0	26500000.0	26510000.0	0.0	1.331749677658081	0.6673356294631958
1.0	26630000.0	26640000.0	0.0	1.3477060794830322	0.6613115072250366
1.0	26690000.0	26700000.0	2.0	1.3290742635726929	0.6266118288040161
1.0	26710000.0	26720000.0	3.0	1.4768129587173462	0.7294632196426392
1.0	26800000.0	26810000.0	2.0	1.3228437900543213	0.6176246404647827
1.0	26840000.0	26850000.0	1.0	1.9436285495758057	1.1066193580627441
1.0	26870000.0	26880000.0	0.0	1.1922204494476318	0.5357007384300232
1.0	27000000.0	27010000.0	0.0	1.3589353561401367	0.6613412499427795
1.0	27010000.0	27020000.0	2.0	1.2657063007354736	0.6243693232536316
1.0	27100000.0	27110000.0	2.0	1.1152215003967285	0.5070186853408813
1.0	27310000.0	27320000.0	1.0	1.3462451696395874	0.6432745456695557
1.0	27380000.0	27390000.0	1.0	1.6755841970443726	0.9208246469497681
1.0	27470000.0	27480000.0	3.0	1.3010419607162476	0.6135678887367249
1.0	27520000.0	27530000.0	2.0	1.442826509475708	0.7375448346138
1.0	27560000.0	27570000.0	1.0	1.1535680294036865	0.7437118291854858
1.0	27570000.0	27580000.0	1.0	1.215735673904419	0.5473045706748962
1.0	27600000.0	27610000.0	0.0	1.141079068183899	0.5056016445159912
1.0	27660000.0	27670000.0	0.0	1.2675743103027344	0.6127372980117798
1.0	27670000.0	27680000.0	2.0	1.1481119394302368	0.5114040970802307
1.0	27690000.0	27700000.0	2.0	1.402539610862732	1.1527574062347412
1.0	27720000.0	27730000.0	0.0	1.3798837661743164	0.6789886951446533
1.0	27900000.0	27910000.0	0.0	1.23866868019104	0.7260767817497253
1.0	27920000.0	27930000.0	0.0	1.385277509689331	0.7224891781806946
1.0	27940000.0	27950000.0	0.0	1.2415574789047241	0.5673471689224243
1.0	27970000.0	27980000.0	1.0	1.5377047061920166	0.8157153129577637
1.0	28040000.0	28050000.0	3.0	1.309639573097229	0.6364742517471313
1.0	28070000.0	28080000.0	1.0	1.0966609716415405	0.48168128728866577
1.0	28120000.0	28130000.0	0.0	1.0713452100753784	0.46885567903518677
1.0	28130000.0	28140000.0	2.0	1.0665757656097412	0.4662168025970459
1.0	28150000.0	28160000.0	0.0	1.4650665521621704	0.8304919004440308
1.0	28160000.0	28170000.0	2.0	1.0652979612350464	0.4653509557247162
1.0	28200000.0	28210000.0	1.0	1.0811501741409302	0.4733774662017822
1.0	28250000.0	28260000.0	0.0	1.502934217453003	0.7931289672851562
1.0	28280000.0	28290000.0	2.0	1.4384686946868896	1.2193008661270142
1.0	28390000.0	28400000.0	0.0	1.0141651630401611	0.4432874619960785
1.0	28400000.0	28410000.0	0.0	1.0486174821853638	0.4661123752593994
1.0	28490000.0	28500000.0	0.0	1.1552903652191162	0.5363759994506836
1.0	28510000.0	28520000.0	1.0	1.159176230430603	0.5170202255249023
1.0	28680000.0	28690000.0	2.0	1.4989795684814453	0.7681317329406738
1.0	28790000.0	28800000.0	0.0	1.156150221824646	0.5151971578598022
1.0	29020000.0	29030000.0	1.0	1.1102592945098877	0.4887479841709137
1.0	29110000.0	29120000.0	1.0	1.609805703163147	0.8552560806274414
1.0	29130000.0	29140000.0	1.0	1.7598955631256104	0.9723522067070007
1.0	29140000.0	29150000.0	3.0	1.5171585083007812	0.7939919233322144
1.0	29150000.0	29160000.0	3.0	1.6051477193832397	0.8585819005966187
1.0	29180000.0	29190000.0	1.0	1.356376051902771	0.6775717735290527
1.0	29350000.0	29360000.0	1.0	0.9904301762580872	0.4496767520904541
1.0	29400000.0	29410000.0	0.0	1.1113812923431396	0.5093683004379272
1.0	29440000.0	29450000.0	1.0	1.1404730081558228	0.5245223045349121
1.0	29460000.0	29470000.0	3.0	1.289594054222107	0.6371699571609497
1.0	29620000.0	29630000.0	1.0	1.4327633380889893	0.7181125283241272
1.0	29690000.0	29700000.0	3.0	1.8500347137451172	1.0305006504058838
1.0	29720000.0	29730000.0	1.0	2.0366058349609375	1.1487314701080322
1.0	29850000.0	29860000.0	1.0	1.8222554922103882	1.017508625984192
1.0	29860000.0	29870000.0	1.0	1.7755743265151978	0.9822548031806946
1.0	30070000.0	30080000.0	4.0	2.3759608268737793	1.3928419351577759
1.0	30080000.0	30090000.0	4.0	2.554173707962036	1.4976539611816406
1.0	30190000.0	30200000.0	4.0	3.034982681274414	1.7973989248275757
1.0	30240000.0	30250000.0	1.0	3.0497846603393555	1.8103656768798828
1.0	30320000.0	30330000.0	1.0	2.331991672515869	1.356479525566101
1.0	30360000.0	30370000.0	3.0	2.3981409072875977	1.4050171375274658
1.0	30450000.0	30460000.0	3.0	1.827390432357788	1.0098570585250854
1.0	30570000.0	30580000.0	6.0	2.5027973651885986	1.483877182006836
1.0	30660000.0	30670000.0	4.0	2.7271666526794434	1.6048345565795898
1.0	30670000.0	30680000.0	2.0	2.7964529991149902	1.6392024755477905
1.0	30750000.0	30760000.0	4.0	2.912994384765625	1.7196362018585205
1.0	30780000.0	30790000.0	2.0	2.4796648025512695	1.458023190498352
1.0	30920000.0	30930000.0	3.0	2.038322925567627	1.1592592000961304
1.0	31000000.0	31010000.0	3.0	2.339921474456787	1.3581254482269287
1.0	31040000.0	31050000.0	4.0	2.1525793075561523	1.2367222309112549
1.0	31080000.0	31090000.0	5.0	2.1993865966796875	1.2654712200164795
1.0	31120000.0	31130000.0	1.0	1.7682969570159912	0.9460835456848145
1.0	31180000.0	31190000.0	4.0	1.7629387378692627	0.9661676287651062
1.0	31210000.0	31220000.0	4.0	1.3018863201141357	0.611342191696167
1.0	31240000.0	31250000.0	2.0	1.7808208465576172	0.9641460180282593
1.0	31270000.0	31280000.0	0.0	1.5889685153961182	0.8226699829101562
1.0	31280000.0	31290000.0	2.0	1.4553768634796143	0.7304643392562866
1.0	31300000.0	31310000.0	4.0	1.6197912693023682	0.8730228543281555
1.0	31380000.0	31390000.0	0.0	1.4917930364608765	0.7365628480911255
1.0	31450000.0	31460000.0	3.0	1.1640584468841553	0.5198289155960083
1.0	31520000.0	31530000.0	1.0	1.1943304538726807	0.539840579032898
1.0	31540000.0	31550000.0	1.0	1.694023847579956	0.9200072288513184
1.0	31580000.0	31590000.0	3.0	1.6025209426879883	0.855185866355896
1.0	31650000.0	31660000.0	2.0	1.612971544265747	0.8675874471664429
1.0	31720000.0	31730000.0	0.0	1.5060839653015137	0.7882435917854309
1.0	31760000.0	31770000.0	2.0	1.1759488582611084	0.5697194337844849
1.0	31790000.0	31800000.0	0.0	1.0504136085510254	0.45731812715530396
1.0	31840000.0	31850000.0	0.0	1.6614192724227905	1.6295455694198608
1.0	32010000.0	32020000.0	2.0	1.3879214525222778	0.7130992412567139
1.0	32040000.0	32050000.0	1.0	2.1962788105010986	1.9912006855010986
1.0	32110000.0	32120000.0	2.0	1.2293682098388672	0.8567267656326294
1.0	32190000.0	32200000.0	1.0	1.717707633972168	0.9419584274291992
1.0	32210000.0	32220000.0	0.0	1.2805798053741455	0.5959977507591248
1.0	32250000.0	32260000.0	0.0	1.4353716373443604	0.7287620306015015
1.0	32260000.0	32270000.0	3.0	1.1573522090911865	0.5147780179977417
1.0	32320000.0	32330000.0	1.0	1.5489323139190674	0.8108360171318054
1.0	32380000.0	32390000.0	2.0	1.0719578266143799	0.4714861512184143
1.0	32450000.0	32460000.0	1.0	1.660974144935608	0.8918366432189941
1.0	32540000.0	32550000.0	1.0	1.2759813070297241	0.5893778800964355
1.0	32570000.0	32580000.0	3.0	1.9422613382339478	1.9334548711776733
1.0	32600000.0	32610000.0	3.0	1.1721677780151367	0.5258568525314331
1.0	32680000.0	32690000.0	1.0	1.7854028940200806	1.0222059488296509
1.0	32810000.0	32820000.0	1.0	1.6007099151611328	0.9108548164367676
1.0	32830000.0	32840000.0	2.0	1.1518129110336304	0.5133591890335083
1.0	32860000.0	32870000.0	2.0	1.3667457103729248	0.7398232817649841
1.0	32870000.0	32880000.0	1.0	1.2846105098724365	0.6243343949317932
1.0	32890000.0	32900000.0	1.0	1.473015546798706	0.764620304107666
1.0	32930000.0	32940000.0	1.0	1.5030549764633179	0.7808828353881836
1.0	32940000.0	32950000.0	0.0	1.447109341621399	0.7385081648826599
1.0	32990000.0	33000000.0	1.0	1.429685354232788	0.7265323996543884
1.0	33010000.0	33020000.0	1.0	1.2754838466644287	0.6134223937988281
1.0	33090000.0	33100000.0	2.0	1.0789921283721924	0.4729726314544678
1.0	33130000.0	33140000.0	1.0	1.1915652751922607	0.5341560244560242
1.0	33170000.0	33180000.0	1.0	1.2846834659576416	0.5988744497299194
1.0	33210000.0	33220000.0	4.0	1.1567070484161377	0.5166307687759399
1.0	33360000.0	33370000.0	0.0	1.3287608623504639	0.847687840461731
1.0	33510000.0	33520000.0	2.0	1.2753994464874268	0.5901615619659424
1.0	33560000.0	33570000.0	2.0	1.1770267486572266	0.5275176763534546
1.0	33610000.0	33620000.0	1.0	1.2166309356689453	0.5533090829849243
1.0	33690000.0	33700000.0	2.0	1.3260722160339355	0.6469918489456177
1.0	33700000.0	33710000.0	2.0	1.4649713039398193	0.7489668726921082
1.0	33720000.0	33730000.0	1.0	1.3981573581695557	1.1447298526763916
1.0	33740000.0	33750000.0	1.0	1.296677589416504	0.617820143699646
1.0	33770000.0	33780000.0	2.0	1.7121078968048096	0.9415864944458008
1.0	33810000.0	33820000.0	1.0	1.673949956893921	1.6500873565673828
1.0	33920000.0	33930000.0	0.0	1.679729700088501	0.9137283563613892
1.0	33930000.0	33940000.0	5.0	1.4166189432144165	0.7260971665382385
1.0	33950000.0	33960000.0	1.0	1.3377254009246826	0.6267486810684204
1.0	34080000.0	34090000.0	3.0	1.7926223278045654	0.9833858609199524
1.0	34100000.0	34110000.0	0.0	2.1318271160125732	1.2185194492340088
1.0	34120000.0	34130000.0	1.0	2.1189422607421875	1.2139168977737427
1.0	34130000.0	34140000.0	0.0	2.1465296745300293	1.2393810749053955
1.0	34170000.0	34180000.0	5.0	2.5270323753356934	1.4845786094665527
1.0	34240000.0	34250000.0	4.0	2.9781694412231445	1.7711222171783447
1.0	34260000.0	34270000.0	6.0	3.273339033126831	1.9304227828979492
1.0	34270000.0	34280000.0	6.0	3.24830961227417	1.9142271280288696
1.0	34350000.0	34360000.0	1.0	2.7709457874298096	1.642146348953247
1.0	34400000.0	34410000.0	1.0	3.060542106628418	1.8088257312774658
1.0	34410000.0	34420000.0	2.0	3.0836267471313477	1.8220851421356201
1.0	34420000.0	34430000.0	3.0	3.5394134521484375	2.066926956176758
1.0	34480000.0	34490000.0	1.0	3.670248508453369	2.137683153152466
1.0	34500000.0	34510000.0	1.0	2.9070141315460205	1.7101833820343018
1.0	34510000.0	34520000.0	3.0	3.556638240814209	2.0790090560913086
1.0	34670000.0	34680000.0	0.0	3.4591915607452393	2.0255162715911865
1.0	34710000.0	34720000.0	1.0	2.496553897857666	1.4310039281845093
1.0	34750000.0	34760000.0	7.0	3.6250674724578857	2.12064790725708
1.0	34820000.0	34830000.0	6.0	4.106795310974121	2.345027446746826
1.0	34860000.0	34870000.0	3.0	3.592519760131836	2.0926132202148438
1.0	34930000.0	34940000.0	5.0	2.9153575897216797	1.7280702590942383
1.0	35020000.0	35030000.0	3.0	2.410553455352783	1.4054210186004639
1.0	35050000.0	35060000.0	1.0	2.2620246410369873	1.3169691562652588
1.0	35060000.0	35070000.0	2.0	2.094538927078247	1.1981604099273682
1.0	35090000.0	35100000.0	3.0	1.7647292613983154	0.965890109539032
1.0	35120000.0	35130000.0	3.0	1.711713433265686	0.9228946566581726
1.0	35160000.0	35170000.0	3.0	1.9107929468154907	1.0712867975234985
1.0	35190000.0	35200000.0	2.0	1.9294145107269287	1.0918911695480347
1.0	35240000.0	35250000.0	0.0	1.1968505382537842	0.5554426908493042
1.0	35260000.0	35270000.0	3.0	1.3156907558441162	0.643974781036377
1.0	35330000.0	35340000.0	1.0	1.6000210046768188	0.9373847246170044
1.0	35390000.0	35400000.0	2.0	1.5608230829238892	0.8330300450325012
1.0	35420000.0	35430000.0	1.0	1.6806280612945557	0.8997851610183716
1.0	35440000.0	35450000.0	1.0	1.3263499736785889	0.645876407623291
1.0	35500000.0	35510000.0	1.0	1.7260887622833252	0.9377463459968567
1.0	35550000.0	35560000.0	0.0	1.2927812337875366	0.6229870319366455
1.0	35650000.0	35660000.0	2.0	3.1345858573913574	2.1887850761413574
1.0	35700000.0	35710000.0	0.0	1.6182043552398682	0.8727625012397766
1.0	35720000.0	35730000.0	1.0	1.4856499433517456	0.769902229309082
1.0	35770000.0	35780000.0	1.0	1.1308889389038086	0.4976368844509125
1.0	35790000.0	35800000.0	1.0	1.1490280628204346	0.5074977874755859
1.0	35800000.0	35810000.0	2.0	1.2121679782867432	0.569918155670166
1.0	35810000.0	35820000.0	1.0	1.2572611570358276	0.5845750570297241
1.0	35860000.0	35870000.0	2.0	1.111565113067627	0.48925748467445374
1.0	35920000.0	35930000.0	2.0	1.19424307346344	0.5376026034355164
1.0	36010000.0	36020000.0	1.0	1.2273681163787842	0.5586451888084412
1.0	36060000.0	36070000.0	1.0	1.3932781219482422	0.6637314558029175
1.0	36070000.0	36080000.0	1.0	1.3227274417877197	0.6183685064315796
1.0	36110000.0	36120000.0	1.0	1.920300841331482	1.0849717855453491
1.0	36120000.0	36130000.0	2.0	1.8539615869522095	1.0387771129608154
1.0	36190000.0	36200000.0	2.0	1.2603070735931396	0.5780561566352844
1.0	36200000.0	36210000.0	2.0	1.2600176334381104	0.5768431425094604
1.0	36290000.0	36300000.0	2.0	1.2378665208816528	0.5627107620239258
1.0	36300000.0	36310000.0	2.0	1.1963878870010376	0.537164568901062
1.0	36310000.0	36320000.0	0.0	1.1946731805801392	0.5377500653266907
1.0	36450000.0	36460000.0	1.0	1.1953731775283813	0.5370520353317261
1.0	36480000.0	36490000.0	0.0	1.1383270025253296	0.5047809481620789
1.0	36510000.0	36520000.0	1.0	1.1625770330429077	0.5184674859046936
1.0	36590000.0	36600000.0	1.0	1.3181406259536743	0.6178210377693176
1.0	36670000.0	36680000.0	1.0	1.215137243270874	0.5515455007553101
1.0	36690000.0	36700000.0	2.0	1.1669628620147705	0.5486375093460083
1.0	36720000.0	36730000.0	2.0	1.1779460906982422	0.527802586555481
1.0	36740000.0	36750000.0	1.0	1.2160857915878296	0.5522591471672058
1.0	36780000.0	36790000.0	2.0	1.234590768814087	0.56223064661026
1.0	36870000.0	36880000.0	3.0	1.406127691268921	0.7011702060699463
1.0	36930000.0	36940000.0	0.0	1.3781391382217407	0.6866779923439026
1.0	36950000.0	36960000.0	0.0	1.6259136199951172	0.8491472005844116
1.0	37010000.0	37020000.0	3.0	1.646486520767212	0.8840068578720093
1.0	37050000.0	37060000.0	1.0	1.8350849151611328	1.0082340240478516
1.0	37110000.0	37120000.0	2.0	2.3994452953338623	1.3951994180679321
1.0	37130000.0	37140000.0	2.0	2.4284844398498535	1.4173113107681274
1.0	37270000.0	37280000.0	3.0	2.551208019256592	1.502237319946289
1.0	37430000.0	37440000.0	3.0	2.638730525970459	1.552920937538147
1.0	37490000.0	37500000.0	7.0	2.2626898288726807	1.3043756484985352
1.0	37580000.0	37590000.0	2.0	3.553323268890381	2.0709598064422607
1.0	37750000.0	37760000.0	2.0	2.4741415977478027	1.4494407176971436
1.0	37780000.0	37790000.0	0.0	2.075289249420166	1.1699262857437134
1.0	37820000.0	37830000.0	2.0	2.1171505451202393	1.2023664712905884
1.0	37850000.0	37860000.0	1.0	2.014197826385498	1.140308141708374
1.0	37920000.0	37930000.0	1.0	1.3596693277359009	0.6507044434547424
1.0	37960000.0	37970000.0	0.0	1.2497154474258423	0.5732292532920837
1.0	38010000.0	38020000.0	1.0	1.2340704202651978	0.5993918180465698
1.0	38170000.0	38180000.0	1.0	1.187134027481079	0.5331325531005859
1.0	38180000.0	38190000.0	2.0	1.2831048965454102	0.6154291033744812
1.0	38250000.0	38260000.0	3.0	1.6571028232574463	0.9069658517837524
1.0	38390000.0	38400000.0	1.0	1.4062516689300537	0.7495759129524231
1.0	38510000.0	38520000.0	1.0	1.596215844154358	0.8445239067077637
1.0	38560000.0	38570000.0	1.0	1.7607322931289673	0.9566831588745117
1.0	38570000.0	38580000.0	3.0	1.6874281167984009	0.9008404016494751
1.0	38580000.0	38590000.0	1.0	2.0648112297058105	1.1813464164733887
1.0	38590000.0	38600000.0	2.0	1.710862398147583	0.9197578430175781
1.0	38670000.0	38680000.0	0.0	2.147129774093628	1.2311264276504517
1.0	38790000.0	38800000.0	5.0	2.09362530708313	1.1920983791351318
1.0	38850000.0	38860000.0	1.0	2.8099849224090576	1.664696455001831
1.0	38870000.0	38880000.0	1.0	2.9327993392944336	1.7330362796783447
1.0	38960000.0	38970000.0	4.0	2.6951427459716797	1.6103410720825195
1.0	39160000.0	39170000.0	3.0	2.115260362625122	1.207140326499939
1.0	39180000.0	39190000.0	3.0	2.063969373703003	1.1680974960327148
1.0	39260000.0	39270000.0	3.0	1.9592311382293701	1.1018164157867432
1.0	39370000.0	39380000.0	0.0	1.450399398803711	0.7046731114387512
1.0	39380000.0	39390000.0	1.0	1.2486345767974854	0.5706921815872192
1.0	39400000.0	39410000.0	2.0	1.4401772022247314	0.7342023253440857
1.0	39460000.0	39470000.0	0.0	1.2878215312957764	0.5973886251449585
1.0	39470000.0	39480000.0	3.0	1.3185244798660278	0.614391565322876
1.0	39580000.0	39590000.0	2.0	1.2127654552459717	0.547775387763977
1.0	39620000.0	39630000.0	1.0	1.5387309789657593	1.408721685409546
1.0	39630000.0	39640000.0	1.0	1.2514417171478271	0.5757526159286499
1.0	39640000.0	39650000.0	1.0	1.2536771297454834	0.5766934156417847
1.0	39660000.0	39670000.0	2.0	1.2353181838989258	0.5610101222991943
1.0	39760000.0	39770000.0	3.0	1.1589914560317993	0.5287269949913025
1.0	39860000.0	39870000.0	0.0	1.2722480297088623	0.6255570650100708
1.0	39890000.0	39900000.0	3.0	1.0978511571884155	0.4812065064907074
1.0	39940000.0	39950000.0	1.0	1.1402313709259033	0.5042883157730103
1.0	39950000.0	39960000.0	1.0	1.2834810018539429	0.6183250546455383
1.0	40030000.0	40040000.0	2.0	1.232494831085205	0.564426600933075
1.0	40120000.0	40130000.0	0.0	1.7788177728652954	0.9692208170890808
1.0	40250000.0	40260000.0	1.0	1.2031704187393188	0.5883708000183105
1.0	40310000.0	40320000.0	0.0	1.1848909854888916	0.5327712297439575
1.0	40360000.0	40370000.0	1.0	1.3286857604980469	0.7002262473106384
1.0	40370000.0	40380000.0	2.0	1.4782679080963135	0.7605605721473694
1.0	40440000.0	40450000.0	1.0	1.6015739440917969	0.8523328900337219
1.0	40460000.0	40470000.0	2.0	1.5501999855041504	0.8094566464424133
1.0	40470000.0	40480000.0	4.0	1.7520596981048584	0.9605438113212585
1.0	40490000.0	40500000.0	2.0	1.4659850597381592	0.7438635230064392
1.0	40530000.0	40540000.0	1.0	1.3168418407440186	0.615879237651825
1.0	40720000.0	40730000.0	1.0	1.7145429849624634	1.7127602100372314
1.0	40730000.0	40740000.0	0.0	1.1277923583984375	0.49816828966140747
1.0	40760000.0	40770000.0	1.0	1.3394887447357178	0.6495799422264099
1.0	40780000.0	40790000.0	1.0	1.5258671045303345	0.7663177251815796
1.0	40820000.0	40830000.0	3.0	1.3796995878219604	0.6888056993484497
1.0	40840000.0	40850000.0	1.0	1.1317167282104492	0.5040297508239746
1.0	40880000.0	40890000.0	1.0	1.23476243019104	0.5598334670066833
1.0	40950000.0	40960000.0	1.0	1.1455020904541016	0.5155885219573975
1.0	41010000.0	41020000.0	1.0	1.408311367034912	0.7013660669326782
1.0	41070000.0	41080000.0	2.0	1.3535630702972412	0.6613115668296814
1.0	41080000.0	41090000.0	0.0	1.3434809446334839	0.662176251411438
1.0	41090000.0	41100000.0	1.0	1.1023519039154053	0.48501214385032654
1.0	41130000.0	41140000.0	1.0	1.3564403057098389	0.679169774055481
1.0	41150000.0	41160000.0	0.0	1.6420291662216187	1.0037273168563843
1.0	41180000.0	41190000.0	0.0	1.1494777202606201	0.5099371671676636
1.0	41210000.0	41220000.0	1.0	1.1113197803497314	0.48910778760910034
1.0	41300000.0	41310000.0	3.0	1.3909238576889038	0.6979104280471802
1.0	41330000.0	41340000.0	0.0	1.3505308628082275	0.6508384943008423
1.0	41360000.0	41370000.0	0.0	1.4527368545532227	0.7462394833564758
1.0	41380000.0	41390000.0	3.0	1.2433135509490967	0.5989751815795898
1.0	41500000.0	41510000.0	0.0	1.131743311882019	0.501173198223114
1.0	41560000.0	41570000.0	1.0	1.1939646005630493	0.5483740568161011
1.0	41580000.0	41590000.0	1.0	1.179945707321167	0.5316745042800903
1.0	41650000.0	41660000.0	0.0	1.2932283878326416	0.5999106168746948
1.0	41690000.0	41700000.0	1.0	1.1596332788467407	0.5163089036941528
1.0	41780000.0	41790000.0	0.0	1.4276715517044067	0.7223382592201233
1.0	41820000.0	41830000.0	2.0	1.2530266046524048	0.6251568794250488
1.0	41850000.0	41860000.0	0.0	1.5095089673995972	0.7972769737243652
1.0	41890000.0	41900000.0	0.0	1.5252323150634766	0.7929913401603699
1.0	41900000.0	41910000.0	1.0	1.4974653720855713	0.7716379761695862
1.0	41910000.0	41920000.0	0.0	1.3359143733978271	0.6552563309669495
1.0	41920000.0	41930000.0	1.0	1.2801744937896729	0.5897629261016846
1.0	41950000.0	41960000.0	0.0	1.4705235958099365	0.7159494161605835
1.0	41970000.0	41980000.0	4.0	1.2690742015838623	0.6061597466468811
1.0	42050000.0	42060000.0	3.0	1.723931074142456	0.9358274340629578
1.0	42090000.0	42100000.0	1.0	1.5001037120819092	0.7630187273025513
1.0	42120000.0	42130000.0	2.0	1.5972068309783936	0.8409398794174194
1.0	42150000.0	42160000.0	3.0	1.5959060192108154	0.8398414850234985
1.0	42190000.0	42200000.0	1.0	1.4968135356903076	0.7809921503067017
1.0	42240000.0	42250000.0	2.0	1.4725621938705444	0.7632843255996704
1.0	42320000.0	42330000.0	2.0	1.5051543712615967	0.7732375264167786
1.0	42340000.0	42350000.0	1.0	1.3170430660247803	0.6389772295951843
1.0	42390000.0	42400000.0	1.0	1.5579726696014404	0.8153343200683594
1.0	42470000.0	42480000.0	0.0	1.6083576679229736	0.8498977422714233
1.0	42480000.0	42490000.0	1.0	1.7229328155517578	0.9352886080741882
1.0	42540000.0	42550000.0	2.0	1.4965648651123047	0.7684102654457092
1.0	42580000.0	42590000.0	1.0	1.970432996749878	1.1156985759735107
1.0	42600000.0	42610000.0	4.0	1.8160467147827148	0.9993237257003784
1.0	42610000.0	42620000.0	2.0	1.3327171802520752	0.6306505799293518
1.0	42620000.0	42630000.0	2.0	1.4591745138168335	0.7334359884262085
1.0	42680000.0	42690000.0	1.0	1.3307760953903198	0.6198707818984985
1.0	42770000.0	42780000.0	0.0	1.1990151405334473	0.5388138890266418
1.0	42780000.0	42790000.0	2.0	1.1787141561508179	0.5282970070838928
1.0	42810000.0	42820000.0	5.0	1.6230018138885498	0.8635188937187195
1.0	42880000.0	42890000.0	0.0	1.7426319122314453	0.9844886660575867
1.0	42920000.0	42930000.0	1.0	1.5635141134262085	1.4552479982376099
1.0	42950000.0	42960000.0	0.0	1.410813570022583	0.70601886510849
1.0	43040000.0	43050000.0	1.0	1.3033405542373657	0.6342481374740601
1.0	43050000.0	43060000.0	2.0	1.2593951225280762	0.606903076171875
1.0	43100000.0	43110000.0	1.0	1.3787063360214233	0.6862185597419739
1.0	43110000.0	43120000.0	1.0	1.4548066854476929	0.7372201681137085
1.0	43160000.0	43170000.0	0.0	1.1464147567749023	0.5075926184654236
1.0	43430000.0	43440000.0	2.0	1.261573076248169	0.5789200067520142
1.0	43590000.0	43600000.0	1.0	1.6251064538955688	0.8620406985282898
1.0	43730000.0	43740000.0	0.0	1.3807216882705688	0.7007949352264404
1.0	43750000.0	43760000.0	0.0	1.221300721168518	0.8441749811172485
1.0	43760000.0	43770000.0	3.0	1.2714056968688965	0.607404351234436
1.0	43800000.0	43810000.0	2.0	1.2095062732696533	0.5737828016281128
1.0	43820000.0	43830000.0	3.0	1.2593927383422852	0.6381648182868958
1.0	43890000.0	43900000.0	1.0	1.1908602714538574	0.5376325249671936
1.0	43900000.0	43910000.0	1.0	1.2271710634231567	0.5856257677078247
1.0	44040000.0	44050000.0	1.0	1.1682988405227661	0.5238035917282104
1.0	44110000.0	44120000.0	2.0	1.4449987411499023	1.1339704990386963
1.0	44160000.0	44170000.0	0.0	1.2081794738769531	0.5446023941040039
1.0	44180000.0	44190000.0	2.0	1.1968189477920532	0.5391736626625061
1.0	44420000.0	44430000.0	2.0	1.1248606443405151	0.49635037779808044
1.0	44440000.0	44450000.0	0.0	1.6206687688827515	1.55952787399292
1.0	44450000.0	44460000.0	2.0	1.5056787729263306	0.8191354870796204
1.0	44570000.0	44580000.0	3.0	2.0848898887634277	1.1870089769363403
1.0	44640000.0	44650000.0	3.0	2.159118175506592	1.251270055770874
1.0	44690000.0	44700000.0	3.0	1.2725578546524048	0.5829505324363708
1.0	44720000.0	44730000.0	0.0	1.1484851837158203	0.512083888053894
1.0	44740000.0	44750000.0	0.0	1.092381238937378	0.481605589389801
1.0	44810000.0	44820000.0	0.0	1.1657421588897705	0.520561158657074
1.0	44840000.0	44850000.0	0.0	1.6408370733261108	0.871930718421936
1.0	44920000.0	44930000.0	3.0	1.7091649770736694	0.9190500974655151
1.0	44950000.0	44960000.0	2.0	1.969214677810669	1.1158372163772583
1.0	45000000.0	45010000.0	3.0	1.327903151512146	0.6414757966995239
1.0	45080000.0	45090000.0	2.0	1.5185885429382324	0.7899194955825806
1.0	45150000.0	45160000.0	3.0	1.370924949645996	0.6511393189430237
1.0	45280000.0	45290000.0	4.0	1.681745171546936	1.6625964641571045
1.0	45300000.0	45310000.0	2.0	1.5723196268081665	0.793441653251648
1.0	45320000.0	45330000.0	2.0	1.2254173755645752	0.5564799904823303
1.0	45360000.0	45370000.0	3.0	1.292188048362732	0.5970965623855591
1.0	45410000.0	45420000.0	2.0	1.3004220724105835	0.6069589853286743
1.0	45430000.0	45440000.0	2.0	1.1951403617858887	0.5383750200271606
1.0	45500000.0	45510000.0	4.0	1.1360766887664795	0.5025574564933777
1.0	45570000.0	45580000.0	2.0	1.378278136253357	0.6950446367263794
1.0	45580000.0	45590000.0	0.0	1.312273621559143	0.6262308359146118
1.0	45610000.0	45620000.0	1.0	1.2482719421386719	0.5966963171958923
1.0	45620000.0	45630000.0	1.0	1.3263275623321533	0.6549803614616394
1.0	45670000.0	45680000.0	0.0	1.1757720708847046	0.775635838508606
1.0	45710000.0	45720000.0	4.0	1.2852108478546143	0.6330312490463257
1.0	45730000.0	45740000.0	2.0	1.1932767629623413	0.5539811253547668
1.0	45740000.0	45750000.0	0.0	1.3082002401351929	0.6380173563957214
1.0	45790000.0	45800000.0	0.0	1.1603425741195679	0.5559019446372986
1.0	45850000.0	45860000.0	2.0	1.1254899501800537	0.5124737620353699
1.0	45940000.0	45950000.0	1.0	1.152001142501831	0.512475848197937
1.0	46050000.0	46060000.0	0.0	1.0838167667388916	0.49550876021385193
1.0	46250000.0	46260000.0	0.0	1.4644774198532104	0.7585693597793579
1.0	46270000.0	46280000.0	0.0	1.0658226013183594	0.4658149182796478
1.0	46300000.0	46310000.0	0.0	1.09743332862854	0.481616735458374
1.0	46340000.0	46350000.0	1.0	1.166011095046997	0.5194169282913208
1.0	46360000.0	46370000.0	1.0	1.1308472156524658	0.5199775695800781
1.0	46430000.0	46440000.0	0.0	1.2176945209503174	0.5544037818908691
1.0	46440000.0	46450000.0	1.0	1.261972188949585	0.5801998376846313
1.0	46490000.0	46500000.0	2.0	1.1877330541610718	0.5325666666030884
1.0	46540000.0	46550000.0	3.0	1.1111540794372559	0.4881373345851898
1.0	46600000.0	46610000.0	0.0	1.4698655605316162	0.7515283823013306
1.0	46620000.0	46630000.0	0.0	1.4459617137908936	0.7395642399787903
1.0	46630000.0	46640000.0	2.0	1.2042630910873413	0.5461394190788269
1.0	46660000.0	46670000.0	0.0	1.6728938817977905	1.648380994796753
1.0	46740000.0	46750000.0	0.0	1.1907447576522827	0.5359598994255066
1.0	46750000.0	46760000.0	1.0	1.1977354288101196	0.539616048336029
1.0	46800000.0	46810000.0	1.0	1.5224231481552124	1.079720139503479
1.0	46880000.0	46890000.0	3.0	1.6292903423309326	0.85368412733078
1.0	46890000.0	46900000.0	5.0	1.7994838953018188	1.0002448558807373
1.0	46930000.0	46940000.0	1.0	1.3916270732879639	0.6709638237953186
1.0	46980000.0	46990000.0	4.0	1.2053629159927368	0.5457586050033569
1.0	47000000.0	47010000.0	1.0	1.3529356718063354	0.6598381996154785
1.0	47010000.0	47020000.0	1.0	1.3136157989501953	0.6501317620277405
1.0	47020000.0	47030000.0	1.0	1.1800826787948608	0.5293258428573608
1.0	47080000.0	47090000.0	3.0	1.475129246711731	1.2882506847381592
1.0	47110000.0	47120000.0	1.0	1.065657615661621	0.46689945459365845
1.0	47160000.0	47170000.0	1.0	1.1254863739013672	0.4985523223876953
1.0	47200000.0	47210000.0	1.0	1.4849344491958618	0.7671128511428833
1.0	47260000.0	47270000.0	2.0	1.271944284439087	0.6136499047279358
1.0	47370000.0	47380000.0	1.0	1.496424913406372	0.7799993753433228
1.0	47390000.0	47400000.0	1.0	1.6528962850570679	0.892664909362793
1.0	47480000.0	47490000.0	0.0	1.5555111169815063	0.8225202560424805
1.0	47490000.0	47500000.0	3.0	1.3532416820526123	0.6706669330596924
1.0	47660000.0	47670000.0	1.0	1.6121892929077148	0.851958155632019
1.0	47710000.0	47720000.0	2.0	1.3820914030075073	0.6832700371742249
1.0	47730000.0	47740000.0	0.0	1.17440664768219	0.5240944027900696
1.0	47800000.0	47810000.0	1.0	1.2183687686920166	0.6043620705604553
1.0	47870000.0	47880000.0	1.0	1.379163384437561	0.6960044503211975
1.0	47900000.0	47910000.0	0.0	1.264325737953186	0.6954878568649292
1.0	48010000.0	48020000.0	2.0	1.0925980806350708	0.49036282300949097
1.0	48060000.0	48070000.0	1.0	1.3117800951004028	0.6453021764755249
1.0	48070000.0	48080000.0	1.0	1.4395220279693604	0.7378033399581909
1.0	48170000.0	48180000.0	1.0	1.3730510473251343	0.6974678635597229
1.0	48190000.0	48200000.0	1.0	1.3312969207763672	0.6202704310417175
1.0	48260000.0	48270000.0	1.0	1.4893728494644165	0.7640937566757202
1.0	48270000.0	48280000.0	4.0	1.2401933670043945	0.6049234867095947
1.0	48310000.0	48320000.0	2.0	1.3941415548324585	0.7013339996337891
1.0	48380000.0	48390000.0	1.0	1.2326761484146118	0.5938005447387695
1.0	48570000.0	48580000.0	0.0	1.6206947565078735	0.8638216853141785
1.0	48690000.0	48700000.0	0.0	1.7028369903564453	0.915662407875061
1.0	48710000.0	48720000.0	2.0	1.2909256219863892	0.6299352049827576
1.0	48720000.0	48730000.0	1.0	1.5151935815811157	0.7854498028755188
1.0	48770000.0	48780000.0	1.0	1.5848702192306519	0.8347246050834656
1.0	48860000.0	48870000.0	5.0	1.5055526494979858	0.7758963704109192
1.0	48920000.0	48930000.0	2.0	2.4098470211029053	1.4003236293792725
1.0	48930000.0	48940000.0	1.0	2.042278289794922	1.1637446880340576
1.0	48960000.0	48970000.0	3.0	2.149984359741211	1.2371273040771484
1.0	49000000.0	49010000.0	5.0	2.7797718048095703	1.636566400527954
1.0	49050000.0	49060000.0	3.0	2.8406500816345215	1.6806825399398804
1.0	49160000.0	49170000.0	2.0	2.8374648094177246	1.6770191192626953
1.0	49180000.0	49190000.0	2.0	2.875092029571533	1.700899362564087
1.0	49330000.0	49340000.0	1.0	3.7453224658966064	2.161151885986328
1.0	49360000.0	49370000.0	4.0	4.598836898803711	2.53456449508667
1.0	49460000.0	49470000.0	5.0	5.734874248504639	2.817899703979492
1.0	49500000.0	49510000.0	0.0	5.752469539642334	2.8431396484375
1.0	49510000.0	49520000.0	5.0	5.345995903015137	2.7509963512420654
1.0	49680000.0	49690000.0	6.0	3.9760336875915527	2.280573606491089
1.0	49700000.0	49710000.0	2.0	5.045036315917969	2.6676812171936035
1.0	49710000.0	49720000.0	4.0	4.6534271240234375	2.5483858585357666
1.0	49750000.0	49760000.0	2.0	3.260789394378662	1.87454092502594
1.0	49770000.0	49780000.0	5.0	4.290642738342285	2.4119954109191895
1.0	49970000.0	49980000.0	4.0	5.5297322273254395	2.7659716606140137
1.0	50160000.0	50170000.0	4.0	5.824662685394287	2.839359760284424
1.0	50220000.0	50230000.0	4.0	6.593736171722412	2.9616496562957764
1.0	50250000.0	50260000.0	5.0	5.690275192260742	2.8174545764923096
1.0	50260000.0	50270000.0	3.0	5.594730377197266	2.7650508880615234
1.0	50280000.0	50290000.0	4.0	6.436831474304199	2.9463906288146973
1.0	50350000.0	50360000.0	6.0	5.743315696716309	2.8363735675811768
1.0	50460000.0	50470000.0	1.0	5.31339168548584	2.735867738723755
1.0	50470000.0	50480000.0	3.0	5.345152854919434	2.7487235069274902
1.0	50550000.0	50560000.0	6.0	5.026345729827881	2.662658214569092
1.0	50600000.0	50610000.0	3.0	5.093794822692871	2.6775996685028076
1.0	50610000.0	50620000.0	6.0	4.95373010635376	2.6497437953948975
1.0	50670000.0	50680000.0	3.0	3.9284794330596924	2.2581241130828857
1.0	50740000.0	50750000.0	1.0	2.8486580848693848	1.6821702718734741
1.0	50800000.0	50810000.0	3.0	2.4254937171936035	1.4215145111083984
1.0	50810000.0	50820000.0	4.0	2.2757785320281982	1.3256655931472778
1.0	50830000.0	50840000.0	2.0	2.289062738418579	1.330425500869751
1.0	50850000.0	50860000.0	4.0	2.2770981788635254	1.3359401226043701
1.0	50870000.0	50880000.0	2.0	2.2075862884521484	1.2840827703475952
1.0	50960000.0	50970000.0	1.0	1.267669439315796	0.6048803329467773
1.0	51150000.0	51160000.0	0.0	1.083523154258728	0.5039771199226379
1.0	51170000.0	51180000.0	0.0	1.1960557699203491	0.5638145208358765
1.0	51190000.0	51200000.0	0.0	1.1992868185043335	0.5676249265670776
1.0	51200000.0	51210000.0	4.0	1.1085410118103027	0.5104137659072876
1.0	51260000.0	51270000.0	0.0	1.1612857580184937	0.5431456565856934
1.0	51300000.0	51310000.0	1.0	1.2463924884796143	0.5950642824172974
1.0	51340000.0	51350000.0	1.0	1.1778661012649536	0.5514029264450073
1.0	51420000.0	51430000.0	2.0	1.4094711542129517	1.0405597686767578
1.0	51450000.0	51460000.0	0.0	1.7077373266220093	0.9191102981567383
1.0	51490000.0	51500000.0	2.0	2.0481274127960205	1.1690865755081177
1.0	51520000.0	51530000.0	1.0	2.0439159870147705	1.1642802953720093
1.0	51570000.0	51580000.0	1.0	1.8565727472305298	1.0293569564819336
1.0	51700000.0	51710000.0	1.0	2.364809513092041	1.9914222955703735
1.0	51710000.0	51720000.0	0.0	1.1001936197280884	0.482088565826416
1.0	51760000.0	51770000.0	0.0	1.0767000913619995	0.48471707105636597
1.0	51780000.0	51790000.0	0.0	1.1499751806259155	0.5083451271057129
1.0	51790000.0	51800000.0	1.0	1.3655411005020142	0.8746649026870728
1.0	51840000.0	51850000.0	1.0	1.059755563735962	0.46291524171829224
1.0	51920000.0	51930000.0	3.0	1.0688663721084595	0.46799907088279724
1.0	51950000.0	51960000.0	2.0	1.1071269512176514	0.4886719584465027
1.0	52000000.0	52010000.0	0.0	1.2872378826141357	0.5949042439460754
1.0	52150000.0	52160000.0	3.0	1.2054818868637085	0.5465570688247681
1.0	52170000.0	52180000.0	2.0	1.3890358209609985	0.6789498329162598
1.0	52230000.0	52240000.0	0.0	1.1867645978927612	0.5327202677726746
1.0	52290000.0	52300000.0	0.0	1.2259570360183716	0.5551033616065979
1.0	52340000.0	52350000.0	1.0	2.0261168479919434	1.9664045572280884
1.0	52490000.0	52500000.0	2.0	1.2735137939453125	0.6087043285369873
1.0	52560000.0	52570000.0	0.0	1.4814492464065552	0.7671087980270386
1.0	52610000.0	52620000.0	1.0	1.1173473596572876	0.49140557646751404
1.0	52630000.0	52640000.0	0.0	1.1365810632705688	0.5032001733779907
1.0	52680000.0	52690000.0	3.0	1.1055057048797607	0.4861276149749756
1.0	52700000.0	52710000.0	0.0	1.120747685432434	0.4942857623100281
1.0	52740000.0	52750000.0	1.0	1.1493829488754272	0.5099130868911743
1.0	52780000.0	52790000.0	0.0	1.2779650688171387	0.6137619614601135
1.0	52810000.0	52820000.0	1.0	1.2194210290908813	0.5689976215362549
1.0	52840000.0	52850000.0	0.0	1.2133760452270508	0.5682685971260071
1.0	52910000.0	52920000.0	2.0	1.217515230178833	0.5706416964530945
1.0	52940000.0	52950000.0	1.0	1.1497949361801147	0.5230064988136292
1.0	52960000.0	52970000.0	2.0	1.262203335762024	0.5981031656265259
1.0	52970000.0	52980000.0	0.0	1.2180465459823608	0.5501624345779419
1.0	52990000.0	53000000.0	1.0	1.2113568782806396	0.5447788834571838
1.0	53030000.0	53040000.0	0.0	1.5632268190383911	0.819283664226532
1.0	53070000.0	53080000.0	1.0	1.2509351968765259	0.5812153816223145
1.0	53100000.0	53110000.0	1.0	1.473007082939148	0.7697984576225281
1.0	53110000.0	53120000.0	0.0	1.3122591972351074	0.6370956897735596
1.0	53150000.0	53160000.0	1.0	1.165740728378296	0.518896222114563
1.0	53160000.0	53170000.0	2.0	1.2957569360733032	0.9645475149154663
1.0	53350000.0	53360000.0	0.0	1.3771778345108032	0.6875725984573364
1.0	53570000.0	53580000.0	0.0	1.1996524333953857	0.5776715278625488
1.0	53670000.0	53680000.0	1.0	1.1092808246612549	0.4871840476989746
1.0	53680000.0	53690000.0	3.0	1.3774875402450562	1.1071808338165283
1.0	53690000.0	53700000.0	1.0	1.1077991724014282	0.4882742464542389
1.0	53790000.0	53800000.0	0.0	1.3415296077728271	0.6653362512588501
1.0	53830000.0	53840000.0	2.0	1.351825475692749	0.6673394441604614
1.0	53870000.0	53880000.0	1.0	1.224239706993103	0.5640560388565063
1.0	53900000.0	53910000.0	1.0	1.7125879526138306	0.9399083852767944
1.0	53920000.0	53930000.0	5.0	1.8359721899032593	1.0249035358428955
1.0	54040000.0	54050000.0	1.0	1.8714358806610107	1.034024953842163
1.0	54140000.0	54150000.0	0.0	1.6649070978164673	0.8767811059951782
1.0	54260000.0	54270000.0	1.0	1.1297547817230225	0.4994692802429199
1.0	54270000.0	54280000.0	0.0	1.1181190013885498	0.4936648905277252
1.0	54290000.0	54300000.0	1.0	1.1394850015640259	0.504083514213562
1.0	54310000.0	54320000.0	3.0	1.2276155948638916	0.5815606117248535
1.0	54320000.0	54330000.0	0.0	1.1039419174194336	0.48547831177711487
1.0	54330000.0	54340000.0	2.0	1.0769456624984741	0.47142377495765686
1.0	54460000.0	54470000.0	0.0	1.5774091482162476	0.8366050720214844
1.0	54510000.0	54520000.0	0.0	1.7912724018096924	1.0235671997070312
1.0	54540000.0	54550000.0	0.0	1.1154038906097412	0.49228280782699585
1.0	54580000.0	54590000.0	0.0	1.1328041553497314	0.5031190514564514
1.0	54610000.0	54620000.0	2.0	1.369317889213562	0.6966034770011902
1.0	54640000.0	54650000.0	1.0	1.0863237380981445	0.48557987809181213
1.0	54680000.0	54690000.0	2.0	1.2273857593536377	0.5859935879707336
1.0	54710000.0	54720000.0	0.0	1.1449284553527832	0.5074979662895203
1.0	54870000.0	54880000.0	0.0	1.4953877925872803	1.3266230821609497
1.0	54930000.0	54940000.0	2.0	1.4387903213500977	0.735061764717102
1.0	54950000.0	54960000.0	0.0	1.4969613552093506	1.3296102285385132
1.0	54990000.0	55000000.0	2.0	1.591137409210205	0.8484472036361694
1.0	55020000.0	55030000.0	1.0	1.184578537940979	0.5472700595855713
1.0	55040000.0	55050000.0	0.0	1.3417308330535889	0.6931382417678833
1.0	55060000.0	55070000.0	1.0	1.1481447219848633	0.5090736150741577
1.0	55080000.0	55090000.0	1.0	1.4421056509017944	0.7276955246925354
1.0	55130000.0	55140000.0	0.0	1.4284696578979492	0.7158204913139343
1.0	55140000.0	55150000.0	0.0	1.386987328529358	0.688906192779541
1.0	55160000.0	55170000.0	2.0	1.4506750106811523	0.7362275123596191
1.0	55240000.0	55250000.0	1.0	1.1124122142791748	0.4908861219882965
1.0	55270000.0	55280000.0	1.0	1.1772878170013428	0.5557626485824585
1.0	55280000.0	55290000.0	1.0	1.3122602701187134	0.6208140850067139
1.0	55300000.0	55310000.0	1.0	1.2250744104385376	0.5738719701766968
1.0	55340000.0	55350000.0	2.0	1.1868501901626587	0.5331584215164185
1.0	55600000.0	55610000.0	0.0	1.17316472530365	0.5245420932769775
1.0	55610000.0	55620000.0	2.0	1.1761763095855713	0.5272939801216125
1.0	55650000.0	55660000.0	1.0	1.244452953338623	0.5664961338043213
1.0	55670000.0	55680000.0	1.0	1.2491099834442139	0.5758900046348572
1.0	55710000.0	55720000.0	3.0	1.5243053436279297	0.784809410572052
1.0	55760000.0	55770000.0	3.0	1.980987787246704	1.1198610067367554
1.0	55780000.0	55790000.0	3.0	1.701528787612915	0.9138045310974121
1.0	55810000.0	55820000.0	2.0	1.9183098077774048	1.0764579772949219
1.0	55820000.0	55830000.0	2.0	1.6515824794769287	0.8843569755554199
1.0	55850000.0	55860000.0	3.0	1.8964321613311768	1.0523035526275635
1.0	55880000.0	55890000.0	1.0	1.9511839151382446	1.1066734790802002
1.0	55950000.0	55960000.0	4.0	2.1548643112182617	1.2387012243270874
1.0	56040000.0	56050000.0	2.0	3.0635790824890137	1.8159624338150024
1.0	56060000.0	56070000.0	0.0	3.2496981620788574	1.9139302968978882
1.0	56130000.0	56140000.0	5.0	4.119144439697266	2.2890758514404297
1.0	56140000.0	56150000.0	4.0	4.861147403717041	2.615163564682007
1.0	56160000.0	56170000.0	6.0	4.511340141296387	2.4889638423919678
1.0	56200000.0	56210000.0	7.0	5.036777496337891	2.6583428382873535
1.0	56300000.0	56310000.0	6.0	4.51702880859375	2.5008742809295654
1.0	56390000.0	56400000.0	3.0	4.556528091430664	2.5196449756622314
1.0	56400000.0	56410000.0	4.0	4.132897853851318	2.3451015949249268
1.0	56410000.0	56420000.0	3.0	4.595067501068115	2.5297768115997314
1.0	56430000.0	56440000.0	6.0	3.8211727142333984	2.211939573287964
1.0	56450000.0	56460000.0	5.0	3.9091572761535645	2.25808048248291
1.0	56660000.0	56670000.0	2.0	3.2823963165283203	1.948866605758667
1.0	56700000.0	56710000.0	3.0	2.3876571655273438	1.3993383646011353
1.0	56820000.0	56830000.0	1.0	1.5722851753234863	0.8224504590034485
1.0	56880000.0	56890000.0	1.0	1.4401743412017822	0.7124794721603394
1.0	56940000.0	56950000.0	2.0	1.4191278219223022	0.7139253616333008
1.0	56970000.0	56980000.0	4.0	1.4698867797851562	0.7552059292793274
1.0	57040000.0	57050000.0	4.0	2.150735855102539	1.98824143409729
1.0	57060000.0	57070000.0	3.0	2.0552897453308105	1.174769639968872
1.0	57090000.0	57100000.0	2.0	2.0667123794555664	1.1794321537017822
1.0	57180000.0	57190000.0	4.0	2.213758945465088	1.275529146194458
1.0	57220000.0	57230000.0	1.0	2.163717746734619	1.2336671352386475
1.0	57240000.0	57250000.0	3.0	2.1699345111846924	1.2493436336517334
1.0	57300000.0	57310000.0	3.0	1.9845479726791382	1.1259474754333496
1.0	57360000.0	57370000.0	2.0	1.872720718383789	1.0253207683563232
1.0	57460000.0	57470000.0	2.0	2.6911346912384033	1.5804266929626465
1.0	57520000.0	57530000.0	2.0	2.916611433029175	1.7146713733673096
1.0	57540000.0	57550000.0	3.0	3.260467052459717	1.9140148162841797
1.0	57710000.0	57720000.0	4.0	3.8365864753723145	2.2032151222229004
1.0	57780000.0	57790000.0	6.0	3.6862704753875732	2.134539842605591
1.0	57840000.0	57850000.0	4.0	3.763932466506958	2.178046464920044
1.0	57870000.0	57880000.0	6.0	2.9958300590515137	1.7586987018585205
1.0	57880000.0	57890000.0	1.0	3.1154873371124268	1.8700294494628906
1.0	57910000.0	57920000.0	4.0	3.671544313430786	2.1281936168670654
1.0	57920000.0	57930000.0	3.0	3.9174790382385254	2.255192756652832
1.0	57950000.0	57960000.0	4.0	3.006415843963623	1.7855619192123413
1.0	57970000.0	57980000.0	5.0	3.5210156440734863	2.0558745861053467
1.0	57980000.0	57990000.0	3.0	3.4428207874298096	2.0198135375976562
1.0	58010000.0	58020000.0	4.0	3.4583442211151123	2.023695468902588
1.0	58060000.0	58070000.0	3.0	2.6874747276306152	1.5541775226593018
1.0	58220000.0	58230000.0	7.0	4.7310285568237305	2.5709452629089355
1.0	58230000.0	58240000.0	5.0	4.561898708343506	2.5172905921936035
1.0	58250000.0	58260000.0	5.0	4.457691192626953	2.4806504249572754
1.0	58290000.0	58300000.0	6.0	3.7907919883728027	2.190134048461914
1.0	58350000.0	58360000.0	1.0	3.325644016265869	1.9521328210830688
1.0	58410000.0	58420000.0	2.0	2.8684449195861816	1.6941747665405273
1.0	58450000.0	58460000.0	3.0	2.9825658798217773	1.760568618774414
1.0	58640000.0	58650000.0	4.0	2.847573757171631	1.685524344444275
1.0	58690000.0	58700000.0	4.0	2.2972679138183594	1.335707426071167
1.0	58700000.0	58710000.0	0.0	2.5897622108459473	1.5187783241271973
1.0	58710000.0	58720000.0	0.0	2.701328754425049	1.6090412139892578
1.0	58720000.0	58730000.0	0.0	2.70485258102417	1.599832534790039
1.0	58790000.0	58800000.0	2.0	2.2870912551879883	1.321300745010376
1.0	58910000.0	58920000.0	1.0	1.7297340631484985	0.9295174479484558
1.0	59020000.0	59030000.0	2.0	1.4589027166366577	0.7511056065559387
1.0	59140000.0	59150000.0	0.0	1.1260484457015991	0.4968798756599426
1.0	59230000.0	59240000.0	1.0	1.3880159854888916	0.7031885385513306
1.0	59350000.0	59360000.0	2.0	1.0941534042358398	0.6365897059440613
1.0	59370000.0	59380000.0	1.0	1.2287850379943848	0.5990687608718872
1.0	59380000.0	59390000.0	0.0	1.4108731746673584	0.7196682691574097
1.0	59430000.0	59440000.0	2.0	1.1818275451660156	0.5301593542098999
1.0	59520000.0	59530000.0	1.0	1.134169340133667	0.5081222653388977
1.0	59540000.0	59550000.0	1.0	1.2027008533477783	0.5788593888282776
1.0	59550000.0	59560000.0	0.0	1.3355662822723389	0.6624911427497864
1.0	59750000.0	59760000.0	0.0	1.7973604202270508	0.9918627738952637
1.0	59760000.0	59770000.0	1.0	1.6339912414550781	1.5829098224639893
1.0	59870000.0	59880000.0	1.0	1.291462779045105	0.6310935020446777
1.0	59880000.0	59890000.0	1.0	1.3147355318069458	0.6561450958251953
1.0	59970000.0	59980000.0	1.0	1.279955506324768	0.620444118976593
1.0	59990000.0	60000000.0	0.0	1.340986967086792	0.670705258846283
1.0	60040000.0	60050000.0	1.0	1.2584936618804932	0.609401285648346
1.0	60060000.0	60070000.0	3.0	1.2761837244033813	0.618229866027832
1.0	60090000.0	60100000.0	2.0	1.3104069232940674	0.6450873613357544
1.0	60100000.0	60110000.0	3.0	1.2081102132797241	0.5806008577346802
1.0	60130000.0	60140000.0	1.0	1.4171607494354248	0.7238633632659912
1.0	60220000.0	60230000.0	3.0	1.2224900722503662	0.5905365943908691
1.0	60230000.0	60240000.0	0.0	1.1760780811309814	0.5613400340080261
1.0	60280000.0	60290000.0	0.0	1.2217217683792114	0.8448264002799988
1.0	60350000.0	60360000.0	0.0	1.5691933631896973	0.8175962567329407
1.0	60390000.0	60400000.0	2.0	1.7587735652923584	1.0057191848754883
1.0	60470000.0	60480000.0	0.0	2.640815258026123	1.5502451658248901
1.0	60510000.0	60520000.0	1.0	2.6800169944763184	1.5766265392303467
1.0	60590000.0	60600000.0	3.0	2.6964073181152344	1.582639455795288
1.0	60610000.0	60620000.0	3.0	2.9808967113494873	1.7632770538330078
1.0	60680000.0	60690000.0	3.0	2.6127877235412598	1.569863200187683
1.0	60700000.0	60710000.0	3.0	3.3185107707977295	1.9494823217391968
1.0	60710000.0	60720000.0	2.0	3.4401345252990723	2.017587661743164
1.0	60720000.0	60730000.0	4.0	3.2905831336975098	1.9467484951019287
1.0	60730000.0	60740000.0	4.0	3.4794178009033203	2.0466437339782715
1.0	60850000.0	60860000.0	1.0	3.4757168292999268	2.0595314502716064
1.0	60860000.0	60870000.0	3.0	2.8526740074157715	1.6972376108169556
1.0	60870000.0	60880000.0	2.0	2.809558868408203	1.6468989849090576
1.0	60910000.0	60920000.0	3.0	3.1250686645507812	1.8509784936904907
1.0	60960000.0	60970000.0	0.0	2.8021156787872314	1.6605479717254639
1.0	60980000.0	60990000.0	4.0	2.9983837604522705	1.7724097967147827
1.0	61020000.0	61030000.0	2.0	3.5551421642303467	2.0811400413513184
1.0	61040000.0	61050000.0	4.0	3.409008026123047	2.0071327686309814
1.0	61060000.0	61070000.0	4.0	3.388056993484497	1.9957935810089111
1.0	61080000.0	61090000.0	5.0	3.2376391887664795	1.895049810409546
1.0	61100000.0	61110000.0	0.0	2.492403984069824	1.4319474697113037
1.0	61120000.0	61130000.0	2.0	2.9097065925598145	1.7187283039093018
1.0	61130000.0	61140000.0	4.0	3.1809794902801514	1.8836052417755127
1.0	61200000.0	61210000.0	1.0	2.350461483001709	1.3729251623153687
1.0	61230000.0	61240000.0	2.0	2.2944133281707764	1.323460340499878
1.0	61260000.0	61270000.0	4.0	2.0428760051727295	1.1549351215362549
1.0	61280000.0	61290000.0	0.0	1.9514310359954834	1.0922131538391113
1.0	61330000.0	61340000.0	1.0	1.9307100772857666	1.0894856452941895
1.0	61370000.0	61380000.0	0.0	1.8125648498535156	0.9949706792831421
1.0	61420000.0	61430000.0	1.0	1.677899956703186	0.8996378183364868
1.0	61500000.0	61510000.0	1.0	1.6418594121932983	0.8615886569023132
1.0	61520000.0	61530000.0	1.0	1.5077978372573853	0.8234139680862427
1.0	61560000.0	61570000.0	8.0	1.2255208492279053	0.556054413318634
1.0	61620000.0	61630000.0	0.0	1.3533169031143188	0.6341922879219055
1.0	61640000.0	61650000.0	1.0	1.4985313415527344	0.7807276844978333
1.0	61660000.0	61670000.0	2.0	1.3024054765701294	0.6293155550956726
1.0	61710000.0	61720000.0	3.0	1.333738923072815	0.6624507904052734
1.0	61740000.0	61750000.0	0.0	1.2150261402130127	0.5791112780570984
1.0	61940000.0	61950000.0	2.0	2.0230295658111572	1.1632194519042969
1.0	61980000.0	61990000.0	2.0	1.6348602771759033	0.870397686958313
1.0	62050000.0	62060000.0	1.0	1.6071794033050537	0.8603173494338989
1.0	62090000.0	62100000.0	3.0	1.6815869808197021	0.902398943901062
1.0	62110000.0	62120000.0	1.0	1.6122280359268188	0.8501561880111694
1.0	62150000.0	62160000.0	3.0	1.270343542098999	0.5956107378005981
1.0	62230000.0	62240000.0	0.0	1.2215824127197266	0.5532854795455933
1.0	62240000.0	62250000.0	3.0	1.1753333806991577	0.5270286798477173
1.0	62320000.0	62330000.0	1.0	1.1340692043304443	0.5010582208633423
1.0	62340000.0	62350000.0	0.0	1.2035735845565796	0.539298415184021
1.0	62360000.0	62370000.0	1.0	1.1687366962432861	0.5205448865890503
1.0	62380000.0	62390000.0	0.0	1.1395957469940186	0.5039559006690979
1.0	62430000.0	62440000.0	0.0	1.2278270721435547	0.5899874567985535
1.0	62470000.0	62480000.0	1.0	1.405465841293335	0.7073490023612976
1.0	62530000.0	62540000.0	0.0	1.2286655902862549	0.5843427777290344
1.0	62600000.0	62610000.0	1.0	1.2112220525741577	0.5457043051719666
1.0	62710000.0	62720000.0	0.0	1.8653790950775146	1.031639814376831
1.0	62760000.0	62770000.0	2.0	1.7864710092544556	0.9724881052970886
1.0	62810000.0	62820000.0	3.0	1.6173582077026367	0.8542881011962891
1.0	62840000.0	62850000.0	0.0	1.6251115798950195	0.8582286834716797
1.0	63060000.0	63070000.0	2.0	1.145559549331665	0.52683025598526
1.0	63100000.0	63110000.0	1.0	1.222387671470642	0.5534690022468567
1.0	63240000.0	63250000.0	3.0	1.4018901586532593	0.7102017402648926
1.0	63290000.0	63300000.0	1.0	1.3657385110855103	0.6686655282974243
1.0	63340000.0	63350000.0	1.0	1.9442360401153564	1.095881700515747
1.0	63490000.0	63500000.0	2.0	2.2358317375183105	1.2933083772659302
1.0	63620000.0	63630000.0	3.0	2.3814539909362793	1.390730619430542
1.0	63650000.0	63660000.0	2.0	2.177783250808716	1.2612754106521606
1.0	63690000.0	63700000.0	2.0	2.6030678749084473	1.5382072925567627
1.0	63720000.0	63730000.0	2.0	2.2707958221435547	1.3128070831298828
1.0	63760000.0	63770000.0	1.0	1.8848415613174438	1.0499069690704346
1.0	63790000.0	63800000.0	1.0	1.9747318029403687	1.1385674476623535
1.0	63850000.0	63860000.0	1.0	1.2059247493743896	0.5776601433753967
1.0	63870000.0	63880000.0	1.0	1.2482181787490845	0.5941559076309204
1.0	63900000.0	63910000.0	0.0	1.0325771570205688	0.4773646295070648
1.0	63950000.0	63960000.0	0.0	1.2382667064666748	0.5899085402488708
1.0	63970000.0	63980000.0	3.0	1.3610814809799194	0.6726149320602417
1.0	63980000.0	63990000.0	1.0	1.320786714553833	0.6573181748390198
1.0	64000000.0	64010000.0	2.0	1.2498531341552734	0.5969951152801514
1.0	64020000.0	64030000.0	2.0	1.2346551418304443	0.5781461000442505
1.0	64030000.0	64040000.0	3.0	1.3770376443862915	0.6796180009841919
1.0	64060000.0	64070000.0	1.0	1.2581636905670166	0.576157808303833
1.0	64080000.0	64090000.0	1.0	1.3228105306625366	0.6267303228378296
1.0	64140000.0	64150000.0	3.0	1.4360153675079346	0.7281876802444458
1.0	64170000.0	64180000.0	1.0	1.4061945676803589	0.7028797268867493
1.0	64190000.0	64200000.0	3.0	1.564647912979126	0.821389377117157
1.0	64250000.0	64260000.0	0.0	1.203192114830017	0.5633753538131714
1.0	64350000.0	64360000.0	3.0	1.3608804941177368	0.6823564767837524
1.0	64380000.0	64390000.0	1.0	1.259039282798767	0.577138364315033
1.0	64420000.0	64430000.0	0.0	1.574947714805603	0.8314239382743835
1.0	64470000.0	64480000.0	1.0	1.600324034690857	0.8456371426582336
1.0	64490000.0	64500000.0	0.0	1.545105218887329	0.8134921789169312
1.0	64500000.0	64510000.0	1.0	1.2458727359771729	0.6042448878288269
1.0	64610000.0	64620000.0	4.0	1.269954800605774	0.6182647347450256
1.0	64630000.0	64640000.0	1.0	1.3443059921264648	0.6523334980010986
1.0	64640000.0	64650000.0	1.0	1.4716179370880127	0.7567766904830933
1.0	64680000.0	64690000.0	0.0	1.7454521656036377	0.9612282514572144
1.0	64700000.0	64710000.0	0.0	2.0413753986358643	1.1703189611434937
1.0	64770000.0	64780000.0	1.0	2.1804428100585938	1.2540276050567627
1.0	64830000.0	64840000.0	2.0	2.19377064704895	1.276172161102295
1.0	64850000.0	64860000.0	1.0	2.199342966079712	1.2670013904571533
1.0	64930000.0	64940000.0	1.0	1.4322236776351929	0.7991901636123657
1.0	64960000.0	64970000.0	1.0	1.3071171045303345	0.6327770948410034
1.0	64970000.0	64980000.0	3.0	1.4908944368362427	0.7672492861747742
1.0	64980000.0	64990000.0	1.0	1.382631540298462	0.7005480527877808
1.0	65000000.0	65010000.0	1.0	1.2460037469863892	0.6065469980239868
1.0	65090000.0	65100000.0	1.0	1.4032878875732422	0.7021405696868896
1.0	65150000.0	65160000.0	2.0	1.2608000040054321	0.5724260807037354
1.0	65250000.0	65260000.0	1.0	1.2236992120742798	0.5780642032623291
1.0	65270000.0	65280000.0	0.0	1.2313566207885742	0.5827509760856628
1.0	65280000.0	65290000.0	1.0	1.2183181047439575	0.5477700233459473
1.0	65360000.0	65370000.0	0.0	1.250627875328064	0.5713896155357361
1.0	65390000.0	65400000.0	2.0	1.3131424188613892	0.6087263822555542
1.0	65450000.0	65460000.0	2.0	1.3704721927642822	0.6857561469078064
1.0	65560000.0	65570000.0	0.0	1.676613450050354	0.905727207660675
1.0	65670000.0	65680000.0	1.0	1.6574018001556396	0.8783845901489258
1.0	65710000.0	65720000.0	3.0	1.7894366979599	0.9964364171028137
1.0	65730000.0	65740000.0	1.0	1.7526735067367554	0.9075258374214172
1.0	65900000.0	65910000.0	2.0	1.4388554096221924	0.7210422158241272
1.0	65990000.0	66000000.0	4.0	1.4567495584487915	0.738684892654419
1.0	66000000.0	66010000.0	1.0	1.9788596630096436	1.1196537017822266
1.0	66040000.0	66050000.0	3.0	2.439871311187744	1.4224900007247925
1.0	66060000.0	66070000.0	2.0	2.634733200073242	1.545789122581482
1.0	66080000.0	66090000.0	1.0	2.787546396255493	1.6463124752044678
1.0	66100000.0	66110000.0	4.0	2.5630249977111816	1.5069974660873413
1.0	66180000.0	66190000.0	4.0	3.2403292655944824	1.9096057415008545
1.0	66300000.0	66310000.0	6.0	3.882908344268799	2.233372211456299
1.0	66360000.0	66370000.0	3.0	4.418267726898193	2.4679462909698486
1.0	66370000.0	66380000.0	4.0	4.0680251121521	2.3217625617980957
1.0	66530000.0	66540000.0	5.0	4.029947757720947	2.312248945236206
1.0	66540000.0	66550000.0	4.0	4.079225540161133	2.3338446617126465
1.0	66560000.0	66570000.0	9.0	3.26934552192688	1.931032419204712
1.0	66640000.0	66650000.0	1.0	3.4711356163024902	2.0416483879089355
1.0	66750000.0	66760000.0	5.0	3.265064239501953	1.9262434244155884
1.0	66770000.0	66780000.0	2.0	3.362091064453125	1.9701611995697021
1.0	66790000.0	66800000.0	4.0	3.32704496383667	1.9707822799682617
1.0	66820000.0	66830000.0	3.0	2.260302782058716	1.2636020183563232
1.0	66960000.0	66970000.0	3.0	3.0751724243164062	1.819756269454956
1.0	67060000.0	67070000.0	2.0	3.5726070404052734	2.0913264751434326
1.0	67080000.0	67090000.0	4.0	3.568749189376831	2.0942978858947754
1.0	67100000.0	67110000.0	2.0	3.369551420211792	1.9875800609588623
1.0	67200000.0	67210000.0	2.0	2.5528690814971924	1.4957600831985474
1.0	67300000.0	67310000.0	1.0	2.1268582344055176	1.2237272262573242
1.0	67330000.0	67340000.0	2.0	1.6670652627944946	0.8931061029434204
1.0	67360000.0	67370000.0	0.0	1.4848638772964478	0.7643053531646729
1.0	67410000.0	67420000.0	1.0	1.1210792064666748	0.49416905641555786
1.0	67490000.0	67500000.0	1.0	1.1596238613128662	0.5256140828132629
1.0	67500000.0	67510000.0	1.0	1.1505566835403442	0.5112037658691406
1.0	67570000.0	67580000.0	0.0	1.6128528118133545	0.8505779504776001
1.0	67600000.0	67610000.0	2.0	1.270106554031372	0.5848607420921326
1.0	67790000.0	67800000.0	4.0	1.3421120643615723	0.6675330996513367
1.0	67800000.0	67810000.0	0.0	1.389235258102417	0.708202064037323
1.0	67820000.0	67830000.0	2.0	1.1424556970596313	0.5439788103103638
1.0	67830000.0	67840000.0	3.0	1.3607978820800781	0.6781747341156006
1.0	67850000.0	67860000.0	1.0	1.3619410991668701	0.6741819977760315
1.0	67870000.0	67880000.0	1.0	1.385256052017212	0.6829913258552551
1.0	67880000.0	67890000.0	1.0	1.3684272766113281	0.6467272043228149
1.0	67930000.0	67940000.0	1.0	1.6403099298477173	0.8724240064620972
1.0	67950000.0	67960000.0	4.0	1.5263760089874268	0.7950006723403931
1.0	68030000.0	68040000.0	0.0	1.4347950220108032	0.7514904737472534
1.0	68050000.0	68060000.0	3.0	1.3678562641143799	0.6843954920768738
1.0	68150000.0	68160000.0	0.0	2.771800994873047	1.990143060684204
1.0	68160000.0	68170000.0	0.0	1.1909198760986328	0.5800024271011353
1.0	68210000.0	68220000.0	1.0	1.2862606048583984	0.7166306972503662
1.0	68230000.0	68240000.0	2.0	1.301178216934204	0.6014907956123352
1.0	68240000.0	68250000.0	0.0	1.4582158327102661	0.7372163534164429
1.0	68290000.0	68300000.0	2.0	1.3568331003189087	0.677232563495636
1.0	68330000.0	68340000.0	2.0	1.7418978214263916	0.9517760276794434
1.0	68370000.0	68380000.0	2.0	1.6132758855819702	0.8559867739677429
1.0	68460000.0	68470000.0	1.0	1.4985787868499756	0.7780429124832153
1.0	68480000.0	68490000.0	3.0	1.5416419506072998	0.8091869354248047
1.0	68530000.0	68540000.0	3.0	1.6943740844726562	0.9066767692565918
1.0	68560000.0	68570000.0	0.0	1.2688897848129272	0.6129505634307861
1.0	68640000.0	68650000.0	0.0	1.5088812112808228	0.7402478456497192
1.0	68720000.0	68730000.0	3.0	2.072969913482666	1.1866557598114014
1.0	68780000.0	68790000.0	2.0	2.2437069416046143	1.3033174276351929
1.0	68810000.0	68820000.0	2.0	2.749756336212158	1.6263456344604492
1.0	68840000.0	68850000.0	4.0	1.7322843074798584	0.9587806463241577
1.0	68870000.0	68880000.0	4.0	2.4531688690185547	1.43932044506073
1.0	68940000.0	68950000.0	1.0	2.2913036346435547	1.2887235879898071
1.0	68960000.0	68970000.0	1.0	3.0402519702911377	1.7910559177398682
1.0	69000000.0	69010000.0	5.0	3.8403573036193848	2.22412371635437
1.0	69040000.0	69050000.0	7.0	4.369086265563965	2.4500298500061035
1.0	69060000.0	69070000.0	2.0	4.723302364349365	2.57289981842041
1.0	69070000.0	69080000.0	4.0	4.796666145324707	2.5946061611175537
1.0	69130000.0	69140000.0	1.0	5.846488952636719	2.836920976638794
1.0	69170000.0	69180000.0	4.0	6.715028285980225	2.9578278064727783
1.0	69250000.0	69260000.0	7.0	6.879933834075928	2.991811752319336
1.0	69260000.0	69270000.0	10.0	6.819532871246338	2.9815056324005127
1.0	69280000.0	69290000.0	5.0	6.993993282318115	2.961514472961426
1.0	69360000.0	69370000.0	5.0	6.8606414794921875	2.924924373626709
1.0	69380000.0	69390000.0	6.0	6.575669288635254	2.8933844566345215
1.0	69440000.0	69450000.0	6.0	7.010089874267578	2.9956984519958496
1.0	69490000.0	69500000.0	6.0	7.3617095947265625	3.007744312286377
1.0	69540000.0	69550000.0	10.0	7.3414764404296875	2.980652332305908
1.0	69660000.0	69670000.0	8.0	8.724206924438477	3.078591823577881
1.0	69670000.0	69680000.0	9.0	8.74219036102295	3.0658023357391357
1.0	69890000.0	69900000.0	9.0	7.850682258605957	3.0050048828125
1.0	69900000.0	69910000.0	15.0	7.896067142486572	3.044496774673462
1.0	69960000.0	69970000.0	9.0	7.07790994644165	2.9361071586608887
1.0	70010000.0	70020000.0	3.0	7.674706935882568	3.0354788303375244
1.0	70040000.0	70050000.0	4.0	6.887640476226807	2.918583393096924
1.0	70100000.0	70110000.0	9.0	6.307277679443359	2.8815059661865234
1.0	70120000.0	70130000.0	5.0	6.380673408508301	2.8995466232299805
1.0	70140000.0	70150000.0	11.0	5.831637859344482	2.8152122497558594
1.0	70340000.0	70350000.0	6.0	5.0286712646484375	2.589223623275757
1.0	70410000.0	70420000.0	3.0	5.874836444854736	2.834414005279541
1.0	70480000.0	70490000.0	5.0	5.947140693664551	2.8626532554626465
1.0	70500000.0	70510000.0	6.0	5.562396049499512	2.762981653213501
1.0	70560000.0	70570000.0	6.0	3.648003339767456	2.132516622543335
1.0	70570000.0	70580000.0	8.0	3.251554489135742	1.916845679283142
1.0	70580000.0	70590000.0	5.0	3.429426670074463	2.0187737941741943
1.0	70600000.0	70610000.0	3.0	2.8126797676086426	1.662255048751831
1.0	70610000.0	70620000.0	0.0	2.018810272216797	1.1036231517791748
1.0	70680000.0	70690000.0	3.0	1.4516270160675049	0.8120870590209961
1.0	70760000.0	70770000.0	2.0	1.283142328262329	0.5910533666610718
1.0	70800000.0	70810000.0	1.0	1.3473968505859375	0.6568978428840637
1.0	70880000.0	70890000.0	1.0	1.3712728023529053	0.6732350587844849
1.0	70910000.0	70920000.0	3.0	1.9752652645111084	1.1100051403045654
1.0	70950000.0	70960000.0	3.0	2.3536696434020996	1.367192268371582
1.0	70970000.0	70980000.0	2.0	2.1881933212280273	1.2597694396972656
1.0	71010000.0	71020000.0	4.0	3.4044291973114014	1.9893718957901
1.0	71030000.0	71040000.0	5.0	4.144134998321533	2.3497462272644043
1.0	71070000.0	71080000.0	5.0	5.0312418937683105	2.640752077102661
1.0	71090000.0	71100000.0	4.0	5.357989311218262	2.701054811477661
1.0	71100000.0	71110000.0	14.0	5.565901756286621	2.7932162284851074
1.0	71160000.0	71170000.0	4.0	6.93658971786499	2.9591312408447266
1.0	71210000.0	71220000.0	9.0	6.50216817855835	2.8926949501037598
1.0	71240000.0	71250000.0	10.0	6.835081577301025	2.967066526412964
1.0	71300000.0	71310000.0	11.0	7.140450954437256	2.9748833179473877
1.0	71320000.0	71330000.0	0.0	7.2064337730407715	2.9658637046813965
1.0	71390000.0	71400000.0	8.0	6.849884033203125	2.9522626399993896
1.0	71430000.0	71440000.0	9.0	6.220468997955322	2.9003067016601562
1.0	71440000.0	71450000.0	3.0	6.053902626037598	2.8631222248077393
1.0	71590000.0	71600000.0	6.0	5.170054912567139	2.6816647052764893
1.0	71690000.0	71700000.0	2.0	6.479521751403809	2.9465315341949463
1.0	71770000.0	71780000.0	5.0	5.742787837982178	2.7841501235961914
1.0	71800000.0	71810000.0	10.0	7.6084089279174805	3.0478086471557617
1.0	71860000.0	71870000.0	10.0	6.776179313659668	2.9540858268737793
1.0	71890000.0	71900000.0	9.0	6.542100429534912	2.9463915824890137
1.0	72020000.0	72030000.0	7.0	5.936410427093506	2.8696417808532715
1.0	72080000.0	72090000.0	6.0	6.216792106628418	2.905158519744873
1.0	72090000.0	72100000.0	13.0	5.623966693878174	2.7680225372314453
1.0	72100000.0	72110000.0	7.0	6.6095781326293945	2.956284999847412
1.0	72110000.0	72120000.0	2.0	7.5611572265625	3.0078883171081543
1.0	72130000.0	72140000.0	6.0	7.51730489730835	3.0010056495666504
1.0	72190000.0	72200000.0	7.0	8.062532424926758	3.0166687965393066
1.0	72250000.0	72260000.0	5.0	7.375154972076416	2.9685256481170654
1.0	72280000.0	72290000.0	8.0	8.027413368225098	3.026611328125
1.0	72290000.0	72300000.0	8.0	7.700894832611084	3.009070873260498
1.0	72330000.0	72340000.0	5.0	6.457357883453369	2.911264419555664
1.0	72410000.0	72420000.0	2.0	6.248871326446533	2.876234292984009
1.0	72440000.0	72450000.0	6.0	6.496251106262207	2.913102626800537
1.0	72540000.0	72550000.0	3.0	7.090235710144043	2.9868006706237793
1.0	72550000.0	72560000.0	5.0	6.825543403625488	2.9432311058044434
1.0	72560000.0	72570000.0	6.0	6.876773834228516	2.945094585418701
1.0	72620000.0	72630000.0	7.0	7.522416591644287	2.9824953079223633
1.0	72710000.0	72720000.0	11.0	6.276999473571777	2.88515043258667
1.0	72780000.0	72790000.0	0.0	4.137856960296631	2.305537223815918
1.0	72790000.0	72800000.0	1.0	4.015188694000244	2.247257709503174
1.0	72920000.0	72930000.0	5.0	6.611874580383301	2.954517364501953
1.0	72940000.0	72950000.0	6.0	6.630568027496338	2.9561421871185303
1.0	73000000.0	73010000.0	6.0	7.714208126068115	3.050546646118164
1.0	73020000.0	73030000.0	2.0	7.639185905456543	3.01955509185791
1.0	73340000.0	73350000.0	7.0	7.773694038391113	3.014940023422241
1.0	73370000.0	73380000.0	10.0	6.869889259338379	2.924834728240967
1.0	73580000.0	73590000.0	11.0	9.196324348449707	3.0982677936553955
1.0	73650000.0	73660000.0	9.0	8.965621948242188	3.0825164318084717
1.0	73710000.0	73720000.0	5.0	8.363714218139648	3.0412399768829346
1.0	73770000.0	73780000.0	5.0	7.50732421875	3.00653338432312
1.0	73850000.0	73860000.0	8.0	7.206748962402344	3.012089967727661
1.0	73880000.0	73890000.0	8.0	7.002099514007568	2.9874749183654785
1.0	73910000.0	73920000.0	4.0	6.694571018218994	2.925201654434204
1.0	74020000.0	74030000.0	12.0	6.632685661315918	2.9534192085266113
1.0	74080000.0	74090000.0	5.0	6.50707483291626	2.924915313720703
1.0	74120000.0	74130000.0	12.0	5.6594624519348145	2.815796375274658
1.0	74140000.0	74150000.0	5.0	5.0095720291137695	2.5953891277313232
1.0	74170000.0	74180000.0	3.0	6.1287641525268555	2.9069437980651855
1.0	74190000.0	74200000.0	6.0	5.189425468444824	2.706413984298706
1.0	74210000.0	74220000.0	7.0	5.237563133239746	2.7160089015960693
1.0	74250000.0	74260000.0	4.0	5.051501750946045	2.67059588432312
1.0	74320000.0	74330000.0	5.0	4.648122310638428	2.550018787384033
1.0	74330000.0	74340000.0	7.0	4.56886625289917	2.5234758853912354
1.0	74370000.0	74380000.0	4.0	4.914340972900391	2.6343531608581543
1.0	74390000.0	74400000.0	6.0	4.373338222503662	2.4487802982330322
1.0	74440000.0	74450000.0	4.0	4.854973793029785	2.619887113571167
1.0	74480000.0	74490000.0	2.0	4.976840972900391	2.656775712966919
1.0	74490000.0	74500000.0	5.0	3.9269938468933105	2.2535877227783203
1.0	74500000.0	74510000.0	8.0	4.88008975982666	2.621542453765869
1.0	74540000.0	74550000.0	8.0	4.797878265380859	2.60015869140625
1.0	74700000.0	74710000.0	6.0	4.597683906555176	2.487326145172119
1.0	74710000.0	74720000.0	8.0	4.921387672424316	2.633118152618408
1.0	74740000.0	74750000.0	7.0	4.434614658355713	2.475241184234619
1.0	74840000.0	74850000.0	5.0	4.704699516296387	2.5456714630126953
1.0	74900000.0	74910000.0	4.0	5.538180351257324	2.7727508544921875
1.0	74930000.0	74940000.0	7.0	5.010717868804932	2.608356475830078
1.0	75000000.0	75010000.0	9.0	5.742885589599609	2.8345649242401123
1.0	75030000.0	75040000.0	6.0	6.220090389251709	2.9211697578430176
1.0	75090000.0	75100000.0	2.0	5.033189296722412	2.6715662479400635
1.0	75110000.0	75120000.0	3.0	4.153197288513184	2.35534405708313
1.0	75140000.0	75150000.0	5.0	3.9747402667999268	2.278324604034424
1.0	75210000.0	75220000.0	4.0	1.8424313068389893	0.9913999438285828
1.0	75240000.0	75250000.0	1.0	4.3395819664001465	2.4150421619415283
1.0	75290000.0	75300000.0	9.0	5.083155632019043	2.6869192123413086
1.0	75310000.0	75320000.0	7.0	5.452840328216553	2.7755415439605713
1.0	75330000.0	75340000.0	9.0	5.994554042816162	2.8862218856811523
1.0	75350000.0	75360000.0	9.0	6.645909786224365	2.971071243286133
1.0	75360000.0	75370000.0	3.0	5.455275535583496	2.7027740478515625
1.0	75400000.0	75410000.0	4.0	6.399468898773193	2.915560483932495
1.0	75410000.0	75420000.0	6.0	5.844048976898193	2.8053231239318848
1.0	75430000.0	75440000.0	7.0	6.494206428527832	2.924839973449707
1.0	75490000.0	75500000.0	2.0	6.627603054046631	2.943483591079712
1.0	75520000.0	75530000.0	8.0	6.912952423095703	2.9667630195617676
1.0	75530000.0	75540000.0	9.0	6.903112888336182	2.9510750770568848
1.0	75610000.0	75620000.0	4.0	5.598003387451172	2.781838893890381
1.0	75630000.0	75640000.0	5.0	5.885378360748291	2.8631763458251953
1.0	75700000.0	75710000.0	4.0	5.509621620178223	2.7565367221832275
1.0	75790000.0	75800000.0	4.0	5.459792137145996	2.743016481399536
1.0	75830000.0	75840000.0	3.0	5.96988582611084	2.86191987991333
1.0	75930000.0	75940000.0	5.0	5.340643882751465	2.7480242252349854
1.0	75950000.0	75960000.0	5.0	5.574841499328613	2.7892746925354004
1.0	75960000.0	75970000.0	4.0	4.987476348876953	2.656780481338501
1.0	76000000.0	76010000.0	6.0	4.208264350891113	2.382078170776367
1.0	76010000.0	76020000.0	8.0	4.46091365814209	2.4778318405151367
1.0	76070000.0	76080000.0	6.0	3.298300266265869	1.9385502338409424
1.0	76090000.0	76100000.0	6.0	3.1397697925567627	1.863966703414917
1.0	76150000.0	76160000.0	3.0	2.2509822845458984	1.3029683828353882
1.0	76180000.0	76190000.0	1.0	1.8136520385742188	1.0120069980621338
1.0	76280000.0	76290000.0	1.0	2.531965970993042	1.4884506464004517
1.0	76330000.0	76340000.0	4.0	3.4511501789093018	2.0273499488830566
1.0	76370000.0	76380000.0	2.0	3.3242881298065186	1.9550203084945679
1.0	76480000.0	76490000.0	3.0	3.071593761444092	1.807355284690857
1.0	76490000.0	76500000.0	5.0	3.5881450176239014	2.087986707687378
1.0	76530000.0	76540000.0	3.0	2.7659614086151123	1.6368722915649414
1.0	76670000.0	76680000.0	11.0	4.3586602210998535	2.4418797492980957
1.0	76700000.0	76710000.0	5.0	4.438613414764404	2.4573330879211426
1.0	76890000.0	76900000.0	4.0	4.163237571716309	2.3645923137664795
1.0	76910000.0	76920000.0	3.0	4.241705417633057	2.3937764167785645
1.0	76920000.0	76930000.0	5.0	3.2991085052490234	1.9502156972885132
1.0	76940000.0	76950000.0	7.0	3.16628098487854	1.8685306310653687
1.0	76960000.0	76970000.0	3.0	2.6829538345336914	1.5686241388320923
1.0	76970000.0	76980000.0	2.0	3.4097580909729004	2.0025877952575684
1.0	77020000.0	77030000.0	2.0	3.2259907722473145	1.904329538345337
1.0	77030000.0	77040000.0	0.0	3.5227322578430176	2.0690207481384277
1.0	77050000.0	77060000.0	3.0	2.7599129676818848	1.6236108541488647
1.0	77150000.0	77160000.0	2.0	4.672894477844238	2.5568222999572754
1.0	77220000.0	77230000.0	6.0	5.603760719299316	2.806128740310669
1.0	77260000.0	77270000.0	7.0	5.258678436279297	2.7213683128356934
1.0	77310000.0	77320000.0	2.0	5.6661176681518555	2.820578098297119
1.0	77370000.0	77380000.0	6.0	4.017739772796631	2.2354094982147217
1.0	77380000.0	77390000.0	6.0	4.910972595214844	2.6077914237976074
1.0	77390000.0	77400000.0	6.0	5.217747688293457	2.716639280319214
1.0	77400000.0	77410000.0	3.0	5.234448432922363	2.7283363342285156
1.0	77440000.0	77450000.0	8.0	4.803586006164551	2.6031394004821777
1.0	77510000.0	77520000.0	5.0	3.9523556232452393	2.269472599029541
1.0	77580000.0	77590000.0	0.0	2.9070498943328857	1.7180593013763428
1.0	77630000.0	77640000.0	5.0	1.71794855594635	0.9268582463264465
1.0	77660000.0	77670000.0	3.0	1.7537692785263062	0.9611327052116394
1.0	77670000.0	77680000.0	0.0	2.119609832763672	1.211512565612793
1.0	77720000.0	77730000.0	1.0	2.530292272567749	1.478258490562439
1.0	77770000.0	77780000.0	2.0	2.597291946411133	1.5237966775894165
1.0	77830000.0	77840000.0	3.0	2.9840781688690186	1.7678909301757812
1.0	77860000.0	77870000.0	2.0	2.643709897994995	1.5595709085464478
1.0	77930000.0	77940000.0	4.0	1.9730488061904907	1.114135980606079
1.0	77980000.0	77990000.0	0.0	1.4452450275421143	0.7320840954780579
1.0	77990000.0	78000000.0	2.0	1.3050718307495117	0.6465845108032227
1.0	78030000.0	78040000.0	0.0	1.1718826293945312	0.5225212574005127
1.0	78320000.0	78330000.0	0.0	1.1112018823623657	0.4909699559211731
1.0	78370000.0	78380000.0	0.0	1.3652604818344116	0.6761071085929871
1.0	78480000.0	78490000.0	1.0	1.4941762685775757	0.7600480318069458
1.0	78750000.0	78760000.0	4.0	2.516730785369873	1.463488221168518
1.0	78770000.0	78780000.0	4.0	2.5315871238708496	1.4771356582641602
1.0	78820000.0	78830000.0	2.0	3.709123134613037	2.1620473861694336
1.0	78940000.0	78950000.0	4.0	3.601187229156494	2.0970070362091064
1.0	78980000.0	78990000.0	7.0	4.6548075675964355	2.5495479106903076
1.0	79000000.0	79010000.0	4.0	4.780376434326172	2.5887770652770996
1.0	79030000.0	79040000.0	6.0	3.7318615913391113	2.1637685298919678
1.0	79050000.0	79060000.0	5.0	4.317115783691406	2.429577350616455
1.0	79190000.0	79200000.0	11.0	6.2528204917907715	2.919809103012085
1.0	79200000.0	79210000.0	8.0	6.719775199890137	2.958033800125122
1.0	79220000.0	79230000.0	6.0	6.726534843444824	2.9819865226745605
1.0	79330000.0	79340000.0	5.0	7.58612060546875	3.020136833190918
1.0	79430000.0	79440000.0	8.0	6.574315071105957	2.905571460723877
1.0	79450000.0	79460000.0	8.0	7.868252754211426	3.0076076984405518
1.0	79480000.0	79490000.0	10.0	7.572741508483887	2.9949893951416016
1.0	79510000.0	79520000.0	9.0	7.755308628082275	3.0090644359588623
1.0	79580000.0	79590000.0	6.0	7.7992682456970215	3.0170977115631104
1.0	79630000.0	79640000.0	6.0	6.6449174880981445	2.9101390838623047
1.0	79680000.0	79690000.0	5.0	8.024763107299805	3.042515993118286
1.0	79720000.0	79730000.0	11.0	5.717958927154541	2.768829345703125
1.0	79770000.0	79780000.0	9.0	8.0911226272583	3.047266721725464
1.0	79780000.0	79790000.0	2.0	7.226011753082275	2.9570279121398926
1.0	79890000.0	79900000.0	7.0	8.094901084899902	3.0644121170043945
1.0	79900000.0	79910000.0	7.0	8.182218551635742	3.0793566703796387
1.0	79930000.0	79940000.0	7.0	7.80748987197876	3.0418548583984375
1.0	80010000.0	80020000.0	7.0	7.961708068847656	3.047941207885742
1.0	80090000.0	80100000.0	3.0	6.920701503753662	2.928008556365967
1.0	80120000.0	80130000.0	9.0	6.468363285064697	2.930753707885742
1.0	80140000.0	80150000.0	7.0	6.765420436859131	2.956630229949951
1.0	80190000.0	80200000.0	5.0	6.413144111633301	2.9238555431365967
1.0	80290000.0	80300000.0	6.0	5.973602294921875	2.845649003982544
1.0	80340000.0	80350000.0	5.0	6.902632236480713	2.990342378616333
1.0	80360000.0	80370000.0	5.0	6.800406455993652	2.9852421283721924
1.0	80380000.0	80390000.0	9.0	7.029670715332031	2.996161937713623
1.0	80420000.0	80430000.0	11.0	6.657782077789307	2.957902669906616
1.0	80470000.0	80480000.0	7.0	6.715646266937256	2.9116647243499756
1.0	80490000.0	80500000.0	6.0	7.308398246765137	3.004538059234619
1.0	80500000.0	80510000.0	4.0	6.950002193450928	2.9705305099487305
1.0	80560000.0	80570000.0	11.0	7.650188446044922	3.012037754058838
1.0	80590000.0	80600000.0	10.0	6.985634803771973	2.935093879699707
1.0	80700000.0	80710000.0	0.0	6.51990270614624	2.9489729404449463
1.0	80720000.0	80730000.0	3.0	5.933625221252441	2.862948179244995
1.0	80830000.0	80840000.0	10.0	6.414759159088135	2.92533016204834
1.0	80940000.0	80950000.0	1.0	6.3722991943359375	2.886183977127075
1.0	80950000.0	80960000.0	5.0	6.0697503089904785	2.860846996307373
1.0	80990000.0	81000000.0	2.0	5.947393894195557	2.827300548553467
1.0	81060000.0	81070000.0	3.0	7.104902744293213	3.0107977390289307
1.0	81080000.0	81090000.0	1.0	7.1844072341918945	3.0078394412994385
1.0	81150000.0	81160000.0	8.0	6.6729326248168945	2.9629299640655518
1.0	81190000.0	81200000.0	11.0	6.271932125091553	2.8954107761383057
1.0	81210000.0	81220000.0	5.0	6.506287574768066	2.9500725269317627
1.0	81240000.0	81250000.0	2.0	6.924507141113281	2.9788501262664795
1.0	81270000.0	81280000.0	4.0	6.411505222320557	2.8932032585144043
1.0	81310000.0	81320000.0	3.0	5.92134952545166	2.852163553237915
1.0	81330000.0	81340000.0	10.0	6.339402198791504	2.9182944297790527
1.0	81390000.0	81400000.0	4.0	6.8206963539123535	2.9709200859069824
1.0	81440000.0	81450000.0	4.0	6.080068111419678	2.8749163150787354
1.0	81480000.0	81490000.0	4.0	5.435123443603516	2.762143611907959
1.0	81520000.0	81530000.0	4.0	6.309174060821533	2.8986282348632812
1.0	81580000.0	81590000.0	4.0	5.7584357261657715	2.837902545928955
1.0	81630000.0	81640000.0	9.0	5.77189826965332	2.8282630443573
1.0	81650000.0	81660000.0	7.0	5.926738739013672	2.8617634773254395
1.0	81670000.0	81680000.0	5.0	6.18698263168335	2.9035489559173584
1.0	81730000.0	81740000.0	4.0	4.757730960845947	2.588702440261841
1.0	81740000.0	81750000.0	13.0	4.205142974853516	2.386305332183838
1.0	81780000.0	81790000.0	5.0	4.245844841003418	2.4030048847198486
1.0	81800000.0	81810000.0	4.0	3.81587290763855	2.2091434001922607
1.0	81870000.0	81880000.0	2.0	2.8173727989196777	1.6662250757217407
1.0	81890000.0	81900000.0	2.0	2.020552396774292	1.1491072177886963
1.0	82010000.0	82020000.0	1.0	2.835719347000122	1.6791671514511108
1.0	82040000.0	82050000.0	3.0	3.069814682006836	1.8120787143707275
1.0	82070000.0	82080000.0	9.0	3.1761651039123535	1.8887484073638916
1.0	82130000.0	82140000.0	1.0	2.7747135162353516	1.664590835571289
1.0	82170000.0	82180000.0	4.0	3.3508639335632324	1.9395233392715454
1.0	82210000.0	82220000.0	3.0	3.7225394248962402	2.1677303314208984
1.0	82240000.0	82250000.0	6.0	3.606588840484619	2.104666233062744
1.0	82290000.0	82300000.0	6.0	4.071554660797119	2.318788766860962
1.0	82310000.0	82320000.0	6.0	4.041258335113525	2.315558910369873
1.0	82370000.0	82380000.0	6.0	4.809204578399658	2.6018810272216797
1.0	82400000.0	82410000.0	4.0	5.13908576965332	2.6998560428619385
1.0	82460000.0	82470000.0	5.0	4.98787784576416	2.618178129196167
1.0	82510000.0	82520000.0	7.0	5.41296911239624	2.7682812213897705
1.0	82600000.0	82610000.0	5.0	4.0703206062316895	2.26173734664917
1.0	82760000.0	82770000.0	5.0	6.847555637359619	2.970090866088867
1.0	82770000.0	82780000.0	10.0	6.50088357925415	2.8748409748077393
1.0	82830000.0	82840000.0	13.0	6.87329626083374	2.971397876739502
1.0	82860000.0	82870000.0	10.0	7.2518181800842285	2.976315975189209
1.0	82890000.0	82900000.0	8.0	7.548381805419922	3.027683973312378
1.0	82900000.0	82910000.0	6.0	7.39908504486084	2.976269483566284
1.0	82940000.0	82950000.0	9.0	6.922665596008301	2.9649906158447266
1.0	82950000.0	82960000.0	4.0	7.046160697937012	2.9536194801330566
1.0	82960000.0	82970000.0	9.0	7.83941125869751	3.0341954231262207
1.0	82970000.0	82980000.0	7.0	7.5487380027771	2.9813761711120605
1.0	83060000.0	83070000.0	8.0	8.016708374023438	3.015937566757202
1.0	83130000.0	83140000.0	10.0	7.281759738922119	2.9948277473449707
1.0	83180000.0	83190000.0	7.0	7.866954803466797	3.0307860374450684
1.0	83210000.0	83220000.0	3.0	7.5264458656311035	2.98486590385437
1.0	83310000.0	83320000.0	5.0	7.418560028076172	2.9998106956481934
1.0	83320000.0	83330000.0	10.0	6.877937316894531	2.9246058464050293
1.0	83460000.0	83470000.0	10.0	6.77008581161499	2.9426422119140625
1.0	83520000.0	83530000.0	10.0	5.712043762207031	2.8318467140197754
1.0	83550000.0	83560000.0	8.0	5.7971296310424805	2.8491814136505127
1.0	83610000.0	83620000.0	1.0	2.462796688079834	1.4142684936523438
1.0	83680000.0	83690000.0	2.0	2.0913424491882324	1.1917823553085327
1.0	83780000.0	83790000.0	3.0	1.7150217294692993	0.9283555746078491
1.0	83890000.0	83900000.0	2.0	1.6990638971328735	0.9019380807876587
1.0	83950000.0	83960000.0	1.0	2.857828140258789	1.6390454769134521
1.0	84000000.0	84010000.0	3.0	5.117375373840332	2.6857454776763916
1.0	84010000.0	84020000.0	3.0	5.619785308837891	2.7790462970733643
1.0	84030000.0	84040000.0	5.0	5.865038871765137	2.8256335258483887
1.0	84050000.0	84060000.0	9.0	5.7994279861450195	2.7913994789123535
1.0	84180000.0	84190000.0	3.0	5.021430969238281	2.663539171218872
1.0	84200000.0	84210000.0	4.0	4.451075077056885	2.481827735900879
1.0	84240000.0	84250000.0	1.0	4.224328517913818	2.3924033641815186
1.0	84270000.0	84280000.0	2.0	3.3484787940979004	1.9740173816680908
1.0	84280000.0	84290000.0	4.0	2.35966157913208	1.388681411743164
1.0	84300000.0	84310000.0	4.0	2.8999547958374023	1.7250044345855713
1.0	84330000.0	84340000.0	2.0	2.8081634044647217	1.6607354879379272
1.0	84340000.0	84350000.0	2.0	2.3300318717956543	1.3505523204803467
1.0	84360000.0	84370000.0	1.0	1.8344707489013672	0.9952607154846191
1.0	84370000.0	84380000.0	1.0	2.602518081665039	1.5278619527816772
1.0	84390000.0	84400000.0	2.0	2.280864715576172	1.3249777555465698
1.0	84480000.0	84490000.0	1.0	2.414227247238159	1.4137790203094482
1.0	84500000.0	84510000.0	1.0	2.7734689712524414	1.6448923349380493
1.0	84650000.0	84660000.0	3.0	1.38015878200531	0.6835435628890991
1.0	84670000.0	84680000.0	1.0	1.628626823425293	0.8679100275039673
1.0	84720000.0	84730000.0	3.0	1.322791337966919	0.6498502492904663
1.0	84740000.0	84750000.0	1.0	1.7005764245986938	0.9235727190971375
1.0	84830000.0	84840000.0	0.0	1.5147091150283813	0.7814096808433533
1.0	84860000.0	84870000.0	0.0	1.8275234699249268	1.0073883533477783
1.0	84890000.0	84900000.0	0.0	1.4731990098953247	0.7727397084236145
1.0	84920000.0	84930000.0	1.0	1.7358278036117554	0.9515328407287598
1.0	84950000.0	84960000.0	3.0	1.114488959312439	0.49087804555892944
1.0	84960000.0	84970000.0	2.0	1.1236686706542969	0.49721312522888184
1.0	84970000.0	84980000.0	0.0	2.0662379264831543	1.9762455224990845
1.0	84980000.0	84990000.0	2.0	1.3450466394424438	0.668948769569397
1.0	85100000.0	85110000.0	2.0	1.5465848445892334	0.8142806887626648
1.0	85130000.0	85140000.0	2.0	1.3613581657409668	0.6457948684692383
1.0	85180000.0	85190000.0	4.0	1.5697931051254272	0.8396552205085754
1.0	85190000.0	85200000.0	5.0	2.082571268081665	1.1880725622177124
1.0	85300000.0	85310000.0	1.0	1.898986577987671	1.0594667196273804
1.0	85380000.0	85390000.0	1.0	1.6817820072174072	0.9047017097473145
1.0	85390000.0	85400000.0	4.0	1.564598798751831	0.8190898895263672
1.0	85410000.0	85420000.0	2.0	1.4929969310760498	0.7644845247268677
1.0	85530000.0	85540000.0	3.0	1.4861794710159302	0.7714926600456238
1.0	85540000.0	85550000.0	1.0	1.4639543294906616	0.7548002004623413
1.0	85590000.0	85600000.0	1.0	1.148627519607544	0.5367727875709534
1.0	85630000.0	85640000.0	0.0	1.1041982173919678	0.5082937479019165
1.0	85740000.0	85750000.0	0.0	1.61038339138031	1.5411975383758545
1.0	85760000.0	85770000.0	1.0	1.3614580631256104	0.6748679280281067
1.0	85850000.0	85860000.0	2.0	1.3121025562286377	0.6431571245193481
1.0	85880000.0	85890000.0	1.0	1.492234230041504	0.7678693532943726
1.0	85940000.0	85950000.0	0.0	1.775094985961914	0.9752793312072754
1.0	86000000.0	86010000.0	0.0	1.65032160282135	0.884693443775177
1.0	86080000.0	86090000.0	2.0	1.2860996723175049	0.6241365671157837
1.0	86140000.0	86150000.0	0.0	1.2323782444000244	0.5858116149902344
1.0	86150000.0	86160000.0	0.0	1.2268446683883667	0.584361732006073
1.0	86280000.0	86290000.0	3.0	2.5201849937438965	1.4802656173706055
1.0	86310000.0	86320000.0	2.0	2.9544334411621094	1.7592599391937256
1.0	86340000.0	86350000.0	3.0	3.11053204536438	1.840989351272583
1.0	86430000.0	86440000.0	0.0	3.353341579437256	1.9757057428359985
1.0	86550000.0	86560000.0	4.0	3.43231463432312	2.0157439708709717
1.0	86560000.0	86570000.0	3.0	3.8333740234375	2.2178215980529785
1.0	86590000.0	86600000.0	5.0	3.272709369659424	1.9165000915527344
1.0	86610000.0	86620000.0	0.0	3.7500462532043457	2.1844093799591064
1.0	86640000.0	86650000.0	4.0	3.0281074047088623	1.7735803127288818
1.0	86760000.0	86770000.0	2.0	2.4685726165771484	1.4421619176864624
1.0	86840000.0	86850000.0	1.0	1.2302014827728271	0.5605572462081909
1.0	86850000.0	86860000.0	2.0	1.4055824279785156	0.7017545104026794
1.0	86920000.0	86930000.0	0.0	1.6986379623413086	0.9179065823554993
1.0	86960000.0	86970000.0	2.0	1.5333716869354248	0.7843866944313049
1.0	86990000.0	87000000.0	3.0	1.5832116603851318	0.8394612073898315
1.0	87060000.0	87070000.0	0.0	2.4621968269348145	1.4473167657852173
1.0	87080000.0	87090000.0	1.0	2.0626068115234375	1.1826162338256836
1.0	87150000.0	87160000.0	2.0	1.5679153203964233	0.8180103302001953
1.0	87210000.0	87220000.0	1.0	1.338466763496399	0.6495060920715332
1.0	87240000.0	87250000.0	0.0	1.4104782342910767	0.7199071645736694
1.0	87350000.0	87360000.0	0.0	1.1825565099716187	0.5379236936569214
1.0	87380000.0	87390000.0	1.0	1.3352762460708618	1.0322680473327637
1.0	87510000.0	87520000.0	1.0	1.3125941753387451	0.6432503461837769
1.0	87580000.0	87590000.0	2.0	1.3706371784210205	0.6769313216209412
1.0	87590000.0	87600000.0	1.0	1.29099440574646	0.6263498663902283
1.0	87610000.0	87620000.0	1.0	1.3113453388214111	0.6359111070632935
1.0	87650000.0	87660000.0	1.0	1.8751118183135986	1.0445624589920044
1.0	87660000.0	87670000.0	3.0	1.2927383184432983	0.628318190574646
1.0	87670000.0	87680000.0	0.0	1.9471766948699951	1.0911258459091187
1.0	87680000.0	87690000.0	1.0	1.9696061611175537	1.105675458908081
1.0	87760000.0	87770000.0	2.0	1.544920563697815	0.8078789710998535
1.0	87770000.0	87780000.0	2.0	1.5049288272857666	0.7807742357254028
1.0	87790000.0	87800000.0	1.0	1.672075629234314	1.6470508575439453
1.0	87800000.0	87810000.0	0.0	1.2751398086547852	0.5854076147079468
1.0	87870000.0	87880000.0	1.0	1.5438421964645386	0.807584285736084
1.0	87930000.0	87940000.0	2.0	1.2992496490478516	0.6441229581832886
1.0	88020000.0	88030000.0	3.0	1.6118652820587158	0.856127142906189
1.0	88100000.0	88110000.0	1.0	1.9163833856582642	1.0860283374786377
1.0	88130000.0	88140000.0	2.0	1.7751579284667969	0.9753459095954895
1.0	88160000.0	88170000.0	3.0	1.6524839401245117	0.8792908787727356
1.0	88210000.0	88220000.0	0.0	1.6037517786026	0.849526584148407
1.0	88220000.0	88230000.0	2.0	1.6666654348373413	0.904809832572937
1.0	88230000.0	88240000.0	5.0	1.89300537109375	1.0555535554885864
1.0	88240000.0	88250000.0	1.0	2.0055549144744873	1.1420838832855225
1.0	88250000.0	88260000.0	2.0	1.4821809530258179	0.7525219917297363
1.0	88330000.0	88340000.0	4.0	1.8345229625701904	1.017378568649292
1.0	88340000.0	88350000.0	1.0	2.0547585487365723	1.1721876859664917
1.0	88380000.0	88390000.0	0.0	2.319183349609375	1.3499231338500977
1.0	88400000.0	88410000.0	5.0	1.3733546733856201	0.6822654008865356
1.0	88460000.0	88470000.0	2.0	1.6355340480804443	0.8702720403671265
1.0	88500000.0	88510000.0	4.0	2.208907127380371	1.2727539539337158
1.0	88570000.0	88580000.0	6.0	1.740443229675293	0.9427517652511597
1.0	88580000.0	88590000.0	1.0	2.140387535095215	1.2309986352920532
1.0	88600000.0	88610000.0	1.0	2.223625659942627	1.2790411710739136
1.0	88660000.0	88670000.0	0.0	1.7946569919586182	0.9800310134887695
1.0	88680000.0	88690000.0	1.0	1.4845478534698486	0.7721654772758484
1.0	88730000.0	88740000.0	3.0	1.5486012697219849	0.8135930895805359
1.0	88740000.0	88750000.0	1.0	1.55666184425354	0.8146642446517944
1.0	88830000.0	88840000.0	2.0	1.9000308513641357	1.0572949647903442
1.0	88960000.0	88970000.0	1.0	1.8626906871795654	1.0421390533447266
1.0	88980000.0	88990000.0	2.0	1.7297265529632568	0.940477728843689
1.0	89070000.0	89080000.0	0.0	1.443098783493042	0.7253161668777466
1.0	89090000.0	89100000.0	0.0	1.8313608169555664	1.0156162977218628
1.0	89110000.0	89120000.0	1.0	1.5610979795455933	0.8207846879959106
1.0	89290000.0	89300000.0	1.0	1.1762874126434326	0.5335548520088196
1.0	89300000.0	89310000.0	1.0	1.270141839981079	0.6111711263656616
1.0	89370000.0	89380000.0	2.0	1.52500319480896	0.791887104511261
1.0	89410000.0	89420000.0	5.0	1.148898720741272	0.5310434103012085
1.0	89420000.0	89430000.0	1.0	1.1995418071746826	0.5387741327285767
1.0	89440000.0	89450000.0	2.0	1.2113053798675537	0.5462417006492615
1.0	89460000.0	89470000.0	3.0	1.3330132961273193	0.663942277431488
1.0	89600000.0	89610000.0	2.0	1.3110522031784058	0.6580232381820679
1.0	89610000.0	89620000.0	1.0	1.5338599681854248	0.7962573170661926
1.0	89660000.0	89670000.0	0.0	1.2522101402282715	0.6191779375076294
1.0	89700000.0	89710000.0	0.0	1.492431640625	0.7741959095001221
1.0	89730000.0	89740000.0	5.0	1.021852731704712	0.48422011733055115
1.0	89740000.0	89750000.0	1.0	1.2658817768096924	0.622538685798645
1.0	89750000.0	89760000.0	0.0	1.1738979816436768	0.5545839071273804
1.0	89990000.0	90000000.0	2.0	1.5099103450775146	1.354169249534607
1.0	90090000.0	90100000.0	1.0	1.5138099193572998	0.8070372343063354
1.0	90140000.0	90150000.0	4.0	1.6258363723754883	0.8576591610908508
1.0	90150000.0	90160000.0	1.0	1.6775758266448975	0.8910322189331055
1.0	90180000.0	90190000.0	3.0	1.4307612180709839	0.7288435101509094
1.0	90190000.0	90200000.0	1.0	1.891839623451233	1.0526725053787231
1.0	90260000.0	90270000.0	1.0	1.7056245803833008	0.9267493486404419
1.0	90350000.0	90360000.0	2.0	1.301329255104065	0.6291338801383972
1.0	90410000.0	90420000.0	2.0	1.1767489910125732	0.5277680158615112
1.0	90530000.0	90540000.0	1.0	1.9996312856674194	1.1280149221420288
1.0	90540000.0	90550000.0	2.0	2.3484675884246826	1.373572587966919
1.0	90590000.0	90600000.0	5.0	2.438598394393921	1.4242461919784546
1.0	90620000.0	90630000.0	5.0	2.921959400177002	1.7200568914413452
1.0	90700000.0	90710000.0	7.0	3.3284974098205566	1.962445616722107
1.0	90750000.0	90760000.0	2.0	3.710806369781494	2.1523876190185547
1.0	90760000.0	90770000.0	4.0	3.578289031982422	2.0952587127685547
1.0	90790000.0	90800000.0	2.0	4.098946571350098	2.3387274742126465
1.0	90850000.0	90860000.0	7.0	3.6367027759552	2.1177196502685547
1.0	90870000.0	90880000.0	4.0	4.337057113647461	2.428894519805908
1.0	90970000.0	90980000.0	2.0	3.8898143768310547	2.2119295597076416
1.0	91130000.0	91140000.0	8.0	4.115035533905029	2.354027271270752
1.0	91140000.0	91150000.0	1.0	3.9859936237335205	2.2780938148498535
1.0	91160000.0	91170000.0	4.0	3.2983736991882324	1.9564100503921509
1.0	91320000.0	91330000.0	0.0	2.4690327644348145	1.4505611658096313
1.0	91470000.0	91480000.0	0.0	1.3724702596664429	0.6478301286697388
1.0	91490000.0	91500000.0	2.0	1.482766032218933	0.7636939883232117
1.0	91590000.0	91600000.0	0.0	2.4808666706085205	1.444453239440918
1.0	91600000.0	91610000.0	5.0	2.1440343856811523	1.2271831035614014
1.0	91730000.0	91740000.0	1.0	2.7138519287109375	1.6078708171844482
1.0	91810000.0	91820000.0	3.0	2.263352632522583	1.3120439052581787
1.0	91820000.0	91830000.0	6.0	1.8868939876556396	1.0490705966949463
1.0	91850000.0	91860000.0	2.0	1.7572972774505615	1.055560827255249
1.0	91870000.0	91880000.0	5.0	2.2933402061462402	1.33351469039917
1.0	92010000.0	92020000.0	0.0	1.3924109935760498	0.6915760040283203
1.0	92060000.0	92070000.0	0.0	1.3731367588043213	0.6877272725105286
1.0	92110000.0	92120000.0	1.0	1.5148308277130127	0.7905504107475281
1.0	92120000.0	92130000.0	1.0	1.604231595993042	0.854723334312439
1.0	92170000.0	92180000.0	0.0	1.5229295492172241	0.7944086790084839
1.0	92250000.0	92260000.0	1.0	1.4439927339553833	0.7342915534973145
1.0	92310000.0	92320000.0	3.0	1.4852782487869263	0.7240601778030396
1.0	92400000.0	92410000.0	2.0	2.289071559906006	1.3300918340682983
1.0	92440000.0	92450000.0	3.0	2.1414668560028076	1.2342909574508667
1.0	92490000.0	92500000.0	2.0	1.658416986465454	0.9143552780151367
1.0	92520000.0	92530000.0	1.0	1.9917163848876953	1.1285555362701416
1.0	92550000.0	92560000.0	2.0	1.4779342412948608	0.7533266544342041
1.0	92560000.0	92570000.0	1.0	1.6242668628692627	0.8582276105880737
1.0	92570000.0	92580000.0	0.0	1.6222517490386963	0.859376072883606
1.0	92600000.0	92610000.0	2.0	1.439000129699707	0.7383626699447632
1.0	92730000.0	92740000.0	2.0	1.2086910009384155	0.5438432693481445
1.0	92770000.0	92780000.0	3.0	1.1913607120513916	0.5342646837234497
1.0	92920000.0	92930000.0	2.0	1.6860053539276123	0.912678599357605
1.0	93070000.0	93080000.0	0.0	1.2887561321258545	0.6170886158943176
1.0	93380000.0	93390000.0	0.0	1.1042442321777344	0.48528996109962463
1.0	93400000.0	93410000.0	2.0	1.1423180103302002	0.5256156921386719
1.0	93440000.0	93450000.0	0.0	1.2062599658966064	0.5699681639671326
1.0	93450000.0	93460000.0	0.0	1.1742017269134521	0.5580703616142273
1.0	93510000.0	93520000.0	1.0	1.559671401977539	0.8174247741699219
1.0	93530000.0	93540000.0	3.0	1.5051125288009644	0.7828807234764099
1.0	93560000.0	93570000.0	2.0	1.1727745532989502	0.5228271484375
1.0	93610000.0	93620000.0	4.0	1.0791542530059814	0.49171727895736694
1.0	93690000.0	93700000.0	1.0	1.1212224960327148	0.49420326948165894
1.0	93740000.0	93750000.0	0.0	1.349871277809143	0.6490482091903687
1.0	93790000.0	93800000.0	1.0	1.195166826248169	0.538093090057373
1.0	93830000.0	93840000.0	0.0	1.1407272815704346	0.5052813291549683
1.0	93920000.0	93930000.0	0.0	1.078065276145935	0.49159279465675354
1.0	93940000.0	93950000.0	0.0	1.1244235038757324	0.514030933380127
1.0	94000000.0	94010000.0	2.0	1.161181092262268	0.5334106683731079
1.0	94040000.0	94050000.0	1.0	1.22273850440979	0.557219386100769
1.0	94130000.0	94140000.0	0.0	1.3440457582473755	0.6406140923500061
1.0	94220000.0	94230000.0	0.0	1.245537519454956	0.5962159633636475
1.0	94260000.0	94270000.0	2.0	1.478737473487854	0.7505792379379272
1.0	94340000.0	94350000.0	2.0	1.6381447315216064	1.590104341506958
1.0	94400000.0	94410000.0	2.0	1.64779794216156	0.8839831352233887
1.0	94480000.0	94490000.0	0.0	1.4155991077423096	0.7066174745559692
1.0	94490000.0	94500000.0	1.0	1.7077850103378296	0.9133906364440918
1.0	94610000.0	94620000.0	0.0	1.61138916015625	0.8523996472358704
1.0	94810000.0	94820000.0	1.0	1.465375542640686	0.7568002343177795
1.0	95040000.0	95050000.0	3.0	1.1699154376983643	0.5614098906517029
1.0	95060000.0	95070000.0	1.0	1.2883415222167969	0.6250385642051697
1.0	95070000.0	95080000.0	2.0	1.287278413772583	0.6312035918235779
1.0	95100000.0	95110000.0	0.0	1.2188078165054321	0.5734274387359619
1.0	95180000.0	95190000.0	1.0	1.1333653926849365	0.5355280637741089
1.0	95190000.0	95200000.0	0.0	1.0924253463745117	0.50670325756073
1.0	95240000.0	95250000.0	1.0	1.0565636157989502	0.482332319021225
1.0	95280000.0	95290000.0	0.0	1.1879611015319824	0.6423129439353943
1.0	95310000.0	95320000.0	1.0	1.0972641706466675	0.5014866590499878
1.0	95320000.0	95330000.0	0.0	1.0762754678726196	0.4764186441898346
1.0	95440000.0	95450000.0	3.0	1.2549959421157837	0.6037480235099792
1.0	95460000.0	95470000.0	1.0	1.2932207584381104	0.6188465356826782
1.0	95510000.0	95520000.0	2.0	1.3847347497940063	0.6897860765457153
1.0	95560000.0	95570000.0	1.0	1.670405626296997	0.8904569745063782
1.0	95590000.0	95600000.0	1.0	1.799109697341919	0.9812008142471313
1.0	95730000.0	95740000.0	1.0	2.0782723426818848	1.1858141422271729
1.0	95750000.0	95760000.0	2.0	1.6091508865356445	0.8522886037826538
1.0	95760000.0	95770000.0	0.0	1.8472061157226562	0.9789937734603882
1.0	95790000.0	95800000.0	2.0	2.3834755420684814	1.3897420167922974
1.0	95800000.0	95810000.0	2.0	2.6821913719177246	1.5830377340316772
1.0	95950000.0	95960000.0	0.0	3.5530285835266113	2.0773730278015137
1.0	96000000.0	96010000.0	4.0	3.094204902648926	1.8235938549041748
1.0	96010000.0	96020000.0	4.0	3.2363338470458984	1.9185594320297241
1.0	96030000.0	96040000.0	0.0	3.9427402019500732	2.269099712371826
1.0	96060000.0	96070000.0	2.0	3.756049394607544	2.1835379600524902
1.0	96120000.0	96130000.0	9.0	3.21757173538208	1.8955637216567993
1.0	96230000.0	96240000.0	6.0	3.8483643531799316	2.227128267288208
1.0	96280000.0	96290000.0	0.0	5.071627140045166	2.6843152046203613
1.0	96480000.0	96490000.0	4.0	5.730675220489502	2.8314390182495117
1.0	96500000.0	96510000.0	6.0	5.585066318511963	2.80287504196167
1.0	96530000.0	96540000.0	7.0	5.636914253234863	2.7703309059143066
1.0	96550000.0	96560000.0	4.0	6.031414031982422	2.8629870414733887
1.0	96560000.0	96570000.0	2.0	6.206392765045166	2.9135866165161133
1.0	96730000.0	96740000.0	4.0	4.202369213104248	2.380371570587158
1.0	96750000.0	96760000.0	3.0	4.817457675933838	2.604400396347046
1.0	96760000.0	96770000.0	6.0	3.7827134132385254	2.183739423751831
1.0	96780000.0	96790000.0	3.0	4.8334455490112305	2.607064723968506
1.0	96790000.0	96800000.0	2.0	4.6160502433776855	2.537264585494995
1.0	96830000.0	96840000.0	1.0	4.283005714416504	2.412153482437134
1.0	96860000.0	96870000.0	5.0	4.108276844024658	2.3457517623901367
1.0	96930000.0	96940000.0	4.0	3.5611348152160645	2.0826478004455566
1.0	96940000.0	96950000.0	2.0	3.7651824951171875	2.1919729709625244
1.0	96950000.0	96960000.0	3.0	3.945330858230591	2.270275115966797
1.0	96970000.0	96980000.0	4.0	3.5745418071746826	2.087711811065674
1.0	97000000.0	97010000.0	4.0	3.751011371612549	2.1812691688537598
1.0	97030000.0	97040000.0	4.0	3.1693625450134277	1.866358995437622
1.0	97080000.0	97090000.0	4.0	3.6493980884552	2.1251556873321533
1.0	97130000.0	97140000.0	7.0	2.558709144592285	1.5035141706466675
1.0	97170000.0	97180000.0	1.0	2.3396224975585938	1.3659632205963135
1.0	97260000.0	97270000.0	1.0	1.756311058998108	0.9476819038391113
1.0	97290000.0	97300000.0	1.0	1.8631318807601929	1.0253514051437378
1.0	97400000.0	97410000.0	5.0	4.564464569091797	2.4815807342529297
1.0	97410000.0	97420000.0	6.0	5.407927513122559	2.759032964706421
1.0	97440000.0	97450000.0	4.0	5.507218360900879	2.7917404174804688
1.0	97460000.0	97470000.0	6.0	5.365750789642334	2.693909168243408
1.0	97530000.0	97540000.0	6.0	5.749150276184082	2.832925319671631
1.0	97590000.0	97600000.0	2.0	5.012772560119629	2.5891289710998535
1.0	97600000.0	97610000.0	4.0	4.538151264190674	2.4251885414123535
1.0	97620000.0	97630000.0	2.0	3.800926923751831	2.171212673187256
1.0	97640000.0	97650000.0	6.0	4.357047080993652	2.44370698928833
1.0	97690000.0	97700000.0	2.0	3.542983293533325	2.083481550216675
1.0	97700000.0	97710000.0	8.0	3.0102081298828125	1.7786897420883179
1.0	97730000.0	97740000.0	5.0	3.3265271186828613	1.9401639699935913
1.0	97840000.0	97850000.0	3.0	4.260536193847656	2.4067928791046143
1.0	97850000.0	97860000.0	4.0	4.297952175140381	2.43101167678833
1.0	97910000.0	97920000.0	5.0	5.004650592803955	2.6540279388427734
1.0	97940000.0	97950000.0	7.0	4.717650413513184	2.548426389694214
1.0	97960000.0	97970000.0	3.0	4.467043399810791	2.4747843742370605
1.0	98020000.0	98030000.0	6.0	5.574061870574951	2.803804874420166
1.0	98050000.0	98060000.0	5.0	6.099305629730225	2.871267795562744
1.0	98120000.0	98130000.0	5.0	5.386247158050537	2.730419397354126
1.0	98210000.0	98220000.0	7.0	4.473597526550293	2.486650228500366
1.0	98280000.0	98290000.0	3.0	4.262501239776611	2.4035816192626953
1.0	98290000.0	98300000.0	1.0	4.202293395996094	2.379039764404297
1.0	98360000.0	98370000.0	4.0	3.724860429763794	2.1431078910827637
1.0	98380000.0	98390000.0	0.0	2.5294830799102783	1.8668094873428345
1.0	98390000.0	98400000.0	5.0	4.022136211395264	2.303236484527588
1.0	98400000.0	98410000.0	4.0	4.844392776489258	2.6169369220733643
1.0	98480000.0	98490000.0	5.0	3.9888434410095215	2.2945752143859863
1.0	98510000.0	98520000.0	7.0	2.625854969024658	1.5235037803649902
1.0	98550000.0	98560000.0	5.0	3.2433342933654785	1.9196069240570068
1.0	98600000.0	98610000.0	0.0	3.3317997455596924	1.9645702838897705
1.0	98670000.0	98680000.0	3.0	2.441591739654541	1.4358775615692139
1.0	98810000.0	98820000.0	4.0	2.1538310050964355	1.2396421432495117
1.0	98820000.0	98830000.0	4.0	2.5479774475097656	1.5185046195983887
1.0	98890000.0	98900000.0	1.0	2.243852138519287	1.3080555200576782
1.0	98900000.0	98910000.0	0.0	2.7297019958496094	1.6175237894058228
1.0	98960000.0	98970000.0	6.0	2.94142484664917	1.7527656555175781
1.0	99000000.0	99010000.0	4.0	3.2941722869873047	1.9367926120758057
1.0	99110000.0	99120000.0	2.0	2.96596360206604	1.7596219778060913
1.0	99140000.0	99150000.0	2.0	2.011523485183716	1.1439746618270874
1.0	99150000.0	99160000.0	3.0	1.7049570083618164	0.9184942245483398
1.0	99170000.0	99180000.0	2.0	1.9590599536895752	1.0967594385147095
1.0	99190000.0	99200000.0	0.0	1.9484117031097412	1.1054807901382446
1.0	99240000.0	99250000.0	3.0	2.4178311824798584	1.4102767705917358
1.0	99310000.0	99320000.0	2.0	3.244790554046631	1.9195687770843506
1.0	99390000.0	99400000.0	1.0	3.297805070877075	1.9424686431884766
1.0	99460000.0	99470000.0	5.0	2.746086359024048	1.6319878101348877
1.0	99470000.0	99480000.0	2.0	3.3292946815490723	1.9651517868041992
1.0	99560000.0	99570000.0	4.0	3.7066421508789062	2.147048234939575
1.0	99690000.0	99700000.0	5.0	4.034761905670166	2.308589458465576
1.0	99810000.0	99820000.0	3.0	3.9886136054992676	2.290567398071289
1.0	99820000.0	99830000.0	3.0	3.767836332321167	2.173142910003662
1.0	99860000.0	99870000.0	5.0	2.8457674980163574	1.6534067392349243
1.0	99930000.0	99940000.0	4.0	2.7286031246185303	1.627103567123413
1.0	99990000.0	100000000.0	2.0	2.281937837600708	1.312933325767517
1.0	100020000.0	100030000.0	1.0	2.1362617015838623	1.2240718603134155
1.0	100090000.0	100100000.0	3.0	1.8070094585418701	0.9974910616874695
1.0	100140000.0	100150000.0	1.0	1.710335373878479	0.9213699102401733
1.0	100200000.0	100210000.0	2.0	1.2878341674804688	0.593748152256012
1.0	100210000.0	100220000.0	3.0	1.3662004470825195	0.6460832357406616
1.0	100220000.0	100230000.0	2.0	1.4320311546325684	0.7208468914031982
1.0	100330000.0	100340000.0	0.0	1.2340021133422852	0.5580466985702515
1.0	100360000.0	100370000.0	3.0	1.1095679998397827	0.4874708652496338
1.0	100370000.0	100380000.0	1.0	1.1241391897201538	0.49451160430908203
1.0	100390000.0	100400000.0	0.0	1.4644277095794678	0.7525286674499512
1.0	100400000.0	100410000.0	0.0	1.364154577255249	0.6857526898384094
1.0	100450000.0	100460000.0	0.0	1.0983531475067139	0.49265050888061523
1.0	100510000.0	100520000.0	1.0	1.079268455505371	0.4802667200565338
1.0	100520000.0	100530000.0	2.0	1.0579065084457397	0.48260122537612915
1.0	100600000.0	100610000.0	1.0	1.132432222366333	0.5004773139953613
1.0	100630000.0	100640000.0	4.0	1.480765700340271	0.763360857963562
1.0	100700000.0	100710000.0	1.0	1.2698848247528076	0.5816861987113953
1.0	100770000.0	100780000.0	1.0	1.6738628149032593	0.8976716995239258
1.0	100830000.0	100840000.0	1.0	1.4621965885162354	0.7378724217414856
1.0	100890000.0	100900000.0	0.0	1.4554083347320557	0.7384718656539917
1.0	100950000.0	100960000.0	0.0	1.7314361333847046	0.9325769543647766
1.0	100960000.0	100970000.0	2.0	1.3437695503234863	0.629927933216095
1.0	100980000.0	100990000.0	0.0	1.5999553203582764	0.8416029214859009
1.0	101000000.0	101010000.0	5.0	1.6901041269302368	0.9156984090805054
1.0	101030000.0	101040000.0	4.0	1.8495022058486938	1.0243804454803467
1.0	101090000.0	101100000.0	1.0	1.7467877864837646	0.9554246068000793
1.0	101120000.0	101130000.0	2.0	1.7732477188110352	0.9809602499008179
1.0	101170000.0	101180000.0	1.0	2.0129828453063965	1.1339095830917358
1.0	101210000.0	101220000.0	3.0	2.124197006225586	1.2145562171936035
1.0	101220000.0	101230000.0	1.0	2.7691664695739746	1.6393368244171143
1.0	101250000.0	101260000.0	3.0	2.4211654663085938	1.405880331993103
1.0	101260000.0	101270000.0	3.0	2.434779405593872	1.4258966445922852
1.0	101430000.0	101440000.0	2.0	1.3711233139038086	0.6795289516448975
1.0	101490000.0	101500000.0	0.0	1.3214592933654785	0.8994067311286926
1.0	101540000.0	101550000.0	1.0	1.586015224456787	0.8276623487472534
1.0	101560000.0	101570000.0	3.0	1.9972461462020874	1.1222862005233765
1.0	101600000.0	101610000.0	2.0	2.223797559738159	1.2826006412506104
1.0	101720000.0	101730000.0	1.0	1.4988877773284912	0.7661163806915283
1.0	101730000.0	101740000.0	2.0	2.0404555797576904	1.1568760871887207
1.0	101760000.0	101770000.0	1.0	2.0291168689727783	1.1525168418884277
1.0	101770000.0	101780000.0	3.0	1.5229870080947876	0.8098496198654175
1.0	101860000.0	101870000.0	0.0	3.467848300933838	2.030662775039673
1.0	101890000.0	101900000.0	5.0	4.167726516723633	2.362682580947876
1.0	101970000.0	101980000.0	5.0	3.5080742835998535	1.998798131942749
1.0	102010000.0	102020000.0	5.0	3.96675181388855	2.211489200592041
1.0	102020000.0	102030000.0	5.0	5.820517539978027	2.8560843467712402
1.0	102030000.0	102040000.0	5.0	4.769265174865723	2.531487226486206
1.0	102080000.0	102090000.0	6.0	5.874550819396973	2.837209463119507
1.0	102130000.0	102140000.0	7.0	6.01656436920166	2.8741657733917236
1.0	102200000.0	102210000.0	9.0	5.611876487731934	2.737786054611206
1.0	102210000.0	102220000.0	9.0	5.930545806884766	2.8350257873535156
1.0	102300000.0	102310000.0	4.0	7.082204341888428	2.9391345977783203
1.0	102310000.0	102320000.0	5.0	7.2698869705200195	2.982722520828247
1.0	102450000.0	102460000.0	6.0	6.968652248382568	2.9281163215637207
1.0	102470000.0	102480000.0	8.0	7.019223690032959	3.0039222240448
1.0	102480000.0	102490000.0	4.0	6.694605350494385	2.975983142852783
1.0	102490000.0	102500000.0	6.0	7.20379114151001	3.0253584384918213
1.0	102500000.0	102510000.0	4.0	6.865882873535156	2.9858644008636475
1.0	102510000.0	102520000.0	5.0	5.297297477722168	2.657989025115967
1.0	102630000.0	102640000.0	8.0	5.694033622741699	2.7510581016540527
1.0	102660000.0	102670000.0	5.0	7.206204414367676	2.9533865451812744
1.0	102690000.0	102700000.0	5.0	7.463185787200928	2.985769033432007
1.0	102720000.0	102730000.0	8.0	7.834918022155762	3.0058693885803223
1.0	102870000.0	102880000.0	11.0	7.7582106590271	3.0168297290802
1.0	102950000.0	102960000.0	8.0	9.203608512878418	3.1102216243743896
1.0	102990000.0	103000000.0	6.0	9.5014009475708	3.1165010929107666
1.0	103030000.0	103040000.0	9.0	8.846033096313477	3.0756545066833496
1.0	103070000.0	103080000.0	12.0	9.206347465515137	3.103384494781494
1.0	103100000.0	103110000.0	7.0	8.511038780212402	3.0759358406066895
1.0	103200000.0	103210000.0	6.0	7.929145812988281	3.0158448219299316
1.0	103210000.0	103220000.0	10.0	8.861616134643555	3.0667996406555176
1.0	103370000.0	103380000.0	6.0	7.081705570220947	2.9543070793151855
1.0	103630000.0	103640000.0	7.0	8.808586120605469	3.0756828784942627
1.0	103640000.0	103650000.0	8.0	7.848383903503418	3.02358341217041
1.0	104000000.0	104010000.0	6.0	1.7913930416107178	0.9375623464584351
1.0	104020000.0	104030000.0	3.0	2.2468104362487793	1.304444670677185
1.0	104050000.0	104060000.0	8.0	1.8805782794952393	1.0410810708999634
1.0	104070000.0	104080000.0	1.0	1.5236923694610596	0.7602426409721375
1.0	104080000.0	104090000.0	2.0	1.5845520496368408	0.7997628450393677
1.0	104090000.0	104100000.0	3.0	1.758610486984253	0.9148886799812317
1.0	104100000.0	104110000.0	3.0	2.584489107131958	1.521083950996399
1.0	104110000.0	104120000.0	3.0	2.218677282333374	1.2707799673080444
1.0	104330000.0	104340000.0	5.0	6.331076622009277	2.8738906383514404
1.0	104340000.0	104350000.0	10.0	6.617732048034668	2.945356607437134
1.0	104430000.0	104440000.0	3.0	9.067044258117676	3.08691143989563
1.0	104500000.0	104510000.0	5.0	8.738434791564941	3.064760208129883
1.0	104540000.0	104550000.0	9.0	8.864593505859375	3.0774002075195312
1.0	104640000.0	104650000.0	6.0	10.077005386352539	3.151597499847412
1.0	104730000.0	104740000.0	8.0	9.588651657104492	3.123380184173584
1.0	104790000.0	104800000.0	9.0	9.33865737915039	3.107328176498413
1.0	104850000.0	104860000.0	7.0	9.593225479125977	3.1246533393859863
1.0	104990000.0	105000000.0	10.0	10.239007949829102	3.162832260131836
1.0	105100000.0	105110000.0	8.0	9.106611251831055	3.0922534465789795
[truncated: 47,559 more rows]
