# Supplementary material for: Genome-wide mapping of somatic mutation rates uncovers drivers of cancer
Source: Nat Biotechnol. 2022 Jun 20;40(11):1634–43. doi: 10.1038/s41587-022-01353-8 (PMC9646522; doi:10.1038/s41587-022-01353-8)
Supplement: Supplementary file 4 — Regions and model predictions for each fold of each cancer for which a deep learning model was trained. Regions that were filtered are also listed along with their respective model predictions. [file 41587_2022_1353_MOESM4_ESM.zip › kfold_results/Stomach-AdenoCA/fold_0.txt]

CHROM	START	END	Y_TRUE	Y_PRED	STD
1.0	830000.0	840000.0	0.0	1.4926884174346924	0.9798136949539185
1.0	930000.0	940000.0	2.0	1.8573215007781982	1.1735050678253174
1.0	950000.0	960000.0	4.0	1.4660718441009521	0.9910181760787964
1.0	980000.0	990000.0	4.0	1.4299533367156982	0.948344886302948
1.0	1020000.0	1030000.0	1.0	1.485998511314392	0.9951804876327515
1.0	1110000.0	1120000.0	1.0	1.8415708541870117	1.1774029731750488
1.0	1160000.0	1170000.0	2.0	1.46905517578125	0.7524962425231934
1.0	1180000.0	1190000.0	2.0	1.9625571966171265	1.2544634342193604
1.0	1190000.0	1200000.0	3.0	1.4449336528778076	0.9377145767211914
1.0	1200000.0	1210000.0	0.0	1.5389809608459473	1.1207715272903442
1.0	1210000.0	1220000.0	1.0	1.7658764123916626	1.3453800678253174
1.0	1240000.0	1250000.0	3.0	1.483748435974121	0.7391961812973022
1.0	1330000.0	1340000.0	2.0	1.538705825805664	1.1210546493530273
1.0	1360000.0	1370000.0	1.0	1.5363095998764038	1.1205984354019165
1.0	1460000.0	1470000.0	3.0	1.4987350702285767	0.9682226181030273
1.0	1590000.0	1600000.0	1.0	1.4298651218414307	0.9514786601066589
1.0	1690000.0	1700000.0	3.0	1.215445876121521	0.8400253057479858
1.0	1740000.0	1750000.0	1.0	1.2590343952178955	0.8784974217414856
1.0	1760000.0	1770000.0	1.0	1.2778443098068237	0.8837798237800598
1.0	1810000.0	1820000.0	2.0	1.2322306632995605	0.7924014329910278
1.0	1900000.0	1910000.0	1.0	2.2328076362609863	1.3820602893829346
1.0	1940000.0	1950000.0	6.0	2.0047860145568848	1.2684541940689087
1.0	1970000.0	1980000.0	1.0	1.4101909399032593	0.8042171597480774
1.0	1980000.0	1990000.0	1.0	1.4573099613189697	0.763759970664978
1.0	2030000.0	2040000.0	2.0	1.4634981155395508	0.9621939659118652
1.0	2040000.0	2050000.0	2.0	1.4653496742248535	0.9649545550346375
1.0	2220000.0	2230000.0	0.0	1.3489837646484375	0.954836368560791
1.0	2260000.0	2270000.0	1.0	1.6716203689575195	1.114370584487915
1.0	2280000.0	2290000.0	2.0	1.4742640256881714	0.9906290769577026
1.0	2410000.0	2420000.0	2.0	1.4065531492233276	0.9224312901496887
1.0	2430000.0	2440000.0	3.0	1.6807301044464111	1.112328290939331
1.0	2550000.0	2560000.0	4.0	2.210073947906494	1.3625115156173706
1.0	2560000.0	2570000.0	0.0	2.069505214691162	1.3000634908676147
1.0	2700000.0	2710000.0	6.0	2.8464863300323486	1.674131989479065
1.0	2720000.0	2730000.0	3.0	2.9358150959014893	1.6679986715316772
1.0	2760000.0	2770000.0	4.0	2.536594867706299	1.5218234062194824
1.0	2820000.0	2830000.0	2.0	2.6837337017059326	1.5790989398956299
1.0	2860000.0	2870000.0	3.0	2.3484416007995605	1.4429357051849365
1.0	2890000.0	2900000.0	1.0	2.3606159687042236	1.4154138565063477
1.0	2970000.0	2980000.0	1.0	2.0700294971466064	1.281965732574463
1.0	3000000.0	3010000.0	0.0	1.9228947162628174	1.2071800231933594
1.0	3080000.0	3090000.0	2.0	1.4233425855636597	0.9257105588912964
1.0	3090000.0	3100000.0	2.0	1.3754456043243408	0.9121000170707703
1.0	3230000.0	3240000.0	1.0	1.4530718326568604	1.0190050601959229
1.0	3290000.0	3300000.0	5.0	1.8079521656036377	1.1618810892105103
1.0	3420000.0	3430000.0	2.0	2.035503387451172	1.267608642578125
1.0	3450000.0	3460000.0	4.0	1.7305858135223389	1.1340434551239014
1.0	3600000.0	3610000.0	0.0	2.03136944770813	1.2724183797836304
1.0	3680000.0	3690000.0	3.0	1.8732620477676392	1.2283252477645874
1.0	3710000.0	3720000.0	1.0	1.5402641296386719	0.9212433099746704
1.0	3780000.0	3790000.0	0.0	1.2934147119522095	0.8877930641174316
1.0	3790000.0	3800000.0	0.0	1.2774579524993896	0.888543426990509
1.0	4060000.0	4070000.0	3.0	2.8976356983184814	1.6934446096420288
1.0	4190000.0	4200000.0	3.0	3.710686445236206	2.025552272796631
1.0	4220000.0	4230000.0	1.0	3.9307198524475098	2.0877926349639893
1.0	4290000.0	4300000.0	5.0	4.239418983459473	2.107877492904663
1.0	4300000.0	4310000.0	1.0	4.145855903625488	2.133801221847534
1.0	4440000.0	4450000.0	12.0	6.086857318878174	2.6347522735595703
1.0	4480000.0	4490000.0	7.0	5.746291160583496	2.5718958377838135
1.0	4530000.0	4540000.0	4.0	5.780354976654053	2.5764589309692383
1.0	4570000.0	4580000.0	4.0	4.266844272613525	2.22590970993042
1.0	4650000.0	4660000.0	6.0	4.235669136047363	2.212315320968628
1.0	4660000.0	4670000.0	4.0	4.5778350830078125	2.3159313201904297
1.0	4670000.0	4680000.0	2.0	4.420923233032227	2.2804131507873535
1.0	4810000.0	4820000.0	4.0	5.065767765045166	2.420748233795166
1.0	4880000.0	4890000.0	5.0	4.638168811798096	2.3361008167266846
1.0	4890000.0	4900000.0	3.0	5.358658790588379	2.48099422454834
1.0	4910000.0	4920000.0	4.0	4.748967170715332	2.3437559604644775
1.0	4950000.0	4960000.0	4.0	4.805436611175537	2.3576271533966064
1.0	4990000.0	5000000.0	8.0	4.9866743087768555	2.4388060569763184
1.0	5030000.0	5040000.0	7.0	5.3406195640563965	2.5037808418273926
1.0	5080000.0	5090000.0	5.0	4.704617500305176	2.343275785446167
1.0	5090000.0	5100000.0	10.0	5.145369052886963	2.3980753421783447
1.0	5160000.0	5170000.0	4.0	5.227547645568848	2.491818904876709
1.0	5210000.0	5220000.0	7.0	5.229657173156738	2.468916654586792
1.0	5280000.0	5290000.0	5.0	5.2194952964782715	2.455970048904419
1.0	5320000.0	5330000.0	8.0	5.429407119750977	2.5109965801239014
1.0	5350000.0	5360000.0	5.0	4.8390092849731445	2.365112781524658
1.0	5360000.0	5370000.0	0.0	4.861559867858887	2.3828721046447754
1.0	5430000.0	5440000.0	4.0	3.484924793243408	1.8791812658309937
1.0	5570000.0	5580000.0	3.0	3.2692227363586426	1.839487075805664
1.0	5620000.0	5630000.0	7.0	3.3906264305114746	1.8913910388946533
1.0	5700000.0	5710000.0	7.0	3.444890260696411	1.8987910747528076
1.0	5740000.0	5750000.0	3.0	2.8715007305145264	1.6517398357391357
1.0	5890000.0	5900000.0	4.0	2.01253604888916	1.2624895572662354
1.0	5900000.0	5910000.0	2.0	2.1005301475524902	1.3086854219436646
1.0	5930000.0	5940000.0	1.0	1.3984323740005493	0.9066717028617859
1.0	5950000.0	5960000.0	0.0	1.3352609872817993	0.906380295753479
1.0	6020000.0	6030000.0	1.0	1.2560877799987793	0.8863393068313599
1.0	6050000.0	6060000.0	3.0	1.5010554790496826	1.009781837463379
1.0	6060000.0	6070000.0	0.0	1.6974165439605713	1.1210343837738037
1.0	6120000.0	6130000.0	2.0	1.7447742223739624	1.1239068508148193
1.0	6150000.0	6160000.0	2.0	1.5954093933105469	1.0555622577667236
1.0	6170000.0	6180000.0	0.0	2.020052433013916	1.2795357704162598
1.0	6230000.0	6240000.0	0.0	2.001723051071167	1.2699295282363892
1.0	6240000.0	6250000.0	0.0	1.4473817348480225	0.9456038475036621
1.0	6330000.0	6340000.0	1.0	1.305091142654419	0.9072273969650269
1.0	6370000.0	6380000.0	1.0	1.2520955801010132	0.8669584393501282
1.0	6410000.0	6420000.0	0.0	1.2029697895050049	0.6542386412620544
1.0	6450000.0	6460000.0	0.0	1.6002023220062256	1.0996891260147095
1.0	6610000.0	6620000.0	4.0	1.380595326423645	0.8105294108390808
1.0	6640000.0	6650000.0	0.0	1.3257637023925781	0.7378939390182495
1.0	6730000.0	6740000.0	0.0	1.4058126211166382	0.900818943977356
1.0	6790000.0	6800000.0	1.0	2.1932625770568848	1.3511114120483398
1.0	6800000.0	6810000.0	2.0	1.9410110712051392	1.2360684871673584
1.0	6860000.0	6870000.0	1.0	1.3521783351898193	0.88861083984375
1.0	6890000.0	6900000.0	2.0	1.4037425518035889	0.9069144129753113
1.0	6910000.0	6920000.0	2.0	1.4020583629608154	0.9042937159538269
1.0	6930000.0	6940000.0	1.0	1.4035202264785767	0.9000055193901062
1.0	7100000.0	7110000.0	4.0	2.4008939266204834	1.4630237817764282
1.0	7170000.0	7180000.0	2.0	2.161268472671509	1.314409613609314
1.0	7180000.0	7190000.0	2.0	2.3725180625915527	1.431937575340271
1.0	7330000.0	7340000.0	3.0	1.4743207693099976	0.974905788898468
1.0	7350000.0	7360000.0	1.0	1.8954734802246094	1.1979892253875732
1.0	7440000.0	7450000.0	2.0	1.5671387910842896	1.0175259113311768
1.0	7480000.0	7490000.0	1.0	1.8349668979644775	1.1558481454849243
1.0	7510000.0	7520000.0	1.0	1.6477285623550415	1.063446283340454
1.0	7520000.0	7530000.0	4.0	1.7223068475723267	1.0987807512283325
1.0	7530000.0	7540000.0	2.0	1.8087164163589478	1.1328763961791992
1.0	7550000.0	7560000.0	0.0	1.8724638223648071	1.1948683261871338
1.0	7590000.0	7600000.0	1.0	2.3020105361938477	1.4113366603851318
1.0	7670000.0	7680000.0	5.0	2.4035861492156982	1.4650790691375732
1.0	7690000.0	7700000.0	4.0	2.3685078620910645	1.4390513896942139
1.0	7700000.0	7710000.0	2.0	2.386688709259033	1.4440357685089111
1.0	7710000.0	7720000.0	3.0	2.4222755432128906	1.4705809354782104
1.0	7720000.0	7730000.0	6.0	2.1555087566375732	1.3417129516601562
1.0	7740000.0	7750000.0	2.0	1.9899656772613525	1.2570693492889404
1.0	7810000.0	7820000.0	0.0	1.831560492515564	1.163672924041748
1.0	7830000.0	7840000.0	1.0	1.4956779479980469	0.7300289273262024
1.0	7910000.0	7920000.0	5.0	1.8284072875976562	1.158281922340393
1.0	8020000.0	8030000.0	0.0	1.4484914541244507	0.772270143032074
1.0	8060000.0	8070000.0	3.0	1.3232707977294922	0.8883684873580933
1.0	8070000.0	8080000.0	1.0	1.3126599788665771	0.9072477221488953
1.0	8280000.0	8290000.0	2.0	1.4359307289123535	0.95677250623703
1.0	8330000.0	8340000.0	2.0	1.7118018865585327	1.126440405845642
1.0	8390000.0	8400000.0	6.0	1.8410873413085938	1.164068341255188
1.0	8420000.0	8430000.0	3.0	1.4825071096420288	0.9877904057502747
1.0	8450000.0	8460000.0	1.0	1.416703462600708	0.9134570956230164
1.0	8810000.0	8820000.0	1.0	1.4329599142074585	0.9302319288253784
1.0	8820000.0	8830000.0	1.0	1.4138072729110718	0.9145843386650085
1.0	8840000.0	8850000.0	0.0	1.301844596862793	0.8896173238754272
1.0	8870000.0	8880000.0	1.0	1.4103004932403564	0.8041508793830872
1.0	8920000.0	8930000.0	1.0	1.2323380708694458	0.8271821737289429
1.0	8940000.0	8950000.0	2.0	1.5754398107528687	1.0868453979492188
1.0	8960000.0	8970000.0	0.0	1.399389386177063	0.9300529360771179
1.0	8980000.0	8990000.0	0.0	1.5610268115997314	1.0170836448669434
1.0	9010000.0	9020000.0	1.0	1.5825822353363037	1.0688104629516602
1.0	9030000.0	9040000.0	2.0	1.7066395282745361	1.15773606300354
1.0	9040000.0	9050000.0	2.0	1.696773886680603	1.1407562494277954
1.0	9130000.0	9140000.0	1.0	1.619031310081482	1.1161924600601196
1.0	9240000.0	9250000.0	2.0	1.4210231304168701	0.7967522144317627
1.0	9290000.0	9300000.0	1.0	1.364990472793579	0.8017129898071289
1.0	9400000.0	9410000.0	2.0	1.2651751041412354	0.8783639669418335
1.0	9410000.0	9420000.0	0.0	1.3300106525421143	0.8914629817008972
1.0	9420000.0	9430000.0	1.0	1.3104280233383179	0.8954313397407532
1.0	9440000.0	9450000.0	1.0	1.6387693881988525	1.1635191440582275
1.0	9470000.0	9480000.0	2.0	1.6438415050506592	1.156658411026001
1.0	9500000.0	9510000.0	1.0	1.4194896221160889	0.9223154783248901
1.0	9520000.0	9530000.0	0.0	1.8234732151031494	1.1883844137191772
1.0	9650000.0	9660000.0	1.0	1.3925007581710815	0.9041340947151184
1.0	9690000.0	9700000.0	6.0	1.7306163311004639	1.1284754276275635
1.0	9770000.0	9780000.0	0.0	1.606598138809204	1.180998682975769
1.0	9780000.0	9790000.0	0.0	1.4634126424789429	0.9613693952560425
1.0	9850000.0	9860000.0	2.0	1.2888084650039673	0.8882075548171997
1.0	9870000.0	9880000.0	4.0	1.2125905752182007	0.8212386965751648
1.0	9880000.0	9890000.0	1.0	1.4498029947280884	0.7710019946098328
1.0	9890000.0	9900000.0	2.0	1.4099746942520142	0.9317641258239746
1.0	9980000.0	9990000.0	2.0	1.342268705368042	0.9196887016296387
1.0	10000000.0	10010000.0	1.0	1.482407808303833	0.7403404116630554
1.0	10180000.0	10190000.0	0.0	1.135313630104065	0.7585474252700806
1.0	10230000.0	10240000.0	1.0	1.2612301111221313	0.8734298944473267
1.0	10300000.0	10310000.0	4.0	1.3060235977172852	0.8893804550170898
1.0	10360000.0	10370000.0	2.0	1.301098108291626	0.888786792755127
1.0	10380000.0	10390000.0	2.0	1.2614762783050537	0.8757545351982117
1.0	10500000.0	10510000.0	0.0	1.3197416067123413	0.8881653547286987
1.0	10540000.0	10550000.0	0.0	1.2971006631851196	0.8891725540161133
1.0	10600000.0	10610000.0	1.0	1.3124887943267822	0.8872228860855103
1.0	10620000.0	10630000.0	2.0	1.3453624248504639	0.8848603963851929
1.0	10660000.0	10670000.0	1.0	1.3227593898773193	0.8869617581367493
1.0	10700000.0	10710000.0	1.0	1.3240960836410522	0.9061565399169922
1.0	10760000.0	10770000.0	0.0	1.2777259349822998	0.8824246525764465
1.0	10800000.0	10810000.0	2.0	1.2552160024642944	0.8564952611923218
1.0	10820000.0	10830000.0	1.0	1.2906384468078613	0.665014386177063
1.0	10850000.0	10860000.0	0.0	1.338174819946289	0.7634173035621643
1.0	10890000.0	10900000.0	0.0	1.6636711359024048	1.1323909759521484
1.0	10940000.0	10950000.0	1.0	1.727210283279419	1.1423324346542358
1.0	10980000.0	10990000.0	0.0	1.9009031057357788	1.2185161113739014
1.0	11010000.0	11020000.0	1.0	1.9618088006973267	1.253967523574829
1.0	11080000.0	11090000.0	0.0	1.3375251293182373	0.8990486264228821
1.0	11130000.0	11140000.0	0.0	1.2758238315582275	0.8840618133544922
1.0	11140000.0	11150000.0	0.0	1.2935264110565186	0.8878999948501587
1.0	11180000.0	11190000.0	1.0	1.2526991367340088	0.8745861053466797
1.0	11240000.0	11250000.0	1.0	1.2472326755523682	0.8714302182197571
1.0	11280000.0	11290000.0	3.0	1.1956169605255127	0.8252952694892883
1.0	11410000.0	11420000.0	2.0	1.707193374633789	1.111547827720642
1.0	11450000.0	11460000.0	2.0	2.320512533187866	1.3992244005203247
1.0	11490000.0	11500000.0	0.0	2.629422664642334	1.5689399242401123
1.0	11530000.0	11540000.0	3.0	2.634037494659424	1.5671308040618896
1.0	11550000.0	11560000.0	3.0	2.7513325214385986	1.6248979568481445
1.0	11610000.0	11620000.0	4.0	2.5162463188171387	1.5178866386413574
1.0	11660000.0	11670000.0	1.0	2.301326274871826	1.4107434749603271
1.0	11670000.0	11680000.0	0.0	2.3381524085998535	1.4321237802505493
1.0	11730000.0	11740000.0	2.0	1.343064308166504	0.8832887411117554
1.0	11940000.0	11950000.0	2.0	1.630589246749878	1.1525604724884033
1.0	12050000.0	12060000.0	1.0	1.2401615381240845	0.8561574220657349
1.0	12080000.0	12090000.0	0.0	1.3460522890090942	0.8876093029975891
1.0	12150000.0	12160000.0	0.0	1.7106956243515015	1.1210529804229736
1.0	12190000.0	12200000.0	0.0	1.505515694618225	1.0167176723480225
1.0	12230000.0	12240000.0	1.0	1.564367651939392	1.0761228799819946
1.0	12370000.0	12380000.0	0.0	1.2247174978256226	0.8662551045417786
1.0	12380000.0	12390000.0	1.0	1.198549509048462	0.8355675935745239
1.0	12410000.0	12420000.0	2.0	1.2122198343276978	0.8336639404296875
1.0	12450000.0	12460000.0	0.0	1.3230574131011963	0.8867794275283813
1.0	12500000.0	12510000.0	2.0	1.335707426071167	0.8983607292175293
1.0	12580000.0	12590000.0	1.0	1.3438537120819092	0.8948103189468384
1.0	12600000.0	12610000.0	0.0	1.5966064929962158	1.10364830493927
1.0	12680000.0	12690000.0	0.0	1.6531808376312256	1.1606550216674805
1.0	12690000.0	12700000.0	2.0	1.6607134342193604	1.0829505920410156
1.0	12740000.0	12750000.0	0.0	1.713874101638794	1.1125706434249878
1.0	12820000.0	12830000.0	0.0	1.911557912826538	1.2229766845703125
1.0	13800000.0	13810000.0	5.0	2.270998477935791	1.3662859201431274
1.0	13820000.0	13830000.0	5.0	2.5709502696990967	1.5424009561538696
1.0	13980000.0	13990000.0	4.0	2.8680906295776367	1.6713759899139404
1.0	14000000.0	14010000.0	3.0	2.869232177734375	1.6768734455108643
1.0	14040000.0	14050000.0	0.0	2.1449477672576904	1.263995885848999
1.0	14190000.0	14200000.0	0.0	2.085127115249634	1.2787364721298218
1.0	14250000.0	14260000.0	1.0	2.7965831756591797	1.64004647731781
1.0	14270000.0	14280000.0	0.0	3.425841808319092	1.8880739212036133
1.0	14310000.0	14320000.0	4.0	3.3944084644317627	1.8428980112075806
1.0	14330000.0	14340000.0	6.0	3.537698745727539	1.8243328332901
1.0	14650000.0	14660000.0	5.0	3.4927196502685547	1.8135900497436523
1.0	14690000.0	14700000.0	2.0	3.6053028106689453	1.9377292394638062
1.0	14700000.0	14710000.0	5.0	3.226933002471924	1.7404876947402954
1.0	14770000.0	14780000.0	5.0	3.7597618103027344	2.0002641677856445
1.0	14820000.0	14830000.0	5.0	3.9883430004119873	2.0395400524139404
1.0	14880000.0	14890000.0	6.0	3.608243465423584	1.9168901443481445
1.0	14970000.0	14980000.0	5.0	3.028975248336792	1.640851378440857
1.0	14990000.0	15000000.0	2.0	2.9938762187957764	1.684301733970642
1.0	15000000.0	15010000.0	0.0	3.0839672088623047	1.739079475402832
1.0	15020000.0	15030000.0	6.0	2.814326763153076	1.608783483505249
1.0	15060000.0	15070000.0	3.0	2.267294406890869	1.3851423263549805
1.0	15120000.0	15130000.0	4.0	2.2101736068725586	1.3484488725662231
1.0	15220000.0	15230000.0	3.0	1.9798237085342407	1.2335857152938843
1.0	15330000.0	15340000.0	0.0	1.5705753564834595	1.0327824354171753
1.0	15360000.0	15370000.0	1.0	1.7570030689239502	1.134519338607788
1.0	15370000.0	15380000.0	4.0	1.343475580215454	0.9101552963256836
1.0	15380000.0	15390000.0	2.0	1.423235535621643	0.9599310755729675
1.0	15440000.0	15450000.0	1.0	1.5754960775375366	1.0268713235855103
1.0	15580000.0	15590000.0	0.0	1.5345404148101807	1.0475188493728638
1.0	15710000.0	15720000.0	1.0	1.5803302526474	1.0987653732299805
1.0	15720000.0	15730000.0	2.0	1.5194976329803467	1.0321271419525146
1.0	15750000.0	15760000.0	1.0	1.407296895980835	0.8058550953865051
1.0	15760000.0	15770000.0	0.0	1.6456992626190186	1.140683889389038
1.0	15810000.0	15820000.0	3.0	1.3122713565826416	0.8884145021438599
1.0	15830000.0	15840000.0	0.0	1.2677512168884277	0.8776181936264038
1.0	15960000.0	15970000.0	0.0	1.2223910093307495	0.8395010828971863
1.0	16020000.0	16030000.0	1.0	1.4819049835205078	1.004818320274353
1.0	16040000.0	16050000.0	1.0	1.4073963165283203	0.9256386756896973
1.0	16080000.0	16090000.0	1.0	1.3618351221084595	0.7987038493156433
1.0	16150000.0	16160000.0	0.0	1.6395378112792969	1.1552436351776123
1.0	16160000.0	16170000.0	0.0	2.1332449913024902	1.7249994277954102
1.0	16240000.0	16250000.0	2.0	1.3236397504806519	0.8868995904922485
1.0	16280000.0	16290000.0	3.0	1.4221311807632446	0.9312167167663574
1.0	16330000.0	16340000.0	3.0	1.8914012908935547	1.310961127281189
1.0	16360000.0	16370000.0	2.0	2.0645103454589844	1.2997267246246338
1.0	16460000.0	16470000.0	1.0	1.2444350719451904	0.8332642316818237
1.0	16470000.0	16480000.0	0.0	1.3505876064300537	0.7846115827560425
1.0	16510000.0	16520000.0	3.0	1.3249664306640625	0.925387978553772
1.0	16520000.0	16530000.0	0.0	1.3871185779571533	0.9090126752853394
1.0	16590000.0	16600000.0	1.0	1.202467679977417	0.8119218945503235
1.0	17030000.0	17040000.0	3.0	1.668238878250122	1.087324857711792
1.0	17230000.0	17240000.0	4.0	1.5178673267364502	0.7249491214752197
1.0	17240000.0	17250000.0	2.0	1.2855221033096313	0.7526242136955261
1.0	17410000.0	17420000.0	1.0	1.3256632089614868	0.9314837455749512
1.0	17440000.0	17450000.0	2.0	1.5087119340896606	1.0384056568145752
1.0	17510000.0	17520000.0	0.0	1.5039803981781006	0.9768739938735962
1.0	17580000.0	17590000.0	1.0	1.9117090702056885	1.2057406902313232
1.0	17590000.0	17600000.0	4.0	1.609922170639038	1.039992332458496
1.0	17640000.0	17650000.0	2.0	1.896111249923706	1.2133235931396484
1.0	17650000.0	17660000.0	3.0	1.8299834728240967	1.1749786138534546
1.0	17670000.0	17680000.0	2.0	1.9565222263336182	1.2469990253448486
1.0	17760000.0	17770000.0	2.0	1.4365187883377075	0.7835392355918884
1.0	17770000.0	17780000.0	3.0	1.9406745433807373	1.2382352352142334
1.0	17930000.0	17940000.0	1.0	1.3182508945465088	0.8937574625015259
1.0	17980000.0	17990000.0	2.0	1.2763267755508423	0.8835335969924927
1.0	18030000.0	18040000.0	3.0	1.849707007408142	1.168400526046753
1.0	18060000.0	18070000.0	1.0	1.9339202642440796	1.2329014539718628
1.0	18090000.0	18100000.0	2.0	2.2120845317840576	1.330564260482788
1.0	18150000.0	18160000.0	2.0	2.169982433319092	1.3440961837768555
1.0	18170000.0	18180000.0	1.0	2.315676212310791	1.4171137809753418
1.0	18220000.0	18230000.0	1.0	2.2852132320404053	1.3623409271240234
1.0	18280000.0	18290000.0	2.0	2.2596938610076904	1.3832443952560425
1.0	18300000.0	18310000.0	2.0	2.2597389221191406	1.3884817361831665
1.0	18320000.0	18330000.0	1.0	2.320596218109131	1.423113226890564
1.0	18380000.0	18390000.0	0.0	2.342772960662842	1.4178850650787354
1.0	18450000.0	18460000.0	1.0	2.3478455543518066	1.4345430135726929
1.0	18460000.0	18470000.0	3.0	1.9912817478179932	1.2420283555984497
1.0	18470000.0	18480000.0	1.0	2.040234088897705	1.256772756576538
1.0	18520000.0	18530000.0	0.0	2.320765972137451	1.426703929901123
1.0	18620000.0	18630000.0	2.0	2.3374006748199463	1.39603590965271
1.0	18700000.0	18710000.0	3.0	2.3904786109924316	1.4469025135040283
1.0	18710000.0	18720000.0	4.0	2.2129929065704346	1.3651654720306396
1.0	18750000.0	18760000.0	3.0	2.3457305431365967	1.4211441278457642
1.0	18760000.0	18770000.0	0.0	2.3593063354492188	1.445115327835083
1.0	18800000.0	18810000.0	0.0	2.153968572616577	1.3326594829559326
1.0	18810000.0	18820000.0	0.0	2.4133152961730957	1.4675133228302002
1.0	18900000.0	18910000.0	2.0	2.127293586730957	1.3274067640304565
1.0	18910000.0	18920000.0	2.0	2.221038818359375	1.3737245798110962
1.0	18920000.0	18930000.0	2.0	2.2831456661224365	1.40388822555542
1.0	18940000.0	18950000.0	3.0	2.4539105892181396	1.4780577421188354
1.0	19100000.0	19110000.0	3.0	2.0780246257781982	1.3024691343307495
1.0	19200000.0	19210000.0	2.0	1.871368169784546	1.1826708316802979
1.0	19220000.0	19230000.0	2.0	1.3493423461914062	1.030208945274353
1.0	19300000.0	19310000.0	3.0	1.8281707763671875	1.1809850931167603
1.0	19380000.0	19390000.0	1.0	1.7435811758041382	1.1323254108428955
1.0	19430000.0	19440000.0	0.0	1.211787223815918	0.811941921710968
1.0	19460000.0	19470000.0	0.0	1.2057175636291504	0.797909140586853
1.0	19520000.0	19530000.0	0.0	1.222113847732544	0.8271880149841309
1.0	19550000.0	19560000.0	2.0	1.2011926174163818	0.8152074813842773
1.0	19600000.0	19610000.0	1.0	1.3443663120269775	0.8872135877609253
1.0	19680000.0	19690000.0	0.0	1.2127854824066162	0.8227189779281616
1.0	19730000.0	19740000.0	0.0	1.309826135635376	0.9082657694816589
1.0	19770000.0	19780000.0	2.0	1.5006781816482544	1.045941710472107
1.0	19780000.0	19790000.0	0.0	1.3433606624603271	1.0222841501235962
1.0	19900000.0	19910000.0	2.0	1.582836389541626	1.08107590675354
1.0	19920000.0	19930000.0	0.0	1.4071511030197144	0.8059361577033997
1.0	19950000.0	19960000.0	1.0	1.2390494346618652	0.8461745977401733
1.0	20010000.0	20020000.0	0.0	1.1949663162231445	0.8256417512893677
1.0	20070000.0	20080000.0	0.0	1.1779773235321045	0.7788341641426086
1.0	20080000.0	20090000.0	1.0	1.2143961191177368	0.8425952196121216
1.0	20300000.0	20310000.0	0.0	1.5071953535079956	1.0180556774139404
1.0	20430000.0	20440000.0	0.0	1.8459383249282837	1.1731479167938232
1.0	20440000.0	20450000.0	2.0	1.9162191152572632	1.210388422012329
1.0	20490000.0	20500000.0	3.0	1.5348764657974243	0.9974431991577148
1.0	20590000.0	20600000.0	0.0	1.9413411617279053	1.2143856287002563
1.0	20700000.0	20710000.0	3.0	1.7546905279159546	1.1221468448638916
1.0	20710000.0	20720000.0	3.0	2.0181164741516113	1.2410739660263062
1.0	20740000.0	20750000.0	0.0	2.087831735610962	1.290122628211975
1.0	20800000.0	20810000.0	1.0	1.4646167755126953	0.756718635559082
1.0	20900000.0	20910000.0	0.0	1.9460140466690063	1.2444703578948975
1.0	21000000.0	21010000.0	2.0	1.70611572265625	1.1375749111175537
1.0	21030000.0	21040000.0	1.0	1.6893818378448486	1.1121273040771484
1.0	21070000.0	21080000.0	1.0	1.2303862571716309	0.854042649269104
1.0	21090000.0	21100000.0	2.0	1.2118325233459473	0.8325819969177246
1.0	21100000.0	21110000.0	1.0	1.1904561519622803	0.7997611165046692
1.0	21150000.0	21160000.0	0.0	1.190250039100647	0.8171151280403137
1.0	21160000.0	21170000.0	0.0	1.2155874967575073	0.8597310781478882
1.0	21230000.0	21240000.0	2.0	1.2181684970855713	0.8824079632759094
1.0	21310000.0	21320000.0	2.0	1.2096889019012451	0.8547213673591614
1.0	21320000.0	21330000.0	0.0	1.2227116823196411	0.857155442237854
1.0	21390000.0	21400000.0	1.0	1.2200181484222412	0.8594449758529663
1.0	21410000.0	21420000.0	1.0	1.2824746370315552	0.8885256052017212
1.0	21480000.0	21490000.0	0.0	1.29718017578125	0.8882131576538086
1.0	21520000.0	21530000.0	2.0	1.7923059463500977	1.188472867012024
1.0	21530000.0	21540000.0	1.0	1.781725525856018	1.1873401403427124
1.0	21560000.0	21570000.0	0.0	1.3034313917160034	0.8886616826057434
1.0	21900000.0	21910000.0	1.0	1.806030511856079	1.1813733577728271
1.0	21910000.0	21920000.0	2.0	1.5094865560531616	1.020342230796814
1.0	21950000.0	21960000.0	3.0	1.6045897006988525	1.1159597635269165
1.0	21990000.0	22000000.0	1.0	1.6244961023330688	1.1012942790985107
1.0	22100000.0	22110000.0	0.0	1.417738914489746	0.7992149591445923
1.0	22220000.0	22230000.0	2.0	1.382476568222046	1.0152785778045654
1.0	22280000.0	22290000.0	1.0	1.4945627450942993	1.0202205181121826
1.0	22350000.0	22360000.0	0.0	1.5370845794677734	1.1226379871368408
1.0	22360000.0	22370000.0	2.0	1.578808069229126	1.0944204330444336
1.0	22420000.0	22430000.0	1.0	1.2386833429336548	0.8440619707107544
1.0	22560000.0	22570000.0	2.0	1.4438483715057373	0.9576576352119446
1.0	22610000.0	22620000.0	1.0	1.672846794128418	1.0782358646392822
1.0	22620000.0	22630000.0	0.0	1.8378736972808838	1.164032220840454
1.0	22640000.0	22650000.0	2.0	1.7410523891448975	1.1217600107192993
1.0	22700000.0	22710000.0	2.0	1.7531728744506836	1.1273568868637085
1.0	22710000.0	22720000.0	4.0	1.9119207859039307	1.21950364112854
1.0	22720000.0	22730000.0	1.0	1.8973979949951172	1.2067527770996094
1.0	22740000.0	22750000.0	0.0	1.6960923671722412	1.1808010339736938
1.0	22750000.0	22760000.0	4.0	1.7609236240386963	1.1446810960769653
1.0	22790000.0	22800000.0	1.0	1.3252925872802734	0.8851584196090698
1.0	22800000.0	22810000.0	1.0	1.2856078147888184	0.888231635093689
1.0	22820000.0	22830000.0	2.0	1.2184736728668213	0.8571421504020691
1.0	22840000.0	22850000.0	1.0	1.249194860458374	0.8823127746582031
1.0	22850000.0	22860000.0	0.0	1.327498197555542	0.8870159983634949
1.0	22890000.0	22900000.0	2.0	1.694091558456421	1.0929851531982422
1.0	22940000.0	22950000.0	0.0	1.8649709224700928	1.1789944171905518
1.0	22950000.0	22960000.0	2.0	1.7939331531524658	1.1539065837860107
1.0	22960000.0	22970000.0	1.0	1.8407011032104492	1.1822401285171509
1.0	22980000.0	22990000.0	1.0	1.8849233388900757	1.204681158065796
1.0	23030000.0	23040000.0	1.0	1.4388759136199951	0.9423977136611938
1.0	23050000.0	23060000.0	2.0	1.3875395059585571	0.9179905652999878
1.0	23150000.0	23160000.0	1.0	1.2396548986434937	0.8530640602111816
1.0	23160000.0	23170000.0	2.0	1.3062289953231812	0.8888345956802368
1.0	23210000.0	23220000.0	1.0	1.3187806606292725	0.8910220861434937
1.0	23220000.0	23230000.0	1.0	1.3253967761993408	0.8870258331298828
1.0	23300000.0	23310000.0	3.0	1.5712779760360718	1.0809333324432373
1.0	23360000.0	23370000.0	1.0	1.2705342769622803	0.8837024569511414
1.0	23530000.0	23540000.0	1.0	1.7234623432159424	1.1677559614181519
1.0	23560000.0	23570000.0	2.0	1.583221673965454	1.0912212133407593
1.0	23630000.0	23640000.0	1.0	1.1986788511276245	0.8017978668212891
1.0	23730000.0	23740000.0	2.0	1.2408472299575806	0.8567546606063843
1.0	23800000.0	23810000.0	0.0	1.4611577987670898	0.9746413230895996
1.0	23840000.0	23850000.0	0.0	1.3504552841186523	0.8975523710250854
1.0	23880000.0	23890000.0	1.0	1.6318960189819336	1.1570899486541748
1.0	23900000.0	23910000.0	3.0	1.6189903020858765	1.1096429824829102
1.0	23910000.0	23920000.0	1.0	1.5425262451171875	1.0555206537246704
1.0	23920000.0	23930000.0	1.0	1.4943174123764038	1.116834282875061
1.0	23930000.0	23940000.0	2.0	1.6615521907806396	1.1465299129486084
1.0	24070000.0	24080000.0	1.0	1.3042479753494263	0.6910105347633362
1.0	24220000.0	24230000.0	1.0	1.568403959274292	1.0785667896270752
1.0	24230000.0	24240000.0	0.0	1.652807593345642	1.1342850923538208
1.0	24280000.0	24290000.0	0.0	1.5309836864471436	0.7641767263412476
1.0	24420000.0	24430000.0	0.0	1.233684778213501	0.8212308883666992
1.0	24430000.0	24440000.0	0.0	1.4155610799789429	0.8007594347000122
1.0	24510000.0	24520000.0	0.0	1.3545843362808228	0.7902155518531799
1.0	24520000.0	24530000.0	0.0	1.4878578186035156	0.9986580014228821
1.0	24640000.0	24650000.0	0.0	1.388887643814087	0.9183270335197449
1.0	24670000.0	24680000.0	2.0	1.3866523504257202	0.9142928123474121
1.0	24680000.0	24690000.0	2.0	1.3272758722305298	0.8896346092224121
1.0	24790000.0	24800000.0	1.0	1.252090573310852	0.8690584301948547
1.0	24800000.0	24810000.0	2.0	1.4961258172988892	1.0081918239593506
1.0	24870000.0	24880000.0	2.0	1.5004098415374756	1.0125467777252197
1.0	24890000.0	24900000.0	1.0	1.5374034643173218	1.0539439916610718
1.0	24900000.0	24910000.0	1.0	1.4855585098266602	0.9959716796875
1.0	24990000.0	25000000.0	2.0	1.2401310205459595	0.8594300150871277
1.0	25030000.0	25040000.0	1.0	1.5536720752716064	1.0694440603256226
1.0	25040000.0	25050000.0	2.0	1.5694859027862549	1.0815339088439941
1.0	25050000.0	25060000.0	3.0	1.5889480113983154	1.0930601358413696
1.0	25070000.0	25080000.0	1.0	1.4839569330215454	0.739015519618988
1.0	25140000.0	25150000.0	1.0	1.4525456428527832	0.9540839195251465
1.0	25220000.0	25230000.0	3.0	1.8459523916244507	1.179955244064331
1.0	25230000.0	25240000.0	3.0	1.8464988470077515	1.1692407131195068
1.0	25350000.0	25360000.0	1.0	2.0792808532714844	1.3001899719238281
1.0	25360000.0	25370000.0	0.0	2.083514451980591	1.3096449375152588
1.0	25420000.0	25430000.0	3.0	1.8058408498764038	1.1671067476272583
1.0	25430000.0	25440000.0	3.0	1.7131246328353882	1.1107951402664185
1.0	25470000.0	25480000.0	1.0	1.7734273672103882	1.1369097232818604
1.0	25530000.0	25540000.0	3.0	1.7353187799453735	1.1643238067626953
1.0	25580000.0	25590000.0	3.0	1.260488510131836	0.8894544839859009
1.0	25670000.0	25680000.0	0.0	1.2390573024749756	0.8665369749069214
1.0	25680000.0	25690000.0	1.0	1.1952159404754639	0.8253987431526184
1.0	25760000.0	25770000.0	0.0	1.1428714990615845	0.7837837934494019
1.0	25790000.0	25800000.0	0.0	1.1736252307891846	0.8238241076469421
1.0	25880000.0	25890000.0	3.0	1.140243649482727	0.7046465873718262
1.0	25890000.0	25900000.0	0.0	1.3496488332748413	0.9368138313293457
1.0	26100000.0	26110000.0	0.0	1.229270577430725	0.8158167600631714
1.0	26120000.0	26130000.0	2.0	1.3248926401138306	0.9702035784721375
1.0	26180000.0	26190000.0	1.0	1.4168543815612793	1.180446982383728
1.0	26240000.0	26250000.0	3.0	1.5695323944091797	1.0795384645462036
1.0	26350000.0	26360000.0	0.0	1.608667016029358	1.109794020652771
1.0	26360000.0	26370000.0	3.0	1.4151983261108398	0.8010067939758301
1.0	26420000.0	26430000.0	0.0	1.5528770685195923	1.0694843530654907
1.0	26440000.0	26450000.0	3.0	1.2883905172348022	0.8868064880371094
1.0	26520000.0	26530000.0	3.0	1.9372364282608032	1.2459847927093506
1.0	26550000.0	26560000.0	1.0	1.787055253982544	1.1943256855010986
1.0	26570000.0	26580000.0	0.0	1.3144593238830566	0.8873635530471802
1.0	26580000.0	26590000.0	2.0	1.2993707656860352	0.8884696960449219
1.0	26640000.0	26650000.0	1.0	1.7117812633514404	1.185171365737915
1.0	26720000.0	26730000.0	3.0	1.9808743000030518	1.2637553215026855
1.0	26770000.0	26780000.0	1.0	1.3603363037109375	0.8873493075370789
1.0	26810000.0	26820000.0	2.0	1.9941800832748413	1.2718104124069214
1.0	26860000.0	26870000.0	2.0	1.542437195777893	1.0703389644622803
1.0	26930000.0	26940000.0	2.0	1.7826519012451172	1.1943318843841553
1.0	26950000.0	26960000.0	1.0	1.7290741205215454	1.1491559743881226
1.0	27070000.0	27080000.0	1.0	1.1774877309799194	0.713799774646759
1.0	27080000.0	27090000.0	0.0	1.204759955406189	0.8206106424331665
1.0	27110000.0	27120000.0	2.0	1.7073631286621094	1.2088632583618164
1.0	27150000.0	27160000.0	1.0	1.2826805114746094	0.6525417566299438
1.0	27200000.0	27210000.0	0.0	1.2370179891586304	0.8499539494514465
1.0	27240000.0	27250000.0	1.0	1.3972570896148682	0.8100467920303345
1.0	27270000.0	27280000.0	2.0	1.2063615322113037	0.7815952301025391
1.0	27400000.0	27410000.0	3.0	1.833416223526001	1.197117805480957
1.0	27460000.0	27470000.0	1.0	1.3726081848144531	0.8072417974472046
1.0	27630000.0	27640000.0	0.0	1.349368691444397	0.9057168960571289
1.0	27710000.0	27720000.0	1.0	1.5960620641708374	1.1024703979492188
1.0	27770000.0	27780000.0	2.0	1.3213379383087158	0.8991676568984985
1.0	27800000.0	27810000.0	2.0	1.2955853939056396	0.8944474458694458
1.0	27810000.0	27820000.0	0.0	1.5401885509490967	1.0438661575317383
1.0	27840000.0	27850000.0	0.0	1.5357228517532349	0.8190265893936157
1.0	27860000.0	27870000.0	2.0	1.4133988618850708	0.9942072629928589
1.0	27910000.0	27920000.0	1.0	1.3952691555023193	0.9530892372131348
1.0	28140000.0	28150000.0	0.0	1.2259770631790161	0.8432604670524597
1.0	28210000.0	28220000.0	1.0	1.3892053365707397	0.9239217638969421
1.0	28220000.0	28230000.0	1.0	1.1835143566131592	0.8124381899833679
1.0	28230000.0	28240000.0	0.0	1.2137483358383179	0.8423671722412109
1.0	28260000.0	28270000.0	0.0	1.3259334564208984	0.9309080243110657
1.0	28270000.0	28280000.0	2.0	1.2027162313461304	0.8017702102661133
1.0	28320000.0	28330000.0	0.0	1.1372144222259521	0.7805346250534058
1.0	28370000.0	28380000.0	2.0	1.143302321434021	0.8096252679824829
1.0	28430000.0	28440000.0	1.0	1.4321699142456055	0.9524040222167969
1.0	28440000.0	28450000.0	2.0	1.4817545413970947	1.0020166635513306
1.0	28500000.0	28510000.0	0.0	1.6371421813964844	1.1356977224349976
1.0	28750000.0	28760000.0	3.0	1.2932682037353516	0.8878176808357239
1.0	28760000.0	28770000.0	1.0	1.374670147895813	0.8935750722885132
1.0	28770000.0	28780000.0	1.0	1.296388864517212	0.8882255554199219
1.0	28840000.0	28850000.0	1.0	1.4005100727081299	1.0342214107513428
1.0	28850000.0	28860000.0	2.0	1.2990028858184814	0.8883005976676941
1.0	28860000.0	28870000.0	0.0	1.3328174352645874	0.902260959148407
1.0	28900000.0	28910000.0	2.0	1.5435832738876343	1.1171448230743408
1.0	28990000.0	29000000.0	0.0	1.539959192276001	1.0517218112945557
1.0	29040000.0	29050000.0	2.0	1.3765947818756104	0.908635139465332
1.0	29060000.0	29070000.0	0.0	1.5356523990631104	0.8179818391799927
1.0	29070000.0	29080000.0	1.0	1.2523319721221924	0.8484420776367188
1.0	29200000.0	29210000.0	3.0	1.6145597696304321	1.1164751052856445
1.0	29270000.0	29280000.0	1.0	1.3395477533340454	0.8940141797065735
1.0	29300000.0	29310000.0	0.0	1.190831184387207	0.8474895358085632
1.0	29370000.0	29380000.0	1.0	1.1607050895690918	0.831529974937439
1.0	29380000.0	29390000.0	1.0	1.1501964330673218	0.8296530842781067
1.0	29390000.0	29400000.0	0.0	1.151043176651001	0.8204421997070312
1.0	29450000.0	29460000.0	0.0	1.6174911260604858	1.1123473644256592
1.0	29490000.0	29500000.0	0.0	1.2171897888183594	0.7562976479530334
1.0	29510000.0	29520000.0	0.0	1.3770701885223389	0.9083188772201538
1.0	29600000.0	29610000.0	0.0	1.535335659980774	1.0105655193328857
1.0	29680000.0	29690000.0	3.0	2.0204875469207764	1.2779556512832642
1.0	29760000.0	29770000.0	1.0	2.46905517578125	1.485856294631958
1.0	29780000.0	29790000.0	2.0	2.357959747314453	1.443359375
1.0	29790000.0	29800000.0	4.0	2.0853729248046875	1.3006236553192139
1.0	30040000.0	30050000.0	4.0	1.7216689586639404	1.0915648937225342
1.0	30060000.0	30070000.0	2.0	2.2430312633514404	1.3672173023223877
1.0	30160000.0	30170000.0	2.0	2.788423538208008	1.6415700912475586
1.0	30230000.0	30240000.0	2.0	2.818485975265503	1.6468141078948975
1.0	30250000.0	30260000.0	2.0	2.977149248123169	1.6845346689224243
1.0	30260000.0	30270000.0	2.0	2.818105697631836	1.6547654867172241
1.0	30280000.0	30290000.0	5.0	2.7489781379699707	1.6052391529083252
1.0	30330000.0	30340000.0	2.0	2.6466290950775146	1.5312495231628418
1.0	30380000.0	30390000.0	2.0	2.7939493656158447	1.628085732460022
1.0	30520000.0	30530000.0	2.0	2.8534348011016846	1.6706981658935547
1.0	30530000.0	30540000.0	1.0	2.5942699909210205	1.5479307174682617
1.0	30560000.0	30570000.0	3.0	2.922943115234375	1.641573190689087
1.0	30640000.0	30650000.0	4.0	2.6065094470977783	1.5203810930252075
1.0	30690000.0	30700000.0	2.0	2.7347702980041504	1.617706060409546
1.0	30720000.0	30730000.0	2.0	2.86578369140625	1.677593469619751
1.0	30740000.0	30750000.0	3.0	2.8947010040283203	1.683768630027771
1.0	30760000.0	30770000.0	4.0	2.9877381324768066	1.6985985040664673
1.0	30800000.0	30810000.0	3.0	3.0753540992736816	1.7678451538085938
1.0	30890000.0	30900000.0	3.0	2.5608010292053223	1.5367984771728516
1.0	31020000.0	31030000.0	2.0	2.694359540939331	1.562195897102356
1.0	31060000.0	31070000.0	2.0	2.5443243980407715	1.5193220376968384
1.0	31170000.0	31180000.0	0.0	2.2556447982788086	1.3907982110977173
1.0	31260000.0	31270000.0	3.0	1.8701053857803345	1.1992499828338623
1.0	31330000.0	31340000.0	3.0	1.6717361211776733	1.0794652700424194
1.0	31500000.0	31510000.0	2.0	1.3456014394760132	0.8890191316604614
1.0	31620000.0	31630000.0	2.0	1.643454909324646	1.1327556371688843
1.0	31630000.0	31640000.0	2.0	1.703533411026001	1.1700928211212158
1.0	31690000.0	31700000.0	1.0	1.6049646139144897	1.1113159656524658
1.0	31700000.0	31710000.0	1.0	1.762546181678772	1.1670221090316772
1.0	31740000.0	31750000.0	0.0	1.2167240381240845	0.8400495648384094
1.0	31750000.0	31760000.0	0.0	1.2009798288345337	0.8149482607841492
1.0	31820000.0	31830000.0	1.0	1.1619617938995361	0.7863076329231262
1.0	31890000.0	31900000.0	1.0	1.253112554550171	0.8546751141548157
1.0	31970000.0	31980000.0	1.0	1.8555028438568115	1.1853563785552979
1.0	31980000.0	31990000.0	1.0	1.6451385021209717	1.0657974481582642
1.0	32020000.0	32030000.0	2.0	1.7229301929473877	1.1544758081436157
1.0	32030000.0	32040000.0	4.0	1.4445760250091553	0.9507425427436829
1.0	32120000.0	32130000.0	2.0	1.4454095363616943	0.9618958234786987
1.0	32140000.0	32150000.0	1.0	1.4789907932281494	0.9931759834289551
1.0	32230000.0	32240000.0	2.0	1.590798020362854	1.0971436500549316
1.0	32240000.0	32250000.0	0.0	1.8004693984985352	1.1985715627670288
1.0	32270000.0	32280000.0	2.0	1.5422546863555908	1.055128812789917
1.0	32280000.0	32290000.0	0.0	1.6007745265960693	1.115037202835083
1.0	32310000.0	32320000.0	1.0	1.6299034357070923	1.1377103328704834
1.0	32350000.0	32360000.0	2.0	1.491851806640625	0.9998441934585571
1.0	32410000.0	32420000.0	3.0	1.4376442432403564	1.0745911598205566
1.0	32530000.0	32540000.0	5.0	1.3292791843414307	0.9718602299690247
1.0	32550000.0	32560000.0	2.0	1.433144211769104	0.9285063743591309
1.0	32620000.0	32630000.0	0.0	1.3238954544067383	0.8907977342605591
1.0	32660000.0	32670000.0	0.0	1.3161981105804443	0.9699295163154602
1.0	32670000.0	32680000.0	1.0	1.3622210025787354	0.799095869064331
1.0	32730000.0	32740000.0	4.0	1.601792573928833	1.1215226650238037
1.0	32800000.0	32810000.0	1.0	1.5909717082977295	1.1084448099136353
1.0	32920000.0	32930000.0	0.0	1.6548532247543335	1.106611967086792
1.0	32970000.0	32980000.0	1.0	1.6382243633270264	1.1083214282989502
1.0	33020000.0	33030000.0	1.0	1.284991979598999	0.8877213597297668
1.0	33060000.0	33070000.0	1.0	1.3195136785507202	0.8864585757255554
1.0	33120000.0	33130000.0	1.0	1.261656403541565	0.8799346685409546
1.0	33160000.0	33170000.0	0.0	1.6954721212387085	1.156334638595581
1.0	33230000.0	33240000.0	1.0	1.2108619213104248	0.8044878840446472
1.0	33250000.0	33260000.0	1.0	1.2394824028015137	0.8650870323181152
1.0	33340000.0	33350000.0	2.0	1.610626220703125	1.1100261211395264
1.0	33410000.0	33420000.0	0.0	1.2165424823760986	0.7996629476547241
1.0	33430000.0	33440000.0	1.0	1.3781020641326904	0.9036445617675781
1.0	33480000.0	33490000.0	0.0	1.239399790763855	0.8455656170845032
1.0	33500000.0	33510000.0	3.0	1.5025981664657593	0.7260594964027405
1.0	33570000.0	33580000.0	2.0	1.4670350551605225	0.9590107202529907
1.0	33620000.0	33630000.0	2.0	1.3635042905807495	0.890163242816925
1.0	33630000.0	33640000.0	0.0	1.3983256816864014	0.9011829495429993
1.0	33680000.0	33690000.0	2.0	1.4968116283416748	0.9942940473556519
1.0	33730000.0	33740000.0	1.0	1.2799224853515625	0.8866108655929565
1.0	33750000.0	33760000.0	1.0	1.323418378829956	0.8851766586303711
1.0	33790000.0	33800000.0	0.0	1.3618791103363037	0.89759361743927
1.0	33800000.0	33810000.0	1.0	1.424255609512329	0.9686566591262817
1.0	33820000.0	33830000.0	0.0	1.389620065689087	0.9069231152534485
1.0	33900000.0	33910000.0	1.0	1.6215598583221436	1.0521714687347412
1.0	33960000.0	33970000.0	3.0	1.9968042373657227	1.2283704280853271
1.0	34000000.0	34010000.0	0.0	2.099030017852783	1.281642198562622
1.0	34020000.0	34030000.0	3.0	1.82199227809906	1.1546052694320679
1.0	34040000.0	34050000.0	4.0	1.5940731763839722	1.0336453914642334
1.0	34050000.0	34060000.0	1.0	1.902907133102417	1.1954948902130127
1.0	34110000.0	34120000.0	2.0	2.3849384784698486	1.4249122142791748
1.0	34220000.0	34230000.0	3.0	2.907538890838623	1.6577873229980469
1.0	34230000.0	34240000.0	2.0	3.3974266052246094	1.7797386646270752
1.0	34300000.0	34310000.0	1.0	3.2036380767822266	1.8001699447631836
1.0	34320000.0	34330000.0	6.0	2.8683815002441406	1.6395206451416016
1.0	34370000.0	34380000.0	4.0	3.0860304832458496	1.7561638355255127
1.0	34390000.0	34400000.0	5.0	2.9895758628845215	1.6353809833526611
1.0	34580000.0	34590000.0	3.0	2.8189597129821777	1.5868849754333496
1.0	34610000.0	34620000.0	5.0	2.790814161300659	1.6423816680908203
1.0	34680000.0	34690000.0	3.0	3.059096574783325	1.7533906698226929
1.0	34780000.0	34790000.0	3.0	3.9029412269592285	2.0141489505767822
1.0	34790000.0	34800000.0	7.0	3.4118926525115967	1.8908040523529053
1.0	34800000.0	34810000.0	3.0	4.047855854034424	2.040132761001587
1.0	34850000.0	34860000.0	1.0	3.9592204093933105	2.069600820541382
1.0	34890000.0	34900000.0	3.0	3.125959873199463	1.784064531326294
1.0	34900000.0	34910000.0	2.0	3.111180543899536	1.7691833972930908
1.0	34920000.0	34930000.0	4.0	2.816659450531006	1.654862403869629
1.0	34960000.0	34970000.0	2.0	3.062309503555298	1.6091289520263672
1.0	35070000.0	35080000.0	2.0	2.3188891410827637	1.4144392013549805
1.0	35130000.0	35140000.0	1.0	2.0115456581115723	1.237523078918457
1.0	35150000.0	35160000.0	1.0	2.0250766277313232	1.278397560119629
1.0	35310000.0	35320000.0	0.0	1.3169723749160767	0.8879761695861816
1.0	35370000.0	35380000.0	4.0	1.8603668212890625	1.1799315214157104
1.0	35380000.0	35390000.0	1.0	1.8772481679916382	1.2034114599227905
1.0	35540000.0	35550000.0	1.0	1.38844895362854	0.8114409446716309
1.0	35580000.0	35590000.0	1.0	1.5914634466171265	1.035354495048523
1.0	35620000.0	35630000.0	0.0	1.8061987161636353	1.1694142818450928
1.0	35710000.0	35720000.0	1.0	1.677833914756775	1.1035808324813843
1.0	35760000.0	35770000.0	0.0	1.221510648727417	0.853681743144989
1.0	35850000.0	35860000.0	0.0	1.2341759204864502	0.8563013076782227
1.0	35870000.0	35880000.0	1.0	1.2776118516921997	0.8877155184745789
1.0	35910000.0	35920000.0	1.0	1.330797791481018	0.8840200304985046
1.0	35930000.0	35940000.0	2.0	1.3695833683013916	0.891539454460144
1.0	35940000.0	35950000.0	1.0	1.358960509300232	0.8816320300102234
1.0	35950000.0	35960000.0	1.0	1.408034086227417	0.9034686088562012
1.0	36000000.0	36010000.0	1.0	1.423266053199768	0.9275503158569336
1.0	36130000.0	36140000.0	2.0	2.1202681064605713	1.322150468826294
1.0	36140000.0	36150000.0	2.0	2.119607925415039	1.3179256916046143
1.0	36150000.0	36160000.0	3.0	1.9989013671875	1.268254280090332
1.0	36160000.0	36170000.0	2.0	2.153566837310791	1.3348894119262695
1.0	36210000.0	36220000.0	0.0	1.4373910427093506	0.9332255125045776
1.0	36240000.0	36250000.0	3.0	1.7929375171661377	1.1667816638946533
1.0	36260000.0	36270000.0	6.0	1.8584744930267334	1.208268404006958
1.0	36360000.0	36370000.0	0.0	1.2920658588409424	0.888382077217102
1.0	36400000.0	36410000.0	0.0	1.2888901233673096	0.8873365521430969
1.0	36560000.0	36570000.0	2.0	1.5954086780548096	1.1526683568954468
1.0	36580000.0	36590000.0	1.0	1.8902629613876343	1.2510017156600952
1.0	36620000.0	36630000.0	3.0	1.5408207178115845	0.9527345895767212
1.0	36630000.0	36640000.0	1.0	1.4312818050384521	0.9250252842903137
1.0	36800000.0	36810000.0	1.0	1.4933171272277832	1.0001026391983032
1.0	36820000.0	36830000.0	6.0	1.3253936767578125	0.8880276679992676
1.0	36880000.0	36890000.0	3.0	1.557979702949524	1.0678613185882568
1.0	36900000.0	36910000.0	1.0	1.644181489944458	1.090901255607605
1.0	37000000.0	37010000.0	0.0	2.0387156009674072	1.2857553958892822
1.0	37030000.0	37040000.0	0.0	2.1034417152404785	1.3183716535568237
1.0	37070000.0	37080000.0	0.0	2.5083706378936768	1.5026806592941284
1.0	37120000.0	37130000.0	2.0	2.700868844985962	1.601635217666626
1.0	37140000.0	37150000.0	4.0	2.756847381591797	1.6238067150115967
1.0	37200000.0	37210000.0	3.0	2.805955410003662	1.6331218481063843
1.0	37210000.0	37220000.0	5.0	2.6641385555267334	1.5865951776504517
1.0	37250000.0	37260000.0	2.0	2.933851718902588	1.6957437992095947
1.0	37310000.0	37320000.0	2.0	2.5335612297058105	1.5265939235687256
1.0	37360000.0	37370000.0	3.0	2.460358142852783	1.4397525787353516
1.0	37370000.0	37380000.0	2.0	2.3758397102355957	1.4457157850265503
1.0	37410000.0	37420000.0	2.0	2.6535916328430176	1.5775105953216553
1.0	37470000.0	37480000.0	1.0	2.8131489753723145	1.6536468267440796
1.0	37530000.0	37540000.0	4.0	3.255667209625244	1.8196569681167603
1.0	37550000.0	37560000.0	3.0	3.6733100414276123	2.0120222568511963
1.0	37760000.0	37770000.0	1.0	2.681495428085327	1.5931575298309326
1.0	37790000.0	37800000.0	5.0	2.691801071166992	1.591546893119812
1.0	37800000.0	37810000.0	2.0	2.6825132369995117	1.591792345046997
1.0	37910000.0	37920000.0	1.0	1.846807837486267	1.1978713274002075
1.0	37950000.0	37960000.0	2.0	1.399296522140503	0.9059872627258301
1.0	37970000.0	37980000.0	1.0	1.4749313592910767	0.9797232747077942
1.0	38070000.0	38080000.0	1.0	1.8309953212738037	1.1674724817276
1.0	38120000.0	38130000.0	0.0	1.7955405712127686	1.1411749124526978
1.0	38190000.0	38200000.0	3.0	1.55374276638031	1.0083975791931152
1.0	38230000.0	38240000.0	0.0	1.9726136922836304	1.2399280071258545
1.0	38300000.0	38310000.0	2.0	1.244505524635315	0.8677177429199219
1.0	38420000.0	38430000.0	1.0	1.3211517333984375	0.8897358179092407
1.0	38470000.0	38480000.0	2.0	1.3856359720230103	0.8113649487495422
1.0	38480000.0	38490000.0	2.0	1.3293921947479248	0.8954079747200012
1.0	38520000.0	38530000.0	1.0	1.9614673852920532	1.2537376880645752
1.0	38540000.0	38550000.0	2.0	2.142993450164795	1.3320366144180298
1.0	38550000.0	38560000.0	2.0	2.0018739700317383	1.2697612047195435
1.0	38600000.0	38610000.0	2.0	2.2499618530273438	1.3914167881011963
1.0	38650000.0	38660000.0	3.0	2.35076904296875	1.441149115562439
1.0	38730000.0	38740000.0	1.0	2.6747066974639893	1.5728787183761597
1.0	38820000.0	38830000.0	5.0	2.540452480316162	1.5220036506652832
1.0	38840000.0	38850000.0	0.0	2.761032819747925	1.6302454471588135
1.0	38900000.0	38910000.0	1.0	3.012850284576416	1.7384077310562134
1.0	39000000.0	39010000.0	3.0	2.726987361907959	1.588686227798462
1.0	39010000.0	39020000.0	4.0	2.797340154647827	1.6297054290771484
1.0	39170000.0	39180000.0	1.0	2.4497222900390625	1.464357614517212
1.0	39230000.0	39240000.0	0.0	2.3603134155273438	1.4308701753616333
1.0	39270000.0	39280000.0	6.0	1.9998245239257812	1.2522881031036377
1.0	39280000.0	39290000.0	4.0	2.1385223865509033	1.3319125175476074
1.0	39310000.0	39320000.0	0.0	1.459315538406372	0.9565661549568176
1.0	39340000.0	39350000.0	1.0	1.8717873096466064	1.1869683265686035
1.0	39420000.0	39430000.0	2.0	1.9847099781036377	1.261024832725525
1.0	39590000.0	39600000.0	0.0	1.3459364175796509	0.9086657762527466
1.0	39610000.0	39620000.0	2.0	1.3634908199310303	0.9007481336593628
1.0	39770000.0	39780000.0	1.0	1.2190754413604736	0.8575447201728821
1.0	39840000.0	39850000.0	0.0	1.2812589406967163	0.887205958366394
1.0	39880000.0	39890000.0	2.0	1.1761620044708252	0.806980311870575
1.0	39930000.0	39940000.0	0.0	1.2575346231460571	0.8740423917770386
1.0	39960000.0	39970000.0	0.0	1.7190237045288086	1.1420753002166748
1.0	40050000.0	40060000.0	1.0	2.07885479927063	1.3028879165649414
1.0	40060000.0	40070000.0	1.0	2.1545701026916504	1.340494990348816
1.0	40100000.0	40110000.0	4.0	2.12919282913208	1.3288859128952026
1.0	40130000.0	40140000.0	3.0	1.8514573574066162	1.1575223207473755
1.0	40150000.0	40160000.0	2.0	1.913366675376892	1.1995422840118408
1.0	40240000.0	40250000.0	4.0	1.500797986984253	0.9848703145980835
1.0	40320000.0	40330000.0	0.0	1.2292747497558594	0.8511970639228821
1.0	40330000.0	40340000.0	0.0	1.3118836879730225	0.8873345255851746
1.0	40340000.0	40350000.0	0.0	1.225058913230896	0.6395747065544128
1.0	40380000.0	40390000.0	1.0	1.7442840337753296	1.1643056869506836
1.0	40390000.0	40400000.0	0.0	1.5430545806884766	1.055978536605835
1.0	40450000.0	40460000.0	0.0	1.9661321640014648	1.2590391635894775
1.0	40480000.0	40490000.0	3.0	2.043835401535034	1.2797224521636963
1.0	40540000.0	40550000.0	2.0	1.4111751317977905	0.9222878217697144
1.0	40570000.0	40580000.0	1.0	2.141915798187256	1.3391849994659424
1.0	40640000.0	40650000.0	0.0	1.3859485387802124	0.9007014036178589
1.0	40650000.0	40660000.0	0.0	1.3530044555664062	0.8880937695503235
1.0	40690000.0	40700000.0	2.0	1.2525360584259033	0.8817588090896606
1.0	40710000.0	40720000.0	2.0	1.4902786016464233	0.9993237257003784
1.0	40750000.0	40760000.0	0.0	1.260638952255249	0.8823111653327942
1.0	40860000.0	40870000.0	2.0	1.7074165344238281	1.231245517730713
1.0	40870000.0	40880000.0	2.0	1.3503262996673584	0.8869256973266602
1.0	40930000.0	40940000.0	1.0	1.8052558898925781	1.1573960781097412
1.0	40960000.0	40970000.0	1.0	1.519909381866455	0.9941757321357727
1.0	40990000.0	41000000.0	3.0	1.4773980379104614	1.132617712020874
1.0	41100000.0	41110000.0	3.0	1.296918272972107	0.8890432119369507
1.0	41140000.0	41150000.0	0.0	1.466315507888794	0.9627206921577454
1.0	41370000.0	41380000.0	3.0	1.6594423055648804	1.1084399223327637
1.0	41420000.0	41430000.0	0.0	1.631452202796936	1.1055042743682861
1.0	41430000.0	41440000.0	1.0	1.5770375728607178	1.0554243326187134
1.0	41440000.0	41450000.0	4.0	1.332334280014038	0.7518066167831421
1.0	41460000.0	41470000.0	1.0	1.3076341152191162	0.8905594944953918
1.0	41480000.0	41490000.0	3.0	1.2435165643692017	0.8698521852493286
1.0	41520000.0	41530000.0	1.0	1.2989871501922607	0.8903989791870117
1.0	41700000.0	41710000.0	3.0	1.2940795421600342	0.6710981130599976
1.0	41740000.0	41750000.0	1.0	1.8014771938323975	1.182870864868164
1.0	41750000.0	41760000.0	3.0	1.8256714344024658	1.1844602823257446
1.0	41810000.0	41820000.0	1.0	1.4966917037963867	0.9810873866081238
1.0	41980000.0	41990000.0	1.0	1.4815346002578735	0.9859587550163269
1.0	41990000.0	42000000.0	0.0	1.9338661432266235	1.2381783723831177
1.0	42130000.0	42140000.0	1.0	1.5589230060577393	1.0387296676635742
1.0	42140000.0	42150000.0	2.0	1.633104681968689	1.0598249435424805
1.0	42160000.0	42170000.0	2.0	1.594297170639038	1.0359081029891968
1.0	42210000.0	42220000.0	1.0	1.762660264968872	1.1279469728469849
1.0	42220000.0	42230000.0	2.0	1.6977624893188477	1.0815397500991821
1.0	42230000.0	42240000.0	3.0	1.3293993473052979	0.8963845372200012
1.0	42270000.0	42280000.0	2.0	1.5082234144210815	0.992989182472229
1.0	42440000.0	42450000.0	0.0	1.2978897094726562	0.8940631151199341
1.0	42590000.0	42600000.0	2.0	2.2227025032043457	1.3708113431930542
1.0	42640000.0	42650000.0	0.0	1.4746284484863281	0.9763814210891724
1.0	42650000.0	42660000.0	1.0	1.4329650402069092	0.925582230091095
1.0	42840000.0	42850000.0	1.0	1.814528226852417	1.164125919342041
1.0	42860000.0	42870000.0	1.0	1.8451601266860962	1.167249321937561
1.0	43000000.0	43010000.0	0.0	1.5429246425628662	0.9882799983024597
1.0	43120000.0	43130000.0	2.0	1.364687204360962	0.8014378547668457
1.0	43130000.0	43140000.0	0.0	1.3167965412139893	0.8868911862373352
1.0	43170000.0	43180000.0	2.0	1.260050892829895	0.884139358997345
1.0	43210000.0	43220000.0	3.0	1.3436288833618164	0.8894206881523132
1.0	43280000.0	43290000.0	2.0	1.3957000970840454	0.8148319125175476
1.0	43300000.0	43310000.0	2.0	1.329591989517212	0.8871885538101196
1.0	43370000.0	43380000.0	0.0	1.7781391143798828	1.1576063632965088
1.0	43380000.0	43390000.0	4.0	1.733425498008728	1.1823961734771729
1.0	43480000.0	43490000.0	1.0	1.7014503479003906	1.0942490100860596
1.0	43500000.0	43510000.0	2.0	1.4248027801513672	0.9233580827713013
1.0	43510000.0	43520000.0	2.0	1.3781001567840576	0.9012817144393921
1.0	43630000.0	43640000.0	1.0	1.3422431945800781	0.7709484100341797
1.0	43790000.0	43800000.0	1.0	1.4304091930389404	0.9412721395492554
1.0	43810000.0	43820000.0	0.0	1.3338134288787842	0.7548327445983887
1.0	43870000.0	43880000.0	0.0	1.1984026432037354	0.8325569033622742
1.0	43880000.0	43890000.0	0.0	1.2304143905639648	0.8383227586746216
1.0	43920000.0	43930000.0	1.0	1.4642622470855713	0.9774726629257202
1.0	43970000.0	43980000.0	0.0	1.4918038845062256	1.0072143077850342
1.0	43980000.0	43990000.0	4.0	1.4337390661239624	0.9712313413619995
1.0	44090000.0	44100000.0	1.0	1.5722565650939941	1.091853141784668
1.0	44100000.0	44110000.0	1.0	1.6132532358169556	1.1199204921722412
1.0	44140000.0	44150000.0	1.0	1.223738670349121	0.8401011228561401
1.0	44200000.0	44210000.0	1.0	1.2369012832641602	0.8735982179641724
1.0	44270000.0	44280000.0	0.0	1.2688465118408203	0.8822650909423828
1.0	44330000.0	44340000.0	0.0	1.3612720966339111	0.9137527346611023
1.0	44350000.0	44360000.0	0.0	1.2610864639282227	0.8831222653388977
1.0	44380000.0	44390000.0	3.0	1.3279664516448975	0.8913165330886841
1.0	44410000.0	44420000.0	0.0	1.5396192073822021	1.0615017414093018
1.0	44520000.0	44530000.0	1.0	2.1368794441223145	1.324460744857788
1.0	44530000.0	44540000.0	6.0	2.1641600131988525	1.3456497192382812
1.0	44590000.0	44600000.0	5.0	2.4930777549743652	1.4976797103881836
1.0	44630000.0	44640000.0	1.0	2.6454498767852783	1.5750865936279297
1.0	44730000.0	44740000.0	0.0	1.273262619972229	0.8787334561347961
1.0	44770000.0	44780000.0	1.0	1.2450363636016846	0.8731061816215515
1.0	44780000.0	44790000.0	1.0	1.2900434732437134	0.888445258140564
1.0	44790000.0	44800000.0	2.0	1.3029502630233765	0.8882400393486023
1.0	44800000.0	44810000.0	3.0	1.2756202220916748	0.8880027532577515
1.0	44930000.0	44940000.0	1.0	2.0596795082092285	1.298030138015747
1.0	45090000.0	45100000.0	3.0	1.3984448909759521	0.8096866607666016
1.0	45130000.0	45140000.0	2.0	1.578883171081543	1.0869783163070679
1.0	45160000.0	45170000.0	1.0	1.772743582725525	1.2263187170028687
1.0	45190000.0	45200000.0	4.0	1.6603524684906006	1.1401156187057495
1.0	45210000.0	45220000.0	0.0	1.5417207479476929	1.0493075847625732
1.0	45310000.0	45320000.0	4.0	1.4528433084487915	0.9503276944160461
1.0	45370000.0	45380000.0	2.0	1.4132592678070068	0.9136406183242798
1.0	45440000.0	45450000.0	2.0	1.384743094444275	0.8939034342765808
1.0	45450000.0	45460000.0	2.0	1.4985065460205078	0.8061510920524597
1.0	45460000.0	45470000.0	1.0	1.5353339910507202	1.0645779371261597
1.0	45550000.0	45560000.0	3.0	1.3995906114578247	0.9275186657905579
1.0	45560000.0	45570000.0	0.0	1.4886773824691772	0.9970266222953796
1.0	45630000.0	45640000.0	0.0	1.4416368007659912	0.943850040435791
1.0	45720000.0	45730000.0	1.0	1.5414577722549438	1.022740125656128
1.0	45840000.0	45850000.0	0.0	1.2995115518569946	0.8923304677009583
1.0	45890000.0	45900000.0	0.0	1.4197531938552856	0.9425777196884155
1.0	46110000.0	46120000.0	0.0	1.1614360809326172	0.7105191946029663
1.0	46130000.0	46140000.0	0.0	1.1497498750686646	0.7382031083106995
1.0	46180000.0	46190000.0	1.0	1.1987888813018799	0.826701819896698
1.0	46240000.0	46250000.0	2.0	1.5786854028701782	1.0885995626449585
1.0	46320000.0	46330000.0	0.0	1.3985803127288818	0.9103044271469116
1.0	46330000.0	46340000.0	3.0	1.2644081115722656	0.880634605884552
1.0	46450000.0	46460000.0	0.0	1.402862787246704	0.909419059753418
1.0	46460000.0	46470000.0	0.0	1.3031152486801147	0.8889827728271484
1.0	46470000.0	46480000.0	1.0	1.2659915685653687	0.877208411693573
1.0	46580000.0	46590000.0	2.0	1.5024464130401611	1.011476755142212
1.0	46610000.0	46620000.0	0.0	1.7393038272857666	1.1474802494049072
1.0	46680000.0	46690000.0	2.0	1.4992666244506836	1.015318512916565
1.0	46810000.0	46820000.0	0.0	1.3618555068969727	0.8872154951095581
1.0	46820000.0	46830000.0	4.0	1.269360065460205	0.8842729330062866
1.0	46900000.0	46910000.0	1.0	1.9221159219741821	1.2385797500610352
1.0	46910000.0	46920000.0	1.0	1.9006540775299072	1.1887000799179077
1.0	46970000.0	46980000.0	1.0	1.8685829639434814	1.1941859722137451
1.0	47070000.0	47080000.0	1.0	1.2482601404190063	0.8552936315536499
1.0	47150000.0	47160000.0	1.0	1.192853331565857	0.7329517006874084
1.0	47230000.0	47240000.0	0.0	1.4537209272384644	0.9736677408218384
1.0	47300000.0	47310000.0	1.0	1.5359632968902588	1.0048186779022217
1.0	47400000.0	47410000.0	0.0	1.5253605842590332	0.9999352693557739
1.0	47430000.0	47440000.0	2.0	1.7243568897247314	1.1051373481750488
1.0	47460000.0	47470000.0	3.0	1.828125238418579	1.1760547161102295
1.0	47570000.0	47580000.0	1.0	1.545240044593811	1.0110504627227783
1.0	47650000.0	47660000.0	0.0	1.4499996900558472	1.2168818712234497
1.0	47690000.0	47700000.0	1.0	1.636322021484375	0.987319827079773
1.0	47700000.0	47710000.0	2.0	1.6279958486557007	1.094665765762329
1.0	47780000.0	47790000.0	1.0	1.518864631652832	1.03475022315979
1.0	47810000.0	47820000.0	2.0	1.2417579889297485	0.8702622652053833
1.0	47820000.0	47830000.0	1.0	1.28397798538208	0.8890649676322937
1.0	47850000.0	47860000.0	1.0	1.469993233680725	0.9793530702590942
1.0	47890000.0	47900000.0	1.0	1.3169808387756348	0.8902152180671692
1.0	47910000.0	47920000.0	0.0	1.2721549272537231	0.8575940132141113
1.0	47930000.0	47940000.0	2.0	1.3736371994018555	0.9133273959159851
1.0	47940000.0	47950000.0	0.0	1.4423675537109375	0.9628866314888
1.0	47960000.0	47970000.0	0.0	1.4309097528457642	0.9478969573974609
1.0	47970000.0	47980000.0	2.0	1.2948291301727295	0.8883156776428223
1.0	48040000.0	48050000.0	2.0	1.3354498147964478	0.8958917856216431
1.0	48110000.0	48120000.0	1.0	1.4896347522735596	0.9722359776496887
1.0	48130000.0	48140000.0	2.0	1.506223440170288	0.9792615175247192
1.0	48250000.0	48260000.0	2.0	1.3815367221832275	0.931612491607666
1.0	48330000.0	48340000.0	3.0	1.4891093969345093	1.0840246677398682
1.0	48350000.0	48360000.0	2.0	1.3100945949554443	0.8852766156196594
1.0	48360000.0	48370000.0	1.0	1.2866687774658203	0.8868038058280945
1.0	48400000.0	48410000.0	0.0	1.3500969409942627	0.8850178718566895
1.0	48440000.0	48450000.0	1.0	1.3693851232528687	0.9159771800041199
1.0	48470000.0	48480000.0	2.0	1.4364635944366455	0.9532570838928223
1.0	48490000.0	48500000.0	4.0	1.3637113571166992	0.9241558909416199
1.0	48500000.0	48510000.0	2.0	1.3660284280776978	0.9232625961303711
1.0	48510000.0	48520000.0	1.0	1.365488052368164	0.912145733833313
1.0	48520000.0	48530000.0	0.0	1.3497657775878906	0.9128108024597168
1.0	48540000.0	48550000.0	2.0	1.5196540355682373	1.0018470287322998
1.0	48550000.0	48560000.0	1.0	1.490409255027771	0.9888263940811157
1.0	48590000.0	48600000.0	1.0	1.600049376487732	1.0130107402801514
1.0	48700000.0	48710000.0	0.0	1.3020557165145874	0.8969646692276001
1.0	48760000.0	48770000.0	3.0	1.4200360774993896	0.9068045616149902
1.0	48800000.0	48810000.0	1.0	1.6260372400283813	0.9978196024894714
1.0	48810000.0	48820000.0	2.0	1.7427823543548584	1.0561612844467163
1.0	48820000.0	48830000.0	3.0	1.7023961544036865	1.0546046495437622
1.0	48840000.0	48850000.0	2.0	1.454668641090393	0.9546230435371399
1.0	48850000.0	48860000.0	0.0	1.833317756652832	1.1064112186431885
1.0	48880000.0	48890000.0	1.0	1.9094429016113281	1.1423752307891846
1.0	48890000.0	48900000.0	2.0	2.2811484336853027	1.3068169355392456
1.0	49010000.0	49020000.0	6.0	2.7338967323303223	1.612125039100647
1.0	49040000.0	49050000.0	0.0	3.3399734497070312	1.8768730163574219
1.0	49090000.0	49100000.0	4.0	2.7542505264282227	1.6232343912124634
1.0	49220000.0	49230000.0	6.0	3.0547356605529785	1.5935322046279907
1.0	49380000.0	49390000.0	5.0	4.414500713348389	2.2326531410217285
1.0	49480000.0	49490000.0	11.0	5.006173610687256	2.3802430629730225
1.0	49490000.0	49500000.0	4.0	5.489301681518555	2.4926881790161133
1.0	49560000.0	49570000.0	4.0	4.982280731201172	2.381377935409546
1.0	49670000.0	49680000.0	3.0	4.204298973083496	2.151735544204712
1.0	49730000.0	49740000.0	3.0	4.1456828117370605	2.1053173542022705
1.0	49780000.0	49790000.0	3.0	4.179668426513672	2.138496160507202
1.0	49850000.0	49860000.0	8.0	4.8648858070373535	2.3239433765411377
1.0	49860000.0	49870000.0	4.0	5.167724132537842	2.402564525604248
1.0	49900000.0	49910000.0	4.0	5.794671535491943	2.5632822513580322
1.0	50040000.0	50050000.0	5.0	5.995985984802246	2.579648494720459
1.0	50170000.0	50180000.0	5.0	5.552738666534424	2.5117835998535156
1.0	50180000.0	50190000.0	7.0	5.526073455810547	2.5026652812957764
1.0	50230000.0	50240000.0	5.0	5.7551469802856445	2.568279981613159
1.0	50330000.0	50340000.0	3.0	5.479245185852051	2.495227813720703
1.0	50360000.0	50370000.0	6.0	5.0373334884643555	2.3869242668151855
1.0	50410000.0	50420000.0	7.0	4.643650054931641	2.2771859169006348
1.0	50430000.0	50440000.0	4.0	4.858615875244141	2.3436074256896973
1.0	50480000.0	50490000.0	4.0	4.296988487243652	2.237821102142334
1.0	50500000.0	50510000.0	5.0	5.2314653396606445	2.4406352043151855
1.0	50570000.0	50580000.0	5.0	3.8149852752685547	1.950521469116211
1.0	50620000.0	50630000.0	1.0	4.404041290283203	2.2295374870300293
1.0	50660000.0	50670000.0	4.0	4.073111057281494	2.112813949584961
1.0	50680000.0	50690000.0	7.0	3.9944069385528564	1.9651209115982056
1.0	50700000.0	50710000.0	2.0	3.571038007736206	1.8924862146377563
1.0	50720000.0	50730000.0	3.0	3.357689380645752	1.8264045715332031
1.0	50750000.0	50760000.0	7.0	2.8876936435699463	1.6696218252182007
1.0	50770000.0	50780000.0	2.0	3.1050853729248047	1.7768081426620483
1.0	50780000.0	50790000.0	1.0	3.0667686462402344	1.7636594772338867
1.0	50860000.0	50870000.0	3.0	2.1607487201690674	1.3291704654693604
1.0	50910000.0	50920000.0	3.0	1.2896593809127808	0.8870970010757446
1.0	50920000.0	50930000.0	0.0	1.3294298648834229	0.8862104415893555
1.0	50970000.0	50980000.0	2.0	1.2581708431243896	0.8868606686592102
1.0	51020000.0	51030000.0	1.0	1.1990731954574585	0.8519214391708374
1.0	51060000.0	51070000.0	0.0	1.2009767293930054	0.8625750541687012
1.0	51070000.0	51080000.0	1.0	1.2330806255340576	0.8699232339859009
1.0	51110000.0	51120000.0	2.0	1.2307831048965454	0.8917625546455383
1.0	51120000.0	51130000.0	0.0	1.216967225074768	0.8544577360153198
1.0	51130000.0	51140000.0	2.0	1.2284190654754639	0.8732730150222778
1.0	51160000.0	51170000.0	1.0	1.315922498703003	0.8902369737625122
1.0	51210000.0	51220000.0	1.0	1.23726487159729	0.8807466626167297
1.0	51270000.0	51280000.0	1.0	1.2514642477035522	0.8699027895927429
1.0	51310000.0	51320000.0	0.0	1.2582495212554932	0.8940208554267883
1.0	51320000.0	51330000.0	1.0	1.2598674297332764	0.8768321871757507
1.0	51330000.0	51340000.0	2.0	1.2516295909881592	0.9027618169784546
1.0	51430000.0	51440000.0	1.0	1.5024770498275757	0.726118803024292
1.0	51460000.0	51470000.0	6.0	1.936383843421936	1.2182977199554443
1.0	51500000.0	51510000.0	2.0	2.2040538787841797	1.3663705587387085
1.0	51510000.0	51520000.0	4.0	2.0691440105438232	1.2971569299697876
1.0	51540000.0	51550000.0	0.0	2.2176513671875	1.3727556467056274
1.0	51630000.0	51640000.0	1.0	1.923545479774475	1.2235921621322632
1.0	51650000.0	51660000.0	2.0	1.835466980934143	1.1977050304412842
1.0	51660000.0	51670000.0	1.0	1.8113610744476318	1.176744818687439
1.0	51670000.0	51680000.0	1.0	1.7311170101165771	1.1237581968307495
1.0	51690000.0	51700000.0	1.0	1.7008006572723389	1.1461830139160156
1.0	51730000.0	51740000.0	1.0	1.174777865409851	0.8040169477462769
1.0	51820000.0	51830000.0	0.0	1.215496301651001	0.8512662649154663
1.0	51930000.0	51940000.0	1.0	1.2268973588943481	0.8575924038887024
1.0	51960000.0	51970000.0	0.0	1.2773462533950806	0.8874086141586304
1.0	51980000.0	51990000.0	1.0	1.4773943424224854	0.7447739839553833
1.0	52020000.0	52030000.0	3.0	1.3873167037963867	0.9009451866149902
1.0	52070000.0	52080000.0	2.0	1.610937476158142	1.0752944946289062
1.0	52090000.0	52100000.0	1.0	1.36636483669281	0.8849136233329773
1.0	52110000.0	52120000.0	2.0	1.520479679107666	1.04995596408844
1.0	52190000.0	52200000.0	2.0	1.5906474590301514	1.1068588495254517
1.0	52250000.0	52260000.0	0.0	1.3421000242233276	0.8938142657279968
1.0	52260000.0	52270000.0	4.0	1.2479647397994995	0.8726760745048523
1.0	52280000.0	52290000.0	2.0	1.2692822217941284	0.8831415176391602
1.0	52310000.0	52320000.0	2.0	1.3505802154541016	0.8829792737960815
1.0	52430000.0	52440000.0	0.0	1.477304458618164	0.960727334022522
1.0	52510000.0	52520000.0	0.0	1.2754507064819336	0.8830808401107788
1.0	52520000.0	52530000.0	3.0	1.5345820188522339	0.8031670451164246
1.0	52530000.0	52540000.0	1.0	1.209812879562378	0.8293588757514954
1.0	52540000.0	52550000.0	0.0	1.2458444833755493	0.870283305644989
1.0	52590000.0	52600000.0	1.0	1.533308506011963	1.0461710691452026
1.0	52600000.0	52610000.0	0.0	1.4318387508392334	0.7877513766288757
1.0	52670000.0	52680000.0	1.0	1.3368287086486816	0.8894591331481934
1.0	52710000.0	52720000.0	3.0	1.2580792903900146	0.8853026628494263
1.0	52800000.0	52810000.0	1.0	1.2466490268707275	0.8854967355728149
1.0	52830000.0	52840000.0	1.0	1.3831714391708374	0.8110737800598145
1.0	52860000.0	52870000.0	0.0	1.3228920698165894	0.8976197242736816
1.0	52900000.0	52910000.0	1.0	1.2270691394805908	0.8681807518005371
1.0	52950000.0	52960000.0	1.0	1.287213683128357	0.8884010314941406
1.0	53090000.0	53100000.0	1.0	1.696146011352539	1.1219497919082642
1.0	53170000.0	53180000.0	0.0	1.7733501195907593	1.1622068881988525
1.0	53210000.0	53220000.0	1.0	1.318672776222229	0.8877131342887878
1.0	53240000.0	53250000.0	3.0	1.339751958847046	0.8842094540596008
1.0	53280000.0	53290000.0	0.0	1.2959243059158325	0.8901320695877075
1.0	53380000.0	53390000.0	0.0	1.1854254007339478	0.6567252278327942
1.0	53390000.0	53400000.0	2.0	1.3451417684555054	0.7759771943092346
1.0	53400000.0	53410000.0	1.0	1.2246079444885254	0.8713531494140625
1.0	53480000.0	53490000.0	0.0	1.200158715248108	0.6648879051208496
1.0	53500000.0	53510000.0	0.0	1.1986312866210938	0.829394519329071
1.0	53520000.0	53530000.0	0.0	1.2561566829681396	0.8723055124282837
1.0	53540000.0	53550000.0	1.0	1.398540735244751	0.9343211054801941
1.0	53580000.0	53590000.0	2.0	1.335723638534546	0.9145618677139282
1.0	53600000.0	53610000.0	0.0	1.6082559823989868	1.0466868877410889
1.0	53720000.0	53730000.0	1.0	1.2293102741241455	0.8601220846176147
1.0	53780000.0	53790000.0	0.0	1.406294822692871	0.9165654182434082
1.0	53800000.0	53810000.0	0.0	1.6191461086273193	1.049181580543518
1.0	53850000.0	53860000.0	2.0	1.8113864660263062	1.1614634990692139
1.0	53860000.0	53870000.0	2.0	1.7600399255752563	1.1307603120803833
1.0	53880000.0	53890000.0	1.0	1.680159568786621	1.1158199310302734
1.0	53960000.0	53970000.0	2.0	1.7919687032699585	1.1366397142410278
1.0	54030000.0	54040000.0	0.0	2.0906708240509033	1.2878758907318115
1.0	54060000.0	54070000.0	2.0	2.07590913772583	1.2775249481201172
1.0	54080000.0	54090000.0	3.0	2.0571820735931396	1.2707515954971313
1.0	54120000.0	54130000.0	2.0	2.253753423690796	1.372650146484375
1.0	54170000.0	54180000.0	3.0	2.050629138946533	1.2925968170166016
1.0	54190000.0	54200000.0	4.0	1.7370691299438477	1.1280922889709473
1.0	54210000.0	54220000.0	0.0	1.937479019165039	1.232113242149353
1.0	54380000.0	54390000.0	4.0	1.2118571996688843	0.8369501233100891
1.0	54420000.0	54430000.0	1.0	1.2284847497940063	0.8379513621330261
1.0	54480000.0	54490000.0	0.0	1.394736647605896	0.9406375885009766
1.0	54490000.0	54500000.0	0.0	1.1926789283752441	0.8035923838615417
1.0	54500000.0	54510000.0	1.0	1.1611754894256592	0.76470947265625
1.0	54520000.0	54530000.0	2.0	1.181174635887146	0.8258233070373535
1.0	54650000.0	54660000.0	0.0	1.2865010499954224	0.889092743396759
1.0	54730000.0	54740000.0	1.0	1.3161780834197998	0.8988431692123413
1.0	54740000.0	54750000.0	2.0	1.2624095678329468	0.7196165323257446
1.0	54750000.0	54760000.0	2.0	1.3346383571624756	0.7564929723739624
1.0	54780000.0	54790000.0	1.0	1.2784192562103271	0.8830165863037109
1.0	54790000.0	54800000.0	0.0	1.3552703857421875	1.0003564357757568
1.0	54830000.0	54840000.0	0.0	1.2689440250396729	0.8727825284004211
1.0	54850000.0	54860000.0	1.0	1.1886037588119507	0.8162370920181274
1.0	54860000.0	54870000.0	1.0	1.214195966720581	0.8187420964241028
1.0	54920000.0	54930000.0	0.0	1.4510637521743774	0.9579466581344604
1.0	54980000.0	54990000.0	3.0	1.6298574209213257	1.1005724668502808
1.0	55010000.0	55020000.0	0.0	1.5881693363189697	1.121917724609375
1.0	55050000.0	55060000.0	2.0	1.2456753253936768	0.8791078329086304
1.0	55100000.0	55110000.0	1.0	1.567772626876831	1.0320568084716797
1.0	55110000.0	55120000.0	2.0	1.515421748161316	1.0269722938537598
1.0	55170000.0	55180000.0	2.0	1.7123531103134155	1.0956202745437622
1.0	55180000.0	55190000.0	1.0	1.463769555091858	0.757532000541687
1.0	55220000.0	55230000.0	0.0	1.326256513595581	0.9447776079177856
1.0	55260000.0	55270000.0	1.0	1.2347270250320435	0.6344159841537476
1.0	55310000.0	55320000.0	0.0	1.3049108982086182	0.8882037997245789
1.0	55410000.0	55420000.0	3.0	1.4872030019760132	0.9936473965644836
1.0	55470000.0	55480000.0	1.0	1.6858785152435303	1.085735559463501
1.0	55520000.0	55530000.0	0.0	1.368231177330017	0.9023681879043579
1.0	55690000.0	55700000.0	2.0	1.7563705444335938	1.1278337240219116
1.0	55720000.0	55730000.0	1.0	2.003913402557373	1.263673186302185
1.0	55860000.0	55870000.0	3.0	1.9846502542495728	1.238792061805725
1.0	55870000.0	55880000.0	1.0	1.9878005981445312	1.1927931308746338
1.0	55930000.0	55940000.0	1.0	1.8975236415863037	1.1844314336776733
1.0	56000000.0	56010000.0	3.0	2.3251380920410156	1.342206597328186
1.0	56010000.0	56020000.0	0.0	2.7430715560913086	1.4865331649780273
1.0	56070000.0	56080000.0	2.0	3.6372058391571045	1.8599517345428467
1.0	56080000.0	56090000.0	5.0	3.499063491821289	1.8121731281280518
1.0	56110000.0	56120000.0	4.0	4.148270606994629	2.1268367767333984
1.0	56120000.0	56130000.0	4.0	4.505194187164307	2.2321345806121826
1.0	56190000.0	56200000.0	10.0	4.375414848327637	2.202610492706299
1.0	56220000.0	56230000.0	6.0	5.270376205444336	2.4428391456604004
1.0	56260000.0	56270000.0	2.0	5.239811897277832	2.428997755050659
1.0	56290000.0	56300000.0	6.0	5.513800144195557	2.475893020629883
1.0	56320000.0	56330000.0	7.0	3.6205894947052	1.9466381072998047
1.0	56330000.0	56340000.0	5.0	3.6595101356506348	1.9491488933563232
1.0	56340000.0	56350000.0	2.0	3.745783567428589	1.977150321006775
1.0	56360000.0	56370000.0	4.0	3.8099637031555176	2.015336275100708
1.0	56510000.0	56520000.0	4.0	4.012052536010742	2.07615065574646
1.0	56520000.0	56530000.0	4.0	3.7144927978515625	2.0230274200439453
1.0	56540000.0	56550000.0	5.0	3.6543517112731934	1.969053864479065
1.0	56560000.0	56570000.0	3.0	3.922348737716675	2.0012049674987793
1.0	56600000.0	56610000.0	2.0	3.5099380016326904	1.9227094650268555
1.0	56650000.0	56660000.0	1.0	2.9745399951934814	1.720088005065918
1.0	56710000.0	56720000.0	1.0	2.4710488319396973	1.432600736618042
1.0	56730000.0	56740000.0	2.0	2.173013687133789	1.3226914405822754
1.0	56790000.0	56800000.0	1.0	1.9033616781234741	1.1984058618545532
1.0	56850000.0	56860000.0	0.0	1.6538282632827759	1.063332200050354
1.0	56890000.0	56900000.0	0.0	1.4273487329483032	0.9377106428146362
1.0	56910000.0	56920000.0	2.0	1.6388237476348877	1.0506141185760498
1.0	56920000.0	56930000.0	2.0	1.4616432189941406	0.9655799865722656
1.0	57000000.0	57010000.0	2.0	1.4482440948486328	0.9489816427230835
1.0	57010000.0	57020000.0	0.0	1.6167930364608765	1.043344259262085
1.0	57030000.0	57040000.0	2.0	1.4010255336761475	0.9082668423652649
1.0	57110000.0	57120000.0	4.0	1.750266671180725	1.1084907054901123
1.0	57130000.0	57140000.0	4.0	2.1141421794891357	1.2687486410140991
1.0	57290000.0	57300000.0	2.0	2.118173360824585	1.305743932723999
1.0	57320000.0	57330000.0	1.0	2.227428436279297	1.3203651905059814
1.0	57330000.0	57340000.0	2.0	2.48018217086792	1.4105829000473022
1.0	57440000.0	57450000.0	10.0	2.6519956588745117	1.5729783773422241
1.0	57450000.0	57460000.0	4.0	2.6135106086730957	1.5207948684692383
1.0	57490000.0	57500000.0	1.0	3.385632276535034	1.8105242252349854
1.0	57560000.0	57570000.0	1.0	3.4087347984313965	1.846191167831421
1.0	57570000.0	57580000.0	1.0	3.1811795234680176	1.7360479831695557
1.0	57620000.0	57630000.0	3.0	4.06128454208374	2.054003953933716
1.0	57630000.0	57640000.0	4.0	3.7771923542022705	1.9498240947723389
1.0	57680000.0	57690000.0	5.0	4.329564571380615	2.158909797668457
1.0	57690000.0	57700000.0	5.0	4.222581386566162	2.1260826587677
1.0	57730000.0	57740000.0	1.0	4.509512424468994	2.2188374996185303
1.0	57740000.0	57750000.0	4.0	3.9242348670959473	2.107700824737549
1.0	57750000.0	57760000.0	5.0	4.0139031410217285	2.0601162910461426
1.0	57760000.0	57770000.0	3.0	4.09237003326416	2.106973171234131
1.0	57770000.0	57780000.0	4.0	3.3710341453552246	1.8540465831756592
1.0	57800000.0	57810000.0	4.0	3.617260694503784	1.988814353942871
1.0	57810000.0	57820000.0	5.0	3.7707793712615967	2.010601758956909
1.0	57830000.0	57840000.0	4.0	3.357595443725586	1.8238102197647095
1.0	57940000.0	57950000.0	5.0	3.4507014751434326	1.8543975353240967
1.0	57960000.0	57970000.0	3.0	3.7138772010803223	1.9242067337036133
1.0	57990000.0	58000000.0	6.0	3.4232304096221924	1.7818329334259033
1.0	58050000.0	58060000.0	4.0	3.994852066040039	2.051816463470459
1.0	58110000.0	58120000.0	6.0	4.268750190734863	2.1138997077941895
1.0	58210000.0	58220000.0	7.0	5.070350646972656	2.389117956161499
1.0	58270000.0	58280000.0	6.0	4.48865270614624	2.1795899868011475
1.0	58280000.0	58290000.0	2.0	4.5005574226379395	2.2192163467407227
1.0	58320000.0	58330000.0	1.0	4.096383094787598	2.074244737625122
1.0	58390000.0	58400000.0	3.0	3.173854351043701	1.7011009454727173
1.0	58480000.0	58490000.0	4.0	3.3846614360809326	1.8642873764038086
1.0	58490000.0	58500000.0	0.0	2.8488659858703613	1.6613925695419312
1.0	58500000.0	58510000.0	3.0	3.248908281326294	1.8365471363067627
1.0	58600000.0	58610000.0	5.0	3.2711875438690186	1.7488782405853271
1.0	58620000.0	58630000.0	4.0	2.7822654247283936	1.6372807025909424
1.0	58660000.0	58670000.0	0.0	3.1088671684265137	1.7442184686660767
1.0	58750000.0	58760000.0	4.0	2.2860941886901855	1.3089234828948975
1.0	58760000.0	58770000.0	4.0	2.278221845626831	1.3586655855178833
1.0	58850000.0	58860000.0	2.0	2.2751011848449707	1.3355720043182373
1.0	58870000.0	58880000.0	4.0	1.866593360900879	1.1643898487091064
1.0	58920000.0	58930000.0	2.0	1.6714195013046265	1.0557409524917603
1.0	58930000.0	58940000.0	2.0	1.4284359216690063	0.9439828991889954
1.0	58970000.0	58980000.0	1.0	1.2829567193984985	0.8900415301322937
1.0	59030000.0	59040000.0	0.0	1.3988691568374634	0.9213297963142395
1.0	59150000.0	59160000.0	1.0	1.2178443670272827	0.8474812507629395
1.0	59160000.0	59170000.0	0.0	1.462097406387329	0.7591407895088196
1.0	59240000.0	59250000.0	4.0	4.093795299530029	3.5592422485351562
1.0	59270000.0	59280000.0	2.0	1.40040922164917	0.914110541343689
1.0	59280000.0	59290000.0	1.0	1.3922340869903564	0.8111343383789062
1.0	59310000.0	59320000.0	1.0	1.3401448726654053	0.886613667011261
1.0	59330000.0	59340000.0	1.0	1.3803812265396118	0.902837872505188
1.0	59360000.0	59370000.0	2.0	1.2625523805618286	0.6330362558364868
1.0	59390000.0	59400000.0	2.0	1.318166971206665	0.7211834192276001
1.0	59440000.0	59450000.0	0.0	1.3093206882476807	0.887665867805481
1.0	59460000.0	59470000.0	3.0	1.226925253868103	0.8671461343765259
1.0	59510000.0	59520000.0	0.0	1.348293662071228	0.884647011756897
1.0	59790000.0	59800000.0	0.0	1.2445796728134155	0.8563131093978882
1.0	59850000.0	59860000.0	1.0	1.355507254600525	0.920414924621582
1.0	59910000.0	59920000.0	0.0	1.4679794311523438	0.9559421539306641
1.0	60000000.0	60010000.0	2.0	1.330923318862915	0.8832928538322449
1.0	60070000.0	60080000.0	2.0	1.2735038995742798	0.8885107040405273
1.0	60150000.0	60160000.0	1.0	1.4347106218338013	0.9325432777404785
1.0	60170000.0	60180000.0	3.0	1.4675712585449219	0.9441910982131958
1.0	60340000.0	60350000.0	2.0	1.5072345733642578	0.9952815771102905
1.0	60360000.0	60370000.0	0.0	1.5670223236083984	1.0079039335250854
1.0	60380000.0	60390000.0	0.0	1.8976430892944336	1.2094447612762451
1.0	60410000.0	60420000.0	3.0	1.8698101043701172	1.1780478954315186
1.0	60420000.0	60430000.0	3.0	2.066754102706909	1.2660375833511353
1.0	60660000.0	60670000.0	0.0	3.263914108276367	1.7409356832504272
1.0	60770000.0	60780000.0	3.0	3.2903034687042236	1.7766399383544922
1.0	60800000.0	60810000.0	6.0	2.8775722980499268	1.588907241821289
1.0	60840000.0	60850000.0	5.0	2.529559373855591	1.4962360858917236
1.0	60940000.0	60950000.0	3.0	2.804593563079834	1.53359055519104
1.0	60990000.0	61000000.0	8.0	3.192141056060791	1.7464536428451538
1.0	61010000.0	61020000.0	2.0	3.150561809539795	1.7386261224746704
1.0	61090000.0	61100000.0	14.0	2.9695684909820557	1.6758912801742554
1.0	61170000.0	61180000.0	3.0	3.2457382678985596	1.727293610572815
1.0	61190000.0	61200000.0	1.0	2.9731945991516113	1.6076284646987915
1.0	61290000.0	61300000.0	1.0	1.611324667930603	1.0427370071411133
1.0	61360000.0	61370000.0	0.0	1.86287522315979	1.1778452396392822
1.0	61390000.0	61400000.0	2.0	1.6926534175872803	1.0770517587661743
1.0	61430000.0	61440000.0	1.0	1.7492294311523438	1.1201307773590088
1.0	61460000.0	61470000.0	0.0	2.1655497550964355	1.3298259973526
1.0	61480000.0	61490000.0	3.0	2.4030747413635254	1.4571326971054077
1.0	61580000.0	61590000.0	4.0	1.4090306758880615	0.909903347492218
1.0	61600000.0	61610000.0	0.0	1.4434754848480225	0.941435694694519
1.0	61730000.0	61740000.0	0.0	1.287986159324646	0.8866766095161438
1.0	61750000.0	61760000.0	1.0	1.2173094749450684	0.8375884890556335
1.0	61770000.0	61780000.0	1.0	1.2165933847427368	0.853592574596405
1.0	61850000.0	61860000.0	0.0	1.3123384714126587	0.887316882610321
1.0	61870000.0	61880000.0	2.0	1.286199688911438	0.8913578987121582
1.0	61910000.0	61920000.0	2.0	1.3929122686386108	0.9117279052734375
1.0	61960000.0	61970000.0	2.0	1.5907628536224365	1.0321406126022339
1.0	62060000.0	62070000.0	1.0	1.9665708541870117	1.2254496812820435
1.0	62080000.0	62090000.0	2.0	1.8377164602279663	1.1598961353302002
1.0	62130000.0	62140000.0	2.0	1.2952015399932861	0.8880715370178223
1.0	62160000.0	62170000.0	1.0	1.3730792999267578	0.8889373540878296
1.0	62170000.0	62180000.0	2.0	1.3744415044784546	0.8901092410087585
1.0	62180000.0	62190000.0	1.0	1.394181728363037	0.9007812738418579
1.0	62220000.0	62230000.0	2.0	1.3666293621063232	0.8880041241645813
1.0	62260000.0	62270000.0	2.0	1.2762062549591064	0.8842869997024536
1.0	62400000.0	62410000.0	0.0	1.280184268951416	0.8883447647094727
1.0	62450000.0	62460000.0	3.0	1.2540161609649658	0.88751220703125
1.0	62480000.0	62490000.0	2.0	1.3095554113388062	0.8878253698348999
1.0	62540000.0	62550000.0	0.0	1.3153139352798462	0.8868147730827332
1.0	62580000.0	62590000.0	0.0	1.3447099924087524	0.8815509676933289
1.0	62620000.0	62630000.0	0.0	1.3169758319854736	0.8876740336418152
1.0	62670000.0	62680000.0	2.0	1.9357194900512695	1.211006999015808
1.0	62700000.0	62710000.0	2.0	2.008772373199463	1.247847080230713
1.0	62740000.0	62750000.0	2.0	1.8663547039031982	1.192087173461914
1.0	62770000.0	62780000.0	4.0	1.6685165166854858	1.078901767730713
1.0	62790000.0	62800000.0	3.0	1.9057117700576782	1.1845877170562744
1.0	62820000.0	62830000.0	4.0	1.7973506450653076	1.1414247751235962
1.0	62860000.0	62870000.0	3.0	1.5017646551132202	0.9889422655105591
1.0	62890000.0	62900000.0	3.0	1.2644784450531006	0.8820935487747192
1.0	63000000.0	63010000.0	3.0	1.1694711446762085	0.7985602021217346
1.0	63050000.0	63060000.0	1.0	1.2663242816925049	0.8840964436531067
1.0	63110000.0	63120000.0	2.0	1.2755327224731445	0.8911079168319702
1.0	63140000.0	63150000.0	2.0	1.3339693546295166	0.8828310966491699
1.0	63430000.0	63440000.0	4.0	2.100696325302124	1.3127965927124023
1.0	63460000.0	63470000.0	0.0	2.3212177753448486	1.4184473752975464
1.0	63500000.0	63510000.0	2.0	2.215224266052246	1.3547123670578003
1.0	63520000.0	63530000.0	3.0	2.164039134979248	1.3166557550430298
1.0	63550000.0	63560000.0	2.0	2.432671070098877	1.3994667530059814
1.0	63570000.0	63580000.0	5.0	2.1822571754455566	1.329319715499878
1.0	63640000.0	63650000.0	4.0	2.6957321166992188	1.580196738243103
1.0	63670000.0	63680000.0	2.0	2.5997443199157715	1.5563637018203735
1.0	63710000.0	63720000.0	4.0	2.3269171714782715	1.406968355178833
1.0	63770000.0	63780000.0	4.0	1.9754400253295898	1.2540371417999268
1.0	63820000.0	63830000.0	2.0	1.7938874959945679	1.163804531097412
1.0	63840000.0	63850000.0	0.0	1.269054651260376	0.8985260128974915
1.0	63920000.0	63930000.0	0.0	1.1869113445281982	0.843084454536438
1.0	63960000.0	63970000.0	1.0	1.2635232210159302	0.8891639709472656
1.0	64040000.0	64050000.0	3.0	1.3821171522140503	0.9330052137374878
1.0	64070000.0	64080000.0	3.0	1.3352655172348022	0.8839007616043091
1.0	64090000.0	64100000.0	0.0	1.3973798751831055	0.8949663043022156
1.0	64220000.0	64230000.0	0.0	1.5204861164093018	0.9969325065612793
1.0	64240000.0	64250000.0	1.0	1.4650423526763916	1.064476728439331
1.0	64310000.0	64320000.0	1.0	1.2151657342910767	0.8292702436447144
1.0	64340000.0	64350000.0	1.0	1.2771456241607666	0.8844963312149048
1.0	64370000.0	64380000.0	1.0	1.3571603298187256	0.8873350024223328
1.0	64390000.0	64400000.0	2.0	1.314347505569458	0.8884540796279907
1.0	64400000.0	64410000.0	2.0	1.2849390506744385	0.885683536529541
1.0	64440000.0	64450000.0	1.0	1.2683428525924683	0.8744269609451294
1.0	64460000.0	64470000.0	4.0	1.3099043369293213	0.8779323697090149
1.0	64480000.0	64490000.0	2.0	1.272325038909912	0.8787107467651367
1.0	64540000.0	64550000.0	1.0	1.443519949913025	0.9172682762145996
1.0	64570000.0	64580000.0	0.0	1.455578088760376	0.9262474775314331
1.0	64580000.0	64590000.0	0.0	1.3053640127182007	0.873595118522644
1.0	64650000.0	64660000.0	2.0	1.3256208896636963	0.9109915494918823
1.0	64720000.0	64730000.0	1.0	1.909899115562439	1.178301215171814
1.0	64750000.0	64760000.0	0.0	2.0910301208496094	1.2560601234436035
1.0	64780000.0	64790000.0	6.0	2.0240719318389893	1.259196400642395
1.0	64820000.0	64830000.0	1.0	1.9916025400161743	1.2231477499008179
1.0	64860000.0	64870000.0	3.0	2.171644687652588	1.327671766281128
1.0	64910000.0	64920000.0	0.0	1.802255630493164	1.1166855096817017
1.0	65040000.0	65050000.0	0.0	1.2129536867141724	0.8369156122207642
1.0	65060000.0	65070000.0	2.0	1.2396281957626343	0.8604475259780884
1.0	65130000.0	65140000.0	2.0	1.2498754262924194	0.8617083430290222
1.0	65160000.0	65170000.0	2.0	1.5022474527359009	0.987662136554718
1.0	65180000.0	65190000.0	6.0	1.64790940284729	1.0619161128997803
1.0	65190000.0	65200000.0	1.0	1.6053202152252197	1.0415096282958984
1.0	65290000.0	65300000.0	5.0	1.1518895626068115	0.7634702920913696
1.0	65370000.0	65380000.0	0.0	1.3678665161132812	0.886063277721405
1.0	65430000.0	65440000.0	3.0	1.530896544456482	0.7634745240211487
1.0	65440000.0	65450000.0	2.0	1.2957366704940796	0.895520806312561
1.0	65550000.0	65560000.0	1.0	1.6948788166046143	1.105633020401001
1.0	65580000.0	65590000.0	1.0	1.405922532081604	0.9200173616409302
1.0	65590000.0	65600000.0	0.0	1.6346362829208374	1.0615928173065186
1.0	65600000.0	65610000.0	1.0	1.4776287078857422	0.9853277206420898
1.0	65640000.0	65650000.0	1.0	1.339604139328003	0.8941310048103333
1.0	65720000.0	65730000.0	2.0	1.6430250406265259	1.0720187425613403
1.0	65750000.0	65760000.0	2.0	2.2800228595733643	1.346139669418335
1.0	65770000.0	65780000.0	5.0	2.215327262878418	1.3598045110702515
1.0	65780000.0	65790000.0	0.0	2.439197063446045	1.3973867893218994
1.0	65810000.0	65820000.0	2.0	2.4028491973876953	1.3644120693206787
1.0	65850000.0	65860000.0	1.0	2.0283634662628174	1.2217774391174316
1.0	65860000.0	65870000.0	1.0	2.190800428390503	1.2564730644226074
1.0	65870000.0	65880000.0	4.0	1.8305680751800537	1.087538242340088
1.0	65950000.0	65960000.0	1.0	1.6890027523040771	1.074556827545166
1.0	66070000.0	66080000.0	4.0	2.500849962234497	1.4214025735855103
1.0	66240000.0	66250000.0	4.0	3.623567581176758	1.923008918762207
1.0	66250000.0	66260000.0	2.0	4.373566150665283	2.1246235370635986
1.0	66280000.0	66290000.0	3.0	3.857731580734253	2.0358526706695557
1.0	66340000.0	66350000.0	4.0	3.3959953784942627	1.8974831104278564
1.0	66350000.0	66360000.0	7.0	3.644308567047119	1.964402437210083
1.0	66400000.0	66410000.0	3.0	4.094205379486084	2.1376712322235107
1.0	66420000.0	66430000.0	6.0	3.5004265308380127	1.9417253732681274
1.0	66430000.0	66440000.0	3.0	4.044958591461182	2.111532688140869
1.0	66610000.0	66620000.0	4.0	3.6899051666259766	1.9415702819824219
1.0	66620000.0	66630000.0	2.0	3.963106632232666	2.0652456283569336
1.0	66810000.0	66820000.0	1.0	2.5732786655426025	1.5401909351348877
1.0	66920000.0	66930000.0	6.0	3.2936604022979736	1.782808542251587
1.0	66970000.0	66980000.0	4.0	2.955174684524536	1.7036266326904297
1.0	67020000.0	67030000.0	3.0	2.9183189868927	1.6730197668075562
1.0	67150000.0	67160000.0	5.0	2.7124781608581543	1.5100103616714478
1.0	67220000.0	67230000.0	2.0	2.6245341300964355	1.5577518939971924
1.0	67350000.0	67360000.0	2.0	1.7972780466079712	1.1116563081741333
1.0	67370000.0	67380000.0	0.0	1.568763017654419	1.0046952962875366
1.0	67430000.0	67440000.0	1.0	1.206295371055603	0.8290401697158813
1.0	67510000.0	67520000.0	2.0	1.2692447900772095	0.637444019317627
1.0	67520000.0	67530000.0	1.0	1.3749412298202515	0.9003698229789734
1.0	67550000.0	67560000.0	2.0	1.710487961769104	1.059814453125
1.0	67590000.0	67600000.0	3.0	1.6825271844863892	1.0744422674179077
1.0	67610000.0	67620000.0	3.0	1.881429672241211	1.178648591041565
1.0	67680000.0	67690000.0	3.0	1.8726890087127686	1.1748671531677246
1.0	67690000.0	67700000.0	4.0	1.8076059818267822	1.156447410583496
1.0	67700000.0	67710000.0	0.0	1.9332387447357178	1.208897352218628
1.0	67770000.0	67780000.0	0.0	1.712342619895935	1.0912296772003174
1.0	67980000.0	67990000.0	1.0	1.845625877380371	1.1429674625396729
1.0	68000000.0	68010000.0	0.0	1.4255634546279907	0.9338251948356628
1.0	68040000.0	68050000.0	2.0	1.6011972427368164	1.0397828817367554
1.0	68060000.0	68070000.0	3.0	1.448686957359314	0.961522102355957
1.0	68080000.0	68090000.0	0.0	1.3755970001220703	0.9287315607070923
1.0	68180000.0	68190000.0	2.0	1.206191062927246	0.8117572069168091
1.0	68260000.0	68270000.0	1.0	1.3448817729949951	0.8860399127006531
1.0	68340000.0	68350000.0	0.0	1.4457305669784546	0.9695806503295898
1.0	68350000.0	68360000.0	2.0	1.6384178400039673	1.0200135707855225
1.0	68420000.0	68430000.0	1.0	1.5128631591796875	0.9607381820678711
1.0	68450000.0	68460000.0	2.0	1.6037347316741943	0.9987319707870483
1.0	68490000.0	68500000.0	1.0	1.4126083850860596	0.928565502166748
1.0	68630000.0	68640000.0	1.0	1.4132624864578247	0.9198678731918335
1.0	68660000.0	68670000.0	0.0	1.4112354516983032	0.9106987714767456
1.0	68670000.0	68680000.0	2.0	1.5963795185089111	1.0447564125061035
1.0	68680000.0	68690000.0	1.0	1.5426058769226074	1.0058790445327759
1.0	68690000.0	68700000.0	3.0	1.5718625783920288	1.2847172021865845
1.0	68700000.0	68710000.0	1.0	1.9644114971160889	1.220501184463501
1.0	68770000.0	68780000.0	7.0	2.0702016353607178	1.274105429649353
1.0	68790000.0	68800000.0	2.0	2.415114164352417	1.4057857990264893
1.0	68920000.0	68930000.0	5.0	2.9423794746398926	1.5878890752792358
1.0	69010000.0	69020000.0	5.0	4.3178863525390625	2.078641176223755
1.0	69030000.0	69040000.0	6.0	3.6520962715148926	1.9111969470977783
1.0	69090000.0	69100000.0	4.0	4.460534572601318	2.203845262527466
1.0	69120000.0	69130000.0	6.0	4.911305904388428	2.337977647781372
1.0	69180000.0	69190000.0	2.0	6.295340538024902	2.6718292236328125
1.0	69190000.0	69200000.0	4.0	6.077132225036621	2.6235623359680176
1.0	69390000.0	69400000.0	2.0	4.733517169952393	2.2627365589141846
1.0	69410000.0	69420000.0	14.0	6.991541862487793	2.7943265438079834
1.0	69420000.0	69430000.0	5.0	7.794955253601074	2.9184136390686035
1.0	69510000.0	69520000.0	5.0	7.273390769958496	2.840480327606201
1.0	69520000.0	69530000.0	11.0	6.956479072570801	2.7943477630615234
1.0	69550000.0	69560000.0	6.0	7.699974060058594	2.896315097808838
1.0	69710000.0	69720000.0	9.0	8.374476432800293	2.9693210124969482
1.0	69720000.0	69730000.0	4.0	8.071901321411133	2.93397855758667
1.0	69740000.0	69750000.0	6.0	7.84982442855835	2.915461778640747
1.0	69830000.0	69840000.0	13.0	7.579024314880371	2.887549877166748
1.0	69880000.0	69890000.0	7.0	7.901129245758057	2.922834634780884
1.0	69930000.0	69940000.0	8.0	7.597253322601318	2.8871424198150635
1.0	69980000.0	69990000.0	5.0	7.066786289215088	2.8109230995178223
1.0	70080000.0	70090000.0	5.0	6.756438255310059	2.75900936126709
1.0	70150000.0	70160000.0	6.0	6.481667995452881	2.7081069946289062
1.0	70250000.0	70260000.0	5.0	5.261215686798096	2.432896614074707
1.0	70260000.0	70270000.0	5.0	5.468673229217529	2.4893689155578613
1.0	70270000.0	70280000.0	4.0	5.342296600341797	2.4551546573638916
1.0	70280000.0	70290000.0	3.0	5.170907497406006	2.3999526500701904
1.0	70290000.0	70300000.0	6.0	4.953790664672852	2.350287675857544
1.0	70320000.0	70330000.0	6.0	4.768970489501953	2.3651366233825684
1.0	70390000.0	70400000.0	5.0	4.747568130493164	2.3672146797180176
1.0	70400000.0	70410000.0	5.0	5.820923805236816	2.5671470165252686
1.0	70460000.0	70470000.0	6.0	4.949620246887207	2.4212076663970947
1.0	70530000.0	70540000.0	4.0	4.46474027633667	2.2293648719787598
1.0	70620000.0	70630000.0	0.0	2.037137508392334	1.277886152267456
1.0	70640000.0	70650000.0	1.0	1.7446991205215454	1.125410795211792
1.0	70860000.0	70870000.0	2.0	1.697455644607544	1.0917940139770508
1.0	70870000.0	70880000.0	1.0	1.439594030380249	0.7807002067565918
1.0	70920000.0	70930000.0	0.0	2.208435297012329	1.344265341758728
1.0	71020000.0	71030000.0	5.0	3.7147088050842285	1.9207103252410889
1.0	71080000.0	71090000.0	4.0	5.242558479309082	2.4329967498779297
1.0	71120000.0	71130000.0	6.0	5.972934722900391	2.6087889671325684
1.0	71140000.0	71150000.0	7.0	5.761551856994629	2.6125738620758057
1.0	71180000.0	71190000.0	5.0	6.830384254455566	2.7752904891967773
1.0	71310000.0	71320000.0	4.0	7.614205837249756	2.8920493125915527
1.0	71330000.0	71340000.0	12.0	6.962404727935791	2.8042356967926025
1.0	71420000.0	71430000.0	7.0	6.642762184143066	2.7394089698791504
1.0	71450000.0	71460000.0	7.0	5.7210564613342285	2.5912060737609863
1.0	71470000.0	71480000.0	4.0	5.792140960693359	2.592485189437866
1.0	71500000.0	71510000.0	2.0	5.008982181549072	2.4470841884613037
1.0	71510000.0	71520000.0	5.0	4.980957984924316	2.4362592697143555
1.0	71530000.0	71540000.0	1.0	2.641326427459717	1.5282566547393799
1.0	71570000.0	71580000.0	6.0	4.026708126068115	2.1467525959014893
1.0	71620000.0	71630000.0	6.0	5.024507999420166	2.3687736988067627
1.0	71650000.0	71660000.0	5.0	5.164662837982178	2.408763885498047
1.0	71700000.0	71710000.0	7.0	5.537971496582031	2.5125300884246826
1.0	71760000.0	71770000.0	6.0	6.457969665527344	2.7045071125030518
1.0	71880000.0	71890000.0	6.0	6.322415351867676	2.6844546794891357
1.0	71970000.0	71980000.0	6.0	5.2099289894104	2.4226527214050293
1.0	72010000.0	72020000.0	2.0	5.447727680206299	2.4827053546905518
1.0	72030000.0	72040000.0	2.0	5.926871299743652	2.5999507904052734
1.0	72160000.0	72170000.0	10.0	7.307486057281494	2.8500044345855713
1.0	72200000.0	72210000.0	9.0	7.3858442306518555	2.859313726425171
1.0	72210000.0	72220000.0	15.0	6.93222188949585	2.793090581893921
1.0	72240000.0	72250000.0	9.0	7.260672092437744	2.838493824005127
1.0	72570000.0	72580000.0	6.0	6.589956760406494	2.7298808097839355
1.0	72640000.0	72650000.0	10.0	7.409224033355713	2.865668535232544
1.0	72700000.0	72710000.0	10.0	6.103199005126953	2.6297459602355957
1.0	72810000.0	72820000.0	3.0	5.3567633628845215	2.449744701385498
1.0	72890000.0	72900000.0	6.0	5.668107032775879	2.5363900661468506
1.0	72900000.0	72910000.0	4.0	6.582516670227051	2.733527660369873
1.0	72930000.0	72940000.0	6.0	5.76052713394165	2.5635156631469727
1.0	72950000.0	72960000.0	7.0	5.951416969299316	2.5938289165496826
1.0	72990000.0	73000000.0	8.0	6.708380222320557	2.748792886734009
1.0	73070000.0	73080000.0	9.0	7.711565971374512	2.9030768871307373
1.0	73110000.0	73120000.0	7.0	9.174118041992188	3.034961223602295
1.0	73150000.0	73160000.0	12.0	10.599152565002441	3.0439820289611816
1.0	73200000.0	73210000.0	18.0	9.16554069519043	3.032257318496704
1.0	73260000.0	73270000.0	10.0	8.5726957321167	2.984407424926758
1.0	73270000.0	73280000.0	8.0	9.006282806396484	3.013448476791382
1.0	73380000.0	73390000.0	10.0	6.978884220123291	2.8000645637512207
1.0	73400000.0	73410000.0	8.0	7.450659275054932	2.8674464225769043
1.0	73440000.0	73450000.0	6.0	4.634128570556641	2.281808376312256
1.0	73460000.0	73470000.0	5.0	7.532443046569824	2.880155086517334
1.0	73520000.0	73530000.0	5.0	9.375536918640137	3.043710708618164
1.0	73540000.0	73550000.0	9.0	8.347572326660156	2.970557928085327
1.0	73620000.0	73630000.0	11.0	8.938827514648438	3.0173697471618652
1.0	73630000.0	73640000.0	15.0	8.962818145751953	3.013684034347534
1.0	73640000.0	73650000.0	10.0	9.17040729522705	3.02740740776062
1.0	73740000.0	73750000.0	3.0	7.9117021560668945	2.9270787239074707
1.0	73830000.0	73840000.0	7.0	6.939253330230713	2.783730983734131
1.0	73860000.0	73870000.0	5.0	6.560680389404297	2.7264413833618164
1.0	73890000.0	73900000.0	3.0	5.974521636962891	2.655255079269409
1.0	73990000.0	74000000.0	6.0	6.035944938659668	2.61584210395813
1.0	74030000.0	74040000.0	3.0	6.108614444732666	2.639051914215088
1.0	74040000.0	74050000.0	4.0	6.619527339935303	2.734532594680786
1.0	74160000.0	74170000.0	3.0	5.654282569885254	2.536001682281494
1.0	74280000.0	74290000.0	3.0	4.7661542892456055	2.3030498027801514
1.0	74310000.0	74320000.0	3.0	4.772553443908691	2.282463788986206
1.0	74360000.0	74370000.0	4.0	4.411251068115234	2.182072877883911
1.0	74430000.0	74440000.0	3.0	4.83249044418335	2.311519145965576
1.0	74460000.0	74470000.0	1.0	4.82553243637085	2.3500969409942627
1.0	74510000.0	74520000.0	3.0	4.923632621765137	2.3367269039154053
1.0	74580000.0	74590000.0	5.0	4.328973293304443	2.1820404529571533
1.0	74590000.0	74600000.0	2.0	4.853970050811768	2.344430446624756
1.0	74640000.0	74650000.0	6.0	4.682129859924316	2.2763969898223877
1.0	74660000.0	74670000.0	1.0	2.715494394302368	1.7321827411651611
1.0	74730000.0	74740000.0	7.0	4.102688789367676	2.090650796890259
1.0	74770000.0	74780000.0	2.0	4.730157375335693	2.286835193634033
1.0	74860000.0	74870000.0	2.0	5.364287376403809	2.4663310050964355
1.0	74950000.0	74960000.0	5.0	5.586395263671875	2.524249315261841
1.0	74960000.0	74970000.0	9.0	5.138312339782715	2.4512438774108887
1.0	74980000.0	74990000.0	4.0	5.373869895935059	2.5106778144836426
1.0	75100000.0	75110000.0	7.0	4.505371570587158	2.2105889320373535
1.0	75150000.0	75160000.0	4.0	3.3041675090789795	1.8582910299301147
1.0	75160000.0	75170000.0	2.0	3.106215238571167	1.7669169902801514
1.0	75200000.0	75210000.0	1.0	2.257625102996826	1.377584457397461
1.0	75230000.0	75240000.0	3.0	3.331904172897339	1.874627709388733
1.0	75320000.0	75330000.0	6.0	6.305436134338379	2.6175129413604736
1.0	75390000.0	75400000.0	5.0	7.1095757484436035	2.820448398590088
1.0	75420000.0	75430000.0	8.0	5.8506646156311035	2.6014294624328613
1.0	75470000.0	75480000.0	8.0	6.839575290679932	2.7681193351745605
1.0	75540000.0	75550000.0	5.0	6.328371524810791	2.669246196746826
1.0	75650000.0	75660000.0	4.0	6.171075344085693	2.6373820304870605
1.0	75660000.0	75670000.0	3.0	5.044731140136719	2.458855152130127
1.0	75670000.0	75680000.0	7.0	5.167108058929443	2.4393951892852783
1.0	75680000.0	75690000.0	4.0	5.4952569007873535	2.5029735565185547
1.0	75760000.0	75770000.0	7.0	5.175591468811035	2.433730363845825
1.0	75800000.0	75810000.0	6.0	5.090631484985352	2.40995454788208
1.0	75860000.0	75870000.0	5.0	6.139523983001709	2.6323370933532715
1.0	75870000.0	75880000.0	6.0	5.4208760261535645	2.476445436477661
1.0	75880000.0	75890000.0	4.0	6.020249843597412	2.617788791656494
1.0	76080000.0	76090000.0	2.0	3.472095489501953	1.8989044427871704
1.0	76190000.0	76200000.0	2.0	1.3519151210784912	0.7865458726882935
1.0	76300000.0	76310000.0	3.0	2.6734867095947266	1.5541203022003174
1.0	76310000.0	76320000.0	3.0	3.1496665477752686	1.722577691078186
1.0	76350000.0	76360000.0	7.0	2.861268997192383	1.6397161483764648
1.0	76360000.0	76370000.0	4.0	3.3221640586853027	1.8119052648544312
1.0	76420000.0	76430000.0	4.0	3.623831272125244	1.908220648765564
1.0	76650000.0	76660000.0	5.0	4.450954914093018	2.2081446647644043
1.0	76660000.0	76670000.0	1.0	4.833427429199219	2.3329482078552246
1.0	76710000.0	76720000.0	6.0	4.947012424468994	2.346248149871826
1.0	76750000.0	76760000.0	6.0	4.198604583740234	2.1972947120666504
1.0	76790000.0	76800000.0	4.0	4.404890060424805	2.2723376750946045
1.0	76800000.0	76810000.0	5.0	4.934103965759277	2.3746144771575928
1.0	76810000.0	76820000.0	6.0	4.995072841644287	2.3639254570007324
1.0	76820000.0	76830000.0	5.0	4.943448066711426	2.3561320304870605
1.0	76860000.0	76870000.0	4.0	5.092503547668457	2.395408868789673
1.0	76950000.0	76960000.0	4.0	3.126354932785034	1.7585700750350952
1.0	76980000.0	76990000.0	1.0	3.237015962600708	1.7667877674102783
1.0	77000000.0	77010000.0	1.0	3.192082643508911	1.7375015020370483
1.0	77090000.0	77100000.0	4.0	3.514380931854248	1.8108409643173218
1.0	77160000.0	77170000.0	5.0	4.133028984069824	2.140756845474243
1.0	77240000.0	77250000.0	4.0	4.929436683654785	2.3629612922668457
1.0	77280000.0	77290000.0	3.0	5.2664384841918945	2.4408516883850098
1.0	77290000.0	77300000.0	11.0	4.635822772979736	2.2565102577209473
1.0	77300000.0	77310000.0	6.0	4.9908127784729	2.363438367843628
1.0	77340000.0	77350000.0	7.0	5.140132904052734	2.3989861011505127
1.0	77350000.0	77360000.0	3.0	5.378554344177246	2.4903674125671387
1.0	77480000.0	77490000.0	6.0	4.010921955108643	2.0960707664489746
1.0	77550000.0	77560000.0	2.0	2.9889028072357178	1.6566011905670166
1.0	77620000.0	77630000.0	1.0	1.635371446609497	1.0704379081726074
1.0	77650000.0	77660000.0	5.0	1.699721336364746	1.045938491821289
1.0	77680000.0	77690000.0	1.0	1.4332740306854248	1.2541816234588623
1.0	77710000.0	77720000.0	1.0	2.5504136085510254	1.4308302402496338
1.0	77780000.0	77790000.0	3.0	2.2967469692230225	1.343187689781189
1.0	77800000.0	77810000.0	4.0	2.513246536254883	1.409963607788086
1.0	77820000.0	77830000.0	2.0	2.701864719390869	1.5200737714767456
1.0	77940000.0	77950000.0	1.0	2.3400566577911377	1.40043044090271
1.0	78020000.0	78030000.0	1.0	1.302006721496582	0.8882707357406616
1.0	78040000.0	78050000.0	1.0	1.2872625589370728	0.8887850642204285
1.0	78070000.0	78080000.0	0.0	1.3219925165176392	0.8862401247024536
1.0	78080000.0	78090000.0	1.0	1.2870056629180908	0.8888460993766785
1.0	78130000.0	78140000.0	6.0	1.2344690561294556	0.8687163591384888
1.0	78190000.0	78200000.0	2.0	1.2845187187194824	0.8871097564697266
1.0	78220000.0	78230000.0	0.0	1.4228003025054932	0.7953605651855469
1.0	78280000.0	78290000.0	1.0	1.2369416952133179	0.8755246996879578
1.0	78290000.0	78300000.0	0.0	1.3936131000518799	0.917178750038147
1.0	78350000.0	78360000.0	2.0	1.3514680862426758	0.7859059572219849
1.0	78400000.0	78410000.0	1.0	1.331730842590332	0.8888553380966187
1.0	78420000.0	78430000.0	1.0	1.2565672397613525	0.8682397603988647
1.0	78430000.0	78440000.0	1.0	1.240166425704956	0.8601762652397156
1.0	78460000.0	78470000.0	1.0	1.4106223583221436	0.9277885556221008
1.0	78490000.0	78500000.0	3.0	1.5064458847045898	0.9807261228561401
1.0	78550000.0	78560000.0	4.0	1.535172462463379	1.0099836587905884
1.0	78590000.0	78600000.0	1.0	1.5645391941070557	1.0202969312667847
1.0	78600000.0	78610000.0	2.0	1.4045284986495972	0.9365283250808716
1.0	78630000.0	78640000.0	0.0	1.7469351291656494	1.0853602886199951
1.0	78730000.0	78740000.0	5.0	2.4997177124023438	1.4407495260238647
1.0	78780000.0	78790000.0	3.0	2.8103115558624268	1.598847508430481
1.0	78840000.0	78850000.0	3.0	3.8663134574890137	1.9866178035736084
1.0	78850000.0	78860000.0	3.0	3.7924904823303223	1.9750102758407593
1.0	78900000.0	78910000.0	3.0	4.887934684753418	2.2449629306793213
1.0	78910000.0	78920000.0	7.0	4.431493282318115	2.171726703643799
1.0	79010000.0	79020000.0	5.0	5.765528202056885	2.430168628692627
1.0	79150000.0	79160000.0	7.0	4.910391807556152	2.4158878326416016
1.0	79290000.0	79300000.0	5.0	6.826544284820557	2.8003413677215576
1.0	79320000.0	79330000.0	7.0	7.146410942077637	2.8260703086853027
1.0	79370000.0	79380000.0	3.0	7.624127388000488	2.891517162322998
1.0	79380000.0	79390000.0	12.0	7.544334411621094	2.8856561183929443
1.0	79400000.0	79410000.0	7.0	7.58811092376709	2.889138698577881
1.0	79410000.0	79420000.0	9.0	7.862133979797363	2.9159185886383057
1.0	79560000.0	79570000.0	7.0	8.115453720092773	2.953577995300293
1.0	79710000.0	79720000.0	6.0	7.175415992736816	2.8354334831237793
1.0	79800000.0	79810000.0	10.0	7.489331245422363	2.8704335689544678
1.0	79810000.0	79820000.0	6.0	6.962974548339844	2.831251859664917
1.0	79840000.0	79850000.0	2.0	8.282838821411133	2.965665817260742
1.0	79990000.0	80000000.0	7.0	7.071738243103027	2.813322067260742
1.0	80110000.0	80120000.0	6.0	6.926084041595459	2.792571544647217
1.0	80130000.0	80140000.0	4.0	6.591780185699463	2.7244391441345215
1.0	80180000.0	80190000.0	7.0	6.541240692138672	2.675381898880005
1.0	80210000.0	80220000.0	8.0	5.296605587005615	2.4575657844543457
1.0	80240000.0	80250000.0	6.0	5.6286187171936035	2.524266004562378
1.0	80300000.0	80310000.0	3.0	6.051863670349121	2.6230452060699463
1.0	80460000.0	80470000.0	3.0	6.8217573165893555	2.7830004692077637
1.0	80530000.0	80540000.0	9.0	6.801992893218994	2.7688591480255127
1.0	80670000.0	80680000.0	4.0	6.521018028259277	2.723647356033325
1.0	80710000.0	80720000.0	5.0	6.556253910064697	2.7241921424865723
1.0	80750000.0	80760000.0	8.0	5.45383358001709	2.4916999340057373
1.0	80790000.0	80800000.0	4.0	5.657032012939453	2.5304923057556152
1.0	80870000.0	80880000.0	5.0	4.521049499511719	2.311196804046631
1.0	80920000.0	80930000.0	4.0	6.0353899002075195	2.615243911743164
1.0	81020000.0	81030000.0	7.0	5.8519206047058105	2.5756380558013916
1.0	81040000.0	81050000.0	2.0	6.40877628326416	2.6883888244628906
1.0	81070000.0	81080000.0	9.0	6.2714128494262695	2.665294885635376
1.0	81230000.0	81240000.0	9.0	6.521294593811035	2.7096095085144043
1.0	81260000.0	81270000.0	5.0	6.650975704193115	2.7423102855682373
1.0	81290000.0	81300000.0	6.0	6.010684967041016	2.6151328086853027
1.0	81340000.0	81350000.0	5.0	6.03817081451416	2.620331287384033
1.0	81380000.0	81390000.0	5.0	6.797165870666504	2.7588541507720947
1.0	81430000.0	81440000.0	17.0	5.7349042892456055	2.54443359375
1.0	81660000.0	81670000.0	5.0	6.254021167755127	2.662395477294922
1.0	81680000.0	81690000.0	2.0	6.11333703994751	2.6287643909454346
1.0	81790000.0	81800000.0	2.0	4.264456272125244	2.113185405731201
1.0	81810000.0	81820000.0	2.0	3.7338366508483887	1.9045219421386719
1.0	81840000.0	81850000.0	1.0	3.498396396636963	1.8672237396240234
1.0	81880000.0	81890000.0	9.0	2.2792470455169678	1.337282419204712
1.0	81910000.0	81920000.0	1.0	2.1665799617767334	1.3182146549224854
1.0	81920000.0	81930000.0	9.0	2.1456542015075684	1.2431119680404663
1.0	82060000.0	82070000.0	1.0	3.115466356277466	1.6902720928192139
1.0	82090000.0	82100000.0	6.0	2.8296875953674316	1.6105239391326904
1.0	82120000.0	82130000.0	4.0	2.976459264755249	1.6801866292953491
1.0	82150000.0	82160000.0	1.0	3.9382309913635254	1.9929403066635132
1.0	82190000.0	82200000.0	2.0	3.827113628387451	1.9768714904785156
1.0	82260000.0	82270000.0	1.0	4.463124752044678	2.20430850982666
1.0	82300000.0	82310000.0	4.0	3.6764473915100098	1.9699115753173828
1.0	82360000.0	82370000.0	2.0	4.911340236663818	2.3351283073425293
1.0	82390000.0	82400000.0	6.0	4.796867370605469	2.2894768714904785
1.0	82480000.0	82490000.0	6.0	5.868244171142578	2.563605546951294
1.0	82590000.0	82600000.0	5.0	3.4602863788604736	1.926156997680664
1.0	82620000.0	82630000.0	3.0	4.030852794647217	2.1286215782165527
1.0	82630000.0	82640000.0	1.0	4.687030792236328	2.26607346534729
1.0	82660000.0	82670000.0	6.0	4.527844429016113	2.2139463424682617
1.0	82670000.0	82680000.0	4.0	4.978551864624023	2.346996307373047
1.0	82780000.0	82790000.0	6.0	6.896176338195801	2.7891530990600586
1.0	82870000.0	82880000.0	7.0	7.223814487457275	2.830814838409424
1.0	82930000.0	82940000.0	8.0	6.160586357116699	2.647505521774292
1.0	83000000.0	83010000.0	12.0	7.5083465576171875	2.8802332878112793
1.0	83050000.0	83060000.0	5.0	6.853436470031738	2.7311301231384277
1.0	83150000.0	83160000.0	6.0	7.963316917419434	2.9396631717681885
1.0	83290000.0	83300000.0	7.0	6.7664475440979	2.763700485229492
1.0	83390000.0	83400000.0	4.0	6.383203029632568	2.7202181816101074
1.0	83410000.0	83420000.0	6.0	6.187973499298096	2.652327299118042
1.0	83470000.0	83480000.0	8.0	6.650369167327881	2.7452406883239746
1.0	83480000.0	83490000.0	8.0	6.377392768859863	2.6887969970703125
1.0	83490000.0	83500000.0	5.0	6.660367012023926	2.7336034774780273
1.0	83500000.0	83510000.0	4.0	6.580498695373535	2.7253777980804443
1.0	83530000.0	83540000.0	8.0	5.679490089416504	2.539109706878662
1.0	83790000.0	83800000.0	1.0	1.8511158227920532	1.1506596803665161
1.0	83870000.0	83880000.0	0.0	1.9124259948730469	1.1889588832855225
1.0	83930000.0	83940000.0	0.0	3.0009255409240723	1.7289050817489624
1.0	84020000.0	84030000.0	8.0	5.267827987670898	2.471619129180908
1.0	84040000.0	84050000.0	6.0	6.112484931945801	2.654371738433838
1.0	84220000.0	84230000.0	4.0	3.8851470947265625	2.0824737548828125
1.0	84290000.0	84300000.0	3.0	2.7735869884490967	1.5915086269378662
1.0	84320000.0	84330000.0	4.0	2.282297372817993	1.3945791721343994
1.0	84380000.0	84390000.0	2.0	2.501068115234375	1.4204906225204468
1.0	84430000.0	84440000.0	2.0	2.2418758869171143	1.2873942852020264
1.0	84440000.0	84450000.0	3.0	2.158761501312256	1.2618277072906494
1.0	84450000.0	84460000.0	2.0	2.1571552753448486	1.2556692361831665
1.0	84460000.0	84470000.0	3.0	1.715344786643982	1.1337355375289917
1.0	84540000.0	84550000.0	1.0	1.472023606300354	0.7497096061706543
1.0	84560000.0	84570000.0	5.0	1.5657364130020142	1.0043363571166992
1.0	84710000.0	84720000.0	1.0	1.7929019927978516	1.1388592720031738
1.0	84730000.0	84740000.0	1.0	1.9363925457000732	1.2380424737930298
1.0	84840000.0	84850000.0	2.0	1.6974742412567139	1.071194052696228
1.0	84900000.0	84910000.0	3.0	1.3551642894744873	0.9058901071548462
1.0	84990000.0	85000000.0	1.0	1.340037226676941	0.9092711210250854
1.0	85040000.0	85050000.0	1.0	1.2823556661605835	0.8862371444702148
1.0	85050000.0	85060000.0	2.0	1.6735432147979736	1.05800199508667
1.0	85070000.0	85080000.0	0.0	1.6079708337783813	0.9951499700546265
1.0	85080000.0	85090000.0	1.0	1.7551610469818115	1.1195147037506104
1.0	85090000.0	85100000.0	2.0	1.9942662715911865	1.2633479833602905
1.0	85110000.0	85120000.0	1.0	1.354543685913086	0.886597752571106
1.0	85150000.0	85160000.0	2.0	1.364794373512268	0.9268662333488464
1.0	85160000.0	85170000.0	2.0	1.9571746587753296	1.2413133382797241
1.0	85170000.0	85180000.0	2.0	2.164523124694824	1.3382843732833862
1.0	85240000.0	85250000.0	2.0	2.3140552043914795	1.4012631177902222
1.0	85280000.0	85290000.0	3.0	2.1938109397888184	1.3416537046432495
1.0	85320000.0	85330000.0	2.0	1.6213500499725342	1.0458940267562866
1.0	85450000.0	85460000.0	0.0	1.953965425491333	1.2217475175857544
1.0	85460000.0	85470000.0	2.0	1.6830486059188843	1.082759141921997
1.0	85570000.0	85580000.0	0.0	1.3310871124267578	0.8911327123641968
1.0	85600000.0	85610000.0	2.0	1.3288588523864746	0.8951446413993835
1.0	85710000.0	85720000.0	1.0	1.2706263065338135	0.8875501751899719
1.0	85770000.0	85780000.0	0.0	1.5440104007720947	1.0051709413528442
1.0	85800000.0	85810000.0	1.0	1.3619792461395264	0.9008954167366028
1.0	85840000.0	85850000.0	3.0	1.2693836688995361	0.8840410113334656
1.0	85870000.0	85880000.0	0.0	1.4000542163848877	0.928083062171936
1.0	85890000.0	85900000.0	0.0	1.36148202419281	0.9070364236831665
1.0	85900000.0	85910000.0	3.0	1.4235363006591797	0.9419612884521484
1.0	85910000.0	85920000.0	1.0	1.4622385501861572	0.9707514643669128
1.0	85930000.0	85940000.0	0.0	1.5059177875518799	1.0016582012176514
1.0	86030000.0	86040000.0	1.0	1.3015687465667725	0.8922713398933411
1.0	86070000.0	86080000.0	0.0	1.2784079313278198	0.88518887758255
1.0	86090000.0	86100000.0	1.0	1.2467725276947021	0.8973042368888855
1.0	86130000.0	86140000.0	1.0	1.2207971811294556	0.8657355308532715
1.0	86180000.0	86190000.0	3.0	1.8092467784881592	1.1368650197982788
1.0	86200000.0	86210000.0	1.0	1.966139793395996	1.2175846099853516
1.0	86320000.0	86330000.0	4.0	3.2556424140930176	1.774620771408081
1.0	86330000.0	86340000.0	4.0	2.597506284713745	1.5327409505844116
1.0	86450000.0	86460000.0	2.0	3.225167751312256	1.7259881496429443
1.0	86460000.0	86470000.0	2.0	3.490400791168213	1.7962093353271484
1.0	86570000.0	86580000.0	4.0	3.6748046875	1.956671953201294
1.0	86650000.0	86660000.0	7.0	3.5808463096618652	1.845555305480957
1.0	86680000.0	86690000.0	2.0	3.0475001335144043	1.728512167930603
1.0	86710000.0	86720000.0	5.0	3.0541272163391113	1.6534076929092407
1.0	86730000.0	86740000.0	0.0	3.206641674041748	1.7590243816375732
1.0	86770000.0	86780000.0	4.0	2.1713337898254395	1.2780081033706665
1.0	86860000.0	86870000.0	2.0	1.484797716140747	0.7383095622062683
1.0	86900000.0	86910000.0	2.0	1.6027847528457642	1.0379291772842407
1.0	86940000.0	86950000.0	1.0	2.0078463554382324	1.2517807483673096
1.0	86950000.0	86960000.0	1.0	2.068565845489502	1.2902157306671143
1.0	86980000.0	86990000.0	1.0	1.9894390106201172	1.2460708618164062
1.0	87040000.0	87050000.0	2.0	2.0759997367858887	1.275635004043579
1.0	87110000.0	87120000.0	1.0	2.169541835784912	1.3198028802871704
1.0	87170000.0	87180000.0	3.0	1.3770601749420166	0.8093820810317993
1.0	87180000.0	87190000.0	1.0	1.2969032526016235	0.8881872892379761
1.0	87300000.0	87310000.0	3.0	1.6197006702423096	1.0576986074447632
1.0	87340000.0	87350000.0	1.0	1.263975739479065	0.8838502168655396
1.0	87410000.0	87420000.0	2.0	1.2919626235961914	0.8880265355110168
1.0	87460000.0	87470000.0	2.0	1.2226555347442627	0.8593586087226868
1.0	87520000.0	87530000.0	2.0	1.3057267665863037	0.8882730603218079
1.0	87550000.0	87560000.0	1.0	1.3086748123168945	0.8877568244934082
1.0	87630000.0	87640000.0	0.0	2.129373073577881	1.2773149013519287
1.0	87690000.0	87700000.0	3.0	1.7681777477264404	1.1199069023132324
1.0	87720000.0	87730000.0	2.0	2.000180959701538	1.235854983329773
1.0	87820000.0	87830000.0	2.0	1.418815016746521	0.9377342462539673
1.0	87840000.0	87850000.0	1.0	1.7081352472305298	1.0741236209869385
1.0	87850000.0	87860000.0	1.0	1.3685200214385986	0.921276867389679
1.0	87920000.0	87930000.0	0.0	1.7829513549804688	1.096366286277771
1.0	87980000.0	87990000.0	2.0	1.7121883630752563	1.060283899307251
1.0	88120000.0	88130000.0	2.0	1.8758665323257446	1.1224024295806885
1.0	88140000.0	88150000.0	4.0	1.8525813817977905	1.1725389957427979
1.0	88190000.0	88200000.0	0.0	2.1645405292510986	1.309903860092163
1.0	88360000.0	88370000.0	2.0	2.0352253913879395	1.2562175989151
1.0	88430000.0	88440000.0	1.0	2.2196314334869385	1.2896521091461182
1.0	88440000.0	88450000.0	3.0	1.6997582912445068	1.0634702444076538
1.0	88470000.0	88480000.0	1.0	2.044553279876709	1.245476484298706
1.0	88520000.0	88530000.0	2.0	2.0153167247772217	1.1758978366851807
1.0	88550000.0	88560000.0	1.0	2.3211121559143066	1.3301146030426025
1.0	88590000.0	88600000.0	4.0	1.799854040145874	1.0941202640533447
1.0	88640000.0	88650000.0	2.0	1.8115190267562866	1.1489198207855225
1.0	88690000.0	88700000.0	1.0	1.786878228187561	1.1267377138137817
1.0	88720000.0	88730000.0	0.0	1.678580641746521	1.0524256229400635
1.0	88800000.0	88810000.0	2.0	1.531554937362671	1.0194593667984009
1.0	88850000.0	88860000.0	2.0	1.6104404926300049	1.0156183242797852
1.0	88870000.0	88880000.0	2.0	1.6428043842315674	1.0233662128448486
1.0	88890000.0	88900000.0	2.0	2.017674684524536	1.143153429031372
1.0	88970000.0	88980000.0	4.0	1.635170578956604	1.0538959503173828
1.0	89040000.0	89050000.0	0.0	1.9760830402374268	1.1905224323272705
1.0	89150000.0	89160000.0	1.0	1.3259687423706055	0.7383325695991516
1.0	89200000.0	89210000.0	1.0	1.2749125957489014	0.8836992383003235
1.0	89260000.0	89270000.0	3.0	1.175013780593872	0.7953245639801025
1.0	89340000.0	89350000.0	0.0	1.2951295375823975	0.8882158994674683
1.0	89350000.0	89360000.0	2.0	1.320861577987671	0.7271525263786316
1.0	89450000.0	89460000.0	1.0	1.507432222366333	0.7242506742477417
1.0	89530000.0	89540000.0	2.0	1.4458363056182861	0.9600871205329895
1.0	89540000.0	89550000.0	2.0	1.7912256717681885	1.1012340784072876
1.0	89590000.0	89600000.0	2.0	1.4519866704940796	1.3057249784469604
1.0	89670000.0	89680000.0	0.0	1.517573356628418	0.934526264667511
1.0	89760000.0	89770000.0	1.0	1.4263044595718384	0.9549557566642761
1.0	89770000.0	89780000.0	0.0	1.2432712316513062	0.8644790649414062
1.0	89780000.0	89790000.0	0.0	1.391480803489685	0.8843124508857727
1.0	89890000.0	89900000.0	1.0	1.4627538919448853	0.9707170724868774
1.0	89940000.0	89950000.0	1.0	1.5861384868621826	1.0309747457504272
1.0	90010000.0	90020000.0	2.0	1.2625999450683594	0.872484564781189
1.0	90020000.0	90030000.0	1.0	1.2932690382003784	0.8878297805786133
1.0	90120000.0	90130000.0	0.0	1.6559092998504639	1.0653845071792603
1.0	90220000.0	90230000.0	1.0	1.5973894596099854	1.1251460313796997
1.0	90230000.0	90240000.0	4.0	2.000566244125366	1.2602827548980713
1.0	90240000.0	90250000.0	2.0	1.997913122177124	1.2658981084823608
1.0	90250000.0	90260000.0	3.0	1.8193140029907227	1.170102834701538
1.0	90330000.0	90340000.0	1.0	1.3717130422592163	0.8997934460639954
1.0	90400000.0	90410000.0	1.0	1.4187772274017334	0.9226890802383423
1.0	90420000.0	90430000.0	2.0	1.484940767288208	0.9892061352729797
1.0	90470000.0	90480000.0	0.0	1.3698608875274658	0.8850659132003784
1.0	90510000.0	90520000.0	5.0	2.160679340362549	1.3430489301681519
1.0	90570000.0	90580000.0	1.0	2.729637861251831	1.6138426065444946
1.0	90610000.0	90620000.0	3.0	3.404911518096924	1.8578656911849976
1.0	90640000.0	90650000.0	3.0	3.4094436168670654	1.835505485534668
1.0	90720000.0	90730000.0	2.0	3.538240909576416	1.8920490741729736
1.0	90740000.0	90750000.0	4.0	3.4015307426452637	1.8254053592681885
1.0	90830000.0	90840000.0	3.0	4.432479381561279	2.1385135650634766
1.0	90860000.0	90870000.0	1.0	3.428433895111084	1.9120643138885498
1.0	90880000.0	90890000.0	1.0	4.429650783538818	2.112114429473877
1.0	91000000.0	91010000.0	6.0	4.383561611175537	2.213987112045288
1.0	91020000.0	91030000.0	3.0	3.869176149368286	2.0774052143096924
1.0	91070000.0	91080000.0	4.0	3.98572039604187	2.0549418926239014
1.0	91150000.0	91160000.0	2.0	3.830756425857544	2.0488693714141846
1.0	91170000.0	91180000.0	4.0	4.032478332519531	2.0234713554382324
1.0	91210000.0	91220000.0	6.0	3.075260877609253	1.766289472579956
1.0	91220000.0	91230000.0	3.0	3.116631269454956	1.7737419605255127
1.0	91240000.0	91250000.0	4.0	2.9179530143737793	1.6864662170410156
1.0	91250000.0	91260000.0	3.0	2.9092164039611816	1.6795707941055298
1.0	91290000.0	91300000.0	1.0	2.6747472286224365	1.586012601852417
1.0	91300000.0	91310000.0	1.0	2.5243804454803467	1.518802285194397
1.0	91390000.0	91400000.0	2.0	1.3376665115356445	0.8870638012886047
1.0	91410000.0	91420000.0	1.0	1.338165521621704	0.8861109614372253
1.0	91440000.0	91450000.0	2.0	1.3211325407028198	0.8894972801208496
1.0	91450000.0	91460000.0	1.0	1.3354462385177612	0.8855303525924683
1.0	91530000.0	91540000.0	2.0	1.9056848287582397	1.192914366722107
1.0	91690000.0	91700000.0	5.0	2.4777464866638184	1.4560785293579102
1.0	91740000.0	91750000.0	2.0	2.0981173515319824	1.293648362159729
1.0	91880000.0	91890000.0	3.0	2.2326769828796387	1.3527257442474365
1.0	91920000.0	91930000.0	2.0	1.9542089700698853	1.2134063243865967
1.0	91930000.0	91940000.0	3.0	2.0586791038513184	1.2301558256149292
1.0	91980000.0	91990000.0	1.0	1.3619050979614258	0.8905243873596191
1.0	92000000.0	92010000.0	2.0	1.7743831872940063	1.1248645782470703
1.0	92030000.0	92040000.0	2.0	1.732499361038208	1.1050058603286743
1.0	92090000.0	92100000.0	1.0	1.416131854057312	0.9479829668998718
1.0	92260000.0	92270000.0	0.0	1.7005164623260498	1.0925729274749756
1.0	92280000.0	92290000.0	1.0	1.747728705406189	1.1296250820159912
1.0	92300000.0	92310000.0	5.0	1.5770447254180908	1.0313618183135986
1.0	92380000.0	92390000.0	1.0	2.460339307785034	1.4856253862380981
1.0	92390000.0	92400000.0	1.0	2.1713123321533203	1.3365113735198975
1.0	92480000.0	92490000.0	3.0	2.0319807529449463	1.2549402713775635
1.0	92500000.0	92510000.0	1.0	2.0230209827423096	1.2544167041778564
1.0	92540000.0	92550000.0	0.0	1.4611890316009521	0.7600160837173462
1.0	92590000.0	92600000.0	2.0	1.3176501989364624	0.9003907442092896
1.0	92620000.0	92630000.0	2.0	1.4576514959335327	0.9372738599777222
1.0	92640000.0	92650000.0	1.0	1.2475409507751465	0.8642265200614929
1.0	92800000.0	92810000.0	2.0	1.3133336305618286	0.8873881101608276
1.0	92860000.0	92870000.0	2.0	2.1037986278533936	1.2900464534759521
1.0	92960000.0	92970000.0	2.0	2.0130136013031006	1.264016032218933
1.0	92990000.0	93000000.0	2.0	1.6242297887802124	1.0430233478546143
1.0	93000000.0	93010000.0	2.0	1.5495097637176514	1.0745196342468262
1.0	93040000.0	93050000.0	0.0	1.408037543296814	0.9122533798217773
1.0	93060000.0	93070000.0	4.0	1.2718998193740845	0.886849045753479
1.0	93160000.0	93170000.0	2.0	1.2653617858886719	0.8894046545028687
1.0	93170000.0	93180000.0	2.0	1.297074317932129	0.8886780738830566
1.0	93260000.0	93270000.0	0.0	1.485246181488037	0.9956363439559937
1.0	93270000.0	93280000.0	0.0	1.4450914859771729	0.9452414512634277
1.0	93370000.0	93380000.0	2.0	1.2678861618041992	0.8882287740707397
1.0	93520000.0	93530000.0	1.0	1.7930654287338257	1.1663944721221924
1.0	93570000.0	93580000.0	2.0	1.2637412548065186	0.8832982778549194
1.0	93720000.0	93730000.0	0.0	1.318688154220581	0.887224018573761
1.0	93730000.0	93740000.0	3.0	1.3035366535186768	0.8904231786727905
1.0	93750000.0	93760000.0	3.0	1.2884200811386108	0.8884302973747253
1.0	93780000.0	93790000.0	0.0	1.2937322854995728	0.888602614402771
1.0	93820000.0	93830000.0	3.0	1.219926357269287	0.8245541453361511
1.0	94030000.0	94040000.0	3.0	1.1842091083526611	0.7637525796890259
1.0	94080000.0	94090000.0	1.0	1.369917869567871	0.805561900138855
1.0	94090000.0	94100000.0	3.0	1.2490613460540771	0.8711460828781128
1.0	94170000.0	94180000.0	0.0	1.425118088722229	0.9455429315567017
1.0	94290000.0	94300000.0	3.0	1.4672271013259888	0.9700241088867188
1.0	94300000.0	94310000.0	1.0	1.3870741128921509	0.8947870135307312
1.0	94370000.0	94380000.0	0.0	1.3534075021743774	0.7886319160461426
1.0	94520000.0	94530000.0	0.0	1.7251207828521729	1.1063717603683472
1.0	94570000.0	94580000.0	3.0	1.6064293384552002	1.039576768875122
1.0	94580000.0	94590000.0	0.0	1.734959363937378	1.108539342880249
1.0	94590000.0	94600000.0	3.0	1.6742942333221436	1.0772535800933838
1.0	94620000.0	94630000.0	0.0	1.7016788721084595	1.091469407081604
1.0	94640000.0	94650000.0	0.0	1.3441985845565796	0.9020112752914429
1.0	94660000.0	94670000.0	1.0	1.3135135173797607	0.8917676210403442
1.0	94680000.0	94690000.0	2.0	1.2966474294662476	0.889021098613739
1.0	94870000.0	94880000.0	4.0	1.301061987876892	0.89008629322052
1.0	94960000.0	94970000.0	1.0	1.2273880243301392	0.8540030717849731
1.0	94990000.0	95000000.0	2.0	1.239025592803955	0.860080361366272
1.0	95080000.0	95090000.0	3.0	1.2205702066421509	0.8427608609199524
1.0	95110000.0	95120000.0	0.0	1.3040924072265625	0.8909379839897156
1.0	95140000.0	95150000.0	1.0	1.2617706060409546	0.8855006098747253
1.0	95250000.0	95260000.0	0.0	1.2424414157867432	0.8891668319702148
1.0	95350000.0	95360000.0	0.0	1.2609126567840576	0.8749943971633911
1.0	95420000.0	95430000.0	1.0	1.2322715520858765	0.8552141189575195
1.0	95470000.0	95480000.0	1.0	1.3491522073745728	0.9060109853744507
1.0	95570000.0	95580000.0	5.0	1.8086391687393188	1.1453875303268433
1.0	95580000.0	95590000.0	2.0	1.653080940246582	1.0787022113800049
1.0	95640000.0	95650000.0	1.0	1.7392209768295288	1.0893824100494385
1.0	95690000.0	95700000.0	0.0	1.3737175464630127	1.1123011112213135
1.0	95710000.0	95720000.0	1.0	1.3500717878341675	0.8872879147529602
1.0	95780000.0	95790000.0	4.0	2.0574119091033936	1.235556960105896
1.0	95840000.0	95850000.0	4.0	2.6595523357391357	1.4749841690063477
1.0	95850000.0	95860000.0	2.0	2.6103179454803467	1.4708889722824097
1.0	95880000.0	95890000.0	3.0	2.963207960128784	1.594454288482666
1.0	95900000.0	95910000.0	2.0	3.6065356731414795	1.8011232614517212
1.0	95910000.0	95920000.0	1.0	3.6124324798583984	1.8570352792739868
1.0	95980000.0	95990000.0	5.0	3.4503588676452637	1.7555930614471436
1.0	96100000.0	96110000.0	2.0	2.9551596641540527	1.6281074285507202
1.0	96210000.0	96220000.0	5.0	4.543779373168945	2.1922402381896973
1.0	96250000.0	96260000.0	1.0	4.314550876617432	2.140599012374878
1.0	96350000.0	96360000.0	4.0	5.063210964202881	2.3719091415405273
1.0	96380000.0	96390000.0	5.0	4.41697883605957	2.19150972366333
1.0	96420000.0	96430000.0	5.0	4.772003173828125	2.284109592437744
1.0	96470000.0	96480000.0	2.0	5.375182151794434	2.4480221271514893
1.0	96490000.0	96500000.0	6.0	5.4280476570129395	2.4553236961364746
1.0	96520000.0	96530000.0	2.0	5.077664852142334	2.43939208984375
1.0	96650000.0	96660000.0	6.0	6.1270012855529785	2.516071319580078
1.0	96680000.0	96690000.0	2.0	5.442679405212402	2.4921483993530273
1.0	96810000.0	96820000.0	4.0	4.459515571594238	2.197316884994507
1.0	96890000.0	96900000.0	3.0	4.088467597961426	2.0431621074676514
1.0	96980000.0	96990000.0	3.0	3.3349709510803223	1.8554420471191406
1.0	97020000.0	97030000.0	2.0	3.089164972305298	1.7081630229949951
1.0	97100000.0	97110000.0	1.0	2.921938419342041	1.6098486185073853
1.0	97150000.0	97160000.0	3.0	2.4434237480163574	1.3965259790420532
1.0	97190000.0	97200000.0	1.0	1.4562609195709229	0.9560926556587219
1.0	97200000.0	97210000.0	1.0	1.3919340372085571	0.9208202362060547
1.0	97230000.0	97240000.0	1.0	1.4335298538208008	0.9302369356155396
1.0	97240000.0	97250000.0	1.0	1.4322189092636108	0.9224230647087097
1.0	97270000.0	97280000.0	0.0	1.4034855365753174	0.9148002862930298
1.0	97300000.0	97310000.0	0.0	2.3916752338409424	1.3641078472137451
1.0	97350000.0	97360000.0	6.0	3.249814510345459	1.7539279460906982
1.0	97360000.0	97370000.0	6.0	3.559701442718506	1.8799387216567993
1.0	97390000.0	97400000.0	3.0	4.429912567138672	2.1797568798065186
1.0	97500000.0	97510000.0	8.0	6.081727027893066	2.6303915977478027
1.0	97580000.0	97590000.0	8.0	5.170864105224609	2.3922927379608154
1.0	97610000.0	97620000.0	1.0	5.070102691650391	2.3632519245147705
1.0	97650000.0	97660000.0	4.0	3.667151689529419	1.931183099746704
1.0	97660000.0	97670000.0	5.0	3.111298084259033	1.7545928955078125
1.0	97720000.0	97730000.0	0.0	3.519481658935547	1.8582007884979248
1.0	98060000.0	98070000.0	1.0	5.421311378479004	2.473489761352539
1.0	98070000.0	98080000.0	8.0	5.528716087341309	2.506077289581299
1.0	98090000.0	98100000.0	7.0	5.1314873695373535	2.4451210498809814
1.0	98180000.0	98190000.0	7.0	4.930332183837891	2.326965570449829
1.0	98320000.0	98330000.0	6.0	3.7743918895721436	1.9461004734039307
1.0	98610000.0	98620000.0	2.0	3.197845458984375	1.7572526931762695
1.0	98640000.0	98650000.0	2.0	2.7590439319610596	1.5890576839447021
1.0	98680000.0	98690000.0	4.0	2.681928873062134	1.4881240129470825
1.0	98710000.0	98720000.0	3.0	2.691192865371704	1.487951397895813
1.0	98790000.0	98800000.0	2.0	2.2532849311828613	1.3339903354644775
1.0	98800000.0	98810000.0	3.0	1.9265096187591553	1.1894655227661133
1.0	98830000.0	98840000.0	2.0	1.8663076162338257	1.1623510122299194
1.0	98850000.0	98860000.0	4.0	1.4670069217681885	0.9733965992927551
1.0	98860000.0	98870000.0	3.0	2.022439479827881	1.197797417640686
1.0	98910000.0	98920000.0	0.0	2.781589984893799	1.5530868768692017
1.0	98990000.0	99000000.0	4.0	3.7640750408172607	1.9044088125228882
1.0	99030000.0	99040000.0	3.0	3.365065097808838	1.7931190729141235
1.0	99040000.0	99050000.0	3.0	3.381519317626953	1.8139047622680664
1.0	99060000.0	99070000.0	3.0	3.213193893432617	1.7273204326629639
1.0	99120000.0	99130000.0	3.0	1.5177712440490723	1.3817614316940308
1.0	99160000.0	99170000.0	0.0	1.7863600254058838	1.121972918510437
1.0	99200000.0	99210000.0	1.0	1.7661364078521729	1.0743064880371094
1.0	99220000.0	99230000.0	2.0	1.654436469078064	1.0492873191833496
1.0	99260000.0	99270000.0	3.0	2.1351675987243652	1.2923663854599
1.0	99530000.0	99540000.0	4.0	3.816864490509033	1.9934663772583008
1.0	99600000.0	99610000.0	5.0	3.989072799682617	2.0590720176696777
1.0	99630000.0	99640000.0	4.0	3.827285051345825	2.0532097816467285
1.0	99740000.0	99750000.0	7.0	3.9334614276885986	2.022522449493408
1.0	99780000.0	99790000.0	4.0	4.228494644165039	2.1376960277557373
1.0	99880000.0	99890000.0	3.0	3.8447680473327637	2.0002799034118652
1.0	99920000.0	99930000.0	5.0	3.185901165008545	1.792417287826538
1.0	100010000.0	100020000.0	2.0	2.446207046508789	1.4653565883636475
1.0	100130000.0	100140000.0	1.0	1.7708326578140259	1.1259946823120117
1.0	100160000.0	100170000.0	1.0	1.9247925281524658	1.2169315814971924
1.0	100190000.0	100200000.0	2.0	1.4831775426864624	0.9666485786437988
1.0	100230000.0	100240000.0	1.0	1.6019713878631592	1.1180154085159302
1.0	100240000.0	100250000.0	1.0	1.9059003591537476	1.2145098447799683
1.0	100290000.0	100300000.0	6.0	1.7190250158309937	1.110271692276001
1.0	100430000.0	100440000.0	0.0	1.448885202407837	0.7718909382820129
1.0	100460000.0	100470000.0	0.0	1.217388391494751	0.8508284687995911
1.0	100490000.0	100500000.0	2.0	1.2048895359039307	0.8764476776123047
1.0	100540000.0	100550000.0	2.0	1.184175729751587	0.8083932995796204
1.0	100570000.0	100580000.0	0.0	1.2989919185638428	0.8884996175765991
1.0	100610000.0	100620000.0	0.0	1.276019811630249	0.8889960050582886
1.0	100650000.0	100660000.0	2.0	1.2801921367645264	0.887416660785675
1.0	100800000.0	100810000.0	3.0	1.7825088500976562	1.1418377161026
1.0	100880000.0	100890000.0	1.0	1.3336831331253052	0.8899112939834595
1.0	100970000.0	100980000.0	1.0	1.284593939781189	0.8865693807601929
1.0	101110000.0	101120000.0	2.0	2.1448211669921875	1.2347614765167236
1.0	101160000.0	101170000.0	0.0	2.2869043350219727	1.304940104484558
1.0	101200000.0	101210000.0	2.0	2.3239307403564453	1.406508207321167
1.0	101290000.0	101300000.0	1.0	2.6292166709899902	1.5155214071273804
1.0	101420000.0	101430000.0	0.0	1.353968858718872	0.885095477104187
1.0	101590000.0	101600000.0	1.0	2.4204516410827637	1.4588544368743896
1.0	101670000.0	101680000.0	3.0	2.0080673694610596	1.2483344078063965
1.0	101690000.0	101700000.0	0.0	2.256465435028076	1.3790557384490967
1.0	101750000.0	101760000.0	0.0	2.3192665576934814	1.4189026355743408
1.0	101800000.0	101810000.0	2.0	2.497880458831787	1.4208608865737915
1.0	101980000.0	101990000.0	5.0	4.311458587646484	2.2454516887664795
1.0	102090000.0	102100000.0	5.0	5.6396870613098145	2.5634844303131104
1.0	102120000.0	102130000.0	9.0	6.655770778656006	2.7155745029449463
1.0	102170000.0	102180000.0	2.0	6.433566093444824	2.719984531402588
1.0	102190000.0	102200000.0	5.0	5.724743843078613	2.6204020977020264
1.0	102220000.0	102230000.0	3.0	5.8053789138793945	2.6168510913848877
1.0	102230000.0	102240000.0	7.0	5.366098880767822	2.533303737640381
1.0	102350000.0	102360000.0	11.0	6.291245460510254	2.6980502605438232
1.0	102390000.0	102400000.0	10.0	7.077706813812256	2.8127758502960205
1.0	102400000.0	102410000.0	10.0	6.665400505065918	2.7631969451904297
1.0	102440000.0	102450000.0	9.0	7.0629096031188965	2.818263530731201
1.0	102460000.0	102470000.0	13.0	6.395196437835693	2.7070412635803223
1.0	102560000.0	102570000.0	2.0	7.159604072570801	2.8311522006988525
1.0	102570000.0	102580000.0	5.0	5.953787803649902	2.631362199783325
1.0	102670000.0	102680000.0	10.0	7.640908241271973	2.893127918243408
1.0	102920000.0	102930000.0	8.0	6.776673316955566	2.7924811840057373
1.0	103010000.0	103020000.0	13.0	8.823948860168457	2.997624397277832
1.0	103050000.0	103060000.0	12.0	8.862607955932617	3.0011942386627197
1.0	103120000.0	103130000.0	10.0	8.976795196533203	3.0103087425231934
1.0	103240000.0	103250000.0	6.0	7.727550506591797	2.9026894569396973
1.0	103260000.0	103270000.0	11.0	7.960472106933594	2.9278268814086914
1.0	103340000.0	103350000.0	8.0	7.749732971191406	2.904649019241333
1.0	103350000.0	103360000.0	9.0	7.390750885009766	2.8620126247406006
1.0	103420000.0	103430000.0	9.0	7.667519569396973	2.898385524749756
1.0	103440000.0	103450000.0	9.0	6.785793304443359	2.778749704360962
1.0	103460000.0	103470000.0	10.0	7.02951717376709	2.81538462638855
1.0	103480000.0	103490000.0	10.0	6.584864616394043	2.768739938735962
1.0	103540000.0	103550000.0	2.0	7.902844429016113	2.9234964847564697
1.0	103560000.0	103570000.0	8.0	7.4834394454956055	2.888273239135742
1.0	103580000.0	103590000.0	9.0	8.231355667114258	2.9518349170684814
1.0	103680000.0	103690000.0	9.0	8.226104736328125	2.9474315643310547
1.0	103690000.0	103700000.0	7.0	8.000173568725586	2.9349567890167236
1.0	103710000.0	103720000.0	12.0	6.948422431945801	2.7878270149230957
1.0	103910000.0	103920000.0	5.0	1.2965004444122314	0.8995329141616821
1.0	104040000.0	104050000.0	3.0	2.6817564964294434	1.53867506980896
1.0	104060000.0	104070000.0	1.0	1.5387357473373413	1.0814069509506226
1.0	104130000.0	104140000.0	5.0	1.9798784255981445	1.226128339767456
1.0	104320000.0	104330000.0	11.0	5.340401649475098	2.4812004566192627
1.0	104350000.0	104360000.0	16.0	6.592533111572266	2.7373921871185303
1.0	104400000.0	104410000.0	9.0	8.37352180480957	2.97550368309021
1.0	104490000.0	104500000.0	7.0	8.096501350402832	2.945317029953003
1.0	104510000.0	104520000.0	8.0	8.045064926147461	2.9400851726531982
1.0	104530000.0	104540000.0	7.0	8.487741470336914	2.987527847290039
1.0	104670000.0	104680000.0	7.0	10.116239547729492	3.0500054359436035
1.0	104680000.0	104690000.0	12.0	9.602704048156738	3.0455920696258545
1.0	104700000.0	104710000.0	10.0	9.205141067504883	3.0277767181396484
1.0	104770000.0	104780000.0	11.0	9.497893333435059	3.043673038482666
1.0	104780000.0	104790000.0	8.0	9.333499908447266	3.025969982147217
1.0	104800000.0	104810000.0	12.0	9.49377727508545	3.0422699451446533
1.0	104820000.0	104830000.0	6.0	9.690618515014648	3.0504186153411865
1.0	104840000.0	104850000.0	5.0	9.546930313110352	3.047539710998535
1.0	104940000.0	104950000.0	10.0	9.79662036895752	3.044694185256958
1.0	105000000.0	105010000.0	8.0	10.436819076538086	3.0534777641296387
1.0	105020000.0	105030000.0	12.0	9.019055366516113	3.012244701385498
1.0	105040000.0	105050000.0	8.0	9.120043754577637	3.024965763092041
1.0	105280000.0	105290000.0	8.0	6.9479660987854	2.790562152862549
1.0	105350000.0	105360000.0	10.0	6.975374698638916	2.7986085414886475
1.0	105390000.0	105400000.0	2.0	5.865946292877197	2.6087348461151123
1.0	105410000.0	105420000.0	3.0	6.718039035797119	2.785633087158203
1.0	105420000.0	105430000.0	9.0	7.149064540863037	2.8289103507995605
1.0	105480000.0	105490000.0	5.0	7.354118347167969	2.8236403465270996
1.0	105510000.0	105520000.0	7.0	8.58349609375	2.9861645698547363
1.0	105550000.0	105560000.0	10.0	8.445685386657715	2.9755210876464844
1.0	105640000.0	105650000.0	7.0	7.769593715667725	2.9076900482177734
1.0	105740000.0	105750000.0	3.0	7.825267791748047	2.9046497344970703
1.0	105750000.0	105760000.0	1.0	5.513718605041504	2.577314853668213
1.0	105800000.0	105810000.0	5.0	7.042691707611084	2.805351972579956
1.0	105850000.0	105860000.0	8.0	6.6536054611206055	2.729248523712158
1.0	105880000.0	105890000.0	4.0	7.3336687088012695	2.848426580429077
1.0	105930000.0	105940000.0	6.0	7.700692176818848	2.8971688747406006
1.0	105940000.0	105950000.0	7.0	7.3818206787109375	2.8645434379577637
1.0	105960000.0	105970000.0	5.0	6.979139804840088	2.7976455688476562
1.0	105970000.0	105980000.0	11.0	7.234002590179443	2.8348944187164307
1.0	106020000.0	106030000.0	7.0	7.761213779449463	2.9085683822631836
1.0	106050000.0	106060000.0	6.0	7.438148498535156	2.873119831085205
1.0	106140000.0	106150000.0	5.0	7.033628940582275	2.810481548309326
1.0	106250000.0	106260000.0	5.0	5.715841770172119	2.544581890106201
1.0	106280000.0	106290000.0	4.0	6.321578502655029	2.6784327030181885
1.0	106290000.0	106300000.0	4.0	6.736904144287109	2.755614995956421
1.0	106320000.0	106330000.0	4.0	6.3467302322387695	2.6911895275115967
1.0	106470000.0	106480000.0	11.0	9.059395790100098	3.0315189361572266
1.0	106490000.0	106500000.0	8.0	8.013562202453613	2.8661680221557617
1.0	106510000.0	106520000.0	10.0	8.868524551391602	3.002709150314331
1.0	106520000.0	106530000.0	6.0	9.217924118041992	3.0373408794403076
1.0	106590000.0	106600000.0	4.0	8.902763366699219	3.0134642124176025
1.0	106790000.0	106800000.0	4.0	6.7068305015563965	2.747438907623291
1.0	106820000.0	106830000.0	5.0	6.241801738739014	2.658923625946045
1.0	106840000.0	106850000.0	5.0	6.341063022613525	2.653040647506714
1.0	106860000.0	106870000.0	6.0	5.429347991943359	2.467991828918457
1.0	106910000.0	106920000.0	5.0	5.653182029724121	2.5197339057922363
1.0	106950000.0	106960000.0	3.0	5.520053863525391	2.5146679878234863
1.0	106960000.0	106970000.0	3.0	6.020686149597168	2.6393203735351562
1.0	106980000.0	106990000.0	6.0	5.455901145935059	2.488037347793579
1.0	107090000.0	107100000.0	5.0	6.793504238128662	2.763970375061035
1.0	107170000.0	107180000.0	7.0	7.369528770446777	2.857949733734131
1.0	107200000.0	107210000.0	4.0	8.442763328552246	2.985180377960205
1.0	107210000.0	107220000.0	10.0	7.868210792541504	2.921674966812134
1.0	107220000.0	107230000.0	7.0	7.587610721588135	2.882542133331299
1.0	107360000.0	107370000.0	9.0	7.7086501121521	2.9014768600463867
1.0	107370000.0	107380000.0	3.0	8.047053337097168	2.9452292919158936
1.0	107420000.0	107430000.0	13.0	7.6634063720703125	2.9064252376556396
1.0	107460000.0	107470000.0	5.0	6.992056846618652	2.797412633895874
1.0	107470000.0	107480000.0	4.0	6.0451979637146	2.6743764877319336
1.0	107490000.0	107500000.0	8.0	6.701615810394287	2.7531800270080566
1.0	107530000.0	107540000.0	6.0	6.006097793579102	2.6236166954040527
1.0	107550000.0	107560000.0	4.0	5.853753089904785	2.5997111797332764
1.0	107680000.0	107690000.0	2.0	4.301517963409424	2.212010383605957
1.0	107740000.0	107750000.0	3.0	5.258702278137207	2.429595947265625
1.0	107830000.0	107840000.0	4.0	5.247559547424316	2.4425365924835205
1.0	107970000.0	107980000.0	3.0	4.900799751281738	2.3826069831848145
1.0	108060000.0	108070000.0	6.0	4.063506603240967	2.124251127243042
1.0	108160000.0	108170000.0	5.0	3.677671432495117	1.9443213939666748
1.0	108200000.0	108210000.0	4.0	2.8299574851989746	1.6622955799102783
1.0	108210000.0	108220000.0	4.0	2.887582540512085	1.685673713684082
1.0	108240000.0	108250000.0	4.0	3.906719923019409	2.026614189147949
1.0	108330000.0	108340000.0	7.0	3.753756284713745	2.041846752166748
1.0	108340000.0	108350000.0	8.0	4.041701316833496	2.100574254989624
1.0	108430000.0	108440000.0	4.0	4.345358848571777	2.22257399559021
1.0	108500000.0	108510000.0	3.0	2.9199728965759277	1.6969335079193115
1.0	108530000.0	108540000.0	2.0	2.691385507583618	1.5560498237609863
1.0	108540000.0	108550000.0	2.0	2.234137773513794	1.354516625404358
1.0	108580000.0	108590000.0	0.0	2.255197048187256	1.3508402109146118
1.0	108590000.0	108600000.0	1.0	2.0704498291015625	1.3006757497787476
1.0	108620000.0	108630000.0	0.0	1.8999561071395874	1.1687557697296143
1.0	108650000.0	108660000.0	3.0	1.528037667274475	1.0028995275497437
1.0	108710000.0	108720000.0	1.0	1.1790635585784912	0.79804927110672
1.0	108720000.0	108730000.0	0.0	1.1921560764312744	0.8144620060920715
1.0	109020000.0	109030000.0	2.0	1.4035613536834717	0.9403358697891235
1.0	109070000.0	109080000.0	2.0	1.7935158014297485	1.1562931537628174
1.0	109090000.0	109100000.0	0.0	1.8300596475601196	1.1518218517303467
[truncated: 47,559 more rows]
