# Supplementary material for: Genome-wide mapping of somatic mutation rates uncovers drivers of cancer
Source: Nat Biotechnol. 2022 Jun 20;40(11):1634–43. doi: 10.1038/s41587-022-01353-8 (PMC9646522; doi:10.1038/s41587-022-01353-8)
Supplement: Supplementary file 4 — Regions and model predictions for each fold of each cancer for which a deep learning model was trained. Regions that were filtered are also listed along with their respective model predictions. [file 41587_2022_1353_MOESM4_ESM.zip › kfold_results/Stomach-AdenoCA/fold_3.txt]

CHROM	START	END	Y_TRUE	Y_PRED	STD
1.0	770000.0	780000.0	0.0	1.1976972818374634	0.9311370849609375
1.0	870000.0	880000.0	0.0	1.928932547569275	1.4091484546661377
1.0	880000.0	890000.0	2.0	1.3277037143707275	1.0080926418304443
1.0	910000.0	920000.0	1.0	1.8771812915802002	1.3681910037994385
1.0	970000.0	980000.0	0.0	1.4740594625473022	1.113490343093872
1.0	1010000.0	1020000.0	2.0	1.3789455890655518	1.0388250350952148
1.0	1040000.0	1050000.0	0.0	1.4424028396606445	1.0869972705841064
1.0	1060000.0	1070000.0	0.0	1.4623581171035767	1.0983325242996216
1.0	1120000.0	1130000.0	1.0	1.8017441034317017	1.3130285739898682
1.0	1140000.0	1150000.0	2.0	2.0381720066070557	1.4542266130447388
1.0	1230000.0	1240000.0	1.0	1.706088662147522	1.2366806268692017
1.0	1250000.0	1260000.0	3.0	1.5098602771759033	1.118735671043396
1.0	1320000.0	1330000.0	3.0	1.5020555257797241	1.113649845123291
1.0	1500000.0	1510000.0	2.0	1.3237817287445068	1.0373233556747437
1.0	1510000.0	1520000.0	5.0	1.2809975147247314	1.0738003253936768
1.0	1550000.0	1560000.0	2.0	1.0626986026763916	0.8782826662063599
1.0	1710000.0	1720000.0	0.0	1.1340396404266357	0.9427211880683899
1.0	1790000.0	1800000.0	0.0	1.2719831466674805	0.9695860743522644
1.0	1800000.0	1810000.0	0.0	1.2380212545394897	0.9482272863388062
1.0	1870000.0	1880000.0	4.0	1.6305675506591797	1.204363226890564
1.0	1880000.0	1890000.0	2.0	2.038761854171753	1.4486026763916016
1.0	1890000.0	1900000.0	0.0	2.047428607940674	1.4416286945343018
1.0	1930000.0	1940000.0	2.0	2.2115910053253174	1.538478970527649
1.0	1950000.0	1960000.0	2.0	2.105600357055664	1.4897881746292114
1.0	1990000.0	2000000.0	4.0	1.3384473323822021	1.014518141746521
1.0	2000000.0	2010000.0	1.0	1.6045968532562256	1.1842159032821655
1.0	2060000.0	2070000.0	0.0	1.4683687686920166	1.1070269346237183
1.0	2070000.0	2080000.0	0.0	1.2455743551254272	0.9551278352737427
1.0	2170000.0	2180000.0	1.0	1.1927130222320557	0.9152290225028992
1.0	2190000.0	2200000.0	1.0	1.170951247215271	0.9074376821517944
1.0	2270000.0	2280000.0	1.0	1.5924975872039795	1.198150634765625
1.0	2360000.0	2370000.0	1.0	1.7455726861953735	1.2956899404525757
1.0	2370000.0	2380000.0	0.0	1.7516109943389893	1.2869819402694702
1.0	2420000.0	2430000.0	3.0	1.5852138996124268	1.1897706985473633
1.0	2530000.0	2540000.0	4.0	2.478731632232666	1.6775684356689453
1.0	2570000.0	2580000.0	2.0	1.9640001058578491	1.4000942707061768
1.0	2710000.0	2720000.0	4.0	2.750450849533081	1.8008482456207275
1.0	2750000.0	2760000.0	3.0	2.65954852104187	1.7642968893051147
1.0	2770000.0	2780000.0	1.0	3.147998809814453	1.9582237005233765
1.0	2840000.0	2850000.0	6.0	2.2213001251220703	1.5491045713424683
1.0	2950000.0	2960000.0	1.0	2.0941638946533203	1.4810419082641602
1.0	2960000.0	2970000.0	2.0	2.039379835128784	1.4510974884033203
1.0	2990000.0	3000000.0	2.0	1.2959871292114258	0.9871404767036438
1.0	3060000.0	3070000.0	1.0	1.847717523574829	1.3394016027450562
1.0	3130000.0	3140000.0	2.0	1.3511651754379272	1.017582654953003
1.0	3210000.0	3220000.0	2.0	1.6248375177383423	1.2034515142440796
1.0	3220000.0	3230000.0	1.0	1.7258087396621704	1.2713608741760254
1.0	3430000.0	3440000.0	2.0	2.1225287914276123	1.4971659183502197
1.0	3440000.0	3450000.0	0.0	1.7866151332855225	1.2968388795852661
1.0	3460000.0	3470000.0	0.0	2.2179436683654785	1.548108458518982
1.0	3470000.0	3480000.0	3.0	2.1316707134246826	1.5079644918441772
1.0	3500000.0	3510000.0	3.0	1.8365850448608398	1.325029730796814
1.0	3510000.0	3520000.0	5.0	1.9593394994735718	1.4066426753997803
1.0	3560000.0	3570000.0	1.0	1.4457876682281494	1.0839813947677612
1.0	3610000.0	3620000.0	1.0	2.097747325897217	1.4748519659042358
1.0	3630000.0	3640000.0	1.0	1.7740933895111084	1.289044976234436
1.0	3660000.0	3670000.0	2.0	1.5582430362701416	1.1533591747283936
1.0	3700000.0	3710000.0	3.0	1.2922767400741577	0.9839569926261902
1.0	3720000.0	3730000.0	0.0	1.9027334451675415	1.366319179534912
1.0	3730000.0	3740000.0	5.0	1.260565996170044	0.9657174944877625
1.0	3770000.0	3780000.0	1.0	1.3548429012298584	1.069597601890564
1.0	3810000.0	3820000.0	1.0	1.1996381282806396	1.001631259918213
1.0	3820000.0	3830000.0	1.0	1.271399736404419	0.980628490447998
1.0	4050000.0	4060000.0	2.0	2.4648354053497314	1.6671168804168701
1.0	4110000.0	4120000.0	3.0	3.1546175479888916	1.947916030883789
1.0	4150000.0	4160000.0	2.0	3.442265748977661	2.037569046020508
1.0	4160000.0	4170000.0	8.0	2.6172714233398438	1.7298587560653687
1.0	4200000.0	4210000.0	5.0	3.5596632957458496	2.0833568572998047
1.0	4270000.0	4280000.0	7.0	3.859489917755127	2.1698968410491943
1.0	4310000.0	4320000.0	9.0	4.595302581787109	2.3668606281280518
1.0	4330000.0	4340000.0	2.0	5.366225242614746	2.553403854370117
1.0	4350000.0	4360000.0	5.0	6.086029052734375	2.677690029144287
1.0	4450000.0	4460000.0	5.0	6.467806816101074	2.746487617492676
1.0	4500000.0	4510000.0	3.0	5.350527763366699	2.562382221221924
1.0	4510000.0	4520000.0	1.0	6.074812889099121	2.688676595687866
1.0	4550000.0	4560000.0	5.0	4.566277503967285	2.379765272140503
1.0	4580000.0	4590000.0	1.0	4.958384990692139	2.4577836990356445
1.0	4590000.0	4600000.0	4.0	4.76324462890625	2.395474910736084
1.0	4610000.0	4620000.0	7.0	4.4681830406188965	2.3320086002349854
1.0	4620000.0	4630000.0	5.0	4.517127990722656	2.360994338989258
1.0	4720000.0	4730000.0	5.0	4.578863620758057	2.3726818561553955
1.0	4740000.0	4750000.0	3.0	4.96450138092041	2.455380916595459
1.0	4830000.0	4840000.0	8.0	4.19439697265625	2.2748894691467285
1.0	4960000.0	4970000.0	3.0	5.550918102264404	2.5740444660186768
1.0	4970000.0	4980000.0	11.0	4.909208297729492	2.449221134185791
1.0	5150000.0	5160000.0	6.0	5.757320880889893	2.616985321044922
1.0	5310000.0	5320000.0	5.0	5.6384453773498535	2.6105380058288574
1.0	5380000.0	5390000.0	4.0	4.680159568786621	2.3826956748962402
1.0	5440000.0	5450000.0	6.0	3.18204927444458	1.9431865215301514
1.0	5640000.0	5650000.0	1.0	3.7008121013641357	2.1217644214630127
1.0	5710000.0	5720000.0	1.0	3.3519439697265625	1.996978521347046
1.0	5960000.0	5970000.0	0.0	1.3786729574203491	1.042002558708191
1.0	5980000.0	5990000.0	0.0	1.4114716053009033	1.0635244846343994
1.0	6010000.0	6020000.0	2.0	1.193613886833191	0.9217306971549988
1.0	6070000.0	6080000.0	2.0	1.6219151020050049	1.2052490711212158
1.0	6080000.0	6090000.0	0.0	2.120577812194824	1.4979660511016846
1.0	6090000.0	6100000.0	1.0	1.9804967641830444	1.4150891304016113
1.0	6110000.0	6120000.0	0.0	1.8010162115097046	1.3028380870819092
1.0	6190000.0	6200000.0	1.0	2.0339739322662354	1.452516794204712
1.0	6300000.0	6310000.0	3.0	1.9131065607070923	1.419409990310669
1.0	6340000.0	6350000.0	0.0	1.320694088935852	1.001011610031128
1.0	6400000.0	6410000.0	0.0	1.2073227167129517	0.9283531308174133
1.0	6440000.0	6450000.0	3.0	1.2057291269302368	0.9311141967773438
1.0	6480000.0	6490000.0	0.0	1.5376278162002563	1.1535053253173828
1.0	6550000.0	6560000.0	2.0	1.4147685766220093	1.0709898471832275
1.0	6570000.0	6580000.0	0.0	1.5257604122161865	1.1394383907318115
1.0	6600000.0	6610000.0	1.0	1.2328344583511353	0.9446274638175964
1.0	6660000.0	6670000.0	2.0	2.579786777496338	2.036135196685791
1.0	6670000.0	6680000.0	0.0	1.5896966457366943	1.2114015817642212
1.0	6720000.0	6730000.0	2.0	1.3439891338348389	1.0166674852371216
1.0	6760000.0	6770000.0	2.0	1.3040393590927124	1.0940176248550415
1.0	6780000.0	6790000.0	0.0	1.935882806777954	1.378448724746704
1.0	7000000.0	7010000.0	4.0	2.201181411743164	1.5260306596755981
1.0	7240000.0	7250000.0	0.0	2.0415427684783936	1.4489004611968994
1.0	7260000.0	7270000.0	0.0	2.016110420227051	1.4317288398742676
1.0	7310000.0	7320000.0	3.0	1.8959829807281494	1.3634055852890015
1.0	7380000.0	7390000.0	2.0	1.7960668802261353	1.3137812614440918
1.0	7460000.0	7470000.0	0.0	1.9060194492340088	1.3735426664352417
1.0	7500000.0	7510000.0	4.0	1.706907868385315	1.2592933177947998
1.0	7800000.0	7810000.0	2.0	1.658625602722168	1.2150917053222656
1.0	7860000.0	7870000.0	4.0	1.3144254684448242	0.9996848106384277
1.0	7880000.0	7890000.0	2.0	1.3736436367034912	1.0368131399154663
1.0	7940000.0	7950000.0	0.0	1.8873001337051392	1.3570016622543335
1.0	7970000.0	7980000.0	3.0	1.7378841638565063	1.2663308382034302
1.0	8120000.0	8130000.0	0.0	1.4134504795074463	1.0609157085418701
1.0	8140000.0	8150000.0	4.0	1.2543984651565552	0.9592640995979309
1.0	8170000.0	8180000.0	2.0	1.396612524986267	1.0638883113861084
1.0	8190000.0	8200000.0	0.0	1.5649912357330322	1.1688783168792725
1.0	8210000.0	8220000.0	1.0	1.45919930934906	1.10976243019104
1.0	8250000.0	8260000.0	0.0	1.3850876092910767	1.0456962585449219
1.0	8310000.0	8320000.0	1.0	1.5258991718292236	1.1302598714828491
1.0	8340000.0	8350000.0	1.0	1.3695262670516968	1.0337263345718384
1.0	8360000.0	8370000.0	0.0	1.6021770238876343	1.180532455444336
1.0	8490000.0	8500000.0	3.0	1.4639232158660889	1.0941150188446045
1.0	8520000.0	8530000.0	3.0	1.5579649209976196	1.1511354446411133
1.0	8590000.0	8600000.0	4.0	1.3862680196762085	1.045055627822876
1.0	8660000.0	8670000.0	1.0	1.5159292221069336	1.1274840831756592
1.0	8740000.0	8750000.0	3.0	1.2071384191513062	0.9258829355239868
1.0	8750000.0	8760000.0	2.0	1.200958013534546	0.9269163012504578
1.0	8770000.0	8780000.0	1.0	1.2581884860992432	0.9637724161148071
1.0	8790000.0	8800000.0	0.0	1.3844964504241943	1.0503002405166626
1.0	8850000.0	8860000.0	3.0	1.218743920326233	0.9371245503425598
1.0	8900000.0	8910000.0	0.0	1.3921787738800049	1.0496480464935303
1.0	8970000.0	8980000.0	0.0	1.4511401653289795	1.1011707782745361
1.0	9060000.0	9070000.0	0.0	1.5662583112716675	1.1664727926254272
1.0	9120000.0	9130000.0	4.0	1.2800354957580566	0.9747158288955688
1.0	9140000.0	9150000.0	0.0	1.3176803588867188	1.0039197206497192
1.0	9170000.0	9180000.0	1.0	1.3745174407958984	1.0365301370620728
1.0	9190000.0	9200000.0	0.0	1.6653426885604858	1.2280523777008057
1.0	9200000.0	9210000.0	1.0	1.6066230535507202	1.1853086948394775
1.0	9220000.0	9230000.0	0.0	1.2816040515899658	0.9715393781661987
1.0	9310000.0	9320000.0	2.0	1.2454479932785034	0.9509073495864868
1.0	9320000.0	9330000.0	1.0	1.2330886125564575	0.9463146924972534
1.0	9330000.0	9340000.0	1.0	1.4601398706436157	1.093965768814087
1.0	9390000.0	9400000.0	0.0	1.3397928476333618	1.0142862796783447
1.0	9450000.0	9460000.0	2.0	1.5684376955032349	1.170506477355957
1.0	9490000.0	9500000.0	1.0	1.37221360206604	1.0347130298614502
1.0	9660000.0	9670000.0	1.0	1.5011043548583984	1.1191056966781616
1.0	9670000.0	9680000.0	2.0	1.5142606496810913	1.1350233554840088
1.0	9790000.0	9800000.0	1.0	1.4151391983032227	1.0614805221557617
1.0	9800000.0	9810000.0	2.0	1.3015367984771729	0.989798903465271
1.0	9930000.0	9940000.0	3.0	1.165525197982788	0.8988412022590637
1.0	9940000.0	9950000.0	0.0	1.2113540172576904	0.9321867823600769
1.0	9950000.0	9960000.0	1.0	1.2082957029342651	0.9264108538627625
1.0	9970000.0	9980000.0	2.0	1.0550992488861084	0.8714181780815125
1.0	10090000.0	10100000.0	0.0	1.362661361694336	1.1449553966522217
1.0	10120000.0	10130000.0	0.0	1.0623633861541748	0.8341042399406433
1.0	10150000.0	10160000.0	0.0	1.0900204181671143	0.851776123046875
1.0	10250000.0	10260000.0	1.0	1.618157982826233	1.2017213106155396
1.0	10290000.0	10300000.0	2.0	1.319490671157837	1.0026646852493286
1.0	10320000.0	10330000.0	0.0	1.3165520429611206	0.9997599720954895
1.0	10330000.0	10340000.0	1.0	1.2793443202972412	0.9749873876571655
1.0	10420000.0	10430000.0	3.0	1.1539596319198608	0.893742561340332
1.0	10440000.0	10450000.0	0.0	1.212462067604065	0.9316397905349731
1.0	10450000.0	10460000.0	1.0	1.2788549661636353	1.0094220638275146
1.0	10470000.0	10480000.0	0.0	1.1692116260528564	0.9015280604362488
1.0	10480000.0	10490000.0	0.0	1.209372878074646	0.9290789365768433
1.0	10580000.0	10590000.0	2.0	1.1952226161956787	0.920854389667511
1.0	10680000.0	10690000.0	1.0	1.273458480834961	0.97520911693573
1.0	10690000.0	10700000.0	3.0	1.3312733173370361	1.0095831155776978
1.0	10710000.0	10720000.0	1.0	1.4368540048599243	1.0812309980392456
1.0	10720000.0	10730000.0	0.0	1.3740794658660889	1.0329679250717163
1.0	10750000.0	10760000.0	0.0	1.3429598808288574	1.0120823383331299
1.0	11030000.0	11040000.0	3.0	1.3969447612762451	1.059841513633728
1.0	11050000.0	11060000.0	2.0	1.610062599182129	1.1968019008636475
1.0	11090000.0	11100000.0	3.0	1.5904593467712402	1.1750428676605225
1.0	11150000.0	11160000.0	1.0	1.2130968570709229	0.9446714520454407
1.0	11260000.0	11270000.0	2.0	1.209435224533081	0.929884135723114
1.0	11330000.0	11340000.0	0.0	1.5070478916168213	1.1691900491714478
1.0	11390000.0	11400000.0	4.0	1.677612543106079	1.2405651807785034
1.0	11420000.0	11430000.0	3.0	1.8857488632202148	1.361018419265747
1.0	11430000.0	11440000.0	0.0	2.039769411087036	1.445424199104309
1.0	11460000.0	11470000.0	0.0	2.540684700012207	1.7052866220474243
1.0	11500000.0	11510000.0	1.0	2.5769684314727783	1.7264896631240845
1.0	11520000.0	11530000.0	6.0	2.498481512069702	1.681311011314392
1.0	11540000.0	11550000.0	3.0	2.8860549926757812	1.865106225013733
1.0	11560000.0	11570000.0	4.0	2.9514129161834717	1.895599126815796
1.0	11580000.0	11590000.0	5.0	2.547445774078369	1.7054040431976318
1.0	11650000.0	11660000.0	1.0	2.3460230827331543	1.6109263896942139
1.0	11690000.0	11700000.0	2.0	1.9534645080566406	1.4035124778747559
1.0	11700000.0	11710000.0	0.0	1.8414472341537476	1.3244822025299072
1.0	11750000.0	11760000.0	1.0	1.853419542312622	1.3703467845916748
1.0	11770000.0	11780000.0	2.0	1.6090991497039795	1.2010406255722046
1.0	11820000.0	11830000.0	0.0	1.8314454555511475	1.3304212093353271
1.0	11840000.0	11850000.0	1.0	1.5326181650161743	1.1355406045913696
1.0	11850000.0	11860000.0	2.0	1.0696693658828735	0.8845821619033813
1.0	11870000.0	11880000.0	0.0	1.341839075088501	1.014983892440796
1.0	11900000.0	11910000.0	4.0	1.2452619075775146	0.9531794786453247
1.0	11910000.0	11920000.0	1.0	1.8392705917358398	1.3461698293685913
1.0	11970000.0	11980000.0	1.0	1.360954999923706	1.02781343460083
1.0	11980000.0	11990000.0	0.0	1.2743737697601318	0.9687029719352722
1.0	12000000.0	12010000.0	0.0	1.43507981300354	1.0788471698760986
1.0	12070000.0	12080000.0	1.0	1.1996179819107056	0.9240396618843079
1.0	12090000.0	12100000.0	2.0	1.3374818563461304	1.0218391418457031
1.0	12180000.0	12190000.0	4.0	1.2985936403274536	0.9996337890625
1.0	12200000.0	12210000.0	0.0	1.2541024684906006	0.96100252866745
1.0	12270000.0	12280000.0	1.0	1.4264459609985352	1.0827052593231201
1.0	12300000.0	12310000.0	0.0	1.1137712001800537	0.8669792413711548
1.0	12340000.0	12350000.0	0.0	1.1631622314453125	0.8986361622810364
1.0	12390000.0	12400000.0	1.0	1.146782398223877	0.8887300491333008
1.0	12420000.0	12430000.0	3.0	1.1809518337249756	0.9101139307022095
1.0	12470000.0	12480000.0	0.0	1.2078746557235718	0.9284380674362183
1.0	12480000.0	12490000.0	1.0	1.2397956848144531	0.9499642252922058
1.0	12490000.0	12500000.0	2.0	1.2133724689483643	0.932896614074707
1.0	12540000.0	12550000.0	2.0	1.1850749254226685	0.9117780923843384
1.0	12570000.0	12580000.0	0.0	1.2033594846725464	0.92608243227005
1.0	12640000.0	12650000.0	2.0	1.1411006450653076	0.8843765258789062
1.0	12710000.0	12720000.0	2.0	1.3838485479354858	1.0531069040298462
1.0	12730000.0	12740000.0	0.0	1.668641448020935	1.2407400608062744
1.0	12780000.0	12790000.0	2.0	1.5833581686019897	1.1912598609924316
1.0	13780000.0	13790000.0	0.0	2.0121524333953857	1.4223315715789795
1.0	13930000.0	13940000.0	3.0	3.637937068939209	2.073878765106201
1.0	14020000.0	14030000.0	4.0	2.0878658294677734	1.4484546184539795
1.0	14120000.0	14130000.0	1.0	1.39987313747406	1.0499733686447144
1.0	14130000.0	14140000.0	1.0	1.6364259719848633	1.2007944583892822
1.0	14170000.0	14180000.0	2.0	1.9922001361846924	1.423673391342163
1.0	14280000.0	14290000.0	2.0	2.967499256134033	1.837612509727478
1.0	14290000.0	14300000.0	5.0	3.3284690380096436	1.9917075634002686
1.0	14340000.0	14350000.0	3.0	3.3700356483459473	1.9878733158111572
1.0	14390000.0	14400000.0	5.0	3.623926877975464	2.0873076915740967
1.0	14410000.0	14420000.0	4.0	3.742664337158203	2.119022846221924
1.0	14450000.0	14460000.0	3.0	3.3656177520751953	2.010145664215088
1.0	14550000.0	14560000.0	4.0	3.807539463043213	2.140892744064331
1.0	14670000.0	14680000.0	3.0	3.6321640014648438	2.0851023197174072
1.0	14730000.0	14740000.0	2.0	3.49164080619812	2.037489652633667
1.0	14750000.0	14760000.0	7.0	3.9767348766326904	2.1910147666931152
1.0	14760000.0	14770000.0	4.0	3.803590774536133	2.138679027557373
1.0	14830000.0	14840000.0	6.0	4.088291168212891	2.225128173828125
1.0	15090000.0	15100000.0	3.0	2.41894268989563	1.6416857242584229
1.0	15100000.0	15110000.0	5.0	2.264080047607422	1.5607424974441528
1.0	15150000.0	15160000.0	2.0	2.3346076011657715	1.6019985675811768
1.0	15180000.0	15190000.0	3.0	2.3327622413635254	1.59926438331604
1.0	15260000.0	15270000.0	4.0	1.6358230113983154	1.206113576889038
1.0	15270000.0	15280000.0	2.0	1.6170032024383545	1.1894186735153198
1.0	15320000.0	15330000.0	0.0	1.8787428140640259	1.350557565689087
1.0	15390000.0	15400000.0	0.0	1.4699116945266724	1.107454538345337
1.0	15420000.0	15430000.0	2.0	1.6037076711654663	1.1964651346206665
1.0	15480000.0	15490000.0	0.0	1.2739887237548828	0.9746149182319641
1.0	15490000.0	15500000.0	1.0	1.2300437688827515	0.9429241418838501
1.0	15520000.0	15530000.0	2.0	1.2908931970596313	0.9811736941337585
1.0	15530000.0	15540000.0	0.0	1.2033097743988037	0.9239434003829956
1.0	15540000.0	15550000.0	3.0	1.2801659107208252	0.9758747220039368
1.0	15550000.0	15560000.0	1.0	1.3480205535888672	1.0191318988800049
1.0	15570000.0	15580000.0	0.0	1.387958288192749	1.050010323524475
1.0	15600000.0	15610000.0	0.0	1.448400855064392	1.0894501209259033
1.0	15790000.0	15800000.0	2.0	1.456876516342163	1.099036455154419
1.0	15870000.0	15880000.0	0.0	1.2141202688217163	0.9318242073059082
1.0	15890000.0	15900000.0	0.0	1.2028337717056274	0.9245175123214722
1.0	15940000.0	15950000.0	3.0	2.267260789871216	1.8353179693222046
1.0	16000000.0	16010000.0	3.0	1.329763650894165	1.0107057094573975
1.0	16120000.0	16130000.0	3.0	1.3275420665740967	1.0021507740020752
1.0	16170000.0	16180000.0	2.0	2.3982532024383545	1.921616792678833
1.0	16190000.0	16200000.0	1.0	1.292623519897461	0.9861092567443848
1.0	16260000.0	16270000.0	1.0	1.361112117767334	1.0263259410858154
1.0	16310000.0	16320000.0	5.0	1.8511356115341187	1.3368381261825562
1.0	16410000.0	16420000.0	0.0	1.5726417303085327	1.1592745780944824
1.0	16450000.0	16460000.0	0.0	1.2975425720214844	0.9883034825325012
1.0	16560000.0	16570000.0	2.0	1.2052407264709473	0.9379500150680542
1.0	16610000.0	16620000.0	1.0	1.1702178716659546	0.904388427734375
1.0	16630000.0	16640000.0	0.0	1.1884082555770874	0.9171169996261597
1.0	16660000.0	16670000.0	1.0	1.1782734394073486	0.9083036184310913
1.0	16720000.0	16730000.0	1.0	1.1777184009552002	0.9094864726066589
1.0	16790000.0	16800000.0	0.0	1.156019926071167	0.8971610069274902
1.0	17310000.0	17320000.0	0.0	1.240635871887207	0.9529193639755249
1.0	17330000.0	17340000.0	1.0	1.1930372714996338	0.9223926663398743
1.0	17360000.0	17370000.0	1.0	1.0764973163604736	0.8424517512321472
1.0	17420000.0	17430000.0	1.0	1.0701721906661987	0.8374665975570679
1.0	17490000.0	17500000.0	1.0	1.6976993083953857	1.2515298128128052
1.0	17500000.0	17510000.0	0.0	1.8882648944854736	1.364157795906067
1.0	17560000.0	17570000.0	3.0	1.6621452569961548	1.2166422605514526
1.0	17610000.0	17620000.0	2.0	1.8259820938110352	1.3282991647720337
1.0	17620000.0	17630000.0	1.0	1.9963302612304688	1.4287418127059937
1.0	17660000.0	17670000.0	0.0	1.836576223373413	1.3319380283355713
1.0	17690000.0	17700000.0	0.0	1.906449556350708	1.3720414638519287
1.0	17750000.0	17760000.0	1.0	1.49020254611969	1.0979621410369873
1.0	17870000.0	17880000.0	1.0	1.4706859588623047	1.0947269201278687
1.0	17880000.0	17890000.0	0.0	1.5075492858886719	1.1163841485977173
1.0	18020000.0	18030000.0	1.0	1.3995411396026611	1.053697943687439
1.0	18080000.0	18090000.0	4.0	1.979845643043518	1.426537275314331
1.0	18200000.0	18210000.0	3.0	1.9453260898590088	1.388228178024292
1.0	18250000.0	18260000.0	1.0	2.2071759700775146	1.5386804342269897
1.0	18340000.0	18350000.0	0.0	2.3943428993225098	1.6320521831512451
1.0	18360000.0	18370000.0	2.0	2.2949702739715576	1.5763027667999268
1.0	18390000.0	18400000.0	4.0	2.131793737411499	1.4972522258758545
1.0	18430000.0	18440000.0	3.0	2.0024304389953613	1.4285122156143188
1.0	18490000.0	18500000.0	3.0	1.994612693786621	1.4175746440887451
1.0	18540000.0	18550000.0	3.0	2.0989418029785156	1.4820234775543213
1.0	18580000.0	18590000.0	3.0	2.0575039386749268	1.4603925943374634
1.0	18600000.0	18610000.0	3.0	2.166191816329956	1.5146703720092773
1.0	18610000.0	18620000.0	3.0	2.1641170978546143	1.507660984992981
1.0	18640000.0	18650000.0	1.0	2.0165090560913086	1.41361403465271
1.0	18770000.0	18780000.0	2.0	2.37481689453125	1.6217072010040283
1.0	18790000.0	18800000.0	1.0	2.0772604942321777	1.4493272304534912
1.0	18840000.0	18850000.0	2.0	2.1163387298583984	1.4788398742675781
1.0	18870000.0	18880000.0	2.0	2.163926362991333	1.5092461109161377
1.0	18960000.0	18970000.0	1.0	2.7316083908081055	1.8202426433563232
1.0	18980000.0	18990000.0	1.0	2.355717182159424	1.6194517612457275
1.0	19000000.0	19010000.0	0.0	2.342372179031372	1.6074178218841553
1.0	19040000.0	19050000.0	5.0	2.1280319690704346	1.505057692527771
1.0	19120000.0	19130000.0	2.0	2.1486876010894775	1.5063531398773193
1.0	19150000.0	19160000.0	1.0	2.0943238735198975	1.4847133159637451
1.0	19180000.0	19190000.0	2.0	2.017174243927002	1.4377222061157227
1.0	19290000.0	19300000.0	1.0	1.8465105295181274	1.3341847658157349
1.0	19340000.0	19350000.0	0.0	1.6691547632217407	1.2200822830200195
1.0	19370000.0	19380000.0	2.0	1.5499169826507568	1.1541409492492676
1.0	19420000.0	19430000.0	1.0	1.1634776592254639	0.8971821069717407
1.0	19440000.0	19450000.0	2.0	1.0768026113510132	0.8396738767623901
1.0	19500000.0	19510000.0	0.0	1.1568681001663208	0.8932466506958008
1.0	19510000.0	19520000.0	0.0	1.1755893230438232	0.9057115316390991
1.0	19560000.0	19570000.0	1.0	1.176398515701294	0.906819224357605
1.0	19580000.0	19590000.0	0.0	1.1989060640335083	0.9220992922782898
1.0	19590000.0	19600000.0	1.0	1.1956936120986938	0.920032799243927
1.0	19700000.0	19710000.0	2.0	1.164620041847229	0.9004915952682495
1.0	19740000.0	19750000.0	2.0	1.2671656608581543	0.9693643450737
1.0	19760000.0	19770000.0	1.0	1.3333401679992676	1.008841633796692
1.0	19800000.0	19810000.0	1.0	1.2723140716552734	0.9688799977302551
1.0	19820000.0	19830000.0	3.0	1.4533323049545288	1.09812331199646
1.0	19880000.0	19890000.0	1.0	1.4163522720336914	1.0737531185150146
1.0	19960000.0	19970000.0	0.0	1.3640894889831543	1.0303276777267456
1.0	19980000.0	19990000.0	1.0	1.15786874294281	0.8958042860031128
1.0	20030000.0	20040000.0	4.0	1.0589936971664429	0.8312629461288452
1.0	20050000.0	20060000.0	0.0	1.1413428783416748	0.8853350877761841
1.0	20090000.0	20100000.0	0.0	1.1930370330810547	0.9181613922119141
1.0	20110000.0	20120000.0	0.0	1.147995114326477	0.8909900784492493
1.0	20140000.0	20150000.0	0.0	1.077188491821289	0.8913770914077759
1.0	20160000.0	20170000.0	0.0	1.3434100151062012	1.0359246730804443
1.0	20230000.0	20240000.0	1.0	1.173943281173706	0.9045387506484985
1.0	20240000.0	20250000.0	2.0	1.2752482891082764	0.9737082719802856
1.0	20280000.0	20290000.0	1.0	1.6036527156829834	1.203930377960205
1.0	20410000.0	20420000.0	2.0	2.013021469116211	1.4326444864273071
1.0	20420000.0	20430000.0	1.0	1.815073013305664	1.3094511032104492
1.0	20450000.0	20460000.0	0.0	1.7320001125335693	1.2568814754486084
1.0	20480000.0	20490000.0	2.0	1.7816814184188843	1.2941381931304932
1.0	20570000.0	20580000.0	0.0	1.6462488174438477	1.2098169326782227
1.0	20620000.0	20630000.0	1.0	2.0268852710723877	1.4395641088485718
1.0	20680000.0	20690000.0	3.0	1.465839147567749	1.099613904953003
1.0	20690000.0	20700000.0	4.0	1.9459612369537354	1.4022215604782104
1.0	20730000.0	20740000.0	2.0	1.8544381856918335	1.3347690105438232
1.0	20780000.0	20790000.0	1.0	2.0178062915802	1.4306834936141968
1.0	20820000.0	20830000.0	3.0	1.1865099668502808	0.9130692481994629
1.0	20920000.0	20930000.0	1.0	1.4324679374694824	1.0776336193084717
1.0	20990000.0	21000000.0	2.0	1.6686843633651733	1.233283519744873
1.0	21020000.0	21030000.0	0.0	1.69646418094635	1.2446883916854858
1.0	21080000.0	21090000.0	0.0	1.2048418521881104	0.9254869222640991
1.0	21120000.0	21130000.0	1.0	1.178781509399414	0.9114853143692017
1.0	21180000.0	21190000.0	0.0	1.137042760848999	0.8816909790039062
1.0	21220000.0	21230000.0	2.0	1.1124241352081299	0.8654763102531433
1.0	21270000.0	21280000.0	1.0	1.122220754623413	0.8740711212158203
1.0	21330000.0	21340000.0	3.0	1.1621730327606201	0.8995476961135864
1.0	21500000.0	21510000.0	0.0	1.5292901992797852	1.153153896331787
1.0	21590000.0	21600000.0	1.0	1.239579200744629	0.9504914283752441
1.0	21830000.0	21840000.0	3.0	1.6284654140472412	1.2060478925704956
1.0	21980000.0	21990000.0	1.0	1.4898650646209717	1.1141616106033325
1.0	22040000.0	22050000.0	1.0	1.2168560028076172	0.9335993528366089
1.0	22070000.0	22080000.0	1.0	1.2138588428497314	0.9328213930130005
1.0	22140000.0	22150000.0	2.0	1.3746006488800049	1.0391350984573364
1.0	22180000.0	22190000.0	2.0	1.4596153497695923	1.097294569015503
1.0	22190000.0	22200000.0	4.0	1.2573044300079346	0.9652503728866577
1.0	22260000.0	22270000.0	1.0	1.5301743745803833	1.1723817586898804
1.0	22270000.0	22280000.0	1.0	1.5105078220367432	1.1222727298736572
1.0	22430000.0	22440000.0	2.0	1.2691078186035156	0.9704221487045288
1.0	22450000.0	22460000.0	0.0	1.2649414539337158	0.9687036275863647
1.0	22540000.0	22550000.0	0.0	1.6603050231933594	1.2342108488082886
1.0	22550000.0	22560000.0	0.0	1.522634506225586	1.1407053470611572
1.0	22570000.0	22580000.0	0.0	1.6682456731796265	1.239545226097107
1.0	22600000.0	22610000.0	0.0	1.8030250072479248	1.3091752529144287
1.0	22680000.0	22690000.0	4.0	1.737481713294983	1.275806188583374
1.0	22730000.0	22740000.0	0.0	1.8678076267242432	1.341434359550476
1.0	22860000.0	22870000.0	1.0	1.3582500219345093	1.0355077981948853
1.0	22870000.0	22880000.0	2.0	1.5575382709503174	1.1721327304840088
1.0	23110000.0	23120000.0	3.0	1.3543426990509033	1.0320411920547485
1.0	23120000.0	23130000.0	1.0	1.2976725101470947	0.9967281222343445
1.0	23140000.0	23150000.0	1.0	1.3320343494415283	1.0212156772613525
1.0	23190000.0	23200000.0	0.0	1.2425075769424438	0.9552076458930969
1.0	23250000.0	23260000.0	0.0	1.6347475051879883	1.2172998189926147
1.0	23270000.0	23280000.0	0.0	1.6286571025848389	1.2168316841125488
1.0	23280000.0	23290000.0	0.0	1.616330862045288	1.2093188762664795
1.0	23380000.0	23390000.0	1.0	1.2479133605957031	0.954038143157959
1.0	23420000.0	23430000.0	1.0	1.1838207244873047	0.9119824171066284
1.0	23440000.0	23450000.0	0.0	1.2054060697555542	0.9274927377700806
1.0	23490000.0	23500000.0	2.0	1.1937798261642456	0.9957741498947144
1.0	23540000.0	23550000.0	1.0	1.5454976558685303	1.1710824966430664
1.0	23550000.0	23560000.0	1.0	1.3168245553970337	1.0074539184570312
1.0	23580000.0	23590000.0	2.0	1.3806591033935547	1.0534932613372803
1.0	23610000.0	23620000.0	1.0	1.1620146036148071	0.897999107837677
1.0	23650000.0	23660000.0	0.0	1.2354472875595093	0.9464901685714722
1.0	23660000.0	23670000.0	0.0	1.241286277770996	0.9493594169616699
1.0	23720000.0	23730000.0	1.0	1.2740851640701294	0.9751378893852234
1.0	23760000.0	23770000.0	0.0	1.4348437786102295	1.085058331489563
1.0	23790000.0	23800000.0	1.0	1.327265977859497	1.0112043619155884
1.0	23820000.0	23830000.0	1.0	1.38101327419281	1.0500819683074951
1.0	23940000.0	23950000.0	0.0	1.2961244583129883	0.9928258657455444
1.0	23950000.0	23960000.0	1.0	1.3973395824432373	1.0619691610336304
1.0	23970000.0	23980000.0	1.0	1.6223533153533936	1.2066930532455444
1.0	24050000.0	24060000.0	2.0	1.309112310409546	0.9922960996627808
1.0	24060000.0	24070000.0	3.0	1.4023897647857666	1.0531017780303955
1.0	24180000.0	24190000.0	1.0	1.206758737564087	0.9281312227249146
1.0	24190000.0	24200000.0	1.0	1.2718769311904907	0.9785752296447754
1.0	24270000.0	24280000.0	0.0	1.1386772394180298	0.8946453928947449
1.0	24290000.0	24300000.0	0.0	0.9925040006637573	0.7852040529251099
1.0	24320000.0	24330000.0	0.0	1.0999654531478882	0.8578839302062988
1.0	24330000.0	24340000.0	0.0	1.0341310501098633	0.8165375590324402
1.0	24340000.0	24350000.0	0.0	1.1009019613265991	0.8612505197525024
1.0	24370000.0	24380000.0	0.0	1.0984008312225342	0.8572427034378052
1.0	24380000.0	24390000.0	2.0	1.2051756381988525	0.9509464502334595
1.0	24400000.0	24410000.0	1.0	1.1858223676681519	0.930390477180481
1.0	24530000.0	24540000.0	4.0	1.2641853094100952	0.9701224565505981
1.0	24550000.0	24560000.0	0.0	1.4458550214767456	1.0896716117858887
1.0	24580000.0	24590000.0	0.0	1.510423183441162	1.1437304019927979
1.0	24780000.0	24790000.0	1.0	1.278306245803833	0.9761204719543457
1.0	24820000.0	24830000.0	1.0	1.5434976816177368	1.1676218509674072
1.0	25000000.0	25010000.0	0.0	1.230809211730957	0.9452472925186157
1.0	25080000.0	25090000.0	0.0	1.2832800149917603	0.9807271957397461
1.0	25170000.0	25180000.0	1.0	1.4609367847442627	1.091903567314148
1.0	25180000.0	25190000.0	1.0	1.7226955890655518	1.2535121440887451
1.0	25240000.0	25250000.0	1.0	1.9948360919952393	1.4122530221939087
1.0	25310000.0	25320000.0	1.0	2.4146342277526855	1.6657928228378296
1.0	25330000.0	25340000.0	4.0	2.0556857585906982	1.464296579360962
1.0	25340000.0	25350000.0	0.0	2.0213823318481445	1.435031771659851
1.0	25550000.0	25560000.0	0.0	1.4117082357406616	1.187002182006836
1.0	25820000.0	25830000.0	0.0	1.118969202041626	0.8714830279350281
1.0	25910000.0	25920000.0	1.0	1.2873613834381104	0.9845671653747559
1.0	25920000.0	25930000.0	1.0	1.5340815782546997	1.147841453552246
1.0	25950000.0	25960000.0	1.0	1.588197946548462	1.189945936203003
1.0	25970000.0	25980000.0	1.0	1.5253689289093018	1.1557328701019287
1.0	26000000.0	26010000.0	0.0	1.5376980304718018	1.1594479084014893
1.0	26050000.0	26060000.0	1.0	1.2652732133865356	0.9719831347465515
1.0	26090000.0	26100000.0	1.0	1.2311317920684814	0.9450359344482422
1.0	26200000.0	26210000.0	1.0	1.3351551294326782	1.0105663537979126
1.0	26230000.0	26240000.0	1.0	1.4831526279449463	1.131049633026123
1.0	26250000.0	26260000.0	0.0	1.3622968196868896	1.0344395637512207
1.0	26340000.0	26350000.0	1.0	1.3805453777313232	1.051457166671753
1.0	26390000.0	26400000.0	1.0	1.823065996170044	1.3469765186309814
1.0	26450000.0	26460000.0	2.0	1.3765395879745483	1.0339484214782715
1.0	26480000.0	26490000.0	2.0	1.648293137550354	1.2126948833465576
1.0	26490000.0	26500000.0	0.0	1.5463656187057495	1.1651761531829834
1.0	26530000.0	26540000.0	1.0	1.9331022500991821	1.3873693943023682
1.0	26540000.0	26550000.0	5.0	1.7734525203704834	1.2904095649719238
1.0	26590000.0	26600000.0	0.0	1.2332638502120972	0.9453682899475098
1.0	26600000.0	26610000.0	1.0	1.57112717628479	1.3199000358581543
1.0	26660000.0	26670000.0	1.0	1.4784361124038696	1.1117240190505981
1.0	26680000.0	26690000.0	0.0	1.3210995197296143	0.9969366192817688
1.0	26730000.0	26740000.0	0.0	2.57356858253479	1.759362816810608
1.0	26740000.0	26750000.0	2.0	2.0193731784820557	1.4442521333694458
1.0	26760000.0	26770000.0	1.0	1.378460168838501	1.036976933479309
1.0	26890000.0	26900000.0	0.0	1.4017283916473389	1.0548862218856812
1.0	26940000.0	26950000.0	2.0	1.982089638710022	1.636256217956543
1.0	26980000.0	26990000.0	2.0	1.646728515625	1.220574140548706
1.0	27020000.0	27030000.0	2.0	1.3212238550186157	1.1090248823165894
1.0	27130000.0	27140000.0	0.0	1.2433300018310547	0.9529613256454468
1.0	27170000.0	27180000.0	0.0	1.1577777862548828	0.8951379060745239
1.0	27190000.0	27200000.0	0.0	1.0680081844329834	0.8830793499946594
1.0	27210000.0	27220000.0	0.0	1.1354830265045166	0.9440215229988098
1.0	27230000.0	27240000.0	2.0	1.256806492805481	0.9603370428085327
1.0	27250000.0	27260000.0	2.0	1.1364396810531616	0.8815292119979858
1.0	27320000.0	27330000.0	2.0	1.381683349609375	1.0420773029327393
1.0	27340000.0	27350000.0	0.0	1.6583601236343384	1.2149488925933838
1.0	27360000.0	27370000.0	2.0	1.6470746994018555	1.2085764408111572
1.0	27420000.0	27430000.0	1.0	1.4368364810943604	1.0745481252670288
1.0	27480000.0	27490000.0	2.0	1.112058401107788	0.9228846430778503
1.0	27550000.0	27560000.0	3.0	1.584466576576233	1.178147554397583
1.0	27610000.0	27620000.0	0.0	1.3138201236724854	0.9976800680160522
1.0	27640000.0	27650000.0	1.0	1.348013997077942	1.1322962045669556
1.0	27730000.0	27740000.0	0.0	1.2774097919464111	0.9717531204223633
1.0	27740000.0	27750000.0	2.0	1.2526121139526367	0.9557502865791321
1.0	27750000.0	27760000.0	0.0	1.2473347187042236	0.9526638984680176
1.0	27760000.0	27770000.0	0.0	1.2836787700653076	0.9758762121200562
1.0	27780000.0	27790000.0	2.0	1.2413766384124756	0.9526686668395996
1.0	27790000.0	27800000.0	3.0	1.237442135810852	0.9481094479560852
1.0	27830000.0	27840000.0	2.0	1.3154449462890625	1.007882833480835
1.0	27870000.0	27880000.0	1.0	1.369346261024475	1.0295772552490234
1.0	27990000.0	28000000.0	5.0	1.190569519996643	0.9225640296936035
1.0	28110000.0	28120000.0	0.0	1.166222333908081	0.8990709185600281
1.0	28170000.0	28180000.0	1.0	1.1872708797454834	0.91447913646698
1.0	28190000.0	28200000.0	2.0	1.2175730466842651	0.9455407857894897
1.0	28300000.0	28310000.0	0.0	1.0839426517486572	0.8462135195732117
1.0	28360000.0	28370000.0	0.0	1.0977998971939087	0.8567122220993042
1.0	28520000.0	28530000.0	2.0	1.2273385524749756	0.942406177520752
1.0	28530000.0	28540000.0	2.0	1.2449722290039062	0.9521700739860535
1.0	28550000.0	28560000.0	1.0	1.2192542552947998	0.9794360399246216
1.0	28580000.0	28590000.0	2.0	1.3876631259918213	1.093111276626587
1.0	28610000.0	28620000.0	1.0	1.4914207458496094	1.1116267442703247
1.0	28640000.0	28650000.0	3.0	1.5452330112457275	1.1424543857574463
1.0	28660000.0	28670000.0	3.0	1.4034199714660645	1.0539638996124268
1.0	28730000.0	28740000.0	1.0	1.3491802215576172	1.0199685096740723
1.0	28800000.0	28810000.0	1.0	1.264277458190918	0.9648954272270203
1.0	28930000.0	28940000.0	1.0	1.2121849060058594	0.9315990209579468
1.0	29030000.0	29040000.0	1.0	1.2085459232330322	0.9300860166549683
1.0	29090000.0	29100000.0	1.0	1.2599936723709106	0.9621597528457642
1.0	29170000.0	29180000.0	2.0	1.6091686487197876	1.1988861560821533
1.0	29210000.0	29220000.0	0.0	1.2567002773284912	1.0031088590621948
1.0	29230000.0	29240000.0	0.0	1.406907081604004	1.0617729425430298
1.0	29240000.0	29250000.0	0.0	1.4493180513381958	1.0964610576629639
1.0	29330000.0	29340000.0	0.0	0.9472144842147827	0.7633231282234192
1.0	29360000.0	29370000.0	0.0	1.0599018335342407	0.8405903577804565
1.0	29420000.0	29430000.0	0.0	1.1606371402740479	0.9064562916755676
1.0	29570000.0	29580000.0	4.0	1.4715522527694702	1.1118357181549072
1.0	29590000.0	29600000.0	1.0	1.451816201210022	1.0894320011138916
1.0	29630000.0	29640000.0	1.0	1.7218888998031616	1.2636116743087769
1.0	29650000.0	29660000.0	0.0	1.896829605102539	1.3567726612091064
1.0	29730000.0	29740000.0	2.0	2.3206570148468018	1.594158411026001
1.0	29740000.0	29750000.0	3.0	2.25002384185791	1.5541645288467407
1.0	29770000.0	29780000.0	3.0	2.3732247352600098	1.6169439554214478
1.0	29830000.0	29840000.0	1.0	1.9131664037704468	1.3781341314315796
1.0	30020000.0	30030000.0	0.0	1.4370168447494507	1.0696237087249756
1.0	30130000.0	30140000.0	4.0	3.0064854621887207	1.8719141483306885
1.0	30170000.0	30180000.0	2.0	2.8013830184936523	1.8234304189682007
1.0	30180000.0	30190000.0	7.0	2.2451438903808594	1.4993172883987427
1.0	30200000.0	30210000.0	3.0	2.6084041595458984	1.7274020910263062
1.0	30220000.0	30230000.0	3.0	2.849252700805664	1.814752221107483
1.0	30270000.0	30280000.0	1.0	2.9003372192382812	1.8463844060897827
1.0	30290000.0	30300000.0	2.0	2.6105008125305176	1.7342637777328491
1.0	30300000.0	30310000.0	5.0	2.4231064319610596	1.6451799869537354
1.0	30340000.0	30350000.0	2.0	2.6306211948394775	1.7446708679199219
1.0	30350000.0	30360000.0	0.0	2.783144235610962	1.807819128036499
1.0	30410000.0	30420000.0	0.0	2.7188124656677246	1.7845258712768555
1.0	30440000.0	30450000.0	5.0	2.433598041534424	1.6524099111557007
1.0	30470000.0	30480000.0	6.0	2.5276453495025635	1.690572738647461
1.0	30480000.0	30490000.0	0.0	2.6159310340881348	1.7121614217758179
1.0	30490000.0	30500000.0	4.0	2.6675071716308594	1.7563037872314453
1.0	30510000.0	30520000.0	1.0	2.8542962074279785	1.8372581005096436
1.0	30600000.0	30610000.0	2.0	2.6594231128692627	1.7680038213729858
1.0	30610000.0	30620000.0	4.0	2.792649030685425	1.823589563369751
1.0	30650000.0	30660000.0	1.0	2.8135621547698975	1.8162791728973389
1.0	30710000.0	30720000.0	5.0	2.7728054523468018	1.8081724643707275
1.0	30790000.0	30800000.0	3.0	2.9966843128204346	1.8891191482543945
1.0	30860000.0	30870000.0	4.0	2.6141324043273926	1.7360759973526
1.0	30900000.0	30910000.0	5.0	2.545250415802002	1.7058109045028687
1.0	31010000.0	31020000.0	3.0	2.538869857788086	1.698907494544983
1.0	31090000.0	31100000.0	2.0	2.6674628257751465	1.7627540826797485
1.0	31100000.0	31110000.0	1.0	2.575038433074951	1.7241318225860596
1.0	31110000.0	31120000.0	5.0	2.42085337638855	1.644000768661499
1.0	31230000.0	31240000.0	1.0	1.840134859085083	1.3299083709716797
1.0	31250000.0	31260000.0	6.0	1.4739195108413696	1.1023932695388794
1.0	31340000.0	31350000.0	0.0	1.9914804697036743	1.4286948442459106
1.0	31350000.0	31360000.0	0.0	1.3275816440582275	1.006770372390747
1.0	31410000.0	31420000.0	3.0	1.2676905393600464	0.9672277569770813
1.0	31430000.0	31440000.0	1.0	1.3109568357467651	0.9945219159126282
1.0	31530000.0	31540000.0	0.0	1.8681682348251343	1.5522066354751587
1.0	31560000.0	31570000.0	3.0	1.8602272272109985	1.339522123336792
1.0	31590000.0	31600000.0	0.0	1.7612781524658203	1.281048059463501
1.0	31600000.0	31610000.0	3.0	1.7420408725738525	1.2730659246444702
1.0	31680000.0	31690000.0	3.0	1.6404527425765991	1.2150511741638184
1.0	31730000.0	31740000.0	1.0	1.214705467224121	0.9322942495346069
1.0	31810000.0	31820000.0	0.0	1.1174784898757935	0.8696686625480652
1.0	31900000.0	31910000.0	2.0	1.205750823020935	0.9265742301940918
1.0	31910000.0	31920000.0	2.0	1.489417314529419	1.1166586875915527
1.0	31920000.0	31930000.0	1.0	1.6241683959960938	1.2036519050598145
1.0	31950000.0	31960000.0	0.0	1.5114529132843018	1.1266615390777588
1.0	32000000.0	32010000.0	1.0	1.570698618888855	1.162212610244751
1.0	32070000.0	32080000.0	1.0	1.722166657447815	1.262664556503296
1.0	32180000.0	32190000.0	2.0	1.2974337339401245	1.023795247077942
1.0	32200000.0	32210000.0	0.0	1.4465019702911377	1.0867547988891602
1.0	32330000.0	32340000.0	0.0	1.5426123142242432	1.1572233438491821
1.0	32360000.0	32370000.0	0.0	1.451786756515503	1.095650553703308
1.0	32420000.0	32430000.0	2.0	1.3707667589187622	1.0413787364959717
1.0	32430000.0	32440000.0	0.0	1.8895800113677979	1.3547441959381104
1.0	32440000.0	32450000.0	1.0	1.7816476821899414	1.2903680801391602
1.0	32480000.0	32490000.0	2.0	1.3263742923736572	1.0480574369430542
1.0	32520000.0	32530000.0	0.0	1.4115556478500366	1.0586750507354736
1.0	32640000.0	32650000.0	1.0	1.3997634649276733	1.1768105030059814
1.0	32700000.0	32710000.0	1.0	1.4555240869522095	1.0905663967132568
1.0	32740000.0	32750000.0	2.0	1.8485729694366455	1.3449698686599731
1.0	32750000.0	32760000.0	0.0	1.7018057107925415	1.3081247806549072
1.0	32760000.0	32770000.0	1.0	1.3072936534881592	0.992398738861084
1.0	32780000.0	32790000.0	5.0	1.2906347513198853	0.9823724031448364
1.0	32840000.0	32850000.0	1.0	1.1682703495025635	0.9020332098007202
1.0	33000000.0	33010000.0	1.0	1.2591207027435303	0.9647763967514038
1.0	33190000.0	33200000.0	0.0	1.3303554058074951	1.0066372156143188
1.0	33220000.0	33230000.0	2.0	1.3290952444076538	1.1158778667449951
1.0	33280000.0	33290000.0	3.0	1.673153281211853	1.4019047021865845
1.0	33440000.0	33450000.0	0.0	1.392613172531128	1.0508543252944946
1.0	33470000.0	33480000.0	1.0	1.2145963907241821	0.9321619272232056
1.0	33530000.0	33540000.0	2.0	1.5768882036209106	1.1840606927871704
1.0	33580000.0	33590000.0	1.0	1.675701379776001	1.2334489822387695
1.0	33590000.0	33600000.0	1.0	1.4439209699630737	1.0974812507629395
1.0	33640000.0	33650000.0	3.0	1.3224074840545654	1.007895827293396
1.0	33710000.0	33720000.0	1.0	1.736275315284729	1.2755167484283447
1.0	33830000.0	33840000.0	1.0	1.4561803340911865	1.0918757915496826
1.0	33860000.0	33870000.0	1.0	1.4981987476348877	1.1221628189086914
1.0	33940000.0	33950000.0	0.0	1.4755014181137085	1.0987297296524048
1.0	33980000.0	33990000.0	1.0	2.1559927463531494	1.5145514011383057
1.0	34180000.0	34190000.0	2.0	2.8626601696014404	1.8270702362060547
1.0	34340000.0	34350000.0	5.0	3.098698377609253	1.8805570602416992
1.0	34440000.0	34450000.0	3.0	3.308741807937622	1.9967434406280518
1.0	34530000.0	34540000.0	6.0	3.304776430130005	1.969530463218689
1.0	34560000.0	34570000.0	1.0	2.23309588432312	1.499634861946106
1.0	34600000.0	34610000.0	3.0	2.9156177043914795	1.8427940607070923
1.0	34620000.0	34630000.0	5.0	2.6612091064453125	1.7534160614013672
1.0	34660000.0	34670000.0	0.0	3.28520131111145	1.9848445653915405
1.0	34720000.0	34730000.0	2.0	3.0971732139587402	1.8659932613372803
1.0	34760000.0	34770000.0	5.0	3.7954483032226562	2.127514362335205
1.0	34840000.0	34850000.0	3.0	3.986471652984619	2.2064740657806396
1.0	34990000.0	35000000.0	1.0	2.726262331008911	1.7911710739135742
1.0	35040000.0	35050000.0	0.0	2.521533489227295	1.6987335681915283
1.0	35080000.0	35090000.0	2.0	2.114326000213623	1.4871022701263428
1.0	35220000.0	35230000.0	2.0	1.498652696609497	1.1250438690185547
1.0	35270000.0	35280000.0	1.0	1.6129153966903687	1.1949865818023682
1.0	35410000.0	35420000.0	3.0	1.809486985206604	1.3214722871780396
1.0	35450000.0	35460000.0	2.0	1.3062200546264648	1.02737557888031
1.0	35480000.0	35490000.0	2.0	1.274306058883667	0.9717715978622437
1.0	35530000.0	35540000.0	6.0	1.61062490940094	1.2032418251037598
1.0	35640000.0	35650000.0	0.0	1.2384669780731201	0.9470019340515137
1.0	35680000.0	35690000.0	1.0	1.5131409168243408	1.1332051753997803
1.0	35840000.0	35850000.0	1.0	1.2240571975708008	0.9405773282051086
1.0	35880000.0	35890000.0	2.0	1.2577908039093018	0.9608575701713562
1.0	35900000.0	35910000.0	0.0	1.308243751525879	0.9935331344604492
1.0	36030000.0	36040000.0	4.0	1.7452583312988281	1.2737985849380493
1.0	36040000.0	36050000.0	4.0	1.9171316623687744	1.3780311346054077
1.0	36170000.0	36180000.0	1.0	2.0062201023101807	1.4269354343414307
1.0	36270000.0	36280000.0	1.0	1.661564826965332	1.2682883739471436
1.0	36330000.0	36340000.0	1.0	1.5929348468780518	1.174278974533081
1.0	36350000.0	36360000.0	2.0	1.2361913919448853	0.9457014203071594
1.0	36370000.0	36380000.0	3.0	1.1775150299072266	0.9080405235290527
1.0	36380000.0	36390000.0	0.0	1.202959656715393	0.9243818521499634
1.0	36390000.0	36400000.0	2.0	1.2489118576049805	1.0454788208007812
1.0	36410000.0	36420000.0	1.0	1.1754558086395264	0.9090409278869629
1.0	36440000.0	36450000.0	0.0	1.2979583740234375	0.9885137677192688
1.0	36460000.0	36470000.0	2.0	1.3449417352676392	1.0215709209442139
1.0	36470000.0	36480000.0	1.0	1.2894833087921143	0.9820162057876587
1.0	36490000.0	36500000.0	0.0	1.301102876663208	0.9901412129402161
1.0	36500000.0	36510000.0	1.0	1.2729108333587646	0.9714210629463196
1.0	36520000.0	36530000.0	3.0	1.2560803890228271	0.9608675241470337
1.0	36600000.0	36610000.0	1.0	1.4264113903045654	1.0693962574005127
1.0	36730000.0	36740000.0	1.0	1.2760616540908813	0.9723773002624512
1.0	36760000.0	36770000.0	0.0	1.3187764883041382	0.9993400573730469
1.0	36860000.0	36870000.0	1.0	1.5633970499038696	1.2107985019683838
1.0	36960000.0	36970000.0	2.0	1.774503469467163	1.2971816062927246
1.0	36970000.0	36980000.0	2.0	1.7796621322631836	1.3033390045166016
1.0	37170000.0	37180000.0	3.0	2.9172115325927734	1.868801474571228
1.0	37180000.0	37190000.0	4.0	2.9566330909729004	1.8720169067382812
1.0	37290000.0	37300000.0	2.0	2.7147252559661865	1.7860476970672607
1.0	37300000.0	37310000.0	2.0	2.529784917831421	1.6967661380767822
1.0	37320000.0	37330000.0	1.0	2.330997943878174	1.5978281497955322
1.0	37380000.0	37390000.0	3.0	2.375615358352661	1.6251722574234009
1.0	37440000.0	37450000.0	2.0	2.9709558486938477	1.8806565999984741
1.0	37520000.0	37530000.0	3.0	3.376269578933716	1.993919014930725
1.0	37600000.0	37610000.0	10.0	3.4078452587127686	2.016829252243042
1.0	37620000.0	37630000.0	5.0	4.11154842376709	2.233685255050659
1.0	37630000.0	37640000.0	2.0	4.07140588760376	2.2157444953918457
1.0	37640000.0	37650000.0	5.0	3.623307704925537	2.0892550945281982
1.0	37650000.0	37660000.0	7.0	3.552098512649536	2.0681684017181396
1.0	37700000.0	37710000.0	1.0	3.568263292312622	2.0692241191864014
1.0	37720000.0	37730000.0	6.0	2.902233123779297	1.857298493385315
1.0	37870000.0	37880000.0	4.0	2.14644193649292	1.5029642581939697
1.0	37880000.0	37890000.0	2.0	2.202293872833252	1.5368003845214844
1.0	37890000.0	37900000.0	4.0	2.1234214305877686	1.4918012619018555
1.0	37980000.0	37990000.0	0.0	1.9442050457000732	1.4365910291671753
1.0	38050000.0	38060000.0	4.0	1.1944454908370972	0.9188050031661987
1.0	38080000.0	38090000.0	3.0	1.7755126953125	1.3050334453582764
1.0	38100000.0	38110000.0	1.0	1.9108750820159912	1.383573293685913
1.0	38110000.0	38120000.0	0.0	1.9064323902130127	1.3748154640197754
1.0	38150000.0	38160000.0	2.0	1.3921715021133423	1.0584043264389038
1.0	38200000.0	38210000.0	1.0	1.6153466701507568	1.1938941478729248
1.0	38220000.0	38230000.0	1.0	1.8602840900421143	1.3508409261703491
1.0	38320000.0	38330000.0	1.0	1.4901483058929443	1.2531214952468872
1.0	38350000.0	38360000.0	1.0	1.2651246786117554	0.966193675994873
1.0	38410000.0	38420000.0	2.0	1.5077954530715942	1.1462361812591553
1.0	38460000.0	38470000.0	2.0	1.3812564611434937	1.0395232439041138
1.0	38610000.0	38620000.0	3.0	2.2710297107696533	1.570216417312622
1.0	38620000.0	38630000.0	2.0	2.418027877807617	1.642966866493225
1.0	38640000.0	38650000.0	2.0	2.418152332305908	1.645022988319397
1.0	38660000.0	38670000.0	3.0	2.3952319622039795	1.634577751159668
1.0	38690000.0	38700000.0	2.0	2.3735220432281494	1.621504783630371
1.0	38740000.0	38750000.0	1.0	2.633376121520996	1.7495447397232056
1.0	38750000.0	38760000.0	1.0	2.572978973388672	1.7172300815582275
1.0	38770000.0	38780000.0	0.0	2.592616558074951	1.7266149520874023
1.0	38800000.0	38810000.0	4.0	2.445974111557007	1.6568666696548462
1.0	38910000.0	38920000.0	3.0	2.8627142906188965	1.833982229232788
1.0	38970000.0	38980000.0	1.0	2.7229068279266357	1.780402421951294
1.0	39020000.0	39030000.0	1.0	2.5600898265838623	1.7096837759017944
1.0	39190000.0	39200000.0	1.0	1.8165724277496338	1.2846417427062988
1.0	39220000.0	39230000.0	1.0	2.3814053535461426	1.6254173517227173
1.0	39320000.0	39330000.0	0.0	1.4259469509124756	1.199108362197876
1.0	39360000.0	39370000.0	5.0	1.6053102016448975	1.1819870471954346
1.0	39450000.0	39460000.0	3.0	1.6585925817489624	1.2441209554672241
1.0	39600000.0	39610000.0	2.0	1.3252089023590088	1.0051345825195312
1.0	39670000.0	39680000.0	1.0	1.4269464015960693	1.0737113952636719
1.0	39690000.0	39700000.0	1.0	1.3211514949798584	1.0082060098648071
1.0	39700000.0	39710000.0	2.0	1.3102285861968994	0.9996412992477417
1.0	39710000.0	39720000.0	1.0	1.275437593460083	0.9751971364021301
1.0	39780000.0	39790000.0	0.0	1.202654480934143	0.9241039156913757
1.0	39790000.0	39800000.0	1.0	1.204803228378296	0.9255841970443726
1.0	39800000.0	39810000.0	0.0	1.2369248867034912	0.9469598531723022
1.0	39820000.0	39830000.0	0.0	1.2491337060928345	0.9546376466751099
1.0	39850000.0	39860000.0	3.0	1.1999433040618896	0.9239605069160461
1.0	39900000.0	39910000.0	2.0	1.1863586902618408	0.9126672744750977
1.0	39980000.0	39990000.0	0.0	1.4460694789886475	1.0797152519226074
1.0	40000000.0	40010000.0	3.0	1.2569764852523804	0.9611242413520813
1.0	40020000.0	40030000.0	1.0	1.3830935955047607	1.0416193008422852
1.0	40080000.0	40090000.0	2.0	2.094818115234375	1.471618413925171
1.0	40140000.0	40150000.0	2.0	2.014008045196533	1.428301215171814
1.0	40190000.0	40200000.0	2.0	2.024529218673706	1.4361287355422974
1.0	40220000.0	40230000.0	1.0	1.2583131790161133	0.9627784490585327
1.0	40260000.0	40270000.0	3.0	1.2377467155456543	0.9525609016418457
1.0	40280000.0	40290000.0	0.0	1.295351266860962	0.9860526919364929
1.0	40290000.0	40300000.0	0.0	1.2390152215957642	0.9479882121086121
1.0	40550000.0	40560000.0	7.0	1.343188762664795	1.0168110132217407
1.0	40590000.0	40600000.0	2.0	1.9398466348648071	1.3914754390716553
1.0	40600000.0	40610000.0	3.0	1.9366371631622314	1.3880497217178345
1.0	40620000.0	40630000.0	2.0	1.5182054042816162	1.276428461074829
1.0	40680000.0	40690000.0	3.0	1.1765730381011963	0.9098979830741882
1.0	40700000.0	40710000.0	2.0	1.19359290599823	0.9185253381729126
1.0	40810000.0	40820000.0	3.0	1.4187790155410767	1.0656768083572388
1.0	40850000.0	40860000.0	0.0	1.2200828790664673	0.9320188760757446
1.0	40890000.0	40900000.0	1.0	1.7059462070465088	1.2476143836975098
1.0	40940000.0	40950000.0	1.0	1.4726769924163818	1.1078163385391235
1.0	41000000.0	41010000.0	1.0	1.2978627681732178	0.9894814491271973
1.0	41030000.0	41040000.0	2.0	1.7442995309829712	1.2784159183502197
1.0	41050000.0	41060000.0	0.0	1.681186318397522	1.2364898920059204
1.0	41110000.0	41120000.0	3.0	1.221932053565979	0.9412738680839539
1.0	41220000.0	41230000.0	1.0	1.1759371757507324	0.9073395729064941
1.0	41240000.0	41250000.0	2.0	1.2231104373931885	0.9394118189811707
1.0	41250000.0	41260000.0	1.0	1.4225631952285767	1.07648503780365
1.0	41270000.0	41280000.0	0.0	1.3823875188827515	1.057191252708435
1.0	41320000.0	41330000.0	2.0	1.336570382118225	1.0159986019134521
1.0	41400000.0	41410000.0	1.0	1.4283424615859985	1.076566457748413
1.0	41410000.0	41420000.0	1.0	1.4327447414398193	1.0810015201568604
1.0	41450000.0	41460000.0	1.0	1.2446222305297852	0.9517071843147278
1.0	41470000.0	41480000.0	1.0	1.2551820278167725	0.9602835774421692
1.0	42030000.0	42040000.0	2.0	1.9046134948730469	1.369184970855713
1.0	42060000.0	42070000.0	0.0	2.068600654602051	1.4548871517181396
1.0	42070000.0	42080000.0	1.0	1.7636363506317139	1.2810503244400024
1.0	42200000.0	42210000.0	1.0	1.5520379543304443	1.1562954187393188
1.0	42350000.0	42360000.0	1.0	1.417742133140564	1.0655856132507324
1.0	42400000.0	42410000.0	2.0	1.66793954372406	1.2319893836975098
1.0	42420000.0	42430000.0	0.0	1.5964362621307373	1.1786348819732666
1.0	42430000.0	42440000.0	2.0	1.7194101810455322	1.2675869464874268
1.0	42490000.0	42500000.0	3.0	1.7396913766860962	1.2765905857086182
1.0	42630000.0	42640000.0	1.0	1.5120115280151367	1.1184117794036865
1.0	42660000.0	42670000.0	3.0	1.3813905715942383	1.0403474569320679
1.0	42690000.0	42700000.0	2.0	1.4172170162200928	1.0647732019424438
1.0	42710000.0	42720000.0	1.0	1.4015110731124878	1.0531213283538818
1.0	42720000.0	42730000.0	1.0	1.4036128520965576	1.0552594661712646
1.0	42750000.0	42760000.0	2.0	1.4407612085342407	1.0814334154129028
1.0	42760000.0	42770000.0	0.0	1.6334384679794312	1.2031899690628052
1.0	42790000.0	42800000.0	1.0	1.3579022884368896	1.0256739854812622
1.0	42820000.0	42830000.0	3.0	1.8161274194717407	1.3187681436538696
1.0	42870000.0	42880000.0	0.0	1.76044499874115	1.281237006187439
1.0	42890000.0	42900000.0	3.0	1.4829269647598267	1.109416127204895
1.0	42900000.0	42910000.0	4.0	1.4263417720794678	1.0735920667648315
1.0	43060000.0	43070000.0	1.0	1.5787279605865479	1.18511962890625
1.0	43070000.0	43080000.0	2.0	1.4805091619491577	1.1182063817977905
1.0	43080000.0	43090000.0	2.0	1.3611608743667603	1.0434026718139648
1.0	43140000.0	43150000.0	0.0	1.2696374654769897	1.0637953281402588
1.0	43180000.0	43190000.0	1.0	1.2394378185272217	0.9508568644523621
1.0	43230000.0	43240000.0	1.0	1.3353030681610107	1.1212716102600098
1.0	43250000.0	43260000.0	0.0	1.6182405948638916	1.1951831579208374
1.0	43260000.0	43270000.0	0.0	1.756850004196167	1.2844732999801636
1.0	43340000.0	43350000.0	1.0	1.7439028024673462	1.286205530166626
1.0	43420000.0	43430000.0	1.0	1.436286211013794	1.1647082567214966
1.0	43440000.0	43450000.0	0.0	1.6775823831558228	1.2298898696899414
1.0	43450000.0	43460000.0	1.0	1.889348030090332	1.3532166481018066
1.0	43600000.0	43610000.0	1.0	1.7354862689971924	1.275715708732605
1.0	43640000.0	43650000.0	0.0	1.7252156734466553	1.2674925327301025
1.0	43670000.0	43680000.0	3.0	1.3477208614349365	1.028537392616272
1.0	43680000.0	43690000.0	3.0	1.489554524421692	1.1184254884719849
1.0	43690000.0	43700000.0	0.0	1.4297481775283813	1.0696136951446533
1.0	43740000.0	43750000.0	1.0	1.2873122692108154	0.9779782295227051
1.0	43860000.0	43870000.0	1.0	1.189808964729309	0.9173451662063599
1.0	43930000.0	43940000.0	0.0	1.1957743167877197	0.9187636375427246
1.0	44030000.0	44040000.0	0.0	1.1588490009307861	0.8926920890808105
1.0	44060000.0	44070000.0	0.0	1.2433786392211914	0.9519410133361816
1.0	44070000.0	44080000.0	1.0	1.2493371963500977	0.9569493532180786
1.0	44120000.0	44130000.0	2.0	1.2046432495117188	0.92535001039505
1.0	44130000.0	44140000.0	1.0	1.1798406839370728	0.907923698425293
1.0	44230000.0	44240000.0	0.0	1.236023187637329	0.9532899856567383
1.0	44260000.0	44270000.0	1.0	1.0554325580596924	0.8325103521347046
1.0	44280000.0	44290000.0	0.0	1.1567857265472412	0.8979125022888184
1.0	44360000.0	44370000.0	1.0	1.2321040630340576	0.9471591711044312
1.0	44390000.0	44400000.0	1.0	1.4677473306655884	1.1020387411117554
1.0	44430000.0	44440000.0	1.0	1.3299957513809204	1.0214827060699463
1.0	44470000.0	44480000.0	1.0	1.5891048908233643	1.171044111251831
1.0	44480000.0	44490000.0	0.0	1.5405158996582031	1.1408984661102295
1.0	44500000.0	44510000.0	3.0	1.6710954904556274	1.1928304433822632
1.0	44510000.0	44520000.0	0.0	2.0350992679595947	1.4133644104003906
1.0	44560000.0	44570000.0	2.0	2.5352509021759033	1.6888420581817627
1.0	44580000.0	44590000.0	3.0	2.4349002838134766	1.648407220840454
1.0	44610000.0	44620000.0	6.0	2.4711945056915283	1.6684420108795166
1.0	44620000.0	44630000.0	1.0	2.6117355823516846	1.7321710586547852
1.0	44650000.0	44660000.0	5.0	2.1510186195373535	1.5047296285629272
1.0	44700000.0	44710000.0	1.0	1.5068460702896118	1.1220910549163818
1.0	44830000.0	44840000.0	0.0	1.9075742959976196	1.3707314729690552
1.0	44850000.0	44860000.0	1.0	1.9599460363388062	1.399831771850586
1.0	44880000.0	44890000.0	4.0	1.8036569356918335	1.3230164051055908
1.0	44900000.0	44910000.0	3.0	1.6953895092010498	1.2453917264938354
1.0	44940000.0	44950000.0	0.0	2.1098761558532715	1.4798009395599365
1.0	44970000.0	44980000.0	0.0	2.038071870803833	1.4365438222885132
1.0	44980000.0	44990000.0	2.0	1.917883276939392	1.3717563152313232
1.0	44990000.0	45000000.0	3.0	1.8264968395233154	1.3174996376037598
1.0	45020000.0	45030000.0	2.0	1.849422812461853	1.3394255638122559
1.0	45030000.0	45040000.0	2.0	1.7777621746063232	1.2949992418289185
1.0	45060000.0	45070000.0	2.0	1.7192153930664062	1.2510658502578735
1.0	45110000.0	45120000.0	2.0	1.3257814645767212	1.0026737451553345
1.0	45140000.0	45150000.0	2.0	1.4051657915115356	1.0599610805511475
1.0	45170000.0	45180000.0	1.0	1.6430399417877197	1.2058475017547607
1.0	45180000.0	45190000.0	1.0	1.6294052600860596	1.1953125
1.0	45250000.0	45260000.0	1.0	1.492177963256836	1.1055138111114502
1.0	45270000.0	45280000.0	2.0	2.566312789916992	2.027833938598633
1.0	45420000.0	45430000.0	0.0	1.4015038013458252	1.0547479391098022
1.0	45530000.0	45540000.0	2.0	1.673233985900879	1.2379848957061768
1.0	45590000.0	45600000.0	0.0	1.560041904449463	1.162331461906433
1.0	45600000.0	45610000.0	1.0	1.2807509899139404	0.9813596606254578
1.0	45660000.0	45670000.0	1.0	1.2669875621795654	0.9803153872489929
1.0	45680000.0	45690000.0	1.0	1.394834280014038	1.0645194053649902
1.0	45820000.0	45830000.0	2.0	1.1607917547225952	0.8976140022277832
1.0	45830000.0	45840000.0	3.0	1.1562871932983398	0.8966735601425171
1.0	45870000.0	45880000.0	1.0	1.2034801244735718	0.9293492436408997
1.0	45900000.0	45910000.0	1.0	1.3706926107406616	1.039145588874817
1.0	45920000.0	45930000.0	2.0	1.2194064855575562	0.936091423034668
1.0	45950000.0	45960000.0	1.0	1.0987153053283691	0.875531792640686
1.0	45960000.0	45970000.0	1.0	1.1305681467056274	0.878379225730896
1.0	46010000.0	46020000.0	3.0	1.003578543663025	0.8250210881233215
1.0	46090000.0	46100000.0	1.0	1.1414031982421875	0.8835058212280273
1.0	46100000.0	46110000.0	0.0	1.1419270038604736	0.8836652040481567
1.0	46120000.0	46130000.0	1.0	1.0940442085266113	0.852173924446106
1.0	46170000.0	46180000.0	0.0	1.1706218719482422	0.9046446084976196
1.0	46190000.0	46200000.0	1.0	1.1724416017532349	0.9058815240859985
1.0	46230000.0	46240000.0	1.0	1.4195661544799805	1.0744526386260986
1.0	46280000.0	46290000.0	0.0	1.1477030515670776	0.8910011053085327
1.0	46290000.0	46300000.0	1.0	1.134246826171875	0.8808061480522156
1.0	46380000.0	46390000.0	2.0	1.2358887195587158	0.9479163289070129
1.0	46410000.0	46420000.0	1.0	1.2153987884521484	0.9347411394119263
1.0	46420000.0	46430000.0	0.0	1.275337815284729	0.9734799265861511
1.0	46570000.0	46580000.0	1.0	1.3643925189971924	1.0355665683746338
1.0	46650000.0	46660000.0	1.0	1.2027056217193604	0.9209263920783997
1.0	46770000.0	46780000.0	1.0	1.2623933553695679	0.9626215100288391
1.0	46840000.0	46850000.0	0.0	1.5601998567581177	1.1602946519851685
1.0	46860000.0	46870000.0	0.0	1.398301124572754	1.0488691329956055
1.0	46940000.0	46950000.0	1.0	1.8793985843658447	1.3602898120880127
1.0	46960000.0	46970000.0	2.0	1.8723682165145874	1.3582699298858643
1.0	47050000.0	47060000.0	0.0	1.2806059122085571	0.9759030342102051
1.0	47090000.0	47100000.0	1.0	1.269795536994934	0.9689904451370239
1.0	47100000.0	47110000.0	0.0	1.1598453521728516	0.8962879180908203
1.0	47120000.0	47130000.0	0.0	1.176269769668579	0.9073697328567505
1.0	47140000.0	47150000.0	0.0	1.1831748485565186	0.9117648005485535
1.0	47170000.0	47180000.0	0.0	1.2013591527938843	0.9224725961685181
1.0	47180000.0	47190000.0	2.0	1.2446355819702148	1.0416901111602783
1.0	47210000.0	47220000.0	1.0	1.3783457279205322	1.0466200113296509
1.0	47220000.0	47230000.0	1.0	1.2330018281936646	0.9426080584526062
1.0	47640000.0	47650000.0	1.0	1.4046528339385986	1.0542690753936768
1.0	47750000.0	47760000.0	1.0	1.3366711139678955	1.0106971263885498
1.0	47790000.0	47800000.0	1.0	1.1270861625671387	0.9364503026008606
1.0	47860000.0	47870000.0	2.0	1.5010573863983154	1.1253407001495361
1.0	47880000.0	47890000.0	1.0	1.485404133796692	1.1291868686676025
1.0	48050000.0	48060000.0	1.0	1.420581579208374	1.0825185775756836
1.0	48080000.0	48090000.0	2.0	1.5403192043304443	1.1628227233886719
1.0	48090000.0	48100000.0	4.0	1.5201517343521118	1.1515189409255981
1.0	48160000.0	48170000.0	0.0	1.5083144903182983	1.122177004814148
1.0	48180000.0	48190000.0	2.0	1.7817823886871338	1.2957855463027954
1.0	48200000.0	48210000.0	0.0	1.7458927631378174	1.2816996574401855
1.0	48230000.0	48240000.0	0.0	1.6417112350463867	1.2192199230194092
1.0	48290000.0	48300000.0	0.0	1.423187255859375	1.0709149837493896
1.0	48370000.0	48380000.0	0.0	1.3989814519882202	1.0506689548492432
1.0	48450000.0	48460000.0	1.0	1.3504092693328857	1.0242178440093994
1.0	48600000.0	48610000.0	4.0	1.7633495330810547	1.30392324924469
1.0	48870000.0	48880000.0	0.0	1.8474117517471313	1.3077905178070068
1.0	48910000.0	48920000.0	0.0	2.4669349193573	1.5844528675079346
1.0	49130000.0	49140000.0	4.0	2.5353620052337646	1.6786432266235352
1.0	49190000.0	49200000.0	3.0	3.1965067386627197	1.893838882446289
1.0	49200000.0	49210000.0	5.0	2.6568684577941895	1.6819849014282227
1.0	49260000.0	49270000.0	6.0	3.3296120166778564	1.9568555355072021
1.0	49300000.0	49310000.0	2.0	3.9435200691223145	2.170673131942749
1.0	49310000.0	49320000.0	2.0	3.9243874549865723	2.1513278484344482
1.0	49350000.0	49360000.0	5.0	4.166790008544922	2.237842559814453
1.0	49390000.0	49400000.0	5.0	4.504840850830078	2.313683032989502
1.0	49420000.0	49430000.0	7.0	4.456576824188232	2.306297779083252
1.0	49430000.0	49440000.0	5.0	4.863272190093994	2.415898323059082
1.0	49570000.0	49580000.0	6.0	5.036566734313965	2.4587109088897705
1.0	49620000.0	49630000.0	4.0	4.9963531494140625	2.4449803829193115
1.0	49640000.0	49650000.0	3.0	4.3647918701171875	2.27842378616333
1.0	49810000.0	49820000.0	2.0	4.945471286773682	2.425281524658203
1.0	49820000.0	49830000.0	3.0	5.158580780029297	2.4752135276794434
1.0	49840000.0	49850000.0	7.0	4.704280853271484	2.3689231872558594
1.0	49910000.0	49920000.0	4.0	6.041609764099121	2.658283233642578
1.0	49940000.0	49950000.0	0.0	6.474999904632568	2.7358100414276123
1.0	49950000.0	49960000.0	9.0	5.714737892150879	2.5975399017333984
1.0	49980000.0	49990000.0	3.0	4.937086582183838	2.434173583984375
1.0	49990000.0	50000000.0	10.0	5.084803104400635	2.463127851486206
1.0	50050000.0	50060000.0	5.0	6.3576836585998535	2.716965913772583
1.0	50090000.0	50100000.0	5.0	6.613605499267578	2.7605648040771484
1.0	50100000.0	50110000.0	9.0	5.928826808929443	2.638876438140869
1.0	50130000.0	50140000.0	4.0	6.148371696472168	2.6797256469726562
1.0	50240000.0	50250000.0	6.0	6.053879737854004	2.662928342819214
1.0	50290000.0	50300000.0	9.0	4.753170013427734	2.385650157928467
1.0	50370000.0	50380000.0	7.0	5.565592288970947	2.5718870162963867
1.0	50420000.0	50430000.0	9.0	4.678884983062744	2.367117404937744
1.0	50490000.0	50500000.0	1.0	4.595612525939941	2.350625514984131
1.0	50510000.0	50520000.0	11.0	4.876989364624023	2.4269840717315674
1.0	50650000.0	50660000.0	4.0	4.36476993560791	2.286654233932495
1.0	50840000.0	50850000.0	0.0	2.3535447120666504	1.6050958633422852
1.0	50900000.0	50910000.0	1.0	1.4448447227478027	1.0830566883087158
1.0	50930000.0	50940000.0	0.0	1.2986342906951904	0.9882774353027344
1.0	51000000.0	51010000.0	1.0	1.1514391899108887	0.8956266641616821
1.0	51040000.0	51050000.0	2.0	1.184779167175293	0.9151517152786255
1.0	51290000.0	51300000.0	0.0	1.276309609413147	0.9783371090888977
1.0	51590000.0	51600000.0	0.0	2.13128924369812	1.4954277276992798
1.0	51600000.0	51610000.0	3.0	1.9698798656463623	1.40868079662323
1.0	51620000.0	51630000.0	3.0	1.8533233404159546	1.3452352285385132
1.0	51640000.0	51650000.0	1.0	1.8856579065322876	1.3611085414886475
1.0	51770000.0	51780000.0	1.0	1.2257574796676636	0.9361316561698914
1.0	51900000.0	51910000.0	1.0	1.1260584592819214	0.8750378489494324
1.0	52030000.0	52040000.0	0.0	1.2897350788116455	0.9775265455245972
1.0	52040000.0	52050000.0	0.0	1.3350805044174194	1.0140655040740967
1.0	52120000.0	52130000.0	3.0	1.5049155950546265	1.1226027011871338
1.0	52160000.0	52170000.0	1.0	1.4793660640716553	1.1054109334945679
1.0	52200000.0	52210000.0	3.0	1.3927056789398193	1.051377534866333
1.0	52220000.0	52230000.0	0.0	1.3903510570526123	1.0470024347305298
1.0	52240000.0	52250000.0	0.0	1.343796968460083	1.0167545080184937
1.0	52390000.0	52400000.0	5.0	1.5545369386672974	1.1589410305023193
1.0	52450000.0	52460000.0	2.0	1.6635653972625732	1.218691110610962
1.0	52480000.0	52490000.0	0.0	1.5118772983551025	1.1246200799942017
1.0	52730000.0	52740000.0	1.0	1.2785418033599854	0.9777063131332397
1.0	52760000.0	52770000.0	3.0	1.166133165359497	0.9040476083755493
1.0	52820000.0	52830000.0	0.0	1.2131004333496094	0.9307398796081543
1.0	52880000.0	52890000.0	0.0	1.15785813331604	0.89568030834198
1.0	52930000.0	52940000.0	1.0	1.2418047189712524	0.9530798196792603
1.0	53010000.0	53020000.0	4.0	1.2899174690246582	1.0816383361816406
1.0	53020000.0	53030000.0	1.0	1.572523593902588	1.1727222204208374
1.0	53040000.0	53050000.0	0.0	1.6692545413970947	1.2297232151031494
1.0	53080000.0	53090000.0	1.0	1.6604379415512085	1.234443187713623
1.0	53140000.0	53150000.0	3.0	1.4427789449691772	1.0833061933517456
1.0	53180000.0	53190000.0	0.0	1.6814441680908203	1.2341198921203613
1.0	53200000.0	53210000.0	0.0	1.3177204132080078	1.0009405612945557
1.0	53220000.0	53230000.0	4.0	1.2709581851959229	0.9716883897781372
1.0	53290000.0	53300000.0	2.0	1.4290692806243896	1.0754413604736328
1.0	53330000.0	53340000.0	1.0	1.4633904695510864	1.0960365533828735
1.0	53360000.0	53370000.0	0.0	1.1828721761703491	0.9132223129272461
1.0	53370000.0	53380000.0	0.0	1.1926887035369873	0.9185469746589661
1.0	53410000.0	53420000.0	0.0	1.1798797845840454	0.9133683443069458
1.0	53460000.0	53470000.0	1.0	1.1272783279418945	0.8758419752120972
1.0	53510000.0	53520000.0	2.0	1.0774978399276733	0.8432145118713379
1.0	53550000.0	53560000.0	1.0	1.2430860996246338	0.9558391571044922
1.0	53560000.0	53570000.0	2.0	1.551758050918579	1.1748683452606201
1.0	53590000.0	53600000.0	0.0	1.5935605764389038	1.1938351392745972
1.0	53610000.0	53620000.0	0.0	1.3903590440750122	1.0466971397399902
1.0	53630000.0	53640000.0	0.0	1.4194324016571045	1.063665747642517
1.0	53660000.0	53670000.0	0.0	1.2793420553207397	1.0723445415496826
1.0	53700000.0	53710000.0	1.0	1.2775160074234009	1.070737600326538
1.0	53760000.0	53770000.0	0.0	1.2706072330474854	0.9728056192398071
1.0	53820000.0	53830000.0	2.0	1.7712032794952393	1.2993199825286865
1.0	53980000.0	53990000.0	0.0	2.1271965503692627	1.4975996017456055
1.0	54070000.0	54080000.0	3.0	2.1502864360809326	1.5057952404022217
1.0	54110000.0	54120000.0	2.0	2.293943405151367	1.5789533853530884
1.0	54200000.0	54210000.0	3.0	1.6089391708374023	1.1999143362045288
1.0	54220000.0	54230000.0	0.0	1.6798696517944336	1.2377517223358154
1.0	54240000.0	54250000.0	0.0	1.2946361303329468	0.9866889119148254
1.0	54300000.0	54310000.0	1.0	1.4142358303070068	1.189155101776123
1.0	54340000.0	54350000.0	3.0	1.1610549688339233	0.8981102705001831
1.0	54350000.0	54360000.0	0.0	1.4794702529907227	1.124607801437378
1.0	54360000.0	54370000.0	2.0	1.3105363845825195	1.0020990371704102
1.0	54370000.0	54380000.0	0.0	1.3116910457611084	0.9954063296318054
1.0	54400000.0	54410000.0	0.0	1.2543537616729736	0.9607151746749878
1.0	54440000.0	54450000.0	1.0	1.3377848863601685	1.0144002437591553
1.0	54530000.0	54540000.0	1.0	1.1742948293685913	0.9064364433288574
1.0	54560000.0	54570000.0	1.0	1.1175200939178467	0.8672547340393066
1.0	54570000.0	54580000.0	1.0	1.1438512802124023	0.8896538019180298
1.0	54590000.0	54600000.0	0.0	1.3117082118988037	0.9945951700210571
1.0	54630000.0	54640000.0	0.0	1.3043568134307861	0.9968988299369812
1.0	54660000.0	54670000.0	3.0	1.0158982276916504	0.8360810279846191
1.0	54760000.0	54770000.0	2.0	1.2293174266815186	0.9401689767837524
1.0	54970000.0	54980000.0	0.0	1.6185146570205688	1.2064449787139893
1.0	55070000.0	55080000.0	2.0	1.2768843173980713	0.9735376238822937
1.0	55120000.0	55130000.0	4.0	1.5537687540054321	1.162062644958496
1.0	55200000.0	55210000.0	0.0	1.2311573028564453	0.9433517456054688
1.0	55350000.0	55360000.0	1.0	1.3843696117401123	1.0493842363357544
1.0	55430000.0	55440000.0	2.0	1.2964324951171875	0.9867261052131653
1.0	55500000.0	55510000.0	0.0	1.4905269145965576	1.1167446374893188
1.0	55510000.0	55520000.0	2.0	1.2937862873077393	0.9859808087348938
1.0	55540000.0	55550000.0	1.0	1.2138551473617554	0.9319610595703125
1.0	55580000.0	55590000.0	2.0	1.1805799007415771	0.9104560017585754
1.0	55630000.0	55640000.0	0.0	1.3672031164169312	1.0316413640975952
1.0	55640000.0	55650000.0	1.0	1.342095971107483	1.0153332948684692
1.0	55830000.0	55840000.0	1.0	2.033440113067627	1.444387674331665
1.0	55900000.0	55910000.0	2.0	2.0975422859191895	1.4754202365875244
1.0	55920000.0	55930000.0	1.0	1.9249489307403564	1.374780297279358
1.0	55970000.0	55980000.0	2.0	2.087615966796875	1.4813956022262573
1.0	56030000.0	56040000.0	4.0	2.6233596801757812	1.691860556602478
1.0	56170000.0	56180000.0	2.0	4.8635969161987305	2.4305787086486816
1.0	56210000.0	56220000.0	11.0	4.895481109619141	2.4298202991485596
1.0	56230000.0	56240000.0	3.0	5.461971282958984	2.557229995727539
1.0	56240000.0	56250000.0	3.0	5.516296863555908	2.56843900680542
1.0	56270000.0	56280000.0	1.0	5.2577643394470215	2.509836196899414
1.0	56280000.0	56290000.0	3.0	4.799181938171387	2.4038994312286377
1.0	56370000.0	56380000.0	2.0	4.361958026885986	2.2895913124084473
1.0	56420000.0	56430000.0	2.0	4.342719078063965	2.289926052093506
1.0	56490000.0	56500000.0	6.0	4.044716835021973	2.198167324066162
1.0	56570000.0	56580000.0	8.0	3.8236751556396484	2.1293442249298096
1.0	56610000.0	56620000.0	7.0	3.43896746635437	2.0012035369873047
1.0	56620000.0	56630000.0	3.0	3.481140613555908	2.030507802963257
1.0	56630000.0	56640000.0	5.0	3.2726211547851562	1.9588104486465454
1.0	56740000.0	56750000.0	2.0	1.9993854761123657	1.4155701398849487
1.0	56750000.0	56760000.0	2.0	2.0117974281311035	1.4307911396026611
1.0	56770000.0	56780000.0	2.0	2.1345558166503906	1.500669240951538
1.0	56800000.0	56810000.0	2.0	1.8176374435424805	1.3277859687805176
1.0	56810000.0	56820000.0	1.0	1.7353029251098633	1.2755420207977295
1.0	56870000.0	56880000.0	0.0	1.6359899044036865	1.2078810930252075
1.0	56900000.0	56910000.0	0.0	1.5875680446624756	1.1762193441390991
1.0	56950000.0	56960000.0	1.0	1.5940735340118408	1.178818941116333
1.0	56990000.0	57000000.0	3.0	1.3037002086639404	0.9917213320732117
1.0	57050000.0	57060000.0	1.0	2.133979558944702	1.492382287979126
1.0	57100000.0	57110000.0	0.0	2.116173505783081	1.4801366329193115
1.0	57140000.0	57150000.0	4.0	2.0811924934387207	1.4570133686065674
1.0	57150000.0	57160000.0	1.0	2.271439790725708	1.5587764978408813
1.0	57190000.0	57200000.0	2.0	2.4318299293518066	1.6473467350006104
1.0	57200000.0	57210000.0	2.0	2.613753318786621	1.7250068187713623
1.0	57310000.0	57320000.0	2.0	1.9695430994033813	1.392523169517517
1.0	57390000.0	57400000.0	2.0	2.8419413566589355	1.8101081848144531
1.0	57400000.0	57410000.0	0.0	2.8145763874053955	1.7853285074234009
1.0	57410000.0	57420000.0	3.0	2.482133150100708	1.6224324703216553
1.0	57480000.0	57490000.0	2.0	2.6418957710266113	1.7331838607788086
1.0	57590000.0	57600000.0	6.0	3.2601890563964844	1.9436239004135132
1.0	57600000.0	57610000.0	7.0	3.53047251701355	2.0386006832122803
1.0	57660000.0	57670000.0	6.0	4.12148380279541	2.226486921310425
1.0	58000000.0	58010000.0	3.0	3.9017882347106934	2.1542646884918213
1.0	58040000.0	58050000.0	6.0	2.288125514984131	1.5322797298431396
1.0	58080000.0	58090000.0	3.0	3.7273590564727783	2.114318609237671
1.0	58090000.0	58100000.0	1.0	4.0009918212890625	2.1887030601501465
1.0	58120000.0	58130000.0	6.0	4.348802089691162	2.293870449066162
1.0	58200000.0	58210000.0	1.0	5.4877190589904785	2.5675320625305176
1.0	58360000.0	58370000.0	1.0	3.7598915100097656	2.1336655616760254
1.0	58460000.0	58470000.0	3.0	3.309934139251709	1.9925358295440674
1.0	58470000.0	58480000.0	4.0	3.383340835571289	2.0132768154144287
1.0	58520000.0	58530000.0	5.0	3.2703030109405518	1.9733362197875977
1.0	58670000.0	58680000.0	5.0	2.9433164596557617	1.8599764108657837
1.0	58680000.0	58690000.0	3.0	2.7751624584198	1.805471420288086
1.0	58740000.0	58750000.0	1.0	2.3810856342315674	1.6176974773406982
1.0	58780000.0	58790000.0	1.0	2.4533472061157227	1.6648385524749756
1.0	58810000.0	58820000.0	3.0	2.095888614654541	1.4693658351898193
1.0	58860000.0	58870000.0	0.0	2.3459808826446533	1.602800726890564
1.0	58890000.0	58900000.0	1.0	1.976051688194275	1.4101660251617432
1.0	59070000.0	59080000.0	1.0	1.2692302465438843	0.9855785369873047
1.0	59090000.0	59100000.0	1.0	1.4768874645233154	1.116245985031128
1.0	59220000.0	59230000.0	2.0	1.4676551818847656	1.1031476259231567
1.0	59290000.0	59300000.0	3.0	1.3872731924057007	1.0458954572677612
1.0	59300000.0	59310000.0	1.0	1.45026433467865	1.087780237197876
1.0	59320000.0	59330000.0	1.0	1.2816623449325562	0.9773834943771362
1.0	59530000.0	59540000.0	2.0	1.3645681142807007	1.0379760265350342
1.0	59580000.0	59590000.0	0.0	1.612389326095581	1.189573049545288
1.0	59600000.0	59610000.0	1.0	1.4734803438186646	1.1002620458602905
1.0	59630000.0	59640000.0	1.0	1.834673523902893	1.3277766704559326
1.0	59670000.0	59680000.0	3.0	1.6789839267730713	1.2413610219955444
1.0	59690000.0	59700000.0	2.0	1.4210249185562134	1.0683563947677612
1.0	59700000.0	59710000.0	2.0	1.7490265369415283	1.2811782360076904
1.0	59730000.0	59740000.0	2.0	1.9210153818130493	1.3781423568725586
1.0	59740000.0	59750000.0	1.0	2.027411937713623	1.437527060508728
1.0	59800000.0	59810000.0	2.0	1.4120261669158936	1.0668407678604126
1.0	59810000.0	59820000.0	3.0	1.3018872737884521	0.9938374757766724
1.0	59860000.0	59870000.0	1.0	1.5230023860931396	1.1385036706924438
1.0	59960000.0	59970000.0	2.0	1.2872177362442017	0.9907289743423462
1.0	59980000.0	59990000.0	0.0	1.2997289896011353	0.9947389364242554
1.0	60020000.0	60030000.0	1.0	1.4716784954071045	1.1123690605163574
1.0	60080000.0	60090000.0	0.0	1.4332020282745361	1.0760271549224854
1.0	60210000.0	60220000.0	3.0	1.2637087106704712	0.9616802930831909
1.0	60240000.0	60250000.0	0.0	1.773558259010315	1.2919446229934692
1.0	60270000.0	60280000.0	2.0	1.7639983892440796	1.2825052738189697
1.0	60290000.0	60300000.0	2.0	1.353729009628296	1.0252211093902588
1.0	60300000.0	60310000.0	1.0	1.3790738582611084	1.0396287441253662
1.0	60370000.0	60380000.0	3.0	1.3910795450210571	1.0461490154266357
1.0	60440000.0	60450000.0	2.0	1.868666648864746	1.3393023014068604
1.0	60530000.0	60540000.0	2.0	2.5764589309692383	1.6749744415283203
1.0	60560000.0	60570000.0	2.0	2.867699384689331	1.795795202255249
1.0	60570000.0	60580000.0	3.0	2.86601185798645	1.8016767501831055
1.0	60640000.0	60650000.0	2.0	3.431574583053589	2.0019755363464355
1.0	60690000.0	60700000.0	1.0	3.377667188644409	1.981872797012329
1.0	60810000.0	60820000.0	2.0	3.114520311355591	1.879503846168518
1.0	60970000.0	60980000.0	2.0	2.375192642211914	1.5513514280319214
1.0	61000000.0	61010000.0	2.0	3.602191925048828	2.044409990310669
1.0	61030000.0	61040000.0	3.0	3.0546181201934814	1.8541339635849
1.0	61140000.0	61150000.0	4.0	2.9514663219451904	1.8471370935440063
1.0	61150000.0	61160000.0	4.0	3.0920135974884033	1.9064092636108398
1.0	61160000.0	61170000.0	1.0	3.382241725921631	1.988836646080017
1.0	61180000.0	61190000.0	4.0	3.0770225524902344	1.8915739059448242
1.0	61210000.0	61220000.0	1.0	2.4492387771606445	1.6558681726455688
1.0	61220000.0	61230000.0	1.0	2.531691074371338	1.674466848373413
1.0	61250000.0	61260000.0	2.0	2.364448308944702	1.6184333562850952
1.0	61380000.0	61390000.0	0.0	1.7693727016448975	1.281882882118225
1.0	61450000.0	61460000.0	3.0	1.6568447351455688	1.219179391860962
1.0	61470000.0	61480000.0	3.0	1.9883038997650146	1.401045560836792
1.0	61540000.0	61550000.0	1.0	1.4918317794799805	1.2545243501663208
1.0	61550000.0	61560000.0	1.0	1.4254896640777588	1.0644176006317139
1.0	61590000.0	61600000.0	0.0	1.5612773895263672	1.1547095775604248
1.0	61690000.0	61700000.0	2.0	1.141413927078247	0.8882271647453308
1.0	61700000.0	61710000.0	2.0	1.2574743032455444	0.9653946161270142
1.0	61830000.0	61840000.0	0.0	1.2615667581558228	0.9652692675590515
1.0	61840000.0	61850000.0	0.0	1.3226382732391357	1.0080444812774658
1.0	61890000.0	61900000.0	1.0	1.3209697008132935	1.00423264503479
1.0	61990000.0	62000000.0	2.0	1.8392226696014404	1.3336092233657837
1.0	62030000.0	62040000.0	0.0	2.13189697265625	1.4966685771942139
1.0	62120000.0	62130000.0	1.0	1.894330620765686	1.3619318008422852
1.0	62140000.0	62150000.0	1.0	1.42131769657135	1.0689632892608643
1.0	62200000.0	62210000.0	1.0	1.6725120544433594	1.4013965129852295
1.0	62210000.0	62220000.0	1.0	1.4304636716842651	1.0692353248596191
1.0	62300000.0	62310000.0	5.0	1.1646778583526611	0.9001911878585815
1.0	62310000.0	62320000.0	2.0	1.2435657978057861	0.9514590501785278
1.0	62330000.0	62340000.0	0.0	1.2505218982696533	0.956088662147522
1.0	62630000.0	62640000.0	0.0	1.6985149383544922	1.2442468404769897
1.0	62660000.0	62670000.0	3.0	1.8665831089019775	1.3642358779907227
1.0	62690000.0	62700000.0	0.0	2.061750888824463	1.4553420543670654
1.0	62750000.0	62760000.0	1.0	1.9297832250595093	1.3507007360458374
1.0	62780000.0	62790000.0	2.0	1.8905580043792725	1.354100227355957
1.0	62910000.0	62920000.0	1.0	1.262454867362976	0.9642465710639954
1.0	62930000.0	62940000.0	1.0	1.2114322185516357	0.9318571090698242
1.0	62990000.0	63000000.0	1.0	1.220916509628296	0.9380172491073608
1.0	63090000.0	63100000.0	0.0	1.3259950876235962	1.0063012838363647
1.0	63230000.0	63240000.0	1.0	1.7484508752822876	1.2819724082946777
1.0	63250000.0	63260000.0	0.0	1.5225025415420532	1.135993480682373
1.0	63300000.0	63310000.0	1.0	1.4743763208389282	1.1019881963729858
1.0	63350000.0	63360000.0	2.0	1.9052960872650146	1.374165415763855
1.0	63380000.0	63390000.0	4.0	1.8740907907485962	1.3562074899673462
1.0	63440000.0	63450000.0	0.0	2.1278510093688965	1.4928176403045654
1.0	63530000.0	63540000.0	1.0	2.2581727504730225	1.5588395595550537
1.0	63580000.0	63590000.0	3.0	2.34664249420166	1.6027190685272217
1.0	63800000.0	63810000.0	0.0	1.9335473775863647	1.3894789218902588
1.0	63890000.0	63900000.0	1.0	1.0851409435272217	0.8578681945800781
1.0	64010000.0	64020000.0	0.0	1.5224719047546387	1.1369986534118652
1.0	64110000.0	64120000.0	1.0	1.3521764278411865	1.021512508392334
1.0	64120000.0	64130000.0	2.0	1.3576853275299072	1.0253431797027588
1.0	64130000.0	64140000.0	3.0	1.4196295738220215	1.063273310661316
1.0	64360000.0	64370000.0	2.0	1.542588472366333	1.1460812091827393
1.0	64530000.0	64540000.0	3.0	1.616469144821167	1.1955716609954834
1.0	64620000.0	64630000.0	1.0	1.5432647466659546	1.158747673034668
1.0	64660000.0	64670000.0	2.0	1.5384241342544556	1.1495145559310913
1.0	64710000.0	64720000.0	2.0	1.8575239181518555	1.3304232358932495
1.0	64800000.0	64810000.0	2.0	2.3985767364501953	1.6299234628677368
1.0	64900000.0	64910000.0	2.0	1.7995569705963135	1.3101211786270142
1.0	64990000.0	65000000.0	0.0	1.4569493532180786	1.102694034576416
1.0	65120000.0	65130000.0	2.0	1.3971856832504272	1.0604084730148315
1.0	65170000.0	65180000.0	1.0	1.5097882747650146	1.134160041809082
1.0	65200000.0	65210000.0	0.0	1.6765238046646118	1.2326183319091797
1.0	65320000.0	65330000.0	0.0	1.2605879306793213	0.9650537371635437
1.0	65330000.0	65340000.0	1.0	1.280998945236206	0.9783304929733276
1.0	65340000.0	65350000.0	2.0	1.2850074768066406	0.9814668893814087
1.0	65460000.0	65470000.0	2.0	1.2849832773208618	0.9880048632621765
1.0	65480000.0	65490000.0	2.0	1.4033596515655518	1.062666416168213
1.0	65510000.0	65520000.0	0.0	1.2719058990478516	0.9758738279342651
1.0	65660000.0	65670000.0	1.0	1.4878209829330444	1.1125844717025757
1.0	65680000.0	65690000.0	0.0	1.4793660640716553	1.102613091468811
1.0	65740000.0	65750000.0	3.0	2.061948776245117	1.4368886947631836
1.0	65840000.0	65850000.0	5.0	2.1723484992980957	1.5120513439178467
1.0	65940000.0	65950000.0	1.0	1.9383275508880615	1.3885079622268677
1.0	66030000.0	66040000.0	3.0	2.2981443405151367	1.5521912574768066
1.0	66050000.0	66060000.0	3.0	2.422337055206299	1.6078685522079468
1.0	66140000.0	66150000.0	2.0	3.053941249847412	1.8481372594833374
1.0	66160000.0	66170000.0	6.0	3.0469892024993896	1.866761565208435
1.0	66220000.0	66230000.0	3.0	3.640988826751709	2.0607316493988037
1.0	66260000.0	66270000.0	4.0	3.846888780593872	2.1368579864501953
1.0	66410000.0	66420000.0	2.0	3.845339298248291	2.125298500061035
1.0	66440000.0	66450000.0	2.0	4.640124797821045	2.3505001068115234
1.0	66490000.0	66500000.0	4.0	4.654317855834961	2.35172700881958
1.0	66500000.0	66510000.0	7.0	4.363469123840332	2.271998405456543
1.0	66550000.0	66560000.0	8.0	3.6488983631134033	2.068774700164795
1.0	66580000.0	66590000.0	3.0	4.216916084289551	2.242906332015991
1.0	66590000.0	66600000.0	1.0	4.385711669921875	2.2885677814483643
1.0	66740000.0	66750000.0	2.0	3.255469799041748	1.9040992259979248
1.0	66840000.0	66850000.0	7.0	3.153815507888794	1.8807998895645142
1.0	66870000.0	66880000.0	3.0	3.3736228942871094	1.9880282878875732
1.0	66910000.0	66920000.0	3.0	3.0238850116729736	1.8439056873321533
1.0	66990000.0	67000000.0	1.0	2.982935667037964	1.8339989185333252
1.0	67010000.0	67020000.0	0.0	3.414551258087158	1.9916311502456665
1.0	67030000.0	67040000.0	2.0	3.20790433883667	1.9185607433319092
1.0	67040000.0	67050000.0	5.0	3.156104326248169	1.8848947286605835
1.0	67090000.0	67100000.0	5.0	3.2242515087127686	1.9311497211456299
1.0	67140000.0	67150000.0	5.0	3.073469638824463	1.8889610767364502
1.0	67160000.0	67170000.0	4.0	2.692549228668213	1.7328150272369385
1.0	67210000.0	67220000.0	2.0	2.934783935546875	1.8234450817108154
1.0	67230000.0	67240000.0	2.0	2.947451114654541	1.824258804321289
1.0	67240000.0	67250000.0	1.0	2.62113094329834	1.679184913635254
1.0	67260000.0	67270000.0	2.0	2.401710033416748	1.6298929452896118
1.0	67270000.0	67280000.0	4.0	2.0665199756622314	1.4499518871307373
1.0	67290000.0	67300000.0	3.0	2.1410040855407715	1.4977171421051025
1.0	67320000.0	67330000.0	5.0	1.8916714191436768	1.356019377708435
1.0	67340000.0	67350000.0	1.0	2.0827291011810303	1.4717601537704468
1.0	67380000.0	67390000.0	1.0	1.4941415786743164	1.118146300315857
1.0	67390000.0	67400000.0	0.0	1.2336326837539673	1.0319277048110962
1.0	67400000.0	67410000.0	2.0	1.187965989112854	0.9179062843322754
1.0	67460000.0	67470000.0	0.0	1.2004318237304688	0.9222142100334167
1.0	67470000.0	67480000.0	1.0	1.1326618194580078	0.8775721788406372
1.0	67560000.0	67570000.0	1.0	1.8068675994873047	1.311389684677124
1.0	67650000.0	67660000.0	1.0	2.0071940422058105	1.420331597328186
1.0	67720000.0	67730000.0	1.0	1.9051125049591064	1.371788501739502
1.0	67810000.0	67820000.0	0.0	1.5568873882293701	1.1551432609558105
1.0	67860000.0	67870000.0	0.0	1.6139618158340454	1.1889140605926514
1.0	67890000.0	67900000.0	2.0	1.4227142333984375	1.196363925933838
1.0	67920000.0	67930000.0	0.0	1.6442155838012695	1.2134929895401
1.0	67940000.0	67950000.0	3.0	1.4090826511383057	1.0671210289001465
1.0	68070000.0	68080000.0	2.0	1.5435791015625	1.160387635231018
1.0	68120000.0	68130000.0	1.0	1.6781013011932373	1.238981008529663
1.0	68130000.0	68140000.0	2.0	1.5659030675888062	1.1627142429351807
1.0	68140000.0	68150000.0	4.0	1.4715025424957275	1.103306531906128
1.0	68170000.0	68180000.0	0.0	1.2370461225509644	0.9449569582939148
1.0	68190000.0	68200000.0	2.0	1.214671015739441	0.9333815574645996
1.0	68220000.0	68230000.0	2.0	1.332803726196289	1.0074057579040527
1.0	68250000.0	68260000.0	0.0	1.4251989126205444	1.0780930519104004
1.0	68300000.0	68310000.0	4.0	1.2516872882843018	0.959058940410614
1.0	68320000.0	68330000.0	2.0	1.8284976482391357	1.3268274068832397
1.0	68400000.0	68410000.0	1.0	1.7669121026992798	1.2936378717422485
1.0	68440000.0	68450000.0	0.0	1.7230336666107178	1.267488718032837
1.0	68470000.0	68480000.0	0.0	1.8139228820800781	1.314382553100586
1.0	68510000.0	68520000.0	1.0	1.6957464218139648	1.2455540895462036
1.0	68570000.0	68580000.0	3.0	1.6700807809829712	1.2337511777877808
1.0	68580000.0	68590000.0	0.0	1.6498600244522095	1.2155226469039917
1.0	68710000.0	68720000.0	4.0	2.186915636062622	1.5227000713348389
1.0	68740000.0	68750000.0	2.0	2.3888111114501953	1.6223903894424438
1.0	68820000.0	68830000.0	2.0	2.460235118865967	1.6180320978164673
1.0	68860000.0	68870000.0	2.0	2.5465896129608154	1.7006092071533203
1.0	68880000.0	68890000.0	3.0	2.3699207305908203	1.6163275241851807
1.0	68890000.0	68900000.0	0.0	2.3228259086608887	1.5685209035873413
1.0	68910000.0	68920000.0	1.0	2.8171839714050293	1.7939767837524414
1.0	69050000.0	69060000.0	4.0	4.074549674987793	2.198080539703369
1.0	69100000.0	69110000.0	4.0	4.759889602661133	2.3835110664367676
1.0	69140000.0	69150000.0	4.0	4.653501987457275	2.362546443939209
1.0	69210000.0	69220000.0	12.0	6.280189514160156	2.704322338104248
1.0	69220000.0	69230000.0	7.0	6.423635959625244	2.7319412231445312
1.0	69240000.0	69250000.0	2.0	7.330328464508057	2.8610198497772217
1.0	69290000.0	69300000.0	9.0	7.2097015380859375	2.8447718620300293
1.0	69300000.0	69310000.0	5.0	7.644250392913818	2.9020698070526123
1.0	69330000.0	69340000.0	6.0	7.59591817855835	2.899700164794922
1.0	69350000.0	69360000.0	4.0	7.407981872558594	2.8850204944610596
1.0	69370000.0	69380000.0	9.0	7.524827003479004	2.889465808868408
1.0	69590000.0	69600000.0	7.0	7.859286308288574	2.9355218410491943
1.0	69600000.0	69610000.0	10.0	8.54674243927002	2.9957265853881836
1.0	69680000.0	69690000.0	3.0	8.715349197387695	3.0151331424713135
1.0	69790000.0	69800000.0	13.0	8.233678817749023	2.9695160388946533
1.0	69820000.0	69830000.0	4.0	8.41877269744873	2.9856460094451904
1.0	69910000.0	69920000.0	3.0	7.354342460632324	2.8898873329162598
1.0	69940000.0	69950000.0	9.0	7.095353126525879	2.8467190265655518
1.0	69950000.0	69960000.0	7.0	7.422226905822754	2.8874292373657227
1.0	69970000.0	69980000.0	12.0	6.4848198890686035	2.7650623321533203
1.0	70090000.0	70100000.0	7.0	6.509263038635254	2.754126787185669
1.0	70110000.0	70120000.0	7.0	6.544190883636475	2.7480897903442383
1.0	70130000.0	70140000.0	5.0	6.835148811340332	2.795158624649048
1.0	70160000.0	70170000.0	8.0	6.214444160461426	2.696908473968506
1.0	70190000.0	70200000.0	5.0	6.495467185974121	2.742034435272217
1.0	70210000.0	70220000.0	6.0	5.466917991638184	2.555394172668457
1.0	70220000.0	70230000.0	4.0	5.667588710784912	2.5888736248016357
1.0	70240000.0	70250000.0	3.0	5.253964900970459	2.5096659660339355
1.0	70310000.0	70320000.0	4.0	5.36944055557251	2.527540922164917
1.0	70550000.0	70560000.0	4.0	4.106076240539551	2.222285747528076
1.0	70660000.0	70670000.0	1.0	2.012533187866211	1.390166997909546
1.0	70730000.0	70740000.0	1.0	1.3519724607467651	1.0238313674926758
1.0	70750000.0	70760000.0	1.0	1.4032247066497803	1.055910587310791
1.0	70770000.0	70780000.0	1.0	1.5076014995574951	1.1218076944351196
1.0	70840000.0	70850000.0	1.0	1.6906458139419556	1.2464015483856201
1.0	70940000.0	70950000.0	1.0	2.470493793487549	1.654305100440979
1.0	71130000.0	71140000.0	7.0	5.930826663970947	2.656223773956299
1.0	71150000.0	71160000.0	8.0	5.888779640197754	2.661144971847534
1.0	71220000.0	71230000.0	6.0	6.884575843811035	2.8142504692077637
1.0	71230000.0	71240000.0	5.0	7.715689659118652	2.914060592651367
1.0	71290000.0	71300000.0	9.0	8.012028694152832	2.9455337524414062
1.0	71340000.0	71350000.0	5.0	7.660739898681641	2.9078965187072754
1.0	71350000.0	71360000.0	4.0	6.597825050354004	2.775582790374756
1.0	71360000.0	71370000.0	11.0	6.722443580627441	2.793527126312256
1.0	71380000.0	71390000.0	6.0	7.7267303466796875	2.9125609397888184
1.0	71400000.0	71410000.0	4.0	7.419981479644775	2.876138210296631
1.0	71460000.0	71470000.0	8.0	5.687236785888672	2.608323574066162
1.0	71480000.0	71490000.0	5.0	4.694411277770996	2.378720760345459
1.0	71520000.0	71530000.0	4.0	2.8825535774230957	1.7920786142349243
1.0	71550000.0	71560000.0	2.0	5.237797737121582	2.5062484741210938
1.0	71580000.0	71590000.0	4.0	5.283566951751709	2.5061697959899902
1.0	71600000.0	71610000.0	7.0	5.2259955406188965	2.490879535675049
1.0	71630000.0	71640000.0	7.0	5.4599761962890625	2.5521860122680664
1.0	71640000.0	71650000.0	4.0	5.483437538146973	2.553960084915161
1.0	71660000.0	71670000.0	8.0	5.179318428039551	2.488152503967285
1.0	71810000.0	71820000.0	9.0	6.447801113128662	2.7324604988098145
1.0	71870000.0	71880000.0	5.0	6.626858711242676	2.7734761238098145
1.0	71900000.0	71910000.0	3.0	6.616751194000244	2.7634849548339844
1.0	71910000.0	71920000.0	4.0	6.346607208251953	2.712437152862549
1.0	71960000.0	71970000.0	3.0	5.94535493850708	2.6475939750671387
1.0	72060000.0	72070000.0	3.0	6.352246284484863	2.715204954147339
1.0	72070000.0	72080000.0	9.0	6.176138877868652	2.6829187870025635
1.0	72120000.0	72130000.0	11.0	6.970994472503662	2.8183693885803223
1.0	72140000.0	72150000.0	5.0	7.2371506690979	2.865609645843506
1.0	72150000.0	72160000.0	8.0	7.132281303405762	2.8465657234191895
1.0	72360000.0	72370000.0	8.0	6.531096458435059	2.7590198516845703
1.0	72430000.0	72440000.0	2.0	6.625955104827881	2.766529083251953
1.0	72460000.0	72470000.0	9.0	6.308548927307129	2.715512990951538
1.0	72490000.0	72500000.0	8.0	6.081579685211182	2.6725635528564453
1.0	72510000.0	72520000.0	8.0	6.089948654174805	2.673548698425293
1.0	72530000.0	72540000.0	17.0	6.136422634124756	2.682692766189575
1.0	72610000.0	72620000.0	6.0	7.646815299987793	2.907571792602539
1.0	72650000.0	72660000.0	5.0	7.1130571365356445	2.8544864654541016
1.0	72660000.0	72670000.0	10.0	7.374349117279053	2.872323513031006
1.0	72740000.0	72750000.0	7.0	5.297703742980957	2.554438591003418
1.0	72750000.0	72760000.0	6.0	5.7977986335754395	2.6314356327056885
1.0	72820000.0	72830000.0	8.0	4.918509483337402	2.423851490020752
1.0	72840000.0	72850000.0	7.0	4.974170684814453	2.4363181591033936
1.0	72860000.0	72870000.0	5.0	4.946181774139404	2.426010847091675
1.0	72960000.0	72970000.0	7.0	6.433419704437256	2.7393102645874023
1.0	73030000.0	73040000.0	6.0	7.368724822998047	2.8742291927337646
1.0	73050000.0	73060000.0	9.0	7.472747802734375	2.893709659576416
1.0	73060000.0	73070000.0	7.0	7.363123893737793	2.892249345779419
1.0	73080000.0	73090000.0	4.0	7.379714012145996	2.901547908782959
1.0	73100000.0	73110000.0	12.0	8.930906295776367	3.0288796424865723
1.0	73120000.0	73130000.0	10.0	9.020554542541504	3.0420994758605957
1.0	73170000.0	73180000.0	9.0	9.520322799682617	3.0643506050109863
1.0	73210000.0	73220000.0	10.0	9.54836368560791	3.0651092529296875
1.0	73290000.0	73300000.0	4.0	8.893623352050781	3.030249834060669
1.0	73300000.0	73310000.0	4.0	9.034133911132812	3.034317970275879
1.0	73390000.0	73400000.0	9.0	7.584100246429443	2.89703631401062
1.0	73410000.0	73420000.0	4.0	7.673245429992676	2.916226863861084
1.0	73420000.0	73430000.0	9.0	7.127194404602051	2.8394057750701904
1.0	73550000.0	73560000.0	10.0	8.912541389465332	3.026834726333618
1.0	73660000.0	73670000.0	5.0	8.907870292663574	3.0355403423309326
1.0	73690000.0	73700000.0	6.0	8.733209609985352	3.011756420135498
1.0	73700000.0	73710000.0	8.0	8.32056999206543	2.9878032207489014
1.0	73720000.0	73730000.0	6.0	8.196739196777344	2.976200819015503
1.0	73900000.0	73910000.0	8.0	7.178879737854004	2.8407092094421387
1.0	73960000.0	73970000.0	5.0	6.6728057861328125	2.7734105587005615
1.0	74010000.0	74020000.0	6.0	6.531213283538818	2.749175548553467
1.0	74150000.0	74160000.0	5.0	5.702637195587158	2.5974907875061035
1.0	74200000.0	74210000.0	4.0	5.7230634689331055	2.604015350341797
1.0	74270000.0	74280000.0	3.0	4.980369567871094	2.4356186389923096
1.0	74290000.0	74300000.0	5.0	4.9796462059021	2.4414474964141846
1.0	74350000.0	74360000.0	2.0	5.142432689666748	2.473527431488037
1.0	74420000.0	74430000.0	6.0	5.188165664672852	2.4884891510009766
1.0	74450000.0	74460000.0	5.0	5.2035231590271	2.489851474761963
1.0	74520000.0	74530000.0	6.0	5.07039737701416	2.453570604324341
1.0	74570000.0	74580000.0	1.0	5.099499225616455	2.467162609100342
1.0	74610000.0	74620000.0	10.0	4.753661155700684	2.3834996223449707
1.0	74750000.0	74760000.0	7.0	4.418195724487305	2.294675350189209
1.0	74820000.0	74830000.0	2.0	4.974246025085449	2.429108142852783
1.0	74830000.0	74840000.0	5.0	5.323557376861572	2.5134799480438232
1.0	74850000.0	74860000.0	5.0	4.906758785247803	2.423309803009033
1.0	74990000.0	75000000.0	6.0	5.502460479736328	2.566659450531006
1.0	75010000.0	75020000.0	6.0	5.935821533203125	2.644507884979248
1.0	75180000.0	75190000.0	4.0	1.9247804880142212	1.3569036722183228
1.0	75190000.0	75200000.0	0.0	2.4948105812072754	1.7563670873641968
1.0	75250000.0	75260000.0	4.0	4.409939289093018	2.2881107330322266
1.0	75280000.0	75290000.0	4.0	5.082121849060059	2.4555583000183105
1.0	75300000.0	75310000.0	7.0	5.001541614532471	2.4426019191741943
1.0	75440000.0	75450000.0	8.0	6.302702903747559	2.7108192443847656
1.0	75460000.0	75470000.0	6.0	6.9493889808654785	2.808846950531006
1.0	75510000.0	75520000.0	6.0	6.939328193664551	2.8105573654174805
1.0	75690000.0	75700000.0	6.0	5.326908111572266	2.525695323944092
1.0	75770000.0	75780000.0	3.0	5.3650431632995605	2.5339560508728027
1.0	75820000.0	75830000.0	9.0	5.508139610290527	2.5602807998657227
1.0	75890000.0	75900000.0	10.0	5.339349269866943	2.5248920917510986
1.0	75910000.0	75920000.0	5.0	6.030754089355469	2.6626105308532715
1.0	75990000.0	76000000.0	6.0	4.777069091796875	2.403268814086914
1.0	76130000.0	76140000.0	3.0	2.4859256744384766	1.673956274986267
1.0	76250000.0	76260000.0	1.0	1.8931137323379517	1.3659509420394897
1.0	76260000.0	76270000.0	3.0	1.8066898584365845	1.2565386295318604
1.0	76340000.0	76350000.0	4.0	3.173274278640747	1.9177128076553345
1.0	76390000.0	76400000.0	9.0	3.369476318359375	1.9905582666397095
1.0	76430000.0	76440000.0	0.0	3.6479320526123047	2.0859389305114746
1.0	76460000.0	76470000.0	4.0	3.3551998138427734	1.9803707599639893
1.0	76470000.0	76480000.0	1.0	3.239591121673584	1.9294170141220093
1.0	76590000.0	76600000.0	7.0	4.2107648849487305	2.246133327484131
1.0	76620000.0	76630000.0	2.0	3.3712241649627686	1.96360182762146
1.0	76740000.0	76750000.0	4.0	5.016890525817871	2.4516568183898926
1.0	76760000.0	76770000.0	5.0	5.183518409729004	2.4896435737609863
1.0	76770000.0	76780000.0	7.0	5.138858318328857	2.481055736541748
1.0	76830000.0	76840000.0	5.0	4.883591651916504	2.420484781265259
1.0	76850000.0	76860000.0	6.0	4.6738691329956055	2.3635661602020264
1.0	76900000.0	76910000.0	4.0	4.131479740142822	2.216169834136963
1.0	77070000.0	77080000.0	4.0	2.8798530101776123	1.7755047082901
1.0	77120000.0	77130000.0	6.0	4.200519561767578	2.239072322845459
1.0	77180000.0	77190000.0	8.0	4.4021525382995605	2.2918779850006104
1.0	77210000.0	77220000.0	7.0	5.374250888824463	2.5293636322021484
1.0	77250000.0	77260000.0	3.0	5.370034217834473	2.5339789390563965
1.0	77270000.0	77280000.0	5.0	4.942654609680176	2.439289093017578
1.0	77330000.0	77340000.0	4.0	5.185679912567139	2.500140905380249
1.0	77450000.0	77460000.0	8.0	4.622824668884277	2.3651323318481445
1.0	77470000.0	77480000.0	5.0	4.0980072021484375	2.2177932262420654
1.0	77500000.0	77510000.0	4.0	3.908848524093628	2.1598522663116455
1.0	77600000.0	77610000.0	0.0	2.5319743156433105	1.635420560836792
1.0	77610000.0	77620000.0	4.0	2.4344241619110107	1.6098273992538452
1.0	77730000.0	77740000.0	1.0	2.4682681560516357	1.66403067111969
1.0	77880000.0	77890000.0	3.0	3.3645997047424316	1.9777812957763672
1.0	77960000.0	77970000.0	5.0	1.9438003301620483	1.3949004411697388
1.0	77970000.0	77980000.0	1.0	1.891477346420288	1.3596190214157104
1.0	78000000.0	78010000.0	0.0	1.4589054584503174	1.1000089645385742
1.0	78050000.0	78060000.0	1.0	1.2950149774551392	0.9880331158638
1.0	78110000.0	78120000.0	1.0	1.3390849828720093	1.0165278911590576
1.0	78120000.0	78130000.0	1.0	1.2675590515136719	0.9695085287094116
1.0	78140000.0	78150000.0	3.0	1.6381723880767822	1.37405526638031
1.0	78200000.0	78210000.0	1.0	1.2954943180084229	0.9864217638969421
1.0	78230000.0	78240000.0	2.0	1.7547295093536377	1.2824177742004395
1.0	78240000.0	78250000.0	0.0	1.4768750667572021	1.1125768423080444
1.0	78300000.0	78310000.0	2.0	1.2629550695419312	0.9734491109848022
1.0	78310000.0	78320000.0	2.0	1.2300866842269897	0.9512139558792114
1.0	78330000.0	78340000.0	1.0	1.2332414388656616	0.9463847279548645
1.0	78360000.0	78370000.0	1.0	1.3583487272262573	1.0292809009552002
1.0	78380000.0	78390000.0	1.0	1.493823766708374	1.125889778137207
1.0	78390000.0	78400000.0	2.0	1.376673698425293	1.0449674129486084
1.0	78570000.0	78580000.0	3.0	1.6211429834365845	1.1954247951507568
1.0	78610000.0	78620000.0	2.0	1.6127465963363647	1.190706729888916
1.0	78640000.0	78650000.0	3.0	2.005307674407959	1.422035813331604
1.0	78660000.0	78670000.0	2.0	2.215522289276123	1.540330171585083
1.0	78690000.0	78700000.0	1.0	2.477034091949463	1.6435940265655518
1.0	78710000.0	78720000.0	1.0	2.275007486343384	1.545535683631897
1.0	78810000.0	78820000.0	2.0	3.6372230052948	2.06062650680542
1.0	78830000.0	78840000.0	6.0	4.025543212890625	2.1874051094055176
1.0	78870000.0	78880000.0	6.0	4.6639814376831055	2.366164445877075
1.0	78880000.0	78890000.0	3.0	4.221997261047363	2.250256061553955
1.0	78950000.0	78960000.0	4.0	4.443814754486084	2.3049845695495605
1.0	78960000.0	78970000.0	12.0	4.389770030975342	2.294689655303955
1.0	79060000.0	79070000.0	9.0	3.892765522003174	2.1557717323303223
1.0	79080000.0	79090000.0	3.0	3.2886734008789062	1.9312772750854492
1.0	79110000.0	79120000.0	4.0	3.803401470184326	2.1114375591278076
1.0	79140000.0	79150000.0	2.0	4.549448490142822	2.3395819664001465
1.0	79180000.0	79190000.0	7.0	5.984068870544434	2.646652936935425
1.0	79350000.0	79360000.0	4.0	7.333431243896484	2.871612071990967
1.0	79460000.0	79470000.0	9.0	7.829812526702881	2.9332287311553955
1.0	79490000.0	79500000.0	9.0	7.85054874420166	2.933143138885498
1.0	79520000.0	79530000.0	6.0	8.1077880859375	2.954949378967285
1.0	79530000.0	79540000.0	2.0	8.060124397277832	2.9534976482391357
1.0	79730000.0	79740000.0	8.0	7.857609748840332	2.9337716102600098
1.0	79740000.0	79750000.0	10.0	7.428401947021484	2.8785901069641113
1.0	79760000.0	79770000.0	10.0	7.289854526519775	2.8639872074127197
1.0	79790000.0	79800000.0	5.0	7.997162818908691	2.948575735092163
1.0	79850000.0	79860000.0	7.0	7.8728790283203125	2.9349725246429443
1.0	79870000.0	79880000.0	14.0	7.228834629058838	2.8516483306884766
1.0	79920000.0	79930000.0	9.0	7.99917459487915	2.940908908843994
1.0	80040000.0	80050000.0	11.0	6.700115203857422	2.782076358795166
1.0	80050000.0	80060000.0	6.0	6.756433963775635	2.791317939758301
1.0	80070000.0	80080000.0	8.0	6.873251914978027	2.80560040473938
1.0	80100000.0	80110000.0	8.0	5.524592399597168	2.587054491043091
1.0	80150000.0	80160000.0	4.0	5.953341484069824	2.6599655151367188
1.0	80170000.0	80180000.0	9.0	5.5820512771606445	2.577145576477051
1.0	80250000.0	80260000.0	3.0	6.340714454650879	2.7170302867889404
1.0	80270000.0	80280000.0	2.0	6.563817024230957	2.7503252029418945
1.0	80430000.0	80440000.0	4.0	6.888867378234863	2.8026511669158936
1.0	80450000.0	80460000.0	7.0	6.846940517425537	2.797224521636963
1.0	80520000.0	80530000.0	5.0	6.925328731536865	2.828230619430542
1.0	80570000.0	80580000.0	4.0	7.984921932220459	2.942082166671753
1.0	80580000.0	80590000.0	9.0	7.862602233886719	2.926279067993164
1.0	80620000.0	80630000.0	9.0	7.252943992614746	2.8582394123077393
1.0	80640000.0	80650000.0	7.0	6.629168510437012	2.770172119140625
1.0	80650000.0	80660000.0	6.0	6.660605430603027	2.7728681564331055
1.0	80800000.0	80810000.0	3.0	5.741522789001465	2.6083223819732666
1.0	80850000.0	80860000.0	9.0	5.97782564163208	2.6520233154296875
1.0	80880000.0	80890000.0	3.0	5.7801289558410645	2.615650177001953
1.0	80890000.0	80900000.0	8.0	6.064365863800049	2.6686043739318848
1.0	80960000.0	80970000.0	5.0	5.066153526306152	2.469956874847412
1.0	80970000.0	80980000.0	7.0	6.246233940124512	2.6979777812957764
1.0	81000000.0	81010000.0	8.0	5.63259744644165	2.587489366531372
1.0	81030000.0	81040000.0	8.0	5.958196640014648	2.651169776916504
1.0	81050000.0	81060000.0	5.0	6.60959005355835	2.75856876373291
1.0	81140000.0	81150000.0	9.0	6.375645160675049	2.717226505279541
1.0	81160000.0	81170000.0	8.0	5.352808475494385	2.5365962982177734
1.0	81180000.0	81190000.0	3.0	6.270697593688965	2.708083391189575
1.0	81220000.0	81230000.0	4.0	6.598846435546875	2.758120059967041
1.0	81420000.0	81430000.0	8.0	6.022772312164307	2.6586215496063232
1.0	81470000.0	81480000.0	4.0	5.8968095779418945	2.6355221271514893
1.0	81490000.0	81500000.0	4.0	5.488986015319824	2.5547428131103516
1.0	81510000.0	81520000.0	4.0	6.125428676605225	2.6822056770324707
1.0	81530000.0	81540000.0	5.0	6.480306148529053	2.7415738105773926
1.0	81540000.0	81550000.0	6.0	5.878639221191406	2.627911329269409
1.0	81560000.0	81570000.0	2.0	6.1385087966918945	2.678037405014038
1.0	81570000.0	81580000.0	7.0	5.909977436065674	2.6321487426757812
1.0	81600000.0	81610000.0	14.0	5.596100330352783	2.5698330402374268
1.0	81610000.0	81620000.0	6.0	6.234328746795654	2.6909377574920654
1.0	81640000.0	81650000.0	2.0	6.0884809494018555	2.6897544860839844
1.0	81690000.0	81700000.0	9.0	5.402864456176758	2.541088342666626
1.0	81830000.0	81840000.0	0.0	4.0461835861206055	2.1842894554138184
1.0	81940000.0	81950000.0	3.0	2.6477527618408203	1.7012646198272705
1.0	81970000.0	81980000.0	3.0	2.8067498207092285	1.763505220413208
1.0	81980000.0	81990000.0	5.0	2.9481616020202637	1.8256065845489502
1.0	82020000.0	82030000.0	2.0	3.3058667182922363	1.9512262344360352
1.0	82160000.0	82170000.0	2.0	3.0524725914001465	1.8449726104736328
1.0	82180000.0	82190000.0	1.0	3.617288112640381	2.0617518424987793
1.0	82200000.0	82210000.0	2.0	3.3016819953918457	1.9448268413543701
1.0	82320000.0	82330000.0	3.0	4.8812360763549805	2.413595676422119
1.0	82440000.0	82450000.0	10.0	4.80770206451416	2.399686336517334
1.0	82450000.0	82460000.0	1.0	5.96717643737793	2.6515402793884277
1.0	82500000.0	82510000.0	9.0	5.706140041351318	2.601611852645874
1.0	82520000.0	82530000.0	4.0	5.671619415283203	2.594372272491455
1.0	82580000.0	82590000.0	6.0	4.843461513519287	2.4071056842803955
1.0	82610000.0	82620000.0	2.0	5.071850776672363	2.460080623626709
1.0	82640000.0	82650000.0	6.0	4.589118003845215	2.341984510421753
1.0	82750000.0	82760000.0	8.0	6.4609198570251465	2.7378463745117188
1.0	82790000.0	82800000.0	7.0	7.134219169616699	2.8466458320617676
1.0	82800000.0	82810000.0	10.0	7.011029243469238	2.831576108932495
1.0	82810000.0	82820000.0	13.0	7.5602707862854	2.892251491546631
1.0	82850000.0	82860000.0	2.0	7.366257667541504	2.8862862586975098
1.0	82880000.0	82890000.0	7.0	7.180555820465088	2.854860305786133
1.0	82920000.0	82930000.0	1.0	7.5252685546875	2.9005112648010254
1.0	83040000.0	83050000.0	5.0	7.524611473083496	2.905034303665161
1.0	83080000.0	83090000.0	10.0	8.26427173614502	2.9736454486846924
1.0	83100000.0	83110000.0	7.0	7.861588954925537	2.9351377487182617
1.0	83170000.0	83180000.0	9.0	7.686166286468506	2.918698787689209
1.0	83190000.0	83200000.0	9.0	7.907605171203613	2.9334208965301514
1.0	83220000.0	83230000.0	11.0	7.46853494644165	2.888695240020752
1.0	83230000.0	83240000.0	8.0	7.921048641204834	2.9404828548431396
1.0	83240000.0	83250000.0	6.0	8.093058586120605	2.9600296020507812
1.0	83250000.0	83260000.0	3.0	8.226336479187012	2.9716122150421143
1.0	83270000.0	83280000.0	4.0	7.808669090270996	2.9286489486694336
1.0	83300000.0	83310000.0	8.0	6.922613620758057	2.8212363719940186
1.0	83330000.0	83340000.0	7.0	7.082760810852051	2.8456454277038574
1.0	83360000.0	83370000.0	6.0	7.45200252532959	2.8876986503601074
1.0	83440000.0	83450000.0	5.0	6.202203750610352	2.701707124710083
1.0	83510000.0	83520000.0	4.0	7.127281188964844	2.83915376663208
1.0	83960000.0	83970000.0	4.0	3.7973389625549316	2.0972559452056885
1.0	83980000.0	83990000.0	6.0	4.915200233459473	2.413611650466919
1.0	84070000.0	84080000.0	11.0	6.357067108154297	2.7202892303466797
1.0	84090000.0	84100000.0	9.0	6.596924781799316	2.760132312774658
1.0	84150000.0	84160000.0	1.0	4.500998497009277	2.3359737396240234
1.0	84230000.0	84240000.0	2.0	3.4942221641540527	2.028205156326294
1.0	84250000.0	84260000.0	5.0	3.5924746990203857	2.0435330867767334
1.0	84310000.0	84320000.0	2.0	2.2885489463806152	1.5002739429473877
1.0	84350000.0	84360000.0	2.0	2.821122407913208	1.7634845972061157
1.0	84410000.0	84420000.0	5.0	2.234722137451172	1.5328741073608398
1.0	84510000.0	84520000.0	2.0	2.287273406982422	1.5395338535308838
1.0	84590000.0	84600000.0	1.0	1.9047155380249023	1.3607561588287354
1.0	84600000.0	84610000.0	1.0	1.8185113668441772	1.3126506805419922
1.0	84610000.0	84620000.0	3.0	1.825351357460022	1.3207862377166748
1.0	84620000.0	84630000.0	1.0	1.8034989833831787	1.3075240850448608
1.0	84660000.0	84670000.0	0.0	1.554744005203247	1.1539169549942017
1.0	84680000.0	84690000.0	2.0	1.649789571762085	1.2184375524520874
1.0	84750000.0	84760000.0	2.0	1.8101266622543335	1.3134291172027588
1.0	84760000.0	84770000.0	1.0	1.5699745416641235	1.318960189819336
1.0	84800000.0	84810000.0	2.0	1.7915054559707642	1.3057891130447388
1.0	84850000.0	84860000.0	0.0	1.9107879400253296	1.3691397905349731
1.0	84880000.0	84890000.0	0.0	1.777637243270874	1.2900278568267822
1.0	84930000.0	84940000.0	4.0	1.5956372022628784	1.1951439380645752
1.0	84940000.0	84950000.0	1.0	1.7738964557647705	1.3416639566421509
1.0	85060000.0	85070000.0	1.0	1.6250507831573486	1.2114341259002686
1.0	85120000.0	85130000.0	1.0	1.3931305408477783	1.0476454496383667
1.0	85210000.0	85220000.0	3.0	1.9414994716644287	1.383148431777954
1.0	85230000.0	85240000.0	1.0	2.295279026031494	1.573762059211731
1.0	85270000.0	85280000.0	3.0	2.3638827800750732	1.6113922595977783
1.0	85340000.0	85350000.0	1.0	2.326530694961548	1.5961687564849854
1.0	85360000.0	85370000.0	2.0	2.1991283893585205	1.5317742824554443
1.0	85370000.0	85380000.0	1.0	2.009474754333496	1.4188424348831177
1.0	85660000.0	85670000.0	1.0	1.191819429397583	0.9946389198303223
1.0	85700000.0	85710000.0	3.0	1.262049913406372	0.9789261817932129
1.0	85780000.0	85790000.0	0.0	1.2801625728607178	0.9824175834655762
1.0	85790000.0	85800000.0	1.0	1.2440924644470215	0.9615341424942017
1.0	85810000.0	85820000.0	2.0	1.1934540271759033	0.9242728352546692
1.0	85820000.0	85830000.0	1.0	1.417100429534912	1.0773084163665771
1.0	85920000.0	85930000.0	1.0	1.3598843812942505	1.0289833545684814
1.0	85950000.0	85960000.0	3.0	1.5151138305664062	1.1405786275863647
1.0	85960000.0	85970000.0	2.0	1.3421196937561035	1.019748568534851
1.0	85990000.0	86000000.0	3.0	1.5653798580169678	1.1813023090362549
1.0	86010000.0	86020000.0	1.0	1.448305368423462	1.0990779399871826
1.0	86020000.0	86030000.0	1.0	1.5484464168548584	1.1649967432022095
1.0	86040000.0	86050000.0	1.0	1.755196213722229	1.466148018836975
1.0	86060000.0	86070000.0	0.0	1.604100227355957	1.2009751796722412
1.0	86110000.0	86120000.0	0.0	1.2495696544647217	0.9564752578735352
1.0	86160000.0	86170000.0	2.0	1.2543070316314697	0.961545467376709
1.0	86240000.0	86250000.0	2.0	2.3042678833007812	1.5811822414398193
1.0	86260000.0	86270000.0	2.0	2.428785800933838	1.6450960636138916
1.0	86350000.0	86360000.0	2.0	3.0248570442199707	1.8751875162124634
1.0	86380000.0	86390000.0	6.0	2.9365694522857666	1.8467521667480469
1.0	86440000.0	86450000.0	4.0	3.1496200561523438	1.918269395828247
1.0	86470000.0	86480000.0	2.0	3.552227735519409	2.0446629524230957
1.0	86500000.0	86510000.0	2.0	3.554184675216675	2.0449070930480957
1.0	86580000.0	86590000.0	4.0	3.635732650756836	2.0753045082092285
1.0	86630000.0	86640000.0	6.0	2.817312717437744	1.7594623565673828
1.0	86660000.0	86670000.0	6.0	3.403531551361084	2.004002094268799
1.0	86670000.0	86680000.0	5.0	3.546370029449463	2.0486528873443604
1.0	86700000.0	86710000.0	1.0	3.08784556388855	1.8662748336791992
1.0	86780000.0	86790000.0	1.0	2.2626020908355713	1.5653811693191528
1.0	86800000.0	86810000.0	1.0	2.280463218688965	1.5743231773376465
1.0	86810000.0	86820000.0	2.0	1.990831732749939	1.404908537864685
1.0	86880000.0	86890000.0	2.0	1.5457074642181396	1.1411758661270142
1.0	86930000.0	86940000.0	3.0	1.8638889789581299	1.3395153284072876
1.0	87000000.0	87010000.0	0.0	1.99929940700531	1.4180666208267212
1.0	87010000.0	87020000.0	2.0	2.0351405143737793	1.444350242614746
1.0	87220000.0	87230000.0	2.0	1.3681367635726929	1.0336984395980835
1.0	87290000.0	87300000.0	1.0	1.5276111364364624	1.1403605937957764
1.0	87390000.0	87400000.0	0.0	1.3534398078918457	1.0280481576919556
1.0	87400000.0	87410000.0	2.0	1.3940027952194214	1.0545272827148438
1.0	87430000.0	87440000.0	0.0	1.3782455921173096	1.0409839153289795
1.0	87440000.0	87450000.0	2.0	1.348418951034546	1.0301932096481323
1.0	87450000.0	87460000.0	0.0	1.4389985799789429	1.0799638032913208
1.0	87480000.0	87490000.0	1.0	1.6078811883926392	1.1944679021835327
1.0	87490000.0	87500000.0	0.0	1.5505214929580688	1.1540324687957764
1.0	87500000.0	87510000.0	0.0	1.662369728088379	1.2277028560638428
1.0	87530000.0	87540000.0	0.0	1.5503695011138916	1.1533715724945068
1.0	87570000.0	87580000.0	4.0	1.3998180627822876	1.057717204093933
1.0	87700000.0	87710000.0	2.0	1.945534348487854	1.3955326080322266
1.0	87750000.0	87760000.0	2.0	1.7064168453216553	1.2432886362075806
1.0	87810000.0	87820000.0	0.0	1.316941738128662	0.996629536151886
1.0	87960000.0	87970000.0	3.0	1.5056304931640625	1.1257741451263428
1.0	87970000.0	87980000.0	1.0	1.5324335098266602	1.1348602771759033
1.0	87990000.0	88000000.0	1.0	1.9929955005645752	1.4264318943023682
1.0	88040000.0	88050000.0	0.0	1.8984893560409546	1.3579522371292114
1.0	88060000.0	88070000.0	1.0	1.8513400554656982	1.3247792720794678
1.0	88070000.0	88080000.0	3.0	2.0933241844177246	1.4752908945083618
1.0	88080000.0	88090000.0	4.0	1.9965871572494507	1.421185851097107
1.0	88090000.0	88100000.0	3.0	1.9428107738494873	1.390610694885254
1.0	88110000.0	88120000.0	2.0	1.846811294555664	1.328866720199585
1.0	88180000.0	88190000.0	0.0	1.9076992273330688	1.3614907264709473
1.0	88200000.0	88210000.0	0.0	1.8945449590682983	1.3539345264434814
1.0	88270000.0	88280000.0	2.0	1.461876630783081	1.084975004196167
1.0	88280000.0	88290000.0	4.0	1.6803295612335205	1.239215612411499
1.0	88290000.0	88300000.0	1.0	2.0056004524230957	1.4264135360717773
1.0	88300000.0	88310000.0	0.0	2.1259312629699707	1.4855886697769165
1.0	88310000.0	88320000.0	2.0	1.8416588306427002	1.3204922676086426
1.0	88390000.0	88400000.0	2.0	1.7749913930892944	1.2863892316818237
1.0	88410000.0	88420000.0	1.0	1.9576880931854248	1.3877418041229248
1.0	88420000.0	88430000.0	2.0	2.0883164405822754	1.467896580696106
1.0	88540000.0	88550000.0	2.0	2.173840045928955	1.5112712383270264
1.0	88560000.0	88570000.0	3.0	2.0905375480651855	1.468345284461975
1.0	88610000.0	88620000.0	1.0	2.049931049346924	1.4456818103790283
1.0	88620000.0	88630000.0	2.0	1.934404969215393	1.3797004222869873
1.0	88650000.0	88660000.0	3.0	1.936362862586975	1.3854591846466064
1.0	88670000.0	88680000.0	0.0	1.7757976055145264	1.286738634109497
1.0	88760000.0	88770000.0	1.0	1.6473878622055054	1.215343713760376
1.0	88810000.0	88820000.0	0.0	1.4343488216400146	1.0696784257888794
1.0	88860000.0	88870000.0	0.0	1.888573408126831	1.3736025094985962
1.0	88900000.0	88910000.0	0.0	2.0030863285064697	1.4313639402389526
1.0	88910000.0	88920000.0	1.0	1.9361040592193604	1.3915845155715942
1.0	88920000.0	88930000.0	1.0	1.7603890895843506	1.278843641281128
1.0	88940000.0	88950000.0	1.0	1.7913497686386108	1.309353232383728
1.0	88950000.0	88960000.0	2.0	1.755120873451233	1.2877246141433716
1.0	89000000.0	89010000.0	1.0	2.0202202796936035	1.4374046325683594
1.0	89010000.0	89020000.0	1.0	1.937546730041504	1.387953519821167
1.0	89020000.0	89030000.0	0.0	1.9912078380584717	1.4197938442230225
1.0	89030000.0	89040000.0	1.0	2.0406265258789062	1.4460749626159668
1.0	89080000.0	89090000.0	4.0	1.8985334634780884	1.3873260021209717
1.0	89120000.0	89130000.0	1.0	1.4064643383026123	1.0552417039871216
1.0	89130000.0	89140000.0	2.0	1.7133185863494873	1.2625809907913208
1.0	89190000.0	89200000.0	5.0	1.2153406143188477	0.9369176626205444
1.0	89220000.0	89230000.0	0.0	1.2375949621200562	0.9504741430282593
1.0	89330000.0	89340000.0	1.0	1.2871589660644531	0.983113169670105
1.0	89470000.0	89480000.0	0.0	1.3297556638717651	1.0081197023391724
1.0	89480000.0	89490000.0	2.0	1.3924192190170288	1.05893075466156
1.0	89510000.0	89520000.0	0.0	1.70102059841156	1.246727705001831
1.0	89560000.0	89570000.0	1.0	1.9067827463150024	1.3785563707351685
1.0	89580000.0	89590000.0	1.0	1.6172994375228882	1.1968916654586792
1.0	89630000.0	89640000.0	2.0	1.7689650058746338	1.2925688028335571
1.0	89640000.0	89650000.0	2.0	1.7572460174560547	1.2855260372161865
1.0	89680000.0	89690000.0	3.0	1.6613061428070068	1.238426923751831
1.0	89810000.0	89820000.0	1.0	1.7141687870025635	1.2593014240264893
1.0	89840000.0	89850000.0	0.0	1.4350919723510742	1.0942058563232422
1.0	89950000.0	89960000.0	0.0	1.6108766794204712	1.1918036937713623
1.0	89980000.0	89990000.0	3.0	1.4372349977493286	1.0781662464141846
1.0	90030000.0	90040000.0	1.0	1.3401052951812744	1.0192979574203491
1.0	90080000.0	90090000.0	0.0	1.9679491519927979	1.4026641845703125
1.0	90100000.0	90110000.0	1.0	1.6891319751739502	1.2319337129592896
1.0	90130000.0	90140000.0	4.0	1.8601621389389038	1.3443844318389893
1.0	90200000.0	90210000.0	4.0	1.9860353469848633	1.4168345928192139
1.0	90300000.0	90310000.0	0.0	1.354993224143982	1.036221981048584
1.0	90320000.0	90330000.0	1.0	1.4331929683685303	1.0783185958862305
1.0	90340000.0	90350000.0	0.0	1.375768780708313	1.0431565046310425
1.0	90360000.0	90370000.0	3.0	1.1828489303588867	0.9140350222587585
1.0	90370000.0	90380000.0	3.0	1.1735159158706665	0.9079206585884094
1.0	90380000.0	90390000.0	2.0	1.202686071395874	0.9284394979476929
1.0	90390000.0	90400000.0	0.0	1.2428821325302124	0.9514989852905273
1.0	90430000.0	90440000.0	0.0	1.7552306652069092	1.2780444622039795
1.0	90580000.0	90590000.0	4.0	2.6686573028564453	1.75341796875
1.0	90660000.0	90670000.0	1.0	3.1792521476745605	1.9043323993682861
1.0	90670000.0	90680000.0	5.0	3.3965606689453125	2.002225160598755
1.0	90730000.0	90740000.0	4.0	3.5354723930358887	2.043912410736084
1.0	90800000.0	90810000.0	1.0	3.8001549243927	2.1181702613830566
1.0	90810000.0	90820000.0	5.0	3.881655216217041	2.15742564201355
1.0	90910000.0	90920000.0	5.0	4.572160243988037	2.3413596153259277
1.0	90950000.0	90960000.0	3.0	4.846662998199463	2.41145396232605
1.0	91010000.0	91020000.0	5.0	4.3509368896484375	2.3022074699401855
1.0	91190000.0	91200000.0	1.0	4.065696716308594	2.237516403198242
1.0	91280000.0	91290000.0	0.0	2.8443045616149902	1.841860055923462
1.0	91360000.0	91370000.0	4.0	1.404811143875122	1.0577641725540161
1.0	91400000.0	91410000.0	2.0	1.3481767177581787	1.0184977054595947
1.0	91420000.0	91430000.0	3.0	1.2835986614227295	0.9780260324478149
1.0	91430000.0	91440000.0	1.0	1.4595386981964111	1.0911293029785156
1.0	91520000.0	91530000.0	1.0	1.9467344284057617	1.3934118747711182
1.0	91550000.0	91560000.0	1.0	2.210839033126831	1.5461703538894653
1.0	91610000.0	91620000.0	4.0	2.3533897399902344	1.609971046447754
1.0	91630000.0	91640000.0	4.0	2.1192896366119385	1.4711902141571045
1.0	91640000.0	91650000.0	1.0	2.5693001747131348	1.7143681049346924
1.0	91650000.0	91660000.0	3.0	2.47554874420166	1.675540566444397
1.0	91660000.0	91670000.0	7.0	2.3572311401367188	1.6138668060302734
1.0	91700000.0	91710000.0	1.0	2.5218937397003174	1.690847635269165
1.0	91720000.0	91730000.0	3.0	2.5396370887756348	1.7042958736419678
1.0	91860000.0	91870000.0	1.0	2.4953665733337402	1.679900884628296
1.0	91900000.0	91910000.0	0.0	2.4583773612976074	1.6660149097442627
1.0	91940000.0	91950000.0	1.0	2.1359338760375977	1.4983243942260742
1.0	91950000.0	91960000.0	4.0	2.1018033027648926	1.4857707023620605
1.0	91960000.0	91970000.0	2.0	1.8531348705291748	1.3341002464294434
1.0	91970000.0	91980000.0	1.0	1.5554252862930298	1.149999976158142
1.0	91990000.0	92000000.0	0.0	1.8880285024642944	1.3550547361373901
1.0	92020000.0	92030000.0	1.0	1.8169128894805908	1.3220131397247314
1.0	92070000.0	92080000.0	2.0	1.5306017398834229	1.1505451202392578
1.0	92100000.0	92110000.0	0.0	1.7537271976470947	1.2899010181427002
1.0	92140000.0	92150000.0	1.0	1.7583411931991577	1.284586787223816
1.0	92150000.0	92160000.0	0.0	1.5723851919174194	1.1736564636230469
1.0	92160000.0	92170000.0	1.0	1.5716042518615723	1.1791743040084839
1.0	92200000.0	92210000.0	2.0	1.5821893215179443	1.183403491973877
1.0	92210000.0	92220000.0	2.0	1.7650649547576904	1.300308108329773
1.0	92240000.0	92250000.0	0.0	1.788595199584961	1.3088890314102173
1.0	92330000.0	92340000.0	1.0	1.8790067434310913	1.3469136953353882
1.0	92350000.0	92360000.0	3.0	1.526472568511963	1.191646933555603
1.0	92410000.0	92420000.0	3.0	2.4089879989624023	1.6395084857940674
1.0	92430000.0	92440000.0	2.0	2.2467474937438965	1.5500562191009521
1.0	92470000.0	92480000.0	4.0	2.035733461380005	1.4440507888793945
1.0	92510000.0	92520000.0	2.0	2.124626874923706	1.4892762899398804
1.0	92530000.0	92540000.0	0.0	2.0012214183807373	1.4184573888778687
1.0	92580000.0	92590000.0	2.0	1.5922861099243164	1.1792924404144287
1.0	92610000.0	92620000.0	2.0	1.4684964418411255	1.103931188583374
1.0	92630000.0	92640000.0	1.0	1.5568606853485107	1.15188467502594
1.0	92670000.0	92680000.0	5.0	1.8646472692489624	1.3532077074050903
1.0	92690000.0	92700000.0	1.0	1.913282036781311	1.368450403213501
1.0	92700000.0	92710000.0	1.0	1.766448974609375	1.274369239807129
1.0	92750000.0	92760000.0	1.0	1.3272755146026611	1.0059115886688232
1.0	92760000.0	92770000.0	0.0	1.5242105722427368	1.2813936471939087
1.0	92790000.0	92800000.0	1.0	1.2883131504058838	0.9837883114814758
1.0	92830000.0	92840000.0	1.0	1.3077032566070557	0.995710551738739
1.0	92840000.0	92850000.0	2.0	1.4163211584091187	1.0628899335861206
1.0	92870000.0	92880000.0	2.0	2.0370898246765137	1.4416663646697998
1.0	92970000.0	92980000.0	1.0	1.7673864364624023	1.281516671180725
1.0	92980000.0	92990000.0	1.0	1.5066969394683838	1.121822714805603
1.0	93080000.0	93090000.0	1.0	1.2306041717529297	0.9450880885124207
1.0	93140000.0	93150000.0	0.0	1.2217613458633423	0.9401345252990723
1.0	93250000.0	93260000.0	2.0	1.1338707208633423	0.9425686001777649
1.0	93320000.0	93330000.0	2.0	1.2634562253952026	0.9664142727851868
1.0	93390000.0	93400000.0	3.0	1.2650123834609985	0.9766616821289062
1.0	93420000.0	93430000.0	1.0	1.2614638805389404	1.0565814971923828
1.0	93470000.0	93480000.0	1.0	1.5824857950210571	1.1786725521087646
1.0	93500000.0	93510000.0	1.0	1.571250557899475	1.173165202140808
1.0	93580000.0	93590000.0	2.0	1.2192986011505127	0.93602454662323
1.0	93620000.0	93630000.0	1.0	1.1976189613342285	0.9228007197380066
1.0	93670000.0	93680000.0	0.0	1.277039885520935	0.9745944142341614
1.0	93680000.0	93690000.0	1.0	1.240298867225647	0.9521158933639526
1.0	93770000.0	93780000.0	3.0	1.2174015045166016	0.9344099760055542
1.0	93860000.0	93870000.0	0.0	1.4877874851226807	1.1183427572250366
1.0	93890000.0	93900000.0	3.0	1.4499413967132568	1.1038873195648193
1.0	93960000.0	93970000.0	1.0	1.1715137958526611	0.9087204933166504
1.0	94010000.0	94020000.0	0.0	1.2176624536514282	0.934457004070282
1.0	94050000.0	94060000.0	1.0	1.1206295490264893	0.9306238293647766
1.0	94060000.0	94070000.0	1.0	1.1381645202636719	0.8828967809677124
1.0	94120000.0	94130000.0	1.0	1.180138349533081	0.9126933813095093
1.0	94160000.0	94170000.0	1.0	1.3610470294952393	1.0288448333740234
1.0	94180000.0	94190000.0	4.0	1.4150707721710205	1.0734825134277344
1.0	94210000.0	94220000.0	0.0	1.323854684829712	1.0090069770812988
1.0	94350000.0	94360000.0	2.0	1.3302911520004272	1.010101556777954
1.0	94380000.0	94390000.0	1.0	1.878186583518982	1.352047085762024
1.0	94430000.0	94440000.0	2.0	1.5766417980194092	1.1710989475250244
1.0	94440000.0	94450000.0	3.0	1.5288007259368896	1.1448585987091064
1.0	94530000.0	94540000.0	1.0	1.4751743078231812	1.1018117666244507
1.0	94540000.0	94550000.0	1.0	1.8267757892608643	1.323176622390747
1.0	94550000.0	94560000.0	4.0	1.6568361520767212	1.2225558757781982
1.0	94560000.0	94570000.0	4.0	1.5359644889831543	1.149515151977539
1.0	94770000.0	94780000.0	0.0	1.334519386291504	1.013731837272644
1.0	94790000.0	94800000.0	2.0	1.183536171913147	0.9130808115005493
1.0	94850000.0	94860000.0	0.0	1.429052710533142	1.0738887786865234
1.0	94890000.0	94900000.0	1.0	1.1850616931915283	0.9120689630508423
1.0	94900000.0	94910000.0	0.0	1.1638364791870117	0.8988458514213562
1.0	94920000.0	94930000.0	1.0	1.206247091293335	0.9270853996276855
1.0	94930000.0	94940000.0	0.0	1.20367431640625	0.9257099032402039
1.0	94940000.0	94950000.0	0.0	1.2333285808563232	0.9441165924072266
1.0	94980000.0	94990000.0	1.0	1.2133734226226807	0.932529091835022
1.0	95010000.0	95020000.0	0.0	1.322967529296875	1.0045078992843628
1.0	95020000.0	95030000.0	3.0	1.3255277872085571	1.0092785358428955
1.0	95130000.0	95140000.0	0.0	1.2719917297363281	0.979241669178009
1.0	95160000.0	95170000.0	0.0	1.1733492612838745	0.9093533754348755
1.0	95260000.0	95270000.0	1.0	1.0431277751922607	0.8213755488395691
1.0	95270000.0	95280000.0	2.0	1.0448153018951416	0.8222032785415649
1.0	95300000.0	95310000.0	1.0	1.1334912776947021	0.881382167339325
1.0	95330000.0	95340000.0	1.0	1.1274479627609253	0.8807079195976257
1.0	95380000.0	95390000.0	2.0	1.132685661315918	0.8792889714241028
1.0	95400000.0	95410000.0	1.0	1.1977595090866089	0.9247443079948425
1.0	95410000.0	95420000.0	1.0	1.195339560508728	0.9197410345077515
1.0	95540000.0	95550000.0	4.0	1.9177169799804688	1.3746545314788818
1.0	95600000.0	95610000.0	2.0	1.6974718570709229	1.240617036819458
1.0	95660000.0	95670000.0	0.0	1.6854755878448486	1.2419960498809814
1.0	95670000.0	95680000.0	4.0	1.5823501348495483	1.171926498413086
1.0	95680000.0	95690000.0	2.0	1.776419997215271	1.297015905380249
1.0	95700000.0	95710000.0	2.0	1.3635755777359009	1.031182050704956
1.0	95720000.0	95730000.0	1.0	1.8381770849227905	1.3264585733413696
1.0	95820000.0	95830000.0	4.0	2.3344953060150146	1.5993578433990479
1.0	95870000.0	95880000.0	1.0	2.8735549449920654	1.8162078857421875
1.0	95940000.0	95950000.0	6.0	3.7814457416534424	2.153355121612549
1.0	95970000.0	95980000.0	4.0	3.1209254264831543	1.8790897130966187
1.0	95990000.0	96000000.0	8.0	3.4414291381835938	2.027719259262085
1.0	96040000.0	96050000.0	2.0	4.032895088195801	2.1911044120788574
1.0	96050000.0	96060000.0	5.0	3.696837902069092	2.08195161819458
1.0	96190000.0	96200000.0	4.0	3.974862575531006	2.168160915374756
1.0	96220000.0	96230000.0	5.0	4.843015193939209	2.4256319999694824
1.0	96310000.0	96320000.0	7.0	4.862188816070557	2.406886577606201
1.0	96320000.0	96330000.0	4.0	4.856326103210449	2.407454490661621
1.0	96360000.0	96370000.0	7.0	5.71096658706665	2.6043314933776855
1.0	96410000.0	96420000.0	4.0	4.6649699211120605	2.358917713165283
1.0	96430000.0	96440000.0	6.0	5.3589043617248535	2.5202579498291016
1.0	96510000.0	96520000.0	6.0	4.393795490264893	2.290196657180786
1.0	96620000.0	96630000.0	12.0	5.707727432250977	2.5975399017333984
1.0	96640000.0	96650000.0	5.0	5.697136878967285	2.601306200027466
1.0	96660000.0	96670000.0	3.0	5.432531833648682	2.5443358421325684
1.0	96700000.0	96710000.0	2.0	3.298297166824341	1.9555612802505493
1.0	96740000.0	96750000.0	5.0	4.26377010345459	2.257535219192505
1.0	96770000.0	96780000.0	6.0	4.179479122161865	2.217977523803711
1.0	96850000.0	96860000.0	3.0	4.187989234924316	2.234391689300537
1.0	96870000.0	96880000.0	5.0	3.9730687141418457	2.169736385345459
1.0	97010000.0	97020000.0	7.0	3.0417890548706055	1.856485366821289
1.0	97050000.0	97060000.0	1.0	3.703479051589966	2.0828185081481934
1.0	97140000.0	97150000.0	7.0	2.1859123706817627	1.5229103565216064
1.0	97220000.0	97230000.0	1.0	1.5350160598754883	1.1309267282485962
1.0	97250000.0	97260000.0	4.0	1.3810317516326904	1.039635181427002
1.0	97370000.0	97380000.0	3.0	4.273237705230713	2.2519466876983643
1.0	97420000.0	97430000.0	3.0	5.144976615905762	2.4775524139404297
1.0	97450000.0	97460000.0	7.0	5.567546844482422	2.575054168701172
1.0	97470000.0	97480000.0	4.0	5.9129533767700195	2.6352713108062744
1.0	97480000.0	97490000.0	7.0	5.922168731689453	2.6420130729675293
1.0	97560000.0	97570000.0	7.0	5.372008323669434	2.5253992080688477
1.0	97570000.0	97580000.0	8.0	5.393337249755859	2.5293774604797363
1.0	97630000.0	97640000.0	5.0	4.47072696685791	2.309424877166748
1.0	97740000.0	97750000.0	2.0	3.3451087474823	1.9330615997314453
1.0	97760000.0	97770000.0	2.0	3.7820072174072266	2.096705675125122
1.0	97780000.0	97790000.0	6.0	2.5438790321350098	1.616686463356018
1.0	97790000.0	97800000.0	4.0	3.7975921630859375	2.104172945022583
1.0	97810000.0	97820000.0	2.0	3.650698184967041	2.055835247039795
1.0	97830000.0	97840000.0	9.0	3.6339111328125	2.0536303520202637
1.0	97860000.0	97870000.0	2.0	3.87477445602417	2.128873825073242
1.0	97880000.0	97890000.0	4.0	4.521782875061035	2.3137900829315186
1.0	97890000.0	97900000.0	9.0	4.189694404602051	2.221162796020508
1.0	97970000.0	97980000.0	5.0	5.216177463531494	2.4872725009918213
1.0	98080000.0	98090000.0	4.0	5.7448015213012695	2.6135363578796387
1.0	98130000.0	98140000.0	8.0	5.2632737159729	2.503666400909424
1.0	98150000.0	98160000.0	9.0	4.9835638999938965	2.4354915618896484
1.0	98160000.0	98170000.0	2.0	5.534912586212158	2.562365770339966
1.0	98170000.0	98180000.0	7.0	5.286719799041748	2.514678478240967
1.0	98190000.0	98200000.0	2.0	5.175407409667969	2.4863808155059814
1.0	98200000.0	98210000.0	3.0	5.0328474044799805	2.4507522583007812
1.0	98220000.0	98230000.0	4.0	4.968541145324707	2.433297634124756
1.0	98240000.0	98250000.0	3.0	4.742400169372559	2.3734371662139893
1.0	98270000.0	98280000.0	3.0	4.803999900817871	2.388528347015381
1.0	98300000.0	98310000.0	4.0	4.317310333251953	2.258274793624878
1.0	98310000.0	98320000.0	3.0	4.172543525695801	2.2205867767333984
1.0	98370000.0	98380000.0	2.0	4.536118507385254	2.316511631011963
1.0	98410000.0	98420000.0	0.0	4.622525691986084	2.3486382961273193
1.0	98420000.0	98430000.0	9.0	4.165449619293213	2.2336666584014893
1.0	98430000.0	98440000.0	5.0	4.18754768371582	2.2437825202941895
1.0	98470000.0	98480000.0	2.0	3.781752109527588	2.106862783432007
1.0	98500000.0	98510000.0	3.0	3.78086519241333	2.11885142326355
1.0	98520000.0	98530000.0	4.0	3.7084603309631348	2.109041690826416
1.0	98540000.0	98550000.0	1.0	3.611358642578125	2.0570168495178223
1.0	98560000.0	98570000.0	5.0	3.1973350048065186	1.926459550857544
1.0	98570000.0	98580000.0	2.0	3.401806354522705	1.9920612573623657
1.0	98630000.0	98640000.0	3.0	3.1861770153045654	1.9180141687393188
1.0	98700000.0	98710000.0	2.0	2.6375949382781982	1.7296428680419922
1.0	98740000.0	98750000.0	1.0	2.731391429901123	1.752454400062561
1.0	98770000.0	98780000.0	0.0	2.8846797943115234	1.8033767938613892
1.0	98970000.0	98980000.0	2.0	2.9031777381896973	1.7821264266967773
1.0	98980000.0	98990000.0	4.0	3.495408296585083	2.0242702960968018
1.0	99020000.0	99030000.0	6.0	3.748533248901367	2.117448568344116
1.0	99090000.0	99100000.0	4.0	2.7317118644714355	1.7498327493667603
1.0	99250000.0	99260000.0	3.0	2.366088390350342	1.6100893020629883
1.0	99270000.0	99280000.0	3.0	2.5742740631103516	1.6911382675170898
1.0	99320000.0	99330000.0	5.0	3.0918831825256348	1.872087836265564
1.0	99330000.0	99340000.0	5.0	3.0309739112854004	1.8469340801239014
1.0	99370000.0	99380000.0	3.0	3.261894941329956	1.9348042011260986
1.0	99400000.0	99410000.0	3.0	3.1964268684387207	1.920236349105835
1.0	99450000.0	99460000.0	2.0	3.418276309967041	1.9830048084259033
1.0	99580000.0	99590000.0	6.0	4.101398468017578	2.209625244140625
1.0	99660000.0	99670000.0	4.0	4.364142417907715	2.288390636444092
1.0	99670000.0	99680000.0	3.0	4.034296989440918	2.196794271469116
1.0	99680000.0	99690000.0	5.0	4.440548896789551	2.306359052658081
1.0	99730000.0	99740000.0	5.0	4.415524482727051	2.2927260398864746
1.0	99770000.0	99780000.0	2.0	4.453640937805176	2.3079798221588135
1.0	99830000.0	99840000.0	9.0	4.1098313331604	2.206712245941162
1.0	99870000.0	99880000.0	3.0	3.5168399810791016	2.032560110092163
1.0	99900000.0	99910000.0	2.0	3.716723680496216	2.102506160736084
1.0	99950000.0	99960000.0	3.0	2.910719394683838	1.8101632595062256
1.0	99960000.0	99970000.0	2.0	2.8581390380859375	1.7939660549163818
1.0	100110000.0	100120000.0	3.0	1.6236587762832642	1.1927794218063354
1.0	100250000.0	100260000.0	0.0	1.6714084148406982	1.229274868965149
1.0	100270000.0	100280000.0	3.0	1.616003394126892	1.197600245475769
1.0	100300000.0	100310000.0	1.0	1.685211420059204	1.2438480854034424
1.0	100340000.0	100350000.0	0.0	1.260669469833374	0.9641183018684387
1.0	100350000.0	100360000.0	0.0	1.231755256652832	0.9444193840026855
1.0	100420000.0	100430000.0	4.0	1.2676185369491577	0.9853351712226868
1.0	100480000.0	100490000.0	0.0	1.1398870944976807	0.8842617869377136
1.0	100560000.0	100570000.0	0.0	1.2387183904647827	0.9511787295341492
1.0	100580000.0	100590000.0	0.0	1.2531636953353882	0.9586814045906067
1.0	100620000.0	100630000.0	0.0	1.520409345626831	1.1396396160125732
1.0	100680000.0	100690000.0	0.0	1.2866731882095337	0.9804897308349609
1.0	100690000.0	100700000.0	1.0	1.3681737184524536	1.0325310230255127
1.0	100720000.0	100730000.0	2.0	1.7778904438018799	1.2887625694274902
1.0	100730000.0	100740000.0	2.0	1.1366300582885742	0.9450573921203613
1.0	100740000.0	100750000.0	0.0	1.3665318489074707	1.0301330089569092
1.0	100760000.0	100770000.0	2.0	1.56330144405365	1.1600282192230225
1.0	100780000.0	100790000.0	4.0	1.5146417617797852	1.1292288303375244
1.0	100810000.0	100820000.0	1.0	1.461815595626831	1.2075893878936768
1.0	100840000.0	100850000.0	2.0	1.4793589115142822	1.1045902967453003
1.0	100870000.0	100880000.0	2.0	1.5679664611816406	1.163780927658081
1.0	100900000.0	100910000.0	1.0	1.569442629814148	1.1665709018707275
1.0	100910000.0	100920000.0	1.0	1.8470890522003174	1.352333664894104
1.0	101010000.0	101020000.0	2.0	2.0593369007110596	1.4558018445968628
1.0	101020000.0	101030000.0	1.0	2.125476360321045	1.494582176208496
1.0	101100000.0	101110000.0	3.0	1.82784104347229	1.3199268579483032
1.0	101230000.0	101240000.0	5.0	2.352552890777588	1.6024036407470703
1.0	101310000.0	101320000.0	2.0	2.3144819736480713	1.5882686376571655
1.0	101390000.0	101400000.0	0.0	1.4513721466064453	1.089181661605835
1.0	101450000.0	101460000.0	1.0	1.248927116394043	0.9569680094718933
1.0	101470000.0	101480000.0	1.0	1.3468776941299438	1.0248119831085205
1.0	101520000.0	101530000.0	1.0	1.9361013174057007	1.3845624923706055
1.0	101550000.0	101560000.0	1.0	1.7830498218536377	1.2902780771255493
1.0	101740000.0	101750000.0	0.0	2.661146879196167	1.7660146951675415
1.0	101780000.0	101790000.0	2.0	2.2251925468444824	1.5456385612487793
1.0	101790000.0	101800000.0	5.0	2.240360736846924	1.5578440427780151
1.0	101810000.0	101820000.0	4.0	2.451155185699463	1.6580426692962646
1.0	101870000.0	101880000.0	6.0	3.5735931396484375	2.058814525604248
1.0	101910000.0	101920000.0	4.0	4.26774263381958	2.2756476402282715
1.0	101920000.0	101930000.0	5.0	3.9532198905944824	2.188462018966675
1.0	101960000.0	101970000.0	5.0	4.481968402862549	2.334592819213867
1.0	101990000.0	102000000.0	7.0	4.6081109046936035	2.374234437942505
1.0	102040000.0	102050000.0	2.0	5.668765068054199	2.6112608909606934
1.0	102140000.0	102150000.0	4.0	6.522538661956787	2.753089189529419
1.0	102290000.0	102300000.0	7.0	6.919478416442871	2.8202157020568848
1.0	102380000.0	102390000.0	9.0	6.6858391761779785	2.7837653160095215
1.0	102530000.0	102540000.0	7.0	5.990513801574707	2.6646788120269775
1.0	102640000.0	102650000.0	8.0	6.610853672027588	2.7743468284606934
1.0	102840000.0	102850000.0	3.0	8.706031799316406	3.009828567504883
1.0	102890000.0	102900000.0	5.0	7.442971229553223	2.894326686859131
1.0	102930000.0	102940000.0	10.0	7.6053619384765625	2.9114627838134766
1.0	102980000.0	102990000.0	9.0	9.009045600891113	3.0333633422851562
1.0	103000000.0	103010000.0	10.0	8.340177536010742	2.9969635009765625
1.0	103080000.0	103090000.0	6.0	10.02843189239502	3.080227851867676
1.0	103130000.0	103140000.0	7.0	9.243668556213379	3.0566515922546387
1.0	103180000.0	103190000.0	11.0	7.896206855773926	2.946326494216919
1.0	103270000.0	103280000.0	8.0	7.593052864074707	2.9203715324401855
1.0	103330000.0	103340000.0	13.0	8.4136381149292	2.9835667610168457
1.0	103410000.0	103420000.0	13.0	7.717085838317871	2.9184799194335938
1.0	103470000.0	103480000.0	7.0	7.519774436950684	2.895282030105591
1.0	103550000.0	103560000.0	12.0	8.262887954711914	2.9724884033203125
1.0	103570000.0	103580000.0	10.0	7.936343193054199	2.9596636295318604
1.0	103610000.0	103620000.0	6.0	9.034402847290039	3.0394821166992188
1.0	103620000.0	103630000.0	10.0	9.036410331726074	3.0376815795898438
1.0	103700000.0	103710000.0	11.0	7.919776916503906	2.9359264373779297
1.0	103720000.0	103730000.0	8.0	6.451374053955078	2.747392416000366
1.0	103730000.0	103740000.0	10.0	6.8352155685424805	2.8014349937438965
1.0	104030000.0	104040000.0	3.0	3.030083179473877	1.848250150680542
1.0	104310000.0	104320000.0	8.0	5.792749404907227	2.6074516773223877
1.0	104410000.0	104420000.0	5.0	9.151494026184082	3.0380184650421143
1.0	104480000.0	104490000.0	7.0	8.13121223449707	2.9564785957336426
1.0	104520000.0	104530000.0	12.0	8.710627555847168	3.013251781463623
1.0	104560000.0	104570000.0	13.0	8.91547679901123	3.0255184173583984
1.0	104570000.0	104580000.0	7.0	7.852049827575684	2.957792282104492
1.0	104610000.0	104620000.0	14.0	9.65007209777832	3.068650722503662
1.0	104620000.0	104630000.0	9.0	9.842180252075195	3.0790414810180664
1.0	104830000.0	104840000.0	8.0	9.771801948547363	3.073080539703369
1.0	104900000.0	104910000.0	8.0	9.799111366271973	3.0747387409210205
1.0	105050000.0	105060000.0	10.0	9.106274604797363	3.0447096824645996
1.0	105140000.0	105150000.0	9.0	8.589698791503906	3.000197172164917
1.0	105170000.0	105180000.0	8.0	8.08664321899414	2.9574930667877197
1.0	105190000.0	105200000.0	5.0	7.736446380615234	2.9275050163269043
1.0	105240000.0	105250000.0	10.0	7.386836051940918	2.876995086669922
1.0	105250000.0	105260000.0	12.0	7.404067039489746	2.8783950805664062
1.0	105270000.0	105280000.0	6.0	7.921282768249512	2.9338889122009277
1.0	105330000.0	105340000.0	6.0	7.174023628234863	2.85078501701355
1.0	105340000.0	105350000.0	6.0	7.325013637542725	2.8692076206207275
1.0	105430000.0	105440000.0	8.0	7.616016387939453	2.9053075313568115
1.0	105440000.0	105450000.0	14.0	7.720649719238281	2.913787841796875
1.0	105450000.0	105460000.0	7.0	8.056184768676758	2.9537367820739746
1.0	105520000.0	105530000.0	7.0	8.978800773620605	3.038200855255127
1.0	105590000.0	105600000.0	10.0	8.149319648742676	2.9681546688079834
1.0	105610000.0	105620000.0	10.0	8.378556251525879	2.9830210208892822
1.0	105630000.0	105640000.0	8.0	8.230046272277832	2.9707295894622803
1.0	105670000.0	105680000.0	7.0	7.2854461669921875	2.8688111305236816
1.0	105770000.0	105780000.0	13.0	7.3029279708862305	2.8603343963623047
1.0	105780000.0	105790000.0	6.0	7.428295135498047	2.8767266273498535
1.0	105870000.0	105880000.0	6.0	7.686575412750244	2.914452314376831
1.0	106010000.0	106020000.0	5.0	7.589491367340088	2.9167087078094482
1.0	106070000.0	106080000.0	13.0	7.7303009033203125	2.914567470550537
1.0	106120000.0	106130000.0	3.0	6.062342166900635	2.7065720558166504
1.0	106150000.0	106160000.0	5.0	7.111021995544434	2.847285747528076
1.0	106190000.0	106200000.0	11.0	6.025832176208496	2.6593823432922363
1.0	106220000.0	106230000.0	5.0	6.118914604187012	2.6744720935821533
1.0	106270000.0	106280000.0	2.0	5.772026062011719	2.6166181564331055
1.0	106340000.0	106350000.0	7.0	7.3035149574279785	2.8584563732147217
1.0	106360000.0	106370000.0	4.0	5.585916996002197	2.6051483154296875
1.0	106410000.0	106420000.0	9.0	8.182007789611816	2.9656100273132324
1.0	106460000.0	106470000.0	6.0	8.544154167175293	3.0006203651428223
1.0	106500000.0	106510000.0	11.0	8.696878433227539	3.0106024742126465
1.0	106560000.0	106570000.0	4.0	8.2355318069458	2.9852471351623535
1.0	106570000.0	106580000.0	13.0	8.62109088897705	3.006470203399658
1.0	106610000.0	106620000.0	12.0	8.112372398376465	2.9612059593200684
1.0	106660000.0	106670000.0	9.0	8.593420028686523	2.999396800994873
1.0	106670000.0	106680000.0	5.0	7.910577297210693	2.9485487937927246
1.0	106680000.0	106690000.0	13.0	7.930239677429199	2.9368655681610107
1.0	106710000.0	106720000.0	8.0	6.987675666809082	2.84106183052063
1.0	106730000.0	106740000.0	10.0	7.540085792541504	2.888455867767334
1.0	106880000.0	106890000.0	7.0	5.760777473449707	2.6115291118621826
1.0	106970000.0	106980000.0	5.0	5.811959743499756	2.616424322128296
1.0	107030000.0	107040000.0	7.0	6.6487250328063965	2.7605173587799072
1.0	107050000.0	107060000.0	4.0	6.683488368988037	2.768758535385132
[truncated: 47,559 more rows]
