# Supplementary material for: Genome-wide mapping of somatic mutation rates uncovers drivers of cancer
Source: Nat Biotechnol. 2022 Jun 20;40(11):1634–43. doi: 10.1038/s41587-022-01353-8 (PMC9646522; doi:10.1038/s41587-022-01353-8)
Supplement: Supplementary file 4 — Regions and model predictions for each fold of each cancer for which a deep learning model was trained. Regions that were filtered are also listed along with their respective model predictions. [file 41587_2022_1353_MOESM4_ESM.zip › kfold_results/Stomach-AdenoCA/fold_4.txt]

CHROM	START	END	Y_TRUE	Y_PRED	STD
1.0	790000.0	800000.0	0.0	1.2569996118545532	0.924012303352356
1.0	890000.0	900000.0	2.0	1.2925617694854736	0.9280479550361633
1.0	940000.0	950000.0	1.0	1.3974006175994873	1.0012125968933105
1.0	1070000.0	1080000.0	1.0	1.318852186203003	0.8243569135665894
1.0	1090000.0	1100000.0	1.0	1.7269262075424194	1.2310562133789062
1.0	1100000.0	1110000.0	2.0	1.2590042352676392	0.7933303713798523
1.0	1130000.0	1140000.0	1.0	1.8204443454742432	1.2745543718338013
1.0	1300000.0	1310000.0	3.0	1.6380882263183594	1.090393304824829
1.0	1350000.0	1360000.0	1.0	1.4905738830566406	0.9321392774581909
1.0	1370000.0	1380000.0	4.0	1.4193514585494995	0.9006572961807251
1.0	1410000.0	1420000.0	2.0	1.6025117635726929	0.9816464185714722
1.0	1700000.0	1710000.0	2.0	1.280627965927124	0.9418832659721375
1.0	1720000.0	1730000.0	0.0	1.2590878009796143	0.8993775248527527
1.0	1750000.0	1760000.0	0.0	1.2369308471679688	0.8142052888870239
1.0	1770000.0	1780000.0	0.0	1.213200569152832	0.7649435997009277
1.0	1850000.0	1860000.0	1.0	1.476483702659607	0.9095080494880676
1.0	2080000.0	2090000.0	3.0	1.274427056312561	0.8195345997810364
1.0	2110000.0	2120000.0	0.0	1.2929644584655762	0.929397702217102
1.0	2120000.0	2130000.0	2.0	1.06536865234375	0.7725499868392944
1.0	2130000.0	2140000.0	1.0	1.2594200372695923	0.8245973587036133
1.0	2140000.0	2150000.0	1.0	1.2951982021331787	0.9509150385856628
1.0	2160000.0	2170000.0	1.0	3.706073045730591	3.4433085918426514
1.0	2180000.0	2190000.0	3.0	1.0413634777069092	0.7566514015197754
1.0	2230000.0	2240000.0	1.0	1.1013312339782715	0.9432525634765625
1.0	2240000.0	2250000.0	1.0	1.299621820449829	0.9509953260421753
1.0	2290000.0	2300000.0	0.0	1.2558929920196533	0.9299640655517578
1.0	2320000.0	2330000.0	2.0	1.2858821153640747	0.9233962893486023
1.0	2330000.0	2340000.0	0.0	1.3379909992218018	0.9769262075424194
1.0	2380000.0	2390000.0	0.0	1.4276834726333618	1.0405534505844116
1.0	2400000.0	2410000.0	1.0	1.5281226634979248	1.1096124649047852
1.0	2450000.0	2460000.0	2.0	1.2776072025299072	0.9176427125930786
1.0	2470000.0	2480000.0	1.0	1.662390947341919	1.1862519979476929
1.0	2510000.0	2520000.0	0.0	1.7780637741088867	1.2664463520050049
1.0	2790000.0	2800000.0	1.0	2.9351046085357666	1.8093535900115967
1.0	2800000.0	2810000.0	1.0	2.734271287918091	1.7274221181869507
1.0	2810000.0	2820000.0	2.0	2.516923189163208	1.618348479270935
1.0	2830000.0	2840000.0	2.0	2.408292055130005	1.5744069814682007
1.0	2850000.0	2860000.0	1.0	2.339776039123535	1.5319013595581055
1.0	2870000.0	2880000.0	7.0	1.8297288417816162	1.2776174545288086
1.0	2900000.0	2910000.0	1.0	2.1768922805786133	1.457554578781128
1.0	2920000.0	2930000.0	3.0	2.0381319522857666	1.3914775848388672
1.0	3020000.0	3030000.0	0.0	1.8765041828155518	1.2993369102478027
1.0	3040000.0	3050000.0	2.0	1.4307279586791992	0.8815609812736511
1.0	3050000.0	3060000.0	3.0	1.3455127477645874	0.8549178242683411
1.0	3100000.0	3110000.0	4.0	1.1973352432250977	0.7602941393852234
1.0	3150000.0	3160000.0	0.0	1.4460197687149048	0.9808160066604614
1.0	3280000.0	3290000.0	2.0	1.6195446252822876	1.1429498195648193
1.0	3310000.0	3320000.0	3.0	1.844016671180725	1.2858585119247437
1.0	3320000.0	3330000.0	4.0	1.8708091974258423	1.2989739179611206
1.0	3360000.0	3370000.0	2.0	1.7422183752059937	1.2238327264785767
1.0	3570000.0	3580000.0	3.0	1.8278429508209229	1.2775380611419678
1.0	3650000.0	3660000.0	1.0	1.7220985889434814	1.2096223831176758
1.0	3670000.0	3680000.0	2.0	2.031071662902832	1.3876855373382568
1.0	3740000.0	3750000.0	1.0	1.3305699825286865	0.8381626009941101
1.0	3800000.0	3810000.0	1.0	1.2073228359222412	0.8857685327529907
1.0	3830000.0	3840000.0	1.0	1.3996853828430176	1.0496009588241577
1.0	3990000.0	4000000.0	3.0	1.2701499462127686	0.8026218414306641
1.0	4020000.0	4030000.0	2.0	2.0132603645324707	1.3767552375793457
1.0	4090000.0	4100000.0	2.0	3.2122092247009277	1.9042866230010986
1.0	4180000.0	4190000.0	2.0	3.5867996215820312	2.0427277088165283
1.0	4230000.0	4240000.0	0.0	4.174765586853027	2.230254888534546
1.0	4280000.0	4290000.0	5.0	4.009184837341309	2.154259204864502
1.0	4370000.0	4380000.0	7.0	6.385739326477051	2.700066089630127
1.0	4380000.0	4390000.0	3.0	6.122568130493164	2.6674678325653076
1.0	4390000.0	4400000.0	3.0	6.615561008453369	2.742612600326538
1.0	4400000.0	4410000.0	8.0	6.0943498611450195	2.652751922607422
1.0	4410000.0	4420000.0	3.0	6.118123531341553	2.6694653034210205
1.0	4460000.0	4470000.0	6.0	5.837563514709473	2.605961322784424
1.0	4520000.0	4530000.0	6.0	5.564791202545166	2.548926830291748
1.0	4560000.0	4570000.0	2.0	4.832805633544922	2.3870346546173096
1.0	4680000.0	4690000.0	8.0	4.447082996368408	2.3089373111724854
1.0	4690000.0	4700000.0	4.0	4.54726505279541	2.3492493629455566
1.0	4770000.0	4780000.0	5.0	4.522007942199707	2.3113532066345215
1.0	4780000.0	4790000.0	4.0	5.140039920806885	2.461728572845459
1.0	4790000.0	4800000.0	3.0	4.933830738067627	2.417757511138916
1.0	4800000.0	4810000.0	7.0	4.719910144805908	2.365516424179077
1.0	4820000.0	4830000.0	4.0	4.777710914611816	2.3666884899139404
1.0	4840000.0	4850000.0	5.0	4.7927565574646	2.376664638519287
1.0	4850000.0	4860000.0	6.0	4.9945502281188965	2.4127848148345947
1.0	4860000.0	4870000.0	5.0	5.105564117431641	2.434232473373413
1.0	4900000.0	4910000.0	5.0	5.374276161193848	2.4973905086517334
1.0	4930000.0	4940000.0	2.0	5.420424461364746	2.513868570327759
1.0	4940000.0	4950000.0	10.0	4.997500419616699	2.4107022285461426
1.0	5000000.0	5010000.0	3.0	5.770779609680176	2.579674243927002
1.0	5010000.0	5020000.0	0.0	5.933375358581543	2.6119799613952637
1.0	5120000.0	5130000.0	4.0	5.6391801834106445	2.553813934326172
1.0	5140000.0	5150000.0	4.0	5.787411689758301	2.5836546421051025
1.0	5170000.0	5180000.0	1.0	4.53953742980957	2.3794593811035156
1.0	5200000.0	5210000.0	3.0	5.464282035827637	2.5355067253112793
1.0	5230000.0	5240000.0	9.0	5.758846282958984	2.5849661827087402
1.0	5240000.0	5250000.0	8.0	5.83249044418335	2.5937037467956543
1.0	5250000.0	5260000.0	5.0	6.060591220855713	2.6412570476531982
1.0	5260000.0	5270000.0	9.0	5.669299602508545	2.5597567558288574
1.0	5270000.0	5280000.0	9.0	5.3851752281188965	2.5016443729400635
1.0	5300000.0	5310000.0	5.0	5.5448832511901855	2.542006015777588
1.0	5330000.0	5340000.0	7.0	5.247158527374268	2.492403984069824
1.0	5390000.0	5400000.0	5.0	4.277149677276611	2.226567268371582
1.0	5410000.0	5420000.0	5.0	3.92399263381958	2.1184592247009277
1.0	5420000.0	5430000.0	5.0	3.859900712966919	2.110503911972046
1.0	5450000.0	5460000.0	0.0	3.69429087638855	2.0661678314208984
1.0	5470000.0	5480000.0	2.0	3.4599452018737793	1.9999138116836548
1.0	5660000.0	5670000.0	2.0	3.434892177581787	1.9872305393218994
1.0	5670000.0	5680000.0	4.0	3.355815887451172	1.9601633548736572
1.0	5720000.0	5730000.0	3.0	3.1174373626708984	1.8595319986343384
1.0	5760000.0	5770000.0	3.0	2.789750576019287	1.7389097213745117
1.0	5820000.0	5830000.0	0.0	2.628129243850708	1.6671106815338135
1.0	5830000.0	5840000.0	4.0	2.337118148803711	1.5377380847930908
1.0	5860000.0	5870000.0	3.0	2.2553229331970215	1.4922635555267334
1.0	5880000.0	5890000.0	2.0	1.9371795654296875	1.3403383493423462
1.0	5910000.0	5920000.0	2.0	1.828086495399475	1.280282974243164
1.0	6000000.0	6010000.0	2.0	1.2707313299179077	0.930806040763855
1.0	6030000.0	6040000.0	2.0	1.1823275089263916	0.7837278246879578
1.0	6130000.0	6140000.0	4.0	1.7429996728897095	1.22409987449646
1.0	6140000.0	6150000.0	1.0	1.9042909145355225	1.3194658756256104
1.0	6160000.0	6170000.0	5.0	1.6998382806777954	1.2114288806915283
1.0	6180000.0	6190000.0	2.0	1.712058663368225	1.2143110036849976
1.0	6260000.0	6270000.0	3.0	1.2827039957046509	0.9172650575637817
1.0	6290000.0	6300000.0	2.0	1.2179275751113892	0.9095250964164734
1.0	6310000.0	6320000.0	0.0	1.28976571559906	0.9632810354232788
1.0	6360000.0	6370000.0	0.0	1.2713756561279297	0.7993609309196472
1.0	6380000.0	6390000.0	2.0	1.1020991802215576	0.7076519131660461
1.0	6530000.0	6540000.0	2.0	1.2824914455413818	0.8063582181930542
1.0	6540000.0	6550000.0	0.0	1.3461191654205322	0.8386343121528625
1.0	6560000.0	6570000.0	2.0	1.4742456674575806	1.071298599243164
1.0	6580000.0	6590000.0	0.0	1.2529159784317017	0.8180322647094727
1.0	6590000.0	6600000.0	2.0	1.2383261919021606	0.7889849543571472
1.0	6630000.0	6640000.0	2.0	1.450679063796997	1.0589635372161865
1.0	6690000.0	6700000.0	2.0	1.471461296081543	1.0588123798370361
1.0	6710000.0	6720000.0	4.0	1.302804708480835	0.812503457069397
1.0	6750000.0	6760000.0	0.0	1.4359033107757568	0.8914752006530762
1.0	6810000.0	6820000.0	3.0	2.0224881172180176	1.3801822662353516
1.0	6830000.0	6840000.0	4.0	1.665504813194275	1.178908348083496
1.0	6870000.0	6880000.0	1.0	1.3793919086456299	0.8518745303153992
1.0	6880000.0	6890000.0	1.0	1.2463093996047974	0.7847013473510742
1.0	6900000.0	6910000.0	1.0	1.4820553064346313	0.9102617502212524
1.0	6940000.0	6950000.0	0.0	1.4024507999420166	0.8763138651847839
1.0	6960000.0	6970000.0	3.0	1.622069001197815	1.1512119770050049
1.0	7030000.0	7040000.0	4.0	2.224226236343384	1.475229024887085
1.0	7060000.0	7070000.0	3.0	2.5323729515075684	1.6298927068710327
1.0	7080000.0	7090000.0	5.0	2.4215400218963623	1.5796873569488525
1.0	7090000.0	7100000.0	2.0	2.4344024658203125	1.577097773551941
1.0	7130000.0	7140000.0	3.0	2.1801135540008545	1.4496864080429077
1.0	7150000.0	7160000.0	3.0	2.177701234817505	1.4634050130844116
1.0	7220000.0	7230000.0	3.0	1.9752638339996338	1.3551337718963623
1.0	7230000.0	7240000.0	1.0	2.0808615684509277	1.4089502096176147
1.0	7280000.0	7290000.0	1.0	1.8114521503448486	1.2640154361724854
1.0	7340000.0	7350000.0	1.0	1.712976098060608	1.2068703174591064
1.0	7360000.0	7370000.0	3.0	1.537528157234192	1.1074838638305664
1.0	7370000.0	7380000.0	1.0	1.7134811878204346	1.2032668590545654
1.0	7390000.0	7400000.0	2.0	1.5037791728973389	1.089769721031189
1.0	7400000.0	7410000.0	2.0	1.65292227268219	1.1744214296340942
1.0	7410000.0	7420000.0	2.0	1.7779592275619507	1.249711513519287
1.0	7430000.0	7440000.0	0.0	1.7432186603546143	1.225767970085144
1.0	7450000.0	7460000.0	0.0	1.6346609592437744	1.1609491109848022
1.0	7580000.0	7590000.0	2.0	2.1200003623962402	1.4291670322418213
1.0	7610000.0	7620000.0	2.0	1.9002996683120728	1.3049371242523193
1.0	7650000.0	7660000.0	1.0	2.2504348754882812	1.4952913522720337
1.0	7770000.0	7780000.0	1.0	1.9268214702606201	1.3231388330459595
1.0	7780000.0	7790000.0	2.0	1.7940266132354736	1.2443952560424805
1.0	7820000.0	7830000.0	1.0	1.7033119201660156	1.0301626920700073
1.0	7840000.0	7850000.0	2.0	1.266570806503296	0.7969950437545776
1.0	7950000.0	7960000.0	2.0	1.6367279291152954	1.1628386974334717
1.0	7960000.0	7970000.0	1.0	1.502862572669983	0.9260638952255249
1.0	8080000.0	8090000.0	0.0	1.3528382778167725	0.9700730443000793
1.0	8180000.0	8190000.0	2.0	1.2772022485733032	0.8116472363471985
1.0	8200000.0	8210000.0	2.0	1.3117700815200806	0.9631150960922241
1.0	8230000.0	8240000.0	0.0	1.2116663455963135	0.7668034434318542
1.0	8240000.0	8250000.0	0.0	1.2792627811431885	0.8010794520378113
1.0	8270000.0	8280000.0	2.0	1.2702209949493408	0.8137949705123901
1.0	8290000.0	8300000.0	0.0	1.3242467641830444	0.8262254595756531
1.0	8320000.0	8330000.0	3.0	1.3171942234039307	0.8329107165336609
1.0	8410000.0	8420000.0	1.0	1.5033115148544312	0.954489529132843
1.0	8430000.0	8440000.0	1.0	1.392754316329956	0.8673165440559387
1.0	8500000.0	8510000.0	2.0	1.3729517459869385	0.849537193775177
1.0	8530000.0	8540000.0	2.0	1.4381579160690308	0.884365439414978
1.0	8560000.0	8570000.0	4.0	1.4302890300750732	0.8948289752006531
1.0	8570000.0	8580000.0	0.0	1.489815592765808	0.9155081510543823
1.0	8620000.0	8630000.0	3.0	1.273599624633789	0.7970510721206665
1.0	8650000.0	8660000.0	1.0	1.3194299936294556	0.8218989372253418
1.0	8700000.0	8710000.0	0.0	1.3108434677124023	0.816177248954773
1.0	8720000.0	8730000.0	1.0	1.1745173931121826	0.744773268699646
1.0	8730000.0	8740000.0	3.0	1.1394702196121216	0.737593948841095
1.0	8910000.0	8920000.0	2.0	1.2707903385162354	0.930370032787323
1.0	8990000.0	9000000.0	2.0	1.36492919921875	1.0085361003875732
1.0	9000000.0	9010000.0	2.0	1.3362219333648682	0.9893876910209656
1.0	9050000.0	9060000.0	1.0	1.410766839981079	1.027370810508728
1.0	9090000.0	9100000.0	0.0	1.6160396337509155	1.154167890548706
1.0	9110000.0	9120000.0	2.0	1.3269132375717163	0.9290670156478882
1.0	9150000.0	9160000.0	1.0	1.460353136062622	1.0711679458618164
1.0	9430000.0	9440000.0	4.0	1.2867721319198608	0.9421871304512024
1.0	9510000.0	9520000.0	1.0	1.3294878005981445	0.9699538946151733
1.0	9530000.0	9540000.0	1.0	1.4758697748184204	1.0721824169158936
1.0	9560000.0	9570000.0	2.0	1.3275583982467651	0.9822664260864258
1.0	9620000.0	9630000.0	2.0	1.2396214008331299	0.8053398132324219
1.0	9640000.0	9650000.0	0.0	1.3491721153259277	1.0117870569229126
1.0	9700000.0	9710000.0	3.0	1.538761019706726	1.1053752899169922
1.0	9710000.0	9720000.0	1.0	1.7586724758148193	1.2363553047180176
1.0	9720000.0	9730000.0	2.0	1.6283073425292969	1.1625125408172607
1.0	9820000.0	9830000.0	0.0	1.222482681274414	0.7881936430931091
1.0	9990000.0	10000000.0	1.0	1.1792888641357422	0.8689886331558228
1.0	10020000.0	10030000.0	0.0	1.2129285335540771	0.8935238718986511
1.0	10110000.0	10120000.0	0.0	1.0809367895126343	0.8082958459854126
1.0	10140000.0	10150000.0	0.0	1.09895920753479	0.8198963403701782
1.0	10170000.0	10180000.0	1.0	1.142999291419983	0.8477641940116882
1.0	10260000.0	10270000.0	2.0	1.4906939268112183	1.081434726715088
1.0	10270000.0	10280000.0	0.0	1.2412059307098389	1.024160385131836
1.0	10340000.0	10350000.0	2.0	1.2390400171279907	0.7876659631729126
1.0	10390000.0	10400000.0	3.0	1.2414777278900146	0.8084560632705688
1.0	10410000.0	10420000.0	1.0	1.2180191278457642	0.8225167393684387
1.0	10510000.0	10520000.0	1.0	1.26519775390625	0.9281414747238159
1.0	10630000.0	10640000.0	2.0	1.299891710281372	0.8680132627487183
1.0	10780000.0	10790000.0	0.0	1.140944242477417	0.729630708694458
1.0	10790000.0	10800000.0	5.0	1.104414939880371	0.7134506106376648
1.0	10830000.0	10840000.0	2.0	1.0953261852264404	0.7035730481147766
1.0	10840000.0	10850000.0	0.0	1.1283378601074219	0.7242838740348816
1.0	10910000.0	10920000.0	5.0	1.3567358255386353	1.002417802810669
1.0	10920000.0	10930000.0	2.0	1.3071773052215576	0.9388263821601868
1.0	10930000.0	10940000.0	2.0	1.5606213808059692	1.1307536363601685
1.0	11040000.0	11050000.0	0.0	1.4238355159759521	1.0314232110977173
1.0	11110000.0	11120000.0	3.0	1.4807480573654175	1.068687915802002
1.0	11250000.0	11260000.0	0.0	1.2220277786254883	0.8399457931518555
1.0	11320000.0	11330000.0	0.0	1.335240125656128	0.9810543060302734
1.0	11340000.0	11350000.0	1.0	1.350568413734436	0.8380438685417175
1.0	11370000.0	11380000.0	2.0	1.620623230934143	1.1537004709243774
1.0	11400000.0	11410000.0	0.0	1.7871354818344116	1.2536932229995728
1.0	11440000.0	11450000.0	4.0	2.003380537033081	1.3731223344802856
1.0	11570000.0	11580000.0	4.0	2.5665283203125	1.6299192905426025
1.0	11590000.0	11600000.0	2.0	2.69023060798645	1.7039024829864502
1.0	11720000.0	11730000.0	0.0	1.2238470315933228	0.9082549214363098
1.0	11740000.0	11750000.0	0.0	1.165471076965332	0.8402103185653687
1.0	11780000.0	11790000.0	1.0	1.5323832035064697	1.1096364259719849
1.0	11790000.0	11800000.0	1.0	1.2441532611846924	0.8944253921508789
1.0	11880000.0	11890000.0	3.0	1.2922182083129883	0.8324538469314575
1.0	11950000.0	11960000.0	2.0	1.5644972324371338	1.1342289447784424
1.0	12060000.0	12070000.0	3.0	1.1767380237579346	0.7878449559211731
1.0	12100000.0	12110000.0	3.0	1.33948814868927	0.981171727180481
1.0	12140000.0	12150000.0	3.0	1.4613678455352783	1.0703907012939453
1.0	12240000.0	12250000.0	0.0	1.2632962465286255	0.8602811694145203
1.0	12320000.0	12330000.0	1.0	1.1581566333770752	0.8031959533691406
1.0	12330000.0	12340000.0	1.0	1.1733213663101196	0.7891722321510315
1.0	12360000.0	12370000.0	4.0	1.1273798942565918	0.7953842878341675
1.0	12460000.0	12470000.0	2.0	1.1722332239151	0.7444929480552673
1.0	12560000.0	12570000.0	2.0	1.1950557231903076	0.8278209567070007
1.0	12590000.0	12600000.0	1.0	1.2986773252487183	0.9482151865959167
1.0	12660000.0	12670000.0	3.0	1.0574226379394531	0.7274492383003235
1.0	12760000.0	12770000.0	0.0	1.488196611404419	1.0872313976287842
1.0	12800000.0	12810000.0	1.0	1.5141117572784424	1.1019186973571777
1.0	12860000.0	12870000.0	3.0	1.5925284624099731	1.146226167678833
1.0	13810000.0	13820000.0	4.0	2.3786587715148926	1.5566704273223877
1.0	13870000.0	13880000.0	5.0	3.298710346221924	1.9391874074935913
1.0	13950000.0	13960000.0	5.0	3.2033755779266357	1.894940972328186
1.0	13960000.0	13970000.0	2.0	3.4127273559570312	1.9643287658691406
1.0	13970000.0	13980000.0	5.0	3.1275970935821533	1.8700740337371826
1.0	14010000.0	14020000.0	4.0	2.619858503341675	1.6702054738998413
1.0	14060000.0	14070000.0	1.0	1.8151581287384033	1.2600319385528564
1.0	14110000.0	14120000.0	1.0	1.3551223278045654	0.83916175365448
1.0	14140000.0	14150000.0	1.0	1.7073771953582764	1.2054026126861572
1.0	14160000.0	14170000.0	0.0	2.101849317550659	1.4224870204925537
1.0	14300000.0	14310000.0	5.0	3.0942139625549316	1.856817603111267
1.0	14370000.0	14380000.0	5.0	3.515516996383667	1.994260549545288
1.0	14380000.0	14390000.0	3.0	3.7271761894226074	2.0506834983825684
1.0	14440000.0	14450000.0	2.0	3.149230480194092	1.859351396560669
1.0	14510000.0	14520000.0	5.0	3.0232553482055664	1.8106333017349243
1.0	14530000.0	14540000.0	1.0	3.4503464698791504	1.9773619174957275
1.0	14570000.0	14580000.0	5.0	3.3102517127990723	1.9277204275131226
1.0	14590000.0	14600000.0	2.0	3.3650126457214355	1.947597861289978
1.0	14610000.0	14620000.0	1.0	3.568673610687256	2.0211892127990723
1.0	14660000.0	14670000.0	3.0	3.4958832263946533	1.9855104684829712
1.0	14740000.0	14750000.0	1.0	3.7005581855773926	2.0597681999206543
1.0	14780000.0	14790000.0	0.0	4.283769130706787	2.2397875785827637
1.0	14810000.0	14820000.0	2.0	4.297734260559082	2.229569911956787
1.0	14890000.0	14900000.0	4.0	3.957698106765747	2.132695436477661
1.0	14910000.0	14920000.0	1.0	3.7735161781311035	2.1082522869110107
1.0	14930000.0	14940000.0	5.0	3.6742844581604004	2.05357027053833
1.0	15030000.0	15040000.0	1.0	2.9709837436676025	1.793311357498169
1.0	15170000.0	15180000.0	1.0	1.7493178844451904	1.0445765256881714
1.0	15210000.0	15220000.0	1.0	2.1269469261169434	1.4311859607696533
1.0	15250000.0	15260000.0	1.0	1.4675620794296265	0.9117901921272278
1.0	15290000.0	15300000.0	3.0	1.5794862508773804	1.1191158294677734
1.0	15450000.0	15460000.0	0.0	1.5552524328231812	1.1134973764419556
1.0	15590000.0	15600000.0	0.0	1.317183256149292	0.9689016342163086
1.0	15660000.0	15670000.0	1.0	1.1835435628890991	0.7998226881027222
1.0	15690000.0	15700000.0	0.0	1.25336754322052	0.7870133519172668
1.0	15820000.0	15830000.0	1.0	1.252441644668579	0.8772847056388855
1.0	15850000.0	15860000.0	3.0	1.3744947910308838	0.9591120481491089
1.0	15880000.0	15890000.0	1.0	1.2179067134857178	0.8449352979660034
1.0	15930000.0	15940000.0	0.0	1.269563913345337	0.8038641810417175
1.0	15950000.0	15960000.0	1.0	1.1338821649551392	0.729122519493103
1.0	16030000.0	16040000.0	1.0	1.254248857498169	0.8086352348327637
1.0	16090000.0	16100000.0	0.0	1.1993898153305054	0.7616562843322754
1.0	16180000.0	16190000.0	0.0	1.2789052724838257	0.8029754757881165
1.0	16200000.0	16210000.0	2.0	1.2009776830673218	0.7663987278938293
1.0	16210000.0	16220000.0	1.0	1.3365771770477295	0.8364883661270142
1.0	16270000.0	16280000.0	1.0	1.446869134902954	0.8896809816360474
1.0	16300000.0	16310000.0	0.0	1.1446832418441772	0.8260189294815063
1.0	16340000.0	16350000.0	3.0	1.8587490320205688	1.292768120765686
1.0	16440000.0	16450000.0	4.0	1.4101845026016235	1.0225908756256104
1.0	16480000.0	16490000.0	1.0	3.1247663497924805	2.927880048751831
1.0	16490000.0	16500000.0	1.0	1.1859924793243408	0.7523086071014404
1.0	16530000.0	16540000.0	0.0	1.1984399557113647	0.9018921852111816
1.0	16540000.0	16550000.0	1.0	1.2250072956085205	0.7760874032974243
1.0	16650000.0	16660000.0	0.0	1.1958318948745728	0.7978479266166687
1.0	16730000.0	16740000.0	2.0	1.3774745464324951	1.0168501138687134
1.0	16740000.0	16750000.0	1.0	1.4216171503067017	1.0420069694519043
1.0	17020000.0	17030000.0	5.0	1.675954818725586	1.2025891542434692
1.0	17450000.0	17460000.0	2.0	1.2781347036361694	0.9465886354446411
1.0	17540000.0	17550000.0	4.0	1.8359577655792236	1.2796436548233032
1.0	17570000.0	17580000.0	3.0	1.5442816019058228	0.9726616144180298
1.0	17700000.0	17710000.0	0.0	1.8781121969223022	1.3029910326004028
1.0	17720000.0	17730000.0	0.0	1.8187978267669678	1.2683660984039307
1.0	17740000.0	17750000.0	2.0	1.442720651626587	0.885100245475769
1.0	17910000.0	17920000.0	2.0	1.2595584392547607	0.7974720001220703
1.0	17920000.0	17930000.0	3.0	1.2824808359146118	0.8046033978462219
1.0	17940000.0	17950000.0	3.0	1.2094790935516357	0.776513934135437
1.0	18000000.0	18010000.0	1.0	1.3103548288345337	0.8207867741584778
1.0	18040000.0	18050000.0	0.0	1.985796332359314	1.3630344867706299
1.0	18100000.0	18110000.0	2.0	2.101715564727783	1.4228404760360718
1.0	18160000.0	18170000.0	0.0	2.2110543251037598	1.481205701828003
1.0	18260000.0	18270000.0	1.0	2.0454421043395996	1.3848682641983032
1.0	18290000.0	18300000.0	2.0	2.297654628753662	1.52382493019104
1.0	18350000.0	18360000.0	4.0	2.2560431957244873	1.5073843002319336
1.0	18630000.0	18640000.0	2.0	2.509876251220703	1.620336890220642
1.0	18650000.0	18660000.0	2.0	2.4646918773651123	1.6013219356536865
1.0	18660000.0	18670000.0	1.0	2.428375482559204	1.5836052894592285
1.0	18680000.0	18690000.0	1.0	2.5155701637268066	1.6302964687347412
1.0	18690000.0	18700000.0	4.0	2.2918522357940674	1.5096137523651123
1.0	18730000.0	18740000.0	5.0	2.1196227073669434	1.4317290782928467
1.0	18780000.0	18790000.0	3.0	2.273128032684326	1.5142780542373657
1.0	18820000.0	18830000.0	4.0	2.215763807296753	1.4745917320251465
1.0	18880000.0	18890000.0	2.0	1.9553762674331665	1.3369300365447998
1.0	18930000.0	18940000.0	4.0	2.1970925331115723	1.477864384651184
1.0	18950000.0	18960000.0	2.0	2.367325782775879	1.5614875555038452
1.0	19010000.0	19020000.0	2.0	2.268204689025879	1.5124856233596802
1.0	19070000.0	19080000.0	4.0	2.0143609046936035	1.379599928855896
1.0	19080000.0	19090000.0	0.0	2.109830141067505	1.4210946559906006
1.0	19110000.0	19120000.0	1.0	2.1886096000671387	1.4699904918670654
1.0	19130000.0	19140000.0	3.0	2.025454044342041	1.3836028575897217
1.0	19140000.0	19150000.0	2.0	2.0479581356048584	1.3999847173690796
1.0	19230000.0	19240000.0	1.0	1.5006831884384155	0.9552671313285828
1.0	19320000.0	19330000.0	3.0	1.39583420753479	0.9314013719558716
1.0	19390000.0	19400000.0	1.0	1.2329597473144531	0.7761152982711792
1.0	19400000.0	19410000.0	1.0	1.2356071472167969	0.789557158946991
1.0	19410000.0	19420000.0	1.0	1.1869081258773804	0.7874439358711243
1.0	19480000.0	19490000.0	2.0	1.0967519283294678	0.7575454115867615
1.0	19540000.0	19550000.0	1.0	1.1208781003952026	0.7716596722602844
1.0	19630000.0	19640000.0	0.0	1.4096453189849854	1.0097776651382446
1.0	19670000.0	19680000.0	3.0	1.2605657577514648	0.9242679476737976
1.0	19790000.0	19800000.0	0.0	1.2829797267913818	0.8333412408828735
1.0	19910000.0	19920000.0	1.0	1.3610173463821411	0.9926258325576782
1.0	19970000.0	19980000.0	0.0	1.3950202465057373	1.3327029943466187
1.0	19990000.0	20000000.0	1.0	1.4382044076919556	1.0673396587371826
1.0	20060000.0	20070000.0	0.0	1.1203124523162842	0.8336378335952759
1.0	20210000.0	20220000.0	0.0	1.1016820669174194	0.7537455558776855
1.0	20250000.0	20260000.0	0.0	1.4549481868743896	1.057538390159607
1.0	20270000.0	20280000.0	0.0	1.5023396015167236	1.083740234375
1.0	20290000.0	20300000.0	1.0	1.5378178358078003	1.1154903173446655
1.0	20360000.0	20370000.0	2.0	1.7229936122894287	1.2157747745513916
1.0	20560000.0	20570000.0	3.0	1.5902904272079468	1.1360424757003784
1.0	20720000.0	20730000.0	1.0	2.121985912322998	1.4280933141708374
1.0	20750000.0	20760000.0	2.0	1.7583959102630615	1.2309287786483765
1.0	20790000.0	20800000.0	2.0	1.641893982887268	1.1715314388275146
1.0	20880000.0	20890000.0	0.0	1.7353280782699585	1.2269647121429443
1.0	21010000.0	21020000.0	3.0	1.5160248279571533	1.097904920578003
1.0	21130000.0	21140000.0	1.0	1.1634451150894165	0.8204721212387085
1.0	21200000.0	21210000.0	0.0	1.1452293395996094	0.823076605796814
1.0	21260000.0	21270000.0	1.0	1.167867660522461	0.8455331921577454
1.0	21290000.0	21300000.0	1.0	1.147535800933838	0.7908085584640503
1.0	21300000.0	21310000.0	1.0	1.1429458856582642	0.8436695337295532
1.0	21360000.0	21370000.0	0.0	1.154463529586792	0.7859150767326355
1.0	21370000.0	21380000.0	0.0	1.1354049444198608	0.7610721588134766
1.0	21470000.0	21480000.0	1.0	1.246194839477539	0.7966577410697937
1.0	21570000.0	21580000.0	0.0	1.2690823078155518	0.8296659588813782
1.0	21620000.0	21630000.0	2.0	0.9675012826919556	0.7007317543029785
1.0	21630000.0	21640000.0	2.0	1.1786792278289795	0.8547468185424805
1.0	21640000.0	21650000.0	1.0	1.202953577041626	0.80780029296875
1.0	21650000.0	21660000.0	0.0	1.1527354717254639	0.7404108047485352
1.0	21850000.0	21860000.0	3.0	1.4250001907348633	1.0344655513763428
1.0	21860000.0	21870000.0	0.0	1.6678593158721924	1.1866426467895508
1.0	21880000.0	21890000.0	3.0	1.659004807472229	1.1812796592712402
1.0	21920000.0	21930000.0	2.0	1.4079402685165405	1.0228272676467896
1.0	21930000.0	21940000.0	1.0	1.2044389247894287	0.7637917399406433
1.0	21940000.0	21950000.0	1.0	1.2153728008270264	0.7723259925842285
1.0	22050000.0	22060000.0	1.0	1.197417974472046	0.7642718553543091
1.0	22060000.0	22070000.0	0.0	1.2291454076766968	0.7979916334152222
1.0	22160000.0	22170000.0	1.0	1.440863013267517	1.0451314449310303
1.0	22230000.0	22240000.0	1.0	1.367028832435608	0.8469724655151367
1.0	22410000.0	22420000.0	1.0	1.1542205810546875	0.7348459959030151
1.0	22440000.0	22450000.0	0.0	1.2319858074188232	0.7973321080207825
1.0	22530000.0	22540000.0	4.0	1.4326961040496826	1.0562429428100586
1.0	22660000.0	22670000.0	0.0	1.7449510097503662	1.2310973405838013
1.0	22830000.0	22840000.0	0.0	1.1860803365707397	0.7644881010055542
1.0	22920000.0	22930000.0	1.0	1.794132947921753	1.2693411111831665
1.0	23020000.0	23030000.0	0.0	1.3839229345321655	0.8610721826553345
1.0	23080000.0	23090000.0	1.0	1.448550820350647	1.0471603870391846
1.0	23230000.0	23240000.0	0.0	1.3059332370758057	0.9534749984741211
1.0	23290000.0	23300000.0	1.0	1.3998984098434448	1.0281665325164795
1.0	23370000.0	23380000.0	1.0	1.1860605478286743	0.772782564163208
1.0	23390000.0	23400000.0	0.0	1.2044026851654053	0.7608075141906738
1.0	23460000.0	23470000.0	2.0	1.1827045679092407	0.8211917877197266
1.0	23510000.0	23520000.0	1.0	1.3058158159255981	0.9065403938293457
1.0	23570000.0	23580000.0	0.0	1.2629623413085938	0.9415010213851929
1.0	23710000.0	23720000.0	3.0	1.2028419971466064	0.7879681587219238
1.0	23770000.0	23780000.0	1.0	1.2436329126358032	0.7982944250106812
1.0	23810000.0	23820000.0	3.0	1.3657636642456055	0.9053720235824585
1.0	23830000.0	23840000.0	0.0	1.2889525890350342	0.8473485112190247
1.0	23870000.0	23880000.0	2.0	1.1229544878005981	0.7339621186256409
1.0	23960000.0	23970000.0	0.0	1.3316987752914429	0.8531695604324341
1.0	24020000.0	24030000.0	1.0	1.0974087715148926	0.7140629291534424
1.0	24040000.0	24050000.0	0.0	1.273779273033142	0.8019933700561523
1.0	24130000.0	24140000.0	2.0	1.263715147972107	0.7955057621002197
1.0	24210000.0	24220000.0	0.0	1.2577444314956665	0.9330127835273743
1.0	24300000.0	24310000.0	0.0	1.2438414096832275	0.8942105174064636
1.0	24360000.0	24370000.0	1.0	1.1150020360946655	0.8469011187553406
1.0	24390000.0	24400000.0	0.0	1.13943612575531	0.848759651184082
1.0	24450000.0	24460000.0	4.0	1.0234358310699463	0.7958218455314636
1.0	24460000.0	24470000.0	0.0	1.1535694599151611	0.8271780014038086
1.0	24500000.0	24510000.0	0.0	1.0894412994384766	0.7332484722137451
1.0	24660000.0	24670000.0	1.0	1.378936529159546	1.0067781209945679
1.0	24760000.0	24770000.0	4.0	1.2030069828033447	0.7995593547821045
1.0	24850000.0	24860000.0	0.0	1.3269336223602295	0.9599200487136841
1.0	24910000.0	24920000.0	0.0	1.268394112586975	0.933602511882782
1.0	24920000.0	24930000.0	0.0	1.3270995616912842	0.9701597094535828
1.0	24930000.0	24940000.0	1.0	1.3188202381134033	0.9646865129470825
1.0	24950000.0	24960000.0	0.0	1.4186737537384033	1.0347578525543213
1.0	24970000.0	24980000.0	1.0	1.2603391408920288	0.7958351373672485
1.0	25120000.0	25130000.0	0.0	1.359041452407837	0.8480262756347656
1.0	25190000.0	25200000.0	2.0	1.4846076965332031	0.9162538647651672
1.0	25210000.0	25220000.0	2.0	1.6445534229278564	1.1609773635864258
1.0	25440000.0	25450000.0	2.0	1.5085341930389404	1.0974104404449463
1.0	25460000.0	25470000.0	0.0	1.6725833415985107	1.1931698322296143
1.0	25510000.0	25520000.0	1.0	1.6436198949813843	1.172466516494751
1.0	25520000.0	25530000.0	1.0	1.3183276653289795	0.8214433789253235
1.0	25770000.0	25780000.0	0.0	1.1108369827270508	0.8288286924362183
1.0	25800000.0	25810000.0	0.0	1.0738093852996826	0.7475574016571045
1.0	25850000.0	25860000.0	0.0	1.2952994108200073	0.9713661074638367
1.0	25900000.0	25910000.0	2.0	1.2638161182403564	0.9390655755996704
1.0	25930000.0	25940000.0	2.0	1.3462772369384766	0.9856281280517578
1.0	26010000.0	26020000.0	2.0	1.2718219757080078	0.9459406137466431
1.0	26110000.0	26120000.0	2.0	1.2273318767547607	0.913878321647644
1.0	26130000.0	26140000.0	0.0	1.2171233892440796	0.8979624509811401
1.0	26300000.0	26310000.0	1.0	1.264482855796814	0.9267351031303406
1.0	26310000.0	26320000.0	1.0	1.2082078456878662	0.8140432238578796
1.0	26320000.0	26330000.0	2.0	1.141778588294983	0.8240383267402649
1.0	26370000.0	26380000.0	2.0	1.5108368396759033	1.0840871334075928
1.0	26400000.0	26410000.0	0.0	1.2681005001068115	0.7959772944450378
1.0	26460000.0	26470000.0	3.0	1.4635517597198486	0.933515191078186
1.0	26510000.0	26520000.0	1.0	1.3144770860671997	0.8192706108093262
1.0	26560000.0	26570000.0	1.0	1.3271703720092773	0.9956222772598267
1.0	26610000.0	26620000.0	1.0	1.138527750968933	0.8218290209770203
1.0	26620000.0	26630000.0	2.0	1.3581268787384033	0.9336942434310913
1.0	26670000.0	26680000.0	1.0	1.4030983448028564	0.8851348757743835
1.0	26750000.0	26760000.0	1.0	1.529657006263733	1.1280568838119507
1.0	26780000.0	26790000.0	0.0	1.3494924306869507	0.8367571830749512
1.0	26790000.0	26800000.0	8.0	1.303879976272583	0.9359280467033386
1.0	26880000.0	26890000.0	1.0	1.3546394109725952	0.8392728567123413
1.0	26900000.0	26910000.0	3.0	1.321783423423767	0.8728124499320984
1.0	26910000.0	26920000.0	2.0	1.508327603340149	1.0859047174453735
1.0	26990000.0	27000000.0	1.0	1.451111078262329	1.0532547235488892
1.0	27030000.0	27040000.0	1.0	1.0947823524475098	0.7131644487380981
1.0	27050000.0	27060000.0	1.0	1.075676441192627	0.7125254273414612
1.0	27090000.0	27100000.0	0.0	1.1257922649383545	0.7873803377151489
1.0	27180000.0	27190000.0	1.0	1.1848535537719727	0.8853041529655457
1.0	27280000.0	27290000.0	0.0	1.1568844318389893	0.8467408418655396
1.0	27290000.0	27300000.0	2.0	1.2523380517959595	0.7896993160247803
1.0	27350000.0	27360000.0	1.0	1.4307708740234375	0.8960174322128296
1.0	27390000.0	27400000.0	3.0	1.5117995738983154	1.0138623714447021
1.0	27410000.0	27420000.0	1.0	1.614936113357544	1.145735502243042
1.0	27430000.0	27440000.0	0.0	1.3279250860214233	0.8275028467178345
1.0	27440000.0	27450000.0	2.0	1.2448664903640747	0.7825821042060852
1.0	27530000.0	27540000.0	0.0	1.5080206394195557	1.0907480716705322
1.0	27540000.0	27550000.0	1.0	1.462322473526001	1.0564558506011963
1.0	27580000.0	27590000.0	1.0	1.2316830158233643	0.8072956204414368
1.0	27590000.0	27600000.0	1.0	1.250749111175537	0.8204987645149231
1.0	27620000.0	27630000.0	1.0	1.2312819957733154	0.8365750312805176
1.0	27680000.0	27690000.0	1.0	1.245529294013977	0.8015444874763489
1.0	27850000.0	27860000.0	1.0	1.0914205312728882	0.7899697422981262
1.0	27960000.0	27970000.0	2.0	1.3291707038879395	0.8486071825027466
1.0	27980000.0	27990000.0	2.0	1.2455838918685913	0.9215947985649109
1.0	28080000.0	28090000.0	1.0	1.1686656475067139	0.7908692955970764
1.0	28100000.0	28110000.0	1.0	1.1020896434783936	0.7019840478897095
1.0	28330000.0	28340000.0	1.0	1.0593870878219604	0.7947221994400024
1.0	28420000.0	28430000.0	0.0	1.1937838792800903	0.8900413513183594
1.0	28540000.0	28550000.0	3.0	1.2450447082519531	0.8067528009414673
1.0	28560000.0	28570000.0	0.0	1.272540807723999	1.0005972385406494
1.0	28650000.0	28660000.0	1.0	1.2405939102172852	0.8919622302055359
1.0	28740000.0	28750000.0	3.0	1.253732681274414	0.7886995077133179
1.0	28830000.0	28840000.0	2.0	1.2136801481246948	1.0101089477539062
1.0	28890000.0	28900000.0	1.0	1.2971670627593994	0.9019523859024048
1.0	28940000.0	28950000.0	0.0	1.2228548526763916	0.8147573471069336
1.0	29010000.0	29020000.0	1.0	1.1742544174194336	0.8152786493301392
1.0	29050000.0	29060000.0	1.0	1.500658631324768	1.0787080526351929
1.0	29120000.0	29130000.0	1.0	1.564528465270996	1.1222585439682007
1.0	29190000.0	29200000.0	3.0	1.3899211883544922	1.0225555896759033
1.0	29220000.0	29230000.0	1.0	1.1592838764190674	0.7518072128295898
1.0	29250000.0	29260000.0	1.0	1.2185947895050049	0.8747091293334961
1.0	29260000.0	29270000.0	0.0	1.1776996850967407	0.8767017126083374
1.0	29280000.0	29290000.0	0.0	1.1567914485931396	0.8578799962997437
1.0	29290000.0	29300000.0	0.0	1.1727358102798462	0.8685675859451294
1.0	29310000.0	29320000.0	0.0	1.0319515466690063	0.7793434262275696
1.0	29410000.0	29420000.0	0.0	1.1458616256713867	0.8539054989814758
1.0	29500000.0	29510000.0	2.0	1.8879926204681396	1.3421475887298584
1.0	29520000.0	29530000.0	1.0	1.2362830638885498	0.8275958299636841
1.0	29530000.0	29540000.0	0.0	1.190808892250061	0.7659301161766052
1.0	29540000.0	29550000.0	2.0	1.2195841073989868	0.8144165873527527
1.0	29560000.0	29570000.0	1.0	1.3456543684005737	1.0060478448867798
1.0	29580000.0	29590000.0	4.0	1.3579366207122803	0.9915803670883179
1.0	29660000.0	29670000.0	0.0	1.933057427406311	1.3321739435195923
1.0	29700000.0	29710000.0	1.0	2.0013630390167236	1.364376425743103
1.0	29750000.0	29760000.0	2.0	2.4425735473632812	1.5768672227859497
1.0	29870000.0	29880000.0	0.0	1.4902023077011108	1.100417137145996
1.0	30030000.0	30040000.0	1.0	1.9316694736480713	1.3302619457244873
1.0	30050000.0	30060000.0	5.0	2.0918128490448	1.421234369277954
1.0	30090000.0	30100000.0	4.0	2.6190483570098877	1.6734483242034912
1.0	30120000.0	30130000.0	2.0	3.013981580734253	1.8370888233184814
1.0	30310000.0	30320000.0	7.0	2.234731674194336	1.4845213890075684
1.0	30370000.0	30380000.0	3.0	2.741201877593994	1.7289674282073975
1.0	30390000.0	30400000.0	2.0	2.7361416816711426	1.7278416156768799
1.0	30540000.0	30550000.0	2.0	2.8089089393615723	1.742055892944336
1.0	30550000.0	30560000.0	2.0	2.3732917308807373	1.5563929080963135
1.0	30580000.0	30590000.0	0.0	2.606074571609497	1.6705923080444336
1.0	30590000.0	30600000.0	3.0	2.6191229820251465	1.663556456565857
1.0	30630000.0	30640000.0	2.0	2.6471128463745117	1.6824687719345093
1.0	30680000.0	30690000.0	2.0	2.593196392059326	1.6600866317749023
1.0	30700000.0	30710000.0	2.0	2.7841224670410156	1.7432197332382202
1.0	30820000.0	30830000.0	2.0	3.016798734664917	1.8327863216400146
1.0	30840000.0	30850000.0	2.0	2.9047327041625977	1.8025743961334229
1.0	30880000.0	30890000.0	2.0	2.5889627933502197	1.6628265380859375
1.0	30940000.0	30950000.0	1.0	2.6746914386749268	1.6989530324935913
1.0	30960000.0	30970000.0	0.0	2.4031360149383545	1.5703731775283813
1.0	30970000.0	30980000.0	2.0	2.197664737701416	1.4625966548919678
1.0	31030000.0	31040000.0	6.0	2.28281831741333	1.490596055984497
1.0	31070000.0	31080000.0	2.0	2.522907257080078	1.628011703491211
1.0	31130000.0	31140000.0	0.0	2.0582492351531982	1.380483865737915
1.0	31140000.0	31150000.0	3.0	1.7815885543823242	1.238074779510498
1.0	31200000.0	31210000.0	0.0	1.8693662881851196	1.2830111980438232
1.0	31290000.0	31300000.0	2.0	1.4770334959030151	0.9085308909416199
1.0	31310000.0	31320000.0	0.0	1.921796441078186	1.3253200054168701
1.0	31390000.0	31400000.0	2.0	1.491791009902954	0.9577472805976868
1.0	31400000.0	31410000.0	0.0	1.3563652038574219	0.8403381109237671
1.0	31420000.0	31430000.0	0.0	1.2754844427108765	0.7980797290802002
1.0	31440000.0	31450000.0	2.0	1.2080262899398804	0.7661774158477783
1.0	31480000.0	31490000.0	3.0	1.2419010400772095	0.7813108563423157
1.0	31510000.0	31520000.0	1.0	1.3122284412384033	0.8221263885498047
1.0	31660000.0	31670000.0	1.0	1.5896141529083252	1.1424609422683716
1.0	31770000.0	31780000.0	2.0	1.1744024753570557	0.7568997740745544
1.0	31800000.0	31810000.0	0.0	1.1803982257843018	0.8728995323181152
1.0	31860000.0	31870000.0	1.0	1.2601327896118164	0.7916075587272644
1.0	31960000.0	31970000.0	3.0	1.4854353666305542	1.075883388519287
1.0	32060000.0	32070000.0	1.0	1.4824199676513672	0.9874857664108276
1.0	32090000.0	32100000.0	1.0	1.3330060243606567	0.829835057258606
1.0	32100000.0	32110000.0	1.0	1.227769374847412	0.7776288986206055
1.0	32130000.0	32140000.0	2.0	1.2572437524795532	0.7921749353408813
1.0	32150000.0	32160000.0	2.0	1.2439721822738647	0.9210820198059082
1.0	32220000.0	32230000.0	2.0	1.3318541049957275	0.9713323712348938
1.0	32340000.0	32350000.0	1.0	1.1609992980957031	0.7495194673538208
1.0	32370000.0	32380000.0	0.0	1.1672132015228271	0.7903359532356262
1.0	32490000.0	32500000.0	4.0	1.3041235208511353	0.8141416311264038
1.0	32510000.0	32520000.0	3.0	1.405450463294983	0.8751534223556519
1.0	32590000.0	32600000.0	2.0	1.3330128192901611	0.8294165730476379
1.0	32630000.0	32640000.0	0.0	1.3712457418441772	0.8482778668403625
1.0	32650000.0	32660000.0	2.0	1.2798845767974854	0.8021646738052368
1.0	32690000.0	32700000.0	1.0	1.3598994016647339	0.8544227480888367
1.0	32710000.0	32720000.0	3.0	1.151944637298584	0.8309699296951294
1.0	32820000.0	32830000.0	0.0	1.2888202667236328	0.8181047439575195
1.0	32850000.0	32860000.0	1.0	1.303255319595337	0.9609616994857788
1.0	33040000.0	33050000.0	3.0	1.320191740989685	0.9635064005851746
1.0	33050000.0	33060000.0	1.0	1.2758718729019165	0.8178204298019409
1.0	33080000.0	33090000.0	0.0	1.213865876197815	0.8005312085151672
1.0	33110000.0	33120000.0	1.0	1.7552244663238525	1.2506507635116577
1.0	33200000.0	33210000.0	0.0	1.3632831573486328	0.9773691296577454
1.0	33240000.0	33250000.0	2.0	1.2260090112686157	0.8150213956832886
1.0	33300000.0	33310000.0	1.0	1.2205915451049805	0.8139088749885559
1.0	33310000.0	33320000.0	0.0	1.2255431413650513	0.8052921295166016
1.0	33320000.0	33330000.0	2.0	1.1366275548934937	0.7782000303268433
1.0	33330000.0	33340000.0	1.0	1.3068764209747314	0.9679185748100281
1.0	33380000.0	33390000.0	1.0	1.2198567390441895	0.9019644856452942
1.0	33390000.0	33400000.0	1.0	1.1499265432357788	0.8460314869880676
1.0	33400000.0	33410000.0	1.0	1.059459924697876	0.7067360281944275
1.0	33420000.0	33430000.0	1.0	1.2544119358062744	0.911401093006134
1.0	33460000.0	33470000.0	1.0	1.2388947010040283	0.8394643068313599
1.0	33540000.0	33550000.0	1.0	1.264351487159729	0.9213234186172485
1.0	33600000.0	33610000.0	1.0	1.4180721044540405	0.8867791891098022
1.0	33660000.0	33670000.0	2.0	1.592431902885437	1.143842101097107
1.0	33760000.0	33770000.0	2.0	1.4168360233306885	1.0315430164337158
1.0	33780000.0	33790000.0	1.0	1.4225468635559082	1.0311205387115479
1.0	33850000.0	33860000.0	2.0	1.2789485454559326	0.7999670505523682
1.0	33880000.0	33890000.0	3.0	1.40803062915802	1.0218114852905273
1.0	33990000.0	34000000.0	1.0	2.098011016845703	1.4168496131896973
1.0	34030000.0	34040000.0	1.0	1.9051291942596436	1.3111283779144287
1.0	34060000.0	34070000.0	2.0	1.9097659587860107	1.3221495151519775
1.0	34090000.0	34100000.0	1.0	2.0248496532440186	1.3841979503631592
1.0	34150000.0	34160000.0	1.0	2.4553301334381104	1.5916566848754883
1.0	34200000.0	34210000.0	7.0	2.5881590843200684	1.6560804843902588
1.0	34250000.0	34260000.0	1.0	3.3032898902893066	1.939207673072815
1.0	34280000.0	34290000.0	3.0	3.2679333686828613	1.9251587390899658
1.0	34290000.0	34300000.0	1.0	2.5924572944641113	1.520673394203186
1.0	34450000.0	34460000.0	2.0	2.874455451965332	1.7726154327392578
1.0	34460000.0	34470000.0	5.0	3.175509214401245	1.8849904537200928
1.0	34470000.0	34480000.0	3.0	3.436626434326172	1.9912961721420288
1.0	34520000.0	34530000.0	7.0	3.3099677562713623	1.9286320209503174
1.0	34540000.0	34550000.0	2.0	3.1669974327087402	1.8729279041290283
1.0	34590000.0	34600000.0	0.0	3.0004420280456543	1.8254191875457764
1.0	34650000.0	34660000.0	2.0	3.1625583171844482	1.8840030431747437
1.0	34810000.0	34820000.0	5.0	3.675180435180664	2.066425323486328
1.0	34830000.0	34840000.0	2.0	4.009039878845215	2.1843924522399902
1.0	34870000.0	34880000.0	1.0	2.6750385761260986	1.6835243701934814
1.0	34880000.0	34890000.0	4.0	2.8948044776916504	1.7871475219726562
1.0	34940000.0	34950000.0	3.0	2.795471668243408	1.7313578128814697
1.0	34980000.0	34990000.0	3.0	2.779205799102783	1.71880304813385
1.0	35100000.0	35110000.0	3.0	2.0381996631622314	1.392754316329956
1.0	35230000.0	35240000.0	0.0	1.5941340923309326	1.1479713916778564
1.0	35300000.0	35310000.0	0.0	1.3566302061080933	0.8470438718795776
1.0	35320000.0	35330000.0	1.0	1.3700237274169922	0.9820762872695923
1.0	35360000.0	35370000.0	4.0	1.7334235906600952	1.2246112823486328
1.0	35430000.0	35440000.0	1.0	1.8334321975708008	1.2757915258407593
1.0	35470000.0	35480000.0	0.0	1.3645288944244385	0.844001293182373
1.0	35490000.0	35500000.0	0.0	1.3542861938476562	0.9710830450057983
1.0	35510000.0	35520000.0	2.0	1.5504767894744873	1.111092448234558
1.0	35560000.0	35570000.0	2.0	1.225330114364624	0.798008918762207
1.0	35630000.0	35640000.0	2.0	1.4122434854507446	1.0345180034637451
1.0	35740000.0	35750000.0	4.0	1.1397851705551147	0.8169838786125183
1.0	35820000.0	35830000.0	0.0	1.2300174236297607	0.8042821884155273
1.0	35830000.0	35840000.0	1.0	1.2709345817565918	0.8357036709785461
1.0	35960000.0	35970000.0	1.0	1.414920449256897	0.876356303691864
1.0	35970000.0	35980000.0	3.0	1.3590654134750366	0.8451186418533325
1.0	36080000.0	36090000.0	2.0	1.3802735805511475	0.8597360849380493
1.0	36100000.0	36110000.0	1.0	1.4802842140197754	1.0591881275177002
1.0	36230000.0	36240000.0	2.0	1.2904908657073975	0.9398954510688782
1.0	36250000.0	36260000.0	1.0	1.7574660778045654	1.2287594079971313
1.0	36320000.0	36330000.0	2.0	1.4546760320663452	1.0468710660934448
1.0	36340000.0	36350000.0	3.0	1.4215142726898193	1.0180760622024536
1.0	36420000.0	36430000.0	0.0	1.2325323820114136	0.8349367380142212
1.0	36540000.0	36550000.0	6.0	1.5670201778411865	1.1241827011108398
1.0	36550000.0	36560000.0	2.0	1.4101768732070923	1.0101467370986938
1.0	36570000.0	36580000.0	2.0	1.597412109375	1.1376621723175049
1.0	36610000.0	36620000.0	1.0	1.4148856401443481	1.013441801071167
1.0	36640000.0	36650000.0	3.0	1.532745361328125	1.0948600769042969
1.0	36770000.0	36780000.0	0.0	1.1051222085952759	0.9273660778999329
1.0	36850000.0	36860000.0	0.0	4.821399688720703	4.039529323577881
1.0	36980000.0	36990000.0	1.0	1.5490201711654663	1.1185894012451172
1.0	36990000.0	37000000.0	2.0	1.7065041065216064	1.2084161043167114
1.0	37020000.0	37030000.0	1.0	1.9396530389785767	1.339887022972107
1.0	37150000.0	37160000.0	4.0	2.7597594261169434	1.7361526489257812
1.0	37160000.0	37170000.0	4.0	2.606257677078247	1.6675796508789062
1.0	37220000.0	37230000.0	0.0	2.8362855911254883	1.759014368057251
1.0	37230000.0	37240000.0	2.0	2.751666784286499	1.7360111474990845
1.0	37280000.0	37290000.0	2.0	2.6488845348358154	1.6880251169204712
1.0	37340000.0	37350000.0	4.0	2.3666300773620605	1.5512282848358154
1.0	37400000.0	37410000.0	2.0	2.5631155967712402	1.6515076160430908
1.0	37460000.0	37470000.0	2.0	2.7741198539733887	1.7421693801879883
1.0	37500000.0	37510000.0	1.0	3.13521409034729	1.8984224796295166
1.0	37540000.0	37550000.0	2.0	3.1702919006347656	1.8998769521713257
1.0	37660000.0	37670000.0	5.0	3.753208637237549	2.080148458480835
1.0	37680000.0	37690000.0	0.0	3.756704330444336	2.073413133621216
1.0	37710000.0	37720000.0	5.0	3.0220484733581543	1.8433669805526733
1.0	37730000.0	37740000.0	4.0	2.9407694339752197	1.8121227025985718
1.0	37740000.0	37750000.0	1.0	3.0371146202087402	1.8362560272216797
1.0	37770000.0	37780000.0	2.0	2.4787163734436035	1.6074752807617188
1.0	37810000.0	37820000.0	2.0	2.6506054401397705	1.684053659439087
1.0	37860000.0	37870000.0	2.0	2.135371446609497	1.439224362373352
1.0	37900000.0	37910000.0	3.0	1.8795254230499268	1.3059073686599731
1.0	37930000.0	37940000.0	2.0	1.4087505340576172	0.8881393671035767
1.0	37990000.0	38000000.0	1.0	1.5064582824707031	0.9251015782356262
1.0	38000000.0	38010000.0	2.0	1.3176097869873047	0.8197993040084839
1.0	38020000.0	38030000.0	1.0	1.237428069114685	0.7824206352233887
1.0	38060000.0	38070000.0	1.0	1.2050848007202148	1.0224385261535645
1.0	38090000.0	38100000.0	2.0	1.8949549198150635	1.3176974058151245
1.0	38210000.0	38220000.0	1.0	1.5929162502288818	1.145939588546753
1.0	38260000.0	38270000.0	2.0	1.2949259281158447	0.8095635175704956
1.0	38680000.0	38690000.0	2.0	2.0885562896728516	1.4141452312469482
1.0	38700000.0	38710000.0	4.0	2.04017972946167	1.3914167881011963
1.0	38710000.0	38720000.0	2.0	2.2487637996673584	1.4908864498138428
1.0	38720000.0	38730000.0	4.0	2.4450840950012207	1.5896613597869873
1.0	38810000.0	38820000.0	3.0	2.469621419906616	1.5881307125091553
1.0	38830000.0	38840000.0	7.0	2.3032798767089844	1.5228959321975708
1.0	38920000.0	38930000.0	2.0	2.9261152744293213	1.7892299890518188
1.0	38930000.0	38940000.0	5.0	2.6837422847747803	1.6951472759246826
1.0	38940000.0	38950000.0	2.0	2.485236883163452	1.604730248451233
1.0	38950000.0	38960000.0	5.0	2.5975496768951416	1.665260672569275
1.0	38980000.0	38990000.0	4.0	2.687124729156494	1.6944574117660522
1.0	38990000.0	39000000.0	1.0	2.682405471801758	1.6984590291976929
1.0	39060000.0	39070000.0	6.0	2.2663655281066895	1.501911997795105
1.0	39070000.0	39080000.0	0.0	2.4015095233917236	1.5725038051605225
1.0	39080000.0	39090000.0	1.0	2.234039783477783	1.4844738245010376
1.0	39140000.0	39150000.0	3.0	2.1566836833953857	1.4493640661239624
1.0	39150000.0	39160000.0	3.0	2.265101909637451	1.5027496814727783
1.0	39200000.0	39210000.0	2.0	2.3165316581726074	1.524963140487671
1.0	39350000.0	39360000.0	0.0	1.6610209941864014	0.9998273849487305
1.0	39390000.0	39400000.0	1.0	1.3938648700714111	0.8597552180290222
1.0	39540000.0	39550000.0	3.0	1.662537932395935	1.1817100048065186
1.0	39650000.0	39660000.0	3.0	1.2316933870315552	0.798672080039978
1.0	39720000.0	39730000.0	1.0	1.2633156776428223	0.8304964303970337
1.0	39730000.0	39740000.0	1.0	1.1798861026763916	0.7628750801086426
1.0	39740000.0	39750000.0	0.0	1.1993257999420166	0.7901020050048828
1.0	39810000.0	39820000.0	4.0	1.1971025466918945	0.8525336980819702
1.0	39830000.0	39840000.0	0.0	1.2852365970611572	0.891244113445282
1.0	40070000.0	40080000.0	3.0	1.6862798929214478	1.1910123825073242
1.0	40110000.0	40120000.0	5.0	1.4668080806732178	0.9168616533279419
1.0	40160000.0	40170000.0	3.0	1.8434921503067017	1.132969856262207
1.0	40180000.0	40190000.0	4.0	1.7970415353775024	1.259393572807312
1.0	40200000.0	40210000.0	0.0	1.234973669052124	0.9001603126525879
1.0	40210000.0	40220000.0	1.0	1.3296242952346802	0.8276435732841492
1.0	40270000.0	40280000.0	1.0	1.3565775156021118	0.9915653467178345
1.0	40300000.0	40310000.0	0.0	1.119590163230896	0.7489784359931946
1.0	40350000.0	40360000.0	2.0	1.2808785438537598	0.9472781419754028
1.0	40400000.0	40410000.0	2.0	1.3731838464736938	0.851550281047821
1.0	40420000.0	40430000.0	3.0	1.327411413192749	1.0133624076843262
1.0	40430000.0	40440000.0	1.0	1.2593666315078735	0.7905395030975342
1.0	40500000.0	40510000.0	4.0	2.144543170928955	1.5165828466415405
1.0	40520000.0	40530000.0	1.0	1.3763407468795776	0.8664854168891907
1.0	40580000.0	40590000.0	1.0	1.7430064678192139	1.2291452884674072
1.0	40660000.0	40670000.0	0.0	1.2121717929840088	0.7985973358154297
1.0	40970000.0	40980000.0	4.0	1.0932581424713135	0.791206955909729
1.0	41020000.0	41030000.0	2.0	1.7251014709472656	1.219697117805481
1.0	41040000.0	41050000.0	0.0	1.5520637035369873	1.1179004907608032
1.0	41060000.0	41070000.0	1.0	1.7454887628555298	1.2341501712799072
1.0	41120000.0	41130000.0	1.0	1.312953233718872	0.9713870286941528
1.0	41160000.0	41170000.0	2.0	1.1723663806915283	0.804236888885498
1.0	41170000.0	41180000.0	0.0	1.1301085948944092	0.7978530526161194
1.0	41190000.0	41200000.0	2.0	1.1785932779312134	0.8184055089950562
1.0	41230000.0	41240000.0	1.0	1.1576789617538452	0.8085619807243347
1.0	41390000.0	41400000.0	0.0	1.452315092086792	1.045940637588501
1.0	41490000.0	41500000.0	0.0	1.2314144372940063	0.8578306436538696
1.0	41510000.0	41520000.0	0.0	1.1538219451904297	0.7380983233451843
1.0	41530000.0	41540000.0	2.0	1.2682435512542725	0.8288120031356812
1.0	41540000.0	41550000.0	1.0	1.3165572881698608	0.8582687377929688
1.0	41550000.0	41560000.0	2.0	1.2726452350616455	0.8454678654670715
1.0	41570000.0	41580000.0	0.0	1.2414480447769165	0.8012924194335938
1.0	41590000.0	41600000.0	1.0	1.3221604824066162	0.9244860410690308
1.0	41610000.0	41620000.0	3.0	1.2652887105941772	0.8182519674301147
1.0	41620000.0	41630000.0	2.0	1.3414108753204346	0.837450385093689
1.0	41660000.0	41670000.0	2.0	1.3636274337768555	0.854144275188446
1.0	41680000.0	41690000.0	4.0	1.2832094430923462	0.8179271817207336
1.0	41760000.0	41770000.0	0.0	1.8522422313690186	1.2905633449554443
1.0	41770000.0	41780000.0	1.0	1.6383793354034424	1.1696851253509521
1.0	41800000.0	41810000.0	1.0	1.4301139116287231	1.0323565006256104
1.0	41830000.0	41840000.0	2.0	1.2610242366790771	0.9303814172744751
1.0	41840000.0	41850000.0	1.0	1.3230364322662354	0.8973413705825806
1.0	41930000.0	41940000.0	1.0	1.2195508480072021	0.785920262336731
1.0	41940000.0	41950000.0	1.0	1.208087682723999	0.7637290954589844
1.0	41960000.0	41970000.0	3.0	1.231151819229126	0.7768629789352417
1.0	42000000.0	42010000.0	2.0	1.505293846130371	1.0797239542007446
1.0	42040000.0	42050000.0	1.0	1.7112042903900146	1.201409101486206
1.0	42110000.0	42120000.0	2.0	1.5976015329360962	1.1409274339675903
1.0	42250000.0	42260000.0	1.0	1.6541283130645752	1.1750571727752686
1.0	42260000.0	42270000.0	0.0	1.474386215209961	1.0647715330123901
1.0	42280000.0	42290000.0	1.0	1.493598222732544	1.0814082622528076
1.0	42300000.0	42310000.0	2.0	1.5658818483352661	1.122861385345459
1.0	42330000.0	42340000.0	1.0	1.5713880062103271	1.1217224597930908
1.0	42460000.0	42470000.0	2.0	1.5407631397247314	1.102683424949646
1.0	42500000.0	42510000.0	1.0	1.4927399158477783	0.9434382319450378
1.0	42510000.0	42520000.0	3.0	1.8726990222930908	1.2975255250930786
1.0	42530000.0	42540000.0	0.0	1.929459810256958	1.3277021646499634
1.0	42550000.0	42560000.0	3.0	1.7360658645629883	1.218017816543579
1.0	42570000.0	42580000.0	2.0	1.9878466129302979	1.3621312379837036
1.0	42670000.0	42680000.0	2.0	1.3243768215179443	0.8251579403877258
1.0	42700000.0	42710000.0	3.0	1.36690354347229	0.851380467414856
1.0	42730000.0	42740000.0	4.0	1.2909038066864014	0.8097718954086304
1.0	42740000.0	42750000.0	2.0	1.3236069679260254	0.8241115808486938
1.0	42800000.0	42810000.0	1.0	1.2855937480926514	1.019347906112671
1.0	42830000.0	42840000.0	0.0	1.6724450588226318	1.1214854717254639
1.0	42850000.0	42860000.0	1.0	1.5648443698883057	1.124194622039795
1.0	42930000.0	42940000.0	3.0	1.2822024822235107	0.9412950277328491
1.0	42960000.0	42970000.0	2.0	1.3679981231689453	0.9950610399246216
1.0	43200000.0	43210000.0	4.0	1.2030773162841797	0.7990304231643677
1.0	43240000.0	43250000.0	0.0	1.1958529949188232	0.7758574485778809
1.0	43290000.0	43300000.0	2.0	1.2970514297485352	0.8217762112617493
1.0	43310000.0	43320000.0	2.0	1.06521737575531	0.9142449498176575
1.0	43390000.0	43400000.0	1.0	1.4167282581329346	0.9286589622497559
1.0	43400000.0	43410000.0	2.0	1.22144615650177	0.7783377170562744
1.0	43460000.0	43470000.0	1.0	1.4255046844482422	0.8776811361312866
1.0	43530000.0	43540000.0	1.0	1.2876558303833008	0.8344618082046509
1.0	43540000.0	43550000.0	4.0	1.3402830362319946	0.9864646792411804
1.0	43610000.0	43620000.0	1.0	1.5423567295074463	1.1059761047363281
1.0	43620000.0	43630000.0	0.0	1.4404871463775635	1.0416927337646484
1.0	43650000.0	43660000.0	1.0	1.4107571840286255	1.0387898683547974
1.0	43660000.0	43670000.0	2.0	1.3160638809204102	0.9742097854614258
1.0	43710000.0	43720000.0	1.0	1.4229055643081665	1.0352675914764404
1.0	43720000.0	43730000.0	1.0	1.3430618047714233	0.8411954641342163
1.0	43770000.0	43780000.0	2.0	1.3795435428619385	1.0111819505691528
1.0	43830000.0	43840000.0	0.0	1.399273157119751	1.0705760717391968
1.0	43840000.0	43850000.0	1.0	1.175476312637329	0.8016158938407898
1.0	43940000.0	43950000.0	0.0	1.2491891384124756	0.919874370098114
1.0	44000000.0	44010000.0	0.0	1.0196272134780884	0.7615689039230347
1.0	44010000.0	44020000.0	1.0	1.0075607299804688	0.9297909736633301
1.0	44020000.0	44030000.0	1.0	1.0392391681671143	0.9011688232421875
1.0	44050000.0	44060000.0	1.0	1.1760785579681396	0.7530993819236755
1.0	44080000.0	44090000.0	2.0	1.2243783473968506	0.7830194234848022
1.0	44150000.0	44160000.0	3.0	1.1345220804214478	0.7718838453292847
1.0	44170000.0	44180000.0	1.0	1.2168970108032227	0.8755723834037781
1.0	44190000.0	44200000.0	1.0	1.234093427658081	0.908676266670227
1.0	44210000.0	44220000.0	1.0	1.1999950408935547	0.8908616304397583
1.0	44290000.0	44300000.0	1.0	1.152129888534546	0.8574783205986023
1.0	44300000.0	44310000.0	2.0	1.1139893531799316	0.7868888974189758
1.0	44310000.0	44320000.0	0.0	1.1833308935165405	0.8626035451889038
1.0	44370000.0	44380000.0	2.0	1.2806358337402344	0.9432958364486694
1.0	44460000.0	44470000.0	3.0	1.4090617895126343	0.8799321055412292
1.0	44490000.0	44500000.0	0.0	1.3457845449447632	0.9651481509208679
1.0	44550000.0	44560000.0	2.0	2.352651834487915	1.5399588346481323
1.0	44600000.0	44610000.0	4.0	2.43096923828125	1.5802223682403564
1.0	44660000.0	44670000.0	0.0	1.9997154474258423	1.3675192594528198
1.0	44680000.0	44690000.0	1.0	1.4655815362930298	0.9148985147476196
1.0	44760000.0	44770000.0	2.0	1.1738147735595703	0.8612017631530762
1.0	44870000.0	44880000.0	4.0	1.6977399587631226	1.2126601934432983
1.0	45010000.0	45020000.0	2.0	1.4136388301849365	0.8704714775085449
1.0	45040000.0	45050000.0	0.0	1.5702297687530518	1.1273740530014038
1.0	45100000.0	45110000.0	1.0	1.3721847534179688	0.8496225476264954
1.0	45240000.0	45250000.0	2.0	4.275269508361816	3.8248050212860107
1.0	45290000.0	45300000.0	1.0	1.4905554056167603	0.9103601574897766
1.0	45330000.0	45340000.0	1.0	1.4607043266296387	0.8944635391235352
1.0	45340000.0	45350000.0	2.0	1.4218456745147705	0.8871430158615112
1.0	45390000.0	45400000.0	2.0	1.391395926475525	0.8590859174728394
1.0	45470000.0	45480000.0	0.0	1.6652227640151978	1.1882202625274658
1.0	45480000.0	45490000.0	1.0	1.3323609828948975	0.8297584652900696
1.0	45490000.0	45500000.0	3.0	1.4013150930404663	0.9330690503120422
1.0	45650000.0	45660000.0	1.0	1.2596241235733032	0.9250653982162476
1.0	45700000.0	45710000.0	1.0	1.296852469444275	0.9809758067131042
1.0	45800000.0	45810000.0	0.0	1.5166113376617432	1.0845866203308105
1.0	45810000.0	45820000.0	0.0	1.1215177774429321	0.7932922840118408
1.0	45970000.0	45980000.0	3.0	1.0993499755859375	0.8203867077827454
1.0	45980000.0	45990000.0	0.0	1.3406813144683838	0.9615872502326965
1.0	46000000.0	46010000.0	0.0	1.2202008962631226	0.8288178443908691
1.0	46030000.0	46040000.0	0.0	1.0915148258209229	0.7885771989822388
1.0	46080000.0	46090000.0	1.0	1.1352349519729614	0.8152510523796082
1.0	46140000.0	46150000.0	3.0	1.0430740118026733	0.7404798269271851
1.0	46160000.0	46170000.0	4.0	1.0867345333099365	0.8123515844345093
1.0	46310000.0	46320000.0	0.0	1.2074426412582397	0.7729179263114929
1.0	46350000.0	46360000.0	2.0	1.147269606590271	0.7938895225524902
1.0	46370000.0	46380000.0	2.0	1.200560450553894	0.8415701985359192
1.0	46400000.0	46410000.0	3.0	1.2288811206817627	0.8895777463912964
1.0	46480000.0	46490000.0	1.0	1.268477439880371	0.7952204942703247
1.0	46520000.0	46530000.0	3.0	1.1977880001068115	0.8714675903320312
1.0	46560000.0	46570000.0	2.0	1.2640340328216553	0.9319912195205688
1.0	46640000.0	46650000.0	0.0	1.2739490270614624	0.8062692880630493
1.0	46670000.0	46680000.0	2.0	1.2823795080184937	0.9386248588562012
1.0	46690000.0	46700000.0	1.0	1.3807802200317383	1.0036605596542358
1.0	46710000.0	46720000.0	1.0	1.2744576930999756	0.8396644592285156
1.0	46730000.0	46740000.0	4.0	1.1739425659179688	0.7458733320236206
1.0	46760000.0	46770000.0	1.0	2.3781485557556152	1.6724199056625366
1.0	46830000.0	46840000.0	0.0	1.281259298324585	0.8038591146469116
1.0	46950000.0	46960000.0	2.0	1.9029953479766846	1.324983835220337
1.0	47040000.0	47050000.0	0.0	1.234429121017456	0.7843026518821716
1.0	47130000.0	47140000.0	3.0	1.1420228481292725	0.8242048025131226
1.0	47320000.0	47330000.0	1.0	1.4910807609558105	1.0899908542633057
1.0	47500000.0	47510000.0	1.0	1.6959432363510132	1.2021974325180054
1.0	47510000.0	47520000.0	3.0	1.5528593063354492	1.1294585466384888
1.0	47670000.0	47680000.0	3.0	1.4948307275772095	1.0878843069076538
1.0	47720000.0	47730000.0	1.0	1.2365789413452148	0.778335452079773
1.0	47740000.0	47750000.0	1.0	1.2771246433258057	0.7991064190864563
1.0	47770000.0	47780000.0	2.0	1.3714174032211304	1.0159729719161987
1.0	47830000.0	47840000.0	2.0	1.196189522743225	0.7966396808624268
1.0	47920000.0	47930000.0	1.0	1.4909279346466064	1.0978080034255981
1.0	47980000.0	47990000.0	0.0	1.2775243520736694	0.9530490636825562
1.0	47990000.0	48000000.0	0.0	1.2802417278289795	0.9597794413566589
1.0	48020000.0	48030000.0	0.0	1.0380589962005615	0.7485055327415466
1.0	48030000.0	48040000.0	0.0	1.2901995182037354	0.8468996286392212
1.0	48140000.0	48150000.0	0.0	1.6976699829101562	1.2075591087341309
1.0	48240000.0	48250000.0	4.0	1.5694350004196167	1.1311291456222534
1.0	48280000.0	48290000.0	2.0	1.5742874145507812	1.1306850910186768
1.0	48300000.0	48310000.0	1.0	1.2400083541870117	0.7872946858406067
1.0	48320000.0	48330000.0	0.0	1.6520500183105469	1.173634648323059
1.0	48410000.0	48420000.0	1.0	1.4802703857421875	1.0636709928512573
1.0	48480000.0	48490000.0	2.0	1.696929693222046	1.20084547996521
1.0	48560000.0	48570000.0	3.0	1.7835155725479126	1.255127191543579
1.0	48580000.0	48590000.0	1.0	1.5605509281158447	1.1163681745529175
1.0	48620000.0	48630000.0	1.0	1.555084466934204	1.1242058277130127
1.0	48640000.0	48650000.0	2.0	1.673081398010254	1.1925901174545288
1.0	48660000.0	48670000.0	1.0	1.6234849691390991	1.1544725894927979
1.0	48730000.0	48740000.0	1.0	1.7069261074066162	1.2137916088104248
1.0	48790000.0	48800000.0	2.0	1.5053215026855469	1.0815242528915405
1.0	48940000.0	48950000.0	2.0	2.15112042427063	1.4436349868774414
1.0	48950000.0	48960000.0	4.0	2.5155301094055176	1.6151211261749268
1.0	49030000.0	49040000.0	1.0	2.942678689956665	1.8134822845458984
1.0	49060000.0	49070000.0	4.0	3.054823398590088	1.8394018411636353
1.0	49080000.0	49090000.0	4.0	2.800916910171509	1.74127995967865
1.0	49100000.0	49110000.0	2.0	2.957841157913208	1.810675024986267
1.0	49140000.0	49150000.0	1.0	1.9437099695205688	1.1999731063842773
1.0	49240000.0	49250000.0	5.0	2.2981224060058594	1.509668231010437
1.0	49320000.0	49330000.0	4.0	4.360229969024658	2.2486205101013184
1.0	49340000.0	49350000.0	2.0	4.094048500061035	2.1814866065979004
1.0	49370000.0	49380000.0	5.0	4.303450584411621	2.248380184173584
1.0	49410000.0	49420000.0	4.0	4.743550777435303	2.3598103523254395
1.0	49440000.0	49450000.0	5.0	5.343131065368652	2.4959185123443604
1.0	49600000.0	49610000.0	2.0	5.031937599182129	2.4164109230041504
1.0	49630000.0	49640000.0	5.0	4.77426815032959	2.3513431549072266
1.0	49740000.0	49750000.0	3.0	4.350628852844238	2.2543587684631348
1.0	49800000.0	49810000.0	9.0	4.403609275817871	2.2547764778137207
1.0	49870000.0	49880000.0	5.0	5.486445426940918	2.5261518955230713
1.0	49930000.0	49940000.0	5.0	6.004044055938721	2.6295924186706543
1.0	49960000.0	49970000.0	4.0	5.933424949645996	2.6138062477111816
1.0	50000000.0	50010000.0	6.0	5.825443267822266	2.590893507003784
1.0	50080000.0	50090000.0	4.0	6.366250038146973	2.698439359664917
1.0	50190000.0	50200000.0	5.0	6.52495813369751	2.7349421977996826
1.0	50300000.0	50310000.0	10.0	5.5766119956970215	2.548229694366455
1.0	50310000.0	50320000.0	6.0	6.00324010848999	2.6363296508789062
1.0	50390000.0	50400000.0	2.0	5.572482109069824	2.5414817333221436
1.0	50530000.0	50540000.0	7.0	5.201559543609619	2.4582953453063965
1.0	50540000.0	50550000.0	1.0	4.8135151863098145	2.388136863708496
1.0	50560000.0	50570000.0	6.0	4.451840400695801	2.2921969890594482
1.0	50580000.0	50590000.0	5.0	5.02465295791626	2.431372880935669
1.0	50690000.0	50700000.0	5.0	3.733844041824341	2.071528434753418
1.0	50760000.0	50770000.0	4.0	3.0911381244659424	1.8504712581634521
1.0	50940000.0	50950000.0	0.0	1.2737489938735962	0.7977484464645386
1.0	50990000.0	51000000.0	2.0	1.1664741039276123	0.8734332919120789
1.0	51010000.0	51020000.0	1.0	1.2331663370132446	0.90813809633255
1.0	51050000.0	51060000.0	1.0	1.1989024877548218	0.8897674679756165
1.0	51080000.0	51090000.0	1.0	1.2608654499053955	0.9242903590202332
1.0	51100000.0	51110000.0	1.0	1.3335033655166626	0.979962944984436
1.0	51280000.0	51290000.0	0.0	1.292217493057251	0.9507836103439331
1.0	51380000.0	51390000.0	1.0	1.2815200090408325	0.8227384686470032
1.0	51390000.0	51400000.0	0.0	1.327463150024414	0.8311359286308289
1.0	51410000.0	51420000.0	1.0	1.3476355075836182	0.8384332656860352
1.0	51440000.0	51450000.0	1.0	1.5466821193695068	1.124843955039978
1.0	51470000.0	51480000.0	1.0	2.008791923522949	1.3682600259780884
1.0	51480000.0	51490000.0	1.0	1.942447304725647	1.3336299657821655
1.0	51610000.0	51620000.0	0.0	1.8063669204711914	1.260937213897705
1.0	51720000.0	51730000.0	3.0	1.145174264907837	0.8307555317878723
1.0	51830000.0	51840000.0	0.0	1.1999419927597046	0.8631340265274048
1.0	51860000.0	51870000.0	3.0	1.1293426752090454	0.8394024968147278
1.0	51870000.0	51880000.0	1.0	1.1594489812850952	0.8293316960334778
1.0	51970000.0	51980000.0	1.0	1.1799402236938477	0.7736995816230774
1.0	51990000.0	52000000.0	0.0	1.3372182846069336	0.9656490087509155
1.0	52010000.0	52020000.0	2.0	1.3530371189117432	0.924240231513977
1.0	52050000.0	52060000.0	2.0	1.5096540451049805	1.0850350856781006
1.0	52060000.0	52070000.0	2.0	1.4572566747665405	1.0528171062469482
1.0	52140000.0	52150000.0	2.0	1.3708359003067017	0.8496856689453125
1.0	52270000.0	52280000.0	3.0	1.198695421218872	0.7711507678031921
1.0	52300000.0	52310000.0	1.0	1.2892773151397705	0.8117637634277344
1.0	52320000.0	52330000.0	1.0	1.2366158962249756	0.7870679497718811
1.0	52330000.0	52340000.0	0.0	1.2661571502685547	0.798078179359436
1.0	52380000.0	52390000.0	2.0	1.497518539428711	1.0751065015792847
1.0	52400000.0	52410000.0	0.0	1.6849822998046875	1.193051815032959
1.0	52410000.0	52420000.0	1.0	1.5388280153274536	1.104788064956665
1.0	52420000.0	52430000.0	3.0	1.4139349460601807	0.922396183013916
1.0	52460000.0	52470000.0	4.0	1.5175647735595703	1.0894715785980225
1.0	52570000.0	52580000.0	1.0	1.320369839668274	0.9718079566955566
1.0	52580000.0	52590000.0	1.0	1.2349857091903687	0.8108429908752441
1.0	52620000.0	52630000.0	0.0	1.2095777988433838	0.7739905118942261
1.0	52660000.0	52670000.0	1.0	1.2878434658050537	0.8793503046035767
1.0	52720000.0	52730000.0	1.0	1.285178780555725	0.8690117001533508
1.0	52750000.0	52760000.0	1.0	1.266424536705017	0.8448764681816101
1.0	52790000.0	52800000.0	1.0	1.2862541675567627	0.9422550201416016
1.0	52920000.0	52930000.0	0.0	1.3153841495513916	0.9593242406845093
1.0	53050000.0	53060000.0	3.0	1.4026862382888794	1.0248005390167236
1.0	53060000.0	53070000.0	1.0	1.5717766284942627	0.9558261632919312
1.0	53120000.0	53130000.0	2.0	1.2762304544448853	0.949053943157196
1.0	53130000.0	53140000.0	0.0	1.3039861917495728	0.9569301605224609
1.0	53190000.0	53200000.0	0.0	1.2018654346466064	1.0308843851089478
1.0	53250000.0	53260000.0	1.0	1.276247262954712	0.8031032681465149
1.0	53270000.0	53280000.0	3.0	1.2352275848388672	0.8166877031326294
1.0	53300000.0	53310000.0	0.0	1.5223307609558105	1.1000412702560425
1.0	53310000.0	53320000.0	2.0	1.5992432832717896	1.1465696096420288
1.0	53340000.0	53350000.0	3.0	1.33138906955719	0.9771400690078735
1.0	53440000.0	53450000.0	2.0	1.1302118301391602	0.8430064916610718
1.0	53450000.0	53460000.0	0.0	1.1590452194213867	0.8590775728225708
1.0	53530000.0	53540000.0	4.0	1.27427077293396	0.9545429348945618
1.0	53650000.0	53660000.0	2.0	1.2062031030654907	0.7954436540603638
1.0	53730000.0	53740000.0	2.0	1.180801272392273	0.8047124147415161
1.0	53740000.0	53750000.0	0.0	1.2945013046264648	0.8404833078384399
1.0	53750000.0	53760000.0	3.0	1.3434178829193115	0.977795422077179
1.0	53770000.0	53780000.0	1.0	1.4659522771835327	1.0637598037719727
1.0	53810000.0	53820000.0	2.0	1.4728949069976807	1.0753158330917358
1.0	53840000.0	53850000.0	3.0	1.6364877223968506	1.1701323986053467
1.0	53910000.0	53920000.0	1.0	1.7423890829086304	1.2191542387008667
1.0	53940000.0	53950000.0	3.0	1.8430267572402954	1.2884047031402588
1.0	53970000.0	53980000.0	1.0	1.8372743129730225	1.2802355289459229
1.0	53990000.0	54000000.0	0.0	2.1024670600891113	1.4147347211837769
1.0	54010000.0	54020000.0	2.0	2.0931026935577393	1.4124888181686401
1.0	54100000.0	54110000.0	2.0	2.4000701904296875	1.567038655281067
1.0	54160000.0	54170000.0	1.0	1.9481130838394165	1.336896538734436
1.0	54250000.0	54260000.0	1.0	1.2689272165298462	0.7985730171203613
1.0	54390000.0	54400000.0	0.0	1.2633886337280273	0.8233669996261597
1.0	54410000.0	54420000.0	2.0	1.2886850833892822	1.0473241806030273
1.0	54430000.0	54440000.0	1.0	1.1923974752426147	0.7632541060447693
1.0	54450000.0	54460000.0	5.0	1.1986606121063232	0.8996204137802124
1.0	54470000.0	54480000.0	0.0	1.391606092453003	1.0306755304336548
1.0	54600000.0	54610000.0	3.0	1.3279714584350586	0.9826462864875793
1.0	54670000.0	54680000.0	2.0	1.1662321090698242	0.755495548248291
1.0	54720000.0	54730000.0	2.0	1.17832612991333	0.7692331075668335
1.0	54770000.0	54780000.0	0.0	1.2190793752670288	0.803669810295105
1.0	54820000.0	54830000.0	1.0	1.1190646886825562	0.72190922498703
1.0	54840000.0	54850000.0	1.0	1.1804851293563843	0.7617202997207642
1.0	54880000.0	54890000.0	3.0	1.2624467611312866	0.9357746243476868
1.0	55150000.0	55160000.0	1.0	1.5916364192962646	1.141234278678894
1.0	55190000.0	55200000.0	1.0	1.1937265396118164	0.755858302116394
1.0	55230000.0	55240000.0	2.0	1.2987744808197021	0.8308242559432983
1.0	55290000.0	55300000.0	1.0	1.346936583518982	0.9913107752799988
1.0	55320000.0	55330000.0	2.0	1.1311861276626587	0.7217708826065063
1.0	55330000.0	55340000.0	3.0	1.0918138027191162	0.7020251154899597
1.0	55420000.0	55430000.0	1.0	1.5090761184692383	1.0919079780578613
1.0	55440000.0	55450000.0	0.0	1.1964952945709229	0.7655321955680847
1.0	55450000.0	55460000.0	3.0	1.2377514839172363	0.904139518737793
1.0	55460000.0	55470000.0	1.0	1.338574767112732	0.835455060005188
1.0	55480000.0	55490000.0	0.0	1.4967538118362427	1.0457783937454224
1.0	55560000.0	55570000.0	4.0	1.154259204864502	0.776794970035553
1.0	55570000.0	55580000.0	3.0	1.129942536354065	0.7450792193412781
1.0	55590000.0	55600000.0	1.0	1.1892811059951782	0.7537828683853149
1.0	55620000.0	55630000.0	0.0	1.2268548011779785	0.7721959948539734
1.0	55680000.0	55690000.0	1.0	1.288860559463501	1.0041821002960205
1.0	55730000.0	55740000.0	3.0	1.653380036354065	1.175843596458435
1.0	55770000.0	55780000.0	3.0	1.7251628637313843	1.2159359455108643
1.0	55890000.0	55900000.0	0.0	1.40143620967865	0.8795962333679199
1.0	55910000.0	55920000.0	3.0	1.7961757183074951	1.2470521926879883
1.0	55940000.0	55950000.0	3.0	1.8132514953613281	1.2534863948822021
1.0	55960000.0	55970000.0	0.0	1.803868293762207	1.252107858657837
1.0	55980000.0	55990000.0	3.0	2.0007925033569336	1.3655064105987549
1.0	55990000.0	56000000.0	4.0	1.967187523841858	1.3400967121124268
1.0	56050000.0	56060000.0	3.0	2.964322328567505	1.7860963344573975
1.0	56180000.0	56190000.0	7.0	4.636904239654541	2.3234570026397705
1.0	56310000.0	56320000.0	5.0	4.331948280334473	2.247384548187256
1.0	56440000.0	56450000.0	2.0	4.0277099609375	2.1500658988952637
1.0	56470000.0	56480000.0	2.0	4.384848117828369	2.249919891357422
1.0	56500000.0	56510000.0	5.0	4.04148006439209	2.1546130180358887
1.0	56580000.0	56590000.0	4.0	3.7612464427948	2.070331335067749
1.0	56590000.0	56600000.0	4.0	3.860039472579956	2.0978524684906006
1.0	56640000.0	56650000.0	3.0	2.893606185913086	1.7780659198760986
1.0	56670000.0	56680000.0	1.0	3.2295162677764893	1.8926979303359985
1.0	56690000.0	56700000.0	8.0	2.517451763153076	1.6037404537200928
1.0	56780000.0	56790000.0	3.0	1.7783561944961548	1.241314172744751
1.0	56830000.0	56840000.0	2.0	1.3651621341705322	0.8573942184448242
1.0	56980000.0	56990000.0	0.0	1.3667469024658203	0.8459070920944214
1.0	57020000.0	57030000.0	2.0	1.5046091079711914	1.0770059823989868
1.0	57080000.0	57090000.0	0.0	2.2028658390045166	1.458989143371582
1.0	57120000.0	57130000.0	0.0	2.1495890617370605	1.4244251251220703
1.0	57160000.0	57170000.0	3.0	2.076591968536377	1.386971116065979
1.0	57170000.0	57180000.0	0.0	1.941901445388794	1.3254787921905518
1.0	57210000.0	57220000.0	3.0	2.4862523078918457	1.585256814956665
1.0	57250000.0	57260000.0	4.0	1.9194920063018799	1.3107141256332397
1.0	57270000.0	57280000.0	1.0	2.05472993850708	1.3838882446289062
1.0	57280000.0	57290000.0	3.0	1.5915621519088745	1.0227090120315552
1.0	57340000.0	57350000.0	2.0	2.7849013805389404	1.7214534282684326
1.0	57370000.0	57380000.0	3.0	2.139730453491211	1.4172933101654053
1.0	57380000.0	57390000.0	0.0	2.3807532787323	1.5483434200286865
1.0	57430000.0	57440000.0	3.0	1.9237518310546875	1.1086280345916748
1.0	57500000.0	57510000.0	1.0	3.3304553031921387	1.9377864599227905
1.0	57550000.0	57560000.0	1.0	3.161875009536743	1.8768714666366577
1.0	57670000.0	57680000.0	1.0	4.035220146179199	2.164233684539795
1.0	57700000.0	57710000.0	5.0	3.7837371826171875	2.0807607173919678
1.0	57720000.0	57730000.0	6.0	4.264693737030029	2.223003625869751
1.0	57790000.0	57800000.0	3.0	3.848254680633545	2.0912978649139404
1.0	57820000.0	57830000.0	4.0	3.894946336746216	2.1098461151123047
1.0	57850000.0	57860000.0	3.0	3.6745572090148926	2.047299385070801
1.0	57900000.0	57910000.0	2.0	3.7820963859558105	2.0858702659606934
1.0	57930000.0	57940000.0	1.0	3.7539989948272705	2.050417423248291
1.0	58140000.0	58150000.0	5.0	4.858557224273682	2.371971607208252
1.0	58160000.0	58170000.0	1.0	4.948599815368652	2.4017410278320312
1.0	58170000.0	58180000.0	5.0	4.623668670654297	2.3236091136932373
1.0	58190000.0	58200000.0	6.0	5.021299362182617	2.421440601348877
1.0	58300000.0	58310000.0	5.0	4.449885368347168	2.2681260108947754
1.0	58310000.0	58320000.0	2.0	4.158539772033691	2.189728021621704
1.0	58340000.0	58350000.0	3.0	3.848353862762451	2.110661029815674
1.0	58380000.0	58390000.0	6.0	3.211620330810547	1.887162446975708
1.0	58400000.0	58410000.0	7.0	3.0247673988342285	1.8154433965682983
1.0	58420000.0	58430000.0	2.0	3.0768256187438965	1.8355731964111328
1.0	58430000.0	58440000.0	1.0	3.146244525909424	1.8633935451507568
1.0	58440000.0	58450000.0	6.0	2.92975115776062	1.7771459817886353
1.0	58540000.0	58550000.0	4.0	3.4180617332458496	1.972330093383789
1.0	58550000.0	58560000.0	1.0	3.485682249069214	1.9956878423690796
1.0	58560000.0	58570000.0	6.0	3.1699936389923096	1.8727954626083374
1.0	58570000.0	58580000.0	4.0	3.3332698345184326	1.933598279953003
1.0	58580000.0	58590000.0	5.0	3.0358104705810547	1.8216050863265991
1.0	58610000.0	58620000.0	5.0	3.042015552520752	1.8212969303131104
1.0	58650000.0	58660000.0	1.0	2.957618236541748	1.7878776788711548
1.0	58800000.0	58810000.0	3.0	2.061781406402588	1.394459843635559
1.0	58900000.0	58910000.0	1.0	1.8406727313995361	1.2796361446380615
1.0	58980000.0	58990000.0	0.0	1.177829384803772	0.7598910927772522
1.0	58990000.0	59000000.0	1.0	1.1934477090835571	0.8119271993637085
1.0	59000000.0	59010000.0	2.0	1.1362953186035156	0.8058362007141113
1.0	59010000.0	59020000.0	0.0	1.2776153087615967	1.072385549545288
1.0	59060000.0	59070000.0	0.0	1.334115743637085	0.9964503049850464
1.0	59080000.0	59090000.0	1.0	1.147907018661499	0.8289586305618286
1.0	59120000.0	59130000.0	2.0	1.072874665260315	0.7151225805282593
1.0	59170000.0	59180000.0	1.0	1.3321882486343384	0.9773747324943542
1.0	59180000.0	59190000.0	1.0	1.304679036140442	0.9626144170761108
1.0	59200000.0	59210000.0	0.0	1.4168936014175415	1.0248939990997314
1.0	59210000.0	59220000.0	1.0	1.316272497177124	0.8710169792175293
1.0	59450000.0	59460000.0	0.0	1.3327360153198242	0.9759952425956726
1.0	59490000.0	59500000.0	2.0	1.1085197925567627	0.7035548686981201
1.0	59570000.0	59580000.0	0.0	1.4035570621490479	0.946560263633728
1.0	59590000.0	59600000.0	0.0	1.569567084312439	1.1219418048858643
1.0	59610000.0	59620000.0	2.0	1.4083654880523682	0.8830858469009399
1.0	59620000.0	59630000.0	0.0	1.5872819423675537	1.1315324306488037
1.0	59640000.0	59650000.0	2.0	1.5412695407867432	1.1043105125427246
1.0	59710000.0	59720000.0	2.0	1.545863151550293	1.1179611682891846
1.0	59780000.0	59790000.0	1.0	1.2462371587753296	0.7827274203300476
1.0	59890000.0	59900000.0	1.0	1.2315927743911743	0.7968336939811707
1.0	59920000.0	59930000.0	1.0	1.3069885969161987	0.9621849060058594
1.0	59940000.0	59950000.0	1.0	1.1284241676330566	0.75852370262146
1.0	59950000.0	59960000.0	1.0	1.189281702041626	0.8879512548446655
1.0	60120000.0	60130000.0	1.0	1.3473926782608032	0.8451870083808899
1.0	60140000.0	60150000.0	0.0	1.4922685623168945	1.0786315202713013
1.0	60180000.0	60190000.0	1.0	1.2299493551254272	0.8002966046333313
1.0	60190000.0	60200000.0	1.0	1.4089654684066772	1.0236313343048096
1.0	60250000.0	60260000.0	0.0	1.7031888961791992	1.1999475955963135
1.0	60400000.0	60410000.0	1.0	2.003112316131592	1.3660390377044678
1.0	60480000.0	60490000.0	3.0	2.293301820755005	1.5057004690170288
1.0	60490000.0	60500000.0	1.0	2.4886984825134277	1.5976347923278809
1.0	60500000.0	60510000.0	1.0	2.4357991218566895	1.5739545822143555
1.0	60520000.0	60530000.0	5.0	2.5567023754119873	1.6328790187835693
1.0	60540000.0	60550000.0	3.0	2.774636745452881	1.7236042022705078
1.0	60620000.0	60630000.0	3.0	2.9711556434631348	1.8176683187484741
1.0	60630000.0	60640000.0	4.0	3.1215827465057373	1.8558992147445679
1.0	60650000.0	60660000.0	6.0	3.273542881011963	1.9105033874511719
1.0	60670000.0	60680000.0	5.0	2.606098175048828	1.649022102355957
1.0	60760000.0	60770000.0	2.0	3.2272255420684814	1.8953258991241455
1.0	60820000.0	60830000.0	3.0	3.0531210899353027	1.825584053993225
1.0	60830000.0	60840000.0	4.0	3.083364963531494	1.8426975011825562
1.0	60890000.0	60900000.0	4.0	3.1565747261047363	1.8672418594360352
1.0	60920000.0	60930000.0	1.0	3.0078673362731934	1.8059440851211548
1.0	60930000.0	60940000.0	4.0	2.508861541748047	1.6035282611846924
1.0	61070000.0	61080000.0	2.0	3.4931063652038574	1.9852797985076904
1.0	61300000.0	61310000.0	4.0	1.7044951915740967	1.2072608470916748
1.0	61320000.0	61330000.0	3.0	1.8050237894058228	1.2628819942474365
1.0	61340000.0	61350000.0	3.0	1.8146460056304932	1.2618436813354492
1.0	61350000.0	61360000.0	0.0	2.034923553466797	1.3828718662261963
1.0	61400000.0	61410000.0	1.0	1.7610887289047241	1.2321524620056152
1.0	61440000.0	61450000.0	4.0	1.4684662818908691	0.9661980867385864
1.0	61630000.0	61640000.0	1.0	1.4290974140167236	0.8782752752304077
1.0	61680000.0	61690000.0	2.0	1.2444521188735962	0.9202911257743835
1.0	61810000.0	61820000.0	0.0	1.2271769046783447	0.9027963876724243
1.0	61820000.0	61830000.0	3.0	1.1226475238800049	0.8397417068481445
1.0	61880000.0	61890000.0	2.0	1.3419349193572998	0.9605404734611511
1.0	61900000.0	61910000.0	0.0	1.297569990158081	0.8106409907341003
1.0	61920000.0	61930000.0	0.0	1.3384110927581787	0.8329424858093262
1.0	61930000.0	61940000.0	6.0	1.4884893894195557	1.082390308380127
1.0	61950000.0	61960000.0	1.0	1.7346248626708984	1.2210514545440674
1.0	61970000.0	61980000.0	1.0	1.8374160528182983	1.277665615081787
1.0	62040000.0	62050000.0	3.0	1.7304716110229492	1.2202790975570679
1.0	62250000.0	62260000.0	1.0	1.3044970035552979	0.8155986666679382
1.0	62370000.0	62380000.0	0.0	1.2192119359970093	0.7753658294677734
1.0	62390000.0	62400000.0	1.0	1.234309434890747	0.7844457626342773
1.0	62460000.0	62470000.0	1.0	1.365720510482788	0.8546282052993774
1.0	62510000.0	62520000.0	3.0	1.2884548902511597	0.806674599647522
1.0	62520000.0	62530000.0	2.0	1.2405321598052979	0.7856214046478271
1.0	62560000.0	62570000.0	2.0	1.2997781038284302	0.8257910013198853
1.0	62730000.0	62740000.0	3.0	1.9207897186279297	1.3150112628936768
1.0	62870000.0	62880000.0	2.0	1.5709565877914429	1.1200435161590576
1.0	62880000.0	62890000.0	0.0	1.5562200546264648	1.1199793815612793
1.0	62900000.0	62910000.0	0.0	5.029341697692871	4.066504001617432
1.0	62920000.0	62930000.0	1.0	1.215884804725647	0.7975799441337585
1.0	62940000.0	62950000.0	0.0	1.23262619972229	0.8267111778259277
1.0	62950000.0	62960000.0	1.0	1.2018163204193115	0.7988110780715942
1.0	62970000.0	62980000.0	0.0	1.1851438283920288	0.7648124098777771
1.0	62980000.0	62990000.0	2.0	1.2529503107070923	0.9192365407943726
1.0	63010000.0	63020000.0	1.0	1.2632607221603394	0.9257197380065918
1.0	63040000.0	63050000.0	0.0	1.2860788106918335	0.9018552899360657
1.0	63070000.0	63080000.0	1.0	1.3002653121948242	0.9510135650634766
1.0	63150000.0	63160000.0	0.0	1.224965214729309	0.8811464309692383
1.0	63170000.0	63180000.0	0.0	1.203251600265503	0.7612593770027161
1.0	63190000.0	63200000.0	5.0	1.2082922458648682	0.7902864217758179
1.0	63210000.0	63220000.0	2.0	1.3882004022598267	0.9066681861877441
1.0	63280000.0	63290000.0	3.0	1.321258306503296	0.8578036427497864
1.0	63330000.0	63340000.0	1.0	1.5561221837997437	1.0876524448394775
1.0	63360000.0	63370000.0	1.0	1.8857002258300781	1.3109426498413086
1.0	63390000.0	63400000.0	4.0	1.8695236444473267	1.30260169506073
1.0	63400000.0	63410000.0	3.0	1.9303117990493774	1.3345489501953125
1.0	63450000.0	63460000.0	2.0	2.076950788497925	1.4121183156967163
1.0	63470000.0	63480000.0	1.0	2.1450366973876953	1.4417870044708252
1.0	63510000.0	63520000.0	3.0	2.130829095840454	1.4362142086029053
1.0	63540000.0	63550000.0	0.0	2.204676866531372	1.4685561656951904
1.0	63560000.0	63570000.0	4.0	2.194643497467041	1.4641668796539307
1.0	63610000.0	63620000.0	1.0	2.4109883308410645	1.5707029104232788
1.0	63630000.0	63640000.0	2.0	2.5074238777160645	1.6163772344589233
1.0	63780000.0	63790000.0	5.0	1.7603845596313477	1.24387526512146
1.0	63940000.0	63950000.0	1.0	1.223905324935913	0.81341952085495
1.0	64160000.0	64170000.0	2.0	1.3351686000823975	0.834418773651123
1.0	64180000.0	64190000.0	3.0	1.2568589448928833	0.790533185005188
1.0	64200000.0	64210000.0	1.0	1.770956039428711	1.2398828268051147
1.0	64210000.0	64220000.0	1.0	1.7334924936294556	1.2189445495605469
1.0	64260000.0	64270000.0	3.0	1.2771120071411133	0.8023346066474915
1.0	64330000.0	64340000.0	1.0	1.3846187591552734	1.009702205657959
1.0	64430000.0	64440000.0	1.0	1.4800945520401	1.0609352588653564
1.0	64450000.0	64460000.0	5.0	1.4982802867889404	1.0798420906066895
1.0	64510000.0	64520000.0	1.0	1.3901935815811157	0.8899528384208679
1.0	64520000.0	64530000.0	0.0	1.4868069887161255	1.06859290599823
1.0	64550000.0	64560000.0	1.0	1.527463674545288	1.0986149311065674
1.0	64560000.0	64570000.0	2.0	1.4851787090301514	1.073801040649414
1.0	64600000.0	64610000.0	2.0	1.2865362167358398	0.9430339932441711
1.0	64690000.0	64700000.0	2.0	2.1309473514556885	1.4249686002731323
1.0	64730000.0	64740000.0	4.0	1.745843529701233	1.2263706922531128
1.0	64760000.0	64770000.0	3.0	1.9056670665740967	1.3120568990707397
1.0	64810000.0	64820000.0	1.0	1.7478634119033813	1.0695269107818604
1.0	64840000.0	64850000.0	0.0	2.2080845832824707	1.463950514793396
1.0	64880000.0	64890000.0	3.0	1.8334636688232422	1.2684942483901978
1.0	64890000.0	64900000.0	3.0	1.8107068538665771	1.2605777978897095
1.0	64940000.0	64950000.0	1.0	1.1654484272003174	0.7408073544502258
1.0	65010000.0	65020000.0	1.0	1.2942432165145874	0.9690717458724976
1.0	65030000.0	65040000.0	0.0	1.4729863405227661	1.068830966949463
1.0	65050000.0	65060000.0	0.0	1.4017879962921143	1.0244868993759155
1.0	65140000.0	65150000.0	0.0	1.231089472770691	0.7794707417488098
1.0	65220000.0	65230000.0	0.0	1.2380962371826172	0.7789759039878845
1.0	65240000.0	65250000.0	0.0	1.303492784500122	0.8286634683609009
1.0	65260000.0	65270000.0	2.0	1.3316267728805542	0.9741425514221191
1.0	65310000.0	65320000.0	0.0	1.349959135055542	0.9970825910568237
1.0	65380000.0	65390000.0	1.0	1.2801727056503296	0.801514744758606
1.0	65400000.0	65410000.0	1.0	1.29502272605896	0.8194705247879028
1.0	65470000.0	65480000.0	0.0	1.3722726106643677	1.0027458667755127
1.0	65490000.0	65500000.0	0.0	1.2515140771865845	0.810606837272644
1.0	65530000.0	65540000.0	2.0	1.5756115913391113	1.153014898300171
1.0	65540000.0	65550000.0	0.0	1.4594192504882812	1.0683012008666992
1.0	65610000.0	65620000.0	3.0	1.0993752479553223	0.7953219413757324
1.0	65620000.0	65630000.0	0.0	1.2213878631591797	0.7960606813430786
1.0	65630000.0	65640000.0	2.0	1.2209880352020264	0.8281181454658508
1.0	65700000.0	65710000.0	0.0	2.1643548011779785	1.4471192359924316
1.0	65760000.0	65770000.0	6.0	2.122743606567383	1.4150657653808594
1.0	65800000.0	65810000.0	2.0	2.3962416648864746	1.5311161279678345
1.0	65820000.0	65830000.0	2.0	2.3794846534729004	1.531014084815979
1.0	65830000.0	65840000.0	4.0	2.3038744926452637	1.492992639541626
1.0	65880000.0	65890000.0	2.0	1.433448076248169	1.0264256000518799
1.0	65920000.0	65930000.0	2.0	1.5943474769592285	1.137918472290039
1.0	65960000.0	65970000.0	1.0	1.7589712142944336	1.2315599918365479
1.0	65970000.0	65980000.0	0.0	1.893734335899353	1.2981493473052979
1.0	66150000.0	66160000.0	2.0	2.593587875366211	1.6484556198120117
1.0	66170000.0	66180000.0	1.0	3.3221778869628906	1.9488414525985718
1.0	66230000.0	66240000.0	5.0	3.6983768939971924	2.053834915161133
1.0	66290000.0	66300000.0	3.0	4.214625358581543	2.2046961784362793
1.0	66310000.0	66320000.0	6.0	3.8321750164031982	2.0805652141571045
1.0	66380000.0	66390000.0	5.0	3.8776192665100098	2.1259708404541016
1.0	66470000.0	66480000.0	1.0	4.957630157470703	2.4018092155456543
1.0	66480000.0	66490000.0	3.0	4.101919651031494	2.18723201751709
1.0	66520000.0	66530000.0	6.0	4.496357440948486	2.2916107177734375
1.0	66600000.0	66610000.0	3.0	4.127984046936035	2.1724700927734375
1.0	66680000.0	66690000.0	5.0	3.0423312187194824	1.8250741958618164
1.0	66690000.0	66700000.0	4.0	2.9979970455169678	1.8058052062988281
1.0	66720000.0	66730000.0	5.0	2.7005763053894043	1.673218011856079
1.0	66760000.0	66770000.0	2.0	2.859773874282837	1.754198431968689
1.0	66780000.0	66790000.0	6.0	3.113868236541748	1.8500792980194092
1.0	66800000.0	66810000.0	4.0	2.373856782913208	1.5444763898849487
1.0	66930000.0	66940000.0	2.0	3.268955945968628	1.9148385524749756
1.0	66980000.0	66990000.0	3.0	3.111919403076172	1.8523447513580322
1.0	67000000.0	67010000.0	10.0	2.419064998626709	1.5645495653152466
1.0	67110000.0	67120000.0	2.0	3.142925262451172	1.8613468408584595
1.0	67120000.0	67130000.0	0.0	3.30003023147583	1.925302267074585
1.0	67130000.0	67140000.0	6.0	2.8164782524108887	1.728740930557251
1.0	67180000.0	67190000.0	1.0	3.0305161476135254	1.8221476078033447
1.0	67190000.0	67200000.0	3.0	2.3501410484313965	1.5319368839263916
1.0	67310000.0	67320000.0	3.0	1.902955412864685	1.302903413772583
1.0	67420000.0	67430000.0	1.0	1.1237831115722656	0.7299753427505493
1.0	67440000.0	67450000.0	1.0	1.113525390625	0.7457771301269531
1.0	67530000.0	67540000.0	3.0	1.6884523630142212	1.2066130638122559
1.0	67630000.0	67640000.0	2.0	1.9496351480484009	1.3375029563903809
1.0	67670000.0	67680000.0	2.0	1.9086883068084717	1.3222694396972656
1.0	67730000.0	67740000.0	0.0	1.9543453454971313	1.3355772495269775
1.0	67740000.0	67750000.0	0.0	1.746747612953186	1.22886323928833
1.0	67750000.0	67760000.0	4.0	1.7112802267074585	1.2109019756317139
1.0	67760000.0	67770000.0	1.0	1.8161338567733765	1.266640305519104
1.0	67780000.0	67790000.0	2.0	1.6383659839630127	1.1663577556610107
1.0	67970000.0	67980000.0	1.0	1.7125351428985596	1.2070305347442627
1.0	67990000.0	68000000.0	1.0	1.4704703092575073	0.9948628544807434
1.0	68110000.0	68120000.0	0.0	1.2443453073501587	0.7870234251022339
1.0	68270000.0	68280000.0	3.0	1.2649997472763062	0.8036076426506042
1.0	68280000.0	68290000.0	1.0	1.28183114528656	0.8082276582717896
1.0	68310000.0	68320000.0	1.0	1.4426405429840088	0.889958381652832
1.0	68390000.0	68400000.0	1.0	1.7526124715805054	1.2317638397216797
1.0	68410000.0	68420000.0	1.0	1.4394519329071045	1.053950309753418
1.0	68520000.0	68530000.0	1.0	1.7527214288711548	1.2302912473678589
1.0	68620000.0	68630000.0	1.0	1.3908283710479736	0.8598713874816895
1.0	68650000.0	68660000.0	2.0	1.3836984634399414	0.8594081997871399
1.0	68750000.0	68760000.0	2.0	2.1283957958221436	1.4303152561187744
1.0	68800000.0	68810000.0	1.0	2.399055004119873	1.5630528926849365
1.0	68900000.0	68910000.0	5.0	2.3871185779571533	1.5497124195098877
1.0	68980000.0	68990000.0	2.0	3.6944236755371094	2.057218074798584
1.0	68990000.0	69000000.0	4.0	3.775852680206299	2.0767390727996826
1.0	69160000.0	69170000.0	8.0	5.749658584594727	2.575681209564209
1.0	69270000.0	69280000.0	9.0	6.645683288574219	2.7463512420654297
1.0	69320000.0	69330000.0	9.0	7.478240966796875	2.8732857704162598
1.0	69470000.0	69480000.0	6.0	7.5827317237854	2.8881025314331055
1.0	69570000.0	69580000.0	7.0	7.859536647796631	2.9231197834014893
1.0	69610000.0	69620000.0	7.0	8.284151077270508	2.9710116386413574
1.0	69640000.0	69650000.0	7.0	8.125832557678223	2.955901622772217
1.0	69690000.0	69700000.0	8.0	8.852392196655273	3.0260257720947266
1.0	69760000.0	69770000.0	10.0	7.83944845199585	2.9219143390655518
1.0	69800000.0	69810000.0	3.0	8.596701622009277	3.003523349761963
1.0	69810000.0	69820000.0	5.0	8.078396797180176	2.948568820953369
1.0	69860000.0	69870000.0	10.0	8.223775863647461	2.964266300201416
1.0	70000000.0	70010000.0	10.0	7.21981143951416	2.8413453102111816
1.0	70020000.0	70030000.0	4.0	7.322058200836182	2.853268623352051
1.0	70030000.0	70040000.0	8.0	5.475174903869629	2.605306625366211
1.0	70180000.0	70190000.0	4.0	5.8244309425354	2.6035590171813965
1.0	70200000.0	70210000.0	2.0	5.320019721984863	2.508646011352539
1.0	70230000.0	70240000.0	5.0	5.616274833679199	2.5546648502349854
1.0	70300000.0	70310000.0	5.0	5.203810214996338	2.458569049835205
1.0	70330000.0	70340000.0	7.0	5.665533542633057	2.561544179916382
1.0	70380000.0	70390000.0	5.0	5.689795970916748	2.570023775100708
1.0	70420000.0	70430000.0	14.0	5.670052528381348	2.5594170093536377
1.0	70450000.0	70460000.0	4.0	5.796682834625244	2.5906505584716797
1.0	70510000.0	70520000.0	6.0	5.346269130706787	2.4952704906463623
1.0	70520000.0	70530000.0	3.0	5.2910051345825195	2.4876391887664795
1.0	70590000.0	70600000.0	3.0	3.075981616973877	1.8576266765594482
1.0	70650000.0	70660000.0	0.0	1.7829258441925049	1.047189474105835
1.0	70670000.0	70680000.0	0.0	1.8564761877059937	1.9367475509643555
1.0	70700000.0	70710000.0	1.0	1.3207643032073975	0.8255352973937988
1.0	70710000.0	70720000.0	5.0	1.1452025175094604	0.7298115491867065
1.0	70780000.0	70790000.0	2.0	1.4022037982940674	0.8659253120422363
1.0	70810000.0	70820000.0	0.0	1.3865982294082642	1.0492839813232422
1.0	70850000.0	70860000.0	2.0	1.7355499267578125	1.2305734157562256
1.0	70900000.0	70910000.0	0.0	1.4145762920379639	0.8734909892082214
1.0	70930000.0	70940000.0	2.0	2.408583164215088	1.5546162128448486
1.0	70960000.0	70970000.0	1.0	2.3088345527648926	1.5157556533813477
1.0	70980000.0	70990000.0	5.0	2.4765443801879883	1.6025384664535522
1.0	71040000.0	71050000.0	3.0	4.409924030303955	2.264213800430298
1.0	71110000.0	71120000.0	0.0	5.6054368019104	2.5910441875457764
1.0	71190000.0	71200000.0	11.0	7.128592014312744	2.823408603668213
1.0	71200000.0	71210000.0	10.0	6.976522922515869	2.809006929397583
1.0	71270000.0	71280000.0	7.0	7.5936760902404785	2.8918375968933105
1.0	71560000.0	71570000.0	6.0	5.207630157470703	2.473517417907715
1.0	71720000.0	71730000.0	1.0	6.4498491287231445	2.7108442783355713
1.0	71730000.0	71740000.0	5.0	6.313591957092285	2.6844356060028076
1.0	71740000.0	71750000.0	3.0	6.080966949462891	2.646588087081909
1.0	71780000.0	71790000.0	7.0	6.672548770904541	2.752685070037842
1.0	71840000.0	71850000.0	6.0	7.441018104553223	2.8687310218811035
1.0	71850000.0	71860000.0	6.0	7.4374189376831055	2.8671135902404785
1.0	71920000.0	71930000.0	6.0	5.970166206359863	2.622185468673706
1.0	71990000.0	72000000.0	5.0	5.8118181228637695	2.5900144577026367
1.0	72000000.0	72010000.0	4.0	5.9430155754089355	2.616816759109497
1.0	72050000.0	72060000.0	5.0	5.785150051116943	2.587134838104248
1.0	72260000.0	72270000.0	9.0	7.623182773590088	2.893118143081665
1.0	72270000.0	72280000.0	8.0	7.512921333312988	2.8813881874084473
1.0	72310000.0	72320000.0	8.0	7.448182106018066	2.870556592941284
1.0	72340000.0	72350000.0	3.0	6.988239288330078	2.8026089668273926
1.0	72370000.0	72380000.0	10.0	6.713602542877197	2.7584481239318848
1.0	72380000.0	72390000.0	9.0	6.577911376953125	2.736698865890503
1.0	72400000.0	72410000.0	2.0	6.408960819244385	2.7129557132720947
1.0	72420000.0	72430000.0	1.0	6.499764919281006	2.72169828414917
1.0	72470000.0	72480000.0	5.0	6.572592258453369	2.7352888584136963
1.0	72520000.0	72530000.0	4.0	6.451868534088135	2.717646598815918
1.0	72630000.0	72640000.0	6.0	7.890297889709473	2.9283313751220703
1.0	72680000.0	72690000.0	3.0	6.977414131164551	2.808978796005249
1.0	72760000.0	72770000.0	2.0	5.55865478515625	2.576281785964966
1.0	72830000.0	72840000.0	8.0	5.0655317306518555	2.4222776889801025
1.0	72870000.0	72880000.0	4.0	5.5233306884765625	2.5298688411712646
1.0	72880000.0	72890000.0	8.0	5.578232765197754	2.536463499069214
1.0	72910000.0	72920000.0	7.0	6.039711952209473	2.640106201171875
1.0	72970000.0	72980000.0	10.0	6.816744327545166	2.7741997241973877
1.0	72980000.0	72990000.0	3.0	6.798638343811035	2.779751777648926
1.0	73090000.0	73100000.0	7.0	8.3270263671875	2.980423927307129
1.0	73140000.0	73150000.0	10.0	9.505109786987305	3.075766086578369
1.0	73190000.0	73200000.0	11.0	9.538095474243164	3.0783233642578125
1.0	73220000.0	73230000.0	12.0	9.5936861038208	3.0824532508850098
1.0	73230000.0	73240000.0	7.0	9.535674095153809	3.0785040855407715
1.0	73240000.0	73250000.0	5.0	9.573654174804688	3.0812644958496094
1.0	73310000.0	73320000.0	16.0	7.487485408782959	2.877230167388916
1.0	73320000.0	73330000.0	8.0	8.09228801727295	2.9505932331085205
1.0	73350000.0	73360000.0	10.0	7.625075340270996	2.893965244293213
1.0	73470000.0	73480000.0	6.0	8.238941192626953	2.9656403064727783
1.0	73480000.0	73490000.0	6.0	7.996946811676025	2.9394235610961914
1.0	73510000.0	73520000.0	7.0	8.558595657348633	2.9988226890563965
1.0	73530000.0	73540000.0	8.0	8.53281307220459	2.995499849319458
1.0	73570000.0	73580000.0	10.0	8.832500457763672	3.023817777633667
1.0	73590000.0	73600000.0	6.0	9.089788436889648	3.045436143875122
1.0	73600000.0	73610000.0	13.0	8.957610130310059	3.034606695175171
1.0	73730000.0	73740000.0	13.0	8.496051788330078	2.9927420616149902
1.0	73760000.0	73770000.0	8.0	7.759239196777344	2.910102605819702
1.0	73780000.0	73790000.0	9.0	7.74670934677124	2.9082577228546143
1.0	73820000.0	73830000.0	8.0	7.779654502868652	2.9134442806243896
1.0	73870000.0	73880000.0	5.0	7.122584342956543	2.8226656913757324
1.0	73940000.0	73950000.0	5.0	6.66840124130249	2.748793125152588
1.0	74050000.0	74060000.0	5.0	6.188698768615723	2.666287899017334
1.0	74110000.0	74120000.0	6.0	6.203049659729004	2.6659607887268066
1.0	74130000.0	74140000.0	5.0	5.783931732177734	2.5846853256225586
1.0	74180000.0	74190000.0	6.0	5.445351600646973	2.516256809234619
1.0	74220000.0	74230000.0	2.0	5.524683952331543	2.530694007873535
1.0	74230000.0	74240000.0	7.0	4.914935111999512	2.388627052307129
1.0	74240000.0	74250000.0	4.0	4.941252708435059	2.397108316421509
1.0	74260000.0	74270000.0	4.0	3.985142946243286	2.1432509422302246
1.0	74340000.0	74350000.0	5.0	4.934053897857666	2.4039275646209717
1.0	74400000.0	74410000.0	6.0	4.8685503005981445	2.3802952766418457
1.0	74410000.0	74420000.0	2.0	4.930039882659912	2.399083375930786
1.0	74530000.0	74540000.0	6.0	4.708243370056152	2.342561960220337
1.0	74630000.0	74640000.0	3.0	5.281760215759277	2.4768385887145996
1.0	74690000.0	74700000.0	3.0	5.160344123840332	2.443213701248169
1.0	74760000.0	74770000.0	6.0	4.478428363800049	2.2746143341064453
1.0	74780000.0	74790000.0	2.0	5.031590938568115	2.416016101837158
1.0	74790000.0	74800000.0	5.0	4.848217964172363	2.3784632682800293
1.0	74800000.0	74810000.0	9.0	4.524716854095459	2.291457414627075
1.0	74890000.0	74900000.0	7.0	5.482442378997803	2.5176374912261963
1.0	74920000.0	74930000.0	5.0	5.584033489227295	2.5425972938537598
1.0	74940000.0	74950000.0	7.0	5.63881778717041	2.5618479251861572
1.0	75020000.0	75030000.0	4.0	5.649864196777344	2.5726687908172607
1.0	75060000.0	75070000.0	6.0	5.7431416511535645	2.5786261558532715
1.0	75220000.0	75230000.0	3.0	2.233315944671631	1.4744932651519775
1.0	75260000.0	75270000.0	7.0	4.670602321624756	2.3448920249938965
1.0	75270000.0	75280000.0	4.0	4.660004615783691	2.3290915489196777
1.0	75480000.0	75490000.0	9.0	6.557039737701416	2.7311558723449707
1.0	75560000.0	75570000.0	5.0	6.189194202423096	2.670548915863037
1.0	75780000.0	75790000.0	7.0	5.4256978034973145	2.5096001625061035
1.0	75810000.0	75820000.0	7.0	5.45509147644043	2.5155344009399414
1.0	75900000.0	75910000.0	2.0	5.902571201324463	2.6115918159484863
1.0	75980000.0	75990000.0	6.0	4.711528301239014	2.3447556495666504
1.0	76040000.0	76050000.0	5.0	3.8319878578186035	2.1157612800598145
1.0	76050000.0	76060000.0	3.0	3.5801796913146973	2.017763376235962
1.0	76100000.0	76110000.0	2.0	2.765535831451416	1.7294842004776
1.0	76110000.0	76120000.0	0.0	2.727457046508789	1.6897926330566406
1.0	76210000.0	76220000.0	0.0	1.4413020610809326	0.8955515027046204
1.0	76220000.0	76230000.0	1.0	1.6421911716461182	0.9958475232124329
1.0	76380000.0	76390000.0	1.0	3.430372953414917	1.9739792346954346
1.0	76400000.0	76410000.0	1.0	3.499467134475708	2.0021517276763916
1.0	76440000.0	76450000.0	1.0	3.7432541847229004	2.0702545642852783
1.0	76450000.0	76460000.0	2.0	3.1520304679870605	1.8969933986663818
1.0	76510000.0	76520000.0	4.0	3.254882335662842	1.9170503616333008
1.0	76540000.0	76550000.0	4.0	2.773221015930176	1.7300573587417603
1.0	76550000.0	76560000.0	2.0	2.9940571784973145	1.8045117855072021
1.0	76560000.0	76570000.0	4.0	3.6922364234924316	2.046189546585083
1.0	76580000.0	76590000.0	5.0	3.369083881378174	1.9574575424194336
1.0	76600000.0	76610000.0	1.0	2.882406234741211	1.783800482749939
1.0	76720000.0	76730000.0	4.0	5.376392364501953	2.494100332260132
1.0	76840000.0	76850000.0	5.0	5.491537570953369	2.5212128162384033
1.0	76880000.0	76890000.0	4.0	4.863771915435791	2.37575101852417
1.0	76930000.0	76940000.0	7.0	3.775364637374878	2.084351062774658
1.0	76990000.0	77000000.0	0.0	3.4805679321289062	1.987343192100525
1.0	77010000.0	77020000.0	5.0	2.3220291137695312	1.5182466506958008
1.0	77040000.0	77050000.0	3.0	3.4512038230895996	1.9797604084014893
1.0	77060000.0	77070000.0	1.0	3.020220994949341	1.8079643249511719
1.0	77080000.0	77090000.0	3.0	3.4383301734924316	1.9724124670028687
1.0	77100000.0	77110000.0	1.0	3.8644142150878906	2.103440046310425
1.0	77140000.0	77150000.0	7.0	4.194868087768555	2.2076046466827393
1.0	77170000.0	77180000.0	1.0	4.87897253036499	2.3915812969207764
1.0	77190000.0	77200000.0	3.0	4.946709632873535	2.4062767028808594
1.0	77230000.0	77240000.0	6.0	5.0840654373168945	2.430152177810669
1.0	77320000.0	77330000.0	2.0	5.243464469909668	2.4917149543762207
1.0	77410000.0	77420000.0	11.0	4.425339698791504	2.2671959400177
1.0	77420000.0	77430000.0	1.0	5.153569221496582	2.4512901306152344
1.0	77520000.0	77530000.0	5.0	3.4469058513641357	1.97686767578125
1.0	77640000.0	77650000.0	1.0	2.1941306591033936	1.444782018661499
1.0	77700000.0	77710000.0	3.0	2.206613540649414	1.464045763015747
1.0	77740000.0	77750000.0	1.0	2.348604440689087	1.5391813516616821
1.0	77760000.0	77770000.0	0.0	2.5995099544525146	1.6390718221664429
1.0	77790000.0	77800000.0	4.0	2.536820411682129	1.6071717739105225
1.0	77810000.0	77820000.0	4.0	2.4111011028289795	1.5497967004776
1.0	77850000.0	77860000.0	8.0	2.585676908493042	1.625632643699646
1.0	77870000.0	77880000.0	4.0	3.035102128982544	1.8149160146713257
1.0	77890000.0	77900000.0	2.0	2.622281074523926	1.6553300619125366
1.0	78010000.0	78020000.0	1.0	1.4322154521942139	1.0402653217315674
1.0	78060000.0	78070000.0	1.0	1.2552130222320557	0.7946498990058899
1.0	78090000.0	78100000.0	1.0	1.2291507720947266	0.7788854837417603
1.0	78150000.0	78160000.0	2.0	1.2801567316055298	0.810707688331604
1.0	78180000.0	78190000.0	0.0	1.3117499351501465	0.82001793384552
1.0	78210000.0	78220000.0	1.0	1.2968719005584717	0.809476375579834
1.0	78270000.0	78280000.0	1.0	1.2437320947647095	0.8282529711723328
1.0	78500000.0	78510000.0	0.0	1.4073495864868164	0.9488543272018433
1.0	78510000.0	78520000.0	1.0	1.3142532110214233	0.8343390226364136
1.0	78540000.0	78550000.0	3.0	1.352219820022583	0.8460589647293091
1.0	78580000.0	78590000.0	1.0	1.3914395570755005	0.8603938817977905
1.0	78700000.0	78710000.0	2.0	2.1095235347747803	1.4203695058822632
1.0	78720000.0	78730000.0	1.0	2.5289430618286133	1.6042537689208984
1.0	78740000.0	78750000.0	3.0	2.279196262359619	1.4966802597045898
1.0	78760000.0	78770000.0	3.0	2.684450626373291	1.6719553470611572
1.0	78800000.0	78810000.0	2.0	3.2053756713867188	1.8852970600128174
1.0	78860000.0	78870000.0	1.0	4.2046637535095215	2.209010601043701
1.0	78890000.0	78900000.0	5.0	4.421844005584717	2.264068603515625
1.0	78920000.0	78930000.0	6.0	4.74854040145874	2.346625566482544
1.0	78990000.0	79000000.0	1.0	5.013424873352051	2.4176998138427734
1.0	79020000.0	79030000.0	4.0	4.411698341369629	2.2645320892333984
1.0	79040000.0	79050000.0	1.0	4.203004360198975	2.212944984436035
1.0	79100000.0	79110000.0	2.0	4.967743873596191	2.3993325233459473
1.0	79170000.0	79180000.0	4.0	5.437979698181152	2.5180015563964844
1.0	79210000.0	79220000.0	12.0	5.86687707901001	2.6060702800750732
1.0	79230000.0	79240000.0	6.0	6.447535037994385	2.7131009101867676
1.0	79260000.0	79270000.0	3.0	6.8313703536987305	2.7865383625030518
1.0	79280000.0	79290000.0	11.0	7.069471836090088	2.816669225692749
1.0	79360000.0	79370000.0	7.0	7.520776271820068	2.8818519115448
1.0	79540000.0	79550000.0	10.0	7.985918998718262	2.9377872943878174
1.0	79550000.0	79560000.0	8.0	7.595097541809082	2.89314603805542
1.0	79590000.0	79600000.0	9.0	7.677493095397949	2.9004085063934326
1.0	79610000.0	79620000.0	5.0	7.52355432510376	2.880305051803589
1.0	79650000.0	79660000.0	5.0	7.315484523773193	2.85609769821167
1.0	79700000.0	79710000.0	3.0	8.068174362182617	2.9460129737854004
1.0	79820000.0	79830000.0	11.0	8.046311378479004	2.945340156555176
1.0	79830000.0	79840000.0	7.0	8.108808517456055	2.952462673187256
1.0	79910000.0	79920000.0	7.0	7.606741428375244	2.89170503616333
1.0	79960000.0	79970000.0	6.0	7.770596504211426	2.920605182647705
1.0	80030000.0	80040000.0	7.0	6.605462551116943	2.7553858757019043
1.0	80200000.0	80210000.0	3.0	6.4869065284729	2.7177786827087402
1.0	80220000.0	80230000.0	6.0	5.86149263381958	2.6034748554229736
1.0	80230000.0	80240000.0	6.0	5.941159248352051	2.614772319793701
1.0	80280000.0	80290000.0	9.0	6.268194675445557	2.6819446086883545
1.0	80310000.0	80320000.0	6.0	6.052835941314697	2.6412572860717773
1.0	80320000.0	80330000.0	6.0	5.982572078704834	2.6276891231536865
1.0	80330000.0	80340000.0	6.0	6.410179138183594	2.7027804851531982
1.0	80440000.0	80450000.0	4.0	6.803841590881348	2.7757787704467773
1.0	80480000.0	80490000.0	8.0	6.9487457275390625	2.7972464561462402
1.0	80510000.0	80520000.0	9.0	7.6482038497924805	2.895360231399536
1.0	80550000.0	80560000.0	5.0	7.728316307067871	2.9056897163391113
1.0	80600000.0	80610000.0	5.0	5.3467841148376465	2.551710844039917
1.0	80610000.0	80620000.0	11.0	7.081943511962891	2.816080093383789
1.0	80630000.0	80640000.0	6.0	6.880072116851807	2.7851622104644775
1.0	80730000.0	80740000.0	4.0	6.118577003479004	2.6480586528778076
1.0	80820000.0	80830000.0	3.0	6.356228828430176	2.6942665576934814
1.0	80840000.0	80850000.0	6.0	6.408311367034912	2.7036185264587402
1.0	80900000.0	80910000.0	5.0	6.223092079162598	2.669088840484619
1.0	80910000.0	80920000.0	7.0	6.178593635559082	2.661097526550293
1.0	80980000.0	80990000.0	9.0	5.701570987701416	2.570369005203247
1.0	81100000.0	81110000.0	8.0	6.511765956878662	2.7216782569885254
1.0	81120000.0	81130000.0	4.0	6.1937994956970215	2.6686601638793945
1.0	81130000.0	81140000.0	7.0	6.479530334472656	2.7156121730804443
1.0	81200000.0	81210000.0	4.0	6.10352087020874	2.6635684967041016
1.0	81280000.0	81290000.0	8.0	6.155943393707275	2.661860227584839
1.0	81320000.0	81330000.0	7.0	5.951500415802002	2.617302179336548
1.0	81360000.0	81370000.0	7.0	6.790097236633301	2.7700438499450684
1.0	81450000.0	81460000.0	7.0	6.073219299316406	2.641432285308838
1.0	81500000.0	81510000.0	5.0	5.76605749130249	2.58829927444458
1.0	81590000.0	81600000.0	6.0	6.042410373687744	2.6327767372131348
1.0	81620000.0	81630000.0	7.0	6.070525169372559	2.639446258544922
1.0	81720000.0	81730000.0	6.0	5.282173156738281	2.4722506999969482
1.0	81820000.0	81830000.0	3.0	4.0375189781188965	2.149686574935913
1.0	81850000.0	81860000.0	1.0	3.0358150005340576	1.8150198459625244
1.0	81950000.0	81960000.0	1.0	3.0882086753845215	1.834913969039917
1.0	81960000.0	81970000.0	0.0	3.0661566257476807	1.829750657081604
1.0	82030000.0	82040000.0	1.0	2.9777209758758545	1.7938257455825806
1.0	82080000.0	82090000.0	2.0	3.4829649925231934	1.981117844581604
1.0	82100000.0	82110000.0	6.0	3.0352866649627686	1.8166853189468384
1.0	82250000.0	82260000.0	3.0	3.8839268684387207	2.1084861755371094
1.0	82280000.0	82290000.0	4.0	4.013728618621826	2.145113706588745
1.0	82340000.0	82350000.0	4.0	4.513115882873535	2.289926052093506
1.0	82350000.0	82360000.0	8.0	4.765382766723633	2.3427915573120117
1.0	82420000.0	82430000.0	6.0	5.027398109436035	2.4121556282043457
1.0	82430000.0	82440000.0	7.0	5.028883457183838	2.4118828773498535
1.0	82470000.0	82480000.0	4.0	5.538558483123779	2.5415608882904053
1.0	82540000.0	82550000.0	5.0	5.40225887298584	2.4987919330596924
1.0	82550000.0	82560000.0	8.0	4.742150783538818	2.3458244800567627
1.0	82650000.0	82660000.0	3.0	5.28800106048584	2.4784493446350098
1.0	82710000.0	82720000.0	3.0	4.136482238769531	2.2636020183563232
1.0	82730000.0	82740000.0	4.0	6.589861869812012	2.7407889366149902
1.0	82840000.0	82850000.0	5.0	7.407269477844238	2.8671135902404785
1.0	82980000.0	82990000.0	8.0	7.627485752105713	2.8956198692321777
1.0	82990000.0	83000000.0	7.0	7.593695640563965	2.890002965927124
1.0	83020000.0	83030000.0	12.0	7.5886077880859375	2.8886513710021973
1.0	83070000.0	83080000.0	14.0	7.853127956390381	2.922297239303589
1.0	83110000.0	83120000.0	9.0	7.566369533538818	2.88624906539917
1.0	83120000.0	83130000.0	2.0	7.094735622406006	2.8519787788391113
1.0	83140000.0	83150000.0	4.0	7.781801700592041	2.9130427837371826
1.0	83200000.0	83210000.0	3.0	8.15087890625	2.9567341804504395
1.0	83280000.0	83290000.0	7.0	7.239870548248291	2.8463356494903564
1.0	83340000.0	83350000.0	7.0	7.1580491065979	2.831939220428467
1.0	83370000.0	83380000.0	7.0	6.769244194030762	2.770918369293213
1.0	83380000.0	83390000.0	4.0	6.862210750579834	2.789677858352661
1.0	83400000.0	83410000.0	9.0	6.628697872161865	2.745689868927002
1.0	83430000.0	83440000.0	6.0	6.696904182434082	2.7584142684936523
1.0	83450000.0	83460000.0	5.0	6.9479570388793945	2.794750690460205
1.0	83560000.0	83570000.0	10.0	5.191557884216309	2.456664562225342
1.0	83570000.0	83580000.0	3.0	5.3043107986450195	2.479950428009033
1.0	83580000.0	83590000.0	9.0	4.44479513168335	2.2762837409973145
1.0	83620000.0	83630000.0	2.0	3.1459357738494873	1.8973630666732788
1.0	83860000.0	83870000.0	1.0	1.7715747356414795	1.2404597997665405
1.0	83920000.0	83930000.0	1.0	2.599888324737549	1.6610742807388306
1.0	83970000.0	83980000.0	4.0	4.8456292152404785	2.39201021194458
1.0	84060000.0	84070000.0	5.0	6.968696594238281	2.7981388568878174
1.0	84080000.0	84090000.0	4.0	6.802515506744385	2.775160551071167
1.0	84120000.0	84130000.0	7.0	6.3387298583984375	2.69252347946167
1.0	84130000.0	84140000.0	3.0	6.125984191894531	2.657292127609253
1.0	84190000.0	84200000.0	4.0	4.80007266998291	2.377117872238159
1.0	84210000.0	84220000.0	4.0	4.555844306945801	2.312023639678955
1.0	84490000.0	84500000.0	2.0	2.4932639598846436	1.597428321838379
1.0	84550000.0	84560000.0	3.0	1.702111005783081	1.107255220413208
1.0	84570000.0	84580000.0	3.0	1.7924635410308838	1.2409803867340088
1.0	84700000.0	84710000.0	2.0	1.4866431951522827	0.9646779894828796
1.0	84820000.0	84830000.0	3.0	1.5343135595321655	1.1049951314926147
1.0	85000000.0	85010000.0	2.0	1.3386054039001465	0.8346021771430969
1.0	85010000.0	85020000.0	1.0	1.352109670639038	0.8421112298965454
1.0	85030000.0	85040000.0	0.0	1.4119563102722168	1.0477646589279175
1.0	85140000.0	85150000.0	0.0	1.479902982711792	0.9048217535018921
1.0	85250000.0	85260000.0	3.0	2.2847530841827393	1.4968780279159546
1.0	85310000.0	85320000.0	1.0	1.5680389404296875	1.0064527988433838
1.0	85330000.0	85340000.0	4.0	1.7766904830932617	1.2435650825500488
1.0	85350000.0	85360000.0	3.0	1.5817101001739502	0.960180401802063
1.0	85430000.0	85440000.0	3.0	1.5904176235198975	1.1341972351074219
1.0	85480000.0	85490000.0	0.0	1.3977874517440796	1.0177234411239624
1.0	85550000.0	85560000.0	0.0	1.2967933416366577	0.9697304964065552
1.0	85560000.0	85570000.0	0.0	1.2858837842941284	0.9523030519485474
1.0	85580000.0	85590000.0	1.0	1.2390663623809814	0.9316540956497192
1.0	85620000.0	85630000.0	1.0	1.2016093730926514	0.8927933573722839
1.0	85640000.0	85650000.0	1.0	1.1143982410430908	0.8343418836593628
1.0	85650000.0	85660000.0	0.0	1.14902663230896	0.8026779890060425
1.0	85670000.0	85680000.0	0.0	1.3234710693359375	0.9897525906562805
1.0	85680000.0	85690000.0	1.0	1.204732894897461	0.9071683883666992
1.0	85690000.0	85700000.0	1.0	1.1472158432006836	0.8049720525741577
1.0	85720000.0	85730000.0	2.0	1.0837292671203613	0.7848132252693176
1.0	85830000.0	85840000.0	3.0	1.189202070236206	0.8836231231689453
1.0	85860000.0	85870000.0	1.0	1.3126596212387085	0.9592838287353516
1.0	85980000.0	85990000.0	4.0	1.4146472215652466	1.0457971096038818
1.0	86050000.0	86060000.0	1.0	1.3365663290023804	0.9902330636978149
1.0	86100000.0	86110000.0	2.0	1.1314605474472046	0.842821478843689
1.0	86170000.0	86180000.0	0.0	1.36039400100708	0.9753502607345581
1.0	86190000.0	86200000.0	0.0	1.7088377475738525	1.213521957397461
1.0	86270000.0	86280000.0	2.0	2.2554121017456055	1.4767042398452759
1.0	86300000.0	86310000.0	5.0	2.5704712867736816	1.6261972188949585
1.0	86400000.0	86410000.0	2.0	2.982938289642334	1.7919797897338867
1.0	86480000.0	86490000.0	2.0	3.351104736328125	1.9521617889404297
1.0	86490000.0	86500000.0	3.0	3.5200023651123047	2.00515079498291
1.0	86740000.0	86750000.0	1.0	2.914959669113159	1.7690315246582031
1.0	86790000.0	86800000.0	2.0	1.8261528015136719	1.2761003971099854
1.0	86910000.0	86920000.0	3.0	1.4291722774505615	1.033821702003479
1.0	86970000.0	86980000.0	1.0	1.762987494468689	1.2296128273010254
1.0	87020000.0	87030000.0	5.0	1.993773102760315	1.3538844585418701
1.0	87100000.0	87110000.0	2.0	1.9725338220596313	1.3480644226074219
1.0	87160000.0	87170000.0	1.0	1.4151747226715088	1.0408413410186768
1.0	87230000.0	87240000.0	1.0	1.4227567911148071	1.0383381843566895
1.0	87330000.0	87340000.0	2.0	1.193206787109375	0.8017854690551758
1.0	87420000.0	87430000.0	1.0	1.3118417263031006	0.9577913284301758
1.0	87470000.0	87480000.0	3.0	1.3161981105804443	0.9672595858573914
1.0	87640000.0	87650000.0	3.0	1.818436622619629	1.2671048641204834
1.0	87780000.0	87790000.0	5.0	1.6219406127929688	1.169856309890747
1.0	87890000.0	87900000.0	3.0	1.415452480316162	1.0427638292312622
1.0	88000000.0	88010000.0	0.0	1.853639841079712	1.2834608554840088
1.0	88170000.0	88180000.0	2.0	1.8667255640029907	1.2830126285552979
1.0	88260000.0	88270000.0	2.0	1.3708443641662598	0.8713369369506836
1.0	88350000.0	88360000.0	2.0	1.7106393575668335	1.0972073078155518
1.0	88530000.0	88540000.0	0.0	2.2971930503845215	1.5051472187042236
1.0	88710000.0	88720000.0	0.0	1.7727813720703125	1.243320345878601
1.0	88820000.0	88830000.0	1.0	1.659322738647461	1.188511610031128
1.0	88840000.0	88850000.0	3.0	1.61276113986969	1.1675794124603271
1.0	88880000.0	88890000.0	0.0	2.014113426208496	1.3652294874191284
1.0	88930000.0	88940000.0	3.0	1.7560160160064697	1.2412258386611938
1.0	88990000.0	89000000.0	3.0	1.7709630727767944	1.249759554862976
1.0	89100000.0	89110000.0	4.0	1.5988547801971436	1.1522884368896484
1.0	89140000.0	89150000.0	2.0	1.4752309322357178	1.0782698392868042
1.0	89170000.0	89180000.0	1.0	1.2700698375701904	0.8260776400566101
1.0	89210000.0	89220000.0	0.0	1.248170256614685	0.8356094360351562
1.0	89230000.0	89240000.0	0.0	1.155993103981018	0.7461551427841187
1.0	89240000.0	89250000.0	2.0	1.14295494556427	0.7649755477905273
1.0	89250000.0	89260000.0	0.0	1.1437450647354126	0.7507606744766235
1.0	89270000.0	89280000.0	0.0	1.1664611101150513	0.7643958926200867
1.0	89280000.0	89290000.0	3.0	1.1975561380386353	0.7940844893455505
1.0	89430000.0	89440000.0	0.0	1.2520503997802734	0.7853403091430664
1.0	89520000.0	89530000.0	3.0	1.306166410446167	0.9618844985961914
1.0	89650000.0	89660000.0	1.0	1.5127421617507935	1.092369794845581
1.0	89720000.0	89730000.0	1.0	1.3772252798080444	1.0154889822006226
1.0	89800000.0	89810000.0	2.0	1.4987255334854126	1.1057296991348267
1.0	89820000.0	89830000.0	0.0	1.3705246448516846	0.9981789588928223
1.0	89830000.0	89840000.0	0.0	1.4395067691802979	1.0527740716934204
1.0	89850000.0	89860000.0	2.0	1.2262327671051025	0.9301345944404602
1.0	89920000.0	89930000.0	0.0	1.5348069667816162	1.114707350730896
1.0	90000000.0	90010000.0	1.0	1.384009599685669	1.0097695589065552
1.0	90040000.0	90050000.0	2.0	1.3365627527236938	0.8361846804618835
1.0	90050000.0	90060000.0	1.0	1.3643949031829834	0.8515111804008484
1.0	90060000.0	90070000.0	0.0	1.4492231607437134	0.996595561504364
1.0	90110000.0	90120000.0	4.0	1.5121785402297974	1.0824241638183594
1.0	90160000.0	90170000.0	1.0	1.7204980850219727	1.2030638456344604
1.0	90170000.0	90180000.0	2.0	1.6039634943008423	1.0368103981018066
1.0	90270000.0	90280000.0	0.0	1.617779016494751	1.1448719501495361
1.0	90440000.0	90450000.0	2.0	1.5005156993865967	1.07808518409729
1.0	90450000.0	90460000.0	0.0	1.4224523305892944	0.8919084668159485
1.0	90460000.0	90470000.0	0.0	1.344792127609253	0.9665616750717163
1.0	90480000.0	90490000.0	2.0	1.3227818012237549	0.8242615461349487
1.0	90490000.0	90500000.0	2.0	1.408919095993042	0.8760374188423157
1.0	90550000.0	90560000.0	5.0	2.447214365005493	1.5804593563079834
1.0	90560000.0	90570000.0	3.0	2.2677879333496094	1.4975217580795288
1.0	90600000.0	90610000.0	3.0	3.098503828048706	1.8430278301239014
1.0	90650000.0	90660000.0	3.0	3.4708518981933594	1.987634301185608
1.0	90690000.0	90700000.0	5.0	3.616603136062622	2.0226619243621826
1.0	90780000.0	90790000.0	5.0	3.4360461235046387	1.9727375507354736
1.0	90820000.0	90830000.0	3.0	3.7702763080596924	2.100376605987549
1.0	90840000.0	90850000.0	1.0	3.880139112472534	2.1142399311065674
1.0	90930000.0	90940000.0	7.0	4.272031307220459	2.2333967685699463
1.0	90940000.0	90950000.0	4.0	4.470727920532227	2.2897377014160156
1.0	90960000.0	90970000.0	7.0	4.3662943840026855	2.2598934173583984
1.0	90980000.0	90990000.0	2.0	4.918315887451172	2.38523006439209
1.0	91040000.0	91050000.0	3.0	3.977097988128662	2.158379316329956
1.0	91060000.0	91070000.0	5.0	4.250565528869629	2.2138047218322754
1.0	91090000.0	91100000.0	7.0	4.0440897941589355	2.1597468852996826
1.0	91110000.0	91120000.0	1.0	4.017911434173584	2.1590640544891357
1.0	91180000.0	91190000.0	2.0	3.631117343902588	2.077249526977539
1.0	91200000.0	91210000.0	3.0	3.2697043418884277	1.945770502090454
1.0	91230000.0	91240000.0	6.0	2.99015474319458	1.8132737874984741
1.0	91260000.0	91270000.0	3.0	2.862940549850464	1.765328049659729
1.0	91270000.0	91280000.0	6.0	2.71974515914917	1.6891319751739502
1.0	91350000.0	91360000.0	0.0	1.930641531944275	1.3233835697174072
1.0	91500000.0	91510000.0	2.0	1.615201711654663	1.1423982381820679
1.0	91540000.0	91550000.0	2.0	1.9656915664672852	1.3448336124420166
1.0	91560000.0	91570000.0	1.0	2.103222370147705	1.4155552387237549
1.0	91620000.0	91630000.0	1.0	2.3634555339813232	1.5504205226898193
1.0	91710000.0	91720000.0	2.0	2.0898685455322266	1.402629017829895
1.0	91780000.0	91790000.0	1.0	2.466426372528076	1.5777087211608887
1.0	91790000.0	91800000.0	3.0	2.6520817279815674	1.6597740650177002
1.0	91910000.0	91920000.0	1.0	1.819214105606079	1.1025381088256836
1.0	92040000.0	92050000.0	1.0	1.3905768394470215	1.0079882144927979
1.0	92050000.0	92060000.0	3.0	1.5986111164093018	1.1643692255020142
1.0	92080000.0	92090000.0	4.0	1.410398244857788	1.0362610816955566
1.0	92230000.0	92240000.0	4.0	1.4529900550842285	1.0544904470443726
1.0	92270000.0	92280000.0	0.0	1.765785813331604	1.2292484045028687
1.0	92340000.0	92350000.0	0.0	1.6016393899917603	1.044107437133789
1.0	92360000.0	92370000.0	3.0	1.9260622262954712	1.3239238262176514
1.0	92420000.0	92430000.0	4.0	2.101093292236328	1.4177967309951782
1.0	92650000.0	92660000.0	3.0	1.6828346252441406	1.1961276531219482
1.0	92680000.0	92690000.0	2.0	1.9344642162322998	1.3344624042510986
1.0	92710000.0	92720000.0	3.0	1.316809892654419	0.8262935876846313
1.0	92780000.0	92790000.0	3.0	1.3494341373443604	0.9843853712081909
1.0	92930000.0	92940000.0	3.0	1.7366279363632202	1.2170826196670532
1.0	93030000.0	93040000.0	0.0	1.4750022888183594	0.9384319186210632
1.0	93100000.0	93110000.0	0.0	1.329455018043518	0.9728257060050964
1.0	93130000.0	93140000.0	0.0	1.2953706979751587	0.9467422366142273
1.0	93150000.0	93160000.0	1.0	1.262833833694458	0.8192530870437622
1.0	93190000.0	93200000.0	1.0	1.2352055311203003	0.9089758992195129
1.0	93210000.0	93220000.0	1.0	1.2020432949066162	0.8045074343681335
1.0	93220000.0	93230000.0	3.0	1.2219966650009155	0.8209398984909058
1.0	93230000.0	93240000.0	1.0	1.2875564098358154	0.9431253671646118
1.0	93240000.0	93250000.0	1.0	1.213574767112732	0.8036996126174927
1.0	93460000.0	93470000.0	2.0	1.187643051147461	0.7541534304618835
1.0	93480000.0	93490000.0	1.0	1.4510704278945923	1.0523580312728882
1.0	93490000.0	93500000.0	3.0	1.5231949090957642	1.107689619064331
1.0	93540000.0	93550000.0	0.0	1.3736538887023926	0.9846166372299194
1.0	93550000.0	93560000.0	0.0	1.2796764373779297	0.8113982081413269
1.0	93640000.0	93650000.0	1.0	1.7999086380004883	1.2815301418304443
1.0	93710000.0	93720000.0	2.0	1.263944387435913	0.8403579592704773
1.0	93800000.0	93810000.0	3.0	1.212833046913147	0.7920042276382446
1.0	93810000.0	93820000.0	1.0	5.06488037109375	4.067177772521973
1.0	93840000.0	93850000.0	1.0	1.3914874792099	1.0213878154754639
1.0	93930000.0	93940000.0	1.0	1.1957015991210938	0.8835756182670593
1.0	93980000.0	93990000.0	0.0	1.198974370956421	0.8171113729476929
1.0	93990000.0	94000000.0	1.0	1.2049622535705566	0.8265961408615112
1.0	94100000.0	94110000.0	3.0	1.2133533954620361	0.8029158711433411
1.0	94140000.0	94150000.0	1.0	1.2126061916351318	0.8726140260696411
1.0	94190000.0	94200000.0	1.0	1.3768842220306396	0.9990463256835938
1.0	94200000.0	94210000.0	1.0	1.319326639175415	0.9627242088317871
1.0	94230000.0	94240000.0	2.0	1.2182525396347046	0.8088406324386597
1.0	94330000.0	94340000.0	1.0	1.3046764135360718	0.8138662576675415
1.0	94360000.0	94370000.0	1.0	1.325839638710022	0.8249416351318359
1.0	94460000.0	94470000.0	2.0	1.6858335733413696	1.1938178539276123
1.0	94470000.0	94480000.0	3.0	1.6433899402618408	1.1643903255462646
1.0	94500000.0	94510000.0	4.0	1.5982307195663452	1.1366419792175293
1.0	94630000.0	94640000.0	2.0	1.422696828842163	1.0322551727294922
1.0	94670000.0	94680000.0	2.0	1.1953980922698975	0.8893042802810669
1.0	94690000.0	94700000.0	0.0	1.231630802154541	0.8577456474304199
1.0	94700000.0	94710000.0	2.0	1.0558476448059082	0.7779428362846375
1.0	94710000.0	94720000.0	0.0	1.1655519008636475	0.8809375762939453
1.0	94730000.0	94740000.0	0.0	1.2982463836669922	0.948951244354248
1.0	94740000.0	94750000.0	2.0	1.2927628755569458	0.9451303482055664
1.0	94860000.0	94870000.0	0.0	1.2492059469223022	0.8343408703804016
1.0	95050000.0	95060000.0	1.0	1.3498475551605225	0.9866501092910767
1.0	95120000.0	95130000.0	2.0	1.1970462799072266	0.7588315606117249
1.0	95150000.0	95160000.0	3.0	1.122312307357788	0.8444180488586426
1.0	95200000.0	95210000.0	0.0	1.0595861673355103	0.7442272901535034
1.0	95220000.0	95230000.0	1.0	1.1883395910263062	0.8631874918937683
1.0	95230000.0	95240000.0	2.0	1.1050351858139038	0.8247272372245789
1.0	95360000.0	95370000.0	0.0	1.1334755420684814	0.739782989025116
1.0	95430000.0	95440000.0	1.0	1.3031178712844849	0.9560462832450867
1.0	95450000.0	95460000.0	2.0	1.2285245656967163	0.7746440768241882
1.0	95500000.0	95510000.0	1.0	1.3979175090789795	0.8620012402534485
1.0	95530000.0	95540000.0	2.0	1.4721662998199463	1.0634773969650269
1.0	95550000.0	95560000.0	2.0	1.5651980638504028	1.1142017841339111
1.0	95630000.0	95640000.0	3.0	1.3897457122802734	0.8584269285202026
1.0	95650000.0	95660000.0	1.0	1.5837769508361816	1.1292978525161743
1.0	95740000.0	95750000.0	0.0	2.0629513263702393	1.3919451236724854
1.0	95830000.0	95840000.0	2.0	2.436004161834717	1.5636167526245117
1.0	95860000.0	95870000.0	4.0	2.7236227989196777	1.690621018409729
1.0	96020000.0	96030000.0	5.0	3.819349765777588	2.0889129638671875
1.0	96070000.0	96080000.0	1.0	3.9389636516571045	2.1177279949188232
1.0	96080000.0	96090000.0	5.0	3.8002700805664062	2.0856893062591553
1.0	96110000.0	96120000.0	4.0	3.2832489013671875	1.9124209880828857
1.0	96130000.0	96140000.0	2.0	3.594238758087158	2.010857105255127
1.0	96140000.0	96150000.0	2.0	3.8116791248321533	2.0884945392608643
1.0	96200000.0	96210000.0	2.0	3.9952914714813232	2.1298909187316895
1.0	96240000.0	96250000.0	2.0	4.514805793762207	2.2970476150512695
1.0	96330000.0	96340000.0	3.0	5.049911022186279	2.4204325675964355
1.0	96400000.0	96410000.0	3.0	5.449485778808594	2.513343095779419
1.0	96540000.0	96550000.0	5.0	4.961630821228027	2.4152655601501465
1.0	96580000.0	96590000.0	8.0	5.526846885681152	2.538356304168701
1.0	96590000.0	96600000.0	3.0	5.773447036743164	2.583747386932373
1.0	96600000.0	96610000.0	5.0	4.688760280609131	2.3586437702178955
1.0	96710000.0	96720000.0	5.0	4.420621871948242	2.267226457595825
1.0	96720000.0	96730000.0	10.0	4.659754276275635	2.333784580230713
1.0	96820000.0	96830000.0	6.0	4.122088432312012	2.180206775665283
1.0	96880000.0	96890000.0	5.0	3.2672924995422363	1.8950121402740479
1.0	96910000.0	96920000.0	5.0	4.003904819488525	2.142744541168213
1.0	96920000.0	96930000.0	3.0	3.964482069015503	2.1296396255493164
1.0	96990000.0	97000000.0	5.0	3.4835236072540283	1.9745299816131592
1.0	97060000.0	97070000.0	4.0	3.607851028442383	2.0188615322113037
1.0	97110000.0	97120000.0	2.0	2.9448018074035645	1.7809473276138306
1.0	97120000.0	97130000.0	3.0	2.5356247425079346	1.6021724939346313
1.0	97180000.0	97190000.0	1.0	1.5681427717208862	1.120581865310669
1.0	97280000.0	97290000.0	4.0	1.486067771911621	0.9077107310295105
1.0	97310000.0	97320000.0	1.0	2.4831128120422363	1.5962703227996826
1.0	97430000.0	97440000.0	7.0	4.766012668609619	2.3777689933776855
1.0	97490000.0	97500000.0	6.0	6.280397891998291	2.680417060852051
1.0	97510000.0	97520000.0	9.0	5.767498970031738	2.5837128162384033
1.0	97520000.0	97530000.0	5.0	6.1537580490112305	2.6559970378875732
1.0	97550000.0	97560000.0	8.0	5.095839977264404	2.444610118865967
1.0	97770000.0	97780000.0	2.0	3.675985813140869	2.0304534435272217
1.0	97870000.0	97880000.0	4.0	4.558917045593262	2.2939324378967285
1.0	97990000.0	98000000.0	9.0	4.7102370262146	2.3543343544006348
1.0	98010000.0	98020000.0	8.0	4.830021858215332	2.3770816326141357
1.0	98030000.0	98040000.0	5.0	5.260133743286133	2.4840617179870605
1.0	98230000.0	98240000.0	4.0	4.152948379516602	2.201388359069824
1.0	98250000.0	98260000.0	5.0	4.63883113861084	2.318018674850464
1.0	98340000.0	98350000.0	5.0	3.4772956371307373	1.9775501489639282
1.0	98350000.0	98360000.0	10.0	3.789330244064331	2.062432289123535
1.0	98450000.0	98460000.0	4.0	3.990583896636963	2.147958278656006
1.0	98460000.0	98470000.0	3.0	3.5606937408447266	2.0051960945129395
1.0	98580000.0	98590000.0	3.0	3.4162204265594482	1.9579827785491943
1.0	98590000.0	98600000.0	7.0	3.058988094329834	1.8317506313323975
1.0	98620000.0	98630000.0	3.0	2.8259644508361816	1.7371177673339844
1.0	98660000.0	98670000.0	3.0	3.210678815841675	1.8888332843780518
1.0	98690000.0	98700000.0	5.0	2.605363368988037	1.6355111598968506
1.0	98730000.0	98740000.0	7.0	2.557772397994995	1.6159231662750244
1.0	98750000.0	98760000.0	0.0	2.5630500316619873	1.625220537185669
1.0	98780000.0	98790000.0	0.0	1.8428688049316406	1.0756607055664062
1.0	98840000.0	98850000.0	0.0	1.9866329431533813	1.3553987741470337
1.0	98880000.0	98890000.0	2.0	2.34104585647583	1.5170040130615234
1.0	98920000.0	98930000.0	3.0	2.771265745162964	1.7164392471313477
1.0	98930000.0	98940000.0	1.0	2.570284366607666	1.6354811191558838
1.0	98950000.0	98960000.0	3.0	3.0048577785491943	1.8096555471420288
1.0	99010000.0	99020000.0	6.0	3.2366509437561035	1.8994743824005127
1.0	99070000.0	99080000.0	4.0	2.958904981613159	1.7898633480072021
1.0	99290000.0	99300000.0	1.0	2.8361618518829346	1.738114356994629
1.0	99300000.0	99310000.0	1.0	2.960911273956299	1.7907308340072632
1.0	99360000.0	99370000.0	3.0	3.166576385498047	1.8701422214508057
1.0	99420000.0	99430000.0	5.0	3.2832863330841064	1.9263051748275757
1.0	99550000.0	99560000.0	4.0	4.181790828704834	2.196911334991455
1.0	99570000.0	99580000.0	4.0	3.783845901489258	2.0958714485168457
1.0	99590000.0	99600000.0	4.0	4.398562431335449	2.259906530380249
1.0	99640000.0	99650000.0	1.0	3.7674973011016846	2.1122331619262695
1.0	99650000.0	99660000.0	2.0	4.5093793869018555	2.3024306297302246
1.0	99700000.0	99710000.0	3.0	4.272671699523926	2.2242608070373535
1.0	99710000.0	99720000.0	4.0	4.1194939613342285	2.1814167499542236
1.0	99720000.0	99730000.0	3.0	3.7144393920898438	2.0892891883850098
1.0	99750000.0	99760000.0	5.0	4.343445777893066	2.2396016120910645
1.0	99760000.0	99770000.0	5.0	4.277705192565918	2.2319321632385254
1.0	99840000.0	99850000.0	6.0	4.054879188537598	2.169877052307129
1.0	99910000.0	99920000.0	5.0	3.3198013305664062	1.9404761791229248
1.0	100000000.0	100010000.0	3.0	2.2366816997528076	1.479553461074829
1.0	100040000.0	100050000.0	2.0	1.921836495399475	1.3177845478057861
1.0	100050000.0	100060000.0	4.0	1.7711584568023682	1.2364318370819092
1.0	100060000.0	100070000.0	1.0	1.7973706722259521	1.2513457536697388
1.0	100070000.0	100080000.0	1.0	1.8864787817001343	1.3009593486785889
1.0	100080000.0	100090000.0	1.0	1.7283151149749756	1.2149763107299805
1.0	100100000.0	100110000.0	2.0	1.8299344778060913	1.2710870504379272
1.0	100150000.0	100160000.0	2.0	1.6856712102890015	1.1861042976379395
1.0	100180000.0	100190000.0	1.0	1.409480333328247	0.8679647445678711
1.0	100310000.0	100320000.0	0.0	1.3409465551376343	0.9617717862129211
1.0	100320000.0	100330000.0	2.0	1.254055380821228	0.7973646521568298
1.0	100380000.0	100390000.0	1.0	1.180280089378357	0.8401250839233398
1.0	100410000.0	100420000.0	1.0	1.2661964893341064	0.9501924514770508
1.0	100440000.0	100450000.0	1.0	1.0941299200057983	0.71971595287323
1.0	100500000.0	100510000.0	0.0	1.8364934921264648	1.3067524433135986
1.0	100640000.0	100650000.0	5.0	1.281746506690979	0.9526574015617371
1.0	100710000.0	100720000.0	1.0	1.1190288066864014	0.8085954785346985
1.0	100750000.0	100760000.0	0.0	1.3090484142303467	0.8151037096977234
1.0	100790000.0	100800000.0	4.0	1.5928051471710205	1.1383813619613647
1.0	100820000.0	100830000.0	1.0	1.2529633045196533	0.7864240407943726
1.0	100850000.0	100860000.0	1.0	1.451561450958252	0.8894920349121094
1.0	100860000.0	100870000.0	3.0	1.7420657873153687	1.2259730100631714
1.0	100920000.0	100930000.0	1.0	1.4458298683166504	1.008928894996643
1.0	100930000.0	100940000.0	4.0	1.36993408203125	0.8508831858634949
1.0	101040000.0	101050000.0	2.0	1.8667758703231812	1.2948095798492432
1.0	101050000.0	101060000.0	1.0	1.7782366275787354	1.2439301013946533
1.0	101070000.0	101080000.0	0.0	1.7405017614364624	1.2188807725906372
1.0	101130000.0	101140000.0	0.0	1.7699540853500366	1.232586145401001
1.0	101350000.0	101360000.0	2.0	1.6358280181884766	1.1538509130477905
1.0	101400000.0	101410000.0	0.0	1.2860885858535767	0.8067049980163574
1.0	101410000.0	101420000.0	1.0	1.3328847885131836	0.8291476964950562
1.0	101440000.0	101450000.0	2.0	1.180724859237671	0.7670592069625854
1.0	101460000.0	101470000.0	1.0	1.1948992013931274	0.7716524600982666
1.0	101480000.0	101490000.0	0.0	1.3035106658935547	0.8421622514724731
1.0	101530000.0	101540000.0	2.0	1.742401361465454	1.2190643548965454
1.0	101580000.0	101590000.0	3.0	2.217362642288208	1.4757812023162842
1.0	101640000.0	101650000.0	2.0	1.6988903284072876	1.1947021484375
1.0	101650000.0	101660000.0	4.0	1.838653802871704	1.2782301902770996
1.0	101700000.0	101710000.0	0.0	1.2183291912078857	0.8765648007392883
1.0	101820000.0	101830000.0	4.0	2.6621298789978027	1.6914052963256836
1.0	101830000.0	101840000.0	2.0	2.7212767601013184	1.7013412714004517
1.0	101840000.0	101850000.0	3.0	2.9425911903381348	1.7924665212631226
1.0	101900000.0	101910000.0	6.0	3.6474177837371826	2.062930107116699
1.0	101940000.0	101950000.0	4.0	3.988266706466675	2.1712968349456787
1.0	101950000.0	101960000.0	2.0	4.1066179275512695	2.179367780685425
1.0	102000000.0	102010000.0	4.0	5.367949485778809	2.5120060443878174
1.0	102050000.0	102060000.0	5.0	6.197242736816406	2.66852068901062
1.0	102070000.0	102080000.0	5.0	6.290966987609863	2.6924331188201904
1.0	102100000.0	102110000.0	12.0	6.0619354248046875	2.648444652557373
1.0	102110000.0	102120000.0	6.0	6.525826930999756	2.725148916244507
1.0	102180000.0	102190000.0	6.0	6.870820045471191	2.7847342491149902
1.0	102240000.0	102250000.0	11.0	6.204291343688965	2.6664342880249023
1.0	102250000.0	102260000.0	6.0	6.729377746582031	2.761101484298706
1.0	102260000.0	102270000.0	8.0	6.44192361831665	2.715242385864258
1.0	102280000.0	102290000.0	2.0	6.891005516052246	2.8027408123016357
1.0	102330000.0	102340000.0	9.0	7.386904716491699	2.861433506011963
1.0	102360000.0	102370000.0	4.0	7.457253456115723	2.874053716659546
1.0	102410000.0	102420000.0	6.0	7.037067413330078	2.8223893642425537
1.0	102430000.0	102440000.0	1.0	8.03735065460205	2.94395112991333
1.0	102520000.0	102530000.0	6.0	6.914099216461182	2.7913155555725098
1.0	102550000.0	102560000.0	7.0	7.1837310791015625	2.8362443447113037
1.0	102590000.0	102600000.0	6.0	6.507574558258057	2.7254481315612793
1.0	102620000.0	102630000.0	5.0	6.910037994384766	2.796128511428833
1.0	102730000.0	102740000.0	5.0	8.470548629760742	2.9897513389587402
1.0	102740000.0	102750000.0	13.0	7.842803955078125	2.9214024543762207
1.0	102780000.0	102790000.0	6.0	8.287174224853516	2.9716708660125732
1.0	102790000.0	102800000.0	5.0	7.8571457862854	2.923548460006714
1.0	102800000.0	102810000.0	11.0	6.89664363861084	2.8217196464538574
1.0	102820000.0	102830000.0	7.0	8.253193855285645	2.9677534103393555
1.0	102830000.0	102840000.0	11.0	8.527711868286133	2.9970831871032715
1.0	102860000.0	102870000.0	5.0	8.229970932006836	2.9647395610809326
1.0	102960000.0	102970000.0	11.0	9.045120239257812	3.0421624183654785
1.0	103020000.0	103030000.0	4.0	9.939587593078613	3.10202956199646
1.0	103040000.0	103050000.0	12.0	9.17763900756836	3.0520238876342773
1.0	103060000.0	103070000.0	13.0	9.42724609375	3.0706729888916016
1.0	103090000.0	103100000.0	13.0	9.24940299987793	3.0582826137542725
1.0	103110000.0	103120000.0	11.0	9.574775695800781	3.080801486968994
1.0	103160000.0	103170000.0	14.0	8.784525871276855	3.019930362701416
1.0	103190000.0	103200000.0	8.0	8.37263298034668	2.981147527694702
1.0	103220000.0	103230000.0	8.0	8.454923629760742	2.989213466644287
1.0	103250000.0	103260000.0	5.0	8.64708137512207	3.0072906017303467
1.0	103360000.0	103370000.0	9.0	8.076496124267578	2.9495835304260254
1.0	103400000.0	103410000.0	10.0	8.055556297302246	2.948611259460449
1.0	103490000.0	103500000.0	4.0	7.906363487243652	2.932394027709961
1.0	103500000.0	103510000.0	6.0	8.397374153137207	2.987640380859375
1.0	103520000.0	103530000.0	15.0	8.044418334960938	2.94453501701355
1.0	103530000.0	103540000.0	4.0	8.150615692138672	2.9614768028259277
1.0	103600000.0	103610000.0	16.0	8.351333618164062	2.979623794555664
1.0	103650000.0	103660000.0	8.0	9.193574905395508	3.0535175800323486
1.0	103750000.0	103760000.0	6.0	5.6359076499938965	2.5560741424560547
1.0	103770000.0	103780000.0	7.0	4.76196813583374	2.351836919784546
1.0	104360000.0	104370000.0	11.0	7.352365016937256	2.855368137359619
1.0	104370000.0	104380000.0	8.0	7.663810729980469	2.896395444869995
1.0	104420000.0	104430000.0	11.0	7.807295322418213	2.921128273010254
1.0	104450000.0	104460000.0	9.0	8.341279983520508	2.9769704341888428
1.0	104470000.0	104480000.0	4.0	8.136286735534668	2.955075740814209
1.0	104630000.0	104640000.0	9.0	10.037625312805176	3.107308864593506
1.0	104660000.0	104670000.0	12.0	9.656721115112305	3.086984634399414
1.0	104690000.0	104700000.0	10.0	10.076188087463379	3.1092677116394043
1.0	104750000.0	104760000.0	9.0	9.084864616394043	3.0452346801757812
1.0	104890000.0	104900000.0	9.0	9.824542045593262	3.095848798751831
1.0	104980000.0	104990000.0	10.0	9.990070343017578	3.1051456928253174
1.0	105010000.0	105020000.0	10.0	9.919301986694336	3.1014933586120605
1.0	105030000.0	105040000.0	9.0	9.998964309692383	3.1055397987365723
1.0	105080000.0	105090000.0	9.0	8.83106517791748	3.025193691253662
1.0	105090000.0	105100000.0	11.0	9.093324661254883	3.0471339225769043
1.0	105110000.0	105120000.0	5.0	8.779784202575684	3.019548177719116
1.0	105120000.0	105130000.0	7.0	9.153075218200684	3.051079034805298
1.0	105130000.0	105140000.0	9.0	8.512187004089355	2.994121551513672
1.0	105180000.0	105190000.0	8.0	8.076696395874023	2.9494752883911133
1.0	105210000.0	105220000.0	8.0	7.737273216247559	2.9074196815490723
1.0	105320000.0	105330000.0	7.0	6.933342933654785	2.7970380783081055
1.0	105360000.0	105370000.0	3.0	6.102768898010254	2.6936376094818115
1.0	105370000.0	105380000.0	11.0	7.1159467697143555	2.8213815689086914
1.0	105380000.0	105390000.0	3.0	5.629152774810791	2.6309618949890137
1.0	105490000.0	105500000.0	8.0	8.363702774047852	2.97957181930542
1.0	105560000.0	105570000.0	12.0	8.689695358276367	3.0110089778900146
1.0	105570000.0	105580000.0	13.0	8.476190567016602	2.991117477416992
1.0	105680000.0	105690000.0	8.0	7.381033420562744	2.860502004623413
1.0	105720000.0	105730000.0	5.0	6.970123291015625	2.8007595539093018
1.0	105790000.0	105800000.0	10.0	7.205742835998535	2.833980083465576
1.0	105810000.0	105820000.0	10.0	7.487374305725098	2.874239921569824
1.0	105830000.0	105840000.0	10.0	7.090891361236572	2.817664861679077
1.0	105890000.0	105900000.0	9.0	7.728825569152832	2.9068360328674316
1.0	105950000.0	105960000.0	7.0	7.7552595138549805	2.909658432006836
1.0	105980000.0	105990000.0	12.0	7.992382049560547	2.9385669231414795
1.0	106030000.0	106040000.0	7.0	8.142852783203125	2.9554195404052734
1.0	106040000.0	106050000.0	6.0	7.981222629547119	2.937136650085449
1.0	106060000.0	106070000.0	8.0	8.08339786529541	2.9476966857910156
1.0	106080000.0	106090000.0	13.0	7.451916694641113	2.870311737060547
1.0	106090000.0	106100000.0	7.0	7.376318454742432	2.859772205352783
1.0	106130000.0	106140000.0	9.0	7.254312038421631	2.8434271812438965
1.0	106180000.0	106190000.0	4.0	7.186164855957031	2.832202434539795
1.0	106200000.0	106210000.0	3.0	5.606324195861816	2.5679214000701904
1.0	106230000.0	106240000.0	9.0	5.805426597595215	2.585923433303833
1.0	106240000.0	106250000.0	6.0	5.9824419021606445	2.623511791229248
1.0	106380000.0	106390000.0	10.0	7.697964668273926	2.901573896408081
1.0	106430000.0	106440000.0	9.0	8.61244010925293	3.0042598247528076
1.0	106450000.0	106460000.0	8.0	9.10010814666748	3.046708583831787
1.0	106550000.0	106560000.0	11.0	8.587502479553223	3.0013999938964844
1.0	106600000.0	106610000.0	10.0	8.48820686340332	2.9925408363342285
1.0	106620000.0	106630000.0	10.0	8.450281143188477	2.9888412952423096
1.0	106650000.0	106660000.0	7.0	8.536670684814453	2.9966232776641846
1.0	106690000.0	106700000.0	10.0	8.181244850158691	2.9608006477355957
1.0	106740000.0	106750000.0	12.0	7.010575771331787	2.8060503005981445
1.0	106760000.0	106770000.0	7.0	7.1519927978515625	2.828693389892578
1.0	106780000.0	106790000.0	3.0	6.515951633453369	2.739671230316162
1.0	106800000.0	106810000.0	5.0	6.645576477050781	2.7469735145568848
1.0	107060000.0	107070000.0	6.0	6.34195613861084	2.6916770935058594
1.0	107140000.0	107150000.0	2.0	7.342649936676025	2.854991912841797
1.0	107150000.0	107160000.0	5.0	7.619070529937744	2.8918139934539795
1.0	107270000.0	107280000.0	8.0	8.31702709197998	2.974824905395508
1.0	107280000.0	107290000.0	4.0	8.7653169631958	3.018042802810669
1.0	107290000.0	107300000.0	9.0	8.723028182983398	3.014798879623413
1.0	107380000.0	107390000.0	10.0	8.024402618408203	2.9420409202575684
1.0	107510000.0	107520000.0	8.0	6.940357208251953	2.796069383621216
1.0	107540000.0	107550000.0	5.0	5.601283073425293	2.5645089149475098
1.0	107570000.0	107580000.0	5.0	6.010148525238037	2.6318130493164062
1.0	107620000.0	107630000.0	2.0	5.722805976867676	2.5711445808410645
1.0	107630000.0	107640000.0	4.0	5.375046730041504	2.502234935760498
1.0	107640000.0	107650000.0	1.0	5.3892645835876465	2.5046913623809814
1.0	107650000.0	107660000.0	4.0	5.61859130859375	2.548229217529297
1.0	107760000.0	107770000.0	4.0	6.158663272857666	2.6564183235168457
1.0	107790000.0	107800000.0	7.0	5.9908127784729	2.631397247314453
1.0	107810000.0	107820000.0	4.0	5.40799617767334	2.511845827102661
1.0	107840000.0	107850000.0	0.0	5.531627655029297	2.5420658588409424
1.0	107890000.0	107900000.0	9.0	5.398778438568115	2.505831480026245
1.0	107900000.0	107910000.0	1.0	5.204996585845947	2.4694271087646484
1.0	107930000.0	107940000.0	4.0	5.484494209289551	2.5235252380371094
1.0	107980000.0	107990000.0	4.0	4.937612056732178	2.4083950519561768
1.0	108080000.0	108090000.0	4.0	4.768022537231445	2.3578927516937256
1.0	108130000.0	108140000.0	4.0	3.246532440185547	1.9216015338897705
1.0	108170000.0	108180000.0	7.0	3.3265907764434814	1.940627098083496
1.0	108220000.0	108230000.0	3.0	3.382577419281006	1.9679555892944336
1.0	108310000.0	108320000.0	4.0	3.8540592193603516	2.1167707443237305
1.0	108390000.0	108400000.0	6.0	4.41074275970459	2.26592755317688
1.0	108400000.0	108410000.0	4.0	4.6177802085876465	2.3191723823547363
1.0	108450000.0	108460000.0	2.0	4.230973720550537	2.205294370651245
1.0	108460000.0	108470000.0	3.0	4.120648384094238	2.1713404655456543
1.0	108510000.0	108520000.0	5.0	3.034438371658325	1.8344405889511108
[truncated: 47,560 more rows]
