# Supplementary material for: Genome-wide mapping of somatic mutation rates uncovers drivers of cancer
Source: Nat Biotechnol. 2022 Jun 20;40(11):1634–43. doi: 10.1038/s41587-022-01353-8 (PMC9646522; doi:10.1038/s41587-022-01353-8)
Supplement: Supplementary file 4 — Regions and model predictions for each fold of each cancer for which a deep learning model was trained. Regions that were filtered are also listed along with their respective model predictions. [file 41587_2022_1353_MOESM4_ESM.zip › kfold_results/Stomach-AdenoCA/fold_2.txt]

CHROM	START	END	Y_TRUE	Y_PRED	STD
1.0	840000.0	850000.0	3.0	1.622859001159668	0.9778372049331665
1.0	850000.0	860000.0	3.0	1.7530295848846436	1.0307756662368774
1.0	860000.0	870000.0	1.0	1.7482877969741821	1.0276243686676025
1.0	960000.0	970000.0	0.0	1.5349414348602295	0.9289024472236633
1.0	1000000.0	1010000.0	0.0	1.6516622304916382	0.9832886457443237
1.0	1050000.0	1060000.0	1.0	1.3004697561264038	0.8262605667114258
1.0	1080000.0	1090000.0	3.0	1.546614646911621	0.9349530339241028
1.0	1170000.0	1180000.0	3.0	1.949418306350708	1.106114387512207
1.0	1260000.0	1270000.0	2.0	1.3049132823944092	1.017931342124939
1.0	1270000.0	1280000.0	2.0	1.5907456874847412	0.944977879524231
1.0	1340000.0	1350000.0	2.0	1.3023709058761597	1.2562406063079834
1.0	1470000.0	1480000.0	2.0	1.5932272672653198	0.9481404423713684
1.0	1490000.0	1500000.0	2.0	1.4912391901016235	0.9044054746627808
1.0	1610000.0	1620000.0	0.0	1.321831226348877	0.8507124781608582
1.0	1680000.0	1690000.0	2.0	1.2490084171295166	0.8101072311401367
1.0	1730000.0	1740000.0	3.0	1.2282698154449463	0.81132572889328
1.0	1780000.0	1790000.0	1.0	1.3521630764007568	0.8515001535415649
1.0	1820000.0	1830000.0	1.0	1.4123780727386475	1.2761924266815186
1.0	1840000.0	1850000.0	1.0	1.6764514446258545	0.9822037816047668
1.0	1860000.0	1870000.0	2.0	1.9715454578399658	1.1173326969146729
1.0	1920000.0	1930000.0	0.0	2.1579926013946533	1.1917788982391357
1.0	1960000.0	1970000.0	4.0	2.0266528129577637	1.1387813091278076
1.0	2050000.0	2060000.0	1.0	1.7258751392364502	1.0249340534210205
1.0	2100000.0	2110000.0	1.0	1.4607222080230713	0.904541015625
1.0	2150000.0	2160000.0	0.0	1.2468173503875732	0.8386995196342468
1.0	2200000.0	2210000.0	0.0	1.2319581508636475	0.8120800256729126
1.0	2210000.0	2220000.0	2.0	1.2722307443618774	0.8203431963920593
1.0	2300000.0	2310000.0	1.0	1.5263983011245728	0.9378223419189453
1.0	2310000.0	2320000.0	2.0	1.5439077615737915	0.9481174349784851
1.0	2350000.0	2360000.0	1.0	1.7560632228851318	1.032132863998413
1.0	2390000.0	2400000.0	1.0	1.8065712451934814	1.051108479499817
1.0	2480000.0	2490000.0	0.0	5.459558963775635	6.059157371520996
1.0	2500000.0	2510000.0	2.0	1.667364478111267	0.9865394830703735
1.0	2520000.0	2530000.0	1.0	2.0745062828063965	1.1516350507736206
1.0	2540000.0	2550000.0	0.0	2.5095906257629395	1.2930448055267334
1.0	2740000.0	2750000.0	1.0	2.9047651290893555	1.422577142715454
1.0	2880000.0	2890000.0	0.0	2.1043152809143066	1.16435968875885
1.0	2910000.0	2920000.0	0.0	2.401728630065918	1.256824016571045
1.0	2930000.0	2940000.0	2.0	2.0627799034118652	1.1564629077911377
1.0	2940000.0	2950000.0	2.0	2.027703285217285	1.1432199478149414
1.0	3030000.0	3040000.0	2.0	1.7416183948516846	1.013045072555542
1.0	3070000.0	3080000.0	1.0	1.7845180034637451	1.0422900915145874
1.0	3110000.0	3120000.0	2.0	1.899143934249878	1.0889745950698853
1.0	3120000.0	3130000.0	0.0	1.9213593006134033	1.0978991985321045
1.0	3140000.0	3150000.0	2.0	1.8412986993789673	1.0639886856079102
1.0	3200000.0	3210000.0	3.0	1.513445258140564	0.9198357462882996
1.0	3240000.0	3250000.0	0.0	1.6651703119277954	0.9811026453971863
1.0	3250000.0	3260000.0	1.0	1.7089885473251343	1.0067218542099
1.0	3270000.0	3280000.0	1.0	1.6033623218536377	0.9824724197387695
1.0	3300000.0	3310000.0	1.0	2.091761589050293	1.1649620532989502
1.0	3390000.0	3400000.0	2.0	1.642569899559021	0.9690085649490356
1.0	3480000.0	3490000.0	1.0	2.0954551696777344	1.1668602228164673
1.0	3490000.0	3500000.0	0.0	2.1643097400665283	1.1944650411605835
1.0	3540000.0	3550000.0	0.0	1.4302066564559937	1.2418458461761475
1.0	3590000.0	3600000.0	2.0	2.093806505203247	1.1654610633850098
1.0	3640000.0	3650000.0	1.0	2.048239231109619	1.1470346450805664
1.0	3750000.0	3760000.0	0.0	1.3855509757995605	0.8630790710449219
1.0	3840000.0	3850000.0	2.0	1.1349202394485474	0.8011792302131653
1.0	4000000.0	4010000.0	4.0	1.7503496408462524	1.0398690700531006
1.0	4030000.0	4040000.0	4.0	2.1737213134765625	1.1830599308013916
1.0	4040000.0	4050000.0	1.0	2.316859722137451	1.2357943058013916
1.0	4120000.0	4130000.0	3.0	3.1930580139160156	1.5082988739013672
1.0	4130000.0	4140000.0	6.0	2.8269379138946533	1.392394781112671
1.0	4210000.0	4220000.0	3.0	3.9393584728240967	1.742455244064331
1.0	4250000.0	4260000.0	2.0	4.673709869384766	1.978294014930725
1.0	4260000.0	4270000.0	3.0	4.856484413146973	2.0247321128845215
1.0	4430000.0	4440000.0	15.0	6.008755683898926	2.357666492462158
1.0	4600000.0	4610000.0	2.0	5.053760528564453	2.087920665740967
1.0	4630000.0	4640000.0	6.0	4.964258670806885	2.065067768096924
1.0	4640000.0	4650000.0	4.0	4.607728481292725	1.9573748111724854
1.0	4710000.0	4720000.0	6.0	4.216652870178223	1.8209596872329712
1.0	4760000.0	4770000.0	6.0	4.833669662475586	2.0175249576568604
1.0	4870000.0	4880000.0	3.0	5.604982852935791	2.255295991897583
1.0	4980000.0	4990000.0	4.0	5.792080879211426	2.305488109588623
1.0	5020000.0	5030000.0	7.0	5.633131980895996	2.268148183822632
1.0	5040000.0	5050000.0	4.0	6.355196475982666	2.4635462760925293
1.0	5060000.0	5070000.0	6.0	6.147881031036377	2.396866798400879
1.0	5070000.0	5080000.0	8.0	5.708441734313965	2.2829689979553223
1.0	5220000.0	5230000.0	3.0	6.324856758117676	2.46600079536438
1.0	5290000.0	5300000.0	7.0	6.250959873199463	2.42933988571167
1.0	5340000.0	5350000.0	2.0	6.044648170471191	2.381305694580078
1.0	5370000.0	5380000.0	3.0	4.733220100402832	1.9963970184326172
1.0	5400000.0	5410000.0	2.0	4.303978443145752	1.8672668933868408
1.0	5490000.0	5500000.0	5.0	3.3857529163360596	1.5720134973526
1.0	5510000.0	5520000.0	3.0	3.203994035720825	1.5095411539077759
1.0	5550000.0	5560000.0	3.0	3.4563376903533936	1.5970823764801025
1.0	5580000.0	5590000.0	1.0	4.073675155639648	1.7900221347808838
1.0	5630000.0	5640000.0	5.0	3.673570156097412	1.6676738262176514
1.0	5680000.0	5690000.0	6.0	3.314873218536377	1.5493686199188232
1.0	5730000.0	5740000.0	1.0	3.842822551727295	1.7167937755584717
1.0	5780000.0	5790000.0	2.0	2.7465310096740723	1.3679566383361816
1.0	5790000.0	5800000.0	3.0	2.703845262527466	1.3519341945648193
1.0	5800000.0	5810000.0	2.0	2.5632612705230713	1.3180859088897705
1.0	5940000.0	5950000.0	0.0	1.9302012920379639	1.101548433303833
1.0	5990000.0	6000000.0	1.0	1.5954265594482422	0.9619728326797485
1.0	6040000.0	6050000.0	2.0	1.4336979389190674	0.8907306790351868
1.0	6200000.0	6210000.0	4.0	1.9731794595718384	1.1175286769866943
1.0	6250000.0	6260000.0	0.0	1.4526218175888062	1.215442419052124
1.0	6270000.0	6280000.0	1.0	1.4434664249420166	0.8955432176589966
1.0	6280000.0	6290000.0	3.0	1.2436316013336182	0.8132678866386414
1.0	6350000.0	6360000.0	0.0	1.508512258529663	0.9279381036758423
1.0	6390000.0	6400000.0	0.0	1.34930419921875	0.8495620489120483
1.0	6420000.0	6430000.0	5.0	1.2329941987991333	0.817971408367157
1.0	6430000.0	6440000.0	0.0	1.4170048236846924	0.8791435956954956
1.0	6460000.0	6470000.0	3.0	1.681182622909546	1.0052093267440796
1.0	6490000.0	6500000.0	1.0	1.7647368907928467	1.036544680595398
1.0	6520000.0	6530000.0	1.0	1.8849436044692993	1.121166467666626
1.0	6680000.0	6690000.0	0.0	2.0199084281921387	1.2331892251968384
1.0	6740000.0	6750000.0	4.0	1.4856640100479126	0.9020107388496399
1.0	6820000.0	6830000.0	3.0	2.063605308532715	1.1538431644439697
1.0	6850000.0	6860000.0	2.0	1.4120233058929443	0.8802022933959961
1.0	6920000.0	6930000.0	2.0	1.628455400466919	0.9630705118179321
1.0	6970000.0	6980000.0	1.0	2.0330922603607178	1.1440770626068115
1.0	6990000.0	7000000.0	3.0	2.133807897567749	1.1828006505966187
1.0	7010000.0	7020000.0	1.0	2.2210850715637207	1.2165284156799316
1.0	7020000.0	7030000.0	1.0	2.0385475158691406	1.1362993717193604
1.0	7160000.0	7170000.0	2.0	2.1867661476135254	1.20500910282135
1.0	7200000.0	7210000.0	1.0	2.121591091156006	1.1795049905776978
1.0	7250000.0	7260000.0	2.0	1.9970390796661377	1.1282050609588623
1.0	7270000.0	7280000.0	4.0	1.9026046991348267	1.0912902355194092
1.0	7320000.0	7330000.0	1.0	1.5641567707061768	0.971161961555481
1.0	7420000.0	7430000.0	1.0	1.8746401071548462	1.084851861000061
1.0	7540000.0	7550000.0	0.0	2.0316250324249268	1.1415058374404907
1.0	7560000.0	7570000.0	3.0	1.9329776763916016	1.1032781600952148
1.0	7600000.0	7610000.0	2.0	2.2488327026367188	1.2229992151260376
1.0	7620000.0	7630000.0	5.0	2.360891342163086	1.2576544284820557
1.0	7730000.0	7740000.0	1.0	1.945879340171814	1.102288007736206
1.0	7790000.0	7800000.0	1.0	2.158848285675049	1.1933358907699585
1.0	7850000.0	7860000.0	2.0	1.7377525568008423	1.0250558853149414
1.0	7890000.0	7900000.0	1.0	1.4656741619110107	0.8951406478881836
1.0	7900000.0	7910000.0	1.0	1.750119924545288	1.0261914730072021
1.0	7990000.0	8000000.0	1.0	1.891796350479126	1.086487889289856
1.0	8030000.0	8040000.0	0.0	1.2196950912475586	0.8193345069885254
1.0	8100000.0	8110000.0	0.0	1.5685405731201172	0.9420140385627747
1.0	8130000.0	8140000.0	1.0	1.3315452337265015	0.8535148501396179
1.0	8220000.0	8230000.0	2.0	1.3739116191864014	0.859443187713623
1.0	8260000.0	8270000.0	1.0	1.507452368736267	0.9130961298942566
1.0	8350000.0	8360000.0	2.0	1.634076476097107	0.9772809743881226
1.0	8440000.0	8450000.0	1.0	1.4647655487060547	0.8953484296798706
1.0	8470000.0	8480000.0	3.0	1.3662967681884766	0.8899513483047485
1.0	8550000.0	8560000.0	0.0	1.6418373584747314	0.9679458737373352
1.0	8580000.0	8590000.0	0.0	1.9183305501937866	1.1158274412155151
1.0	8630000.0	8640000.0	2.0	1.4524857997894287	0.8893928527832031
1.0	8690000.0	8700000.0	0.0	1.5900568962097168	0.9489310383796692
1.0	8760000.0	8770000.0	1.0	1.3401391506195068	0.8814719319343567
1.0	8830000.0	8840000.0	1.0	1.5594184398651123	0.9462882876396179
1.0	8860000.0	8870000.0	1.0	1.4240024089813232	0.8885608911514282
1.0	8880000.0	8890000.0	1.0	1.354671597480774	0.8533912897109985
1.0	8930000.0	8940000.0	0.0	2.397383213043213	3.7965824604034424
1.0	9080000.0	9090000.0	3.0	1.472170114517212	0.8994693756103516
1.0	9230000.0	9240000.0	2.0	1.3074986934661865	0.8348891139030457
1.0	9250000.0	9260000.0	0.0	1.7055202722549438	1.009616732597351
1.0	9270000.0	9280000.0	1.0	1.7576954364776611	1.0346697568893433
1.0	9280000.0	9290000.0	2.0	1.7246309518814087	1.0213314294815063
1.0	9300000.0	9310000.0	2.0	1.2517650127410889	0.8384866714477539
1.0	9350000.0	9360000.0	1.0	1.5299735069274902	1.2311584949493408
1.0	9370000.0	9380000.0	2.0	1.43356192111969	0.8867012858390808
1.0	9380000.0	9390000.0	0.0	1.3642206192016602	0.8722076416015625
1.0	9460000.0	9470000.0	0.0	1.631064772605896	0.9746673703193665
1.0	9590000.0	9600000.0	0.0	1.3534154891967773	0.8556166887283325
1.0	9630000.0	9640000.0	0.0	1.3726422786712646	0.8605372309684753
1.0	9730000.0	9740000.0	3.0	1.6741962432861328	0.9968658685684204
1.0	9760000.0	9770000.0	2.0	1.7672309875488281	1.0394790172576904
1.0	9830000.0	9840000.0	0.0	1.4129290580749512	0.8729723691940308
1.0	9840000.0	9850000.0	1.0	1.4487254619598389	0.8948798179626465
1.0	9860000.0	9870000.0	1.0	1.3074672222137451	0.8313745260238647
1.0	9900000.0	9910000.0	0.0	1.5022499561309814	0.9170950055122375
1.0	9910000.0	9920000.0	0.0	1.3918014764785767	0.8676958084106445
1.0	9920000.0	9930000.0	0.0	1.4447059631347656	0.898158848285675
1.0	9960000.0	9970000.0	1.0	1.176267385482788	0.8062755465507507
1.0	10030000.0	10040000.0	2.0	1.214695692062378	0.7984820604324341
1.0	10050000.0	10060000.0	0.0	1.4818607568740845	0.9038150906562805
1.0	10100000.0	10110000.0	0.0	1.1352897882461548	0.7693291902542114
1.0	10130000.0	10140000.0	1.0	1.1717023849487305	0.7825977802276611
1.0	10160000.0	10170000.0	0.0	1.1465574502944946	0.7785130739212036
1.0	10200000.0	10210000.0	2.0	1.218669056892395	0.7983206510543823
1.0	10210000.0	10220000.0	1.0	1.2528550624847412	0.8115367889404297
1.0	10280000.0	10290000.0	1.0	1.5324480533599854	0.9321316480636597
1.0	10310000.0	10320000.0	2.0	1.4360854625701904	0.8844056129455566
1.0	10400000.0	10410000.0	0.0	1.3141252994537354	0.8366228938102722
1.0	10460000.0	10470000.0	1.0	1.1967090368270874	0.7991356253623962
1.0	10490000.0	10500000.0	1.0	1.3164589405059814	1.1459211111068726
1.0	10530000.0	10540000.0	2.0	1.5904405117034912	1.2006937265396118
1.0	10550000.0	10560000.0	1.0	1.3782451152801514	0.8596116304397583
1.0	10570000.0	10580000.0	0.0	1.3033554553985596	0.8328537940979004
1.0	10650000.0	10660000.0	1.0	1.3375993967056274	0.8466490507125854
1.0	10810000.0	10820000.0	2.0	1.266039490699768	0.8512891530990601
1.0	10900000.0	10910000.0	0.0	1.7920405864715576	1.047918677330017
1.0	11000000.0	11010000.0	3.0	1.695207953453064	1.000496745109558
1.0	11020000.0	11030000.0	1.0	1.719988465309143	1.0161787271499634
1.0	11070000.0	11080000.0	0.0	1.3895705938339233	1.1940268278121948
1.0	11100000.0	11110000.0	1.0	1.7704375982284546	1.0385671854019165
1.0	11190000.0	11200000.0	0.0	1.2921607494354248	0.8308456540107727
1.0	11200000.0	11210000.0	0.0	1.318056344985962	0.837164580821991
1.0	11230000.0	11240000.0	1.0	1.2955220937728882	0.8292204141616821
1.0	11290000.0	11300000.0	2.0	1.2286722660064697	0.8156883120536804
1.0	11310000.0	11320000.0	0.0	1.2924317121505737	0.8433721661567688
1.0	11350000.0	11360000.0	0.0	1.679452896118164	0.9966527819633484
1.0	11470000.0	11480000.0	1.0	2.3120968341827393	1.2487527132034302
1.0	11480000.0	11490000.0	2.0	2.379929780960083	1.2691922187805176
1.0	11600000.0	11610000.0	2.0	2.6410255432128906	1.343912959098816
1.0	11640000.0	11650000.0	4.0	2.1860435009002686	1.2048656940460205
1.0	11680000.0	11690000.0	2.0	2.053204298019409	1.1493277549743652
1.0	11710000.0	11720000.0	0.0	1.5634925365447998	0.9312127828598022
1.0	11800000.0	11810000.0	2.0	1.4685280323028564	0.9005743265151978
1.0	11810000.0	11820000.0	1.0	1.7613331079483032	1.0349819660186768
1.0	11920000.0	11930000.0	2.0	1.7828819751739502	1.043134093284607
1.0	11930000.0	11940000.0	0.0	1.832038164138794	1.0619127750396729
1.0	12010000.0	12020000.0	0.0	1.4872843027114868	0.9123747944831848
1.0	12020000.0	12030000.0	1.0	1.353614330291748	0.8486341238021851
1.0	12110000.0	12120000.0	1.0	1.7354815006256104	1.0211702585220337
1.0	12130000.0	12140000.0	0.0	1.8529889583587646	1.0705409049987793
1.0	12160000.0	12170000.0	1.0	1.7560049295425415	1.031911849975586
1.0	12170000.0	12180000.0	1.0	1.7073090076446533	1.014733076095581
1.0	12210000.0	12220000.0	2.0	1.5156009197235107	0.9361047744750977
1.0	12250000.0	12260000.0	2.0	1.5108953714370728	0.9305305480957031
1.0	12280000.0	12290000.0	1.0	1.5879795551300049	0.9635713696479797
1.0	12350000.0	12360000.0	1.0	1.1856701374053955	0.7997280359268188
1.0	12400000.0	12410000.0	0.0	1.2277683019638062	0.8204870223999023
1.0	12430000.0	12440000.0	1.0	1.3116512298583984	0.8352622985839844
1.0	12440000.0	12450000.0	1.0	1.2575428485870361	0.8384130597114563
1.0	12530000.0	12540000.0	3.0	1.1590278148651123	0.7805887460708618
1.0	12620000.0	12630000.0	1.0	1.5173313617706299	0.9219291806221008
1.0	12700000.0	12710000.0	1.0	1.654775857925415	0.9938613772392273
1.0	12750000.0	12760000.0	0.0	1.6480567455291748	0.9907709956169128
1.0	12790000.0	12800000.0	0.0	1.6540664434432983	1.0087264776229858
1.0	12830000.0	12840000.0	1.0	1.6500253677368164	1.0025379657745361
1.0	13790000.0	13800000.0	3.0	2.1810219287872314	1.1846697330474854
1.0	13840000.0	13850000.0	1.0	3.1435036659240723	1.4895474910736084
1.0	13850000.0	13860000.0	2.0	3.428532361984253	1.586050271987915
1.0	13860000.0	13870000.0	2.0	3.353424072265625	1.5574896335601807
1.0	13920000.0	13930000.0	6.0	3.375025510787964	1.5615054368972778
1.0	13990000.0	14000000.0	1.0	3.0360333919525146	1.4563448429107666
1.0	14030000.0	14040000.0	0.0	2.4158477783203125	1.268692970275879
1.0	14070000.0	14080000.0	2.0	1.7162151336669922	1.290244698524475
1.0	14100000.0	14110000.0	1.0	1.4487009048461914	0.8956317901611328
1.0	14150000.0	14160000.0	2.0	1.7353267669677734	1.0179823637008667
1.0	14200000.0	14210000.0	3.0	2.2523090839385986	1.209363341331482
1.0	14210000.0	14220000.0	2.0	2.179927110671997	1.1861677169799805
1.0	14220000.0	14230000.0	1.0	2.3733959197998047	1.2485969066619873
1.0	14240000.0	14250000.0	3.0	2.9160423278808594	1.4251065254211426
1.0	14260000.0	14270000.0	1.0	3.427140474319458	1.5939810276031494
1.0	14400000.0	14410000.0	2.0	3.910937547683716	1.7456241846084595
1.0	14460000.0	14470000.0	4.0	3.339818239212036	1.551659107208252
1.0	14470000.0	14480000.0	2.0	3.693354368209839	1.6759843826293945
1.0	14480000.0	14490000.0	4.0	3.7780861854553223	1.7016938924789429
1.0	14490000.0	14500000.0	2.0	3.767712354660034	1.7021944522857666
1.0	14580000.0	14590000.0	1.0	3.388218402862549	1.570325493812561
1.0	14620000.0	14630000.0	5.0	3.476245164871216	1.6014941930770874
1.0	14630000.0	14640000.0	4.0	3.6501259803771973	1.6639506816864014
1.0	14640000.0	14650000.0	1.0	3.7843661308288574	1.7079805135726929
1.0	14720000.0	14730000.0	3.0	3.8068034648895264	1.7109367847442627
1.0	14790000.0	14800000.0	5.0	4.446488857269287	1.9089126586914062
1.0	14840000.0	14850000.0	5.0	3.844651460647583	1.7070503234863281
1.0	14850000.0	14860000.0	10.0	4.0762224197387695	1.7884105443954468
1.0	14870000.0	14880000.0	2.0	3.965808153152466	1.744723916053772
1.0	14900000.0	14910000.0	5.0	3.9767208099365234	1.7638657093048096
1.0	14920000.0	14930000.0	3.0	3.681868314743042	1.646465539932251
1.0	14950000.0	14960000.0	3.0	3.4028916358947754	1.56838858127594
1.0	14960000.0	14970000.0	1.0	3.563645601272583	1.637044906616211
1.0	15040000.0	15050000.0	2.0	3.0675048828125	1.4780409336090088
1.0	15070000.0	15080000.0	3.0	2.8111720085144043	1.3915765285491943
1.0	15110000.0	15120000.0	0.0	2.5004372596740723	1.2877129316329956
1.0	15130000.0	15140000.0	0.0	2.6184730529785156	1.3293390274047852
1.0	15160000.0	15170000.0	1.0	2.680816173553467	1.347620964050293
1.0	15200000.0	15210000.0	3.0	1.7487857341766357	1.0254088640213013
1.0	15230000.0	15240000.0	0.0	1.9694700241088867	1.1144739389419556
1.0	15430000.0	15440000.0	0.0	1.8260173797607422	1.0631438493728638
1.0	15500000.0	15510000.0	3.0	1.2442748546600342	0.8397568464279175
1.0	15510000.0	15520000.0	3.0	1.226123571395874	0.8351540565490723
1.0	15560000.0	15570000.0	2.0	1.7760108709335327	1.0409258604049683
1.0	15610000.0	15620000.0	1.0	1.480345368385315	0.9094934463500977
1.0	15630000.0	15640000.0	0.0	1.428413987159729	0.879311740398407
1.0	15640000.0	15650000.0	2.0	1.568814992904663	0.9585586786270142
1.0	15650000.0	15660000.0	1.0	1.2564479112625122	0.8154677152633667
1.0	15670000.0	15680000.0	1.0	1.302869200706482	0.8362258672714233
1.0	15700000.0	15710000.0	2.0	1.6915781497955322	1.0081241130828857
1.0	15730000.0	15740000.0	1.0	1.5980722904205322	1.1645400524139404
1.0	15840000.0	15850000.0	0.0	1.3553448915481567	0.8534806966781616
1.0	15860000.0	15870000.0	1.0	1.2043774127960205	0.7990673780441284
1.0	15900000.0	15910000.0	1.0	1.3537189960479736	0.8493324518203735
1.0	15910000.0	15920000.0	1.0	1.446641206741333	0.8828339576721191
1.0	15920000.0	15930000.0	1.0	1.3504101037979126	0.8460653424263
1.0	15980000.0	15990000.0	1.0	1.2110872268676758	0.8234056234359741
1.0	15990000.0	16000000.0	1.0	1.3426241874694824	0.8451930284500122
1.0	16370000.0	16380000.0	2.0	1.9380064010620117	1.1023664474487305
1.0	16380000.0	16390000.0	2.0	1.8522430658340454	1.0643141269683838
1.0	16550000.0	16560000.0	1.0	1.5039727687835693	0.9300390481948853
1.0	16580000.0	16590000.0	0.0	1.2594828605651855	0.8153783679008484
1.0	16700000.0	16710000.0	1.0	1.2142552137374878	0.7972833514213562
1.0	16710000.0	16720000.0	0.0	1.2295929193496704	0.815416693687439
1.0	16750000.0	16760000.0	1.0	1.67316472530365	1.001060128211975
1.0	16780000.0	16790000.0	1.0	1.2015466690063477	0.7941097617149353
1.0	17010000.0	17020000.0	1.0	1.7629249095916748	1.0294601917266846
1.0	17290000.0	17300000.0	1.0	1.5249240398406982	0.9307202100753784
1.0	17350000.0	17360000.0	0.0	1.1295320987701416	0.779381275177002
1.0	17470000.0	17480000.0	3.0	1.7271133661270142	1.0235016345977783
1.0	17550000.0	17560000.0	1.0	1.8305593729019165	1.0588458776474
1.0	17710000.0	17720000.0	1.0	1.9759283065795898	1.118062973022461
1.0	17730000.0	17740000.0	1.0	1.5379854440689087	0.9247844815254211
1.0	17850000.0	17860000.0	5.0	1.8482306003570557	1.0671708583831787
1.0	17860000.0	17870000.0	0.0	1.7647653818130493	1.0217790603637695
1.0	17890000.0	17900000.0	0.0	1.6287879943847656	0.9758973121643066
1.0	17900000.0	17910000.0	2.0	1.5190680027008057	0.9406574964523315
1.0	17950000.0	17960000.0	1.0	1.4097942113876343	0.8730877041816711
1.0	17960000.0	17970000.0	0.0	1.3729913234710693	0.8573956489562988
1.0	18050000.0	18060000.0	1.0	1.9632772207260132	1.1166112422943115
1.0	18130000.0	18140000.0	3.0	2.081496477127075	1.154581904411316
1.0	18140000.0	18150000.0	3.0	1.9624519348144531	1.120513916015625
1.0	18180000.0	18190000.0	1.0	2.236382007598877	1.212857961654663
1.0	18210000.0	18220000.0	1.0	2.159510850906372	1.1929733753204346
1.0	18310000.0	18320000.0	3.0	2.175231456756592	1.1834371089935303
1.0	18330000.0	18340000.0	1.0	2.2478909492492676	1.2136106491088867
1.0	18440000.0	18450000.0	2.0	2.050227403640747	1.1493926048278809
1.0	18480000.0	18490000.0	0.0	2.0660347938537598	1.1569368839263916
1.0	18510000.0	18520000.0	0.0	2.0839672088623047	1.1635115146636963
1.0	18590000.0	18600000.0	1.0	2.345996618270874	1.2396447658538818
1.0	18670000.0	18680000.0	2.0	2.3457839488983154	1.245834231376648
1.0	18740000.0	18750000.0	1.0	2.0728797912597656	1.1585474014282227
1.0	18890000.0	18900000.0	4.0	2.076406478881836	1.163291573524475
1.0	19020000.0	19030000.0	2.0	2.1499626636505127	1.1884154081344604
1.0	19090000.0	19100000.0	2.0	2.061246395111084	1.1534144878387451
1.0	19160000.0	19170000.0	0.0	2.0792205333709717	1.162209153175354
1.0	19190000.0	19200000.0	1.0	2.0366833209991455	1.1430156230926514
1.0	19210000.0	19220000.0	0.0	1.9811292886734009	1.1212704181671143
1.0	19250000.0	19260000.0	2.0	1.5342915058135986	0.9257317781448364
1.0	19280000.0	19290000.0	3.0	1.4497783184051514	1.1924066543579102
1.0	19330000.0	19340000.0	2.0	1.4111223220825195	0.9073200225830078
1.0	19350000.0	19360000.0	0.0	1.9494602680206299	1.1087859869003296
1.0	19360000.0	19370000.0	1.0	1.9052066802978516	1.0908722877502441
1.0	19450000.0	19460000.0	1.0	1.1637543439865112	0.810726523399353
1.0	19470000.0	19480000.0	2.0	1.1652933359146118	0.8124071955680847
1.0	19490000.0	19500000.0	0.0	1.1570156812667847	0.805519700050354
1.0	19610000.0	19620000.0	1.0	1.348717212677002	0.869452178478241
1.0	19620000.0	19630000.0	2.0	1.4884523153305054	0.9193483591079712
1.0	19640000.0	19650000.0	2.0	1.3351085186004639	0.8431295156478882
1.0	19710000.0	19720000.0	1.0	1.261523723602295	0.8434176445007324
1.0	19830000.0	19840000.0	2.0	1.5050960779190063	0.9199403524398804
1.0	20000000.0	20010000.0	1.0	1.5108989477157593	0.9236539006233215
1.0	20040000.0	20050000.0	1.0	1.2630071640014648	0.8139188885688782
1.0	20150000.0	20160000.0	4.0	1.3625316619873047	0.8708480000495911
1.0	20170000.0	20180000.0	3.0	1.3522785902023315	0.8659593462944031
1.0	20190000.0	20200000.0	0.0	1.4378728866577148	0.886701226234436
1.0	20200000.0	20210000.0	0.0	1.4082458019256592	1.1011770963668823
1.0	20380000.0	20390000.0	1.0	1.8950088024139404	1.0898561477661133
1.0	20390000.0	20400000.0	2.0	1.8689817190170288	1.0751287937164307
1.0	20400000.0	20410000.0	2.0	1.9868876934051514	1.1238075494766235
1.0	20460000.0	20470000.0	2.0	1.9776842594146729	1.1204842329025269
1.0	20530000.0	20540000.0	2.0	1.6163222789764404	0.9585407972335815
1.0	20550000.0	20560000.0	1.0	1.8753741979599	1.0792243480682373
1.0	20580000.0	20590000.0	1.0	1.8722801208496094	1.0754870176315308
1.0	20630000.0	20640000.0	3.0	1.9420745372772217	1.1059682369232178
1.0	20640000.0	20650000.0	3.0	1.882944107055664	1.082399845123291
1.0	20660000.0	20670000.0	1.0	1.9879019260406494	1.1236183643341064
1.0	20760000.0	20770000.0	0.0	2.039931297302246	1.1441614627838135
1.0	20770000.0	20780000.0	2.0	2.0385913848876953	1.143562912940979
1.0	20830000.0	20840000.0	0.0	1.5333853960037231	1.8949620723724365
1.0	20860000.0	20870000.0	1.0	1.8301109075546265	1.0609891414642334
1.0	20870000.0	20880000.0	3.0	1.78500235080719	1.0429301261901855
1.0	20890000.0	20900000.0	1.0	1.8732448816299438	1.0781073570251465
1.0	20910000.0	20920000.0	0.0	1.8786323070526123	1.0782597064971924
1.0	20940000.0	20950000.0	3.0	1.6415870189666748	0.9834879040718079
1.0	20980000.0	20990000.0	2.0	1.2649362087249756	1.1032562255859375
1.0	21050000.0	21060000.0	1.0	1.4022796154022217	0.8624078631401062
1.0	21060000.0	21070000.0	1.0	1.2597713470458984	0.8175569772720337
1.0	21110000.0	21120000.0	1.0	1.536820650100708	1.9248892068862915
1.0	21170000.0	21180000.0	0.0	1.1804170608520508	0.7937012314796448
1.0	21190000.0	21200000.0	3.0	1.1965545415878296	0.7913264632225037
1.0	21210000.0	21220000.0	0.0	1.2311314344406128	0.8046520352363586
1.0	21240000.0	21250000.0	1.0	1.427990198135376	0.8940203785896301
1.0	21340000.0	21350000.0	0.0	1.3137871026992798	0.8371794819831848
1.0	21350000.0	21360000.0	1.0	1.2914574146270752	0.8246752619743347
1.0	21380000.0	21390000.0	1.0	1.2888542413711548	0.8254448771476746
1.0	21400000.0	21410000.0	0.0	1.303627848625183	0.8328834772109985
1.0	21460000.0	21470000.0	1.0	1.3658586740493774	0.8542871475219727
1.0	21510000.0	21520000.0	5.0	1.5229225158691406	0.9306166768074036
1.0	21540000.0	21550000.0	3.0	1.4679473638534546	0.9045870900154114
1.0	21550000.0	21560000.0	3.0	1.3586900234222412	0.8522592782974243
1.0	21600000.0	21610000.0	0.0	1.4153931140899658	0.8782676458358765
1.0	21690000.0	21700000.0	1.0	1.547999620437622	0.9444354176521301
1.0	21720000.0	21730000.0	1.0	1.6817964315414429	1.0044187307357788
1.0	21870000.0	21880000.0	1.0	1.8558082580566406	1.0726970434188843
1.0	21890000.0	21900000.0	1.0	1.862619400024414	1.074106216430664
1.0	21960000.0	21970000.0	1.0	1.5164326429367065	0.9162304997444153
1.0	22000000.0	22010000.0	1.0	1.3459100723266602	0.8466233015060425
1.0	22020000.0	22030000.0	1.0	1.2763798236846924	0.8248850703239441
1.0	22130000.0	22140000.0	1.0	1.8273483514785767	1.061228632926941
1.0	22150000.0	22160000.0	3.0	1.4356603622436523	0.8920751810073853
1.0	22170000.0	22180000.0	0.0	1.466822862625122	0.8980094194412231
1.0	22200000.0	22210000.0	2.0	1.463658332824707	0.9000088572502136
1.0	22210000.0	22220000.0	1.0	1.4787628650665283	0.9053136706352234
1.0	22240000.0	22250000.0	0.0	1.3769731521606445	0.8937413096427917
1.0	22370000.0	22380000.0	1.0	1.4056732654571533	1.1017718315124512
1.0	22390000.0	22400000.0	2.0	1.245216965675354	0.8153553009033203
1.0	22400000.0	22410000.0	1.0	1.252136468887329	0.8271251916885376
1.0	22480000.0	22490000.0	1.0	1.7758312225341797	1.0401616096496582
1.0	22490000.0	22500000.0	2.0	1.6896426677703857	1.0036228895187378
1.0	22500000.0	22510000.0	1.0	1.7313554286956787	1.0228919982910156
1.0	22510000.0	22520000.0	5.0	1.6379766464233398	0.979432225227356
1.0	22520000.0	22530000.0	0.0	1.7255001068115234	1.0205131769180298
1.0	22770000.0	22780000.0	0.0	1.223515272140503	1.2012499570846558
1.0	22810000.0	22820000.0	1.0	1.3787024021148682	0.8633071780204773
1.0	22880000.0	22890000.0	2.0	1.687856674194336	1.0030919313430786
1.0	22900000.0	22910000.0	1.0	1.7355411052703857	1.0255985260009766
1.0	22910000.0	22920000.0	1.0	1.8282883167266846	1.0597656965255737
1.0	22930000.0	22940000.0	1.0	1.785395622253418	1.0428135395050049
1.0	22970000.0	22980000.0	2.0	1.8590404987335205	1.072690486907959
1.0	22990000.0	23000000.0	1.0	1.8563621044158936	1.0707107782363892
1.0	23010000.0	23020000.0	4.0	1.7540264129638672	1.031782865524292
1.0	23040000.0	23050000.0	2.0	1.6558042764663696	0.987963855266571
1.0	23070000.0	23080000.0	2.0	1.4777530431747437	0.9009133577346802
1.0	23090000.0	23100000.0	1.0	1.8276348114013672	1.0605459213256836
1.0	23100000.0	23110000.0	0.0	1.824214220046997	1.0594409704208374
1.0	23130000.0	23140000.0	3.0	1.4733575582504272	0.9092432856559753
1.0	23200000.0	23210000.0	0.0	1.6860748529434204	1.0051958560943604
1.0	23310000.0	23320000.0	2.0	1.6584956645965576	0.9939466714859009
1.0	23340000.0	23350000.0	0.0	1.641408920288086	1.2914824485778809
1.0	23400000.0	23410000.0	0.0	1.3035690784454346	0.846529483795166
1.0	23410000.0	23420000.0	0.0	1.2676780223846436	0.8332991600036621
1.0	23430000.0	23440000.0	3.0	1.247410774230957	0.8103142976760864
1.0	23450000.0	23460000.0	2.0	1.2687915563583374	0.817421555519104
1.0	23480000.0	23490000.0	1.0	1.2614188194274902	0.8160664439201355
1.0	23520000.0	23530000.0	0.0	1.724410057067871	1.021837830543518
1.0	23600000.0	23610000.0	0.0	1.292311668395996	0.8279725909233093
1.0	23640000.0	23650000.0	0.0	1.255953073501587	0.836921215057373
1.0	23680000.0	23690000.0	2.0	1.435896873474121	0.8968678712844849
1.0	23690000.0	23700000.0	3.0	2.639697551727295	5.04397439956665
1.0	23740000.0	23750000.0	3.0	1.2515922784805298	0.8036672472953796
1.0	23860000.0	23870000.0	1.0	1.4183552265167236	0.8879454731941223
1.0	23890000.0	23900000.0	0.0	1.4550747871398926	0.8864458799362183
1.0	23990000.0	24000000.0	2.0	1.659040093421936	0.995330810546875
1.0	24100000.0	24110000.0	3.0	1.6046068668365479	1.6005127429962158
1.0	24120000.0	24130000.0	2.0	1.469929814338684	1.011988878250122
1.0	24140000.0	24150000.0	3.0	1.3679221868515015	0.8544489741325378
1.0	24240000.0	24250000.0	1.0	1.2376521825790405	0.8064212799072266
1.0	24250000.0	24260000.0	0.0	1.3939464092254639	0.8747174143791199
1.0	24440000.0	24450000.0	1.0	1.2659482955932617	0.8287871479988098
1.0	24480000.0	24490000.0	0.0	1.3310887813568115	0.8439496755599976
1.0	24570000.0	24580000.0	0.0	1.6178271770477295	0.9729949235916138
1.0	24600000.0	24610000.0	1.0	1.6503591537475586	0.9919254183769226
1.0	24620000.0	24630000.0	1.0	1.5533807277679443	0.936482310295105
1.0	24630000.0	24640000.0	0.0	1.6801735162734985	1.0029432773590088
1.0	24710000.0	24720000.0	0.0	1.3888591527938843	0.863228976726532
1.0	24740000.0	24750000.0	1.0	1.4820804595947266	1.2427061796188354
1.0	24750000.0	24760000.0	0.0	1.353142499923706	0.8545210957527161
1.0	24770000.0	24780000.0	2.0	1.3240400552749634	0.8418564796447754
1.0	24810000.0	24820000.0	0.0	1.757253885269165	1.0351486206054688
1.0	24830000.0	24840000.0	1.0	1.460792899131775	0.8963448405265808
1.0	24840000.0	24850000.0	1.0	1.5249049663543701	0.9318423271179199
1.0	24860000.0	24870000.0	3.0	1.3798869848251343	0.8589963912963867
1.0	24880000.0	24890000.0	1.0	1.4470127820968628	0.8925254940986633
1.0	24940000.0	24950000.0	3.0	1.6164089441299438	0.9759204983711243
1.0	24960000.0	24970000.0	1.0	1.466364860534668	1.2441871166229248
1.0	25010000.0	25020000.0	0.0	1.4681280851364136	0.8968510627746582
1.0	25060000.0	25070000.0	2.0	1.412158727645874	0.873558521270752
1.0	25130000.0	25140000.0	1.0	1.5541260242462158	0.9366108179092407
1.0	25150000.0	25160000.0	1.0	1.5374643802642822	0.9294137954711914
1.0	25160000.0	25170000.0	0.0	1.5341408252716064	0.9229199290275574
1.0	25280000.0	25290000.0	4.0	2.0432534217834473	1.1460338830947876
1.0	25370000.0	25380000.0	0.0	2.014235258102417	1.1347181797027588
1.0	25380000.0	25390000.0	1.0	1.8465158939361572	1.062934160232544
1.0	25390000.0	25400000.0	1.0	1.8698103427886963	1.0768203735351562
1.0	25400000.0	25410000.0	0.0	1.8313961029052734	1.0631263256072998
1.0	25410000.0	25420000.0	0.0	1.854668378829956	1.0701587200164795
1.0	25480000.0	25490000.0	2.0	1.8448870182037354	1.0715034008026123
1.0	25540000.0	25550000.0	2.0	1.4813193082809448	0.9051064252853394
1.0	25560000.0	25570000.0	2.0	1.2420322895050049	0.8319379687309265
1.0	25750000.0	25760000.0	0.0	1.4679276943206787	1.201088786125183
1.0	25780000.0	25790000.0	1.0	1.1410411596298218	0.7748602032661438
1.0	25810000.0	25820000.0	0.0	1.188950777053833	0.7905526161193848
1.0	25870000.0	25880000.0	1.0	1.483407735824585	1.3233658075332642
1.0	25980000.0	25990000.0	0.0	1.5729122161865234	0.9524849057197571
1.0	25990000.0	26000000.0	4.0	1.5867919921875	0.9682949185371399
1.0	26020000.0	26030000.0	1.0	1.334306240081787	0.8402336239814758
1.0	26070000.0	26080000.0	0.0	1.591455101966858	0.9612700343132019
1.0	26080000.0	26090000.0	2.0	1.6080653667449951	0.9772222638130188
1.0	26170000.0	26180000.0	0.0	1.6285200119018555	0.983585000038147
1.0	26260000.0	26270000.0	0.0	1.669226050376892	0.9991167783737183
1.0	26330000.0	26340000.0	0.0	1.6122137308120728	0.9721072912216187
1.0	26410000.0	26420000.0	0.0	1.8169059753417969	1.055859088897705
1.0	26430000.0	26440000.0	0.0	4.635119438171387	5.797752380371094
1.0	26650000.0	26660000.0	1.0	1.6963037252426147	1.0084819793701172
1.0	26700000.0	26710000.0	2.0	1.8507301807403564	1.07148015499115
1.0	26820000.0	26830000.0	1.0	1.372119665145874	1.1430569887161255
1.0	26850000.0	26860000.0	1.0	1.2590551376342773	1.1324657201766968
1.0	26920000.0	26930000.0	2.0	1.640679121017456	0.9852644205093384
1.0	26970000.0	26980000.0	1.0	1.7669665813446045	1.0381356477737427
1.0	27040000.0	27050000.0	2.0	1.1826257705688477	0.8013674020767212
1.0	27060000.0	27070000.0	0.0	1.2020976543426514	0.8137243986129761
1.0	27120000.0	27130000.0	0.0	1.2034986019134521	0.7924531698226929
1.0	27160000.0	27170000.0	1.0	1.2121798992156982	0.7998135685920715
1.0	27220000.0	27230000.0	0.0	1.3958114385604858	1.067681074142456
1.0	27260000.0	27270000.0	1.0	1.2093263864517212	0.7998276948928833
1.0	27300000.0	27310000.0	3.0	1.58234441280365	0.9530766606330872
1.0	27330000.0	27340000.0	0.0	1.365675926208496	0.8876473307609558
1.0	27370000.0	27380000.0	3.0	1.764304518699646	1.0296719074249268
1.0	27450000.0	27460000.0	1.0	1.4037163257598877	0.9033923149108887
1.0	27490000.0	27500000.0	0.0	1.8877639770507812	1.0838545560836792
1.0	27650000.0	27660000.0	2.0	1.20276939868927	0.795106828212738
1.0	27700000.0	27710000.0	2.0	1.6456495523452759	0.9912075996398926
1.0	27880000.0	27890000.0	0.0	1.3532989025115967	0.8518058657646179
1.0	27890000.0	27900000.0	2.0	1.4425376653671265	0.9057536125183105
1.0	27930000.0	27940000.0	1.0	1.2002270221710205	0.8463432192802429
1.0	27950000.0	27960000.0	1.0	1.7092742919921875	1.012572169303894
1.0	28010000.0	28020000.0	1.0	1.6735153198242188	1.0015963315963745
1.0	28020000.0	28030000.0	0.0	1.6648368835449219	0.9970805048942566
1.0	28050000.0	28060000.0	1.0	1.309812307357788	1.072495937347412
1.0	28060000.0	28070000.0	0.0	1.2984561920166016	0.8284597396850586
1.0	28090000.0	28100000.0	1.0	1.4179686307907104	0.8790603876113892
1.0	28180000.0	28190000.0	1.0	1.5107815265655518	0.9256734848022461
1.0	28240000.0	28250000.0	2.0	1.108765959739685	0.901091456413269
1.0	28290000.0	28300000.0	0.0	1.182570457458496	0.7853325605392456
1.0	28310000.0	28320000.0	1.0	1.1143490076065063	0.7629440426826477
1.0	28340000.0	28350000.0	0.0	1.150317907333374	0.7754895091056824
1.0	28350000.0	28360000.0	0.0	1.135237455368042	0.7710825204849243
1.0	28380000.0	28390000.0	1.0	1.182286024093628	0.7873714566230774
1.0	28410000.0	28420000.0	0.0	1.577548861503601	1.517255187034607
1.0	28450000.0	28460000.0	1.0	1.578282356262207	0.9589293599128723
1.0	28460000.0	28470000.0	2.0	1.5722793340682983	0.9522268176078796
1.0	28470000.0	28480000.0	0.0	1.565111756324768	0.955411434173584
1.0	28480000.0	28490000.0	0.0	1.3930654525756836	0.8672201037406921
1.0	28570000.0	28580000.0	0.0	1.4234449863433838	0.8981793522834778
1.0	28590000.0	28600000.0	0.0	1.353346824645996	0.8648545145988464
1.0	28600000.0	28610000.0	3.0	1.322934865951538	0.8473138809204102
1.0	28620000.0	28630000.0	3.0	1.699493408203125	1.0058647394180298
1.0	28690000.0	28700000.0	1.0	1.524738073348999	1.2627370357513428
1.0	28720000.0	28730000.0	3.0	1.4228456020355225	0.8764960169792175
1.0	28780000.0	28790000.0	0.0	1.3529573678970337	0.850010097026825
1.0	28810000.0	28820000.0	2.0	1.2665579319000244	0.8272746801376343
1.0	28820000.0	28830000.0	2.0	1.2569477558135986	0.8469439744949341
1.0	28920000.0	28930000.0	0.0	1.4485865831375122	0.8913171887397766
1.0	28960000.0	28970000.0	3.0	1.2610090970993042	1.1734771728515625
1.0	29080000.0	29090000.0	2.0	1.2448301315307617	0.8336440324783325
1.0	29100000.0	29110000.0	0.0	1.5374324321746826	0.9250405430793762
1.0	29160000.0	29170000.0	1.0	1.7769514322280884	1.0410209894180298
1.0	29320000.0	29330000.0	3.0	1.1436554193496704	0.783595621585846
1.0	29340000.0	29350000.0	0.0	1.1403604745864868	0.7737944722175598
1.0	29430000.0	29440000.0	0.0	1.1693235635757446	0.782791256904602
1.0	29470000.0	29480000.0	1.0	1.1753787994384766	0.8066223859786987
1.0	29480000.0	29490000.0	2.0	1.2010042667388916	0.8196455836296082
1.0	29550000.0	29560000.0	1.0	1.1093082427978516	1.056612253189087
1.0	29610000.0	29620000.0	0.0	1.864884614944458	1.0764483213424683
1.0	29640000.0	29650000.0	0.0	1.9856189489364624	1.123022437095642
1.0	29670000.0	29680000.0	3.0	1.9892127513885498	1.1258223056793213
1.0	29710000.0	29720000.0	4.0	2.1115095615386963	1.1729060411453247
1.0	29800000.0	29810000.0	2.0	2.05499005317688	1.1521198749542236
1.0	29810000.0	29820000.0	6.0	1.9080522060394287	1.0966488122940063
1.0	29820000.0	29830000.0	2.0	1.9158680438995361	1.1040287017822266
1.0	29840000.0	29850000.0	3.0	1.824241042137146	1.0633199214935303
1.0	30100000.0	30110000.0	4.0	2.8069190979003906	1.3852531909942627
1.0	30110000.0	30120000.0	3.0	2.8042521476745605	1.387503743171692
1.0	30140000.0	30150000.0	1.0	3.199658155441284	1.511289119720459
1.0	30150000.0	30160000.0	1.0	2.979038715362549	1.4418107271194458
1.0	30210000.0	30220000.0	1.0	3.1008408069610596	1.4799044132232666
1.0	30400000.0	30410000.0	1.0	2.8596439361572266	1.4029442071914673
1.0	30420000.0	30430000.0	4.0	2.5880649089813232	1.319466233253479
1.0	30430000.0	30440000.0	2.0	2.473252773284912	1.2806826829910278
1.0	30460000.0	30470000.0	1.0	2.8604931831359863	1.4054820537567139
1.0	30500000.0	30510000.0	4.0	2.8360061645507812	1.4017977714538574
1.0	30620000.0	30630000.0	1.0	3.056094169616699	1.475569486618042
1.0	30730000.0	30740000.0	2.0	3.135493755340576	1.490549921989441
1.0	30770000.0	30780000.0	1.0	3.4343342781066895	1.5953316688537598
1.0	30810000.0	30820000.0	6.0	3.0913045406341553	1.4771007299423218
1.0	30830000.0	30840000.0	4.0	2.9788544178009033	1.4401782751083374
1.0	30850000.0	30860000.0	3.0	2.740731954574585	1.3700700998306274
1.0	30870000.0	30880000.0	3.0	2.604933261871338	1.3222090005874634
1.0	30930000.0	30940000.0	2.0	2.830622911453247	1.3952560424804688
1.0	30950000.0	30960000.0	1.0	3.4569191932678223	1.5983912944793701
1.0	30980000.0	30990000.0	1.0	2.647045612335205	1.3369115591049194
1.0	30990000.0	31000000.0	3.0	2.501742362976074	1.2997287511825562
1.0	31150000.0	31160000.0	2.0	2.087534189224243	1.1633002758026123
1.0	31160000.0	31170000.0	0.0	2.3384759426116943	1.2628148794174194
1.0	31190000.0	31200000.0	1.0	1.1220346689224243	0.9190292358398438
1.0	31220000.0	31230000.0	2.0	1.7801481485366821	1.0522395372390747
1.0	31320000.0	31330000.0	1.0	1.6441367864608765	0.9724705815315247
1.0	31360000.0	31370000.0	1.0	1.6151201725006104	0.9692710041999817
1.0	31370000.0	31380000.0	0.0	1.5600210428237915	0.9342721104621887
1.0	31460000.0	31470000.0	3.0	1.3215421438217163	0.8624059557914734
1.0	31470000.0	31480000.0	4.0	1.2865561246871948	0.8427169919013977
1.0	31490000.0	31500000.0	1.0	1.4006593227386475	0.8740596771240234
1.0	31570000.0	31580000.0	0.0	1.6707226037979126	0.9847722053527832
1.0	31670000.0	31680000.0	1.0	1.7737054824829102	1.0400900840759277
1.0	31710000.0	31720000.0	1.0	1.691084861755371	1.0064829587936401
1.0	31780000.0	31790000.0	0.0	1.1896014213562012	0.792553186416626
1.0	31830000.0	31840000.0	3.0	1.1786006689071655	0.786297619342804
1.0	31850000.0	31860000.0	2.0	1.5059998035430908	0.9282295107841492
1.0	31870000.0	31880000.0	0.0	1.6773872375488281	1.0018293857574463
1.0	31880000.0	31890000.0	0.0	1.3702605962753296	0.9252859354019165
1.0	31930000.0	31940000.0	2.0	1.826014757156372	1.0675979852676392
1.0	31990000.0	32000000.0	2.0	1.812078833580017	1.0548961162567139
1.0	32050000.0	32060000.0	2.0	1.5687471628189087	0.9393597841262817
1.0	32080000.0	32090000.0	0.0	1.8821433782577515	1.0834214687347412
1.0	32160000.0	32170000.0	0.0	1.3119205236434937	0.8369489908218384
1.0	32170000.0	32180000.0	1.0	1.3954253196716309	0.8735383749008179
1.0	32290000.0	32300000.0	3.0	1.544823169708252	0.9431251287460327
1.0	32300000.0	32310000.0	0.0	1.4302549362182617	0.8929880261421204
1.0	32390000.0	32400000.0	0.0	1.2766048908233643	0.8400765657424927
1.0	32400000.0	32410000.0	0.0	1.3169071674346924	1.2091172933578491
1.0	32460000.0	32470000.0	1.0	1.8045603036880493	1.0534160137176514
1.0	32470000.0	32480000.0	1.0	1.3781715631484985	1.1513680219650269
1.0	32500000.0	32510000.0	5.0	1.3942553997039795	0.8965938687324524
1.0	32560000.0	32570000.0	0.0	1.4851821660995483	0.923557460308075
1.0	32610000.0	32620000.0	1.0	1.5133534669876099	0.9195688962936401
1.0	32720000.0	32730000.0	2.0	1.6449073553085327	0.9900771975517273
1.0	32770000.0	32780000.0	1.0	1.363629698753357	0.8599770665168762
1.0	32790000.0	32800000.0	0.0	1.3348019123077393	0.8560169339179993
1.0	32950000.0	32960000.0	3.0	1.5063228607177734	0.9300112724304199
1.0	32960000.0	32970000.0	1.0	1.5840202569961548	0.9846682548522949
1.0	33030000.0	33040000.0	0.0	1.544987440109253	0.9409643411636353
1.0	33070000.0	33080000.0	2.0	1.4772846698760986	0.9009357690811157
1.0	33140000.0	33150000.0	1.0	1.2769781351089478	0.8471248745918274
1.0	33150000.0	33160000.0	2.0	1.3153631687164307	0.8351713418960571
1.0	33180000.0	33190000.0	0.0	1.5245673656463623	0.9516879916191101
1.0	33270000.0	33280000.0	1.0	1.2100656032562256	0.8253539204597473
1.0	33290000.0	33300000.0	0.0	1.2338155508041382	0.8204857707023621
1.0	33350000.0	33360000.0	1.0	1.5643365383148193	0.9445220232009888
1.0	33370000.0	33380000.0	0.0	1.3328603506088257	0.8462730646133423
1.0	33450000.0	33460000.0	1.0	1.4561223983764648	0.9052708745002747
1.0	33490000.0	33500000.0	0.0	1.2098230123519897	0.8271754384040833
1.0	33520000.0	33530000.0	2.0	1.528787612915039	0.933315634727478
1.0	33550000.0	33560000.0	0.0	1.5832669734954834	0.9559038877487183
1.0	33650000.0	33660000.0	0.0	1.862020492553711	1.0742744207382202
1.0	33840000.0	33850000.0	2.0	1.5037531852722168	0.913809597492218
1.0	33870000.0	33880000.0	1.0	1.8343642950057983	1.0636017322540283
1.0	33890000.0	33900000.0	2.0	1.7042748928070068	1.019075632095337
1.0	33910000.0	33920000.0	3.0	1.9100595712661743	1.0931317806243896
1.0	33970000.0	33980000.0	2.0	1.9644111394882202	1.1136101484298706
1.0	34010000.0	34020000.0	4.0	2.1148648262023926	1.167114496231079
1.0	34070000.0	34080000.0	0.0	1.974468469619751	1.1234086751937866
1.0	34140000.0	34150000.0	2.0	2.2456555366516113	1.2019312381744385
1.0	34160000.0	34170000.0	2.0	2.800910234451294	1.3893725872039795
1.0	34190000.0	34200000.0	4.0	2.8950722217559814	1.4186480045318604
1.0	34210000.0	34220000.0	3.0	3.0521633625030518	1.4701578617095947
1.0	34310000.0	34320000.0	0.0	3.181227922439575	1.5018434524536133
1.0	34330000.0	34340000.0	2.0	3.6200451850891113	1.6556026935577393
1.0	34360000.0	34370000.0	1.0	3.3618946075439453	1.5580055713653564
1.0	34380000.0	34390000.0	5.0	3.246967315673828	1.5383342504501343
1.0	34430000.0	34440000.0	7.0	3.3782124519348145	1.5732041597366333
1.0	34490000.0	34500000.0	2.0	3.557396650314331	1.6328074932098389
1.0	34550000.0	34560000.0	3.0	3.0611233711242676	1.459578514099121
1.0	34570000.0	34580000.0	5.0	3.1568405628204346	1.5063832998275757
1.0	34630000.0	34640000.0	3.0	2.604992389678955	1.3245748281478882
1.0	34640000.0	34650000.0	3.0	2.7704010009765625	1.374721884727478
1.0	34690000.0	34700000.0	2.0	3.940469741821289	1.7557380199432373
1.0	34700000.0	34710000.0	4.0	4.104125022888184	1.8015413284301758
1.0	34730000.0	34740000.0	4.0	3.692014217376709	1.6680572032928467
1.0	34740000.0	34750000.0	5.0	3.8985671997070312	1.7434324026107788
1.0	34770000.0	34780000.0	5.0	4.138218879699707	1.8121392726898193
1.0	34910000.0	34920000.0	3.0	3.42643404006958	1.59477698802948
1.0	34950000.0	34960000.0	2.0	3.2939562797546387	1.549197793006897
1.0	34970000.0	34980000.0	4.0	3.182530164718628	1.5128459930419922
1.0	35000000.0	35010000.0	2.0	3.090764284133911	1.486400842666626
1.0	35010000.0	35020000.0	3.0	2.9822700023651123	1.4513849020004272
1.0	35110000.0	35120000.0	0.0	2.111670732498169	1.1752278804779053
1.0	35140000.0	35150000.0	2.0	1.7800308465957642	1.0500857830047607
1.0	35170000.0	35180000.0	1.0	1.9634735584259033	1.120915174484253
1.0	35180000.0	35190000.0	2.0	1.9436452388763428	1.1119202375411987
1.0	35200000.0	35210000.0	1.0	1.7620025873184204	1.022056221961975
1.0	35210000.0	35220000.0	1.0	1.812312126159668	1.053995966911316
1.0	35250000.0	35260000.0	2.0	1.5153745412826538	0.9203855395317078
1.0	35280000.0	35290000.0	1.0	1.8493543863296509	1.0696742534637451
1.0	35290000.0	35300000.0	2.0	1.5502442121505737	0.9422786831855774
1.0	35340000.0	35350000.0	2.0	1.9181123971939087	1.0967872142791748
1.0	35350000.0	35360000.0	1.0	1.9402376413345337	1.1099300384521484
1.0	35400000.0	35410000.0	1.0	1.8314708471298218	1.0622327327728271
1.0	35460000.0	35470000.0	0.0	1.5620486736297607	0.9339728355407715
1.0	35570000.0	35580000.0	1.0	1.3255493640899658	0.8446351885795593
1.0	35660000.0	35670000.0	1.0	1.5704351663589478	0.9525726437568665
1.0	35670000.0	35680000.0	1.0	1.6611478328704834	0.9965872764587402
1.0	35690000.0	35700000.0	1.0	1.674054503440857	1.000866174697876
1.0	35730000.0	35740000.0	2.0	1.5447757244110107	1.2109630107879639
1.0	35750000.0	35760000.0	0.0	1.3174283504486084	0.8373273015022278
1.0	35780000.0	35790000.0	1.0	1.3152482509613037	0.8358997106552124
1.0	35890000.0	35900000.0	2.0	1.4372265338897705	0.8858259320259094
1.0	35990000.0	36000000.0	2.0	1.5628976821899414	0.9332979917526245
1.0	36020000.0	36030000.0	3.0	1.4286737442016602	1.549170970916748
1.0	36050000.0	36060000.0	1.0	1.9085826873779297	1.0920168161392212
1.0	36090000.0	36100000.0	1.0	1.476787805557251	0.9176303148269653
1.0	36180000.0	36190000.0	2.0	1.4703564643859863	1.3128046989440918
1.0	36220000.0	36230000.0	0.0	1.6607013940811157	0.9780028462409973
1.0	36280000.0	36290000.0	0.0	1.702459692955017	1.0092146396636963
1.0	36430000.0	36440000.0	0.0	1.3298746347427368	0.8420010805130005
1.0	36530000.0	36540000.0	2.0	1.6795982122421265	1.0037753582000732
1.0	36680000.0	36690000.0	1.0	1.2610441446304321	0.9048248529434204
1.0	36700000.0	36710000.0	1.0	1.3127259016036987	0.8397457003593445
1.0	36710000.0	36720000.0	1.0	1.311014175415039	0.8342055082321167
1.0	36750000.0	36760000.0	1.0	1.3108174800872803	0.8662622570991516
1.0	36790000.0	36800000.0	1.0	1.8972482681274414	1.0884544849395752
1.0	36810000.0	36820000.0	0.0	1.529259204864502	0.9219250679016113
1.0	36830000.0	36840000.0	2.0	1.5165599584579468	0.9247944951057434
1.0	36840000.0	36850000.0	4.0	1.345353603363037	0.8495104908943176
1.0	36890000.0	36900000.0	2.0	1.7178754806518555	1.0186666250228882
1.0	36910000.0	36920000.0	0.0	1.8947511911392212	1.1336249113082886
1.0	36920000.0	36930000.0	1.0	1.3261682987213135	1.074617624282837
1.0	36940000.0	36950000.0	2.0	1.844565987586975	1.0666042566299438
1.0	37040000.0	37050000.0	3.0	2.0774474143981934	1.1590025424957275
1.0	37060000.0	37070000.0	2.0	2.2413783073425293	1.225782036781311
1.0	37080000.0	37090000.0	1.0	2.3943774700164795	1.2725601196289062
1.0	37090000.0	37100000.0	6.0	2.380681037902832	1.2676637172698975
1.0	37100000.0	37110000.0	3.0	2.5541341304779053	1.3207136392593384
1.0	37190000.0	37200000.0	6.0	2.853621244430542	1.403846263885498
1.0	37240000.0	37250000.0	2.0	2.8150203227996826	1.3937417268753052
1.0	37260000.0	37270000.0	2.0	2.9469027519226074	1.430161952972412
1.0	37330000.0	37340000.0	2.0	2.4230990409851074	1.2636966705322266
1.0	37350000.0	37360000.0	3.0	2.470308780670166	1.2785289287567139
1.0	37390000.0	37400000.0	3.0	2.599121570587158	1.3195550441741943
1.0	37420000.0	37430000.0	0.0	2.8267624378204346	1.39295494556427
1.0	37450000.0	37460000.0	2.0	2.8163204193115234	1.3892743587493896
1.0	37480000.0	37490000.0	3.0	2.969247579574585	1.4411022663116455
1.0	37510000.0	37520000.0	4.0	3.0949323177337646	1.478394865989685
1.0	37560000.0	37570000.0	4.0	3.995612621307373	1.7626489400863647
1.0	37570000.0	37580000.0	3.0	4.143145561218262	1.8144543170928955
1.0	37590000.0	37600000.0	4.0	3.9693171977996826	1.7545677423477173
1.0	37610000.0	37620000.0	4.0	3.9153828620910645	1.7373546361923218
1.0	37690000.0	37700000.0	5.0	3.811229705810547	1.7072283029556274
1.0	37940000.0	37950000.0	1.0	5.868289947509766	6.114709377288818
1.0	38030000.0	38040000.0	1.0	1.2863171100616455	0.853011965751648
1.0	38040000.0	38050000.0	3.0	1.227678656578064	0.8352929949760437
1.0	38130000.0	38140000.0	1.0	1.909088373184204	1.0919595956802368
1.0	38140000.0	38150000.0	0.0	1.6519603729248047	0.9761363863945007
1.0	38160000.0	38170000.0	2.0	1.3392199277877808	0.8783280253410339
1.0	38240000.0	38250000.0	4.0	1.8003568649291992	1.0489546060562134
1.0	38270000.0	38280000.0	0.0	1.4750198125839233	1.2836487293243408
1.0	38280000.0	38290000.0	1.0	1.3209301233291626	0.8426610231399536
1.0	38290000.0	38300000.0	2.0	1.3163833618164062	0.8374265432357788
1.0	38310000.0	38320000.0	0.0	1.4275518655776978	0.8793846964836121
1.0	38330000.0	38340000.0	2.0	1.3295682668685913	0.8407304883003235
1.0	38340000.0	38350000.0	0.0	1.383401870727539	0.8617842793464661
1.0	38380000.0	38390000.0	0.0	1.5151923894882202	0.9139957427978516
1.0	38400000.0	38410000.0	2.0	1.4065736532211304	0.8724693059921265
1.0	38440000.0	38450000.0	2.0	1.2471387386322021	0.8337208032608032
1.0	38450000.0	38460000.0	2.0	1.9209785461425781	1.4231865406036377
1.0	38490000.0	38500000.0	1.0	1.5223509073257446	0.9162052273750305
1.0	38500000.0	38510000.0	0.0	2.0011343955993652	1.128161907196045
1.0	38530000.0	38540000.0	1.0	2.0701584815979004	1.155907392501831
1.0	38630000.0	38640000.0	4.0	2.211724281311035	1.2148100137710571
1.0	38760000.0	38770000.0	2.0	2.481827974319458	1.2876262664794922
1.0	38780000.0	38790000.0	0.0	2.740349292755127	1.3659274578094482
1.0	38860000.0	38870000.0	3.0	3.2440078258514404	1.5359447002410889
1.0	38880000.0	38890000.0	2.0	3.354278087615967	1.5679799318313599
1.0	39030000.0	39040000.0	5.0	2.426973342895508	1.276055097579956
1.0	39040000.0	39050000.0	1.0	2.4881882667541504	1.2950336933135986
1.0	39050000.0	39060000.0	3.0	2.5908994674682617	1.31601881980896
1.0	39100000.0	39110000.0	1.0	2.634552001953125	1.3339723348617554
1.0	39110000.0	39120000.0	2.0	2.491486072540283	1.2833963632583618
1.0	39120000.0	39130000.0	0.0	2.5883994102478027	1.3166424036026
1.0	39130000.0	39140000.0	2.0	2.418555736541748	1.2607139348983765
1.0	39210000.0	39220000.0	6.0	2.185548782348633	1.1966091394424438
1.0	39240000.0	39250000.0	1.0	2.2530899047851562	1.2298555374145508
1.0	39250000.0	39260000.0	4.0	2.0847790241241455	1.1662567853927612
1.0	39290000.0	39300000.0	1.0	2.1095035076141357	1.1721622943878174
1.0	39300000.0	39310000.0	0.0	1.6005140542984009	0.9496951103210449
1.0	39330000.0	39340000.0	1.0	1.2941887378692627	1.1628878116607666
1.0	39490000.0	39500000.0	1.0	1.345733880996704	1.1228103637695312
1.0	39510000.0	39520000.0	2.0	1.8256250619888306	1.0572006702423096
1.0	39550000.0	39560000.0	0.0	1.6911866664886475	1.0022594928741455
1.0	39560000.0	39570000.0	2.0	1.6644718647003174	0.9961099624633789
1.0	39570000.0	39580000.0	1.0	1.4104509353637695	1.1905027627944946
1.0	39680000.0	39690000.0	1.0	1.311186671257019	0.8231788873672485
1.0	39750000.0	39760000.0	1.0	1.248631238937378	0.8280309438705444
1.0	39870000.0	39880000.0	0.0	1.511817455291748	1.188706636428833
1.0	39910000.0	39920000.0	1.0	1.2299280166625977	0.8357634544372559
1.0	39920000.0	39930000.0	2.0	1.1799218654632568	0.816424548625946
1.0	39970000.0	39980000.0	0.0	1.6575298309326172	0.9909707903862
1.0	39990000.0	40000000.0	1.0	1.4477863311767578	0.8923434019088745
1.0	40010000.0	40020000.0	2.0	1.3676923513412476	0.8564310073852539
1.0	40040000.0	40050000.0	0.0	1.3839489221572876	1.3320081233978271
1.0	40090000.0	40100000.0	1.0	2.1863720417022705	1.2029764652252197
1.0	40170000.0	40180000.0	0.0	2.1783435344696045	1.200577974319458
1.0	40410000.0	40420000.0	2.0	1.7090797424316406	1.015643835067749
1.0	40510000.0	40520000.0	0.0	1.6050395965576172	0.9513524770736694
1.0	40560000.0	40570000.0	1.0	1.2158199548721313	0.8802913427352905
1.0	40610000.0	40620000.0	1.0	1.9435079097747803	1.1073744297027588
1.0	40630000.0	40640000.0	1.0	1.5966814756393433	0.9567347764968872
1.0	40670000.0	40680000.0	1.0	1.2586488723754883	0.8184627294540405
1.0	40740000.0	40750000.0	0.0	1.277713656425476	0.8304942846298218
1.0	40770000.0	40780000.0	1.0	1.625105619430542	0.9703633189201355
1.0	40790000.0	40800000.0	2.0	1.7635304927825928	1.0365705490112305
1.0	40800000.0	40810000.0	1.0	1.6777830123901367	0.9996880292892456
1.0	40900000.0	40910000.0	2.0	1.85004460811615	1.0703785419464111
1.0	40910000.0	40920000.0	1.0	2.0953938961029053	1.224066972732544
1.0	40920000.0	40930000.0	1.0	1.6639559268951416	0.9998140335083008
1.0	40980000.0	40990000.0	1.0	1.6934316158294678	1.0193077325820923
1.0	41200000.0	41210000.0	0.0	1.3113691806793213	0.8366686701774597
1.0	41260000.0	41270000.0	1.0	1.5103038549423218	0.9004702568054199
1.0	41280000.0	41290000.0	2.0	1.6590979099273682	0.989651083946228
1.0	41290000.0	41300000.0	1.0	1.7571122646331787	1.0320780277252197
1.0	41310000.0	41320000.0	1.0	1.6241395473480225	0.9765638113021851
1.0	41340000.0	41350000.0	1.0	1.7565542459487915	1.0347702503204346
1.0	41350000.0	41360000.0	1.0	1.761109709739685	1.035083532333374
1.0	41600000.0	41610000.0	2.0	1.4170706272125244	0.8743624687194824
1.0	41630000.0	41640000.0	1.0	1.6510019302368164	0.9788402318954468
1.0	41710000.0	41720000.0	0.0	1.7959508895874023	1.0428026914596558
1.0	41720000.0	41730000.0	4.0	1.8134006261825562	1.0553652048110962
1.0	41730000.0	41740000.0	0.0	1.9104831218719482	1.0935462713241577
1.0	41790000.0	41800000.0	2.0	1.7533460855484009	1.0305675268173218
1.0	41860000.0	41870000.0	1.0	1.6772098541259766	1.002718210220337
1.0	41870000.0	41880000.0	2.0	1.7536035776138306	1.0311673879623413
1.0	41880000.0	41890000.0	1.0	1.6291316747665405	0.9802201390266418
1.0	42020000.0	42030000.0	3.0	1.9294681549072266	1.1014856100082397
1.0	42080000.0	42090000.0	1.0	1.768951177597046	1.0348201990127563
1.0	42100000.0	42110000.0	3.0	1.940442681312561	1.1045196056365967
1.0	42170000.0	42180000.0	1.0	1.9084060192108154	1.0945862531661987
1.0	42180000.0	42190000.0	1.0	1.9475584030151367	1.1082117557525635
1.0	42290000.0	42300000.0	1.0	1.8515163660049438	1.0688464641571045
1.0	42310000.0	42320000.0	1.0	1.9448028802871704	1.106836199760437
1.0	42360000.0	42370000.0	1.0	1.5505353212356567	0.9293831586837769
1.0	42370000.0	42380000.0	3.0	1.8075469732284546	1.0546796321868896
1.0	42380000.0	42390000.0	3.0	1.6463165283203125	1.013059377670288
1.0	42560000.0	42570000.0	3.0	1.8625049591064453	1.0814790725708008
1.0	42910000.0	42920000.0	1.0	1.820603370666504	1.0589021444320679
1.0	42940000.0	42950000.0	1.0	1.6867660284042358	1.0067998170852661
1.0	42970000.0	42980000.0	3.0	1.712918996810913	1.0309141874313354
1.0	42980000.0	42990000.0	1.0	1.7905079126358032	1.0521206855773926
1.0	42990000.0	43000000.0	0.0	1.8856887817382812	1.0844534635543823
1.0	43010000.0	43020000.0	0.0	1.7884410619735718	1.0454258918762207
1.0	43030000.0	43040000.0	3.0	1.6913042068481445	1.0091211795806885
1.0	43150000.0	43160000.0	0.0	1.265002965927124	0.8507922291755676
1.0	43190000.0	43200000.0	2.0	1.5818477869033813	0.9573221206665039
1.0	43220000.0	43230000.0	0.0	1.3363831043243408	0.8424311876296997
1.0	43270000.0	43280000.0	2.0	1.4579216241836548	0.896111786365509
1.0	43320000.0	43330000.0	0.0	1.74540114402771	1.0396229028701782
1.0	43350000.0	43360000.0	1.0	1.8032824993133545	1.0508551597595215
1.0	43410000.0	43420000.0	1.0	1.3361809253692627	0.8462408185005188
1.0	43470000.0	43480000.0	0.0	1.8589427471160889	1.0733833312988281
1.0	43490000.0	43500000.0	3.0	1.7347476482391357	1.023453950881958
1.0	43520000.0	43530000.0	1.0	1.7157313823699951	1.0172641277313232
1.0	43560000.0	43570000.0	1.0	1.7783424854278564	1.0422154664993286
1.0	43700000.0	43710000.0	2.0	1.4986385107040405	0.9083418846130371
1.0	43780000.0	43790000.0	3.0	1.5929404497146606	0.9680145978927612
1.0	43850000.0	43860000.0	1.0	1.4895647764205933	2.5025689601898193
1.0	43910000.0	43920000.0	1.0	1.069824457168579	0.7288140058517456
1.0	43950000.0	43960000.0	0.0	1.5453637838363647	0.9436122179031372
1.0	43960000.0	43970000.0	1.0	1.4600179195404053	0.908355712890625
1.0	43990000.0	44000000.0	2.0	1.1535853147506714	0.7719513773918152
1.0	44220000.0	44230000.0	0.0	1.3135645389556885	0.8364249467849731
1.0	44240000.0	44250000.0	1.0	1.363075852394104	0.8689759373664856
1.0	44250000.0	44260000.0	0.0	1.3398991823196411	0.8555719256401062
1.0	44320000.0	44330000.0	2.0	1.360788106918335	0.8603582382202148
1.0	44340000.0	44350000.0	0.0	1.3882944583892822	0.8739678263664246
1.0	44400000.0	44410000.0	2.0	1.338192105293274	0.8753341436386108
1.0	44540000.0	44550000.0	3.0	2.2280080318450928	1.2191064357757568
1.0	44670000.0	44680000.0	0.0	1.4894026517868042	1.2419673204421997
1.0	44710000.0	44720000.0	2.0	1.4577324390411377	0.8909873962402344
1.0	44750000.0	44760000.0	1.0	1.226130485534668	0.8196771740913391
1.0	44820000.0	44830000.0	0.0	1.4354604482650757	0.914779007434845
1.0	44860000.0	44870000.0	2.0	1.9557710886001587	1.1101560592651367
1.0	44890000.0	44900000.0	2.0	1.9708856344223022	1.1171926259994507
1.0	44910000.0	44920000.0	2.0	1.9553463459014893	1.111020565032959
1.0	44960000.0	44970000.0	0.0	2.0924906730651855	1.166018009185791
1.0	45050000.0	45060000.0	1.0	1.7118476629257202	1.0082776546478271
1.0	45070000.0	45080000.0	1.0	1.9278218746185303	1.0977648496627808
1.0	45120000.0	45130000.0	0.0	1.4438873529434204	0.8849002122879028
1.0	45200000.0	45210000.0	1.0	1.921685814857483	1.1424405574798584
1.0	45220000.0	45230000.0	0.0	1.450453519821167	0.8973487615585327
1.0	45260000.0	45270000.0	1.0	1.4643375873565674	0.9806820750236511
1.0	45350000.0	45360000.0	0.0	1.5954147577285767	0.9480787515640259
1.0	45400000.0	45410000.0	3.0	1.6508420705795288	0.9759902954101562
1.0	45510000.0	45520000.0	1.0	1.7055435180664062	1.0098893642425537
1.0	45520000.0	45530000.0	2.0	1.6519429683685303	0.9916335940361023
1.0	45690000.0	45700000.0	0.0	1.548149824142456	0.9400262832641602
1.0	45760000.0	45770000.0	0.0	1.2018617391586304	0.8093856573104858
1.0	45860000.0	45870000.0	0.0	1.3346054553985596	0.8500129580497742
1.0	45880000.0	45890000.0	0.0	1.4633913040161133	0.9092022776603699
1.0	45910000.0	45920000.0	0.0	1.464699149131775	0.9038049578666687
1.0	45930000.0	45940000.0	1.0	1.5044528245925903	0.9303581118583679
1.0	46020000.0	46030000.0	1.0	1.1266392469406128	0.7859446406364441
1.0	46060000.0	46070000.0	1.0	1.1819639205932617	0.7961554527282715
1.0	46070000.0	46080000.0	0.0	1.1707903146743774	0.796088695526123
1.0	46150000.0	46160000.0	1.0	5.554356575012207	6.012485027313232
1.0	46200000.0	46210000.0	0.0	1.215240716934204	0.7983205318450928
1.0	46210000.0	46220000.0	0.0	1.5128581523895264	1.2306307554244995
1.0	46220000.0	46230000.0	1.0	1.5237106084823608	0.9330160021781921
1.0	46260000.0	46270000.0	0.0	1.4166114330291748	0.8854926228523254
1.0	46390000.0	46400000.0	2.0	1.2900091409683228	0.8252727389335632
1.0	46500000.0	46510000.0	0.0	1.3567758798599243	0.8503241539001465
1.0	46510000.0	46520000.0	1.0	1.436139464378357	0.894801914691925
1.0	46530000.0	46540000.0	1.0	1.3500467538833618	0.8484718203544617
1.0	46550000.0	46560000.0	1.0	1.5672893524169922	0.956314742565155
1.0	46590000.0	46600000.0	2.0	1.172872543334961	1.1677212715148926
1.0	46720000.0	46730000.0	0.0	1.3588669300079346	0.8530920147895813
1.0	46870000.0	46880000.0	1.0	1.6042454242706299	0.9578016400337219
1.0	46920000.0	46930000.0	0.0	2.0540051460266113	1.1497485637664795
1.0	46990000.0	47000000.0	4.0	1.7620207071304321	1.0361459255218506
1.0	47030000.0	47040000.0	1.0	1.4001222848892212	0.8676824569702148
1.0	47060000.0	47070000.0	1.0	1.175851821899414	0.8994407653808594
1.0	47250000.0	47260000.0	1.0	1.621538758277893	0.9830852746963501
1.0	47270000.0	47280000.0	0.0	1.5919071435928345	0.9692788124084473
1.0	47280000.0	47290000.0	0.0	1.6489185094833374	0.9921321868896484
1.0	47600000.0	47610000.0	2.0	1.7005971670150757	1.011974573135376
1.0	47610000.0	47620000.0	0.0	1.7706801891326904	1.038313627243042
1.0	47680000.0	47690000.0	4.0	1.7251415252685547	1.0203810930252075
1.0	47760000.0	47770000.0	2.0	1.341139554977417	0.8709524869918823
1.0	47840000.0	47850000.0	1.0	1.2411396503448486	0.8231021761894226
1.0	47950000.0	47960000.0	0.0	1.5935417413711548	0.9593397974967957
1.0	48000000.0	48010000.0	1.0	1.52811598777771	0.9384258389472961
1.0	48100000.0	48110000.0	1.0	1.6905977725982666	1.0067535638809204
1.0	48120000.0	48130000.0	1.0	1.7099297046661377	1.0152013301849365
1.0	48150000.0	48160000.0	0.0	1.8156265020370483	1.0534288883209229
1.0	48210000.0	48220000.0	2.0	1.683811902999878	0.9979511499404907
1.0	48220000.0	48230000.0	2.0	1.769749641418457	1.0379887819290161
1.0	48340000.0	48350000.0	0.0	1.6415563821792603	0.971380352973938
1.0	48390000.0	48400000.0	3.0	1.5828638076782227	0.9494067430496216
1.0	48430000.0	48440000.0	2.0	1.6019680500030518	0.958138644695282
1.0	48460000.0	48470000.0	1.0	1.6534855365753174	0.9828372001647949
1.0	48530000.0	48540000.0	1.0	1.9253435134887695	1.0988322496414185
1.0	48650000.0	48660000.0	0.0	1.686128854751587	0.9982171058654785
1.0	48680000.0	48690000.0	2.0	1.4885343313217163	0.9126405715942383
1.0	48750000.0	48760000.0	2.0	1.64803147315979	1.0001384019851685
1.0	48970000.0	48980000.0	2.0	3.0153331756591797	1.4564399719238281
1.0	48990000.0	49000000.0	8.0	2.419060230255127	1.2651987075805664
1.0	49020000.0	49030000.0	2.0	3.1617419719696045	1.4977691173553467
1.0	49070000.0	49080000.0	2.0	3.1221811771392822	1.4847325086593628
1.0	49110000.0	49120000.0	2.0	2.7923107147216797	1.3813799619674683
1.0	49120000.0	49130000.0	5.0	2.6369082927703857	1.3317997455596924
1.0	49150000.0	49160000.0	1.0	2.7550065517425537	1.3606555461883545
1.0	49170000.0	49180000.0	1.0	3.0819125175476074	1.4722929000854492
1.0	49210000.0	49220000.0	1.0	3.1772255897521973	1.5022234916687012
1.0	49230000.0	49240000.0	1.0	3.0070443153381348	1.4461864233016968
1.0	49250000.0	49260000.0	3.0	3.121601104736328	1.4827337265014648
1.0	49270000.0	49280000.0	4.0	3.43231463432312	1.5879530906677246
1.0	49280000.0	49290000.0	2.0	3.327305316925049	1.5449812412261963
1.0	49290000.0	49300000.0	5.0	3.9569830894470215	1.7546155452728271
1.0	49400000.0	49410000.0	5.0	4.645925998687744	1.9780864715576172
1.0	49450000.0	49460000.0	8.0	5.732180595397949	2.2927067279815674
1.0	49520000.0	49530000.0	5.0	5.700295448303223	2.2654478549957275
1.0	49540000.0	49550000.0	6.0	5.658285140991211	2.2673473358154297
1.0	49550000.0	49560000.0	5.0	5.878991603851318	2.3255302906036377
1.0	49590000.0	49600000.0	4.0	4.695361137390137	1.9755346775054932
1.0	49610000.0	49620000.0	7.0	5.1338911056518555	2.113478183746338
1.0	49650000.0	49660000.0	7.0	4.632956504821777	1.963553786277771
1.0	49660000.0	49670000.0	6.0	4.79471492767334	2.0117313861846924
1.0	49690000.0	49700000.0	2.0	4.5185065269470215	1.9328010082244873
1.0	49760000.0	49770000.0	6.0	4.712121486663818	1.990391731262207
1.0	49790000.0	49800000.0	4.0	4.6184892654418945	1.9577316045761108
1.0	49830000.0	49840000.0	3.0	5.323994159698486	2.170738935470581
1.0	49880000.0	49890000.0	5.0	5.492150783538818	2.219740390777588
1.0	49890000.0	49900000.0	5.0	5.814777851104736	2.313452959060669
1.0	49920000.0	49930000.0	9.0	5.8804402351379395	2.3342998027801514
1.0	50070000.0	50080000.0	2.0	6.3259758949279785	2.4583539962768555
1.0	50110000.0	50120000.0	5.0	6.227941989898682	2.427227020263672
1.0	50140000.0	50150000.0	8.0	6.109162330627441	2.397533416748047
1.0	50150000.0	50160000.0	6.0	6.231924057006836	2.4266791343688965
1.0	50210000.0	50220000.0	12.0	6.062678337097168	2.394606113433838
1.0	50270000.0	50280000.0	5.0	6.227049827575684	2.439385175704956
1.0	50320000.0	50330000.0	4.0	5.8729248046875	2.3365750312805176
1.0	50440000.0	50450000.0	4.0	5.408101558685303	2.1926777362823486
1.0	50450000.0	50460000.0	7.0	5.458838939666748	2.216844081878662
1.0	50520000.0	50530000.0	7.0	5.323521614074707	2.179624557495117
1.0	50590000.0	50600000.0	8.0	5.220767498016357	2.143592119216919
1.0	50630000.0	50640000.0	7.0	4.459724426269531	1.9118238687515259
1.0	50640000.0	50650000.0	1.0	4.220206260681152	1.8285400867462158
1.0	50710000.0	50720000.0	1.0	3.836709499359131	1.7175601720809937
1.0	50730000.0	50740000.0	3.0	3.379159927368164	1.5648777484893799
1.0	50790000.0	50800000.0	2.0	2.4662578105926514	1.2804458141326904
1.0	50820000.0	50830000.0	3.0	2.6799254417419434	1.3460487127304077
1.0	50880000.0	50890000.0	2.0	1.9322903156280518	1.1023160219192505
1.0	50890000.0	50900000.0	3.0	1.937390685081482	1.1028103828430176
1.0	50950000.0	50960000.0	0.0	1.6203076839447021	0.9681501388549805
1.0	50980000.0	50990000.0	0.0	1.611383080482483	0.9769737124443054
1.0	51030000.0	51040000.0	1.0	1.2569738626480103	0.8153424263000488
1.0	51090000.0	51100000.0	1.0	1.4112935066223145	0.8844258189201355
1.0	51140000.0	51150000.0	1.0	1.5104701519012451	0.9248296022415161
1.0	51180000.0	51190000.0	1.0	1.5343074798583984	0.9360138773918152
1.0	51230000.0	51240000.0	2.0	1.4805736541748047	0.9168542623519897
1.0	51240000.0	51250000.0	1.0	1.2594413757324219	0.8166047930717468
1.0	51250000.0	51260000.0	0.0	1.4100449085235596	0.8812688589096069
1.0	51360000.0	51370000.0	0.0	1.6492443084716797	0.9892882108688354
1.0	51400000.0	51410000.0	2.0	1.508268117904663	0.9168073534965515
1.0	51530000.0	51540000.0	3.0	2.056954860687256	1.1513162851333618
1.0	51550000.0	51560000.0	4.0	2.0739059448242188	1.1592541933059692
1.0	51560000.0	51570000.0	3.0	2.0957417488098145	1.1690958738327026
1.0	51580000.0	51590000.0	3.0	1.9929767847061157	1.1261416673660278
1.0	51680000.0	51690000.0	1.0	1.696955919265747	1.00901460647583
1.0	51740000.0	51750000.0	2.0	1.2334922552108765	0.8060973286628723
1.0	51750000.0	51760000.0	1.0	1.296841025352478	0.8289626836776733
1.0	51800000.0	51810000.0	0.0	1.4838616847991943	0.9061263203620911
1.0	51810000.0	51820000.0	0.0	1.4636085033416748	0.9128212928771973
1.0	51880000.0	51890000.0	1.0	1.2403900623321533	0.8071819543838501
1.0	51890000.0	51900000.0	1.0	1.2349021434783936	0.805069625377655
1.0	51910000.0	51920000.0	0.0	1.2458901405334473	0.8093219995498657
1.0	52080000.0	52090000.0	1.0	1.4962713718414307	1.264899492263794
1.0	52100000.0	52110000.0	2.0	1.5474379062652588	0.9271944761276245
1.0	52130000.0	52140000.0	1.0	1.5286529064178467	0.9198031425476074
1.0	52180000.0	52190000.0	2.0	1.763584852218628	1.0330232381820679
1.0	52210000.0	52220000.0	3.0	1.4889633655548096	0.9031209945678711
1.0	52350000.0	52360000.0	1.0	1.9442813396453857	1.1066138744354248
1.0	52360000.0	52370000.0	0.0	2.053271532058716	1.1500858068466187
1.0	52370000.0	52380000.0	2.0	1.932970404624939	1.101668357849121
1.0	52440000.0	52450000.0	2.0	1.7416614294052124	1.0264098644256592
1.0	52500000.0	52510000.0	2.0	1.3309656381607056	0.8404811024665833
1.0	52550000.0	52560000.0	2.0	1.2965561151504517	0.829628586769104
1.0	52650000.0	52660000.0	3.0	1.456081748008728	0.9044749140739441
1.0	52690000.0	52700000.0	1.0	1.5100857019424438	0.9328557252883911
1.0	52770000.0	52780000.0	2.0	1.3960875272750854	0.8716232180595398
1.0	52850000.0	52860000.0	0.0	1.2449703216552734	0.8178868293762207
1.0	52870000.0	52880000.0	3.0	1.4633960723876953	1.312690258026123
1.0	52890000.0	52900000.0	3.0	1.195635437965393	0.791299045085907
1.0	52980000.0	52990000.0	1.0	1.3815290927886963	0.8597748875617981
1.0	53000000.0	53010000.0	3.0	1.5224148035049438	0.9336725473403931
1.0	53230000.0	53240000.0	2.0	1.4404997825622559	0.8842015266418457
1.0	53260000.0	53270000.0	2.0	1.3944813013076782	0.8657552003860474
1.0	53320000.0	53330000.0	3.0	1.7441803216934204	1.0298793315887451
1.0	53420000.0	53430000.0	0.0	1.2298389673233032	0.8033544421195984
1.0	53430000.0	53440000.0	1.0	1.2571746110916138	0.8161117434501648
1.0	53490000.0	53500000.0	0.0	1.2110843658447266	0.8026657104492188
1.0	53620000.0	53630000.0	3.0	1.6015987396240234	0.9733978509902954
1.0	53640000.0	53650000.0	1.0	1.286888837814331	0.8592156171798706
1.0	53710000.0	53720000.0	0.0	1.2272461652755737	0.8178885579109192
1.0	53930000.0	53940000.0	1.0	1.9382203817367554	1.1039741039276123
1.0	53950000.0	53960000.0	1.0	1.9591909646987915	1.1133636236190796
1.0	54000000.0	54010000.0	5.0	2.0393426418304443	1.1447744369506836
1.0	54020000.0	54030000.0	0.0	2.2275288105010986	1.2211449146270752
1.0	54050000.0	54060000.0	4.0	2.0330116748809814	1.1416208744049072
1.0	54090000.0	54100000.0	4.0	2.1966211795806885	1.2084909677505493
1.0	54130000.0	54140000.0	2.0	2.148434638977051	1.1878422498703003
1.0	54150000.0	54160000.0	4.0	2.1267292499542236	1.1792142391204834
1.0	54180000.0	54190000.0	2.0	1.9628822803497314	1.114120364189148
1.0	54230000.0	54240000.0	0.0	1.3830273151397705	0.8616328239440918
1.0	54280000.0	54290000.0	0.0	1.3385772705078125	0.8458097577095032
1.0	54550000.0	54560000.0	0.0	1.206239104270935	0.7965317964553833
1.0	54620000.0	54630000.0	0.0	1.4879481792449951	0.9173299074172974
1.0	54690000.0	54700000.0	1.0	1.3182843923568726	0.8364071846008301
1.0	54700000.0	54710000.0	0.0	1.360800862312317	0.8520053625106812
1.0	54800000.0	54810000.0	2.0	1.2148481607437134	0.8304072618484497
1.0	54810000.0	54820000.0	2.0	1.239841103553772	0.8259136080741882
1.0	54890000.0	54900000.0	2.0	1.5229448080062866	0.9304083585739136
1.0	54940000.0	54950000.0	1.0	1.5065724849700928	0.9247206449508667
1.0	54960000.0	54970000.0	0.0	1.6217889785766602	0.9720227122306824
1.0	55000000.0	55010000.0	1.0	1.51165771484375	0.8913728594779968
1.0	55030000.0	55040000.0	1.0	1.3367998600006104	0.8629758954048157
1.0	55210000.0	55220000.0	0.0	1.6591956615447998	0.9946268796920776
1.0	55250000.0	55260000.0	2.0	1.5224775075912476	0.9318538904190063
1.0	55390000.0	55400000.0	1.0	1.742772102355957	1.0266458988189697
1.0	55400000.0	55410000.0	0.0	1.670098900794983	0.995940089225769
1.0	55530000.0	55540000.0	1.0	1.2680257558822632	0.8222519159317017
1.0	55550000.0	55560000.0	1.0	1.238181710243225	0.833162784576416
1.0	55660000.0	55670000.0	2.0	1.4427677392959595	0.8861857652664185
1.0	55700000.0	55710000.0	3.0	1.8158267736434937	1.0562663078308105
1.0	55740000.0	55750000.0	1.0	1.821793556213379	1.0524866580963135
1.0	55750000.0	55760000.0	1.0	2.010913372039795	1.1323167085647583
1.0	55790000.0	55800000.0	1.0	2.045356273651123	1.1470375061035156
1.0	55800000.0	55810000.0	0.0	2.0353200435638428	1.1451040506362915
1.0	55840000.0	55850000.0	0.0	1.9183576107025146	1.0945934057235718
1.0	56020000.0	56030000.0	0.0	2.4682869911193848	1.2701951265335083
1.0	56090000.0	56100000.0	3.0	3.589648485183716	1.627636194229126
1.0	56100000.0	56110000.0	4.0	3.732959747314453	1.6767463684082031
1.0	56150000.0	56160000.0	5.0	4.838525295257568	2.033690929412842
1.0	56250000.0	56260000.0	2.0	5.765577793121338	2.30265474319458
1.0	56350000.0	56360000.0	6.0	4.025299549102783	1.7739347219467163
1.0	56380000.0	56390000.0	5.0	4.25818395614624	1.8401962518692017
1.0	56460000.0	56470000.0	6.0	3.9445724487304688	1.7534691095352173
1.0	56480000.0	56490000.0	2.0	4.4685444831848145	1.9199575185775757
1.0	56530000.0	56540000.0	3.0	4.279036045074463	1.8478469848632812
1.0	56550000.0	56560000.0	2.0	3.7106659412384033	1.6778240203857422
1.0	56680000.0	56690000.0	1.0	3.0938823223114014	1.4782096147537231
1.0	56720000.0	56730000.0	2.0	2.478951930999756	1.2805140018463135
1.0	56760000.0	56770000.0	0.0	2.1443088054656982	1.1762914657592773
1.0	56840000.0	56850000.0	2.0	1.6260074377059937	0.9702222943305969
1.0	56860000.0	56870000.0	3.0	1.7205034494400024	1.0234668254852295
1.0	56930000.0	56940000.0	1.0	1.6225306987762451	0.9664472341537476
1.0	56960000.0	56970000.0	2.0	1.6589345932006836	0.980739414691925
1.0	57230000.0	57240000.0	4.0	2.3684253692626953	1.2486436367034912
1.0	57260000.0	57270000.0	1.0	2.3039562702178955	1.2243516445159912
1.0	57350000.0	57360000.0	2.0	2.8428707122802734	1.3975615501403809
1.0	57420000.0	57430000.0	6.0	2.3767600059509277	1.2548257112503052
1.0	57470000.0	57480000.0	3.0	2.7219395637512207	1.35871422290802
1.0	57510000.0	57520000.0	2.0	3.3755784034729004	1.5664656162261963
1.0	57530000.0	57540000.0	5.0	2.9229860305786133	1.4141007661819458
1.0	57580000.0	57590000.0	5.0	3.1284451484680176	1.4869601726531982
1.0	57610000.0	57620000.0	0.0	3.8397488594055176	1.713996171951294
1.0	57640000.0	57650000.0	6.0	3.7643349170684814	1.689576506614685
1.0	57650000.0	57660000.0	5.0	3.890352964401245	1.7272109985351562
1.0	57860000.0	57870000.0	4.0	3.5278358459472656	1.614225149154663
1.0	57890000.0	57900000.0	1.0	3.675903797149658	1.6584535837173462
1.0	58070000.0	58080000.0	2.0	3.9741032123565674	1.7580468654632568
1.0	58100000.0	58110000.0	4.0	4.076394081115723	1.7893224954605103
1.0	58130000.0	58140000.0	4.0	4.547061443328857	1.9338937997817993
1.0	58180000.0	58190000.0	5.0	5.07222318649292	2.0978894233703613
1.0	58240000.0	58250000.0	9.0	4.464873313903809	1.9067071676254272
1.0	58260000.0	58270000.0	7.0	4.231451988220215	1.834694266319275
1.0	58330000.0	58340000.0	2.0	3.8041927814483643	1.7018096446990967
1.0	58370000.0	58380000.0	2.0	3.452817916870117	1.5901517868041992
1.0	58510000.0	58520000.0	2.0	3.2674076557159424	1.528877854347229
1.0	58530000.0	58540000.0	0.0	3.56933331489563	1.6274226903915405
1.0	58770000.0	58780000.0	5.0	2.3385584354400635	1.236034631729126
1.0	58820000.0	58830000.0	3.0	2.243046283721924	1.206119418144226
1.0	58830000.0	58840000.0	5.0	2.4367775917053223	1.2686797380447388
1.0	58880000.0	58890000.0	2.0	1.967860460281372	1.1186935901641846
1.0	58940000.0	58950000.0	2.0	1.6193653345108032	0.9787157773971558
1.0	58960000.0	58970000.0	2.0	1.4312766790390015	0.887887179851532
1.0	59040000.0	59050000.0	1.0	1.3256933689117432	0.8480323553085327
1.0	59050000.0	59060000.0	2.0	1.3862950801849365	0.8701284527778625
1.0	59100000.0	59110000.0	0.0	1.625689148902893	0.9797570109367371
1.0	59110000.0	59120000.0	0.0	1.340816855430603	0.8492716550827026
1.0	59130000.0	59140000.0	1.0	1.1640889644622803	0.8137246966362
1.0	59190000.0	59200000.0	4.0	1.52668035030365	0.9373752474784851
1.0	59250000.0	59260000.0	0.0	1.1986688375473022	1.1874126195907593
1.0	59260000.0	59270000.0	0.0	1.4526522159576416	0.8895927667617798
1.0	59340000.0	59350000.0	0.0	1.3288395404815674	0.8737424612045288
1.0	59400000.0	59410000.0	1.0	1.4533311128616333	0.8940976858139038
1.0	59410000.0	59420000.0	0.0	1.6264076232910156	0.9807693362236023
1.0	59470000.0	59480000.0	1.0	1.5000724792480469	0.9164592623710632
1.0	59480000.0	59490000.0	2.0	1.4101860523223877	0.8768275380134583
1.0	59500000.0	59510000.0	1.0	1.4942007064819336	0.9191374778747559
1.0	59560000.0	59570000.0	4.0	1.7210136651992798	1.020371675491333
1.0	59650000.0	59660000.0	2.0	1.7915534973144531	1.0542747974395752
1.0	59660000.0	59670000.0	5.0	1.616744041442871	0.9705808758735657
1.0	59680000.0	59690000.0	2.0	1.6384843587875366	0.9831123352050781
1.0	59720000.0	59730000.0	0.0	1.7696727514266968	1.0311120748519897
1.0	59770000.0	59780000.0	0.0	1.7418819665908813	1.0243479013442993
1.0	59820000.0	59830000.0	3.0	1.423141360282898	0.880538821220398
1.0	59840000.0	59850000.0	2.0	1.4289982318878174	0.8875538110733032
1.0	59900000.0	59910000.0	2.0	1.6224689483642578	0.9759663343429565
1.0	60010000.0	60020000.0	1.0	1.534088373184204	0.9418428540229797
1.0	60030000.0	60040000.0	0.0	1.663060188293457	0.9959279894828796
1.0	60160000.0	60170000.0	0.0	1.5897176265716553	0.9519833326339722
1.0	60200000.0	60210000.0	1.0	1.4237267971038818	0.8810990452766418
1.0	60260000.0	60270000.0	2.0	1.7808233499526978	1.050066351890564
1.0	60310000.0	60320000.0	2.0	1.6911163330078125	1.0022776126861572
1.0	60320000.0	60330000.0	3.0	1.474879503250122	0.8999277949333191
1.0	60330000.0	60340000.0	4.0	1.4392449855804443	0.8869611024856567
1.0	60430000.0	60440000.0	2.0	1.8843462467193604	1.0783376693725586
1.0	60450000.0	60460000.0	3.0	2.1905791759490967	1.1873259544372559
1.0	60460000.0	60470000.0	3.0	2.227191925048828	1.199183464050293
1.0	60550000.0	60560000.0	4.0	2.9063880443573	1.4191999435424805
1.0	60580000.0	60590000.0	1.0	3.222321033477783	1.5205414295196533
1.0	60600000.0	60610000.0	5.0	2.926628589630127	1.424560308456421
1.0	60740000.0	60750000.0	3.0	2.6417675018310547	1.3298547267913818
1.0	60750000.0	60760000.0	4.0	3.2359166145324707	1.5226529836654663
1.0	60780000.0	60790000.0	1.0	3.1656100749969482	1.5023787021636963
1.0	60790000.0	60800000.0	4.0	3.2443699836730957	1.5320290327072144
1.0	60880000.0	60890000.0	0.0	3.1599349975585938	1.5058321952819824
1.0	61050000.0	61060000.0	0.0	3.628859758377075	1.6488182544708252
1.0	61110000.0	61120000.0	1.0	2.7748522758483887	1.3793532848358154
1.0	61270000.0	61280000.0	6.0	2.0217316150665283	1.1330236196517944
1.0	61310000.0	61320000.0	1.0	1.936153769493103	1.1094712018966675
1.0	61410000.0	61420000.0	2.0	1.8920129537582397	1.0867397785186768
1.0	61490000.0	61500000.0	3.0	2.206347942352295	1.2111327648162842
1.0	61510000.0	61520000.0	1.0	1.9292774200439453	1.2658121585845947
1.0	61530000.0	61540000.0	5.0	1.964646577835083	1.1144464015960693
1.0	61570000.0	61580000.0	3.0	1.710695505142212	1.0001276731491089
1.0	61610000.0	61620000.0	1.0	1.6135389804840088	0.9554060697555542
1.0	61650000.0	61660000.0	1.0	1.5911587476730347	0.9525600671768188
1.0	61670000.0	61680000.0	1.0	1.6531479358673096	0.9905561208724976
1.0	61720000.0	61730000.0	0.0	1.6343742609024048	0.9830562472343445
1.0	61760000.0	61770000.0	1.0	1.4540760517120361	0.8968498110771179
1.0	61780000.0	61790000.0	0.0	1.5204081535339355	0.9307807683944702
1.0	61790000.0	61800000.0	1.0	1.5849957466125488	0.963373064994812
1.0	61800000.0	61810000.0	3.0	1.3628208637237549	0.8621333241462708
1.0	61860000.0	61870000.0	1.0	1.6038824319839478	0.9696964025497437
1.0	62000000.0	62010000.0	1.0	1.9999736547470093	1.1292247772216797
1.0	62020000.0	62030000.0	3.0	1.89411199092865	1.0947200059890747
1.0	62070000.0	62080000.0	0.0	1.9906085729599	1.125614047050476
1.0	62100000.0	62110000.0	4.0	1.7822129726409912	1.0420533418655396
1.0	62190000.0	62200000.0	2.0	1.2863380908966064	1.1927169561386108
1.0	62270000.0	62280000.0	3.0	1.3571118116378784	0.8542020916938782
1.0	62280000.0	62290000.0	1.0	1.3186684846878052	0.8420419692993164
1.0	62290000.0	62300000.0	1.0	1.304165244102478	0.8532530665397644
1.0	62350000.0	62360000.0	0.0	1.3770835399627686	0.8629633188247681
1.0	62420000.0	62430000.0	2.0	1.566432237625122	0.9539216160774231
1.0	62440000.0	62450000.0	2.0	1.5359901189804077	0.9390885233879089
1.0	62490000.0	62500000.0	1.0	1.7502342462539673	1.0307780504226685
1.0	62500000.0	62510000.0	2.0	1.6168673038482666	0.9694246053695679
1.0	62550000.0	62560000.0	3.0	1.451117753982544	0.8904473185539246
1.0	62570000.0	62580000.0	2.0	1.6260929107666016	0.9780289530754089
1.0	62590000.0	62600000.0	0.0	1.550993800163269	0.9311110377311707
1.0	62610000.0	62620000.0	2.0	1.4262783527374268	0.8793670535087585
1.0	62720000.0	62730000.0	2.0	2.143667697906494	1.1885267496109009
1.0	62800000.0	62810000.0	2.0	2.083477020263672	1.1626219749450684
1.0	62830000.0	62840000.0	1.0	2.009777545928955	1.1327072381973267
1.0	62850000.0	62860000.0	0.0	1.7240009307861328	1.0086753368377686
1.0	62960000.0	62970000.0	0.0	1.519733190536499	0.9238344430923462
1.0	63020000.0	63030000.0	0.0	1.4131358861923218	0.8743178248405457
1.0	63080000.0	63090000.0	1.0	1.470834493637085	0.9009019732475281
1.0	63120000.0	63130000.0	2.0	1.5706833600997925	0.946330189704895
1.0	63130000.0	63140000.0	1.0	1.5843218564987183	0.9495775103569031
1.0	63180000.0	63190000.0	2.0	1.6059179306030273	0.9591397047042847
1.0	63200000.0	63210000.0	1.0	1.7881410121917725	1.044034481048584
1.0	63260000.0	63270000.0	0.0	1.7563505172729492	1.034991979598999
1.0	63270000.0	63280000.0	0.0	1.5289028882980347	0.926970362663269
1.0	63310000.0	63320000.0	1.0	1.7246280908584595	1.0142017602920532
1.0	63320000.0	63330000.0	1.0	1.6848547458648682	1.0024774074554443
1.0	63370000.0	63380000.0	0.0	1.9394302368164062	1.108989953994751
1.0	63410000.0	63420000.0	2.0	1.9867866039276123	1.1264911890029907
1.0	63420000.0	63430000.0	1.0	1.898345708847046	1.0889378786087036
1.0	63480000.0	63490000.0	1.0	2.4425649642944336	1.2698276042938232
1.0	63590000.0	63600000.0	2.0	2.3880372047424316	1.254642367362976
1.0	63600000.0	63610000.0	2.0	2.536123514175415	1.2992823123931885
1.0	63660000.0	63670000.0	2.0	2.430816173553467	1.2768713235855103
1.0	63680000.0	63690000.0	1.0	2.7120420932769775	1.3561656475067139
1.0	63700000.0	63710000.0	3.0	2.0469417572021484	1.1354172229766846
1.0	63730000.0	63740000.0	2.0	2.2440032958984375	1.2097017765045166
1.0	63740000.0	63750000.0	4.0	1.9300504922866821	1.1009577512741089
1.0	63750000.0	63760000.0	0.0	2.311605930328369	1.2279143333435059
1.0	63810000.0	63820000.0	1.0	1.837524652481079	1.0666553974151611
1.0	63830000.0	63840000.0	0.0	1.4373410940170288	1.2132256031036377
1.0	63860000.0	63870000.0	0.0	1.3671818971633911	0.8609962463378906
1.0	63880000.0	63890000.0	0.0	1.3438365459442139	0.8486752510070801
1.0	63910000.0	63920000.0	0.0	1.3576523065567017	0.8612506985664368
1.0	63930000.0	63940000.0	2.0	1.4423863887786865	0.8907843828201294
1.0	63990000.0	64000000.0	1.0	1.45476496219635	0.8945805430412292
1.0	64050000.0	64060000.0	2.0	1.174464464187622	1.2732350826263428
1.0	64100000.0	64110000.0	0.0	1.4069440364837646	0.906844437122345
1.0	64150000.0	64160000.0	0.0	1.5952980518341064	0.9466950297355652
1.0	64230000.0	64240000.0	2.0	1.516430139541626	0.9183835983276367
1.0	64270000.0	64280000.0	3.0	1.546823263168335	0.9437085390090942
1.0	64280000.0	64290000.0	0.0	1.6387859582901	0.9776307940483093
1.0	64290000.0	64300000.0	2.0	1.528484582901001	0.9332733154296875
1.0	64300000.0	64310000.0	0.0	1.5958712100982666	0.961194634437561
1.0	64320000.0	64330000.0	0.0	1.7085750102996826	1.0151093006134033
1.0	64410000.0	64420000.0	1.0	1.6055805683135986	0.9677400588989258
1.0	64590000.0	64600000.0	0.0	1.6697572469711304	1.0076899528503418
1.0	64670000.0	64680000.0	1.0	1.723763108253479	1.0290542840957642
1.0	64790000.0	64800000.0	6.0	2.217618227005005	1.1970980167388916
1.0	64870000.0	64880000.0	4.0	2.1360859870910645	1.1707775592803955
1.0	64920000.0	64930000.0	1.0	1.7966880798339844	1.051764726638794
1.0	64950000.0	64960000.0	1.0	1.6453832387924194	0.9861249923706055
1.0	65020000.0	65030000.0	1.0	1.659139633178711	0.9976396560668945
1.0	65070000.0	65080000.0	3.0	1.6545932292938232	0.9989314079284668
1.0	65080000.0	65090000.0	3.0	1.7075685262680054	1.0183258056640625
1.0	65100000.0	65110000.0	1.0	1.6322565078735352	0.9787994623184204
1.0	65110000.0	65120000.0	0.0	1.7829153537750244	1.0457041263580322
1.0	65210000.0	65220000.0	0.0	1.2264375686645508	0.989480197429657
1.0	65230000.0	65240000.0	0.0	1.6028228998184204	0.9629367589950562
1.0	65300000.0	65310000.0	4.0	1.1677672863006592	0.7834835052490234
1.0	65350000.0	65360000.0	1.0	1.4626506567001343	0.8922021985054016
1.0	65410000.0	65420000.0	1.0	1.335141897201538	0.841840922832489
1.0	65420000.0	65430000.0	3.0	1.300204873085022	0.8284202814102173
1.0	65500000.0	65510000.0	2.0	1.558070421218872	0.9533713459968567
1.0	65520000.0	65530000.0	1.0	1.338360071182251	0.8437246084213257
1.0	65570000.0	65580000.0	0.0	1.615359902381897	0.9776203036308289
1.0	65650000.0	65660000.0	4.0	1.5543606281280518	0.9489264488220215
1.0	65690000.0	65700000.0	1.0	1.8510582447052002	1.0636199712753296
1.0	65790000.0	65800000.0	3.0	2.566079616546631	1.3088698387145996
1.0	65890000.0	65900000.0	0.0	1.5916779041290283	0.9514910578727722
1.0	65930000.0	65940000.0	1.0	1.9076719284057617	1.0904967784881592
1.0	65980000.0	65990000.0	3.0	1.8783849477767944	1.08798086643219
1.0	66090000.0	66100000.0	4.0	2.617926836013794	1.329481601715088
1.0	66120000.0	66130000.0	4.0	3.023865222930908	1.4553601741790771
1.0	66130000.0	66140000.0	4.0	3.1195008754730225	1.4810924530029297
1.0	66190000.0	66200000.0	4.0	3.492520809173584	1.6102275848388672
1.0	66210000.0	66220000.0	2.0	3.8872623443603516	1.7328894138336182
1.0	66270000.0	66280000.0	2.0	3.8439831733703613	1.7075269222259521
1.0	66320000.0	66330000.0	3.0	4.493165016174316	1.921697974205017
1.0	66330000.0	66340000.0	5.0	4.5386061668396	1.9325742721557617
1.0	66390000.0	66400000.0	5.0	4.53808069229126	1.9328140020370483
1.0	66450000.0	66460000.0	5.0	4.2289838790893555	1.8225409984588623
1.0	66460000.0	66470000.0	2.0	4.6113386154174805	1.9456195831298828
1.0	66510000.0	66520000.0	3.0	4.753515720367432	1.997481107711792
1.0	66570000.0	66580000.0	5.0	3.4357292652130127	1.5867335796356201
1.0	66630000.0	66640000.0	0.0	3.8913466930389404	1.7320473194122314
1.0	66670000.0	66680000.0	5.0	2.9537105560302734	1.4373292922973633
1.0	66700000.0	66710000.0	2.0	2.935105085372925	1.4182676076889038
1.0	66710000.0	66720000.0	1.0	2.932809352874756	1.4194743633270264
1.0	66730000.0	66740000.0	2.0	2.4385623931884766	1.26035475730896
1.0	66830000.0	66840000.0	2.0	2.406111478805542	1.2386400699615479
1.0	66850000.0	66860000.0	4.0	3.4127402305603027	1.5780160427093506
1.0	66860000.0	66870000.0	4.0	3.044032573699951	1.4589550495147705
1.0	66900000.0	66910000.0	1.0	3.3010292053222656	1.533704400062561
1.0	66940000.0	66950000.0	2.0	3.1731300354003906	1.4916503429412842
1.0	66950000.0	66960000.0	1.0	2.7359676361083984	1.3737726211547852
1.0	67050000.0	67060000.0	3.0	3.6389973163604736	1.6572401523590088
1.0	67070000.0	67080000.0	3.0	3.8809211254119873	1.739335298538208
1.0	67170000.0	67180000.0	2.0	3.086477279663086	1.4755799770355225
1.0	67250000.0	67260000.0	3.0	2.2836647033691406	1.227328896522522
1.0	67280000.0	67290000.0	3.0	1.9752380847930908	1.117773413658142
1.0	67450000.0	67460000.0	0.0	1.2574928998947144	0.822125256061554
1.0	67480000.0	67490000.0	1.0	1.267555832862854	0.8328160047531128
1.0	67580000.0	67590000.0	3.0	1.9677979946136475	1.1204535961151123
1.0	67620000.0	67630000.0	2.0	1.951287031173706	1.1112060546875
1.0	67660000.0	67670000.0	2.0	1.9909265041351318	1.1277482509613037
1.0	67840000.0	67850000.0	1.0	1.7727696895599365	1.0394678115844727
1.0	67900000.0	67910000.0	2.0	1.7541224956512451	1.0285589694976807
1.0	67910000.0	67920000.0	3.0	1.805609941482544	1.050217866897583
1.0	67960000.0	67970000.0	3.0	1.7817327976226807	1.0389487743377686
1.0	68010000.0	68020000.0	1.0	1.575779914855957	0.9430621266365051
1.0	68020000.0	68030000.0	0.0	1.5153162479400635	0.9158110618591309
1.0	68090000.0	68100000.0	1.0	1.3705967664718628	0.8821983337402344
1.0	68100000.0	68110000.0	2.0	1.4672514200210571	0.9019414782524109
1.0	68200000.0	68210000.0	0.0	1.3377567529678345	0.8788038492202759
1.0	68360000.0	68370000.0	1.0	1.8498300313949585	1.0724976062774658
1.0	68380000.0	68390000.0	3.0	1.752982497215271	1.0417392253875732
1.0	68430000.0	68440000.0	1.0	1.6866642236709595	1.0150834321975708
1.0	68500000.0	68510000.0	0.0	1.8558120727539062	1.0803031921386719
1.0	68540000.0	68550000.0	3.0	1.7455466985702515	1.0441384315490723
1.0	68590000.0	68600000.0	1.0	1.6414756774902344	0.9801691174507141
1.0	68600000.0	68610000.0	3.0	1.6172256469726562	0.9762185215950012
1.0	68610000.0	68620000.0	3.0	1.4764219522476196	0.9108026623725891
1.0	68730000.0	68740000.0	3.0	2.1830973625183105	1.1871318817138672
1.0	68760000.0	68770000.0	2.0	2.533676862716675	1.2990614175796509
1.0	68830000.0	68840000.0	2.0	2.354100465774536	1.2368534803390503
1.0	68930000.0	68940000.0	2.0	3.0299980640411377	1.4539821147918701
1.0	68950000.0	68960000.0	1.0	2.4374194145202637	1.2599942684173584
1.0	68970000.0	68980000.0	3.0	3.4655513763427734	1.597676396369934
1.0	69020000.0	69030000.0	4.0	4.317937850952148	1.8728986978530884
1.0	69080000.0	69090000.0	8.0	5.054815292358398	2.085460662841797
1.0	69110000.0	69120000.0	4.0	5.524737358093262	2.229273557662964
1.0	69150000.0	69160000.0	4.0	5.330431938171387	2.163363456726074
1.0	69230000.0	69240000.0	10.0	6.570481300354004	2.526862621307373
1.0	69310000.0	69320000.0	6.0	7.934711456298828	2.8638222217559814
1.0	69400000.0	69410000.0	12.0	7.378478050231934	2.7346434593200684
1.0	69430000.0	69440000.0	9.0	7.207009792327881	2.69315505027771
1.0	69460000.0	69470000.0	9.0	6.97750997543335	2.6076881885528564
1.0	69480000.0	69490000.0	5.0	7.624621391296387	2.7878165245056152
1.0	69620000.0	69630000.0	12.0	8.312758445739746	2.944180727005005
1.0	69630000.0	69640000.0	13.0	8.208011627197266	2.924621105194092
1.0	69650000.0	69660000.0	15.0	7.928478240966797	2.8472084999084473
1.0	69700000.0	69710000.0	13.0	8.577303886413574	2.992544651031494
1.0	69730000.0	69740000.0	6.0	8.42505168914795	2.952195644378662
1.0	69750000.0	69760000.0	11.0	8.287678718566895	2.9348301887512207
1.0	69780000.0	69790000.0	7.0	8.027243614196777	2.8788700103759766
1.0	69840000.0	69850000.0	8.0	8.291280746459961	2.936485767364502
1.0	69870000.0	69880000.0	5.0	8.697761535644531	3.0301032066345215
1.0	69920000.0	69930000.0	7.0	7.844359397888184	2.8333475589752197
1.0	69990000.0	70000000.0	4.0	7.730485439300537	2.8078017234802246
1.0	70050000.0	70060000.0	10.0	7.018556118011475	2.638486862182617
1.0	70060000.0	70070000.0	4.0	7.40772008895874	2.733008861541748
1.0	70070000.0	70080000.0	8.0	7.058925628662109	2.6436638832092285
1.0	70170000.0	70180000.0	9.0	5.9649739265441895	2.346918821334839
1.0	70360000.0	70370000.0	8.0	5.908538341522217	2.3423171043395996
1.0	70440000.0	70450000.0	7.0	5.977694511413574	2.3683745861053467
1.0	70470000.0	70480000.0	5.0	5.653256416320801	2.254599094390869
1.0	70490000.0	70500000.0	3.0	5.800114631652832	2.3003673553466797
1.0	70540000.0	70550000.0	9.0	4.151329040527344	1.8162857294082642
1.0	70630000.0	70640000.0	1.0	2.589003801345825	1.306388258934021
1.0	70690000.0	70700000.0	5.0	1.3479505777359009	0.8730542063713074
1.0	70720000.0	70730000.0	3.0	1.557434320449829	0.9361685514450073
1.0	70740000.0	70750000.0	1.0	1.53030526638031	0.9224023818969727
1.0	70790000.0	70800000.0	2.0	1.5882501602172852	0.9459789991378784
1.0	70820000.0	70830000.0	2.0	1.137384057044983	0.9695053100585938
1.0	70890000.0	70900000.0	2.0	1.515235185623169	0.9181377291679382
1.0	70990000.0	71000000.0	5.0	2.791404962539673	1.3813951015472412
1.0	71000000.0	71010000.0	1.0	3.610175371170044	1.6427417993545532
1.0	71170000.0	71180000.0	9.0	7.2259979248046875	2.6893675327301025
1.0	71250000.0	71260000.0	6.0	7.379302978515625	2.731652021408081
1.0	71280000.0	71290000.0	3.0	6.8091278076171875	2.552028179168701
1.0	71370000.0	71380000.0	15.0	7.004615783691406	2.6362907886505127
1.0	71410000.0	71420000.0	9.0	6.828944206237793	2.596759796142578
1.0	71490000.0	71500000.0	5.0	5.70780611038208	2.2856533527374268
1.0	71540000.0	71550000.0	4.0	2.16667103767395	1.4452171325683594
1.0	71670000.0	71680000.0	4.0	6.067126274108887	2.3752846717834473
1.0	71710000.0	71720000.0	5.0	6.181640625	2.424943447113037
1.0	71750000.0	71760000.0	6.0	6.30728816986084	2.4559338092803955
1.0	71790000.0	71800000.0	9.0	6.791505336761475	2.5864105224609375
1.0	71820000.0	71830000.0	9.0	6.748350620269775	2.5630340576171875
1.0	71830000.0	71840000.0	6.0	7.013777256011963	2.6342649459838867
1.0	71930000.0	71940000.0	9.0	5.478787899017334	2.2254080772399902
1.0	71940000.0	71950000.0	5.0	5.753937721252441	2.299098253250122
1.0	71950000.0	71960000.0	6.0	5.697335243225098	2.2884392738342285
1.0	72040000.0	72050000.0	6.0	5.634542942047119	2.266038417816162
1.0	72170000.0	72180000.0	4.0	8.274190902709961	2.9361443519592285
1.0	72180000.0	72190000.0	6.0	8.026426315307617	2.8794095516204834
1.0	72220000.0	72230000.0	5.0	8.055749893188477	2.8758747577667236
1.0	72230000.0	72240000.0	6.0	8.165067672729492	2.9098687171936035
1.0	72300000.0	72310000.0	10.0	7.622125148773193	2.775221586227417
1.0	72320000.0	72330000.0	8.0	6.982574462890625	2.6329948902130127
1.0	72390000.0	72400000.0	8.0	6.664578437805176	2.5378150939941406
1.0	72450000.0	72460000.0	11.0	6.151574611663818	2.3951668739318848
1.0	72480000.0	72490000.0	6.0	6.353498935699463	2.4430224895477295
1.0	72500000.0	72510000.0	3.0	6.223148345947266	2.422661304473877
1.0	72580000.0	72590000.0	11.0	6.680462837219238	2.5441431999206543
1.0	72590000.0	72600000.0	2.0	7.520716190338135	2.7519068717956543
1.0	72600000.0	72610000.0	5.0	7.321874141693115	2.700737714767456
1.0	72670000.0	72680000.0	8.0	7.21343469619751	2.674374580383301
1.0	72690000.0	72700000.0	14.0	6.2339186668396	2.434002637863159
1.0	72720000.0	72730000.0	9.0	6.302962303161621	2.432939291000366
1.0	72730000.0	72740000.0	9.0	6.292269229888916	2.42877197265625
1.0	72770000.0	72780000.0	1.0	4.97362756729126	2.041901111602783
1.0	72800000.0	72810000.0	2.0	4.834113597869873	2.0054852962493896
1.0	73010000.0	73020000.0	6.0	7.016010284423828	2.6182198524475098
1.0	73040000.0	73050000.0	11.0	7.447902679443359	2.7386996746063232
1.0	73130000.0	73140000.0	8.0	9.562355041503906	3.200103282928467
1.0	73160000.0	73170000.0	12.0	9.330288887023926	3.1533010005950928
1.0	73180000.0	73190000.0	12.0	9.287712097167969	3.140486478805542
1.0	73250000.0	73260000.0	8.0	9.591306686401367	3.2050998210906982
1.0	73280000.0	73290000.0	8.0	9.035042762756348	3.0907387733459473
1.0	73330000.0	73340000.0	4.0	8.114974021911621	2.895939350128174
1.0	73430000.0	73440000.0	8.0	7.045792579650879	2.639497995376587
1.0	73490000.0	73500000.0	10.0	7.991098880767822	2.8734912872314453
1.0	73500000.0	73510000.0	4.0	8.369013786315918	2.9566376209259033
1.0	73560000.0	73570000.0	16.0	8.57201862335205	2.995882987976074
1.0	73610000.0	73620000.0	7.0	9.260943412780762	3.1428258419036865
1.0	73670000.0	73680000.0	7.0	9.201056480407715	3.1331427097320557
1.0	73680000.0	73690000.0	10.0	9.013254165649414	3.0962114334106445
1.0	73750000.0	73760000.0	11.0	7.600779056549072	2.7777695655822754
1.0	73790000.0	73800000.0	6.0	7.524428367614746	2.7592875957489014
1.0	73800000.0	73810000.0	11.0	7.382882595062256	2.73340106010437
1.0	73810000.0	73820000.0	8.0	7.3264336585998535	2.7194650173187256
1.0	73840000.0	73850000.0	4.0	7.5251922607421875	2.7621419429779053
1.0	73920000.0	73930000.0	12.0	6.7408905029296875	2.5781683921813965
1.0	73930000.0	73940000.0	3.0	6.370868682861328	2.454064130783081
1.0	73970000.0	73980000.0	7.0	6.641026973724365	2.5432209968566895
1.0	73980000.0	73990000.0	8.0	6.250556945800781	2.432461738586426
1.0	74000000.0	74010000.0	4.0	6.769660949707031	2.5836074352264404
1.0	74060000.0	74070000.0	4.0	6.8056440353393555	2.57621431350708
1.0	74070000.0	74080000.0	9.0	6.169671058654785	2.420356273651123
1.0	74090000.0	74100000.0	4.0	6.531594753265381	2.5014545917510986
1.0	74100000.0	74110000.0	5.0	6.163028717041016	2.4222970008850098
1.0	74300000.0	74310000.0	6.0	4.713035583496094	1.9869838953018188
1.0	74380000.0	74390000.0	6.0	4.566223621368408	1.9439035654067993
1.0	74470000.0	74480000.0	3.0	4.633942604064941	1.9596452713012695
1.0	74550000.0	74560000.0	8.0	5.173576354980469	2.1244845390319824
1.0	74600000.0	74610000.0	5.0	4.777617454528809	2.0051379203796387
1.0	74620000.0	74630000.0	7.0	4.8306779861450195	2.0247280597686768
1.0	74650000.0	74660000.0	4.0	4.600144386291504	1.9390172958374023
1.0	74670000.0	74680000.0	3.0	4.497275352478027	1.913744330406189
1.0	74680000.0	74690000.0	2.0	4.879382133483887	2.0310587882995605
1.0	74720000.0	74730000.0	1.0	4.824674129486084	2.01904296875
1.0	74870000.0	74880000.0	6.0	5.172952175140381	2.1264808177948
1.0	74880000.0	74890000.0	3.0	5.409610271453857	2.2083799839019775
1.0	74970000.0	74980000.0	6.0	5.859421730041504	2.3244545459747314
1.0	75040000.0	75050000.0	5.0	6.03275203704834	2.3841946125030518
1.0	75050000.0	75060000.0	5.0	5.985849380493164	2.3678627014160156
1.0	75070000.0	75080000.0	5.0	5.556389331817627	2.243314266204834
1.0	75080000.0	75090000.0	5.0	5.396249771118164	2.1968395709991455
1.0	75120000.0	75130000.0	6.0	4.594923496246338	1.952471137046814
1.0	75130000.0	75140000.0	6.0	4.58389949798584	1.9388782978057861
1.0	75170000.0	75180000.0	1.0	3.171816110610962	1.4902606010437012
1.0	75370000.0	75380000.0	7.0	6.693931579589844	2.5601303577423096
1.0	75550000.0	75560000.0	5.0	6.685044288635254	2.554638624191284
1.0	75580000.0	75590000.0	3.0	6.372992992401123	2.4658710956573486
1.0	75590000.0	75600000.0	8.0	5.354012489318848	2.1576943397521973
1.0	75600000.0	75610000.0	10.0	5.2268548011779785	2.118380069732666
1.0	75620000.0	75630000.0	9.0	5.943235874176025	2.3595385551452637
1.0	75710000.0	75720000.0	3.0	5.905698299407959	2.3454065322875977
1.0	75730000.0	75740000.0	5.0	5.019961357116699	2.076321840286255
1.0	75740000.0	75750000.0	5.0	5.363759517669678	2.1933443546295166
1.0	75750000.0	75760000.0	5.0	5.7298383712768555	2.2878611087799072
1.0	75920000.0	75930000.0	9.0	5.526595592498779	2.2266228199005127
1.0	75970000.0	75980000.0	2.0	5.604117393493652	2.248872995376587
1.0	76020000.0	76030000.0	0.0	4.680465221405029	1.9716346263885498
1.0	76030000.0	76040000.0	6.0	4.2989630699157715	1.855591058731079
1.0	76060000.0	76070000.0	1.0	3.939483165740967	1.7443275451660156
1.0	76120000.0	76130000.0	6.0	2.583723545074463	1.3182251453399658
1.0	76170000.0	76180000.0	0.0	2.3347995281219482	1.2347303628921509
1.0	76200000.0	76210000.0	1.0	1.4540064334869385	0.9247182607650757
1.0	76230000.0	76240000.0	1.0	1.9828523397445679	1.1155662536621094
1.0	76270000.0	76280000.0	1.0	1.9907491207122803	1.1199589967727661
1.0	76410000.0	76420000.0	3.0	3.6365513801574707	1.6466166973114014
1.0	76500000.0	76510000.0	5.0	2.748469352722168	1.3551141023635864
1.0	76520000.0	76530000.0	4.0	3.199483871459961	1.5090348720550537
1.0	76570000.0	76580000.0	4.0	3.5587477684020996	1.622340202331543
1.0	76610000.0	76620000.0	2.0	4.0789337158203125	1.7881996631622314
1.0	76640000.0	76650000.0	3.0	4.552627086639404	1.936497449874878
1.0	76680000.0	76690000.0	3.0	4.969758987426758	2.0702626705169678
1.0	76690000.0	76700000.0	2.0	4.663122653961182	1.967675805091858
1.0	76730000.0	76740000.0	7.0	4.831357955932617	2.0171539783477783
1.0	76780000.0	76790000.0	5.0	5.021031856536865	2.0833210945129395
1.0	76870000.0	76880000.0	5.0	5.2270379066467285	2.149780750274658
1.0	77110000.0	77120000.0	4.0	4.296442985534668	1.8627700805664062
1.0	77130000.0	77140000.0	6.0	3.826683759689331	1.703624963760376
1.0	77490000.0	77500000.0	2.0	4.589640140533447	1.9519331455230713
1.0	77530000.0	77540000.0	2.0	3.648043394088745	1.6495946645736694
1.0	77540000.0	77550000.0	3.0	3.620311737060547	1.6424944400787354
1.0	77560000.0	77570000.0	0.0	3.2001736164093018	1.5084871053695679
1.0	77590000.0	77600000.0	6.0	2.072037935256958	1.1534818410873413
1.0	77690000.0	77700000.0	2.0	2.2951157093048096	1.2207244634628296
1.0	77750000.0	77760000.0	1.0	2.74519419670105	1.3660513162612915
1.0	77840000.0	77850000.0	3.0	2.8691601753234863	1.4044215679168701
1.0	77900000.0	77910000.0	2.0	2.8629510402679443	1.3989852666854858
1.0	77910000.0	77920000.0	3.0	2.560185670852661	1.3126351833343506
1.0	77920000.0	77930000.0	3.0	2.361703872680664	1.248117446899414
1.0	77950000.0	77960000.0	1.0	2.217827558517456	1.2147314548492432
1.0	78100000.0	78110000.0	0.0	1.3880023956298828	0.8627468943595886
1.0	78160000.0	78170000.0	1.0	1.428846001625061	0.8788763880729675
1.0	78170000.0	78180000.0	3.0	1.3180017471313477	0.8380019068717957
1.0	78260000.0	78270000.0	2.0	1.3010530471801758	0.8295269012451172
1.0	78340000.0	78350000.0	2.0	1.415777325630188	0.8836503028869629
1.0	78410000.0	78420000.0	0.0	1.2673883438110352	0.842348575592041
1.0	78440000.0	78450000.0	0.0	1.4426692724227905	2.5869719982147217
1.0	78450000.0	78460000.0	2.0	1.3490841388702393	0.8496924638748169
1.0	78470000.0	78480000.0	4.0	1.3204371929168701	1.1139342784881592
1.0	78520000.0	78530000.0	1.0	1.6726455688476562	0.9885157346725464
1.0	78530000.0	78540000.0	0.0	1.6903740167617798	0.9972750544548035
1.0	78560000.0	78570000.0	0.0	1.7160648107528687	1.00425386428833
1.0	78680000.0	78690000.0	2.0	2.213531732559204	1.2013064622879028
1.0	78790000.0	78800000.0	4.0	3.2805371284484863	1.5377390384674072
1.0	78930000.0	78940000.0	4.0	5.178753852844238	2.1274523735046387
1.0	78970000.0	78980000.0	2.0	5.619431972503662	2.234069585800171
1.0	79090000.0	79100000.0	3.0	4.187664985656738	1.8198058605194092
1.0	79120000.0	79130000.0	2.0	4.560113430023193	1.9143775701522827
1.0	79130000.0	79140000.0	3.0	5.091516971588135	2.0958969593048096
1.0	79160000.0	79170000.0	3.0	5.867631912231445	2.3269450664520264
1.0	79240000.0	79250000.0	4.0	6.9737043380737305	2.6197662353515625
1.0	79250000.0	79260000.0	6.0	6.998806953430176	2.6256728172302246
1.0	79270000.0	79280000.0	10.0	6.615991115570068	2.52398419380188
1.0	79300000.0	79310000.0	4.0	6.498178005218506	2.4559149742126465
1.0	79390000.0	79400000.0	14.0	7.585038661956787	2.779130458831787
1.0	79420000.0	79430000.0	5.0	8.438947677612305	2.965944766998291
1.0	79440000.0	79450000.0	7.0	8.338093757629395	2.946387767791748
1.0	79470000.0	79480000.0	8.0	8.153770446777344	2.902736186981201
1.0	79500000.0	79510000.0	9.0	8.013428688049316	2.8639655113220215
1.0	79570000.0	79580000.0	4.0	8.00695514678955	2.8741555213928223
1.0	79600000.0	79610000.0	10.0	7.447509765625	2.748595714569092
1.0	79620000.0	79630000.0	10.0	7.298672676086426	2.7081704139709473
1.0	79640000.0	79650000.0	8.0	7.890970706939697	2.851644992828369
1.0	79660000.0	79670000.0	5.0	7.936395168304443	2.8594107627868652
1.0	79670000.0	79680000.0	9.0	7.8228654861450195	2.8353524208068848
1.0	79690000.0	79700000.0	9.0	7.974287509918213	2.8725664615631104
1.0	79750000.0	79760000.0	9.0	7.701189994812012	2.807182550430298
1.0	79860000.0	79870000.0	8.0	7.765692234039307	2.816984176635742
1.0	79940000.0	79950000.0	11.0	7.718485355377197	2.813345432281494
1.0	79970000.0	79980000.0	5.0	7.246885776519775	2.653484344482422
1.0	79980000.0	79990000.0	7.0	7.052630424499512	2.621394157409668
1.0	80000000.0	80010000.0	5.0	7.134240627288818	2.65207576751709
1.0	80020000.0	80030000.0	5.0	7.861070156097412	2.8465027809143066
1.0	80060000.0	80070000.0	15.0	6.780577659606934	2.585174083709717
1.0	80080000.0	80090000.0	3.0	7.643927097320557	2.796800136566162
1.0	80260000.0	80270000.0	5.0	5.966489791870117	2.3595261573791504
1.0	80370000.0	80380000.0	9.0	6.2909650802612305	2.456167221069336
1.0	80410000.0	80420000.0	6.0	6.902100563049316	2.6079957485198975
1.0	80540000.0	80550000.0	9.0	7.346186637878418	2.7115111351013184
1.0	80660000.0	80670000.0	7.0	6.833919525146484	2.5926787853240967
1.0	80680000.0	80690000.0	4.0	6.770876407623291	2.561314344406128
1.0	80690000.0	80700000.0	5.0	6.722945213317871	2.5615336894989014
1.0	80740000.0	80750000.0	8.0	6.059697151184082	2.377500534057617
1.0	80760000.0	80770000.0	8.0	6.041794776916504	2.3709120750427246
1.0	80770000.0	80780000.0	10.0	5.6641764640808105	2.2716565132141113
1.0	80780000.0	80790000.0	5.0	5.564591407775879	2.237342119216919
1.0	80810000.0	80820000.0	5.0	6.47265100479126	2.5006556510925293
1.0	80930000.0	80940000.0	11.0	6.546106815338135	2.5273847579956055
1.0	81010000.0	81020000.0	7.0	6.310471534729004	2.4572854042053223
1.0	81090000.0	81100000.0	3.0	7.070204734802246	2.6593260765075684
1.0	81110000.0	81120000.0	8.0	6.639610290527344	2.5472095012664795
1.0	81170000.0	81180000.0	7.0	6.494117736816406	2.51078462600708
1.0	81300000.0	81310000.0	9.0	6.100059509277344	2.396594285964966
1.0	81350000.0	81360000.0	6.0	6.7109246253967285	2.5643742084503174
1.0	81370000.0	81380000.0	7.0	6.871804237365723	2.6090760231018066
1.0	81460000.0	81470000.0	8.0	5.937410354614258	2.3410706520080566
1.0	81550000.0	81560000.0	4.0	6.1546478271484375	2.404789447784424
1.0	81700000.0	81710000.0	5.0	5.822327136993408	2.306532382965088
1.0	81750000.0	81760000.0	2.0	4.874564170837402	2.032632827758789
1.0	81760000.0	81770000.0	1.0	4.655156135559082	1.9708200693130493
1.0	81770000.0	81780000.0	5.0	3.7556023597717285	1.6813169717788696
1.0	81860000.0	81870000.0	5.0	3.131378650665283	1.4962221384048462
1.0	81900000.0	81910000.0	0.0	3.112488269805908	1.48557710647583
1.0	81930000.0	81940000.0	0.0	2.8198049068450928	1.393543004989624
1.0	81990000.0	82000000.0	3.0	2.978518486022949	1.4428199529647827
1.0	82000000.0	82010000.0	1.0	3.1599018573760986	1.4954078197479248
1.0	82050000.0	82060000.0	6.0	3.3080101013183594	1.549946665763855
1.0	82110000.0	82120000.0	3.0	3.3221583366394043	1.552191972732544
1.0	82140000.0	82150000.0	4.0	2.545825958251953	1.3297609090805054
1.0	82220000.0	82230000.0	3.0	3.4580063819885254	1.5888183116912842
1.0	82230000.0	82240000.0	6.0	3.169628858566284	1.498223066329956
1.0	82270000.0	82280000.0	8.0	3.3010151386260986	1.5294983386993408
1.0	82330000.0	82340000.0	2.0	4.918917655944824	2.0496952533721924
1.0	82380000.0	82390000.0	3.0	4.791384696960449	2.0049619674682617
1.0	82410000.0	82420000.0	3.0	5.244100093841553	2.1490025520324707
1.0	82490000.0	82500000.0	4.0	6.09400749206543	2.3923697471618652
1.0	82560000.0	82570000.0	6.0	5.078230381011963	2.0965311527252197
1.0	82570000.0	82580000.0	4.0	5.000621318817139	2.078158378601074
1.0	82680000.0	82690000.0	3.0	5.363072395324707	2.1829943656921387
1.0	82690000.0	82700000.0	3.0	4.729732036590576	1.9923959970474243
1.0	82700000.0	82710000.0	7.0	5.859133720397949	2.3136985301971436
1.0	82720000.0	82730000.0	6.0	5.299084186553955	2.15519642829895
1.0	82740000.0	82750000.0	5.0	7.201619625091553	2.6891825199127197
1.0	82820000.0	82830000.0	9.0	7.048036098480225	2.631877899169922
1.0	82910000.0	82920000.0	3.0	8.080484390258789	2.892059326171875
1.0	83010000.0	83020000.0	7.0	7.994853973388672	2.8760669231414795
1.0	83030000.0	83040000.0	8.0	7.994907379150391	2.8574748039245605
1.0	83090000.0	83100000.0	4.0	8.638318061828613	3.015752077102661
1.0	83160000.0	83170000.0	13.0	8.109175682067871	2.892427921295166
1.0	83350000.0	83360000.0	5.0	7.571023464202881	2.778675079345703
1.0	83540000.0	83550000.0	4.0	5.985520362854004	2.365450620651245
1.0	83590000.0	83600000.0	3.0	4.721367835998535	1.981853723526001
1.0	83880000.0	83890000.0	5.0	1.6932594776153564	1.0017647743225098
1.0	83990000.0	84000000.0	11.0	4.653074264526367	1.971923828125
1.0	84100000.0	84110000.0	6.0	5.941455364227295	2.3403985500335693
1.0	84110000.0	84120000.0	9.0	6.4181389808654785	2.491781711578369
1.0	84140000.0	84150000.0	9.0	5.834251403808594	2.328493356704712
1.0	84160000.0	84170000.0	7.0	5.569879055023193	2.2451748847961426
1.0	84170000.0	84180000.0	7.0	5.547863960266113	2.237981081008911
1.0	84260000.0	84270000.0	6.0	3.1035237312316895	1.4735398292541504
1.0	84400000.0	84410000.0	2.0	2.596473217010498	1.3186326026916504
1.0	84420000.0	84430000.0	2.0	2.4309730529785156	1.2645546197891235
1.0	84470000.0	84480000.0	5.0	2.3880481719970703	1.2512567043304443
1.0	84530000.0	84540000.0	2.0	2.4993138313293457	1.290555715560913
1.0	84580000.0	84590000.0	1.0	1.9457638263702393	1.1123319864273071
1.0	84630000.0	84640000.0	1.0	1.9090821743011475	1.0872902870178223
1.0	84640000.0	84650000.0	2.0	1.8467220067977905	1.0660266876220703
1.0	84770000.0	84780000.0	4.0	1.7747303247451782	1.0416663885116577
1.0	84780000.0	84790000.0	2.0	1.832156777381897	1.0669066905975342
1.0	84790000.0	84800000.0	2.0	1.7508084774017334	1.0314183235168457
1.0	84810000.0	84820000.0	2.0	1.8337138891220093	1.0691004991531372
1.0	84870000.0	84880000.0	0.0	1.544358730316162	0.9346429705619812
1.0	85020000.0	85030000.0	2.0	1.478776216506958	0.9021345973014832
1.0	85200000.0	85210000.0	2.0	2.236412763595581	1.2096983194351196
1.0	85220000.0	85230000.0	2.0	2.093013048171997	1.1646736860275269
1.0	85260000.0	85270000.0	1.0	2.503734827041626	1.2922323942184448
1.0	85290000.0	85300000.0	2.0	2.2544150352478027	1.2162296772003174
1.0	85400000.0	85410000.0	0.0	1.9702943563461304	1.1161972284317017
1.0	85420000.0	85430000.0	1.0	1.9373632669448853	1.1055828332901
1.0	85490000.0	85500000.0	1.0	1.772003173828125	1.039365291595459
1.0	85500000.0	85510000.0	1.0	1.7405086755752563	1.0274298191070557
1.0	85510000.0	85520000.0	2.0	1.6114565134048462	0.9706256985664368
1.0	85520000.0	85530000.0	1.0	1.5777479410171509	0.9387960433959961
1.0	85610000.0	85620000.0	0.0	1.5582624673843384	0.9548900723457336
1.0	85730000.0	85740000.0	0.0	1.1836822032928467	0.8202789425849915
1.0	85750000.0	85760000.0	1.0	1.586140751838684	0.9586615562438965
1.0	86120000.0	86130000.0	0.0	1.3916833400726318	0.8711992502212524
1.0	86220000.0	86230000.0	5.0	1.8955552577972412	1.0938721895217896
1.0	86230000.0	86240000.0	1.0	2.030019760131836	1.1422603130340576
1.0	86250000.0	86260000.0	3.0	2.3557403087615967	1.2407786846160889
1.0	86360000.0	86370000.0	1.0	3.2546920776367188	1.5291316509246826
1.0	86370000.0	86380000.0	1.0	3.1083459854125977	1.4808096885681152
1.0	86410000.0	86420000.0	10.0	2.6603004932403564	1.3368818759918213
1.0	86420000.0	86430000.0	3.0	3.2652506828308105	1.5301201343536377
1.0	86510000.0	86520000.0	5.0	3.3648948669433594	1.5661685466766357
1.0	86520000.0	86530000.0	6.0	2.8740394115448	1.4084980487823486
1.0	86530000.0	86540000.0	1.0	3.5033562183380127	1.6164932250976562
1.0	86600000.0	86610000.0	4.0	3.624509811401367	1.6447995901107788
1.0	86620000.0	86630000.0	0.0	3.713548183441162	1.6643993854522705
1.0	86690000.0	86700000.0	1.0	3.7297255992889404	1.6922826766967773
1.0	86720000.0	86730000.0	4.0	3.1393299102783203	1.4954497814178467
1.0	86750000.0	86760000.0	6.0	2.809216022491455	1.3913357257843018
1.0	86820000.0	86830000.0	1.0	1.7422508001327515	1.0190330743789673
1.0	86830000.0	86840000.0	1.0	1.8192352056503296	1.0531367063522339
1.0	86870000.0	86880000.0	0.0	1.9434973001480103	1.107625961303711
1.0	86890000.0	86900000.0	2.0	1.7441723346710205	1.0257397890090942
1.0	87030000.0	87040000.0	3.0	2.0711681842803955	1.153550386428833
1.0	87050000.0	87060000.0	6.0	2.075064182281494	1.1498603820800781
1.0	87190000.0	87200000.0	1.0	1.366174340248108	0.8573446273803711
1.0	87200000.0	87210000.0	0.0	1.3749202489852905	0.8770216703414917
1.0	87250000.0	87260000.0	2.0	1.606069564819336	0.9653172492980957
1.0	87260000.0	87270000.0	2.0	1.7014777660369873	1.0115325450897217
1.0	87310000.0	87320000.0	1.0	1.6278598308563232	0.9778364896774292
1.0	87320000.0	87330000.0	2.0	1.4639726877212524	0.9011031985282898
1.0	87360000.0	87370000.0	2.0	1.2607568502426147	0.8267751932144165
1.0	87370000.0	87380000.0	1.0	1.5005099773406982	1.2293422222137451
1.0	87540000.0	87550000.0	3.0	1.6016954183578491	0.9655043482780457
1.0	87560000.0	87570000.0	0.0	1.7105060815811157	1.0117383003234863
1.0	87600000.0	87610000.0	1.0	1.8525187969207764	1.0746335983276367
1.0	87620000.0	87630000.0	3.0	1.803023099899292	1.0632152557373047
1.0	87710000.0	87720000.0	0.0	2.1467738151550293	1.1759644746780396
1.0	87730000.0	87740000.0	0.0	2.0651302337646484	1.1509590148925781
1.0	87740000.0	87750000.0	2.0	1.7981576919555664	1.0597528219223022
1.0	87830000.0	87840000.0	0.0	1.7708936929702759	1.039900541305542
1.0	87860000.0	87870000.0	2.0	1.6519582271575928	0.9880601763725281
1.0	87900000.0	87910000.0	2.0	1.488364815711975	0.9299088716506958
1.0	87910000.0	87920000.0	2.0	1.5103299617767334	0.9222089052200317
1.0	88010000.0	88020000.0	2.0	1.9033515453338623	1.0968129634857178
1.0	88030000.0	88040000.0	1.0	1.970985770225525	1.1160284280776978
1.0	88050000.0	88060000.0	0.0	1.9419164657592773	1.109713077545166
1.0	88150000.0	88160000.0	2.0	1.6415693759918213	0.9910359382629395
1.0	88320000.0	88330000.0	2.0	2.3262836933135986	1.2312167882919312
1.0	88370000.0	88380000.0	1.0	2.368711471557617	1.2470624446868896
1.0	88450000.0	88460000.0	3.0	1.8125327825546265	1.0588890314102173
1.0	88480000.0	88490000.0	2.0	2.3118042945861816	1.2258380651474
1.0	88490000.0	88500000.0	0.0	2.6355936527252197	1.3342900276184082
1.0	88510000.0	88520000.0	1.0	2.288102388381958	1.219120740890503
1.0	88630000.0	88640000.0	2.0	2.0499558448791504	1.1391856670379639
1.0	88700000.0	88710000.0	4.0	1.7146987915039062	1.0349109172821045
1.0	88750000.0	88760000.0	2.0	1.808068871498108	1.0650416612625122
1.0	88770000.0	88780000.0	0.0	1.6940221786499023	1.0192703008651733
1.0	88780000.0	88790000.0	1.0	1.7628707885742188	1.049047827720642
1.0	88790000.0	88800000.0	3.0	1.7083276510238647	1.0217392444610596
1.0	89160000.0	89170000.0	1.0	1.602240800857544	0.9611679315567017
1.0	89310000.0	89320000.0	0.0	1.4650614261627197	0.8983518481254578
1.0	89320000.0	89330000.0	0.0	1.3180477619171143	0.83777916431427
1.0	89380000.0	89390000.0	3.0	1.5442378520965576	0.9337474703788757
1.0	89400000.0	89410000.0	1.0	1.2926477193832397	0.8371883630752563
1.0	89500000.0	89510000.0	1.0	1.8968408107757568	1.0919673442840576
1.0	89550000.0	89560000.0	2.0	1.7695627212524414	1.0369524955749512
1.0	89570000.0	89580000.0	1.0	1.4653037786483765	0.8995268940925598
1.0	89910000.0	89920000.0	2.0	1.5753562450408936	0.9529302716255188
1.0	89930000.0	89940000.0	0.0	1.6407527923583984	0.9843360781669617
1.0	89960000.0	89970000.0	0.0	1.5769212245941162	0.9555394053459167
1.0	89970000.0	89980000.0	1.0	1.7285425662994385	1.0344098806381226
1.0	90070000.0	90080000.0	4.0	1.745809555053711	1.022037148475647
1.0	90280000.0	90290000.0	3.0	1.339582920074463	1.0152490139007568
1.0	90290000.0	90300000.0	1.0	1.4977118968963623	0.9070968627929688
1.0	90310000.0	90320000.0	1.0	1.3840595483779907	0.8617753982543945
1.0	90500000.0	90510000.0	2.0	2.001582384109497	1.130035161972046
1.0	90770000.0	90780000.0	4.0	4.035989761352539	1.785628318786621
1.0	90890000.0	90900000.0	8.0	4.248668670654297	1.84844970703125
1.0	90900000.0	90910000.0	5.0	4.599354267120361	1.9558416604995728
1.0	90920000.0	90930000.0	5.0	4.705508232116699	1.9893410205841064
1.0	90990000.0	91000000.0	7.0	5.013411521911621	2.0807278156280518
1.0	91030000.0	91040000.0	6.0	4.837080001831055	2.0304431915283203
1.0	91050000.0	91060000.0	2.0	4.977997779846191	2.065088987350464
1.0	91080000.0	91090000.0	2.0	4.508224964141846	1.9291050434112549
1.0	91100000.0	91110000.0	4.0	3.881901502609253	1.7229591608047485
1.0	91120000.0	91130000.0	5.0	4.033058166503906	1.7856191396713257
1.0	91310000.0	91320000.0	3.0	1.851015329360962	1.0600873231887817
1.0	91330000.0	91340000.0	3.0	2.4430313110351562	1.2674195766448975
1.0	91340000.0	91350000.0	1.0	2.8581624031066895	1.4088208675384521
1.0	91370000.0	91380000.0	3.0	1.6541759967803955	0.9804889559745789
1.0	91380000.0	91390000.0	1.0	1.5445644855499268	0.9289957880973816
1.0	91480000.0	91490000.0	1.0	1.4137675762176514	1.0703294277191162
1.0	91510000.0	91520000.0	0.0	1.9707164764404297	1.1209676265716553
1.0	91580000.0	91590000.0	2.0	2.0915141105651855	1.1648412942886353
1.0	91770000.0	91780000.0	3.0	2.6019210815429688	1.325740098953247
1.0	91800000.0	91810000.0	0.0	2.6737356185913086	1.3480980396270752
1.0	91840000.0	91850000.0	1.0	2.1943538188934326	1.1847572326660156
1.0	92180000.0	92190000.0	1.0	1.6299536228179932	0.9809560775756836
1.0	92190000.0	92200000.0	1.0	1.5781290531158447	0.9601923823356628
1.0	92220000.0	92230000.0	2.0	1.8399595022201538	1.0677427053451538
1.0	92290000.0	92300000.0	2.0	1.6006269454956055	0.9499996304512024
1.0	92320000.0	92330000.0	2.0	2.0646042823791504	1.155709981918335
1.0	92370000.0	92380000.0	3.0	2.1984026432037354	1.2082158327102661
1.0	92450000.0	92460000.0	2.0	2.133944034576416	1.1821506023406982
1.0	92460000.0	92470000.0	2.0	2.1128265857696533	1.1739610433578491
1.0	92660000.0	92670000.0	0.0	1.9065738916397095	1.0930023193359375
1.0	92810000.0	92820000.0	0.0	1.4664790630340576	0.8944423794746399
1.0	92820000.0	92830000.0	0.0	1.42791748046875	0.879562258720398
1.0	92880000.0	92890000.0	1.0	2.035175323486328	1.142808198928833
1.0	92900000.0	92910000.0	3.0	1.7828090190887451	1.0354089736938477
1.0	92910000.0	92920000.0	1.0	2.007331609725952	1.1315772533416748
1.0	92940000.0	92950000.0	4.0	1.763389229774475	1.0287803411483765
1.0	92950000.0	92960000.0	4.0	1.2798116207122803	0.9988806843757629
1.0	93020000.0	93030000.0	3.0	1.8464221954345703	1.069353461265564
1.0	93110000.0	93120000.0	2.0	1.6136735677719116	0.9797204732894897
1.0	93120000.0	93130000.0	1.0	1.5526617765426636	0.950438380241394
1.0	93200000.0	93210000.0	1.0	1.4967597723007202	0.9209122657775879
1.0	93280000.0	93290000.0	2.0	1.4183229207992554	0.882095217704773
1.0	93290000.0	93300000.0	0.0	2.183488607406616	2.9438860416412354
1.0	93300000.0	93310000.0	2.0	1.2390735149383545	0.8405624628067017
1.0	93310000.0	93320000.0	1.0	1.3637529611587524	0.8545851707458496
1.0	93330000.0	93340000.0	2.0	1.470173716545105	0.9122040867805481
1.0	93340000.0	93350000.0	0.0	1.3980344533920288	0.8705164194107056
1.0	93360000.0	93370000.0	0.0	1.4262875318527222	0.8841169476509094
1.0	93410000.0	93420000.0	1.0	1.3740170001983643	0.8572555780410767
1.0	93430000.0	93440000.0	0.0	1.5635851621627808	0.9511380195617676
1.0	93590000.0	93600000.0	1.0	1.2907295227050781	0.830029308795929
1.0	93600000.0	93610000.0	1.0	1.2530028820037842	0.8185769319534302
1.0	93630000.0	93640000.0	0.0	1.4478083848953247	0.8918968439102173
1.0	93650000.0	93660000.0	1.0	1.3865611553192139	0.8641319274902344
1.0	93660000.0	93670000.0	0.0	1.371268630027771	0.8568054437637329
1.0	93700000.0	93710000.0	0.0	1.3881009817123413	0.8628374934196472
1.0	93760000.0	93770000.0	1.0	1.5056664943695068	0.9261361360549927
1.0	93880000.0	93890000.0	1.0	1.5665056705474854	0.9584001302719116
1.0	93900000.0	93910000.0	0.0	1.4801428318023682	0.9059969782829285
1.0	93910000.0	93920000.0	2.0	1.5372745990753174	1.6718454360961914
1.0	93950000.0	93960000.0	0.0	1.437050223350525	0.8975774049758911
1.0	94020000.0	94030000.0	0.0	1.2465275526046753	0.8168492317199707
1.0	94070000.0	94080000.0	2.0	1.1971250772476196	0.8212049603462219
1.0	94110000.0	94120000.0	0.0	1.3638219833374023	0.8547230958938599
1.0	94150000.0	94160000.0	0.0	1.5055686235427856	0.9148486852645874
1.0	94240000.0	94250000.0	3.0	1.6388390064239502	0.9852303266525269
1.0	94270000.0	94280000.0	1.0	1.4766225814819336	0.9021223187446594
1.0	94280000.0	94290000.0	1.0	1.5448508262634277	0.9311739206314087
1.0	94310000.0	94320000.0	1.0	1.5722893476486206	1.9728772640228271
1.0	94420000.0	94430000.0	1.0	1.8341176509857178	1.0639057159423828
1.0	94450000.0	94460000.0	1.0	1.9445486068725586	1.1075828075408936
1.0	94510000.0	94520000.0	0.0	1.8352296352386475	1.0532835721969604
1.0	94650000.0	94660000.0	1.0	1.5958846807479858	0.9630780220031738
1.0	94720000.0	94730000.0	2.0	1.4943578243255615	0.9247075319290161
1.0	94760000.0	94770000.0	1.0	1.564780354499817	0.9518621563911438
1.0	94780000.0	94790000.0	1.0	1.467816948890686	0.9038513898849487
1.0	94800000.0	94810000.0	1.0	1.591747522354126	0.9541653394699097
1.0	94820000.0	94830000.0	1.0	1.7247400283813477	1.0219719409942627
1.0	94880000.0	94890000.0	0.0	1.5374915599822998	1.727034568786621
1.0	94950000.0	94960000.0	1.0	1.2421308755874634	0.8150509595870972
1.0	95000000.0	95010000.0	0.0	1.0446786880493164	0.8542267680168152
1.0	95090000.0	95100000.0	0.0	1.7429330348968506	1.0286705493927002
1.0	95170000.0	95180000.0	0.0	1.4123244285583496	0.8790408372879028
1.0	95210000.0	95220000.0	1.0	1.4000004529953003	0.8835272789001465
1.0	95290000.0	95300000.0	0.0	1.2697103023529053	0.8204736709594727
1.0	95340000.0	95350000.0	0.0	1.4315285682678223	0.8938348889350891
1.0	95370000.0	95380000.0	1.0	1.2361798286437988	0.8059061765670776
1.0	95390000.0	95400000.0	2.0	1.341107964515686	1.0955291986465454
1.0	95480000.0	95490000.0	0.0	1.587514877319336	0.9437881708145142
1.0	95490000.0	95500000.0	1.0	1.6718676090240479	0.9847337603569031
1.0	95520000.0	95530000.0	1.0	1.6071990728378296	0.9576888084411621
1.0	95610000.0	95620000.0	1.0	1.871249794960022	1.0755305290222168
1.0	95770000.0	95780000.0	3.0	2.091068744659424	1.1664533615112305
1.0	95810000.0	95820000.0	2.0	2.4975647926330566	1.2870817184448242
1.0	95890000.0	95900000.0	5.0	3.3288378715515137	1.5596048831939697
1.0	95920000.0	95930000.0	2.0	3.719965696334839	1.6784254312515259
1.0	95930000.0	95940000.0	3.0	3.5796380043029785	1.6409105062484741
1.0	95960000.0	95970000.0	1.0	3.7498440742492676	1.6937144994735718
1.0	96090000.0	96100000.0	1.0	3.99298357963562	1.7686837911605835
1.0	96150000.0	96160000.0	4.0	3.7815258502960205	1.705984115600586
1.0	96160000.0	96170000.0	2.0	4.148907661437988	1.8180038928985596
1.0	96170000.0	96180000.0	3.0	4.322911739349365	1.8723176717758179
1.0	96180000.0	96190000.0	3.0	4.2311553955078125	1.8410991430282593
1.0	96270000.0	96280000.0	7.0	4.80259895324707	2.0164904594421387
1.0	96290000.0	96300000.0	4.0	5.2791242599487305	2.158623456954956
1.0	96300000.0	96310000.0	7.0	5.094996452331543	2.1017520427703857
1.0	96340000.0	96350000.0	5.0	5.2754364013671875	2.1476566791534424
1.0	96370000.0	96380000.0	8.0	5.16165018081665	2.123188018798828
1.0	96390000.0	96400000.0	3.0	5.5657172203063965	2.2458086013793945
1.0	96440000.0	96450000.0	5.0	5.258423805236816	2.1549999713897705
1.0	96450000.0	96460000.0	5.0	5.337592124938965	2.171013593673706
1.0	96460000.0	96470000.0	4.0	5.231523036956787	2.151479959487915
1.0	96570000.0	96580000.0	10.0	5.982840538024902	2.3587164878845215
1.0	96630000.0	96640000.0	8.0	5.736915588378906	2.284487247467041
1.0	96670000.0	96680000.0	4.0	6.117227077484131	2.406776189804077
1.0	96690000.0	96700000.0	1.0	5.159783363342285	2.113192081451416
1.0	96800000.0	96810000.0	4.0	4.921228408813477	2.0523948669433594
1.0	96960000.0	96970000.0	3.0	3.8681693077087402	1.7255274057388306
1.0	97040000.0	97050000.0	2.0	3.6763412952423096	1.6602684259414673
1.0	97090000.0	97100000.0	1.0	3.2004523277282715	1.5073668956756592
1.0	97160000.0	97170000.0	4.0	2.6522133350372314	1.3376250267028809
1.0	97210000.0	97220000.0	1.0	1.7692070007324219	1.0226106643676758
1.0	97330000.0	97340000.0	3.0	3.2112815380096436	1.5166032314300537
1.0	97340000.0	97350000.0	3.0	3.5100555419921875	1.616847038269043
1.0	97380000.0	97390000.0	2.0	4.605621337890625	1.9586966037750244
1.0	97540000.0	97550000.0	4.0	5.506049633026123	2.20217227935791
1.0	97670000.0	97680000.0	1.0	3.4939093589782715	1.5977262258529663
1.0	97680000.0	97690000.0	6.0	3.4084060192108154	1.571386694908142
1.0	97710000.0	97720000.0	1.0	3.3205864429473877	1.5475573539733887
1.0	97800000.0	97810000.0	5.0	3.6360809803009033	1.6441125869750977
1.0	97900000.0	97910000.0	1.0	4.588352203369141	1.9409252405166626
1.0	97920000.0	97930000.0	3.0	4.896073818206787	2.0387942790985107
1.0	97930000.0	97940000.0	4.0	5.3819990158081055	2.1941428184509277
1.0	97950000.0	97960000.0	4.0	4.8297200202941895	2.0155742168426514
1.0	97980000.0	97990000.0	3.0	5.152800559997559	2.116588592529297
1.0	98000000.0	98010000.0	5.0	4.89633846282959	2.0353915691375732
1.0	98040000.0	98050000.0	7.0	5.187320709228516	2.1093945503234863
1.0	98100000.0	98110000.0	6.0	5.308419704437256	2.1521451473236084
1.0	98110000.0	98120000.0	5.0	5.631082057952881	2.2459709644317627
1.0	98140000.0	98150000.0	6.0	5.05753231048584	2.0814168453216553
1.0	98260000.0	98270000.0	8.0	4.036113739013672	1.7642236948013306
1.0	98330000.0	98340000.0	5.0	4.115316390991211	1.7925617694854736
1.0	98440000.0	98450000.0	4.0	3.8160126209259033	1.698979139328003
1.0	98490000.0	98500000.0	5.0	3.863956928253174	1.7143900394439697
1.0	98530000.0	98540000.0	1.0	3.625906467437744	1.641196608543396
1.0	98650000.0	98660000.0	1.0	3.258126735687256	1.529624104499817
1.0	98720000.0	98730000.0	3.0	2.795584201812744	1.3820970058441162
1.0	98760000.0	98770000.0	4.0	2.6430795192718506	1.3287688493728638
1.0	98870000.0	98880000.0	0.0	2.107921838760376	1.1626036167144775
1.0	98940000.0	98950000.0	3.0	2.9629030227661133	1.4381043910980225
1.0	99100000.0	99110000.0	1.0	3.064697504043579	1.4753600358963013
1.0	99130000.0	99140000.0	0.0	2.150570869445801	1.1821560859680176
1.0	99180000.0	99190000.0	0.0	2.300175905227661	1.2239831686019897
1.0	99210000.0	99220000.0	1.0	1.9501168727874756	1.1089978218078613
1.0	99230000.0	99240000.0	1.0	2.182918071746826	1.185847520828247
1.0	99280000.0	99290000.0	4.0	2.687382459640503	1.348293423652649
1.0	99350000.0	99360000.0	2.0	3.1358585357666016	1.4891138076782227
1.0	99380000.0	99390000.0	5.0	2.9021735191345215	1.4123342037200928
1.0	99410000.0	99420000.0	3.0	3.5757381916046143	1.6343539953231812
1.0	99430000.0	99440000.0	2.0	3.549797773361206	1.626875877380371
1.0	99440000.0	99450000.0	4.0	3.5123534202575684	1.6110622882843018
1.0	99480000.0	99490000.0	1.0	3.950727939605713	1.750719428062439
1.0	99490000.0	99500000.0	4.0	3.9520766735076904	1.752898931503296
1.0	99510000.0	99520000.0	5.0	4.077840328216553	1.792206048965454
1.0	99520000.0	99530000.0	2.0	4.364143371582031	1.882453203201294
1.0	99540000.0	99550000.0	6.0	4.0029778480529785	1.762853980064392
1.0	99610000.0	99620000.0	4.0	4.285025596618652	1.8575527667999268
1.0	99790000.0	99800000.0	0.0	4.343151092529297	1.8687245845794678
1.0	99850000.0	99860000.0	2.0	3.620386838912964	1.6455018520355225
1.0	99890000.0	99900000.0	4.0	3.6363844871520996	1.6481729745864868
1.0	99940000.0	99950000.0	4.0	2.907531261444092	1.4145991802215576
1.0	99980000.0	99990000.0	2.0	2.293825626373291	1.2206881046295166
1.0	100030000.0	100040000.0	0.0	2.2098917961120605	1.212551236152649
1.0	100120000.0	100130000.0	3.0	1.9459507465362549	1.1106036901474
1.0	100170000.0	100180000.0	1.0	1.5857375860214233	0.9468697309494019
1.0	100280000.0	100290000.0	1.0	1.7902305126190186	1.0452744960784912
1.0	100470000.0	100480000.0	0.0	1.2129043340682983	0.7988219261169434
1.0	100530000.0	100540000.0	2.0	1.1131671667099	0.7785032987594604
1.0	100550000.0	100560000.0	1.0	1.3495122194290161	0.8498575091362
1.0	100590000.0	100600000.0	1.0	1.1904542446136475	1.199883222579956
1.0	100670000.0	100680000.0	0.0	1.296339750289917	0.8318390846252441
1.0	100940000.0	100950000.0	3.0	1.7683451175689697	1.035327434539795
1.0	100990000.0	101000000.0	2.0	1.8234304189682007	1.057890772819519
1.0	101080000.0	101090000.0	2.0	1.6410434246063232	0.9606996774673462
1.0	101180000.0	101190000.0	4.0	2.0024020671844482	1.1224231719970703
1.0	101190000.0	101200000.0	2.0	2.4405174255371094	1.270941972732544
1.0	101240000.0	101250000.0	3.0	2.864553689956665	1.4110100269317627
1.0	101270000.0	101280000.0	2.0	2.995734691619873	1.4535071849822998
1.0	101300000.0	101310000.0	2.0	2.39458966255188	1.2542117834091187
1.0	101320000.0	101330000.0	7.0	2.1218481063842773	1.1646369695663452
1.0	101330000.0	101340000.0	4.0	2.0555548667907715	1.1493494510650635
1.0	101340000.0	101350000.0	2.0	1.9353723526000977	1.1010478734970093
1.0	101360000.0	101370000.0	1.0	5.055202007293701	5.877274036407471
1.0	101370000.0	101380000.0	1.0	1.4121367931365967	0.8913555145263672
1.0	101380000.0	101390000.0	1.0	1.445284366607666	0.8951596021652222
1.0	101500000.0	101510000.0	0.0	1.6831567287445068	1.0047452449798584
1.0	101510000.0	101520000.0	6.0	1.6979182958602905	1.0088016986846924
1.0	101570000.0	101580000.0	2.0	2.0640063285827637	1.1521977186203003
1.0	101610000.0	101620000.0	3.0	2.0460548400878906	1.143646240234375
1.0	101620000.0	101630000.0	3.0	2.0569875240325928	1.1558568477630615
1.0	101630000.0	101640000.0	2.0	2.085312843322754	1.1639435291290283
1.0	101660000.0	101670000.0	3.0	1.9613254070281982	1.1127698421478271
1.0	101680000.0	101690000.0	4.0	1.9907653331756592	1.1275440454483032
1.0	101710000.0	101720000.0	0.0	2.220597743988037	1.2138721942901611
1.0	101850000.0	101860000.0	0.0	3.5614304542541504	1.6350024938583374
1.0	101880000.0	101890000.0	2.0	3.984773635864258	1.7654081583023071
1.0	101930000.0	101940000.0	3.0	4.6008429527282715	1.953648328781128
1.0	102150000.0	102160000.0	5.0	6.829698085784912	2.5891289710998535
1.0	102160000.0	102170000.0	5.0	7.0844316482543945	2.651994466781616
1.0	102270000.0	102280000.0	7.0	6.680779457092285	2.5488619804382324
1.0	102320000.0	102330000.0	4.0	7.540647983551025	2.7689812183380127
1.0	102340000.0	102350000.0	5.0	7.294097900390625	2.696230173110962
1.0	102370000.0	102380000.0	9.0	7.468757629394531	2.7547662258148193
1.0	102420000.0	102430000.0	9.0	7.6374969482421875	2.7957258224487305
1.0	102540000.0	102550000.0	6.0	7.3339033126831055	2.7222588062286377
1.0	102580000.0	102590000.0	6.0	6.602272033691406	2.5287508964538574
1.0	102600000.0	102610000.0	7.0	6.9070143699646	2.6120688915252686
1.0	102610000.0	102620000.0	6.0	6.836521148681641	2.59134840965271
1.0	102650000.0	102660000.0	8.0	7.452250003814697	2.741833209991455
1.0	102680000.0	102690000.0	8.0	8.125500679016113	2.90671968460083
1.0	102700000.0	102710000.0	10.0	8.055325508117676	2.8865180015563965
1.0	102710000.0	102720000.0	6.0	8.435630798339844	2.974644422531128
1.0	102750000.0	102760000.0	14.0	8.094877243041992	2.9005727767944336
1.0	102760000.0	102770000.0	9.0	8.395885467529297	2.96697735786438
1.0	102770000.0	102780000.0	6.0	7.8666090965271	2.8248801231384277
1.0	102810000.0	102820000.0	8.0	8.076678276062012	2.8915438652038574
1.0	102850000.0	102860000.0	4.0	8.186200141906738	2.912698984146118
1.0	102880000.0	102890000.0	7.0	7.871391296386719	2.8398032188415527
1.0	102900000.0	102910000.0	11.0	8.385305404663086	2.959566116333008
1.0	102910000.0	102920000.0	6.0	7.358040809631348	2.6867167949676514
1.0	102940000.0	102950000.0	7.0	7.722181797027588	2.7840793132781982
1.0	103140000.0	103150000.0	10.0	9.4511079788208	3.17612624168396
1.0	103150000.0	103160000.0	8.0	9.339736938476562	3.158595323562622
1.0	103170000.0	103180000.0	9.0	8.896665573120117	3.060659885406494
1.0	103230000.0	103240000.0	4.0	8.878131866455078	3.062544345855713
1.0	103280000.0	103290000.0	1.0	8.59861946105957	3.0062918663024902
1.0	103300000.0	103310000.0	13.0	8.140457153320312	2.9117562770843506
1.0	103310000.0	103320000.0	8.0	8.437090873718262	2.97468638420105
1.0	103320000.0	103330000.0	10.0	8.184619903564453	2.9182510375976562
1.0	103380000.0	103390000.0	6.0	8.222917556762695	2.909533739089966
1.0	103430000.0	103440000.0	7.0	8.077478408813477	2.885878324508667
1.0	103450000.0	103460000.0	4.0	7.822545528411865	2.8230128288269043
1.0	103590000.0	103600000.0	9.0	8.327317237854004	2.9320645332336426
1.0	103660000.0	103670000.0	9.0	8.779809951782227	3.031635284423828
1.0	103670000.0	103680000.0	11.0	8.638827323913574	2.998825788497925
1.0	103740000.0	103750000.0	6.0	6.100924015045166	2.390359878540039
1.0	103760000.0	103770000.0	6.0	5.680337429046631	2.26957631111145
1.0	103780000.0	103790000.0	2.0	2.8405308723449707	1.4129951000213623
1.0	104010000.0	104020000.0	11.0	2.62859845161438	1.331404447555542
1.0	104120000.0	104130000.0	4.0	2.073214530944824	1.155901551246643
1.0	104380000.0	104390000.0	9.0	7.9558210372924805	2.864941120147705
1.0	104390000.0	104400000.0	9.0	8.049123764038086	2.8836135864257812
1.0	104440000.0	104450000.0	7.0	8.60911750793457	3.0063860416412354
1.0	104460000.0	104470000.0	5.0	7.188896179199219	2.6390953063964844
1.0	104580000.0	104590000.0	7.0	9.569125175476074	3.206590175628662
1.0	104600000.0	104610000.0	10.0	9.23421859741211	3.127483367919922
1.0	104650000.0	104660000.0	6.0	9.997481346130371	3.275738477706909
1.0	104710000.0	104720000.0	9.0	9.772103309631348	3.242668867111206
1.0	104720000.0	104730000.0	18.0	9.252256393432617	3.143554449081421
1.0	104740000.0	104750000.0	11.0	9.318620681762695	3.1560873985290527
1.0	104810000.0	104820000.0	9.0	9.659806251525879	3.2213871479034424
1.0	104860000.0	104870000.0	16.0	9.558560371398926	3.2024638652801514
1.0	104880000.0	104890000.0	12.0	9.765127182006836	3.24279522895813
1.0	104910000.0	104920000.0	7.0	9.204645156860352	3.1032557487487793
1.0	104930000.0	104940000.0	17.0	9.692713737487793	3.224644422531128
1.0	104950000.0	104960000.0	10.0	10.031353950500488	3.288728713989258
1.0	104960000.0	104970000.0	11.0	10.008357048034668	3.2776894569396973
1.0	104970000.0	104980000.0	7.0	9.916508674621582	3.2583465576171875
1.0	105060000.0	105070000.0	12.0	9.113838195800781	3.1100120544433594
1.0	105070000.0	105080000.0	10.0	9.124841690063477	3.112844228744507
1.0	105150000.0	105160000.0	10.0	8.768013954162598	3.0457587242126465
1.0	105220000.0	105230000.0	5.0	7.680739402770996	2.7887909412384033
1.0	105300000.0	105310000.0	6.0	7.243081569671631	2.7006995677948
1.0	105400000.0	105410000.0	6.0	7.711873531341553	2.8116087913513184
1.0	105460000.0	105470000.0	10.0	8.00963020324707	2.8769497871398926
1.0	105500000.0	105510000.0	12.0	8.863080024719238	3.061685085296631
1.0	105530000.0	105540000.0	9.0	9.134883880615234	3.115151882171631
1.0	105540000.0	105550000.0	6.0	9.297843933105469	3.1452784538269043
1.0	105580000.0	105590000.0	5.0	8.97075080871582	3.086477041244507
1.0	105600000.0	105610000.0	10.0	8.668474197387695	3.0233712196350098
1.0	105730000.0	105740000.0	5.0	6.8600969314575195	2.581887722015381
1.0	105760000.0	105770000.0	8.0	6.662530422210693	2.532850503921509
1.0	105820000.0	105830000.0	2.0	7.473106384277344	2.7505767345428467
1.0	105860000.0	105870000.0	9.0	8.034921646118164	2.8870601654052734
1.0	105900000.0	105910000.0	3.0	7.571378231048584	2.7664833068847656
1.0	105990000.0	106000000.0	3.0	8.136066436767578	2.900359630584717
1.0	106000000.0	106010000.0	8.0	7.998085975646973	2.8753199577331543
1.0	106170000.0	106180000.0	4.0	7.146125793457031	2.6610538959503174
1.0	106370000.0	106380000.0	6.0	7.3263397216796875	2.7052698135375977
1.0	106390000.0	106400000.0	9.0	7.888274192810059	2.851952314376831
1.0	106400000.0	106410000.0	7.0	8.26115608215332	2.9359211921691895
1.0	106440000.0	106450000.0	15.0	8.589776039123535	3.0056865215301514
1.0	106530000.0	106540000.0	11.0	9.173489570617676	3.1269004344940186
1.0	106540000.0	106550000.0	10.0	8.991310119628906	3.086665630340576
1.0	106580000.0	106590000.0	7.0	9.111308097839355	3.1153111457824707
1.0	106630000.0	106640000.0	6.0	8.383540153503418	2.947322130203247
1.0	106750000.0	106760000.0	4.0	7.3930792808532715	2.7286977767944336
1.0	106830000.0	106840000.0	5.0	6.686267852783203	2.5492005348205566
1.0	106850000.0	106860000.0	7.0	5.490339756011963	2.218937873840332
1.0	106920000.0	106930000.0	5.0	5.853936195373535	2.3252780437469482
1.0	106930000.0	106940000.0	3.0	6.154073715209961	2.4158287048339844
1.0	106940000.0	106950000.0	6.0	6.263762474060059	2.4344372749328613
1.0	107000000.0	107010000.0	7.0	5.774685382843018	2.31089448928833
1.0	107020000.0	107030000.0	8.0	6.3551716804504395	2.4511301517486572
1.0	107080000.0	107090000.0	4.0	7.10400390625	2.6631391048431396
1.0	107110000.0	107120000.0	5.0	7.130074977874756	2.673621416091919
1.0	107130000.0	107140000.0	12.0	7.159646511077881	2.664036989212036
1.0	107190000.0	107200000.0	7.0	7.9754509925842285	2.869297504425049
1.0	107230000.0	107240000.0	13.0	8.112607955932617	2.904470920562744
1.0	107310000.0	107320000.0	9.0	8.515551567077637	2.9819583892822266
1.0	107340000.0	107350000.0	11.0	8.421676635742188	2.9691531658172607
1.0	107410000.0	107420000.0	7.0	8.407490730285645	2.9682154655456543
1.0	107500000.0	107510000.0	9.0	7.299681186676025	2.716262102127075
1.0	107520000.0	107530000.0	6.0	6.685896396636963	2.5456724166870117
1.0	107590000.0	107600000.0	3.0	1.8127071857452393	1.403748869895935
1.0	107720000.0	107730000.0	4.0	5.381020545959473	2.1929826736450195
1.0	107770000.0	107780000.0	6.0	6.104448318481445	2.397134780883789
1.0	107820000.0	107830000.0	6.0	5.369595527648926	2.1835806369781494
1.0	107850000.0	107860000.0	9.0	5.686977863311768	2.282043218612671
1.0	107860000.0	107870000.0	7.0	5.674794673919678	2.273761034011841
1.0	107870000.0	107880000.0	7.0	5.5346455574035645	2.2381248474121094
1.0	108070000.0	108080000.0	2.0	4.3854780197143555	1.8662405014038086
1.0	108090000.0	108100000.0	5.0	4.892144203186035	2.045039176940918
1.0	108120000.0	108130000.0	5.0	3.7940211296081543	1.6843799352645874
1.0	108230000.0	108240000.0	5.0	3.6159331798553467	1.6337677240371704
[truncated: 47,560 more rows]
