# Supplementary material for: Genome-wide mapping of somatic mutation rates uncovers drivers of cancer
Source: Nat Biotechnol. 2022 Jun 20;40(11):1634–43. doi: 10.1038/s41587-022-01353-8 (PMC9646522; doi:10.1038/s41587-022-01353-8)
Supplement: Supplementary file 4 — Regions and model predictions for each fold of each cancer for which a deep learning model was trained. Regions that were filtered are also listed along with their respective model predictions. [file 41587_2022_1353_MOESM4_ESM.zip › kfold_results/Digestive_tract_tumors/fold_2.txt]

CHROM	START	END	Y_TRUE	Y_PRED	STD
1.0	860000.0	870000.0	25.0	27.373682022094727	4.342937469482422
1.0	900000.0	910000.0	29.0	27.1807918548584	3.17287540435791
1.0	920000.0	930000.0	37.0	46.56196212768555	6.972776889801025
1.0	960000.0	970000.0	13.0	18.927013397216797	2.774155855178833
1.0	980000.0	990000.0	12.0	20.341115951538086	2.7681403160095215
1.0	990000.0	1000000.0	23.0	23.5251522064209	2.846802234649658
1.0	1030000.0	1040000.0	27.0	29.941150665283203	4.780340671539307
1.0	1050000.0	1060000.0	29.0	23.114139556884766	2.9552412033081055
1.0	1110000.0	1120000.0	16.0	27.43221092224121	4.560626983642578
1.0	1120000.0	1130000.0	39.0	35.582923889160156	5.645360469818115
1.0	1140000.0	1150000.0	29.0	22.15252113342285	2.789381265640259
1.0	1240000.0	1250000.0	12.0	27.209972381591797	7.7877912521362305
1.0	1310000.0	1320000.0	19.0	26.3724365234375	3.5740509033203125
1.0	1320000.0	1330000.0	33.0	26.747034072875977	3.1254184246063232
1.0	1410000.0	1420000.0	11.0	21.71439552307129	2.8907318115234375
1.0	1530000.0	1540000.0	19.0	26.839786529541016	3.970184326171875
1.0	1590000.0	1600000.0	12.0	21.86564826965332	2.8810527324676514
1.0	1700000.0	1710000.0	27.0	24.017230987548828	3.0221827030181885
1.0	1740000.0	1750000.0	28.0	26.767822265625	3.6972126960754395
1.0	1790000.0	1800000.0	29.0	30.279836654663086	4.2517409324646
1.0	1810000.0	1820000.0	45.0	29.63810157775879	3.8762412071228027
1.0	1840000.0	1850000.0	26.0	30.887699127197266	4.772068977355957
1.0	1860000.0	1870000.0	40.0	41.054080963134766	6.291758060455322
1.0	1940000.0	1950000.0	34.0	40.2535514831543	6.196768760681152
1.0	1970000.0	1980000.0	19.0	29.256153106689453	4.426074028015137
1.0	1980000.0	1990000.0	14.0	22.135272979736328	3.169912338256836
1.0	2000000.0	2010000.0	15.0	23.164840698242188	2.9754371643066406
1.0	2010000.0	2020000.0	18.0	26.395145416259766	3.610868453979492
1.0	2070000.0	2080000.0	24.0	22.97106170654297	3.2697691917419434
1.0	2320000.0	2330000.0	21.0	25.774261474609375	6.18601131439209
1.0	2370000.0	2380000.0	30.0	27.79473304748535	4.096383571624756
1.0	2430000.0	2440000.0	22.0	25.61870765686035	4.223389148712158
1.0	2450000.0	2460000.0	29.0	22.406246185302734	2.862044095993042
1.0	2520000.0	2530000.0	23.0	25.179439544677734	3.345710039138794
1.0	2530000.0	2540000.0	41.0	38.749916076660156	6.0197272300720215
1.0	2550000.0	2560000.0	45.0	42.74430465698242	6.498417854309082
1.0	2720000.0	2730000.0	45.0	48.457252502441406	7.235618591308594
1.0	2750000.0	2760000.0	59.0	47.64571762084961	7.1297287940979
1.0	2800000.0	2810000.0	47.0	48.87779998779297	7.043867588043213
1.0	2830000.0	2840000.0	65.0	46.57270050048828	6.976722717285156
1.0	2840000.0	2850000.0	44.0	51.617156982421875	7.625039100646973
1.0	2910000.0	2920000.0	55.0	64.71568298339844	9.305587768554688
1.0	2930000.0	2940000.0	45.0	48.8697509765625	7.273014068603516
1.0	2950000.0	2960000.0	40.0	47.186607360839844	7.003959655761719
1.0	2970000.0	2980000.0	42.0	48.771644592285156	7.270810127258301
1.0	3010000.0	3020000.0	43.0	38.40467834472656	5.733731269836426
1.0	3040000.0	3050000.0	36.0	36.08345413208008	4.703000545501709
1.0	3070000.0	3080000.0	53.0	40.903465270996094	6.280938148498535
1.0	3100000.0	3110000.0	41.0	35.01557159423828	4.9004292488098145
1.0	3250000.0	3260000.0	37.0	38.0816650390625	5.2221784591674805
1.0	3280000.0	3290000.0	46.0	36.8148078918457	5.026350021362305
1.0	3370000.0	3380000.0	24.0	23.80057716369629	2.9781746864318848
1.0	3400000.0	3410000.0	30.0	34.41481399536133	5.5094404220581055
1.0	3480000.0	3490000.0	22.0	32.919227600097656	4.704277992248535
1.0	3600000.0	3610000.0	23.0	26.499881744384766	3.556891918182373
1.0	3630000.0	3640000.0	28.0	32.01842498779297	4.599316596984863
1.0	3660000.0	3670000.0	42.0	33.16794967651367	3.669948101043701
1.0	3670000.0	3680000.0	42.0	44.61017990112305	6.727963447570801
1.0	3730000.0	3740000.0	40.0	25.445911407470703	3.3585312366485596
1.0	4050000.0	4060000.0	52.0	57.3499641418457	8.322660446166992
1.0	4070000.0	4080000.0	50.0	59.112953186035156	8.608415603637695
1.0	4090000.0	4100000.0	92.0	64.25312042236328	9.256508827209473
1.0	4120000.0	4130000.0	49.0	61.679710388183594	8.594501495361328
1.0	4200000.0	4210000.0	73.0	69.78372192382812	9.1124267578125
1.0	4210000.0	4220000.0	76.0	74.93727111816406	9.581441879272461
1.0	4340000.0	4350000.0	80.0	97.1343765258789	10.575544357299805
1.0	4350000.0	4360000.0	89.0	94.5927505493164	10.522985458374023
1.0	4380000.0	4390000.0	83.0	93.79768371582031	10.299904823303223
1.0	4390000.0	4400000.0	74.0	92.8749771118164	10.298721313476562
1.0	4430000.0	4440000.0	98.0	95.00940704345703	10.369749069213867
1.0	4480000.0	4490000.0	71.0	94.99493408203125	10.451276779174805
1.0	4530000.0	4540000.0	107.0	102.01021575927734	10.771855354309082
1.0	4540000.0	4550000.0	94.0	96.81720733642578	10.44253158569336
1.0	4600000.0	4610000.0	107.0	99.55293273925781	11.590478897094727
1.0	4610000.0	4620000.0	108.0	94.93434143066406	10.96828842163086
1.0	4680000.0	4690000.0	87.0	90.3798599243164	10.2477388381958
1.0	4760000.0	4770000.0	88.0	88.34837341308594	10.003796577453613
1.0	4780000.0	4790000.0	86.0	95.73570251464844	10.458406448364258
1.0	4810000.0	4820000.0	86.0	102.65740966796875	10.697904586791992
1.0	4820000.0	4830000.0	85.0	97.62709045410156	10.511338233947754
1.0	4860000.0	4870000.0	112.0	113.54484558105469	11.22340202331543
1.0	4890000.0	4900000.0	101.0	107.65324401855469	10.877817153930664
1.0	5030000.0	5040000.0	90.0	111.8818359375	10.961468696594238
1.0	5070000.0	5080000.0	109.0	107.9228744506836	10.892448425292969
1.0	5110000.0	5120000.0	100.0	105.43888092041016	10.910466194152832
1.0	5180000.0	5190000.0	90.0	104.1893539428711	10.744918823242188
1.0	5200000.0	5210000.0	101.0	105.0356216430664	10.918301582336426
1.0	5280000.0	5290000.0	79.0	102.6915054321289	10.701131820678711
1.0	5300000.0	5310000.0	82.0	102.95185852050781	10.976998329162598
1.0	5320000.0	5330000.0	98.0	100.2926254272461	10.845982551574707
1.0	5340000.0	5350000.0	97.0	95.51808166503906	10.472372055053711
1.0	5370000.0	5380000.0	78.0	90.72708892822266	10.141359329223633
1.0	5430000.0	5440000.0	71.0	91.23388671875	10.982697486877441
1.0	5480000.0	5490000.0	65.0	86.15225982666016	10.108682632446289
1.0	5710000.0	5720000.0	51.0	75.51564025878906	9.348736763000488
1.0	5800000.0	5810000.0	56.0	60.79963302612305	8.086130142211914
1.0	5830000.0	5840000.0	53.0	58.180450439453125	8.482864379882812
1.0	5860000.0	5870000.0	56.0	66.88543701171875	9.367807388305664
1.0	5880000.0	5890000.0	48.0	53.145843505859375	7.3323655128479
1.0	5900000.0	5910000.0	38.0	56.18308639526367	8.174325942993164
1.0	5930000.0	5940000.0	15.0	30.092906951904297	4.389379024505615
1.0	5990000.0	6000000.0	23.0	31.985240936279297	4.48659086227417
1.0	6000000.0	6010000.0	45.0	29.071828842163086	4.469475746154785
1.0	6030000.0	6040000.0	28.0	27.570199966430664	3.9364967346191406
1.0	6290000.0	6300000.0	31.0	26.762039184570312	3.057927370071411
1.0	6330000.0	6340000.0	10.0	20.281719207763672	2.8609566688537598
1.0	6360000.0	6370000.0	20.0	21.895368576049805	2.773860454559326
1.0	6370000.0	6380000.0	33.0	23.612791061401367	2.8474087715148926
1.0	6480000.0	6490000.0	18.0	25.299226760864258	3.085273265838623
1.0	6520000.0	6530000.0	16.0	23.325885772705078	3.441859006881714
1.0	6550000.0	6560000.0	22.0	20.539653778076172	4.414917469024658
1.0	6570000.0	6580000.0	32.0	29.195598602294922	4.393498420715332
1.0	6580000.0	6590000.0	24.0	25.043472290039062	3.0941624641418457
1.0	6640000.0	6650000.0	15.0	22.226482391357422	3.427119493484497
1.0	6690000.0	6700000.0	24.0	23.991031646728516	3.1913280487060547
1.0	6710000.0	6720000.0	33.0	27.397052764892578	3.470060348510742
1.0	6720000.0	6730000.0	33.0	27.494985580444336	3.7921319007873535
1.0	6890000.0	6900000.0	21.0	34.37446975708008	5.048397541046143
1.0	6990000.0	7000000.0	45.0	47.681739807128906	7.1349897384643555
1.0	7060000.0	7070000.0	52.0	55.0930061340332	7.922296047210693
1.0	7230000.0	7240000.0	62.0	54.03448486328125	7.592160224914551
1.0	7340000.0	7350000.0	46.0	46.79691696166992	6.6814985275268555
1.0	7360000.0	7370000.0	61.0	53.597076416015625	7.8809356689453125
1.0	7370000.0	7380000.0	62.0	48.69727325439453	7.104689121246338
1.0	7380000.0	7390000.0	50.0	52.0348014831543	7.697209358215332
1.0	7390000.0	7400000.0	43.0	46.859710693359375	7.023797512054443
1.0	7430000.0	7440000.0	41.0	41.94931411743164	5.985267639160156
1.0	7440000.0	7450000.0	44.0	43.86859893798828	6.578482151031494
1.0	7460000.0	7470000.0	38.0	46.397029876708984	6.890200138092041
1.0	7500000.0	7510000.0	40.0	40.10832977294922	6.066373348236084
1.0	7510000.0	7520000.0	28.0	38.90507888793945	5.870296955108643
1.0	7520000.0	7530000.0	46.0	42.36809158325195	6.458911895751953
1.0	7550000.0	7560000.0	30.0	39.7274055480957	6.071564674377441
1.0	7570000.0	7580000.0	34.0	41.973541259765625	6.407753944396973
1.0	7590000.0	7600000.0	44.0	43.125267028808594	6.549324035644531
1.0	7630000.0	7640000.0	38.0	39.18696212768555	5.272261619567871
1.0	7680000.0	7690000.0	55.0	44.358612060546875	6.707486629486084
1.0	7720000.0	7730000.0	39.0	37.904441833496094	5.724493503570557
1.0	7750000.0	7760000.0	36.0	40.771080017089844	6.262355327606201
1.0	7850000.0	7860000.0	32.0	34.321434020996094	4.536043643951416
1.0	7920000.0	7930000.0	30.0	42.10072326660156	6.422580718994141
1.0	7970000.0	7980000.0	49.0	40.56502914428711	6.2291436195373535
1.0	8000000.0	8010000.0	31.0	41.105411529541016	6.295918941497803
1.0	8030000.0	8040000.0	24.0	31.9211483001709	4.561654090881348
1.0	8090000.0	8100000.0	45.0	37.04974365234375	5.528655052185059
1.0	8120000.0	8130000.0	29.0	39.40337371826172	6.094283580780029
1.0	8140000.0	8150000.0	40.0	38.07086944580078	5.316557884216309
1.0	8160000.0	8170000.0	29.0	39.32299041748047	5.872059345245361
1.0	8240000.0	8250000.0	40.0	37.098045349121094	4.936331748962402
1.0	8260000.0	8270000.0	35.0	36.127838134765625	5.141978740692139
1.0	8330000.0	8340000.0	30.0	35.55955123901367	4.756058692932129
1.0	8360000.0	8370000.0	41.0	36.40861129760742	5.740451812744141
1.0	8400000.0	8410000.0	28.0	33.958274841308594	5.228060245513916
1.0	8410000.0	8420000.0	21.0	27.790451049804688	4.279068946838379
1.0	8440000.0	8450000.0	31.0	32.3505859375	4.797707557678223
1.0	8450000.0	8460000.0	36.0	33.42141342163086	4.853013515472412
1.0	8460000.0	8470000.0	20.0	33.149620056152344	4.043576717376709
1.0	8490000.0	8500000.0	34.0	31.440692901611328	4.554421424865723
1.0	8560000.0	8570000.0	30.0	27.47287940979004	3.759838819503784
1.0	8690000.0	8700000.0	31.0	33.91320037841797	4.451208591461182
1.0	8710000.0	8720000.0	27.0	32.08476257324219	4.2930803298950195
1.0	8740000.0	8750000.0	48.0	33.957759857177734	4.281251430511475
1.0	8760000.0	8770000.0	40.0	34.667816162109375	4.739570617675781
1.0	8780000.0	8790000.0	28.0	36.4177131652832	4.9899582862854
1.0	9030000.0	9040000.0	54.0	40.18842697143555	6.1609907150268555
1.0	9250000.0	9260000.0	44.0	37.05859375	5.727988243103027
1.0	9320000.0	9330000.0	25.0	25.001392364501953	3.274458646774292
1.0	9340000.0	9350000.0	28.0	33.20380401611328	4.459578514099121
1.0	9370000.0	9380000.0	15.0	25.70926856994629	3.971792697906494
1.0	9440000.0	9450000.0	27.0	32.61322021484375	4.616681098937988
1.0	9510000.0	9520000.0	37.0	35.35209655761719	4.735579490661621
1.0	9530000.0	9540000.0	28.0	39.345252990722656	6.081671714782715
1.0	9540000.0	9550000.0	30.0	39.69118118286133	6.130488872528076
1.0	9690000.0	9700000.0	38.0	37.372406005859375	5.855770111083984
1.0	9790000.0	9800000.0	18.0	26.237518310546875	3.3184592723846436
1.0	9810000.0	9820000.0	30.0	26.8983211517334	3.054778575897217
1.0	9820000.0	9830000.0	22.0	25.638385772705078	2.959805965423584
1.0	9870000.0	9880000.0	32.0	27.866893768310547	3.1475830078125
1.0	9900000.0	9910000.0	26.0	24.562854766845703	3.3593947887420654
1.0	9930000.0	9940000.0	21.0	24.02532958984375	2.9743478298187256
1.0	9990000.0	10000000.0	38.0	26.501453399658203	3.382295608520508
1.0	10100000.0	10110000.0	35.0	26.123138427734375	3.057180881500244
1.0	10160000.0	10170000.0	30.0	30.107715606689453	4.474606513977051
1.0	10180000.0	10190000.0	21.0	31.22922706604004	3.8373444080352783
1.0	10190000.0	10200000.0	37.0	28.98014259338379	4.134661674499512
1.0	10230000.0	10240000.0	29.0	30.136028289794922	4.310844421386719
1.0	10270000.0	10280000.0	37.0	30.45139503479004	3.3907196521759033
1.0	10290000.0	10300000.0	28.0	32.34015655517578	4.2071027755737305
1.0	10340000.0	10350000.0	31.0	31.294958114624023	4.628575801849365
1.0	10380000.0	10390000.0	33.0	29.86321449279785	3.8818295001983643
1.0	10600000.0	10610000.0	33.0	31.176700592041016	4.587080955505371
1.0	10620000.0	10630000.0	31.0	32.60248947143555	4.612734794616699
1.0	10640000.0	10650000.0	25.0	33.14269256591797	4.4984540939331055
1.0	10730000.0	10740000.0	21.0	21.16207504272461	3.8727359771728516
1.0	10830000.0	10840000.0	25.0	26.25519371032715	3.752685546875
1.0	10850000.0	10860000.0	24.0	27.128814697265625	3.291041135787964
1.0	11020000.0	11030000.0	22.0	32.5952033996582	4.530455112457275
1.0	11100000.0	11110000.0	29.0	36.12175750732422	5.705883979797363
1.0	11120000.0	11130000.0	32.0	25.653284072875977	3.241802215576172
1.0	11140000.0	11150000.0	15.0	23.4503116607666	2.8313848972320557
1.0	11210000.0	11220000.0	34.0	27.48818016052246	3.2385177612304688
1.0	11240000.0	11250000.0	24.0	27.099010467529297	3.1707465648651123
1.0	11250000.0	11260000.0	29.0	26.558055877685547	3.1845450401306152
1.0	11270000.0	11280000.0	23.0	27.9456787109375	3.415917158126831
1.0	11280000.0	11290000.0	31.0	29.44008445739746	3.2768452167510986
1.0	11290000.0	11300000.0	21.0	28.50253677368164	4.023316383361816
1.0	11320000.0	11330000.0	31.0	35.50501251220703	4.030102729797363
1.0	11330000.0	11340000.0	24.0	34.11000061035156	3.6870181560516357
1.0	11390000.0	11400000.0	46.0	39.80906295776367	5.8481221199035645
1.0	11410000.0	11420000.0	55.0	44.73181915283203	6.649787902832031
1.0	11420000.0	11430000.0	47.0	43.95703125	6.648289680480957
1.0	11430000.0	11440000.0	55.0	44.77607345581055	6.207928657531738
1.0	11460000.0	11470000.0	44.0	54.88799285888672	8.062078475952148
1.0	11550000.0	11560000.0	54.0	51.933860778808594	7.503706932067871
1.0	11640000.0	11650000.0	55.0	51.84137725830078	7.667232513427734
1.0	11650000.0	11660000.0	45.0	48.30061721801758	7.21362829208374
1.0	11720000.0	11730000.0	23.0	30.09052085876465	4.529708385467529
1.0	11730000.0	11740000.0	19.0	27.742359161376953	3.813321590423584
1.0	11750000.0	11760000.0	35.0	36.93511199951172	5.6419477462768555
1.0	11780000.0	11790000.0	39.0	34.9295654296875	5.573528289794922
1.0	11800000.0	11810000.0	29.0	26.306812286376953	3.9969658851623535
1.0	11830000.0	11840000.0	48.0	37.453163146972656	5.857612609863281
1.0	11880000.0	11890000.0	30.0	27.888708114624023	4.0301194190979
1.0	11900000.0	11910000.0	35.0	29.66890525817871	4.016654014587402
1.0	11960000.0	11970000.0	33.0	41.535919189453125	6.336773872375488
1.0	11980000.0	11990000.0	19.0	24.459091186523438	2.9013867378234863
1.0	12000000.0	12010000.0	18.0	29.196157455444336	3.9435946941375732
1.0	12010000.0	12020000.0	26.0	26.69425392150879	4.196027755737305
1.0	12080000.0	12090000.0	22.0	24.857240676879883	3.2241692543029785
1.0	12090000.0	12100000.0	19.0	29.071453094482422	3.8397128582000732
1.0	12180000.0	12190000.0	54.0	33.49689865112305	5.192112922668457
1.0	12300000.0	12310000.0	23.0	26.80857276916504	3.0408666133880615
1.0	12340000.0	12350000.0	25.0	27.2432804107666	3.0653882026672363
1.0	12350000.0	12360000.0	33.0	30.108774185180664	3.2953286170959473
1.0	12380000.0	12390000.0	28.0	27.42110252380371	3.2053730487823486
1.0	12420000.0	12430000.0	29.0	29.194232940673828	3.2195441722869873
1.0	12510000.0	12520000.0	35.0	31.178592681884766	3.581632614135742
1.0	12640000.0	12650000.0	23.0	27.337406158447266	3.6859512329101562
1.0	12650000.0	12660000.0	23.0	29.791584014892578	4.444754600524902
1.0	12680000.0	12690000.0	35.0	36.344261169433594	5.33180046081543
1.0	12700000.0	12710000.0	29.0	45.50072479248047	6.852028846740723
1.0	12730000.0	12740000.0	33.0	48.52363967895508	7.242301940917969
1.0	12760000.0	12770000.0	45.0	50.2762565612793	7.469931125640869
1.0	12810000.0	12820000.0	44.0	49.8206672668457	7.407198429107666
1.0	13780000.0	13790000.0	60.0	68.23268127441406	9.739663124084473
1.0	13810000.0	13820000.0	67.0	66.77766418457031	9.302674293518066
1.0	13830000.0	13840000.0	48.0	63.0939826965332	8.499465942382812
1.0	13840000.0	13850000.0	62.0	74.4024658203125	10.373061180114746
1.0	13950000.0	13960000.0	84.0	73.63551330566406	9.571889877319336
1.0	14010000.0	14020000.0	79.0	77.5907211303711	10.804677963256836
1.0	14070000.0	14080000.0	47.0	37.79339599609375	5.160216331481934
1.0	14130000.0	14140000.0	31.0	33.228240966796875	4.280858039855957
1.0	14160000.0	14170000.0	47.0	63.55608367919922	9.170933723449707
1.0	14210000.0	14220000.0	45.0	52.63373947143555	7.508990287780762
1.0	14390000.0	14400000.0	65.0	73.6211166381836	9.736368179321289
1.0	14600000.0	14610000.0	58.0	72.62274932861328	9.223137855529785
1.0	14780000.0	14790000.0	69.0	83.18363189697266	10.167118072509766
1.0	14820000.0	14830000.0	83.0	81.65122985839844	10.305465698242188
1.0	14860000.0	14870000.0	84.0	78.77412414550781	9.576621055603027
1.0	14870000.0	14880000.0	71.0	83.58200073242188	9.971454620361328
1.0	14910000.0	14920000.0	58.0	79.85658264160156	9.539571762084961
1.0	14930000.0	14940000.0	96.0	77.74046325683594	9.403254508972168
1.0	14950000.0	14960000.0	75.0	74.072265625	9.246020317077637
1.0	14980000.0	14990000.0	55.0	74.58019256591797	9.107138633728027
1.0	14990000.0	15000000.0	68.0	75.88990783691406	9.259686470031738
1.0	15210000.0	15220000.0	54.0	47.2896842956543	6.990727424621582
1.0	15260000.0	15270000.0	41.0	39.88102722167969	5.33305025100708
1.0	15280000.0	15290000.0	34.0	36.02733612060547	4.799151420593262
1.0	15300000.0	15310000.0	34.0	37.11005401611328	5.255703449249268
1.0	15340000.0	15350000.0	34.0	33.02533721923828	4.544806480407715
1.0	15380000.0	15390000.0	23.0	37.81452941894531	5.775712013244629
1.0	15400000.0	15410000.0	25.0	34.279396057128906	5.079965591430664
1.0	15470000.0	15480000.0	26.0	33.4749870300293	4.809698104858398
1.0	15520000.0	15530000.0	35.0	31.841150283813477	4.2031354904174805
1.0	15570000.0	15580000.0	30.0	34.64006423950195	4.567468166351318
1.0	15590000.0	15600000.0	66.0	38.574214935302734	5.99212121963501
1.0	15600000.0	15610000.0	29.0	36.36578369140625	5.039689064025879
1.0	15630000.0	15640000.0	26.0	33.21306228637695	4.43555212020874
1.0	15640000.0	15650000.0	44.0	36.91946792602539	5.614538669586182
1.0	15650000.0	15660000.0	27.0	28.845977783203125	4.217419624328613
1.0	15670000.0	15680000.0	29.0	26.534618377685547	3.75714111328125
1.0	15730000.0	15740000.0	20.0	31.422948837280273	5.190637111663818
1.0	15930000.0	15940000.0	39.0	34.63948059082031	5.0490264892578125
1.0	15960000.0	15970000.0	29.0	26.9315185546875	3.1657893657684326
1.0	15980000.0	15990000.0	31.0	29.373592376708984	3.2626724243164062
1.0	16250000.0	16260000.0	43.0	29.80403709411621	3.9125113487243652
1.0	16360000.0	16370000.0	25.0	32.90315246582031	5.3463454246521
1.0	16410000.0	16420000.0	33.0	29.18472671508789	4.2515974044799805
1.0	16440000.0	16450000.0	32.0	33.215232849121094	5.185908317565918
1.0	16500000.0	16510000.0	25.0	27.73482894897461	3.561260223388672
1.0	16510000.0	16520000.0	27.0	29.072988510131836	3.8840548992156982
1.0	16580000.0	16590000.0	27.0	26.717655181884766	3.1100032329559326
1.0	16590000.0	16600000.0	33.0	27.626413345336914	3.2275643348693848
1.0	16620000.0	16630000.0	28.0	26.69757080078125	3.2253270149230957
1.0	16630000.0	16640000.0	30.0	27.180965423583984	3.644768238067627
1.0	16660000.0	16670000.0	19.0	28.308603286743164	3.48539662361145
1.0	16670000.0	16680000.0	28.0	33.797760009765625	3.982555389404297
1.0	16730000.0	16740000.0	34.0	35.76095962524414	5.665308952331543
1.0	16780000.0	16790000.0	20.0	25.741161346435547	3.2124431133270264
1.0	17280000.0	17290000.0	30.0	27.567684173583984	3.7369771003723145
1.0	17290000.0	17300000.0	21.0	28.25657081604004	4.061498641967773
1.0	17300000.0	17310000.0	28.0	26.354312896728516	3.2633659839630127
1.0	17310000.0	17320000.0	24.0	25.817485809326172	3.7383193969726562
1.0	17340000.0	17350000.0	35.0	29.3786563873291	4.600592613220215
1.0	17370000.0	17380000.0	23.0	27.737972259521484	3.2172133922576904
1.0	17400000.0	17410000.0	24.0	27.767322540283203	3.871138334274292
1.0	17410000.0	17420000.0	36.0	30.067676544189453	3.968402147293091
1.0	17420000.0	17430000.0	26.0	26.72722816467285	3.7084293365478516
1.0	17480000.0	17490000.0	38.0	42.07731628417969	6.423850059509277
1.0	17530000.0	17540000.0	28.0	34.659271240234375	4.885170936584473
1.0	17590000.0	17600000.0	32.0	38.05994415283203	5.93070125579834
1.0	17600000.0	17610000.0	45.0	36.954654693603516	5.611071586608887
1.0	17640000.0	17650000.0	46.0	37.61133575439453	5.865137577056885
1.0	17760000.0	17770000.0	30.0	28.482807159423828	3.2386314868927
1.0	17860000.0	17870000.0	31.0	27.669713973999023	4.2809834480285645
1.0	17910000.0	17920000.0	29.0	26.218486785888672	3.547489881515503
1.0	17980000.0	17990000.0	24.0	24.157052993774414	3.2694900035858154
1.0	18120000.0	18130000.0	44.0	46.71672821044922	7.00430154800415
1.0	18130000.0	18140000.0	51.0	53.4462890625	7.871097564697266
1.0	18170000.0	18180000.0	45.0	49.406700134277344	7.284498691558838
1.0	18190000.0	18200000.0	44.0	50.37187576293945	7.479916572570801
1.0	18220000.0	18230000.0	47.0	58.34700393676758	8.501906394958496
1.0	18230000.0	18240000.0	56.0	51.303932189941406	7.586085319519043
1.0	18240000.0	18250000.0	50.0	53.68072509765625	7.9035515785217285
1.0	18270000.0	18280000.0	52.0	53.189064025878906	7.783315181732178
1.0	18300000.0	18310000.0	40.0	56.06599044799805	7.871389865875244
1.0	18310000.0	18320000.0	59.0	54.6376953125	7.614715576171875
1.0	18330000.0	18340000.0	67.0	53.41477584838867	7.872352600097656
1.0	18500000.0	18510000.0	47.0	58.213600158691406	8.030202865600586
1.0	18610000.0	18620000.0	40.0	56.93982696533203	7.980287075042725
1.0	18640000.0	18650000.0	48.0	51.660301208496094	7.312896728515625
1.0	18660000.0	18670000.0	54.0	52.49274444580078	7.449728488922119
1.0	18690000.0	18700000.0	48.0	54.587013244628906	8.02235221862793
1.0	18740000.0	18750000.0	40.0	48.71076965332031	7.254218101501465
1.0	18770000.0	18780000.0	48.0	48.56825256347656	6.919409275054932
1.0	18790000.0	18800000.0	50.0	42.78709411621094	6.345067024230957
1.0	18860000.0	18870000.0	40.0	42.69176483154297	5.7293806076049805
1.0	18870000.0	18880000.0	33.0	47.50999069213867	7.099745273590088
1.0	18890000.0	18900000.0	44.0	49.555450439453125	7.375550270080566
1.0	18970000.0	18980000.0	34.0	44.169734954833984	6.683253288269043
1.0	19050000.0	19060000.0	38.0	43.68802261352539	6.626090049743652
1.0	19080000.0	19090000.0	45.0	55.350341796875	8.11530590057373
1.0	19110000.0	19120000.0	46.0	47.62787628173828	7.122976779937744
1.0	19290000.0	19300000.0	32.0	38.348628997802734	5.964813709259033
1.0	19300000.0	19310000.0	40.0	41.7950439453125	6.384952545166016
1.0	19340000.0	19350000.0	34.0	36.815433502197266	5.776598930358887
1.0	19370000.0	19380000.0	37.0	31.326919555664062	4.331020832061768
1.0	19380000.0	19390000.0	25.0	34.08025360107422	5.469210624694824
1.0	19430000.0	19440000.0	22.0	27.458837509155273	3.61456561088562
1.0	19450000.0	19460000.0	34.0	30.1141357421875	4.291295528411865
1.0	19470000.0	19480000.0	25.0	30.90751075744629	5.023993492126465
1.0	19490000.0	19500000.0	23.0	30.1991024017334	4.191863059997559
1.0	19580000.0	19590000.0	36.0	22.141643524169922	3.1528892517089844
1.0	19600000.0	19610000.0	31.0	29.408910751342773	4.453070163726807
1.0	19660000.0	19670000.0	26.0	23.880096435546875	3.1543025970458984
1.0	19700000.0	19710000.0	27.0	25.731496810913086	3.4321141242980957
1.0	19820000.0	19830000.0	32.0	37.191131591796875	5.833029747009277
1.0	19850000.0	19860000.0	30.0	36.656944274902344	5.578056335449219
1.0	20050000.0	20060000.0	16.0	24.500675201416016	3.001735210418701
1.0	20130000.0	20140000.0	25.0	28.874399185180664	3.944894313812256
1.0	20140000.0	20150000.0	41.0	31.59360122680664	4.342316627502441
1.0	20220000.0	20230000.0	24.0	29.4925537109375	3.2959446907043457
1.0	20230000.0	20240000.0	26.0	29.446813583374023	3.624962568283081
1.0	20260000.0	20270000.0	32.0	41.70110321044922	6.377295970916748
1.0	20270000.0	20280000.0	32.0	44.411720275878906	6.7152509689331055
1.0	20280000.0	20290000.0	34.0	40.209556579589844	6.19401741027832
1.0	20360000.0	20370000.0	54.0	48.959617614746094	7.29726505279541
1.0	20430000.0	20440000.0	47.0	41.14734649658203	6.167510986328125
1.0	20540000.0	20550000.0	36.0	45.04615783691406	6.793832302093506
1.0	20610000.0	20620000.0	37.0	39.694664001464844	6.131300449371338
1.0	20620000.0	20630000.0	51.0	40.040985107421875	6.170299530029297
1.0	20650000.0	20660000.0	41.0	44.85527801513672	6.767950534820557
1.0	20700000.0	20710000.0	38.0	41.52608108520508	6.351954460144043
1.0	20760000.0	20770000.0	33.0	41.40283203125	6.3390607833862305
1.0	20890000.0	20900000.0	40.0	44.6593017578125	6.743979454040527
1.0	21050000.0	21060000.0	36.0	26.16790771484375	3.4946868419647217
1.0	21080000.0	21090000.0	27.0	31.50569725036621	4.483712673187256
1.0	21100000.0	21110000.0	31.0	33.899009704589844	4.0097737312316895
1.0	21110000.0	21120000.0	45.0	36.90642547607422	6.056665420532227
1.0	21170000.0	21180000.0	23.0	31.17755699157715	4.328428745269775
1.0	21200000.0	21210000.0	41.0	30.808212280273438	4.048747539520264
1.0	21260000.0	21270000.0	23.0	34.08958053588867	4.934966087341309
1.0	21410000.0	21420000.0	31.0	31.202404022216797	4.146193504333496
1.0	21440000.0	21450000.0	34.0	33.40558624267578	4.507356643676758
1.0	21460000.0	21470000.0	31.0	30.988149642944336	4.37868595123291
1.0	21550000.0	21560000.0	17.0	26.600723266601562	3.53973388671875
1.0	21860000.0	21870000.0	24.0	33.726341247558594	5.349879741668701
1.0	21870000.0	21880000.0	33.0	40.095664978027344	6.170458793640137
1.0	21880000.0	21890000.0	37.0	36.818275451660156	5.78817892074585
1.0	21960000.0	21970000.0	20.0	31.305023193359375	4.292223930358887
1.0	22030000.0	22040000.0	39.0	30.323278427124023	4.194771766662598
1.0	22060000.0	22070000.0	45.0	29.489919662475586	3.710878849029541
1.0	22100000.0	22110000.0	29.0	30.535985946655273	4.338559150695801
1.0	22160000.0	22170000.0	25.0	25.905757904052734	4.455739498138428
1.0	22420000.0	22430000.0	38.0	30.383319854736328	3.3950202465057373
1.0	22430000.0	22440000.0	32.0	29.3253116607666	3.945737838745117
1.0	22570000.0	22580000.0	32.0	35.5840950012207	5.550554275512695
1.0	22580000.0	22590000.0	34.0	29.233707427978516	3.806673526763916
1.0	22670000.0	22680000.0	43.0	43.32871627807617	6.479012966156006
1.0	22720000.0	22730000.0	38.0	45.15119171142578	6.810971736907959
1.0	22830000.0	22840000.0	35.0	30.326427459716797	3.6809399127960205
1.0	22910000.0	22920000.0	29.0	40.283233642578125	6.200135231018066
1.0	22950000.0	22960000.0	36.0	42.315181732177734	6.449597358703613
1.0	22960000.0	22970000.0	23.0	37.28354263305664	5.261022090911865
1.0	23010000.0	23020000.0	53.0	37.30910873413086	5.842432498931885
1.0	23080000.0	23090000.0	28.0	27.524707794189453	4.231983184814453
1.0	23100000.0	23110000.0	30.0	26.646066665649414	3.672243118286133
1.0	23140000.0	23150000.0	25.0	25.381195068359375	3.7396011352539062
1.0	23170000.0	23180000.0	26.0	28.320690155029297	3.758686065673828
1.0	23220000.0	23230000.0	34.0	29.901763916015625	3.9142022132873535
1.0	23390000.0	23400000.0	24.0	29.66593360900879	3.2569987773895264
1.0	23470000.0	23480000.0	22.0	30.38192367553711	3.480849027633667
1.0	23480000.0	23490000.0	40.0	31.267114639282227	4.67427396774292
1.0	23490000.0	23500000.0	30.0	30.562671661376953	3.34071683883667
1.0	23550000.0	23560000.0	30.0	39.07391357421875	6.046543121337891
1.0	23580000.0	23590000.0	34.0	36.13226318359375	5.1980390548706055
1.0	23610000.0	23620000.0	39.0	34.393455505371094	4.836203098297119
1.0	23650000.0	23660000.0	27.0	31.33329200744629	4.136554718017578
1.0	23660000.0	23670000.0	30.0	34.64787673950195	3.80450439453125
1.0	23680000.0	23690000.0	41.0	33.72799301147461	5.445551872253418
1.0	23690000.0	23700000.0	33.0	30.312297821044922	4.68793249130249
1.0	23700000.0	23710000.0	30.0	30.743453979492188	4.182628631591797
1.0	23820000.0	23830000.0	28.0	35.427520751953125	4.905379295349121
1.0	23880000.0	23890000.0	26.0	33.467185974121094	3.639967679977417
1.0	24030000.0	24040000.0	21.0	29.178028106689453	4.419485569000244
1.0	24130000.0	24140000.0	33.0	24.352947235107422	3.2484023571014404
1.0	24150000.0	24160000.0	27.0	37.05657958984375	4.125504493713379
1.0	24330000.0	24340000.0	1.0	28.129802703857422	4.8819780349731445
1.0	24450000.0	24460000.0	31.0	28.47064208984375	4.308062553405762
1.0	24460000.0	24470000.0	26.0	30.14398765563965	4.005836009979248
1.0	24670000.0	24680000.0	21.0	27.734874725341797	4.172263145446777
1.0	24790000.0	24800000.0	25.0	25.497804641723633	2.9945995807647705
1.0	24810000.0	24820000.0	29.0	37.61384963989258	5.878674507141113
1.0	24830000.0	24840000.0	37.0	32.33594512939453	4.434810638427734
1.0	24850000.0	24860000.0	33.0	31.54817771911621	4.854456424713135
1.0	24950000.0	24960000.0	50.0	41.0501708984375	6.290797233581543
1.0	24960000.0	24970000.0	32.0	36.40780258178711	5.727377891540527
1.0	25030000.0	25040000.0	25.0	33.929141998291016	4.639086723327637
1.0	25060000.0	25070000.0	39.0	38.38035202026367	5.7797746658325195
1.0	25070000.0	25080000.0	35.0	30.855600357055664	3.8910088539123535
1.0	25150000.0	25160000.0	48.0	35.0137825012207	4.915712833404541
1.0	25240000.0	25250000.0	23.0	35.76549530029297	5.445211410522461
1.0	25310000.0	25320000.0	37.0	38.5474739074707	5.992236137390137
1.0	25330000.0	25340000.0	36.0	38.402687072753906	5.9736199378967285
1.0	25350000.0	25360000.0	32.0	33.947052001953125	5.2197699546813965
1.0	25380000.0	25390000.0	30.0	33.064327239990234	4.423161506652832
1.0	25420000.0	25430000.0	37.0	44.2057991027832	6.684747219085693
1.0	25520000.0	25530000.0	38.0	30.0073299407959	4.1790571212768555
1.0	25560000.0	25570000.0	25.0	29.221588134765625	3.2422268390655518
1.0	25800000.0	25810000.0	23.0	31.894710540771484	4.297846794128418
1.0	25870000.0	25880000.0	21.0	24.172510147094727	2.989250898361206
1.0	25930000.0	25940000.0	42.0	41.196693420410156	6.3065714836120605
1.0	25960000.0	25970000.0	69.0	47.32494354248047	7.080747127532959
1.0	26050000.0	26060000.0	35.0	30.9669246673584	4.049775123596191
1.0	26080000.0	26090000.0	36.0	34.14790725708008	5.281978607177734
1.0	26110000.0	26120000.0	46.0	34.85420608520508	5.485454559326172
1.0	26190000.0	26200000.0	33.0	27.621692657470703	4.0157270431518555
1.0	26200000.0	26210000.0	35.0	30.748987197875977	4.131690502166748
1.0	26240000.0	26250000.0	30.0	34.744049072265625	5.544376850128174
1.0	26260000.0	26270000.0	39.0	36.34424591064453	5.474161148071289
1.0	26280000.0	26290000.0	31.0	33.56810760498047	4.711073875427246
1.0	26300000.0	26310000.0	31.0	29.326488494873047	4.086012840270996
1.0	26360000.0	26370000.0	41.0	30.539356231689453	3.9702296257019043
1.0	26380000.0	26390000.0	35.0	47.031028747558594	7.042513847351074
1.0	26400000.0	26410000.0	37.0	35.58294677734375	4.846472263336182
1.0	26410000.0	26420000.0	37.0	40.90020751953125	6.270702362060547
1.0	26440000.0	26450000.0	33.0	30.847360610961914	4.343391418457031
1.0	26580000.0	26590000.0	26.0	26.927165985107422	3.069383144378662
1.0	26640000.0	26650000.0	26.0	32.89519119262695	4.718621253967285
1.0	26650000.0	26660000.0	30.0	30.277694702148438	3.936662197113037
1.0	26680000.0	26690000.0	22.0	27.031818389892578	3.2072033882141113
1.0	26850000.0	26860000.0	14.0	33.36261749267578	5.329911231994629
1.0	26930000.0	26940000.0	37.0	42.41806411743164	6.465245246887207
1.0	27000000.0	27010000.0	32.0	38.72966766357422	5.257626056671143
1.0	27010000.0	27020000.0	46.0	33.78622055053711	5.371982574462891
1.0	27020000.0	27030000.0	20.0	31.73049545288086	6.442753791809082
1.0	27070000.0	27080000.0	23.0	29.058889389038086	3.359445571899414
1.0	27090000.0	27100000.0	24.0	28.97710609436035	4.564013481140137
1.0	27150000.0	27160000.0	12.0	25.623804092407227	5.3468403816223145
1.0	27190000.0	27200000.0	27.0	26.65729331970215	3.097158193588257
1.0	27280000.0	27290000.0	21.0	27.784860610961914	4.069334983825684
1.0	27310000.0	27320000.0	30.0	36.10569381713867	5.446234226226807
1.0	27360000.0	27370000.0	29.0	31.418386459350586	4.514342308044434
1.0	27410000.0	27420000.0	34.0	33.4599723815918	4.636591911315918
1.0	27460000.0	27470000.0	26.0	25.90436363220215	3.0177853107452393
1.0	27480000.0	27490000.0	28.0	30.015857696533203	3.9331283569335938
1.0	27490000.0	27500000.0	33.0	38.34879684448242	5.965559482574463
1.0	27520000.0	27530000.0	45.0	36.11945724487305	5.445126056671143
1.0	27530000.0	27540000.0	45.0	41.14093017578125	6.3057708740234375
1.0	27540000.0	27550000.0	44.0	40.48688507080078	6.225349426269531
1.0	27620000.0	27630000.0	21.0	23.9346923828125	3.232407808303833
1.0	27750000.0	27760000.0	28.0	29.381195068359375	4.146928310394287
1.0	27760000.0	27770000.0	35.0	27.679656982421875	3.5095534324645996
1.0	27790000.0	27800000.0	27.0	29.0446720123291	3.2155957221984863
1.0	27810000.0	27820000.0	32.0	31.213871002197266	3.4031002521514893
1.0	27830000.0	27840000.0	30.0	30.843713760375977	4.325552463531494
1.0	28220000.0	28230000.0	36.0	27.45669937133789	3.38969087600708
1.0	28270000.0	28280000.0	19.0	27.088695526123047	3.709946393966675
1.0	28280000.0	28290000.0	27.0	22.615156173706055	3.1417853832244873
1.0	28340000.0	28350000.0	23.0	29.342731475830078	3.300006151199341
1.0	28410000.0	28420000.0	33.0	34.266693115234375	4.366442680358887
1.0	28420000.0	28430000.0	33.0	38.507625579833984	5.914544105529785
1.0	28460000.0	28470000.0	35.0	38.21638107299805	5.835411548614502
1.0	28470000.0	28480000.0	44.0	34.65031814575195	5.306432247161865
1.0	28480000.0	28490000.0	24.0	32.24260711669922	4.409982681274414
1.0	28520000.0	28530000.0	20.0	27.38141441345215	3.855072021484375
1.0	28540000.0	28550000.0	22.0	29.33544921875	4.504535675048828
1.0	28740000.0	28750000.0	27.0	31.943639755249023	3.495103120803833
1.0	28750000.0	28760000.0	25.0	28.881820678710938	3.202868700027466
1.0	28800000.0	28810000.0	32.0	27.09894371032715	3.5961272716522217
1.0	28920000.0	28930000.0	27.0	29.174728393554688	4.595185279846191
1.0	29010000.0	29020000.0	29.0	28.01132583618164	3.411067247390747
1.0	29050000.0	29060000.0	32.0	42.172054290771484	6.432345390319824
1.0	29090000.0	29100000.0	27.0	28.879281997680664	3.5143909454345703
1.0	29100000.0	29110000.0	25.0	33.00716018676758	4.692814826965332
1.0	29120000.0	29130000.0	27.0	37.07710647583008	5.223604202270508
1.0	29140000.0	29150000.0	49.0	38.98008346557617	6.0424394607543945
1.0	29170000.0	29180000.0	33.0	38.12186813354492	5.930752754211426
1.0	29190000.0	29200000.0	36.0	35.69239044189453	5.524889945983887
1.0	29200000.0	29210000.0	37.0	36.01818084716797	5.574088096618652
1.0	29210000.0	29220000.0	25.0	29.16701889038086	6.478083610534668
1.0	29220000.0	29230000.0	28.0	25.736499786376953	3.058682441711426
1.0	29230000.0	29240000.0	19.0	31.8632869720459	4.544534683227539
1.0	29270000.0	29280000.0	32.0	35.360435485839844	4.947958946228027
1.0	29280000.0	29290000.0	23.0	34.63337326049805	4.651490211486816
1.0	29400000.0	29410000.0	37.0	35.47929382324219	4.690304279327393
1.0	29430000.0	29440000.0	31.0	29.215030670166016	4.504461765289307
1.0	29670000.0	29680000.0	47.0	46.513458251953125	6.983851432800293
1.0	29690000.0	29700000.0	48.0	46.647525787353516	7.001765251159668
1.0	29750000.0	29760000.0	47.0	53.552101135253906	7.360974311828613
1.0	29780000.0	29790000.0	45.0	45.24724578857422	6.317805290222168
1.0	29790000.0	29800000.0	56.0	45.61530685424805	6.861006259918213
1.0	29800000.0	29810000.0	64.0	45.07279586791992	6.799994468688965
1.0	29810000.0	29820000.0	70.0	42.27207565307617	6.444845676422119
1.0	30060000.0	30070000.0	62.0	62.756134033203125	9.0936918258667
1.0	30140000.0	30150000.0	55.0	64.91751861572266	8.532285690307617
1.0	30230000.0	30240000.0	63.0	69.65882110595703	8.95933723449707
1.0	30260000.0	30270000.0	62.0	65.61854553222656	8.726339340209961
1.0	30280000.0	30290000.0	82.0	70.71717834472656	9.242010116577148
1.0	30310000.0	30320000.0	70.0	78.09080505371094	10.449169158935547
1.0	30320000.0	30330000.0	76.0	67.1755599975586	8.814801216125488
1.0	30400000.0	30410000.0	70.0	69.86014556884766	8.94381046295166
1.0	30500000.0	30510000.0	65.0	67.42767333984375	9.208959579467773
1.0	30550000.0	30560000.0	51.0	60.14088821411133	7.959985256195068
1.0	30620000.0	30630000.0	68.0	76.14649963378906	10.039060592651367
1.0	30640000.0	30650000.0	109.0	67.57133483886719	9.230237007141113
1.0	30670000.0	30680000.0	66.0	70.52401733398438	9.171201705932617
1.0	30730000.0	30740000.0	58.0	66.55008697509766	8.741073608398438
1.0	30790000.0	30800000.0	50.0	57.82929611206055	7.818141937255859
1.0	30880000.0	30890000.0	50.0	49.48340606689453	6.957341194152832
1.0	30940000.0	30950000.0	51.0	49.39606857299805	7.304751396179199
1.0	30950000.0	30960000.0	48.0	53.302642822265625	7.371560096740723
1.0	30970000.0	30980000.0	42.0	42.28468704223633	6.205343246459961
1.0	31080000.0	31090000.0	53.0	49.06713104248047	7.309950351715088
1.0	31160000.0	31170000.0	43.0	42.060813903808594	6.420777320861816
1.0	31190000.0	31200000.0	29.0	28.916622161865234	3.5654258728027344
1.0	31240000.0	31250000.0	35.0	37.84956741333008	5.863899230957031
1.0	31250000.0	31260000.0	45.0	35.746620178222656	5.210977554321289
1.0	31270000.0	31280000.0	25.0	36.979740142822266	5.209871292114258
1.0	31310000.0	31320000.0	32.0	37.89916229248047	5.911246299743652
1.0	31340000.0	31350000.0	24.0	33.41075897216797	4.849732398986816
1.0	31370000.0	31380000.0	22.0	27.6881160736084	3.836747646331787
1.0	31380000.0	31390000.0	24.0	27.418792724609375	3.521219253540039
1.0	31390000.0	31400000.0	39.0	44.0184440612793	6.663076877593994
1.0	31440000.0	31450000.0	31.0	33.5611686706543	4.488086223602295
1.0	31510000.0	31520000.0	28.0	33.676673889160156	4.967837810516357
1.0	31620000.0	31630000.0	28.0	42.567726135253906	6.4699811935424805
1.0	31710000.0	31720000.0	27.0	39.48504638671875	6.090987682342529
1.0	31740000.0	31750000.0	25.0	30.339452743530273	3.451908826828003
1.0	31770000.0	31780000.0	28.0	28.70256996154785	3.7330920696258545
1.0	31780000.0	31790000.0	23.0	28.6210880279541	3.2365310192108154
1.0	31810000.0	31820000.0	35.0	26.946392059326172	3.1981334686279297
1.0	31820000.0	31830000.0	21.0	28.347742080688477	3.1942741870880127
1.0	31930000.0	31940000.0	43.0	47.78356170654297	7.141868591308594
1.0	31950000.0	31960000.0	34.0	35.39015579223633	4.987900733947754
1.0	31970000.0	31980000.0	31.0	33.729347229003906	4.571205139160156
1.0	32000000.0	32010000.0	64.0	36.8499870300293	5.5373711585998535
1.0	32040000.0	32050000.0	16.0	23.382854461669922	3.4737648963928223
1.0	32050000.0	32060000.0	22.0	27.894161224365234	3.9503893852233887
1.0	32060000.0	32070000.0	40.0	41.00742721557617	6.288114070892334
1.0	32090000.0	32100000.0	26.0	25.664764404296875	3.7922332286834717
1.0	32150000.0	32160000.0	29.0	29.012706756591797	4.695909023284912
1.0	32180000.0	32190000.0	39.0	28.93478012084961	3.7669498920440674
1.0	32200000.0	32210000.0	15.0	25.376352310180664	3.9088661670684814
1.0	32220000.0	32230000.0	18.0	26.35443687438965	3.691114902496338
1.0	32230000.0	32240000.0	17.0	31.52695083618164	4.615670680999756
1.0	32330000.0	32340000.0	30.0	40.101497650146484	6.180573463439941
1.0	32530000.0	32540000.0	44.0	33.006752014160156	4.863832950592041
1.0	32600000.0	32610000.0	36.0	29.776586532592773	3.6130917072296143
1.0	32660000.0	32670000.0	32.0	23.981998443603516	2.9685475826263428
1.0	32700000.0	32710000.0	28.0	25.8523006439209	3.7086105346679688
1.0	32750000.0	32760000.0	28.0	33.38227081298828	5.4009575843811035
1.0	32930000.0	32940000.0	32.0	37.09993362426758	5.807433128356934
1.0	32970000.0	32980000.0	39.0	44.64185333251953	6.741407871246338
1.0	33010000.0	33020000.0	34.0	32.93711471557617	4.676144123077393
1.0	33060000.0	33070000.0	30.0	30.053985595703125	4.1286797523498535
1.0	33090000.0	33100000.0	28.0	27.628253936767578	3.1163666248321533
1.0	33110000.0	33120000.0	19.0	26.849639892578125	3.173563241958618
1.0	33190000.0	33200000.0	24.0	29.688751220703125	4.937053203582764
1.0	33200000.0	33210000.0	29.0	24.539348602294922	3.065830707550049
1.0	33390000.0	33400000.0	32.0	30.217777252197266	4.462943077087402
1.0	33450000.0	33460000.0	39.0	30.393451690673828	4.088618278503418
1.0	33460000.0	33470000.0	19.0	31.3238582611084	4.572221279144287
1.0	33510000.0	33520000.0	39.0	28.155242919921875	4.008843898773193
1.0	33520000.0	33530000.0	28.0	36.37683868408203	5.514891624450684
1.0	33550000.0	33560000.0	34.0	27.758670806884766	3.7143521308898926
1.0	33560000.0	33570000.0	33.0	32.1480827331543	4.432723522186279
1.0	33580000.0	33590000.0	30.0	37.00468063354492	4.944140434265137
1.0	33680000.0	33690000.0	32.0	36.41522979736328	5.395535945892334
1.0	33690000.0	33700000.0	51.0	41.909996032714844	6.401436805725098
1.0	33850000.0	33860000.0	45.0	37.6728515625	5.141652584075928
1.0	33870000.0	33880000.0	56.0	45.9155387878418	6.911570072174072
1.0	33940000.0	33950000.0	27.0	38.58494186401367	4.9871625900268555
1.0	33980000.0	33990000.0	46.0	54.29630661010742	7.314892768859863
1.0	34010000.0	34020000.0	58.0	58.601646423339844	7.884361267089844
1.0	34020000.0	34030000.0	57.0	59.26837921142578	7.770216941833496
1.0	34090000.0	34100000.0	68.0	61.61915969848633	8.60221004486084
1.0	34160000.0	34170000.0	62.0	71.51825714111328	9.201680183410645
1.0	34170000.0	34180000.0	50.0	69.825927734375	8.696752548217773
1.0	34270000.0	34280000.0	84.0	78.6025390625	10.112805366516113
1.0	34350000.0	34360000.0	62.0	66.21488952636719	8.729394912719727
1.0	34390000.0	34400000.0	62.0	73.62877655029297	9.003679275512695
1.0	34410000.0	34420000.0	59.0	73.2415771484375	8.985087394714355
1.0	34420000.0	34430000.0	67.0	73.38504791259766	8.954313278198242
1.0	34590000.0	34600000.0	71.0	80.92689514160156	9.545414924621582
1.0	34600000.0	34610000.0	75.0	83.00009155273438	9.675858497619629
1.0	34640000.0	34650000.0	68.0	85.36612701416016	10.530482292175293
1.0	34680000.0	34690000.0	87.0	88.46383666992188	10.285995483398438
1.0	34810000.0	34820000.0	76.0	86.33259582519531	10.759638786315918
1.0	34830000.0	34840000.0	61.0	80.77532196044922	10.224579811096191
1.0	34850000.0	34860000.0	90.0	86.92383575439453	11.341451644897461
1.0	34920000.0	34930000.0	53.0	70.58367919921875	9.359045028686523
1.0	34930000.0	34940000.0	67.0	72.60804748535156	10.117609024047852
1.0	34970000.0	34980000.0	75.0	79.55948638916016	11.099654197692871
1.0	35120000.0	35130000.0	52.0	51.54145431518555	7.562347412109375
1.0	35140000.0	35150000.0	68.0	56.79547119140625	8.301176071166992
1.0	35340000.0	35350000.0	66.0	57.39196014404297	8.381346702575684
1.0	35370000.0	35380000.0	64.0	48.5023193359375	7.238653659820557
1.0	35430000.0	35440000.0	42.0	49.03907012939453	7.301475524902344
1.0	35540000.0	35550000.0	31.0	38.2130012512207	5.507038116455078
1.0	35630000.0	35640000.0	44.0	50.544925689697266	7.4775390625
1.0	35640000.0	35650000.0	35.0	40.83551025390625	5.497471332550049
1.0	35760000.0	35770000.0	26.0	35.93756866455078	5.075158596038818
1.0	35830000.0	35840000.0	38.0	36.997196197509766	5.025272846221924
1.0	35860000.0	35870000.0	35.0	35.43743133544922	4.887908935546875
1.0	35890000.0	35900000.0	34.0	30.756134033203125	4.26546573638916
1.0	35920000.0	35930000.0	40.0	29.75015640258789	3.6759841442108154
1.0	35950000.0	35960000.0	37.0	35.870140075683594	5.143195629119873
1.0	36020000.0	36030000.0	30.0	33.99577713012695	11.414172172546387
1.0	36040000.0	36050000.0	42.0	35.36498260498047	4.695560455322266
1.0	36060000.0	36070000.0	36.0	31.314090728759766	4.5332207679748535
1.0	36200000.0	36210000.0	22.0	30.379592895507812	4.366697788238525
1.0	36270000.0	36280000.0	41.0	35.09355926513672	4.063189506530762
1.0	36330000.0	36340000.0	47.0	43.18993377685547	6.561413764953613
1.0	36340000.0	36350000.0	45.0	41.27840805053711	6.145242214202881
1.0	36390000.0	36400000.0	28.0	31.736263275146484	4.495709419250488
1.0	36430000.0	36440000.0	26.0	33.904205322265625	4.708469867706299
1.0	36460000.0	36470000.0	54.0	34.530242919921875	4.752036094665527
1.0	36480000.0	36490000.0	23.0	32.25890350341797	4.487878322601318
1.0	36560000.0	36570000.0	41.0	28.287912368774414	4.011153221130371
1.0	36570000.0	36580000.0	38.0	29.386795043945312	4.205015659332275
1.0	36730000.0	36740000.0	35.0	31.45720863342285	4.429173469543457
1.0	36750000.0	36760000.0	37.0	32.82439422607422	4.652424335479736
1.0	36780000.0	36790000.0	41.0	25.786579132080078	3.6826224327087402
1.0	36790000.0	36800000.0	44.0	36.99018478393555	5.50233793258667
1.0	36820000.0	36830000.0	28.0	26.779504776000977	3.667463779449463
1.0	36870000.0	36880000.0	52.0	39.047908782958984	6.054600238800049
1.0	36880000.0	36890000.0	41.0	35.077392578125	4.584165096282959
1.0	36890000.0	36900000.0	36.0	33.3199577331543	4.597639560699463
1.0	36930000.0	36940000.0	32.0	41.92892837524414	6.399880409240723
1.0	36940000.0	36950000.0	35.0	44.240989685058594	6.697760105133057
1.0	36990000.0	37000000.0	43.0	43.81446075439453	6.633370876312256
1.0	37070000.0	37080000.0	38.0	47.27442169189453	6.96676778793335
1.0	37180000.0	37190000.0	63.0	57.8880500793457	8.073469161987305
1.0	37250000.0	37260000.0	65.0	58.079566955566406	7.8243608474731445
1.0	37290000.0	37300000.0	66.0	66.38539123535156	8.733332633972168
1.0	37340000.0	37350000.0	74.0	66.72049713134766	8.393643379211426
1.0	37410000.0	37420000.0	62.0	64.59413146972656	8.191250801086426
1.0	37460000.0	37470000.0	82.0	69.06571960449219	8.700474739074707
1.0	37520000.0	37530000.0	74.0	69.19366455078125	8.925532341003418
1.0	37570000.0	37580000.0	73.0	72.9797592163086	9.296852111816406
1.0	37580000.0	37590000.0	84.0	73.42491149902344	9.417253494262695
1.0	37600000.0	37610000.0	82.0	74.67583465576172	9.72205924987793
1.0	37640000.0	37650000.0	82.0	68.36315155029297	8.820600509643555
1.0	37650000.0	37660000.0	58.0	69.99322509765625	8.823827743530273
1.0	37690000.0	37700000.0	77.0	66.57530975341797	8.760574340820312
1.0	37750000.0	37760000.0	52.0	57.88421630859375	8.006561279296875
1.0	37870000.0	37880000.0	61.0	48.77184295654297	7.271091461181641
1.0	37910000.0	37920000.0	41.0	39.72190475463867	5.981747627258301
1.0	37970000.0	37980000.0	37.0	30.190744400024414	3.8170058727264404
1.0	37990000.0	38000000.0	47.0	40.521095275878906	6.2251787185668945
1.0	38150000.0	38160000.0	28.0	28.17279052734375	3.136701822280884
1.0	38220000.0	38230000.0	62.0	46.0270881652832	6.91644811630249
1.0	38270000.0	38280000.0	29.0	31.40276527404785	6.677621364593506
1.0	38280000.0	38290000.0	22.0	30.134674072265625	4.286346435546875
1.0	38330000.0	38340000.0	29.0	30.090076446533203	4.485725402832031
1.0	38380000.0	38390000.0	34.0	28.772537231445312	4.23275899887085
1.0	38450000.0	38460000.0	34.0	33.69673538208008	3.814955472946167
1.0	38540000.0	38550000.0	58.0	41.44807815551758	6.345522403717041
1.0	38770000.0	38780000.0	72.0	68.37886047363281	9.107460021972656
1.0	38790000.0	38800000.0	52.0	65.73168182373047	8.361977577209473
1.0	38830000.0	38840000.0	78.0	73.93856811523438	9.596997261047363
1.0	38880000.0	38890000.0	66.0	77.64109802246094	9.81386661529541
1.0	38990000.0	39000000.0	69.0	62.96132278442383	9.079598426818848
1.0	39040000.0	39050000.0	65.0	61.94578170776367	8.764002799987793
1.0	39070000.0	39080000.0	54.0	59.8569221496582	8.18492317199707
1.0	39100000.0	39110000.0	60.0	63.2818603515625	8.914588928222656
1.0	39170000.0	39180000.0	52.0	57.65916061401367	8.178260803222656
1.0	39190000.0	39200000.0	50.0	51.15935516357422	7.239654541015625
1.0	39250000.0	39260000.0	47.0	52.44529342651367	7.747773170471191
1.0	39270000.0	39280000.0	58.0	51.660552978515625	7.644994258880615
1.0	39370000.0	39380000.0	30.0	37.667198181152344	5.32412052154541
1.0	39380000.0	39390000.0	28.0	33.28715896606445	4.486508846282959
1.0	39400000.0	39410000.0	27.0	31.89642333984375	4.247646808624268
1.0	39540000.0	39550000.0	29.0	33.454856872558594	4.867362976074219
1.0	39600000.0	39610000.0	22.0	33.54523849487305	4.434266567230225
1.0	39640000.0	39650000.0	29.0	35.36506271362305	4.879910945892334
1.0	39650000.0	39660000.0	43.0	35.11725616455078	5.075766086578369
1.0	39680000.0	39690000.0	33.0	34.23552703857422	4.821615219116211
1.0	39690000.0	39700000.0	31.0	32.36913299560547	4.459447383880615
1.0	39700000.0	39710000.0	41.0	31.55047607421875	4.389195442199707
1.0	39780000.0	39790000.0	23.0	32.853614807128906	4.19301176071167
1.0	39800000.0	39810000.0	38.0	31.248577117919922	4.300241947174072
1.0	39830000.0	39840000.0	31.0	31.290735244750977	4.2367072105407715
1.0	39910000.0	39920000.0	21.0	32.91152572631836	4.903464317321777
1.0	39950000.0	39960000.0	31.0	26.91469383239746	3.687448024749756
1.0	39960000.0	39970000.0	32.0	34.67594909667969	5.422111988067627
1.0	39980000.0	39990000.0	5.0	13.381935119628906	3.2152698040008545
1.0	40000000.0	40010000.0	39.0	28.689327239990234	4.294610023498535
1.0	40050000.0	40060000.0	39.0	41.83485794067383	6.396296501159668
1.0	40080000.0	40090000.0	41.0	42.97901153564453	6.538451194763184
1.0	40130000.0	40140000.0	38.0	42.1119499206543	6.428575038909912
1.0	40140000.0	40150000.0	38.0	43.065345764160156	6.548189640045166
1.0	40160000.0	40170000.0	44.0	42.5098991394043	6.479336738586426
1.0	40240000.0	40250000.0	28.0	32.94536209106445	4.481913089752197
1.0	40280000.0	40290000.0	30.0	31.854660034179688	4.548752784729004
1.0	40290000.0	40300000.0	37.0	35.68079376220703	5.30952787399292
1.0	40340000.0	40350000.0	34.0	31.364715576171875	3.854107618331909
1.0	40470000.0	40480000.0	59.0	40.47209548950195	6.2216644287109375
1.0	40550000.0	40560000.0	38.0	32.269325256347656	4.607758045196533
1.0	40650000.0	40660000.0	26.0	36.65564727783203	5.4220380783081055
1.0	40720000.0	40730000.0	41.0	37.0730094909668	7.065215110778809
1.0	40890000.0	40900000.0	42.0	40.857521057128906	6.20479679107666
1.0	40920000.0	40930000.0	33.0	43.10240936279297	6.548803806304932
1.0	40940000.0	40950000.0	27.0	41.516197204589844	5.558098793029785
1.0	40980000.0	40990000.0	35.0	48.101051330566406	7.156384468078613
1.0	40990000.0	41000000.0	43.0	50.739784240722656	7.491093635559082
1.0	41060000.0	41070000.0	55.0	50.364803314208984	7.474318027496338
1.0	41080000.0	41090000.0	54.0	45.716087341308594	6.880963325500488
1.0	41210000.0	41220000.0	32.0	30.7039794921875	3.387895107269287
1.0	41230000.0	41240000.0	37.0	25.840862274169922	3.3086113929748535
1.0	41250000.0	41260000.0	18.0	30.3402042388916	4.499696254730225
1.0	41260000.0	41270000.0	22.0	25.921527862548828	3.896153688430786
1.0	41300000.0	41310000.0	33.0	33.2517204284668	4.606045246124268
1.0	41420000.0	41430000.0	36.0	43.31071472167969	6.5734663009643555
1.0	41470000.0	41480000.0	35.0	28.524917602539062	3.637063980102539
1.0	41490000.0	41500000.0	23.0	27.31023597717285	3.8458595275878906
1.0	41570000.0	41580000.0	28.0	31.79416275024414	4.462148189544678
1.0	41590000.0	41600000.0	42.0	33.56633758544922	4.356908321380615
1.0	41600000.0	41610000.0	34.0	35.6451301574707	4.820284843444824
1.0	41690000.0	41700000.0	39.0	35.697471618652344	4.638680934906006
1.0	41810000.0	41820000.0	40.0	38.9926872253418	5.9952898025512695
1.0	41850000.0	41860000.0	36.0	32.834083557128906	4.344265937805176
1.0	42100000.0	42110000.0	39.0	42.37458801269531	6.463671684265137
1.0	42140000.0	42150000.0	37.0	39.823490142822266	5.724393844604492
1.0	42160000.0	42170000.0	32.0	39.717769622802734	6.131731033325195
1.0	42220000.0	42230000.0	45.0	41.12287139892578	6.3035888671875
1.0	42280000.0	42290000.0	49.0	39.31206512451172	6.083263397216797
1.0	42320000.0	42330000.0	26.0	38.60400390625	5.785274505615234
1.0	42360000.0	42370000.0	33.0	37.485679626464844	5.164515495300293
1.0	42480000.0	42490000.0	69.0	55.117095947265625	7.7721076011657715
1.0	42490000.0	42500000.0	52.0	57.5485725402832	8.0305814743042
1.0	42500000.0	42510000.0	43.0	40.67172622680664	5.377012729644775
1.0	42540000.0	42550000.0	67.0	53.65650177001953	7.902571201324463
1.0	42720000.0	42730000.0	34.0	38.55658721923828	4.708134174346924
1.0	42750000.0	42760000.0	45.0	39.70043182373047	5.445906162261963
1.0	42760000.0	42770000.0	34.0	42.52174758911133	5.789556980133057
1.0	42790000.0	42800000.0	31.0	39.94647979736328	4.878689765930176
1.0	42820000.0	42830000.0	52.0	51.807891845703125	7.660988807678223
1.0	43120000.0	43130000.0	39.0	36.95602798461914	5.399993419647217
1.0	43150000.0	43160000.0	48.0	34.083534240722656	4.57897424697876
1.0	43240000.0	43250000.0	30.0	30.432727813720703	4.35860013961792
1.0	43370000.0	43380000.0	44.0	46.18846893310547	6.930344581604004
1.0	43390000.0	43400000.0	29.0	29.659032821655273	4.6280622482299805
1.0	43400000.0	43410000.0	27.0	30.149499893188477	4.247250080108643
1.0	43440000.0	43450000.0	38.0	40.41278076171875	5.753946781158447
1.0	43450000.0	43460000.0	42.0	44.94036102294922	6.7782392501831055
1.0	43460000.0	43470000.0	41.0	43.25137710571289	6.561676979064941
1.0	43610000.0	43620000.0	37.0	42.43274688720703	6.380462169647217
1.0	43660000.0	43670000.0	46.0	44.38603973388672	6.711699485778809
1.0	43780000.0	43790000.0	32.0	30.604379653930664	4.132122993469238
1.0	43840000.0	43850000.0	26.0	26.624542236328125	3.45656156539917
1.0	43890000.0	43900000.0	21.0	26.054180145263672	3.3929221630096436
1.0	43930000.0	43940000.0	26.0	30.500843048095703	4.088362216949463
1.0	44000000.0	44010000.0	24.0	23.221492767333984	3.3123831748962402
1.0	44010000.0	44020000.0	25.0	22.949520111083984	3.4954421520233154
1.0	44070000.0	44080000.0	23.0	23.72861671447754	3.1759305000305176
1.0	44080000.0	44090000.0	26.0	23.585723876953125	3.223755359649658
1.0	44130000.0	44140000.0	43.0	29.188213348388672	4.153362274169922
1.0	44170000.0	44180000.0	35.0	30.439083099365234	5.106099605560303
1.0	44220000.0	44230000.0	37.0	36.302040100097656	4.97307825088501
1.0	44270000.0	44280000.0	33.0	34.641136169433594	5.169509410858154
1.0	44300000.0	44310000.0	33.0	31.679290771484375	4.254098892211914
1.0	44320000.0	44330000.0	33.0	33.80198287963867	4.72458553314209
1.0	44330000.0	44340000.0	26.0	31.702083587646484	4.31650447845459
1.0	44360000.0	44370000.0	23.0	28.07309913635254	4.120108604431152
1.0	44560000.0	44570000.0	44.0	50.372886657714844	7.47943115234375
1.0	44600000.0	44610000.0	50.0	51.259864807128906	7.595580101013184
1.0	44630000.0	44640000.0	49.0	51.98589324951172	7.6874260902404785
1.0	44640000.0	44650000.0	63.0	54.13111114501953	7.959748268127441
1.0	44670000.0	44680000.0	40.0	53.60026931762695	8.021245002746582
1.0	44740000.0	44750000.0	19.0	31.0676326751709	4.609881401062012
1.0	44760000.0	44770000.0	30.0	27.875951766967773	4.095351219177246
1.0	44770000.0	44780000.0	35.0	27.441869735717773	3.89837646484375
1.0	44910000.0	44920000.0	55.0	55.620155334472656	8.156081199645996
1.0	44960000.0	44970000.0	45.0	48.69140625	7.262925624847412
1.0	45060000.0	45070000.0	39.0	42.63032531738281	6.4794416427612305
1.0	45120000.0	45130000.0	28.0	27.107473373413086	3.3745346069335938
1.0	45140000.0	45150000.0	17.0	31.749526977539062	4.187583923339844
1.0	45220000.0	45230000.0	26.0	25.30030632019043	3.193638563156128
1.0	45270000.0	45280000.0	22.0	35.11164093017578	7.369927406311035
1.0	45310000.0	45320000.0	37.0	28.211044311523438	3.8941445350646973
1.0	45370000.0	45380000.0	31.0	31.718990325927734	4.2774248123168945
1.0	45390000.0	45400000.0	37.0	33.44984817504883	4.655112266540527
1.0	45410000.0	45420000.0	29.0	33.600135803222656	4.482844352722168
1.0	45430000.0	45440000.0	40.0	30.9654598236084	4.788569450378418
1.0	45500000.0	45510000.0	31.0	31.541040420532227	4.385896682739258
1.0	45550000.0	45560000.0	30.0	35.882965087890625	5.148564338684082
1.0	45560000.0	45570000.0	23.0	32.966102600097656	4.601434230804443
1.0	45800000.0	45810000.0	23.0	28.534442901611328	3.821308135986328
1.0	45860000.0	45870000.0	27.0	33.46198272705078	4.554305076599121
1.0	45980000.0	45990000.0	39.0	30.197757720947266	3.7218940258026123
1.0	46090000.0	46100000.0	24.0	29.82901382446289	3.9731369018554688
1.0	46100000.0	46110000.0	22.0	30.609142303466797	3.4329285621643066
1.0	46110000.0	46120000.0	32.0	29.853708267211914	3.443537950515747
1.0	46180000.0	46190000.0	31.0	32.69402313232422	4.361082553863525
1.0	46500000.0	46510000.0	21.0	28.96510887145996	4.243988037109375
1.0	46520000.0	46530000.0	36.0	31.578723907470703	4.201128959655762
1.0	46540000.0	46550000.0	34.0	37.012176513671875	5.365060806274414
1.0	46550000.0	46560000.0	32.0	36.609214782714844	5.359034538269043
1.0	46590000.0	46600000.0	39.0	37.2077751159668	5.825512886047363
1.0	46640000.0	46650000.0	24.0	32.4385986328125	5.060312747955322
1.0	46660000.0	46670000.0	29.0	30.481121063232422	6.572073936462402
1.0	46670000.0	46680000.0	32.0	34.7366828918457	5.086438179016113
1.0	46690000.0	46700000.0	50.0	38.71906280517578	6.006442070007324
1.0	46880000.0	46890000.0	29.0	36.731842041015625	5.49392557144165
1.0	47020000.0	47030000.0	25.0	26.940963745117188	4.362124443054199
1.0	47060000.0	47070000.0	36.0	27.648998260498047	3.2731659412384033
1.0	47090000.0	47100000.0	29.0	29.89907455444336	4.179356575012207
1.0	47120000.0	47130000.0	32.0	30.800617218017578	4.2741827964782715
1.0	47140000.0	47150000.0	36.0	31.432964324951172	3.9973971843719482
1.0	47180000.0	47190000.0	35.0	33.25211715698242	4.288959980010986
1.0	47200000.0	47210000.0	60.0	50.781227111816406	7.525352478027344
1.0	47250000.0	47260000.0	44.0	47.72167205810547	7.12783145904541
1.0	47260000.0	47270000.0	27.0	28.448902130126953	3.882075786590576
1.0	47300000.0	47310000.0	36.0	46.8956184387207	7.031439781188965
1.0	47320000.0	47330000.0	43.0	42.90718460083008	6.527754783630371
1.0	47490000.0	47500000.0	35.0	42.160560607910156	6.124892234802246
1.0	47500000.0	47510000.0	42.0	46.26433181762695	6.9499006271362305
1.0	47570000.0	47580000.0	37.0	40.543968200683594	6.23043155670166
1.0	47600000.0	47610000.0	55.0	42.34666061401367	6.456212520599365
1.0	47700000.0	47710000.0	42.0	41.42791748046875	6.342906951904297
1.0	47710000.0	47720000.0	34.0	35.77051544189453	5.294870853424072
1.0	47730000.0	47740000.0	23.0	29.100717544555664	3.909818649291992
1.0	47780000.0	47790000.0	31.0	37.61429977416992	5.880124568939209
1.0	47860000.0	47870000.0	24.0	36.769256591796875	5.785621643066406
1.0	47890000.0	47900000.0	26.0	30.39224624633789	4.8342485427856445
1.0	47960000.0	47970000.0	51.0	39.2937126159668	6.083138942718506
1.0	47970000.0	47980000.0	37.0	35.65662384033203	4.909663677215576
1.0	48020000.0	48030000.0	29.0	31.23699378967285	4.4955596923828125
1.0	48170000.0	48180000.0	31.0	32.493621826171875	4.500640392303467
1.0	48210000.0	48220000.0	35.0	37.71199417114258	5.892796993255615
1.0	48340000.0	48350000.0	38.0	33.818763732910156	4.776571750640869
1.0	48350000.0	48360000.0	35.0	32.833457946777344	5.031700611114502
1.0	48480000.0	48490000.0	53.0	46.46124267578125	6.979125022888184
1.0	48550000.0	48560000.0	57.0	49.952545166015625	7.409326076507568
1.0	48640000.0	48650000.0	65.0	52.71757125854492	7.7772626876831055
1.0	48840000.0	48850000.0	29.0	36.722877502441406	5.180697917938232
1.0	48880000.0	48890000.0	41.0	50.607967376708984	7.175571441650391
1.0	48920000.0	48930000.0	37.0	58.83507537841797	7.9574785232543945
1.0	48930000.0	48940000.0	58.0	43.32662582397461	5.870414733886719
1.0	48970000.0	48980000.0	69.0	66.90399169921875	9.384943962097168
1.0	48990000.0	49000000.0	66.0	57.041114807128906	7.9911932945251465
1.0	49060000.0	49070000.0	88.0	63.54353713989258	8.404745101928711
1.0	49080000.0	49090000.0	71.0	66.53411102294922	9.119555473327637
1.0	49190000.0	49200000.0	88.0	70.30829620361328	8.793055534362793
1.0	49220000.0	49230000.0	82.0	72.15873718261719	8.978738784790039
1.0	49240000.0	49250000.0	64.0	62.975669860839844	8.304158210754395
1.0	49300000.0	49310000.0	66.0	79.33096313476562	10.147398948669434
1.0	49310000.0	49320000.0	69.0	74.66941833496094	9.162755012512207
1.0	49420000.0	49430000.0	93.0	81.66302490234375	9.662031173706055
1.0	49560000.0	49570000.0	64.0	84.72745513916016	9.850471496582031
1.0	49610000.0	49620000.0	104.0	98.86860656738281	10.670122146606445
1.0	49660000.0	49670000.0	104.0	97.64395141601562	10.585113525390625
1.0	49670000.0	49680000.0	89.0	95.99983215332031	11.110639572143555
1.0	49680000.0	49690000.0	95.0	97.11727142333984	11.31471061706543
1.0	49690000.0	49700000.0	78.0	92.83577728271484	10.247529029846191
1.0	49730000.0	49740000.0	79.0	94.57048034667969	10.345751762390137
1.0	49740000.0	49750000.0	94.0	91.81849670410156	10.526655197143555
1.0	49770000.0	49780000.0	93.0	97.3667221069336	10.711591720581055
1.0	49800000.0	49810000.0	98.0	100.78068542480469	10.624776840209961
1.0	49840000.0	49850000.0	97.0	93.96604919433594	10.43686580657959
1.0	49940000.0	49950000.0	113.0	107.80299377441406	12.029627799987793
1.0	50040000.0	50050000.0	94.0	109.87032318115234	11.019449234008789
1.0	50110000.0	50120000.0	110.0	110.56040954589844	11.97012996673584
1.0	50160000.0	50170000.0	97.0	110.54339599609375	12.297077178955078
1.0	50220000.0	50230000.0	107.0	98.5196304321289	10.90867805480957
1.0	50460000.0	50470000.0	90.0	92.57598876953125	11.037282943725586
1.0	50570000.0	50580000.0	82.0	91.46150970458984	12.001848220825195
1.0	50710000.0	50720000.0	63.0	75.5330810546875	9.160558700561523
1.0	50930000.0	50940000.0	36.0	34.95500946044922	3.8390045166015625
1.0	50990000.0	51000000.0	32.0	36.75510787963867	4.504097938537598
1.0	51020000.0	51030000.0	38.0	33.999427795410156	4.729793071746826
1.0	51040000.0	51050000.0	42.0	36.33538818359375	3.9384608268737793
1.0	51060000.0	51070000.0	23.0	36.747352600097656	4.918772220611572
1.0	51070000.0	51080000.0	32.0	38.39275360107422	5.397069454193115
1.0	51080000.0	51090000.0	47.0	37.69662857055664	5.475625514984131
1.0	51150000.0	51160000.0	41.0	36.319969177246094	4.360721111297607
1.0	51190000.0	51200000.0	40.0	35.43919372558594	4.357484340667725
1.0	51210000.0	51220000.0	32.0	35.800575256347656	5.074581146240234
1.0	51230000.0	51240000.0	44.0	40.29473876953125	5.414458274841309
1.0	51260000.0	51270000.0	42.0	39.08467102050781	5.285122871398926
1.0	51270000.0	51280000.0	36.0	43.2988395690918	5.786986827850342
1.0	51310000.0	51320000.0	43.0	40.84501266479492	5.508845329284668
1.0	51360000.0	51370000.0	38.0	43.9918098449707	5.961800575256348
1.0	51380000.0	51390000.0	37.0	39.80089569091797	5.17270040512085
1.0	51550000.0	51560000.0	51.0	60.984458923339844	8.557194709777832
1.0	51650000.0	51660000.0	60.0	50.66155242919922	7.5126051902771
1.0	51710000.0	51720000.0	28.0	32.605098724365234	4.3674211502075195
1.0	51750000.0	51760000.0	36.0	29.86258888244629	4.060995578765869
1.0	51800000.0	51810000.0	27.0	33.644203186035156	5.165258407592773
1.0	51840000.0	51850000.0	26.0	31.47189712524414	4.766461372375488
1.0	51860000.0	51870000.0	30.0	30.85760498046875	3.7379112243652344
1.0	51910000.0	51920000.0	28.0	33.94584274291992	4.822619438171387
1.0	51930000.0	51940000.0	38.0	33.44216537475586	4.854969501495361
1.0	51980000.0	51990000.0	29.0	37.32936477661133	5.470282554626465
1.0	52000000.0	52010000.0	34.0	39.14775466918945	5.58614444732666
1.0	52020000.0	52030000.0	46.0	42.651451110839844	6.4952192306518555
1.0	52060000.0	52070000.0	55.0	41.67097854614258	6.372854232788086
1.0	52080000.0	52090000.0	39.0	40.3862419128418	4.780144691467285
1.0	52100000.0	52110000.0	36.0	37.690696716308594	4.885200500488281
1.0	52140000.0	52150000.0	49.0	36.9346809387207	4.806448459625244
1.0	52170000.0	52180000.0	45.0	37.585289001464844	5.071170330047607
1.0	52180000.0	52190000.0	43.0	37.598026275634766	4.889334678649902
1.0	52190000.0	52200000.0	41.0	35.94683074951172	5.13937520980835
1.0	52210000.0	52220000.0	41.0	35.53008270263672	4.723937034606934
1.0	52440000.0	52450000.0	35.0	41.43338394165039	5.8915815353393555
1.0	52610000.0	52620000.0	25.0	39.10174560546875	5.507745265960693
1.0	52710000.0	52720000.0	47.0	39.329017639160156	6.0880560874938965
1.0	52760000.0	52770000.0	30.0	32.36875534057617	4.222403526306152
1.0	52810000.0	52820000.0	32.0	29.18939208984375	4.081737995147705
1.0	52840000.0	52850000.0	24.0	23.082122802734375	3.9730682373046875
1.0	52910000.0	52920000.0	31.0	34.3369255065918	4.987112522125244
1.0	53030000.0	53040000.0	44.0	47.06941223144531	7.054630279541016
1.0	53090000.0	53100000.0	32.0	44.1253776550293	6.675272464752197
1.0	53120000.0	53130000.0	46.0	39.52986526489258	6.063534736633301
1.0	53180000.0	53190000.0	25.0	45.03877258300781	6.788255214691162
1.0	53190000.0	53200000.0	41.0	33.17460250854492	3.8111484050750732
1.0	53240000.0	53250000.0	53.0	32.775962829589844	4.5213623046875
1.0	53250000.0	53260000.0	28.0	33.57109069824219	4.522355556488037
1.0	53390000.0	53400000.0	52.0	38.46546936035156	5.907124996185303
1.0	53400000.0	53410000.0	33.0	36.19384002685547	4.702009677886963
1.0	53500000.0	53510000.0	38.0	32.932701110839844	4.350683689117432
1.0	53550000.0	53560000.0	26.0	27.822681427001953	3.8963608741760254
1.0	53590000.0	53600000.0	29.0	37.32488250732422	5.447271347045898
1.0	53630000.0	53640000.0	25.0	37.039459228515625	5.636094093322754
1.0	53660000.0	53670000.0	43.0	34.58223342895508	3.7920470237731934
1.0	53730000.0	53740000.0	26.0	26.1558895111084	2.9921340942382812
1.0	53770000.0	53780000.0	20.0	27.889446258544922	3.521378993988037
1.0	53790000.0	53800000.0	24.0	33.519561767578125	5.9078240394592285
1.0	53800000.0	53810000.0	45.0	45.99852752685547	6.922143459320068
1.0	54010000.0	54020000.0	41.0	46.0855598449707	6.634932041168213
1.0	54020000.0	54030000.0	31.0	43.56661605834961	6.473474025726318
1.0	54030000.0	54040000.0	63.0	50.1849365234375	7.4353485107421875
1.0	54060000.0	54070000.0	34.0	40.83642578125	6.0587568283081055
1.0	54130000.0	54140000.0	41.0	42.52918243408203	6.413012504577637
1.0	54200000.0	54210000.0	44.0	44.48065948486328	5.576872825622559
1.0	54270000.0	54280000.0	35.0	31.84244155883789	3.797030210494995
1.0	54440000.0	54450000.0	35.0	34.3625602722168	5.254148483276367
1.0	54460000.0	54470000.0	36.0	40.95963668823242	6.282344818115234
1.0	54600000.0	54610000.0	37.0	32.8027229309082	5.193722724914551
1.0	54620000.0	54630000.0	28.0	28.610586166381836	4.172756671905518
1.0	54710000.0	54720000.0	27.0	22.614391326904297	2.853245258331299
1.0	54720000.0	54730000.0	24.0	22.21258544921875	2.83390474319458
1.0	54750000.0	54760000.0	16.0	25.37822151184082	3.9395694732666016
1.0	54850000.0	54860000.0	27.0	27.080135345458984	3.4151241779327393
1.0	54890000.0	54900000.0	42.0	37.568153381347656	5.87639045715332
1.0	54960000.0	54970000.0	30.0	37.182151794433594	5.686855316162109
1.0	54970000.0	54980000.0	37.0	37.479087829589844	5.8608293533325195
1.0	54980000.0	54990000.0	45.0	37.640586853027344	5.884549617767334
1.0	55010000.0	55020000.0	22.0	28.836776733398438	4.117342948913574
1.0	55030000.0	55040000.0	31.0	27.046703338623047	3.8647446632385254
1.0	55050000.0	55060000.0	25.0	25.722774505615234	3.361661195755005
1.0	55150000.0	55160000.0	33.0	33.99454879760742	5.468116760253906
1.0	55190000.0	55200000.0	26.0	31.599029541015625	4.085569858551025
1.0	55230000.0	55240000.0	48.0	32.94988250732422	4.70041036605835
1.0	55260000.0	55270000.0	30.0	26.78629493713379	3.274085283279419
1.0	55310000.0	55320000.0	34.0	26.512348175048828	3.605959415435791
1.0	55340000.0	55350000.0	34.0	31.53265953063965	4.441311836242676
1.0	55390000.0	55400000.0	40.0	37.878074645996094	5.9083967208862305
1.0	55410000.0	55420000.0	32.0	37.234375	5.418237686157227
1.0	55430000.0	55440000.0	47.0	35.51470947265625	5.111663341522217
1.0	55470000.0	55480000.0	32.0	37.4739875793457	5.844457626342773
1.0	55500000.0	55510000.0	27.0	29.853271484375	4.3128228187561035
1.0	55580000.0	55590000.0	27.0	33.04442596435547	4.570441246032715
1.0	55630000.0	55640000.0	29.0	36.11355972290039	4.614230155944824
1.0	55660000.0	55670000.0	38.0	36.38306427001953	4.8519110679626465
1.0	55770000.0	55780000.0	33.0	50.20238494873047	7.324002265930176
1.0	55800000.0	55810000.0	47.0	49.64106750488281	7.248732089996338
1.0	55820000.0	55830000.0	56.0	53.7200927734375	7.789525508880615
1.0	55860000.0	55870000.0	49.0	55.4256591796875	7.85373067855835
1.0	55920000.0	55930000.0	55.0	49.18401336669922	6.962650299072266
1.0	55930000.0	55940000.0	56.0	51.232696533203125	7.212197780609131
1.0	56030000.0	56040000.0	60.0	54.23259735107422	7.205563545227051
1.0	56060000.0	56070000.0	70.0	67.28605651855469	8.581624984741211
1.0	56100000.0	56110000.0	49.0	68.90027618408203	9.017690658569336
1.0	56210000.0	56220000.0	90.0	81.1613540649414	9.563379287719727
1.0	56260000.0	56270000.0	82.0	84.98895263671875	9.81928825378418
1.0	56390000.0	56400000.0	73.0	86.71369171142578	9.949185371398926
1.0	56450000.0	56460000.0	79.0	83.1341552734375	9.702814102172852
1.0	56570000.0	56580000.0	107.0	77.50065612792969	9.517942428588867
1.0	56580000.0	56590000.0	76.0	74.50633239746094	9.1920747756958
1.0	56650000.0	56660000.0	55.0	63.575538635253906	8.344582557678223
1.0	56680000.0	56690000.0	74.0	61.5499153137207	8.055910110473633
1.0	56690000.0	56700000.0	62.0	59.16847610473633	8.071066856384277
1.0	56710000.0	56720000.0	48.0	56.31132888793945	7.4873199462890625
1.0	56730000.0	56740000.0	60.0	54.654197692871094	7.3382720947265625
1.0	56740000.0	56750000.0	62.0	53.77721405029297	7.415130615234375
1.0	56880000.0	56890000.0	31.0	39.47705841064453	5.211109161376953
1.0	57140000.0	57150000.0	57.0	55.547210693359375	7.381939888000488
1.0	57150000.0	57160000.0	50.0	53.6735725402832	7.503976345062256
1.0	57200000.0	57210000.0	49.0	66.06904602050781	8.992624282836914
1.0	57280000.0	57290000.0	43.0	55.65815353393555	8.053861618041992
1.0	57320000.0	57330000.0	77.0	66.42469787597656	8.878718376159668
1.0	57330000.0	57340000.0	59.0	66.4828872680664	8.78005599975586
1.0	57340000.0	57350000.0	68.0	66.46736145019531	8.753653526306152
1.0	57400000.0	57410000.0	57.0	71.75679016113281	9.117317199707031
1.0	57420000.0	57430000.0	62.0	68.27984619140625	8.830588340759277
1.0	57450000.0	57460000.0	69.0	65.01033020019531	8.471857070922852
1.0	57480000.0	57490000.0	62.0	67.82746124267578	8.497411727905273
1.0	57530000.0	57540000.0	66.0	69.42095184326172	8.636781692504883
1.0	57540000.0	57550000.0	83.0	70.43594360351562	8.725797653198242
1.0	57560000.0	57570000.0	57.0	70.33059692382812	8.69471549987793
1.0	57600000.0	57610000.0	96.0	71.31713104248047	8.826192855834961
1.0	57650000.0	57660000.0	77.0	70.9200668334961	8.757070541381836
1.0	57850000.0	57860000.0	69.0	73.76182556152344	9.005455017089844
1.0	57860000.0	57870000.0	71.0	72.97685241699219	8.922595977783203
1.0	57870000.0	57880000.0	78.0	72.09159851074219	8.84829044342041
1.0	57930000.0	57940000.0	60.0	78.9204330444336	9.584482192993164
1.0	57950000.0	57960000.0	75.0	77.54347229003906	9.277908325195312
1.0	57960000.0	57970000.0	71.0	74.77947998046875	9.083719253540039
1.0	58170000.0	58180000.0	85.0	84.7767562866211	9.984448432922363
1.0	58200000.0	58210000.0	82.0	85.5630111694336	9.86827564239502
1.0	58250000.0	58260000.0	69.0	84.39579010009766	9.814081192016602
1.0	58270000.0	58280000.0	85.0	85.8367919921875	10.556600570678711
1.0	58340000.0	58350000.0	71.0	77.8454818725586	9.305879592895508
1.0	58450000.0	58460000.0	74.0	71.78889465332031	8.88884449005127
1.0	58530000.0	58540000.0	50.0	63.948158264160156	8.271305084228516
1.0	58560000.0	58570000.0	70.0	65.95448303222656	8.376602172851562
1.0	58710000.0	58720000.0	44.0	52.7122802734375	7.775464057922363
1.0	58760000.0	58770000.0	46.0	50.637298583984375	7.4680657386779785
1.0	58790000.0	58800000.0	57.0	48.7447509765625	7.255915641784668
1.0	58830000.0	58840000.0	49.0	46.7317008972168	6.984638214111328
1.0	58870000.0	58880000.0	40.0	41.1879768371582	6.311657905578613
1.0	58910000.0	58920000.0	33.0	39.44771194458008	6.094025611877441
1.0	59140000.0	59150000.0	22.0	33.827369689941406	3.905827045440674
1.0	59260000.0	59270000.0	34.0	36.25493621826172	5.124203205108643
1.0	59350000.0	59360000.0	33.0	33.45022964477539	4.3789472579956055
1.0	59510000.0	59520000.0	27.0	35.12665939331055	4.677773952484131
1.0	59620000.0	59630000.0	52.0	43.452964782714844	6.588645935058594
1.0	59650000.0	59660000.0	40.0	42.31147384643555	6.4473700523376465
1.0	59730000.0	59740000.0	47.0	44.35145950317383	6.707012176513672
1.0	59800000.0	59810000.0	45.0	38.24098587036133	5.100811004638672
1.0	59990000.0	60000000.0	36.0	37.763221740722656	5.513855934143066
1.0	60010000.0	60020000.0	48.0	35.4648323059082	4.739039897918701
1.0	60080000.0	60090000.0	29.0	32.30963134765625	4.147550582885742
1.0	60100000.0	60110000.0	37.0	36.193870544433594	4.68243932723999
1.0	60130000.0	60140000.0	33.0	33.374267578125	4.8114118576049805
1.0	60180000.0	60190000.0	33.0	38.469627380371094	4.98898983001709
1.0	60200000.0	60210000.0	33.0	35.157081604003906	5.039738655090332
1.0	60260000.0	60270000.0	46.0	49.842933654785156	7.411593437194824
1.0	60270000.0	60280000.0	41.0	47.3138542175293	7.079712867736816
1.0	60340000.0	60350000.0	54.0	42.783836364746094	5.712764739990234
1.0	60460000.0	60470000.0	57.0	56.89647674560547	8.136822700500488
1.0	60540000.0	60550000.0	64.0	57.8743782043457	8.345666885375977
1.0	60550000.0	60560000.0	55.0	56.89374923706055	8.315576553344727
1.0	60560000.0	60570000.0	58.0	60.980812072753906	8.544839859008789
1.0	60660000.0	60670000.0	65.0	68.49320220947266	9.169808387756348
1.0	60720000.0	60730000.0	83.0	64.6873779296875	8.28773307800293
1.0	60730000.0	60740000.0	72.0	63.1641960144043	8.433534622192383
1.0	60780000.0	60790000.0	71.0	67.77254486083984	8.89548397064209
1.0	60840000.0	60850000.0	67.0	48.081932067871094	6.347840309143066
1.0	60910000.0	60920000.0	66.0	62.73003005981445	8.476214408874512
1.0	60970000.0	60980000.0	52.0	52.97844696044922	7.676090240478516
1.0	61020000.0	61030000.0	63.0	63.903404235839844	8.56137752532959
1.0	61120000.0	61130000.0	51.0	57.49457931518555	8.220545768737793
1.0	61150000.0	61160000.0	56.0	58.674476623535156	8.233423233032227
1.0	61160000.0	61170000.0	53.0	56.343536376953125	7.7738752365112305
1.0	61170000.0	61180000.0	45.0	63.53667068481445	9.114078521728516
1.0	61220000.0	61230000.0	51.0	52.82233428955078	7.76803731918335
1.0	61310000.0	61320000.0	54.0	53.066802978515625	7.786630153656006
1.0	61330000.0	61340000.0	46.0	48.49999237060547	7.048600673675537
1.0	61340000.0	61350000.0	49.0	51.23163986206055	7.591551303863525
1.0	61510000.0	61520000.0	38.0	42.70088195800781	5.949734687805176
1.0	61520000.0	61530000.0	43.0	44.79595947265625	6.136263370513916
1.0	61630000.0	61640000.0	44.0	41.636375427246094	5.8468732833862305
1.0	61690000.0	61700000.0	56.0	43.678611755371094	5.904570579528809
1.0	61710000.0	61720000.0	62.0	42.68077087402344	5.9721856117248535
1.0	61930000.0	61940000.0	50.0	46.00666427612305	6.570304870605469
1.0	61990000.0	62000000.0	47.0	51.32514572143555	7.3279619216918945
1.0	62050000.0	62060000.0	43.0	47.257896423339844	7.0701141357421875
1.0	62130000.0	62140000.0	34.0	41.536537170410156	5.984419345855713
1.0	62200000.0	62210000.0	49.0	40.44124984741211	6.200346946716309
1.0	62270000.0	62280000.0	41.0	31.509613037109375	3.682490587234497
1.0	62310000.0	62320000.0	35.0	32.940757751464844	4.259356498718262
1.0	62430000.0	62440000.0	28.0	38.045345306396484	4.977786064147949
1.0	62450000.0	62460000.0	49.0	36.043067932128906	4.947403907775879
1.0	62570000.0	62580000.0	32.0	34.01131057739258	5.093913555145264
1.0	62590000.0	62600000.0	37.0	31.854955673217773	3.9813790321350098
1.0	62600000.0	62610000.0	26.0	31.787851333618164	4.5351033210754395
1.0	62630000.0	62640000.0	32.0	41.07020568847656	6.294284343719482
1.0	62690000.0	62700000.0	43.0	40.451683044433594	6.0372419357299805
1.0	62710000.0	62720000.0	38.0	41.503082275390625	6.082219123840332
1.0	62720000.0	62730000.0	50.0	44.476593017578125	6.489504814147949
1.0	62730000.0	62740000.0	40.0	41.674781799316406	5.850899696350098
1.0	62750000.0	62760000.0	39.0	43.09410095214844	6.295811176300049
1.0	62760000.0	62770000.0	46.0	41.790428161621094	5.979357719421387
1.0	62840000.0	62850000.0	41.0	45.64478302001953	6.871428489685059
1.0	62860000.0	62870000.0	35.0	41.99529266357422	6.29610013961792
1.0	62890000.0	62900000.0	51.0	42.48491668701172	6.466207981109619
1.0	62920000.0	62930000.0	36.0	36.736656188964844	5.118313312530518
1.0	62940000.0	62950000.0	25.0	37.43054962158203	5.257966041564941
1.0	62990000.0	63000000.0	36.0	36.07899856567383	4.890200614929199
1.0	63000000.0	63010000.0	53.0	35.734275817871094	5.165093898773193
1.0	63020000.0	63030000.0	26.0	38.186275482177734	5.114898204803467
1.0	63060000.0	63070000.0	58.0	43.6052360534668	6.027637481689453
1.0	63080000.0	63090000.0	47.0	39.3949089050293	5.154881477355957
1.0	63100000.0	63110000.0	49.0	40.02695846557617	5.276641845703125
1.0	63140000.0	63150000.0	21.0	39.13959503173828	5.1888532638549805
1.0	63210000.0	63220000.0	51.0	43.44154739379883	6.586117744445801
1.0	63290000.0	63300000.0	41.0	42.76689529418945	5.749353885650635
1.0	63320000.0	63330000.0	38.0	43.04330062866211	5.699824810028076
1.0	63330000.0	63340000.0	35.0	54.89983367919922	7.856924533843994
1.0	63420000.0	63430000.0	46.0	54.950889587402344	7.83783483505249
1.0	63700000.0	63710000.0	66.0	57.96782684326172	8.261941909790039
1.0	63840000.0	63850000.0	37.0	38.70746612548828	5.351746559143066
1.0	63850000.0	63860000.0	38.0	44.37030029296875	6.0947465896606445
1.0	63880000.0	63890000.0	31.0	34.10332489013672	4.943777561187744
1.0	63940000.0	63950000.0	27.0	34.47256851196289	4.684278964996338
1.0	63950000.0	63960000.0	24.0	37.508392333984375	5.200004577636719
1.0	63990000.0	64000000.0	35.0	36.38512420654297	4.943737506866455
1.0	64160000.0	64170000.0	42.0	38.760684967041016	5.281722545623779
1.0	64250000.0	64260000.0	44.0	44.904579162597656	6.311495304107666
1.0	64320000.0	64330000.0	48.0	46.57512664794922	6.656216621398926
1.0	64350000.0	64360000.0	45.0	46.75635528564453	6.680644989013672
1.0	64380000.0	64390000.0	34.0	45.26131057739258	6.662225246429443
1.0	64530000.0	64540000.0	46.0	52.21217727661133	7.256161689758301
1.0	64540000.0	64550000.0	57.0	55.3812370300293	7.567513465881348
1.0	64550000.0	64560000.0	48.0	57.295433044433594	7.941188812255859
1.0	64570000.0	64580000.0	62.0	52.188018798828125	7.248292446136475
1.0	64670000.0	64680000.0	52.0	65.6013412475586	9.426371574401855
1.0	64710000.0	64720000.0	55.0	54.75876998901367	8.024785041809082
1.0	64760000.0	64770000.0	60.0	55.38970184326172	8.034207344055176
1.0	64800000.0	64810000.0	43.0	51.0591926574707	7.030697822570801
1.0	64810000.0	64820000.0	32.0	34.98244857788086	4.6286444664001465
1.0	64820000.0	64830000.0	43.0	48.3018684387207	6.899514675140381
1.0	64830000.0	64840000.0	59.0	49.75556182861328	7.091108798980713
1.0	64900000.0	64910000.0	46.0	49.41089630126953	7.11831521987915
1.0	64910000.0	64920000.0	49.0	52.73323440551758	7.472393035888672
1.0	64940000.0	64950000.0	44.0	41.60254669189453	5.836442947387695
1.0	64970000.0	64980000.0	52.0	39.31346893310547	5.4796905517578125
1.0	64980000.0	64990000.0	57.0	46.16643524169922	6.886712074279785
1.0	65000000.0	65010000.0	38.0	43.57636260986328	5.851384162902832
1.0	65030000.0	65040000.0	38.0	43.624149322509766	6.613501071929932
1.0	65060000.0	65070000.0	46.0	42.53695297241211	6.477234840393066
1.0	65070000.0	65080000.0	36.0	45.27008819580078	6.820242881774902
1.0	65080000.0	65090000.0	52.0	44.347740173339844	6.432856559753418
1.0	65160000.0	65170000.0	43.0	44.401573181152344	6.7040863037109375
1.0	65180000.0	65190000.0	63.0	52.93791580200195	7.808652400970459
1.0	65220000.0	65230000.0	53.0	39.23744201660156	5.131082534790039
1.0	65280000.0	65290000.0	31.0	35.56806564331055	4.637661933898926
1.0	65310000.0	65320000.0	24.0	29.103504180908203	4.128979682922363
1.0	65480000.0	65490000.0	41.0	42.72879409790039	6.503310203552246
1.0	65570000.0	65580000.0	32.0	41.67647171020508	6.3008551597595215
1.0	65590000.0	65600000.0	40.0	41.03946304321289	6.291226863861084
1.0	65600000.0	65610000.0	36.0	41.01605224609375	6.287957191467285
1.0	65630000.0	65640000.0	36.0	36.451683044433594	4.777417182922363
1.0	65800000.0	65810000.0	52.0	45.600555419921875	6.861882209777832
1.0	65830000.0	65840000.0	41.0	46.053531646728516	6.80837869644165
1.0	65880000.0	65890000.0	38.0	38.9749755859375	5.275515556335449
1.0	66000000.0	66010000.0	44.0	51.80595016479492	7.461882591247559
1.0	66150000.0	66160000.0	47.0	58.799720764160156	7.8202805519104
1.0	66250000.0	66260000.0	85.0	74.5129165649414	10.384356498718262
1.0	66270000.0	66280000.0	79.0	70.35626983642578	8.987068176269531
1.0	66290000.0	66300000.0	69.0	77.31675720214844	10.05291748046875
1.0	66420000.0	66430000.0	54.0	59.263267517089844	8.341455459594727
1.0	66450000.0	66460000.0	78.0	68.0765380859375	9.058588027954102
1.0	66540000.0	66550000.0	76.0	74.44647216796875	9.511072158813477
1.0	66590000.0	66600000.0	48.0	69.38863372802734	8.914941787719727
1.0	66640000.0	66650000.0	57.0	69.5198974609375	9.043546676635742
1.0	66670000.0	66680000.0	70.0	64.25698852539062	8.437268257141113
1.0	66690000.0	66700000.0	62.0	65.54875183105469	8.835728645324707
1.0	66740000.0	66750000.0	66.0	57.229515075683594	7.689295768737793
1.0	66750000.0	66760000.0	51.0	55.03446578979492	7.505039215087891
1.0	66830000.0	66840000.0	34.0	54.07114791870117	7.371067047119141
1.0	66860000.0	66870000.0	53.0	59.663230895996094	8.209380149841309
1.0	66900000.0	66910000.0	44.0	55.35544967651367	7.786901950836182
1.0	66930000.0	66940000.0	67.0	64.96742248535156	9.228555679321289
1.0	67040000.0	67050000.0	53.0	69.73899841308594	8.981653213500977
1.0	67050000.0	67060000.0	85.0	71.16799926757812	9.168335914611816
1.0	67070000.0	67080000.0	72.0	69.75935363769531	8.726546287536621
1.0	67170000.0	67180000.0	67.0	58.4873046875	7.944283485412598
1.0	67180000.0	67190000.0	56.0	62.154441833496094	8.279884338378906
1.0	67370000.0	67380000.0	32.0	43.23109817504883	6.434621334075928
1.0	67380000.0	67390000.0	27.0	41.58598327636719	5.47683048248291
1.0	67410000.0	67420000.0	40.0	32.93545150756836	3.9226555824279785
1.0	67440000.0	67450000.0	42.0	34.72309112548828	3.763558864593506
1.0	67460000.0	67470000.0	32.0	32.22105407714844	3.5101706981658936
1.0	67470000.0	67480000.0	34.0	33.943634033203125	4.004337310791016
1.0	67560000.0	67570000.0	55.0	48.563724517822266	7.1813063621521
1.0	67630000.0	67640000.0	54.0	46.601593017578125	6.568909645080566
1.0	67720000.0	67730000.0	49.0	52.00185012817383	7.476747035980225
1.0	67730000.0	67740000.0	42.0	53.283470153808594	7.85590124130249
1.0	67740000.0	67750000.0	58.0	50.450782775878906	7.482812404632568
1.0	67770000.0	67780000.0	47.0	49.884159088134766	7.229609489440918
1.0	67970000.0	67980000.0	48.0	46.159278869628906	6.939210414886475
1.0	68070000.0	68080000.0	33.0	38.00749588012695	5.8247761726379395
1.0	68130000.0	68140000.0	50.0	41.86835479736328	6.388228416442871
1.0	68160000.0	68170000.0	46.0	35.93561935424805	5.011299133300781
1.0	68200000.0	68210000.0	34.0	33.2078742980957	4.311585426330566
1.0	68240000.0	68250000.0	27.0	31.73638916015625	4.048069953918457
1.0	68300000.0	68310000.0	38.0	38.231689453125	5.232529163360596
1.0	68370000.0	68380000.0	39.0	46.0081672668457	6.923050880432129
1.0	68440000.0	68450000.0	48.0	48.8325080871582	7.179500579833984
1.0	68460000.0	68470000.0	41.0	51.97636032104492	7.6866912841796875
1.0	68510000.0	68520000.0	31.0	43.51798629760742	6.180994987487793
1.0	68630000.0	68640000.0	36.0	33.86674880981445	4.54925012588501
1.0	68650000.0	68660000.0	21.0	34.93044662475586	4.944697856903076
1.0	68700000.0	68710000.0	58.0	57.46942138671875	7.995985984802246
1.0	68820000.0	68830000.0	63.0	57.204681396484375	7.784642219543457
1.0	68870000.0	68880000.0	50.0	60.315673828125	8.355727195739746
1.0	68920000.0	68930000.0	64.0	68.59449005126953	9.103743553161621
1.0	68930000.0	68940000.0	52.0	64.8290023803711	8.515560150146484
1.0	68940000.0	68950000.0	43.0	37.32705307006836	5.386506080627441
1.0	68990000.0	69000000.0	76.0	80.43016052246094	9.849339485168457
1.0	69120000.0	69130000.0	92.0	91.41693115234375	10.178464889526367
1.0	69130000.0	69140000.0	87.0	94.0305404663086	10.331887245178223
1.0	69140000.0	69150000.0	74.0	77.74623107910156	9.363482475280762
1.0	69150000.0	69160000.0	66.0	80.71202087402344	9.572972297668457
1.0	69180000.0	69190000.0	84.0	99.2822265625	10.594286918640137
1.0	69270000.0	69280000.0	84.0	101.66856384277344	10.671746253967285
1.0	69300000.0	69310000.0	92.0	110.54434967041016	10.978179931640625
1.0	69310000.0	69320000.0	99.0	107.43290710449219	10.899530410766602
1.0	69400000.0	69410000.0	128.0	113.58210754394531	11.060770034790039
1.0	69480000.0	69490000.0	135.0	112.1983871459961	11.027023315429688
1.0	69510000.0	69520000.0	88.0	114.7562484741211	11.08843994140625
1.0	69570000.0	69580000.0	109.0	105.61579895019531	10.792315483093262
1.0	69640000.0	69650000.0	110.0	111.58119201660156	10.999760627746582
1.0	69700000.0	69710000.0	133.0	109.3597183227539	10.901660919189453
1.0	69740000.0	69750000.0	98.0	117.4379653930664	11.117982864379883
1.0	69750000.0	69760000.0	117.0	114.63710021972656	11.062560081481934
1.0	69760000.0	69770000.0	103.0	118.12458801269531	11.1532621383667
1.0	69820000.0	69830000.0	124.0	119.98503112792969	11.176159858703613
1.0	69920000.0	69930000.0	118.0	119.51820373535156	11.169333457946777
1.0	69960000.0	69970000.0	133.0	115.2306137084961	11.088603019714355
1.0	70060000.0	70070000.0	123.0	112.681396484375	11.024492263793945
1.0	70090000.0	70100000.0	111.0	109.86293029785156	10.922070503234863
1.0	70150000.0	70160000.0	106.0	107.76789855957031	10.928507804870605
1.0	70160000.0	70170000.0	93.0	99.46266174316406	10.563188552856445
1.0	70190000.0	70200000.0	109.0	107.6905288696289	10.874055862426758
1.0	70210000.0	70220000.0	95.0	102.53987884521484	10.68449878692627
1.0	70240000.0	70250000.0	71.0	90.38566589355469	10.201963424682617
1.0	70250000.0	70260000.0	98.0	99.46461486816406	10.58442497253418
1.0	70270000.0	70280000.0	98.0	95.69180297851562	10.390241622924805
1.0	70280000.0	70290000.0	104.0	93.69148254394531	10.307443618774414
1.0	70290000.0	70300000.0	109.0	96.64886474609375	10.472187995910645
1.0	70320000.0	70330000.0	98.0	74.5072021484375	9.129728317260742
1.0	70360000.0	70370000.0	102.0	92.16862487792969	10.233643531799316
1.0	70440000.0	70450000.0	88.0	85.49501037597656	9.856210708618164
1.0	70520000.0	70530000.0	72.0	82.38975524902344	10.094778060913086
1.0	70560000.0	70570000.0	85.0	60.19202423095703	8.550067901611328
1.0	70640000.0	70650000.0	47.0	43.37443542480469	5.908076286315918
1.0	70740000.0	70750000.0	31.0	34.08763122558594	3.8517441749572754
1.0	70760000.0	70770000.0	35.0	32.573204040527344	3.6334214210510254
1.0	70780000.0	70790000.0	36.0	35.54352951049805	4.524061679840088
1.0	70790000.0	70800000.0	31.0	37.634429931640625	4.5993170738220215
1.0	70850000.0	70860000.0	61.0	55.48801803588867	8.136390686035156
1.0	70930000.0	70940000.0	57.0	67.8649673461914	9.241453170776367
1.0	70940000.0	70950000.0	58.0	65.6436538696289	8.674814224243164
1.0	70950000.0	70960000.0	68.0	59.87626266479492	8.574061393737793
1.0	70980000.0	70990000.0	58.0	71.09867095947266	9.295743942260742
1.0	71040000.0	71050000.0	76.0	81.91705322265625	9.94509220123291
1.0	71070000.0	71080000.0	77.0	84.38553619384766	9.77833366394043
1.0	71150000.0	71160000.0	78.0	79.2711181640625	9.635366439819336
1.0	71180000.0	71190000.0	84.0	96.97868347167969	10.463481903076172
1.0	71220000.0	71230000.0	92.0	103.54878234863281	10.722013473510742
1.0	71280000.0	71290000.0	74.0	81.87648010253906	9.700813293457031
1.0	71340000.0	71350000.0	108.0	109.60850524902344	10.92302417755127
1.0	71370000.0	71380000.0	115.0	107.9886474609375	10.874041557312012
1.0	71430000.0	71440000.0	103.0	102.35758209228516	10.73143196105957
1.0	71540000.0	71550000.0	65.0	53.44745635986328	7.359507083892822
1.0	71620000.0	71630000.0	92.0	75.04862213134766	9.134424209594727
1.0	71630000.0	71640000.0	98.0	77.2563247680664	9.284368515014648
1.0	71660000.0	71670000.0	84.0	82.2573013305664	9.62374210357666
1.0	71670000.0	71680000.0	94.0	87.24787139892578	9.966135025024414
1.0	71710000.0	71720000.0	78.0	89.18757629394531	10.088778495788574
1.0	71830000.0	71840000.0	73.0	83.42982482910156	9.77027702331543
1.0	71920000.0	71930000.0	109.0	90.53848266601562	10.13201904296875
1.0	72060000.0	72070000.0	107.0	103.4950180053711	10.779043197631836
1.0	72080000.0	72090000.0	107.0	106.81146240234375	10.910967826843262
1.0	72120000.0	72130000.0	108.0	113.35037994384766	11.052624702453613
1.0	72140000.0	72150000.0	92.0	110.23310852050781	10.964639663696289
1.0	72150000.0	72160000.0	110.0	109.2986831665039	10.906152725219727
1.0	72160000.0	72170000.0	112.0	118.62410736083984	11.131263732910156
1.0	72210000.0	72220000.0	124.0	108.58475494384766	10.905550003051758
1.0	72390000.0	72400000.0	114.0	98.45804595947266	10.536574363708496
1.0	72400000.0	72410000.0	73.0	99.70857238769531	10.579874992370605
1.0	72410000.0	72420000.0	89.0	98.96064758300781	10.550655364990234
1.0	72430000.0	72440000.0	115.0	98.2478256225586	10.565234184265137
1.0	72470000.0	72480000.0	91.0	103.00978088378906	10.727103233337402
1.0	72490000.0	72500000.0	95.0	107.23439025878906	10.922966003417969
1.0	72520000.0	72530000.0	107.0	109.5570297241211	10.952718734741211
1.0	72620000.0	72630000.0	128.0	121.6302490234375	11.260007858276367
1.0	72640000.0	72650000.0	132.0	123.36048889160156	11.235912322998047
1.0	72700000.0	72710000.0	156.0	111.91874694824219	11.478391647338867
1.0	72710000.0	72720000.0	120.0	119.0223159790039	12.827072143554688
1.0	72720000.0	72730000.0	128.0	121.0495834350586	13.078021049499512
1.0	72780000.0	72790000.0	29.0	52.785987854003906	7.1084160804748535
1.0	72790000.0	72800000.0	27.0	64.32658386230469	8.328344345092773
1.0	72820000.0	72830000.0	133.0	102.62568664550781	10.721212387084961
1.0	72910000.0	72920000.0	120.0	116.90644836425781	11.083675384521484
1.0	72960000.0	72970000.0	117.0	121.5107650756836	11.274852752685547
1.0	72970000.0	72980000.0	157.0	121.90415954589844	11.260229110717773
1.0	72990000.0	73000000.0	139.0	123.3632583618164	11.262823104858398
1.0	73080000.0	73090000.0	119.0	119.8305435180664	11.146700859069824
1.0	73120000.0	73130000.0	151.0	132.1148681640625	11.333105087280273
1.0	73180000.0	73190000.0	145.0	140.896484375	11.390942573547363
1.0	73250000.0	73260000.0	131.0	146.12722778320312	11.35311222076416
1.0	73270000.0	73280000.0	135.0	131.32568359375	11.280265808105469
1.0	73320000.0	73330000.0	146.0	135.17666625976562	11.423351287841797
1.0	73330000.0	73340000.0	131.0	135.33627319335938	11.365309715270996
1.0	73340000.0	73350000.0	130.0	135.43081665039062	11.445082664489746
1.0	73370000.0	73380000.0	147.0	130.11807250976562	11.251270294189453
1.0	73400000.0	73410000.0	134.0	132.6432647705078	11.406181335449219
1.0	73420000.0	73430000.0	142.0	134.41098022460938	11.345934867858887
1.0	73440000.0	73450000.0	121.0	110.98588562011719	11.152267456054688
1.0	73560000.0	73570000.0	156.0	137.59486389160156	11.358036041259766
1.0	73580000.0	73590000.0	126.0	144.1428985595703	11.438468933105469
1.0	73620000.0	73630000.0	149.0	143.42526245117188	11.381709098815918
1.0	73670000.0	73680000.0	142.0	142.31265258789062	11.336347579956055
1.0	73700000.0	73710000.0	132.0	131.31240844726562	11.240646362304688
1.0	73720000.0	73730000.0	139.0	136.5391387939453	11.316452026367188
1.0	73760000.0	73770000.0	137.0	133.1488494873047	11.34017562866211
1.0	73790000.0	73800000.0	114.0	111.92210388183594	11.146501541137695
1.0	73830000.0	73840000.0	115.0	120.88331604003906	11.183050155639648
1.0	73900000.0	73910000.0	127.0	121.60481262207031	11.217020034790039
1.0	73960000.0	73970000.0	117.0	118.85296630859375	11.200979232788086
1.0	74020000.0	74030000.0	95.0	108.5330810546875	10.898134231567383
1.0	74050000.0	74060000.0	74.0	97.2685317993164	10.485910415649414
1.0	74110000.0	74120000.0	107.0	101.37689971923828	10.634933471679688
1.0	74190000.0	74200000.0	94.0	103.37972259521484	10.77734661102295
1.0	74230000.0	74240000.0	94.0	92.49127197265625	10.226493835449219
1.0	74280000.0	74290000.0	89.0	97.51832580566406	10.479700088500977
1.0	74300000.0	74310000.0	87.0	91.74618530273438	10.21097183227539
1.0	74380000.0	74390000.0	106.0	99.96813201904297	10.627941131591797
1.0	74490000.0	74500000.0	88.0	89.85323333740234	10.187430381774902
1.0	74500000.0	74510000.0	110.0	106.43852233886719	10.868863105773926
1.0	74540000.0	74550000.0	112.0	101.65956115722656	10.65108871459961
1.0	74710000.0	74720000.0	95.0	80.65526580810547	9.506948471069336
1.0	74730000.0	74740000.0	93.0	81.64519500732422	9.583250045776367
1.0	74740000.0	74750000.0	83.0	83.55310821533203	9.738222122192383
1.0	74770000.0	74780000.0	92.0	86.0566177368164	9.877744674682617
1.0	74840000.0	74850000.0	85.0	86.91917419433594	9.91724681854248
1.0	74970000.0	74980000.0	103.0	96.10601043701172	10.406030654907227
1.0	75060000.0	75070000.0	97.0	103.85968017578125	10.739935874938965
1.0	75070000.0	75080000.0	106.0	99.2778549194336	10.587817192077637
1.0	75130000.0	75140000.0	108.0	95.28535461425781	12.09400463104248
1.0	75210000.0	75220000.0	42.0	44.76973342895508	6.110111236572266
1.0	75220000.0	75230000.0	43.0	43.59865188598633	6.446610927581787
1.0	75230000.0	75240000.0	65.0	62.095001220703125	8.450812339782715
1.0	75290000.0	75300000.0	98.0	98.53633117675781	10.560310363769531
1.0	75320000.0	75330000.0	108.0	107.28013610839844	10.87141227722168
1.0	75390000.0	75400000.0	112.0	122.83282470703125	11.219900131225586
1.0	75400000.0	75410000.0	106.0	115.8257064819336	11.106176376342773
1.0	75540000.0	75550000.0	100.0	118.86668395996094	11.169660568237305
1.0	75550000.0	75560000.0	126.0	118.54222106933594	11.129049301147461
1.0	75630000.0	75640000.0	94.0	102.58099365234375	10.722086906433105
1.0	75650000.0	75660000.0	97.0	105.82784271240234	10.80360221862793
1.0	75660000.0	75670000.0	94.0	94.00405883789062	10.407564163208008
1.0	75690000.0	75700000.0	86.0	98.36381530761719	10.515166282653809
1.0	75740000.0	75750000.0	87.0	96.541748046875	10.430399894714355
1.0	75880000.0	75890000.0	94.0	95.04400634765625	10.385047912597656
1.0	75900000.0	75910000.0	88.0	91.67652893066406	10.209956169128418
1.0	75990000.0	76000000.0	82.0	88.44965362548828	10.125103950500488
1.0	76020000.0	76030000.0	52.0	82.60719299316406	9.684005737304688
1.0	76030000.0	76040000.0	100.0	80.65544128417969	9.85612678527832
1.0	76040000.0	76050000.0	71.0	77.62957763671875	9.510988235473633
1.0	76050000.0	76060000.0	64.0	71.25765991210938	9.255446434020996
1.0	76280000.0	76290000.0	52.0	57.87038040161133	7.526130676269531
1.0	76300000.0	76310000.0	76.0	66.55230712890625	8.4295654296875
1.0	76360000.0	76370000.0	83.0	78.02053833007812	10.000030517578125
1.0	76370000.0	76380000.0	72.0	74.65194702148438	9.55766487121582
1.0	76400000.0	76410000.0	75.0	76.33946228027344	9.205446243286133
1.0	76430000.0	76440000.0	72.0	77.98848724365234	9.720199584960938
1.0	76460000.0	76470000.0	82.0	79.82605743408203	9.880769729614258
1.0	76490000.0	76500000.0	74.0	77.65382385253906	9.45080280303955
1.0	76520000.0	76530000.0	77.0	73.88334655761719	9.379239082336426
1.0	76560000.0	76570000.0	71.0	79.8577880859375	9.494146347045898
1.0	76600000.0	76610000.0	68.0	68.59408569335938	8.615104675292969
1.0	76680000.0	76690000.0	72.0	92.28440856933594	10.254290580749512
1.0	76750000.0	76760000.0	90.0	92.49607849121094	10.235527038574219
1.0	76770000.0	76780000.0	101.0	92.68731689453125	10.262446403503418
1.0	76780000.0	76790000.0	95.0	95.07093811035156	10.397551536560059
1.0	76790000.0	76800000.0	79.0	89.14936065673828	10.07645320892334
1.0	76890000.0	76900000.0	103.0	90.83472442626953	10.148712158203125
1.0	76900000.0	76910000.0	94.0	90.52482604980469	10.143052101135254
1.0	76910000.0	76920000.0	93.0	95.48026275634766	10.403786659240723
1.0	76980000.0	76990000.0	96.0	82.59093475341797	9.698115348815918
1.0	76990000.0	77000000.0	61.0	84.20024108886719	9.765275001525879
1.0	77020000.0	77030000.0	80.0	85.69759368896484	10.059802055358887
1.0	77060000.0	77070000.0	66.0	71.02638244628906	9.002196311950684
1.0	77080000.0	77090000.0	92.0	78.67039489746094	9.40635871887207
1.0	77270000.0	77280000.0	93.0	95.19236755371094	10.401166915893555
1.0	77290000.0	77300000.0	76.0	97.76966857910156	10.492219924926758
1.0	77300000.0	77310000.0	76.0	88.06278991699219	9.985601425170898
1.0	77450000.0	77460000.0	113.0	89.23521423339844	10.13134765625
1.0	77470000.0	77480000.0	99.0	70.4651870727539	8.69041633605957
1.0	77490000.0	77500000.0	84.0	77.91368103027344	9.484273910522461
1.0	77500000.0	77510000.0	80.0	80.43693542480469	9.633157730102539
1.0	77650000.0	77660000.0	49.0	44.558570861816406	5.962063789367676
1.0	77680000.0	77690000.0	38.0	45.948341369628906	6.187535285949707
1.0	77690000.0	77700000.0	61.0	70.46150970458984	9.098828315734863
1.0	77760000.0	77770000.0	78.0	73.2664794921875	9.349393844604492
1.0	77840000.0	77850000.0	62.0	66.30973052978516	8.639307022094727
1.0	77900000.0	77910000.0	59.0	61.79065704345703	8.5516939163208
1.0	77930000.0	77940000.0	49.0	53.497962951660156	7.436349391937256
1.0	77950000.0	77960000.0	51.0	53.376220703125	7.409422397613525
1.0	78000000.0	78010000.0	51.0	43.337093353271484	6.209200382232666
1.0	78010000.0	78020000.0	44.0	45.75693893432617	6.88162088394165
1.0	78020000.0	78030000.0	24.0	39.12691116333008	5.189813613891602
1.0	78050000.0	78060000.0	38.0	38.06891632080078	5.155759811401367
1.0	78060000.0	78070000.0	43.0	39.92931365966797	5.291316986083984
1.0	78090000.0	78100000.0	50.0	34.99653244018555	4.052612781524658
1.0	78100000.0	78110000.0	48.0	36.95313262939453	5.016510009765625
1.0	78110000.0	78120000.0	40.0	36.249351501464844	4.9499711990356445
1.0	78120000.0	78130000.0	34.0	35.406002044677734	4.84883975982666
1.0	78200000.0	78210000.0	43.0	36.78557205200195	5.036089897155762
1.0	78230000.0	78240000.0	54.0	47.16279983520508	7.063145637512207
1.0	78290000.0	78300000.0	33.0	38.28862762451172	5.259993553161621
1.0	78360000.0	78370000.0	35.0	33.71952819824219	4.27114200592041
1.0	78380000.0	78390000.0	48.0	41.210060119628906	6.315253734588623
1.0	78410000.0	78420000.0	41.0	36.256752014160156	4.510951042175293
1.0	78420000.0	78430000.0	37.0	37.92701721191406	5.508540153503418
1.0	78440000.0	78450000.0	27.0	36.386932373046875	5.440638542175293
1.0	78530000.0	78540000.0	42.0	41.19391632080078	5.6740336418151855
1.0	78540000.0	78550000.0	43.0	39.15962600708008	5.195333003997803
1.0	78790000.0	78800000.0	51.0	58.65691375732422	7.945410251617432
1.0	78940000.0	78950000.0	56.0	69.18586730957031	8.638800621032715
1.0	78960000.0	78970000.0	88.0	77.33552551269531	9.27088737487793
1.0	79050000.0	79060000.0	68.0	80.10701751708984	9.583159446716309
1.0	79060000.0	79070000.0	83.0	78.65412139892578	9.716772079467773
1.0	79180000.0	79190000.0	87.0	91.94246673583984	10.237659454345703
1.0	79230000.0	79240000.0	97.0	91.10263061523438	10.161190032958984
1.0	79270000.0	79280000.0	93.0	94.41291809082031	10.372771263122559
1.0	79330000.0	79340000.0	121.0	102.19782257080078	10.67656421661377
1.0	79360000.0	79370000.0	119.0	104.02706146240234	10.753857612609863
1.0	79380000.0	79390000.0	108.0	109.16163635253906	10.937040328979492
1.0	79390000.0	79400000.0	146.0	110.14437103271484	10.974637985229492
1.0	79460000.0	79470000.0	118.0	119.42854309082031	11.188122749328613
1.0	79530000.0	79540000.0	105.0	117.91385650634766	11.138971328735352
1.0	79660000.0	79670000.0	97.0	115.7601547241211	11.060243606567383
1.0	79700000.0	79710000.0	104.0	113.54518127441406	11.02509593963623
1.0	79780000.0	79790000.0	91.0	112.80232238769531	11.023862838745117
1.0	79830000.0	79840000.0	115.0	119.9513931274414	11.198674201965332
1.0	79860000.0	79870000.0	113.0	113.22230529785156	11.010690689086914
1.0	79900000.0	79910000.0	127.0	112.01896667480469	10.981103897094727
1.0	80010000.0	80020000.0	119.0	115.49495697021484	11.09692096710205
1.0	80080000.0	80090000.0	87.0	111.92582702636719	11.176616668701172
1.0	80260000.0	80270000.0	107.0	103.0185775756836	10.731890678405762
1.0	80330000.0	80340000.0	97.0	107.23942565917969	10.862970352172852
1.0	80370000.0	80380000.0	99.0	102.80628967285156	10.725081443786621
1.0	80420000.0	80430000.0	124.0	109.06900787353516	10.948995590209961
1.0	80430000.0	80440000.0	110.0	107.6152114868164	10.858015060424805
1.0	80560000.0	80570000.0	138.0	122.98873138427734	11.213959693908691
1.0	80580000.0	80590000.0	116.0	116.56690979003906	11.102392196655273
1.0	80590000.0	80600000.0	97.0	104.8987045288086	10.801652908325195
1.0	80640000.0	80650000.0	124.0	118.16490173339844	11.141602516174316
1.0	80770000.0	80780000.0	119.0	113.27964782714844	11.01335334777832
1.0	80880000.0	80890000.0	118.0	106.45658874511719	10.815841674804688
1.0	80890000.0	80900000.0	138.0	114.55460357666016	11.059063911437988
1.0	80930000.0	80940000.0	98.0	110.03376770019531	10.978233337402344
1.0	80940000.0	80950000.0	103.0	111.2966537475586	10.969808578491211
1.0	80970000.0	80980000.0	112.0	106.4440689086914	10.850552558898926
1.0	81000000.0	81010000.0	107.0	109.2514419555664	10.914793014526367
1.0	81030000.0	81040000.0	114.0	105.5938491821289	10.833232879638672
1.0	81080000.0	81090000.0	98.0	109.50682067871094	10.920083045959473
1.0	81110000.0	81120000.0	105.0	102.05610656738281	10.676557540893555
1.0	81150000.0	81160000.0	103.0	100.16336822509766	10.597853660583496
1.0	81210000.0	81220000.0	94.0	109.8250503540039	10.929403305053711
1.0	81290000.0	81300000.0	115.0	100.06239318847656	10.577796936035156
1.0	81300000.0	81310000.0	92.0	107.40589904785156	10.873817443847656
1.0	81440000.0	81450000.0	106.0	105.13227844238281	10.825262069702148
1.0	81450000.0	81460000.0	114.0	104.32575988769531	10.82458782196045
1.0	81480000.0	81490000.0	117.0	100.55457305908203	10.675783157348633
1.0	81490000.0	81500000.0	89.0	102.24801635742188	10.707533836364746
1.0	81550000.0	81560000.0	84.0	112.29261779785156	10.987051010131836
1.0	81780000.0	81790000.0	80.0	94.94728088378906	10.39603328704834
1.0	81810000.0	81820000.0	96.0	87.42051696777344	10.01258659362793
1.0	81830000.0	81840000.0	79.0	90.36865234375	10.186504364013672
1.0	81850000.0	81860000.0	76.0	88.53527069091797	10.068394660949707
1.0	81890000.0	81900000.0	74.0	81.25082397460938	9.935060501098633
1.0	81950000.0	81960000.0	86.0	83.8864517211914	9.766435623168945
1.0	82040000.0	82050000.0	76.0	76.49330139160156	9.202969551086426
1.0	82170000.0	82180000.0	70.0	79.93540954589844	9.526710510253906
1.0	82180000.0	82190000.0	69.0	78.66197204589844	9.402458190917969
1.0	82250000.0	82260000.0	76.0	78.03035736083984	9.335585594177246
1.0	82260000.0	82270000.0	64.0	60.06945037841797	8.121184349060059
1.0	82280000.0	82290000.0	65.0	76.95604705810547	9.257091522216797
1.0	82310000.0	82320000.0	77.0	76.1295394897461	9.21976089477539
1.0	82360000.0	82370000.0	78.0	79.82270050048828	9.54412841796875
1.0	82370000.0	82380000.0	72.0	79.2900161743164	9.486799240112305
1.0	82380000.0	82390000.0	66.0	82.11981201171875	9.656864166259766
1.0	82420000.0	82430000.0	76.0	88.40254974365234	10.100045204162598
1.0	82430000.0	82440000.0	88.0	87.9088134765625	10.007061958312988
1.0	82450000.0	82460000.0	76.0	91.73884582519531	10.263649940490723
1.0	82460000.0	82470000.0	87.0	82.6240463256836	9.6564359664917
1.0	82500000.0	82510000.0	115.0	88.38821411132812	10.034895896911621
1.0	82590000.0	82600000.0	78.0	65.20782470703125	8.524124145507812
1.0	82690000.0	82700000.0	67.0	76.541259765625	9.578874588012695
1.0	82850000.0	82860000.0	125.0	99.5810317993164	10.574210166931152
1.0	82910000.0	82920000.0	105.0	113.45344543457031	11.033787727355957
1.0	82970000.0	82980000.0	111.0	116.5609130859375	11.103550910949707
1.0	82980000.0	82990000.0	105.0	109.01908874511719	10.887102127075195
1.0	83050000.0	83060000.0	87.0	106.90080261230469	10.813806533813477
1.0	83060000.0	83070000.0	112.0	121.53224182128906	11.182753562927246
1.0	83340000.0	83350000.0	104.0	110.65848541259766	10.965118408203125
1.0	83450000.0	83460000.0	117.0	105.4999008178711	10.80293083190918
1.0	83470000.0	83480000.0	86.0	101.12203216552734	10.685341835021973
1.0	83490000.0	83500000.0	102.0	101.57889556884766	10.72120475769043
1.0	83500000.0	83510000.0	95.0	100.4709701538086	10.698221206665039
1.0	83560000.0	83570000.0	100.0	98.39425659179688	16.472246170043945
1.0	83590000.0	83600000.0	72.0	91.44486236572266	20.13041114807129
1.0	83620000.0	83630000.0	42.0	40.22504806518555	5.250069618225098
1.0	83990000.0	84000000.0	86.0	72.09278869628906	8.910928726196289
1.0	84040000.0	84050000.0	90.0	70.82319641113281	9.036625862121582
1.0	84070000.0	84080000.0	81.0	76.74098205566406	9.242724418640137
1.0	84080000.0	84090000.0	58.0	74.8918685913086	9.152292251586914
1.0	84090000.0	84100000.0	90.0	74.70417785644531	9.094332695007324
1.0	84160000.0	84170000.0	56.0	67.9476547241211	8.519058227539062
1.0	84170000.0	84180000.0	74.0	65.12516784667969	8.470438957214355
1.0	84240000.0	84250000.0	50.0	61.842010498046875	8.40808391571045
1.0	84300000.0	84310000.0	58.0	54.34246063232422	7.473565578460693
1.0	84310000.0	84320000.0	42.0	47.144596099853516	6.7430596351623535
1.0	84370000.0	84380000.0	47.0	49.2623291015625	7.084904670715332
1.0	84410000.0	84420000.0	54.0	52.1288948059082	7.488079071044922
1.0	84480000.0	84490000.0	48.0	49.927276611328125	7.279512882232666
1.0	84500000.0	84510000.0	59.0	53.26716232299805	7.849791049957275
1.0	84530000.0	84540000.0	53.0	64.10102844238281	9.234644889831543
1.0	84550000.0	84560000.0	48.0	44.9563102722168	6.579966068267822
1.0	84570000.0	84580000.0	49.0	49.103057861328125	7.110660552978516
1.0	84780000.0	84790000.0	48.0	44.855403900146484	6.773094177246094
1.0	84810000.0	84820000.0	40.0	42.061031341552734	6.3932342529296875
1.0	84890000.0	84900000.0	46.0	44.758811950683594	6.58786153793335
1.0	84920000.0	84930000.0	39.0	51.05390167236328	7.563989162445068
1.0	84970000.0	84980000.0	43.0	40.989681243896484	4.6788201332092285
1.0	84990000.0	85000000.0	40.0	42.614959716796875	6.185365676879883
1.0	85010000.0	85020000.0	40.0	39.206809997558594	5.127530574798584
1.0	85060000.0	85070000.0	36.0	49.71672821044922	7.395010948181152
1.0	85110000.0	85120000.0	32.0	35.348724365234375	4.763951301574707
1.0	85190000.0	85200000.0	56.0	53.23012161254883	7.848790168762207
1.0	85210000.0	85220000.0	52.0	49.5274543762207	7.364739894866943
1.0	85240000.0	85250000.0	50.0	48.873565673828125	7.022583961486816
1.0	85380000.0	85390000.0	39.0	48.2242546081543	7.088665008544922
1.0	85400000.0	85410000.0	50.0	48.508338928222656	7.177886009216309
1.0	85410000.0	85420000.0	46.0	48.18824005126953	6.926693916320801
1.0	85430000.0	85440000.0	53.0	47.8159065246582	6.811652183532715
1.0	85450000.0	85460000.0	40.0	54.753570556640625	8.045677185058594
1.0	85490000.0	85500000.0	55.0	45.32829666137695	6.146424293518066
1.0	85520000.0	85530000.0	63.0	52.9498291015625	7.771340847015381
1.0	85590000.0	85600000.0	60.0	46.05620574951172	6.692066192626953
1.0	85600000.0	85610000.0	36.0	44.11521911621094	6.317416667938232
1.0	85610000.0	85620000.0	42.0	46.19701385498047	6.933018684387207
1.0	85630000.0	85640000.0	33.0	40.32017135620117	5.554043769836426
1.0	85650000.0	85660000.0	32.0	34.78556823730469	4.545917510986328
1.0	85660000.0	85670000.0	32.0	37.36656188964844	4.818588733673096
1.0	85840000.0	85850000.0	40.0	40.959415435791016	6.285933494567871
1.0	85890000.0	85900000.0	25.0	43.88962936401367	5.938965797424316
1.0	85930000.0	85940000.0	46.0	42.77063751220703	5.8538312911987305
1.0	85940000.0	85950000.0	36.0	54.08866500854492	7.295912742614746
1.0	86020000.0	86030000.0	56.0	62.94855880737305	8.846569061279297
1.0	86040000.0	86050000.0	36.0	38.11033248901367	4.631909370422363
1.0	86100000.0	86110000.0	33.0	36.647769927978516	4.847945690155029
1.0	86110000.0	86120000.0	23.0	31.9322509765625	4.906623840332031
1.0	86190000.0	86200000.0	51.0	57.46916580200195	8.401090621948242
1.0	86260000.0	86270000.0	65.0	69.60125732421875	8.994105339050293
1.0	86410000.0	86420000.0	78.0	76.89006042480469	9.364381790161133
1.0	86440000.0	86450000.0	86.0	84.48020935058594	10.06761360168457
1.0	86450000.0	86460000.0	87.0	82.0708999633789	10.216341972351074
1.0	86500000.0	86510000.0	88.0	84.09574127197266	9.901286125183105
1.0	86550000.0	86560000.0	89.0	87.36556243896484	9.976683616638184
1.0	86570000.0	86580000.0	93.0	80.73719024658203	9.536263465881348
1.0	86660000.0	86670000.0	72.0	79.70294189453125	9.78348159790039
1.0	86720000.0	86730000.0	52.0	69.13288879394531	9.239217758178711
1.0	86730000.0	86740000.0	73.0	68.48657989501953	9.048912048339844
1.0	86790000.0	86800000.0	50.0	50.51649856567383	7.450842380523682
1.0	86800000.0	86810000.0	55.0	60.929901123046875	8.355382919311523
1.0	86930000.0	86940000.0	54.0	54.082237243652344	7.833542823791504
1.0	86960000.0	86970000.0	54.0	52.18430709838867	7.427404880523682
1.0	87110000.0	87120000.0	56.0	52.4626350402832	7.746260166168213
1.0	87190000.0	87200000.0	44.0	38.94263458251953	5.740974426269531
1.0	87200000.0	87210000.0	33.0	38.93622589111328	5.58359956741333
1.0	87230000.0	87240000.0	46.0	46.07482147216797	6.9213762283325195
1.0	87340000.0	87350000.0	35.0	36.411399841308594	4.765128135681152
1.0	87380000.0	87390000.0	38.0	39.53093719482422	4.284214973449707
1.0	87390000.0	87400000.0	35.0	39.68516159057617	5.218375205993652
1.0	87500000.0	87510000.0	39.0	43.44423294067383	6.592112064361572
1.0	87520000.0	87530000.0	42.0	39.26347732543945	5.46873140335083
1.0	87590000.0	87600000.0	33.0	43.482421875	6.579512596130371
1.0	87620000.0	87630000.0	37.0	45.0028190612793	6.563774108886719
1.0	87690000.0	87700000.0	47.0	47.2158203125	7.020848751068115
1.0	87750000.0	87760000.0	46.0	56.5892333984375	8.143463134765625
1.0	87800000.0	87810000.0	33.0	40.735782623291016	5.293356418609619
1.0	87850000.0	87860000.0	65.0	48.311058044433594	6.913790702819824
1.0	87910000.0	87920000.0	46.0	52.074256896972656	7.62677526473999
1.0	87930000.0	87940000.0	53.0	57.53314971923828	8.061694145202637
1.0	88070000.0	88080000.0	77.0	63.25687789916992	8.54851245880127
1.0	88100000.0	88110000.0	65.0	60.00566864013672	8.180163383483887
1.0	88130000.0	88140000.0	42.0	60.4456672668457	8.249130249023438
1.0	88180000.0	88190000.0	62.0	57.24517059326172	7.878893852233887
1.0	88190000.0	88200000.0	50.0	60.3162727355957	8.081136703491211
1.0	88300000.0	88310000.0	67.0	62.50425338745117	8.196802139282227
1.0	88320000.0	88330000.0	68.0	62.13587188720703	8.378175735473633
1.0	88390000.0	88400000.0	62.0	57.833465576171875	7.985848426818848
1.0	88440000.0	88450000.0	45.0	53.66264724731445	7.614867210388184
1.0	88550000.0	88560000.0	56.0	60.17274856567383	8.404328346252441
1.0	88620000.0	88630000.0	48.0	58.98640060424805	8.186923027038574
1.0	88680000.0	88690000.0	53.0	55.78126907348633	8.163506507873535
1.0	88770000.0	88780000.0	48.0	57.097503662109375	8.338805198669434
1.0	88800000.0	88810000.0	45.0	54.27241897583008	7.6623430252075195
1.0	88910000.0	88920000.0	67.0	64.16127014160156	8.938158988952637
1.0	88940000.0	88950000.0	47.0	61.6143684387207	8.309244155883789
1.0	88970000.0	88980000.0	60.0	62.60960006713867	8.626630783081055
1.0	89140000.0	89150000.0	42.0	44.30420684814453	6.1398797035217285
1.0	89160000.0	89170000.0	42.0	41.06854248046875	5.839716911315918
1.0	89220000.0	89230000.0	38.0	37.641441345214844	4.075218677520752
1.0	89240000.0	89250000.0	24.0	37.058433532714844	4.160192966461182
1.0	89300000.0	89310000.0	34.0	37.27106475830078	5.182974338531494
1.0	89370000.0	89380000.0	47.0	44.97651290893555	6.789559841156006
1.0	89380000.0	89390000.0	36.0	40.074378967285156	5.453136444091797
1.0	89440000.0	89450000.0	30.0	32.91287612915039	3.5902626514434814
1.0	89460000.0	89470000.0	47.0	44.865211486816406	6.766683101654053
1.0	89510000.0	89520000.0	46.0	37.536598205566406	4.947493076324463
1.0	89520000.0	89530000.0	45.0	39.22239685058594	5.204100131988525
1.0	89540000.0	89550000.0	47.0	49.69366455078125	7.194062232971191
1.0	89570000.0	89580000.0	39.0	43.63251876831055	5.995622634887695
1.0	89770000.0	89780000.0	54.0	49.33409881591797	6.810068607330322
1.0	89930000.0	89940000.0	37.0	52.11640167236328	7.690291404724121
1.0	89940000.0	89950000.0	54.0	54.9162483215332	8.059056282043457
1.0	90040000.0	90050000.0	42.0	36.462646484375	4.777129173278809
1.0	90120000.0	90130000.0	42.0	44.95042419433594	6.742307186126709
1.0	90180000.0	90190000.0	65.0	50.907318115234375	7.385149955749512
1.0	90270000.0	90280000.0	41.0	48.01276779174805	7.1688666343688965
1.0	90440000.0	90450000.0	43.0	47.0943489074707	7.057005405426025
1.0	90460000.0	90470000.0	45.0	36.32889938354492	4.25021505355835
1.0	90480000.0	90490000.0	45.0	40.14948272705078	5.775093078613281
1.0	90490000.0	90500000.0	31.0	39.3650016784668	5.189549446105957
1.0	90530000.0	90540000.0	58.0	54.62571334838867	7.6506757736206055
1.0	90590000.0	90600000.0	56.0	53.45880889892578	7.544938564300537
1.0	90620000.0	90630000.0	52.0	59.01985549926758	7.8566789627075195
1.0	90640000.0	90650000.0	60.0	62.87372970581055	8.266180038452148
1.0	90650000.0	90660000.0	62.0	59.27228927612305	7.679646968841553
1.0	90660000.0	90670000.0	61.0	53.9427490234375	7.367293357849121
1.0	90750000.0	90760000.0	60.0	67.82734680175781	8.507362365722656
1.0	91060000.0	91070000.0	95.0	89.40650939941406	11.155851364135742
1.0	91140000.0	91150000.0	66.0	85.91261291503906	11.080057144165039
1.0	91260000.0	91270000.0	48.0	62.63704299926758	8.654021263122559
1.0	91310000.0	91320000.0	43.0	51.60655975341797	7.5767412185668945
1.0	91340000.0	91350000.0	64.0	61.749305725097656	8.939770698547363
1.0	91410000.0	91420000.0	38.0	41.014503479003906	5.760441303253174
1.0	91450000.0	91460000.0	57.0	41.20454788208008	5.244265079498291
1.0	91580000.0	91590000.0	38.0	47.646121978759766	6.849980354309082
1.0	91590000.0	91600000.0	45.0	49.66213607788086	7.244040012359619
1.0	91610000.0	91620000.0	57.0	54.2304573059082	7.969473838806152
1.0	91620000.0	91630000.0	52.0	53.311729431152344	7.637537956237793
1.0	91700000.0	91710000.0	58.0	61.728248596191406	8.430292129516602
1.0	91720000.0	91730000.0	77.0	65.82937622070312	8.690434455871582
1.0	91740000.0	91750000.0	60.0	54.01250076293945	7.9349365234375
1.0	91800000.0	91810000.0	68.0	69.60848236083984	8.795123100280762
1.0	91850000.0	91860000.0	58.0	64.59132385253906	9.093122482299805
1.0	91930000.0	91940000.0	63.0	59.50871658325195	8.041581153869629
1.0	92020000.0	92030000.0	56.0	50.69972610473633	7.123424530029297
1.0	92110000.0	92120000.0	55.0	48.23408126831055	6.911487579345703
1.0	92120000.0	92130000.0	51.0	50.58039855957031	7.391665458679199
1.0	92170000.0	92180000.0	37.0	43.45665740966797	6.535954475402832
1.0	92190000.0	92200000.0	38.0	40.68987274169922	5.939298152923584
1.0	92220000.0	92230000.0	30.0	42.44130325317383	6.470372676849365
1.0	92230000.0	92240000.0	45.0	38.23410415649414	5.639500617980957
1.0	92290000.0	92300000.0	38.0	37.1787109375	4.900517463684082
1.0	92320000.0	92330000.0	44.0	41.70867156982422	6.042397975921631
1.0	92360000.0	92370000.0	50.0	48.2175178527832	6.894802093505859
1.0	92430000.0	92440000.0	59.0	55.0102653503418	7.764638423919678
1.0	92490000.0	92500000.0	51.0	50.18737030029297	7.44531774520874
1.0	92600000.0	92610000.0	40.0	44.724632263183594	6.228423118591309
1.0	92630000.0	92640000.0	48.0	40.92212677001953	5.378262042999268
1.0	92710000.0	92720000.0	33.0	37.757896423339844	5.425429344177246
1.0	92860000.0	92870000.0	46.0	46.08739471435547	6.865599155426025
1.0	93160000.0	93170000.0	33.0	36.260677337646484	4.793107509613037
1.0	93190000.0	93200000.0	37.0	34.982688903808594	4.50391960144043
1.0	93200000.0	93210000.0	32.0	39.14612579345703	5.7517242431640625
1.0	93210000.0	93220000.0	51.0	34.141910552978516	4.423923969268799
1.0	93310000.0	93320000.0	28.0	32.92281723022461	4.250178337097168
1.0	93390000.0	93400000.0	53.0	41.8433723449707	6.390852451324463
1.0	93460000.0	93470000.0	51.0	42.064701080322266	5.876039028167725
1.0	93470000.0	93480000.0	58.0	47.685325622558594	7.1109819412231445
1.0	93560000.0	93570000.0	35.0	36.06511688232422	5.21460485458374
1.0	93600000.0	93610000.0	34.0	35.15032196044922	4.131178855895996
1.0	93650000.0	93660000.0	30.0	34.172996520996094	4.690319061279297
1.0	93780000.0	93790000.0	45.0	34.85554122924805	4.693553924560547
1.0	93890000.0	93900000.0	58.0	44.5884895324707	6.736353397369385
1.0	93910000.0	93920000.0	41.0	40.8079833984375	4.44518518447876
1.0	93920000.0	93930000.0	37.0	35.50829315185547	4.533020973205566
1.0	93940000.0	93950000.0	37.0	39.026947021484375	5.363739967346191
1.0	94030000.0	94040000.0	29.0	31.031042098999023	4.479537010192871
1.0	94180000.0	94190000.0	39.0	32.7588996887207	5.326275825500488
1.0	94230000.0	94240000.0	38.0	34.306915283203125	4.595931053161621
1.0	94300000.0	94310000.0	35.0	36.49054718017578	5.436614036560059
1.0	94310000.0	94320000.0	30.0	40.4887809753418	4.828025817871094
1.0	94460000.0	94470000.0	52.0	42.80326461791992	6.514966011047363
1.0	94470000.0	94480000.0	41.0	40.7728157043457	6.261203289031982
1.0	94490000.0	94500000.0	46.0	41.6063346862793	6.228348255157471
1.0	94560000.0	94570000.0	40.0	44.197052001953125	6.690615653991699
1.0	94570000.0	94580000.0	35.0	40.39101028442383	6.208994388580322
1.0	94640000.0	94650000.0	31.0	45.4464225769043	6.55295467376709
1.0	94650000.0	94660000.0	49.0	44.87738037109375	6.684608459472656
1.0	94690000.0	94700000.0	37.0	45.29050064086914	6.824573516845703
1.0	94850000.0	94860000.0	35.0	40.29205322265625	6.200589179992676
1.0	94930000.0	94940000.0	35.0	34.86090850830078	4.8976030349731445
1.0	95040000.0	95050000.0	52.0	40.71023941040039	6.257829189300537
1.0	95090000.0	95100000.0	26.0	37.58960723876953	5.874267101287842
1.0	95160000.0	95170000.0	27.0	34.24756622314453	4.470608234405518
1.0	95190000.0	95200000.0	39.0	31.789596557617188	4.276185035705566
1.0	95210000.0	95220000.0	33.0	32.41283416748047	4.704102993011475
1.0	95220000.0	95230000.0	35.0	33.414955139160156	4.805483818054199
1.0	95230000.0	95240000.0	29.0	31.196598052978516	4.2576904296875
1.0	95260000.0	95270000.0	38.0	31.501632690429688	4.417870998382568
1.0	95320000.0	95330000.0	26.0	30.014074325561523	4.357964992523193
1.0	95360000.0	95370000.0	34.0	32.957923889160156	4.5766282081604
1.0	95380000.0	95390000.0	28.0	30.254337310791016	4.316591739654541
1.0	95390000.0	95400000.0	28.0	31.72467041015625	4.5734758377075195
1.0	95450000.0	95460000.0	33.0	32.23477554321289	4.225377082824707
1.0	95480000.0	95490000.0	24.0	34.294410705566406	4.556649684906006
1.0	95730000.0	95740000.0	61.0	59.07741165161133	8.598644256591797
1.0	95790000.0	95800000.0	66.0	57.19519805908203	8.092183113098145
1.0	95800000.0	95810000.0	69.0	57.05499267578125	8.252039909362793
1.0	95850000.0	95860000.0	58.0	61.2213134765625	8.410355567932129
1.0	95880000.0	95890000.0	55.0	66.51156616210938	8.657788276672363
1.0	95890000.0	95900000.0	57.0	69.78343200683594	9.022332191467285
1.0	95970000.0	95980000.0	68.0	70.05397033691406	8.939617156982422
1.0	95990000.0	96000000.0	72.0	71.1610336303711	9.273741722106934
1.0	96000000.0	96010000.0	62.0	69.04637908935547	8.967541694641113
1.0	96010000.0	96020000.0	58.0	70.23396301269531	9.104165077209473
1.0	96030000.0	96040000.0	57.0	69.47010803222656	8.933565139770508
1.0	96040000.0	96050000.0	59.0	70.86485290527344	9.225740432739258
1.0	96110000.0	96120000.0	55.0	68.15617370605469	8.678807258605957
1.0	96140000.0	96150000.0	51.0	73.42284393310547	8.992883682250977
1.0	96190000.0	96200000.0	79.0	71.10206604003906	8.852087020874023
1.0	96300000.0	96310000.0	73.0	91.73932647705078	10.525586128234863
1.0	96330000.0	96340000.0	77.0	90.93455505371094	10.173042297363281
1.0	96380000.0	96390000.0	92.0	92.1429443359375	10.214954376220703
1.0	96390000.0	96400000.0	80.0	92.30330657958984	10.242704391479492
1.0	96460000.0	96470000.0	105.0	88.2165298461914	9.992951393127441
1.0	96550000.0	96560000.0	92.0	94.27706909179688	10.324752807617188
1.0	96570000.0	96580000.0	112.0	98.52415466308594	10.545023918151855
1.0	96580000.0	96590000.0	94.0	98.357666015625	10.518821716308594
1.0	96680000.0	96690000.0	90.0	89.14599609375	10.052614212036133
1.0	96710000.0	96720000.0	65.0	75.87025451660156	9.164448738098145
1.0	96830000.0	96840000.0	96.0	95.73456573486328	10.424339294433594
1.0	97000000.0	97010000.0	85.0	84.16502380371094	9.743783950805664
1.0	97030000.0	97040000.0	99.0	86.68180847167969	9.934660911560059
1.0	97150000.0	97160000.0	78.0	77.22064208984375	9.78162670135498
1.0	97270000.0	97280000.0	50.0	46.525779724121094	6.250193119049072
1.0	97410000.0	97420000.0	75.0	93.40892028808594	10.387378692626953
1.0	97540000.0	97550000.0	80.0	85.49014282226562	9.876081466674805
1.0	97560000.0	97570000.0	95.0	83.18513488769531	9.68447494506836
1.0	97610000.0	97620000.0	81.0	80.66343688964844	9.514341354370117
1.0	97670000.0	97680000.0	67.0	74.34477996826172	9.032594680786133
1.0	97680000.0	97690000.0	79.0	77.91851806640625	9.333514213562012
1.0	97690000.0	97700000.0	66.0	76.57026672363281	9.235532760620117
1.0	97710000.0	97720000.0	73.0	68.96830749511719	8.832831382751465
1.0	97840000.0	97850000.0	73.0	79.32554626464844	9.403096199035645
1.0	97900000.0	97910000.0	98.0	91.35151672363281	10.247364044189453
1.0	97960000.0	97970000.0	89.0	84.25808715820312	9.760900497436523
1.0	97990000.0	98000000.0	88.0	82.70781707763672	9.634384155273438
1.0	98010000.0	98020000.0	77.0	85.57855987548828	9.84214973449707
1.0	98100000.0	98110000.0	94.0	81.20603942871094	9.541952133178711
1.0	98130000.0	98140000.0	78.0	85.92042541503906	9.922159194946289
1.0	98150000.0	98160000.0	76.0	80.98399353027344	9.534061431884766
1.0	98160000.0	98170000.0	93.0	88.13256072998047	10.028217315673828
1.0	98220000.0	98230000.0	72.0	83.0484619140625	9.729452133178711
1.0	98230000.0	98240000.0	80.0	75.51347351074219	9.11430549621582
1.0	98440000.0	98450000.0	70.0	85.57386779785156	9.857828140258789
1.0	98460000.0	98470000.0	83.0	83.16493225097656	9.729275703430176
1.0	98500000.0	98510000.0	72.0	83.6583023071289	10.447985649108887
1.0	98530000.0	98540000.0	69.0	78.47818756103516	9.42943000793457
1.0	98540000.0	98550000.0	73.0	78.44344329833984	9.584283828735352
1.0	98550000.0	98560000.0	86.0	75.31103515625	9.169171333312988
1.0	98600000.0	98610000.0	74.0	75.39969635009766	9.581257820129395
1.0	98620000.0	98630000.0	76.0	73.06227111816406	9.489518165588379
1.0	98650000.0	98660000.0	62.0	77.32809448242188	10.05410099029541
1.0	98670000.0	98680000.0	65.0	61.49639892578125	7.933631896972656
1.0	98690000.0	98700000.0	72.0	75.11946868896484	9.663358688354492
1.0	98850000.0	98860000.0	62.0	61.45710372924805	8.21578598022461
1.0	98890000.0	98900000.0	55.0	64.3591537475586	8.46103572845459
1.0	99010000.0	99020000.0	94.0	83.69309997558594	9.767350196838379
1.0	99040000.0	99050000.0	75.0	83.00395202636719	9.842842102050781
1.0	99110000.0	99120000.0	51.0	82.7936019897461	15.516194343566895
1.0	99370000.0	99380000.0	77.0	72.65946960449219	9.018587112426758
1.0	99380000.0	99390000.0	64.0	74.20133209228516	9.029871940612793
1.0	99450000.0	99460000.0	67.0	74.66556549072266	9.216772079467773
1.0	99530000.0	99540000.0	82.0	80.0848388671875	9.489480972290039
1.0	99540000.0	99550000.0	83.0	76.67903137207031	9.69354248046875
1.0	99570000.0	99580000.0	77.0	74.22532653808594	9.059146881103516
1.0	99630000.0	99640000.0	69.0	74.3011703491211	9.630269050598145
1.0	99650000.0	99660000.0	56.0	84.16276550292969	10.236017227172852
1.0	99670000.0	99680000.0	72.0	75.94422149658203	9.17691707611084
1.0	99680000.0	99690000.0	81.0	83.8038330078125	9.938691139221191
1.0	99710000.0	99720000.0	78.0	80.25315856933594	9.793140411376953
1.0	99740000.0	99750000.0	91.0	72.41539764404297	9.11868667602539
1.0	99820000.0	99830000.0	75.0	66.60569763183594	8.569826126098633
1.0	99860000.0	99870000.0	46.0	48.07550048828125	6.978527069091797
1.0	99910000.0	99920000.0	71.0	62.873435974121094	8.698835372924805
1.0	100090000.0	100100000.0	44.0	47.136444091796875	6.899892330169678
1.0	100140000.0	100150000.0	45.0	43.292701721191406	6.1901445388793945
1.0	100160000.0	100170000.0	50.0	47.25708770751953	7.025425910949707
1.0	100230000.0	100240000.0	43.0	39.44765853881836	5.2725725173950195
1.0	100320000.0	100330000.0	41.0	36.57542419433594	5.312300205230713
1.0	100430000.0	100440000.0	38.0	35.14429473876953	4.316444396972656
1.0	100500000.0	100510000.0	35.0	38.77385330200195	4.270322322845459
1.0	100530000.0	100540000.0	35.0	31.53128433227539	4.247602462768555
1.0	100600000.0	100610000.0	35.0	33.641029357910156	4.373010158538818
1.0	100610000.0	100620000.0	25.0	35.339481353759766	4.864687919616699
1.0	100630000.0	100640000.0	48.0	46.289825439453125	6.957251071929932
1.0	100640000.0	100650000.0	47.0	41.433555603027344	6.3404951095581055
1.0	100650000.0	100660000.0	49.0	33.605873107910156	4.528181552886963
1.0	100670000.0	100680000.0	32.0	34.253807067871094	4.956607818603516
1.0	100750000.0	100760000.0	37.0	36.56085968017578	5.323502540588379
1.0	100800000.0	100810000.0	46.0	46.13151168823242	6.9350996017456055
1.0	100910000.0	100920000.0	36.0	37.536949157714844	4.875399112701416
1.0	100920000.0	100930000.0	34.0	38.7411994934082	5.135615348815918
1.0	100930000.0	100940000.0	40.0	39.16004180908203	5.543911933898926
1.0	100940000.0	100950000.0	45.0	41.617088317871094	5.487748146057129
1.0	101000000.0	101010000.0	58.0	47.1002311706543	6.703027248382568
1.0	101020000.0	101030000.0	53.0	57.5142822265625	8.24991226196289
1.0	101130000.0	101140000.0	54.0	47.821876525878906	6.596432685852051
1.0	101180000.0	101190000.0	60.0	64.544189453125	8.252115249633789
1.0	101410000.0	101420000.0	34.0	38.5079231262207	5.20485258102417
1.0	101420000.0	101430000.0	30.0	37.87026596069336	4.811907768249512
1.0	101430000.0	101440000.0	42.0	36.21208190917969	4.033476829528809
1.0	101660000.0	101670000.0	74.0	64.45933532714844	8.510258674621582
1.0	101680000.0	101690000.0	63.0	59.450096130371094	8.287066459655762
1.0	101690000.0	101700000.0	55.0	63.538055419921875	8.813148498535156
1.0	101710000.0	101720000.0	50.0	60.714691162109375	8.093454360961914
1.0	101730000.0	101740000.0	51.0	58.7951774597168	7.74365758895874
1.0	101760000.0	101770000.0	44.0	66.49888610839844	8.826691627502441
1.0	101770000.0	101780000.0	51.0	60.1966438293457	8.288351058959961
1.0	101820000.0	101830000.0	58.0	68.44454956054688	8.902952194213867
1.0	101840000.0	101850000.0	80.0	72.98857116699219	9.296480178833008
1.0	101880000.0	101890000.0	68.0	84.0027847290039	10.200597763061523
1.0	101900000.0	101910000.0	78.0	74.8436050415039	9.223566055297852
1.0	101940000.0	101950000.0	73.0	79.52296447753906	9.986429214477539
1.0	101960000.0	101970000.0	79.0	79.38082122802734	9.566167831420898
1.0	101970000.0	101980000.0	65.0	77.38842010498047	9.455363273620605
1.0	102010000.0	102020000.0	65.0	69.90293884277344	8.728596687316895
1.0	102070000.0	102080000.0	89.0	88.65791320800781	10.767775535583496
1.0	102220000.0	102230000.0	83.0	98.52561950683594	10.770380020141602
1.0	102270000.0	102280000.0	87.0	98.6172866821289	10.569711685180664
1.0	102380000.0	102390000.0	87.0	105.1731185913086	10.77008056640625
1.0	102440000.0	102450000.0	98.0	104.12162780761719	10.768165588378906
1.0	102480000.0	102490000.0	108.0	98.333740234375	10.513912200927734
1.0	102560000.0	102570000.0	81.0	92.44892883300781	10.347846984863281
1.0	102640000.0	102650000.0	113.0	115.364990234375	11.05428695678711
1.0	102720000.0	102730000.0	120.0	126.6436767578125	11.25869083404541
1.0	102750000.0	102760000.0	142.0	135.74896240234375	11.296675682067871
1.0	102760000.0	102770000.0	154.0	133.99989318847656	11.317005157470703
1.0	102770000.0	102780000.0	85.0	107.2536849975586	11.09912109375
1.0	102840000.0	102850000.0	129.0	133.5408935546875	11.269384384155273
1.0	102850000.0	102860000.0	117.0	125.208984375	11.191737174987793
1.0	102860000.0	102870000.0	124.0	131.66964721679688	11.319482803344727
1.0	102880000.0	102890000.0	151.0	128.02403259277344	11.23653793334961
1.0	103050000.0	103060000.0	131.0	137.4644317626953	11.298385620117188
1.0	103140000.0	103150000.0	144.0	134.79957580566406	11.311050415039062
1.0	103150000.0	103160000.0	130.0	141.40841674804688	11.350961685180664
1.0	103210000.0	103220000.0	141.0	133.98593139648438	11.394197463989258
1.0	103380000.0	103390000.0	125.0	138.2104034423828	11.340998649597168
1.0	103420000.0	103430000.0	130.0	137.49847412109375	11.3365478515625
1.0	103450000.0	103460000.0	154.0	128.6833038330078	11.24928092956543
1.0	103490000.0	103500000.0	115.0	132.67196655273438	11.257685661315918
1.0	103660000.0	103670000.0	115.0	134.267333984375	11.257528305053711
1.0	103740000.0	103750000.0	131.0	103.66633605957031	20.01272201538086
1.0	104000000.0	104010000.0	86.0	47.05078887939453	5.662971019744873
1.0	104120000.0	104130000.0	98.0	64.95829772949219	17.035625457763672
1.0	104430000.0	104440000.0	124.0	139.6548309326172	11.293087005615234
1.0	104500000.0	104510000.0	139.0	144.13015747070312	11.28398323059082
1.0	104540000.0	104550000.0	122.0	148.51510620117188	11.299951553344727
1.0	104560000.0	104570000.0	182.0	142.2713165283203	11.337617874145508
1.0	104620000.0	104630000.0	143.0	140.7542266845703	11.354293823242188
1.0	104660000.0	104670000.0	125.0	137.0413055419922	11.325284957885742
1.0	104690000.0	104700000.0	106.0	133.91748046875	11.258296012878418
1.0	104700000.0	104710000.0	139.0	140.90792846679688	11.345342636108398
1.0	104770000.0	104780000.0	161.0	144.5572509765625	11.433990478515625
1.0	104780000.0	104790000.0	141.0	144.5397186279297	11.370264053344727
1.0	104800000.0	104810000.0	135.0	141.11016845703125	11.3192720413208
1.0	104860000.0	104870000.0	163.0	144.9438018798828	11.380393028259277
1.0	104970000.0	104980000.0	117.0	151.203369140625	11.230446815490723
1.0	104990000.0	105000000.0	168.0	150.99903869628906	11.272676467895508
1.0	105370000.0	105380000.0	143.0	120.36189270019531	11.150638580322266
1.0	105430000.0	105440000.0	143.0	131.01739501953125	11.280077934265137
1.0	105440000.0	105450000.0	135.0	130.44625854492188	11.353342056274414
1.0	105500000.0	105510000.0	122.0	140.21975708007812	11.314428329467773
1.0	105530000.0	105540000.0	134.0	135.67788696289062	11.319196701049805
1.0	105550000.0	105560000.0	136.0	133.91294860839844	11.324559211730957
1.0	105600000.0	105610000.0	141.0	139.6365509033203	11.352017402648926
1.0	105670000.0	105680000.0	153.0	127.93528747558594	11.241218566894531
1.0	105760000.0	105770000.0	140.0	108.8956298828125	10.977521896362305
1.0	105780000.0	105790000.0	122.0	124.77912902832031	11.264364242553711
1.0	105840000.0	105850000.0	113.0	112.4538345336914	10.992013931274414
1.0	105880000.0	105890000.0	102.0	125.05189514160156	11.207670211791992
1.0	105960000.0	105970000.0	117.0	123.7161865234375	11.189509391784668
1.0	106000000.0	106010000.0	119.0	124.42242431640625	11.230215072631836
1.0	106050000.0	106060000.0	115.0	118.1961441040039	11.104941368103027
1.0	106080000.0	106090000.0	130.0	116.87202453613281	11.148435592651367
1.0	106120000.0	106130000.0	90.0	93.49110412597656	10.363763809204102
1.0	106180000.0	106190000.0	107.0	113.5550765991211	11.027399063110352
1.0	106190000.0	106200000.0	102.0	108.69563293457031	10.884076118469238
1.0	106230000.0	106240000.0	125.0	109.0586166381836	10.88177490234375
1.0	106250000.0	106260000.0	112.0	116.26640319824219	11.074663162231445
1.0	106310000.0	106320000.0	132.0	124.34354400634766	11.208250045776367
1.0	106370000.0	106380000.0	119.0	128.01502990722656	11.293425559997559
1.0	106510000.0	106520000.0	151.0	140.99081420898438	11.281623840332031
1.0	106530000.0	106540000.0	153.0	141.97027587890625	11.344907760620117
1.0	106540000.0	106550000.0	151.0	138.75912475585938	11.344741821289062
1.0	106570000.0	106580000.0	138.0	139.9070281982422	11.306798934936523
1.0	106670000.0	106680000.0	130.0	139.75213623046875	11.32862377166748
1.0	106750000.0	106760000.0	129.0	144.42971801757812	11.291178703308105
1.0	106780000.0	106790000.0	101.0	113.94034576416016	11.202415466308594
1.0	106800000.0	106810000.0	157.0	139.44996643066406	11.358728408813477
1.0	106990000.0	107000000.0	132.0	136.3497772216797	11.390661239624023
1.0	107000000.0	107010000.0	131.0	131.29739379882812	11.2908353805542
1.0	107030000.0	107040000.0	135.0	136.54116821289062	11.339247703552246
1.0	107090000.0	107100000.0	139.0	132.8116455078125	11.315866470336914
1.0	107100000.0	107110000.0	139.0	138.9173583984375	11.357723236083984
1.0	107200000.0	107210000.0	137.0	142.5644073486328	11.345796585083008
1.0	107230000.0	107240000.0	149.0	141.47572326660156	11.352663040161133
1.0	107260000.0	107270000.0	149.0	140.1051483154297	11.35263729095459
1.0	107270000.0	107280000.0	130.0	142.16586303710938	11.327900886535645
1.0	107280000.0	107290000.0	128.0	140.31802368164062	11.415826797485352
1.0	107340000.0	107350000.0	126.0	138.84767150878906	11.354840278625488
1.0	107380000.0	107390000.0	152.0	137.9901123046875	11.33989429473877
1.0	107470000.0	107480000.0	110.0	100.36566925048828	10.849418640136719
1.0	107490000.0	107500000.0	126.0	119.1525650024414	11.131813049316406
1.0	107540000.0	107550000.0	109.0	111.77164459228516	11.053157806396484
1.0	107590000.0	107600000.0	86.0	93.073486328125	10.586321830749512
1.0	107600000.0	107610000.0	63.0	73.72753143310547	9.983553886413574
1.0	107610000.0	107620000.0	98.0	106.45362854003906	10.839581489562988
1.0	107920000.0	107930000.0	88.0	101.41240692138672	10.646886825561523
1.0	107950000.0	107960000.0	97.0	99.63361358642578	11.061574935913086
1.0	107960000.0	107970000.0	93.0	97.72637176513672	10.64280891418457
1.0	108000000.0	108010000.0	85.0	90.376708984375	10.728870391845703
1.0	108020000.0	108030000.0	99.0	84.90230560302734	10.182394027709961
1.0	108030000.0	108040000.0	84.0	82.82740783691406	9.670858383178711
1.0	108040000.0	108050000.0	88.0	87.7218246459961	10.127284049987793
1.0	108060000.0	108070000.0	68.0	73.79386901855469	9.20511531829834
1.0	108150000.0	108160000.0	78.0	67.72572326660156	8.738948822021484
1.0	108230000.0	108240000.0	90.0	65.5163803100586	8.738691329956055
1.0	108350000.0	108360000.0	73.0	88.14332580566406	10.175129890441895
1.0	108390000.0	108400000.0	97.0	83.68123626708984	9.998543739318848
1.0	108460000.0	108470000.0	101.0	81.6345443725586	9.751974105834961
1.0	108470000.0	108480000.0	67.0	85.49537658691406	9.912504196166992
1.0	108520000.0	108530000.0	82.0	78.09690856933594	10.177823066711426
1.0	108580000.0	108590000.0	69.0	65.8062744140625	8.4498291015625
1.0	108670000.0	108680000.0	45.0	44.45738983154297	5.923552513122559
1.0	108850000.0	108860000.0	41.0	34.50387954711914	4.560131549835205
1.0	108860000.0	108870000.0	82.0	45.73175811767578	6.882694244384766
1.0	108870000.0	108880000.0	65.0	37.068939208984375	5.818066596984863
1.0	108880000.0	108890000.0	69.0	38.846885681152344	6.022502422332764
1.0	109020000.0	109030000.0	55.0	44.0573616027832	6.563188076019287
1.0	109110000.0	109120000.0	30.0	33.98170471191406	4.46645975112915
1.0	109190000.0	109200000.0	30.0	40.154964447021484	6.1873273849487305
1.0	109220000.0	109230000.0	53.0	42.97685623168945	6.526622772216797
1.0	109230000.0	109240000.0	31.0	37.31084442138672	4.864551544189453
1.0	109320000.0	109330000.0	30.0	35.4004020690918	4.906537055969238
1.0	109330000.0	109340000.0	31.0	37.6627197265625	5.293993949890137
1.0	109370000.0	109380000.0	33.0	39.137535095214844	5.343878746032715
1.0	109390000.0	109400000.0	48.0	45.17865753173828	6.812036037445068
1.0	109450000.0	109460000.0	31.0	34.76513671875	4.541427135467529
1.0	109500000.0	109510000.0	28.0	30.827112197875977	4.308516502380371
1.0	109580000.0	109590000.0	26.0	36.15142059326172	4.279184341430664
1.0	109600000.0	109610000.0	28.0	32.043601989746094	4.405355930328369
1.0	109610000.0	109620000.0	30.0	32.01777648925781	3.467341899871826
[truncated: 47,564 more rows]
