# Supplementary material for: Genome-wide mapping of somatic mutation rates uncovers drivers of cancer
Source: Nat Biotechnol. 2022 Jun 20;40(11):1634–43. doi: 10.1038/s41587-022-01353-8 (PMC9646522; doi:10.1038/s41587-022-01353-8)
Supplement: Supplementary file 4 — Regions and model predictions for each fold of each cancer for which a deep learning model was trained. Regions that were filtered are also listed along with their respective model predictions. [file 41587_2022_1353_MOESM4_ESM.zip › kfold_results/Digestive_tract_tumors/fold_3.txt]

CHROM	START	END	Y_TRUE	Y_PRED	STD
1.0	770000.0	780000.0	15.0	23.586139678955078	7.30684757232666
1.0	930000.0	940000.0	22.0	24.12552833557129	2.5772807598114014
1.0	970000.0	980000.0	18.0	18.08207893371582	2.7911925315856934
1.0	1040000.0	1050000.0	19.0	25.610565185546875	3.0079891681671143
1.0	1090000.0	1100000.0	19.0	20.961467742919922	2.1417746543884277
1.0	1100000.0	1110000.0	27.0	20.157272338867188	2.485405445098877
1.0	1160000.0	1170000.0	18.0	19.04671287536621	2.7652852535247803
1.0	1280000.0	1290000.0	11.0	16.08871078491211	2.988131284713745
1.0	1690000.0	1700000.0	29.0	20.266475677490234	2.6755194664001465
1.0	1770000.0	1780000.0	42.0	30.762792587280273	3.6309103965759277
1.0	1800000.0	1810000.0	23.0	29.85732650756836	3.4887337684631348
1.0	1820000.0	1830000.0	20.0	24.2282657623291	2.581676483154297
1.0	1870000.0	1880000.0	48.0	34.55731964111328	4.256021499633789
1.0	2160000.0	2170000.0	25.0	19.16859245300293	1.9455713033676147
1.0	2180000.0	2190000.0	31.0	25.129562377929688	3.0745129585266113
1.0	2200000.0	2210000.0	18.0	25.33279800415039	2.759343385696411
1.0	2240000.0	2250000.0	17.0	24.921092987060547	2.7012338638305664
1.0	2250000.0	2260000.0	34.0	32.527687072753906	3.925781726837158
1.0	2270000.0	2280000.0	33.0	30.194787979125977	3.5529911518096924
1.0	2300000.0	2310000.0	37.0	29.026504516601562	3.3470520973205566
1.0	2330000.0	2340000.0	26.0	21.43229103088379	2.1940274238586426
1.0	2340000.0	2350000.0	17.0	20.706073760986328	2.5887346267700195
1.0	2360000.0	2370000.0	31.0	28.136810302734375	3.2326343059539795
1.0	2380000.0	2390000.0	26.0	26.0913028717041	2.894230365753174
1.0	2420000.0	2430000.0	26.0	26.735851287841797	2.9814977645874023
1.0	2440000.0	2450000.0	16.0	17.91996192932129	2.876436710357666
1.0	2480000.0	2490000.0	13.0	20.35912322998047	2.095973253250122
1.0	2500000.0	2510000.0	27.0	32.49951934814453	3.9402060508728027
1.0	2780000.0	2790000.0	37.0	56.542396545410156	7.472962856292725
1.0	2790000.0	2800000.0	30.0	52.013946533203125	6.866084098815918
1.0	2860000.0	2870000.0	37.0	55.20335006713867	7.282895088195801
1.0	2900000.0	2910000.0	42.0	54.89623260498047	7.254652976989746
1.0	2980000.0	2990000.0	30.0	31.71847152709961	3.797034502029419
1.0	2990000.0	3000000.0	38.0	43.35255432128906	5.605771064758301
1.0	3050000.0	3060000.0	46.0	45.90790557861328	6.0306501388549805
1.0	3060000.0	3070000.0	35.0	43.54529571533203	5.660781383514404
1.0	3080000.0	3090000.0	33.0	34.692405700683594	4.273872375488281
1.0	3160000.0	3170000.0	36.0	34.83869934082031	4.3134074211120605
1.0	3200000.0	3210000.0	33.0	30.708541870117188	3.5969936847686768
1.0	3240000.0	3250000.0	26.0	31.195789337158203	3.6982223987579346
1.0	3260000.0	3270000.0	38.0	31.65952491760254	3.7989211082458496
1.0	3490000.0	3500000.0	33.0	38.19261932373047	4.853833198547363
1.0	3570000.0	3580000.0	41.0	45.04277801513672	5.927417755126953
1.0	3610000.0	3620000.0	28.0	30.14630126953125	3.500980854034424
1.0	3760000.0	3770000.0	35.0	25.647418975830078	2.8229687213897705
1.0	3800000.0	3810000.0	29.0	20.273590087890625	3.432403564453125
1.0	4160000.0	4170000.0	56.0	58.085052490234375	7.602484703063965
1.0	4170000.0	4180000.0	60.0	74.5658950805664	9.358710289001465
1.0	4180000.0	4190000.0	75.0	72.32890319824219	9.157801628112793
1.0	4220000.0	4230000.0	69.0	72.95884704589844	9.2109375
1.0	4250000.0	4260000.0	90.0	95.56725311279297	10.796899795532227
1.0	4320000.0	4330000.0	96.0	91.47868347167969	10.531163215637207
1.0	4450000.0	4460000.0	92.0	102.78800964355469	11.123842239379883
1.0	4490000.0	4500000.0	83.0	98.38419342041016	10.90051555633545
1.0	4690000.0	4700000.0	82.0	78.72334289550781	9.695511817932129
1.0	4730000.0	4740000.0	90.0	92.02915954589844	10.571196556091309
1.0	4740000.0	4750000.0	78.0	91.3213882446289	10.521842956542969
1.0	4790000.0	4800000.0	104.0	88.56500244140625	10.368796348571777
1.0	4880000.0	4890000.0	105.0	97.2331314086914	10.85457992553711
1.0	4970000.0	4980000.0	114.0	112.81455993652344	11.563584327697754
1.0	4990000.0	5000000.0	103.0	101.3234634399414	11.076825141906738
1.0	5060000.0	5070000.0	99.0	112.82601165771484	11.565640449523926
1.0	5160000.0	5170000.0	100.0	104.30973052978516	11.188615798950195
1.0	5190000.0	5200000.0	100.0	101.10832977294922	11.04826545715332
1.0	5210000.0	5220000.0	104.0	97.77986145019531	10.886648178100586
1.0	5220000.0	5230000.0	77.0	98.43223571777344	10.919184684753418
1.0	5240000.0	5250000.0	119.0	100.14125061035156	11.006170272827148
1.0	5260000.0	5270000.0	106.0	103.92289733886719	11.191008567810059
1.0	5330000.0	5340000.0	89.0	93.39297485351562	10.651056289672852
1.0	5410000.0	5420000.0	94.0	93.59941101074219	10.664023399353027
1.0	5460000.0	5470000.0	90.0	81.4487075805664	9.905141830444336
1.0	5470000.0	5480000.0	85.0	81.806640625	9.930755615234375
1.0	5550000.0	5560000.0	61.0	85.50635528564453	10.175172805786133
1.0	5630000.0	5640000.0	83.0	74.37104034423828	9.347489356994629
1.0	5640000.0	5650000.0	84.0	81.80791473388672	9.924468040466309
1.0	5660000.0	5670000.0	99.0	74.50028228759766	9.390680313110352
1.0	5730000.0	5740000.0	67.0	66.08080291748047	8.547605514526367
1.0	5740000.0	5750000.0	63.0	65.34060668945312	8.491278648376465
1.0	5920000.0	5930000.0	34.0	28.878131866455078	3.3529136180877686
1.0	5940000.0	5950000.0	32.0	28.27756690979004	3.250032424926758
1.0	5950000.0	5960000.0	35.0	32.55778121948242	3.9350762367248535
1.0	5980000.0	5990000.0	30.0	30.638019561767578	3.624274492263794
1.0	6070000.0	6080000.0	40.0	34.10502243041992	4.159808158874512
1.0	6110000.0	6120000.0	29.0	35.645606994628906	4.444279670715332
1.0	6150000.0	6160000.0	39.0	36.265018463134766	4.524910926818848
1.0	6300000.0	6310000.0	28.0	28.239151000976562	3.2512195110321045
1.0	6310000.0	6320000.0	28.0	26.36602783203125	2.9320807456970215
1.0	6320000.0	6330000.0	18.0	19.054523468017578	2.9576377868652344
1.0	6340000.0	6350000.0	19.0	21.817012786865234	3.0461084842681885
1.0	6410000.0	6420000.0	19.0	21.80826187133789	2.6211280822753906
1.0	6420000.0	6430000.0	38.0	27.680578231811523	3.2180137634277344
1.0	6440000.0	6450000.0	27.0	27.459270477294922	3.104431629180908
1.0	6530000.0	6540000.0	22.0	19.899795532226562	2.983516216278076
1.0	6540000.0	6550000.0	18.0	21.674882888793945	2.5780746936798096
1.0	6560000.0	6570000.0	38.0	26.20499038696289	2.894296407699585
1.0	6600000.0	6610000.0	20.0	24.141584396362305	2.631251096725464
1.0	6630000.0	6640000.0	33.0	33.78123474121094	4.163360118865967
1.0	6660000.0	6670000.0	38.0	34.5611686706543	4.2062249183654785
1.0	6740000.0	6750000.0	35.0	30.046062469482422	3.5090484619140625
1.0	6810000.0	6820000.0	51.0	46.56296157836914	6.162808895111084
1.0	6820000.0	6830000.0	49.0	49.2446174621582	6.537621974945068
1.0	6830000.0	6840000.0	52.0	47.3514404296875	6.253607749938965
1.0	6840000.0	6850000.0	25.0	32.47808074951172	3.9005985260009766
1.0	6860000.0	6870000.0	26.0	35.74772262573242	4.451888084411621
1.0	6960000.0	6970000.0	42.0	40.24971008300781	5.164441108703613
1.0	6970000.0	6980000.0	37.0	36.025238037109375	4.52199649810791
1.0	6980000.0	6990000.0	46.0	43.67766571044922	5.6812424659729
1.0	7030000.0	7040000.0	60.0	49.853370666503906	6.554427146911621
1.0	7050000.0	7060000.0	62.0	59.7904167175293	7.883894920349121
1.0	7070000.0	7080000.0	35.0	49.4747314453125	6.495838165283203
1.0	7110000.0	7120000.0	50.0	51.26904296875	6.7525835037231445
1.0	7190000.0	7200000.0	53.0	54.96844482421875	7.253368377685547
1.0	7200000.0	7210000.0	37.0	49.969505310058594	6.603832244873047
1.0	7240000.0	7250000.0	43.0	63.76263427734375	8.31654167175293
1.0	7250000.0	7260000.0	59.0	52.42362594604492	6.944746494293213
1.0	7260000.0	7270000.0	49.0	63.28496551513672	8.298995018005371
1.0	7410000.0	7420000.0	39.0	47.69884490966797	6.279958724975586
1.0	7450000.0	7460000.0	54.0	58.033111572265625	7.654280185699463
1.0	7490000.0	7500000.0	38.0	41.277198791503906	5.315484523773193
1.0	7620000.0	7630000.0	26.0	35.16941452026367	4.368345260620117
1.0	7640000.0	7650000.0	42.0	40.16689682006836	5.215249061584473
1.0	7650000.0	7660000.0	46.0	38.865821838378906	4.941385269165039
1.0	7700000.0	7710000.0	32.0	38.83842468261719	4.997807502746582
1.0	7780000.0	7790000.0	47.0	42.37887954711914	5.5133771896362305
1.0	7790000.0	7800000.0	38.0	36.991703033447266	4.635991096496582
1.0	7840000.0	7850000.0	20.0	31.814739227294922	3.792163133621216
1.0	7890000.0	7900000.0	32.0	33.3217887878418	4.041900634765625
1.0	7910000.0	7920000.0	45.0	43.6057014465332	5.720958232879639
1.0	7980000.0	7990000.0	58.0	47.063865661621094	6.248069763183594
1.0	7990000.0	8000000.0	41.0	47.00108337402344	6.2346014976501465
1.0	8310000.0	8320000.0	35.0	36.94049072265625	4.65305233001709
1.0	8370000.0	8380000.0	33.0	31.679452896118164	3.8060860633850098
1.0	8500000.0	8510000.0	29.0	32.458961486816406	3.8983070850372314
1.0	8530000.0	8540000.0	38.0	34.4450798034668	4.2356061935424805
1.0	8770000.0	8780000.0	41.0	38.39936447143555	4.875760555267334
1.0	8870000.0	8880000.0	41.0	34.270843505859375	4.246033668518066
1.0	8940000.0	8950000.0	26.0	35.6964111328125	4.43163537979126
1.0	8970000.0	8980000.0	43.0	40.9099235534668	5.28188419342041
1.0	9050000.0	9060000.0	30.0	43.77351760864258	5.7258195877075195
1.0	9080000.0	9090000.0	37.0	41.13667297363281	5.309694290161133
1.0	9110000.0	9120000.0	35.0	36.410430908203125	4.571480751037598
1.0	9120000.0	9130000.0	37.0	32.84758758544922	3.971806287765503
1.0	9140000.0	9150000.0	33.0	39.327491760253906	5.0276079177856445
1.0	9190000.0	9200000.0	28.0	43.449283599853516	5.703524589538574
1.0	9200000.0	9210000.0	30.0	36.156795501708984	4.5383734703063965
1.0	9210000.0	9220000.0	26.0	29.850627899169922	3.4747207164764404
1.0	9280000.0	9290000.0	39.0	41.301239013671875	5.367877006530762
1.0	9390000.0	9400000.0	26.0	26.128896713256836	2.895092487335205
1.0	9520000.0	9530000.0	42.0	39.233787536621094	5.073692798614502
1.0	9610000.0	9620000.0	31.0	30.59345054626465	3.6305861473083496
1.0	9630000.0	9640000.0	24.0	27.833887100219727	3.174555540084839
1.0	9660000.0	9670000.0	13.0	22.308917999267578	2.3189992904663086
1.0	9770000.0	9780000.0	28.0	30.6683292388916	3.622136354446411
1.0	9890000.0	9900000.0	25.0	29.096847534179688	3.3680317401885986
1.0	9920000.0	9930000.0	14.0	21.79234504699707	3.044405460357666
1.0	9960000.0	9970000.0	19.0	25.824621200561523	2.854714870452881
1.0	9980000.0	9990000.0	37.0	32.97254180908203	4.003020763397217
1.0	10030000.0	10040000.0	31.0	27.793630599975586	3.1491856575012207
1.0	10090000.0	10100000.0	29.0	33.28113555908203	3.9743964672088623
1.0	10130000.0	10140000.0	33.0	28.857074737548828	3.3180389404296875
1.0	10150000.0	10160000.0	36.0	30.123889923095703	3.5243873596191406
1.0	10240000.0	10250000.0	27.0	33.00255584716797	4.00184965133667
1.0	10250000.0	10260000.0	44.0	42.79804229736328	5.577672004699707
1.0	10320000.0	10330000.0	33.0	32.292694091796875	3.881065845489502
1.0	10400000.0	10410000.0	21.0	31.1240234375	3.707859516143799
1.0	10420000.0	10430000.0	35.0	27.891918182373047	3.1695187091827393
1.0	10430000.0	10440000.0	27.0	26.333898544311523	2.921915054321289
1.0	10500000.0	10510000.0	20.0	27.367630004882812	3.078792095184326
1.0	10540000.0	10550000.0	20.0	29.860916137695312	3.4659934043884277
1.0	10580000.0	10590000.0	32.0	32.065940856933594	3.771634340286255
1.0	10590000.0	10600000.0	26.0	30.591510772705078	3.6166939735412598
1.0	10650000.0	10660000.0	31.0	31.470849990844727	3.7611496448516846
1.0	10670000.0	10680000.0	31.0	25.49684715270996	2.8010897636413574
1.0	10740000.0	10750000.0	17.0	18.89162826538086	2.94801664352417
1.0	10760000.0	10770000.0	21.0	22.349830627441406	2.6815786361694336
1.0	10790000.0	10800000.0	28.0	23.59108543395996	2.5086185932159424
1.0	10800000.0	10810000.0	26.0	23.75468635559082	2.5182738304138184
1.0	10810000.0	10820000.0	29.0	21.892690658569336	2.268820285797119
1.0	10820000.0	10830000.0	11.0	23.498836517333984	2.477001190185547
1.0	10840000.0	10850000.0	32.0	27.7139892578125	3.1440939903259277
1.0	10890000.0	10900000.0	32.0	28.655742645263672	3.3019561767578125
1.0	10930000.0	10940000.0	32.0	39.04296112060547	5.005404472351074
1.0	10960000.0	10970000.0	20.0	29.467437744140625	3.4028549194335938
1.0	10970000.0	10980000.0	35.0	38.8858757019043	4.958693027496338
1.0	11080000.0	11090000.0	31.0	31.55893898010254	3.759016513824463
1.0	11090000.0	11100000.0	38.0	43.42351531982422	5.65563440322876
1.0	11170000.0	11180000.0	27.0	25.837154388427734	2.945432186126709
1.0	11180000.0	11190000.0	20.0	24.857646942138672	2.6955957412719727
1.0	11200000.0	11210000.0	33.0	23.95537757873535	2.5392165184020996
1.0	11260000.0	11270000.0	28.0	27.06768798828125	3.022644519805908
1.0	11440000.0	11450000.0	58.0	50.094764709472656	6.646888732910156
1.0	11450000.0	11460000.0	48.0	49.244667053222656	6.520042419433594
1.0	11530000.0	11540000.0	49.0	48.63042068481445	6.4275689125061035
1.0	11580000.0	11590000.0	37.0	42.316062927246094	5.4423651695251465
1.0	11600000.0	11610000.0	56.0	53.675697326660156	7.085286617279053
1.0	11610000.0	11620000.0	63.0	56.5753288269043	7.498128414154053
1.0	11630000.0	11640000.0	56.0	51.25190353393555	6.792945861816406
1.0	11660000.0	11670000.0	38.0	48.01658630371094	6.34664249420166
1.0	11690000.0	11700000.0	44.0	49.81133270263672	6.600849151611328
1.0	11740000.0	11750000.0	40.0	37.91057205200195	4.715680122375488
1.0	11770000.0	11780000.0	47.0	42.30802917480469	5.519654273986816
1.0	11790000.0	11800000.0	24.0	33.24474334716797	4.085321426391602
1.0	11920000.0	11930000.0	39.0	45.7536506652832	6.063851356506348
1.0	11970000.0	11980000.0	28.0	29.9108943939209	3.5225136280059814
1.0	12040000.0	12050000.0	29.0	24.21564292907715	2.59208607673645
1.0	12050000.0	12060000.0	27.0	24.302587509155273	2.6125471591949463
1.0	12120000.0	12130000.0	39.0	47.95492172241211	6.351931095123291
1.0	12130000.0	12140000.0	43.0	38.89055633544922	4.94570779800415
1.0	12170000.0	12180000.0	35.0	35.730918884277344	4.442290782928467
1.0	12210000.0	12220000.0	34.0	36.193111419677734	4.544607639312744
1.0	12220000.0	12230000.0	24.0	27.739965438842773	3.1544671058654785
1.0	12240000.0	12250000.0	20.0	30.599140167236328	3.6230711936950684
1.0	12260000.0	12270000.0	23.0	28.23666763305664	3.2245934009552
1.0	12390000.0	12400000.0	23.0	31.803264617919922	3.0909245014190674
1.0	12430000.0	12440000.0	33.0	28.377826690673828	3.2533843517303467
1.0	12460000.0	12470000.0	30.0	29.081741333007812	3.3516342639923096
1.0	12470000.0	12480000.0	28.0	29.6771183013916	3.531184434890747
1.0	12490000.0	12500000.0	25.0	29.887340545654297	3.630174160003662
1.0	12540000.0	12550000.0	29.0	30.934696197509766	3.6575770378112793
1.0	12560000.0	12570000.0	35.0	27.330785751342773	3.0902209281921387
1.0	12670000.0	12680000.0	34.0	30.989349365234375	3.6846556663513184
1.0	12690000.0	12700000.0	24.0	43.91185760498047	5.699245929718018
1.0	12740000.0	12750000.0	28.0	48.914180755615234	6.451948642730713
1.0	12820000.0	12830000.0	45.0	50.953739166259766	6.746182441711426
1.0	13920000.0	13930000.0	75.0	70.65519714355469	9.016951560974121
1.0	13930000.0	13940000.0	74.0	78.58038330078125	9.681032180786133
1.0	13990000.0	14000000.0	65.0	73.2784423828125	9.265700340270996
1.0	14040000.0	14050000.0	44.0	58.6549186706543	7.744333744049072
1.0	14080000.0	14090000.0	47.0	41.92926788330078	5.451117038726807
1.0	14240000.0	14250000.0	59.0	60.802093505859375	7.975019931793213
1.0	14250000.0	14260000.0	60.0	60.880516052246094	7.984951972961426
1.0	14280000.0	14290000.0	55.0	59.25819778442383	7.8123979568481445
1.0	14300000.0	14310000.0	59.0	63.43524169921875	8.273384094238281
1.0	14350000.0	14360000.0	60.0	65.93352508544922	8.546464920043945
1.0	14410000.0	14420000.0	72.0	77.85407257080078	9.630197525024414
1.0	14570000.0	14580000.0	84.0	79.44129943847656	9.750589370727539
1.0	14580000.0	14590000.0	70.0	74.68794250488281	9.386073112487793
1.0	14620000.0	14630000.0	58.0	73.18864440917969	9.239944458007812
1.0	14640000.0	14650000.0	74.0	82.50645446777344	9.97704792022705
1.0	14660000.0	14670000.0	63.0	70.66735076904297	8.962464332580566
1.0	14690000.0	14700000.0	65.0	68.55668640136719	8.78489875793457
1.0	14720000.0	14730000.0	74.0	82.06941986083984	9.94454574584961
1.0	14760000.0	14770000.0	76.0	75.89479064941406	9.470109939575195
1.0	14770000.0	14780000.0	88.0	77.12277221679688	9.571423530578613
1.0	14790000.0	14800000.0	89.0	81.92606353759766	9.930639266967773
1.0	14810000.0	14820000.0	81.0	82.84239196777344	10.001240730285645
1.0	14830000.0	14840000.0	82.0	83.68504333496094	10.054253578186035
1.0	14960000.0	14970000.0	83.0	74.34993743896484	9.345947265625
1.0	15050000.0	15060000.0	61.0	56.957664489746094	7.505661964416504
1.0	15060000.0	15070000.0	52.0	62.6787109375	8.183089256286621
1.0	15080000.0	15090000.0	58.0	60.40712356567383	7.935621738433838
1.0	15090000.0	15100000.0	50.0	58.71860885620117	7.730874538421631
1.0	15110000.0	15120000.0	49.0	53.223487854003906	7.034205436706543
1.0	15130000.0	15140000.0	41.0	61.501548767089844	8.058570861816406
1.0	15170000.0	15180000.0	55.0	44.02557373046875	5.748780727386475
1.0	15220000.0	15230000.0	52.0	47.10693359375	6.163195610046387
1.0	15230000.0	15240000.0	39.0	47.13671875	6.168278694152832
1.0	15290000.0	15300000.0	44.0	37.9197998046875	4.802864074707031
1.0	15560000.0	15570000.0	38.0	40.61763000488281	5.268924713134766
1.0	15760000.0	15770000.0	36.0	36.71561813354492	4.612454414367676
1.0	15790000.0	15800000.0	29.0	36.05247116088867	4.493783473968506
1.0	15800000.0	15810000.0	38.0	34.28955841064453	4.237171173095703
1.0	15850000.0	15860000.0	26.0	32.20844650268555	3.824308395385742
1.0	15880000.0	15890000.0	22.0	30.247180938720703	3.5607123374938965
1.0	15900000.0	15910000.0	31.0	30.93497085571289	3.643402099609375
1.0	15920000.0	15930000.0	32.0	35.901458740234375	4.514700889587402
1.0	16000000.0	16010000.0	31.0	31.653284072875977	3.8054471015930176
1.0	16010000.0	16020000.0	34.0	25.875164031982422	2.939042568206787
1.0	16070000.0	16080000.0	30.0	27.99393081665039	3.1638705730438232
1.0	16090000.0	16100000.0	17.0	21.837791442871094	2.516345977783203
1.0	16100000.0	16110000.0	21.0	24.653697967529297	2.6736865043640137
1.0	16180000.0	16190000.0	28.0	32.06211471557617	3.8485665321350098
1.0	16190000.0	16200000.0	31.0	32.447940826416016	3.9160232543945312
1.0	16200000.0	16210000.0	35.0	30.816669464111328	3.642504930496216
1.0	16210000.0	16220000.0	38.0	32.45301055908203	3.9066288471221924
1.0	16230000.0	16240000.0	34.0	33.437171936035156	4.075660705566406
1.0	16240000.0	16250000.0	33.0	32.41334915161133	3.908367156982422
1.0	16270000.0	16280000.0	22.0	25.524066925048828	2.7759006023406982
1.0	16280000.0	16290000.0	27.0	27.742639541625977	3.1503491401672363
1.0	16340000.0	16350000.0	18.0	33.2557373046875	4.0258893966674805
1.0	16380000.0	16390000.0	25.0	33.0899658203125	4.0162458419799805
1.0	16400000.0	16410000.0	34.0	27.379337310791016	3.1078438758850098
1.0	16470000.0	16480000.0	22.0	22.023950576782227	2.363957166671753
1.0	16530000.0	16540000.0	19.0	21.203369140625	3.0122714042663574
1.0	16560000.0	16570000.0	29.0	28.95467758178711	3.2925262451171875
1.0	16720000.0	16730000.0	26.0	23.306468963623047	2.453871965408325
1.0	16790000.0	16800000.0	34.0	28.053030014038086	3.185760021209717
1.0	17230000.0	17240000.0	62.0	41.85546112060547	5.371506690979004
1.0	17380000.0	17390000.0	31.0	38.6614875793457	4.916524887084961
1.0	17630000.0	17640000.0	38.0	44.142242431640625	5.766364574432373
1.0	17650000.0	17660000.0	46.0	50.466529846191406	6.726635932922363
1.0	17710000.0	17720000.0	40.0	48.44658279418945	6.411169528961182
1.0	17740000.0	17750000.0	27.0	29.900135040283203	3.480699062347412
1.0	17830000.0	17840000.0	42.0	36.71409225463867	4.640133857727051
1.0	17840000.0	17850000.0	28.0	25.425418853759766	2.808519124984741
1.0	17850000.0	17860000.0	35.0	29.6317081451416	3.469074249267578
1.0	17870000.0	17880000.0	33.0	28.683032989501953	3.304675340652466
1.0	17890000.0	17900000.0	20.0	24.894332885742188	2.7151498794555664
1.0	17940000.0	17950000.0	28.0	21.33953857421875	2.52864408493042
1.0	18060000.0	18070000.0	39.0	44.926307678222656	5.904679775238037
1.0	18110000.0	18120000.0	51.0	47.5908203125	6.261305332183838
1.0	18260000.0	18270000.0	56.0	50.84931564331055	6.670580863952637
1.0	18370000.0	18380000.0	56.0	56.22100067138672	7.450623989105225
1.0	18390000.0	18400000.0	57.0	56.85377883911133	7.477149963378906
1.0	18410000.0	18420000.0	45.0	58.38148880004883	7.697878837585449
1.0	18440000.0	18450000.0	60.0	56.08283615112305	7.39321756362915
1.0	18470000.0	18480000.0	53.0	50.340206146240234	6.605252742767334
1.0	18520000.0	18530000.0	56.0	54.958038330078125	7.274521827697754
1.0	18820000.0	18830000.0	60.0	48.7835578918457	6.419676780700684
1.0	18880000.0	18890000.0	43.0	45.33991241455078	5.9425153732299805
1.0	18920000.0	18930000.0	42.0	50.6114387512207	6.714710235595703
1.0	19040000.0	19050000.0	47.0	43.89007568359375	5.720844745635986
1.0	19060000.0	19070000.0	28.0	45.75997543334961	6.006481170654297
1.0	19070000.0	19080000.0	40.0	50.706172943115234	6.719521522521973
1.0	19090000.0	19100000.0	37.0	50.54657745361328	6.706783294677734
1.0	19130000.0	19140000.0	41.0	42.676517486572266	5.577242374420166
1.0	19150000.0	19160000.0	34.0	44.009300231933594	5.731818199157715
1.0	19260000.0	19270000.0	39.0	25.896825790405273	2.8418970108032227
1.0	19280000.0	19290000.0	26.0	28.658926010131836	3.2539925575256348
1.0	19350000.0	19360000.0	35.0	36.31792068481445	4.588667869567871
1.0	19360000.0	19370000.0	26.0	34.30902099609375	4.237371921539307
1.0	19390000.0	19400000.0	24.0	25.750741958618164	3.0419695377349854
1.0	19410000.0	19420000.0	27.0	24.932043075561523	2.6952834129333496
1.0	19420000.0	19430000.0	21.0	26.773632049560547	2.9863109588623047
1.0	19570000.0	19580000.0	34.0	24.234485626220703	2.666008472442627
1.0	19610000.0	19620000.0	31.0	27.805896759033203	3.116124391555786
1.0	19680000.0	19690000.0	23.0	23.176712036132812	2.9371542930603027
1.0	19790000.0	19800000.0	23.0	29.6274471282959	3.4485106468200684
1.0	19880000.0	19890000.0	46.0	39.4210090637207	5.07778263092041
1.0	19920000.0	19930000.0	32.0	34.8339958190918	4.22145938873291
1.0	19930000.0	19940000.0	27.0	32.54484558105469	3.9207146167755127
1.0	20080000.0	20090000.0	20.0	28.02130126953125	3.182023048400879
1.0	20150000.0	20160000.0	46.0	40.63444137573242	5.219354152679443
1.0	20170000.0	20180000.0	38.0	36.74131774902344	4.620881080627441
1.0	20180000.0	20190000.0	38.0	40.34168243408203	5.227710723876953
1.0	20300000.0	20310000.0	30.0	31.50274658203125	3.7421822547912598
1.0	20410000.0	20420000.0	42.0	43.47666549682617	5.664261817932129
1.0	20440000.0	20450000.0	48.0	45.31025314331055	5.949929237365723
1.0	20660000.0	20670000.0	36.0	44.136741638183594	5.800457000732422
1.0	20720000.0	20730000.0	52.0	50.09723663330078	6.657785892486572
1.0	20790000.0	20800000.0	39.0	39.136512756347656	5.045732021331787
1.0	20800000.0	20810000.0	38.0	29.779071807861328	3.4409358501434326
1.0	20820000.0	20830000.0	32.0	29.296634674072266	3.4012694358825684
1.0	20830000.0	20840000.0	31.0	40.021236419677734	5.045155048370361
1.0	20860000.0	20870000.0	45.0	48.873291015625	6.463072776794434
1.0	20870000.0	20880000.0	53.0	46.23678207397461	6.137063026428223
1.0	20880000.0	20890000.0	31.0	41.68394088745117	5.381539344787598
1.0	21150000.0	21160000.0	25.0	27.968746185302734	3.22521710395813
1.0	21220000.0	21230000.0	39.0	35.11857223510742	4.3426032066345215
1.0	21240000.0	21250000.0	37.0	34.51316452026367	4.246121883392334
1.0	21270000.0	21280000.0	26.0	33.88009262084961	4.134336471557617
1.0	21290000.0	21300000.0	36.0	33.04683303833008	4.002993583679199
1.0	21300000.0	21310000.0	33.0	35.27581787109375	4.366163730621338
1.0	21310000.0	21320000.0	44.0	34.61103820800781	4.260782718658447
1.0	21330000.0	21340000.0	36.0	35.81480407714844	4.463997840881348
1.0	21570000.0	21580000.0	30.0	25.294189453125	2.7501370906829834
1.0	21590000.0	21600000.0	8.0	23.831756591796875	2.533677816390991
1.0	21630000.0	21640000.0	32.0	27.455799102783203	3.0762765407562256
1.0	21720000.0	21730000.0	48.0	46.30132293701172	6.1263322830200195
1.0	21810000.0	21820000.0	25.0	31.208232879638672	3.653886318206787
1.0	21840000.0	21850000.0	27.0	31.07001304626465	3.6894493103027344
1.0	21850000.0	21860000.0	35.0	36.140602111816406	4.547806739807129
1.0	21900000.0	21910000.0	38.0	35.13842010498047	4.343401908874512
1.0	21930000.0	21940000.0	29.0	23.642732620239258	2.501349925994873
1.0	22020000.0	22030000.0	33.0	29.578882217407227	3.4291577339172363
1.0	22040000.0	22050000.0	24.0	30.041889190673828	3.5022830963134766
1.0	22070000.0	22080000.0	32.0	31.22542381286621	3.7136008739471436
1.0	22190000.0	22200000.0	16.0	22.090301513671875	2.298370361328125
1.0	22250000.0	22260000.0	25.0	24.835384368896484	2.673511505126953
1.0	22390000.0	22400000.0	37.0	31.612701416015625	3.7443079948425293
1.0	22440000.0	22450000.0	23.0	24.22408676147461	2.620992660522461
1.0	22450000.0	22460000.0	24.0	28.306278228759766	3.217836380004883
1.0	22600000.0	22610000.0	30.0	43.924964904785156	5.672349452972412
1.0	22710000.0	22720000.0	43.0	43.62321472167969	5.7101216316223145
1.0	22750000.0	22760000.0	52.0	48.56566619873047	6.4318742752075195
1.0	22770000.0	22780000.0	35.0	39.11455535888672	5.065203666687012
1.0	22780000.0	22790000.0	32.0	36.52001953125	4.5852861404418945
1.0	22890000.0	22900000.0	35.0	38.954776763916016	4.9619340896606445
1.0	22900000.0	22910000.0	44.0	37.092308044433594	4.665493011474609
1.0	22930000.0	22940000.0	54.0	51.156700134277344	6.803250312805176
1.0	23090000.0	23100000.0	31.0	27.66025733947754	3.1221301555633545
1.0	23150000.0	23160000.0	37.0	27.13962173461914	3.040678024291992
1.0	23160000.0	23170000.0	33.0	29.245447158813477	3.3848865032196045
1.0	23240000.0	23250000.0	28.0	32.396785736083984	3.8593597412109375
1.0	23250000.0	23260000.0	36.0	45.634521484375	6.019286632537842
1.0	23260000.0	23270000.0	34.0	46.832130432128906	6.172084331512451
1.0	23350000.0	23360000.0	40.0	34.22547149658203	4.230158805847168
1.0	23400000.0	23410000.0	32.0	29.744800567626953	3.4637789726257324
1.0	23410000.0	23420000.0	17.0	28.217885971069336	3.224940776824951
1.0	23430000.0	23440000.0	25.0	30.508703231811523	3.5765674114227295
1.0	23440000.0	23450000.0	22.0	35.047035217285156	4.342987537384033
1.0	23460000.0	23470000.0	24.0	29.131032943725586	3.374237060546875
1.0	23500000.0	23510000.0	33.0	35.00587844848633	4.298048496246338
1.0	23520000.0	23530000.0	42.0	41.4986572265625	5.364623069763184
1.0	23560000.0	23570000.0	44.0	43.29685974121094	5.672708034515381
1.0	23570000.0	23580000.0	29.0	37.847530364990234	4.797697067260742
1.0	23590000.0	23600000.0	43.0	44.15244674682617	5.779687881469727
1.0	23720000.0	23730000.0	22.0	26.91274642944336	3.015136480331421
1.0	24000000.0	24010000.0	39.0	41.668495178222656	5.409243583679199
1.0	24060000.0	24070000.0	39.0	32.659889221191406	3.963111162185669
1.0	24100000.0	24110000.0	29.0	27.538066864013672	3.270836591720581
1.0	24120000.0	24130000.0	19.0	22.808147430419922	2.397611141204834
1.0	24210000.0	24220000.0	44.0	35.15350341796875	4.425585746765137
1.0	24410000.0	24420000.0	24.0	26.996191024780273	3.0367095470428467
1.0	24440000.0	24450000.0	24.0	28.06655502319336	3.1771488189697266
1.0	24470000.0	24480000.0	25.0	34.55802536010742	4.3203444480896
1.0	24510000.0	24520000.0	38.0	28.946178436279297	3.2754108905792236
1.0	24520000.0	24530000.0	25.0	34.24735641479492	4.2285661697387695
1.0	24580000.0	24590000.0	40.0	38.379127502441406	4.910813331604004
1.0	24620000.0	24630000.0	30.0	35.46422576904297	4.428168296813965
1.0	24700000.0	24710000.0	31.0	27.298473358154297	3.4672038555145264
1.0	24890000.0	24900000.0	22.0	34.2843017578125	4.202686309814453
1.0	24900000.0	24910000.0	26.0	36.32637405395508	4.540309429168701
1.0	24910000.0	24920000.0	39.0	37.03258514404297	4.687281131744385
1.0	24920000.0	24930000.0	44.0	41.111507415771484	5.291319847106934
1.0	24940000.0	24950000.0	38.0	42.34584045410156	5.545857906341553
1.0	24970000.0	24980000.0	28.0	32.55450439453125	3.913480043411255
1.0	25080000.0	25090000.0	28.0	36.115966796875	4.519393444061279
1.0	25090000.0	25100000.0	41.0	36.444129943847656	4.56065034866333
1.0	25160000.0	25170000.0	27.0	33.78126907348633	4.109140872955322
1.0	25210000.0	25220000.0	43.0	40.410274505615234	5.240631103515625
1.0	25230000.0	25240000.0	44.0	36.59572219848633	4.585070610046387
1.0	25410000.0	25420000.0	38.0	39.627925872802734	5.096979141235352
1.0	25430000.0	25440000.0	33.0	43.415740966796875	5.678092956542969
1.0	25530000.0	25540000.0	40.0	38.7896728515625	4.973299503326416
1.0	25660000.0	25670000.0	25.0	24.52144432067871	2.8077259063720703
1.0	25670000.0	25680000.0	31.0	28.093338012695312	3.172215223312378
1.0	25750000.0	25760000.0	35.0	27.913532257080078	3.196725368499756
1.0	25810000.0	25820000.0	43.0	29.269550323486328	3.3990466594696045
1.0	25820000.0	25830000.0	26.0	28.114391326904297	3.1872355937957764
1.0	25840000.0	25850000.0	40.0	35.6292610168457	4.449925422668457
1.0	25910000.0	25920000.0	29.0	36.40998077392578	4.567727088928223
1.0	26000000.0	26010000.0	33.0	42.9643440246582	5.538625717163086
1.0	26030000.0	26040000.0	29.0	36.44672393798828	4.542812824249268
1.0	26090000.0	26100000.0	27.0	26.69482421875	2.9923815727233887
1.0	26120000.0	26130000.0	25.0	27.877365112304688	3.2162201404571533
1.0	26140000.0	26150000.0	13.0	24.48427391052246	2.6650190353393555
1.0	26170000.0	26180000.0	26.0	36.50017166137695	4.562260627746582
1.0	26210000.0	26220000.0	28.0	30.138336181640625	3.530120849609375
1.0	26320000.0	26330000.0	32.0	33.51294708251953	4.009178161621094
1.0	26470000.0	26480000.0	64.0	46.216285705566406	6.085270881652832
1.0	26490000.0	26500000.0	32.0	30.775699615478516	3.6781744956970215
1.0	26500000.0	26510000.0	24.0	29.541858673095703	3.4564499855041504
1.0	26510000.0	26520000.0	18.0	27.00824546813965	3.0210070610046387
1.0	26540000.0	26550000.0	40.0	39.58827209472656	5.101941108703613
1.0	26630000.0	26640000.0	37.0	38.33952331542969	4.834778308868408
1.0	26660000.0	26670000.0	34.0	30.936609268188477	3.6255784034729004
1.0	26710000.0	26720000.0	47.0	43.788917541503906	5.756410598754883
1.0	26730000.0	26740000.0	41.0	42.317909240722656	5.546853542327881
1.0	26860000.0	26870000.0	18.0	21.59632110595703	2.2183570861816406
1.0	26970000.0	26980000.0	43.0	41.2053337097168	5.3297858238220215
1.0	26990000.0	27000000.0	43.0	42.43628692626953	5.537853240966797
1.0	27030000.0	27040000.0	22.0	33.64403533935547	4.12095832824707
1.0	27050000.0	27060000.0	32.0	32.85633087158203	3.977069854736328
1.0	27210000.0	27220000.0	21.0	24.253095626831055	2.629055976867676
1.0	27230000.0	27240000.0	41.0	32.16643142700195	3.8684494495391846
1.0	27340000.0	27350000.0	17.0	37.68975830078125	4.785979747772217
1.0	27380000.0	27390000.0	36.0	33.97138214111328	4.193741321563721
1.0	27550000.0	27560000.0	35.0	43.31486892700195	5.694174766540527
1.0	27660000.0	27670000.0	20.0	22.038278579711914	2.277589797973633
1.0	27700000.0	27710000.0	24.0	29.105127334594727	3.383697032928467
1.0	27770000.0	27780000.0	33.0	30.293842315673828	3.5652248859405518
1.0	27890000.0	27900000.0	20.0	22.650548934936523	2.355571746826172
1.0	27910000.0	27920000.0	27.0	21.83682632446289	2.2742972373962402
1.0	28020000.0	28030000.0	42.0	44.389617919921875	5.8283185958862305
1.0	28130000.0	28140000.0	33.0	30.491596221923828	3.5951027870178223
1.0	28170000.0	28180000.0	18.0	23.581098556518555	2.510044574737549
1.0	28190000.0	28200000.0	37.0	33.0645866394043	4.074450492858887
1.0	28240000.0	28250000.0	31.0	39.0622444152832	4.977719306945801
1.0	28330000.0	28340000.0	28.0	30.468769073486328	3.5765366554260254
1.0	28350000.0	28360000.0	30.0	31.084970474243164	3.5950865745544434
1.0	28400000.0	28410000.0	35.0	35.01276779174805	4.332306385040283
1.0	28440000.0	28450000.0	46.0	39.75088882446289	5.104607582092285
1.0	28490000.0	28500000.0	25.0	35.241477966308594	4.387185573577881
1.0	28500000.0	28510000.0	29.0	30.087793350219727	3.487644910812378
1.0	28640000.0	28650000.0	39.0	37.80803680419922	4.796449184417725
1.0	28660000.0	28670000.0	24.0	32.787742614746094	3.953963041305542
1.0	28730000.0	28740000.0	39.0	31.58160972595215	3.7760818004608154
1.0	28760000.0	28770000.0	27.0	32.78779983520508	3.9635167121887207
1.0	28780000.0	28790000.0	26.0	30.028972625732422	3.5196850299835205
1.0	28790000.0	28800000.0	23.0	29.11602783203125	3.541680097579956
1.0	28830000.0	28840000.0	44.0	31.808841705322266	3.753488063812256
1.0	28860000.0	28870000.0	31.0	27.287378311157227	3.061476469039917
1.0	28940000.0	28950000.0	29.0	28.59173583984375	3.275557041168213
1.0	28960000.0	28970000.0	32.0	29.5019474029541	3.4783847332000732
1.0	29070000.0	29080000.0	27.0	34.22362518310547	4.202826023101807
1.0	29150000.0	29160000.0	38.0	40.1082878112793	5.203940391540527
1.0	29240000.0	29250000.0	34.0	32.956058502197266	3.9626197814941406
1.0	29250000.0	29260000.0	28.0	37.44408416748047	4.719033241271973
1.0	29300000.0	29310000.0	33.0	34.4018669128418	4.238646507263184
1.0	29310000.0	29320000.0	24.0	33.332115173339844	4.052100658416748
1.0	29330000.0	29340000.0	46.0	34.27194595336914	4.202206134796143
1.0	29390000.0	29400000.0	31.0	33.58943176269531	4.104233741760254
1.0	29500000.0	29510000.0	26.0	33.955291748046875	4.206653594970703
1.0	29560000.0	29570000.0	17.0	34.65452575683594	4.214480400085449
1.0	29570000.0	29580000.0	42.0	29.8497314453125	3.475116014480591
1.0	29580000.0	29590000.0	23.0	32.51896286010742	3.926741361618042
1.0	29590000.0	29600000.0	34.0	35.23896026611328	4.39792537689209
1.0	29600000.0	29610000.0	40.0	30.693973541259766	3.633017063140869
1.0	29610000.0	29620000.0	27.0	28.4610652923584	3.235517978668213
1.0	29620000.0	29630000.0	50.0	34.19398880004883	4.199772834777832
1.0	29640000.0	29650000.0	35.0	28.48123550415039	3.2417495250701904
1.0	29680000.0	29690000.0	43.0	44.564144134521484	5.810492515563965
1.0	29700000.0	29710000.0	52.0	62.7751579284668	8.240376472473145
1.0	29760000.0	29770000.0	49.0	53.86913299560547	7.109577178955078
1.0	29770000.0	29780000.0	35.0	48.39757537841797	6.35952615737915
1.0	29850000.0	29860000.0	103.0	65.47650909423828	8.665820121765137
1.0	29870000.0	29880000.0	24.0	50.96689987182617	7.038670539855957
1.0	30040000.0	30050000.0	67.0	70.58208465576172	23.43073272705078
1.0	30090000.0	30100000.0	89.0	54.838844299316406	7.266960144042969
1.0	30110000.0	30120000.0	53.0	56.21729278564453	7.399899959564209
1.0	30130000.0	30140000.0	88.0	77.17610168457031	9.575920104980469
1.0	30150000.0	30160000.0	56.0	56.73320770263672	7.462002754211426
1.0	30160000.0	30170000.0	48.0	65.44198608398438	8.481197357177734
1.0	30180000.0	30190000.0	61.0	59.2231559753418	7.724064826965332
1.0	30270000.0	30280000.0	56.0	64.87284851074219	8.416505813598633
1.0	30370000.0	30380000.0	64.0	68.85025024414062	8.829385757446289
1.0	30420000.0	30430000.0	69.0	69.79805755615234	8.92569351196289
1.0	30560000.0	30570000.0	73.0	65.08474731445312	8.419015884399414
1.0	30590000.0	30600000.0	57.0	63.00963592529297	8.227470397949219
1.0	30600000.0	30610000.0	56.0	67.2053451538086	8.664050102233887
1.0	30610000.0	30620000.0	78.0	69.56563568115234	8.902872085571289
1.0	30650000.0	30660000.0	79.0	66.11902618408203	8.552517890930176
1.0	30740000.0	30750000.0	50.0	63.16515350341797	8.236250877380371
1.0	30760000.0	30770000.0	85.0	67.55845642089844	8.689922332763672
1.0	30890000.0	30900000.0	60.0	50.08099365234375	6.575961112976074
1.0	30900000.0	30910000.0	64.0	70.14218139648438	8.982311248779297
1.0	30930000.0	30940000.0	54.0	46.925254821777344	6.137287616729736
1.0	30960000.0	30970000.0	41.0	44.945777893066406	5.906817436218262
1.0	31010000.0	31020000.0	46.0	49.220542907714844	6.464221954345703
1.0	31060000.0	31070000.0	63.0	55.62529373168945	7.360817909240723
1.0	31100000.0	31110000.0	43.0	48.73265838623047	6.444398403167725
1.0	31130000.0	31140000.0	23.0	38.24208450317383	4.855931282043457
1.0	31170000.0	31180000.0	39.0	36.596778869628906	4.569698333740234
1.0	31180000.0	31190000.0	37.0	41.628318786621094	5.40509033203125
1.0	31260000.0	31270000.0	35.0	41.05972671508789	5.302361488342285
1.0	31290000.0	31300000.0	30.0	33.60215377807617	4.142947196960449
1.0	31330000.0	31340000.0	52.0	42.3474006652832	5.535948753356934
1.0	31350000.0	31360000.0	24.0	31.456192016601562	3.705214023590088
1.0	31430000.0	31440000.0	41.0	35.317787170410156	4.371927261352539
1.0	31450000.0	31460000.0	35.0	35.90721893310547	4.463011741638184
1.0	31540000.0	31550000.0	52.0	43.70038604736328	5.7304816246032715
1.0	31630000.0	31640000.0	30.0	37.441932678222656	4.727770805358887
1.0	31700000.0	31710000.0	38.0	41.20671463012695	5.347570419311523
1.0	31850000.0	31860000.0	21.0	30.3896541595459	3.5809428691864014
1.0	31860000.0	31870000.0	24.0	33.95578384399414	4.181108474731445
1.0	31880000.0	31890000.0	22.0	27.381298065185547	3.1264660358428955
1.0	31900000.0	31910000.0	21.0	24.99330711364746	2.704881191253662
1.0	32020000.0	32030000.0	38.0	42.2404899597168	5.497033596038818
1.0	32100000.0	32110000.0	21.0	26.81719970703125	3.005563735961914
1.0	32110000.0	32120000.0	39.0	29.8135986328125	3.4631943702697754
1.0	32120000.0	32130000.0	27.0	27.002445220947266	3.0259251594543457
1.0	32190000.0	32200000.0	29.0	26.540767669677734	2.950552225112915
1.0	32210000.0	32220000.0	28.0	27.161895751953125	3.0450448989868164
1.0	32280000.0	32290000.0	40.0	38.00194549560547	4.773829460144043
1.0	32370000.0	32380000.0	29.0	36.268951416015625	4.52360200881958
1.0	32410000.0	32420000.0	40.0	36.50824737548828	4.586071968078613
1.0	32430000.0	32440000.0	45.0	43.720863342285156	5.720049858093262
1.0	32510000.0	32520000.0	33.0	30.886276245117188	3.6531028747558594
1.0	32570000.0	32580000.0	31.0	30.387863159179688	3.4525837898254395
1.0	32710000.0	32720000.0	24.0	35.92810821533203	4.476454257965088
1.0	32720000.0	32730000.0	27.0	41.11441421508789	5.34234619140625
1.0	32860000.0	32870000.0	30.0	36.85834884643555	4.634132385253906
1.0	32870000.0	32880000.0	28.0	39.488067626953125	5.066667556762695
1.0	32890000.0	32900000.0	21.0	40.51868438720703	5.19620943069458
1.0	32920000.0	32930000.0	26.0	48.738922119140625	6.471318244934082
1.0	32950000.0	32960000.0	43.0	38.13908004760742	4.818453311920166
1.0	33070000.0	33080000.0	40.0	31.132741928100586	3.7261128425598145
1.0	33150000.0	33160000.0	25.0	30.347118377685547	3.5602195262908936
1.0	33280000.0	33290000.0	28.0	26.988998413085938	2.976733446121216
1.0	33480000.0	33490000.0	37.0	29.118688583374023	3.345416307449341
1.0	33490000.0	33500000.0	31.0	31.5492000579834	3.7517287731170654
1.0	33600000.0	33610000.0	37.0	33.496681213378906	4.106706142425537
1.0	33630000.0	33640000.0	18.0	27.797510147094727	3.161389112472534
1.0	33650000.0	33660000.0	35.0	44.833900451660156	5.895780086517334
1.0	33730000.0	33740000.0	25.0	25.676748275756836	2.8451898097991943
1.0	33750000.0	33760000.0	34.0	26.975738525390625	3.0487468242645264
1.0	34100000.0	34110000.0	60.0	57.74787139892578	7.561709403991699
1.0	34110000.0	34120000.0	65.0	63.42853546142578	8.279153823852539
1.0	34210000.0	34220000.0	72.0	72.91651916503906	9.214067459106445
1.0	34220000.0	34230000.0	60.0	66.15486145019531	8.562919616699219
1.0	34320000.0	34330000.0	78.0	70.04151153564453	8.952457427978516
1.0	34470000.0	34480000.0	71.0	73.13948059082031	9.236284255981445
1.0	34490000.0	34500000.0	68.0	76.12645721435547	9.489866256713867
1.0	34620000.0	34630000.0	78.0	71.87045288085938	9.131988525390625
1.0	34720000.0	34730000.0	67.0	74.12904357910156	9.245002746582031
1.0	34780000.0	34790000.0	90.0	91.01573181152344	10.517971992492676
1.0	34880000.0	34890000.0	73.0	70.72111511230469	9.000687599182129
1.0	34960000.0	34970000.0	75.0	71.88867950439453	9.11726188659668
1.0	35020000.0	35030000.0	67.0	59.8013916015625	7.8417067527771
1.0	35070000.0	35080000.0	53.0	58.4034538269043	7.68593692779541
1.0	35080000.0	35090000.0	55.0	59.62876510620117	7.8306169509887695
1.0	35200000.0	35210000.0	38.0	47.93773651123047	6.344450950622559
1.0	35250000.0	35260000.0	49.0	37.98695373535156	4.722441673278809
1.0	35280000.0	35290000.0	67.0	49.76986312866211	6.585853576660156
1.0	35330000.0	35340000.0	33.0	45.74303436279297	5.935268402099609
1.0	35350000.0	35360000.0	51.0	64.43304443359375	8.348126411437988
1.0	35360000.0	35370000.0	53.0	52.14966583251953	6.906088829040527
1.0	35400000.0	35410000.0	61.0	64.51786041259766	8.426675796508789
1.0	35420000.0	35430000.0	53.0	46.0837516784668	5.951125621795654
1.0	35470000.0	35480000.0	30.0	35.88737487792969	4.45449161529541
1.0	35480000.0	35490000.0	41.0	37.33330535888672	4.69407844543457
1.0	35570000.0	35580000.0	40.0	35.99999237060547	4.479020595550537
1.0	35580000.0	35590000.0	36.0	41.64139938354492	5.377751350402832
1.0	35660000.0	35670000.0	54.0	49.01709747314453	6.497669219970703
1.0	35670000.0	35680000.0	51.0	47.36766815185547	6.249121189117432
1.0	35740000.0	35750000.0	36.0	38.19916915893555	4.850451469421387
1.0	35770000.0	35780000.0	41.0	35.85529708862305	4.462681770324707
1.0	35810000.0	35820000.0	34.0	35.831565856933594	4.480412483215332
1.0	35870000.0	35880000.0	31.0	33.49005889892578	4.076049327850342
1.0	35990000.0	36000000.0	40.0	33.164119720458984	4.035941123962402
1.0	36030000.0	36040000.0	39.0	28.7664737701416	3.3110759258270264
1.0	36080000.0	36090000.0	31.0	32.14269256591797	3.853153705596924
1.0	36120000.0	36130000.0	36.0	48.4792594909668	6.413601875305176
1.0	36130000.0	36140000.0	50.0	48.55709457397461	6.44773006439209
1.0	36140000.0	36150000.0	55.0	47.72312927246094	6.338131904602051
1.0	36190000.0	36200000.0	29.0	33.39690399169922	4.072176456451416
1.0	36260000.0	36270000.0	44.0	44.22710418701172	5.774236679077148
1.0	36290000.0	36300000.0	43.0	32.54217529296875	3.9185791015625
1.0	36320000.0	36330000.0	53.0	36.603553771972656	4.550605297088623
1.0	36360000.0	36370000.0	21.0	30.145549774169922	3.5388946533203125
1.0	36370000.0	36380000.0	24.0	30.419780731201172	3.5775694847106934
1.0	36380000.0	36390000.0	25.0	26.933147430419922	3.0202081203460693
1.0	36400000.0	36410000.0	33.0	36.61746597290039	4.607231140136719
1.0	36470000.0	36480000.0	36.0	34.90163803100586	4.310372829437256
1.0	36520000.0	36530000.0	40.0	35.42164993286133	4.392171859741211
1.0	36550000.0	36560000.0	29.0	26.998315811157227	3.00576114654541
1.0	36590000.0	36600000.0	26.0	32.05268478393555	3.838494062423706
1.0	36600000.0	36610000.0	29.0	28.91872787475586	3.325577974319458
1.0	36620000.0	36630000.0	16.0	28.01651954650879	3.1901886463165283
1.0	36700000.0	36710000.0	36.0	32.21063995361328	3.8638973236083984
1.0	36830000.0	36840000.0	34.0	29.392242431640625	3.3819851875305176
1.0	36910000.0	36920000.0	39.0	36.57794952392578	4.596078395843506
1.0	36920000.0	36930000.0	22.0	27.8616886138916	3.2227370738983154
1.0	37040000.0	37050000.0	46.0	45.90597915649414	6.0211100578308105
1.0	37100000.0	37110000.0	44.0	48.56171798706055	6.4068803787231445
1.0	37110000.0	37120000.0	54.0	51.14402770996094	6.7594780921936035
1.0	37130000.0	37140000.0	51.0	51.14302062988281	6.743669033050537
1.0	37160000.0	37170000.0	56.0	52.627838134765625	6.958319187164307
1.0	37300000.0	37310000.0	49.0	59.07270431518555	7.762791633605957
1.0	37350000.0	37360000.0	80.0	71.4985580444336	9.091108322143555
1.0	37380000.0	37390000.0	71.0	70.05437469482422	8.954257011413574
1.0	37440000.0	37450000.0	63.0	73.0359115600586	9.221196174621582
1.0	37470000.0	37480000.0	71.0	63.6875114440918	8.28173828125
1.0	37530000.0	37540000.0	78.0	66.40740966796875	8.597414016723633
1.0	37550000.0	37560000.0	56.0	75.384521484375	9.427190780639648
1.0	37680000.0	37690000.0	65.0	73.7601318359375	9.284326553344727
1.0	37710000.0	37720000.0	57.0	61.77361297607422	8.074251174926758
1.0	37730000.0	37740000.0	64.0	56.834861755371094	7.484129428863525
1.0	37800000.0	37810000.0	50.0	57.55274200439453	7.581544399261475
1.0	37810000.0	37820000.0	57.0	54.095726013183594	7.149105072021484
1.0	37850000.0	37860000.0	38.0	46.6961555480957	6.160946846008301
1.0	37930000.0	37940000.0	33.0	35.918128967285156	4.497117042541504
1.0	37940000.0	37950000.0	24.0	23.82907485961914	2.565413475036621
1.0	38000000.0	38010000.0	40.0	30.849756240844727	3.6400859355926514
1.0	38010000.0	38020000.0	36.0	30.589122772216797	3.634547710418701
1.0	38050000.0	38060000.0	34.0	32.80047607421875	3.9581570625305176
1.0	38090000.0	38100000.0	39.0	43.1627197265625	5.646717071533203
1.0	38260000.0	38270000.0	27.0	28.39029884338379	3.2606747150421143
1.0	38310000.0	38320000.0	37.0	32.711326599121094	3.9536330699920654
1.0	38410000.0	38420000.0	30.0	27.470535278320312	3.0739598274230957
1.0	38420000.0	38430000.0	31.0	27.76687240600586	3.144094705581665
1.0	38510000.0	38520000.0	19.0	32.40898513793945	3.8701679706573486
1.0	38550000.0	38560000.0	35.0	42.22991180419922	5.449136734008789
1.0	38660000.0	38670000.0	54.0	56.451072692871094	7.436654090881348
1.0	38760000.0	38770000.0	52.0	64.87689971923828	8.438838005065918
1.0	38840000.0	38850000.0	66.0	71.7081069946289	9.11298942565918
1.0	38850000.0	38860000.0	89.0	78.4644775390625	9.678386688232422
1.0	38910000.0	38920000.0	66.0	72.03270721435547	9.1343355178833
1.0	38930000.0	38940000.0	87.0	70.8785171508789	9.021702766418457
1.0	38950000.0	38960000.0	58.0	68.80323791503906	8.813161849975586
1.0	38980000.0	38990000.0	65.0	69.08183288574219	8.856202125549316
1.0	39020000.0	39030000.0	41.0	58.298973083496094	7.706490993499756
1.0	39050000.0	39060000.0	55.0	65.21192932128906	8.453862190246582
1.0	39260000.0	39270000.0	57.0	57.39922332763672	7.60291051864624
1.0	39280000.0	39290000.0	40.0	47.117576599121094	6.242179870605469
1.0	39420000.0	39430000.0	37.0	39.08049011230469	5.026541233062744
1.0	39460000.0	39470000.0	34.0	32.90972900390625	3.9855265617370605
1.0	39570000.0	39580000.0	29.0	28.776819229125977	3.284585475921631
1.0	39580000.0	39590000.0	35.0	32.419532775878906	3.8998255729675293
1.0	39590000.0	39600000.0	30.0	34.27885055541992	4.198843479156494
1.0	39630000.0	39640000.0	35.0	34.521907806396484	4.238825798034668
1.0	39670000.0	39680000.0	45.0	35.4535026550293	4.4234185218811035
1.0	39870000.0	39880000.0	24.0	29.709442138671875	3.4116549491882324
1.0	40060000.0	40070000.0	45.0	50.53254318237305	6.719828128814697
1.0	40100000.0	40110000.0	44.0	49.28205490112305	6.529794216156006
1.0	40200000.0	40210000.0	40.0	38.247859954833984	4.829627990722656
1.0	40250000.0	40260000.0	24.0	30.6412353515625	3.5753231048583984
1.0	40410000.0	40420000.0	35.0	35.5837287902832	4.4371161460876465
1.0	40430000.0	40440000.0	33.0	27.03255271911621	3.241412401199341
1.0	40510000.0	40520000.0	29.0	35.29294967651367	4.374022483825684
1.0	40570000.0	40580000.0	48.0	58.6440544128418	7.740740776062012
1.0	40580000.0	40590000.0	50.0	52.57673263549805	7.012542724609375
1.0	40590000.0	40600000.0	53.0	50.129695892333984	6.651548862457275
1.0	40610000.0	40620000.0	67.0	53.22246170043945	7.086000919342041
1.0	40680000.0	40690000.0	35.0	35.00121307373047	4.335363864898682
1.0	40690000.0	40700000.0	37.0	33.15024185180664	4.022426605224609
1.0	40760000.0	40770000.0	35.0	32.44609451293945	3.9113376140594482
1.0	41010000.0	41020000.0	54.0	41.8975944519043	5.359093189239502
1.0	41110000.0	41120000.0	21.0	30.230056762695312	3.5657544136047363
1.0	41170000.0	41180000.0	37.0	33.78102493286133	4.095738887786865
1.0	41180000.0	41190000.0	39.0	35.02264404296875	4.326132297515869
1.0	41310000.0	41320000.0	33.0	38.31061935424805	4.870448112487793
1.0	41330000.0	41340000.0	25.0	38.889488220214844	4.952126502990723
1.0	41360000.0	41370000.0	25.0	38.79067611694336	4.948338508605957
1.0	41540000.0	41550000.0	28.0	29.435169219970703	3.4356613159179688
1.0	41620000.0	41630000.0	39.0	34.90057373046875	4.312294960021973
1.0	41650000.0	41660000.0	39.0	35.8138313293457	4.453149795532227
1.0	41750000.0	41760000.0	45.0	46.31123733520508	6.089981555938721
1.0	41880000.0	41890000.0	36.0	32.48239517211914	3.9152934551239014
1.0	41900000.0	41910000.0	48.0	43.26551055908203	5.622611045837402
1.0	41950000.0	41960000.0	17.0	35.19666290283203	4.345517158508301
1.0	41990000.0	42000000.0	30.0	31.87832260131836	3.780501127243042
1.0	42050000.0	42060000.0	43.0	39.106658935546875	4.979084491729736
1.0	42120000.0	42130000.0	40.0	39.63217544555664	5.057629108428955
1.0	42180000.0	42190000.0	40.0	38.82646942138672	4.917730331420898
1.0	42190000.0	42200000.0	40.0	41.43711471557617	5.3256635665893555
1.0	42200000.0	42210000.0	43.0	41.871490478515625	5.381531715393066
1.0	42210000.0	42220000.0	33.0	40.14674377441406	5.1327009201049805
1.0	42260000.0	42270000.0	32.0	44.799198150634766	5.860745429992676
1.0	42330000.0	42340000.0	42.0	41.85832977294922	5.435749053955078
1.0	42370000.0	42380000.0	59.0	48.62505340576172	6.416070461273193
1.0	42440000.0	42450000.0	36.0	42.4477424621582	5.548776149749756
1.0	42530000.0	42540000.0	68.0	62.099365234375	8.106709480285645
1.0	42610000.0	42620000.0	43.0	44.46271896362305	5.809760570526123
1.0	42630000.0	42640000.0	25.0	31.855358123779297	3.8200740814208984
1.0	42800000.0	42810000.0	34.0	39.11658477783203	4.954348564147949
1.0	42890000.0	42900000.0	53.0	42.151763916015625	5.4972004890441895
1.0	42900000.0	42910000.0	50.0	41.19733428955078	5.325848579406738
1.0	42920000.0	42930000.0	31.0	33.852210998535156	4.155557155609131
1.0	42970000.0	42980000.0	42.0	45.620399475097656	6.003998279571533
1.0	43030000.0	43040000.0	38.0	43.81401824951172	5.70859432220459
1.0	43050000.0	43060000.0	58.0	40.003108978271484	5.140644550323486
1.0	43110000.0	43120000.0	33.0	42.82037353515625	5.535610198974609
1.0	43180000.0	43190000.0	31.0	33.18272018432617	4.015183925628662
1.0	43220000.0	43230000.0	39.0	29.338031768798828	3.388681411743164
1.0	43230000.0	43240000.0	34.0	30.669635772705078	3.5906097888946533
1.0	43320000.0	43330000.0	41.0	57.38962936401367	7.589789390563965
1.0	43340000.0	43350000.0	54.0	56.97373580932617	7.542288780212402
1.0	43350000.0	43360000.0	63.0	50.771881103515625	6.725687503814697
1.0	43510000.0	43520000.0	34.0	42.2971305847168	5.472878456115723
1.0	43600000.0	43610000.0	34.0	48.50898361206055	6.398826599121094
1.0	43620000.0	43630000.0	39.0	43.71231460571289	5.742915153503418
1.0	43700000.0	43710000.0	36.0	37.01964569091797	4.646174430847168
1.0	43800000.0	43810000.0	43.0	33.60400390625	4.115739822387695
1.0	43950000.0	43960000.0	31.0	41.14563751220703	5.366285800933838
1.0	44060000.0	44070000.0	23.0	21.001434326171875	2.877187490463257
1.0	44190000.0	44200000.0	37.0	35.527809143066406	4.420965194702148
1.0	44290000.0	44300000.0	36.0	35.22956085205078	4.374497413635254
1.0	44450000.0	44460000.0	29.0	26.625646591186523	2.966484308242798
1.0	44700000.0	44710000.0	28.0	25.589984893798828	2.8328685760498047
1.0	44710000.0	44720000.0	27.0	25.568294525146484	2.819789171218872
1.0	44810000.0	44820000.0	33.0	32.14303207397461	3.845533847808838
1.0	44850000.0	44860000.0	50.0	61.24296951293945	8.06745433807373
1.0	44870000.0	44880000.0	46.0	43.60694122314453	5.646498680114746
1.0	44880000.0	44890000.0	58.0	53.89061737060547	7.133427619934082
1.0	44930000.0	44940000.0	68.0	53.531463623046875	7.100522518157959
1.0	45010000.0	45020000.0	35.0	43.13694763183594	5.593643665313721
1.0	45030000.0	45040000.0	49.0	50.58898162841797	6.705477237701416
1.0	45040000.0	45050000.0	37.0	49.57548141479492	6.577461242675781
1.0	45160000.0	45170000.0	37.0	35.82175064086914	4.480226993560791
1.0	45170000.0	45180000.0	33.0	39.87175750732422	5.123871803283691
1.0	45180000.0	45190000.0	29.0	38.05714797973633	4.820497035980225
1.0	45190000.0	45200000.0	39.0	37.864097595214844	4.824057579040527
1.0	45250000.0	45260000.0	31.0	29.537731170654297	3.4186508655548096
1.0	45260000.0	45270000.0	19.0	27.00750160217285	3.0274062156677246
1.0	45290000.0	45300000.0	31.0	27.509246826171875	3.114344835281372
1.0	45300000.0	45310000.0	42.0	30.63869285583496	3.623232364654541
1.0	45350000.0	45360000.0	32.0	32.2652702331543	3.890852689743042
1.0	45400000.0	45410000.0	31.0	34.129493713378906	4.190939903259277
1.0	45520000.0	45530000.0	35.0	34.48834991455078	4.240616321563721
1.0	45590000.0	45600000.0	27.0	38.41351318359375	4.919275283813477
1.0	45650000.0	45660000.0	38.0	33.03873825073242	3.9801361560821533
1.0	45700000.0	45710000.0	25.0	46.65412521362305	6.17531681060791
1.0	45790000.0	45800000.0	27.0	22.2447452545166	2.308149576187134
1.0	45870000.0	45880000.0	39.0	34.96772766113281	4.337076663970947
1.0	46000000.0	46010000.0	31.0	37.6776237487793	4.7743821144104
1.0	46030000.0	46040000.0	24.0	26.765216827392578	3.2223384380340576
1.0	46060000.0	46070000.0	34.0	31.449024200439453	3.7320194244384766
1.0	46120000.0	46130000.0	35.0	31.13926124572754	3.7055163383483887
1.0	46150000.0	46160000.0	30.0	36.43605422973633	4.519418239593506
1.0	46280000.0	46290000.0	36.0	36.58739471435547	4.592128753662109
1.0	46300000.0	46310000.0	29.0	36.92897415161133	4.639290809631348
1.0	46310000.0	46320000.0	39.0	37.44095230102539	4.724918842315674
1.0	46320000.0	46330000.0	31.0	36.53204345703125	4.578230857849121
1.0	46340000.0	46350000.0	40.0	38.11175537109375	4.834805965423584
1.0	46360000.0	46370000.0	37.0	36.587493896484375	4.576176643371582
1.0	46450000.0	46460000.0	33.0	33.180110931396484	4.031558036804199
1.0	46490000.0	46500000.0	23.0	24.76639747619629	2.684439182281494
1.0	46610000.0	46620000.0	42.0	41.585182189941406	5.391716957092285
1.0	46620000.0	46630000.0	31.0	41.86681365966797	5.44412899017334
1.0	46630000.0	46640000.0	36.0	31.861181259155273	3.8539531230926514
1.0	46750000.0	46760000.0	28.0	28.73480224609375	3.2993006706237793
1.0	46910000.0	46920000.0	34.0	36.43091583251953	4.552468299865723
1.0	46990000.0	47000000.0	34.0	32.1279411315918	3.859356641769409
1.0	47000000.0	47010000.0	29.0	41.71566390991211	5.4247541427612305
1.0	47030000.0	47040000.0	17.0	26.21478843688965	2.912184715270996
1.0	47050000.0	47060000.0	21.0	27.331491470336914	3.0837559700012207
1.0	47080000.0	47090000.0	33.0	26.287891387939453	2.887113571166992
1.0	47150000.0	47160000.0	33.0	31.94500732421875	3.8097147941589355
1.0	47160000.0	47170000.0	30.0	31.92667007446289	3.7621982097625732
1.0	47460000.0	47470000.0	38.0	46.28093338012695	6.104945182800293
1.0	47650000.0	47660000.0	16.0	27.5583438873291	3.103160858154297
1.0	47660000.0	47670000.0	41.0	50.45731735229492	6.6949663162231445
1.0	47670000.0	47680000.0	49.0	38.06673049926758	4.833915710449219
1.0	47750000.0	47760000.0	25.0	30.35146713256836	3.548344373703003
1.0	47790000.0	47800000.0	29.0	28.9659481048584	3.3547515869140625
1.0	47810000.0	47820000.0	34.0	29.769168853759766	3.5800280570983887
1.0	47840000.0	47850000.0	32.0	31.854061126708984	3.8086495399475098
1.0	47910000.0	47920000.0	28.0	39.082454681396484	4.990738868713379
1.0	47930000.0	47940000.0	27.0	37.994285583496094	4.8367815017700195
1.0	48060000.0	48070000.0	37.0	47.331886291503906	6.2881622314453125
1.0	48070000.0	48080000.0	43.0	48.4384880065918	6.475825309753418
1.0	48110000.0	48120000.0	26.0	37.02867889404297	4.677546501159668
1.0	48190000.0	48200000.0	45.0	38.055992126464844	4.80007266998291
1.0	48230000.0	48240000.0	30.0	34.32293701171875	4.205142021179199
1.0	48390000.0	48400000.0	49.0	35.80760955810547	4.466526985168457
1.0	48410000.0	48420000.0	39.0	37.374855041503906	4.7424726486206055
1.0	48430000.0	48440000.0	23.0	40.08026885986328	5.166149616241455
1.0	48450000.0	48460000.0	34.0	40.658119201660156	5.2399749755859375
1.0	48560000.0	48570000.0	47.0	46.06471252441406	5.97937536239624
1.0	48590000.0	48600000.0	57.0	59.751686096191406	7.863682746887207
1.0	48680000.0	48690000.0	47.0	40.442543029785156	5.191381931304932
1.0	48710000.0	48720000.0	29.0	45.11826705932617	5.877739906311035
1.0	48750000.0	48760000.0	43.0	41.3881950378418	5.373089790344238
1.0	48790000.0	48800000.0	48.0	45.804039001464844	6.021063804626465
1.0	48960000.0	48970000.0	64.0	48.60062789916992	6.438500881195068
1.0	49000000.0	49010000.0	69.0	61.973785400390625	8.09911060333252
1.0	49030000.0	49040000.0	50.0	64.6131591796875	8.386167526245117
1.0	49040000.0	49050000.0	59.0	63.501922607421875	8.267045974731445
1.0	49070000.0	49080000.0	72.0	67.56414031982422	8.710222244262695
1.0	49120000.0	49130000.0	66.0	66.97225952148438	8.64967155456543
1.0	49140000.0	49150000.0	47.0	57.22239303588867	7.505911350250244
1.0	49200000.0	49210000.0	87.0	68.19464874267578	8.790898323059082
1.0	49210000.0	49220000.0	55.0	70.31949615478516	8.98385238647461
1.0	49290000.0	49300000.0	89.0	77.01529693603516	9.559623718261719
1.0	49360000.0	49370000.0	66.0	83.31697845458984	10.029495239257812
1.0	49370000.0	49380000.0	75.0	78.10061645507812	9.643211364746094
1.0	49400000.0	49410000.0	73.0	76.38710021972656	9.514877319335938
1.0	49450000.0	49460000.0	82.0	91.16658782958984	10.520198822021484
1.0	49480000.0	49490000.0	86.0	85.48143005371094	10.177599906921387
1.0	49540000.0	49550000.0	98.0	99.1991958618164	10.945755004882812
1.0	49570000.0	49580000.0	97.0	95.05171203613281	10.734155654907227
1.0	49620000.0	49630000.0	85.0	93.67493438720703	10.670334815979004
1.0	49630000.0	49640000.0	98.0	94.55960845947266	10.727800369262695
1.0	49710000.0	49720000.0	95.0	100.10127258300781	11.000110626220703
1.0	49820000.0	49830000.0	85.0	101.7291030883789	11.059708595275879
1.0	49860000.0	49870000.0	90.0	107.54119873046875	11.337575912475586
1.0	49880000.0	49890000.0	102.0	109.01948547363281	11.398927688598633
1.0	49900000.0	49910000.0	105.0	110.79255676269531	11.491589546203613
1.0	49950000.0	49960000.0	102.0	104.1488265991211	11.183967590332031
1.0	50070000.0	50080000.0	114.0	106.83891296386719	11.301706314086914
1.0	50090000.0	50100000.0	92.0	107.5830307006836	11.328691482543945
1.0	50130000.0	50140000.0	93.0	111.96894836425781	11.536734580993652
1.0	50170000.0	50180000.0	108.0	107.1514892578125	11.327564239501953
1.0	50180000.0	50190000.0	99.0	106.62461853027344	11.300039291381836
1.0	50210000.0	50220000.0	106.0	104.4922103881836	11.201108932495117
1.0	50240000.0	50250000.0	95.0	102.50679779052734	11.11557674407959
1.0	50290000.0	50300000.0	88.0	78.6962890625	9.717031478881836
1.0	50350000.0	50360000.0	88.0	88.38257598876953	10.359813690185547
1.0	50410000.0	50420000.0	63.0	85.23686981201172	10.171628952026367
1.0	50500000.0	50510000.0	93.0	89.3896255493164	10.425053596496582
1.0	50530000.0	50540000.0	79.0	90.93562316894531	10.502318382263184
1.0	50540000.0	50550000.0	95.0	81.0766372680664	9.87181282043457
1.0	50550000.0	50560000.0	92.0	91.55683135986328	10.54249382019043
1.0	50600000.0	50610000.0	83.0	81.96067810058594	9.938568115234375
1.0	50630000.0	50640000.0	86.0	78.13609313964844	9.652290344238281
1.0	50650000.0	50660000.0	60.0	76.2379379272461	9.495864868164062
1.0	50660000.0	50670000.0	71.0	77.53764343261719	9.605033874511719
1.0	50760000.0	50770000.0	66.0	73.35717010498047	9.25922966003418
1.0	50820000.0	50830000.0	63.0	70.84960174560547	9.042989730834961
1.0	50870000.0	50880000.0	73.0	73.40116882324219	9.296841621398926
1.0	51100000.0	51110000.0	48.0	38.906776428222656	4.959910869598389
1.0	51290000.0	51300000.0	47.0	39.29617691040039	5.019423007965088
1.0	51430000.0	51440000.0	43.0	45.721981048583984	5.999234199523926
1.0	51480000.0	51490000.0	62.0	60.36480712890625	7.930731296539307
1.0	51510000.0	51520000.0	52.0	63.048118591308594	8.232914924621582
1.0	51570000.0	51580000.0	46.0	59.30414962768555	7.8178205490112305
1.0	51590000.0	51600000.0	53.0	58.821807861328125	7.749383449554443
1.0	51780000.0	51790000.0	23.0	29.651931762695312	3.4320616722106934
1.0	51790000.0	51800000.0	26.0	28.4711971282959	3.2556095123291016
1.0	51810000.0	51820000.0	31.0	29.607858657836914	3.427669048309326
1.0	51950000.0	51960000.0	36.0	37.30040740966797	4.696435451507568
1.0	52040000.0	52050000.0	36.0	38.859466552734375	4.93421745300293
1.0	52050000.0	52060000.0	46.0	44.93123245239258	5.866415500640869
1.0	52070000.0	52080000.0	46.0	48.15262985229492	6.372457981109619
1.0	52250000.0	52260000.0	35.0	33.7057991027832	4.11628532409668
1.0	52290000.0	52300000.0	42.0	38.77846145629883	4.926854610443115
1.0	52330000.0	52340000.0	39.0	36.624794006347656	4.586409568786621
1.0	52340000.0	52350000.0	28.0	52.34113693237305	6.834860324859619
1.0	52370000.0	52380000.0	50.0	46.90428924560547	6.151251316070557
1.0	52450000.0	52460000.0	28.0	40.976905822753906	5.303603649139404
1.0	52540000.0	52550000.0	31.0	32.110172271728516	3.843554735183716
1.0	52560000.0	52570000.0	34.0	42.48711395263672	5.538393497467041
1.0	52650000.0	52660000.0	48.0	38.24957275390625	4.850920677185059
1.0	52660000.0	52670000.0	43.0	39.27960205078125	5.054634094238281
1.0	52690000.0	52700000.0	49.0	39.19194793701172	5.003467559814453
1.0	52720000.0	52730000.0	34.0	39.114295959472656	5.017690181732178
1.0	52780000.0	52790000.0	38.0	33.391754150390625	4.07387638092041
1.0	52880000.0	52890000.0	37.0	34.05895233154297	4.1590447425842285
1.0	52890000.0	52900000.0	41.0	32.48853302001953	3.910438060760498
1.0	52950000.0	52960000.0	39.0	37.55290603637695	4.727465629577637
1.0	52990000.0	53000000.0	30.0	37.19625473022461	4.664246082305908
1.0	53070000.0	53080000.0	38.0	36.98267364501953	4.645110130310059
1.0	53150000.0	53160000.0	31.0	30.556835174560547	3.6050617694854736
1.0	53280000.0	53290000.0	33.0	33.614776611328125	4.0828752517700195
1.0	53490000.0	53500000.0	30.0	33.86813735961914	4.143289566040039
1.0	53600000.0	53610000.0	38.0	38.30991744995117	4.881772041320801
1.0	53740000.0	53750000.0	30.0	24.444355010986328	2.6458544731140137
1.0	53760000.0	53770000.0	25.0	28.557836532592773	3.260615587234497
1.0	53810000.0	53820000.0	49.0	45.307701110839844	5.9574384689331055
1.0	53840000.0	53850000.0	50.0	43.0885009765625	5.581641674041748
1.0	53870000.0	53880000.0	42.0	46.899330139160156	6.168652534484863
1.0	54040000.0	54050000.0	42.0	39.16792678833008	4.973676681518555
1.0	54080000.0	54090000.0	46.0	44.99570083618164	5.8646345138549805
1.0	54090000.0	54100000.0	52.0	44.98783874511719	5.907270908355713
1.0	54110000.0	54120000.0	48.0	50.53257751464844	6.690911769866943
1.0	54160000.0	54170000.0	32.0	41.76392364501953	5.386528015136719
1.0	54210000.0	54220000.0	40.0	48.2148323059082	6.419397830963135
1.0	54250000.0	54260000.0	28.0	31.387283325195312	3.7371983528137207
1.0	54290000.0	54300000.0	24.0	30.667713165283203	3.610678195953369
1.0	54350000.0	54360000.0	30.0	32.23035430908203	3.809152126312256
1.0	54410000.0	54420000.0	24.0	26.029552459716797	2.8674187660217285
1.0	54430000.0	54440000.0	29.0	32.360618591308594	3.8910834789276123
1.0	54470000.0	54480000.0	31.0	38.81348419189453	4.962647914886475
1.0	54500000.0	54510000.0	37.0	32.177452087402344	3.868790864944458
1.0	54570000.0	54580000.0	35.0	31.438711166381836	3.748966932296753
1.0	54580000.0	54590000.0	19.0	27.11469078063965	3.085395097732544
1.0	54610000.0	54620000.0	30.0	34.31636047363281	4.26089334487915
1.0	54670000.0	54680000.0	22.0	22.866418838500977	3.025714635848999
1.0	54940000.0	54950000.0	35.0	33.54136276245117	4.113383769989014
1.0	55020000.0	55030000.0	28.0	27.66228675842285	3.1893844604492188
1.0	55100000.0	55110000.0	50.0	34.615562438964844	4.279128074645996
1.0	55130000.0	55140000.0	29.0	31.900405883789062	3.8484244346618652
1.0	55220000.0	55230000.0	22.0	24.76128578186035	2.685288190841675
1.0	55300000.0	55310000.0	32.0	32.5263671875	3.940439224243164
1.0	55350000.0	55360000.0	33.0	32.95140838623047	3.9477591514587402
1.0	55400000.0	55410000.0	33.0	40.479652404785156	5.244730472564697
1.0	55510000.0	55520000.0	27.0	23.98330307006836	2.562324047088623
1.0	55570000.0	55580000.0	32.0	32.14231491088867	3.8439841270446777
1.0	55610000.0	55620000.0	37.0	35.63774490356445	4.428890228271484
1.0	55690000.0	55700000.0	51.0	48.935333251953125	6.468255519866943
1.0	55700000.0	55710000.0	76.0	48.1735725402832	6.352038383483887
1.0	55730000.0	55740000.0	42.0	55.359214782714844	7.329592227935791
1.0	55890000.0	55900000.0	49.0	52.542518615722656	6.955477714538574
1.0	55900000.0	55910000.0	64.0	54.93347930908203	7.267230987548828
1.0	55940000.0	55950000.0	50.0	50.693885803222656	6.728955268859863
1.0	55960000.0	55970000.0	31.0	43.5576286315918	5.546514987945557
1.0	55970000.0	55980000.0	59.0	55.01080322265625	7.240362644195557
1.0	55990000.0	56000000.0	50.0	53.786651611328125	7.100337028503418
1.0	56170000.0	56180000.0	78.0	76.06565856933594	9.48693561553955
1.0	56250000.0	56260000.0	77.0	79.0108642578125	9.731563568115234
1.0	56300000.0	56310000.0	96.0	82.4591293334961	9.968244552612305
1.0	56370000.0	56380000.0	65.0	80.51293182373047	9.838752746582031
1.0	56400000.0	56410000.0	78.0	77.98713684082031	9.652791976928711
1.0	56470000.0	56480000.0	83.0	83.72005462646484	10.05492877960205
1.0	56490000.0	56500000.0	71.0	80.85601043701172	9.87319564819336
1.0	56500000.0	56510000.0	70.0	82.78125	9.990017890930176
1.0	56540000.0	56550000.0	87.0	76.76205444335938	9.550569534301758
1.0	56600000.0	56610000.0	61.0	68.22196960449219	8.79188346862793
1.0	56670000.0	56680000.0	57.0	71.25892639160156	9.066658020019531
1.0	56720000.0	56730000.0	57.0	60.64961624145508	7.972867488861084
1.0	56830000.0	56840000.0	31.0	34.6616325378418	4.219971656799316
1.0	56850000.0	56860000.0	45.0	43.74751281738281	5.7270426750183105
1.0	56920000.0	56930000.0	41.0	39.161617279052734	5.0468878746032715
1.0	56930000.0	56940000.0	46.0	39.058570861816406	4.985847473144531
1.0	56940000.0	56950000.0	40.0	39.16889572143555	4.969229698181152
1.0	56950000.0	56960000.0	37.0	39.72381591796875	5.11112117767334
1.0	56960000.0	56970000.0	34.0	38.95820236206055	4.965514183044434
1.0	57100000.0	57110000.0	46.0	56.66374969482422	7.507729530334473
1.0	57110000.0	57120000.0	53.0	52.30784225463867	6.847001552581787
1.0	57160000.0	57170000.0	47.0	57.32293701171875	7.600313663482666
1.0	57180000.0	57190000.0	61.0	61.13117599487305	8.017120361328125
1.0	57220000.0	57230000.0	62.0	60.9775276184082	7.9910783767700195
1.0	57250000.0	57260000.0	50.0	58.05595779418945	7.674748420715332
1.0	57270000.0	57280000.0	58.0	55.16804885864258	7.279820442199707
1.0	57290000.0	57300000.0	51.0	60.5810432434082	7.9824652671813965
1.0	57300000.0	57310000.0	67.0	60.82698440551758	7.97152042388916
1.0	57310000.0	57320000.0	75.0	60.18561553955078	7.879809379577637
1.0	57380000.0	57390000.0	58.0	59.424041748046875	7.835021018981934
1.0	57460000.0	57470000.0	66.0	68.26371765136719	8.794645309448242
1.0	57470000.0	57480000.0	65.0	69.5987548828125	8.923139572143555
1.0	57580000.0	57590000.0	59.0	73.21034240722656	9.245771408081055
1.0	57620000.0	57630000.0	73.0	72.8773193359375	9.227323532104492
1.0	57680000.0	57690000.0	75.0	64.47103118896484	8.37756633758545
1.0	57700000.0	57710000.0	75.0	71.17000579833984	9.062074661254883
1.0	57730000.0	57740000.0	44.0	68.80859375	8.8568115234375
1.0	57790000.0	57800000.0	59.0	75.76935577392578	9.460348129272461
1.0	57800000.0	57810000.0	58.0	67.90748596191406	8.732717514038086
1.0	57810000.0	57820000.0	75.0	70.3960189819336	8.985387802124023
1.0	57840000.0	57850000.0	83.0	75.66754150390625	9.45246410369873
1.0	57880000.0	57890000.0	66.0	69.65616607666016	8.94111442565918
1.0	57940000.0	57950000.0	89.0	69.4343032836914	8.897564888000488
1.0	58060000.0	58070000.0	60.0	64.95516967773438	8.394063949584961
1.0	58070000.0	58080000.0	65.0	69.6946029663086	8.918124198913574
1.0	58080000.0	58090000.0	62.0	69.31022644042969	8.897201538085938
1.0	58100000.0	58110000.0	63.0	74.22660064697266	9.325742721557617
1.0	58110000.0	58120000.0	76.0	82.65467834472656	9.986085891723633
1.0	58120000.0	58130000.0	74.0	79.1301040649414	9.73006820678711
1.0	58210000.0	58220000.0	95.0	86.45082092285156	10.232378005981445
1.0	58240000.0	58250000.0	96.0	87.48981475830078	10.307093620300293
1.0	58260000.0	58270000.0	73.0	75.54947662353516	9.441596031188965
1.0	58350000.0	58360000.0	57.0	71.24666595458984	9.069021224975586
1.0	58370000.0	58380000.0	68.0	69.17195892333984	8.865415573120117
1.0	58420000.0	58430000.0	79.0	76.09759521484375	9.484643936157227
1.0	58520000.0	58530000.0	44.0	69.04085540771484	8.857891082763672
1.0	58540000.0	58550000.0	69.0	69.25714111328125	8.871898651123047
1.0	58580000.0	58590000.0	68.0	60.102317810058594	7.878762245178223
1.0	58610000.0	58620000.0	59.0	62.01826095581055	8.118882179260254
1.0	58620000.0	58630000.0	56.0	54.641578674316406	7.2457380294799805
1.0	58640000.0	58650000.0	69.0	64.9461898803711	8.4462308883667
1.0	58650000.0	58660000.0	65.0	60.50012969970703	7.952284336090088
1.0	58740000.0	58750000.0	42.0	49.79955291748047	6.543178558349609
1.0	58800000.0	58810000.0	50.0	50.019447326660156	6.6105828285217285
1.0	58860000.0	58870000.0	34.0	47.12628936767578	6.213034629821777
1.0	58890000.0	58900000.0	35.0	39.75019836425781	5.0868072509765625
1.0	58900000.0	58910000.0	40.0	40.650146484375	5.2358832359313965
1.0	58920000.0	58930000.0	30.0	37.39988327026367	4.72109317779541
1.0	58930000.0	58940000.0	49.0	33.42850112915039	4.063218593597412
1.0	58970000.0	58980000.0	29.0	36.208560943603516	4.389740943908691
1.0	59050000.0	59060000.0	29.0	39.06317901611328	4.971213340759277
1.0	59070000.0	59080000.0	40.0	41.65961456298828	5.3830766677856445
1.0	59080000.0	59090000.0	28.0	35.2279167175293	4.393410682678223
1.0	59090000.0	59100000.0	34.0	41.58972930908203	5.384165287017822
1.0	59100000.0	59110000.0	37.0	40.9372444152832	5.29941987991333
1.0	59150000.0	59160000.0	35.0	33.97119903564453	4.157680511474609
1.0	59230000.0	59240000.0	37.0	38.32300567626953	4.912432670593262
1.0	59240000.0	59250000.0	40.0	39.32944869995117	5.055299282073975
1.0	59310000.0	59320000.0	37.0	40.37400817871094	5.233062267303467
1.0	59320000.0	59330000.0	32.0	34.955299377441406	4.326858043670654
1.0	59390000.0	59400000.0	25.0	37.750118255615234	4.776947975158691
1.0	59410000.0	59420000.0	36.0	36.07627487182617	4.521902084350586
1.0	59440000.0	59450000.0	25.0	35.919151306152344	4.489974021911621
1.0	59470000.0	59480000.0	31.0	36.54972457885742	4.58673620223999
1.0	59490000.0	59500000.0	52.0	36.17418670654297	4.515159606933594
1.0	59500000.0	59510000.0	27.0	38.741127014160156	4.929537773132324
1.0	59530000.0	59540000.0	40.0	38.63801193237305	4.919928550720215
1.0	59540000.0	59550000.0	29.0	40.698368072509766	5.233485698699951
1.0	59560000.0	59570000.0	41.0	42.14086151123047	5.442263603210449
1.0	59600000.0	59610000.0	42.0	40.10437774658203	5.179235935211182
1.0	59750000.0	59760000.0	44.0	46.32255935668945	6.104979991912842
1.0	59840000.0	59850000.0	29.0	33.787559509277344	4.1211981773376465
1.0	59870000.0	59880000.0	44.0	37.799652099609375	4.785009860992432
1.0	59900000.0	59910000.0	37.0	35.77344512939453	4.402888298034668
1.0	60040000.0	60050000.0	26.0	37.80982208251953	4.8005852699279785
1.0	60060000.0	60070000.0	35.0	34.7193603515625	4.294995307922363
1.0	60150000.0	60160000.0	34.0	36.3800048828125	4.541903018951416
1.0	60190000.0	60200000.0	42.0	40.21815872192383	5.232903003692627
1.0	60440000.0	60450000.0	56.0	51.049110412597656	6.7237749099731445
1.0	60470000.0	60480000.0	62.0	59.21906280517578	7.79150390625
1.0	60510000.0	60520000.0	60.0	63.099891662597656	8.231724739074707
1.0	60520000.0	60530000.0	42.0	59.21657180786133	7.7936506271362305
1.0	60590000.0	60600000.0	46.0	59.38566207885742	7.8049492835998535
1.0	60620000.0	60630000.0	47.0	57.40694046020508	7.552166938781738
1.0	60650000.0	60660000.0	87.0	73.58026885986328	9.289215087890625
1.0	60750000.0	60760000.0	76.0	69.08871459960938	8.859400749206543
1.0	60770000.0	60780000.0	80.0	78.04292297363281	9.647930145263672
1.0	60790000.0	60800000.0	67.0	75.55624389648438	9.44389533996582
1.0	60930000.0	60940000.0	67.0	56.28687286376953	7.3629045486450195
1.0	61060000.0	61070000.0	65.0	63.907081604003906	8.322019577026367
1.0	61190000.0	61200000.0	48.0	55.44537353515625	7.337071895599365
1.0	61320000.0	61330000.0	44.0	52.81409454345703	6.997162818908691
1.0	61350000.0	61360000.0	46.0	52.2525634765625	6.94940185546875
1.0	61380000.0	61390000.0	39.0	45.203853607177734	5.927489280700684
1.0	61400000.0	61410000.0	45.0	49.743927001953125	6.566758632659912
1.0	61440000.0	61450000.0	35.0	46.17573928833008	6.075922966003418
1.0	61650000.0	61660000.0	31.0	40.602264404296875	5.236472129821777
1.0	61660000.0	61670000.0	44.0	44.548301696777344	5.84162712097168
1.0	61670000.0	61680000.0	44.0	44.006134033203125	5.737383842468262
1.0	61680000.0	61690000.0	50.0	48.5179328918457	6.419696807861328
1.0	61760000.0	61770000.0	38.0	40.615047454833984	5.230708122253418
1.0	61770000.0	61780000.0	38.0	36.16944122314453	4.531355381011963
1.0	61780000.0	61790000.0	32.0	42.609718322753906	5.55307674407959
1.0	61840000.0	61850000.0	30.0	40.239662170410156	5.1808247566223145
1.0	61900000.0	61910000.0	30.0	35.37041473388672	4.351993083953857
1.0	61910000.0	61920000.0	38.0	35.858360290527344	4.45382833480835
1.0	61960000.0	61970000.0	34.0	48.52716827392578	6.389707088470459
1.0	61970000.0	61980000.0	48.0	53.03148651123047	7.0057525634765625
1.0	62000000.0	62010000.0	51.0	53.178855895996094	7.051177024841309
1.0	62020000.0	62030000.0	58.0	57.148193359375	7.552955627441406
1.0	62040000.0	62050000.0	49.0	51.924041748046875	6.819821834564209
1.0	62110000.0	62120000.0	45.0	48.87406539916992	6.457862854003906
1.0	62190000.0	62200000.0	31.0	45.31167984008789	5.878231525421143
1.0	62220000.0	62230000.0	41.0	32.94071578979492	3.9728362560272217
1.0	62260000.0	62270000.0	45.0	30.927001953125	4.034597873687744
1.0	62300000.0	62310000.0	38.0	35.218284606933594	4.3579421043396
1.0	62370000.0	62380000.0	37.0	33.19408416748047	3.9590981006622314
1.0	62470000.0	62480000.0	36.0	36.20665740966797	4.51040506362915
1.0	62480000.0	62490000.0	35.0	36.22883224487305	4.510106563568115
1.0	62580000.0	62590000.0	41.0	34.66831588745117	4.25221586227417
1.0	62660000.0	62670000.0	45.0	32.78861618041992	3.8978469371795654
1.0	62740000.0	62750000.0	42.0	45.88798141479492	6.0088300704956055
1.0	62770000.0	62780000.0	43.0	47.19562530517578	6.179604530334473
1.0	62790000.0	62800000.0	45.0	46.148048400878906	6.022131443023682
1.0	62800000.0	62810000.0	46.0	42.79266357421875	5.537232875823975
1.0	62810000.0	62820000.0	40.0	42.256988525390625	5.4936113357543945
1.0	62830000.0	62840000.0	64.0	49.11750030517578	6.520449161529541
1.0	62850000.0	62860000.0	43.0	44.42670440673828	5.7758283615112305
1.0	62870000.0	62880000.0	49.0	43.44265365600586	5.671058177947998
1.0	62880000.0	62890000.0	46.0	45.32051467895508	5.9832563400268555
1.0	62930000.0	62940000.0	22.0	35.466957092285156	4.412921905517578
1.0	62960000.0	62970000.0	35.0	37.456077575683594	4.714737415313721
1.0	62980000.0	62990000.0	32.0	38.06610870361328	4.801495552062988
1.0	63090000.0	63100000.0	38.0	37.754112243652344	4.772370338439941
1.0	63300000.0	63310000.0	33.0	44.34255599975586	5.7851386070251465
1.0	63370000.0	63380000.0	45.0	57.435546875	7.559915065765381
1.0	63380000.0	63390000.0	58.0	57.90336227416992	7.645052433013916
1.0	63390000.0	63400000.0	45.0	62.146446228027344	8.131407737731934
1.0	63410000.0	63420000.0	49.0	62.638671875	8.187528610229492
1.0	63430000.0	63440000.0	62.0	57.423439025878906	7.5690460205078125
1.0	63450000.0	63460000.0	57.0	60.03227996826172	7.899709224700928
1.0	63460000.0	63470000.0	58.0	59.8682746887207	7.889859676361084
1.0	63540000.0	63550000.0	50.0	66.02127075195312	8.544405937194824
1.0	63550000.0	63560000.0	56.0	66.49046325683594	8.592233657836914
1.0	63580000.0	63590000.0	52.0	64.9886245727539	8.436033248901367
1.0	63600000.0	63610000.0	50.0	69.04895782470703	8.846353530883789
1.0	63610000.0	63620000.0	61.0	68.42604064941406	8.795458793640137
1.0	63620000.0	63630000.0	58.0	67.52335357666016	8.69829273223877
1.0	63670000.0	63680000.0	77.0	73.16621398925781	9.240510940551758
1.0	63710000.0	63720000.0	55.0	71.45207214355469	9.08140754699707
1.0	63780000.0	63790000.0	62.0	50.851402282714844	6.774975776672363
1.0	63800000.0	63810000.0	62.0	61.46409225463867	8.08409595489502
1.0	63870000.0	63880000.0	43.0	39.29026412963867	5.023190498352051
1.0	63890000.0	63900000.0	45.0	38.78649139404297	4.940749168395996
1.0	63920000.0	63930000.0	36.0	40.59345245361328	5.233595848083496
1.0	64010000.0	64020000.0	35.0	36.11423110961914	4.4914116859436035
1.0	64110000.0	64120000.0	40.0	34.28612518310547	3.587313413619995
1.0	64200000.0	64210000.0	49.0	56.938331604003906	7.529557704925537
1.0	64370000.0	64380000.0	40.0	45.922916412353516	6.023062705993652
1.0	64390000.0	64400000.0	28.0	36.9578742980957	4.60240364074707
1.0	64400000.0	64410000.0	53.0	45.454044342041016	5.940040588378906
1.0	64480000.0	64490000.0	50.0	44.63582229614258	5.82518196105957
1.0	64610000.0	64620000.0	55.0	53.29895782470703	7.039366245269775
1.0	64620000.0	64630000.0	52.0	53.576316833496094	7.091710090637207
1.0	64650000.0	64660000.0	60.0	53.3032341003418	7.033761501312256
1.0	64700000.0	64710000.0	43.0	60.46826934814453	7.966362953186035
1.0	64720000.0	64730000.0	58.0	59.941139221191406	7.879610538482666
1.0	64730000.0	64740000.0	64.0	54.094017028808594	7.196154594421387
1.0	64750000.0	64760000.0	54.0	58.154266357421875	7.656229496002197
1.0	64790000.0	64800000.0	44.0	53.52204132080078	7.077322483062744
1.0	64870000.0	64880000.0	59.0	58.13267135620117	7.683416843414307
1.0	64880000.0	64890000.0	41.0	45.27388381958008	5.825456142425537
1.0	64960000.0	64970000.0	42.0	48.60807418823242	6.406386375427246
1.0	65040000.0	65050000.0	33.0	42.42861557006836	5.5220866203308105
1.0	65110000.0	65120000.0	34.0	41.828514099121094	5.391031742095947
1.0	65140000.0	65150000.0	36.0	38.81830596923828	4.9585747718811035
1.0	65230000.0	65240000.0	37.0	38.14089584350586	4.847774028778076
1.0	65250000.0	65260000.0	34.0	35.99580001831055	4.483525276184082
1.0	65290000.0	65300000.0	37.0	34.583229064941406	4.25607967376709
1.0	65320000.0	65330000.0	26.0	29.262340545654297	3.356443405151367
1.0	65330000.0	65340000.0	31.0	30.512399673461914	3.5848846435546875
1.0	65350000.0	65360000.0	39.0	36.3873291015625	4.565638542175293
1.0	65380000.0	65390000.0	53.0	37.8226203918457	4.7699151039123535
1.0	65410000.0	65420000.0	33.0	38.007408142089844	4.817673206329346
1.0	65420000.0	65430000.0	48.0	36.40418243408203	4.5525054931640625
1.0	65470000.0	65480000.0	46.0	38.58642578125	4.927556991577148
1.0	65500000.0	65510000.0	39.0	35.968841552734375	4.506009101867676
1.0	65530000.0	65540000.0	40.0	36.852378845214844	4.575046539306641
1.0	65540000.0	65550000.0	38.0	50.02119064331055	6.636760711669922
1.0	65550000.0	65560000.0	40.0	46.72939682006836	6.185371398925781
1.0	65560000.0	65570000.0	43.0	48.93569564819336	6.497190952301025
1.0	65610000.0	65620000.0	30.0	30.80266761779785	3.5838253498077393
1.0	65640000.0	65650000.0	30.0	36.91672134399414	4.634038925170898
1.0	65650000.0	65660000.0	46.0	37.3083381652832	4.7035956382751465
1.0	65710000.0	65720000.0	52.0	49.772254943847656	6.591771125793457
1.0	65720000.0	65730000.0	31.0	44.45032501220703	5.761781692504883
1.0	65770000.0	65780000.0	62.0	51.316749572753906	6.8165998458862305
1.0	66070000.0	66080000.0	62.0	56.10419464111328	7.417199611663818
1.0	66260000.0	66270000.0	79.0	71.8550796508789	9.130495071411133
1.0	66300000.0	66310000.0	63.0	75.10504913330078	9.403787612915039
1.0	66310000.0	66320000.0	77.0	77.18609619140625	9.5845308303833
1.0	66330000.0	66340000.0	69.0	74.04610443115234	9.318870544433594
1.0	66480000.0	66490000.0	58.0	71.22449493408203	9.062910079956055
1.0	66500000.0	66510000.0	77.0	72.34394836425781	9.16350269317627
1.0	66570000.0	66580000.0	73.0	59.78510665893555	7.751809597015381
1.0	66600000.0	66610000.0	58.0	67.47850036621094	8.717432022094727
1.0	66610000.0	66620000.0	65.0	69.56721496582031	8.906285285949707
1.0	66630000.0	66640000.0	61.0	70.19670104980469	8.963890075683594
1.0	66710000.0	66720000.0	62.0	60.6236572265625	7.940354347229004
1.0	66820000.0	66830000.0	50.0	47.11906814575195	6.243260383605957
1.0	66840000.0	66850000.0	47.0	59.19541549682617	7.805673122406006
1.0	66970000.0	66980000.0	58.0	65.16739654541016	8.457661628723145
1.0	67000000.0	67010000.0	64.0	57.990478515625	7.6124091148376465
1.0	67090000.0	67100000.0	72.0	64.45655822753906	8.39975643157959
1.0	67240000.0	67250000.0	53.0	45.80656814575195	6.096165180206299
1.0	67270000.0	67280000.0	40.0	56.206878662109375	7.398049354553223
1.0	67290000.0	67300000.0	66.0	52.99878692626953	7.032988548278809
1.0	67300000.0	67310000.0	48.0	50.299110412597656	6.703494071960449
1.0	67320000.0	67330000.0	55.0	50.31300735473633	6.634603023529053
1.0	67390000.0	67400000.0	37.0	38.20761489868164	4.862118244171143
1.0	67450000.0	67460000.0	41.0	35.8012809753418	4.801088333129883
1.0	67530000.0	67540000.0	62.0	57.23958206176758	7.567447662353516
1.0	67580000.0	67590000.0	51.0	51.38655471801758	6.783492088317871
1.0	67600000.0	67610000.0	49.0	44.862178802490234	5.862500190734863
1.0	67610000.0	67620000.0	44.0	50.67124938964844	6.72843074798584
1.0	67650000.0	67660000.0	41.0	51.16934585571289	6.790097236633301
1.0	67700000.0	67710000.0	42.0	53.57661056518555	7.0654425621032715
1.0	67790000.0	67800000.0	50.0	48.457794189453125	6.40377140045166
1.0	67890000.0	67900000.0	39.0	36.135986328125	4.4605207443237305
1.0	67900000.0	67910000.0	41.0	45.746341705322266	5.992037296295166
1.0	67920000.0	67930000.0	37.0	45.028594970703125	5.949736595153809
1.0	67950000.0	67960000.0	46.0	43.18609619140625	5.600580215454102
1.0	68030000.0	68040000.0	30.0	38.654197692871094	4.938599586486816
1.0	68040000.0	68050000.0	50.0	41.3721923828125	5.345452785491943
1.0	68080000.0	68090000.0	45.0	42.73952102661133	5.54940938949585
1.0	68100000.0	68110000.0	43.0	41.155609130859375	5.315728664398193
1.0	68120000.0	68130000.0	40.0	46.96626281738281	6.193243503570557
1.0	68190000.0	68200000.0	41.0	33.10800552368164	4.0171637535095215
1.0	68250000.0	68260000.0	32.0	35.286495208740234	4.372160911560059
1.0	68360000.0	68370000.0	33.0	48.0921630859375	6.322535037994385
1.0	68390000.0	68400000.0	34.0	49.25895309448242	6.518050193786621
1.0	68540000.0	68550000.0	51.0	45.5677604675293	5.997923851013184
1.0	68580000.0	68590000.0	36.0	32.8838996887207	3.8913025856018066
1.0	68610000.0	68620000.0	46.0	32.96150207519531	3.442930221557617
1.0	68620000.0	68630000.0	37.0	33.87757110595703	4.042197227478027
1.0	68640000.0	68650000.0	24.0	38.2900276184082	4.83530330657959
1.0	68680000.0	68690000.0	36.0	43.38905715942383	5.621232509613037
1.0	68750000.0	68760000.0	54.0	52.089683532714844	6.884072303771973
1.0	68780000.0	68790000.0	51.0	50.925636291503906	6.74965763092041
1.0	68810000.0	68820000.0	53.0	61.08489990234375	8.016502380371094
1.0	68840000.0	68850000.0	63.0	55.46785354614258	7.368671417236328
1.0	68860000.0	68870000.0	59.0	65.19097900390625	8.461174011230469
1.0	68900000.0	68910000.0	69.0	61.9626579284668	8.115429878234863
1.0	69000000.0	69010000.0	66.0	78.55540466308594	9.696540832519531
1.0	69010000.0	69020000.0	89.0	87.66934967041016	10.343027114868164
1.0	69030000.0	69040000.0	83.0	80.54529571533203	9.834017753601074
1.0	69090000.0	69100000.0	83.0	88.44183349609375	10.355052947998047
1.0	69160000.0	69170000.0	93.0	93.2921142578125	10.632010459899902
1.0	69210000.0	69220000.0	113.0	100.29698181152344	10.987828254699707
1.0	69250000.0	69260000.0	110.0	97.26708984375	10.84930419921875
1.0	69330000.0	69340000.0	120.0	104.54631042480469	11.20341682434082
1.0	69360000.0	69370000.0	103.0	102.6456298828125	11.119750022888184
1.0	69440000.0	69450000.0	118.0	112.38961029052734	11.536221504211426
1.0	69460000.0	69470000.0	97.0	87.9687271118164	10.321390151977539
1.0	69540000.0	69550000.0	105.0	114.4278793334961	11.621241569519043
1.0	69550000.0	69560000.0	129.0	114.48863220214844	11.625179290771484
1.0	69600000.0	69610000.0	122.0	121.81709289550781	11.928756713867188
1.0	69650000.0	69660000.0	114.0	113.79581451416016	11.60330581665039
1.0	69780000.0	69790000.0	91.0	112.97041320800781	11.576269149780273
1.0	69800000.0	69810000.0	97.0	114.98640441894531	11.651780128479004
1.0	69910000.0	69920000.0	100.0	100.95210266113281	11.047090530395508
1.0	69930000.0	69940000.0	117.0	118.58406829833984	11.800779342651367
1.0	69950000.0	69960000.0	109.0	106.77339172363281	11.306207656860352
1.0	69970000.0	69980000.0	118.0	115.5414047241211	11.682380676269531
1.0	70010000.0	70020000.0	112.0	121.26297760009766	11.910265922546387
1.0	70020000.0	70030000.0	123.0	121.85682678222656	11.953493118286133
1.0	70050000.0	70060000.0	119.0	116.01841735839844	11.700600624084473
1.0	70140000.0	70150000.0	107.0	106.27976989746094	11.27570629119873
1.0	70330000.0	70340000.0	80.0	95.14260864257812	10.738436698913574
1.0	70340000.0	70350000.0	73.0	82.37486267089844	10.011672973632812
1.0	70380000.0	70390000.0	71.0	80.7550048828125	9.90796184539795
1.0	70400000.0	70410000.0	84.0	87.55976867675781	10.300949096679688
1.0	70460000.0	70470000.0	64.0	71.1405258178711	8.98437213897705
1.0	70470000.0	70480000.0	94.0	82.08160400390625	9.944682121276855
1.0	70570000.0	70580000.0	65.0	74.67229461669922	9.405630111694336
1.0	70580000.0	70590000.0	83.0	77.31637573242188	9.631406784057617
1.0	70590000.0	70600000.0	72.0	69.41532897949219	8.982809066772461
1.0	70630000.0	70640000.0	31.0	45.549617767333984	5.999959468841553
1.0	70690000.0	70700000.0	40.0	36.33666229248047	4.536689758300781
1.0	70840000.0	70850000.0	53.0	50.75571823120117	6.6984429359436035
1.0	70860000.0	70870000.0	43.0	58.01287841796875	7.662435054779053
1.0	70910000.0	70920000.0	53.0	58.25620651245117	7.684698581695557
1.0	70960000.0	70970000.0	55.0	62.41759490966797	8.166711807250977
1.0	70990000.0	71000000.0	68.0	73.03016662597656	9.28148078918457
1.0	71000000.0	71010000.0	75.0	79.22509765625	9.779356002807617
1.0	71120000.0	71130000.0	84.0	87.56351470947266	10.305829048156738
1.0	71140000.0	71150000.0	84.0	89.54918670654297	10.4302978515625
1.0	71200000.0	71210000.0	101.0	91.52024841308594	10.555719375610352
1.0	71250000.0	71260000.0	105.0	106.0337142944336	11.266484260559082
1.0	71290000.0	71300000.0	126.0	109.24699401855469	11.406351089477539
1.0	71310000.0	71320000.0	110.0	112.5527572631836	11.55001163482666
1.0	71390000.0	71400000.0	88.0	108.3401870727539	11.37501335144043
1.0	71490000.0	71500000.0	87.0	85.80366516113281	10.2242431640625
1.0	71520000.0	71530000.0	66.0	50.248905181884766	6.707613468170166
1.0	71600000.0	71610000.0	76.0	89.90986633300781	10.451434135437012
1.0	71730000.0	71740000.0	76.0	87.3000717163086	10.284273147583008
1.0	71790000.0	71800000.0	67.0	93.10189056396484	10.624870300292969
1.0	71800000.0	71810000.0	111.0	92.55472564697266	10.602804183959961
1.0	71820000.0	71830000.0	104.0	92.88142395019531	10.612065315246582
1.0	71840000.0	71850000.0	91.0	96.84710693359375	10.825998306274414
1.0	71910000.0	71920000.0	89.0	96.19956970214844	10.786320686340332
1.0	71970000.0	71980000.0	86.0	92.9418716430664	10.650571823120117
1.0	72000000.0	72010000.0	105.0	99.93556213378906	10.965420722961426
1.0	72010000.0	72020000.0	83.0	100.46446228027344	11.001324653625488
1.0	72040000.0	72050000.0	81.0	96.63337707519531	10.824117660522461
1.0	72130000.0	72140000.0	128.0	113.35005950927734	11.576231002807617
1.0	72240000.0	72250000.0	104.0	108.0196304321289	11.351823806762695
1.0	72290000.0	72300000.0	92.0	103.1615219116211	11.131232261657715
1.0	72310000.0	72320000.0	114.0	98.62672424316406	10.914216041564941
1.0	72330000.0	72340000.0	97.0	99.39205169677734	10.953678131103516
1.0	72540000.0	72550000.0	125.0	110.66011047363281	11.466856002807617
1.0	72600000.0	72610000.0	86.0	118.07679748535156	11.808709144592285
1.0	72650000.0	72660000.0	112.0	120.90657043457031	11.9003324508667
1.0	72690000.0	72700000.0	116.0	109.8206787109375	11.429991722106934
1.0	72730000.0	72740000.0	129.0	115.412109375	11.728025436401367
1.0	72760000.0	72770000.0	85.0	80.67779541015625	9.888659477233887
1.0	72770000.0	72780000.0	32.0	56.18097686767578	7.4753737449646
1.0	72830000.0	72840000.0	116.0	96.20120239257812	10.792627334594727
1.0	72840000.0	72850000.0	132.0	92.15961456298828	10.589007377624512
1.0	72870000.0	72880000.0	116.0	109.54325103759766	11.450178146362305
1.0	72890000.0	72900000.0	110.0	112.17431640625	11.524222373962402
1.0	72900000.0	72910000.0	122.0	113.44083404541016	11.596272468566895
1.0	72940000.0	72950000.0	102.0	117.57950592041016	11.767755508422852
1.0	73040000.0	73050000.0	128.0	127.6958999633789	12.149477005004883
1.0	73050000.0	73060000.0	131.0	125.2403335571289	12.062865257263184
1.0	73200000.0	73210000.0	145.0	142.2681121826172	12.598024368286133
1.0	73230000.0	73240000.0	131.0	137.3553924560547	12.474581718444824
1.0	73280000.0	73290000.0	143.0	136.4401397705078	12.45114517211914
1.0	73350000.0	73360000.0	141.0	128.15402221679688	12.171615600585938
1.0	73390000.0	73400000.0	138.0	134.27554321289062	12.380254745483398
1.0	73410000.0	73420000.0	130.0	132.5941925048828	12.327237129211426
1.0	73570000.0	73580000.0	144.0	142.21839904785156	12.605745315551758
1.0	73610000.0	73620000.0	126.0	142.32327270507812	12.60190486907959
1.0	73650000.0	73660000.0	147.0	136.8268585205078	12.504427909851074
1.0	73660000.0	73670000.0	129.0	134.7413330078125	12.396728515625
1.0	73710000.0	73720000.0	118.0	142.53419494628906	12.61350154876709
1.0	73850000.0	73860000.0	125.0	121.08683776855469	11.898147583007812
1.0	73940000.0	73950000.0	91.0	116.52363586425781	11.712645530700684
1.0	74000000.0	74010000.0	132.0	106.03926849365234	11.278949737548828
1.0	74070000.0	74080000.0	75.0	100.61360931396484	11.007619857788086
1.0	74130000.0	74140000.0	104.0	98.32095336914062	10.909248352050781
1.0	74140000.0	74150000.0	91.0	88.33216857910156	10.369296073913574
1.0	74170000.0	74180000.0	97.0	102.01686096191406	11.071284294128418
1.0	74310000.0	74320000.0	98.0	93.42427825927734	10.65449333190918
1.0	74320000.0	74330000.0	101.0	92.1565170288086	10.58346939086914
1.0	74330000.0	74340000.0	85.0	91.1452865600586	10.517687797546387
1.0	74350000.0	74360000.0	89.0	93.3640365600586	10.640054702758789
1.0	74390000.0	74400000.0	108.0	97.93449401855469	10.878262519836426
1.0	74430000.0	74440000.0	86.0	98.7934341430664	10.926902770996094
1.0	74530000.0	74540000.0	87.0	101.07255554199219	11.042183876037598
1.0	74600000.0	74610000.0	111.0	91.99462890625	10.58238410949707
1.0	74620000.0	74630000.0	108.0	95.8882064819336	10.778465270996094
1.0	74640000.0	74650000.0	78.0	94.78106689453125	10.730538368225098
1.0	74680000.0	74690000.0	57.0	85.46214294433594	10.190698623657227
1.0	74690000.0	74700000.0	92.0	101.66825103759766	11.082247734069824
1.0	74720000.0	74730000.0	77.0	87.84650421142578	10.320707321166992
1.0	74750000.0	74760000.0	91.0	86.7619400024414	10.259482383728027
1.0	74870000.0	74880000.0	85.0	93.74788665771484	10.664588928222656
1.0	74960000.0	74970000.0	106.0	92.42967987060547	10.621739387512207
1.0	74980000.0	74990000.0	90.0	97.07286834716797	10.858007431030273
1.0	74990000.0	75000000.0	110.0	87.52611541748047	10.330671310424805
1.0	75000000.0	75010000.0	120.0	97.98686981201172	10.882577896118164
1.0	75050000.0	75060000.0	90.0	103.93229675292969	11.169012069702148
1.0	75150000.0	75160000.0	105.0	70.82474517822266	9.093246459960938
1.0	75160000.0	75170000.0	56.0	60.19675827026367	7.974532127380371
1.0	75200000.0	75210000.0	37.0	47.196651458740234	6.225445747375488
1.0	75300000.0	75310000.0	94.0	107.56021881103516	11.392041206359863
1.0	75350000.0	75360000.0	106.0	111.8634033203125	11.517358779907227
1.0	75480000.0	75490000.0	141.0	125.01959228515625	12.062146186828613
1.0	75490000.0	75500000.0	120.0	123.04756927490234	11.99059772491455
1.0	75530000.0	75540000.0	110.0	123.57032775878906	12.006103515625
1.0	75790000.0	75800000.0	106.0	92.22733306884766	10.58203125
1.0	75830000.0	75840000.0	89.0	96.87324523925781	10.828523635864258
1.0	75870000.0	75880000.0	106.0	94.53944396972656	10.712431907653809
1.0	75930000.0	75940000.0	84.0	89.98584747314453	10.448763847351074
1.0	75970000.0	75980000.0	98.0	94.38300323486328	10.695550918579102
1.0	76060000.0	76070000.0	83.0	81.43341827392578	9.89556884765625
1.0	76100000.0	76110000.0	67.0	64.70703887939453	8.363066673278809
1.0	76110000.0	76120000.0	73.0	66.30451965332031	8.541728019714355
1.0	76150000.0	76160000.0	79.0	69.47840881347656	8.920010566711426
1.0	76220000.0	76230000.0	35.0	42.151451110839844	5.433103561401367
1.0	76350000.0	76360000.0	81.0	66.86519622802734	8.576949119567871
1.0	76420000.0	76430000.0	69.0	77.51527404785156	9.596721649169922
1.0	76500000.0	76510000.0	67.0	66.84104919433594	8.66771125793457
1.0	76540000.0	76550000.0	80.0	65.52975463867188	8.424704551696777
1.0	76610000.0	76620000.0	88.0	78.9720687866211	9.718217849731445
1.0	76640000.0	76650000.0	98.0	82.64640808105469	9.984758377075195
1.0	76650000.0	76660000.0	77.0	85.38695526123047	10.159589767456055
1.0	76690000.0	76700000.0	99.0	87.25749206542969	10.28436279296875
1.0	76860000.0	76870000.0	92.0	97.09156799316406	10.847591400146484
1.0	76880000.0	76890000.0	93.0	91.19670104980469	10.526164054870605
1.0	77150000.0	77160000.0	70.0	87.77100372314453	10.326530456542969
1.0	77170000.0	77180000.0	72.0	93.20094299316406	10.63158130645752
1.0	77180000.0	77190000.0	99.0	94.26765441894531	10.683046340942383
1.0	77190000.0	77200000.0	92.0	87.84648895263672	10.325840950012207
1.0	77260000.0	77270000.0	78.0	92.01773071289062	10.578825950622559
1.0	77340000.0	77350000.0	81.0	88.47206115722656	10.354360580444336
1.0	77370000.0	77380000.0	68.0	73.95310974121094	9.306386947631836
1.0	77380000.0	77390000.0	87.0	82.03181457519531	9.934102058410645
1.0	77520000.0	77530000.0	77.0	82.5389175415039	10.023811340332031
1.0	77580000.0	77590000.0	42.0	50.31000518798828	6.677805423736572
1.0	77710000.0	77720000.0	69.0	84.07363891601562	10.138022422790527
1.0	77770000.0	77780000.0	89.0	75.17463684082031	9.4105224609375
1.0	77790000.0	77800000.0	75.0	73.5928955078125	9.27773666381836
1.0	77870000.0	77880000.0	49.0	68.1054916381836	8.769866943359375
1.0	77890000.0	77900000.0	59.0	66.26798248291016	8.57911205291748
1.0	77940000.0	77950000.0	55.0	57.493560791015625	7.585563659667969
1.0	77970000.0	77980000.0	61.0	51.240638732910156	6.760693550109863
1.0	78030000.0	78040000.0	32.0	37.6170654296875	4.761085510253906
1.0	78270000.0	78280000.0	27.0	30.610790252685547	3.608455181121826
1.0	78300000.0	78310000.0	46.0	35.90351486206055	4.480344295501709
1.0	78340000.0	78350000.0	51.0	39.130592346191406	4.976108551025391
1.0	78400000.0	78410000.0	33.0	39.82683563232422	5.108389854431152
1.0	78430000.0	78440000.0	40.0	38.40752029418945	4.8686113357543945
1.0	78460000.0	78470000.0	50.0	40.42479705810547	5.176360130310059
1.0	78560000.0	78570000.0	38.0	40.2703971862793	5.199633598327637
1.0	78590000.0	78600000.0	47.0	41.85040283203125	5.395168304443359
1.0	78600000.0	78610000.0	39.0	38.28647994995117	4.8828229904174805
1.0	78630000.0	78640000.0	50.0	39.69249725341797	5.0957841873168945
1.0	78680000.0	78690000.0	52.0	46.32646942138672	6.088649272918701
1.0	78690000.0	78700000.0	37.0	47.64945602416992	6.275336265563965
1.0	78780000.0	78790000.0	61.0	53.00959014892578	6.977656364440918
1.0	78860000.0	78870000.0	60.0	67.32623291015625	8.691244125366211
1.0	79000000.0	79010000.0	85.0	80.9593734741211	9.864519119262695
1.0	79020000.0	79030000.0	76.0	78.63524627685547	9.729728698730469
1.0	79030000.0	79040000.0	87.0	68.93937683105469	8.83244800567627
1.0	79040000.0	79050000.0	74.0	74.19132995605469	9.332353591918945
1.0	79140000.0	79150000.0	49.0	73.1298828125	9.242361068725586
1.0	79160000.0	79170000.0	64.0	85.84501647949219	10.226137161254883
1.0	79190000.0	79200000.0	84.0	89.0602035522461	10.44947338104248
1.0	79370000.0	79380000.0	129.0	110.2282485961914	11.443147659301758
1.0	79400000.0	79410000.0	110.0	108.96800231933594	11.390397071838379
1.0	79410000.0	79420000.0	98.0	113.02473449707031	11.571107864379883
1.0	79430000.0	79440000.0	102.0	115.4112548828125	11.675710678100586
1.0	79470000.0	79480000.0	96.0	114.04203796386719	11.618589401245117
1.0	79500000.0	79510000.0	99.0	113.70611572265625	11.607394218444824
1.0	79520000.0	79530000.0	118.0	120.48786926269531	11.868391036987305
1.0	79550000.0	79560000.0	109.0	114.37203216552734	11.621546745300293
1.0	79600000.0	79610000.0	112.0	112.90495300292969	11.558205604553223
1.0	79610000.0	79620000.0	108.0	112.99259948730469	11.557088851928711
1.0	79620000.0	79630000.0	111.0	114.00836181640625	11.607545852661133
1.0	79770000.0	79780000.0	116.0	120.58707427978516	11.87926959991455
1.0	79790000.0	79800000.0	118.0	118.84427642822266	11.805957794189453
1.0	79800000.0	79810000.0	123.0	115.00175476074219	11.644909858703613
1.0	79810000.0	79820000.0	100.0	109.97236633300781	11.463371276855469
1.0	79820000.0	79830000.0	119.0	115.41951751708984	11.672243118286133
1.0	79840000.0	79850000.0	106.0	122.2061538696289	11.944402694702148
1.0	79850000.0	79860000.0	109.0	120.01408386230469	11.853021621704102
1.0	79930000.0	79940000.0	122.0	117.18571472167969	11.742331504821777
1.0	79980000.0	79990000.0	99.0	94.05667114257812	10.693636894226074
1.0	79990000.0	80000000.0	104.0	116.1502456665039	11.692245483398438
1.0	80000000.0	80010000.0	118.0	103.5291748046875	11.165898323059082
1.0	80020000.0	80030000.0	129.0	114.15928649902344	11.614977836608887
1.0	80070000.0	80080000.0	122.0	108.82511901855469	11.383464813232422
1.0	80100000.0	80110000.0	103.0	77.693359375	9.662188529968262
1.0	80110000.0	80120000.0	106.0	107.17228698730469	11.312450408935547
1.0	80140000.0	80150000.0	93.0	106.33399963378906	11.286005020141602
1.0	80230000.0	80240000.0	111.0	103.7305679321289	11.149497032165527
1.0	80320000.0	80330000.0	90.0	95.95767211914062	10.795999526977539
1.0	80440000.0	80450000.0	82.0	104.05513000488281	11.177286148071289
1.0	80460000.0	80470000.0	107.0	102.58597564697266	11.137611389160156
1.0	80510000.0	80520000.0	92.0	106.0947036743164	11.287216186523438
1.0	80540000.0	80550000.0	123.0	109.62095642089844	11.421370506286621
1.0	80550000.0	80560000.0	112.0	115.54393005371094	11.681767463684082
1.0	80600000.0	80610000.0	82.0	76.03728485107422	9.378470420837402
1.0	80610000.0	80620000.0	119.0	120.13037109375	11.857246398925781
1.0	80620000.0	80630000.0	127.0	115.39491271972656	11.65951919555664
1.0	80630000.0	80640000.0	127.0	118.71402740478516	11.79922103881836
1.0	80670000.0	80680000.0	104.0	114.34590911865234	11.619912147521973
1.0	80730000.0	80740000.0	125.0	118.7380142211914	11.801076889038086
1.0	80780000.0	80790000.0	118.0	114.86970520019531	11.645606994628906
1.0	80800000.0	80810000.0	103.0	106.2077865600586	11.289937973022461
1.0	81090000.0	81100000.0	88.0	109.5164794921875	11.413655281066895
1.0	81120000.0	81130000.0	109.0	101.54682159423828	11.049209594726562
1.0	81140000.0	81150000.0	113.0	104.54364013671875	11.1865234375
1.0	81190000.0	81200000.0	81.0	92.6030044555664	10.656664848327637
1.0	81270000.0	81280000.0	101.0	103.4266128540039	11.13174819946289
1.0	81350000.0	81360000.0	100.0	100.17159271240234	10.993510246276855
1.0	81420000.0	81430000.0	95.0	102.6889419555664	11.103142738342285
1.0	81460000.0	81470000.0	129.0	105.80570983886719	11.250875473022461
1.0	81570000.0	81580000.0	113.0	100.31876373291016	11.003445625305176
1.0	81630000.0	81640000.0	114.0	108.60526275634766	11.389883041381836
1.0	81640000.0	81650000.0	74.0	99.0269775390625	10.956157684326172
1.0	81650000.0	81660000.0	91.0	103.53948974609375	11.13921070098877
1.0	81660000.0	81670000.0	113.0	105.79461669921875	11.24769401550293
1.0	81720000.0	81730000.0	106.0	96.00910186767578	10.788165092468262
1.0	81750000.0	81760000.0	91.0	94.68424224853516	10.706574440002441
1.0	81820000.0	81830000.0	92.0	90.25912475585938	10.466912269592285
1.0	81870000.0	81880000.0	77.0	84.5033950805664	10.114944458007812
1.0	81880000.0	81890000.0	99.0	77.71199798583984	9.622146606445312
1.0	81960000.0	81970000.0	66.0	78.11039733886719	9.66236400604248
1.0	82010000.0	82020000.0	65.0	76.52508544921875	9.541228294372559
1.0	82020000.0	82030000.0	81.0	75.68901062011719	9.457529067993164
1.0	82030000.0	82040000.0	76.0	77.31663513183594	9.585609436035156
1.0	82090000.0	82100000.0	72.0	76.36933898925781	9.511651992797852
1.0	82110000.0	82120000.0	86.0	78.70611572265625	9.698124885559082
1.0	82190000.0	82200000.0	69.0	75.7647476196289	9.474172592163086
1.0	82210000.0	82220000.0	82.0	75.01010131835938	9.40904712677002
1.0	82320000.0	82330000.0	74.0	75.02132415771484	9.408842086791992
1.0	82540000.0	82550000.0	87.0	86.67597198486328	10.244333267211914
1.0	82550000.0	82560000.0	100.0	86.19593811035156	10.220759391784668
1.0	82570000.0	82580000.0	90.0	87.69992065429688	10.318865776062012
1.0	82600000.0	82610000.0	70.0	72.48713684082031	9.126352310180664
1.0	82620000.0	82630000.0	74.0	81.46710968017578	9.915548324584961
1.0	82680000.0	82690000.0	81.0	90.10228729248047	10.458839416503906
1.0	82730000.0	82740000.0	109.0	96.54057312011719	10.801241874694824
1.0	82840000.0	82850000.0	97.0	104.38350677490234	11.186139106750488
1.0	83020000.0	83030000.0	94.0	117.11148834228516	11.737909317016602
1.0	83070000.0	83080000.0	125.0	117.54449462890625	11.750273704528809
1.0	83090000.0	83100000.0	112.0	119.7723388671875	11.840381622314453
1.0	83100000.0	83110000.0	132.0	116.4792251586914	11.708841323852539
1.0	83130000.0	83140000.0	126.0	113.68878173828125	11.60338020324707
1.0	83150000.0	83160000.0	116.0	120.41192626953125	11.881611824035645
1.0	83210000.0	83220000.0	124.0	111.0097427368164	11.48826789855957
1.0	83270000.0	83280000.0	98.0	114.21318054199219	11.614585876464844
1.0	83370000.0	83380000.0	101.0	109.4942855834961	11.423910140991211
1.0	83380000.0	83390000.0	97.0	106.36392974853516	11.282095909118652
1.0	83480000.0	83490000.0	97.0	104.15934753417969	11.175853729248047
1.0	83570000.0	83580000.0	99.0	81.03889465332031	9.938289642333984
1.0	83680000.0	83690000.0	36.0	37.04881286621094	4.626612663269043
1.0	83930000.0	83940000.0	28.0	45.587059020996094	6.047215461730957
1.0	84000000.0	84010000.0	71.0	69.49247741699219	8.901423454284668
1.0	84030000.0	84040000.0	68.0	72.56996154785156	9.191764831542969
1.0	84060000.0	84070000.0	89.0	79.37076568603516	9.754048347473145
1.0	84100000.0	84110000.0	62.0	72.54876708984375	9.184643745422363
1.0	84110000.0	84120000.0	68.0	73.3376693725586	9.255911827087402
1.0	84140000.0	84150000.0	78.0	71.67510986328125	9.109972953796387
1.0	84200000.0	84210000.0	63.0	58.348960876464844	7.715296745300293
1.0	84220000.0	84230000.0	59.0	56.8724479675293	7.517821311950684
1.0	84230000.0	84240000.0	59.0	58.098609924316406	7.680651664733887
1.0	84320000.0	84330000.0	38.0	49.919219970703125	6.668904781341553
1.0	84380000.0	84390000.0	37.0	45.1860466003418	5.886906623840332
1.0	84390000.0	84400000.0	51.0	47.5477294921875	6.265284538269043
1.0	84600000.0	84610000.0	42.0	50.27452850341797	6.6809539794921875
1.0	84610000.0	84620000.0	45.0	40.90981674194336	5.3141303062438965
1.0	84700000.0	84710000.0	37.0	39.64923858642578	5.035029411315918
1.0	84760000.0	84770000.0	36.0	40.12359619140625	5.089495658874512
1.0	84840000.0	84850000.0	48.0	46.97105026245117	6.211550712585449
1.0	84870000.0	84880000.0	37.0	46.10041046142578	6.073261260986328
1.0	84880000.0	84890000.0	46.0	48.242515563964844	6.357588291168213
1.0	85000000.0	85010000.0	36.0	40.5754280090332	5.220617771148682
1.0	85040000.0	85050000.0	32.0	42.35289001464844	5.448826789855957
1.0	85070000.0	85080000.0	45.0	48.52504348754883	6.455279350280762
1.0	85080000.0	85090000.0	38.0	45.283023834228516	6.007420539855957
1.0	85120000.0	85130000.0	40.0	37.11027908325195	4.657479286193848
1.0	85280000.0	85290000.0	54.0	54.078514099121094	7.1608686447143555
1.0	85290000.0	85300000.0	60.0	49.81165313720703	6.582675933837891
1.0	85350000.0	85360000.0	52.0	42.039878845214844	5.455779552459717
1.0	85370000.0	85380000.0	54.0	58.05413055419922	7.682084083557129
1.0	85480000.0	85490000.0	39.0	50.06627655029297	6.630648136138916
1.0	85500000.0	85510000.0	38.0	53.448150634765625	7.079348087310791
1.0	85540000.0	85550000.0	52.0	52.67023468017578	6.9874773025512695
1.0	85550000.0	85560000.0	49.0	53.126708984375	7.040356636047363
1.0	85700000.0	85710000.0	50.0	43.243255615234375	5.677079200744629
1.0	85850000.0	85860000.0	44.0	39.73383331298828	5.0724921226501465
1.0	85880000.0	85890000.0	38.0	42.123374938964844	5.47104549407959
1.0	85900000.0	85910000.0	38.0	44.8516960144043	5.890860557556152
1.0	86070000.0	86080000.0	24.0	49.87249755859375	6.586386680603027
1.0	86180000.0	86190000.0	76.0	66.19628143310547	8.624105453491211
1.0	86230000.0	86240000.0	63.0	58.69263458251953	7.731468200683594
1.0	86300000.0	86310000.0	93.0	69.50874328613281	8.896066665649414
1.0	86310000.0	86320000.0	72.0	68.1060791015625	8.778353691101074
1.0	86340000.0	86350000.0	97.0	74.12248229980469	9.31968879699707
1.0	86380000.0	86390000.0	95.0	75.3385009765625	9.42388916015625
1.0	86560000.0	86570000.0	92.0	86.2411880493164	10.221418380737305
1.0	86580000.0	86590000.0	80.0	86.17791748046875	10.23295783996582
1.0	86600000.0	86610000.0	89.0	81.33841705322266	9.884092330932617
1.0	86650000.0	86660000.0	83.0	83.57011413574219	10.042879104614258
1.0	86690000.0	86700000.0	75.0	68.84877014160156	8.852163314819336
1.0	86750000.0	86760000.0	84.0	69.67448425292969	8.918292999267578
1.0	86810000.0	86820000.0	49.0	49.468833923339844	6.56527853012085
1.0	86850000.0	86860000.0	41.0	52.042747497558594	6.887535095214844
1.0	86900000.0	86910000.0	58.0	54.297454833984375	7.171576499938965
1.0	86940000.0	86950000.0	48.0	58.5295524597168	7.705928802490234
1.0	86990000.0	87000000.0	49.0	58.22980880737305	7.6786370277404785
1.0	87040000.0	87050000.0	45.0	51.775909423828125	6.855307579040527
1.0	87100000.0	87110000.0	61.0	55.010337829589844	7.275259494781494
1.0	87160000.0	87170000.0	46.0	51.98676681518555	6.910581111907959
1.0	87220000.0	87230000.0	44.0	43.056556701660156	5.579771995544434
1.0	87300000.0	87310000.0	43.0	46.776123046875	6.180176734924316
1.0	87350000.0	87360000.0	42.0	36.820343017578125	4.620987892150879
1.0	87370000.0	87380000.0	40.0	35.01209259033203	4.381872653961182
1.0	87400000.0	87410000.0	33.0	40.58246994018555	5.2421698570251465
1.0	87410000.0	87420000.0	33.0	38.495689392089844	4.910818576812744
1.0	87440000.0	87450000.0	25.0	36.78874588012695	4.6347222328186035
1.0	87510000.0	87520000.0	37.0	41.93869400024414	5.420149326324463
1.0	87530000.0	87540000.0	38.0	37.0114860534668	4.640511989593506
1.0	87550000.0	87560000.0	30.0	39.07395553588867	4.961596488952637
1.0	87680000.0	87690000.0	50.0	56.506568908691406	7.470367431640625
1.0	87920000.0	87930000.0	50.0	63.366424560546875	8.272517204284668
1.0	87990000.0	88000000.0	54.0	63.03076171875	8.235526084899902
1.0	88000000.0	88010000.0	68.0	67.66128540039062	8.725153923034668
1.0	88120000.0	88130000.0	51.0	67.09908294677734	8.659646987915039
1.0	88140000.0	88150000.0	46.0	57.074745178222656	7.531919002532959
1.0	88160000.0	88170000.0	78.0	60.82769775390625	7.987086296081543
1.0	88220000.0	88230000.0	51.0	55.57213592529297	7.360523223876953
1.0	88240000.0	88250000.0	58.0	60.246978759765625	7.924992561340332
1.0	88370000.0	88380000.0	73.0	67.9925308227539	8.761701583862305
1.0	88470000.0	88480000.0	57.0	59.66935348510742	7.861246585845947
1.0	88480000.0	88490000.0	63.0	58.8689079284668	7.731749057769775
1.0	88560000.0	88570000.0	52.0	61.516807556152344	8.064138412475586
1.0	88610000.0	88620000.0	58.0	54.965110778808594	7.2756028175354
1.0	88640000.0	88650000.0	55.0	50.64728927612305	6.706717014312744
1.0	88690000.0	88700000.0	63.0	56.4824104309082	7.456961154937744
1.0	88710000.0	88720000.0	57.0	58.28754425048828	7.681326866149902
1.0	88790000.0	88800000.0	51.0	52.665283203125	6.999475955963135
1.0	88860000.0	88870000.0	53.0	62.637001037597656	8.197382926940918
1.0	88870000.0	88880000.0	52.0	62.56928634643555	8.191587448120117
1.0	88890000.0	88900000.0	54.0	64.8503646850586	8.431069374084473
1.0	89110000.0	89120000.0	62.0	52.6945686340332	6.978356838226318
1.0	89170000.0	89180000.0	36.0	41.67369842529297	5.394719123840332
1.0	89210000.0	89220000.0	46.0	39.328826904296875	5.010052680969238
1.0	89250000.0	89260000.0	36.0	36.824562072753906	4.394810676574707
1.0	89260000.0	89270000.0	27.0	37.458534240722656	4.709157466888428
1.0	89270000.0	89280000.0	36.0	36.001548767089844	4.496809482574463
1.0	89340000.0	89350000.0	29.0	33.50260925292969	4.088986873626709
1.0	89450000.0	89460000.0	43.0	33.07079315185547	4.020492076873779
1.0	89550000.0	89560000.0	49.0	46.93310546875	6.18366813659668
1.0	89680000.0	89690000.0	61.0	57.2233772277832	7.564981937408447
1.0	89730000.0	89740000.0	57.0	56.333770751953125	7.453094482421875
1.0	89960000.0	89970000.0	47.0	41.28417205810547	5.225710868835449
1.0	89970000.0	89980000.0	49.0	53.57465744018555	7.117043972015381
1.0	89990000.0	90000000.0	26.0	34.76395034790039	4.134718894958496
1.0	90050000.0	90060000.0	31.0	38.214744567871094	4.845457553863525
1.0	90080000.0	90090000.0	41.0	43.892616271972656	5.694174289703369
1.0	90140000.0	90150000.0	58.0	49.77553176879883	6.59131383895874
1.0	90300000.0	90310000.0	33.0	38.17082977294922	4.86075496673584
1.0	90320000.0	90330000.0	52.0	38.362388610839844	4.882686614990234
1.0	90340000.0	90350000.0	30.0	36.79848098754883	4.636904716491699
1.0	90350000.0	90360000.0	44.0	37.498207092285156	4.736995220184326
1.0	90410000.0	90420000.0	38.0	37.852447509765625	4.7892560958862305
1.0	90430000.0	90440000.0	41.0	45.52995300292969	5.972624778747559
1.0	90450000.0	90460000.0	36.0	43.539390563964844	5.693109512329102
1.0	90500000.0	90510000.0	49.0	49.391357421875	6.526438236236572
1.0	90570000.0	90580000.0	73.0	60.49573516845703	7.942086219787598
1.0	90580000.0	90590000.0	63.0	60.416969299316406	7.929374694824219
1.0	90690000.0	90700000.0	63.0	71.89965057373047	9.131277084350586
1.0	90740000.0	90750000.0	68.0	66.12351989746094	8.573559761047363
1.0	90830000.0	90840000.0	65.0	82.46417236328125	9.97239875793457
1.0	90860000.0	90870000.0	52.0	70.49901580810547	9.009135246276855
1.0	90910000.0	90920000.0	77.0	84.44767761230469	10.106159210205078
1.0	90960000.0	90970000.0	84.0	79.23651885986328	9.737954139709473
1.0	90980000.0	90990000.0	90.0	93.24625396728516	10.647388458251953
1.0	91070000.0	91080000.0	95.0	85.77278900146484	10.195219039916992
1.0	91090000.0	91100000.0	85.0	87.82688903808594	10.329190254211426
1.0	91130000.0	91140000.0	77.0	85.86389923095703	10.211950302124023
1.0	91150000.0	91160000.0	74.0	81.19340515136719	9.893094062805176
1.0	91170000.0	91180000.0	65.0	70.32905578613281	8.963540077209473
1.0	91180000.0	91190000.0	62.0	70.27652740478516	9.012604713439941
1.0	91350000.0	91360000.0	40.0	44.316802978515625	5.852639198303223
1.0	91370000.0	91380000.0	41.0	41.691307067871094	5.377355098724365
1.0	91420000.0	91430000.0	47.0	40.321990966796875	5.409401893615723
1.0	91440000.0	91450000.0	46.0	38.46653366088867	4.629209041595459
1.0	91480000.0	91490000.0	43.0	38.45347213745117	4.918303489685059
1.0	91500000.0	91510000.0	46.0	48.979774475097656	6.429625034332275
1.0	91630000.0	91640000.0	69.0	49.9162712097168	6.510005950927734
1.0	91650000.0	91660000.0	42.0	60.83977508544922	7.971301078796387
1.0	91660000.0	91670000.0	68.0	58.75807571411133	7.7315993309021
1.0	91870000.0	91880000.0	84.0	66.8976058959961	8.62550163269043
1.0	91980000.0	91990000.0	41.0	39.46485137939453	5.03629207611084
1.0	92000000.0	92010000.0	42.0	53.975830078125	7.103984832763672
1.0	92080000.0	92090000.0	55.0	49.46345520019531	6.500583648681641
1.0	92090000.0	92100000.0	62.0	49.48380661010742	6.527792930603027
1.0	92100000.0	92110000.0	51.0	48.1113166809082	6.342800140380859
1.0	92160000.0	92170000.0	44.0	44.30742645263672	5.757770538330078
1.0	92210000.0	92220000.0	40.0	39.80253219604492	5.076453685760498
1.0	92270000.0	92280000.0	43.0	37.444313049316406	4.729131698608398
1.0	92280000.0	92290000.0	36.0	40.00103759765625	5.158112525939941
1.0	92310000.0	92320000.0	43.0	38.639617919921875	4.922633171081543
1.0	92410000.0	92420000.0	65.0	53.21760177612305	7.027836799621582
1.0	92440000.0	92450000.0	45.0	60.088462829589844	7.894915580749512
1.0	92500000.0	92510000.0	57.0	53.72727584838867	7.1218767166137695
1.0	92530000.0	92540000.0	61.0	52.82513427734375	7.0139970779418945
1.0	92540000.0	92550000.0	46.0	45.05147171020508	5.955296039581299
1.0	92800000.0	92810000.0	21.0	35.02348709106445	4.333449840545654
1.0	92900000.0	92910000.0	57.0	39.83686447143555	5.133860111236572
1.0	92910000.0	92920000.0	60.0	50.82899856567383	6.737351894378662
1.0	92970000.0	92980000.0	27.0	40.9449348449707	5.300917625427246
1.0	93000000.0	93010000.0	30.0	39.19493865966797	5.022759437561035
1.0	93230000.0	93240000.0	34.0	35.83971405029297	4.478160858154297
1.0	93240000.0	93250000.0	42.0	31.85153579711914	3.8242430686950684
1.0	93250000.0	93260000.0	35.0	39.60307693481445	5.033738136291504
1.0	93270000.0	93280000.0	38.0	42.4432373046875	5.494587421417236
1.0	93280000.0	93290000.0	34.0	40.13298797607422	5.165053367614746
1.0	93330000.0	93340000.0	25.0	38.79572677612305	4.94541072845459
1.0	93400000.0	93410000.0	43.0	40.56111145019531	5.216472625732422
1.0	93500000.0	93510000.0	50.0	44.89849853515625	5.915087699890137
1.0	93570000.0	93580000.0	40.0	38.26811981201172	4.850756645202637
1.0	93590000.0	93600000.0	38.0	37.548255920410156	4.747635364532471
1.0	93620000.0	93630000.0	42.0	35.445213317871094	4.399959564208984
1.0	93710000.0	93720000.0	42.0	33.94719696044922	4.155860424041748
1.0	93740000.0	93750000.0	25.0	36.43296432495117	4.545442581176758
1.0	93760000.0	93770000.0	30.0	35.49327850341797	4.409332275390625
1.0	93770000.0	93780000.0	32.0	36.526039123535156	4.563567161560059
1.0	93820000.0	93830000.0	30.0	36.50203323364258	4.56240701675415
1.0	93950000.0	93960000.0	46.0	37.1652717590332	4.692891597747803
1.0	93990000.0	94000000.0	38.0	38.21349334716797	4.843261241912842
1.0	94070000.0	94080000.0	39.0	30.1887149810791	3.524336338043213
1.0	94120000.0	94130000.0	34.0	34.831016540527344	4.323111534118652
1.0	94160000.0	94170000.0	27.0	32.26059341430664	3.8854031562805176
1.0	94220000.0	94230000.0	40.0	37.49372482299805	4.71311092376709
1.0	94350000.0	94360000.0	34.0	40.165435791015625	5.166424751281738
1.0	94510000.0	94520000.0	40.0	43.305423736572266	5.626747131347656
1.0	94590000.0	94600000.0	60.0	46.9885139465332	6.186362266540527
1.0	94620000.0	94630000.0	42.0	48.891273498535156	6.476815700531006
1.0	94730000.0	94740000.0	35.0	45.271141052246094	5.943673133850098
1.0	94780000.0	94790000.0	33.0	39.855812072753906	5.096314907073975
1.0	94860000.0	94870000.0	45.0	42.59809112548828	5.497416019439697
1.0	94870000.0	94880000.0	46.0	48.16199493408203	6.371520519256592
1.0	94890000.0	94900000.0	36.0	39.270347595214844	5.011198997497559
1.0	95120000.0	95130000.0	28.0	36.67902374267578	4.585416793823242
1.0	95130000.0	95140000.0	47.0	36.8859748840332	4.654620170593262
1.0	95170000.0	95180000.0	20.0	31.892242431640625	3.807971477508545
1.0	95180000.0	95190000.0	30.0	33.71976089477539	4.115804672241211
1.0	95280000.0	95290000.0	28.0	35.0428581237793	4.339062213897705
1.0	95290000.0	95300000.0	19.0	28.372791290283203	3.231105089187622
1.0	95310000.0	95320000.0	23.0	26.415584564208984	2.920121669769287
1.0	95400000.0	95410000.0	38.0	35.797176361083984	4.470435619354248
1.0	95520000.0	95530000.0	33.0	35.58912658691406	4.437923908233643
1.0	95540000.0	95550000.0	44.0	48.67531967163086	6.4407219886779785
1.0	95550000.0	95560000.0	40.0	42.25818634033203	5.493257999420166
1.0	95560000.0	95570000.0	37.0	46.76765441894531	6.147648811340332
1.0	95660000.0	95670000.0	45.0	39.08420944213867	4.977936744689941
1.0	95700000.0	95710000.0	28.0	34.49271774291992	3.348241090774536
1.0	95710000.0	95720000.0	26.0	36.82044219970703	4.612098217010498
1.0	95720000.0	95730000.0	47.0	45.72905731201172	6.002540588378906
1.0	95740000.0	95750000.0	54.0	53.00089645385742	7.0140814781188965
1.0	95750000.0	95760000.0	31.0	42.91754913330078	5.604210376739502
1.0	95770000.0	95780000.0	49.0	57.41093826293945	7.5815629959106445
1.0	95910000.0	95920000.0	64.0	67.58758544921875	8.72104549407959
1.0	95960000.0	95970000.0	51.0	69.40396118164062	8.901905059814453
1.0	96020000.0	96030000.0	62.0	67.0029296875	8.646942138671875
1.0	96090000.0	96100000.0	58.0	71.03931427001953	9.051491737365723
1.0	96120000.0	96130000.0	71.0	68.22835540771484	8.797603607177734
1.0	96130000.0	96140000.0	51.0	70.22956085205078	8.987439155578613
1.0	96150000.0	96160000.0	67.0	72.59567260742188	9.18826961517334
1.0	96230000.0	96240000.0	98.0	77.73114013671875	9.62499713897705
1.0	96280000.0	96290000.0	74.0	88.89202880859375	10.37570571899414
1.0	96500000.0	96510000.0	119.0	96.386962890625	10.79394817352295
1.0	96540000.0	96550000.0	81.0	89.47159576416016	10.41872501373291
1.0	96620000.0	96630000.0	98.0	100.38729858398438	11.00157356262207
1.0	96690000.0	96700000.0	90.0	87.12899017333984	10.289653778076172
1.0	96780000.0	96790000.0	98.0	101.20152282714844	11.035181999206543
1.0	96790000.0	96800000.0	89.0	93.70582580566406	10.65492057800293
1.0	96810000.0	96820000.0	91.0	96.03877258300781	10.780314445495605
1.0	96860000.0	96870000.0	121.0	97.34158325195312	10.843034744262695
1.0	96970000.0	96980000.0	87.0	87.14752197265625	10.292808532714844
1.0	96980000.0	96990000.0	95.0	84.15388488769531	10.093955039978027
1.0	97010000.0	97020000.0	97.0	85.50956726074219	10.17163372039795
1.0	97080000.0	97090000.0	88.0	83.54373931884766	10.043661117553711
1.0	97120000.0	97130000.0	87.0	73.21436309814453	9.226381301879883
1.0	97130000.0	97140000.0	91.0	78.15959930419922	9.66096019744873
1.0	97200000.0	97210000.0	47.0	45.49485397338867	5.946495056152344
1.0	97220000.0	97230000.0	45.0	39.09844970703125	5.0331854820251465
1.0	97300000.0	97310000.0	66.0	68.435791015625	8.856353759765625
1.0	97330000.0	97340000.0	87.0	84.22184753417969	10.163802146911621
1.0	97430000.0	97440000.0	69.0	80.11153411865234	9.784754753112793
1.0	97450000.0	97460000.0	95.0	86.67741394042969	10.248908996582031
1.0	97490000.0	97500000.0	94.0	91.61029052734375	10.5426025390625
1.0	97550000.0	97560000.0	75.0	81.84571838378906	9.950260162353516
1.0	97590000.0	97600000.0	77.0	82.19083404541016	9.96308708190918
1.0	97640000.0	97650000.0	80.0	75.89541625976562	9.49169921875
1.0	97700000.0	97710000.0	78.0	72.750244140625	9.210317611694336
1.0	97810000.0	97820000.0	75.0	78.57271575927734	9.695757865905762
1.0	97830000.0	97840000.0	89.0	74.09649658203125	9.344586372375488
1.0	97870000.0	97880000.0	76.0	86.21870422363281	10.221609115600586
1.0	98030000.0	98040000.0	82.0	79.69268035888672	9.80197811126709
1.0	98050000.0	98060000.0	86.0	75.37669372558594	9.439493179321289
1.0	98180000.0	98190000.0	84.0	78.6714096069336	9.711675643920898
1.0	98260000.0	98270000.0	92.0	73.66239929199219	9.28527545928955
1.0	98270000.0	98280000.0	71.0	77.23914337158203	9.600028991699219
1.0	98280000.0	98290000.0	55.0	75.83830261230469	9.476178169250488
1.0	98300000.0	98310000.0	86.0	81.50257873535156	9.900636672973633
1.0	98330000.0	98340000.0	73.0	77.91567993164062	9.650065422058105
1.0	98340000.0	98350000.0	80.0	78.42225646972656	9.679810523986816
1.0	98360000.0	98370000.0	82.0	79.01333618164062	9.741312980651855
1.0	98390000.0	98400000.0	76.0	78.45872497558594	9.68657398223877
1.0	98450000.0	98460000.0	90.0	84.83561706542969	10.131863594055176
1.0	98490000.0	98500000.0	72.0	79.49825286865234	9.768620491027832
1.0	98570000.0	98580000.0	52.0	72.099365234375	9.15373420715332
1.0	98590000.0	98600000.0	77.0	73.48626708984375	9.274312973022461
1.0	98630000.0	98640000.0	69.0	75.07893371582031	9.401073455810547
1.0	98660000.0	98670000.0	71.0	73.30765533447266	9.249576568603516
1.0	98730000.0	98740000.0	76.0	70.61561584472656	9.01887321472168
1.0	98830000.0	98840000.0	55.0	60.68535232543945	7.972813606262207
1.0	98910000.0	98920000.0	57.0	74.57875061035156	9.360984802246094
1.0	98940000.0	98950000.0	71.0	78.65463256835938	9.695146560668945
1.0	98970000.0	98980000.0	72.0	73.66831970214844	9.290024757385254
1.0	98990000.0	99000000.0	81.0	83.10192108154297	10.01298999786377
1.0	99060000.0	99070000.0	80.0	78.65760040283203	9.692212104797363
1.0	99150000.0	99160000.0	55.0	46.151710510253906	6.090448379516602
1.0	99180000.0	99190000.0	26.0	57.154380798339844	7.5516157150268555
1.0	99190000.0	99200000.0	35.0	46.78485107421875	6.188698768615723
1.0	99200000.0	99210000.0	40.0	53.29814910888672	7.073971748352051
1.0	99220000.0	99230000.0	37.0	51.464988708496094	6.844571590423584
1.0	99230000.0	99240000.0	63.0	55.39227294921875	7.334231376647949
1.0	99240000.0	99250000.0	58.0	66.33463287353516	8.632408142089844
1.0	99250000.0	99260000.0	51.0	68.9007339477539	8.909991264343262
1.0	99290000.0	99300000.0	76.0	70.4424057006836	9.000228881835938
1.0	99310000.0	99320000.0	76.0	71.74478912353516	9.10784912109375
1.0	99400000.0	99410000.0	64.0	72.13975524902344	9.151226997375488
1.0	99440000.0	99450000.0	76.0	74.77225494384766	9.38099479675293
1.0	99460000.0	99470000.0	74.0	77.60443115234375	9.613534927368164
1.0	99490000.0	99500000.0	81.0	80.86544799804688	9.869607925415039
1.0	99700000.0	99710000.0	64.0	82.2306137084961	9.950258255004883
1.0	99720000.0	99730000.0	76.0	76.73809051513672	9.566267967224121
1.0	99810000.0	99820000.0	59.0	70.03190612792969	8.969286918640137
1.0	99830000.0	99840000.0	65.0	72.2353515625	9.15911865234375
1.0	99850000.0	99860000.0	68.0	61.86200714111328	8.120443344116211
1.0	99870000.0	99880000.0	49.0	64.7616195678711	8.403233528137207
1.0	99920000.0	99930000.0	53.0	60.75175094604492	7.976997375488281
1.0	99940000.0	99950000.0	52.0	56.650787353515625	7.4835710525512695
1.0	99980000.0	99990000.0	49.0	50.60717010498047	6.701193809509277
1.0	100030000.0	100040000.0	31.0	49.55051040649414	6.534976005554199
1.0	100060000.0	100070000.0	38.0	49.451595306396484	6.532835483551025
1.0	100080000.0	100090000.0	38.0	45.58171844482422	5.95455265045166
1.0	100120000.0	100130000.0	45.0	44.82505416870117	5.858669757843018
1.0	100170000.0	100180000.0	43.0	38.53693389892578	4.894851207733154
1.0	100250000.0	100260000.0	52.0	48.887062072753906	6.445627689361572
1.0	100270000.0	100280000.0	62.0	47.38057327270508	6.2849626541137695
1.0	100280000.0	100290000.0	39.0	42.604530334472656	5.541428565979004
1.0	100340000.0	100350000.0	27.0	40.82935333251953	5.259832859039307
1.0	100370000.0	100380000.0	47.0	38.69575119018555	4.914185523986816
1.0	100470000.0	100480000.0	35.0	36.52428436279297	4.568709373474121
1.0	100490000.0	100500000.0	51.0	37.44517135620117	4.722250461578369
1.0	100520000.0	100530000.0	35.0	34.70701217651367	4.287018775939941
1.0	100590000.0	100600000.0	40.0	32.00638198852539	3.8569176197052
1.0	100700000.0	100710000.0	34.0	36.38683319091797	4.529690742492676
1.0	100710000.0	100720000.0	54.0	45.351707458496094	5.855225563049316
1.0	100730000.0	100740000.0	41.0	36.51844024658203	4.55531644821167
1.0	100780000.0	100790000.0	58.0	43.68532180786133	5.743167877197266
1.0	100860000.0	100870000.0	28.0	42.31721115112305	5.505064964294434
1.0	100880000.0	100890000.0	36.0	40.98143768310547	5.266562461853027
1.0	100950000.0	100960000.0	38.0	41.6367301940918	5.366972923278809
1.0	100960000.0	100970000.0	39.0	36.649925231933594	4.583580017089844
1.0	101040000.0	101050000.0	65.0	55.21906661987305	7.2964630126953125
1.0	101050000.0	101060000.0	49.0	51.90386199951172	6.859223365783691
1.0	101070000.0	101080000.0	43.0	55.708702087402344	7.373114109039307
1.0	101240000.0	101250000.0	61.0	67.64070129394531	8.725691795349121
1.0	101250000.0	101260000.0	62.0	64.41123962402344	8.36884880065918
1.0	101270000.0	101280000.0	69.0	64.73521423339844	8.420217514038086
1.0	101340000.0	101350000.0	41.0	43.31110382080078	5.622567176818848
1.0	101370000.0	101380000.0	41.0	36.915374755859375	3.9502182006835938
1.0	101540000.0	101550000.0	46.0	47.79385757446289	6.283780097961426
1.0	101560000.0	101570000.0	63.0	60.59730911254883	8.004524230957031
1.0	101570000.0	101580000.0	68.0	58.9041862487793	7.792843818664551
1.0	101610000.0	101620000.0	66.0	62.2100944519043	8.137297630310059
1.0	101620000.0	101630000.0	69.0	63.977210998535156	8.323152542114258
1.0	101630000.0	101640000.0	63.0	63.05718231201172	8.226727485656738
1.0	101700000.0	101710000.0	47.0	59.65814971923828	7.813359260559082
1.0	101800000.0	101810000.0	70.0	75.56661987304688	9.454285621643066
1.0	101810000.0	101820000.0	72.0	70.77375793457031	9.013585090637207
1.0	101950000.0	101960000.0	89.0	82.76849365234375	9.990304946899414
1.0	101980000.0	101990000.0	84.0	80.82148742675781	9.857725143432617
1.0	102000000.0	102010000.0	63.0	83.71820068359375	10.05908489227295
1.0	102040000.0	102050000.0	85.0	84.95548248291016	10.14276123046875
1.0	102120000.0	102130000.0	93.0	90.55683135986328	10.492137908935547
1.0	102210000.0	102220000.0	88.0	95.64215087890625	10.768064498901367
1.0	102240000.0	102250000.0	92.0	96.80282592773438	10.835485458374023
1.0	102280000.0	102290000.0	82.0	96.85323333740234	10.840751647949219
1.0	102430000.0	102440000.0	93.0	105.14112854003906	11.22026252746582
1.0	102460000.0	102470000.0	94.0	97.4295654296875	10.878215789794922
1.0	102530000.0	102540000.0	95.0	94.35823059082031	10.735000610351562
1.0	102540000.0	102550000.0	108.0	103.06416320800781	11.12706184387207
1.0	102660000.0	102670000.0	126.0	111.92750549316406	11.572420120239258
1.0	102700000.0	102710000.0	115.0	122.28035736083984	11.953078269958496
1.0	102710000.0	102720000.0	138.0	126.83819580078125	12.117998123168945
1.0	102740000.0	102750000.0	138.0	129.66188049316406	12.229940414428711
1.0	102870000.0	102880000.0	136.0	129.47378540039062	12.219284057617188
1.0	102940000.0	102950000.0	127.0	122.05488586425781	11.962546348571777
1.0	102980000.0	102990000.0	164.0	140.91070556640625	12.568184852600098
1.0	102990000.0	103000000.0	152.0	135.2616729736328	12.440028190612793
1.0	103070000.0	103080000.0	137.0	144.47915649414062	12.654297828674316
1.0	103100000.0	103110000.0	116.0	127.1289291381836	12.231839179992676
1.0	103130000.0	103140000.0	151.0	140.64723205566406	12.570388793945312
1.0	103220000.0	103230000.0	127.0	140.57717895507812	12.572522163391113
1.0	103260000.0	103270000.0	116.0	136.64425659179688	12.462037086486816
1.0	103330000.0	103340000.0	136.0	127.15584564208984	12.137770652770996
1.0	103460000.0	103470000.0	140.0	134.61465454101562	12.39239501953125
1.0	103520000.0	103530000.0	168.0	142.6829071044922	12.622991561889648
1.0	103540000.0	103550000.0	109.0	136.00328063964844	12.433341979980469
1.0	103560000.0	103570000.0	148.0	135.09817504882812	12.413034439086914
1.0	103570000.0	103580000.0	118.0	110.0293960571289	11.532964706420898
1.0	103670000.0	103680000.0	122.0	132.4944610595703	12.326204299926758
1.0	103750000.0	103760000.0	132.0	118.44456481933594	12.061452865600586
1.0	103780000.0	103790000.0	58.0	55.48638153076172	7.649575710296631
1.0	104040000.0	104050000.0	97.0	54.43364334106445	7.225855827331543
1.0	104050000.0	104060000.0	70.0	44.81884765625	5.925189018249512
1.0	104320000.0	104330000.0	136.0	120.33119201660156	12.210359573364258
1.0	104330000.0	104340000.0	104.0	123.63899230957031	12.314947128295898
1.0	104340000.0	104350000.0	128.0	137.50201416015625	12.745879173278809
1.0	104390000.0	104400000.0	157.0	130.7804412841797	12.27080249786377
1.0	104400000.0	104410000.0	144.0	141.19664001464844	12.57727336883545
1.0	104450000.0	104460000.0	139.0	145.463623046875	12.671566009521484
1.0	104460000.0	104470000.0	97.0	111.06782531738281	11.594675064086914
1.0	104510000.0	104520000.0	143.0	146.5315704345703	12.695173263549805
1.0	104600000.0	104610000.0	132.0	141.2686004638672	12.585065841674805
1.0	104610000.0	104620000.0	143.0	143.58106994628906	12.63907241821289
1.0	104630000.0	104640000.0	151.0	145.18748474121094	12.668205261230469
1.0	104680000.0	104690000.0	128.0	139.75735473632812	12.542009353637695
1.0	104790000.0	104800000.0	131.0	144.2367706298828	12.645200729370117
1.0	104850000.0	104860000.0	154.0	147.20533752441406	12.70277214050293
1.0	104900000.0	104910000.0	138.0	153.2452392578125	12.759222030639648
1.0	104930000.0	104940000.0	157.0	148.77171325683594	12.734713554382324
1.0	104940000.0	104950000.0	143.0	153.55145263671875	12.756080627441406
1.0	105010000.0	105020000.0	130.0	148.773193359375	12.71533203125
1.0	105040000.0	105050000.0	155.0	153.1739501953125	12.761201858520508
1.0	105050000.0	105060000.0	140.0	147.47433471679688	12.711252212524414
1.0	105060000.0	105070000.0	156.0	151.6136474609375	12.76069450378418
1.0	105070000.0	105080000.0	154.0	148.58180236816406	12.725168228149414
1.0	105080000.0	105090000.0	121.0	140.1742706298828	12.578604698181152
1.0	105110000.0	105120000.0	128.0	139.55799865722656	12.54955005645752
1.0	105140000.0	105150000.0	133.0	137.4119415283203	12.476408004760742
1.0	105170000.0	105180000.0	153.0	140.1274871826172	12.553665161132812
1.0	105180000.0	105190000.0	129.0	135.8951416015625	12.43835163116455
1.0	105190000.0	105200000.0	119.0	139.28125	12.539148330688477
1.0	105210000.0	105220000.0	133.0	135.28582763671875	12.414210319519043
1.0	105220000.0	105230000.0	134.0	131.45147705078125	12.305733680725098
1.0	105270000.0	105280000.0	120.0	133.63735961914062	12.360678672790527
1.0	105380000.0	105390000.0	81.0	91.7967300415039	10.629903793334961
1.0	105390000.0	105400000.0	94.0	99.90510559082031	11.003833770751953
1.0	105460000.0	105470000.0	144.0	126.43867492675781	12.113472938537598
1.0	105480000.0	105490000.0	112.0	104.27241516113281	11.208707809448242
1.0	105490000.0	105500000.0	131.0	133.040771484375	12.344833374023438
1.0	105520000.0	105530000.0	128.0	135.3468780517578	12.416330337524414
1.0	105570000.0	105580000.0	132.0	134.96841430664062	12.402059555053711
1.0	105590000.0	105600000.0	147.0	138.15902709960938	12.50385856628418
1.0	105630000.0	105640000.0	121.0	134.0321044921875	12.377689361572266
1.0	105640000.0	105650000.0	139.0	130.11668395996094	12.243703842163086
1.0	105680000.0	105690000.0	114.0	127.8111801147461	12.167288780212402
1.0	105700000.0	105710000.0	127.0	129.78048706054688	12.230714797973633
1.0	105720000.0	105730000.0	100.0	129.1183624267578	12.209676742553711
1.0	105730000.0	105740000.0	110.0	113.43001556396484	11.626901626586914
1.0	105770000.0	105780000.0	156.0	131.57749938964844	12.29218864440918
1.0	105810000.0	105820000.0	143.0	122.8067398071289	11.967146873474121
1.0	105940000.0	105950000.0	135.0	128.3159637451172	12.181047439575195
1.0	106020000.0	106030000.0	105.0	124.45999908447266	12.051599502563477
1.0	106030000.0	106040000.0	120.0	122.75700378417969	11.971506118774414
1.0	106070000.0	106080000.0	139.0	120.82164001464844	11.892664909362793
1.0	106200000.0	106210000.0	80.0	94.09366607666016	10.690431594848633
1.0	106210000.0	106220000.0	124.0	117.0132827758789	11.7356595993042
1.0	106320000.0	106330000.0	112.0	117.54935455322266	11.821996688842773
1.0	106440000.0	106450000.0	149.0	138.9582977294922	12.516799926757812
1.0	106460000.0	106470000.0	143.0	136.3841094970703	12.445064544677734
1.0	106590000.0	106600000.0	133.0	140.9789276123047	12.567472457885742
1.0	106660000.0	106670000.0	161.0	144.33370971679688	12.650237083435059
1.0	106680000.0	106690000.0	161.0	141.81265258789062	12.59904670715332
1.0	106690000.0	106700000.0	128.0	145.8595428466797	12.676533699035645
1.0	106820000.0	106830000.0	133.0	131.8205108642578	12.31461238861084
1.0	106830000.0	106840000.0	143.0	137.48086547851562	12.479945182800293
1.0	106910000.0	106920000.0	130.0	137.64126586914062	12.484331130981445
1.0	106970000.0	106980000.0	127.0	126.2628173828125	12.109289169311523
1.0	107080000.0	107090000.0	121.0	142.01742553710938	12.598001480102539
1.0	107110000.0	107120000.0	139.0	141.84967041015625	12.593595504760742
1.0	107120000.0	107130000.0	132.0	139.0170135498047	12.520573616027832
1.0	107130000.0	107140000.0	125.0	137.0010528564453	12.497152328491211
1.0	107180000.0	107190000.0	122.0	139.10134887695312	12.526189804077148
1.0	107220000.0	107230000.0	123.0	134.705322265625	12.412742614746094
1.0	107360000.0	107370000.0	140.0	140.33908081054688	12.559950828552246
1.0	107400000.0	107410000.0	121.0	133.83486938476562	12.373754501342773
1.0	107410000.0	107420000.0	149.0	138.03262329101562	12.497649192810059
1.0	107440000.0	107450000.0	121.0	136.77157592773438	12.466135025024414
1.0	107450000.0	107460000.0	163.0	126.77176666259766	12.127843856811523
1.0	107460000.0	107470000.0	120.0	123.0264892578125	11.998147964477539
1.0	107630000.0	107640000.0	78.0	104.12785339355469	11.214126586914062
1.0	107660000.0	107670000.0	96.0	108.9414291381836	11.418606758117676
1.0	107700000.0	107710000.0	112.0	107.79057312011719	11.361891746520996
1.0	107730000.0	107740000.0	95.0	91.45399475097656	10.578908920288086
1.0	107740000.0	107750000.0	107.0	110.40144348144531	11.460161209106445
1.0	107760000.0	107770000.0	108.0	109.13272857666016	11.405996322631836
1.0	107810000.0	107820000.0	75.0	102.959228515625	11.148447036743164
1.0	107830000.0	107840000.0	92.0	103.61640930175781	11.16921329498291
1.0	107850000.0	107860000.0	118.0	105.94841003417969	11.271052360534668
1.0	108180000.0	108190000.0	63.0	71.44617462158203	9.09730339050293
1.0	108220000.0	108230000.0	67.0	83.78217315673828	10.066303253173828
1.0	108300000.0	108310000.0	78.0	86.11356353759766	10.216207504272461
1.0	108330000.0	108340000.0	85.0	80.85975646972656	9.86384391784668
1.0	108370000.0	108380000.0	88.0	86.9375	10.261723518371582
1.0	108400000.0	108410000.0	82.0	85.1755599975586	10.160635948181152
1.0	108570000.0	108580000.0	60.0	73.1695556640625	9.234957695007324
1.0	108590000.0	108600000.0	56.0	73.77476501464844	9.301645278930664
1.0	108630000.0	108640000.0	68.0	68.2885971069336	8.778276443481445
1.0	108650000.0	108660000.0	69.0	61.55120086669922	8.056352615356445
1.0	108680000.0	108690000.0	51.0	42.2910041809082	5.496854782104492
1.0	108690000.0	108700000.0	53.0	36.88658142089844	4.660070896148682
1.0	108720000.0	108730000.0	61.0	36.906272888183594	4.672001838684082
1.0	109070000.0	109080000.0	47.0	35.76455307006836	4.486855506896973
1.0	109090000.0	109100000.0	47.0	46.841793060302734	6.213991165161133
1.0	109200000.0	109210000.0	35.0	36.77890396118164	4.6021881103515625
1.0	109260000.0	109270000.0	49.0	40.6995964050293	5.244725704193115
1.0	109310000.0	109320000.0	38.0	31.948123931884766	3.781886339187622
1.0	109340000.0	109350000.0	35.0	35.584205627441406	4.414094924926758
1.0	109350000.0	109360000.0	38.0	37.87471389770508	4.782945156097412
1.0	109380000.0	109390000.0	61.0	44.08928680419922	5.7900390625
1.0	109410000.0	109420000.0	37.0	44.09927749633789	5.818624019622803
1.0	109520000.0	109530000.0	41.0	30.737075805664062	3.625399112701416
1.0	109670000.0	109680000.0	27.0	33.84461212158203	4.1462836265563965
1.0	109690000.0	109700000.0	22.0	33.85208511352539	4.1455302238464355
1.0	109710000.0	109720000.0	27.0	28.211843490600586	3.212458848953247
1.0	109740000.0	109750000.0	28.0	26.195079803466797	2.8919332027435303
1.0	109750000.0	109760000.0	23.0	30.033288955688477	3.5572898387908936
1.0	109770000.0	109780000.0	27.0	26.34597396850586	3.2874481678009033
1.0	109840000.0	109850000.0	31.0	33.11133575439453	4.026120185852051
1.0	109870000.0	109880000.0	27.0	30.2446231842041	3.5453338623046875
1.0	109950000.0	109960000.0	29.0	30.89823341369629	3.6472535133361816
1.0	109980000.0	109990000.0	47.0	54.488059997558594	7.26578426361084
1.0	110080000.0	110090000.0	35.0	34.61804962158203	4.271246910095215
1.0	110100000.0	110110000.0	32.0	36.51896286010742	4.595875263214111
1.0	110110000.0	110120000.0	28.0	35.06439971923828	4.333906650543213
1.0	110140000.0	110150000.0	48.0	32.921966552734375	4.005407810211182
1.0	110190000.0	110200000.0	35.0	37.26036071777344	4.762209892272949
1.0	110340000.0	110350000.0	23.0	41.265220642089844	5.334062576293945
1.0	110410000.0	110420000.0	35.0	42.387115478515625	5.495079517364502
1.0	110420000.0	110430000.0	41.0	38.54060745239258	4.876405715942383
1.0	110430000.0	110440000.0	32.0	35.51571273803711	4.422930717468262
1.0	110750000.0	110760000.0	27.0	25.969268798828125	2.851236581802368
1.0	110760000.0	110770000.0	28.0	28.2679386138916	3.240032911300659
1.0	110790000.0	110800000.0	36.0	40.832481384277344	5.239541053771973
1.0	110800000.0	110810000.0	49.0	44.492164611816406	5.826071262359619
[truncated: 47,563 more rows]
