# Supplementary material for: Genome-wide mapping of somatic mutation rates uncovers drivers of cancer
Source: Nat Biotechnol. 2022 Jun 20;40(11):1634–43. doi: 10.1038/s41587-022-01353-8 (PMC9646522; doi:10.1038/s41587-022-01353-8)
Supplement: Supplementary file 4 — Regions and model predictions for each fold of each cancer for which a deep learning model was trained. Regions that were filtered are also listed along with their respective model predictions. [file 41587_2022_1353_MOESM4_ESM.zip › kfold_results/Digestive_tract_tumors/fold_4.txt]

CHROM	START	END	Y_TRUE	Y_PRED	STD
1.0	870000.0	880000.0	22.0	21.173908233642578	4.628415584564209
1.0	890000.0	900000.0	16.0	14.448275566101074	4.123246192932129
1.0	950000.0	960000.0	19.0	17.77458953857422	4.336030006408691
1.0	1010000.0	1020000.0	14.0	15.058914184570312	4.264803886413574
1.0	1020000.0	1030000.0	16.0	18.760257720947266	4.517413139343262
1.0	1070000.0	1080000.0	17.0	17.045047760009766	4.388296127319336
1.0	1130000.0	1140000.0	25.0	24.204538345336914	4.942323207855225
1.0	1170000.0	1180000.0	21.0	18.625507354736328	4.556993007659912
1.0	1190000.0	1200000.0	18.0	16.955862045288086	4.421967506408691
1.0	1210000.0	1220000.0	21.0	23.44319725036621	4.86208438873291
1.0	1270000.0	1280000.0	26.0	13.9331693649292	4.150060176849365
1.0	1300000.0	1310000.0	35.0	25.17047119140625	5.035796165466309
1.0	1340000.0	1350000.0	36.0	25.41961097717285	5.181130409240723
1.0	1350000.0	1360000.0	25.0	23.685489654541016	4.918514251708984
1.0	1360000.0	1370000.0	14.0	23.143911361694336	4.845715045928955
1.0	1370000.0	1380000.0	28.0	18.367542266845703	4.49475622177124
1.0	1450000.0	1460000.0	15.0	16.440515518188477	4.3230390548706055
1.0	1460000.0	1470000.0	16.0	18.318933486938477	4.48330545425415
1.0	1470000.0	1480000.0	16.0	15.806012153625488	4.20331335067749
1.0	1490000.0	1500000.0	27.0	20.869443893432617	4.660935401916504
1.0	1500000.0	1510000.0	25.0	22.8249568939209	4.858014106750488
1.0	1540000.0	1550000.0	35.0	23.321035385131836	4.86667537689209
1.0	1550000.0	1560000.0	25.0	18.756587982177734	4.534369945526123
1.0	1720000.0	1730000.0	26.0	19.734115600585938	4.577722549438477
1.0	1760000.0	1770000.0	25.0	25.15450096130371	5.076859474182129
1.0	1780000.0	1790000.0	35.0	26.318317413330078	5.183045387268066
1.0	1890000.0	1900000.0	33.0	31.576995849609375	5.735164165496826
1.0	1920000.0	1930000.0	45.0	35.60101318359375	6.179684638977051
1.0	1990000.0	2000000.0	23.0	21.89876937866211	4.852548122406006
1.0	2030000.0	2040000.0	26.0	18.5126953125	4.489246845245361
1.0	2050000.0	2060000.0	19.0	20.775161743164062	4.656323432922363
1.0	2060000.0	2070000.0	19.0	19.590167999267578	4.487457275390625
1.0	2080000.0	2090000.0	23.0	18.732227325439453	4.559739589691162
1.0	2120000.0	2130000.0	12.0	19.87615966796875	4.621535301208496
1.0	2140000.0	2150000.0	32.0	23.668691635131836	4.927722930908203
1.0	2150000.0	2160000.0	43.0	24.841455459594727	5.001404285430908
1.0	2170000.0	2180000.0	22.0	20.553171157836914	4.656430721282959
1.0	2190000.0	2200000.0	30.0	23.431293487548828	4.8740434646606445
1.0	2210000.0	2220000.0	20.0	19.618579864501953	4.543998718261719
1.0	2280000.0	2290000.0	35.0	23.348270416259766	4.846922874450684
1.0	2310000.0	2320000.0	22.0	21.94681739807129	4.774090766906738
1.0	2400000.0	2410000.0	30.0	21.010021209716797	4.662112236022949
1.0	2490000.0	2500000.0	23.0	17.79669189453125	4.429442882537842
1.0	2510000.0	2520000.0	23.0	25.78692626953125	5.116344451904297
1.0	2560000.0	2570000.0	43.0	26.097545623779297	5.344982624053955
1.0	2700000.0	2710000.0	48.0	40.965824127197266	6.883787631988525
1.0	2710000.0	2720000.0	55.0	35.269615173339844	6.158883094787598
1.0	2740000.0	2750000.0	58.0	45.37931823730469	7.359135627746582
1.0	2770000.0	2780000.0	70.0	46.565635681152344	7.401927947998047
1.0	2870000.0	2880000.0	68.0	51.05587387084961	7.898416042327881
1.0	2960000.0	2970000.0	74.0	45.139610290527344	7.275242805480957
1.0	3000000.0	3010000.0	44.0	32.35609817504883	5.864863872528076
1.0	3110000.0	3120000.0	46.0	32.975337982177734	5.861836910247803
1.0	3130000.0	3140000.0	34.0	30.8668155670166	5.676867961883545
1.0	3170000.0	3180000.0	27.0	28.361780166625977	5.390297889709473
1.0	3190000.0	3200000.0	35.0	30.384906768798828	5.617128849029541
1.0	3220000.0	3230000.0	30.0	31.766544342041016	5.771824359893799
1.0	3230000.0	3240000.0	33.0	31.787181854248047	5.775571823120117
1.0	3270000.0	3280000.0	27.0	27.143136978149414	5.259770393371582
1.0	3320000.0	3330000.0	44.0	28.009923934936523	5.404294967651367
1.0	3340000.0	3350000.0	24.0	25.72074317932129	5.162088871002197
1.0	3390000.0	3400000.0	17.0	19.7701358795166	4.6236419677734375
1.0	3460000.0	3470000.0	20.0	26.583782196044922	5.182900428771973
1.0	3500000.0	3510000.0	43.0	25.281494140625	5.050726890563965
1.0	3520000.0	3530000.0	30.0	26.72650146484375	5.193703651428223
1.0	3530000.0	3540000.0	36.0	28.30963706970215	5.379141807556152
1.0	3540000.0	3550000.0	24.0	20.27943229675293	4.582695007324219
1.0	3620000.0	3630000.0	32.0	24.47134017944336	4.968149185180664
1.0	3640000.0	3650000.0	25.0	25.547504425048828	5.080474376678467
1.0	3700000.0	3710000.0	28.0	19.48843765258789	4.614719390869141
1.0	3720000.0	3730000.0	39.0	36.66469192504883	6.304279327392578
1.0	3810000.0	3820000.0	28.0	23.191261291503906	5.094042778015137
1.0	3820000.0	3830000.0	39.0	20.823816299438477	4.9234619140625
1.0	3830000.0	3840000.0	34.0	30.762035369873047	6.131511688232422
1.0	3840000.0	3850000.0	15.0	12.626716613769531	3.9320855140686035
1.0	4000000.0	4010000.0	51.0	56.56401824951172	8.717793464660645
1.0	4080000.0	4090000.0	46.0	50.152244567871094	7.7981767654418945
1.0	4150000.0	4160000.0	62.0	60.97925567626953	8.901301383972168
1.0	4270000.0	4280000.0	69.0	71.708984375	9.884812355041504
1.0	4280000.0	4290000.0	91.0	74.98216247558594	10.132390975952148
1.0	4300000.0	4310000.0	80.0	72.29300689697266	9.811091423034668
1.0	4440000.0	4450000.0	102.0	91.88160705566406	11.213998794555664
1.0	4460000.0	4470000.0	103.0	85.9433364868164	10.88697624206543
1.0	4560000.0	4570000.0	87.0	87.80796813964844	10.99351692199707
1.0	4590000.0	4600000.0	97.0	88.3556137084961	11.029211044311523
1.0	4870000.0	4880000.0	109.0	104.7449951171875	11.78519058227539
1.0	4900000.0	4910000.0	110.0	105.50321960449219	11.81247615814209
1.0	4910000.0	4920000.0	103.0	100.99234008789062	11.64997673034668
1.0	4930000.0	4940000.0	101.0	102.69929504394531	11.716270446777344
1.0	5040000.0	5050000.0	102.0	103.803955078125	11.7572021484375
1.0	5050000.0	5060000.0	111.0	102.84122467041016	11.71766471862793
1.0	5290000.0	5300000.0	108.0	97.85013580322266	11.48720932006836
1.0	5390000.0	5400000.0	72.0	82.84889221191406	10.686117172241211
1.0	5500000.0	5510000.0	94.0	67.59331512451172	9.47331428527832
1.0	5520000.0	5530000.0	74.0	79.4566421508789	10.448100090026855
1.0	5530000.0	5540000.0	97.0	72.9044418334961	9.976235389709473
1.0	5650000.0	5660000.0	71.0	66.49111938476562	9.42282772064209
1.0	5690000.0	5700000.0	73.0	66.395263671875	9.454843521118164
1.0	5700000.0	5710000.0	75.0	68.85713195800781	9.626309394836426
1.0	5750000.0	5760000.0	48.0	61.6025276184082	8.94823169708252
1.0	5760000.0	5770000.0	78.0	60.10117721557617	8.801084518432617
1.0	5770000.0	5780000.0	80.0	56.818321228027344	8.514238357543945
1.0	5780000.0	5790000.0	57.0	53.27154541015625	8.135605812072754
1.0	5790000.0	5800000.0	61.0	53.21879196166992	8.052200317382812
1.0	5820000.0	5830000.0	72.0	56.798072814941406	8.449238777160645
1.0	5850000.0	5860000.0	74.0	52.04145050048828	8.05500602722168
1.0	5870000.0	5880000.0	62.0	51.93852615356445	8.19324779510498
1.0	6010000.0	6020000.0	33.0	22.78402328491211	4.868334770202637
1.0	6090000.0	6100000.0	41.0	34.56859588623047	6.067496299743652
1.0	6100000.0	6110000.0	35.0	34.497406005859375	6.032422065734863
1.0	6120000.0	6130000.0	42.0	33.18943405151367	5.90799617767334
1.0	6140000.0	6150000.0	40.0	35.6845588684082	6.1952619552612305
1.0	6210000.0	6220000.0	32.0	30.92080307006836	5.662472724914551
1.0	6240000.0	6250000.0	34.0	27.187847137451172	5.322430610656738
1.0	6270000.0	6280000.0	24.0	21.676685333251953	4.792843818664551
1.0	6350000.0	6360000.0	20.0	20.086505889892578	4.618020057678223
1.0	6380000.0	6390000.0	24.0	19.57012939453125	4.635650634765625
1.0	6400000.0	6410000.0	20.0	19.71121597290039	4.5715484619140625
1.0	6500000.0	6510000.0	16.0	22.927902221679688	4.947495937347412
1.0	6510000.0	6520000.0	24.0	23.7096004486084	5.050328731536865
1.0	6590000.0	6600000.0	17.0	22.22711753845215	4.8531036376953125
1.0	6610000.0	6620000.0	33.0	23.549575805664062	4.96986722946167
1.0	6670000.0	6680000.0	23.0	21.790056228637695	4.723578453063965
1.0	6730000.0	6740000.0	28.0	25.71913719177246	5.132901668548584
1.0	6780000.0	6790000.0	27.0	37.59650421142578	6.415064334869385
1.0	6920000.0	6930000.0	31.0	31.11460304260254	5.698223114013672
1.0	7100000.0	7110000.0	53.0	42.4705696105957	6.9281110763549805
1.0	7150000.0	7160000.0	57.0	47.83766555786133	7.534229278564453
1.0	7160000.0	7170000.0	55.0	40.86351776123047	6.753298759460449
1.0	7220000.0	7230000.0	60.0	51.263465881347656	7.879341125488281
1.0	7300000.0	7310000.0	53.0	46.397727966308594	7.335882663726807
1.0	7310000.0	7320000.0	39.0	44.162635803222656	7.125349521636963
1.0	7420000.0	7430000.0	42.0	38.70989990234375	6.545876979827881
1.0	7480000.0	7490000.0	56.0	36.10728454589844	6.201172828674316
1.0	7560000.0	7570000.0	35.0	31.078384399414062	5.680848121643066
1.0	7580000.0	7590000.0	48.0	37.531070709228516	6.377403736114502
1.0	7730000.0	7740000.0	42.0	28.881999969482422	5.451932430267334
1.0	7740000.0	7750000.0	24.0	30.202198028564453	5.580328941345215
1.0	7830000.0	7840000.0	37.0	29.13938331604004	5.501850605010986
1.0	7860000.0	7870000.0	34.0	30.476627349853516	5.620847225189209
1.0	7950000.0	7960000.0	35.0	38.142784118652344	6.465156555175781
1.0	8010000.0	8020000.0	28.0	32.52656555175781	5.853360176086426
1.0	8050000.0	8060000.0	23.0	31.819128036499023	5.7683916091918945
1.0	8080000.0	8090000.0	29.0	29.62639808654785	5.581888198852539
1.0	8110000.0	8120000.0	38.0	32.5693244934082	5.843087196350098
1.0	8130000.0	8140000.0	27.0	30.387569427490234	5.613831520080566
1.0	8150000.0	8160000.0	52.0	31.987451553344727	5.794951438903809
1.0	8190000.0	8200000.0	34.0	34.935264587402344	6.103052616119385
1.0	8200000.0	8210000.0	37.0	34.237850189208984	6.035475730895996
1.0	8210000.0	8220000.0	40.0	33.07805252075195	5.89925479888916
1.0	8230000.0	8240000.0	33.0	31.812387466430664	5.7838945388793945
1.0	8280000.0	8290000.0	32.0	31.88081932067871	5.767601013183594
1.0	8290000.0	8300000.0	21.0	29.9581356048584	5.561654090881348
1.0	8390000.0	8400000.0	53.0	30.360126495361328	5.59092378616333
1.0	8430000.0	8440000.0	25.0	27.054122924804688	5.390510559082031
1.0	8590000.0	8600000.0	36.0	27.853078842163086	5.3326287269592285
1.0	8620000.0	8630000.0	43.0	28.6684627532959	5.418532371520996
1.0	8630000.0	8640000.0	37.0	29.822940826416016	5.546815395355225
1.0	8640000.0	8650000.0	35.0	28.12604331970215	5.359592437744141
1.0	8800000.0	8810000.0	42.0	29.27787208557129	5.489211559295654
1.0	8820000.0	8830000.0	46.0	29.27569580078125	5.4887800216674805
1.0	8930000.0	8940000.0	34.0	31.93924331665039	5.811020851135254
1.0	8960000.0	8970000.0	33.0	33.434600830078125	5.947315216064453
1.0	8990000.0	9000000.0	28.0	38.53630447387695	6.5170488357543945
1.0	9010000.0	9020000.0	32.0	36.844417572021484	6.325535774230957
1.0	9020000.0	9030000.0	48.0	37.73426818847656	6.430271148681641
1.0	9070000.0	9080000.0	36.0	31.3689022064209	5.704392433166504
1.0	9220000.0	9230000.0	30.0	25.643260955810547	5.116872310638428
1.0	9230000.0	9240000.0	29.0	26.088735580444336	5.138614177703857
1.0	9310000.0	9320000.0	26.0	24.901748657226562	5.014994144439697
1.0	9330000.0	9340000.0	26.0	24.41275405883789	4.970315456390381
1.0	9470000.0	9480000.0	34.0	29.8015193939209	5.5534987449646
1.0	9550000.0	9560000.0	49.0	33.7048225402832	5.991266250610352
1.0	9640000.0	9650000.0	22.0	24.565797805786133	4.994225978851318
1.0	9730000.0	9740000.0	42.0	28.055328369140625	5.357470512390137
1.0	9740000.0	9750000.0	36.0	25.187530517578125	5.051553249359131
1.0	9760000.0	9770000.0	35.0	29.5976619720459	5.5274152755737305
1.0	9800000.0	9810000.0	26.0	21.11760711669922	4.755068778991699
1.0	9880000.0	9890000.0	29.0	23.11156463623047	4.9148173332214355
1.0	9950000.0	9960000.0	19.0	25.95607566833496	5.238247871398926
1.0	10000000.0	10010000.0	29.0	25.600139617919922	5.17501163482666
1.0	10110000.0	10120000.0	26.0	25.62201499938965	5.116118431091309
1.0	10140000.0	10150000.0	17.0	26.220361709594727	5.165644645690918
1.0	10170000.0	10180000.0	32.0	26.146259307861328	5.151386737823486
1.0	10260000.0	10270000.0	53.0	39.585105895996094	6.6353349685668945
1.0	10280000.0	10290000.0	39.0	29.693506240844727	5.532061576843262
1.0	10300000.0	10310000.0	38.0	27.710865020751953	5.31445837020874
1.0	10370000.0	10380000.0	34.0	27.488113403320312	5.288694381713867
1.0	10470000.0	10480000.0	25.0	24.291940689086914	5.0371317863464355
1.0	10480000.0	10490000.0	28.0	25.293960571289062	5.121030807495117
1.0	10550000.0	10560000.0	27.0	24.061279296875	4.989099979400635
1.0	10630000.0	10640000.0	31.0	29.239721298217773	5.480592727661133
1.0	10700000.0	10710000.0	24.0	16.160058975219727	4.358236312866211
1.0	10770000.0	10780000.0	21.0	22.292516708374023	4.826226234436035
1.0	10780000.0	10790000.0	15.0	21.102964401245117	4.856095790863037
1.0	10910000.0	10920000.0	42.0	29.40409278869629	5.491371154785156
1.0	10940000.0	10950000.0	42.0	36.017845153808594	6.236030101776123
1.0	10980000.0	10990000.0	39.0	41.472190856933594	6.851873874664307
1.0	11000000.0	11010000.0	38.0	26.1276912689209	5.284784317016602
1.0	11030000.0	11040000.0	33.0	30.329126358032227	5.605027198791504
1.0	11110000.0	11120000.0	28.0	20.279769897460938	4.608921051025391
1.0	11190000.0	11200000.0	28.0	22.38749122619629	4.857781887054443
1.0	11470000.0	11480000.0	43.0	43.08415222167969	7.008382320404053
1.0	11480000.0	11490000.0	36.0	45.05818557739258	7.246988773345947
1.0	11520000.0	11530000.0	48.0	47.469627380371094	7.495688438415527
1.0	11540000.0	11550000.0	46.0	43.82796096801758	7.074759006500244
1.0	11560000.0	11570000.0	58.0	56.0300407409668	8.413945198059082
1.0	11570000.0	11580000.0	36.0	43.825077056884766	7.083747863769531
1.0	11680000.0	11690000.0	33.0	40.59137725830078	6.7527570724487305
1.0	11760000.0	11770000.0	41.0	29.3682861328125	5.498830318450928
1.0	11820000.0	11830000.0	27.0	30.808080673217773	5.6421990394592285
1.0	11870000.0	11880000.0	21.0	25.729251861572266	5.180113315582275
1.0	11930000.0	11940000.0	38.0	33.45676803588867	5.934998512268066
1.0	11940000.0	11950000.0	37.0	27.065868377685547	5.320852279663086
1.0	12060000.0	12070000.0	26.0	19.807628631591797	4.539355754852295
1.0	12070000.0	12080000.0	15.0	23.566356658935547	4.891015529632568
1.0	12190000.0	12200000.0	34.0	27.13457679748535	5.354535102844238
1.0	12280000.0	12290000.0	31.0	33.647483825683594	5.9656524658203125
1.0	12290000.0	12300000.0	25.0	23.30597496032715	4.856997489929199
1.0	12310000.0	12320000.0	27.0	22.780803680419922	4.8743720054626465
1.0	12320000.0	12330000.0	31.0	25.17362403869629	5.164089202880859
1.0	12370000.0	12380000.0	30.0	24.433364868164062	5.072150230407715
1.0	12500000.0	12510000.0	23.0	29.07721519470215	5.4663496017456055
1.0	12550000.0	12560000.0	37.0	26.316946029663086	5.190802574157715
1.0	12600000.0	12610000.0	28.0	27.961400985717773	5.344797134399414
1.0	12620000.0	12630000.0	40.0	29.938304901123047	5.558685302734375
1.0	12750000.0	12760000.0	47.0	41.706886291503906	6.864130973815918
1.0	12790000.0	12800000.0	52.0	45.535491943359375	7.314328670501709
1.0	12800000.0	12810000.0	58.0	40.489952087402344	6.732682704925537
1.0	12830000.0	12840000.0	45.0	40.58921813964844	6.741468906402588
1.0	12860000.0	12870000.0	39.0	44.435096740722656	7.457028388977051
1.0	13820000.0	13830000.0	63.0	61.5467414855957	9.020885467529297
1.0	13900000.0	13910000.0	78.0	66.49678039550781	9.415159225463867
1.0	13980000.0	13990000.0	60.0	57.6496696472168	8.529693603515625
1.0	14050000.0	14060000.0	43.0	53.52410888671875	8.394087791442871
1.0	14100000.0	14110000.0	28.0	27.909423828125	5.572272300720215
1.0	14120000.0	14130000.0	29.0	30.12969970703125	5.792680263519287
1.0	14140000.0	14150000.0	40.0	27.939050674438477	5.415792942047119
1.0	14170000.0	14180000.0	64.0	47.451011657714844	7.4740705490112305
1.0	14270000.0	14280000.0	43.0	55.11783981323242	8.347901344299316
1.0	14360000.0	14370000.0	66.0	59.5767822265625	8.714580535888672
1.0	14420000.0	14430000.0	64.0	62.30693435668945	9.047582626342773
1.0	14450000.0	14460000.0	74.0	69.24727630615234	9.67612075805664
1.0	14500000.0	14510000.0	67.0	74.52394104003906	10.08104133605957
1.0	14510000.0	14520000.0	76.0	74.772705078125	10.091288566589355
1.0	14540000.0	14550000.0	94.0	79.30403137207031	10.398115158081055
1.0	14550000.0	14560000.0	88.0	73.67020416259766	9.991739273071289
1.0	14610000.0	14620000.0	54.0	65.42787170410156	9.339900016784668
1.0	14650000.0	14660000.0	79.0	63.13288497924805	9.114309310913086
1.0	14700000.0	14710000.0	73.0	63.203330993652344	9.154703140258789
1.0	14840000.0	14850000.0	71.0	67.59622955322266	9.550982475280762
1.0	14940000.0	14950000.0	69.0	70.492431640625	9.762974739074707
1.0	15150000.0	15160000.0	55.0	46.96063995361328	7.464412689208984
1.0	15180000.0	15190000.0	64.0	44.60449981689453	7.180963039398193
1.0	15320000.0	15330000.0	47.0	28.483489990234375	5.4217448234558105
1.0	15360000.0	15370000.0	31.0	28.665725708007812	5.412604808807373
1.0	15460000.0	15470000.0	45.0	30.094562530517578	5.578068733215332
1.0	15480000.0	15490000.0	37.0	23.547277450561523	4.934691429138184
1.0	15510000.0	15520000.0	24.0	26.9134578704834	5.234140872955322
1.0	15530000.0	15540000.0	25.0	28.0262508392334	5.3455705642700195
1.0	15550000.0	15560000.0	32.0	32.50342559814453	5.846514701843262
1.0	15610000.0	15620000.0	31.0	30.73748207092285	5.644813537597656
1.0	15720000.0	15730000.0	31.0	30.0119571685791	5.57021427154541
1.0	15770000.0	15780000.0	39.0	29.9345760345459	5.544848442077637
1.0	15780000.0	15790000.0	50.0	29.04751205444336	5.459094047546387
1.0	15840000.0	15850000.0	19.0	25.301013946533203	5.064944267272949
1.0	15860000.0	15870000.0	35.0	25.728347778320312	5.165095806121826
1.0	15940000.0	15950000.0	33.0	27.62478256225586	5.358083248138428
1.0	15950000.0	15960000.0	29.0	27.387563705444336	5.355282783508301
1.0	15990000.0	16000000.0	19.0	26.2746639251709	5.20703125
1.0	16080000.0	16090000.0	11.0	19.694475173950195	4.4951605796813965
1.0	16120000.0	16130000.0	18.0	26.057476043701172	5.133316993713379
1.0	16220000.0	16230000.0	30.0	27.543598175048828	5.32000207901001
1.0	16260000.0	16270000.0	17.0	20.288196563720703	4.623565196990967
1.0	16310000.0	16320000.0	38.0	30.395137786865234	5.597048759460449
1.0	16320000.0	16330000.0	40.0	34.06908416748047	6.008618354797363
1.0	16350000.0	16360000.0	26.0	25.874862670898438	5.115203380584717
1.0	16370000.0	16380000.0	24.0	25.31397819519043	5.054696559906006
1.0	16420000.0	16430000.0	44.0	31.338308334350586	5.702580451965332
1.0	16480000.0	16490000.0	38.0	22.594083786010742	4.843629360198975
1.0	16550000.0	16560000.0	21.0	20.55028533935547	4.702709674835205
1.0	16600000.0	16610000.0	29.0	24.59326171875	4.97440242767334
1.0	16640000.0	16650000.0	26.0	25.03145980834961	5.028751373291016
1.0	16690000.0	16700000.0	30.0	27.60453224182129	5.329132556915283
1.0	16750000.0	16760000.0	39.0	30.171878814697266	5.578421115875244
1.0	16760000.0	16770000.0	30.0	32.127540588378906	5.819614410400391
1.0	17040000.0	17050000.0	75.0	29.547536849975586	5.525338172912598
1.0	17390000.0	17400000.0	27.0	29.319599151611328	5.4901442527771
1.0	17490000.0	17500000.0	41.0	37.73319625854492	6.423464775085449
1.0	17510000.0	17520000.0	31.0	36.12970733642578	6.2809157371521
1.0	17540000.0	17550000.0	34.0	34.99253463745117	6.1199774742126465
1.0	17550000.0	17560000.0	32.0	29.217153549194336	5.48570442199707
1.0	17610000.0	17620000.0	38.0	36.939144134521484	6.332331657409668
1.0	17660000.0	17670000.0	43.0	37.271339416503906	6.373047828674316
1.0	17690000.0	17700000.0	31.0	39.33015823364258	6.615822792053223
1.0	17730000.0	17740000.0	25.0	26.017192840576172	5.137842178344727
1.0	17930000.0	17940000.0	21.0	21.25611114501953	4.725761413574219
1.0	17960000.0	17970000.0	23.0	20.456533432006836	4.677358627319336
1.0	17970000.0	17980000.0	14.0	21.814685821533203	4.706185817718506
1.0	18100000.0	18110000.0	36.0	37.26317596435547	6.333734035491943
1.0	18340000.0	18350000.0	51.0	50.63652420043945	7.803208827972412
1.0	18430000.0	18440000.0	43.0	43.2125358581543	7.071124076843262
1.0	18560000.0	18570000.0	60.0	45.58885955810547	7.327658653259277
1.0	18580000.0	18590000.0	71.0	54.60749053955078	8.251947402954102
1.0	18600000.0	18610000.0	45.0	48.4458122253418	7.567880153656006
1.0	18620000.0	18630000.0	58.0	46.31253433227539	7.338078498840332
1.0	18680000.0	18690000.0	52.0	46.968971252441406	7.478880405426025
1.0	18730000.0	18740000.0	40.0	44.706939697265625	7.193158149719238
1.0	18830000.0	18840000.0	62.0	43.63527297973633	7.055466651916504
1.0	18900000.0	18910000.0	51.0	39.92603302001953	6.685952663421631
1.0	18910000.0	18920000.0	51.0	43.705562591552734	7.112560272216797
1.0	18930000.0	18940000.0	47.0	44.39676284790039	7.165940761566162
1.0	18950000.0	18960000.0	64.0	38.566463470458984	6.510392665863037
1.0	18960000.0	18970000.0	45.0	35.04286193847656	6.120509624481201
1.0	18980000.0	18990000.0	31.0	41.79865264892578	6.86486291885376
1.0	19100000.0	19110000.0	44.0	37.965084075927734	6.453485012054443
1.0	19120000.0	19130000.0	39.0	33.18055725097656	5.910994529724121
1.0	19160000.0	19170000.0	37.0	38.147193908691406	6.480395317077637
1.0	19230000.0	19240000.0	26.0	23.03839683532715	4.872123718261719
1.0	19240000.0	19250000.0	25.0	20.063241958618164	4.575552940368652
1.0	19530000.0	19540000.0	30.0	30.28973388671875	5.615962028503418
1.0	19550000.0	19560000.0	32.0	22.66526222229004	4.8810014724731445
1.0	19650000.0	19660000.0	19.0	19.78554916381836	4.613326072692871
1.0	19760000.0	19770000.0	35.0	23.507213592529297	4.953749656677246
1.0	19770000.0	19780000.0	25.0	26.060131072998047	5.159447193145752
1.0	19800000.0	19810000.0	24.0	21.950786590576172	4.78484582901001
1.0	19950000.0	19960000.0	32.0	24.053009033203125	5.045947074890137
1.0	19980000.0	19990000.0	34.0	24.0617618560791	5.107226371765137
1.0	20030000.0	20040000.0	29.0	22.579692840576172	4.837743759155273
1.0	20070000.0	20080000.0	21.0	21.714168548583984	4.7881646156311035
1.0	20100000.0	20110000.0	20.0	22.322683334350586	4.86141300201416
1.0	20110000.0	20120000.0	29.0	22.4947566986084	4.814055919647217
1.0	20120000.0	20130000.0	31.0	20.566707611083984	4.577578067779541
1.0	20200000.0	20210000.0	28.0	31.012409210205078	5.690648555755615
1.0	20400000.0	20410000.0	31.0	36.70427703857422	6.287304401397705
1.0	20420000.0	20430000.0	22.0	35.048583984375	6.124896049499512
1.0	20460000.0	20470000.0	29.0	31.858043670654297	5.751407623291016
1.0	20470000.0	20480000.0	36.0	26.7709903717041	5.210860252380371
1.0	20560000.0	20570000.0	45.0	31.66476821899414	5.73956823348999
1.0	20590000.0	20600000.0	39.0	33.60790252685547	5.928357124328613
1.0	20600000.0	20610000.0	37.0	32.65718460083008	5.839960098266602
1.0	20630000.0	20640000.0	36.0	33.1103630065918	5.858892440795898
1.0	20680000.0	20690000.0	34.0	30.639062881469727	5.643703937530518
1.0	20770000.0	20780000.0	33.0	35.07135009765625	6.114034175872803
1.0	20900000.0	20910000.0	40.0	37.12043380737305	6.356903076171875
1.0	20910000.0	20920000.0	29.0	32.62656784057617	5.856181621551514
1.0	20980000.0	20990000.0	28.0	25.716190338134766	5.118845462799072
1.0	21010000.0	21020000.0	41.0	30.637340545654297	5.624692916870117
1.0	21020000.0	21030000.0	24.0	28.744007110595703	5.424875736236572
1.0	21030000.0	21040000.0	34.0	29.952892303466797	5.549590587615967
1.0	21060000.0	21070000.0	41.0	28.063186645507812	5.353764057159424
1.0	21190000.0	21200000.0	38.0	26.61880874633789	5.219653129577637
1.0	21250000.0	21260000.0	31.0	27.422632217407227	5.281579494476318
1.0	21280000.0	21290000.0	20.0	29.212411880493164	5.481812477111816
1.0	21340000.0	21350000.0	25.0	29.195261001586914	5.479481220245361
1.0	21350000.0	21360000.0	30.0	27.19940185546875	5.259720325469971
1.0	21380000.0	21390000.0	36.0	27.87459945678711	5.333611488342285
1.0	21430000.0	21440000.0	27.0	28.445226669311523	5.39604377746582
1.0	21480000.0	21490000.0	32.0	27.50065040588379	5.310441493988037
1.0	21490000.0	21500000.0	29.0	26.60698890686035	5.241175651550293
1.0	21510000.0	21520000.0	32.0	28.766036987304688	5.421780586242676
1.0	21520000.0	21530000.0	51.0	33.1500129699707	5.919821739196777
1.0	21530000.0	21540000.0	38.0	33.00554656982422	5.893250465393066
1.0	21540000.0	21550000.0	29.0	22.5864200592041	4.832849979400635
1.0	21560000.0	21570000.0	24.0	21.308414459228516	4.7586212158203125
1.0	21640000.0	21650000.0	31.0	24.01216697692871	4.921248435974121
1.0	21660000.0	21670000.0	29.0	23.526668548583984	4.8790998458862305
1.0	21820000.0	21830000.0	30.0	31.065235137939453	5.678583145141602
1.0	21830000.0	21840000.0	20.0	29.568979263305664	5.52006721496582
1.0	21890000.0	21900000.0	32.0	24.731582641601562	5.010745525360107
1.0	21910000.0	21920000.0	37.0	26.232961654663086	5.18310546875
1.0	21920000.0	21930000.0	20.0	21.537500381469727	4.731815814971924
1.0	21990000.0	22000000.0	30.0	25.636554718017578	5.144377708435059
1.0	22010000.0	22020000.0	36.0	26.547155380249023	5.257391929626465
1.0	22140000.0	22150000.0	29.0	23.634891510009766	4.9854278564453125
1.0	22150000.0	22160000.0	22.0	18.95769500732422	4.523472785949707
1.0	22170000.0	22180000.0	20.0	18.904029846191406	4.525608539581299
1.0	22180000.0	22190000.0	24.0	20.95267677307129	4.73056173324585
1.0	22260000.0	22270000.0	25.0	23.010143280029297	4.893756866455078
1.0	22270000.0	22280000.0	33.0	27.550954818725586	5.289604187011719
1.0	22280000.0	22290000.0	35.0	25.811553955078125	5.106441020965576
1.0	22350000.0	22360000.0	26.0	29.683490753173828	5.569814205169678
1.0	22490000.0	22500000.0	35.0	31.588817596435547	5.73898983001709
1.0	22520000.0	22530000.0	34.0	39.49001693725586	6.62048864364624
1.0	22540000.0	22550000.0	46.0	38.1748161315918	6.478975772857666
1.0	22550000.0	22560000.0	37.0	32.820899963378906	5.862766742706299
1.0	22590000.0	22600000.0	27.0	33.949684143066406	5.991713047027588
1.0	22650000.0	22660000.0	34.0	34.243690490722656	6.0220723152160645
1.0	22680000.0	22690000.0	44.0	39.909122467041016	6.675224304199219
1.0	22730000.0	22740000.0	29.0	36.50252151489258	6.285635948181152
1.0	22760000.0	22770000.0	40.0	46.341712951660156	7.437106132507324
1.0	22840000.0	22850000.0	18.0	23.913843154907227	5.00736141204834
1.0	22870000.0	22880000.0	37.0	29.185623168945312	5.475922584533691
1.0	22920000.0	22930000.0	28.0	32.1868896484375	5.794234275817871
1.0	22940000.0	22950000.0	43.0	38.4962043762207	6.510387420654297
1.0	22970000.0	22980000.0	40.0	30.037738800048828	5.563317775726318
1.0	23000000.0	23010000.0	22.0	27.28445816040039	5.335872650146484
1.0	23060000.0	23070000.0	19.0	25.953433990478516	5.155995845794678
1.0	23070000.0	23080000.0	27.0	25.418533325195312	5.101684093475342
1.0	23110000.0	23120000.0	21.0	22.268978118896484	4.807744026184082
1.0	23300000.0	23310000.0	31.0	34.290489196777344	6.045258045196533
1.0	23310000.0	23320000.0	47.0	39.855125427246094	6.666037082672119
1.0	23380000.0	23390000.0	28.0	27.435916900634766	5.404415130615234
1.0	23450000.0	23460000.0	36.0	28.354644775390625	5.383853435516357
1.0	23600000.0	23610000.0	34.0	30.801931381225586	5.658905982971191
1.0	23670000.0	23680000.0	42.0	31.740188598632812	5.7665300369262695
1.0	23710000.0	23720000.0	26.0	23.115942001342773	4.8649420738220215
1.0	23770000.0	23780000.0	23.0	24.6644229888916	4.987255096435547
1.0	23800000.0	23810000.0	30.0	24.521080017089844	4.969296932220459
1.0	23810000.0	23820000.0	40.0	31.55171775817871	5.736542701721191
1.0	23840000.0	23850000.0	29.0	23.088836669921875	4.91055154800415
1.0	23930000.0	23940000.0	35.0	31.5738582611084	5.734951019287109
1.0	23940000.0	23950000.0	24.0	30.1209774017334	5.585236549377441
1.0	24190000.0	24200000.0	25.0	24.25050926208496	5.141745567321777
1.0	24200000.0	24210000.0	33.0	33.16577911376953	6.017918109893799
1.0	24220000.0	24230000.0	26.0	26.73526382446289	5.392175197601318
1.0	24250000.0	24260000.0	14.0	27.9488468170166	5.646928787231445
1.0	24270000.0	24280000.0	0.0	29.03694725036621	5.478891372680664
1.0	24300000.0	24310000.0	0.0	24.91677474975586	5.123152256011963
1.0	24320000.0	24330000.0	0.0	20.11783218383789	4.521224021911621
1.0	24360000.0	24370000.0	28.0	27.573657989501953	5.356596946716309
1.0	24400000.0	24410000.0	25.0	23.35179328918457	4.843941688537598
1.0	24550000.0	24560000.0	37.0	32.46791458129883	5.823699951171875
1.0	24560000.0	24570000.0	37.0	32.21306610107422	5.860221862792969
1.0	24650000.0	24660000.0	25.0	26.382797241210938	5.156920433044434
1.0	24720000.0	24730000.0	25.0	27.01581382751465	5.234185218811035
1.0	24750000.0	24760000.0	33.0	23.15984535217285	4.910524368286133
1.0	24760000.0	24770000.0	26.0	24.720327377319336	5.030610084533691
1.0	24800000.0	24810000.0	35.0	27.697484970092773	5.309237003326416
1.0	24820000.0	24830000.0	36.0	30.515634536743164	5.642255783081055
1.0	24880000.0	24890000.0	27.0	27.483196258544922	5.409695625305176
1.0	24930000.0	24940000.0	36.0	34.4132194519043	6.042778968811035
1.0	24990000.0	25000000.0	31.0	28.66341781616211	5.471128940582275
1.0	25020000.0	25030000.0	45.0	29.330463409423828	5.484180450439453
1.0	25130000.0	25140000.0	29.0	32.74341583251953	5.873600006103516
1.0	25140000.0	25150000.0	49.0	32.409873962402344	5.833774089813232
1.0	25180000.0	25190000.0	30.0	32.77928924560547	5.8772687911987305
1.0	25200000.0	25210000.0	47.0	38.082679748535156	6.499610900878906
1.0	25220000.0	25230000.0	35.0	30.085254669189453	5.577027320861816
1.0	25260000.0	25270000.0	39.0	29.4110050201416	5.501465797424316
1.0	25290000.0	25300000.0	36.0	32.475040435791016	5.844804763793945
1.0	25390000.0	25400000.0	33.0	32.54571533203125	5.841609001159668
1.0	25450000.0	25460000.0	39.0	35.444496154785156	6.177616119384766
1.0	25470000.0	25480000.0	46.0	38.98362350463867	6.576547145843506
1.0	25500000.0	25510000.0	31.0	33.63372039794922	5.983092308044434
1.0	25570000.0	25580000.0	48.0	29.935466766357422	5.782073020935059
1.0	25760000.0	25770000.0	34.0	28.722686767578125	5.423215389251709
1.0	25770000.0	25780000.0	30.0	28.083240509033203	5.3572893142700195
1.0	25780000.0	25790000.0	32.0	28.423498153686523	5.449758052825928
1.0	25850000.0	25860000.0	29.0	30.776775360107422	5.63585901260376
1.0	25890000.0	25900000.0	16.0	24.518646240234375	5.022375583648682
1.0	25920000.0	25930000.0	45.0	33.61103057861328	5.969460964202881
1.0	25990000.0	26000000.0	37.0	33.19158172607422	5.920122146606445
1.0	26020000.0	26030000.0	39.0	30.640350341796875	5.653531074523926
1.0	26070000.0	26080000.0	44.0	26.154132843017578	5.201125621795654
1.0	26160000.0	26170000.0	34.0	26.903045654296875	5.2441277503967285
1.0	26180000.0	26190000.0	29.0	26.07758140563965	5.139096260070801
1.0	26230000.0	26240000.0	35.0	28.504901885986328	5.419058322906494
1.0	26250000.0	26260000.0	42.0	32.10296630859375	5.791345119476318
1.0	26420000.0	26430000.0	38.0	31.879959106445312	5.790356636047363
1.0	26480000.0	26490000.0	31.0	31.555904388427734	5.74518346786499
1.0	26530000.0	26540000.0	41.0	37.56493377685547	6.402787208557129
1.0	26620000.0	26630000.0	28.0	22.899953842163086	4.848059177398682
1.0	26720000.0	26730000.0	52.0	38.01533889770508	6.456316947937012
1.0	26740000.0	26750000.0	46.0	43.5780029296875	7.093700408935547
1.0	26820000.0	26830000.0	29.0	30.365657806396484	5.617917060852051
1.0	26890000.0	26900000.0	18.0	21.807376861572266	4.7309160232543945
1.0	26900000.0	26910000.0	36.0	28.913463592529297	5.439685344696045
1.0	26910000.0	26920000.0	28.0	37.72357940673828	6.421395301818848
1.0	26940000.0	26950000.0	43.0	35.8458137512207	6.245674133300781
1.0	27100000.0	27110000.0	52.0	23.00428581237793	4.8953657150268555
1.0	27110000.0	27120000.0	28.0	26.868762969970703	5.39688777923584
1.0	27120000.0	27130000.0	19.0	23.192241668701172	4.9054670333862305
1.0	27180000.0	27190000.0	22.0	21.519689559936523	4.729435920715332
1.0	27200000.0	27210000.0	23.0	23.363306045532227	4.927865505218506
1.0	27240000.0	27250000.0	32.0	29.58235740661621	5.5252509117126465
1.0	27250000.0	27260000.0	28.0	23.8892822265625	4.996347427368164
1.0	27260000.0	27270000.0	28.0	22.755584716796875	4.84127140045166
1.0	27290000.0	27300000.0	41.0	27.059432983398438	5.238653659820557
1.0	27350000.0	27360000.0	25.0	28.972808837890625	5.451019287109375
1.0	27400000.0	27410000.0	36.0	33.922943115234375	6.001160621643066
1.0	27430000.0	27440000.0	20.0	21.574535369873047	4.7630534172058105
1.0	27450000.0	27460000.0	15.0	20.8015079498291	4.688625335693359
1.0	27470000.0	27480000.0	29.0	21.981517791748047	4.750309467315674
1.0	27580000.0	27590000.0	38.0	26.294097900390625	5.178947925567627
1.0	27600000.0	27610000.0	26.0	27.083932876586914	5.25465202331543
1.0	27650000.0	27660000.0	22.0	21.9163761138916	4.795194149017334
1.0	27730000.0	27740000.0	31.0	21.76864242553711	4.8139519691467285
1.0	27740000.0	27750000.0	34.0	25.659786224365234	5.152295112609863
1.0	27800000.0	27810000.0	39.0	26.0970516204834	5.18899393081665
1.0	27840000.0	27850000.0	28.0	21.360437393188477	4.6568498611450195
1.0	27900000.0	27910000.0	23.0	23.68366050720215	4.918892860412598
1.0	27920000.0	27930000.0	10.0	19.344524383544922	4.467984199523926
1.0	27950000.0	27960000.0	36.0	27.461095809936523	5.306784629821777
1.0	28010000.0	28020000.0	24.0	35.65302276611328	6.30298376083374
1.0	28040000.0	28050000.0	35.0	33.16802215576172	5.905868053436279
1.0	28070000.0	28080000.0	25.0	25.523588180541992	5.1508469581604
1.0	28090000.0	28100000.0	32.0	30.860254287719727	5.662945747375488
1.0	28140000.0	28150000.0	20.0	25.84918785095215	5.1811370849609375
1.0	28370000.0	28380000.0	29.0	27.33652687072754	5.272831916809082
1.0	28510000.0	28520000.0	37.0	29.2817325592041	5.48790979385376
1.0	28580000.0	28590000.0	34.0	28.410558700561523	5.379290580749512
1.0	28600000.0	28610000.0	41.0	24.866497039794922	5.054417610168457
1.0	28610000.0	28620000.0	31.0	28.869701385498047	5.442312717437744
1.0	28720000.0	28730000.0	33.0	26.731225967407227	5.2510786056518555
1.0	28770000.0	28780000.0	30.0	26.300735473632812	5.164980888366699
1.0	28840000.0	28850000.0	29.0	22.034984588623047	4.7652692794799805
1.0	28850000.0	28860000.0	10.0	21.926422119140625	4.8408355712890625
1.0	29040000.0	29050000.0	36.0	27.291839599609375	5.3105669021606445
1.0	29130000.0	29140000.0	41.0	33.85517501831055	5.986680507659912
1.0	29180000.0	29190000.0	24.0	28.510461807250977	5.4017157554626465
1.0	29290000.0	29300000.0	22.0	28.397573471069336	5.3891825675964355
1.0	29360000.0	29370000.0	24.0	29.0849609375	5.465878486633301
1.0	29380000.0	29390000.0	36.0	28.936847686767578	5.448884010314941
1.0	29410000.0	29420000.0	39.0	31.121173858642578	5.693553924560547
1.0	29420000.0	29430000.0	31.0	27.23934555053711	5.319611549377441
1.0	29490000.0	29500000.0	37.0	28.58208656311035	5.525671482086182
1.0	29530000.0	29540000.0	25.0	23.615116119384766	4.940936088562012
1.0	29540000.0	29550000.0	31.0	24.747303009033203	5.007212162017822
1.0	29550000.0	29560000.0	26.0	27.322681427001953	5.332541465759277
1.0	29630000.0	29640000.0	30.0	27.247379302978516	5.265492916107178
1.0	29730000.0	29740000.0	50.0	42.16558074951172	6.891104221343994
1.0	29820000.0	29830000.0	55.0	39.7618293762207	6.676771640777588
1.0	29830000.0	29840000.0	63.0	46.0052604675293	7.722315788269043
1.0	29840000.0	29850000.0	49.0	36.076385498046875	6.56174373626709
1.0	30020000.0	30030000.0	8.0	35.622886657714844	20.363235473632812
1.0	30030000.0	30040000.0	51.0	56.23024368286133	8.718571662902832
1.0	30070000.0	30080000.0	74.0	58.11773681640625	8.724897384643555
1.0	30200000.0	30210000.0	61.0	50.19786834716797	7.758774757385254
1.0	30210000.0	30220000.0	71.0	59.19139862060547	8.727453231811523
1.0	30240000.0	30250000.0	70.0	63.033164978027344	9.034856796264648
1.0	30290000.0	30300000.0	87.0	62.13078689575195	8.9564208984375
1.0	30330000.0	30340000.0	88.0	63.912681579589844	9.1845064163208
1.0	30360000.0	30370000.0	54.0	61.11738967895508	8.921113014221191
1.0	30380000.0	30390000.0	55.0	66.98069763183594	9.45641803741455
1.0	30440000.0	30450000.0	85.0	58.23882293701172	8.648422241210938
1.0	30450000.0	30460000.0	92.0	60.10576629638672	8.802987098693848
1.0	30480000.0	30490000.0	52.0	52.20930862426758	8.001346588134766
1.0	30490000.0	30500000.0	70.0	68.50679016113281	9.550000190734863
1.0	30520000.0	30530000.0	79.0	59.4066276550293	8.707937240600586
1.0	30540000.0	30550000.0	53.0	61.2869758605957	8.936994552612305
1.0	30660000.0	30670000.0	50.0	56.54518508911133	8.513458251953125
1.0	30690000.0	30700000.0	69.0	57.0853385925293	8.521756172180176
1.0	30800000.0	30810000.0	51.0	45.590065002441406	7.242539882659912
1.0	30840000.0	30850000.0	37.0	44.78404998779297	7.1610822677612305
1.0	30860000.0	30870000.0	58.0	55.73454666137695	8.364179611206055
1.0	30990000.0	31000000.0	35.0	40.73462677001953	6.732906341552734
1.0	31020000.0	31030000.0	51.0	49.26985168457031	7.6663384437561035
1.0	31030000.0	31040000.0	70.0	56.07262420654297	8.377642631530762
1.0	31140000.0	31150000.0	39.0	40.99939727783203	6.808250427246094
1.0	31230000.0	31240000.0	36.0	34.159629821777344	6.026606559753418
1.0	31280000.0	31290000.0	52.0	36.07582092285156	6.238813400268555
1.0	31410000.0	31420000.0	38.0	28.634511947631836	5.436627388000488
1.0	31420000.0	31430000.0	39.0	29.568822860717773	5.560393333435059
1.0	31470000.0	31480000.0	43.0	29.78572654724121	5.5571136474609375
1.0	31480000.0	31490000.0	49.0	30.779407501220703	5.659286975860596
1.0	31490000.0	31500000.0	52.0	32.171932220458984	5.816543102264404
1.0	31520000.0	31530000.0	34.0	31.733570098876953	5.768624305725098
1.0	31530000.0	31540000.0	33.0	35.64826202392578	6.234546661376953
1.0	31580000.0	31590000.0	32.0	38.018516540527344	6.475588798522949
1.0	31680000.0	31690000.0	41.0	38.45917510986328	6.524630069732666
1.0	31730000.0	31740000.0	30.0	26.522470474243164	5.311439037322998
1.0	31750000.0	31760000.0	34.0	25.445520401000977	5.218231201171875
1.0	31760000.0	31770000.0	22.0	25.035675048828125	5.089911937713623
1.0	31800000.0	31810000.0	28.0	25.97182273864746	5.122035503387451
1.0	31830000.0	31840000.0	27.0	23.956134796142578	4.978394508361816
1.0	31910000.0	31920000.0	30.0	30.091552734375	5.579959869384766
1.0	31960000.0	31970000.0	42.0	30.964397430419922	5.689761638641357
1.0	31980000.0	31990000.0	35.0	31.844385147094727	5.772215843200684
1.0	32010000.0	32020000.0	37.0	30.721309661865234	5.653191566467285
1.0	32240000.0	32250000.0	35.0	31.292593002319336	5.707942008972168
1.0	32270000.0	32280000.0	38.0	35.09648513793945	6.12781286239624
1.0	32320000.0	32330000.0	35.0	34.107723236083984	6.0280256271362305
1.0	32340000.0	32350000.0	25.0	34.33910369873047	6.056670188903809
1.0	32350000.0	32360000.0	36.0	34.378597259521484	6.049248218536377
1.0	32490000.0	32500000.0	29.0	28.25800132751465	5.426149368286133
1.0	32500000.0	32510000.0	32.0	27.192760467529297	5.350157737731934
1.0	32560000.0	32570000.0	23.0	23.96236801147461	4.992962837219238
1.0	32620000.0	32630000.0	33.0	25.0385684967041	5.145590782165527
1.0	32630000.0	32640000.0	29.0	24.170095443725586	5.025755405426025
1.0	32650000.0	32660000.0	29.0	21.994298934936523	4.794826984405518
1.0	32680000.0	32690000.0	21.0	24.87166976928711	5.025741100311279
1.0	32760000.0	32770000.0	20.0	24.633113861083984	5.0928239822387695
1.0	32770000.0	32780000.0	32.0	25.611913681030273	5.198632717132568
1.0	32790000.0	32800000.0	21.0	22.84510612487793	4.8843607902526855
1.0	32820000.0	32830000.0	29.0	22.537527084350586	4.769963264465332
1.0	32830000.0	32840000.0	23.0	22.853845596313477	4.874736785888672
1.0	32850000.0	32860000.0	31.0	24.382457733154297	5.009901523590088
1.0	32940000.0	32950000.0	29.0	35.037635803222656	6.124055862426758
1.0	32960000.0	32970000.0	43.0	31.753149032592773	5.747409820556641
1.0	32990000.0	33000000.0	44.0	36.99198913574219	6.340253829956055
1.0	33000000.0	33010000.0	23.0	31.05083656311035	5.687681198120117
1.0	33020000.0	33030000.0	29.0	25.541038513183594	5.10236930847168
1.0	33030000.0	33040000.0	26.0	30.488122940063477	5.6157145500183105
1.0	33230000.0	33240000.0	15.0	17.895492553710938	4.428926944732666
1.0	33250000.0	33260000.0	24.0	25.644628524780273	5.163682460784912
1.0	33320000.0	33330000.0	39.0	24.113231658935547	5.010128974914551
1.0	33340000.0	33350000.0	23.0	25.98919105529785	5.125833988189697
1.0	33360000.0	33370000.0	23.0	16.82636260986328	4.339705467224121
1.0	33400000.0	33410000.0	26.0	24.79134178161621	5.117129325866699
1.0	33410000.0	33420000.0	29.0	26.149295806884766	5.188064098358154
1.0	33540000.0	33550000.0	24.0	26.87164878845215	5.22663688659668
1.0	33640000.0	33650000.0	29.0	24.512924194335938	5.002432346343994
1.0	33890000.0	33900000.0	49.0	39.16814422607422	6.553702354431152
1.0	33930000.0	33940000.0	71.0	39.67668914794922	6.685068607330322
1.0	33990000.0	34000000.0	58.0	52.79923629760742	8.09797477722168
1.0	34030000.0	34040000.0	61.0	54.0328369140625	8.205909729003906
1.0	34070000.0	34080000.0	60.0	49.42177200317383	7.736717224121094
1.0	34080000.0	34090000.0	53.0	52.189308166503906	8.056159019470215
1.0	34140000.0	34150000.0	59.0	42.48857879638672	6.904201507568359
1.0	34180000.0	34190000.0	63.0	57.914581298828125	8.65080451965332
1.0	34190000.0	34200000.0	74.0	58.16187286376953	8.670130729675293
1.0	34230000.0	34240000.0	75.0	62.431175231933594	9.054098129272461
1.0	34280000.0	34290000.0	71.0	61.220924377441406	8.961405754089355
1.0	34360000.0	34370000.0	58.0	61.665802001953125	9.014647483825684
1.0	34430000.0	34440000.0	73.0	65.48152160644531	9.352816581726074
1.0	34480000.0	34490000.0	70.0	65.9884262084961	9.39951229095459
1.0	34500000.0	34510000.0	74.0	69.11470031738281	9.65268325805664
1.0	34530000.0	34540000.0	95.0	73.73780822753906	10.01708984375
1.0	34540000.0	34550000.0	80.0	63.725914001464844	9.090548515319824
1.0	34610000.0	34620000.0	86.0	66.74059295654297	9.47331714630127
1.0	34660000.0	34670000.0	73.0	74.07772064208984	10.060941696166992
1.0	34710000.0	34720000.0	55.0	58.831260681152344	8.749845504760742
1.0	34730000.0	34740000.0	88.0	78.24007415771484	10.326655387878418
1.0	34740000.0	34750000.0	87.0	83.95812225341797	10.73084831237793
1.0	34840000.0	34850000.0	68.0	72.67529296875	9.927885055541992
1.0	34860000.0	34870000.0	84.0	67.59635925292969	9.489534378051758
1.0	34870000.0	34880000.0	57.0	63.50580596923828	9.153529167175293
1.0	34900000.0	34910000.0	72.0	65.82317352294922	9.35185432434082
1.0	34940000.0	34950000.0	53.0	59.82776641845703	8.80016803741455
1.0	34980000.0	34990000.0	60.0	58.4453125	8.610834121704102
1.0	35110000.0	35120000.0	54.0	48.49510955810547	7.618314266204834
1.0	35130000.0	35140000.0	54.0	51.59651565551758	7.936274528503418
1.0	35150000.0	35160000.0	50.0	43.35565948486328	7.049572944641113
1.0	35310000.0	35320000.0	26.0	30.44862937927246	5.646358489990234
1.0	35320000.0	35330000.0	35.0	34.079750061035156	6.063876628875732
1.0	35490000.0	35500000.0	41.0	36.38489532470703	6.353013515472412
1.0	35510000.0	35520000.0	52.0	46.41520690917969	7.394888877868652
1.0	35550000.0	35560000.0	42.0	29.851673126220703	5.558499336242676
1.0	35690000.0	35700000.0	53.0	45.52246856689453	7.318713188171387
1.0	35710000.0	35720000.0	63.0	46.50898361206055	7.421299934387207
1.0	35750000.0	35760000.0	34.0	33.14900588989258	5.931174278259277
1.0	35940000.0	35950000.0	33.0	29.6174373626709	5.540797233581543
1.0	35970000.0	35980000.0	36.0	28.367050170898438	5.424869060516357
1.0	36050000.0	36060000.0	30.0	27.3648624420166	5.28383731842041
1.0	36070000.0	36080000.0	34.0	29.390411376953125	5.505982875823975
1.0	36100000.0	36110000.0	37.0	34.67943572998047	6.110838890075684
1.0	36110000.0	36120000.0	54.0	45.430419921875	7.296982765197754
1.0	36170000.0	36180000.0	30.0	35.12986373901367	6.139163017272949
1.0	36210000.0	36220000.0	21.0	28.59050941467285	5.422718524932861
1.0	36220000.0	36230000.0	28.0	28.672657012939453	5.424593448638916
1.0	36250000.0	36260000.0	49.0	39.63640213012695	6.638012886047363
1.0	36310000.0	36320000.0	30.0	28.623056411743164	5.432605266571045
1.0	36350000.0	36360000.0	32.0	27.980548858642578	5.540647506713867
1.0	36440000.0	36450000.0	39.0	30.46584701538086	5.620373249053955
1.0	36500000.0	36510000.0	31.0	29.464794158935547	5.510256767272949
1.0	36630000.0	36640000.0	29.0	24.361026763916016	4.962640762329102
1.0	36680000.0	36690000.0	42.0	31.907207489013672	5.789534568786621
1.0	36800000.0	36810000.0	24.0	23.79755210876465	4.902334213256836
1.0	36810000.0	36820000.0	16.0	22.101879119873047	4.772995948791504
1.0	36840000.0	36850000.0	39.0	23.71809196472168	4.9578680992126465
1.0	36960000.0	36970000.0	63.0	45.53417205810547	7.315279483795166
1.0	36980000.0	36990000.0	45.0	33.22132110595703	5.919186592102051
1.0	37010000.0	37020000.0	41.0	47.717655181884766	7.5626397132873535
1.0	37170000.0	37180000.0	45.0	46.708526611328125	7.377488613128662
1.0	37200000.0	37210000.0	62.0	50.40314865112305	7.812124729156494
1.0	37210000.0	37220000.0	64.0	53.05314254760742	8.065217971801758
1.0	37220000.0	37230000.0	52.0	46.52320098876953	7.3985161781311035
1.0	37240000.0	37250000.0	37.0	45.773529052734375	7.372794151306152
1.0	37370000.0	37380000.0	65.0	61.283729553222656	8.954071044921875
1.0	37400000.0	37410000.0	69.0	63.42388153076172	9.14587116241455
1.0	37500000.0	37510000.0	39.0	52.38557815551758	8.00322437286377
1.0	37510000.0	37520000.0	66.0	61.691322326660156	8.988489151000977
1.0	37560000.0	37570000.0	71.0	63.756202697753906	9.192697525024414
1.0	37660000.0	37670000.0	72.0	65.8206558227539	9.332389831542969
1.0	37720000.0	37730000.0	60.0	53.90822219848633	8.197076797485352
1.0	37760000.0	37770000.0	48.0	48.58025360107422	7.6259355545043945
1.0	37820000.0	37830000.0	57.0	45.34992218017578	7.240261077880859
1.0	37890000.0	37900000.0	33.0	38.70259475708008	6.5447821617126465
1.0	37950000.0	37960000.0	29.0	26.191997528076172	5.2329912185668945
1.0	38030000.0	38040000.0	28.0	27.02141761779785	5.324865818023682
1.0	38040000.0	38050000.0	28.0	27.704288482666016	5.393980979919434
1.0	38070000.0	38080000.0	37.0	37.34591293334961	6.3871283531188965
1.0	38140000.0	38150000.0	24.0	30.318689346313477	5.606544494628906
1.0	38160000.0	38170000.0	21.0	25.416601181030273	5.149750709533691
1.0	38180000.0	38190000.0	20.0	25.80167007446289	5.1145734786987305
1.0	38200000.0	38210000.0	48.0	35.01961135864258	6.139488220214844
1.0	38210000.0	38220000.0	39.0	39.45928192138672	6.65146017074585
1.0	38240000.0	38250000.0	49.0	36.487796783447266	6.294552803039551
1.0	38250000.0	38260000.0	52.0	37.389122009277344	6.392564296722412
1.0	38300000.0	38310000.0	31.0	26.6423397064209	5.312495708465576
1.0	38490000.0	38500000.0	27.0	28.2908878326416	5.427540302276611
1.0	38570000.0	38580000.0	49.0	39.424400329589844	6.616053581237793
1.0	38600000.0	38610000.0	41.0	39.913692474365234	6.651616096496582
1.0	38610000.0	38620000.0	52.0	45.147727966308594	7.220437049865723
1.0	38640000.0	38650000.0	68.0	43.05512619018555	6.984631538391113
1.0	38650000.0	38660000.0	54.0	44.35291290283203	7.13104772567749
1.0	38680000.0	38690000.0	58.0	47.788352966308594	7.50122594833374
1.0	38700000.0	38710000.0	49.0	46.905670166015625	7.437127590179443
1.0	38710000.0	38720000.0	39.0	47.97099685668945	7.515707492828369
1.0	38740000.0	38750000.0	52.0	57.10852813720703	8.497320175170898
1.0	38750000.0	38760000.0	60.0	50.54012680053711	7.831732273101807
1.0	38780000.0	38790000.0	84.0	66.47637939453125	9.386974334716797
1.0	38810000.0	38820000.0	78.0	60.962440490722656	8.90941047668457
1.0	38820000.0	38830000.0	52.0	60.36992263793945	8.888025283813477
1.0	38860000.0	38870000.0	70.0	72.61199188232422	9.899462699890137
1.0	38870000.0	38880000.0	78.0	74.05661010742188	10.011899948120117
1.0	38960000.0	38970000.0	67.0	58.89073944091797	8.680536270141602
1.0	39000000.0	39010000.0	67.0	57.749717712402344	8.54316520690918
1.0	39130000.0	39140000.0	49.0	49.31328582763672	7.652752876281738
1.0	39230000.0	39240000.0	36.0	38.13352966308594	6.4595627784729
1.0	39240000.0	39250000.0	50.0	43.49348068237305	7.096352577209473
1.0	39290000.0	39300000.0	66.0	44.72029113769531	7.221380710601807
1.0	39340000.0	39350000.0	42.0	37.761783599853516	6.428751468658447
1.0	39390000.0	39400000.0	24.0	29.549585342407227	5.516653060913086
1.0	39490000.0	39500000.0	29.0	31.437170028686523	5.8255720138549805
1.0	39770000.0	39780000.0	26.0	28.348419189453125	5.4447150230407715
1.0	39810000.0	39820000.0	32.0	27.39780616760254	5.365487098693848
1.0	39820000.0	39830000.0	29.0	27.472530364990234	5.392537593841553
1.0	39900000.0	39910000.0	52.0	27.67522621154785	5.413517475128174
1.0	39930000.0	39940000.0	33.0	27.52235984802246	5.3748064041137695
1.0	40010000.0	40020000.0	35.0	25.562978744506836	5.092528343200684
1.0	40180000.0	40190000.0	56.0	42.14693069458008	6.924527645111084
1.0	40220000.0	40230000.0	24.0	23.379352569580078	4.981200218200684
1.0	40260000.0	40270000.0	44.0	31.94878578186035	5.791224002838135
1.0	40350000.0	40360000.0	39.0	33.21717071533203	5.926743984222412
1.0	40360000.0	40370000.0	24.0	26.917987823486328	5.320511817932129
1.0	40380000.0	40390000.0	27.0	35.95851135253906	6.23539400100708
1.0	40390000.0	40400000.0	14.0	30.646839141845703	5.643975257873535
1.0	40420000.0	40430000.0	27.0	22.42613983154297	4.793628692626953
1.0	40460000.0	40470000.0	46.0	29.461706161499023	5.503107070922852
1.0	40520000.0	40530000.0	33.0	29.395130157470703	5.513752460479736
1.0	40530000.0	40540000.0	26.0	28.539989471435547	5.462264060974121
1.0	40640000.0	40650000.0	36.0	34.2933464050293	6.04965353012085
1.0	40660000.0	40670000.0	23.0	30.843647003173828	5.6834845542907715
1.0	40670000.0	40680000.0	42.0	30.145288467407227	5.618825912475586
1.0	40710000.0	40720000.0	33.0	34.82996368408203	6.107083320617676
1.0	40730000.0	40740000.0	34.0	28.858301162719727	5.464391231536865
1.0	40810000.0	40820000.0	45.0	36.79998016357422	6.319339275360107
1.0	40880000.0	40890000.0	32.0	27.575977325439453	5.35333251953125
1.0	40970000.0	40980000.0	37.0	35.244140625	6.175027370452881
1.0	41030000.0	41040000.0	62.0	44.497901916503906	7.1981520652771
1.0	41040000.0	41050000.0	37.0	40.35356521606445	6.724194526672363
1.0	41050000.0	41060000.0	47.0	40.12120819091797	6.716691017150879
1.0	41090000.0	41100000.0	26.0	29.489612579345703	5.517523765563965
1.0	41120000.0	41130000.0	36.0	31.09906005859375	5.698698997497559
1.0	41140000.0	41150000.0	41.0	34.68340301513672	6.075688362121582
1.0	41150000.0	41160000.0	23.0	31.21710777282715	5.731295108795166
1.0	41160000.0	41170000.0	31.0	28.21347999572754	5.394477844238281
1.0	41240000.0	41250000.0	26.0	22.916391372680664	4.809962749481201
1.0	41280000.0	41290000.0	30.0	25.722885131835938	5.0995988845825195
1.0	41290000.0	41300000.0	29.0	28.463205337524414	5.371279239654541
1.0	41320000.0	41330000.0	30.0	25.933635711669922	5.124382019042969
1.0	41340000.0	41350000.0	28.0	34.613765716552734	6.078442573547363
1.0	41380000.0	41390000.0	38.0	29.700448989868164	5.53049898147583
1.0	41400000.0	41410000.0	45.0	33.44158935546875	5.950470924377441
1.0	41450000.0	41460000.0	28.0	28.423370361328125	5.4807233810424805
1.0	41520000.0	41530000.0	34.0	27.705425262451172	5.315145492553711
1.0	41680000.0	41690000.0	39.0	33.08845520019531	5.915686130523682
1.0	41700000.0	41710000.0	37.0	30.273040771484375	5.608717918395996
1.0	41710000.0	41720000.0	42.0	41.44790267944336	6.84311056137085
1.0	41760000.0	41770000.0	38.0	42.67036819458008	6.993559837341309
1.0	41770000.0	41780000.0	44.0	43.35011672973633	7.074559211730957
1.0	41780000.0	41790000.0	40.0	33.65589141845703	5.935070991516113
1.0	41890000.0	41900000.0	27.0	28.84344482421875	5.439886569976807
1.0	41930000.0	41940000.0	37.0	29.567703247070312	5.5900163650512695
1.0	41960000.0	41970000.0	24.0	23.554508209228516	4.886427402496338
1.0	42070000.0	42080000.0	29.0	34.91532516479492	6.100646018981934
1.0	42080000.0	42090000.0	30.0	31.2781925201416	5.710484981536865
1.0	42090000.0	42100000.0	55.0	34.96147537231445	6.1138916015625
1.0	42110000.0	42120000.0	40.0	34.52897262573242	6.036252021789551
1.0	42150000.0	42160000.0	47.0	37.876983642578125	6.416135311126709
1.0	42170000.0	42180000.0	41.0	34.99915313720703	6.090702056884766
1.0	42240000.0	42250000.0	35.0	33.837764739990234	5.974558353424072
1.0	42270000.0	42280000.0	28.0	34.47481155395508	6.031140327453613
1.0	42290000.0	42300000.0	51.0	36.07720184326172	6.226357936859131
1.0	42420000.0	42430000.0	26.0	36.783294677734375	6.288283824920654
1.0	42430000.0	42440000.0	45.0	42.65708541870117	6.9797821044921875
1.0	42560000.0	42570000.0	66.0	55.27164840698242	8.344266891479492
1.0	42830000.0	42840000.0	36.0	40.58305358886719	6.7566423416137695
1.0	42850000.0	42860000.0	49.0	38.04011917114258	6.469207763671875
1.0	42950000.0	42960000.0	57.0	36.409847259521484	6.2640862464904785
1.0	43040000.0	43050000.0	29.0	36.8419189453125	6.3201189041137695
1.0	43070000.0	43080000.0	40.0	40.072994232177734	6.699629306793213
1.0	43080000.0	43090000.0	65.0	40.88606643676758	6.7883501052856445
1.0	43130000.0	43140000.0	32.0	26.220142364501953	5.308278560638428
1.0	43200000.0	43210000.0	22.0	22.06344223022461	4.8807549476623535
1.0	43210000.0	43220000.0	23.0	23.384593963623047	4.905883312225342
1.0	43380000.0	43390000.0	55.0	41.27128982543945	6.849481105804443
1.0	43420000.0	43430000.0	37.0	34.30801773071289	6.06717586517334
1.0	43490000.0	43500000.0	45.0	36.57011413574219	6.297842979431152
1.0	43500000.0	43510000.0	41.0	31.62533187866211	5.752028465270996
1.0	43640000.0	43650000.0	49.0	37.94947052001953	6.454451084136963
1.0	43670000.0	43680000.0	53.0	38.83477020263672	6.574942111968994
1.0	43680000.0	43690000.0	39.0	34.614044189453125	6.067300319671631
1.0	43740000.0	43750000.0	23.0	25.702606201171875	5.135759353637695
1.0	43750000.0	43760000.0	22.0	26.808990478515625	5.220221519470215
1.0	43760000.0	43770000.0	29.0	28.927698135375977	5.449732303619385
1.0	43810000.0	43820000.0	30.0	23.675241470336914	4.909950256347656
1.0	43850000.0	43860000.0	25.0	25.86032485961914	5.188215732574463
1.0	43860000.0	43870000.0	24.0	24.754199981689453	5.030197620391846
1.0	43900000.0	43910000.0	17.0	20.170337677001953	4.584964752197266
1.0	43910000.0	43920000.0	16.0	17.506776809692383	4.358822822570801
1.0	43920000.0	43930000.0	40.0	30.33989906311035	5.605048656463623
1.0	43940000.0	43950000.0	55.0	31.892385482788086	5.772063732147217
1.0	43990000.0	44000000.0	28.0	21.331119537353516	4.65713357925415
1.0	44040000.0	44050000.0	17.0	19.04802894592285	4.484244346618652
1.0	44100000.0	44110000.0	39.0	30.36507797241211	5.605960369110107
1.0	44110000.0	44120000.0	32.0	30.129831314086914	5.589154243469238
1.0	44140000.0	44150000.0	27.0	25.688732147216797	5.16169548034668
1.0	44210000.0	44220000.0	34.0	30.023975372314453	5.564725875854492
1.0	44240000.0	44250000.0	44.0	29.734447479248047	5.538817405700684
1.0	44420000.0	44430000.0	27.0	21.53237533569336	4.725347995758057
1.0	44430000.0	44440000.0	23.0	20.684337615966797	4.622673988342285
1.0	44460000.0	44470000.0	25.0	22.17784309387207	4.805263042449951
1.0	44470000.0	44480000.0	21.0	22.787113189697266	4.802231788635254
1.0	44490000.0	44500000.0	38.0	23.49131202697754	4.8792314529418945
1.0	44580000.0	44590000.0	51.0	46.83082962036133	7.4364824295043945
1.0	44590000.0	44600000.0	52.0	44.95943069458008	7.226180076599121
1.0	44650000.0	44660000.0	63.0	47.68973159790039	7.569756507873535
1.0	44690000.0	44700000.0	43.0	28.632680892944336	5.491589546203613
1.0	44750000.0	44760000.0	29.0	24.752578735351562	5.065787315368652
1.0	44820000.0	44830000.0	44.0	36.74016571044922	6.324934005737305
1.0	44830000.0	44840000.0	32.0	43.68024444580078	7.1339240074157715
1.0	44840000.0	44850000.0	59.0	43.22694778442383	7.0732269287109375
1.0	44980000.0	44990000.0	42.0	45.994163513183594	7.329705715179443
1.0	44990000.0	45000000.0	50.0	42.040435791015625	6.93371057510376
1.0	45200000.0	45210000.0	37.0	30.11716079711914	5.582216262817383
1.0	45280000.0	45290000.0	37.0	26.631948471069336	5.204355239868164
1.0	45330000.0	45340000.0	23.0	26.736377716064453	5.207143306732178
1.0	45360000.0	45370000.0	22.0	29.240478515625	5.4787397384643555
1.0	45420000.0	45430000.0	32.0	27.352991104125977	5.274393558502197
1.0	45450000.0	45460000.0	33.0	34.04710388183594	6.017029762268066
1.0	45460000.0	45470000.0	42.0	28.54534339904785	5.4065117835998535
1.0	45490000.0	45500000.0	39.0	30.4940128326416	5.611235618591309
1.0	45510000.0	45520000.0	35.0	28.16514015197754	5.364158630371094
1.0	45530000.0	45540000.0	32.0	40.05067443847656	6.694703578948975
1.0	45600000.0	45610000.0	33.0	31.29923439025879	5.7091522216796875
1.0	45620000.0	45630000.0	34.0	36.419349670410156	6.2934160232543945
1.0	45680000.0	45690000.0	37.0	34.72038269042969	6.095130443572998
1.0	45710000.0	45720000.0	48.0	36.01384735107422	6.231403350830078
1.0	45830000.0	45840000.0	25.0	29.622888565063477	5.5272064208984375
1.0	45900000.0	45910000.0	30.0	32.83684539794922	5.878236293792725
1.0	45930000.0	45940000.0	41.0	31.597820281982422	5.743084907531738
1.0	45940000.0	45950000.0	26.0	28.898571014404297	5.445939064025879
1.0	45960000.0	45970000.0	25.0	24.841951370239258	5.027710437774658
1.0	46070000.0	46080000.0	24.0	26.160491943359375	5.211200714111328
1.0	46130000.0	46140000.0	29.0	27.523479461669922	5.2934465408325195
1.0	46140000.0	46150000.0	31.0	29.227508544921875	5.482873439788818
1.0	46160000.0	46170000.0	34.0	28.392791748046875	5.391976356506348
1.0	46200000.0	46210000.0	29.0	29.551294326782227	5.52100133895874
1.0	46210000.0	46220000.0	41.0	31.826568603515625	5.790802001953125
1.0	46330000.0	46340000.0	34.0	33.78227996826172	5.989856243133545
1.0	46380000.0	46390000.0	37.0	26.171161651611328	5.148931503295898
1.0	46420000.0	46430000.0	25.0	23.5490779876709	4.872710227966309
1.0	46440000.0	46450000.0	29.0	28.95245933532715	5.450162410736084
1.0	46480000.0	46490000.0	18.0	19.7607421875	4.614222526550293
1.0	46510000.0	46520000.0	32.0	28.801971435546875	5.4344964027404785
1.0	46530000.0	46540000.0	33.0	28.951793670654297	5.450683116912842
1.0	46600000.0	46610000.0	39.0	36.031524658203125	6.233941555023193
1.0	46650000.0	46660000.0	19.0	19.100189208984375	4.4924235343933105
1.0	46890000.0	46900000.0	33.0	35.427207946777344	6.173121452331543
1.0	46930000.0	46940000.0	41.0	30.7745418548584	5.642694473266602
1.0	46960000.0	46970000.0	59.0	34.786869049072266	6.095637321472168
1.0	46970000.0	46980000.0	35.0	27.88190269470215	5.322134494781494
1.0	47010000.0	47020000.0	33.0	29.39764976501465	5.500802516937256
1.0	47040000.0	47050000.0	27.0	21.959619522094727	4.849881172180176
1.0	47170000.0	47180000.0	35.0	29.526782989501953	5.543828010559082
1.0	47390000.0	47400000.0	34.0	36.040321350097656	6.215025901794434
1.0	47510000.0	47520000.0	26.0	35.95513153076172	6.200545310974121
1.0	47610000.0	47620000.0	47.0	33.2453498840332	5.908477783203125
1.0	47680000.0	47690000.0	39.0	32.999916076660156	5.883497714996338
1.0	47690000.0	47700000.0	28.0	31.96526527404785	5.768982887268066
1.0	47800000.0	47810000.0	23.0	24.624088287353516	4.987662315368652
1.0	47880000.0	47890000.0	26.0	30.499618530273438	5.609554767608643
1.0	47980000.0	47990000.0	31.0	29.63811683654785	5.510918140411377
1.0	47990000.0	48000000.0	23.0	31.14971351623535	5.701717376708984
1.0	48130000.0	48140000.0	39.0	39.84978485107422	6.684027671813965
1.0	48150000.0	48160000.0	25.0	31.504573822021484	5.716014385223389
1.0	48180000.0	48190000.0	34.0	32.38642120361328	5.833691596984863
1.0	48250000.0	48260000.0	39.0	26.745071411132812	5.207788944244385
1.0	48280000.0	48290000.0	36.0	27.78472328186035	5.31931209564209
1.0	48290000.0	48300000.0	36.0	26.674942016601562	5.20525598526001
1.0	48300000.0	48310000.0	34.0	27.645727157592773	5.322266101837158
1.0	48310000.0	48320000.0	28.0	27.546855926513672	5.292644500732422
1.0	48330000.0	48340000.0	32.0	28.785058975219727	5.432588577270508
1.0	48380000.0	48390000.0	27.0	28.780879974365234	5.426906585693359
1.0	48460000.0	48470000.0	31.0	31.33356285095215	5.71608829498291
1.0	48500000.0	48510000.0	41.0	35.26234817504883	6.156984806060791
1.0	48540000.0	48550000.0	46.0	40.718467712402344	6.724582672119141
1.0	48570000.0	48580000.0	45.0	44.75817108154297	7.205301761627197
1.0	48620000.0	48630000.0	56.0	38.034786224365234	6.484729766845703
1.0	48650000.0	48660000.0	34.0	42.19519805908203	6.946484565734863
1.0	48660000.0	48670000.0	51.0	40.76967239379883	6.787405967712402
1.0	48760000.0	48770000.0	48.0	38.809627532958984	6.5383453369140625
1.0	48810000.0	48820000.0	46.0	40.824825286865234	6.740668296813965
1.0	48860000.0	48870000.0	49.0	36.209716796875	6.283302307128906
1.0	48910000.0	48920000.0	40.0	37.6241340637207	6.447801113128662
1.0	49160000.0	49170000.0	70.0	54.86090087890625	8.24109172821045
1.0	49170000.0	49180000.0	60.0	60.10999298095703	8.786962509155273
1.0	49270000.0	49280000.0	81.0	70.299072265625	9.731283187866211
1.0	49320000.0	49330000.0	108.0	78.95368194580078	10.386026382446289
1.0	49460000.0	49470000.0	111.0	80.4391098022461	10.513391494750977
1.0	49490000.0	49500000.0	93.0	84.413330078125	10.771379470825195
1.0	49790000.0	49800000.0	96.0	84.790283203125	10.837124824523926
1.0	49850000.0	49860000.0	103.0	97.95381164550781	11.517399787902832
1.0	49910000.0	49920000.0	119.0	98.042724609375	11.512792587280273
1.0	49920000.0	49930000.0	115.0	98.43760681152344	11.530595779418945
1.0	50000000.0	50010000.0	95.0	91.37056732177734	11.221935272216797
1.0	50050000.0	50060000.0	116.0	98.8395004272461	11.550485610961914
1.0	50230000.0	50240000.0	84.0	84.35708618164062	10.790230751037598
1.0	50270000.0	50280000.0	93.0	86.2728500366211	10.888570785522461
1.0	50280000.0	50290000.0	86.0	85.08789825439453	10.813863754272461
1.0	50360000.0	50370000.0	91.0	81.8807373046875	10.597799301147461
1.0	50420000.0	50430000.0	85.0	77.72871398925781	10.321413040161133
1.0	50580000.0	50590000.0	80.0	72.37080383300781	9.927061080932617
1.0	50610000.0	50620000.0	81.0	73.35127258300781	10.00049877166748
1.0	50680000.0	50690000.0	102.0	70.35060119628906	9.743006706237793
1.0	50700000.0	50710000.0	98.0	67.85389709472656	9.524746894836426
1.0	50720000.0	50730000.0	65.0	67.53269958496094	9.492247581481934
1.0	50740000.0	50750000.0	61.0	63.37282180786133	9.14614486694336
1.0	50750000.0	50760000.0	83.0	61.510894775390625	8.939557075500488
1.0	50770000.0	50780000.0	76.0	66.63667297363281	9.41042709350586
1.0	50790000.0	50800000.0	52.0	51.79814529418945	8.014725685119629
1.0	50830000.0	50840000.0	62.0	53.99184036254883	8.171945571899414
1.0	50860000.0	50870000.0	66.0	61.92504119873047	9.090295791625977
1.0	50880000.0	50890000.0	46.0	44.18932342529297	7.2225341796875
1.0	50910000.0	50920000.0	30.0	33.94188690185547	6.058775901794434
1.0	50920000.0	50930000.0	30.0	33.6109733581543	6.104545593261719
1.0	51030000.0	51040000.0	30.0	31.730609893798828	5.814211845397949
1.0	51090000.0	51100000.0	31.0	33.1871223449707	5.932932376861572
1.0	51160000.0	51170000.0	52.0	34.21924591064453	6.050222873687744
1.0	51170000.0	51180000.0	36.0	31.845806121826172	5.782003879547119
1.0	51300000.0	51310000.0	41.0	38.77373504638672	6.5464606285095215
1.0	51320000.0	51330000.0	54.0	35.58983612060547	6.202143669128418
1.0	51330000.0	51340000.0	37.0	32.98858642578125	5.9090776443481445
1.0	51390000.0	51400000.0	37.0	36.48584747314453	6.307383060455322
1.0	51410000.0	51420000.0	31.0	33.31089401245117	5.9556684494018555
1.0	51420000.0	51430000.0	33.0	37.35102081298828	6.418896675109863
1.0	51460000.0	51470000.0	68.0	50.93385696411133	7.859164237976074
1.0	51610000.0	51620000.0	40.0	47.579978942871094	7.514530181884766
1.0	51620000.0	51630000.0	48.0	49.03812026977539	7.672807216644287
1.0	51640000.0	51650000.0	51.0	46.42325973510742	7.412190914154053
1.0	51680000.0	51690000.0	32.0	38.16345977783203	6.465629577636719
1.0	51730000.0	51740000.0	43.0	30.071636199951172	5.614611625671387
1.0	51820000.0	51830000.0	27.0	27.70794105529785	5.349505424499512
1.0	51870000.0	51880000.0	38.0	28.171533584594727	5.386500358581543
1.0	51890000.0	51900000.0	34.0	29.585140228271484	5.521981239318848
1.0	51900000.0	51910000.0	30.0	30.570690155029297	5.6331329345703125
1.0	51920000.0	51930000.0	40.0	31.195674896240234	5.7044677734375
1.0	52030000.0	52040000.0	42.0	30.069988250732422	5.582548141479492
1.0	52090000.0	52100000.0	32.0	32.38774490356445	5.839526653289795
1.0	52110000.0	52120000.0	42.0	35.529075622558594	6.200098991394043
1.0	52130000.0	52140000.0	32.0	32.217079162597656	5.823216438293457
1.0	52160000.0	52170000.0	34.0	32.598453521728516	5.856830596923828
1.0	52320000.0	52330000.0	33.0	31.141185760498047	5.7048115730285645
1.0	52380000.0	52390000.0	51.0	39.638729095458984	6.648860931396484
1.0	52420000.0	52430000.0	50.0	35.98789596557617	6.231849193572998
1.0	52460000.0	52470000.0	54.0	40.0753173828125	6.694774627685547
1.0	52480000.0	52490000.0	29.0	32.613319396972656	5.866734504699707
1.0	52490000.0	52500000.0	34.0	28.886810302734375	5.468581199645996
1.0	52570000.0	52580000.0	39.0	38.170921325683594	6.475180625915527
1.0	52630000.0	52640000.0	30.0	28.851428985595703	5.445549011230469
1.0	52670000.0	52680000.0	39.0	35.06624221801758	6.123912811279297
1.0	52700000.0	52710000.0	38.0	31.581043243408203	5.7481770515441895
1.0	52740000.0	52750000.0	37.0	29.60443687438965	5.524441242218018
1.0	52790000.0	52800000.0	29.0	28.362756729125977	5.386551380157471
1.0	52820000.0	52830000.0	26.0	19.405757904052734	4.532993316650391
1.0	52860000.0	52870000.0	21.0	22.84420394897461	4.85905122756958
1.0	53000000.0	53010000.0	42.0	37.685516357421875	6.424356937408447
1.0	53010000.0	53020000.0	38.0	34.364601135253906	6.080781936645508
1.0	53040000.0	53050000.0	45.0	40.90336227416992	6.776607513427734
1.0	53060000.0	53070000.0	38.0	36.46874237060547	6.3273234367370605
1.0	53110000.0	53120000.0	41.0	38.10126495361328	6.4700212478637695
1.0	53140000.0	53150000.0	42.0	34.94692611694336	6.097789764404297
1.0	53200000.0	53210000.0	38.0	29.871868133544922	5.55735969543457
1.0	53210000.0	53220000.0	30.0	30.41411781311035	5.61801290512085
1.0	53220000.0	53230000.0	32.0	29.655038833618164	5.534546375274658
1.0	53270000.0	53280000.0	35.0	30.544036865234375	5.634800910949707
1.0	53300000.0	53310000.0	33.0	39.21799850463867	6.624550819396973
1.0	53340000.0	53350000.0	43.0	39.70581817626953	6.639374732971191
1.0	53350000.0	53360000.0	40.0	37.4671630859375	6.4140191078186035
1.0	53360000.0	53370000.0	45.0	30.311214447021484	5.6110663414001465
1.0	53430000.0	53440000.0	36.0	33.350669860839844	5.943793296813965
1.0	53440000.0	53450000.0	32.0	31.965457916259766	5.792294025421143
1.0	53530000.0	53540000.0	40.0	33.64453125	5.944512367248535
1.0	53610000.0	53620000.0	41.0	36.1042366027832	6.263020992279053
1.0	53700000.0	53710000.0	37.0	29.214269638061523	5.572194576263428
1.0	53710000.0	53720000.0	40.0	24.426639556884766	5.028264045715332
1.0	53750000.0	53760000.0	34.0	25.88287353515625	5.122540473937988
1.0	53820000.0	53830000.0	69.0	45.365699768066406	7.323805332183838
1.0	53830000.0	53840000.0	47.0	34.158538818359375	6.03124475479126
1.0	53850000.0	53860000.0	46.0	40.52124786376953	6.740575313568115
1.0	53860000.0	53870000.0	48.0	39.182559967041016	6.574917793273926
1.0	53880000.0	53890000.0	50.0	46.012855529785156	7.411593437194824
1.0	53910000.0	53920000.0	50.0	41.36473846435547	6.842281341552734
1.0	53920000.0	53930000.0	51.0	40.684303283691406	6.7847185134887695
1.0	53930000.0	53940000.0	53.0	38.23744583129883	6.452548027038574
1.0	53940000.0	53950000.0	29.0	40.26092529296875	6.6843438148498535
1.0	53960000.0	53970000.0	45.0	37.693756103515625	6.448523044586182
1.0	53990000.0	54000000.0	37.0	32.234031677246094	5.808748722076416
1.0	54100000.0	54110000.0	42.0	39.65059280395508	6.611980438232422
1.0	54170000.0	54180000.0	44.0	38.00598907470703	6.441200256347656
1.0	54280000.0	54290000.0	31.0	29.736690521240234	5.559933185577393
1.0	54300000.0	54310000.0	41.0	33.61497116088867	6.115730285644531
1.0	54330000.0	54340000.0	38.0	26.678569793701172	5.275339126586914
1.0	54400000.0	54410000.0	40.0	28.31479835510254	5.396120548248291
1.0	54450000.0	54460000.0	52.0	35.391517639160156	6.1583380699157715
1.0	54490000.0	54500000.0	33.0	29.616363525390625	5.525235176086426
1.0	54520000.0	54530000.0	36.0	26.5938777923584	5.217822551727295
1.0	54540000.0	54550000.0	36.0	27.5556583404541	5.310598850250244
1.0	54550000.0	54560000.0	26.0	28.263347625732422	5.3750901222229
1.0	54560000.0	54570000.0	31.0	24.789627075195312	5.052201747894287
1.0	54790000.0	54800000.0	24.0	18.92947769165039	4.460017681121826
1.0	54830000.0	54840000.0	21.0	24.017704010009766	4.963610649108887
1.0	54860000.0	54870000.0	25.0	25.477602005004883	5.12359094619751
1.0	54880000.0	54890000.0	32.0	29.031047821044922	5.455546855926514
1.0	55060000.0	55070000.0	24.0	21.992895126342773	4.772411346435547
1.0	55070000.0	55080000.0	25.0	23.529460906982422	4.934985160827637
1.0	55140000.0	55150000.0	26.0	27.985340118408203	5.334597587585449
1.0	55170000.0	55180000.0	34.0	31.127832412719727	5.682275772094727
1.0	55240000.0	55250000.0	30.0	24.621971130371094	5.028913974761963
1.0	55290000.0	55300000.0	46.0	33.331825256347656	5.928825855255127
1.0	55450000.0	55460000.0	25.0	26.16925621032715	5.148479461669922
1.0	55480000.0	55490000.0	32.0	28.512781143188477	5.406700134277344
1.0	55520000.0	55530000.0	23.0	21.578575134277344	4.752139091491699
1.0	55530000.0	55540000.0	24.0	26.441503524780273	5.20729923248291
1.0	55560000.0	55570000.0	31.0	28.508575439453125	5.448574066162109
1.0	55600000.0	55610000.0	36.0	29.145641326904297	5.475514888763428
1.0	55620000.0	55630000.0	43.0	30.304088592529297	5.605698585510254
1.0	55640000.0	55650000.0	33.0	31.251956939697266	5.714465141296387
1.0	55740000.0	55750000.0	40.0	39.936065673828125	6.690550327301025
1.0	55750000.0	55760000.0	42.0	42.37966537475586	6.905440330505371
1.0	55790000.0	55800000.0	45.0	44.95362091064453	7.2115159034729
1.0	55810000.0	55820000.0	52.0	45.223350524902344	7.279685974121094
1.0	55850000.0	55860000.0	51.0	54.229530334472656	8.195425033569336
1.0	55910000.0	55920000.0	54.0	49.78575897216797	7.7762298583984375
1.0	55950000.0	55960000.0	54.0	47.1590690612793	7.5083909034729
1.0	56010000.0	56020000.0	59.0	55.233192443847656	8.341289520263672
1.0	56090000.0	56100000.0	76.0	62.83863067626953	9.105246543884277
1.0	56150000.0	56160000.0	73.0	67.10417175292969	9.512019157409668
1.0	56160000.0	56170000.0	72.0	62.7159309387207	9.13987922668457
1.0	56220000.0	56230000.0	84.0	81.42745971679688	10.580893516540527
1.0	56320000.0	56330000.0	92.0	73.47789764404297	10.008387565612793
1.0	56330000.0	56340000.0	82.0	73.51522827148438	10.012246131896973
1.0	56340000.0	56350000.0	81.0	73.09925079345703	9.97455883026123
1.0	56380000.0	56390000.0	90.0	78.54083251953125	10.38848876953125
1.0	56420000.0	56430000.0	78.0	75.6263656616211	10.16246223449707
1.0	56460000.0	56470000.0	100.0	73.77876281738281	10.01598072052002
1.0	56520000.0	56530000.0	79.0	63.0223503112793	9.11863899230957
1.0	56590000.0	56600000.0	66.0	62.538421630859375	9.074148178100586
1.0	56630000.0	56640000.0	69.0	62.44898223876953	9.054483413696289
1.0	56780000.0	56790000.0	45.0	45.27394485473633	7.315208435058594
1.0	56790000.0	56800000.0	39.0	37.10285568237305	6.388384819030762
1.0	56860000.0	56870000.0	43.0	39.261009216308594	6.561953544616699
1.0	57000000.0	57010000.0	41.0	38.35349655151367	6.5047502517700195
1.0	57020000.0	57030000.0	38.0	37.31813049316406	6.405753135681152
1.0	57030000.0	57040000.0	36.0	38.189170837402344	6.509821891784668
1.0	57040000.0	57050000.0	48.0	41.3210334777832	6.844003200531006
1.0	57060000.0	57070000.0	65.0	46.760154724121094	7.393012046813965
1.0	57080000.0	57090000.0	49.0	48.72364044189453	7.632525444030762
1.0	57090000.0	57100000.0	68.0	51.0465202331543	7.853499412536621
1.0	57130000.0	57140000.0	60.0	54.716583251953125	8.283539772033691
1.0	57410000.0	57420000.0	68.0	63.15888214111328	9.098377227783203
1.0	57490000.0	57500000.0	65.0	57.42930221557617	8.60148811340332
1.0	57500000.0	57510000.0	65.0	59.3643798828125	8.786118507385254
1.0	57510000.0	57520000.0	65.0	58.071937561035156	8.67634105682373
1.0	57660000.0	57670000.0	76.0	64.30918884277344	9.22663688659668
1.0	57750000.0	57760000.0	59.0	63.7318000793457	9.19045352935791
1.0	57770000.0	57780000.0	86.0	56.05244064331055	8.392877578735352
1.0	57780000.0	57790000.0	67.0	63.07329559326172	9.132661819458008
1.0	57820000.0	57830000.0	77.0	67.09471130371094	9.477063179016113
1.0	57830000.0	57840000.0	79.0	61.96979904174805	9.045064926147461
1.0	57890000.0	57900000.0	62.0	65.75152587890625	9.317120552062988
1.0	57910000.0	57920000.0	92.0	70.69212341308594	9.769851684570312
1.0	57970000.0	57980000.0	87.0	67.66323852539062	9.5076904296875
1.0	57980000.0	57990000.0	67.0	62.276817321777344	9.049272537231445
1.0	58000000.0	58010000.0	68.0	65.73219299316406	9.349116325378418
1.0	58010000.0	58020000.0	86.0	62.21538162231445	9.050081253051758
1.0	58050000.0	58060000.0	64.0	65.27191925048828	9.322900772094727
1.0	58090000.0	58100000.0	70.0	63.567893981933594	9.216537475585938
1.0	58140000.0	58150000.0	83.0	71.27983093261719	9.853187561035156
1.0	58180000.0	58190000.0	85.0	76.29331970214844	10.206924438476562
1.0	58220000.0	58230000.0	93.0	73.00904846191406	9.962828636169434
1.0	58300000.0	58310000.0	77.0	72.67181396484375	9.92874813079834
1.0	58360000.0	58370000.0	65.0	69.43782806396484	9.68474292755127
1.0	58410000.0	58420000.0	91.0	67.81416320800781	9.545417785644531
1.0	58440000.0	58450000.0	88.0	66.05912017822266	9.354713439941406
1.0	58500000.0	58510000.0	55.0	62.10795211791992	9.047423362731934
1.0	58510000.0	58520000.0	65.0	59.13273239135742	8.658310890197754
1.0	58690000.0	58700000.0	64.0	43.81105422973633	7.055628299713135
1.0	58700000.0	58710000.0	48.0	51.11318588256836	7.874072074890137
1.0	58720000.0	58730000.0	56.0	45.867431640625	7.287259101867676
1.0	58750000.0	58760000.0	46.0	50.18751525878906	7.781813144683838
1.0	58820000.0	58830000.0	56.0	38.579795837402344	6.4740190505981445
1.0	58960000.0	58970000.0	31.0	29.18033218383789	5.493993759155273
1.0	58990000.0	59000000.0	43.0	31.123676300048828	5.696707725524902
1.0	59000000.0	59010000.0	28.0	31.593738555908203	5.750060558319092
1.0	59010000.0	59020000.0	31.0	31.968090057373047	5.794637203216553
1.0	59120000.0	59130000.0	32.0	30.17696189880371	5.626008033752441
1.0	59180000.0	59190000.0	40.0	34.191036224365234	6.0135908126831055
1.0	59200000.0	59210000.0	35.0	35.645774841308594	6.179449558258057
1.0	59290000.0	59300000.0	47.0	34.017494201660156	6.016076564788818
1.0	59300000.0	59310000.0	42.0	31.383691787719727	5.707165241241455
1.0	59360000.0	59370000.0	29.0	25.9598445892334	5.140771865844727
1.0	59400000.0	59410000.0	35.0	28.4880313873291	5.402310371398926
1.0	59520000.0	59530000.0	35.0	29.88286781311035	5.556596279144287
1.0	59550000.0	59560000.0	35.0	35.95973205566406	6.230918884277344
1.0	59570000.0	59580000.0	27.0	34.123207092285156	5.993845462799072
1.0	59580000.0	59590000.0	59.0	42.162452697753906	6.923460483551025
1.0	59610000.0	59620000.0	35.0	35.62982177734375	6.196534156799316
1.0	59630000.0	59640000.0	36.0	43.681297302246094	7.0624494552612305
1.0	59680000.0	59690000.0	38.0	38.471458435058594	6.498608589172363
1.0	59700000.0	59710000.0	54.0	38.330020904541016	6.4536638259887695
1.0	59710000.0	59720000.0	39.0	35.745201110839844	6.217926979064941
1.0	59790000.0	59800000.0	34.0	31.094955444335938	5.807862281799316
1.0	59810000.0	59820000.0	33.0	29.14614486694336	5.523104190826416
1.0	59820000.0	59830000.0	38.0	29.807424545288086	5.5508222579956055
1.0	59880000.0	59890000.0	32.0	30.48504066467285	5.621081829071045
1.0	59910000.0	59920000.0	30.0	33.9298210144043	6.001227855682373
1.0	59950000.0	59960000.0	39.0	33.787113189697266	5.994017124176025
1.0	60090000.0	60100000.0	37.0	32.60496139526367	5.85461950302124
1.0	60140000.0	60150000.0	38.0	31.72488021850586	5.760964870452881
1.0	60240000.0	60250000.0	34.0	37.921730041503906	6.40408992767334
1.0	60280000.0	60290000.0	34.0	30.302288055419922	5.646613597869873
1.0	60300000.0	60310000.0	35.0	34.1217041015625	6.083770751953125
1.0	60310000.0	60320000.0	43.0	36.11787033081055	6.3142900466918945
1.0	60500000.0	60510000.0	50.0	47.01872634887695	7.449073791503906
1.0	60530000.0	60540000.0	64.0	46.862449645996094	7.410550594329834
1.0	60610000.0	60620000.0	54.0	51.36077880859375	7.930520057678223
1.0	60630000.0	60640000.0	48.0	56.91136932373047	8.533449172973633
1.0	60690000.0	60700000.0	67.0	58.51859664916992	8.694475173950195
1.0	60700000.0	60710000.0	77.0	61.160011291503906	8.938672065734863
1.0	60820000.0	60830000.0	50.0	61.98206329345703	8.992658615112305
1.0	60830000.0	60840000.0	65.0	60.99312210083008	8.88796615600586
1.0	60890000.0	60900000.0	62.0	57.351287841796875	8.558935165405273
1.0	60940000.0	60950000.0	68.0	63.51488494873047	9.110899925231934
1.0	60980000.0	60990000.0	57.0	59.22010040283203	8.737259864807129
1.0	61010000.0	61020000.0	64.0	55.0798454284668	8.306707382202148
1.0	61040000.0	61050000.0	58.0	54.77105712890625	8.29600715637207
1.0	61070000.0	61080000.0	64.0	52.624977111816406	8.038084030151367
1.0	61210000.0	61220000.0	47.0	46.8513069152832	7.44299840927124
1.0	61230000.0	61240000.0	50.0	47.189239501953125	7.4420952796936035
1.0	61270000.0	61280000.0	67.0	44.751625061035156	7.199767112731934
1.0	61280000.0	61290000.0	49.0	46.04426193237305	7.371854305267334
1.0	61300000.0	61310000.0	47.0	42.111629486083984	6.93856143951416
1.0	61410000.0	61420000.0	49.0	42.98823165893555	6.983412265777588
1.0	61420000.0	61430000.0	44.0	44.42409896850586	7.167646884918213
1.0	61430000.0	61440000.0	54.0	42.66767501831055	6.964803218841553
1.0	61460000.0	61470000.0	35.0	43.74409866333008	7.079594612121582
1.0	61500000.0	61510000.0	44.0	44.04153823852539	7.179246425628662
1.0	61540000.0	61550000.0	29.0	29.297382354736328	5.514035224914551
1.0	61560000.0	61570000.0	47.0	38.1369514465332	6.46484375
1.0	61570000.0	61580000.0	46.0	40.268524169921875	6.7118659019470215
1.0	61580000.0	61590000.0	59.0	37.12700653076172	6.369973182678223
1.0	61600000.0	61610000.0	39.0	34.74091339111328	6.1039934158325195
1.0	61700000.0	61710000.0	48.0	35.2130241394043	6.167721271514893
1.0	61820000.0	61830000.0	37.0	28.788799285888672	5.470393180847168
1.0	61830000.0	61840000.0	39.0	32.706642150878906	5.89117431640625
1.0	61860000.0	61870000.0	46.0	32.237281799316406	5.814813137054443
1.0	61880000.0	61890000.0	49.0	31.899059295654297	5.786378383636475
1.0	61940000.0	61950000.0	55.0	43.23032760620117	7.0193963050842285
1.0	61980000.0	61990000.0	41.0	46.68276596069336	7.388696193695068
1.0	62140000.0	62150000.0	29.0	32.23249435424805	5.826327800750732
1.0	62160000.0	62170000.0	34.0	30.68680763244629	5.651522159576416
1.0	62230000.0	62240000.0	35.0	27.13925552368164	5.28751802444458
1.0	62240000.0	62250000.0	32.0	28.296611785888672	5.439965724945068
1.0	62250000.0	62260000.0	32.0	27.88827896118164	5.377843856811523
1.0	62320000.0	62330000.0	44.0	26.481246948242188	5.269395351409912
1.0	62340000.0	62350000.0	25.0	28.86005210876465	5.485309600830078
1.0	62350000.0	62360000.0	29.0	27.1685791015625	5.287315845489502
1.0	62380000.0	62390000.0	41.0	28.563899993896484	5.414000034332275
1.0	62440000.0	62450000.0	45.0	29.955211639404297	5.5673933029174805
1.0	62950000.0	62960000.0	42.0	30.484058380126953	5.625693321228027
1.0	63070000.0	63080000.0	61.0	35.61481857299805	6.201603889465332
1.0	63120000.0	63130000.0	34.0	34.080745697021484	6.030101776123047
1.0	63130000.0	63140000.0	40.0	34.063167572021484	6.030523777008057
1.0	63150000.0	63160000.0	30.0	30.36054039001465	5.62197208404541
1.0	63190000.0	63200000.0	43.0	33.24098587036133	5.937232971191406
1.0	63200000.0	63210000.0	52.0	41.258262634277344	6.8155388832092285
1.0	63310000.0	63320000.0	35.0	40.15261459350586	6.698676109313965
1.0	63470000.0	63480000.0	52.0	51.16907501220703	7.900190830230713
1.0	63480000.0	63490000.0	60.0	50.534141540527344	7.809960842132568
1.0	63490000.0	63500000.0	42.0	53.953582763671875	8.204479217529297
1.0	63660000.0	63670000.0	57.0	60.0829963684082	8.791031837463379
1.0	63720000.0	63730000.0	47.0	60.8370246887207	8.877019882202148
1.0	63730000.0	63740000.0	71.0	57.76214599609375	8.58224868774414
1.0	63740000.0	63750000.0	51.0	55.00043869018555	8.254244804382324
1.0	63750000.0	63760000.0	44.0	58.95892333984375	8.659911155700684
1.0	63970000.0	63980000.0	30.0	27.97549057006836	5.4735565185546875
1.0	63980000.0	63990000.0	34.0	31.099437713623047	5.706740856170654
1.0	64000000.0	64010000.0	37.0	31.537952423095703	5.786130428314209
1.0	64050000.0	64060000.0	29.0	30.399011611938477	5.62987756729126
1.0	64100000.0	64110000.0	34.0	31.542333602905273	5.7484049797058105
1.0	64120000.0	64130000.0	41.0	30.510486602783203	5.635043144226074
1.0	64180000.0	64190000.0	50.0	37.529624938964844	6.389657497406006
1.0	64220000.0	64230000.0	62.0	46.92795944213867	7.4297356605529785
1.0	64240000.0	64250000.0	39.0	42.09734344482422	6.889710903167725
1.0	64270000.0	64280000.0	51.0	38.912559509277344	6.555431365966797
1.0	64280000.0	64290000.0	42.0	40.71747589111328	6.7197136878967285
1.0	64300000.0	64310000.0	56.0	41.061500549316406	6.799279689788818
1.0	64330000.0	64340000.0	40.0	39.64472579956055	6.610329627990723
1.0	64470000.0	64480000.0	54.0	42.93800735473633	7.006056785583496
1.0	64510000.0	64520000.0	48.0	42.87300491333008	6.983757019042969
1.0	64580000.0	64590000.0	61.0	50.266990661621094	7.829878807067871
1.0	64630000.0	64640000.0	50.0	47.47650909423828	7.541165351867676
1.0	64640000.0	64650000.0	62.0	51.97990798950195	8.009295463562012
1.0	64660000.0	64670000.0	36.0	49.21294403076172	7.656019687652588
1.0	64840000.0	64850000.0	77.0	50.28062057495117	7.7778520584106445
1.0	64920000.0	64930000.0	52.0	45.690208435058594	7.334256172180176
1.0	64930000.0	64940000.0	41.0	42.13427734375	6.833157539367676
1.0	65050000.0	65060000.0	40.0	36.32569122314453	6.27843713760376
1.0	65090000.0	65100000.0	49.0	38.169898986816406	6.475100517272949
1.0	65120000.0	65130000.0	37.0	42.44514846801758	6.963921546936035
1.0	65150000.0	65160000.0	44.0	34.330528259277344	6.091553688049316
1.0	65170000.0	65180000.0	55.0	42.484092712402344	6.9521965980529785
1.0	65190000.0	65200000.0	49.0	43.087066650390625	7.018104553222656
1.0	65210000.0	65220000.0	33.0	29.859790802001953	5.562748908996582
1.0	65340000.0	65350000.0	36.0	28.000213623046875	5.351090908050537
1.0	65360000.0	65370000.0	46.0	29.794208526611328	5.565913200378418
1.0	65370000.0	65380000.0	26.0	32.05266571044922	5.802258491516113
1.0	65620000.0	65630000.0	45.0	31.565265655517578	5.748550891876221
1.0	65660000.0	65670000.0	30.0	34.88041687011719	6.1126508712768555
1.0	65670000.0	65680000.0	32.0	32.93706512451172	5.904998302459717
1.0	65820000.0	65830000.0	40.0	39.86027908325195	6.650477409362793
1.0	65840000.0	65850000.0	56.0	40.97332000732422	6.764460563659668
1.0	65860000.0	65870000.0	32.0	38.72633361816406	6.540336608886719
1.0	66040000.0	66050000.0	46.0	48.35832595825195	7.628166198730469
1.0	66080000.0	66090000.0	65.0	45.28923797607422	7.262967109680176
1.0	66130000.0	66140000.0	80.0	55.813568115234375	8.328393936157227
1.0	66170000.0	66180000.0	62.0	61.08728790283203	8.95386791229248
1.0	66240000.0	66250000.0	83.0	66.25830078125	9.388038635253906
1.0	66400000.0	66410000.0	65.0	64.33777618408203	9.217416763305664
1.0	66430000.0	66440000.0	61.0	61.16136932373047	8.940918922424316
1.0	66530000.0	66540000.0	56.0	63.20952224731445	9.106884002685547
1.0	66580000.0	66590000.0	73.0	59.31458282470703	8.743200302124023
1.0	66680000.0	66690000.0	72.0	56.66072463989258	8.468955039978027
1.0	66700000.0	66710000.0	55.0	54.262229919433594	8.224113464355469
1.0	66770000.0	66780000.0	53.0	52.68303298950195	8.084333419799805
1.0	66850000.0	66860000.0	70.0	54.33820343017578	8.19710922241211
1.0	66920000.0	66930000.0	61.0	59.35740280151367	8.713720321655273
1.0	67010000.0	67020000.0	58.0	58.1948356628418	8.65129280090332
1.0	67080000.0	67090000.0	54.0	63.076751708984375	9.09117317199707
1.0	67120000.0	67130000.0	61.0	61.487525939941406	8.936992645263672
1.0	67250000.0	67260000.0	63.0	48.74535369873047	7.627857208251953
1.0	67260000.0	67270000.0	54.0	46.86406326293945	7.396914482116699
1.0	67310000.0	67320000.0	52.0	43.79434585571289	7.122297763824463
1.0	67400000.0	67410000.0	42.0	33.03058624267578	6.018248558044434
1.0	67430000.0	67440000.0	44.0	32.1480827331543	6.017058372497559
1.0	67490000.0	67500000.0	36.0	31.98807716369629	5.906251430511475
1.0	67500000.0	67510000.0	42.0	32.38637161254883	5.913171291351318
1.0	67570000.0	67580000.0	48.0	43.06328201293945	7.016059875488281
1.0	67800000.0	67810000.0	40.0	38.646331787109375	6.4970502853393555
1.0	67990000.0	68000000.0	42.0	38.747161865234375	6.564233303070068
1.0	68010000.0	68020000.0	33.0	28.930395126342773	5.4565863609313965
1.0	68020000.0	68030000.0	30.0	32.703983306884766	5.878488540649414
1.0	68090000.0	68100000.0	32.0	32.241912841796875	5.827058792114258
1.0	68110000.0	68120000.0	37.0	33.33118438720703	5.938386917114258
1.0	68140000.0	68150000.0	46.0	33.88539505004883	5.999367713928223
1.0	68260000.0	68270000.0	32.0	29.293621063232422	5.493447303771973
1.0	68290000.0	68300000.0	33.0	27.712841033935547	5.329612731933594
1.0	68310000.0	68320000.0	43.0	36.901615142822266	6.332070827484131
1.0	68380000.0	68390000.0	58.0	41.21464920043945	6.770683288574219
1.0	68400000.0	68410000.0	36.0	41.2031364440918	6.801634788513184
1.0	68410000.0	68420000.0	48.0	42.72250747680664	6.962075233459473
1.0	68480000.0	68490000.0	48.0	40.741676330566406	6.719861030578613
1.0	68500000.0	68510000.0	46.0	42.468292236328125	6.907238960266113
1.0	68520000.0	68530000.0	53.0	41.42593765258789	6.789811134338379
1.0	68600000.0	68610000.0	29.0	30.39193344116211	5.7235026359558105
1.0	68710000.0	68720000.0	66.0	52.64520263671875	8.112006187438965
1.0	68730000.0	68740000.0	54.0	50.65989685058594	7.872725009918213
1.0	68740000.0	68750000.0	59.0	50.9185905456543	7.8941216468811035
1.0	68770000.0	68780000.0	59.0	49.674537658691406	7.767785549163818
1.0	68800000.0	68810000.0	67.0	52.95343017578125	8.07632064819336
1.0	68830000.0	68840000.0	74.0	49.7032585144043	7.689169406890869
1.0	68910000.0	68920000.0	57.0	55.76774215698242	8.403543472290039
1.0	68950000.0	68960000.0	38.0	37.5898323059082	6.470546722412109
1.0	68970000.0	68980000.0	61.0	75.77110290527344	10.239352226257324
1.0	69040000.0	69050000.0	103.0	82.52962493896484	10.643399238586426
1.0	69050000.0	69060000.0	81.0	77.61070251464844	10.308733940124512
1.0	69070000.0	69080000.0	80.0	82.6210708618164	10.659911155700684
1.0	69290000.0	69300000.0	121.0	100.93940734863281	11.633932113647461
1.0	69620000.0	69630000.0	114.0	105.3713607788086	11.822427749633789
1.0	69630000.0	69640000.0	129.0	106.15538024902344	11.842859268188477
1.0	69720000.0	69730000.0	111.0	103.5099868774414	11.758821487426758
1.0	69730000.0	69740000.0	91.0	103.66606140136719	11.765103340148926
1.0	69870000.0	69880000.0	98.0	111.79725646972656	12.020727157592773
1.0	70030000.0	70040000.0	85.0	100.3989486694336	11.627646446228027
1.0	70120000.0	70130000.0	106.0	102.6718521118164	11.708844184875488
1.0	70130000.0	70140000.0	99.0	101.02972412109375	11.640691757202148
1.0	70170000.0	70180000.0	99.0	90.21765899658203	11.144943237304688
1.0	70230000.0	70240000.0	79.0	93.30651092529297	11.289911270141602
1.0	70500000.0	70510000.0	80.0	73.5270767211914	10.038888931274414
1.0	70600000.0	70610000.0	55.0	58.0321044921875	8.967822074890137
1.0	70620000.0	70630000.0	39.0	39.4361572265625	6.779252529144287
1.0	70680000.0	70690000.0	42.0	35.230262756347656	6.325745582580566
1.0	70700000.0	70710000.0	32.0	31.210607528686523	5.760617733001709
1.0	70730000.0	70740000.0	36.0	30.140844345092773	5.641225337982178
1.0	70800000.0	70810000.0	44.0	29.549686431884766	5.5253472328186035
1.0	70820000.0	70830000.0	46.0	32.353050231933594	5.848433494567871
1.0	70890000.0	70900000.0	48.0	38.46212387084961	6.527866363525391
1.0	71020000.0	71030000.0	90.0	68.62648010253906	9.613870620727539
1.0	71030000.0	71040000.0	97.0	70.02579498291016	9.719083786010742
1.0	71080000.0	71090000.0	112.0	76.51615905761719	10.247220993041992
1.0	71090000.0	71100000.0	77.0	75.54422760009766	10.172006607055664
1.0	71100000.0	71110000.0	78.0	82.19466400146484	10.634838104248047
1.0	71110000.0	71120000.0	81.0	68.64053344726562	9.517247200012207
1.0	71130000.0	71140000.0	90.0	79.48551940917969	10.45491886138916
1.0	71160000.0	71170000.0	95.0	88.7114028930664	11.035245895385742
1.0	71170000.0	71180000.0	92.0	88.43965148925781	11.030558586120605
1.0	71300000.0	71310000.0	95.0	101.66368865966797	11.673774719238281
1.0	71380000.0	71390000.0	115.0	104.4613265991211	11.780916213989258
1.0	71440000.0	71450000.0	87.0	85.01000213623047	10.878049850463867
1.0	71500000.0	71510000.0	84.0	82.39430236816406	10.826844215393066
1.0	71510000.0	71520000.0	65.0	66.62095642089844	9.415509223937988
1.0	71560000.0	71570000.0	62.0	72.53804779052734	9.951210021972656
1.0	71640000.0	71650000.0	74.0	75.53419494628906	10.158905982971191
1.0	71690000.0	71700000.0	97.0	79.5152359008789	10.44365406036377
1.0	71720000.0	71730000.0	94.0	82.3631362915039	10.644035339355469
1.0	71750000.0	71760000.0	83.0	79.44480895996094	10.44554328918457
1.0	71760000.0	71770000.0	79.0	83.5636215209961	10.71733570098877
1.0	71850000.0	71860000.0	88.0	92.28877258300781	11.229022026062012
1.0	71990000.0	72000000.0	105.0	91.58525848388672	11.203595161437988
1.0	72190000.0	72200000.0	107.0	101.56803894042969	11.670831680297852
1.0	72230000.0	72240000.0	99.0	102.98826599121094	11.737394332885742
1.0	72250000.0	72260000.0	88.0	95.69548034667969	11.416499137878418
1.0	72270000.0	72280000.0	99.0	93.37068176269531	11.306581497192383
1.0	72300000.0	72310000.0	100.0	90.11004638671875	11.144059181213379
1.0	72440000.0	72450000.0	104.0	91.8897476196289	11.232778549194336
1.0	72450000.0	72460000.0	109.0	93.7508544921875	11.331192016601562
1.0	72460000.0	72470000.0	87.0	99.94450378417969	11.611434936523438
1.0	72530000.0	72540000.0	127.0	105.53631591796875	11.83210563659668
1.0	72560000.0	72570000.0	117.0	108.7287826538086	11.930974006652832
1.0	72570000.0	72580000.0	106.0	108.28824615478516	11.929487228393555
1.0	72580000.0	72590000.0	115.0	106.4839859008789	11.86909294128418
1.0	72680000.0	72690000.0	103.0	100.43624114990234	11.634431838989258
1.0	72860000.0	72870000.0	105.0	99.91432189941406	11.650520324707031
1.0	73030000.0	73040000.0	107.0	115.15450286865234	12.128130912780762
1.0	73130000.0	73140000.0	114.0	125.63764953613281	12.317194938659668
1.0	73210000.0	73220000.0	138.0	131.79037475585938	12.378618240356445
1.0	73470000.0	73480000.0	131.0	128.61009216308594	12.35008716583252
1.0	73730000.0	73740000.0	144.0	128.71070861816406	12.340484619140625
1.0	73740000.0	73750000.0	157.0	129.58102416992188	12.34630298614502
1.0	73770000.0	73780000.0	113.0	123.71806335449219	12.279443740844727
1.0	73780000.0	73790000.0	115.0	123.67243957519531	12.277552604675293
1.0	73840000.0	73850000.0	107.0	111.27108001708984	12.020354270935059
1.0	73860000.0	73870000.0	106.0	114.14414978027344	12.081534385681152
1.0	73920000.0	73930000.0	129.0	109.13771057128906	11.946063041687012
1.0	73930000.0	73940000.0	117.0	97.11585998535156	11.505797386169434
1.0	73980000.0	73990000.0	110.0	99.51908874511719	11.57917308807373
1.0	74040000.0	74050000.0	75.0	100.23473358154297	11.604947090148926
1.0	74090000.0	74100000.0	93.0	95.83128356933594	11.414520263671875
1.0	74150000.0	74160000.0	105.0	91.9698257446289	11.219842910766602
1.0	74160000.0	74170000.0	109.0	90.10112762451172	11.126001358032227
1.0	74180000.0	74190000.0	128.0	82.98274230957031	10.714735984802246
1.0	74200000.0	74210000.0	96.0	96.10006713867188	11.42548656463623
1.0	74250000.0	74260000.0	83.0	85.07716369628906	10.832996368408203
1.0	74290000.0	74300000.0	82.0	84.58358001708984	10.796758651733398
1.0	74340000.0	74350000.0	97.0	87.82115173339844	10.984228134155273
1.0	74370000.0	74380000.0	97.0	90.09613800048828	11.121133804321289
1.0	74420000.0	74430000.0	108.0	95.9872055053711	11.413545608520508
1.0	74570000.0	74580000.0	106.0	90.84385681152344	11.15010929107666
1.0	74610000.0	74620000.0	110.0	89.87940979003906	11.106459617614746
1.0	74660000.0	74670000.0	40.0	53.65728759765625	8.23607063293457
1.0	74700000.0	74710000.0	92.0	78.6460952758789	10.442663192749023
1.0	74820000.0	74830000.0	81.0	84.44884490966797	10.78620719909668
1.0	74850000.0	74860000.0	87.0	83.58079528808594	10.719852447509766
1.0	74890000.0	74900000.0	96.0	87.20484161376953	10.947281837463379
1.0	74900000.0	74910000.0	117.0	89.61837005615234	11.08735466003418
1.0	75030000.0	75040000.0	97.0	94.3991470336914	11.351531028747559
1.0	75040000.0	75050000.0	72.0	97.1535415649414	11.477867126464844
1.0	75100000.0	75110000.0	112.0	84.89529418945312	10.872310638427734
1.0	75110000.0	75120000.0	99.0	75.84150695800781	10.305537223815918
1.0	75170000.0	75180000.0	42.0	46.52138137817383	7.699350833892822
1.0	75250000.0	75260000.0	104.0	83.77019500732422	10.824480056762695
1.0	75310000.0	75320000.0	124.0	95.49169921875	11.425570487976074
1.0	75330000.0	75340000.0	120.0	100.28010559082031	11.619110107421875
1.0	75360000.0	75370000.0	98.0	89.08158111572266	11.027630805969238
1.0	75370000.0	75380000.0	107.0	103.60877990722656	11.75436019897461
1.0	75410000.0	75420000.0	106.0	96.98348236083984	11.525155067443848
1.0	75440000.0	75450000.0	126.0	108.59590911865234	11.925981521606445
1.0	75750000.0	75760000.0	106.0	88.63703918457031	11.026942253112793
1.0	75800000.0	75810000.0	103.0	82.7955093383789	10.689489364624023
1.0	75910000.0	75920000.0	96.0	82.74613952636719	10.67192268371582
1.0	75920000.0	75930000.0	116.0	81.43913269042969	10.566015243530273
1.0	75980000.0	75990000.0	95.0	78.66597747802734	10.388031005859375
1.0	76070000.0	76080000.0	109.0	73.1117172241211	9.942327499389648
1.0	76080000.0	76090000.0	87.0	70.12190246582031	9.803905487060547
1.0	76090000.0	76100000.0	68.0	60.509117126464844	8.839517593383789
1.0	76200000.0	76210000.0	41.0	34.75117492675781	6.188479423522949
1.0	76210000.0	76220000.0	43.0	35.88794708251953	6.353044509887695
1.0	76230000.0	76240000.0	43.0	44.698062896728516	7.1717209815979
1.0	76250000.0	76260000.0	47.0	37.844932556152344	6.495635986328125
1.0	76310000.0	76320000.0	66.0	64.30474853515625	9.285295486450195
1.0	76330000.0	76340000.0	68.0	68.03321838378906	9.543622970581055
1.0	76380000.0	76390000.0	64.0	71.4400863647461	9.84770393371582
1.0	76440000.0	76450000.0	72.0	72.33860778808594	9.906131744384766
1.0	76550000.0	76560000.0	63.0	60.95729446411133	8.889875411987305
1.0	76570000.0	76580000.0	58.0	57.675262451171875	8.530595779418945
1.0	76740000.0	76750000.0	72.0	83.51176452636719	10.738543510437012
1.0	76800000.0	76810000.0	91.0	81.5368881225586	10.615029335021973
1.0	76820000.0	76830000.0	93.0	86.93927001953125	10.941437721252441
1.0	76920000.0	76930000.0	90.0	70.20268249511719	9.64582633972168
1.0	76950000.0	76960000.0	57.0	62.447608947753906	9.004846572875977
1.0	76960000.0	76970000.0	74.0	75.50411224365234	10.162195205688477
1.0	77000000.0	77010000.0	84.0	73.4620590209961	9.995864868164062
1.0	77010000.0	77020000.0	75.0	63.3709716796875	9.086064338684082
1.0	77040000.0	77050000.0	74.0	73.78922271728516	10.027979850769043
1.0	77240000.0	77250000.0	86.0	83.40093994140625	10.706789016723633
1.0	77250000.0	77260000.0	89.0	89.93318176269531	11.091772079467773
1.0	77330000.0	77340000.0	82.0	77.38575744628906	10.312491416931152
1.0	77400000.0	77410000.0	74.0	77.64424133300781	10.329986572265625
1.0	77530000.0	77540000.0	79.0	68.66703033447266	9.768735885620117
1.0	77560000.0	77570000.0	62.0	59.235008239746094	8.889162063598633
1.0	77750000.0	77760000.0	59.0	66.65357971191406	9.421365737915039
1.0	77800000.0	77810000.0	69.0	65.49769592285156	9.301292419433594
1.0	77830000.0	77840000.0	60.0	61.74603271484375	8.993261337280273
1.0	77860000.0	77870000.0	44.0	51.25078201293945	7.894900321960449
1.0	77910000.0	77920000.0	50.0	50.959083557128906	7.849761009216309
1.0	77960000.0	77970000.0	56.0	46.98685073852539	7.42514181137085
1.0	78080000.0	78090000.0	33.0	33.33477783203125	5.9496541023254395
1.0	78130000.0	78140000.0	47.0	33.0994758605957	5.920117378234863
1.0	78150000.0	78160000.0	26.0	32.34540557861328	5.832923889160156
1.0	78160000.0	78170000.0	37.0	30.94525718688965	5.680421829223633
1.0	78170000.0	78180000.0	46.0	30.71181869506836	5.651644706726074
1.0	78210000.0	78220000.0	39.0	29.09466552734375	5.473439693450928
1.0	78240000.0	78250000.0	52.0	35.54597091674805	6.204566955566406
1.0	78260000.0	78270000.0	42.0	31.0003719329834	5.686127185821533
1.0	78330000.0	78340000.0	25.0	26.91668128967285	5.236490726470947
1.0	78390000.0	78400000.0	39.0	38.59405517578125	6.531958103179932
1.0	78520000.0	78530000.0	35.0	36.5667610168457	6.304364204406738
1.0	78580000.0	78590000.0	38.0	33.410682678222656	5.935268402099609
1.0	78700000.0	78710000.0	41.0	37.2296257019043	6.345644474029541
1.0	78720000.0	78730000.0	51.0	45.79126739501953	7.309797763824463
1.0	78730000.0	78740000.0	47.0	47.0242919921875	7.47283935546875
1.0	78760000.0	78770000.0	50.0	50.71697998046875	7.875327110290527
1.0	78800000.0	78810000.0	48.0	55.15742111206055	8.34520435333252
1.0	78880000.0	78890000.0	49.0	62.8978385925293	9.143857955932617
1.0	78910000.0	78920000.0	62.0	71.41901397705078	9.833742141723633
1.0	78920000.0	78930000.0	74.0	72.51461029052734	9.934585571289062
1.0	78950000.0	78960000.0	91.0	70.42425537109375	9.773356437683105
1.0	79150000.0	79160000.0	76.0	72.40958404541016	9.994895935058594
1.0	79170000.0	79180000.0	77.0	82.19664001464844	10.701024055480957
1.0	79210000.0	79220000.0	109.0	78.89750671386719	10.410351753234863
1.0	79300000.0	79310000.0	84.0	83.25236511230469	10.71747875213623
1.0	79320000.0	79330000.0	86.0	98.41144561767578	11.565450668334961
1.0	79490000.0	79500000.0	111.0	103.62178802490234	11.764289855957031
1.0	79510000.0	79520000.0	108.0	104.2258071899414	11.793787002563477
1.0	79540000.0	79550000.0	124.0	104.4072265625	11.791671752929688
1.0	79650000.0	79660000.0	92.0	100.15049743652344	11.650079727172852
1.0	79680000.0	79690000.0	99.0	105.55728912353516	11.826143264770508
1.0	79690000.0	79700000.0	113.0	104.59012603759766	11.79393196105957
1.0	79740000.0	79750000.0	130.0	106.25413513183594	11.852567672729492
1.0	79750000.0	79760000.0	129.0	105.1518783569336	11.814322471618652
1.0	79870000.0	79880000.0	135.0	105.5312728881836	11.820286750793457
1.0	79890000.0	79900000.0	107.0	108.77864074707031	11.927703857421875
1.0	79910000.0	79920000.0	108.0	108.78132629394531	11.925247192382812
1.0	79970000.0	79980000.0	81.0	81.70985412597656	10.548589706420898
1.0	80040000.0	80050000.0	125.0	100.80706024169922	11.639632225036621
1.0	80050000.0	80060000.0	110.0	102.89936828613281	11.724891662597656
1.0	80120000.0	80130000.0	101.0	97.03819274902344	11.467487335205078
1.0	80180000.0	80190000.0	97.0	98.75175476074219	11.54686450958252
1.0	80240000.0	80250000.0	110.0	91.5870132446289	11.206546783447266
1.0	80310000.0	80320000.0	73.0	96.03070068359375	11.421060562133789
1.0	80380000.0	80390000.0	124.0	98.87641143798828	11.550567626953125
1.0	80410000.0	80420000.0	92.0	98.5499038696289	11.546372413635254
1.0	80470000.0	80480000.0	100.0	100.03410339355469	11.621894836425781
1.0	80480000.0	80490000.0	117.0	103.0165023803711	11.733640670776367
1.0	80530000.0	80540000.0	103.0	104.00508880615234	11.775677680969238
1.0	80650000.0	80660000.0	114.0	107.89833068847656	11.90371322631836
1.0	80660000.0	80670000.0	121.0	104.0735855102539	11.776840209960938
1.0	80700000.0	80710000.0	111.0	108.1510238647461	11.917280197143555
1.0	80710000.0	80720000.0	110.0	111.4255599975586	12.01671028137207
1.0	80720000.0	80730000.0	103.0	111.61429595947266	12.018959999084473
1.0	80750000.0	80760000.0	106.0	100.45063781738281	11.634771347045898
1.0	80760000.0	80770000.0	108.0	110.37773132324219	11.977775573730469
1.0	80810000.0	80820000.0	127.0	108.673583984375	11.924936294555664
1.0	80830000.0	80840000.0	107.0	107.92533111572266	11.906411170959473
1.0	80850000.0	80860000.0	114.0	102.760498046875	11.724161148071289
1.0	80920000.0	80930000.0	107.0	100.5096206665039	11.627222061157227
1.0	80950000.0	80960000.0	106.0	97.27417755126953	11.480916023254395
1.0	81040000.0	81050000.0	97.0	99.70305633544922	11.597511291503906
1.0	81070000.0	81080000.0	110.0	97.648193359375	11.502285957336426
1.0	81130000.0	81140000.0	122.0	95.46138763427734	11.400035858154297
1.0	81160000.0	81170000.0	82.0	79.41313171386719	10.417404174804688
1.0	81220000.0	81230000.0	90.0	97.20930480957031	11.491117477416992
1.0	81230000.0	81240000.0	97.0	98.80744934082031	11.556231498718262
1.0	81320000.0	81330000.0	107.0	97.1905288696289	11.469839096069336
1.0	81340000.0	81350000.0	84.0	91.67213439941406	11.230469703674316
1.0	81380000.0	81390000.0	97.0	97.37037658691406	11.494794845581055
1.0	81390000.0	81400000.0	107.0	100.15849304199219	11.604418754577637
1.0	81470000.0	81480000.0	87.0	96.25273895263672	11.435331344604492
1.0	81520000.0	81530000.0	99.0	102.610595703125	11.718076705932617
1.0	81600000.0	81610000.0	115.0	98.40339660644531	11.533239364624023
1.0	81610000.0	81620000.0	113.0	98.89024353027344	11.549860954284668
1.0	81670000.0	81680000.0	85.0	102.34818267822266	11.686816215515137
1.0	81680000.0	81690000.0	100.0	91.6959457397461	11.217862129211426
1.0	81730000.0	81740000.0	95.0	91.42060852050781	11.183544158935547
1.0	81900000.0	81910000.0	67.0	72.60523986816406	9.942350387573242
1.0	81910000.0	81920000.0	78.0	69.17188262939453	9.704217910766602
1.0	81920000.0	81930000.0	96.0	70.854248046875	9.796684265136719
1.0	81930000.0	81940000.0	82.0	71.91912841796875	9.866849899291992
1.0	82130000.0	82140000.0	84.0	62.9462890625	9.046304702758789
1.0	82220000.0	82230000.0	78.0	65.23521423339844	9.304409980773926
1.0	82230000.0	82240000.0	76.0	66.51497650146484	9.439653396606445
1.0	82290000.0	82300000.0	87.0	66.25361633300781	9.44890022277832
1.0	82330000.0	82340000.0	68.0	72.60096740722656	9.966665267944336
1.0	82340000.0	82350000.0	72.0	69.91970825195312	9.724637031555176
1.0	82390000.0	82400000.0	92.0	76.18913269042969	10.20057487487793
1.0	82440000.0	82450000.0	67.0	71.99876403808594	9.924156188964844
1.0	82470000.0	82480000.0	81.0	79.43323516845703	10.461148262023926
1.0	82480000.0	82490000.0	84.0	80.6557846069336	10.534045219421387
1.0	82520000.0	82530000.0	75.0	78.93856048583984	10.411836624145508
1.0	82610000.0	82620000.0	96.0	79.28414154052734	10.448508262634277
1.0	82700000.0	82710000.0	96.0	94.03779602050781	11.324007034301758
1.0	82710000.0	82720000.0	51.0	56.75689697265625	8.530893325805664
1.0	82740000.0	82750000.0	100.0	93.12976837158203	11.283923149108887
1.0	82750000.0	82760000.0	115.0	90.30128479003906	11.154623031616211
1.0	82790000.0	82800000.0	107.0	88.1263656616211	11.025341987609863
1.0	82820000.0	82830000.0	95.0	91.1695785522461	11.194986343383789
1.0	82830000.0	82840000.0	103.0	95.387451171875	11.411125183105469
1.0	82880000.0	82890000.0	102.0	99.23123931884766	11.585126876831055
1.0	82900000.0	82910000.0	108.0	101.77897644042969	11.692323684692383
1.0	82930000.0	82940000.0	107.0	99.17433166503906	11.599716186523438
1.0	83080000.0	83090000.0	124.0	108.45330810546875	11.922200202941895
1.0	83160000.0	83170000.0	98.0	107.7071533203125	11.897573471069336
1.0	83180000.0	83190000.0	103.0	109.63700866699219	11.953322410583496
1.0	83220000.0	83230000.0	102.0	107.5221939086914	11.88327407836914
1.0	83250000.0	83260000.0	103.0	103.55882263183594	11.751794815063477
1.0	83330000.0	83340000.0	104.0	99.50077819824219	11.578914642333984
1.0	83440000.0	83450000.0	105.0	93.80598449707031	11.324945449829102
1.0	83460000.0	83470000.0	96.0	93.95633697509766	11.325955390930176
1.0	83520000.0	83530000.0	102.0	84.787841796875	10.848337173461914
1.0	83550000.0	83560000.0	105.0	81.9094467163086	10.855647087097168
1.0	83980000.0	83990000.0	75.0	64.98490905761719	9.381814956665039
1.0	84050000.0	84060000.0	95.0	70.803466796875	9.781721115112305
1.0	84250000.0	84260000.0	64.0	49.14554214477539	7.673178672790527
1.0	84270000.0	84280000.0	53.0	47.21846008300781	7.521043300628662
1.0	84280000.0	84290000.0	51.0	39.647544860839844	6.67572021484375
1.0	84330000.0	84340000.0	48.0	44.578399658203125	7.190512180328369
1.0	84420000.0	84430000.0	46.0	43.83740234375	7.1198601722717285
1.0	84430000.0	84440000.0	59.0	45.49081039428711	7.281303405761719
1.0	84460000.0	84470000.0	39.0	44.08563995361328	7.157534599304199
1.0	84510000.0	84520000.0	49.0	41.947593688964844	6.9111328125
1.0	84710000.0	84720000.0	42.0	38.742889404296875	6.563592433929443
1.0	84730000.0	84740000.0	47.0	35.29560852050781	6.170790195465088
1.0	84750000.0	84760000.0	48.0	41.41835403442383	6.804983615875244
1.0	84850000.0	84860000.0	49.0	39.41290283203125	6.5644121170043945
1.0	84960000.0	84970000.0	41.0	33.776588439941406	6.025319576263428
1.0	84980000.0	84990000.0	46.0	37.973106384277344	6.4440155029296875
1.0	85030000.0	85040000.0	36.0	31.02438735961914	5.698910713195801
1.0	85050000.0	85060000.0	49.0	44.18710708618164	7.134403228759766
1.0	85100000.0	85110000.0	36.0	37.491981506347656	6.399211883544922
1.0	85150000.0	85160000.0	36.0	37.08355712890625	6.358996391296387
1.0	85160000.0	85170000.0	58.0	43.27655029296875	7.059544563293457
1.0	85200000.0	85210000.0	49.0	47.95718002319336	7.5308661460876465
1.0	85220000.0	85230000.0	41.0	42.57465744018555	6.987325191497803
1.0	85250000.0	85260000.0	58.0	54.3416748046875	8.205768585205078
1.0	85270000.0	85280000.0	49.0	47.951942443847656	7.531301975250244
1.0	85420000.0	85430000.0	58.0	47.01543426513672	7.474886417388916
1.0	85530000.0	85540000.0	40.0	45.1734619140625	7.217122554779053
1.0	85620000.0	85630000.0	41.0	39.7276725769043	6.64359188079834
1.0	85680000.0	85690000.0	45.0	39.93357467651367	6.677453517913818
1.0	85690000.0	85700000.0	42.0	39.1920166015625	6.610640048980713
1.0	85710000.0	85720000.0	44.0	33.2047119140625	5.929951190948486
1.0	85730000.0	85740000.0	29.0	30.241825103759766	5.630057334899902
1.0	85740000.0	85750000.0	31.0	33.388450622558594	5.9842987060546875
1.0	85760000.0	85770000.0	40.0	34.830604553222656	6.107633113861084
1.0	85770000.0	85780000.0	38.0	36.5783805847168	6.310293197631836
1.0	85820000.0	85830000.0	24.0	35.06305694580078	6.136559963226318
1.0	85870000.0	85880000.0	40.0	34.836509704589844	6.110650062561035
1.0	85920000.0	85930000.0	35.0	39.60152053833008	6.655230522155762
1.0	85950000.0	85960000.0	56.0	52.92022705078125	8.125346183776855
1.0	85960000.0	85970000.0	55.0	48.002586364746094	7.5798234939575195
1.0	86080000.0	86090000.0	39.0	43.622291564941406	7.094080448150635
1.0	86120000.0	86130000.0	30.0	34.76466751098633	6.115939140319824
1.0	86130000.0	86140000.0	29.0	34.42843246459961	6.079692840576172
1.0	86140000.0	86150000.0	27.0	32.59977340698242	5.873030662536621
1.0	86150000.0	86160000.0	38.0	31.912738800048828	5.798235893249512
1.0	86250000.0	86260000.0	70.0	63.5727653503418	9.145066261291504
1.0	86270000.0	86280000.0	66.0	60.3675422668457	8.874542236328125
1.0	86350000.0	86360000.0	66.0	65.61100006103516	9.359109878540039
1.0	86360000.0	86370000.0	80.0	68.93536376953125	9.62755012512207
1.0	86400000.0	86410000.0	56.0	72.4500961303711	9.918871879577637
1.0	86420000.0	86430000.0	72.0	73.19520568847656	9.978998184204102
1.0	86430000.0	86440000.0	66.0	73.26032257080078	9.986577987670898
1.0	86480000.0	86490000.0	63.0	71.04673767089844	9.825540542602539
1.0	86510000.0	86520000.0	97.0	78.69681549072266	10.384982109069824
1.0	86590000.0	86600000.0	88.0	64.65641021728516	9.199029922485352
1.0	86610000.0	86620000.0	79.0	74.74098205566406	10.10814380645752
1.0	86620000.0	86630000.0	68.0	67.49576568603516	9.531719207763672
1.0	86640000.0	86650000.0	88.0	66.47748565673828	9.364686965942383
1.0	86680000.0	86690000.0	58.0	57.68010711669922	8.497544288635254
1.0	86780000.0	86790000.0	51.0	55.808143615722656	8.414448738098145
1.0	86830000.0	86840000.0	42.0	40.608665466308594	6.796494960784912
1.0	86870000.0	86880000.0	52.0	47.994117736816406	7.53765344619751
1.0	86910000.0	86920000.0	67.0	45.14588165283203	7.225266933441162
1.0	86950000.0	86960000.0	44.0	45.52982711791992	7.266575813293457
1.0	86980000.0	86990000.0	52.0	45.88209915161133	7.292837619781494
1.0	87000000.0	87010000.0	56.0	46.73613357543945	7.409600257873535
1.0	87010000.0	87020000.0	56.0	44.31288146972656	7.152929782867432
1.0	87030000.0	87040000.0	48.0	47.02006912231445	7.457446098327637
1.0	87050000.0	87060000.0	61.0	48.80707550048828	7.616107940673828
1.0	87170000.0	87180000.0	46.0	37.867549896240234	6.491379737854004
1.0	87210000.0	87220000.0	44.0	33.083736419677734	5.923088073730469
1.0	87240000.0	87250000.0	43.0	36.84419631958008	6.345412731170654
1.0	87290000.0	87300000.0	44.0	38.48479080200195	6.50719690322876
1.0	87430000.0	87440000.0	36.0	34.10844421386719	6.026350498199463
1.0	87460000.0	87470000.0	41.0	32.929664611816406	5.894593238830566
1.0	87470000.0	87480000.0	36.0	35.57984924316406	6.188806533813477
1.0	87490000.0	87500000.0	40.0	34.57782745361328	6.076859951019287
1.0	87560000.0	87570000.0	32.0	32.016944885253906	5.803194999694824
1.0	87580000.0	87590000.0	36.0	35.5730094909668	6.165262222290039
1.0	87600000.0	87610000.0	41.0	35.71989822387695	6.174938201904297
1.0	87610000.0	87620000.0	42.0	35.26533126831055	6.175937175750732
1.0	87630000.0	87640000.0	46.0	49.169883728027344	7.709256649017334
1.0	87640000.0	87650000.0	52.0	47.77764129638672	7.514918327331543
1.0	87700000.0	87710000.0	55.0	47.192996978759766	7.445701599121094
1.0	87740000.0	87750000.0	64.0	47.68498611450195	7.530853271484375
1.0	87780000.0	87790000.0	51.0	52.986358642578125	8.051322937011719
1.0	87790000.0	87800000.0	41.0	37.79282760620117	6.488377571105957
1.0	87820000.0	87830000.0	57.0	41.02057647705078	6.820855617523193
1.0	87830000.0	87840000.0	57.0	43.039466857910156	6.961690425872803
1.0	87870000.0	87880000.0	55.0	45.26691436767578	7.238895416259766
1.0	87980000.0	87990000.0	50.0	55.75969696044922	8.397481918334961
1.0	88020000.0	88030000.0	55.0	55.5356559753418	8.380887985229492
1.0	88060000.0	88070000.0	62.0	46.75300979614258	7.425698280334473
1.0	88090000.0	88100000.0	68.0	56.67859649658203	8.47192096710205
1.0	88110000.0	88120000.0	60.0	51.725303649902344	7.975646018981934
1.0	88150000.0	88160000.0	59.0	45.962093353271484	7.482478141784668
1.0	88200000.0	88210000.0	77.0	50.674049377441406	7.8493170738220215
1.0	88280000.0	88290000.0	66.0	53.28028106689453	8.15817642211914
1.0	88330000.0	88340000.0	44.0	49.06557846069336	7.6434326171875
1.0	88340000.0	88350000.0	56.0	52.847450256347656	8.106791496276855
1.0	88350000.0	88360000.0	56.0	49.12721252441406	7.6502885818481445
1.0	88450000.0	88460000.0	54.0	49.90316390991211	7.71920919418335
1.0	88460000.0	88470000.0	78.0	50.753604888916016	7.8556365966796875
1.0	88500000.0	88510000.0	55.0	56.98462677001953	8.492579460144043
1.0	88510000.0	88520000.0	45.0	49.469329833984375	7.718727111816406
1.0	88700000.0	88710000.0	70.0	53.154205322265625	8.108901023864746
1.0	88720000.0	88730000.0	66.0	54.86112594604492	8.271486282348633
1.0	88780000.0	88790000.0	40.0	51.89216232299805	7.970616817474365
1.0	88830000.0	88840000.0	70.0	54.650718688964844	8.277600288391113
1.0	88850000.0	88860000.0	55.0	56.94623565673828	8.495890617370605
1.0	88930000.0	88940000.0	58.0	57.036216735839844	8.522035598754883
1.0	88950000.0	88960000.0	59.0	55.2873649597168	8.341662406921387
1.0	88980000.0	88990000.0	54.0	52.89868927001953	8.09943675994873
1.0	89000000.0	89010000.0	61.0	52.973426818847656	8.099072456359863
1.0	89010000.0	89020000.0	60.0	51.946495056152344	8.003300666809082
1.0	89070000.0	89080000.0	46.0	43.77864074707031	7.102625370025635
1.0	89090000.0	89100000.0	50.0	50.3317756652832	7.774354457855225
1.0	89120000.0	89130000.0	58.0	39.9388313293457	6.688027858734131
1.0	89130000.0	89140000.0	44.0	49.67182922363281	7.738109588623047
1.0	89150000.0	89160000.0	47.0	34.2448844909668	6.0702972412109375
1.0	89280000.0	89290000.0	37.0	28.809803009033203	5.484801292419434
1.0	89470000.0	89480000.0	28.0	29.432693481445312	5.6090497970581055
1.0	89530000.0	89540000.0	54.0	34.842689514160156	6.1892313957214355
1.0	89560000.0	89570000.0	50.0	45.76622009277344	7.279654502868652
1.0	89590000.0	89600000.0	34.0	39.77442169189453	6.783334255218506
1.0	89670000.0	89680000.0	39.0	53.44707107543945	8.162053108215332
1.0	89720000.0	89730000.0	58.0	52.3974609375	8.032501220703125
1.0	89810000.0	89820000.0	45.0	42.730342864990234	6.960803031921387
1.0	89910000.0	89920000.0	39.0	41.5386848449707	6.844168663024902
1.0	89920000.0	89930000.0	40.0	41.47103500366211	6.849881649017334
1.0	89950000.0	89960000.0	32.0	36.2751350402832	6.2956671714782715
1.0	90020000.0	90030000.0	41.0	28.722524642944336	5.433270454406738
1.0	90030000.0	90040000.0	38.0	34.29966354370117	6.059636116027832
1.0	90070000.0	90080000.0	35.0	39.47635269165039	6.597999572753906
1.0	90090000.0	90100000.0	32.0	36.163055419921875	6.310328483581543
1.0	90110000.0	90120000.0	42.0	43.294227600097656	7.0419464111328125
1.0	90130000.0	90140000.0	56.0	43.053565979003906	7.019830226898193
1.0	90150000.0	90160000.0	50.0	42.243019104003906	6.93405818939209
1.0	90160000.0	90170000.0	48.0	45.25243377685547	7.24581241607666
1.0	90190000.0	90200000.0	37.0	44.42557907104492	7.151279449462891
1.0	90200000.0	90210000.0	42.0	46.37300491333008	7.351278781890869
1.0	90260000.0	90270000.0	44.0	38.156280517578125	6.444282531738281
1.0	90310000.0	90320000.0	37.0	31.278728485107422	5.733147621154785
1.0	90380000.0	90390000.0	37.0	32.709197998046875	5.878757476806641
1.0	90390000.0	90400000.0	29.0	30.099071502685547	5.584200382232666
1.0	90420000.0	90430000.0	34.0	37.514129638671875	6.409287452697754
1.0	90600000.0	90610000.0	57.0	53.934715270996094	8.165510177612305
1.0	90670000.0	90680000.0	58.0	55.57861328125	8.40719223022461
1.0	90700000.0	90710000.0	69.0	56.90253448486328	8.554990768432617
1.0	90720000.0	90730000.0	51.0	59.53840255737305	8.77387809753418
1.0	90730000.0	90740000.0	70.0	59.68010711669922	8.795647621154785
1.0	90780000.0	90790000.0	68.0	60.328575134277344	8.853825569152832
1.0	90790000.0	90800000.0	69.0	65.0400619506836	9.28761100769043
1.0	90800000.0	90810000.0	60.0	56.41554641723633	8.401710510253906
1.0	90870000.0	90880000.0	73.0	70.39418029785156	9.7629976272583
1.0	90880000.0	90890000.0	71.0	74.28560638427734	10.052506446838379
1.0	90930000.0	90940000.0	85.0	68.82438659667969	9.635392189025879
1.0	90990000.0	91000000.0	69.0	74.94506072998047	10.120911598205566
1.0	91010000.0	91020000.0	70.0	72.13318634033203	9.927443504333496
1.0	91020000.0	91030000.0	63.0	58.057655334472656	8.526225090026855
1.0	91100000.0	91110000.0	68.0	72.63507843017578	9.92228889465332
1.0	91120000.0	91130000.0	85.0	73.50621795654297	9.979662895202637
1.0	91210000.0	91220000.0	50.0	64.4690170288086	9.209230422973633
1.0	91220000.0	91230000.0	54.0	58.5924186706543	8.622146606445312
1.0	91230000.0	91240000.0	63.0	57.47449493408203	8.511019706726074
1.0	91270000.0	91280000.0	58.0	53.895164489746094	8.152941703796387
1.0	91280000.0	91290000.0	40.0	53.70579147338867	8.153360366821289
1.0	91300000.0	91310000.0	54.0	46.43592834472656	7.366133689880371
1.0	91360000.0	91370000.0	41.0	34.756813049316406	6.310749053955078
1.0	91380000.0	91390000.0	35.0	36.937461853027344	6.37399959564209
1.0	91430000.0	91440000.0	44.0	34.286598205566406	6.170161247253418
1.0	91470000.0	91480000.0	47.0	35.413482666015625	6.251657485961914
1.0	91510000.0	91520000.0	44.0	42.72243118286133	6.995477199554443
1.0	91540000.0	91550000.0	59.0	42.85069274902344	6.989083766937256
1.0	91560000.0	91570000.0	49.0	49.24212646484375	7.643756866455078
1.0	91820000.0	91830000.0	76.0	63.358551025390625	9.099757194519043
1.0	91880000.0	91890000.0	71.0	57.96636199951172	8.560220718383789
1.0	91950000.0	91960000.0	58.0	54.079627990722656	8.18105697631836
1.0	91960000.0	91970000.0	51.0	47.90153884887695	7.548495292663574
1.0	92140000.0	92150000.0	43.0	38.851776123046875	6.536521911621094
1.0	92250000.0	92260000.0	24.0	33.875755310058594	6.007228851318359
1.0	92300000.0	92310000.0	32.0	34.0385856628418	6.032505989074707
1.0	92370000.0	92380000.0	51.0	47.20866012573242	7.462762355804443
1.0	92470000.0	92480000.0	55.0	51.56958770751953	7.930527687072754
1.0	92480000.0	92490000.0	49.0	51.965309143066406	7.956693172454834
1.0	92580000.0	92590000.0	45.0	37.808204650878906	6.455527305603027
1.0	92610000.0	92620000.0	38.0	35.87479782104492	6.237096786499023
1.0	92650000.0	92660000.0	52.0	41.25798416137695	6.79022216796875
1.0	92730000.0	92740000.0	36.0	29.815526962280273	5.741035461425781
1.0	92760000.0	92770000.0	27.0	26.58538818359375	5.288817405700684
1.0	92770000.0	92780000.0	38.0	29.985986709594727	5.6953558921813965
1.0	92820000.0	92830000.0	38.0	30.960224151611328	5.680979251861572
1.0	92920000.0	92930000.0	48.0	43.017311096191406	7.021981239318848
1.0	93070000.0	93080000.0	36.0	30.113300323486328	5.585346221923828
1.0	93100000.0	93110000.0	44.0	32.15333938598633	5.802606582641602
1.0	93120000.0	93130000.0	44.0	32.97246170043945	5.904963493347168
1.0	93290000.0	93300000.0	31.0	40.95794677734375	6.876809120178223
1.0	93320000.0	93330000.0	37.0	32.08831787109375	5.806434631347656
1.0	93380000.0	93390000.0	46.0	35.96635055541992	6.223560333251953
1.0	93490000.0	93500000.0	44.0	48.525962829589844	7.627838134765625
1.0	93530000.0	93540000.0	64.0	45.53462219238281	7.3117218017578125
1.0	93580000.0	93590000.0	33.0	32.87239456176758	5.931431770324707
1.0	93640000.0	93650000.0	37.0	35.453819274902344	6.212935447692871
1.0	93680000.0	93690000.0	41.0	30.504791259765625	5.624998092651367
1.0	93690000.0	93700000.0	28.0	29.561208724975586	5.520705223083496
1.0	93720000.0	93730000.0	29.0	30.480670928955078	5.622840881347656
1.0	93840000.0	93850000.0	41.0	36.77240753173828	6.327382564544678
1.0	93860000.0	93870000.0	42.0	34.22566604614258	6.059172630310059
1.0	93900000.0	93910000.0	27.0	38.3375358581543	6.50394344329834
1.0	94010000.0	94020000.0	30.0	30.60675048828125	5.6644606590271
1.0	94140000.0	94150000.0	33.0	30.29541015625	5.576896667480469
1.0	94150000.0	94160000.0	44.0	31.092565536499023	5.692390441894531
1.0	94210000.0	94220000.0	22.0	30.174840927124023	5.592733860015869
1.0	94270000.0	94280000.0	33.0	34.00065612792969	6.010495662689209
1.0	94290000.0	94300000.0	32.0	33.44066619873047	5.941965579986572
1.0	94360000.0	94370000.0	41.0	33.517845153808594	5.971357822418213
1.0	94400000.0	94410000.0	47.0	42.974830627441406	7.000424385070801
1.0	94420000.0	94430000.0	45.0	37.63227081298828	6.413869380950928
1.0	94440000.0	94450000.0	45.0	35.75946044921875	6.222378730773926
1.0	94500000.0	94510000.0	43.0	37.80371856689453	6.42183780670166
1.0	94580000.0	94590000.0	34.0	39.52033996582031	6.602776527404785
1.0	94610000.0	94620000.0	42.0	41.45094680786133	6.842127323150635
1.0	94670000.0	94680000.0	46.0	40.325401306152344	6.699339389801025
1.0	94700000.0	94710000.0	42.0	40.563812255859375	6.819310188293457
1.0	94760000.0	94770000.0	39.0	35.31102752685547	6.161974906921387
1.0	94770000.0	94780000.0	43.0	35.557762145996094	6.173111915588379
1.0	94790000.0	94800000.0	43.0	37.291221618652344	6.3737311363220215
1.0	94810000.0	94820000.0	30.0	37.71757125854492	6.410948276519775
1.0	94900000.0	94910000.0	39.0	32.02215576171875	5.862504482269287
1.0	94920000.0	94930000.0	38.0	30.73856544494629	5.67185115814209
1.0	94980000.0	94990000.0	43.0	32.65415954589844	5.870250701904297
1.0	94990000.0	95000000.0	25.0	30.30682373046875	5.605698585510254
1.0	95000000.0	95010000.0	26.0	27.331018447875977	5.2833170890808105
1.0	95050000.0	95060000.0	36.0	36.746036529541016	6.327915191650391
1.0	95080000.0	95090000.0	39.0	28.615726470947266	5.41569185256958
1.0	95100000.0	95110000.0	24.0	31.2362060546875	5.700522422790527
1.0	95140000.0	95150000.0	26.0	29.159954071044922	5.518467903137207
1.0	95240000.0	95250000.0	33.0	27.70877456665039	5.3118696212768555
1.0	95300000.0	95310000.0	23.0	23.51705551147461	4.871825218200684
1.0	95340000.0	95350000.0	20.0	25.819311141967773	5.108902454376221
1.0	95410000.0	95420000.0	36.0	28.343481063842773	5.382513523101807
1.0	95500000.0	95510000.0	40.0	29.65970230102539	5.533919334411621
1.0	95570000.0	95580000.0	43.0	38.7050666809082	6.526273250579834
1.0	95580000.0	95590000.0	39.0	29.860530853271484	5.600037574768066
1.0	95640000.0	95650000.0	42.0	34.85831832885742	6.082550048828125
1.0	95670000.0	95680000.0	40.0	30.656116485595703	5.63946008682251
1.0	95680000.0	95690000.0	36.0	35.07501983642578	6.125338554382324
1.0	95830000.0	95840000.0	48.0	48.56016540527344	7.620898246765137
1.0	95900000.0	95910000.0	52.0	64.32672119140625	9.197096824645996
1.0	96060000.0	96070000.0	81.0	68.53199768066406	9.548633575439453
1.0	96070000.0	96080000.0	66.0	65.45036315917969	9.289397239685059
1.0	96160000.0	96170000.0	71.0	69.96986389160156	9.708951950073242
1.0	96180000.0	96190000.0	73.0	69.6845932006836	9.692915916442871
1.0	96220000.0	96230000.0	77.0	78.2641372680664	10.357335090637207
1.0	96240000.0	96250000.0	69.0	77.90538024902344	10.327197074890137
1.0	96250000.0	96260000.0	81.0	75.5751724243164	10.17042350769043
1.0	96270000.0	96280000.0	85.0	77.43585205078125	10.312626838684082
1.0	96290000.0	96300000.0	87.0	77.99739074707031	10.347938537597656
1.0	96340000.0	96350000.0	85.0	85.70314025878906	10.853428840637207
1.0	96410000.0	96420000.0	113.0	76.3758773803711	10.278257369995117
1.0	96440000.0	96450000.0	81.0	88.54064178466797	11.029319763183594
1.0	96490000.0	96500000.0	75.0	89.73564910888672	11.099876403808594
1.0	96590000.0	96600000.0	104.0	86.38545227050781	10.907194137573242
1.0	96720000.0	96730000.0	98.0	88.71235656738281	11.044084548950195
1.0	96730000.0	96740000.0	80.0	83.00297546386719	10.732532501220703
1.0	96760000.0	96770000.0	87.0	87.42582702636719	10.983644485473633
1.0	96770000.0	96780000.0	96.0	86.84000396728516	10.943817138671875
1.0	96800000.0	96810000.0	108.0	88.70069885253906	11.05246639251709
1.0	96820000.0	96830000.0	92.0	89.92359924316406	11.118474006652832
1.0	96850000.0	96860000.0	107.0	91.30459594726562	11.182718276977539
1.0	96880000.0	96890000.0	76.0	88.53868865966797	11.037196159362793
1.0	96890000.0	96900000.0	95.0	91.64793395996094	11.199334144592285
1.0	96950000.0	96960000.0	99.0	84.16307067871094	10.774589538574219
1.0	97050000.0	97060000.0	95.0	79.79109191894531	10.469273567199707
1.0	97100000.0	97110000.0	81.0	69.83599853515625	9.705833435058594
1.0	97180000.0	97190000.0	44.0	51.98560333251953	8.052330017089844
1.0	97190000.0	97200000.0	34.0	41.56123352050781	6.947751045227051
1.0	97230000.0	97240000.0	49.0	38.10955810546875	6.551753044128418
1.0	97240000.0	97250000.0	57.0	38.22560501098633	6.523698329925537
1.0	97290000.0	97300000.0	54.0	52.37607955932617	8.049764633178711
1.0	97390000.0	97400000.0	94.0	76.88273620605469	10.260026931762695
1.0	97460000.0	97470000.0	78.0	82.22322082519531	10.655211448669434
1.0	97470000.0	97480000.0	93.0	80.72761535644531	10.54218864440918
1.0	97500000.0	97510000.0	105.0	80.77033996582031	10.542085647583008
1.0	97520000.0	97530000.0	103.0	78.73692321777344	10.414430618286133
1.0	97600000.0	97610000.0	84.0	59.36934280395508	8.73301887512207
1.0	97720000.0	97730000.0	87.0	61.171592712402344	8.95737361907959
1.0	97730000.0	97740000.0	66.0	63.784690856933594	9.205995559692383
1.0	97770000.0	97780000.0	84.0	68.06492614746094	9.580209732055664
1.0	97780000.0	97790000.0	45.0	43.490211486816406	7.072530269622803
1.0	97790000.0	97800000.0	75.0	70.50591278076172	9.806875228881836
1.0	97910000.0	97920000.0	97.0	81.24491119384766	10.5889892578125
1.0	97950000.0	97960000.0	87.0	75.1217269897461	10.161027908325195
1.0	97970000.0	97980000.0	82.0	71.00263214111328	9.82872486114502
1.0	98000000.0	98010000.0	76.0	79.2799072265625	10.415478706359863
1.0	98020000.0	98030000.0	79.0	68.51121520996094	9.649388313293457
1.0	98060000.0	98070000.0	68.0	72.25802612304688	9.925783157348633
1.0	98140000.0	98150000.0	80.0	73.2668685913086	9.961362838745117
1.0	98190000.0	98200000.0	76.0	75.71976470947266	10.169124603271484
1.0	98200000.0	98210000.0	92.0	71.68582916259766	9.895491600036621
1.0	98250000.0	98260000.0	75.0	70.44440460205078	9.769499778747559
1.0	98290000.0	98300000.0	54.0	68.44087982177734	9.636637687683105
1.0	98320000.0	98330000.0	89.0	68.96280670166016	9.656418800354004
1.0	98350000.0	98360000.0	93.0	73.48118591308594	10.011894226074219
1.0	98400000.0	98410000.0	82.0	75.03663635253906	10.145179748535156
1.0	98410000.0	98420000.0	94.0	77.6517105102539	10.309829711914062
1.0	98420000.0	98430000.0	106.0	76.43286895751953	10.223494529724121
1.0	98430000.0	98440000.0	85.0	71.79823303222656	9.910449028015137
1.0	98480000.0	98490000.0	81.0	75.09783935546875	10.109487533569336
1.0	98750000.0	98760000.0	61.0	65.98894500732422	9.356078147888184
1.0	98760000.0	98770000.0	55.0	59.529510498046875	8.783676147460938
1.0	98770000.0	98780000.0	71.0	59.82160186767578	8.8137845993042
1.0	98790000.0	98800000.0	59.0	59.63957977294922	8.807374954223633
1.0	98810000.0	98820000.0	65.0	62.38521194458008	9.028032302856445
1.0	98820000.0	98830000.0	69.0	60.893089294433594	8.895193099975586
1.0	98980000.0	98990000.0	84.0	76.80457305908203	10.253257751464844
1.0	99030000.0	99040000.0	95.0	74.277099609375	10.048666954040527
1.0	99100000.0	99110000.0	72.0	71.04490661621094	10.126031875610352
1.0	99140000.0	99150000.0	55.0	40.448570251464844	6.763108730316162
1.0	99270000.0	99280000.0	79.0	62.04541778564453	9.060965538024902
1.0	99470000.0	99480000.0	76.0	70.33607482910156	9.742464065551758
1.0	99510000.0	99520000.0	74.0	74.76903533935547	10.098856925964355
1.0	99560000.0	99570000.0	76.0	71.35388946533203	9.846574783325195
1.0	99600000.0	99610000.0	78.0	74.0079574584961	10.037280082702637
1.0	99610000.0	99620000.0	74.0	70.41666412353516	9.759845733642578
1.0	99780000.0	99790000.0	65.0	67.31007385253906	9.477972030639648
1.0	99900000.0	99910000.0	54.0	54.3200798034668	8.258907318115234
1.0	99930000.0	99940000.0	69.0	44.53815841674805	7.127320766448975
1.0	100000000.0	100010000.0	51.0	41.3477783203125	6.791863441467285
1.0	100040000.0	100050000.0	46.0	39.284664154052734	6.593981742858887
1.0	100100000.0	100110000.0	49.0	39.7178840637207	6.6201958656311035
1.0	100110000.0	100120000.0	39.0	34.902976989746094	6.1183953285217285
1.0	100200000.0	100210000.0	37.0	33.487060546875	5.972683429718018
1.0	100220000.0	100230000.0	40.0	38.87001419067383	6.5761566162109375
1.0	100240000.0	100250000.0	46.0	44.83473205566406	7.230383396148682
1.0	100300000.0	100310000.0	53.0	41.141380310058594	6.820120334625244
1.0	100310000.0	100320000.0	30.0	36.934730529785156	6.351160526275635
1.0	100360000.0	100370000.0	40.0	34.52566909790039	6.08896017074585
1.0	100460000.0	100470000.0	39.0	31.857929229736328	5.79681921005249
1.0	100680000.0	100690000.0	34.0	32.71245574951172	5.881431579589844
1.0	100690000.0	100700000.0	31.0	32.0457878112793	5.807002067565918
1.0	100720000.0	100730000.0	53.0	43.11408233642578	7.025559425354004
1.0	100740000.0	100750000.0	27.0	33.33986282348633	5.9547529220581055
1.0	100830000.0	100840000.0	33.0	34.02119445800781	6.030672550201416
1.0	100900000.0	100910000.0	34.0	32.94621276855469	5.906369686126709
1.0	101010000.0	101020000.0	56.0	50.608665466308594	7.806082725524902
1.0	101030000.0	101040000.0	73.0	50.103797912597656	7.782859802246094
1.0	101100000.0	101110000.0	33.0	44.336883544921875	7.119410514831543
1.0	101110000.0	101120000.0	62.0	55.138671875	8.313796997070312
1.0	101190000.0	101200000.0	61.0	53.39203643798828	8.171320915222168
1.0	101200000.0	101210000.0	75.0	56.0447998046875	8.443134307861328
1.0	101230000.0	101240000.0	78.0	60.1374397277832	8.813070297241211
1.0	101260000.0	101270000.0	66.0	55.16835403442383	8.345541954040527
1.0	101290000.0	101300000.0	53.0	59.647438049316406	8.839009284973145
1.0	101360000.0	101370000.0	37.0	39.047523498535156	6.758430480957031
1.0	101390000.0	101400000.0	41.0	31.806285858154297	6.027835845947266
1.0	101400000.0	101410000.0	27.0	32.73874282836914	6.167129993438721
1.0	101440000.0	101450000.0	36.0	30.037240982055664	5.7239274978637695
1.0	101480000.0	101490000.0	53.0	29.358081817626953	5.662143707275391
1.0	101500000.0	101510000.0	33.0	33.34944152832031	5.958706855773926
1.0	101600000.0	101610000.0	62.0	54.89860916137695	8.306631088256836
1.0	101640000.0	101650000.0	50.0	56.741943359375	8.460282325744629
1.0	101670000.0	101680000.0	73.0	54.89811325073242	8.2499418258667
1.0	101720000.0	101730000.0	58.0	52.19083786010742	7.9971160888671875
1.0	101870000.0	101880000.0	85.0	71.03099060058594	9.796899795532227
1.0	101890000.0	101900000.0	80.0	75.69551849365234	10.15859317779541
1.0	101910000.0	101920000.0	73.0	68.1431884765625	9.591428756713867
1.0	101920000.0	101930000.0	74.0	70.77326965332031	9.7852201461792
1.0	101990000.0	102000000.0	73.0	71.86271667480469	9.866612434387207
1.0	102110000.0	102120000.0	98.0	80.53448486328125	10.523133277893066
1.0	102150000.0	102160000.0	76.0	78.5816879272461	10.402284622192383
1.0	102190000.0	102200000.0	83.0	76.3665542602539	10.218879699707031
1.0	102230000.0	102240000.0	100.0	87.31005859375	10.989514350891113
1.0	102260000.0	102270000.0	105.0	92.44046020507812	11.249048233032227
1.0	102330000.0	102340000.0	114.0	97.37495422363281	11.489034652709961
1.0	102490000.0	102500000.0	109.0	92.06543731689453	11.217777252197266
1.0	102510000.0	102520000.0	76.0	79.88056945800781	10.464879989624023
1.0	102570000.0	102580000.0	86.0	83.39266204833984	10.680047988891602
1.0	102600000.0	102610000.0	108.0	101.29540252685547	11.68077278137207
1.0	102630000.0	102640000.0	118.0	101.84315490722656	11.712976455688477
1.0	102670000.0	102680000.0	131.0	114.3221664428711	12.095723152160645
1.0	102730000.0	102740000.0	123.0	119.90043640136719	12.21352767944336
1.0	102790000.0	102800000.0	106.0	122.63165283203125	12.262852668762207
1.0	102820000.0	102830000.0	133.0	121.75642395019531	12.2470121383667
1.0	102890000.0	102900000.0	136.0	115.66786193847656	12.124927520751953
1.0	103010000.0	103020000.0	148.0	122.90473937988281	12.267724990844727
1.0	103030000.0	103040000.0	153.0	130.1451416015625	12.361759185791016
1.0	103040000.0	103050000.0	126.0	130.4471435546875	12.369595527648926
1.0	103080000.0	103090000.0	131.0	131.73684692382812	12.382501602172852
1.0	103090000.0	103100000.0	127.0	118.41412353515625	12.198999404907227
1.0	103120000.0	103130000.0	127.0	122.61833190917969	12.273805618286133
1.0	103160000.0	103170000.0	156.0	124.22078704833984	12.293344497680664
1.0	103180000.0	103190000.0	125.0	124.7961196899414	12.295694351196289
1.0	103200000.0	103210000.0	144.0	121.82423400878906	12.259669303894043
1.0	103240000.0	103250000.0	106.0	113.90663146972656	12.08937931060791
1.0	103250000.0	103260000.0	129.0	129.5435791015625	12.356502532958984
1.0	103300000.0	103310000.0	156.0	121.10560607910156	12.242059707641602
1.0	103310000.0	103320000.0	150.0	123.42317962646484	12.28068733215332
1.0	103360000.0	103370000.0	140.0	123.85760498046875	12.284028053283691
1.0	103400000.0	103410000.0	136.0	126.9240951538086	12.32752799987793
1.0	103410000.0	103420000.0	142.0	120.94647216796875	12.24148178100586
1.0	103430000.0	103440000.0	118.0	126.17878723144531	12.316184043884277
1.0	103440000.0	103450000.0	144.0	123.55838775634766	12.280673027038574
1.0	103480000.0	103490000.0	126.0	113.6839599609375	12.07288932800293
1.0	103530000.0	103540000.0	125.0	126.79557800292969	12.325780868530273
1.0	103550000.0	103560000.0	140.0	125.8796615600586	12.317621231079102
1.0	103610000.0	103620000.0	148.0	128.07936096191406	12.33354377746582
1.0	103640000.0	103650000.0	123.0	113.53572082519531	12.08119010925293
1.0	103700000.0	103710000.0	124.0	113.22452545166016	12.11266040802002
1.0	104010000.0	104020000.0	122.0	61.62029266357422	9.098793029785156
1.0	104030000.0	104040000.0	95.0	53.806976318359375	8.235243797302246
1.0	104090000.0	104100000.0	43.0	36.052207946777344	6.721495151519775
1.0	104370000.0	104380000.0	131.0	120.33763122558594	12.254650115966797
1.0	104410000.0	104420000.0	138.0	134.93399047851562	12.388592720031738
1.0	104420000.0	104430000.0	120.0	118.94087982177734	12.205533981323242
1.0	104480000.0	104490000.0	126.0	136.6117706298828	12.403125762939453
1.0	104570000.0	104580000.0	124.0	123.7642593383789	12.288783073425293
1.0	104580000.0	104590000.0	155.0	136.3232421875	12.394206047058105
1.0	104590000.0	104600000.0	148.0	130.07228088378906	12.363354682922363
1.0	104720000.0	104730000.0	144.0	131.9765625	12.372729301452637
1.0	104840000.0	104850000.0	155.0	137.8238067626953	12.402600288391113
1.0	105000000.0	105010000.0	151.0	133.67471313476562	12.386800765991211
1.0	105030000.0	105040000.0	159.0	136.14866638183594	12.405503273010254
1.0	105250000.0	105260000.0	146.0	124.22110748291016	12.28576374053955
1.0	105260000.0	105270000.0	146.0	120.14583587646484	12.216743469238281
1.0	105280000.0	105290000.0	150.0	121.3193359375	12.234136581420898
1.0	105290000.0	105300000.0	126.0	117.78810119628906	12.16498851776123
1.0	105340000.0	105350000.0	116.0	112.75276947021484	12.06080150604248
1.0	105350000.0	105360000.0	135.0	120.24080657958984	12.21868896484375
1.0	105470000.0	105480000.0	110.0	95.15802764892578	11.363347053527832
1.0	105540000.0	105550000.0	131.0	124.32572937011719	12.29568099975586
1.0	105660000.0	105670000.0	112.0	121.1672134399414	12.2359619140625
1.0	105690000.0	105700000.0	123.0	124.51249694824219	12.295019149780273
1.0	105740000.0	105750000.0	109.0	121.6357650756836	12.251191139221191
1.0	105750000.0	105760000.0	112.0	96.205810546875	11.381568908691406
1.0	105900000.0	105910000.0	105.0	116.8870849609375	12.160819053649902
1.0	105910000.0	105920000.0	99.0	113.0390396118164	12.078328132629395
1.0	105930000.0	105940000.0	138.0	117.74021911621094	12.167688369750977
1.0	105990000.0	106000000.0	121.0	119.08943939208984	12.195140838623047
1.0	106060000.0	106070000.0	124.0	106.83133697509766	11.869672775268555
1.0	106100000.0	106110000.0	107.0	107.73771667480469	11.89732551574707
1.0	106130000.0	106140000.0	114.0	102.36705017089844	11.70463752746582
1.0	106170000.0	106180000.0	98.0	88.08116912841797	11.008177757263184
1.0	106220000.0	106230000.0	102.0	107.52230072021484	11.895358085632324
1.0	106240000.0	106250000.0	117.0	106.05378723144531	11.838218688964844
1.0	106290000.0	106300000.0	129.0	107.94258880615234	11.902909278869629
1.0	106300000.0	106310000.0	91.0	108.32193756103516	11.921282768249512
1.0	106340000.0	106350000.0	105.0	117.62532043457031	12.167826652526855
1.0	106380000.0	106390000.0	128.0	119.3015365600586	12.216384887695312
1.0	106430000.0	106440000.0	134.0	126.95600891113281	12.330488204956055
1.0	106450000.0	106460000.0	141.0	120.6806411743164	12.243264198303223
1.0	106520000.0	106530000.0	153.0	132.81475830078125	12.377523422241211
1.0	106560000.0	106570000.0	105.0	129.931640625	12.362615585327148
1.0	106580000.0	106590000.0	128.0	134.77322387695312	12.395124435424805
1.0	106610000.0	106620000.0	142.0	135.62765502929688	12.39665699005127
1.0	106630000.0	106640000.0	116.0	131.6446533203125	12.381756782531738
1.0	106720000.0	106730000.0	134.0	134.72274780273438	12.393182754516602
1.0	106890000.0	106900000.0	138.0	127.41914367675781	12.331443786621094
1.0	106950000.0	106960000.0	112.0	113.0473403930664	12.071773529052734
1.0	106960000.0	106970000.0	123.0	120.05574798583984	12.232215881347656
1.0	106980000.0	106990000.0	140.0	123.4190673828125	12.280275344848633
1.0	107050000.0	107060000.0	138.0	126.81498718261719	12.334053039550781
1.0	107170000.0	107180000.0	130.0	129.5748748779297	12.353876113891602
1.0	107190000.0	107200000.0	123.0	128.94900512695312	12.352149963378906
1.0	107240000.0	107250000.0	148.0	133.78497314453125	12.382719039916992
[truncated: 47,564 more rows]
