# Supplementary material for: Genome-wide mapping of somatic mutation rates uncovers drivers of cancer
Source: Nat Biotechnol. 2022 Jun 20;40(11):1634–43. doi: 10.1038/s41587-022-01353-8 (PMC9646522; doi:10.1038/s41587-022-01353-8)
Supplement: Supplementary file 4 — Regions and model predictions for each fold of each cancer for which a deep learning model was trained. Regions that were filtered are also listed along with their respective model predictions. [file 41587_2022_1353_MOESM4_ESM.zip › kfold_results/Digestive_tract_tumors/fold_0.txt]

CHROM	START	END	Y_TRUE	Y_PRED	STD
1.0	830000.0	840000.0	47.0	38.442176818847656	4.215435981750488
1.0	940000.0	950000.0	40.0	30.061025619506836	3.1181087493896484
1.0	1150000.0	1160000.0	15.0	21.900026321411133	3.9626879692077637
1.0	1180000.0	1190000.0	23.0	25.577611923217773	2.743652582168579
1.0	1220000.0	1230000.0	12.0	22.3934326171875	3.966597318649292
1.0	1260000.0	1270000.0	26.0	19.619993209838867	3.127032518386841
1.0	1290000.0	1300000.0	32.0	30.700077056884766	3.204113721847534
1.0	1330000.0	1340000.0	25.0	27.847620010375977	3.142559289932251
1.0	1480000.0	1490000.0	25.0	26.55782127380371	3.1768569946289062
1.0	1610000.0	1620000.0	20.0	25.74578857421875	3.071877956390381
1.0	1680000.0	1690000.0	22.0	22.43320655822754	5.0876874923706055
1.0	1710000.0	1720000.0	27.0	24.075157165527344	2.597959041595459
1.0	1950000.0	1960000.0	33.0	34.66461181640625	3.7137718200683594
1.0	2090000.0	2100000.0	22.0	28.545787811279297	2.9576239585876465
1.0	2100000.0	2110000.0	22.0	23.160823822021484	3.160804033279419
1.0	2110000.0	2120000.0	21.0	24.497777938842773	3.158337116241455
1.0	2130000.0	2140000.0	15.0	22.743125915527344	3.0581719875335693
1.0	2220000.0	2230000.0	21.0	26.762088775634766	2.7852673530578613
1.0	2230000.0	2240000.0	25.0	25.8040714263916	2.7083072662353516
1.0	2260000.0	2270000.0	31.0	30.41473960876465	3.1717934608459473
1.0	2290000.0	2300000.0	43.0	33.2021598815918	3.4984943866729736
1.0	2350000.0	2360000.0	36.0	41.90793991088867	4.659675598144531
1.0	2390000.0	2400000.0	27.0	32.65904998779297	3.437265396118164
1.0	2410000.0	2420000.0	27.0	25.572948455810547	2.9146318435668945
1.0	2690000.0	2700000.0	49.0	44.724822998046875	5.025998115539551
1.0	2810000.0	2820000.0	53.0	54.214149475097656	6.252311706542969
1.0	2940000.0	2950000.0	35.0	50.14436340332031	5.728396415710449
1.0	3030000.0	3040000.0	34.0	38.82764434814453	4.276458740234375
1.0	3090000.0	3100000.0	44.0	38.571533203125	4.221785545349121
1.0	3120000.0	3130000.0	42.0	38.45139694213867	4.199944496154785
1.0	3140000.0	3150000.0	60.0	42.03554153442383	4.644864559173584
1.0	3150000.0	3160000.0	35.0	41.78779220581055	4.615070819854736
1.0	3300000.0	3310000.0	45.0	41.9674186706543	4.655495643615723
1.0	3330000.0	3340000.0	45.0	35.56658935546875	3.8003296852111816
1.0	3350000.0	3360000.0	49.0	42.99396514892578	4.838761329650879
1.0	3430000.0	3440000.0	31.0	35.051490783691406	3.733018398284912
1.0	3450000.0	3460000.0	32.0	32.85760498046875	3.453772783279419
1.0	3470000.0	3480000.0	47.0	36.57343292236328	3.9584453105926514
1.0	3560000.0	3570000.0	26.0	25.29788589477539	2.663832664489746
1.0	3580000.0	3590000.0	27.0	34.363128662109375	3.644463300704956
1.0	3650000.0	3660000.0	22.0	31.55316734313965	3.286003589630127
1.0	3680000.0	3690000.0	48.0	36.48284149169922	3.9187278747558594
1.0	3710000.0	3720000.0	33.0	37.07037353515625	3.9943149089813232
1.0	3770000.0	3780000.0	27.0	27.293848037719727	3.198822259902954
1.0	3790000.0	3800000.0	23.0	28.3991641998291	4.501689910888672
1.0	4030000.0	4040000.0	52.0	49.96053695678711	5.7749505043029785
1.0	4110000.0	4120000.0	56.0	66.28416442871094	7.686741828918457
1.0	4140000.0	4150000.0	60.0	64.11631774902344	7.461788177490234
1.0	4260000.0	4270000.0	93.0	90.36717224121094	9.771455764770508
1.0	4290000.0	4300000.0	80.0	92.20487213134766	9.885293006896973
1.0	4310000.0	4320000.0	101.0	96.8736801147461	10.184565544128418
1.0	4400000.0	4410000.0	90.0	95.59164428710938	9.805150985717773
1.0	4410000.0	4420000.0	111.0	93.86690521240234	9.759937286376953
1.0	4470000.0	4480000.0	109.0	103.6004409790039	10.62928581237793
1.0	4500000.0	4510000.0	101.0	102.62541198730469	10.27192497253418
1.0	4520000.0	4530000.0	75.0	98.77230072021484	9.799860000610352
1.0	4550000.0	4560000.0	74.0	97.42543029785156	10.129335403442383
1.0	4620000.0	4630000.0	94.0	97.6556625366211	10.229911804199219
1.0	4650000.0	4660000.0	67.0	93.02204132080078	9.639142036437988
1.0	4670000.0	4680000.0	72.0	89.93252563476562	9.444713592529297
1.0	4700000.0	4710000.0	104.0	88.7196273803711	9.619569778442383
1.0	4770000.0	4780000.0	98.0	95.1070327758789	9.675670623779297
1.0	4800000.0	4810000.0	88.0	97.49406433105469	9.747265815734863
1.0	4840000.0	4850000.0	90.0	103.71821594238281	10.001638412475586
1.0	4950000.0	4960000.0	101.0	115.94805908203125	10.845158576965332
1.0	4980000.0	4990000.0	118.0	113.7080078125	10.603655815124512
1.0	5080000.0	5090000.0	112.0	107.86092376708984	10.842367172241211
1.0	5090000.0	5100000.0	114.0	112.17842864990234	10.84695816040039
1.0	5120000.0	5130000.0	126.0	111.7318344116211	11.029396057128906
1.0	5150000.0	5160000.0	95.0	114.20841217041016	11.171182632446289
1.0	5170000.0	5180000.0	50.0	81.21590423583984	9.000147819519043
1.0	5270000.0	5280000.0	103.0	105.09765625	10.705373764038086
1.0	5310000.0	5320000.0	99.0	101.88429260253906	10.255165100097656
1.0	5360000.0	5370000.0	82.0	97.75807189941406	10.231340408325195
1.0	5400000.0	5410000.0	87.0	91.43209075927734	9.508877754211426
1.0	5420000.0	5430000.0	101.0	94.78337097167969	9.774188041687012
1.0	5450000.0	5460000.0	99.0	92.08590698242188	9.87489128112793
1.0	5560000.0	5570000.0	60.0	75.25920104980469	8.5250883102417
1.0	5580000.0	5590000.0	72.0	87.17326354980469	9.5078763961792
1.0	5590000.0	5600000.0	78.0	94.41503143310547	10.047368049621582
1.0	5600000.0	5610000.0	85.0	97.42324829101562	10.22399616241455
1.0	5720000.0	5730000.0	64.0	72.5132827758789	8.318496704101562
1.0	5810000.0	5820000.0	55.0	63.801719665527344	7.489058017730713
1.0	5840000.0	5850000.0	56.0	60.682281494140625	7.1425042152404785
1.0	5970000.0	5980000.0	27.0	34.43122100830078	3.6427383422851562
1.0	6050000.0	6060000.0	31.0	32.72136306762695	3.4405314922332764
1.0	6130000.0	6140000.0	51.0	41.852638244628906	4.695637226104736
1.0	6180000.0	6190000.0	28.0	38.383888244628906	4.190983295440674
1.0	6220000.0	6230000.0	36.0	41.53355026245117	4.642688751220703
1.0	6230000.0	6240000.0	39.0	41.77478790283203	4.681765079498291
1.0	6250000.0	6260000.0	30.0	31.3740177154541	3.2363483905792236
1.0	6280000.0	6290000.0	38.0	28.004018783569336	3.1621134281158447
1.0	6390000.0	6400000.0	21.0	22.987802505493164	3.1377484798431396
1.0	6450000.0	6460000.0	19.0	28.7707462310791	2.976245164871216
1.0	6620000.0	6630000.0	47.0	43.75032424926758	4.899505138397217
1.0	6700000.0	6710000.0	21.0	30.569692611694336	3.1606571674346924
1.0	6750000.0	6760000.0	33.0	34.52421188354492	3.662612199783325
1.0	6760000.0	6770000.0	40.0	41.93146514892578	4.662003993988037
1.0	6790000.0	6800000.0	36.0	47.3413200378418	5.377798557281494
1.0	6870000.0	6880000.0	45.0	36.930973052978516	3.9758388996124268
1.0	6880000.0	6890000.0	35.0	40.587093353271484	4.451541900634766
1.0	6900000.0	6910000.0	36.0	39.27899932861328	4.284475803375244
1.0	6930000.0	6940000.0	39.0	38.701622009277344	4.211266994476318
1.0	6950000.0	6960000.0	36.0	41.106685638427734	4.528327941894531
1.0	7020000.0	7030000.0	37.0	40.39667892456055	4.450506687164307
1.0	7170000.0	7180000.0	51.0	56.439849853515625	6.604055881500244
1.0	7180000.0	7190000.0	40.0	55.843902587890625	6.537296295166016
1.0	7280000.0	7290000.0	46.0	51.768646240234375	5.942627429962158
1.0	7320000.0	7330000.0	40.0	45.21843719482422	5.084461212158203
1.0	7530000.0	7540000.0	43.0	39.91119384765625	4.4310479164123535
1.0	7540000.0	7550000.0	49.0	43.959556579589844	4.97216796875
1.0	7610000.0	7620000.0	37.0	37.76106262207031	4.089786529541016
1.0	7690000.0	7700000.0	44.0	44.13626480102539	4.9769463539123535
1.0	7870000.0	7880000.0	45.0	41.46141052246094	4.573636054992676
1.0	7880000.0	7890000.0	39.0	39.60807418823242	4.328422546386719
1.0	7900000.0	7910000.0	27.0	41.445838928222656	4.567563056945801
1.0	7930000.0	7940000.0	46.0	51.481056213378906	5.946728706359863
1.0	7940000.0	7950000.0	35.0	46.85205078125	5.322115898132324
1.0	7960000.0	7970000.0	48.0	42.704647064208984	4.748050689697266
1.0	8020000.0	8030000.0	30.0	37.505863189697266	4.061192035675049
1.0	8070000.0	8080000.0	40.0	38.26746368408203	4.147974491119385
1.0	8170000.0	8180000.0	48.0	42.37932586669922	4.754913806915283
1.0	8220000.0	8230000.0	29.0	36.165374755859375	3.879683256149292
1.0	8250000.0	8260000.0	45.0	39.50415802001953	4.316346645355225
1.0	8300000.0	8310000.0	25.0	37.98423767089844	4.116790294647217
1.0	8320000.0	8330000.0	33.0	39.08124923706055	4.255895137786865
1.0	8470000.0	8480000.0	43.0	36.81259536743164	3.9535069465637207
1.0	8480000.0	8490000.0	36.0	33.88908004760742	3.577993869781494
1.0	8540000.0	8550000.0	39.0	38.834991455078125	4.216146945953369
1.0	8570000.0	8580000.0	35.0	37.50563430786133	4.042511940002441
1.0	8580000.0	8590000.0	25.0	35.187252044677734	3.751422166824341
1.0	8600000.0	8610000.0	24.0	37.43785095214844	4.0346808433532715
1.0	8650000.0	8660000.0	32.0	34.01956558227539	3.5958075523376465
1.0	8660000.0	8670000.0	31.0	35.999732971191406	3.847752094268799
1.0	8700000.0	8710000.0	25.0	37.821327209472656	4.083278179168701
1.0	8810000.0	8820000.0	27.0	41.40142059326172	4.560894012451172
1.0	8850000.0	8860000.0	26.0	37.337799072265625	4.020790100097656
1.0	8860000.0	8870000.0	44.0	38.20198440551758	4.1352362632751465
1.0	8880000.0	8890000.0	46.0	38.41080856323242	4.165614604949951
1.0	8890000.0	8900000.0	35.0	44.70946502685547	5.020595073699951
1.0	8900000.0	8910000.0	22.0	36.82159423828125	3.966794490814209
1.0	9060000.0	9070000.0	31.0	39.79494094848633	4.360421657562256
1.0	9090000.0	9100000.0	32.0	42.882503509521484	4.793243408203125
1.0	9160000.0	9170000.0	32.0	33.82527542114258	3.5766377449035645
1.0	9180000.0	9190000.0	22.0	31.52264404296875	3.300137758255005
1.0	9240000.0	9250000.0	43.0	26.873912811279297	2.7856814861297607
1.0	9270000.0	9280000.0	38.0	42.5107421875	4.736731052398682
1.0	9300000.0	9310000.0	22.0	32.03529739379883	3.3533737659454346
1.0	9350000.0	9360000.0	29.0	26.8326358795166	2.784508466720581
1.0	9380000.0	9390000.0	30.0	26.705209732055664	2.7793827056884766
1.0	9410000.0	9420000.0	21.0	29.543071746826172	3.059373378753662
1.0	9450000.0	9460000.0	45.0	37.5421028137207	4.062189102172852
1.0	9480000.0	9490000.0	30.0	38.01677322387695	4.129222393035889
1.0	9490000.0	9500000.0	35.0	34.92353057861328	3.717374324798584
1.0	9500000.0	9510000.0	44.0	38.8233757019043	4.247897148132324
1.0	9560000.0	9570000.0	50.0	43.28656768798828	4.841341018676758
1.0	9590000.0	9600000.0	32.0	35.506103515625	3.810056686401367
1.0	9600000.0	9610000.0	33.0	31.921533584594727	3.342411518096924
1.0	9680000.0	9690000.0	29.0	40.0925178527832	4.403428554534912
1.0	9850000.0	9860000.0	30.0	31.22589111328125	3.2512099742889404
1.0	9860000.0	9870000.0	23.0	30.77377700805664	3.2007949352264404
1.0	10020000.0	10030000.0	25.0	33.844451904296875	3.5711722373962402
1.0	10050000.0	10060000.0	32.0	40.539459228515625	4.491209983825684
1.0	10120000.0	10130000.0	23.0	34.930503845214844	3.7078278064727783
1.0	10220000.0	10230000.0	40.0	33.64949035644531	3.5532443523406982
1.0	10310000.0	10320000.0	31.0	36.5705680847168	3.923870801925659
1.0	10350000.0	10360000.0	39.0	37.84581756591797	4.085214138031006
1.0	10360000.0	10370000.0	28.0	37.9798698425293	4.103451728820801
1.0	10410000.0	10420000.0	30.0	35.27650833129883	3.750145673751831
1.0	10440000.0	10450000.0	28.0	31.53322410583496	3.290302276611328
1.0	10450000.0	10460000.0	34.0	32.718994140625	3.4358649253845215
1.0	10490000.0	10500000.0	26.0	29.987863540649414	3.113878011703491
1.0	10520000.0	10530000.0	25.0	29.431171417236328	3.2526612281799316
1.0	10690000.0	10700000.0	36.0	23.663406372070312	2.974027156829834
1.0	10710000.0	10720000.0	22.0	21.126239776611328	3.2761452198028564
1.0	10720000.0	10730000.0	17.0	21.373075485229492	3.035414457321167
1.0	10860000.0	10870000.0	43.0	37.20335006713867	4.001040935516357
1.0	10880000.0	10890000.0	35.0	35.62310791015625	3.7976908683776855
1.0	10920000.0	10930000.0	28.0	33.30548095703125	3.513662338256836
1.0	10990000.0	11000000.0	39.0	36.90769958496094	3.9743359088897705
1.0	11050000.0	11060000.0	42.0	41.76203155517578	4.614017486572266
1.0	11130000.0	11140000.0	18.0	29.288259506225586	3.2472472190856934
1.0	11230000.0	11240000.0	25.0	30.551000595092773	3.163637399673462
1.0	11310000.0	11320000.0	22.0	31.113235473632812	3.3323707580566406
1.0	11340000.0	11350000.0	29.0	33.60901641845703	3.5488173961639404
1.0	11350000.0	11360000.0	28.0	33.71727752685547	3.5544209480285645
1.0	11370000.0	11380000.0	41.0	44.470401763916016	5.0030598640441895
1.0	11400000.0	11410000.0	31.0	50.1381721496582	5.766114711761475
1.0	11490000.0	11500000.0	58.0	53.90876388549805	6.272024154663086
1.0	11500000.0	11510000.0	37.0	54.5599250793457	6.367363929748535
1.0	11510000.0	11520000.0	57.0	52.95367431640625	6.118586540222168
1.0	11590000.0	11600000.0	40.0	51.90418243408203	6.058557987213135
1.0	11620000.0	11630000.0	52.0	53.01713943481445	6.158810138702393
1.0	11700000.0	11710000.0	42.0	40.20134353637695	4.435404300689697
1.0	11710000.0	11720000.0	28.0	29.108688354492188	2.992122173309326
1.0	11810000.0	11820000.0	41.0	36.611305236816406	3.9335780143737793
1.0	11840000.0	11850000.0	25.0	31.709829330444336	3.3207263946533203
1.0	11850000.0	11860000.0	22.0	30.869552612304688	3.2099850177764893
1.0	11860000.0	11870000.0	23.0	30.2203369140625	3.135105848312378
1.0	11950000.0	11960000.0	32.0	43.59850311279297	4.869874477386475
1.0	12100000.0	12110000.0	33.0	37.23645782470703	4.012905120849609
1.0	12110000.0	12120000.0	42.0	39.78717041015625	4.363640785217285
1.0	12150000.0	12160000.0	43.0	41.007652282714844	4.523698329925537
1.0	12200000.0	12210000.0	22.0	30.175048828125	3.148874044418335
1.0	12230000.0	12240000.0	19.0	29.9865665435791	3.136369228363037
1.0	12270000.0	12280000.0	45.0	40.88434982299805	4.511019229888916
1.0	12400000.0	12410000.0	23.0	32.388031005859375	3.3928780555725098
1.0	12450000.0	12460000.0	19.0	33.641456604003906	3.548102617263794
1.0	12480000.0	12490000.0	39.0	34.170677185058594	3.613224744796753
1.0	12520000.0	12530000.0	33.0	35.1300163269043	3.739638566970825
1.0	12590000.0	12600000.0	46.0	39.58644485473633	4.326611042022705
1.0	12610000.0	12620000.0	36.0	38.166465759277344	4.193758964538574
1.0	12630000.0	12640000.0	27.0	33.16413116455078	3.487133741378784
1.0	12710000.0	12720000.0	41.0	43.63671875	4.862213134765625
1.0	12770000.0	12780000.0	47.0	45.34784698486328	5.190060138702393
1.0	13850000.0	13860000.0	61.0	73.02362060546875	8.368559837341309
1.0	13860000.0	13870000.0	79.0	73.55298614501953	8.42184829711914
1.0	13910000.0	13920000.0	85.0	73.89094543457031	8.452654838562012
1.0	13970000.0	13980000.0	89.0	79.0323715209961	8.917468070983887
1.0	14060000.0	14070000.0	48.0	48.2593879699707	5.520691871643066
1.0	14190000.0	14200000.0	42.0	57.23030471801758	6.72228479385376
1.0	14260000.0	14270000.0	58.0	72.93995666503906	8.354010581970215
1.0	14290000.0	14300000.0	46.0	68.82565307617188	7.93665075302124
1.0	14330000.0	14340000.0	89.0	78.0119857788086	8.84670352935791
1.0	14340000.0	14350000.0	72.0	69.91252899169922	8.038400650024414
1.0	14430000.0	14440000.0	59.0	73.12383270263672	8.357065200805664
1.0	14440000.0	14450000.0	67.0	78.78678894042969	8.848994255065918
1.0	14470000.0	14480000.0	74.0	81.8630142211914	9.125836372375488
1.0	14480000.0	14490000.0	89.0	89.22431945800781	9.70704460144043
1.0	14490000.0	14500000.0	77.0	86.1015396118164	9.487695693969727
1.0	14530000.0	14540000.0	86.0	81.16354370117188	9.074098587036133
1.0	14590000.0	14600000.0	70.0	80.72291564941406	9.067811965942383
1.0	14670000.0	14680000.0	66.0	81.94786071777344	9.119787216186523
1.0	14730000.0	14740000.0	87.0	83.31782531738281	9.22119426727295
1.0	14800000.0	14810000.0	78.0	87.23835754394531	9.55372428894043
1.0	14850000.0	14860000.0	80.0	85.11676788330078	9.380578994750977
1.0	14880000.0	14890000.0	81.0	86.79606628417969	9.25682258605957
1.0	14890000.0	14900000.0	98.0	88.46475982666016	9.654622077941895
1.0	14970000.0	14980000.0	82.0	76.32644653320312	8.498334884643555
1.0	15000000.0	15010000.0	67.0	74.81547546386719	8.396124839782715
1.0	15030000.0	15040000.0	63.0	76.01716613769531	8.572426795959473
1.0	15040000.0	15050000.0	70.0	72.33042907714844	8.365494728088379
1.0	15190000.0	15200000.0	45.0	52.13309860229492	6.118507385253906
1.0	15200000.0	15210000.0	67.0	42.49257278442383	4.734365463256836
1.0	15240000.0	15250000.0	48.0	48.73374938964844	5.679168224334717
1.0	15250000.0	15260000.0	37.0	38.48766326904297	4.258831977844238
1.0	15310000.0	15320000.0	30.0	36.45894241333008	3.9281058311462402
1.0	15330000.0	15340000.0	43.0	37.835174560546875	4.14723539352417
1.0	15350000.0	15360000.0	35.0	35.22913360595703	3.7603847980499268
1.0	15370000.0	15380000.0	30.0	32.870765686035156	3.4498374462127686
1.0	15430000.0	15440000.0	47.0	38.046016693115234	4.1293134689331055
1.0	15540000.0	15550000.0	39.0	35.03173065185547	3.736274242401123
1.0	15680000.0	15690000.0	27.0	36.995086669921875	3.9835872650146484
1.0	15690000.0	15700000.0	31.0	36.69736099243164	3.9426894187927246
1.0	15710000.0	15720000.0	33.0	35.635459899902344	3.8075191974639893
1.0	15810000.0	15820000.0	35.0	32.45796203613281	3.4021918773651123
1.0	15820000.0	15830000.0	28.0	31.476306915283203	3.282141923904419
1.0	15910000.0	15920000.0	34.0	35.78115463256836	3.823017120361328
1.0	16040000.0	16050000.0	17.0	27.190357208251953	2.803138256072998
1.0	16170000.0	16180000.0	38.0	32.4747314453125	3.402350902557373
1.0	16450000.0	16460000.0	28.0	27.220489501953125	2.8228142261505127
1.0	16460000.0	16470000.0	24.0	26.2099552154541	2.80617618560791
1.0	16540000.0	16550000.0	29.0	29.270776748657227	3.025603771209717
1.0	16570000.0	16580000.0	23.0	31.276840209960938	3.2566521167755127
1.0	16710000.0	16720000.0	27.0	30.136394500732422	3.121607780456543
1.0	16740000.0	16750000.0	29.0	39.52455520629883	4.311833381652832
1.0	16940000.0	16950000.0	78.0	34.531822204589844	3.6654624938964844
1.0	17030000.0	17040000.0	60.0	34.89778137207031	3.736665725708008
1.0	17240000.0	17250000.0	36.0	28.775726318359375	2.9910848140716553
1.0	17250000.0	17260000.0	23.0	30.341257095336914	3.1459574699401855
1.0	17320000.0	17330000.0	17.0	27.405725479125977	3.1920104026794434
1.0	17350000.0	17360000.0	32.0	31.579858779907227	3.3502044677734375
1.0	17360000.0	17370000.0	24.0	34.59497833251953	3.66907000541687
1.0	17440000.0	17450000.0	21.0	29.450756072998047	3.0559568405151367
1.0	17470000.0	17480000.0	50.0	47.5654296875	5.411930084228516
1.0	17560000.0	17570000.0	29.0	34.5513916015625	3.6750686168670654
1.0	17570000.0	17580000.0	23.0	36.85100555419922	3.9728667736053467
1.0	17580000.0	17590000.0	36.0	43.786231994628906	4.900567054748535
1.0	17670000.0	17680000.0	26.0	49.82714080810547	5.722134590148926
1.0	17680000.0	17690000.0	32.0	51.29213333129883	5.927114963531494
1.0	17700000.0	17710000.0	40.0	49.802032470703125	5.7079973220825195
1.0	17880000.0	17890000.0	23.0	28.523868560791016	2.9707720279693604
1.0	17900000.0	17910000.0	17.0	27.317977905273438	2.836246967315674
1.0	17950000.0	17960000.0	19.0	26.799358367919922	3.06286358833313
1.0	17990000.0	18000000.0	21.0	27.037378311157227	3.0785298347473145
1.0	18010000.0	18020000.0	17.0	30.8886661529541	3.2083122730255127
1.0	18070000.0	18080000.0	38.0	46.3353385925293	5.294166088104248
1.0	18090000.0	18100000.0	42.0	45.81053924560547	5.191011905670166
1.0	18140000.0	18150000.0	43.0	56.03779220581055	6.512489318847656
1.0	18180000.0	18190000.0	38.0	55.162200927734375	6.424546718597412
1.0	18280000.0	18290000.0	47.0	60.276893615722656	7.036252021789551
1.0	18350000.0	18360000.0	59.0	63.738983154296875	7.423243522644043
1.0	18360000.0	18370000.0	59.0	58.394874572753906	6.782948970794678
1.0	18400000.0	18410000.0	44.0	58.231422424316406	6.777950286865234
1.0	18450000.0	18460000.0	41.0	55.3951530456543	6.4400506019592285
1.0	18460000.0	18470000.0	47.0	51.98710250854492	6.007917881011963
1.0	18510000.0	18520000.0	75.0	61.29585647583008	7.149763584136963
1.0	18540000.0	18550000.0	71.0	62.876014709472656	7.340572357177734
1.0	18570000.0	18580000.0	59.0	64.50064086914062	7.5335493087768555
1.0	18590000.0	18600000.0	59.0	64.17317962646484	7.5225019454956055
1.0	18650000.0	18660000.0	49.0	58.22846603393555	6.844222068786621
1.0	18700000.0	18710000.0	51.0	54.34434127807617	6.390127182006836
1.0	18720000.0	18730000.0	34.0	44.27249526977539	4.97807502746582
1.0	18750000.0	18760000.0	39.0	60.03179931640625	7.030709266662598
1.0	18760000.0	18770000.0	42.0	51.05228805541992	5.8876447677612305
1.0	18780000.0	18790000.0	50.0	54.11817169189453	6.302666664123535
1.0	18810000.0	18820000.0	37.0	50.561363220214844	5.852950096130371
1.0	18850000.0	18860000.0	41.0	49.943485260009766	5.721817493438721
1.0	19010000.0	19020000.0	40.0	49.857139587402344	5.771453857421875
1.0	19020000.0	19030000.0	46.0	51.689979553222656	5.954211711883545
1.0	19170000.0	19180000.0	39.0	48.366798400878906	5.611630439758301
1.0	19180000.0	19190000.0	44.0	42.79454803466797	4.830565452575684
1.0	19200000.0	19210000.0	26.0	34.436004638671875	3.6527493000030518
1.0	19210000.0	19220000.0	15.0	35.906227111816406	3.8668105602264404
1.0	19310000.0	19320000.0	40.0	43.05661392211914	4.793562889099121
1.0	19460000.0	19470000.0	30.0	33.59162139892578	3.446305751800537
1.0	19500000.0	19510000.0	26.0	33.48488998413086	3.4410769939422607
1.0	19520000.0	19530000.0	29.0	34.818302154541016	3.696233034133911
1.0	19560000.0	19570000.0	19.0	27.550851821899414	3.757080078125
1.0	19620000.0	19630000.0	38.0	35.01909637451172	3.71954607963562
1.0	19710000.0	19720000.0	28.0	27.642419815063477	2.8652548789978027
1.0	19720000.0	19730000.0	29.0	29.998437881469727	3.1179046630859375
1.0	19740000.0	19750000.0	34.0	32.227142333984375	3.373783826828003
1.0	19750000.0	19760000.0	26.0	30.405517578125	3.164882183074951
1.0	19830000.0	19840000.0	39.0	40.92414093017578	4.5188798904418945
1.0	19840000.0	19850000.0	36.0	43.3899040222168	4.856426239013672
1.0	19990000.0	20000000.0	33.0	39.68547439575195	4.354165077209473
1.0	20000000.0	20010000.0	28.0	33.12152862548828	3.4887442588806152
1.0	20020000.0	20030000.0	22.0	27.6092472076416	3.191981315612793
1.0	20040000.0	20050000.0	17.0	31.403955459594727	3.274765729904175
1.0	20160000.0	20170000.0	40.0	46.44668197631836	5.285167694091797
1.0	20210000.0	20220000.0	20.0	33.6917610168457	3.5500426292419434
1.0	20380000.0	20390000.0	29.0	47.63512420654297	5.4718546867370605
1.0	20450000.0	20460000.0	43.0	47.79297637939453	5.459146976470947
1.0	20510000.0	20520000.0	23.0	35.95062255859375	3.8512158393859863
1.0	20520000.0	20530000.0	42.0	41.34906768798828	4.557753562927246
1.0	20530000.0	20540000.0	24.0	41.10118865966797	4.545897960662842
1.0	20580000.0	20590000.0	39.0	39.96086502075195	4.408492088317871
1.0	20640000.0	20650000.0	35.0	43.738990783691406	4.889890193939209
1.0	20670000.0	20680000.0	41.0	42.734764099121094	4.783738136291504
1.0	20690000.0	20700000.0	36.0	47.278785705566406	5.3893561363220215
1.0	20850000.0	20860000.0	52.0	53.083457946777344	6.138784885406494
1.0	20920000.0	20930000.0	31.0	39.59785079956055	4.359673500061035
1.0	20930000.0	20940000.0	34.0	39.88706588745117	4.402649879455566
1.0	21090000.0	21100000.0	28.0	36.538597106933594	3.921675205230713
1.0	21160000.0	21170000.0	28.0	36.82478713989258	3.9565272331237793
1.0	21320000.0	21330000.0	42.0	38.2451286315918	4.137073040008545
1.0	21390000.0	21400000.0	33.0	38.234703063964844	4.136179447174072
1.0	21420000.0	21430000.0	33.0	37.44841384887695	4.034442901611328
1.0	21500000.0	21510000.0	40.0	33.34196090698242	3.5131099224090576
1.0	21610000.0	21620000.0	33.0	28.909854888916016	3.002481698989868
1.0	21670000.0	21680000.0	33.0	35.064422607421875	3.755993604660034
1.0	21680000.0	21690000.0	34.0	39.84832000732422	4.360833644866943
1.0	21690000.0	21700000.0	36.0	38.615211486816406	4.194553375244141
1.0	21940000.0	21950000.0	20.0	25.56620216369629	2.684605121612549
1.0	21970000.0	21980000.0	22.0	29.594501495361328	3.0814356803894043
1.0	22000000.0	22010000.0	38.0	34.59707260131836	3.6673691272735596
1.0	22090000.0	22100000.0	34.0	35.2940788269043	3.751748561859131
1.0	22210000.0	22220000.0	19.0	25.900768280029297	3.1535067558288574
1.0	22230000.0	22240000.0	19.0	28.19620704650879	2.937847852706909
1.0	22240000.0	22250000.0	22.0	27.795955657958984	2.886324405670166
1.0	22360000.0	22370000.0	27.0	34.29289627075195	3.6308836936950684
1.0	22370000.0	22380000.0	28.0	35.07529830932617	3.736349582672119
1.0	22460000.0	22470000.0	23.0	27.747879028320312	2.886110305786133
1.0	22500000.0	22510000.0	47.0	41.597415924072266	4.613265037536621
1.0	22530000.0	22540000.0	42.0	42.494163513183594	4.724092960357666
1.0	22660000.0	22670000.0	35.0	44.01802444458008	4.936408042907715
1.0	22690000.0	22700000.0	55.0	47.13654327392578	5.411673069000244
1.0	22700000.0	22710000.0	40.0	48.49900436401367	5.561324596405029
1.0	22790000.0	22800000.0	25.0	38.26165008544922	4.146175861358643
1.0	22800000.0	22810000.0	42.0	40.583892822265625	4.4513020515441895
1.0	22860000.0	22870000.0	32.0	35.57634735107422	3.799834728240967
1.0	22880000.0	22890000.0	33.0	41.573951721191406	4.584460258483887
1.0	22980000.0	22990000.0	29.0	38.988670349121094	4.25311279296875
1.0	23020000.0	23030000.0	30.0	37.303245544433594	4.049948692321777
1.0	23040000.0	23050000.0	23.0	31.39373207092285	3.2850804328918457
1.0	23130000.0	23140000.0	37.0	30.774005889892578	3.203970432281494
1.0	23180000.0	23190000.0	25.0	34.138206481933594	3.6125640869140625
1.0	23190000.0	23200000.0	35.0	33.16374969482422	3.496994733810425
1.0	23200000.0	23210000.0	24.0	32.22521209716797	3.381016969680786
1.0	23270000.0	23280000.0	60.0	51.793487548828125	5.9868483543396
1.0	23290000.0	23300000.0	43.0	41.74016571044922	4.6292314529418945
1.0	23330000.0	23340000.0	35.0	46.13555145263672	5.23573637008667
1.0	23360000.0	23370000.0	37.0	35.99707794189453	3.844996213912964
1.0	23530000.0	23540000.0	33.0	39.78467559814453	4.348552703857422
1.0	23630000.0	23640000.0	25.0	38.154510498046875	4.128376483917236
1.0	23750000.0	23760000.0	28.0	29.703811645507812	3.0821828842163086
1.0	23830000.0	23840000.0	19.0	28.8812313079834	2.990328311920166
1.0	23850000.0	23860000.0	22.0	26.673709869384766	2.7810230255126953
1.0	23870000.0	23880000.0	36.0	33.42395782470703	3.521035671234131
1.0	23950000.0	23960000.0	24.0	37.53919982910156	4.052550315856934
1.0	23970000.0	23980000.0	32.0	44.59663009643555	5.021770477294922
1.0	23980000.0	23990000.0	37.0	43.88861846923828	4.899051189422607
1.0	23990000.0	24000000.0	42.0	41.226768493652344	4.541285037994385
1.0	24020000.0	24030000.0	25.0	33.187137603759766	3.4155945777893066
1.0	24070000.0	24080000.0	34.0	30.945993423461914	3.1724393367767334
1.0	24110000.0	24120000.0	21.0	28.803268432617188	2.9735915660858154
1.0	24140000.0	24150000.0	40.0	32.23651885986328	3.3738484382629395
1.0	24180000.0	24190000.0	22.0	27.782184600830078	3.205458164215088
1.0	24280000.0	24290000.0	1.0	27.200525283813477	2.82696795463562
1.0	24380000.0	24390000.0	25.0	29.126779556274414	3.0172669887542725
1.0	24390000.0	24400000.0	35.0	28.152719497680664	2.9317238330841064
1.0	24420000.0	24430000.0	24.0	29.13714599609375	3.031329393386841
1.0	24490000.0	24500000.0	41.0	36.042667388916016	3.8625526428222656
1.0	24500000.0	24510000.0	32.0	34.91484069824219	3.709179639816284
1.0	24540000.0	24550000.0	39.0	39.75291061401367	4.347963809967041
1.0	24570000.0	24580000.0	23.0	39.913246154785156	4.380393028259277
1.0	24630000.0	24640000.0	26.0	36.66720199584961	3.9571585655212402
1.0	24660000.0	24670000.0	27.0	29.528696060180664	3.070064067840576
1.0	24680000.0	24690000.0	25.0	29.201004028320312	2.980207920074463
1.0	24690000.0	24700000.0	24.0	29.59963035583496	3.0657589435577393
1.0	24730000.0	24740000.0	26.0	36.4122428894043	3.903921604156494
1.0	24770000.0	24780000.0	26.0	30.018047332763672	3.10858416557312
1.0	24780000.0	24790000.0	18.0	28.85763168334961	3.010876417160034
1.0	25000000.0	25010000.0	16.0	37.54677200317383	4.052767753601074
1.0	25050000.0	25060000.0	28.0	36.116111755371094	3.872468948364258
1.0	25120000.0	25130000.0	37.0	36.462554931640625	3.9146227836608887
1.0	25170000.0	25180000.0	30.0	40.35918426513672	4.430287837982178
1.0	25250000.0	25260000.0	31.0	35.919891357421875	3.898296356201172
1.0	25280000.0	25290000.0	53.0	37.07297897338867	4.006267547607422
1.0	25320000.0	25330000.0	32.0	42.138832092285156	4.7746710777282715
1.0	25400000.0	25410000.0	42.0	43.77300262451172	4.932347297668457
1.0	25480000.0	25490000.0	50.0	55.15105438232422	6.4207305908203125
1.0	25580000.0	25590000.0	25.0	34.57720184326172	3.6860013008117676
1.0	25880000.0	25890000.0	21.0	25.64357566833496	2.894273042678833
1.0	25900000.0	25910000.0	34.0	37.20673751831055	4.022172451019287
1.0	25940000.0	25950000.0	25.0	35.79161834716797	3.8372745513916016
1.0	26040000.0	26050000.0	42.0	44.732460021972656	5.0712971687316895
1.0	26100000.0	26110000.0	25.0	31.991012573242188	3.358699321746826
1.0	26130000.0	26140000.0	19.0	27.70034408569336	3.105330228805542
1.0	26220000.0	26230000.0	26.0	33.73530197143555	3.5646495819091797
1.0	26270000.0	26280000.0	44.0	40.099098205566406	4.3874382972717285
1.0	26290000.0	26300000.0	28.0	33.108489990234375	3.4839847087860107
1.0	26330000.0	26340000.0	34.0	38.76094436645508	4.222762107849121
1.0	26350000.0	26360000.0	33.0	41.29448318481445	4.580738067626953
1.0	26370000.0	26380000.0	31.0	39.856178283691406	4.389035701751709
1.0	26430000.0	26440000.0	24.0	40.929744720458984	4.541527271270752
1.0	26520000.0	26530000.0	32.0	42.92182159423828	4.81766414642334
1.0	26570000.0	26580000.0	19.0	32.978092193603516	3.4583213329315186
1.0	26590000.0	26600000.0	31.0	33.0117073059082	3.4655842781066895
1.0	26600000.0	26610000.0	19.0	26.5787410736084	2.773491382598877
1.0	26610000.0	26620000.0	22.0	26.7791805267334	2.7943801879882812
1.0	26690000.0	26700000.0	43.0	39.440650939941406	4.3141889572143555
1.0	26790000.0	26800000.0	33.0	27.566791534423828	2.8456127643585205
1.0	26810000.0	26820000.0	44.0	41.16851043701172	4.558892250061035
1.0	26980000.0	26990000.0	43.0	47.26952362060547	5.360374450683594
1.0	27060000.0	27070000.0	25.0	33.2817497253418	3.498873472213745
1.0	27080000.0	27090000.0	27.0	33.551963806152344	3.5376651287078857
1.0	27160000.0	27170000.0	18.0	26.0822696685791	3.1474344730377197
1.0	27170000.0	27180000.0	20.0	28.625408172607422	2.9620723724365234
1.0	27390000.0	27400000.0	31.0	31.518802642822266	3.2949912548065186
1.0	27420000.0	27430000.0	20.0	28.675451278686523	2.968459367752075
1.0	27570000.0	27580000.0	26.0	36.193138122558594	3.8698253631591797
1.0	27610000.0	27620000.0	17.0	30.27004623413086	3.1361982822418213
1.0	27640000.0	27650000.0	26.0	37.878116607666016	4.109133720397949
1.0	27670000.0	27680000.0	13.0	20.784984588623047	3.2094130516052246
1.0	27710000.0	27720000.0	24.0	34.34625244140625	3.6424803733825684
1.0	27720000.0	27730000.0	24.0	29.321142196655273	3.043145179748535
1.0	27780000.0	27790000.0	39.0	33.722511291503906	3.553279161453247
1.0	27970000.0	27980000.0	31.0	36.1827392578125	3.8833682537078857
1.0	28060000.0	28070000.0	24.0	34.226768493652344	3.6225197315216064
1.0	28100000.0	28110000.0	36.0	32.56412887573242	3.4149410724639893
1.0	28120000.0	28130000.0	27.0	34.622901916503906	3.6699588298797607
1.0	28150000.0	28160000.0	32.0	31.540435791015625	3.30108380317688
1.0	28160000.0	28170000.0	16.0	32.33032989501953	3.3408730030059814
1.0	28180000.0	28190000.0	26.0	30.793664932250977	3.2045540809631348
1.0	28210000.0	28220000.0	27.0	26.857425689697266	3.184478998184204
1.0	28250000.0	28260000.0	35.0	39.23442459106445	4.269547462463379
1.0	28300000.0	28310000.0	33.0	32.43086624145508	3.3970112800598145
1.0	28320000.0	28330000.0	27.0	32.485557556152344	3.400662660598755
1.0	28380000.0	28390000.0	28.0	38.76731872558594	4.205007553100586
1.0	28430000.0	28440000.0	38.0	41.47100067138672	4.600905418395996
1.0	28450000.0	28460000.0	44.0	44.92189407348633	5.070742607116699
1.0	28550000.0	28560000.0	27.0	32.82122039794922	3.439236879348755
1.0	28560000.0	28570000.0	34.0	33.92612838745117	3.583731174468994
1.0	28590000.0	28600000.0	32.0	33.351104736328125	3.508843183517456
1.0	28620000.0	28630000.0	38.0	42.48455810546875	4.701051235198975
1.0	28690000.0	28700000.0	40.0	33.92512893676758	3.597811460494995
1.0	28810000.0	28820000.0	31.0	32.00035858154297	3.341723680496216
1.0	28890000.0	28900000.0	21.0	32.58495330810547	3.4122180938720703
1.0	28900000.0	28910000.0	28.0	30.994525909423828	3.2324059009552
1.0	28990000.0	29000000.0	22.0	31.344646453857422	3.2792389392852783
1.0	29020000.0	29030000.0	31.0	32.16061019897461	3.3613579273223877
1.0	29030000.0	29040000.0	24.0	33.11640548706055	3.4824891090393066
1.0	29060000.0	29070000.0	31.0	34.097496032714844	3.6001644134521484
1.0	29160000.0	29170000.0	31.0	40.73197555541992	4.487213134765625
1.0	29260000.0	29270000.0	36.0	36.60980987548828	3.9276719093322754
1.0	29320000.0	29330000.0	36.0	38.008541107177734	4.106219291687012
1.0	29340000.0	29350000.0	29.0	38.03850555419922	4.109555244445801
1.0	29510000.0	29520000.0	27.0	34.898277282714844	3.7069244384765625
1.0	29520000.0	29530000.0	28.0	31.03926658630371	3.222766876220703
1.0	29660000.0	29670000.0	44.0	51.44512176513672	5.949643611907959
1.0	29710000.0	29720000.0	48.0	50.52510070800781	5.810967445373535
1.0	29860000.0	29870000.0	63.0	72.37518310546875	19.11678123474121
1.0	30050000.0	30060000.0	53.0	55.614532470703125	6.442056179046631
1.0	30100000.0	30110000.0	61.0	58.75981903076172	6.843782901763916
1.0	30120000.0	30130000.0	53.0	63.573204040527344	7.398062229156494
1.0	30170000.0	30180000.0	69.0	63.68366241455078	7.395461082458496
1.0	30190000.0	30200000.0	61.0	70.61338806152344	8.105984687805176
1.0	30250000.0	30260000.0	53.0	77.26593017578125	8.728052139282227
1.0	30300000.0	30310000.0	79.0	68.28045654296875	7.8718390464782715
1.0	30390000.0	30400000.0	53.0	74.2101058959961	8.502614974975586
1.0	30470000.0	30480000.0	62.0	61.82964324951172	7.2569260597229
1.0	30510000.0	30520000.0	41.0	56.74284744262695	6.5482988357543945
1.0	30530000.0	30540000.0	51.0	61.782676696777344	7.162306308746338
1.0	30570000.0	30580000.0	55.0	67.19094848632812	7.737921237945557
1.0	30630000.0	30640000.0	75.0	72.54931640625	8.310821533203125
1.0	30770000.0	30780000.0	76.0	71.30934143066406	8.226839065551758
1.0	30780000.0	30790000.0	61.0	64.86663055419922	7.559545993804932
1.0	30810000.0	30820000.0	63.0	69.0250473022461	7.987890720367432
1.0	30820000.0	30830000.0	76.0	70.91743469238281	8.179220199584961
1.0	30830000.0	30840000.0	51.0	57.331626892089844	6.703122138977051
1.0	31040000.0	31050000.0	47.0	51.9681396484375	6.0366058349609375
1.0	31150000.0	31160000.0	33.0	44.45261764526367	5.041187286376953
1.0	31220000.0	31230000.0	46.0	32.28605270385742	3.3923211097717285
1.0	31300000.0	31310000.0	47.0	46.023902893066406	5.2690534591674805
1.0	31320000.0	31330000.0	34.0	35.56298828125	3.8138797283172607
1.0	31400000.0	31410000.0	37.0	36.3120231628418	3.897806167602539
1.0	31500000.0	31510000.0	38.0	38.68745422363281	4.204194068908691
1.0	31560000.0	31570000.0	46.0	46.87921905517578	5.314791202545166
1.0	31570000.0	31580000.0	26.0	42.48042678833008	4.71141242980957
1.0	31590000.0	31600000.0	45.0	44.13761520385742	4.945790767669678
1.0	31600000.0	31610000.0	50.0	44.99237823486328	5.053003787994385
1.0	31650000.0	31660000.0	29.0	39.03683853149414	4.264355182647705
1.0	31690000.0	31700000.0	34.0	39.31629180908203	4.347964286804199
1.0	31720000.0	31730000.0	29.0	39.07973861694336	4.256458282470703
1.0	31790000.0	31800000.0	28.0	33.40204620361328	3.512807846069336
1.0	31840000.0	31850000.0	30.0	28.19284439086914	2.920581817626953
1.0	31920000.0	31930000.0	43.0	47.54637908935547	5.430427074432373
1.0	31990000.0	32000000.0	34.0	45.64326095581055	5.18137264251709
1.0	32030000.0	32040000.0	26.0	35.4292106628418	3.807117462158203
1.0	32070000.0	32080000.0	35.0	45.09431838989258	5.110447883605957
1.0	32080000.0	32090000.0	24.0	30.328857421875	3.1628570556640625
1.0	32130000.0	32140000.0	25.0	24.072437286376953	2.598184108734131
1.0	32170000.0	32180000.0	27.0	32.057701110839844	3.3558101654052734
1.0	32380000.0	32390000.0	39.0	38.38884353637695	4.159126281738281
1.0	32440000.0	32450000.0	34.0	38.94523239135742	4.2479047775268555
1.0	32460000.0	32470000.0	29.0	42.20762634277344	4.68084192276001
1.0	32520000.0	32530000.0	23.0	34.08495330810547	3.6051621437072754
1.0	32540000.0	32550000.0	31.0	30.4429988861084	3.1287245750427246
1.0	32550000.0	32560000.0	24.0	32.47515869140625	3.3996500968933105
1.0	32670000.0	32680000.0	19.0	28.919946670532227	2.9942591190338135
1.0	32690000.0	32700000.0	21.0	30.5320987701416	3.169285774230957
1.0	32730000.0	32740000.0	49.0	35.6785888671875	3.81779408454895
1.0	32840000.0	32850000.0	22.0	28.62058448791504	3.229597806930542
1.0	33130000.0	33140000.0	34.0	34.17304229736328	3.572375535964966
1.0	33160000.0	33170000.0	24.0	29.64447593688965	3.0843117237091064
1.0	33180000.0	33190000.0	23.0	31.5406436920166	3.2914276123046875
1.0	33210000.0	33220000.0	26.0	24.694293975830078	2.9921176433563232
1.0	33240000.0	33250000.0	30.0	31.129779815673828	3.265179395675659
1.0	33290000.0	33300000.0	33.0	33.758201599121094	3.4586844444274902
1.0	33310000.0	33320000.0	28.0	33.88551712036133	3.573793411254883
1.0	33350000.0	33360000.0	19.0	30.454736709594727	3.1772189140319824
1.0	33420000.0	33430000.0	31.0	29.58880043029785	3.058690309524536
1.0	33500000.0	33510000.0	46.0	36.52985763549805	3.9398868083953857
1.0	33530000.0	33540000.0	51.0	44.39387893676758	5.018493175506592
1.0	33590000.0	33600000.0	32.0	35.03995895385742	3.739353895187378
1.0	33610000.0	33620000.0	14.0	30.358606338500977	3.145061492919922
1.0	33660000.0	33670000.0	62.0	55.71538543701172	6.464346885681152
1.0	33710000.0	33720000.0	31.0	41.159095764160156	4.60244083404541
1.0	33720000.0	33730000.0	21.0	27.992162704467773	2.898470401763916
1.0	33740000.0	33750000.0	31.0	32.979820251464844	3.3972792625427246
1.0	33770000.0	33780000.0	26.0	35.733497619628906	3.826232433319092
1.0	33780000.0	33790000.0	29.0	34.69581985473633	3.6897647380828857
1.0	33810000.0	33820000.0	29.0	33.02875518798828	3.499371290206909
1.0	33840000.0	33850000.0	25.0	40.00508499145508	4.419921398162842
1.0	33860000.0	33870000.0	49.0	47.69120788574219	5.480660438537598
1.0	33910000.0	33920000.0	65.0	56.29587936401367	6.564599514007568
1.0	33920000.0	33930000.0	54.0	50.607364654541016	5.846006393432617
1.0	34000000.0	34010000.0	60.0	59.6003532409668	6.967260837554932
1.0	34060000.0	34070000.0	65.0	63.373802185058594	7.4347639083862305
1.0	34120000.0	34130000.0	42.0	61.82861328125	7.2022705078125
1.0	34130000.0	34140000.0	57.0	60.774436950683594	7.09557580947876
1.0	34150000.0	34160000.0	64.0	67.78133392333984	7.8580002784729
1.0	34200000.0	34210000.0	70.0	69.5793685913086	8.062653541564941
1.0	34240000.0	34250000.0	67.0	71.37061309814453	8.225679397583008
1.0	34250000.0	34260000.0	51.0	75.61991119384766	8.507974624633789
1.0	34260000.0	34270000.0	97.0	74.88811492919922	8.601232528686523
1.0	34290000.0	34300000.0	45.0	44.15929412841797	4.916841983795166
1.0	34300000.0	34310000.0	69.0	64.61368560791016	7.542593479156494
1.0	34330000.0	34340000.0	75.0	73.22782135009766	8.421419143676758
1.0	34370000.0	34380000.0	74.0	75.00855255126953	8.569784164428711
1.0	34400000.0	34410000.0	56.0	78.3670425415039	8.86558723449707
1.0	34450000.0	34460000.0	81.0	76.5650863647461	8.667933464050293
1.0	34460000.0	34470000.0	81.0	75.6576919555664	8.612574577331543
1.0	34550000.0	34560000.0	61.0	68.29180908203125	7.886373043060303
1.0	34560000.0	34570000.0	55.0	55.81787872314453	6.50662899017334
1.0	34700000.0	34710000.0	86.0	95.32634735107422	10.085906982421875
1.0	34760000.0	34770000.0	104.0	98.32469177246094	10.28247356414795
1.0	34770000.0	34780000.0	92.0	98.75773620605469	10.331008911132812
1.0	34790000.0	34800000.0	74.0	88.18568420410156	9.613195419311523
1.0	34890000.0	34900000.0	66.0	76.48530578613281	8.685613632202148
1.0	34950000.0	34960000.0	69.0	81.24790954589844	9.090003967285156
1.0	35050000.0	35060000.0	36.0	60.04307174682617	7.0423688888549805
1.0	35060000.0	35070000.0	45.0	57.59510040283203	6.671544075012207
1.0	35100000.0	35110000.0	32.0	53.6357536315918	6.24134635925293
1.0	35190000.0	35200000.0	50.0	59.83827590942383	6.9864373207092285
1.0	35210000.0	35220000.0	34.0	49.97739791870117	5.737650394439697
1.0	35230000.0	35240000.0	56.0	49.04700469970703	5.662066459655762
1.0	35240000.0	35250000.0	33.0	45.26903533935547	5.0973687171936035
1.0	35260000.0	35270000.0	61.0	44.57716751098633	5.008152961730957
1.0	35270000.0	35280000.0	44.0	51.062469482421875	5.907865524291992
1.0	35290000.0	35300000.0	43.0	38.842185974121094	4.239864349365234
1.0	35380000.0	35390000.0	48.0	55.3906135559082	6.4684648513793945
1.0	35410000.0	35420000.0	73.0	58.512062072753906	6.8091583251953125
1.0	35450000.0	35460000.0	26.0	39.99760437011719	4.396302700042725
1.0	35460000.0	35470000.0	29.0	43.835968017578125	4.894552707672119
1.0	35530000.0	35540000.0	71.0	58.173133850097656	6.765614986419678
1.0	35650000.0	35660000.0	44.0	40.81861114501953	4.504195690155029
1.0	35700000.0	35710000.0	43.0	54.61467742919922	6.327211856842041
1.0	35720000.0	35730000.0	47.0	52.07902908325195	6.036904335021973
1.0	35790000.0	35800000.0	48.0	39.92967987060547	4.366363048553467
1.0	35820000.0	35830000.0	26.0	40.02349853515625	4.377728462219238
1.0	35850000.0	35860000.0	39.0	38.268310546875	4.146716117858887
1.0	35900000.0	35910000.0	23.0	29.12531089782715	3.241191864013672
1.0	35960000.0	35970000.0	34.0	37.753780364990234	4.075079441070557
1.0	36150000.0	36160000.0	53.0	49.830596923828125	5.729471206665039
1.0	36280000.0	36290000.0	31.0	38.56732940673828	4.179855823516846
1.0	36300000.0	36310000.0	29.0	37.483463287353516	4.045294284820557
1.0	36410000.0	36420000.0	34.0	36.263736724853516	3.880094528198242
1.0	36420000.0	36430000.0	23.0	39.290748596191406	4.277861595153809
1.0	36450000.0	36460000.0	36.0	37.548919677734375	4.047171592712402
1.0	36490000.0	36500000.0	28.0	37.174800872802734	4.002345085144043
1.0	36530000.0	36540000.0	57.0	40.27581024169922	4.4191718101501465
1.0	36540000.0	36550000.0	48.0	45.84297180175781	5.1985979080200195
1.0	36640000.0	36650000.0	31.0	29.121545791625977	3.0132672786712646
1.0	36670000.0	36680000.0	38.0	35.62346267700195	3.803121566772461
1.0	36720000.0	36730000.0	33.0	35.18095016479492	3.744518280029297
1.0	36740000.0	36750000.0	37.0	36.57317352294922	3.9234976768493652
1.0	36760000.0	36770000.0	27.0	34.55949020385742	3.6653525829315186
1.0	36770000.0	36780000.0	25.0	30.667999267578125	3.186109781265259
1.0	37000000.0	37010000.0	37.0	44.759613037109375	5.03291130065918
1.0	37020000.0	37030000.0	48.0	51.753074645996094	5.954339504241943
1.0	37060000.0	37070000.0	51.0	57.210723876953125	6.677063941955566
1.0	37090000.0	37100000.0	48.0	55.20714569091797	6.4216790199279785
1.0	37120000.0	37130000.0	57.0	58.60216522216797	6.812649726867676
1.0	37140000.0	37150000.0	56.0	62.61067581176758	7.301560401916504
1.0	37310000.0	37320000.0	58.0	65.82628631591797	7.6279730796813965
1.0	37330000.0	37340000.0	60.0	64.0439453125	7.4614458084106445
1.0	37430000.0	37440000.0	96.0	74.93682861328125	8.378950119018555
1.0	37450000.0	37460000.0	62.0	70.60099792480469	8.15564250946045
1.0	37490000.0	37500000.0	72.0	67.9638900756836	7.872972011566162
1.0	37540000.0	37550000.0	47.0	59.48328399658203	6.905346870422363
1.0	37590000.0	37600000.0	52.0	74.48453521728516	8.488553047180176
1.0	37620000.0	37630000.0	75.0	79.47955322265625	8.93382453918457
1.0	37630000.0	37640000.0	84.0	78.25654602050781	8.831242561340332
1.0	37770000.0	37780000.0	41.0	56.16149139404297	6.560318946838379
1.0	37780000.0	37790000.0	49.0	57.640342712402344	6.6856889724731445
1.0	37790000.0	37800000.0	43.0	61.0805778503418	7.149282932281494
1.0	37920000.0	37930000.0	24.0	41.56718444824219	4.61650276184082
1.0	37960000.0	37970000.0	29.0	37.084938049316406	3.9937121868133545
1.0	38110000.0	38120000.0	32.0	42.51408767700195	4.722146034240723
1.0	38120000.0	38130000.0	43.0	40.32625961303711	4.423734188079834
1.0	38230000.0	38240000.0	40.0	48.10529327392578	5.4904680252075195
1.0	38290000.0	38300000.0	25.0	36.303955078125	3.8908398151397705
1.0	38350000.0	38360000.0	26.0	35.38804244995117	3.769021511077881
1.0	38400000.0	38410000.0	34.0	34.56621551513672	3.665940046310425
1.0	38480000.0	38490000.0	28.0	35.59851837158203	3.80460786819458
1.0	38580000.0	38590000.0	37.0	42.2244758605957	4.705245494842529
1.0	38620000.0	38630000.0	55.0	61.010032653808594	7.1271562576293945
1.0	38670000.0	38680000.0	38.0	52.50994110107422	6.067452430725098
1.0	38690000.0	38700000.0	53.0	60.20281982421875	7.036004543304443
1.0	38720000.0	38730000.0	43.0	62.7718620300293	7.290635108947754
1.0	38800000.0	38810000.0	72.0	71.4990005493164	8.223409652709961
1.0	38900000.0	38910000.0	53.0	84.45625305175781	9.317598342895508
1.0	38920000.0	38930000.0	77.0	75.59458923339844	8.604219436645508
1.0	38940000.0	38950000.0	61.0	74.8003921508789	8.553642272949219
1.0	38970000.0	38980000.0	64.0	71.02546691894531	8.186553001403809
1.0	39010000.0	39020000.0	65.0	74.00477600097656	8.474466323852539
1.0	39060000.0	39070000.0	72.0	67.53755187988281	7.853781223297119
1.0	39080000.0	39090000.0	59.0	63.239654541015625	7.399228572845459
1.0	39110000.0	39120000.0	37.0	56.87009811401367	6.634556770324707
1.0	39120000.0	39130000.0	65.0	63.235137939453125	7.405036926269531
1.0	39140000.0	39150000.0	45.0	63.39912033081055	7.422570705413818
1.0	39150000.0	39160000.0	57.0	66.0161361694336	7.673221588134766
1.0	39180000.0	39190000.0	39.0	58.941680908203125	6.910434722900391
1.0	39330000.0	39340000.0	35.0	35.73326873779297	3.8216712474823
1.0	39360000.0	39370000.0	35.0	41.037254333496094	4.537373065948486
1.0	39470000.0	39480000.0	29.0	36.970603942871094	3.9730935096740723
1.0	39510000.0	39520000.0	23.0	36.164894104003906	3.8702476024627686
1.0	39610000.0	39620000.0	32.0	38.180908203125	4.133185386657715
1.0	39620000.0	39630000.0	34.0	38.03045654296875	4.113899230957031
1.0	39660000.0	39670000.0	36.0	37.549903869628906	4.052116870880127
1.0	39710000.0	39720000.0	36.0	37.599178314208984	4.054540157318115
1.0	39720000.0	39730000.0	36.0	38.64618682861328	4.192378044128418
1.0	39740000.0	39750000.0	36.0	38.59404373168945	4.183788776397705
1.0	39750000.0	39760000.0	34.0	35.5179328918457	3.7865638732910156
1.0	39760000.0	39770000.0	36.0	35.929786682128906	3.8412399291992188
1.0	39790000.0	39800000.0	28.0	35.379058837890625	3.639610767364502
1.0	39880000.0	39890000.0	30.0	36.100433349609375	3.8573837280273438
1.0	40110000.0	40120000.0	49.0	43.088401794433594	4.814717769622803
1.0	40270000.0	40280000.0	29.0	42.118377685546875	4.673466682434082
1.0	40320000.0	40330000.0	42.0	34.82030487060547	3.692897081375122
1.0	40370000.0	40380000.0	50.0	37.977027893066406	4.142147064208984
1.0	40400000.0	40410000.0	35.0	38.902732849121094	4.238584041595459
1.0	40440000.0	40450000.0	32.0	39.3481330871582	4.293663024902344
1.0	40480000.0	40490000.0	41.0	45.187400817871094	5.08087682723999
1.0	40540000.0	40550000.0	25.0	37.46392059326172	4.0475687980651855
1.0	40560000.0	40570000.0	40.0	49.89075469970703	5.726122856140137
1.0	40620000.0	40630000.0	35.0	46.48218536376953	5.3330230712890625
1.0	40630000.0	40640000.0	33.0	38.92250442504883	4.23431921005249
1.0	40770000.0	40780000.0	36.0	34.668460845947266	3.6898446083068848
1.0	40780000.0	40790000.0	33.0	41.038963317871094	4.563868522644043
1.0	40790000.0	40800000.0	58.0	50.212005615234375	5.774542808532715
1.0	40840000.0	40850000.0	36.0	35.798980712890625	3.8293747901916504
1.0	40860000.0	40870000.0	36.0	40.2222900390625	4.4225664138793945
1.0	40900000.0	40910000.0	48.0	44.862037658691406	5.056230545043945
1.0	40910000.0	40920000.0	35.0	44.60161590576172	5.037858963012695
1.0	40930000.0	40940000.0	42.0	55.65281295776367	6.490908145904541
1.0	40950000.0	40960000.0	41.0	44.43372344970703	4.996054172515869
1.0	40960000.0	40970000.0	40.0	47.96310043334961	5.478215217590332
1.0	41000000.0	41010000.0	38.0	40.302059173583984	4.426806449890137
1.0	41020000.0	41030000.0	49.0	54.49187469482422	6.33187198638916
1.0	41220000.0	41230000.0	28.0	33.75358963012695	3.5598855018615723
1.0	41270000.0	41280000.0	25.0	36.91083908081055	3.9772391319274902
1.0	41370000.0	41380000.0	50.0	44.84014892578125	5.031611442565918
1.0	41390000.0	41400000.0	34.0	41.00516128540039	4.522327423095703
1.0	41430000.0	41440000.0	45.0	44.000762939453125	4.928492069244385
1.0	41440000.0	41450000.0	34.0	35.493980407714844	3.806767702102661
1.0	41460000.0	41470000.0	40.0	36.189186096191406	3.8728816509246826
1.0	41500000.0	41510000.0	28.0	33.03203582763672	3.465764284133911
1.0	41530000.0	41540000.0	39.0	37.46973419189453	4.044098854064941
1.0	41550000.0	41560000.0	32.0	32.81546401977539	3.4471404552459717
1.0	41560000.0	41570000.0	37.0	37.597782135009766	4.054945945739746
1.0	41630000.0	41640000.0	47.0	40.261756896972656	4.413013458251953
1.0	41740000.0	41750000.0	41.0	41.51165008544922	4.5847601890563965
1.0	41830000.0	41840000.0	32.0	33.831302642822266	3.619788408279419
1.0	41840000.0	41850000.0	32.0	31.009912490844727	3.238323926925659
1.0	41860000.0	41870000.0	48.0	42.008216857910156	4.737292289733887
1.0	41910000.0	41920000.0	36.0	33.7322883605957	3.574307680130005
1.0	42060000.0	42070000.0	42.0	47.011016845703125	5.346269130706787
1.0	42130000.0	42140000.0	39.0	40.02716827392578	4.459566116333008
1.0	42340000.0	42350000.0	43.0	40.31515884399414	4.430373191833496
1.0	42350000.0	42360000.0	39.0	38.33345413208008	4.168371677398682
1.0	42380000.0	42390000.0	45.0	39.45677947998047	4.3204026222229
1.0	42390000.0	42400000.0	45.0	56.2191276550293	6.528494834899902
1.0	42400000.0	42410000.0	52.0	52.24620819091797	6.087080478668213
1.0	42460000.0	42470000.0	48.0	52.08917236328125	6.020482063293457
1.0	42470000.0	42480000.0	45.0	53.8988037109375	6.269223690032959
1.0	42550000.0	42560000.0	56.0	62.8755989074707	7.339145660400391
1.0	42580000.0	42590000.0	67.0	66.19276428222656	7.706162929534912
1.0	42600000.0	42610000.0	59.0	60.570945739746094	7.112860679626465
1.0	42620000.0	42630000.0	61.0	49.60480499267578	5.731690883636475
1.0	42660000.0	42670000.0	51.0	44.39989471435547	4.9648919105529785
1.0	42700000.0	42710000.0	42.0	43.024269104003906	4.783559322357178
1.0	42710000.0	42720000.0	38.0	36.066932678222656	3.8474717140197754
1.0	42730000.0	42740000.0	50.0	41.756595611572266	4.613678455352783
1.0	42770000.0	42780000.0	40.0	40.07510757446289	4.39068603515625
1.0	42880000.0	42890000.0	35.0	43.105140686035156	4.838231563568115
1.0	42930000.0	42940000.0	55.0	46.091426849365234	5.206639289855957
1.0	42960000.0	42970000.0	30.0	42.17168426513672	4.67244291305542
1.0	43010000.0	43020000.0	38.0	46.735496520996094	5.326366901397705
1.0	43100000.0	43110000.0	42.0	47.13102340698242	5.400545120239258
1.0	43140000.0	43150000.0	27.0	32.39765167236328	3.4108757972717285
1.0	43160000.0	43170000.0	33.0	37.58281707763672	3.9353721141815186
1.0	43290000.0	43300000.0	30.0	39.53076171875	4.318243980407715
1.0	43480000.0	43490000.0	49.0	47.796234130859375	5.453419208526611
1.0	43520000.0	43530000.0	48.0	42.057151794433594	4.688253879547119
1.0	43560000.0	43570000.0	46.0	52.570953369140625	6.087889194488525
1.0	43590000.0	43600000.0	40.0	55.745086669921875	6.4936041831970215
1.0	43630000.0	43640000.0	30.0	31.850452423095703	3.312319278717041
1.0	43690000.0	43700000.0	28.0	38.01323318481445	4.130460262298584
1.0	43710000.0	43720000.0	49.0	51.132911682128906	5.896732807159424
1.0	43720000.0	43730000.0	41.0	43.535301208496094	4.8805670738220215
1.0	43790000.0	43800000.0	32.0	38.651878356933594	4.206169128417969
1.0	43830000.0	43840000.0	31.0	27.37119483947754	2.8308968544006348
1.0	43870000.0	43880000.0	31.0	33.08525848388672	3.4771194458007812
1.0	43880000.0	43890000.0	23.0	29.3847713470459	3.060154438018799
1.0	43960000.0	43970000.0	40.0	34.37466812133789	3.6497859954833984
1.0	44030000.0	44040000.0	21.0	25.728836059570312	2.8188090324401855
1.0	44090000.0	44100000.0	43.0	34.80577850341797	3.6955885887145996
1.0	44150000.0	44160000.0	18.0	30.807703018188477	3.1409404277801514
1.0	44180000.0	44190000.0	25.0	37.17719268798828	4.0046892166137695
1.0	44260000.0	44270000.0	29.0	37.464595794677734	4.037591934204102
1.0	44310000.0	44320000.0	40.0	37.03813552856445	3.9868226051330566
1.0	44340000.0	44350000.0	29.0	32.98011016845703	3.468296527862549
1.0	44370000.0	44380000.0	49.0	31.942047119140625	3.3413174152374268
1.0	44380000.0	44390000.0	33.0	34.54127502441406	3.674050807952881
1.0	44400000.0	44410000.0	23.0	27.734729766845703	2.8791728019714355
1.0	44440000.0	44450000.0	16.0	25.61627769470215	2.685767412185669
1.0	44480000.0	44490000.0	32.0	30.28965187072754	3.147843837738037
1.0	44500000.0	44510000.0	33.0	41.794677734375	4.639209270477295
1.0	44520000.0	44530000.0	44.0	45.725791931152344	5.145795822143555
1.0	44550000.0	44560000.0	45.0	51.0630989074707	5.847973346710205
1.0	44660000.0	44670000.0	37.0	54.040863037109375	6.310565948486328
1.0	44720000.0	44730000.0	27.0	29.331745147705078	3.024845600128174
1.0	44780000.0	44790000.0	31.0	33.935760498046875	3.5821831226348877
1.0	44800000.0	44810000.0	30.0	36.53707504272461	3.926306962966919
1.0	44890000.0	44900000.0	48.0	57.4411735534668	6.703038692474365
1.0	44950000.0	44960000.0	41.0	59.14640426635742	6.909582614898682
1.0	44970000.0	44980000.0	48.0	53.511993408203125	6.305400848388672
1.0	45000000.0	45010000.0	46.0	48.1882438659668	5.5266900062561035
1.0	45020000.0	45030000.0	49.0	47.5823860168457	5.469302177429199
1.0	45070000.0	45080000.0	35.0	44.73692321777344	5.066379070281982
1.0	45090000.0	45100000.0	27.0	33.49857711791992	3.5740509033203125
1.0	45100000.0	45110000.0	30.0	28.590923309326172	2.9130990505218506
1.0	45110000.0	45120000.0	32.0	27.85590171813965	2.875196933746338
1.0	45130000.0	45140000.0	34.0	33.9459342956543	3.5840790271759033
1.0	45150000.0	45160000.0	37.0	40.10955810546875	4.385380744934082
1.0	45340000.0	45350000.0	33.0	30.728281021118164	3.132190704345703
1.0	45440000.0	45450000.0	32.0	35.8624267578125	3.8343589305877686
1.0	45470000.0	45480000.0	19.0	25.012102127075195	2.6406702995300293
1.0	45480000.0	45490000.0	31.0	36.941200256347656	3.9733500480651855
1.0	45610000.0	45620000.0	29.0	45.33302688598633	5.1161394119262695
1.0	45670000.0	45680000.0	38.0	36.88410186767578	3.9766533374786377
1.0	45690000.0	45700000.0	45.0	46.32706832885742	5.245020866394043
1.0	45720000.0	45730000.0	38.0	45.297462463378906	5.123157024383545
1.0	45740000.0	45750000.0	35.0	44.34718704223633	4.9781012535095215
1.0	45810000.0	45820000.0	24.0	32.00591278076172	3.339874744415283
1.0	45840000.0	45850000.0	31.0	37.721527099609375	4.071895122528076
1.0	45910000.0	45920000.0	30.0	39.02806854248047	4.244362831115723
1.0	45970000.0	45980000.0	27.0	34.21308517456055	3.621716260910034
1.0	46020000.0	46030000.0	25.0	31.059429168701172	3.226047992706299
1.0	46080000.0	46090000.0	29.0	31.177997589111328	3.241406202316284
1.0	46190000.0	46200000.0	27.0	33.26761245727539	3.506251811981201
1.0	46220000.0	46230000.0	61.0	45.18428039550781	5.075301647186279
1.0	46230000.0	46240000.0	44.0	43.4734001159668	4.8461480140686035
1.0	46250000.0	46260000.0	51.0	49.71738815307617	5.706286907196045
1.0	46260000.0	46270000.0	49.0	41.51950454711914	4.590193271636963
1.0	46350000.0	46360000.0	29.0	37.411705017089844	4.0339460372924805
1.0	46430000.0	46440000.0	32.0	32.74163818359375	3.4339377880096436
1.0	46460000.0	46470000.0	35.0	32.199073791503906	3.3656997680664062
1.0	46470000.0	46480000.0	22.0	33.11043930053711	3.477926254272461
1.0	46560000.0	46570000.0	34.0	41.01686477661133	4.50647497177124
1.0	46570000.0	46580000.0	34.0	38.57796096801758	4.18290901184082
1.0	46580000.0	46590000.0	43.0	39.283287048339844	4.273931980133057
1.0	46730000.0	46740000.0	33.0	28.184295654296875	3.216618061065674
1.0	46740000.0	46750000.0	23.0	31.377023696899414	3.271296977996826
1.0	46770000.0	46780000.0	28.0	32.945777893066406	3.3695902824401855
1.0	46810000.0	46820000.0	37.0	33.07343292236328	3.4747700691223145
1.0	46830000.0	46840000.0	24.0	34.51534652709961	3.658388614654541
1.0	46900000.0	46910000.0	48.0	37.08702850341797	4.0029449462890625
1.0	46920000.0	46930000.0	34.0	42.968406677246094	4.797896385192871
1.0	46980000.0	46990000.0	33.0	30.217609405517578	3.134791135787964
1.0	47100000.0	47110000.0	28.0	34.7403450012207	3.6901497840881348
1.0	47270000.0	47280000.0	39.0	38.87650680541992	4.287021636962891
1.0	47280000.0	47290000.0	41.0	41.39569854736328	4.64539098739624
1.0	47370000.0	47380000.0	38.0	50.45679473876953	5.856471061706543
1.0	47400000.0	47410000.0	40.0	42.38715362548828	4.705109119415283
1.0	47430000.0	47440000.0	42.0	44.911170959472656	5.095390796661377
1.0	47740000.0	47750000.0	34.0	33.99098587036133	3.588754653930664
1.0	47830000.0	47840000.0	26.0	34.70171356201172	3.6799063682556152
1.0	47870000.0	47880000.0	36.0	37.07892990112305	4.001112461090088
1.0	47940000.0	47950000.0	33.0	34.47833251953125	3.653125286102295
1.0	47950000.0	47960000.0	36.0	37.601436614990234	4.087609767913818
1.0	48010000.0	48020000.0	33.0	33.44928741455078	3.530128002166748
1.0	48030000.0	48040000.0	19.0	34.40764617919922	3.6506810188293457
1.0	48050000.0	48060000.0	23.0	39.460540771484375	4.3114495277404785
1.0	48080000.0	48090000.0	43.0	37.607234954833984	4.110656261444092
1.0	48090000.0	48100000.0	18.0	37.61906814575195	4.061513900756836
1.0	48160000.0	48170000.0	31.0	34.23546600341797	3.632708787918091
1.0	48240000.0	48250000.0	31.0	34.681724548339844	3.6922385692596436
1.0	48270000.0	48280000.0	36.0	33.80057907104492	3.5798144340515137
1.0	48320000.0	48330000.0	37.0	42.37335968017578	4.724380016326904
1.0	48360000.0	48370000.0	28.0	32.42401885986328	3.4114890098571777
1.0	48440000.0	48450000.0	29.0	42.596107482910156	4.77780294418335
1.0	48470000.0	48480000.0	60.0	52.102684020996094	6.044525623321533
1.0	48490000.0	48500000.0	50.0	47.52703094482422	5.5062150955200195
1.0	48520000.0	48530000.0	35.0	43.30546188354492	4.835666656494141
1.0	48530000.0	48540000.0	50.0	48.246490478515625	5.538867950439453
1.0	48600000.0	48610000.0	50.0	58.20351028442383	6.803652286529541
1.0	48690000.0	48700000.0	39.0	43.538673400878906	4.871374607086182
1.0	48730000.0	48740000.0	54.0	55.610984802246094	6.4902472496032715
1.0	48800000.0	48810000.0	53.0	49.76689910888672	5.80554723739624
1.0	48890000.0	48900000.0	36.0	58.04437255859375	6.825265407562256
1.0	48940000.0	48950000.0	56.0	51.15108108520508	5.890015125274658
1.0	48950000.0	48960000.0	66.0	58.73529052734375	6.863198280334473
1.0	49020000.0	49030000.0	86.0	71.39527893066406	8.209294319152832
1.0	49050000.0	49060000.0	60.0	66.33122253417969	7.730565071105957
1.0	49090000.0	49100000.0	69.0	74.07655334472656	8.47116756439209
1.0	49110000.0	49120000.0	61.0	72.35025787353516	8.334726333618164
1.0	49130000.0	49140000.0	53.0	69.7949447631836	8.058500289916992
1.0	49250000.0	49260000.0	75.0	84.22132873535156	9.347030639648438
1.0	49330000.0	49340000.0	58.0	79.30583190917969	8.833061218261719
1.0	49340000.0	49350000.0	86.0	78.62276458740234	8.839393615722656
1.0	49350000.0	49360000.0	69.0	81.71817779541016	8.875813484191895
1.0	49380000.0	49390000.0	82.0	70.7467041015625	8.123014450073242
1.0	49410000.0	49420000.0	66.0	84.13959503173828	9.29222583770752
1.0	49430000.0	49440000.0	76.0	86.22932434082031	9.4353666305542
1.0	49440000.0	49450000.0	75.0	89.4460678100586	9.672502517700195
1.0	49510000.0	49520000.0	84.0	91.54667663574219	9.816295623779297
1.0	49520000.0	49530000.0	92.0	96.68861389160156	10.151190757751465
1.0	49590000.0	49600000.0	84.0	97.71598052978516	10.200112342834473
1.0	49640000.0	49650000.0	88.0	97.8847885131836	10.180964469909668
1.0	49700000.0	49710000.0	93.0	103.77177429199219	10.62303352355957
1.0	49750000.0	49760000.0	72.0	66.43962097167969	7.691633701324463
1.0	49760000.0	49770000.0	97.0	100.78422546386719	10.2218599319458
1.0	49780000.0	49790000.0	86.0	99.88939666748047	10.36201000213623
1.0	49830000.0	49840000.0	93.0	107.6874008178711	10.841830253601074
1.0	49870000.0	49880000.0	114.0	109.64073181152344	10.960676193237305
1.0	49930000.0	49940000.0	103.0	112.33320617675781	11.028093338012695
1.0	49960000.0	49970000.0	93.0	112.00740814208984	10.856527328491211
1.0	49980000.0	49990000.0	73.0	101.67488098144531	10.425580978393555
1.0	49990000.0	50000000.0	91.0	109.1273422241211	10.917791366577148
1.0	50080000.0	50090000.0	95.0	112.698974609375	11.17640209197998
1.0	50140000.0	50150000.0	96.0	116.32267761230469	11.397945404052734
1.0	50150000.0	50160000.0	115.0	114.37503814697266	11.257528305053711
1.0	50250000.0	50260000.0	76.0	102.71226501464844	10.549822807312012
1.0	50470000.0	50480000.0	83.0	97.72696685791016	10.237977981567383
1.0	50480000.0	50490000.0	64.0	82.63438415527344	9.148669242858887
1.0	50510000.0	50520000.0	90.0	86.50199890136719	9.458229064941406
1.0	50520000.0	50530000.0	89.0	90.01496124267578	9.717069625854492
1.0	50560000.0	50570000.0	70.0	87.47062683105469	9.503497123718262
1.0	50620000.0	50630000.0	79.0	82.84388732910156	8.8145112991333
1.0	50640000.0	50650000.0	61.0	81.54513549804688	8.782035827636719
1.0	50670000.0	50680000.0	83.0	85.2742691040039	9.334152221679688
1.0	50780000.0	50790000.0	53.0	75.0874252319336	8.559319496154785
1.0	50800000.0	50810000.0	68.0	74.18659973144531	8.483695983886719
1.0	50810000.0	50820000.0	64.0	66.01348876953125	7.651472568511963
1.0	50890000.0	50900000.0	56.0	55.00190353393555	6.434574127197266
1.0	50940000.0	50950000.0	44.0	43.116661071777344	4.799013137817383
1.0	50960000.0	50970000.0	38.0	44.20119094848633	4.937926292419434
1.0	51000000.0	51010000.0	33.0	43.24427032470703	4.8082404136657715
1.0	51010000.0	51020000.0	35.0	40.521240234375	4.451613426208496
1.0	51050000.0	51060000.0	30.0	38.66793441772461	3.8044426441192627
1.0	51120000.0	51130000.0	39.0	41.683448791503906	4.599579811096191
1.0	51140000.0	51150000.0	40.0	40.14740753173828	4.402373313903809
1.0	51180000.0	51190000.0	44.0	41.48371505737305	4.582364559173584
1.0	51200000.0	51210000.0	48.0	41.35663604736328	4.333115100860596
1.0	51250000.0	51260000.0	39.0	41.87106704711914	4.6336989402771
1.0	51340000.0	51350000.0	49.0	43.53340530395508	4.84708309173584
1.0	51450000.0	51460000.0	54.0	61.73094940185547	7.176475524902344
1.0	51470000.0	51480000.0	58.0	59.27500534057617	6.921852111816406
1.0	51490000.0	51500000.0	58.0	64.78965759277344	7.5340776443481445
1.0	51560000.0	51570000.0	77.0	64.0451889038086	7.485960483551025
1.0	51600000.0	51610000.0	55.0	62.696739196777344	7.3361310958862305
1.0	51630000.0	51640000.0	44.0	56.288536071777344	6.5444793701171875
1.0	51660000.0	51670000.0	36.0	52.00114822387695	6.027726173400879
1.0	51760000.0	51770000.0	21.0	28.62481117248535	2.953294277191162
1.0	51770000.0	51780000.0	24.0	28.168115615844727	2.9117891788482666
1.0	51830000.0	51840000.0	31.0	34.491065979003906	3.654639482498169
1.0	51990000.0	52000000.0	32.0	43.677467346191406	4.871800422668457
1.0	52230000.0	52240000.0	26.0	39.697547912597656	4.338573455810547
1.0	52240000.0	52250000.0	29.0	40.201560974121094	4.403078079223633
1.0	52260000.0	52270000.0	42.0	39.490074157714844	4.31388521194458
1.0	52280000.0	52290000.0	40.0	42.801513671875	4.749024391174316
1.0	52300000.0	52310000.0	33.0	42.543941497802734	4.717728614807129
1.0	52350000.0	52360000.0	65.0	59.755149841308594	6.949830532073975
1.0	52410000.0	52420000.0	33.0	45.1805534362793	5.115187168121338
1.0	52430000.0	52440000.0	39.0	42.184295654296875	4.699036598205566
1.0	52500000.0	52510000.0	34.0	37.88623046875	4.100679874420166
1.0	52510000.0	52520000.0	21.0	36.16505432128906	3.8762848377227783
1.0	52520000.0	52530000.0	42.0	37.7976188659668	4.104214191436768
1.0	52580000.0	52590000.0	57.0	42.42104721069336	4.704135894775391
1.0	52620000.0	52630000.0	32.0	38.76081085205078	4.215877532958984
1.0	52770000.0	52780000.0	28.0	35.57162857055664	3.7928524017333984
1.0	52800000.0	52810000.0	27.0	34.391578674316406	3.6391570568084717
1.0	52830000.0	52840000.0	26.0	31.02142333984375	3.22479510307312
1.0	52870000.0	52880000.0	45.0	32.62712478637695	3.415515422821045
1.0	52920000.0	52930000.0	28.0	40.633216857910156	4.458657741546631
1.0	52940000.0	52950000.0	38.0	39.859066009521484	4.356068134307861
1.0	52960000.0	52970000.0	47.0	40.98577117919922	4.508718013763428
1.0	52970000.0	52980000.0	42.0	41.394527435302734	4.560906410217285
1.0	53020000.0	53030000.0	58.0	51.143043518066406	5.879322528839111
1.0	53050000.0	53060000.0	40.0	45.624568939208984	5.154797554016113
1.0	53260000.0	53270000.0	32.0	38.999244689941406	4.25039529800415
1.0	53320000.0	53330000.0	71.0	44.08807373046875	4.940221309661865
1.0	53370000.0	53380000.0	31.0	35.3239860534668	3.767414093017578
1.0	53410000.0	53420000.0	32.0	42.37879943847656	4.690293788909912
1.0	53420000.0	53430000.0	32.0	42.458351135253906	4.703160285949707
1.0	53510000.0	53520000.0	48.0	37.94573211669922	4.100154399871826
1.0	53560000.0	53570000.0	28.0	41.205535888671875	4.5401201248168945
1.0	53640000.0	53650000.0	34.0	36.53801345825195	3.927748918533325
1.0	53690000.0	53700000.0	40.0	37.500831604003906	4.0443949699401855
1.0	53720000.0	53730000.0	33.0	32.52275848388672	3.321816921234131
1.0	53900000.0	53910000.0	53.0	46.22986602783203	5.260952472686768
1.0	53950000.0	53960000.0	50.0	52.53948974609375	6.0886735916137695
1.0	53970000.0	53980000.0	32.0	37.95368194580078	4.125435829162598
1.0	53980000.0	53990000.0	43.0	42.89232635498047	4.802786350250244
1.0	54000000.0	54010000.0	41.0	41.53394317626953	4.591968536376953
1.0	54070000.0	54080000.0	59.0	51.04521942138672	5.901133060455322
1.0	54140000.0	54150000.0	33.0	41.87275695800781	4.646483421325684
1.0	54150000.0	54160000.0	35.0	41.15552520751953	4.533236980438232
1.0	54230000.0	54240000.0	25.0	37.036293029785156	3.9866886138916016
1.0	54310000.0	54320000.0	34.0	38.67595672607422	4.206891059875488
1.0	54320000.0	54330000.0	34.0	31.912357330322266	3.3278305530548096
1.0	54360000.0	54370000.0	26.0	37.575225830078125	4.055952548980713
1.0	54380000.0	54390000.0	29.0	37.8386116027832	4.085043430328369
1.0	54390000.0	54400000.0	45.0	38.64754104614258	4.191420555114746
1.0	54530000.0	54540000.0	36.0	35.08308029174805	3.729020595550537
1.0	54630000.0	54640000.0	28.0	33.39088821411133	3.5140414237976074
1.0	54640000.0	54650000.0	25.0	30.015949249267578	3.1092171669006348
1.0	54650000.0	54660000.0	26.0	29.826496124267578	3.265784502029419
1.0	54680000.0	54690000.0	19.0	25.041057586669922	3.574512481689453
1.0	54690000.0	54700000.0	25.0	25.797882080078125	3.167102098464966
1.0	54740000.0	54750000.0	22.0	27.2319278717041	2.861259698867798
1.0	54770000.0	54780000.0	23.0	27.773746490478516	2.877127170562744
1.0	54810000.0	54820000.0	22.0	29.622821807861328	3.0669169425964355
1.0	54920000.0	54930000.0	34.0	34.747222900390625	3.6955513954162598
1.0	54950000.0	54960000.0	30.0	31.36073875427246	3.282292604446411
1.0	55000000.0	55010000.0	42.0	39.82593536376953	4.3979902267456055
1.0	55080000.0	55090000.0	22.0	37.339805603027344	4.032019138336182
1.0	55120000.0	55130000.0	54.0	38.76116180419922	4.2330193519592285
1.0	55180000.0	55190000.0	25.0	34.43988800048828	3.5885543823242188
1.0	55200000.0	55210000.0	26.0	29.207870483398438	3.4066696166992188
1.0	55210000.0	55220000.0	27.0	34.82050323486328	3.699136734008789
1.0	55330000.0	55340000.0	43.0	31.107208251953125	3.3363404273986816
1.0	55540000.0	55550000.0	22.0	35.50853729248047	3.7864174842834473
1.0	55680000.0	55690000.0	36.0	44.351097106933594	4.993319988250732
1.0	55710000.0	55720000.0	43.0	48.19086837768555	5.527146339416504
1.0	55780000.0	55790000.0	53.0	52.632850646972656	6.128542900085449
1.0	55870000.0	55880000.0	43.0	62.36834716796875	7.329641819000244
1.0	56000000.0	56010000.0	56.0	60.74828338623047	7.15496826171875
1.0	56050000.0	56060000.0	60.0	70.7791748046875	8.119621276855469
1.0	56110000.0	56120000.0	65.0	76.86137390136719	8.577116966247559
1.0	56120000.0	56130000.0	87.0	80.14037322998047	8.95681095123291
1.0	56140000.0	56150000.0	66.0	87.12361907958984	9.5545654296875
1.0	56200000.0	56210000.0	69.0	84.69862365722656	9.012375831604004
1.0	56230000.0	56240000.0	85.0	91.18923950195312	9.541595458984375
1.0	56290000.0	56300000.0	86.0	86.26116943359375	9.052972793579102
1.0	56310000.0	56320000.0	86.0	88.93913269042969	9.257550239562988
1.0	56350000.0	56360000.0	67.0	85.95597839355469	9.161886215209961
1.0	56410000.0	56420000.0	92.0	90.90181732177734	9.818716049194336
1.0	56550000.0	56560000.0	47.0	65.20570373535156	7.569638252258301
1.0	56620000.0	56630000.0	50.0	73.96163177490234	8.247241020202637
1.0	56700000.0	56710000.0	69.0	60.201171875	7.0938897132873535
1.0	56750000.0	56760000.0	43.0	59.608848571777344	6.982958793640137
1.0	56770000.0	56780000.0	50.0	60.77936553955078	7.214791774749756
1.0	56800000.0	56810000.0	51.0	55.427947998046875	6.56695556640625
1.0	56810000.0	56820000.0	71.0	58.770111083984375	6.911421775817871
1.0	56820000.0	56830000.0	52.0	52.21171951293945	6.153743743896484
1.0	56840000.0	56850000.0	52.0	49.1961555480957	5.755659580230713
1.0	56910000.0	56920000.0	42.0	39.18474197387695	4.287059783935547
1.0	56970000.0	56980000.0	43.0	38.65001678466797	4.20853328704834
1.0	56990000.0	57000000.0	36.0	44.79663848876953	5.021559238433838
1.0	57050000.0	57060000.0	60.0	54.82952880859375	6.3986358642578125
1.0	57120000.0	57130000.0	64.0	64.72821807861328	7.619746208190918
1.0	57190000.0	57200000.0	76.0	66.52153015136719	7.735112190246582
1.0	57210000.0	57220000.0	75.0	68.47571563720703	7.92281436920166
1.0	57230000.0	57240000.0	65.0	68.3097915649414	7.930810451507568
1.0	57350000.0	57360000.0	56.0	71.77183532714844	8.246782302856445
1.0	57360000.0	57370000.0	63.0	64.61209869384766	7.541487216949463
1.0	57370000.0	57380000.0	56.0	63.55913543701172	7.394137382507324
1.0	57390000.0	57400000.0	72.0	72.80926513671875	8.392898559570312
1.0	57430000.0	57440000.0	55.0	70.67974090576172	8.127370834350586
1.0	57520000.0	57530000.0	61.0	71.37406158447266	8.04695987701416
1.0	57550000.0	57560000.0	51.0	72.93871307373047	8.142339706420898
1.0	57570000.0	57580000.0	68.0	75.15201568603516	8.392128944396973
1.0	57590000.0	57600000.0	76.0	78.26280212402344	8.75592041015625
1.0	57640000.0	57650000.0	87.0	78.49580383300781	8.67519474029541
1.0	57670000.0	57680000.0	70.0	78.04647827148438	8.499967575073242
1.0	57690000.0	57700000.0	71.0	78.59732055664062	8.584440231323242
1.0	57740000.0	57750000.0	68.0	73.69486999511719	8.417671203613281
1.0	57990000.0	58000000.0	74.0	84.14958190917969	9.360761642456055
1.0	58130000.0	58140000.0	77.0	87.56513214111328	9.577115058898926
1.0	58190000.0	58200000.0	65.0	86.09715270996094	9.085535049438477
1.0	58290000.0	58300000.0	62.0	78.92642974853516	8.87433910369873
1.0	58320000.0	58330000.0	77.0	75.92810821533203	8.625487327575684
1.0	58330000.0	58340000.0	67.0	75.67057037353516	8.578405380249023
1.0	58470000.0	58480000.0	83.0	78.88646697998047	8.652092933654785
1.0	58490000.0	58500000.0	60.0	73.2410888671875	8.421785354614258
1.0	58550000.0	58560000.0	59.0	70.1643295288086	8.117181777954102
1.0	58570000.0	58580000.0	75.0	69.26905822753906	8.02233600616455
1.0	58660000.0	58670000.0	48.0	66.34074401855469	7.761915683746338
1.0	58680000.0	58690000.0	54.0	61.471900939941406	7.245083808898926
1.0	58770000.0	58780000.0	51.0	54.0567626953125	6.353087425231934
1.0	58780000.0	58790000.0	50.0	50.85340881347656	5.896899700164795
1.0	58850000.0	58860000.0	47.0	47.289390563964844	5.459028244018555
1.0	58980000.0	58990000.0	29.0	41.26380157470703	4.27275276184082
1.0	59020000.0	59030000.0	48.0	50.43406677246094	5.836880207061768
1.0	59110000.0	59120000.0	32.0	37.62588882446289	4.06578254699707
1.0	59190000.0	59200000.0	29.0	40.278236389160156	4.438605308532715
1.0	59210000.0	59220000.0	49.0	41.79225540161133	4.628301620483398
1.0	59250000.0	59260000.0	32.0	40.05902862548828	4.419497013092041
1.0	59270000.0	59280000.0	33.0	36.34016799926758	3.8981738090515137
1.0	59330000.0	59340000.0	31.0	41.87385940551758	4.670390605926514
1.0	59340000.0	59350000.0	40.0	39.80547332763672	4.352467060089111
1.0	59460000.0	59470000.0	34.0	40.132484436035156	4.413653373718262
1.0	59480000.0	59490000.0	27.0	37.182395935058594	4.0129265785217285
1.0	59590000.0	59600000.0	45.0	49.97222137451172	5.7672529220581055
1.0	59660000.0	59670000.0	36.0	45.77771759033203	5.1969709396362305
1.0	59670000.0	59680000.0	37.0	48.44457244873047	5.5838446617126465
1.0	59740000.0	59750000.0	41.0	48.24829864501953	5.603270530700684
1.0	59760000.0	59770000.0	41.0	40.6597900390625	4.499869346618652
1.0	59890000.0	59900000.0	34.0	36.59196472167969	3.933598041534424
1.0	59920000.0	59930000.0	42.0	37.582786560058594	4.0701584815979
1.0	59940000.0	59950000.0	36.0	41.64703369140625	4.594480514526367
1.0	59970000.0	59980000.0	44.0	40.601131439208984	4.479024887084961
1.0	59980000.0	59990000.0	36.0	39.62806701660156	4.324715614318848
1.0	60020000.0	60030000.0	49.0	40.77399444580078	4.479400157928467
1.0	60070000.0	60080000.0	29.0	34.526878356933594	3.5601890087127686
1.0	60160000.0	60170000.0	36.0	40.965572357177734	4.5151472091674805
1.0	60170000.0	60180000.0	43.0	42.00981140136719	4.686173439025879
1.0	60230000.0	60240000.0	41.0	42.00809097290039	4.646679401397705
1.0	60290000.0	60300000.0	38.0	45.4918098449707	5.1040873527526855
1.0	60320000.0	60330000.0	50.0	43.31306457519531	4.822446346282959
1.0	60380000.0	60390000.0	33.0	50.90996551513672	5.859728813171387
1.0	60390000.0	60400000.0	46.0	58.27949905395508	6.772575378417969
1.0	60420000.0	60430000.0	64.0	59.518714904785156	6.946985721588135
1.0	60480000.0	60490000.0	65.0	63.05391311645508	7.405287742614746
1.0	60670000.0	60680000.0	53.0	59.46209716796875	6.913363456726074
1.0	60680000.0	60690000.0	52.0	53.421424865722656	6.195113182067871
1.0	60740000.0	60750000.0	43.0	60.14849853515625	6.963475227355957
1.0	60920000.0	60930000.0	63.0	70.29045104980469	8.151285171508789
1.0	61000000.0	61010000.0	53.0	70.59827423095703	8.21204662322998
1.0	61030000.0	61040000.0	65.0	63.305747985839844	7.409121513366699
1.0	61050000.0	61060000.0	49.0	67.55072784423828	7.882978916168213
1.0	61090000.0	61100000.0	77.0	66.70228576660156	7.784970760345459
1.0	61110000.0	61120000.0	53.0	53.75532913208008	6.312430381774902
1.0	61180000.0	61190000.0	51.0	61.740570068359375	7.260606288909912
1.0	61290000.0	61300000.0	31.0	49.525352478027344	5.672267913818359
1.0	61370000.0	61380000.0	41.0	50.716773986816406	5.8934760093688965
1.0	61390000.0	61400000.0	36.0	48.8686637878418	5.645150661468506
1.0	61480000.0	61490000.0	50.0	55.7588996887207	6.48767614364624
1.0	61490000.0	61500000.0	48.0	53.78485870361328	6.269426345825195
1.0	61530000.0	61540000.0	62.0	51.307830810546875	5.928911209106445
1.0	61590000.0	61600000.0	39.0	43.962791442871094	4.911630153656006
1.0	61610000.0	61620000.0	33.0	43.182411193847656	4.806427001953125
1.0	61620000.0	61630000.0	32.0	43.55965042114258	4.8597211837768555
1.0	61720000.0	61730000.0	44.0	45.7721061706543	5.203673362731934
1.0	61730000.0	61740000.0	45.0	44.49456787109375	4.985670566558838
1.0	61740000.0	61750000.0	54.0	46.48263931274414	5.263758659362793
1.0	61750000.0	61760000.0	33.0	45.78154754638672	5.228806972503662
1.0	61790000.0	61800000.0	44.0	41.182289123535156	4.551568031311035
1.0	61800000.0	61810000.0	38.0	43.08018112182617	4.78555154800415
1.0	61850000.0	61860000.0	21.0	36.95203399658203	3.6801140308380127
1.0	61890000.0	61900000.0	37.0	42.3680419921875	4.69521951675415
1.0	61920000.0	61930000.0	38.0	42.09452438354492	4.657589912414551
1.0	61950000.0	61960000.0	46.0	52.849517822265625	6.137979507446289
1.0	62060000.0	62070000.0	45.0	58.87428665161133	6.878952980041504
1.0	62080000.0	62090000.0	44.0	54.19472122192383	6.33206844329834
1.0	62090000.0	62100000.0	44.0	56.25731658935547	6.5900559425354
1.0	62120000.0	62130000.0	44.0	52.184669494628906	6.059832572937012
1.0	62170000.0	62180000.0	37.0	38.277992248535156	4.153838634490967
1.0	62210000.0	62220000.0	35.0	37.48221969604492	4.043466567993164
1.0	62330000.0	62340000.0	23.0	35.35558319091797	3.6288859844207764
1.0	62390000.0	62400000.0	33.0	38.35891342163086	4.163277626037598
1.0	62490000.0	62500000.0	44.0	40.21397018432617	4.40670919418335
1.0	62510000.0	62520000.0	34.0	37.72098922729492	4.079807281494141
1.0	62550000.0	62560000.0	40.0	36.77018356323242	3.9545066356658936
1.0	62610000.0	62620000.0	28.0	35.42224884033203	3.6300578117370605
1.0	62620000.0	62630000.0	32.0	36.77254867553711	3.950410842895508
1.0	62820000.0	62830000.0	40.0	48.44388961791992	5.587368965148926
1.0	62900000.0	62910000.0	27.0	39.93860626220703	4.371010780334473
1.0	62910000.0	62920000.0	28.0	37.803680419921875	4.084003448486328
1.0	63010000.0	63020000.0	34.0	42.570159912109375	4.721188545227051
1.0	63040000.0	63050000.0	40.0	42.466163635253906	4.708939552307129
1.0	63050000.0	63060000.0	43.0	44.37915802001953	4.960719585418701
1.0	63110000.0	63120000.0	53.0	40.962242126464844	4.508942604064941
1.0	63170000.0	63180000.0	44.0	41.64148712158203	4.599719524383545
1.0	63240000.0	63250000.0	52.0	51.88941192626953	5.995443820953369
1.0	63250000.0	63260000.0	35.0	43.039093017578125	4.805291175842285
1.0	63260000.0	63270000.0	37.0	48.45581817626953	5.5153961181640625
1.0	63270000.0	63280000.0	45.0	42.97425079345703	4.780951976776123
1.0	63280000.0	63290000.0	39.0	49.153507232666016	5.592156410217285
1.0	63350000.0	63360000.0	55.0	61.60479736328125	7.198300838470459
1.0	63500000.0	63510000.0	60.0	64.86078643798828	7.542844295501709
1.0	63510000.0	63520000.0	67.0	66.43561553955078	7.713095664978027
1.0	63530000.0	63540000.0	60.0	69.0909652709961	7.975098609924316
1.0	63560000.0	63570000.0	57.0	67.91158294677734	7.865248203277588
1.0	63570000.0	63580000.0	60.0	70.4871597290039	8.117740631103516
1.0	63630000.0	63640000.0	73.0	73.56635284423828	8.409564971923828
1.0	63640000.0	63650000.0	74.0	74.55731201171875	8.5037202835083
1.0	63770000.0	63780000.0	61.0	69.48555755615234	8.040745735168457
1.0	63790000.0	63800000.0	56.0	65.17707061767578	7.565848350524902
1.0	63830000.0	63840000.0	40.0	44.64414596557617	5.008620262145996
1.0	63900000.0	63910000.0	34.0	39.68032455444336	4.046860218048096
1.0	63930000.0	63940000.0	27.0	35.43307876586914	3.7853875160217285
1.0	63960000.0	63970000.0	28.0	36.568572998046875	3.9279799461364746
1.0	64020000.0	64030000.0	32.0	41.36631393432617	4.553493976593018
1.0	64030000.0	64040000.0	35.0	40.6475830078125	4.4968061447143555
1.0	64040000.0	64050000.0	32.0	45.55029296875	5.207973480224609
1.0	64060000.0	64070000.0	31.0	40.086814880371094	4.395724296569824
1.0	64170000.0	64180000.0	46.0	46.70848846435547	5.335244178771973
1.0	64260000.0	64270000.0	45.0	51.25795364379883	5.98880672454834
1.0	64290000.0	64300000.0	46.0	49.21244430541992	5.673293113708496
1.0	64360000.0	64370000.0	48.0	46.972190856933594	5.348934650421143
1.0	64430000.0	64440000.0	55.0	50.22652053833008	5.81826639175415
1.0	64450000.0	64460000.0	45.0	53.89020538330078	6.3080620765686035
1.0	64490000.0	64500000.0	55.0	58.4825325012207	6.910864353179932
1.0	64520000.0	64530000.0	48.0	60.017112731933594	7.0871453285217285
1.0	64560000.0	64570000.0	60.0	57.223541259765625	6.787611961364746
1.0	64600000.0	64610000.0	42.0	54.25089645385742	6.301440715789795
1.0	64770000.0	64780000.0	47.0	53.61748504638672	6.217459201812744
1.0	65020000.0	65030000.0	33.0	49.79542922973633	5.739614009857178
1.0	65200000.0	65210000.0	51.0	52.76093292236328	6.123644828796387
1.0	65240000.0	65250000.0	30.0	40.22835159301758	4.411395072937012
1.0	65300000.0	65310000.0	28.0	35.69728469848633	3.8065333366394043
1.0	65400000.0	65410000.0	44.0	42.068199157714844	4.646659851074219
1.0	65440000.0	65450000.0	29.0	41.621952056884766	4.596140384674072
1.0	65510000.0	65520000.0	28.0	39.791908264160156	4.35791015625
1.0	65520000.0	65530000.0	34.0	41.1815071105957	4.536517143249512
1.0	65680000.0	65690000.0	32.0	43.663963317871094	4.864272117614746
1.0	65700000.0	65710000.0	54.0	55.7017822265625	6.4796295166015625
1.0	65760000.0	65770000.0	56.0	52.27446365356445	6.109629154205322
1.0	65780000.0	65790000.0	47.0	53.39731979370117	6.23184061050415
1.0	65790000.0	65800000.0	52.0	52.911216735839844	6.226131916046143
1.0	65850000.0	65860000.0	40.0	43.32550811767578	4.856630325317383
1.0	65900000.0	65910000.0	31.0	43.75489044189453	4.883026599884033
1.0	65920000.0	65930000.0	42.0	42.0374755859375	4.665844440460205
1.0	65940000.0	65950000.0	42.0	49.19437026977539	5.621701717376709
1.0	65960000.0	65970000.0	56.0	48.540077209472656	5.564454555511475
1.0	65990000.0	66000000.0	56.0	54.81391143798828	6.367848873138428
1.0	66030000.0	66040000.0	54.0	60.041351318359375	7.021977424621582
1.0	66060000.0	66070000.0	62.0	60.22027587890625	7.014843940734863
1.0	66100000.0	66110000.0	64.0	66.62065124511719	7.745246887207031
1.0	66120000.0	66130000.0	78.0	71.89315032958984	8.26867389678955
1.0	66160000.0	66170000.0	63.0	69.91615295410156	8.049966812133789
1.0	66220000.0	66230000.0	58.0	71.0445785522461	8.141031265258789
1.0	66320000.0	66330000.0	72.0	81.9815673828125	9.174665451049805
1.0	66350000.0	66360000.0	56.0	69.90172576904297	8.077177047729492
1.0	66360000.0	66370000.0	76.0	80.41717529296875	9.020597457885742
1.0	66370000.0	66380000.0	71.0	75.35850524902344	8.577898025512695
1.0	66410000.0	66420000.0	49.0	61.13695526123047	7.085741996765137
1.0	66440000.0	66450000.0	72.0	79.03068542480469	8.919181823730469
1.0	66460000.0	66470000.0	61.0	77.58757019042969	8.769688606262207
1.0	66470000.0	66480000.0	75.0	79.91361236572266	8.999857902526855
1.0	66520000.0	66530000.0	76.0	79.15782165527344	8.931132316589355
1.0	66620000.0	66630000.0	69.0	76.30682373046875	8.73827075958252
1.0	66810000.0	66820000.0	58.0	59.403076171875	7.005216121673584
1.0	66870000.0	66880000.0	54.0	58.57856369018555	6.870044708251953
1.0	66910000.0	66920000.0	48.0	61.554283142089844	7.167059898376465
1.0	66940000.0	66950000.0	43.0	50.5864372253418	5.823304653167725
1.0	66950000.0	66960000.0	40.0	51.93928909301758	6.032858848571777
1.0	66960000.0	66970000.0	75.0	71.69387817382812	8.23809814453125
1.0	66980000.0	66990000.0	70.0	71.40232849121094	8.213661193847656
1.0	66990000.0	67000000.0	58.0	65.45549774169922	7.616158485412598
1.0	67030000.0	67040000.0	66.0	75.33415222167969	8.623991012573242
1.0	67060000.0	67070000.0	56.0	76.42903137207031	8.698026657104492
1.0	67110000.0	67120000.0	50.0	71.32936096191406	8.204971313476562
1.0	67130000.0	67140000.0	69.0	67.58683013916016	7.895998477935791
1.0	67140000.0	67150000.0	79.0	67.71870422363281	7.8797478675842285
1.0	67160000.0	67170000.0	60.0	64.34941101074219	7.517510414123535
1.0	67200000.0	67210000.0	56.0	61.022613525390625	7.158012390136719
1.0	67230000.0	67240000.0	44.0	59.64518356323242	6.9716362953186035
1.0	67330000.0	67340000.0	47.0	52.028724670410156	6.070859432220459
1.0	67340000.0	67350000.0	49.0	54.82487106323242	6.445878505706787
1.0	67350000.0	67360000.0	55.0	50.37865447998047	5.8462958335876465
1.0	67480000.0	67490000.0	47.0	40.71094512939453	4.476904392242432
1.0	67510000.0	67520000.0	37.0	38.929664611816406	4.228735446929932
1.0	67550000.0	67560000.0	49.0	52.75981521606445	6.143703460693359
1.0	67620000.0	67630000.0	53.0	53.0828857421875	6.140034198760986
1.0	67690000.0	67700000.0	44.0	51.84812545776367	5.997047424316406
1.0	67750000.0	67760000.0	51.0	55.440162658691406	6.5286126136779785
1.0	67760000.0	67770000.0	44.0	57.18894577026367	6.709753513336182
1.0	67780000.0	67790000.0	36.0	54.74976348876953	6.44634485244751
1.0	67830000.0	67840000.0	39.0	45.58272171020508	5.188188076019287
1.0	67860000.0	67870000.0	29.0	41.00238800048828	4.518736362457275
1.0	67870000.0	67880000.0	43.0	40.81071090698242	4.490790367126465
1.0	67880000.0	67890000.0	30.0	40.70868682861328	4.4763689041137695
1.0	67910000.0	67920000.0	42.0	49.50749588012695	5.686474800109863
1.0	67930000.0	67940000.0	36.0	45.1295166015625	5.110509395599365
1.0	67940000.0	67950000.0	45.0	47.140933990478516	5.35177755355835
1.0	67980000.0	67990000.0	46.0	45.420650482177734	5.24594259262085
1.0	68050000.0	68060000.0	41.0	45.36870574951172	5.221644401550293
1.0	68060000.0	68070000.0	45.0	47.8342170715332	5.481515884399414
1.0	68170000.0	68180000.0	31.0	35.46767044067383	3.7874207496643066
1.0	68180000.0	68190000.0	32.0	35.8696174621582	3.8387694358825684
1.0	68270000.0	68280000.0	39.0	41.04683303833008	4.523626804351807
1.0	68320000.0	68330000.0	43.0	45.703125	5.177823066711426
1.0	68350000.0	68360000.0	36.0	45.07358932495117	5.133068561553955
1.0	68490000.0	68500000.0	59.0	51.77458953857422	6.056347370147705
1.0	68530000.0	68540000.0	49.0	52.2847900390625	6.140437602996826
1.0	68570000.0	68580000.0	44.0	41.90407943725586	4.688596248626709
1.0	68590000.0	68600000.0	31.0	38.81129455566406	4.221318244934082
1.0	68660000.0	68670000.0	32.0	44.643272399902344	4.998380661010742
1.0	68690000.0	68700000.0	37.0	41.02943420410156	4.550878047943115
1.0	68720000.0	68730000.0	73.0	59.060951232910156	6.979191780090332
1.0	68960000.0	68970000.0	67.0	69.49017333984375	8.018710136413574
1.0	68980000.0	68990000.0	83.0	82.61637878417969	9.215509414672852
1.0	69020000.0	69030000.0	91.0	90.22052001953125	9.719144821166992
1.0	69080000.0	69090000.0	94.0	95.94978332519531	9.859382629394531
1.0	69100000.0	69110000.0	84.0	95.31517791748047	9.673354148864746
1.0	69110000.0	69120000.0	106.0	97.67766571044922	9.907590866088867
1.0	69260000.0	69270000.0	114.0	106.75496673583984	10.196615219116211
1.0	69280000.0	69290000.0	109.0	106.17985534667969	10.134855270385742
1.0	69320000.0	69330000.0	113.0	112.05351257324219	10.483503341674805
1.0	69370000.0	69380000.0	107.0	115.65080261230469	10.672591209411621
1.0	69380000.0	69390000.0	106.0	108.88432312011719	10.26905345916748
1.0	69410000.0	69420000.0	132.0	121.4018783569336	11.139240264892578
1.0	69660000.0	69670000.0	119.0	123.8866195678711	11.256953239440918
1.0	69680000.0	69690000.0	107.0	119.38426208496094	10.890942573547363
1.0	69690000.0	69700000.0	113.0	120.32331848144531	11.058053970336914
1.0	69710000.0	69720000.0	107.0	123.19902038574219	11.122636795043945
1.0	69790000.0	69800000.0	141.0	124.45957946777344	11.293865203857422
1.0	69810000.0	69820000.0	132.0	123.79490661621094	11.232698440551758
1.0	69840000.0	69850000.0	117.0	123.3524398803711	11.109234809875488
1.0	69880000.0	69890000.0	122.0	126.03379821777344	11.260995864868164
1.0	69990000.0	70000000.0	106.0	124.56114196777344	11.168792724609375
1.0	70040000.0	70050000.0	106.0	112.31095886230469	10.479707717895508
1.0	70070000.0	70080000.0	112.0	118.838134765625	10.848607063293457
1.0	70080000.0	70090000.0	106.0	120.86295318603516	10.981000900268555
1.0	70100000.0	70110000.0	112.0	119.18367004394531	10.88400936126709
1.0	70180000.0	70190000.0	94.0	110.86296081542969	10.421366691589355
1.0	70200000.0	70210000.0	88.0	98.3016586303711	10.100707054138184
1.0	70410000.0	70420000.0	94.0	93.54773712158203	9.745704650878906
1.0	70450000.0	70460000.0	94.0	90.69062805175781	9.405591011047363
1.0	70480000.0	70490000.0	80.0	93.7182388305664	9.569764137268066
1.0	70510000.0	70520000.0	79.0	89.39115142822266	9.468244552612305
1.0	70540000.0	70550000.0	86.0	78.75431823730469	8.72906494140625
1.0	70550000.0	70560000.0	94.0	81.73054504394531	8.819818496704102
1.0	70650000.0	70660000.0	45.0	48.02240753173828	5.47286319732666
1.0	70660000.0	70670000.0	35.0	43.630592346191406	4.870589733123779
1.0	70670000.0	70680000.0	25.0	42.53498458862305	4.732485294342041
1.0	70770000.0	70780000.0	38.0	42.629615783691406	4.732349872589111
1.0	70880000.0	70890000.0	40.0	43.32931137084961	4.8323259353637695
1.0	70900000.0	70910000.0	33.0	46.891788482666016	5.301638603210449
1.0	71010000.0	71020000.0	87.0	81.3359603881836	9.08112621307373
1.0	71210000.0	71220000.0	100.0	100.11260223388672	10.355986595153809
1.0	71330000.0	71340000.0	128.0	110.15087890625	10.347930908203125
1.0	71350000.0	71360000.0	97.0	111.37081146240234	10.425470352172852
1.0	71450000.0	71460000.0	97.0	100.229248046875	10.159403800964355
1.0	71530000.0	71540000.0	45.0	53.408958435058594	6.119175910949707
1.0	71550000.0	71560000.0	60.0	76.39408874511719	8.623026847839355
1.0	71580000.0	71590000.0	67.0	77.94278717041016	8.739572525024414
1.0	71650000.0	71660000.0	81.0	87.8840103149414	9.303735733032227
1.0	71740000.0	71750000.0	65.0	93.82120513916016	9.771087646484375
1.0	71890000.0	71900000.0	90.0	91.26994323730469	9.61384105682373
1.0	71900000.0	71910000.0	101.0	101.05047607421875	9.909791946411133
1.0	71940000.0	71950000.0	88.0	101.20250701904297	9.91472339630127
1.0	71960000.0	71970000.0	100.0	105.50209045410156	10.262422561645508
1.0	72030000.0	72040000.0	100.0	107.01329040527344	10.21764087677002
1.0	72050000.0	72060000.0	95.0	103.72908020019531	10.119010925292969
1.0	72070000.0	72080000.0	101.0	110.70597839355469	10.417776107788086
1.0	72100000.0	72110000.0	111.0	117.33134460449219	10.804060935974121
1.0	72110000.0	72120000.0	109.0	118.41661071777344	10.875988006591797
1.0	72170000.0	72180000.0	117.0	116.93769836425781	10.84550666809082
1.0	72320000.0	72330000.0	143.0	105.7122573852539	10.132355690002441
1.0	72340000.0	72350000.0	93.0	102.7521743774414	9.939229965209961
1.0	72370000.0	72380000.0	94.0	107.9489517211914	10.255316734313965
1.0	72510000.0	72520000.0	105.0	116.4886703491211	10.721501350402832
1.0	72590000.0	72600000.0	137.0	123.6305923461914	11.125950813293457
1.0	72610000.0	72620000.0	110.0	127.80655670166016	11.379972457885742
1.0	72630000.0	72640000.0	120.0	128.7840118408203	11.439750671386719
1.0	72660000.0	72670000.0	102.0	132.889404296875	11.655191421508789
1.0	72670000.0	72680000.0	127.0	125.6880111694336	11.246726036071777
1.0	72800000.0	72810000.0	35.0	70.7746353149414	8.118115425109863
1.0	72810000.0	72820000.0	100.0	100.73138427734375	9.803861618041992
1.0	72880000.0	72890000.0	130.0	116.78047180175781	10.801148414611816
1.0	72950000.0	72960000.0	112.0	125.4109115600586	11.222597122192383
1.0	72980000.0	72990000.0	118.0	126.61246490478516	11.35241413116455
1.0	73000000.0	73010000.0	113.0	128.8511199951172	11.489733695983887
1.0	73020000.0	73030000.0	118.0	130.3366241455078	11.497750282287598
1.0	73060000.0	73070000.0	130.0	132.4357147216797	11.624765396118164
1.0	73100000.0	73110000.0	159.0	138.72244262695312	11.938203811645508
1.0	73150000.0	73160000.0	132.0	147.76702880859375	12.38313102722168
1.0	73160000.0	73170000.0	133.0	145.66114807128906	12.250158309936523
1.0	73170000.0	73180000.0	154.0	146.13699340820312	12.277301788330078
1.0	73190000.0	73200000.0	121.0	145.88893127441406	12.226698875427246
1.0	73220000.0	73230000.0	133.0	147.54342651367188	12.313013076782227
1.0	73290000.0	73300000.0	126.0	141.93675231933594	12.060623168945312
1.0	73310000.0	73320000.0	138.0	138.54510498046875	11.94001293182373
1.0	73380000.0	73390000.0	115.0	138.6912841796875	11.982516288757324
1.0	73430000.0	73440000.0	107.0	136.43460083007812	11.860908508300781
1.0	73460000.0	73470000.0	126.0	141.4657440185547	12.069172859191895
1.0	73500000.0	73510000.0	126.0	143.18092346191406	12.146930694580078
1.0	73530000.0	73540000.0	142.0	143.8977813720703	12.171051979064941
1.0	73550000.0	73560000.0	158.0	147.98143005371094	12.371152877807617
1.0	73590000.0	73600000.0	130.0	145.74517822265625	12.28950309753418
1.0	73630000.0	73640000.0	152.0	147.78921508789062	12.348603248596191
1.0	73640000.0	73650000.0	132.0	145.22036743164062	12.304935455322266
1.0	73680000.0	73690000.0	136.0	147.9878692626953	12.333992004394531
1.0	73750000.0	73760000.0	125.0	138.11996459960938	11.8793363571167
1.0	73810000.0	73820000.0	127.0	135.54832458496094	11.770200729370117
1.0	73910000.0	73920000.0	95.0	117.7413558959961	10.729371070861816
1.0	73970000.0	73980000.0	101.0	120.38896179199219	11.042204856872559
1.0	74060000.0	74070000.0	97.0	112.8614730834961	10.589564323425293
1.0	74080000.0	74090000.0	108.0	109.80778503417969	10.403359413146973
1.0	74100000.0	74110000.0	94.0	110.9757080078125	10.529455184936523
1.0	74120000.0	74130000.0	102.0	110.64556884765625	10.733804702758789
1.0	74240000.0	74250000.0	73.0	100.23286437988281	9.886453628540039
1.0	74270000.0	74280000.0	74.0	101.2098159790039	9.95423412322998
1.0	74360000.0	74370000.0	84.0	101.59751892089844	10.111371040344238
1.0	74400000.0	74410000.0	87.0	104.35835266113281	10.242815971374512
1.0	74440000.0	74450000.0	73.0	101.49346923828125	10.213571548461914
1.0	74450000.0	74460000.0	95.0	106.87602233886719	10.567652702331543
1.0	74460000.0	74470000.0	91.0	94.32303619384766	9.985189437866211
1.0	74470000.0	74480000.0	83.0	93.35296630859375	9.904638290405273
1.0	74550000.0	74560000.0	95.0	112.5357437133789	11.169439315795898
1.0	74760000.0	74770000.0	84.0	89.34293365478516	9.617453575134277
1.0	74780000.0	74790000.0	78.0	91.76148986816406	9.415385246276855
1.0	74790000.0	74800000.0	80.0	88.54834747314453	9.227018356323242
1.0	74830000.0	74840000.0	85.0	93.05323028564453	9.517212867736816
1.0	74940000.0	74950000.0	105.0	102.84623718261719	10.372957229614258
1.0	75020000.0	75030000.0	100.0	96.64131927490234	10.080811500549316
1.0	75120000.0	75130000.0	109.0	98.65834045410156	9.837608337402344
1.0	75190000.0	75200000.0	49.0	55.55531692504883	6.416394233703613
1.0	75240000.0	75250000.0	86.0	90.73438262939453	9.771852493286133
1.0	75260000.0	75270000.0	94.0	96.15104675292969	10.164117813110352
1.0	75270000.0	75280000.0	72.0	90.35804748535156	9.731160163879395
1.0	75420000.0	75430000.0	111.0	122.25987243652344	11.052268028259277
1.0	75460000.0	75470000.0	113.0	126.3160400390625	11.283394813537598
1.0	75470000.0	75480000.0	125.0	127.76441955566406	11.53174877166748
1.0	75560000.0	75570000.0	116.0	121.5802230834961	11.026220321655273
1.0	75610000.0	75620000.0	108.0	114.34434509277344	10.746698379516602
1.0	75670000.0	75680000.0	89.0	103.69194030761719	9.999735832214355
1.0	75680000.0	75690000.0	90.0	106.88771057128906	10.20947265625
1.0	75760000.0	75770000.0	89.0	98.0320053100586	9.76844310760498
1.0	75780000.0	75790000.0	94.0	98.40119934082031	9.809032440185547
1.0	75820000.0	75830000.0	98.0	103.8430404663086	10.081364631652832
1.0	75860000.0	75870000.0	93.0	99.10089874267578	9.819119453430176
1.0	75890000.0	75900000.0	105.0	96.7333984375	9.654008865356445
1.0	75950000.0	75960000.0	75.0	96.3794174194336	9.749475479125977
1.0	76010000.0	76020000.0	81.0	92.89227294921875	9.694765090942383
1.0	76170000.0	76180000.0	70.0	72.53996276855469	8.436304092407227
1.0	76270000.0	76280000.0	40.0	56.08673095703125	6.468519687652588
1.0	76340000.0	76350000.0	72.0	80.4490966796875	9.002462387084961
1.0	76410000.0	76420000.0	87.0	83.98400115966797	9.297407150268555
1.0	76470000.0	76480000.0	78.0	80.5108413696289	9.043401718139648
1.0	76620000.0	76630000.0	63.0	75.1491470336914	8.523138046264648
1.0	76700000.0	76710000.0	95.0	94.9251708984375	9.579858779907227
1.0	76710000.0	76720000.0	101.0	97.73500061035156	9.799003601074219
1.0	76720000.0	76730000.0	79.0	95.29146575927734	9.578207969665527
1.0	76760000.0	76770000.0	87.0	98.222900390625	9.842126846313477
1.0	76810000.0	76820000.0	86.0	100.54174041748047	9.877824783325195
1.0	76870000.0	76880000.0	91.0	100.35809326171875	9.882613182067871
1.0	76930000.0	76940000.0	92.0	94.52445220947266	9.532344818115234
1.0	76940000.0	76950000.0	97.0	88.02207946777344	9.566362380981445
1.0	76970000.0	76980000.0	73.0	88.81411743164062	9.208120346069336
1.0	77030000.0	77040000.0	54.0	85.91380310058594	9.068986892700195
1.0	77090000.0	77100000.0	92.0	86.66461181640625	9.206562042236328
1.0	77130000.0	77140000.0	68.0	77.41859436035156	8.710512161254883
1.0	77140000.0	77150000.0	80.0	90.67726135253906	9.597559928894043
1.0	77210000.0	77220000.0	119.0	98.8936996459961	10.342266082763672
1.0	77280000.0	77290000.0	103.0	101.05909729003906	10.03865909576416
1.0	77310000.0	77320000.0	83.0	101.15377044677734	10.052474975585938
1.0	77350000.0	77360000.0	118.0	97.38455200195312	10.099350929260254
1.0	77390000.0	77400000.0	105.0	92.82556915283203	9.596153259277344
1.0	77410000.0	77420000.0	100.0	89.51985168457031	9.2454195022583
1.0	77440000.0	77450000.0	87.0	96.01812744140625	10.108363151550293
1.0	77480000.0	77490000.0	84.0	85.4995346069336	9.29101276397705
1.0	77510000.0	77520000.0	77.0	85.68756103515625	10.339038848876953
1.0	77540000.0	77550000.0	68.0	82.93132019042969	18.240318298339844
1.0	77620000.0	77630000.0	41.0	49.432167053222656	5.637221813201904
1.0	77640000.0	77650000.0	56.0	55.21245193481445	6.375365257263184
1.0	77700000.0	77710000.0	74.0	75.77052307128906	8.622515678405762
1.0	77730000.0	77740000.0	69.0	75.61831665039062	8.594926834106445
1.0	77780000.0	77790000.0	77.0	70.68446350097656	8.164329528808594
1.0	77810000.0	77820000.0	75.0	72.03043365478516	8.228853225708008
1.0	77820000.0	77830000.0	66.0	76.28279113769531	8.625657081604004
1.0	77990000.0	78000000.0	53.0	52.50126266479492	6.16155481338501
1.0	78070000.0	78080000.0	26.0	45.27473068237305	5.0845794677734375
1.0	78180000.0	78190000.0	37.0	40.00233459472656	4.381363868713379
1.0	78220000.0	78230000.0	41.0	39.823028564453125	4.387317657470703
1.0	78280000.0	78290000.0	24.0	38.952903747558594	4.243324279785156
1.0	78370000.0	78380000.0	37.0	47.04445266723633	5.3517961502075195
1.0	78480000.0	78490000.0	53.0	45.46638488769531	5.112465858459473
1.0	78550000.0	78560000.0	39.0	44.61602020263672	5.015554428100586
1.0	78820000.0	78830000.0	60.0	67.62565612792969	7.876734733581543
1.0	78840000.0	78850000.0	67.0	69.47840881347656	8.107328414916992
1.0	78870000.0	78880000.0	73.0	79.43048858642578	8.983175277709961
1.0	78890000.0	78900000.0	80.0	78.10064697265625	8.859627723693848
1.0	78930000.0	78940000.0	78.0	76.88307189941406	8.577727317810059
1.0	78970000.0	78980000.0	83.0	86.59033966064453	9.52269172668457
1.0	78980000.0	78990000.0	98.0	84.954345703125	9.320100784301758
1.0	78990000.0	79000000.0	65.0	87.15167236328125	9.273425102233887
1.0	79080000.0	79090000.0	92.0	63.03410720825195	7.302685737609863
1.0	79090000.0	79100000.0	68.0	80.95021057128906	8.877620697021484
1.0	79120000.0	79130000.0	46.0	69.2159652709961	7.938587188720703
1.0	79220000.0	79230000.0	91.0	93.03738403320312	9.684980392456055
1.0	79240000.0	79250000.0	95.0	97.98612213134766	10.179595947265625
1.0	79260000.0	79270000.0	92.0	102.9275131225586	10.114848136901855
1.0	79350000.0	79360000.0	106.0	114.07508850097656	10.600540161132812
1.0	79570000.0	79580000.0	104.0	118.6382827758789	10.852816581726074
1.0	79630000.0	79640000.0	111.0	105.30572509765625	10.261693000793457
1.0	79670000.0	79680000.0	112.0	123.40522766113281	11.133461952209473
1.0	79710000.0	79720000.0	105.0	118.3434829711914	10.833707809448242
1.0	79720000.0	79730000.0	114.0	112.6746597290039	10.481579780578613
1.0	79730000.0	79740000.0	100.0	115.12275695800781	10.622180938720703
1.0	79760000.0	79770000.0	124.0	123.354248046875	11.16261100769043
1.0	79920000.0	79930000.0	129.0	125.7900161743164	11.27392578125
1.0	79960000.0	79970000.0	109.0	116.94645690917969	10.739858627319336
1.0	80030000.0	80040000.0	114.0	109.97579193115234	10.547609329223633
1.0	80190000.0	80200000.0	92.0	109.35505676269531	10.33922290802002
1.0	80250000.0	80260000.0	104.0	109.44950866699219	10.418240547180176
1.0	80290000.0	80300000.0	103.0	111.83853912353516	10.46679973602295
1.0	80340000.0	80350000.0	113.0	111.08161926269531	10.596888542175293
1.0	80360000.0	80370000.0	103.0	112.52976989746094	10.686014175415039
1.0	80450000.0	80460000.0	117.0	114.67500305175781	10.648016929626465
1.0	80500000.0	80510000.0	117.0	116.2648696899414	10.78196907043457
1.0	80680000.0	80690000.0	100.0	107.00921630859375	10.5188570022583
1.0	80690000.0	80700000.0	106.0	121.13873291015625	10.973872184753418
1.0	80740000.0	80750000.0	111.0	127.06404876708984	11.344095230102539
1.0	80820000.0	80830000.0	126.0	122.55986022949219	11.06799030303955
1.0	80870000.0	80880000.0	80.0	90.50907135009766	9.682401657104492
1.0	80910000.0	80920000.0	106.0	117.29927062988281	10.772298812866211
1.0	80980000.0	80990000.0	96.0	114.8001708984375	10.619084358215332
1.0	81010000.0	81020000.0	99.0	112.93614196777344	10.568050384521484
1.0	81050000.0	81060000.0	88.0	113.95729064941406	10.60959243774414
1.0	81100000.0	81110000.0	88.0	109.53302001953125	10.34869384765625
1.0	81180000.0	81190000.0	108.0	108.6523666381836	10.286977767944336
1.0	81200000.0	81210000.0	108.0	98.39300537109375	10.034992218017578
1.0	81260000.0	81270000.0	108.0	107.43782806396484	10.245234489440918
1.0	81280000.0	81290000.0	107.0	111.38692474365234	10.457210540771484
1.0	81330000.0	81340000.0	109.0	109.3504867553711	10.329522132873535
1.0	81360000.0	81370000.0	120.0	111.8814926147461	10.484064102172852
1.0	81370000.0	81380000.0	102.0	111.4817886352539	10.450573921203613
1.0	81430000.0	81440000.0	134.0	107.2255630493164	10.241742134094238
1.0	81510000.0	81520000.0	99.0	109.8998031616211	10.348679542541504
1.0	81530000.0	81540000.0	97.0	116.77066802978516	10.740909576416016
1.0	81560000.0	81570000.0	96.0	115.03646087646484	10.666770935058594
1.0	81620000.0	81630000.0	113.0	110.17964172363281	10.376163482666016
1.0	81700000.0	81710000.0	105.0	99.40660095214844	9.787145614624023
1.0	81740000.0	81750000.0	101.0	102.0864486694336	9.978937149047852
1.0	81760000.0	81770000.0	80.0	97.19471740722656	9.663191795349121
1.0	81770000.0	81780000.0	98.0	96.60651397705078	9.640360832214355
1.0	81790000.0	81800000.0	83.0	95.31764221191406	9.555063247680664
1.0	81800000.0	81810000.0	94.0	92.87971496582031	9.423360824584961
1.0	81940000.0	81950000.0	82.0	82.5089111328125	9.17009162902832
1.0	81970000.0	81980000.0	72.0	79.32039642333984	8.623583793640137
1.0	81990000.0	82000000.0	71.0	80.1010971069336	8.72761058807373
1.0	82050000.0	82060000.0	85.0	81.6262435913086	9.053254127502441
1.0	82060000.0	82070000.0	77.0	81.34901428222656	8.834365844726562
1.0	82080000.0	82090000.0	74.0	82.72455596923828	8.880743026733398
1.0	82100000.0	82110000.0	92.0	85.0179443359375	9.263590812683105
1.0	82120000.0	82130000.0	67.0	83.23974609375	8.864322662353516
1.0	82160000.0	82170000.0	85.0	76.17053985595703	8.635149955749512
1.0	82240000.0	82250000.0	90.0	80.53102111816406	8.73144245147705
1.0	82270000.0	82280000.0	71.0	76.25762176513672	8.624724388122559
1.0	82300000.0	82310000.0	73.0	79.16650390625	8.86146068572998
1.0	82350000.0	82360000.0	84.0	82.74684143066406	8.894810676574707
1.0	82410000.0	82420000.0	80.0	89.77140045166016	9.329195022583008
1.0	82510000.0	82520000.0	93.0	92.56734466552734	9.469426155090332
1.0	82560000.0	82570000.0	97.0	94.93408203125	9.625314712524414
1.0	82580000.0	82590000.0	83.0	97.37259674072266	9.720562934875488
1.0	82660000.0	82670000.0	117.0	99.0731201171875	9.94072151184082
1.0	82720000.0	82730000.0	83.0	85.8535385131836	9.297201156616211
1.0	82770000.0	82780000.0	110.0	106.69683837890625	10.285310745239258
1.0	82800000.0	82810000.0	117.0	105.53657531738281	10.12574291229248
1.0	82810000.0	82820000.0	88.0	111.17948150634766	10.458501815795898
1.0	82940000.0	82950000.0	100.0	122.1702651977539	11.055450439453125
1.0	83040000.0	83050000.0	105.0	125.9351577758789	11.229364395141602
1.0	83110000.0	83120000.0	129.0	123.20072174072266	11.101584434509277
1.0	83170000.0	83180000.0	119.0	123.9410629272461	11.135375022888184
1.0	83230000.0	83240000.0	90.0	119.063720703125	10.882251739501953
1.0	83240000.0	83250000.0	93.0	106.10250091552734	10.18665885925293
1.0	83280000.0	83290000.0	100.0	110.8001937866211	10.420463562011719
1.0	83350000.0	83360000.0	113.0	114.476806640625	10.636276245117188
1.0	83390000.0	83400000.0	93.0	111.53961181640625	10.445009231567383
1.0	83410000.0	83420000.0	123.0	113.16436767578125	10.56646728515625
1.0	83510000.0	83520000.0	97.0	104.01805114746094	10.070015907287598
1.0	83530000.0	83540000.0	83.0	93.76814270019531	9.719709396362305
1.0	83540000.0	83550000.0	85.0	101.7818374633789	11.166834831237793
1.0	83790000.0	83800000.0	26.0	22.278356552124023	14.918912887573242
1.0	83860000.0	83870000.0	21.0	27.940196990966797	3.0980398654937744
1.0	83870000.0	83880000.0	23.0	28.84206199645996	2.972943067550659
1.0	83890000.0	83900000.0	28.0	29.613201141357422	3.0532689094543457
1.0	83920000.0	83930000.0	44.0	31.17654800415039	3.2291316986083984
1.0	83950000.0	83960000.0	41.0	39.704524993896484	4.377150535583496
1.0	83960000.0	83970000.0	80.0	61.5827751159668	7.187005043029785
1.0	84120000.0	84130000.0	69.0	79.64839935302734	8.753754615783691
1.0	84150000.0	84160000.0	39.0	54.434410095214844	6.341310977935791
1.0	84190000.0	84200000.0	51.0	65.71930694580078	7.682576656341553
1.0	84290000.0	84300000.0	45.0	55.1291389465332	6.475831508636475
1.0	84400000.0	84410000.0	45.0	51.77741622924805	5.96999454498291
1.0	84450000.0	84460000.0	47.0	54.484214782714844	6.3527512550354
1.0	84580000.0	84590000.0	55.0	50.955543518066406	5.88352108001709
1.0	84590000.0	84600000.0	40.0	48.64504623413086	5.568544864654541
1.0	84620000.0	84630000.0	41.0	48.465065002441406	5.509345054626465
1.0	84630000.0	84640000.0	39.0	49.62440490722656	5.639775276184082
1.0	84640000.0	84650000.0	37.0	48.47205352783203	5.511646747589111
1.0	84650000.0	84660000.0	49.0	46.59229278564453	5.255162239074707
1.0	84720000.0	84730000.0	49.0	43.93305206298828	4.904898166656494
1.0	84740000.0	84750000.0	43.0	47.97888946533203	5.449679374694824
1.0	84830000.0	84840000.0	40.0	46.10303497314453	5.196710109710693
1.0	84860000.0	84870000.0	53.0	47.55759811401367	5.415618419647217
1.0	84900000.0	84910000.0	35.0	46.08518600463867	5.245152950286865
1.0	84940000.0	84950000.0	42.0	48.63785171508789	5.55331563949585
1.0	84950000.0	84960000.0	35.0	39.759361267089844	4.0813703536987305
1.0	85090000.0	85100000.0	40.0	52.237205505371094	6.054081439971924
1.0	85140000.0	85150000.0	33.0	44.40401077270508	4.968118190765381
1.0	85170000.0	85180000.0	50.0	51.75952911376953	6.036138534545898
1.0	85230000.0	85240000.0	53.0	55.06591796875	6.375311374664307
1.0	85260000.0	85270000.0	48.0	57.43583297729492	6.712034702301025
1.0	85320000.0	85330000.0	51.0	50.329490661621094	5.81394100189209
1.0	85360000.0	85370000.0	52.0	61.13116455078125	7.130694389343262
1.0	85460000.0	85470000.0	48.0	49.96181106567383	5.74651575088501
1.0	85510000.0	85520000.0	47.0	54.51262664794922	6.307372093200684
1.0	85560000.0	85570000.0	45.0	51.35857009887695	5.961751937866211
1.0	85640000.0	85650000.0	37.0	45.4444580078125	5.102786064147949
1.0	85750000.0	85760000.0	38.0	42.6583137512207	4.745450019836426
1.0	85780000.0	85790000.0	38.0	41.67975997924805	4.657844543457031
1.0	85800000.0	85810000.0	46.0	42.567291259765625	4.743700981140137
1.0	85860000.0	85870000.0	39.0	44.94962692260742	5.0568437576293945
1.0	85990000.0	86000000.0	118.0	56.385047912597656	6.571087837219238
1.0	86000000.0	86010000.0	81.0	58.400115966796875	6.874536037445068
1.0	86050000.0	86060000.0	53.0	60.26744842529297	7.129988193511963
1.0	86060000.0	86070000.0	31.0	53.91121292114258	6.422199249267578
1.0	86090000.0	86100000.0	42.0	45.30927276611328	5.088011741638184
1.0	86160000.0	86170000.0	46.0	43.85789108276367	4.902298927307129
1.0	86170000.0	86180000.0	57.0	47.5364875793457	5.396811485290527
1.0	86220000.0	86230000.0	63.0	65.47919464111328	7.676026344299316
1.0	86320000.0	86330000.0	62.0	79.26918029785156	8.92440414428711
1.0	86330000.0	86340000.0	83.0	62.371177673339844	7.268515586853027
1.0	86370000.0	86380000.0	76.0	81.60245513916016	9.119051933288574
1.0	86460000.0	86470000.0	85.0	86.01827239990234	9.461065292358398
1.0	86530000.0	86540000.0	65.0	91.70672607421875	9.621337890625
1.0	86880000.0	86890000.0	49.0	53.81895065307617	6.185458183288574
1.0	87080000.0	87090000.0	51.0	54.52396774291992	6.349687099456787
1.0	87150000.0	87160000.0	38.0	52.974945068359375	6.166298866271973
1.0	87180000.0	87190000.0	24.0	43.72311782836914	4.872150421142578
1.0	87250000.0	87260000.0	42.0	45.370750427246094	5.128657341003418
1.0	87260000.0	87270000.0	47.0	44.955535888671875	5.067089557647705
1.0	87320000.0	87330000.0	44.0	43.022216796875	4.779277801513672
1.0	87360000.0	87370000.0	30.0	36.924705505371094	3.9674010276794434
1.0	87650000.0	87660000.0	59.0	60.93953323364258	7.13979434967041
1.0	87660000.0	87670000.0	55.0	49.64508056640625	5.6771039962768555
1.0	87670000.0	87680000.0	55.0	57.63808059692383	6.7592902183532715
1.0	87720000.0	87730000.0	74.0	64.00556945800781	7.471488952636719
1.0	87840000.0	87850000.0	58.0	64.88780212402344	7.61818790435791
1.0	87890000.0	87900000.0	64.0	57.6386833190918	6.740133762359619
1.0	87900000.0	87910000.0	49.0	54.3297233581543	6.31063175201416
1.0	87970000.0	87980000.0	56.0	59.56596755981445	6.943126678466797
1.0	88030000.0	88040000.0	66.0	66.64664459228516	7.7594780921936035
1.0	88040000.0	88050000.0	67.0	61.114646911621094	7.119585990905762
1.0	88080000.0	88090000.0	58.0	62.20757293701172	7.266463279724121
1.0	88170000.0	88180000.0	60.0	60.22520065307617	7.011578559875488
1.0	88210000.0	88220000.0	54.0	61.04899978637695	7.119981288909912
1.0	88270000.0	88280000.0	66.0	57.1484260559082	6.5854315757751465
1.0	88380000.0	88390000.0	67.0	69.52571105957031	8.09367847442627
1.0	88400000.0	88410000.0	62.0	64.9214096069336	7.619996070861816
1.0	88430000.0	88440000.0	46.0	65.75370788574219	7.716381072998047
1.0	88570000.0	88580000.0	63.0	61.9481201171875	7.234490871429443
1.0	88630000.0	88640000.0	49.0	60.11211013793945	6.989178657531738
1.0	88660000.0	88670000.0	59.0	60.83618927001953	7.1091790199279785
1.0	88730000.0	88740000.0	81.0	65.3095703125	7.633517265319824
1.0	88750000.0	88760000.0	50.0	61.5535774230957	7.236734867095947
1.0	88810000.0	88820000.0	38.0	46.21913146972656	5.28240442276001
1.0	88840000.0	88850000.0	62.0	62.94145584106445	7.364725589752197
1.0	88880000.0	88890000.0	76.0	71.22590637207031	8.217229843139648
1.0	88900000.0	88910000.0	78.0	74.75719451904297	8.547544479370117
1.0	89020000.0	89030000.0	68.0	64.262939453125	7.511724948883057
1.0	89030000.0	89040000.0	73.0	62.17975997924805	7.291840553283691
1.0	89040000.0	89050000.0	39.0	63.38878631591797	7.447985649108887
1.0	89080000.0	89090000.0	54.0	62.135528564453125	7.281078338623047
1.0	89100000.0	89110000.0	54.0	58.4490966796875	6.880290985107422
1.0	89190000.0	89200000.0	53.0	43.442466735839844	4.8345046043396
1.0	89200000.0	89210000.0	38.0	42.049415588378906	4.6522345542907715
1.0	89230000.0	89240000.0	37.0	40.675357818603516	4.467000961303711
1.0	89310000.0	89320000.0	31.0	40.089115142822266	4.3920769691467285
1.0	89320000.0	89330000.0	37.0	36.96604537963867	3.977090358734131
1.0	89350000.0	89360000.0	37.0	36.56906509399414	3.928020477294922
1.0	89430000.0	89440000.0	41.0	39.83513641357422	4.360051155090332
1.0	89500000.0	89510000.0	41.0	43.77725601196289	4.888913154602051
1.0	89650000.0	89660000.0	49.0	56.198097229003906	6.544580936431885
1.0	89660000.0	89670000.0	53.0	51.38496017456055	5.938665866851807
1.0	89760000.0	89770000.0	49.0	60.02350616455078	7.044362545013428
1.0	89800000.0	89810000.0	56.0	55.74019241333008	6.56998348236084
1.0	89820000.0	89830000.0	37.0	50.97801208496094	5.82579231262207
1.0	89890000.0	89900000.0	57.0	48.16168975830078	5.526289939880371
1.0	90000000.0	90010000.0	40.0	42.805877685546875	4.760073184967041
1.0	90010000.0	90020000.0	42.0	42.684471130371094	4.738993167877197
1.0	90060000.0	90070000.0	31.0	41.09760284423828	4.53195858001709
1.0	90100000.0	90110000.0	50.0	50.52155303955078	5.865499019622803
1.0	90230000.0	90240000.0	57.0	60.856910705566406	7.0909104347229
1.0	90250000.0	90260000.0	47.0	55.864349365234375	6.503989219665527
1.0	90280000.0	90290000.0	51.0	45.209388732910156	5.14702844619751
1.0	90360000.0	90370000.0	47.0	39.374427795410156	4.294358253479004
1.0	90370000.0	90380000.0	38.0	40.47795486450195	4.4430718421936035
1.0	90540000.0	90550000.0	60.0	62.05426788330078	7.24146032333374
1.0	90550000.0	90560000.0	66.0	63.72075271606445	7.445903778076172
1.0	90610000.0	90620000.0	55.0	67.94923400878906	7.914397239685059
1.0	90760000.0	90770000.0	77.0	74.64281463623047	8.564949035644531
1.0	90820000.0	90830000.0	77.0	78.17837524414062	8.863080978393555
1.0	90890000.0	90900000.0	106.0	85.94332885742188	9.47270393371582
1.0	90950000.0	90960000.0	74.0	84.56230163574219	9.328092575073242
1.0	91030000.0	91040000.0	70.0	89.48825073242188	9.686259269714355
1.0	91050000.0	91060000.0	92.0	91.90296173095703	9.884261131286621
1.0	91080000.0	91090000.0	77.0	86.68954467773438	9.453141212463379
1.0	91110000.0	91120000.0	94.0	85.8656234741211	9.430215835571289
1.0	91160000.0	91170000.0	87.0	84.51045989990234	9.362688064575195
1.0	91190000.0	91200000.0	59.0	70.96989440917969	8.175129890441895
1.0	91250000.0	91260000.0	58.0	68.97804260253906	8.028914451599121
1.0	91290000.0	91300000.0	63.0	64.3715591430664	7.489315986633301
1.0	91530000.0	91540000.0	59.0	49.41018295288086	5.6464128494262695
1.0	91550000.0	91560000.0	48.0	60.0709342956543	7.0306196212768555
1.0	91600000.0	91610000.0	45.0	59.88608932495117	7.009565830230713
1.0	91690000.0	91700000.0	56.0	70.0866928100586	8.090482711791992
1.0	91730000.0	91740000.0	73.0	69.86001586914062	8.082234382629395
1.0	91780000.0	91790000.0	61.0	74.40523529052734	8.540750503540039
1.0	91810000.0	91820000.0	70.0	73.77716064453125	8.487972259521484
1.0	91860000.0	91870000.0	66.0	71.81717681884766	8.258832931518555
1.0	91920000.0	91930000.0	53.0	57.03148651123047	6.72067403793335
1.0	91940000.0	91950000.0	59.0	65.43138122558594	7.597535610198975
1.0	92030000.0	92040000.0	48.0	56.128944396972656	6.56789493560791
1.0	92070000.0	92080000.0	30.0	48.38917922973633	5.563651084899902
1.0	92150000.0	92160000.0	39.0	47.3626594543457	5.491021156311035
1.0	92180000.0	92190000.0	42.0	49.23516082763672	5.742598056793213
1.0	92200000.0	92210000.0	41.0	41.08519744873047	4.556835651397705
1.0	92240000.0	92250000.0	25.0	45.210121154785156	5.174849033355713
1.0	92260000.0	92270000.0	32.0	42.376380920410156	4.771244525909424
1.0	92390000.0	92400000.0	58.0	52.08294677734375	6.004344940185547
1.0	92510000.0	92520000.0	53.0	58.7765007019043	6.918631076812744
1.0	92520000.0	92530000.0	60.0	55.6578483581543	6.527989387512207
1.0	92570000.0	92580000.0	36.0	46.922203063964844	5.297237396240234
1.0	92660000.0	92670000.0	52.0	51.33386993408203	5.960671424865723
1.0	92690000.0	92700000.0	60.0	42.177398681640625	4.739496231079102
1.0	92700000.0	92710000.0	37.0	42.81309127807617	4.8798828125
1.0	92750000.0	92760000.0	26.0	37.34395217895508	3.769382953643799
1.0	92780000.0	92790000.0	39.0	38.11012649536133	4.135080337524414
1.0	92810000.0	92820000.0	29.0	40.372398376464844	4.433027267456055
1.0	92870000.0	92880000.0	37.0	47.26936721801758	5.400968551635742
1.0	92880000.0	92890000.0	47.0	50.05176544189453	5.757157325744629
1.0	92950000.0	92960000.0	52.0	46.047645568847656	5.249508380889893
1.0	92960000.0	92970000.0	37.0	50.709686279296875	5.899655818939209
1.0	92990000.0	93000000.0	36.0	44.542728424072266	5.008332252502441
1.0	93020000.0	93030000.0	44.0	43.694793701171875	4.872136116027832
1.0	93030000.0	93040000.0	45.0	43.642723083496094	4.855996131896973
1.0	93060000.0	93070000.0	36.0	39.52701950073242	4.316546440124512
1.0	93110000.0	93120000.0	41.0	40.87281036376953	4.491634368896484
1.0	93220000.0	93230000.0	35.0	41.08183670043945	4.527181625366211
1.0	93300000.0	93310000.0	49.0	39.144081115722656	4.266811847686768
1.0	93360000.0	93370000.0	19.0	34.62171173095703	3.6689953804016113
1.0	93410000.0	93420000.0	36.0	45.80250930786133	5.161375999450684
1.0	93430000.0	93440000.0	45.0	49.43925094604492	5.652450084686279
1.0	93510000.0	93520000.0	41.0	52.96404266357422	6.115175724029541
1.0	93540000.0	93550000.0	29.0	41.769683837890625	4.648010730743408
1.0	93550000.0	93560000.0	42.0	39.82051467895508	4.357982635498047
1.0	93630000.0	93640000.0	26.0	40.798213958740234	4.480556964874268
1.0	93660000.0	93670000.0	27.0	36.959205627441406	3.976065158843994
1.0	93730000.0	93740000.0	45.0	35.88475036621094	3.8376362323760986
1.0	93750000.0	93760000.0	33.0	39.07912826538086	4.251368999481201
1.0	93880000.0	93890000.0	45.0	50.19214630126953	5.759535789489746
1.0	93960000.0	93970000.0	40.0	40.41082000732422	4.432457447052002
1.0	94040000.0	94050000.0	24.0	30.50619125366211	3.1684138774871826
1.0	94080000.0	94090000.0	31.0	30.89031410217285	3.21319580078125
1.0	94090000.0	94100000.0	36.0	36.449073791503906	3.9070281982421875
1.0	94130000.0	94140000.0	38.0	35.95161819458008	3.8449501991271973
1.0	94190000.0	94200000.0	36.0	39.42128372192383	4.311514854431152
1.0	94370000.0	94380000.0	37.0	38.607173919677734	4.216139793395996
1.0	94530000.0	94540000.0	32.0	43.94192886352539	4.98831033706665
1.0	94540000.0	94550000.0	38.0	47.821537017822266	5.478149890899658
1.0	94550000.0	94560000.0	41.0	49.778236389160156	5.760354042053223
1.0	94680000.0	94690000.0	38.0	46.795433044433594	5.327977180480957
1.0	94710000.0	94720000.0	37.0	44.9257926940918	5.058745384216309
1.0	94720000.0	94730000.0	35.0	46.65970993041992	5.387275695800781
1.0	94800000.0	94810000.0	38.0	44.00532913208008	4.932021141052246
1.0	94820000.0	94830000.0	42.0	49.733612060546875	5.699923992156982
1.0	94940000.0	94950000.0	34.0	37.996116638183594	4.114449501037598
1.0	94950000.0	94960000.0	33.0	38.09175109863281	4.127218723297119
1.0	95010000.0	95020000.0	36.0	40.37193298339844	4.44606876373291
1.0	95070000.0	95080000.0	51.0	34.428428649902344	3.651670455932617
1.0	95330000.0	95340000.0	30.0	34.17583465576172	3.617537260055542
1.0	95420000.0	95430000.0	25.0	37.007511138916016	3.980988025665283
1.0	95490000.0	95500000.0	30.0	39.466835021972656	4.306131839752197
1.0	95590000.0	95600000.0	42.0	42.47517776489258	4.734250068664551
1.0	95600000.0	95610000.0	33.0	41.83722686767578	4.628810882568359
1.0	95690000.0	95700000.0	41.0	42.93427658081055	4.796584129333496
1.0	95780000.0	95790000.0	39.0	60.88251876831055	7.1444196701049805
1.0	95820000.0	95830000.0	66.0	63.53569412231445	7.444787502288818
1.0	95840000.0	95850000.0	62.0	65.36396026611328	7.655298709869385
1.0	95860000.0	95870000.0	61.0	68.32161712646484	7.948826789855957
1.0	95870000.0	95880000.0	64.0	67.10992431640625	7.846263885498047
1.0	95950000.0	95960000.0	75.0	74.06305694580078	8.488858222961426
1.0	96080000.0	96090000.0	61.0	77.23582458496094	8.825750350952148
1.0	96170000.0	96180000.0	75.0	86.20008850097656	9.509661674499512
1.0	96370000.0	96380000.0	102.0	103.2940673828125	10.619372367858887
1.0	96420000.0	96430000.0	96.0	102.31752014160156	10.18663215637207
1.0	96480000.0	96490000.0	93.0	103.75765228271484	10.170446395874023
1.0	96510000.0	96520000.0	82.0	79.3724594116211	8.862008094787598
1.0	96520000.0	96530000.0	67.0	74.7314453125	8.503125190734863
1.0	96530000.0	96540000.0	106.0	102.39497375488281	10.266644477844238
1.0	96560000.0	96570000.0	88.0	107.083984375	10.357770919799805
1.0	96600000.0	96610000.0	70.0	87.99613189697266	9.542451858520508
1.0	96920000.0	96930000.0	92.0	103.78923034667969	10.05319881439209
1.0	96940000.0	96950000.0	70.0	98.19495391845703	9.887062072753906
1.0	97060000.0	97070000.0	86.0	92.11882019042969	9.43603801727295
1.0	97210000.0	97220000.0	59.0	48.984317779541016	5.576122283935547
1.0	97250000.0	97260000.0	48.0	49.69695281982422	5.666202068328857
1.0	97260000.0	97270000.0	32.0	48.52292251586914	5.516560077667236
1.0	97280000.0	97290000.0	45.0	51.5791015625	5.908231258392334
1.0	97310000.0	97320000.0	62.0	71.16703796386719	8.190492630004883
1.0	97340000.0	97350000.0	88.0	83.44059753417969	9.279937744140625
1.0	97350000.0	97360000.0	91.0	88.71571350097656	9.671943664550781
1.0	97440000.0	97450000.0	74.0	94.56395721435547	9.710793495178223
1.0	97630000.0	97640000.0	75.0	79.84195709228516	8.972166061401367
1.0	97650000.0	97660000.0	93.0	74.51274108886719	8.476534843444824
1.0	97860000.0	97870000.0	73.0	78.30069732666016	8.794782638549805
1.0	97920000.0	97930000.0	113.0	87.53181457519531	9.360122680664062
1.0	97980000.0	97990000.0	92.0	93.32162475585938	9.58100414276123
1.0	98070000.0	98080000.0	76.0	89.74131774902344	9.382501602172852
1.0	98080000.0	98090000.0	84.0	83.5431137084961	9.234975814819336
1.0	98170000.0	98180000.0	104.0	91.00163269042969	9.414444923400879
1.0	98380000.0	98390000.0	72.0	68.8694076538086	7.923458099365234
1.0	98470000.0	98480000.0	72.0	87.35282135009766	9.305635452270508
1.0	98520000.0	98530000.0	74.0	84.33251953125	9.31529426574707
1.0	98610000.0	98620000.0	79.0	76.92811584472656	8.708442687988281
1.0	98680000.0	98690000.0	65.0	77.43304443359375	8.79051399230957
1.0	98720000.0	98730000.0	65.0	74.46612548828125	8.547418594360352
1.0	98740000.0	98750000.0	73.0	69.23416137695312	8.018936157226562
1.0	98780000.0	98790000.0	69.0	63.73396682739258	7.398892879486084
1.0	98800000.0	98810000.0	73.0	66.06689453125	7.67526912689209
1.0	98840000.0	98850000.0	67.0	70.8820571899414	8.1055326461792
1.0	98860000.0	98870000.0	63.0	71.88711547851562	8.292795181274414
1.0	98870000.0	98880000.0	54.0	71.3375015258789	8.199458122253418
1.0	98930000.0	98940000.0	64.0	72.75425720214844	8.301843643188477
1.0	99000000.0	99010000.0	74.0	84.32356262207031	9.158150672912598
1.0	99160000.0	99170000.0	37.0	51.06744384765625	5.834105491638184
1.0	99170000.0	99180000.0	45.0	51.02252960205078	5.8418169021606445
1.0	99210000.0	99220000.0	42.0	52.884674072265625	6.074866771697998
1.0	99320000.0	99330000.0	77.0	79.0328140258789	8.930632591247559
1.0	99330000.0	99340000.0	75.0	68.34449768066406	7.8871941566467285
1.0	99350000.0	99360000.0	84.0	75.20977020263672	8.58431339263916
1.0	99360000.0	99370000.0	66.0	76.1871566772461	8.686078071594238
1.0	99410000.0	99420000.0	55.0	78.96510314941406	8.900813102722168
1.0	99420000.0	99430000.0	96.0	76.79447174072266	8.71226692199707
1.0	99430000.0	99440000.0	57.0	81.64908599853516	9.126424789428711
1.0	99480000.0	99490000.0	77.0	84.98316192626953	9.36225700378418
1.0	99520000.0	99530000.0	76.0	91.78851318359375	9.876856803894043
1.0	99590000.0	99600000.0	83.0	89.03297424316406	9.694538116455078
1.0	99640000.0	99650000.0	73.0	79.14192199707031	8.885247230529785
1.0	99750000.0	99760000.0	77.0	82.5299072265625	9.09789752960205
1.0	99760000.0	99770000.0	76.0	79.18949127197266	8.725648880004883
1.0	99770000.0	99780000.0	86.0	80.36038208007812	8.81553840637207
1.0	99840000.0	99850000.0	72.0	72.08382415771484	8.324272155761719
1.0	99880000.0	99890000.0	65.0	67.81903076171875	7.91541051864624
1.0	99890000.0	99900000.0	76.0	66.79531860351562	7.798838138580322
1.0	99950000.0	99960000.0	53.0	62.03782272338867	7.286312103271484
1.0	99960000.0	99970000.0	43.0	59.18804168701172	6.935555934906006
1.0	99990000.0	100000000.0	61.0	53.72618865966797	6.234485626220703
1.0	100020000.0	100030000.0	32.0	48.265724182128906	5.502376556396484
1.0	100070000.0	100080000.0	55.0	54.341392517089844	6.348047733306885
1.0	100350000.0	100360000.0	42.0	44.23470687866211	4.941045761108398
1.0	100380000.0	100390000.0	36.0	45.04376983642578	5.044703483581543
1.0	100440000.0	100450000.0	36.0	39.14641571044922	4.26809549331665
1.0	100510000.0	100520000.0	34.0	40.36368942260742	4.425051212310791
1.0	100540000.0	100550000.0	34.0	39.75439453125	4.346070289611816
1.0	100550000.0	100560000.0	26.0	41.181861877441406	4.535466194152832
1.0	100560000.0	100570000.0	24.0	38.96826171875	4.245400428771973
1.0	100570000.0	100580000.0	32.0	40.25391387939453	4.41217565536499
1.0	100580000.0	100590000.0	33.0	37.46440887451172	3.9310309886932373
1.0	100620000.0	100630000.0	42.0	48.18488311767578	5.494736194610596
1.0	100760000.0	100770000.0	46.0	44.84324264526367	5.031262397766113
1.0	100770000.0	100780000.0	57.0	51.477638244628906	5.971907615661621
1.0	100820000.0	100830000.0	42.0	41.130943298339844	4.527746677398682
1.0	100840000.0	100850000.0	38.0	42.343406677246094	4.694323539733887
1.0	100850000.0	100860000.0	44.0	40.596126556396484	4.460263729095459
1.0	100990000.0	101000000.0	50.0	57.327301025390625	6.73727560043335
1.0	101080000.0	101090000.0	48.0	57.99721145629883	6.788214683532715
1.0	101090000.0	101100000.0	64.0	51.3333625793457	5.9279680252075195
1.0	101120000.0	101130000.0	55.0	56.719215393066406	6.598879337310791
1.0	101160000.0	101170000.0	55.0	68.99716186523438	8.025861740112305
1.0	101170000.0	101180000.0	64.0	64.28237915039062	7.521998405456543
1.0	101210000.0	101220000.0	71.0	74.05686950683594	8.477477073669434
1.0	101330000.0	101340000.0	48.0	55.02513885498047	6.388150691986084
1.0	101350000.0	101360000.0	53.0	42.621829986572266	4.134149551391602
1.0	101380000.0	101390000.0	29.0	40.774559020996094	4.245165824890137
1.0	101470000.0	101480000.0	27.0	40.51435089111328	4.150500297546387
1.0	101490000.0	101500000.0	31.0	43.71874237060547	4.9013142585754395
1.0	101510000.0	101520000.0	47.0	50.932518005371094	5.860814094543457
1.0	101530000.0	101540000.0	38.0	56.32103729248047	6.567171573638916
1.0	101550000.0	101560000.0	60.0	52.61095428466797	6.069302558898926
1.0	101580000.0	101590000.0	64.0	68.55193328857422	7.941277980804443
1.0	101650000.0	101660000.0	55.0	69.69496154785156	8.063652038574219
1.0	101740000.0	101750000.0	58.0	70.3761978149414	8.190023422241211
1.0	101780000.0	101790000.0	54.0	73.65242004394531	8.419975280761719
1.0	101830000.0	101840000.0	60.0	77.7145767211914	8.766874313354492
1.0	102090000.0	102100000.0	59.0	79.13042449951172	8.875635147094727
1.0	102140000.0	102150000.0	89.0	94.15806579589844	10.01737117767334
1.0	102170000.0	102180000.0	77.0	95.34080505371094	10.069104194641113
1.0	102200000.0	102210000.0	75.0	93.34514617919922	9.923352241516113
1.0	102250000.0	102260000.0	90.0	105.25801086425781	10.69599723815918
1.0	102290000.0	102300000.0	114.0	102.10762023925781	10.06086540222168
1.0	102300000.0	102310000.0	120.0	103.78828430175781	10.144789695739746
1.0	102310000.0	102320000.0	118.0	107.3660659790039	10.507953643798828
1.0	102320000.0	102330000.0	93.0	108.583251953125	10.438652992248535
1.0	102340000.0	102350000.0	91.0	109.02238464355469	10.608241081237793
1.0	102360000.0	102370000.0	103.0	110.8372802734375	10.684638977050781
1.0	102390000.0	102400000.0	95.0	115.0511245727539	10.780969619750977
1.0	102400000.0	102410000.0	100.0	110.83089447021484	10.650134086608887
1.0	102410000.0	102420000.0	105.0	103.202392578125	10.322808265686035
1.0	102470000.0	102480000.0	105.0	106.95280456542969	10.749576568603516
1.0	102500000.0	102510000.0	75.0	110.5504379272461	10.544867515563965
1.0	102520000.0	102530000.0	90.0	110.19004821777344	10.884458541870117
1.0	102550000.0	102560000.0	90.0	109.60362243652344	10.511384963989258
1.0	102580000.0	102590000.0	115.0	113.9500732421875	10.898096084594727
1.0	102590000.0	102600000.0	95.0	111.9291763305664	10.542635917663574
1.0	102650000.0	102660000.0	101.0	119.28169250488281	11.058464050292969
1.0	102690000.0	102700000.0	109.0	128.48068237304688	11.510259628295898
1.0	102780000.0	102790000.0	127.0	141.60324096679688	12.208127975463867
1.0	102830000.0	102840000.0	116.0	139.14791870117188	11.974198341369629
1.0	102910000.0	102920000.0	90.0	114.2857437133789	11.005138397216797
1.0	102920000.0	102930000.0	114.0	125.1303939819336	11.367693901062012
1.0	102930000.0	102940000.0	126.0	136.654541015625	11.81525993347168
1.0	103000000.0	103010000.0	136.0	133.8019561767578	11.644399642944336
1.0	103020000.0	103030000.0	121.0	146.84030151367188	12.310979843139648
1.0	103060000.0	103070000.0	168.0	148.51187133789062	12.360751152038574
1.0	103110000.0	103120000.0	145.0	147.19338989257812	12.279675483703613
1.0	103190000.0	103200000.0	130.0	144.602294921875	12.197545051574707
1.0	103270000.0	103280000.0	103.0	133.1725311279297	11.663202285766602
1.0	103280000.0	103290000.0	134.0	145.85780334472656	12.314251899719238
1.0	103320000.0	103330000.0	150.0	138.4391632080078	11.925714492797852
1.0	103340000.0	103350000.0	149.0	141.3167724609375	12.05039119720459
1.0	103370000.0	103380000.0	117.0	140.52505493164062	11.996240615844727
1.0	103580000.0	103590000.0	145.0	140.0667724609375	12.01860523223877
1.0	103590000.0	103600000.0	125.0	131.12979125976562	11.500566482543945
1.0	103600000.0	103610000.0	134.0	135.01358032226562	11.741894721984863
1.0	103630000.0	103640000.0	115.0	139.8560028076172	11.98211669921875
1.0	103650000.0	103660000.0	138.0	140.7122344970703	12.02056884765625
1.0	103690000.0	103700000.0	117.0	129.9547119140625	11.49577522277832
1.0	103720000.0	103730000.0	131.0	83.40340423583984	24.83054542541504
1.0	104060000.0	104070000.0	57.0	48.58247756958008	5.537619590759277
1.0	104100000.0	104110000.0	56.0	61.701026916503906	7.303633689880371
1.0	104110000.0	104120000.0	69.0	58.93888473510742	7.1501784324646
1.0	104310000.0	104320000.0	142.0	105.4576187133789	10.608399391174316
1.0	104360000.0	104370000.0	151.0	128.34852600097656	11.668804168701172
1.0	104380000.0	104390000.0	136.0	136.80770874023438	12.013032913208008
1.0	104440000.0	104450000.0	154.0	148.33914184570312	12.327560424804688
1.0	104470000.0	104480000.0	136.0	149.7576141357422	12.402528762817383
1.0	104520000.0	104530000.0	149.0	150.9748077392578	12.467326164245605
1.0	104530000.0	104540000.0	135.0	154.5279998779297	12.639616012573242
1.0	104640000.0	104650000.0	118.0	149.2821807861328	12.389183044433594
1.0	104710000.0	104720000.0	128.0	145.615478515625	12.289009094238281
1.0	104730000.0	104740000.0	153.0	146.9616241455078	12.374692916870117
1.0	104740000.0	104750000.0	164.0	146.6924285888672	12.332464218139648
1.0	104750000.0	104760000.0	109.0	136.104736328125	11.77938175201416
1.0	104810000.0	104820000.0	121.0	153.05673217773438	12.507954597473145
1.0	104820000.0	104830000.0	153.0	153.6881561279297	12.56103229522705
1.0	104830000.0	104840000.0	161.0	152.07064819335938	12.460174560546875
1.0	104880000.0	104890000.0	139.0	156.49501037597656	12.55019474029541
1.0	104890000.0	104900000.0	143.0	154.9227752685547	12.509598731994629
1.0	104950000.0	104960000.0	155.0	156.9669647216797	12.556038856506348
1.0	104960000.0	104970000.0	164.0	156.19540405273438	12.545154571533203
1.0	105100000.0	105110000.0	117.0	150.15048217773438	12.446090698242188
1.0	105150000.0	105160000.0	130.0	149.0384979248047	12.351598739624023
1.0	105240000.0	105250000.0	137.0	137.74728393554688	11.860685348510742
1.0	105320000.0	105330000.0	140.0	125.13758850097656	11.255937576293945
1.0	105400000.0	105410000.0	121.0	128.07518005371094	11.366376876831055
1.0	105410000.0	105420000.0	117.0	125.65428161621094	11.262852668762207
1.0	105450000.0	105460000.0	118.0	138.996826171875	12.086529731750488
1.0	105560000.0	105570000.0	130.0	142.839599609375	12.120399475097656
1.0	105610000.0	105620000.0	137.0	140.50416564941406	12.016362190246582
1.0	105620000.0	105630000.0	113.0	142.32382202148438	12.105400085449219
1.0	105710000.0	105720000.0	125.0	139.95481872558594	11.998785018920898
1.0	105790000.0	105800000.0	140.0	137.6544189453125	11.999464988708496
1.0	105830000.0	105840000.0	121.0	134.98390197753906	11.726380348205566
1.0	105890000.0	105900000.0	127.0	136.37203979492188	11.83875846862793
1.0	105950000.0	105960000.0	127.0	130.5596160888672	11.513199806213379
1.0	106010000.0	106020000.0	84.0	125.12464904785156	11.157003402709961
1.0	106040000.0	106050000.0	117.0	129.4246063232422	11.476980209350586
1.0	106150000.0	106160000.0	90.0	120.64942932128906	10.96751880645752
1.0	106160000.0	106170000.0	105.0	116.40702056884766	10.69447135925293
1.0	106260000.0	106270000.0	110.0	109.86308288574219	10.417900085449219
1.0	106270000.0	106280000.0	105.0	119.30207824707031	10.880071640014648
1.0	106280000.0	106290000.0	120.0	124.26350402832031	11.274264335632324
1.0	106390000.0	106400000.0	118.0	138.1575927734375	11.930460929870605
1.0	106410000.0	106420000.0	121.0	141.00869750976562	12.072320938110352
1.0	106550000.0	106560000.0	123.0	147.3392333984375	12.295086860656738
1.0	106600000.0	106610000.0	130.0	149.97183227539062	12.40214729309082
1.0	106640000.0	106650000.0	140.0	148.6554412841797	12.372174263000488
1.0	106740000.0	106750000.0	141.0	148.97213745117188	12.355974197387695
1.0	106760000.0	106770000.0	146.0	151.1141815185547	12.429795265197754
1.0	106770000.0	106780000.0	135.0	149.53770446777344	12.385150909423828
1.0	106850000.0	106860000.0	124.0	136.21725463867188	11.808202743530273
1.0	106900000.0	106910000.0	114.0	143.88552856445312	12.164129257202148
1.0	106920000.0	106930000.0	120.0	141.54714965820312	12.06379508972168
1.0	106930000.0	106940000.0	126.0	138.478515625	11.909601211547852
1.0	106940000.0	106950000.0	129.0	138.28964233398438	11.9107666015625
1.0	107010000.0	107020000.0	136.0	144.12652587890625	12.253851890563965
1.0	107020000.0	107030000.0	138.0	143.04409790039062	12.142602920532227
1.0	107040000.0	107050000.0	100.0	144.87161254882812	12.207550048828125
1.0	107140000.0	107150000.0	137.0	142.8669891357422	12.10300350189209
1.0	107160000.0	107170000.0	117.0	144.54098510742188	12.17151927947998
1.0	107210000.0	107220000.0	141.0	147.04409790039062	12.304781913757324
1.0	107250000.0	107260000.0	138.0	148.1845245361328	12.376161575317383
1.0	107290000.0	107300000.0	140.0	149.12014770507812	12.36338996887207
1.0	107320000.0	107330000.0	126.0	148.40945434570312	12.324994087219238
1.0	107390000.0	107400000.0	125.0	142.12161254882812	12.075712203979492
1.0	107430000.0	107440000.0	120.0	140.247314453125	12.003802299499512
1.0	107560000.0	107570000.0	107.0	113.0252685546875	10.736372947692871
1.0	107650000.0	107660000.0	108.0	110.27861022949219	10.774619102478027
1.0	107680000.0	107690000.0	64.0	98.68638610839844	10.272409439086914
1.0	107750000.0	107760000.0	125.0	112.3567886352539	10.697633743286133
1.0	107780000.0	107790000.0	107.0	110.31193542480469	10.441370964050293
1.0	107860000.0	107870000.0	95.0	107.73702239990234	10.339024543762207
1.0	107880000.0	107890000.0	118.0	102.60307312011719	10.298933029174805
1.0	107990000.0	108000000.0	92.0	90.8432846069336	9.607809066772461
1.0	108050000.0	108060000.0	89.0	88.43235778808594	9.627263069152832
1.0	108070000.0	108080000.0	52.0	68.54191589355469	7.905068874359131
1.0	108110000.0	108120000.0	81.0	63.79035568237305	7.380639553070068
1.0	108120000.0	108130000.0	58.0	51.55281448364258	5.908263683319092
1.0	108140000.0	108150000.0	80.0	62.88843536376953	7.2807512283325195
1.0	108170000.0	108180000.0	56.0	68.47767639160156	7.888596534729004
1.0	108200000.0	108210000.0	49.0	72.02621459960938	8.22269058227539
1.0	108240000.0	108250000.0	86.0	79.55622863769531	8.848093032836914
1.0	108250000.0	108260000.0	97.0	83.45549011230469	9.256096839904785
1.0	108260000.0	108270000.0	76.0	72.7119369506836	8.327140808105469
1.0	108290000.0	108300000.0	88.0	82.69029235839844	9.154523849487305
1.0	108310000.0	108320000.0	66.0	85.99376678466797	9.406250953674316
1.0	108380000.0	108390000.0	69.0	91.00653839111328	9.663118362426758
1.0	108420000.0	108430000.0	69.0	83.73088073730469	9.238961219787598
1.0	108430000.0	108440000.0	76.0	88.26380920410156	9.269716262817383
1.0	108480000.0	108490000.0	76.0	85.18659210205078	9.237495422363281
1.0	108500000.0	108510000.0	79.0	73.77489471435547	8.450845718383789
1.0	108530000.0	108540000.0	75.0	78.3918685913086	8.852075576782227
1.0	108560000.0	108570000.0	58.0	76.3012924194336	8.667665481567383
1.0	108640000.0	108650000.0	72.0	72.9451675415039	8.386484146118164
1.0	108730000.0	108740000.0	39.0	37.39568328857422	4.488088130950928
1.0	108750000.0	108760000.0	57.0	59.054290771484375	8.43201732635498
1.0	109050000.0	109060000.0	52.0	46.24375534057617	5.273585319519043
1.0	109280000.0	109290000.0	39.0	43.82280349731445	4.912339210510254
1.0	109360000.0	109370000.0	44.0	44.66956329345703	5.048019886016846
1.0	109420000.0	109430000.0	25.0	39.389869689941406	4.301255702972412
1.0	109430000.0	109440000.0	40.0	39.795372009277344	4.360865592956543
1.0	109620000.0	109630000.0	38.0	39.78580856323242	4.350918769836426
1.0	109650000.0	109660000.0	32.0	31.981679916381836	3.346501111984253
1.0	109660000.0	109670000.0	30.0	37.34558868408203	4.024271011352539
1.0	109700000.0	109710000.0	34.0	32.2621955871582	3.3803317546844482
1.0	109730000.0	109740000.0	23.0	31.271076202392578	3.260744571685791
[truncated: 47,563 more rows]
