# Supplementary material for: Genome-wide mapping of somatic mutation rates uncovers drivers of cancer
Source: Nat Biotechnol. 2022 Jun 20;40(11):1634–43. doi: 10.1038/s41587-022-01353-8 (PMC9646522; doi:10.1038/s41587-022-01353-8)
Supplement: Supplementary file 4 — Regions and model predictions for each fold of each cancer for which a deep learning model was trained. Regions that were filtered are also listed along with their respective model predictions. [file 41587_2022_1353_MOESM4_ESM.zip › kfold_results/Digestive_tract_tumors/fold_1.txt]

CHROM	START	END	Y_TRUE	Y_PRED	STD
1.0	790000.0	800000.0	11.0	37.213619232177734	3.460284471511841
1.0	840000.0	850000.0	14.0	32.721092224121094	2.920193672180176
1.0	850000.0	860000.0	23.0	34.14519119262695	3.0603060722351074
1.0	880000.0	890000.0	17.0	26.816905975341797	2.3780219554901123
1.0	910000.0	920000.0	31.0	36.759056091308594	3.3876824378967285
1.0	1000000.0	1010000.0	19.0	31.664409637451172	2.8041069507598877
1.0	1060000.0	1070000.0	18.0	32.61104965209961	2.905059576034546
1.0	1080000.0	1090000.0	22.0	32.46451187133789	2.8922057151794434
1.0	1200000.0	1210000.0	19.0	29.360315322875977	2.5799577236175537
1.0	1230000.0	1240000.0	13.0	28.421871185302734	2.500213623046875
1.0	1250000.0	1260000.0	22.0	29.237552642822266	2.568976640701294
1.0	1510000.0	1520000.0	51.0	42.252952575683594	4.114842414855957
1.0	1560000.0	1570000.0	13.0	27.600589752197266	2.4419264793395996
1.0	1600000.0	1610000.0	15.0	31.558055877685547	2.795405149459839
1.0	1730000.0	1740000.0	29.0	36.80916213989258	3.4141297340393066
1.0	1750000.0	1760000.0	21.0	38.65876388549805	3.654118299484253
1.0	1830000.0	1840000.0	35.0	42.45553970336914	4.1332244873046875
1.0	1850000.0	1860000.0	22.0	37.72319412231445	3.5168843269348145
1.0	1880000.0	1890000.0	39.0	47.57105255126953	4.796123027801514
1.0	1900000.0	1910000.0	38.0	45.059600830078125	4.464271545410156
1.0	1910000.0	1920000.0	42.0	45.23096466064453	4.483949661254883
1.0	1930000.0	1940000.0	37.0	48.41437911987305	4.908493995666504
1.0	1960000.0	1970000.0	34.0	44.288002014160156	4.349724769592285
1.0	2020000.0	2030000.0	23.0	32.38901138305664	2.884366512298584
1.0	2040000.0	2050000.0	24.0	32.527610778808594	2.8998770713806152
1.0	2460000.0	2470000.0	21.0	31.863880157470703	2.8242743015289307
1.0	2470000.0	2480000.0	18.0	29.952932357788086	2.6329710483551025
1.0	2540000.0	2550000.0	39.0	43.09489059448242	4.209641456604004
1.0	2570000.0	2580000.0	34.0	37.46201705932617	3.497283935546875
1.0	2730000.0	2740000.0	45.0	55.5257682800293	5.871484279632568
1.0	2760000.0	2770000.0	49.0	56.5567512512207	5.912299633026123
1.0	2820000.0	2830000.0	49.0	59.35840606689453	6.209856986999512
1.0	2850000.0	2860000.0	44.0	61.70402908325195	6.559996604919434
1.0	2880000.0	2890000.0	43.0	52.3897705078125	5.40524959564209
1.0	2890000.0	2900000.0	30.0	51.77995681762695	5.320451736450195
1.0	2920000.0	2930000.0	49.0	58.99360275268555	6.258364200592041
1.0	3020000.0	3030000.0	22.0	47.07842254638672	4.703416347503662
1.0	3180000.0	3190000.0	44.0	45.05646514892578	4.40738582611084
1.0	3210000.0	3220000.0	43.0	47.7432975769043	4.743634223937988
1.0	3290000.0	3300000.0	47.0	40.390411376953125	3.824397563934326
1.0	3310000.0	3320000.0	46.0	42.99549102783203	4.117602348327637
1.0	3360000.0	3370000.0	55.0	55.89519500732422	5.881669521331787
1.0	3380000.0	3390000.0	17.0	31.083984375	2.743231773376465
1.0	3410000.0	3420000.0	25.0	40.823524475097656	3.8429741859436035
1.0	3420000.0	3430000.0	39.0	40.687034606933594	3.8405604362487793
1.0	3440000.0	3450000.0	30.0	36.37317657470703	3.316188335418701
1.0	3510000.0	3520000.0	31.0	37.76675796508789	3.5093421936035156
1.0	3550000.0	3560000.0	24.0	32.636112213134766	2.90936017036438
1.0	3590000.0	3600000.0	23.0	36.71345138549805	3.3919014930725098
1.0	3690000.0	3700000.0	26.0	32.209922790527344	2.8612399101257324
1.0	3740000.0	3750000.0	20.0	35.73099136352539	3.276158571243286
1.0	3750000.0	3760000.0	33.0	37.37201690673828	3.4857399463653564
1.0	3780000.0	3790000.0	27.0	30.484081268310547	2.685126543045044
1.0	3990000.0	4000000.0	23.0	48.660152435302734	5.0686354637146
1.0	4010000.0	4020000.0	47.0	61.738853454589844	6.651628017425537
1.0	4020000.0	4030000.0	59.0	66.89091491699219	7.306443691253662
1.0	4040000.0	4050000.0	51.0	62.71882247924805	6.7101922035217285
1.0	4060000.0	4070000.0	64.0	60.40050506591797	6.454827308654785
1.0	4100000.0	4110000.0	54.0	63.99040603637695	6.732241153717041
1.0	4130000.0	4140000.0	54.0	69.67877960205078	7.2692060470581055
1.0	4190000.0	4200000.0	73.0	82.53865814208984	8.611470222473145
1.0	4230000.0	4240000.0	71.0	86.989501953125	8.959887504577637
1.0	4330000.0	4340000.0	77.0	97.34903717041016	9.763789176940918
1.0	4360000.0	4370000.0	76.0	95.10542297363281	9.587182998657227
1.0	4370000.0	4380000.0	93.0	103.52912902832031	10.179510116577148
1.0	4420000.0	4430000.0	93.0	95.98697662353516	9.637170791625977
1.0	4510000.0	4520000.0	91.0	107.93238830566406	10.440378189086914
1.0	4570000.0	4580000.0	77.0	97.72238159179688	9.722478866577148
1.0	4580000.0	4590000.0	104.0	96.91188049316406	9.751745223999023
1.0	4630000.0	4640000.0	98.0	103.91200256347656	10.232333183288574
1.0	4640000.0	4650000.0	83.0	100.89973449707031	10.022891998291016
1.0	4660000.0	4670000.0	91.0	100.17513275146484	9.983616828918457
1.0	4710000.0	4720000.0	70.0	69.40243530273438	7.351534843444824
1.0	4720000.0	4730000.0	77.0	92.35518646240234	9.379073143005371
1.0	4750000.0	4760000.0	71.0	89.03046417236328	9.086637496948242
1.0	4830000.0	4840000.0	99.0	103.71748352050781	10.11198616027832
1.0	4850000.0	4860000.0	116.0	108.56791687011719	10.419401168823242
1.0	4940000.0	4950000.0	129.0	116.27310943603516	10.838900566101074
1.0	4960000.0	4970000.0	116.0	116.8832778930664	10.864860534667969
1.0	5000000.0	5010000.0	104.0	117.12046813964844	10.82629108428955
1.0	5010000.0	5020000.0	100.0	117.6719741821289	10.892080307006836
1.0	5020000.0	5030000.0	87.0	115.00105285644531	10.728448867797852
1.0	5130000.0	5140000.0	103.0	106.19761657714844	10.312268257141113
1.0	5140000.0	5150000.0	84.0	112.9280776977539	10.667344093322754
1.0	5230000.0	5240000.0	118.0	103.82914733886719	10.17982006072998
1.0	5250000.0	5260000.0	101.0	107.7730712890625	10.43366813659668
1.0	5350000.0	5360000.0	76.0	100.90162658691406	10.020878791809082
1.0	5380000.0	5390000.0	93.0	104.416748046875	10.267000198364258
1.0	5440000.0	5450000.0	78.0	90.77728271484375	9.248469352722168
1.0	5490000.0	5500000.0	73.0	93.58033752441406	9.52047348022461
1.0	5510000.0	5520000.0	80.0	86.61042785644531	8.921076774597168
1.0	5540000.0	5550000.0	78.0	91.36695098876953	9.310297012329102
1.0	5570000.0	5580000.0	72.0	77.98926544189453	8.261343955993652
1.0	5610000.0	5620000.0	84.0	90.28684997558594	9.248446464538574
1.0	5620000.0	5630000.0	108.0	86.13999938964844	8.902154922485352
1.0	5670000.0	5680000.0	68.0	92.36830139160156	9.460787773132324
1.0	5680000.0	5690000.0	78.0	87.18177795410156	9.01977252960205
1.0	5890000.0	5900000.0	46.0	62.708641052246094	6.6023454666137695
1.0	5910000.0	5920000.0	37.0	49.33523178100586	4.986309051513672
1.0	5960000.0	5970000.0	29.0	37.67127227783203	3.5209555625915527
1.0	6020000.0	6030000.0	24.0	36.283531188964844	3.34244966506958
1.0	6040000.0	6050000.0	28.0	39.21483612060547	3.7077834606170654
1.0	6060000.0	6070000.0	25.0	39.21931838989258	3.695955276489258
1.0	6080000.0	6090000.0	44.0	45.72857666015625	4.5199384689331055
1.0	6160000.0	6170000.0	44.0	44.180267333984375	4.330638885498047
1.0	6170000.0	6180000.0	57.0	54.86869430541992	5.729191780090332
1.0	6190000.0	6200000.0	41.0	52.02886199951172	5.349722862243652
1.0	6200000.0	6210000.0	33.0	45.54764175415039	4.520150184631348
1.0	6260000.0	6270000.0	26.0	37.40544509887695	3.4877636432647705
1.0	6430000.0	6440000.0	29.0	35.75538635253906	3.282099962234497
1.0	6460000.0	6470000.0	31.0	45.422733306884766	4.51729154586792
1.0	6470000.0	6480000.0	33.0	36.052940368652344	3.305332660675049
1.0	6490000.0	6500000.0	28.0	38.37285232543945	3.5932552814483643
1.0	6650000.0	6660000.0	21.0	30.190811157226562	2.654456377029419
1.0	6680000.0	6690000.0	21.0	34.86598587036133	3.1698379516601562
1.0	6800000.0	6810000.0	42.0	49.95488357543945	5.115438938140869
1.0	6850000.0	6860000.0	40.0	42.57612991333008	4.167377471923828
1.0	6910000.0	6920000.0	33.0	44.44830322265625	4.404416084289551
1.0	6940000.0	6950000.0	39.0	42.199092864990234	4.1032233238220215
1.0	7000000.0	7010000.0	46.0	57.178924560546875	6.001183986663818
1.0	7010000.0	7020000.0	44.0	52.16010665893555	5.350913047790527
1.0	7040000.0	7050000.0	53.0	61.870216369628906	6.526365756988525
1.0	7080000.0	7090000.0	54.0	62.125099182128906	6.554828643798828
1.0	7090000.0	7100000.0	55.0	67.71590423583984	7.2311692237854
1.0	7120000.0	7130000.0	60.0	64.10367584228516	6.805853843688965
1.0	7130000.0	7140000.0	54.0	65.67115020751953	7.033316135406494
1.0	7140000.0	7150000.0	58.0	63.448463439941406	6.673140048980713
1.0	7210000.0	7220000.0	50.0	59.993003845214844	6.291313171386719
1.0	7270000.0	7280000.0	75.0	63.28443145751953	6.765671730041504
1.0	7290000.0	7300000.0	52.0	56.093963623046875	5.823489665985107
1.0	7330000.0	7340000.0	47.0	63.44990921020508	6.751926422119141
1.0	7350000.0	7360000.0	34.0	58.52988815307617	6.080502986907959
1.0	7400000.0	7410000.0	48.0	51.724891662597656	5.282936096191406
1.0	7600000.0	7610000.0	39.0	52.3731689453125	5.417224884033203
1.0	7670000.0	7680000.0	49.0	47.454383850097656	4.679793357849121
1.0	7710000.0	7720000.0	32.0	49.6467170715332	5.051753997802734
1.0	7760000.0	7770000.0	31.0	44.539222717285156	4.402871608734131
1.0	7770000.0	7780000.0	35.0	50.646034240722656	5.127583026885986
1.0	7800000.0	7810000.0	41.0	45.653778076171875	4.463248252868652
1.0	7810000.0	7820000.0	34.0	45.142887115478516	4.460753440856934
1.0	7820000.0	7830000.0	39.0	48.54726028442383	4.925731658935547
1.0	8040000.0	8050000.0	23.0	39.93894577026367	3.7985496520996094
1.0	8060000.0	8070000.0	34.0	43.593910217285156	4.275196075439453
1.0	8100000.0	8110000.0	45.0	50.10761642456055	5.13327169418335
1.0	8180000.0	8190000.0	39.0	47.520599365234375	4.791915416717529
1.0	8270000.0	8280000.0	33.0	45.93098068237305	4.549139022827148
1.0	8340000.0	8350000.0	46.0	46.35991287231445	4.638022422790527
1.0	8350000.0	8360000.0	48.0	45.5110969543457	4.52539587020874
1.0	8380000.0	8390000.0	36.0	45.646751403808594	4.505746841430664
1.0	8420000.0	8430000.0	21.0	37.69746398925781	3.525099515914917
1.0	8510000.0	8520000.0	44.0	39.687747955322266	3.7587692737579346
1.0	8520000.0	8530000.0	33.0	40.656639099121094	3.8973593711853027
1.0	8550000.0	8560000.0	27.0	41.735801696777344	4.0392937660217285
1.0	8610000.0	8620000.0	34.0	40.59440994262695	3.901343584060669
1.0	8680000.0	8690000.0	33.0	43.12382125854492	4.220345497131348
1.0	8720000.0	8730000.0	29.0	43.693939208984375	4.301130771636963
1.0	8730000.0	8740000.0	31.0	42.07655715942383	4.081427574157715
1.0	8750000.0	8760000.0	32.0	42.856712341308594	4.176383972167969
1.0	8790000.0	8800000.0	30.0	44.399864196777344	4.38272762298584
1.0	8830000.0	8840000.0	37.0	45.392982482910156	4.51171875
1.0	8840000.0	8850000.0	31.0	41.8699951171875	4.0495171546936035
1.0	8910000.0	8920000.0	31.0	43.11598587036133	4.21346378326416
1.0	8920000.0	8930000.0	19.0	39.36979675292969	3.7226338386535645
1.0	8980000.0	8990000.0	37.0	48.78362274169922	4.912374973297119
1.0	9000000.0	9010000.0	33.0	44.813438415527344	4.419199466705322
1.0	9040000.0	9050000.0	52.0	48.04830551147461	4.8631911277771
1.0	9100000.0	9110000.0	43.0	43.39892578125	4.22869348526001
1.0	9130000.0	9140000.0	41.0	44.84651565551758	4.43927526473999
1.0	9150000.0	9160000.0	38.0	47.526397705078125	4.7662672996521
1.0	9170000.0	9180000.0	24.0	39.088504791259766	3.6870598793029785
1.0	9260000.0	9270000.0	45.0	45.036827087402344	4.461939334869385
1.0	9290000.0	9300000.0	31.0	41.11197280883789	3.967200517654419
1.0	9360000.0	9370000.0	23.0	34.24951934814453	3.0969974994659424
1.0	9400000.0	9410000.0	38.0	35.151329040527344	3.1990604400634766
1.0	9420000.0	9430000.0	23.0	33.336883544921875	2.988776683807373
1.0	9430000.0	9440000.0	39.0	37.62831497192383	3.475598096847534
1.0	9460000.0	9470000.0	28.0	41.69196319580078	4.009943962097168
1.0	9620000.0	9630000.0	27.0	40.100860595703125	3.8296313285827637
1.0	9650000.0	9660000.0	22.0	31.7761173248291	2.8146488666534424
1.0	9670000.0	9680000.0	20.0	38.31587219238281	3.5874412059783936
1.0	9700000.0	9710000.0	32.0	45.52946090698242	4.520590782165527
1.0	9710000.0	9720000.0	30.0	44.45661163330078	4.346105575561523
1.0	9720000.0	9730000.0	39.0	46.298248291015625	4.626809597015381
1.0	9750000.0	9760000.0	40.0	43.73295974731445	4.295723915100098
1.0	9780000.0	9790000.0	27.0	34.82249450683594	3.1628096103668213
1.0	9830000.0	9840000.0	19.0	37.83457946777344	3.5289268493652344
1.0	9840000.0	9850000.0	34.0	37.57006072998047	3.500960111618042
1.0	9910000.0	9920000.0	19.0	35.395957946777344	3.2367801666259766
1.0	9940000.0	9950000.0	17.0	33.66741943359375	3.027712345123291
1.0	9970000.0	9980000.0	41.0	43.035400390625	4.202463626861572
1.0	10200000.0	10210000.0	36.0	38.79990768432617	3.6711037158966064
1.0	10210000.0	10220000.0	26.0	38.63109588623047	3.648541212081909
1.0	10330000.0	10340000.0	24.0	43.28662872314453	4.240436553955078
1.0	10390000.0	10400000.0	22.0	39.51385498046875	3.7522759437561035
1.0	10460000.0	10470000.0	36.0	37.76932144165039	3.5375564098358154
1.0	10510000.0	10520000.0	23.0	40.24631881713867	3.833909273147583
1.0	10530000.0	10540000.0	19.0	37.81585693359375	3.5394904613494873
1.0	10560000.0	10570000.0	32.0	38.710567474365234	3.654745578765869
1.0	10570000.0	10580000.0	48.0	38.022865295410156	3.5429821014404297
1.0	10610000.0	10620000.0	44.0	38.3062629699707	3.6035397052764893
1.0	10660000.0	10670000.0	32.0	37.21597671508789	3.4602630138397217
1.0	10680000.0	10690000.0	16.0	31.913158416748047	2.833724021911621
1.0	10750000.0	10760000.0	14.0	29.643840789794922	2.6042704582214355
1.0	10870000.0	10880000.0	30.0	36.25344467163086	3.3428432941436768
1.0	10900000.0	10910000.0	35.0	47.74070358276367	4.821549892425537
1.0	10950000.0	10960000.0	25.0	46.47782897949219	4.653916358947754
1.0	11010000.0	11020000.0	41.0	46.94647979736328	4.716405868530273
1.0	11040000.0	11050000.0	27.0	46.35847091674805	4.637965202331543
1.0	11070000.0	11080000.0	31.0	40.044960021972656	3.8337790966033936
1.0	11150000.0	11160000.0	36.0	37.78302764892578	3.5393383502960205
1.0	11160000.0	11170000.0	33.0	40.72543716430664	3.9072842597961426
1.0	11300000.0	11310000.0	22.0	38.9429817199707	3.6827712059020996
1.0	11360000.0	11370000.0	52.0	49.131370544433594	5.00565242767334
1.0	11380000.0	11390000.0	42.0	48.4024543762207	4.908533573150635
1.0	11670000.0	11680000.0	31.0	53.98615646362305	5.588565826416016
1.0	11890000.0	11900000.0	26.0	34.84212875366211	3.166494846343994
1.0	11910000.0	11920000.0	44.0	48.628929138183594	4.932557582855225
1.0	11990000.0	12000000.0	24.0	37.026771545410156	3.441664934158325
1.0	12020000.0	12030000.0	21.0	34.601600646972656	3.1394295692443848
1.0	12030000.0	12040000.0	23.0	37.61173629760742	3.4992003440856934
1.0	12140000.0	12150000.0	25.0	45.43804931640625	4.509006500244141
1.0	12160000.0	12170000.0	49.0	47.539939880371094	4.790114402770996
1.0	12250000.0	12260000.0	29.0	36.8311882019043	3.3962242603302
1.0	12330000.0	12340000.0	30.0	38.36463165283203	3.615060329437256
1.0	12360000.0	12370000.0	26.0	38.39219284057617	3.617971420288086
1.0	12410000.0	12420000.0	38.0	38.99712371826172	3.6968166828155518
1.0	12440000.0	12450000.0	27.0	41.6353874206543	4.049853324890137
1.0	12530000.0	12540000.0	48.0	38.503475189208984	3.603625774383545
1.0	12570000.0	12580000.0	33.0	42.10005569458008	4.0854811668396
1.0	12580000.0	12590000.0	41.0	42.9709358215332	4.203759670257568
1.0	12660000.0	12670000.0	39.0	39.63421630859375	3.77846097946167
1.0	12720000.0	12730000.0	47.0	57.79951095581055	6.112765312194824
1.0	12780000.0	12790000.0	53.0	54.7435188293457	5.674400329589844
1.0	13790000.0	13800000.0	71.0	70.33260345458984	7.672809600830078
1.0	13800000.0	13810000.0	90.0	79.04329681396484	8.576656341552734
1.0	13870000.0	13880000.0	51.0	77.0068359375	8.141995429992676
1.0	13940000.0	13950000.0	67.0	82.14631652832031	8.493753433227539
1.0	13960000.0	13970000.0	81.0	83.04163360595703	8.668008804321289
1.0	14000000.0	14010000.0	78.0	83.08293151855469	8.760442733764648
1.0	14020000.0	14030000.0	81.0	67.49600219726562	7.185120582580566
1.0	14030000.0	14040000.0	56.0	74.75947570800781	7.868264198303223
1.0	14090000.0	14100000.0	41.0	47.943565368652344	4.900479316711426
1.0	14110000.0	14120000.0	35.0	45.491554260253906	4.5639142990112305
1.0	14150000.0	14160000.0	27.0	47.42149353027344	4.797541618347168
1.0	14180000.0	14190000.0	55.0	63.489219665527344	6.796849727630615
1.0	14200000.0	14210000.0	65.0	64.93828582763672	6.934016227722168
1.0	14220000.0	14230000.0	43.0	59.21173095703125	6.136528015136719
1.0	14230000.0	14240000.0	59.0	67.3540267944336	7.10296630859375
1.0	14310000.0	14320000.0	72.0	74.04706573486328	7.819096565246582
1.0	14370000.0	14380000.0	62.0	73.57179260253906	7.6942243576049805
1.0	14380000.0	14390000.0	60.0	80.53544616699219	8.405633926391602
1.0	14400000.0	14410000.0	58.0	80.9591064453125	8.435003280639648
1.0	14460000.0	14470000.0	72.0	74.81709289550781	7.8523383140563965
1.0	14520000.0	14530000.0	73.0	86.204345703125	8.942816734313965
1.0	14560000.0	14570000.0	62.0	83.10089111328125	8.60325813293457
1.0	14630000.0	14640000.0	81.0	85.51556396484375	8.867047309875488
1.0	14740000.0	14750000.0	69.0	83.81981658935547	8.689172744750977
1.0	14750000.0	14760000.0	89.0	84.7212142944336	8.763725280761719
1.0	14900000.0	14910000.0	77.0	90.76310729980469	9.304526329040527
1.0	14920000.0	14930000.0	71.0	76.25093078613281	8.036054611206055
1.0	15010000.0	15020000.0	55.0	75.24015808105469	7.880578517913818
1.0	15020000.0	15030000.0	67.0	75.59013366699219	7.890323638916016
1.0	15070000.0	15080000.0	66.0	71.00000762939453	7.466774940490723
1.0	15100000.0	15110000.0	48.0	64.77411651611328	6.747838497161865
1.0	15120000.0	15130000.0	52.0	62.408164978027344	6.48885440826416
1.0	15140000.0	15150000.0	47.0	60.10516357421875	6.207244873046875
1.0	15160000.0	15170000.0	59.0	64.22393798828125	6.7401442527771
1.0	15270000.0	15280000.0	33.0	47.005455017089844	4.6477837562561035
1.0	15390000.0	15400000.0	33.0	41.26913833618164	3.9219963550567627
1.0	15410000.0	15420000.0	41.0	44.354461669921875	4.371809005737305
1.0	15420000.0	15430000.0	40.0	45.145179748535156	4.442185401916504
1.0	15440000.0	15450000.0	36.0	43.81489944458008	4.167626857757568
1.0	15450000.0	15460000.0	47.0	42.75810241699219	4.135361671447754
1.0	15490000.0	15500000.0	31.0	42.87156677246094	4.167018890380859
1.0	15500000.0	15510000.0	27.0	39.85786437988281	3.784569263458252
1.0	15580000.0	15590000.0	39.0	44.390724182128906	4.370128631591797
1.0	15620000.0	15630000.0	39.0	48.028682708740234	4.838165283203125
1.0	15660000.0	15670000.0	37.0	41.60820770263672	4.014742851257324
1.0	15700000.0	15710000.0	27.0	42.618629455566406	4.131880760192871
1.0	15740000.0	15750000.0	23.0	32.76835632324219	2.923391342163086
1.0	15750000.0	15760000.0	13.0	31.921573638916016	2.8298792839050293
1.0	15830000.0	15840000.0	33.0	35.55162048339844	3.251948118209839
1.0	15870000.0	15880000.0	26.0	39.74169921875	3.796499729156494
1.0	15890000.0	15900000.0	33.0	39.00050735473633	3.6972389221191406
1.0	15970000.0	15980000.0	30.0	38.21925735473633	3.5962822437286377
1.0	16020000.0	16030000.0	27.0	35.88421630859375	3.294376850128174
1.0	16030000.0	16040000.0	26.0	36.628150939941406	3.379767656326294
1.0	16050000.0	16060000.0	15.0	27.881250381469727	2.4546258449554443
1.0	16060000.0	16070000.0	25.0	29.70270347595215	2.609278440475464
1.0	16150000.0	16160000.0	24.0	42.415916442871094	4.11866569519043
1.0	16160000.0	16170000.0	36.0	43.46944808959961	4.292929172515869
1.0	16290000.0	16300000.0	20.0	38.62890625	3.64941668510437
1.0	16300000.0	16310000.0	34.0	45.08746337890625	4.478039741516113
1.0	16330000.0	16340000.0	24.0	44.76171112060547	4.429945945739746
1.0	16390000.0	16400000.0	30.0	37.13243103027344	3.443011522293091
1.0	16490000.0	16500000.0	20.0	35.30703353881836	3.224200487136841
1.0	16520000.0	16530000.0	28.0	37.2817497253418	3.4578170776367188
1.0	16610000.0	16620000.0	20.0	37.13847732543945	3.4568543434143066
1.0	16650000.0	16660000.0	21.0	39.16924285888672	3.7025535106658936
1.0	16700000.0	16710000.0	26.0	37.427425384521484	3.49409556388855
1.0	16770000.0	16780000.0	18.0	34.15479278564453	3.084876537322998
1.0	17010000.0	17020000.0	40.0	49.93561935424805	5.070259094238281
1.0	17020000.0	17030000.0	44.0	39.19224166870117	3.6779046058654785
1.0	17330000.0	17340000.0	19.0	31.586877822875977	2.794480562210083
1.0	17430000.0	17440000.0	22.0	37.429931640625	3.4782581329345703
1.0	17450000.0	17460000.0	45.0	46.704627990722656	4.685629844665527
1.0	17460000.0	17470000.0	35.0	46.913578033447266	4.700756072998047
1.0	17500000.0	17510000.0	40.0	52.7694091796875	5.483255386352539
1.0	17520000.0	17530000.0	35.0	46.00136184692383	4.554032802581787
1.0	17620000.0	17630000.0	41.0	55.5482292175293	5.828669548034668
1.0	17720000.0	17730000.0	29.0	48.6383171081543	4.911755561828613
1.0	17750000.0	17760000.0	23.0	39.85511016845703	3.790792942047119
1.0	17770000.0	17780000.0	49.0	51.723175048828125	5.3441572189331055
1.0	17920000.0	17930000.0	32.0	32.53990936279297	2.90140438079834
1.0	18000000.0	18010000.0	23.0	34.33648681640625	3.110764741897583
1.0	18020000.0	18030000.0	23.0	38.96985626220703	3.676142930984497
1.0	18030000.0	18040000.0	42.0	49.30455780029297	5.021939277648926
1.0	18040000.0	18050000.0	49.0	49.850181579589844	5.085677146911621
1.0	18050000.0	18060000.0	29.0	51.22220993041992	5.258769989013672
1.0	18080000.0	18090000.0	48.0	55.4969596862793	5.777411460876465
1.0	18150000.0	18160000.0	46.0	52.9699592590332	5.423715591430664
1.0	18160000.0	18170000.0	38.0	56.13086700439453	5.829899787902832
1.0	18200000.0	18210000.0	57.0	55.57917022705078	5.74960994720459
1.0	18210000.0	18220000.0	34.0	55.50048065185547	5.727414131164551
1.0	18250000.0	18260000.0	50.0	59.10102081298828	6.17138147354126
1.0	18290000.0	18300000.0	38.0	60.2913818359375	6.334067344665527
1.0	18320000.0	18330000.0	54.0	59.955604553222656	6.279699325561523
1.0	18380000.0	18390000.0	57.0	67.59104919433594	7.1895904541015625
1.0	18420000.0	18430000.0	53.0	56.4301643371582	5.8899993896484375
1.0	18480000.0	18490000.0	49.0	60.4699821472168	6.278334617614746
1.0	18490000.0	18500000.0	50.0	66.2627182006836	6.923773288726807
1.0	18530000.0	18540000.0	50.0	64.02845764160156	6.692938804626465
1.0	18550000.0	18560000.0	62.0	67.79904174804688	7.193293571472168
1.0	18630000.0	18640000.0	52.0	61.13239669799805	6.35677433013916
1.0	18670000.0	18680000.0	56.0	58.6460075378418	6.029343605041504
1.0	18710000.0	18720000.0	52.0	55.5772705078125	5.690676689147949
1.0	18800000.0	18810000.0	27.0	48.70598220825195	4.935842514038086
1.0	18840000.0	18850000.0	77.0	65.31526947021484	6.996834754943848
1.0	18940000.0	18950000.0	57.0	60.3232307434082	6.397567272186279
1.0	18990000.0	19000000.0	27.0	46.17058563232422	4.617682456970215
1.0	19000000.0	19010000.0	48.0	51.748497009277344	5.258875370025635
1.0	19030000.0	19040000.0	39.0	51.436744689941406	5.2383832931518555
1.0	19140000.0	19150000.0	41.0	46.086891174316406	4.544318199157715
1.0	19190000.0	19200000.0	24.0	44.73652648925781	4.379927635192871
1.0	19220000.0	19230000.0	37.0	45.189903259277344	4.486743927001953
1.0	19250000.0	19260000.0	15.0	35.577022552490234	3.2437050342559814
1.0	19270000.0	19280000.0	24.0	33.87504196166992	3.036043882369995
1.0	19320000.0	19330000.0	33.0	44.677391052246094	4.411238670349121
1.0	19330000.0	19340000.0	24.0	37.83641052246094	3.5451533794403076
1.0	19400000.0	19410000.0	23.0	35.98603439331055	3.3073558807373047
1.0	19440000.0	19450000.0	25.0	39.17802047729492	3.721376895904541
1.0	19480000.0	19490000.0	22.0	40.17138671875	3.853806257247925
1.0	19510000.0	19520000.0	25.0	39.49787902832031	3.764249086380005
1.0	19540000.0	19550000.0	34.0	37.70745086669922	3.5286166667938232
1.0	19590000.0	19600000.0	29.0	37.85041046142578	3.548370838165283
1.0	19630000.0	19640000.0	30.0	33.38827133178711	2.9948482513427734
1.0	19640000.0	19650000.0	26.0	35.02103805541992	3.1890830993652344
1.0	19670000.0	19680000.0	22.0	32.341285705566406	2.8774523735046387
1.0	19690000.0	19700000.0	25.0	33.087345123291016	2.9618992805480957
1.0	19730000.0	19740000.0	34.0	35.51363754272461	3.2514595985412598
1.0	19780000.0	19790000.0	29.0	38.17491912841797	3.588125228881836
1.0	19810000.0	19820000.0	32.0	40.22895431518555	3.8575801849365234
1.0	19890000.0	19900000.0	43.0	49.081787109375	4.996568202972412
1.0	19900000.0	19910000.0	39.0	47.931053161621094	4.844141483306885
1.0	19910000.0	19920000.0	26.0	49.17304611206055	5.008517742156982
1.0	19940000.0	19950000.0	33.0	39.63878631591797	3.782175064086914
1.0	19960000.0	19970000.0	30.0	42.82451629638672	4.172859191894531
1.0	19970000.0	19980000.0	14.0	30.9461669921875	2.7265074253082275
1.0	20010000.0	20020000.0	32.0	35.891693115234375	3.298356294631958
1.0	20060000.0	20070000.0	20.0	34.97180938720703	3.184896945953369
1.0	20090000.0	20100000.0	18.0	34.2829475402832	3.1000115871429443
1.0	20190000.0	20200000.0	26.0	46.992637634277344	4.720817565917969
1.0	20240000.0	20250000.0	24.0	40.157958984375	3.828145980834961
1.0	20250000.0	20260000.0	35.0	51.09888458251953	5.264105796813965
1.0	20290000.0	20300000.0	29.0	54.54376220703125	5.689759731292725
1.0	20340000.0	20350000.0	43.0	63.294166564941406	6.7795538902282715
1.0	20390000.0	20400000.0	47.0	53.84003448486328	5.557742118835449
1.0	20480000.0	20490000.0	28.0	47.586708068847656	4.807325839996338
1.0	20490000.0	20500000.0	29.0	43.12266159057617	4.2181830406188965
1.0	20500000.0	20510000.0	31.0	47.70105743408203	4.816130638122559
1.0	20550000.0	20560000.0	24.0	51.36922073364258	5.279245853424072
1.0	20570000.0	20580000.0	35.0	46.61909866333008	4.668382167816162
1.0	20710000.0	20720000.0	39.0	51.53520965576172	5.258878231048584
1.0	20730000.0	20740000.0	33.0	50.1998405456543	5.072702884674072
1.0	20740000.0	20750000.0	48.0	56.27421951293945	5.9074788093566895
1.0	20750000.0	20760000.0	39.0	52.91132736206055	5.462396144866943
1.0	20780000.0	20790000.0	41.0	51.509681701660156	5.311380863189697
1.0	20810000.0	20820000.0	21.0	39.35822677612305	3.7359375953674316
1.0	20940000.0	20950000.0	28.0	46.30066680908203	4.632731914520264
1.0	20950000.0	20960000.0	44.0	52.82029342651367	5.488289833068848
1.0	20960000.0	20970000.0	23.0	36.94392013549805	3.419665575027466
1.0	20970000.0	20980000.0	23.0	38.85992431640625	3.6726882457733154
1.0	20990000.0	21000000.0	24.0	48.70803451538086	4.943622589111328
1.0	21000000.0	21010000.0	48.0	48.63521194458008	4.938251495361328
1.0	21040000.0	21050000.0	56.0	40.75031280517578	3.8955764770507812
1.0	21070000.0	21080000.0	31.0	41.17793655395508	3.982959270477295
1.0	21120000.0	21130000.0	40.0	42.74382400512695	4.156317710876465
1.0	21130000.0	21140000.0	30.0	41.293453216552734	3.9779903888702393
1.0	21140000.0	21150000.0	25.0	36.59890365600586	3.381678819656372
1.0	21180000.0	21190000.0	29.0	39.84978103637695	3.8083043098449707
1.0	21210000.0	21220000.0	32.0	41.14512252807617	3.964003801345825
1.0	21230000.0	21240000.0	36.0	41.61460494995117	4.0164995193481445
1.0	21360000.0	21370000.0	44.0	39.72858428955078	3.7871718406677246
1.0	21370000.0	21380000.0	32.0	41.22289276123047	3.983196973800659
1.0	21400000.0	21410000.0	31.0	41.39791488647461	4.003142356872559
1.0	21450000.0	21460000.0	32.0	40.312782287597656	3.8559303283691406
1.0	21470000.0	21480000.0	27.0	40.73363494873047	3.9076924324035645
1.0	21580000.0	21590000.0	23.0	32.99571990966797	2.9505112171173096
1.0	21600000.0	21610000.0	18.0	38.22002029418945	3.5743536949157715
1.0	21620000.0	21630000.0	33.0	33.74530792236328	3.0372507572174072
1.0	21650000.0	21660000.0	30.0	37.79508972167969	3.5395355224609375
1.0	21700000.0	21710000.0	49.0	48.53975296020508	4.92644739151001
1.0	21730000.0	21740000.0	42.0	52.09601974487305	5.390370845794678
1.0	21950000.0	21960000.0	35.0	38.82923126220703	3.674858570098877
1.0	21980000.0	21990000.0	33.0	42.22050094604492	4.104262828826904
1.0	22050000.0	22060000.0	39.0	40.272865295410156	3.8669960498809814
1.0	22080000.0	22090000.0	37.0	39.85407638549805	3.792736768722534
1.0	22130000.0	22140000.0	33.0	46.36946487426758	4.636498928070068
1.0	22200000.0	22210000.0	23.0	31.70134925842285	2.810457706451416
1.0	22220000.0	22230000.0	19.0	28.790409088134766	2.529179811477661
1.0	22380000.0	22390000.0	37.0	41.76171112060547	4.067524433135986
1.0	22400000.0	22410000.0	34.0	41.92310333251953	4.08882999420166
1.0	22410000.0	22420000.0	32.0	42.74260711669922	4.199681282043457
1.0	22470000.0	22480000.0	30.0	47.957847595214844	4.847738742828369
1.0	22480000.0	22490000.0	30.0	44.17669677734375	4.344143867492676
1.0	22510000.0	22520000.0	30.0	46.297607421875	4.606501579284668
1.0	22560000.0	22570000.0	29.0	44.8604736328125	4.411690711975098
1.0	22610000.0	22620000.0	29.0	48.1524543762207	4.757419109344482
1.0	22620000.0	22630000.0	52.0	54.174110412597656	5.614781379699707
1.0	22630000.0	22640000.0	59.0	60.31664276123047	6.4365034103393555
1.0	22640000.0	22650000.0	32.0	50.74893569946289	5.161971092224121
1.0	22740000.0	22750000.0	33.0	46.45402145385742	4.653280735015869
1.0	22810000.0	22820000.0	26.0	42.42296600341797	4.1557159423828125
1.0	22820000.0	22830000.0	40.0	40.407196044921875	3.883897066116333
1.0	22850000.0	22860000.0	25.0	36.8770866394043	3.403470277786255
1.0	22990000.0	23000000.0	43.0	45.57117462158203	4.525151252746582
1.0	23030000.0	23040000.0	31.0	36.92829132080078	3.4076004028320312
1.0	23050000.0	23060000.0	27.0	38.00782012939453	3.5419278144836426
1.0	23120000.0	23130000.0	31.0	32.36563491821289	2.8810157775878906
1.0	23210000.0	23220000.0	33.0	36.669036865234375	3.3715271949768066
1.0	23230000.0	23240000.0	24.0	37.04515075683594	3.3972086906433105
1.0	23280000.0	23290000.0	23.0	49.34031295776367	5.029479026794434
1.0	23340000.0	23350000.0	33.0	44.90234375	4.450923442840576
1.0	23370000.0	23380000.0	35.0	41.83428192138672	4.062341690063477
1.0	23420000.0	23430000.0	36.0	40.44563674926758	3.8713219165802
1.0	23510000.0	23520000.0	30.0	45.201316833496094	4.4859514236450195
1.0	23540000.0	23550000.0	26.0	45.63969039916992	4.544344902038574
1.0	23620000.0	23630000.0	37.0	41.242347717285156	3.976884126663208
1.0	23640000.0	23650000.0	24.0	42.48942184448242	4.158049583435059
1.0	23730000.0	23740000.0	29.0	38.000179290771484	3.566673755645752
1.0	23740000.0	23750000.0	23.0	38.711429595947266	3.659076690673828
1.0	23760000.0	23770000.0	24.0	36.61809158325195	3.377290725708008
1.0	23780000.0	23790000.0	27.0	40.31315994262695	3.8317604064941406
1.0	23790000.0	23800000.0	36.0	39.50250244140625	3.7349319458007812
1.0	23860000.0	23870000.0	34.0	43.74396514892578	4.289612770080566
1.0	23890000.0	23900000.0	25.0	42.7184944152832	4.157656669616699
1.0	23900000.0	23910000.0	31.0	43.58115768432617	4.266479969024658
1.0	23910000.0	23920000.0	45.0	46.081520080566406	4.598811626434326
1.0	23920000.0	23930000.0	28.0	39.50773620605469	3.712796688079834
1.0	23960000.0	23970000.0	28.0	44.9655647277832	4.454697132110596
1.0	24040000.0	24050000.0	32.0	39.96602249145508	3.797832489013672
1.0	24050000.0	24060000.0	31.0	40.741432189941406	3.905871629714966
1.0	24080000.0	24090000.0	24.0	37.97325134277344	3.5620815753936768
1.0	24090000.0	24100000.0	17.0	37.975318908691406	3.5610499382019043
1.0	24170000.0	24180000.0	24.0	35.638755798339844	3.2664191722869873
1.0	24230000.0	24240000.0	27.0	39.53396987915039	3.7175705432891846
1.0	24240000.0	24250000.0	26.0	40.65517044067383	3.896481990814209
1.0	24290000.0	24300000.0	0.0	36.60637664794922	3.3917529582977295
1.0	24340000.0	24350000.0	0.0	34.829463958740234	3.1802754402160645
1.0	24370000.0	24380000.0	30.0	42.24137496948242	4.152014255523682
1.0	24430000.0	24440000.0	20.0	37.851463317871094	3.531017780303955
1.0	24480000.0	24490000.0	31.0	37.81972122192383	3.5365657806396484
1.0	24530000.0	24540000.0	47.0	42.4815788269043	4.128352165222168
1.0	24600000.0	24610000.0	26.0	45.1417350769043	4.473671913146973
1.0	24610000.0	24620000.0	29.0	41.885841369628906	4.044194221496582
1.0	24640000.0	24650000.0	32.0	36.87859344482422	3.4155516624450684
1.0	24710000.0	24720000.0	22.0	36.696929931640625	3.400279998779297
1.0	24740000.0	24750000.0	24.0	37.78336715698242	3.536459445953369
1.0	24840000.0	24850000.0	32.0	41.96987533569336	4.0647125244140625
1.0	24860000.0	24870000.0	31.0	41.303199768066406	3.9695308208465576
1.0	24870000.0	24880000.0	35.0	46.3321533203125	4.635401725769043
1.0	24980000.0	24990000.0	33.0	43.592750549316406	4.3056864738464355
1.0	25010000.0	25020000.0	36.0	47.46126937866211	4.788844585418701
1.0	25040000.0	25050000.0	40.0	42.73052215576172	4.149468421936035
1.0	25100000.0	25110000.0	37.0	44.8815803527832	4.4214324951171875
1.0	25110000.0	25120000.0	27.0	45.957462310791016	4.564948081970215
1.0	25190000.0	25200000.0	24.0	46.771034240722656	4.692450523376465
1.0	25270000.0	25280000.0	26.0	45.537109375	4.511091232299805
1.0	25300000.0	25310000.0	29.0	51.908775329589844	5.327915668487549
1.0	25340000.0	25350000.0	23.0	42.4130859375	4.041912078857422
1.0	25360000.0	25370000.0	28.0	42.61166000366211	4.1109795570373535
1.0	25370000.0	25380000.0	36.0	48.26957321166992	4.840570449829102
1.0	25440000.0	25450000.0	38.0	47.34615707397461	4.7491326332092285
1.0	25460000.0	25470000.0	28.0	48.542808532714844	4.878754615783691
1.0	25490000.0	25500000.0	35.0	44.93792724609375	4.464823246002197
1.0	25510000.0	25520000.0	41.0	47.69260787963867	4.809169292449951
1.0	25540000.0	25550000.0	37.0	43.164730072021484	4.222269535064697
1.0	25550000.0	25560000.0	37.0	39.19157791137695	3.723872423171997
1.0	25680000.0	25690000.0	20.0	37.528404235839844	3.506570816040039
1.0	25790000.0	25800000.0	26.0	40.76704025268555	3.9162070751190186
1.0	25860000.0	25870000.0	28.0	44.52082061767578	4.398463726043701
1.0	25950000.0	25960000.0	55.0	56.3785285949707	5.9470624923706055
1.0	25970000.0	25980000.0	32.0	46.018165588378906	4.527847766876221
1.0	25980000.0	25990000.0	19.0	45.027305603027344	4.468092918395996
1.0	26010000.0	26020000.0	43.0	45.25740432739258	4.4692792892456055
1.0	26060000.0	26070000.0	31.0	43.186302185058594	4.2148566246032715
1.0	26150000.0	26160000.0	18.0	38.46733856201172	3.627389907836914
1.0	26310000.0	26320000.0	22.0	39.08818054199219	3.707494020462036
1.0	26340000.0	26350000.0	25.0	41.3310546875	3.9746532440185547
1.0	26390000.0	26400000.0	33.0	45.05414962768555	4.469432830810547
1.0	26450000.0	26460000.0	45.0	44.13953399658203	4.387265205383301
1.0	26460000.0	26470000.0	35.0	50.27465057373047	5.156943321228027
1.0	26550000.0	26560000.0	34.0	48.5953483581543	4.942602634429932
1.0	26560000.0	26570000.0	35.0	40.3482666015625	3.87507700920105
1.0	26670000.0	26680000.0	30.0	38.83635330200195	3.654183864593506
1.0	26700000.0	26710000.0	42.0	48.470184326171875	4.91317081451416
1.0	26750000.0	26760000.0	33.0	49.762176513671875	5.0925140380859375
1.0	26760000.0	26770000.0	21.0	39.75659942626953	3.7977683544158936
1.0	26770000.0	26780000.0	26.0	39.451271057128906	3.756157636642456
1.0	26780000.0	26790000.0	26.0	40.290428161621094	3.8657431602478027
1.0	26800000.0	26810000.0	34.0	40.56642150878906	3.8974127769470215
1.0	26840000.0	26850000.0	43.0	46.488059997558594	4.649038791656494
1.0	26870000.0	26880000.0	11.0	31.964752197265625	2.83544659614563
1.0	26880000.0	26890000.0	22.0	30.560314178466797	2.6890485286712646
1.0	26920000.0	26930000.0	30.0	44.797000885009766	4.438512325286865
1.0	26950000.0	26960000.0	37.0	46.92268371582031	4.708277702331543
1.0	27040000.0	27050000.0	29.0	42.09794998168945	4.104557991027832
1.0	27130000.0	27140000.0	40.0	41.49467468261719	3.9951820373535156
1.0	27220000.0	27230000.0	22.0	36.642845153808594	3.391169309616089
1.0	27270000.0	27280000.0	26.0	33.45365524291992	3.0027012825012207
1.0	27300000.0	27310000.0	31.0	40.78955078125	3.901258945465088
1.0	27320000.0	27330000.0	26.0	35.557090759277344	3.2547316551208496
1.0	27330000.0	27340000.0	20.0	34.19342803955078	3.0781548023223877
1.0	27370000.0	27380000.0	28.0	44.03510284423828	4.328249454498291
1.0	27440000.0	27450000.0	28.0	34.773536682128906	3.158397674560547
1.0	27560000.0	27570000.0	29.0	39.17705535888672	3.697538375854492
1.0	27590000.0	27600000.0	27.0	41.473228454589844	3.996579647064209
1.0	27630000.0	27640000.0	40.0	36.61074447631836	3.3874351978302
1.0	27680000.0	27690000.0	17.0	29.8497371673584	2.6227176189422607
1.0	27690000.0	27700000.0	30.0	34.78560256958008	3.159602403640747
1.0	27850000.0	27860000.0	19.0	33.70104217529297	3.031792402267456
1.0	27860000.0	27870000.0	23.0	34.134822845458984	3.0744740962982178
1.0	27870000.0	27880000.0	23.0	28.817920684814453	2.531745195388794
1.0	27880000.0	27890000.0	22.0	31.856441497802734	2.825484275817871
1.0	27930000.0	27940000.0	24.0	38.04608917236328	3.5657448768615723
1.0	27940000.0	27950000.0	33.0	38.393802642822266	3.5977771282196045
1.0	27960000.0	27970000.0	26.0	43.80048370361328	4.293654441833496
1.0	27980000.0	27990000.0	28.0	40.56714630126953	3.8701109886169434
1.0	27990000.0	28000000.0	36.0	40.47873306274414	3.872742176055908
1.0	28050000.0	28060000.0	32.0	39.97246170043945	3.8247299194335938
1.0	28080000.0	28090000.0	26.0	39.008853912353516	3.694690227508545
1.0	28110000.0	28120000.0	26.0	39.88606262207031	3.8168749809265137
1.0	28200000.0	28210000.0	21.0	36.66910171508789	3.382938861846924
1.0	28230000.0	28240000.0	20.0	36.659690856933594	3.3948445320129395
1.0	28260000.0	28270000.0	24.0	37.404808044433594	3.4886276721954346
1.0	28290000.0	28300000.0	16.0	34.73932647705078	3.1549553871154785
1.0	28310000.0	28320000.0	22.0	38.72600555419922	3.6626057624816895
1.0	28360000.0	28370000.0	33.0	40.42662811279297	3.877746105194092
1.0	28390000.0	28400000.0	33.0	41.377235412597656	3.9913876056671143
1.0	28530000.0	28540000.0	31.0	40.82759475708008	3.9364731311798096
1.0	28570000.0	28580000.0	28.0	42.98569869995117	4.222395896911621
1.0	28650000.0	28660000.0	26.0	43.169654846191406	4.229586124420166
1.0	28680000.0	28690000.0	35.0	47.40262985229492	4.775854587554932
1.0	28820000.0	28830000.0	33.0	38.36492919921875	3.6150729656219482
1.0	28930000.0	28940000.0	31.0	37.381813049316406	3.4863922595977783
1.0	29080000.0	29090000.0	31.0	40.51179885864258	3.899062395095825
1.0	29110000.0	29120000.0	25.0	47.6448974609375	4.805102348327637
1.0	29350000.0	29360000.0	27.0	42.03683090209961	4.071131229400635
1.0	29370000.0	29380000.0	39.0	42.754234313964844	4.1642842292785645
1.0	29440000.0	29450000.0	25.0	36.85297775268555	3.4055728912353516
1.0	29450000.0	29460000.0	33.0	42.636512756347656	4.151060581207275
1.0	29460000.0	29470000.0	43.0	45.038414001464844	4.463153839111328
1.0	29470000.0	29480000.0	28.0	39.1994514465332	3.7198264598846436
1.0	29480000.0	29490000.0	33.0	42.889625549316406	4.207976818084717
1.0	29650000.0	29660000.0	28.0	44.15837860107422	4.297830104827881
1.0	29720000.0	29730000.0	33.0	55.09650802612305	5.690864086151123
1.0	29740000.0	29750000.0	40.0	61.821815490722656	6.5476837158203125
1.0	30080000.0	30090000.0	76.0	80.47251892089844	8.677729606628418
1.0	30220000.0	30230000.0	70.0	69.39326477050781	7.306070804595947
1.0	30340000.0	30350000.0	77.0	82.88377380371094	8.67021369934082
1.0	30350000.0	30360000.0	83.0	79.66474151611328	8.301420211791992
1.0	30410000.0	30420000.0	59.0	76.65217590332031	8.021116256713867
1.0	30430000.0	30440000.0	70.0	75.02033996582031	7.827906608581543
1.0	30460000.0	30470000.0	62.0	74.81463623046875	7.917667388916016
1.0	30580000.0	30590000.0	53.0	74.83650207519531	7.975094795227051
1.0	30680000.0	30690000.0	57.0	78.05412292480469	8.211265563964844
1.0	30700000.0	30710000.0	71.0	76.26297760009766	8.027359008789062
1.0	30710000.0	30720000.0	67.0	80.47233581542969	8.454710960388184
1.0	30720000.0	30730000.0	61.0	72.24146270751953	7.6171555519104
1.0	30750000.0	30760000.0	65.0	70.78340148925781	7.533998966217041
1.0	30850000.0	30860000.0	47.0	55.60691452026367	5.752860069274902
1.0	30870000.0	30880000.0	45.0	59.91844940185547	6.260819435119629
1.0	30920000.0	30930000.0	53.0	47.94208908081055	4.785223960876465
1.0	30980000.0	30990000.0	49.0	54.08513641357422	5.558566093444824
1.0	31000000.0	31010000.0	50.0	59.395721435546875	6.238062381744385
1.0	31070000.0	31080000.0	44.0	56.3211669921875	5.817986488342285
1.0	31090000.0	31100000.0	63.0	61.293800354003906	6.478696346282959
1.0	31110000.0	31120000.0	50.0	54.81287384033203	5.66187047958374
1.0	31120000.0	31130000.0	30.0	46.87255096435547	4.711371421813965
1.0	31200000.0	31210000.0	42.0	43.59566116333008	4.275038719177246
1.0	31210000.0	31220000.0	40.0	35.5076904296875	3.2467644214630127
1.0	31360000.0	31370000.0	20.0	41.06547164916992	3.9355015754699707
1.0	31460000.0	31470000.0	36.0	44.03737258911133	4.374638557434082
1.0	31660000.0	31670000.0	39.0	48.852272033691406	4.959500312805176
1.0	31670000.0	31680000.0	42.0	44.696285247802734	4.413267612457275
1.0	31870000.0	31880000.0	32.0	48.77465057373047	4.95418643951416
1.0	31890000.0	31900000.0	26.0	33.849674224853516	3.045658826828003
1.0	32140000.0	32150000.0	23.0	35.66071319580078	3.235053300857544
1.0	32160000.0	32170000.0	29.0	32.52940368652344	2.882903814315796
1.0	32250000.0	32260000.0	28.0	42.044883728027344	4.076326370239258
1.0	32260000.0	32270000.0	32.0	46.8831787109375	4.723209857940674
1.0	32290000.0	32300000.0	30.0	43.17900848388672	4.194249153137207
1.0	32300000.0	32310000.0	42.0	42.50743865966797	4.130527496337891
1.0	32310000.0	32320000.0	49.0	45.24174499511719	4.440840721130371
1.0	32360000.0	32370000.0	50.0	50.590293884277344	5.183991432189941
1.0	32390000.0	32400000.0	32.0	43.95692443847656	4.359364032745361
1.0	32400000.0	32410000.0	30.0	40.42073059082031	3.8813560009002686
1.0	32420000.0	32430000.0	36.0	41.665428161621094	4.023116111755371
1.0	32450000.0	32460000.0	36.0	46.925750732421875	4.710726737976074
1.0	32470000.0	32480000.0	24.0	43.81184768676758	4.301249027252197
1.0	32480000.0	32490000.0	39.0	41.642250061035156	4.04720401763916
1.0	32590000.0	32600000.0	24.0	39.14868927001953	3.71842885017395
1.0	32610000.0	32620000.0	30.0	39.4948844909668	3.7531216144561768
1.0	32640000.0	32650000.0	24.0	37.534706115722656	3.5057213306427
1.0	32740000.0	32750000.0	31.0	40.7982292175293	3.9148623943328857
1.0	32780000.0	32790000.0	36.0	38.18134689331055	3.5906944274902344
1.0	32800000.0	32810000.0	30.0	34.08259201049805	3.0739593505859375
1.0	32810000.0	32820000.0	25.0	36.42070770263672	3.3500781059265137
1.0	33040000.0	33050000.0	39.0	41.92083740234375	4.03049373626709
1.0	33050000.0	33060000.0	28.0	40.060707092285156	3.80841064453125
1.0	33080000.0	33090000.0	28.0	40.711158752441406	3.9090468883514404
1.0	33120000.0	33130000.0	31.0	39.65703582763672	3.7809417247772217
1.0	33140000.0	33150000.0	28.0	39.19449996948242	3.725029706954956
1.0	33170000.0	33180000.0	31.0	41.09432601928711	3.9445297718048096
1.0	33220000.0	33230000.0	25.0	33.13446807861328	2.9647562503814697
1.0	33270000.0	33280000.0	18.0	37.694950103759766	3.5266194343566895
1.0	33300000.0	33310000.0	22.0	38.69306182861328	3.654198169708252
1.0	33330000.0	33340000.0	16.0	36.795509338378906	3.3849434852600098
1.0	33370000.0	33380000.0	27.0	43.88197326660156	4.313107967376709
1.0	33380000.0	33390000.0	37.0	43.696834564208984	4.284520149230957
1.0	33430000.0	33440000.0	36.0	45.35923767089844	4.507587909698486
1.0	33440000.0	33450000.0	24.0	40.932159423828125	3.9233455657958984
1.0	33470000.0	33480000.0	16.0	39.77523422241211	3.7987143993377686
1.0	33570000.0	33580000.0	29.0	50.76274108886719	5.19167423248291
1.0	33620000.0	33630000.0	29.0	39.45637130737305	3.7325758934020996
1.0	33700000.0	33710000.0	31.0	48.27519989013672	4.870296955108643
1.0	33760000.0	33770000.0	28.0	39.86181640625	3.763317823410034
1.0	33790000.0	33800000.0	36.0	34.283409118652344	3.097133159637451
1.0	33800000.0	33810000.0	26.0	39.942317962646484	3.820413589477539
1.0	33820000.0	33830000.0	21.0	40.237342834472656	3.8482718467712402
1.0	33830000.0	33840000.0	27.0	44.28191375732422	4.402604103088379
1.0	33880000.0	33890000.0	48.0	53.186256408691406	5.4808349609375
1.0	33900000.0	33910000.0	42.0	53.75354766845703	5.572031497955322
1.0	33950000.0	33960000.0	27.0	53.69132614135742	5.503762245178223
1.0	33960000.0	33970000.0	43.0	61.696434020996094	6.356963157653809
1.0	33970000.0	33980000.0	47.0	64.82286071777344	6.900582790374756
1.0	34040000.0	34050000.0	64.0	61.9625358581543	6.405661106109619
1.0	34050000.0	34060000.0	73.0	67.04076385498047	7.072560787200928
1.0	34310000.0	34320000.0	63.0	76.45112609863281	7.994662284851074
1.0	34340000.0	34350000.0	85.0	75.53431701660156	7.9122161865234375
1.0	34380000.0	34390000.0	73.0	77.23347473144531	8.026992797851562
1.0	34440000.0	34450000.0	68.0	82.8878173828125	8.602946281433105
1.0	34510000.0	34520000.0	79.0	88.01654052734375	9.053226470947266
1.0	34520000.0	34530000.0	94.0	84.24723052978516	8.695014953613281
1.0	34570000.0	34580000.0	82.0	86.25944519042969	8.890952110290527
1.0	34580000.0	34590000.0	108.0	90.95912170410156	9.325092315673828
1.0	34630000.0	34640000.0	72.0	82.71089172363281	8.584358215332031
1.0	34650000.0	34660000.0	68.0	85.97737884521484	8.876768112182617
1.0	34670000.0	34680000.0	71.0	92.18629455566406	9.361154556274414
1.0	34690000.0	34700000.0	103.0	95.01338958740234	9.676271438598633
1.0	34750000.0	34760000.0	87.0	96.21839904785156	9.726003646850586
1.0	34800000.0	34810000.0	78.0	94.29400634765625	9.60162353515625
1.0	34820000.0	34830000.0	86.0	93.67225646972656	9.509310722351074
1.0	34910000.0	34920000.0	64.0	82.0225601196289	8.547724723815918
1.0	34990000.0	35000000.0	53.0	69.75350952148438	7.362063407897949
1.0	35000000.0	35010000.0	67.0	78.13761138916016	8.30771541595459
1.0	35010000.0	35020000.0	75.0	71.74190521240234	7.598948001861572
1.0	35040000.0	35050000.0	43.0	68.45210266113281	7.169241905212402
1.0	35090000.0	35100000.0	49.0	59.246856689453125	6.187597274780273
1.0	35160000.0	35170000.0	68.0	61.048179626464844	6.334896087646484
1.0	35170000.0	35180000.0	51.0	61.01739501953125	6.421460151672363
1.0	35180000.0	35190000.0	57.0	66.67391967773438	7.107623100280762
1.0	35220000.0	35230000.0	33.0	52.126182556152344	5.262423515319824
1.0	35300000.0	35310000.0	42.0	43.28215408325195	4.260066986083984
1.0	35390000.0	35400000.0	35.0	56.838356018066406	5.984768867492676
1.0	35440000.0	35450000.0	43.0	46.107421875	4.617187976837158
1.0	35500000.0	35510000.0	55.0	60.33588409423828	6.378762722015381
1.0	35560000.0	35570000.0	31.0	44.78837585449219	4.453288555145264
1.0	35620000.0	35630000.0	38.0	60.299415588378906	6.365226745605469
1.0	35680000.0	35690000.0	63.0	55.28178024291992	5.757065773010254
1.0	35730000.0	35740000.0	42.0	46.45206069946289	4.6699419021606445
1.0	35780000.0	35790000.0	39.0	45.64186477661133	4.554580211639404
1.0	35800000.0	35810000.0	38.0	45.10361099243164	4.483038902282715
1.0	35840000.0	35850000.0	27.0	42.297943115234375	4.119880676269531
1.0	35880000.0	35890000.0	39.0	42.278343200683594	4.119729518890381
1.0	35910000.0	35920000.0	39.0	37.66731643676758	3.5219836235046387
1.0	35930000.0	35940000.0	28.0	40.950164794921875	3.9563870429992676
1.0	36000000.0	36010000.0	35.0	42.167388916015625	4.1217169761657715
1.0	36010000.0	36020000.0	26.0	41.47871017456055	4.0278520584106445
1.0	36090000.0	36100000.0	37.0	42.631385803222656	4.176241397857666
1.0	36160000.0	36170000.0	36.0	52.86909103393555	5.495791435241699
1.0	36180000.0	36190000.0	25.0	45.02931213378906	4.477720260620117
1.0	36230000.0	36240000.0	30.0	48.8300666809082	4.9755706787109375
1.0	36240000.0	36250000.0	45.0	52.19841766357422	5.410645484924316
1.0	36510000.0	36520000.0	19.0	42.567108154296875	4.145284652709961
1.0	36580000.0	36590000.0	29.0	43.62360763549805	4.272556781768799
1.0	36610000.0	36620000.0	33.0	36.42170333862305	3.3605122566223145
1.0	36690000.0	36700000.0	37.0	40.9881706237793	3.9617342948913574
1.0	36710000.0	36720000.0	30.0	41.44438934326172	4.024606704711914
1.0	36850000.0	36860000.0	22.0	36.81547927856445	3.4110233783721924
1.0	36860000.0	36870000.0	32.0	40.379634857177734	3.8738083839416504
1.0	36900000.0	36910000.0	32.0	45.891815185546875	4.553033351898193
1.0	36950000.0	36960000.0	32.0	48.623435974121094	4.943594455718994
1.0	36970000.0	36980000.0	52.0	50.899864196777344	5.2032647132873535
1.0	37030000.0	37040000.0	45.0	49.66238784790039	5.0329155921936035
1.0	37050000.0	37060000.0	38.0	52.3983039855957	5.371443748474121
1.0	37080000.0	37090000.0	38.0	55.72822952270508	5.788913726806641
1.0	37150000.0	37160000.0	49.0	58.64399337768555	6.144956111907959
1.0	37190000.0	37200000.0	57.0	62.45575714111328	6.54754114151001
1.0	37230000.0	37240000.0	47.0	61.31999588012695	6.432687282562256
1.0	37260000.0	37270000.0	63.0	65.06578826904297	6.757157802581787
1.0	37270000.0	37280000.0	59.0	66.92337799072266	6.987085819244385
1.0	37280000.0	37290000.0	53.0	67.60491180419922	7.037535190582275
1.0	37320000.0	37330000.0	53.0	72.17384338378906	7.555503845214844
1.0	37360000.0	37370000.0	85.0	83.68612670898438	8.774781227111816
1.0	37390000.0	37400000.0	84.0	77.55338287353516	8.096324920654297
1.0	37420000.0	37430000.0	50.0	72.93302917480469	7.5945024490356445
1.0	37480000.0	37490000.0	75.0	79.92479705810547	8.36349105834961
1.0	37610000.0	37620000.0	77.0	76.95760345458984	8.037671089172363
1.0	37700000.0	37710000.0	68.0	68.31021881103516	7.176894187927246
1.0	37740000.0	37750000.0	58.0	68.41551208496094	7.197690486907959
1.0	37860000.0	37870000.0	46.0	54.3287239074707	5.6205153465271
1.0	37880000.0	37890000.0	56.0	60.04439163208008	6.343591213226318
1.0	37900000.0	37910000.0	41.0	50.036705017089844	5.1066155433654785
1.0	37980000.0	37990000.0	38.0	52.221031188964844	5.413597583770752
1.0	38020000.0	38030000.0	38.0	39.324337005615234	3.724851131439209
1.0	38060000.0	38070000.0	37.0	51.59633255004883	5.335421085357666
1.0	38080000.0	38090000.0	40.0	49.878623962402344	5.089974403381348
1.0	38100000.0	38110000.0	34.0	52.962005615234375	5.500921726226807
1.0	38130000.0	38140000.0	43.0	47.924339294433594	4.8410186767578125
1.0	38170000.0	38180000.0	36.0	37.50535583496094	3.5004515647888184
1.0	38190000.0	38200000.0	29.0	41.247947692871094	3.9655799865722656
1.0	38320000.0	38330000.0	29.0	39.33785629272461	3.7394092082977295
1.0	38340000.0	38350000.0	35.0	40.31170654296875	3.8611748218536377
1.0	38390000.0	38400000.0	31.0	40.06279754638672	3.8135986328125
1.0	38440000.0	38450000.0	38.0	40.5892219543457	3.9048373699188232
1.0	38460000.0	38470000.0	24.0	34.810943603515625	3.1597933769226074
1.0	38470000.0	38480000.0	35.0	42.997291564941406	4.228279113769531
1.0	38500000.0	38510000.0	33.0	43.98714065551758	4.306870460510254
1.0	38520000.0	38530000.0	40.0	49.16044616699219	4.9978132247924805
1.0	38530000.0	38540000.0	35.0	48.96320343017578	4.962529182434082
1.0	38560000.0	38570000.0	46.0	49.87833786010742	5.103744029998779
1.0	38590000.0	38600000.0	39.0	53.580421447753906	5.471352577209473
1.0	38630000.0	38640000.0	50.0	57.375343322753906	5.967501640319824
1.0	38730000.0	38740000.0	44.0	61.014862060546875	6.347743988037109
1.0	39030000.0	39040000.0	56.0	69.31358337402344	7.3493332862854
1.0	39160000.0	39170000.0	67.0	63.145591735839844	6.574854373931885
1.0	39200000.0	39210000.0	53.0	62.7014045715332	6.601963996887207
1.0	39210000.0	39220000.0	54.0	62.167518615722656	6.563353061676025
1.0	39220000.0	39230000.0	51.0	61.674705505371094	6.503190517425537
1.0	39300000.0	39310000.0	43.0	45.1514778137207	4.494696617126465
1.0	39310000.0	39320000.0	36.0	45.18303680419922	4.51035213470459
1.0	39320000.0	39330000.0	32.0	43.84226608276367	4.335796356201172
1.0	39350000.0	39360000.0	32.0	46.48700714111328	4.6193952560424805
1.0	39450000.0	39460000.0	27.0	41.37323760986328	3.9979968070983887
1.0	39550000.0	39560000.0	35.0	40.98588943481445	3.9289634227752686
1.0	39560000.0	39570000.0	32.0	45.053497314453125	4.463926792144775
1.0	39730000.0	39740000.0	28.0	42.702117919921875	4.174112796783447
1.0	39840000.0	39850000.0	30.0	40.90203857421875	3.9327621459960938
1.0	39850000.0	39860000.0	30.0	41.482704162597656	4.027726173400879
1.0	39860000.0	39870000.0	38.0	42.11180114746094	4.108346939086914
1.0	39890000.0	39900000.0	35.0	41.49327850341797	4.031803131103516
1.0	39920000.0	39930000.0	28.0	40.35556411743164	3.8772435188293457
1.0	39940000.0	39950000.0	29.0	38.998313903808594	3.6954970359802246
1.0	39970000.0	39980000.0	21.0	38.16354751586914	3.5506062507629395
1.0	39990000.0	40000000.0	27.0	35.31532669067383	3.2248942852020264
1.0	40020000.0	40030000.0	24.0	38.96764373779297	3.6778266429901123
1.0	40030000.0	40040000.0	26.0	41.75010681152344	4.063432216644287
1.0	40040000.0	40050000.0	25.0	50.284149169921875	5.178229331970215
1.0	40070000.0	40080000.0	56.0	49.20661544799805	5.0264892578125
1.0	40090000.0	40100000.0	32.0	45.50258255004883	4.512955665588379
1.0	40120000.0	40130000.0	35.0	47.870567321777344	4.829906940460205
1.0	40150000.0	40160000.0	31.0	45.7654914855957	4.5410895347595215
1.0	40170000.0	40180000.0	59.0	52.197792053222656	5.361198425292969
1.0	40190000.0	40200000.0	66.0	61.84611129760742	6.612566947937012
1.0	40210000.0	40220000.0	28.0	38.92864990234375	3.68658185005188
1.0	40300000.0	40310000.0	29.0	40.77266311645508	3.9201245307922363
1.0	40310000.0	40320000.0	26.0	40.498931884765625	3.8975577354431152
1.0	40330000.0	40340000.0	39.0	38.943260192871094	3.690190076828003
1.0	40450000.0	40460000.0	34.0	45.934608459472656	4.583662033081055
1.0	40490000.0	40500000.0	38.0	48.30677795410156	4.895961761474609
1.0	40500000.0	40510000.0	38.0	42.14284896850586	4.08475399017334
1.0	40600000.0	40610000.0	55.0	55.947181701660156	5.8884100914001465
1.0	40700000.0	40710000.0	31.0	45.151954650878906	4.500296592712402
1.0	40740000.0	40750000.0	26.0	42.39350891113281	4.136221885681152
1.0	40750000.0	40760000.0	25.0	41.104766845703125	3.9727401733398438
1.0	40800000.0	40810000.0	28.0	48.335235595703125	4.889681339263916
1.0	40820000.0	40830000.0	55.0	50.532562255859375	5.180504322052002
1.0	40850000.0	40860000.0	24.0	44.99858474731445	4.4438276290893555
1.0	40870000.0	40880000.0	41.0	46.918670654296875	4.727179527282715
1.0	41070000.0	41080000.0	36.0	51.5145149230957	5.295969486236572
1.0	41100000.0	41110000.0	41.0	45.06007766723633	4.427300930023193
1.0	41130000.0	41140000.0	31.0	46.07241439819336	4.609469890594482
1.0	41190000.0	41200000.0	38.0	39.779170989990234	3.7929158210754395
1.0	41200000.0	41210000.0	25.0	41.63966369628906	4.041502952575684
1.0	41350000.0	41360000.0	37.0	49.996822357177734	5.127562046051025
1.0	41410000.0	41420000.0	45.0	47.294288635253906	4.771035194396973
1.0	41480000.0	41490000.0	25.0	34.58219909667969	3.1351287364959717
1.0	41510000.0	41520000.0	27.0	39.42863845825195	3.7423598766326904
1.0	41580000.0	41590000.0	29.0	40.58915710449219	3.8947112560272217
1.0	41610000.0	41620000.0	31.0	42.43373489379883	4.130009651184082
1.0	41660000.0	41670000.0	33.0	47.87155532836914	4.821846961975098
1.0	41720000.0	41730000.0	47.0	50.23218536376953	5.082054138183594
1.0	41730000.0	41740000.0	38.0	50.966148376464844	5.245606422424316
1.0	41790000.0	41800000.0	38.0	50.0077018737793	5.086413383483887
1.0	41800000.0	41810000.0	53.0	57.43827438354492	6.081369400024414
1.0	41820000.0	41830000.0	25.0	37.85126495361328	3.5275886058807373
1.0	41870000.0	41880000.0	39.0	46.196773529052734	4.617156982421875
1.0	41920000.0	41930000.0	32.0	42.14910888671875	4.084963321685791
1.0	41940000.0	41950000.0	37.0	35.137596130371094	3.202615737915039
1.0	41970000.0	41980000.0	29.0	42.22464370727539	4.055053234100342
1.0	41980000.0	41990000.0	35.0	37.446739196777344	3.4777894020080566
1.0	42000000.0	42010000.0	53.0	45.35654830932617	4.4054155349731445
1.0	42020000.0	42030000.0	32.0	49.788028717041016	5.031054496765137
1.0	42030000.0	42040000.0	49.0	46.17198944091797	4.568916320800781
1.0	42040000.0	42050000.0	35.0	44.4993896484375	4.35726261138916
1.0	42230000.0	42240000.0	40.0	45.480751037597656	4.465209484100342
1.0	42250000.0	42260000.0	37.0	47.103233337402344	4.697537899017334
1.0	42300000.0	42310000.0	51.0	49.08892822265625	4.955723762512207
1.0	42310000.0	42320000.0	36.0	49.695823669433594	5.009391784667969
1.0	42510000.0	42520000.0	58.0	63.03168869018555	6.667183876037598
1.0	42570000.0	42580000.0	52.0	65.93728637695312	6.988086700439453
1.0	42590000.0	42600000.0	55.0	65.87623596191406	7.005913734436035
1.0	42640000.0	42650000.0	40.0	47.26599884033203	4.7722368240356445
1.0	42650000.0	42660000.0	47.0	48.36566162109375	4.930656909942627
1.0	42670000.0	42680000.0	47.0	47.335323333740234	4.793354511260986
1.0	42680000.0	42690000.0	42.0	48.725555419921875	4.971692085266113
1.0	42690000.0	42700000.0	32.0	46.44730758666992	4.657581329345703
1.0	42740000.0	42750000.0	45.0	45.866886138916016	4.600781440734863
1.0	42780000.0	42790000.0	48.0	46.634742736816406	4.7002339363098145
1.0	42810000.0	42820000.0	58.0	57.26395797729492	6.0403947830200195
1.0	42840000.0	42850000.0	49.0	55.08024215698242	5.778312683105469
1.0	42860000.0	42870000.0	33.0	52.428916931152344	5.337594032287598
1.0	42870000.0	42880000.0	38.0	52.229347229003906	5.266626834869385
1.0	42910000.0	42920000.0	51.0	55.42475509643555	5.776466369628906
1.0	42940000.0	42950000.0	29.0	50.16549301147461	5.086386203765869
1.0	42980000.0	42990000.0	47.0	57.129913330078125	5.94101619720459
1.0	42990000.0	43000000.0	38.0	53.96062469482422	5.530934810638428
1.0	43000000.0	43010000.0	40.0	53.59062576293945	5.522797584533691
1.0	43060000.0	43070000.0	49.0	57.29685592651367	6.002676963806152
1.0	43170000.0	43180000.0	31.0	42.9334602355957	4.1998724937438965
1.0	43190000.0	43200000.0	27.0	46.683067321777344	4.679847240447998
1.0	43250000.0	43260000.0	32.0	46.03582763671875	4.597039222717285
1.0	43260000.0	43270000.0	52.0	54.22228240966797	5.642303466796875
1.0	43270000.0	43280000.0	26.0	45.530487060546875	4.529637813568115
1.0	43280000.0	43290000.0	42.0	43.22294235229492	4.238422870635986
1.0	43300000.0	43310000.0	32.0	42.70231628417969	4.167148590087891
1.0	43310000.0	43320000.0	28.0	42.0760383605957	4.106051445007324
1.0	43410000.0	43420000.0	37.0	40.64556121826172	3.8956551551818848
1.0	43430000.0	43440000.0	47.0	47.081138610839844	4.743731498718262
1.0	43470000.0	43480000.0	41.0	49.773536682128906	5.032608985900879
1.0	43530000.0	43540000.0	33.0	44.90107345581055	4.4511847496032715
1.0	43540000.0	43550000.0	49.0	55.80971145629883	5.83937931060791
1.0	43650000.0	43660000.0	41.0	57.0053596496582	6.013153076171875
1.0	43730000.0	43740000.0	26.0	39.83667755126953	3.7913424968719482
1.0	43770000.0	43780000.0	25.0	35.9904899597168	3.293898820877075
1.0	43820000.0	43830000.0	28.0	32.77846145629883	2.9252161979675293
1.0	43970000.0	43980000.0	26.0	42.32801818847656	4.1002936363220215
1.0	43980000.0	43990000.0	37.0	43.83637619018555	4.304018974304199
1.0	44020000.0	44030000.0	17.0	31.15976333618164	2.7521615028381348
1.0	44050000.0	44060000.0	19.0	30.4570369720459	2.6830520629882812
1.0	44120000.0	44130000.0	22.0	38.814476013183594	3.673656463623047
1.0	44160000.0	44170000.0	27.0	40.41587448120117	3.8800690174102783
1.0	44200000.0	44210000.0	33.0	42.416259765625	4.110478401184082
1.0	44230000.0	44240000.0	41.0	44.38671875	4.376954078674316
1.0	44250000.0	44260000.0	43.0	41.12827682495117	3.9370124340057373
1.0	44280000.0	44290000.0	38.0	44.80258560180664	4.433365345001221
1.0	44350000.0	44360000.0	38.0	40.99323272705078	3.931605577468872
1.0	44390000.0	44400000.0	26.0	37.487335205078125	3.4758732318878174
1.0	44410000.0	44420000.0	30.0	32.20368576049805	2.860506296157837
1.0	44510000.0	44520000.0	45.0	52.83649444580078	5.513405799865723
1.0	44530000.0	44540000.0	41.0	54.382423400878906	5.6695756912231445
1.0	44540000.0	44550000.0	50.0	54.17833709716797	5.656856060028076
1.0	44570000.0	44580000.0	54.0	58.46583938598633	6.154802322387695
1.0	44610000.0	44620000.0	42.0	60.71636199951172	6.418637275695801
1.0	44620000.0	44630000.0	42.0	59.93585968017578	6.329916954040527
1.0	44680000.0	44690000.0	28.0	37.19107437133789	3.443387508392334
1.0	44730000.0	44740000.0	33.0	39.25550842285156	3.730734348297119
1.0	44790000.0	44800000.0	28.0	40.64731216430664	3.8969364166259766
1.0	44860000.0	44870000.0	44.0	63.417381286621094	6.794059753417969
1.0	44900000.0	44910000.0	42.0	56.167388916015625	5.8490891456604
1.0	44920000.0	44930000.0	49.0	64.46775817871094	6.865501403808594
1.0	44940000.0	44950000.0	44.0	61.67189407348633	6.51556396484375
1.0	45050000.0	45060000.0	40.0	48.455013275146484	4.917784690856934
1.0	45080000.0	45090000.0	37.0	44.267860412597656	4.361300468444824
1.0	45210000.0	45220000.0	17.0	35.54633331298828	3.25335955619812
1.0	45240000.0	45250000.0	26.0	37.82489776611328	3.5410385131835938
1.0	45320000.0	45330000.0	34.0	39.23856735229492	3.710035800933838
1.0	45570000.0	45580000.0	36.0	45.46226119995117	4.517244815826416
1.0	45580000.0	45590000.0	39.0	46.943336486816406	4.683955192565918
1.0	45630000.0	45640000.0	29.0	42.732486724853516	4.150487899780273
1.0	45660000.0	45670000.0	34.0	52.82419967651367	5.488604545593262
1.0	45730000.0	45740000.0	27.0	44.52741241455078	4.398252964019775
1.0	45760000.0	45770000.0	31.0	43.32158660888672	4.242290496826172
1.0	45820000.0	45830000.0	37.0	43.65923309326172	4.282867431640625
1.0	45850000.0	45860000.0	36.0	45.55345916748047	4.53131628036499
1.0	45880000.0	45890000.0	48.0	44.23054885864258	4.35492467880249
1.0	45890000.0	45900000.0	33.0	47.285614013671875	4.756777286529541
1.0	45920000.0	45930000.0	41.0	44.86249542236328	4.444990158081055
1.0	45950000.0	45960000.0	25.0	40.965423583984375	3.9379799365997314
1.0	46010000.0	46020000.0	31.0	42.314308166503906	4.123715400695801
1.0	46050000.0	46060000.0	22.0	38.627830505371094	3.6487393379211426
1.0	46170000.0	46180000.0	33.0	38.861671447753906	3.6651484966278076
1.0	46240000.0	46250000.0	45.0	54.14655685424805	5.645825386047363
1.0	46270000.0	46280000.0	26.0	42.27765655517578	4.1225409507751465
1.0	46290000.0	46300000.0	37.0	41.857948303222656	4.054990768432617
1.0	46370000.0	46380000.0	36.0	42.96094512939453	4.1901655197143555
1.0	46390000.0	46400000.0	29.0	42.38587188720703	4.119902610778809
1.0	46400000.0	46410000.0	29.0	41.40093994140625	3.9855175018310547
1.0	46410000.0	46420000.0	37.0	41.535911560058594	4.003400802612305
1.0	46680000.0	46690000.0	39.0	42.82817840576172	4.170125484466553
1.0	46710000.0	46720000.0	25.0	38.13909149169922	3.5828540325164795
1.0	46720000.0	46730000.0	19.0	36.9111328125	3.4259753227233887
1.0	46760000.0	46770000.0	37.0	37.926719665527344	3.5557212829589844
1.0	46800000.0	46810000.0	29.0	41.43444061279297	3.9804465770721436
1.0	46820000.0	46830000.0	36.0	38.407806396484375	3.6192333698272705
1.0	46840000.0	46850000.0	30.0	44.53070831298828	4.380763053894043
1.0	46860000.0	46870000.0	18.0	39.301368713378906	3.7355804443359375
1.0	46870000.0	46880000.0	16.0	32.76258850097656	2.922100782394409
1.0	46940000.0	46950000.0	41.0	41.33461380004883	3.9790115356445312
1.0	46950000.0	46960000.0	40.0	38.878074645996094	3.556042194366455
1.0	47070000.0	47080000.0	21.0	34.486671447753906	3.12420916557312
1.0	47110000.0	47120000.0	23.0	41.68621063232422	4.041012287139893
1.0	47130000.0	47140000.0	29.0	38.38676834106445	3.6140830516815186
1.0	47210000.0	47220000.0	47.0	48.7660026550293	4.961389064788818
1.0	47220000.0	47230000.0	29.0	48.43705368041992	4.865262031555176
1.0	47230000.0	47240000.0	53.0	54.1432991027832	5.599510669708252
1.0	47480000.0	47490000.0	35.0	50.37776565551758	5.096814155578613
1.0	47640000.0	47650000.0	20.0	40.26353454589844	3.863994598388672
1.0	47720000.0	47730000.0	36.0	38.2404670715332	3.597708225250244
1.0	47760000.0	47770000.0	31.0	38.54169464111328	3.6381335258483887
1.0	47770000.0	47780000.0	25.0	36.523597717285156	3.3764445781707764
1.0	47820000.0	47830000.0	32.0	39.625755310058594	3.76322865486145
1.0	47850000.0	47860000.0	31.0	41.802330017089844	4.03518533706665
1.0	47900000.0	47910000.0	23.0	31.665634155273438	2.8041164875030518
1.0	47920000.0	47930000.0	33.0	47.17503356933594	4.740169525146484
1.0	48000000.0	48010000.0	33.0	41.39967727661133	3.9834721088409424
1.0	48040000.0	48050000.0	28.0	44.70051956176758	4.418726921081543
1.0	48100000.0	48110000.0	31.0	42.54844284057617	4.127212047576904
1.0	48120000.0	48130000.0	28.0	47.22856521606445	4.706015586853027
1.0	48140000.0	48150000.0	36.0	41.64496612548828	3.9676246643066406
1.0	48200000.0	48210000.0	46.0	51.447418212890625	5.313803672790527
1.0	48220000.0	48230000.0	33.0	41.9144401550293	3.981555223464966
1.0	48260000.0	48270000.0	30.0	42.52460861206055	4.038113117218018
1.0	48370000.0	48380000.0	44.0	41.16920852661133	3.950526475906372
1.0	48400000.0	48410000.0	24.0	40.757667541503906	3.8568530082702637
1.0	48510000.0	48520000.0	38.0	49.84056854248047	4.9918341636657715
1.0	48580000.0	48590000.0	46.0	52.798866271972656	5.424818992614746
1.0	48700000.0	48710000.0	30.0	50.20491027832031	5.110866069793701
1.0	48720000.0	48730000.0	50.0	58.14177322387695	6.055250644683838
1.0	48770000.0	48780000.0	43.0	57.89701461791992	6.000856399536133
1.0	48820000.0	48830000.0	38.0	55.722328186035156	5.743011474609375
1.0	48850000.0	48860000.0	35.0	56.11944580078125	5.743239879608154
1.0	48870000.0	48880000.0	42.0	50.201114654541016	5.100064754486084
1.0	49010000.0	49020000.0	76.0	70.31739807128906	7.450436592102051
1.0	49100000.0	49110000.0	66.0	79.0556411743164	8.370379447937012
1.0	49150000.0	49160000.0	41.0	71.5960693359375	7.617032051086426
1.0	49180000.0	49190000.0	68.0	74.47057342529297	7.873309135437012
1.0	49230000.0	49240000.0	76.0	83.15265655517578	8.615363121032715
1.0	49260000.0	49270000.0	73.0	94.68959045410156	9.668907165527344
1.0	49280000.0	49290000.0	70.0	75.61150360107422	8.042976379394531
1.0	49390000.0	49400000.0	65.0	84.60612487792969	8.747748374938965
1.0	49500000.0	49510000.0	79.0	99.50956726074219	9.992242813110352
1.0	49550000.0	49560000.0	111.0	103.21551513671875	10.213152885437012
1.0	49600000.0	49610000.0	99.0	103.65201568603516	10.18380355834961
1.0	49650000.0	49660000.0	87.0	105.9986572265625	10.364423751831055
1.0	49810000.0	49820000.0	87.0	99.90376281738281	9.934385299682617
1.0	49890000.0	49900000.0	98.0	112.0668716430664	10.668802261352539
1.0	49970000.0	49980000.0	100.0	106.34565734863281	10.312148094177246
1.0	50100000.0	50110000.0	111.0	110.8237075805664	10.57979965209961
1.0	50190000.0	50200000.0	98.0	111.81500244140625	10.673568725585938
1.0	50260000.0	50270000.0	69.0	100.13459777832031	10.028778076171875
1.0	50300000.0	50310000.0	70.0	99.73863220214844	10.025829315185547
1.0	50310000.0	50320000.0	91.0	95.34481048583984	9.662182807922363
1.0	50320000.0	50330000.0	88.0	96.05790710449219	9.74500560760498
1.0	50330000.0	50340000.0	100.0	91.05432891845703	9.34657096862793
1.0	50370000.0	50380000.0	88.0	96.27055358886719	9.750032424926758
1.0	50390000.0	50400000.0	84.0	97.10513305664062	9.816143989562988
1.0	50430000.0	50440000.0	73.0	91.853759765625	9.434282302856445
1.0	50440000.0	50450000.0	103.0	97.1109848022461	9.848366737365723
1.0	50450000.0	50460000.0	102.0	99.26554107666016	9.993565559387207
1.0	50490000.0	50500000.0	81.0	86.81440734863281	9.053450584411621
1.0	50590000.0	50600000.0	69.0	90.36512756347656	9.218276977539062
1.0	50690000.0	50700000.0	78.0	82.80134582519531	8.602683067321777
1.0	50730000.0	50740000.0	61.0	77.14561462402344	8.117147445678711
1.0	50840000.0	50850000.0	57.0	70.59473419189453	7.534320831298828
1.0	50850000.0	50860000.0	73.0	76.46221923828125	8.162786483764648
1.0	50900000.0	50910000.0	37.0	48.7740592956543	4.989041328430176
1.0	50950000.0	50960000.0	47.0	47.199462890625	4.790323734283447
1.0	50970000.0	50980000.0	39.0	45.19165802001953	4.5214033126831055
1.0	50980000.0	50990000.0	38.0	45.869956970214844	4.623937129974365
1.0	51110000.0	51120000.0	45.0	46.04239273071289	4.611201286315918
1.0	51130000.0	51140000.0	39.0	45.060829162597656	4.486603260040283
1.0	51240000.0	51250000.0	35.0	47.17346954345703	4.799304962158203
1.0	51280000.0	51290000.0	60.0	49.882171630859375	5.092894554138184
1.0	51400000.0	51410000.0	39.0	51.089439392089844	5.261178016662598
1.0	51440000.0	51450000.0	50.0	64.9858169555664	7.06227970123291
1.0	51500000.0	51510000.0	64.0	66.89595031738281	7.126577854156494
1.0	51520000.0	51530000.0	64.0	66.44713592529297	7.0516252517700195
1.0	51530000.0	51540000.0	55.0	63.32664108276367	6.698410987854004
1.0	51540000.0	51550000.0	49.0	70.64115905761719	7.546281337738037
1.0	51580000.0	51590000.0	47.0	66.34246826171875	7.056346893310547
1.0	51670000.0	51680000.0	44.0	54.543121337890625	5.6860671043396
1.0	51690000.0	51700000.0	42.0	52.461143493652344	5.413173198699951
1.0	51700000.0	51710000.0	23.0	43.74042892456055	4.332223892211914
1.0	51720000.0	51730000.0	45.0	43.33860778808594	4.246450901031494
1.0	51740000.0	51750000.0	21.0	40.00239181518555	3.8070149421691895
1.0	51880000.0	51890000.0	45.0	43.137916564941406	4.226717948913574
1.0	51960000.0	51970000.0	38.0	45.76637268066406	4.569960117340088
1.0	51970000.0	51980000.0	53.0	45.783390045166016	4.571536064147949
1.0	52010000.0	52020000.0	46.0	50.42084884643555	5.139903545379639
1.0	52120000.0	52130000.0	44.0	50.23539352416992	5.159023761749268
1.0	52150000.0	52160000.0	39.0	46.24591827392578	4.63308048248291
1.0	52200000.0	52210000.0	57.0	47.17564010620117	4.7545576095581055
1.0	52220000.0	52230000.0	42.0	45.553321838378906	4.545575141906738
1.0	52270000.0	52280000.0	43.0	44.90826416015625	4.472431182861328
1.0	52310000.0	52320000.0	36.0	46.002845764160156	4.587365627288818
1.0	52360000.0	52370000.0	59.0	60.53703689575195	6.43316125869751
1.0	52390000.0	52400000.0	52.0	51.56032180786133	5.267498016357422
1.0	52400000.0	52410000.0	42.0	53.68421173095703	5.545403480529785
1.0	52530000.0	52540000.0	40.0	41.92354202270508	4.087410926818848
1.0	52550000.0	52560000.0	38.0	43.43309783935547	4.261654853820801
1.0	52590000.0	52600000.0	48.0	53.219032287597656	5.5391316413879395
1.0	52600000.0	52610000.0	35.0	49.71143341064453	5.094820499420166
1.0	52680000.0	52690000.0	40.0	44.970306396484375	4.4640350341796875
1.0	52730000.0	52740000.0	31.0	43.67058563232422	4.288793087005615
1.0	52750000.0	52760000.0	27.0	43.835166931152344	4.300441741943359
1.0	52850000.0	52860000.0	25.0	37.118003845214844	3.4516842365264893
1.0	52900000.0	52910000.0	24.0	42.33002471923828	4.121674537658691
1.0	52930000.0	52940000.0	40.0	44.64475631713867	4.4188151359558105
1.0	52980000.0	52990000.0	39.0	45.349910736083984	4.513716697692871
1.0	53080000.0	53090000.0	47.0	53.919639587402344	5.58127498626709
1.0	53100000.0	53110000.0	41.0	50.28700637817383	5.0659284591674805
1.0	53130000.0	53140000.0	30.0	51.076419830322266	5.220727443695068
1.0	53160000.0	53170000.0	36.0	43.0105094909668	4.221954345703125
1.0	53170000.0	53180000.0	33.0	51.3570671081543	5.294288635253906
1.0	53230000.0	53240000.0	37.0	43.082759857177734	4.22295618057251
1.0	53290000.0	53300000.0	52.0	51.4324951171875	5.257624626159668
1.0	53310000.0	53320000.0	42.0	55.709373474121094	5.831914901733398
1.0	53330000.0	53340000.0	44.0	49.75341033935547	5.0725579261779785
1.0	53380000.0	53390000.0	30.0	42.64399719238281	4.181850433349609
1.0	53450000.0	53460000.0	37.0	48.11522674560547	4.874964714050293
1.0	53460000.0	53470000.0	36.0	45.805259704589844	4.570244789123535
1.0	53480000.0	53490000.0	39.0	43.72288513183594	4.3099822998046875
1.0	53520000.0	53530000.0	41.0	47.78831100463867	4.820128440856934
1.0	53540000.0	53550000.0	30.0	41.799869537353516	3.9677867889404297
1.0	53570000.0	53580000.0	38.0	42.54399108886719	4.113475799560547
1.0	53580000.0	53590000.0	36.0	39.392311096191406	3.719334840774536
1.0	53620000.0	53630000.0	50.0	48.501502990722656	4.916540622711182
1.0	53650000.0	53660000.0	34.0	45.2583122253418	4.49576473236084
1.0	53670000.0	53680000.0	31.0	39.920738220214844	3.8187975883483887
1.0	53680000.0	53690000.0	47.0	39.08131408691406	3.700751543045044
1.0	53780000.0	53790000.0	22.0	38.43959426879883	3.601547956466675
1.0	54050000.0	54060000.0	49.0	49.65607452392578	4.991227626800537
1.0	54120000.0	54130000.0	31.0	52.184661865234375	5.287970066070557
1.0	54180000.0	54190000.0	63.0	54.47760772705078	5.671395301818848
1.0	54190000.0	54200000.0	71.0	56.8506965637207	5.979331016540527
1.0	54220000.0	54230000.0	38.0	49.69866943359375	5.03143310546875
1.0	54240000.0	54250000.0	32.0	43.084678649902344	4.22224235534668
1.0	54260000.0	54270000.0	32.0	41.07530975341797	3.974066972732544
1.0	54340000.0	54350000.0	34.0	40.853485107421875	3.9341533184051514
1.0	54370000.0	54380000.0	32.0	40.72064971923828	3.9098949432373047
1.0	54420000.0	54430000.0	24.0	40.83473205566406	3.9337191581726074
1.0	54480000.0	54490000.0	23.0	42.776268005371094	4.167488098144531
1.0	54510000.0	54520000.0	28.0	40.54801940917969	3.899123430252075
1.0	54590000.0	54600000.0	33.0	41.09087371826172	3.938075304031372
1.0	54660000.0	54670000.0	28.0	35.977447509765625	3.307525634765625
1.0	54700000.0	54710000.0	13.0	34.329978942871094	3.1078383922576904
1.0	54730000.0	54740000.0	33.0	31.573572158813477	2.7978243827819824
1.0	54760000.0	54770000.0	34.0	33.621360778808594	3.022908926010132
1.0	54780000.0	54790000.0	29.0	35.67612838745117	3.2718119621276855
1.0	54800000.0	54810000.0	28.0	33.56403350830078	3.016287326812744
1.0	54820000.0	54830000.0	25.0	36.102027893066406	3.3229949474334717
1.0	54840000.0	54850000.0	22.0	36.64863204956055	3.3925700187683105
1.0	54870000.0	54880000.0	27.0	34.54940414428711	3.1297779083251953
1.0	54930000.0	54940000.0	28.0	45.947608947753906	4.579894065856934
1.0	54990000.0	55000000.0	39.0	51.52043533325195	5.314518928527832
1.0	55040000.0	55050000.0	20.0	35.8836784362793	3.295758008956909
1.0	55110000.0	55120000.0	30.0	41.727943420410156	4.044243335723877
1.0	55160000.0	55170000.0	33.0	41.62399673461914	3.983144760131836
1.0	55250000.0	55260000.0	24.0	35.20790481567383	3.211135149002075
1.0	55270000.0	55280000.0	29.0	35.72844696044922	3.2752208709716797
1.0	55280000.0	55290000.0	37.0	44.46997833251953	4.389650821685791
1.0	55320000.0	55330000.0	27.0	37.53860855102539	3.504324436187744
1.0	55420000.0	55430000.0	41.0	50.367305755615234	5.159395217895508
1.0	55440000.0	55450000.0	34.0	39.20508575439453	3.7199740409851074
1.0	55460000.0	55470000.0	40.0	38.983314514160156	3.6823792457580566
1.0	55550000.0	55560000.0	35.0	40.799949645996094	3.9333672523498535
1.0	55590000.0	55600000.0	31.0	41.435569763183594	4.01994514465332
1.0	55650000.0	55660000.0	43.0	46.27704620361328	4.638689994812012
1.0	55670000.0	55680000.0	37.0	46.37211990356445	4.660892486572266
1.0	55720000.0	55730000.0	45.0	56.814292907714844	5.91074275970459
1.0	55760000.0	55770000.0	69.0	57.6055793762207	5.986659049987793
1.0	55830000.0	55840000.0	55.0	63.857505798339844	6.759775638580322
1.0	55840000.0	55850000.0	44.0	56.53034210205078	5.874814033508301
1.0	55880000.0	55890000.0	60.0	61.021568298339844	6.351722240447998
1.0	55980000.0	55990000.0	56.0	61.32379913330078	6.438370704650879
1.0	56020000.0	56030000.0	39.0	61.712554931640625	6.475226402282715
1.0	56040000.0	56050000.0	71.0	71.98026275634766	7.593669891357422
1.0	56070000.0	56080000.0	68.0	76.90592193603516	8.045886039733887
1.0	56080000.0	56090000.0	71.0	79.07144165039062	8.253141403198242
1.0	56130000.0	56140000.0	95.0	78.48716735839844	8.184170722961426
1.0	56180000.0	56190000.0	73.0	86.79669189453125	8.903149604797363
1.0	56190000.0	56200000.0	76.0	84.29371643066406	8.706280708312988
1.0	56240000.0	56250000.0	82.0	88.57008361816406	9.080205917358398
1.0	56270000.0	56280000.0	86.0	90.21406555175781	9.22878646850586
1.0	56280000.0	56290000.0	68.0	86.12127685546875	8.843080520629883
1.0	56360000.0	56370000.0	76.0	93.36870574951172	9.50894546508789
1.0	56430000.0	56440000.0	86.0	90.33891296386719	9.242711067199707
1.0	56440000.0	56450000.0	65.0	93.02159118652344	9.477720260620117
1.0	56480000.0	56490000.0	91.0	93.70500183105469	9.531770706176758
1.0	56510000.0	56520000.0	76.0	90.6554946899414	9.280241966247559
1.0	56530000.0	56540000.0	83.0	86.85792541503906	8.947301864624023
1.0	56560000.0	56570000.0	81.0	86.780517578125	8.971501350402832
1.0	56610000.0	56620000.0	77.0	77.6329116821289	8.095104217529297
1.0	56640000.0	56650000.0	49.0	69.01739501953125	7.331343650817871
1.0	56660000.0	56670000.0	64.0	74.21330261230469	7.782533168792725
1.0	56760000.0	56770000.0	51.0	62.06113815307617	6.448001861572266
1.0	56870000.0	56880000.0	43.0	49.26422882080078	4.9601850509643555
1.0	56890000.0	56900000.0	38.0	46.98084259033203	4.640368461608887
1.0	56900000.0	56910000.0	39.0	47.0922966003418	4.6786417961120605
1.0	56980000.0	56990000.0	31.0	45.20331573486328	4.520106315612793
1.0	57010000.0	57020000.0	30.0	49.67385482788086	5.088916301727295
1.0	57170000.0	57180000.0	52.0	65.38580322265625	6.8310956954956055
1.0	57240000.0	57250000.0	57.0	65.48890686035156	6.925877571105957
1.0	57260000.0	57270000.0	55.0	64.2254409790039	6.730034828186035
1.0	57440000.0	57450000.0	78.0	69.55375671386719	7.307027339935303
1.0	57610000.0	57620000.0	68.0	81.45740509033203	8.479957580566406
1.0	57630000.0	57640000.0	70.0	80.53431701660156	8.356470108032227
1.0	57710000.0	57720000.0	74.0	77.22303771972656	8.032785415649414
1.0	57720000.0	57730000.0	82.0	78.17852020263672	8.12368392944336
1.0	57760000.0	57770000.0	71.0	76.57585144042969	7.964173793792725
1.0	57900000.0	57910000.0	68.0	82.6095199584961	8.563024520874023
1.0	57920000.0	57930000.0	76.0	85.60640716552734	8.861955642700195
1.0	58040000.0	58050000.0	75.0	66.80023193359375	7.086414337158203
1.0	58160000.0	58170000.0	74.0	86.21452331542969	8.890390396118164
1.0	58230000.0	58240000.0	76.0	90.63851928710938	9.267083168029785
1.0	58280000.0	58290000.0	72.0	86.65865325927734	8.975561141967773
1.0	58310000.0	58320000.0	75.0	85.0919189453125	8.774530410766602
1.0	58380000.0	58390000.0	66.0	84.506591796875	8.717467308044434
1.0	58390000.0	58400000.0	74.0	87.31288146972656	9.05766487121582
1.0	58400000.0	58410000.0	79.0	83.23526763916016	8.61634635925293
1.0	58430000.0	58440000.0	78.0	80.59364318847656	8.395885467529297
1.0	58460000.0	58470000.0	82.0	81.21940612792969	8.464080810546875
1.0	58480000.0	58490000.0	60.0	81.75999450683594	8.500930786132812
1.0	58600000.0	58610000.0	72.0	73.47746276855469	7.722594261169434
1.0	58670000.0	58680000.0	57.0	67.59794616699219	7.094205379486084
1.0	58810000.0	58820000.0	54.0	55.08282470703125	5.750425815582275
1.0	58880000.0	58890000.0	46.0	49.066734313964844	4.9095892906188965
1.0	58940000.0	58950000.0	35.0	44.52616500854492	4.428109169006348
1.0	59030000.0	59040000.0	38.0	45.864227294921875	4.578141689300537
1.0	59040000.0	59050000.0	47.0	45.50605010986328	4.53596830368042
1.0	59060000.0	59070000.0	43.0	53.187225341796875	5.5030927658081055
1.0	59130000.0	59140000.0	32.0	43.351749420166016	4.280618190765381
1.0	59160000.0	59170000.0	33.0	43.18654251098633	4.2572221755981445
1.0	59170000.0	59180000.0	37.0	48.18931198120117	4.870769500732422
1.0	59220000.0	59230000.0	31.0	49.17512130737305	4.973308086395264
1.0	59280000.0	59290000.0	39.0	44.708011627197266	4.4294209480285645
1.0	59370000.0	59380000.0	39.0	45.597068786621094	4.544024467468262
1.0	59380000.0	59390000.0	43.0	48.38911819458008	4.91265869140625
1.0	59430000.0	59440000.0	39.0	42.4969367980957	4.129404067993164
1.0	59450000.0	59460000.0	28.0	44.425392150878906	4.3434953689575195
1.0	59640000.0	59650000.0	70.0	53.9690055847168	5.549158573150635
1.0	59690000.0	59700000.0	46.0	50.555084228515625	5.145323753356934
1.0	59720000.0	59730000.0	35.0	47.46100616455078	4.767455101013184
1.0	59770000.0	59780000.0	43.0	50.192108154296875	5.108421325683594
1.0	59780000.0	59790000.0	33.0	45.338836669921875	4.516181945800781
1.0	59850000.0	59860000.0	47.0	43.98955535888672	4.323322772979736
1.0	59860000.0	59870000.0	37.0	46.01434326171875	4.577801704406738
1.0	59960000.0	59970000.0	36.0	46.9108772277832	4.708071708679199
1.0	60000000.0	60010000.0	32.0	36.213340759277344	3.314971446990967
1.0	60030000.0	60040000.0	38.0	47.60302734375	4.77902364730835
1.0	60120000.0	60130000.0	45.0	44.49479293823242	4.395754814147949
1.0	60210000.0	60220000.0	34.0	45.400901794433594	4.5201096534729
1.0	60220000.0	60230000.0	32.0	46.99089050292969	4.721546173095703
1.0	60250000.0	60260000.0	50.0	54.4296875	5.633353233337402
1.0	60330000.0	60340000.0	39.0	46.80555725097656	4.748115539550781
1.0	60350000.0	60360000.0	46.0	49.664710998535156	5.0668535232543945
1.0	60360000.0	60370000.0	43.0	48.01267623901367	4.878333568572998
1.0	60370000.0	60380000.0	36.0	47.40467071533203	4.808172702789307
1.0	60400000.0	60410000.0	47.0	59.785888671875	6.269372463226318
1.0	60410000.0	60420000.0	43.0	54.51470184326172	5.702874183654785
1.0	60430000.0	60440000.0	42.0	52.036224365234375	5.387755393981934
1.0	60450000.0	60460000.0	44.0	63.38440704345703	6.713076114654541
1.0	60490000.0	60500000.0	54.0	66.0037841796875	6.977439880371094
1.0	60570000.0	60580000.0	44.0	68.20082092285156	7.206141471862793
1.0	60580000.0	60590000.0	62.0	69.43843841552734	7.402998924255371
1.0	60600000.0	60610000.0	56.0	72.99954986572266	7.783862113952637
1.0	60640000.0	60650000.0	42.0	78.33122253417969	8.308349609375
1.0	60710000.0	60720000.0	55.0	76.68529510498047	8.081439018249512
1.0	60760000.0	60770000.0	76.0	80.19364166259766	8.508671760559082
1.0	60800000.0	60810000.0	72.0	80.64018249511719	8.524633407592773
1.0	60810000.0	60820000.0	56.0	75.36277770996094	7.963059902191162
1.0	60850000.0	60860000.0	52.0	76.31874084472656	7.993338108062744
1.0	60860000.0	60870000.0	59.0	78.5220718383789	8.316070556640625
1.0	60870000.0	60880000.0	75.0	78.37828826904297	8.3436918258667
1.0	60880000.0	60890000.0	52.0	73.18128967285156	7.686087131500244
1.0	60960000.0	60970000.0	57.0	68.71815490722656	7.325627326965332
1.0	60990000.0	61000000.0	74.0	73.19280242919922	7.7441229820251465
1.0	61080000.0	61090000.0	72.0	68.43238830566406	7.2859015464782715
1.0	61100000.0	61110000.0	41.0	50.53315734863281	5.157958507537842
1.0	61130000.0	61140000.0	41.0	68.04826354980469	7.143215179443359
1.0	61140000.0	61150000.0	51.0	62.82393264770508	6.5345458984375
1.0	61200000.0	61210000.0	46.0	61.04389190673828	6.404496192932129
1.0	61250000.0	61260000.0	49.0	62.64771270751953	6.528318881988525
1.0	61260000.0	61270000.0	66.0	63.21949005126953	6.649360656738281
1.0	61360000.0	61370000.0	53.0	56.19276809692383	5.877668857574463
1.0	61450000.0	61460000.0	46.0	52.44499588012695	5.290046691894531
1.0	61470000.0	61480000.0	53.0	54.635581970214844	5.655118465423584
1.0	61550000.0	61560000.0	39.0	50.366600036621094	5.180634498596191
1.0	61640000.0	61650000.0	40.0	50.630374908447266	5.212959289550781
1.0	61810000.0	61820000.0	28.0	44.21379470825195	4.385280132293701
1.0	61870000.0	61880000.0	33.0	43.943328857421875	4.345165729522705
1.0	62030000.0	62040000.0	67.0	59.74006271362305	6.27451229095459
1.0	62070000.0	62080000.0	57.0	57.349212646484375	5.95647668838501
1.0	62100000.0	62110000.0	46.0	53.459129333496094	5.536819934844971
1.0	62150000.0	62160000.0	45.0	45.07682800292969	4.4816389083862305
1.0	62180000.0	62190000.0	29.0	43.04973220825195	4.216605186462402
1.0	62280000.0	62290000.0	29.0	40.43694305419922	3.8877880573272705
1.0	62290000.0	62300000.0	33.0	41.42436981201172	4.021073341369629
1.0	62360000.0	62370000.0	27.0	42.07316207885742	4.107402801513672
1.0	62400000.0	62410000.0	42.0	43.396568298339844	4.275396823883057
1.0	62420000.0	62430000.0	41.0	44.53652572631836	4.4045729637146
1.0	62460000.0	62470000.0	46.0	39.6359748840332	3.754648208618164
1.0	62500000.0	62510000.0	45.0	43.22237014770508	4.233264923095703
1.0	62520000.0	62530000.0	40.0	42.369789123535156	4.14714241027832
1.0	62530000.0	62540000.0	30.0	40.24298858642578	3.8600821495056152
1.0	62540000.0	62550000.0	32.0	43.36481857299805	4.283634185791016
1.0	62560000.0	62570000.0	30.0	42.63218688964844	4.176210880279541
1.0	62670000.0	62680000.0	54.0	57.56929397583008	6.052079200744629
1.0	62700000.0	62710000.0	52.0	50.04106903076172	5.097193241119385
1.0	62780000.0	62790000.0	44.0	52.31830978393555	5.2980756759643555
1.0	62970000.0	62980000.0	32.0	44.976871490478516	4.470944404602051
1.0	63180000.0	63190000.0	35.0	50.3223991394043	5.142638206481934
1.0	63230000.0	63240000.0	63.0	55.85370635986328	5.85543966293335
1.0	63340000.0	63350000.0	74.0	64.89840698242188	6.923399925231934
1.0	63360000.0	63370000.0	52.0	65.74530029296875	7.015882968902588
1.0	63400000.0	63410000.0	63.0	63.88343048095703	6.7500410079956055
1.0	63440000.0	63450000.0	70.0	66.01223754882812	6.967948913574219
1.0	63520000.0	63530000.0	54.0	68.74652862548828	7.223681449890137
1.0	63590000.0	63600000.0	76.0	72.1954345703125	7.653414249420166
1.0	63650000.0	63660000.0	61.0	71.4015884399414	7.605099678039551
1.0	63680000.0	63690000.0	61.0	77.61136627197266	8.242450714111328
1.0	63690000.0	63700000.0	79.0	73.0750732421875	7.728612422943115
1.0	63760000.0	63770000.0	64.0	67.14772033691406	7.137936592102051
1.0	63810000.0	63820000.0	62.0	68.42398071289062	7.327922821044922
1.0	63820000.0	63830000.0	59.0	65.27645111083984	6.958385467529297
1.0	63860000.0	63870000.0	37.0	46.65924072265625	4.71885871887207
1.0	63910000.0	63920000.0	41.0	46.65917205810547	4.692567348480225
1.0	64070000.0	64080000.0	34.0	43.96583938598633	4.362089157104492
1.0	64080000.0	64090000.0	39.0	44.64759826660156	4.454432487487793
1.0	64090000.0	64100000.0	36.0	45.025657653808594	4.507924556732178
1.0	64130000.0	64140000.0	56.0	45.17229461669922	4.506922245025635
1.0	64140000.0	64150000.0	45.0	48.996360778808594	4.930756568908691
1.0	64150000.0	64160000.0	44.0	52.10004806518555	5.380734920501709
1.0	64190000.0	64200000.0	49.0	54.40838623046875	5.604554176330566
1.0	64210000.0	64220000.0	50.0	56.2955322265625	5.821318626403809
1.0	64230000.0	64240000.0	39.0	58.4228401184082	6.166297912597656
1.0	64310000.0	64320000.0	47.0	54.608734130859375	5.5733561515808105
1.0	64340000.0	64350000.0	52.0	52.960227966308594	5.399327754974365
1.0	64410000.0	64420000.0	46.0	54.07476043701172	5.477920055389404
1.0	64420000.0	64430000.0	49.0	59.317909240722656	6.1394429206848145
1.0	64440000.0	64450000.0	51.0	53.259521484375	5.454596519470215
1.0	64460000.0	64470000.0	56.0	54.977638244628906	5.592939853668213
1.0	64500000.0	64510000.0	49.0	58.67798614501953	6.0736002922058105
1.0	64590000.0	64600000.0	53.0	63.99558639526367	6.682149410247803
1.0	64680000.0	64690000.0	69.0	72.80779266357422	7.821083068847656
1.0	64690000.0	64700000.0	65.0	72.36312103271484	7.775881767272949
1.0	64780000.0	64790000.0	48.0	59.27301025390625	6.217733860015869
1.0	64850000.0	64860000.0	37.0	62.915916442871094	6.630021095275879
1.0	64860000.0	64870000.0	52.0	58.97686767578125	6.190013885498047
1.0	64890000.0	64900000.0	60.0	61.099647521972656	6.464216709136963
1.0	64950000.0	64960000.0	50.0	54.36985397338867	5.6374897956848145
1.0	64990000.0	65000000.0	41.0	51.90910720825195	5.313687801361084
1.0	65010000.0	65020000.0	48.0	54.84989547729492	5.655150413513184
1.0	65100000.0	65110000.0	50.0	48.923362731933594	4.90878963470459
1.0	65130000.0	65140000.0	35.0	54.2679328918457	5.538353443145752
1.0	65260000.0	65270000.0	35.0	48.319454193115234	4.889349937438965
1.0	65270000.0	65280000.0	36.0	45.01166915893555	4.476749897003174
1.0	65390000.0	65400000.0	40.0	43.10889434814453	4.221909999847412
1.0	65430000.0	65440000.0	45.0	48.084468841552734	4.881762504577637
1.0	65450000.0	65460000.0	40.0	48.60528564453125	4.872626304626465
1.0	65460000.0	65470000.0	30.0	49.726463317871094	5.068940162658691
1.0	65490000.0	65500000.0	45.0	46.89586639404297	4.671916961669922
1.0	65580000.0	65590000.0	48.0	49.371971130371094	5.049435138702393
1.0	65690000.0	65700000.0	25.0	45.069915771484375	4.458423614501953
1.0	65730000.0	65740000.0	42.0	55.01183319091797	5.783450126647949
1.0	65740000.0	65750000.0	47.0	53.771522521972656	5.510075092315674
1.0	65750000.0	65760000.0	45.0	54.24091720581055	5.584986209869385
1.0	65810000.0	65820000.0	44.0	54.23030471801758	5.560855388641357
1.0	65870000.0	65880000.0	39.0	52.762115478515625	5.308890342712402
1.0	65890000.0	65900000.0	19.0	46.02251052856445	4.642107963562012
1.0	65930000.0	65940000.0	36.0	47.99421310424805	4.86492395401001
1.0	65950000.0	65960000.0	53.0	56.15899658203125	5.838039398193359
1.0	65970000.0	65980000.0	59.0	55.922119140625	5.804121494293213
1.0	65980000.0	65990000.0	49.0	57.219970703125	5.941953659057617
1.0	66050000.0	66060000.0	79.0	67.5921401977539	7.147607326507568
1.0	66090000.0	66100000.0	59.0	60.76470184326172	6.440352439880371
1.0	66140000.0	66150000.0	46.0	72.23539733886719	7.681907653808594
1.0	66180000.0	66190000.0	59.0	79.27086639404297	8.390249252319336
1.0	66190000.0	66200000.0	64.0	78.05779266357422	8.201087951660156
1.0	66210000.0	66220000.0	62.0	82.49256134033203	8.655818939208984
1.0	66230000.0	66240000.0	69.0	84.26019287109375	8.800424575805664
1.0	66280000.0	66290000.0	73.0	78.86946868896484	8.32949447631836
1.0	66340000.0	66350000.0	48.0	70.68995666503906	7.509138584136963
1.0	66380000.0	66390000.0	70.0	78.41088104248047	8.27320384979248
1.0	66390000.0	66400000.0	78.0	79.63358306884766	8.353431701660156
1.0	66490000.0	66500000.0	68.0	81.60102844238281	8.52569580078125
1.0	66510000.0	66520000.0	58.0	78.74458312988281	8.328653335571289
1.0	66550000.0	66560000.0	82.0	75.91329193115234	8.016317367553711
1.0	66560000.0	66570000.0	70.0	80.59825134277344	8.509069442749023
1.0	66720000.0	66730000.0	51.0	68.7496337890625	7.193331718444824
1.0	66730000.0	66740000.0	49.0	65.84674072265625	6.900774955749512
1.0	66760000.0	66770000.0	59.0	64.37515258789062	6.7516889572143555
1.0	66780000.0	66790000.0	59.0	65.7104721069336	6.883543968200684
1.0	66790000.0	66800000.0	56.0	64.14317321777344	6.763638973236084
1.0	66800000.0	66810000.0	52.0	66.77784729003906	7.0002007484436035
1.0	67020000.0	67030000.0	85.0	71.91056823730469	7.556240081787109
1.0	67100000.0	67110000.0	66.0	73.28330993652344	7.676236152648926
1.0	67150000.0	67160000.0	61.0	72.7215347290039	7.621388912200928
1.0	67190000.0	67200000.0	50.0	64.89340209960938	6.887742519378662
1.0	67210000.0	67220000.0	61.0	69.48084259033203	7.471761226654053
1.0	67220000.0	67230000.0	51.0	67.97412872314453	7.230837821960449
1.0	67280000.0	67290000.0	55.0	58.44822311401367	6.153336524963379
1.0	67360000.0	67370000.0	39.0	53.60432815551758	5.540729522705078
1.0	67420000.0	67430000.0	49.0	45.26946258544922	4.538678169250488
1.0	67520000.0	67530000.0	38.0	51.97957229614258	5.389199733734131
1.0	67590000.0	67600000.0	49.0	53.2084846496582	5.520116329193115
1.0	67660000.0	67670000.0	61.0	60.486244201660156	6.356626033782959
1.0	67670000.0	67680000.0	49.0	59.217018127441406	6.258448600769043
1.0	67680000.0	67690000.0	52.0	59.3630485534668	6.248109340667725
1.0	67810000.0	67820000.0	29.0	53.45439529418945	5.5292205810546875
1.0	67820000.0	67830000.0	41.0	54.944007873535156	5.70078182220459
1.0	67840000.0	67850000.0	30.0	47.20066833496094	4.748955726623535
1.0	67850000.0	67860000.0	32.0	45.35981750488281	4.5213823318481445
1.0	67960000.0	67970000.0	53.0	53.41474151611328	5.553273677825928
1.0	68000000.0	68010000.0	37.0	47.867530822753906	4.850033760070801
1.0	68150000.0	68160000.0	31.0	44.43553924560547	4.424806594848633
1.0	68210000.0	68220000.0	31.0	43.756248474121094	4.313539028167725
1.0	68220000.0	68230000.0	36.0	43.117088317871094	4.221848011016846
1.0	68230000.0	68240000.0	33.0	41.9178581237793	4.062767505645752
1.0	68280000.0	68290000.0	35.0	43.77250289916992	4.308693885803223
1.0	68330000.0	68340000.0	45.0	56.393798828125	5.90183162689209
1.0	68340000.0	68350000.0	37.0	52.07048797607422	5.368710517883301
1.0	68420000.0	68430000.0	42.0	57.04921340942383	5.912705421447754
1.0	68430000.0	68440000.0	44.0	61.21588134765625	6.49169921875
1.0	68450000.0	68460000.0	42.0	55.83442306518555	5.789581298828125
1.0	68470000.0	68480000.0	36.0	53.55426025390625	5.534945487976074
1.0	68560000.0	68570000.0	31.0	49.73441696166992	5.066721439361572
1.0	68670000.0	68680000.0	35.0	54.197669982910156	5.583255767822266
1.0	68760000.0	68770000.0	61.0	64.10453033447266	6.770758152008057
1.0	68790000.0	68800000.0	66.0	69.46600341796875	7.320345401763916
1.0	68880000.0	68890000.0	53.0	74.4635238647461	7.943803310394287
1.0	68890000.0	68900000.0	65.0	71.1825180053711	7.5778985023498535
1.0	69060000.0	69070000.0	67.0	94.43980407714844	9.579568862915039
1.0	69170000.0	69180000.0	87.0	100.87818908691406	9.975520133972168
1.0	69190000.0	69200000.0	108.0	105.29659271240234	10.309334754943848
1.0	69220000.0	69230000.0	115.0	111.00443267822266	10.624346733093262
1.0	69230000.0	69240000.0	105.0	110.94757080078125	10.59221076965332
1.0	69240000.0	69250000.0	84.0	112.1061019897461	10.655484199523926
1.0	69350000.0	69360000.0	97.0	115.5634765625	10.736486434936523
1.0	69390000.0	69400000.0	68.0	83.19758605957031	8.79077434539795
1.0	69420000.0	69430000.0	110.0	117.31485748291016	10.822843551635742
1.0	69430000.0	69440000.0	123.0	116.4018325805664	10.786705017089844
1.0	69470000.0	69480000.0	97.0	120.97673034667969	10.987926483154297
1.0	69490000.0	69500000.0	120.0	124.08952331542969	11.135372161865234
1.0	69520000.0	69530000.0	99.0	117.5257339477539	10.818742752075195
1.0	69590000.0	69600000.0	124.0	120.84197998046875	10.961019515991211
1.0	69610000.0	69620000.0	95.0	121.54704284667969	11.003904342651367
1.0	69670000.0	69680000.0	133.0	119.91796875	10.939059257507324
1.0	69830000.0	69840000.0	120.0	121.11563873291016	11.012453079223633
1.0	69860000.0	69870000.0	103.0	125.2686996459961	11.092131614685059
1.0	69890000.0	69900000.0	101.0	127.25213623046875	11.167067527770996
1.0	69900000.0	69910000.0	142.0	126.8834228515625	11.159035682678223
1.0	69940000.0	69950000.0	109.0	118.6326904296875	10.86720085144043
1.0	69980000.0	69990000.0	105.0	121.19898986816406	10.975642204284668
1.0	70000000.0	70010000.0	116.0	118.9618911743164	10.887187004089355
1.0	70110000.0	70120000.0	121.0	116.07918548583984	10.774789810180664
1.0	70220000.0	70230000.0	91.0	106.34526062011719	10.2931547164917
1.0	70260000.0	70270000.0	108.0	104.7252197265625	10.261770248413086
1.0	70300000.0	70310000.0	88.0	99.03775787353516	9.878087997436523
1.0	70310000.0	70320000.0	115.0	100.45193481445312	10.004785537719727
1.0	70390000.0	70400000.0	79.0	76.34111022949219	8.0172119140625
1.0	70420000.0	70430000.0	102.0	94.0615005493164	9.571989059448242
1.0	70490000.0	70500000.0	67.0	92.60633850097656	9.420095443725586
1.0	70530000.0	70540000.0	83.0	85.40950012207031	8.881814956665039
1.0	70610000.0	70620000.0	48.0	53.86710739135742	5.681205749511719
1.0	70710000.0	70720000.0	31.0	45.66057586669922	4.579301834106445
1.0	70720000.0	70730000.0	36.0	44.476783752441406	4.417101860046387
1.0	70750000.0	70760000.0	26.0	44.35224151611328	4.416627407073975
1.0	70810000.0	70820000.0	40.0	44.851707458496094	4.474340915679932
1.0	70870000.0	70880000.0	49.0	56.2628288269043	5.928130149841309
1.0	70920000.0	70930000.0	44.0	66.35989379882812	7.0613203048706055
1.0	70970000.0	70980000.0	53.0	74.65135192871094	8.015520095825195
1.0	71190000.0	71200000.0	105.0	109.19319152832031	10.515603065490723
1.0	71230000.0	71240000.0	99.0	110.4879150390625	10.581602096557617
1.0	71240000.0	71250000.0	84.0	106.60713195800781	10.30889892578125
1.0	71270000.0	71280000.0	98.0	111.16981506347656	10.545466423034668
1.0	71320000.0	71330000.0	106.0	112.74283599853516	10.660543441772461
1.0	71360000.0	71370000.0	115.0	111.20228576660156	10.53497314453125
1.0	71400000.0	71410000.0	106.0	116.0905990600586	10.82060432434082
1.0	71410000.0	71420000.0	120.0	109.572021484375	10.498184204101562
1.0	71420000.0	71430000.0	105.0	115.4222412109375	10.799264907836914
1.0	71460000.0	71470000.0	97.0	101.337158203125	10.02469539642334
1.0	71470000.0	71480000.0	105.0	100.51072692871094	10.001973152160645
1.0	71480000.0	71490000.0	87.0	96.20051574707031	9.703001976013184
1.0	71570000.0	71580000.0	64.0	72.88673400878906	7.7375359535217285
1.0	71590000.0	71600000.0	92.0	97.53116607666016	9.854381561279297
1.0	71700000.0	71710000.0	88.0	92.91377258300781	9.422794342041016
1.0	71770000.0	71780000.0	65.0	94.52467346191406	9.579692840576172
1.0	71780000.0	71790000.0	96.0	101.25569152832031	10.108663558959961
1.0	71810000.0	71820000.0	83.0	98.74784851074219	9.897236824035645
1.0	71860000.0	71870000.0	88.0	101.87723541259766	10.025991439819336
1.0	71870000.0	71880000.0	81.0	97.37796783447266	9.756457328796387
1.0	71880000.0	71890000.0	97.0	100.83190155029297	10.038610458374023
1.0	71930000.0	71940000.0	93.0	101.82417297363281	10.066883087158203
1.0	71950000.0	71960000.0	110.0	101.25499725341797	9.985376358032227
1.0	72020000.0	72030000.0	94.0	110.37841796875	10.551737785339355
1.0	72090000.0	72100000.0	108.0	113.1649398803711	10.660589218139648
1.0	72180000.0	72190000.0	128.0	117.051025390625	10.809030532836914
1.0	72200000.0	72210000.0	104.0	114.6602783203125	10.70728588104248
1.0	72220000.0	72230000.0	105.0	114.250244140625	10.67576789855957
1.0	72260000.0	72270000.0	112.0	111.02294921875	10.530781745910645
1.0	72280000.0	72290000.0	95.0	113.34842681884766	10.670587539672852
1.0	72360000.0	72370000.0	98.0	106.70951843261719	10.341045379638672
1.0	72380000.0	72390000.0	95.0	104.26888275146484	10.145264625549316
1.0	72420000.0	72430000.0	94.0	107.7816390991211	10.382472038269043
1.0	72480000.0	72490000.0	120.0	108.63250732421875	10.398094177246094
1.0	72500000.0	72510000.0	78.0	104.2468490600586	10.140527725219727
1.0	72550000.0	72560000.0	119.0	117.9074935913086	10.834474563598633
1.0	72740000.0	72750000.0	128.0	105.1123046875	10.258123397827148
1.0	72750000.0	72760000.0	119.0	113.61507415771484	10.715988159179688
1.0	72920000.0	72930000.0	106.0	127.3864974975586	11.141462326049805
1.0	72930000.0	72940000.0	99.0	122.59944152832031	11.009584426879883
1.0	73010000.0	73020000.0	109.0	127.13134765625	11.161264419555664
1.0	73070000.0	73080000.0	113.0	137.6560821533203	11.350985527038574
1.0	73090000.0	73100000.0	123.0	136.55796813964844	11.359189987182617
1.0	73110000.0	73120000.0	118.0	133.7658233642578	11.236520767211914
1.0	73140000.0	73150000.0	118.0	141.25003051757812	11.336769104003906
1.0	73240000.0	73250000.0	159.0	143.07357788085938	11.35084342956543
1.0	73260000.0	73270000.0	123.0	144.38980102539062	11.371804237365723
1.0	73300000.0	73310000.0	137.0	143.73989868164062	11.36449909210205
1.0	73480000.0	73490000.0	132.0	135.76052856445312	11.273048400878906
1.0	73490000.0	73500000.0	149.0	140.94874572753906	11.340415000915527
1.0	73510000.0	73520000.0	113.0	141.956298828125	11.356114387512207
1.0	73520000.0	73530000.0	128.0	136.9530029296875	11.26261043548584
1.0	73540000.0	73550000.0	146.0	145.11648559570312	11.368081092834473
1.0	73600000.0	73610000.0	128.0	146.6102752685547	11.34937858581543
1.0	73690000.0	73700000.0	121.0	145.260009765625	11.389307022094727
1.0	73800000.0	73810000.0	115.0	133.5382843017578	11.297552108764648
1.0	73820000.0	73830000.0	139.0	132.09384155273438	11.269319534301758
1.0	73870000.0	73880000.0	109.0	125.41047668457031	11.127484321594238
1.0	73880000.0	73890000.0	128.0	125.95954895019531	11.141443252563477
1.0	73890000.0	73900000.0	105.0	110.7088623046875	10.577269554138184
1.0	73990000.0	74000000.0	114.0	117.7812271118164	10.924408912658691
1.0	74010000.0	74020000.0	99.0	118.48402404785156	10.951736450195312
1.0	74030000.0	74040000.0	88.0	109.07902526855469	10.497472763061523
1.0	74210000.0	74220000.0	105.0	111.77757263183594	10.691882133483887
1.0	74220000.0	74230000.0	72.0	109.47127532958984	10.542389869689941
1.0	74260000.0	74270000.0	82.0	92.90412139892578	9.430295944213867
1.0	74410000.0	74420000.0	97.0	105.03953552246094	10.26115608215332
1.0	74480000.0	74490000.0	91.0	102.2919692993164	10.067228317260742
1.0	74510000.0	74520000.0	110.0	106.1225814819336	10.310338973999023
1.0	74520000.0	74530000.0	93.0	109.47183990478516	10.530534744262695
1.0	74580000.0	74590000.0	98.0	97.3074951171875	9.77137565612793
1.0	74590000.0	74600000.0	103.0	100.81086730957031	9.99782943725586
1.0	74630000.0	74640000.0	103.0	111.0899658203125	10.676478385925293
1.0	74650000.0	74660000.0	83.0	101.42732238769531	10.076915740966797
1.0	74670000.0	74680000.0	49.0	83.87803649902344	8.688257217407227
1.0	74800000.0	74810000.0	89.0	91.41166687011719	9.281435012817383
1.0	74860000.0	74870000.0	83.0	96.33394622802734	9.694059371948242
1.0	74880000.0	74890000.0	89.0	101.65591430664062	10.119661331176758
1.0	74920000.0	74930000.0	93.0	107.38752746582031	10.408498764038086
1.0	74930000.0	74940000.0	85.0	101.38867950439453	9.993118286132812
1.0	74950000.0	74960000.0	78.0	103.74436950683594	10.159351348876953
1.0	75010000.0	75020000.0	109.0	105.4869613647461	10.25072193145752
1.0	75080000.0	75090000.0	95.0	102.11332702636719	10.08409595489502
1.0	75090000.0	75100000.0	93.0	104.20074462890625	10.220490455627441
1.0	75140000.0	75150000.0	92.0	97.53471374511719	9.784276962280273
1.0	75180000.0	75190000.0	53.0	57.14860153198242	6.111810207366943
1.0	75280000.0	75290000.0	84.0	111.44954681396484	10.751777648925781
1.0	75430000.0	75440000.0	116.0	120.1281967163086	10.91139030456543
1.0	75510000.0	75520000.0	127.0	124.2970199584961	11.082121849060059
1.0	75520000.0	75530000.0	144.0	123.6632080078125	11.068475723266602
1.0	75580000.0	75590000.0	126.0	125.29963684082031	11.20053768157959
1.0	75590000.0	75600000.0	91.0	112.59037017822266	10.612577438354492
1.0	75600000.0	75610000.0	107.0	110.4052734375	10.55440902709961
1.0	75620000.0	75630000.0	112.0	117.2883071899414	10.896207809448242
1.0	75700000.0	75710000.0	97.0	104.8437271118164	10.22717571258545
1.0	75710000.0	75720000.0	91.0	108.95770263671875	10.450222969055176
1.0	75730000.0	75740000.0	88.0	96.94425964355469	9.724237442016602
1.0	75770000.0	75780000.0	94.0	97.32582092285156	9.722746849060059
1.0	75810000.0	75820000.0	107.0	99.35102844238281	9.901415824890137
1.0	75960000.0	75970000.0	72.0	96.92286682128906	9.748998641967773
1.0	76000000.0	76010000.0	76.0	87.93534851074219	9.009113311767578
1.0	76120000.0	76130000.0	76.0	85.18177795410156	8.900894165039062
1.0	76130000.0	76140000.0	60.0	77.5454330444336	8.232562065124512
1.0	76180000.0	76190000.0	53.0	63.77048873901367	6.8118696212768555
1.0	76190000.0	76200000.0	34.0	50.6786003112793	5.26278829574585
1.0	76260000.0	76270000.0	48.0	60.34937286376953	6.378180503845215
1.0	76390000.0	76400000.0	86.0	90.52445220947266	9.333788871765137
1.0	76450000.0	76460000.0	71.0	84.54368591308594	8.878430366516113
1.0	76480000.0	76490000.0	77.0	83.70391082763672	8.731022834777832
1.0	76510000.0	76520000.0	76.0	82.14275360107422	8.557978630065918
1.0	76530000.0	76540000.0	67.0	79.97624206542969	8.425901412963867
1.0	76580000.0	76590000.0	66.0	79.9039535522461	8.266329765319824
1.0	76590000.0	76600000.0	68.0	85.69966125488281	8.787131309509277
1.0	76660000.0	76670000.0	80.0	92.85003662109375	9.4111328125
1.0	76670000.0	76680000.0	94.0	90.12208557128906	9.172477722167969
1.0	76730000.0	76740000.0	94.0	96.28479766845703	9.628711700439453
1.0	76830000.0	76840000.0	91.0	97.4862060546875	9.715291976928711
1.0	76840000.0	76850000.0	100.0	106.38387298583984	10.360696792602539
1.0	76850000.0	76860000.0	108.0	95.84536743164062	9.611494064331055
1.0	77050000.0	77060000.0	65.0	78.63151550292969	8.169425964355469
1.0	77070000.0	77080000.0	67.0	77.95362091064453	8.145721435546875
1.0	77100000.0	77110000.0	84.0	92.35225677490234	9.439465522766113
1.0	77110000.0	77120000.0	88.0	94.42784118652344	9.616604804992676
1.0	77120000.0	77130000.0	76.0	96.3299560546875	9.743013381958008
1.0	77160000.0	77170000.0	79.0	97.18946838378906	9.782126426696777
1.0	77220000.0	77230000.0	94.0	94.25804901123047	9.547839164733887
1.0	77230000.0	77240000.0	99.0	99.48103332519531	9.94267749786377
1.0	77320000.0	77330000.0	74.0	95.1697006225586	9.623221397399902
1.0	77420000.0	77430000.0	79.0	91.9406509399414	9.325514793395996
1.0	77550000.0	77560000.0	56.0	72.4548110961914	7.592109680175781
1.0	77590000.0	77600000.0	51.0	65.90372467041016	7.0155348777771
1.0	77600000.0	77610000.0	49.0	62.50450897216797	6.626535892486572
1.0	77610000.0	77620000.0	48.0	66.022705078125	6.981027126312256
1.0	77630000.0	77640000.0	43.0	60.77309036254883	6.408590793609619
1.0	77660000.0	77670000.0	54.0	60.897727966308594	6.391670227050781
1.0	77670000.0	77680000.0	38.0	63.2231559753418	6.668811798095703
1.0	77720000.0	77730000.0	82.0	81.22525024414062	8.65990161895752
1.0	77740000.0	77750000.0	75.0	73.30513000488281	7.869683742523193
1.0	77850000.0	77860000.0	76.0	74.84766387939453	7.942835330963135
1.0	77880000.0	77890000.0	50.0	76.1992416381836	8.062707901000977
1.0	77920000.0	77930000.0	52.0	66.15349578857422	7.018671989440918
1.0	77980000.0	77990000.0	42.0	60.65044403076172	6.323693752288818
1.0	78040000.0	78050000.0	41.0	46.73466110229492	4.711699485778809
1.0	78140000.0	78150000.0	38.0	44.59297561645508	4.425113677978516
1.0	78190000.0	78200000.0	30.0	44.20933532714844	4.370907783508301
1.0	78310000.0	78320000.0	48.0	46.536216735839844	4.671919822692871
1.0	78320000.0	78330000.0	37.0	45.75495529174805	4.569465637207031
1.0	78350000.0	78360000.0	34.0	47.851470947265625	4.870081901550293
1.0	78450000.0	78460000.0	38.0	44.647789001464844	4.434239387512207
1.0	78470000.0	78480000.0	38.0	50.412818908691406	5.181532382965088
1.0	78490000.0	78500000.0	52.0	57.18003463745117	6.012116432189941
1.0	78500000.0	78510000.0	38.0	53.83436965942383	5.594749450683594
1.0	78510000.0	78520000.0	33.0	45.92255783081055	4.602468013763428
1.0	78570000.0	78580000.0	38.0	49.664669036865234	5.053565979003906
1.0	78610000.0	78620000.0	39.0	52.36402130126953	5.4353766441345215
1.0	78640000.0	78650000.0	31.0	54.021873474121094	5.540957450866699
1.0	78660000.0	78670000.0	46.0	54.49132537841797	5.580655097961426
1.0	78710000.0	78720000.0	44.0	51.82836151123047	5.301719665527344
1.0	78740000.0	78750000.0	55.0	60.78096389770508	6.400766849517822
1.0	78750000.0	78760000.0	52.0	62.32004928588867	6.61184024810791
1.0	78770000.0	78780000.0	65.0	61.68195343017578	6.474061489105225
1.0	78810000.0	78820000.0	65.0	69.21842193603516	7.2856035232543945
1.0	78830000.0	78840000.0	61.0	74.45533752441406	7.8580474853515625
1.0	78850000.0	78860000.0	56.0	77.46749114990234	8.185685157775879
1.0	78900000.0	78910000.0	68.0	85.38105773925781	8.863494873046875
1.0	79010000.0	79020000.0	81.0	90.6191177368164	9.314704895019531
1.0	79100000.0	79110000.0	52.0	88.56035614013672	9.123099327087402
1.0	79110000.0	79120000.0	51.0	75.41279602050781	7.958527565002441
1.0	79130000.0	79140000.0	54.0	79.33827209472656	8.397733688354492
1.0	79200000.0	79210000.0	114.0	98.29664611816406	9.912869453430176
1.0	79250000.0	79260000.0	101.0	104.14710998535156	10.276555061340332
1.0	79280000.0	79290000.0	103.0	108.81510162353516	10.494195938110352
1.0	79290000.0	79300000.0	79.0	103.50931549072266	10.137383460998535
1.0	79420000.0	79430000.0	122.0	123.3416519165039	11.065413475036621
1.0	79440000.0	79450000.0	116.0	122.8448257446289	11.056551933288574
1.0	79450000.0	79460000.0	112.0	123.86893463134766	11.095540046691895
1.0	79480000.0	79490000.0	117.0	113.82060241699219	10.619915962219238
1.0	79560000.0	79570000.0	120.0	116.87516784667969	10.80516242980957
1.0	79580000.0	79590000.0	129.0	117.65327453613281	10.86457347869873
1.0	79590000.0	79600000.0	112.0	117.12165832519531	10.844603538513184
1.0	79640000.0	79650000.0	99.0	122.7514419555664	11.063972473144531
1.0	79940000.0	79950000.0	112.0	123.0562744140625	11.043821334838867
1.0	80060000.0	80070000.0	125.0	119.1039047241211	10.963153839111328
1.0	80090000.0	80100000.0	91.0	117.5830078125	10.868749618530273
1.0	80130000.0	80140000.0	116.0	112.01884460449219	10.6237211227417
1.0	80150000.0	80160000.0	102.0	108.93782806396484	10.469886779785156
1.0	80170000.0	80180000.0	85.0	111.5490493774414	10.588900566101074
1.0	80200000.0	80210000.0	96.0	114.00352478027344	10.722124099731445
1.0	80210000.0	80220000.0	97.0	102.83601379394531	10.075482368469238
1.0	80220000.0	80230000.0	101.0	108.9879379272461	10.486760139465332
1.0	80270000.0	80280000.0	111.0	109.4603271484375	10.504388809204102
1.0	80280000.0	80290000.0	106.0	113.4401626586914	10.708001136779785
1.0	80300000.0	80310000.0	98.0	111.9676513671875	10.65713882446289
1.0	80490000.0	80500000.0	112.0	115.0546875	10.75361442565918
1.0	80520000.0	80530000.0	100.0	113.2905502319336	10.650190353393555
1.0	80570000.0	80580000.0	93.0	125.1087646484375	11.136021614074707
1.0	80790000.0	80800000.0	121.0	121.4209213256836	10.98304557800293
1.0	80840000.0	80850000.0	116.0	120.77787780761719	10.962656021118164
1.0	80900000.0	80910000.0	111.0	118.53352355957031	10.883176803588867
1.0	80960000.0	80970000.0	92.0	100.99980926513672	9.97334098815918
1.0	80990000.0	81000000.0	86.0	115.5409164428711	10.77220344543457
1.0	81020000.0	81030000.0	110.0	113.66752624511719	10.723773002624512
1.0	81060000.0	81070000.0	89.0	113.57514953613281	10.697022438049316
1.0	81170000.0	81180000.0	95.0	115.68143463134766	10.831782341003418
1.0	81240000.0	81250000.0	91.0	103.9583969116211	10.126617431640625
1.0	81310000.0	81320000.0	92.0	107.9736099243164	10.409597396850586
1.0	81500000.0	81510000.0	74.0	103.06922912597656	10.084492683410645
1.0	81540000.0	81550000.0	119.0	114.8847427368164	10.749948501586914
1.0	81580000.0	81590000.0	105.0	112.6858901977539	10.632611274719238
1.0	81590000.0	81600000.0	110.0	110.1968994140625	10.49498176574707
1.0	81690000.0	81700000.0	103.0	104.1620101928711	10.174751281738281
1.0	81840000.0	81850000.0	69.0	92.2650146484375	9.355175971984863
1.0	81860000.0	81870000.0	82.0	92.43984985351562	9.385931015014648
1.0	81980000.0	81990000.0	70.0	83.2967529296875	8.647122383117676
1.0	82000000.0	82010000.0	69.0	81.56327056884766	8.442212104797363
1.0	82070000.0	82080000.0	75.0	84.91097259521484	8.774197578430176
1.0	82140000.0	82150000.0	62.0	74.67357635498047	7.878673553466797
1.0	82150000.0	82160000.0	76.0	88.31037902832031	9.061375617980957
1.0	82200000.0	82210000.0	65.0	79.54148864746094	8.29578971862793
1.0	82400000.0	82410000.0	99.0	94.11791229248047	9.53113842010498
1.0	82490000.0	82500000.0	75.0	100.04844665527344	9.956710815429688
1.0	82630000.0	82640000.0	79.0	92.34488677978516	9.396682739257812
1.0	82640000.0	82650000.0	90.0	95.34144592285156	9.620327949523926
1.0	82650000.0	82660000.0	97.0	100.63189697265625	9.993477821350098
1.0	82670000.0	82680000.0	102.0	100.2694320678711	9.977145195007324
1.0	82760000.0	82770000.0	92.0	108.06919860839844	10.398015975952148
1.0	82780000.0	82790000.0	84.0	108.2294692993164	10.41555404663086
1.0	82860000.0	82870000.0	93.0	113.93699645996094	10.691793441772461
1.0	82870000.0	82880000.0	107.0	112.0681381225586	10.585925102233887
1.0	82890000.0	82900000.0	99.0	116.8892822265625	10.835728645324707
1.0	82920000.0	82930000.0	79.0	118.4124526977539	10.877739906311035
1.0	82950000.0	82960000.0	127.0	113.4973373413086	10.62385082244873
1.0	82960000.0	82970000.0	142.0	115.96836853027344	10.775245666503906
1.0	82990000.0	83000000.0	109.0	119.2957763671875	10.909921646118164
1.0	83000000.0	83010000.0	143.0	122.35711669921875	11.025445938110352
1.0	83010000.0	83020000.0	120.0	121.4026107788086	10.946198463439941
1.0	83030000.0	83040000.0	119.0	123.4389877319336	11.031034469604492
1.0	83120000.0	83130000.0	107.0	108.65348815917969	10.442852020263672
1.0	83140000.0	83150000.0	92.0	121.8836441040039	11.018122673034668
1.0	83190000.0	83200000.0	123.0	121.1144027709961	11.009466171264648
1.0	83200000.0	83210000.0	113.0	123.4812240600586	11.110421180725098
1.0	83260000.0	83270000.0	121.0	116.24732971191406	10.78417682647705
1.0	83290000.0	83300000.0	102.0	114.00175476074219	10.706212997436523
1.0	83300000.0	83310000.0	104.0	110.10591125488281	10.510469436645508
1.0	83310000.0	83320000.0	103.0	118.9698486328125	10.945984840393066
1.0	83320000.0	83330000.0	137.0	109.76493072509766	10.476724624633789
1.0	83360000.0	83370000.0	94.0	114.31551361083984	10.69731616973877
1.0	83400000.0	83410000.0	109.0	115.53349304199219	10.77722454071045
1.0	83430000.0	83440000.0	108.0	110.964111328125	10.574426651000977
1.0	83580000.0	83590000.0	97.0	95.41551971435547	9.652616500854492
1.0	83610000.0	83620000.0	37.0	69.04314422607422	7.33889102935791
1.0	83780000.0	83790000.0	40.0	48.479248046875	4.908931732177734
1.0	83880000.0	83890000.0	28.0	52.82341384887695	5.531002998352051
1.0	83970000.0	83980000.0	102.0	81.24769592285156	8.628615379333496
1.0	84010000.0	84020000.0	63.0	79.51896667480469	8.291926383972168
1.0	84020000.0	84030000.0	67.0	78.4554443359375	8.169523239135742
1.0	84130000.0	84140000.0	63.0	78.98999786376953	8.2558012008667
1.0	84180000.0	84190000.0	67.0	71.40637969970703	7.470920562744141
1.0	84210000.0	84220000.0	62.0	67.77485656738281	7.105003356933594
1.0	84260000.0	84270000.0	58.0	64.76268005371094	6.784394264221191
1.0	84340000.0	84350000.0	57.0	52.720420837402344	5.389052391052246
1.0	84350000.0	84360000.0	31.0	59.922950744628906	6.210941791534424
1.0	84360000.0	84370000.0	38.0	54.53681182861328	5.6290788650512695
1.0	84440000.0	84450000.0	60.0	61.77394485473633	6.473992347717285
1.0	84470000.0	84480000.0	48.0	62.109527587890625	6.565071105957031
1.0	84490000.0	84500000.0	47.0	56.036094665527344	5.872607231140137
1.0	84540000.0	84550000.0	53.0	54.932334899902344	5.730742931365967
1.0	84560000.0	84570000.0	54.0	55.66514205932617	5.790201663970947
1.0	84660000.0	84670000.0	51.0	46.885414123535156	4.759696960449219
1.0	84670000.0	84680000.0	40.0	49.179481506347656	5.030220031738281
1.0	84680000.0	84690000.0	41.0	48.479835510253906	4.958423614501953
1.0	84770000.0	84780000.0	53.0	54.59739303588867	5.68721866607666
1.0	84790000.0	84800000.0	32.0	48.34096145629883	4.908851623535156
1.0	84800000.0	84810000.0	39.0	51.31455612182617	5.291359901428223
1.0	84820000.0	84830000.0	36.0	54.06353759765625	5.5534281730651855
1.0	84930000.0	84940000.0	55.0	64.95292663574219	6.994723320007324
1.0	85020000.0	85030000.0	42.0	45.851905822753906	4.601058006286621
1.0	85130000.0	85140000.0	45.0	47.12468719482422	4.757976055145264
1.0	85180000.0	85190000.0	56.0	56.65583419799805	5.923555374145508
1.0	85300000.0	85310000.0	40.0	59.453208923339844	6.2006306648254395
1.0	85310000.0	85320000.0	38.0	54.46135330200195	5.715163707733154
1.0	85330000.0	85340000.0	52.0	60.93834686279297	6.3779096603393555
1.0	85340000.0	85350000.0	44.0	63.55659866333008	6.61856746673584
1.0	85390000.0	85400000.0	58.0	57.813011169433594	6.031327724456787
1.0	85570000.0	85580000.0	58.0	56.75020217895508	5.95143985748291
1.0	85580000.0	85590000.0	43.0	55.08311080932617	5.692652225494385
1.0	85670000.0	85680000.0	64.0	56.929969787597656	5.987767219543457
1.0	85720000.0	85730000.0	41.0	43.354671478271484	4.280534744262695
1.0	85790000.0	85800000.0	23.0	45.50548553466797	4.530959606170654
1.0	85810000.0	85820000.0	30.0	44.28056716918945	4.365118503570557
1.0	85830000.0	85840000.0	40.0	46.894248962402344	4.720159530639648
1.0	85910000.0	85920000.0	28.0	51.01859664916992	5.236398220062256
1.0	85980000.0	85990000.0	91.0	65.2091293334961	6.998830318450928
1.0	86010000.0	86020000.0	47.0	56.41297149658203	5.874929904937744
1.0	86030000.0	86040000.0	51.0	59.530494689941406	6.229714393615723
1.0	86200000.0	86210000.0	64.0	67.58076477050781	7.23217248916626
1.0	86240000.0	86250000.0	56.0	78.65203094482422	8.401769638061523
1.0	86280000.0	86290000.0	62.0	77.18219757080078	8.08619499206543
1.0	86470000.0	86480000.0	71.0	89.82228088378906	9.231437683105469
1.0	86490000.0	86500000.0	75.0	91.67240905761719	9.391219139099121
1.0	86520000.0	86530000.0	73.0	90.87751770019531	9.305481910705566
1.0	86630000.0	86640000.0	73.0	80.13157653808594	8.4079008102417
1.0	86670000.0	86680000.0	77.0	84.64531707763672	8.834596633911133
1.0	86700000.0	86710000.0	55.0	78.84563446044922	8.453007698059082
1.0	86710000.0	86720000.0	75.0	79.45513153076172	8.373476028442383
1.0	86740000.0	86750000.0	53.0	76.56529235839844	7.966932773590088
1.0	86760000.0	86770000.0	65.0	75.75872802734375	8.002808570861816
1.0	86770000.0	86780000.0	68.0	73.51985168457031	7.78341007232666
1.0	86820000.0	86830000.0	49.0	54.96417236328125	5.778922080993652
1.0	86840000.0	86850000.0	51.0	52.050262451171875	5.451028347015381
1.0	86860000.0	86870000.0	57.0	61.801307678222656	6.631439208984375
1.0	86890000.0	86900000.0	74.0	61.24028778076172	6.455173492431641
1.0	86920000.0	86930000.0	72.0	60.115623474121094	6.319426536560059
1.0	86970000.0	86980000.0	49.0	61.886688232421875	6.567902565002441
1.0	87020000.0	87030000.0	68.0	64.52037048339844	6.7590436935424805
1.0	87060000.0	87070000.0	60.0	62.90143966674805	6.610622406005859
1.0	87310000.0	87320000.0	36.0	54.62754440307617	5.677509307861328
1.0	87330000.0	87340000.0	44.0	45.20811080932617	4.49567985534668
1.0	87420000.0	87430000.0	40.0	47.669212341308594	4.817732810974121
1.0	87450000.0	87460000.0	35.0	44.36739730834961	4.382752895355225
1.0	87480000.0	87490000.0	28.0	45.73057174682617	4.495776176452637
1.0	87540000.0	87550000.0	44.0	45.29889678955078	4.508493900299072
1.0	87570000.0	87580000.0	48.0	47.59000778198242	4.779282569885254
1.0	87710000.0	87720000.0	58.0	64.77799224853516	6.79416036605835
1.0	87730000.0	87740000.0	65.0	65.16229248046875	6.834582328796387
1.0	87760000.0	87770000.0	47.0	62.15848922729492	6.524779319763184
1.0	87770000.0	87780000.0	60.0	62.83787155151367	6.614241123199463
1.0	87810000.0	87820000.0	43.0	52.809356689453125	5.505162239074707
1.0	87860000.0	87870000.0	49.0	57.59331130981445	6.017242908477783
1.0	87960000.0	87970000.0	63.0	63.817344665527344	6.725376129150391
1.0	88010000.0	88020000.0	60.0	71.07173156738281	7.434258937835693
1.0	88050000.0	88060000.0	51.0	62.729454040527344	6.573489189147949
1.0	88230000.0	88240000.0	57.0	70.20492553710938	7.421382904052734
1.0	88250000.0	88260000.0	59.0	62.4620475769043	6.620676517486572
1.0	88260000.0	88270000.0	55.0	60.30622100830078	6.391576766967773
1.0	88290000.0	88300000.0	45.0	69.43586730957031	7.288386344909668
1.0	88310000.0	88320000.0	67.0	65.81861114501953	6.994714260101318
1.0	88360000.0	88370000.0	68.0	66.01823425292969	6.994668483734131
1.0	88410000.0	88420000.0	43.0	64.99717712402344	6.904841423034668
1.0	88420000.0	88430000.0	52.0	66.52958679199219	7.029374599456787
1.0	88490000.0	88500000.0	55.0	66.68910217285156	7.003791809082031
1.0	88520000.0	88530000.0	46.0	59.29766845703125	6.207270622253418
1.0	88530000.0	88540000.0	70.0	65.90316009521484	6.899270534515381
1.0	88540000.0	88550000.0	46.0	66.26921081542969	7.004305362701416
1.0	88580000.0	88590000.0	62.0	64.83500671386719	6.797441005706787
1.0	88590000.0	88600000.0	66.0	65.01225280761719	6.7962493896484375
1.0	88600000.0	88610000.0	47.0	61.97761154174805	6.499349117279053
1.0	88650000.0	88660000.0	56.0	66.88465881347656	7.07559061050415
1.0	88670000.0	88680000.0	45.0	60.80926513671875	6.381333827972412
1.0	88740000.0	88750000.0	49.0	68.6071548461914	7.27535343170166
1.0	88760000.0	88770000.0	56.0	63.3579216003418	6.687409400939941
1.0	88820000.0	88830000.0	70.0	71.80577087402344	7.566867828369141
1.0	88920000.0	88930000.0	55.0	61.51887130737305	6.595367431640625
1.0	88960000.0	88970000.0	61.0	68.02530670166016	7.229063510894775
1.0	88990000.0	89000000.0	41.0	66.74830627441406	7.024190425872803
1.0	89290000.0	89300000.0	40.0	45.0604133605957	4.50308084487915
1.0	89330000.0	89340000.0	36.0	43.31525421142578	4.276841163635254
1.0	89400000.0	89410000.0	39.0	43.575355529785156	4.308996677398682
1.0	89410000.0	89420000.0	42.0	43.204811096191406	4.261416912078857
1.0	89420000.0	89430000.0	26.0	43.82239532470703	4.344460964202881
1.0	89480000.0	89490000.0	30.0	44.94015884399414	4.495262622833252
1.0	89580000.0	89590000.0	36.0	51.21686553955078	5.277543067932129
1.0	89600000.0	89610000.0	40.0	64.6631851196289	6.886293888092041
1.0	89610000.0	89620000.0	60.0	67.39134979248047	7.211683750152588
1.0	89630000.0	89640000.0	59.0	61.979393005371094	6.5088067054748535
1.0	89640000.0	89650000.0	47.0	63.38056182861328	6.636502265930176
1.0	89700000.0	89710000.0	72.0	65.17814636230469	6.86724328994751
1.0	89740000.0	89750000.0	60.0	60.88621139526367	6.344172477722168
1.0	89750000.0	89760000.0	53.0	62.29307174682617	6.499182224273682
1.0	89780000.0	89790000.0	59.0	69.23550415039062	7.318463325500488
1.0	89830000.0	89840000.0	41.0	54.77165985107422	5.684194087982178
1.0	89840000.0	89850000.0	46.0	61.41254425048828	6.436126708984375
1.0	89850000.0	89860000.0	70.0	55.13610076904297	5.708237171173096
1.0	89980000.0	89990000.0	40.0	48.694427490234375	4.953066349029541
1.0	90170000.0	90180000.0	46.0	55.02705001831055	5.675471305847168
1.0	90220000.0	90230000.0	58.0	53.731361389160156	5.558102607727051
1.0	90240000.0	90250000.0	63.0	59.119842529296875	6.241570472717285
1.0	90290000.0	90300000.0	31.0	46.6301155090332	4.689783096313477
1.0	90330000.0	90340000.0	41.0	46.594017028808594	4.677849292755127
1.0	90400000.0	90410000.0	43.0	43.52232360839844	4.283794403076172
1.0	90470000.0	90480000.0	37.0	49.1280517578125	5.026345252990723
1.0	90510000.0	90520000.0	58.0	63.37963104248047	6.744642734527588
1.0	90560000.0	90570000.0	59.0	62.6821174621582	6.619763374328613
1.0	90770000.0	90780000.0	83.0	76.06724548339844	7.987463474273682
1.0	90810000.0	90820000.0	64.0	76.20634460449219	7.9192986488342285
1.0	90840000.0	90850000.0	59.0	81.11590576171875	8.521188735961914
1.0	90850000.0	90860000.0	65.0	77.72332000732422	8.096311569213867
1.0	90900000.0	90910000.0	60.0	84.65287780761719	8.801761627197266
1.0	90920000.0	90930000.0	93.0	88.32472229003906	9.146238327026367
1.0	90940000.0	90950000.0	66.0	83.5658187866211	8.673294067382812
1.0	90970000.0	90980000.0	51.0	81.48944091796875	8.529151916503906
1.0	91000000.0	91010000.0	93.0	86.04933166503906	8.89543342590332
1.0	91040000.0	91050000.0	68.0	76.15068817138672	8.021090507507324
1.0	91200000.0	91210000.0	78.0	87.62699127197266	9.211469650268555
1.0	91240000.0	91250000.0	74.0	71.34504699707031	7.502015590667725
1.0	91320000.0	91330000.0	41.0	64.39154052734375	6.848567008972168
1.0	91330000.0	91340000.0	61.0	63.8350715637207	6.779427528381348
1.0	91390000.0	91400000.0	43.0	49.45076370239258	5.106456279754639
1.0	91400000.0	91410000.0	53.0	48.637123107910156	4.994417190551758
1.0	91490000.0	91500000.0	46.0	54.56786346435547	5.656615734100342
1.0	91520000.0	91530000.0	51.0	60.21803665161133	6.270337104797363
1.0	91640000.0	91650000.0	56.0	65.21952056884766	6.891993522644043
1.0	91710000.0	91720000.0	42.0	57.71617889404297	5.989083766937256
1.0	91770000.0	91780000.0	77.0	75.94197082519531	8.001287460327148
1.0	91790000.0	91800000.0	81.0	76.83863830566406	8.0595121383667
1.0	91840000.0	91850000.0	68.0	68.06575012207031	7.254829406738281
1.0	91900000.0	91910000.0	76.0	73.11097717285156	7.793906211853027
1.0	91910000.0	91920000.0	34.0	62.4588623046875	6.624922752380371
1.0	91970000.0	91980000.0	34.0	49.13404846191406	5.060384273529053
1.0	91990000.0	92000000.0	39.0	56.54834747314453	5.890515327453613
1.0	92010000.0	92020000.0	49.0	61.82903289794922	6.496003150939941
1.0	92040000.0	92050000.0	56.0	59.413108825683594	6.2490057945251465
1.0	92050000.0	92060000.0	55.0	53.951377868652344	5.5375165939331055
1.0	92060000.0	92070000.0	51.0	57.66365432739258	6.016664505004883
1.0	92330000.0	92340000.0	39.0	48.38347625732422	4.8631486892700195
1.0	92340000.0	92350000.0	41.0	53.37763595581055	5.4443359375
1.0	92350000.0	92360000.0	41.0	49.97686004638672	5.138237953186035
1.0	92380000.0	92390000.0	40.0	57.3653678894043	5.953595161437988
1.0	92400000.0	92410000.0	44.0	62.0877685546875	6.570390224456787
1.0	92420000.0	92430000.0	63.0	65.39102172851562	6.971463203430176
1.0	92450000.0	92460000.0	48.0	64.76021575927734	6.894240379333496
1.0	92460000.0	92470000.0	49.0	64.74679565429688	6.904595851898193
1.0	92550000.0	92560000.0	36.0	51.3323974609375	5.2533745765686035
1.0	92560000.0	92570000.0	28.0	50.37262725830078	5.185995578765869
1.0	92590000.0	92600000.0	39.0	51.286102294921875	5.285876274108887
1.0	92620000.0	92630000.0	42.0	51.92455291748047	5.341336250305176
1.0	92640000.0	92650000.0	37.0	48.59058380126953	4.937375068664551
1.0	92670000.0	92680000.0	72.0	59.4286003112793	6.28501033782959
1.0	92680000.0	92690000.0	59.0	58.447418212890625	6.153704643249512
1.0	92790000.0	92800000.0	38.0	44.5645751953125	4.445694923400879
1.0	92830000.0	92840000.0	33.0	43.91643524169922	4.345271110534668
1.0	92840000.0	92850000.0	35.0	44.10346984863281	4.328329563140869
1.0	92930000.0	92940000.0	57.0	55.81501388549805	5.824259281158447
1.0	92940000.0	92950000.0	40.0	48.66980743408203	4.864339351654053
1.0	92980000.0	92990000.0	50.0	47.64097595214844	4.796746253967285
1.0	93040000.0	93050000.0	32.0	45.78145217895508	4.579335689544678
1.0	93080000.0	93090000.0	42.0	42.22248840332031	4.108323097229004
1.0	93130000.0	93140000.0	38.0	45.77948760986328	4.554500579833984
1.0	93140000.0	93150000.0	36.0	43.92426300048828	4.325994968414307
1.0	93150000.0	93160000.0	28.0	44.582481384277344	4.413600921630859
1.0	93170000.0	93180000.0	34.0	47.47467803955078	4.789177894592285
1.0	93260000.0	93270000.0	37.0	50.09762191772461	5.130856990814209
1.0	93340000.0	93350000.0	40.0	48.16154098510742	4.882571220397949
1.0	93370000.0	93380000.0	24.0	50.1987190246582	5.124742031097412
1.0	93420000.0	93430000.0	38.0	45.23344421386719	4.486657619476318
1.0	93440000.0	93450000.0	49.0	53.3226203918457	5.4751715660095215
1.0	93450000.0	93460000.0	38.0	54.43614959716797	5.633002281188965
1.0	93480000.0	93490000.0	54.0	56.0814208984375	5.855449199676514
1.0	93520000.0	93530000.0	61.0	59.3559684753418	6.284148216247559
1.0	93610000.0	93620000.0	40.0	44.81129455566406	4.446167945861816
1.0	93670000.0	93680000.0	28.0	42.14612579345703	4.0979132652282715
1.0	93700000.0	93710000.0	28.0	41.60102081298828	4.0403852462768555
1.0	93790000.0	93800000.0	36.0	45.76763916015625	4.560742378234863
1.0	93800000.0	93810000.0	39.0	44.27669143676758	4.365670204162598
1.0	93810000.0	93820000.0	36.0	43.801300048828125	4.338835716247559
1.0	93830000.0	93840000.0	37.0	44.454952239990234	4.400816917419434
1.0	93930000.0	93940000.0	40.0	45.751075744628906	4.564718246459961
1.0	93980000.0	93990000.0	37.0	43.030296325683594	4.201738357543945
1.0	94000000.0	94010000.0	38.0	44.908817291259766	4.45119047164917
1.0	94020000.0	94030000.0	33.0	43.78864669799805	4.309493064880371
1.0	94050000.0	94060000.0	37.0	40.524009704589844	3.8775794506073
1.0	94060000.0	94070000.0	32.0	38.51868438720703	3.624612331390381
1.0	94100000.0	94110000.0	30.0	43.662879943847656	4.2637224197387695
1.0	94110000.0	94120000.0	37.0	43.141441345214844	4.181467533111572
1.0	94170000.0	94180000.0	32.0	44.22883605957031	4.355295658111572
1.0	94200000.0	94210000.0	37.0	47.11653518676758	4.6974592208862305
1.0	94240000.0	94250000.0	39.0	48.397010803222656	4.862836837768555
1.0	94260000.0	94270000.0	42.0	43.46110153198242	4.248696804046631
1.0	94280000.0	94290000.0	38.0	47.01416015625	4.728626251220703
1.0	94330000.0	94340000.0	34.0	46.6856575012207	4.695301055908203
1.0	94340000.0	94350000.0	40.0	43.97404861450195	4.3640031814575195
1.0	94380000.0	94390000.0	30.0	54.42547607421875	5.645556449890137
1.0	94430000.0	94440000.0	49.0	53.471435546875	5.498093605041504
1.0	94450000.0	94460000.0	36.0	51.25011444091797	5.2198381423950195
1.0	94480000.0	94490000.0	39.0	51.32440948486328	5.188838958740234
1.0	94520000.0	94530000.0	34.0	50.80234909057617	5.129989147186279
1.0	94630000.0	94640000.0	34.0	51.90818405151367	5.275266170501709
1.0	94660000.0	94670000.0	55.0	50.72496032714844	5.1186065673828125
1.0	94740000.0	94750000.0	37.0	52.88390350341797	5.415162563323975
1.0	94880000.0	94890000.0	44.0	45.504913330078125	4.571845531463623
1.0	94960000.0	94970000.0	35.0	43.56795120239258	4.2863264083862305
1.0	95020000.0	95030000.0	38.0	44.97272491455078	4.427638053894043
1.0	95060000.0	95070000.0	30.0	42.96834182739258	4.179322719573975
1.0	95110000.0	95120000.0	31.0	46.46021270751953	4.622435569763184
1.0	95150000.0	95160000.0	33.0	40.85908126831055	3.9103527069091797
1.0	95200000.0	95210000.0	33.0	40.49784469604492	3.8658111095428467
1.0	95250000.0	95260000.0	39.0	43.01398468017578	4.192022800445557
1.0	95270000.0	95280000.0	38.0	40.07713317871094	3.806661605834961
1.0	95350000.0	95360000.0	33.0	38.32677459716797	3.591805934906006
1.0	95370000.0	95380000.0	33.0	39.38971710205078	3.730818510055542
1.0	95430000.0	95440000.0	37.0	45.5489387512207	4.491018772125244
1.0	95440000.0	95450000.0	35.0	44.37409210205078	4.356899261474609
1.0	95460000.0	95470000.0	30.0	42.099510192871094	4.076467514038086
1.0	95470000.0	95480000.0	31.0	44.285343170166016	4.333956241607666
1.0	95510000.0	95520000.0	40.0	46.12205505371094	4.608815670013428
1.0	95530000.0	95540000.0	48.0	44.04430389404297	4.348587989807129
1.0	95610000.0	95620000.0	42.0	49.11097717285156	5.000180244445801
1.0	95630000.0	95640000.0	25.0	45.50678634643555	4.5354790687561035
1.0	95650000.0	95660000.0	41.0	50.40354537963867	5.119551658630371
1.0	95760000.0	95770000.0	27.0	54.1234245300293	5.682157516479492
1.0	95810000.0	95820000.0	52.0	65.12103271484375	6.910883903503418
1.0	95920000.0	95930000.0	66.0	74.89898681640625	7.897656440734863
1.0	95930000.0	95940000.0	56.0	76.1658935546875	8.006702423095703
1.0	95940000.0	95950000.0	52.0	74.50326538085938	7.791375637054443
1.0	95980000.0	95990000.0	84.0	79.21492004394531	8.325435638427734
1.0	96050000.0	96060000.0	68.0	79.13282775878906	8.30167007446289
1.0	96100000.0	96110000.0	55.0	73.12499237060547	7.641413688659668
1.0	96200000.0	96210000.0	64.0	80.98719787597656	8.514914512634277
1.0	96210000.0	96220000.0	64.0	88.48722839355469	9.145576477050781
1.0	96310000.0	96320000.0	81.0	90.31915283203125	9.242401123046875
1.0	96320000.0	96330000.0	87.0	99.84317016601562	9.996118545532227
1.0	96350000.0	96360000.0	94.0	98.10707092285156	9.83552360534668
1.0	96360000.0	96370000.0	89.0	101.23697662353516	10.038652420043945
1.0	96400000.0	96410000.0	77.0	102.34295654296875	10.095088005065918
1.0	96430000.0	96440000.0	82.0	105.078857421875	10.333158493041992
1.0	96450000.0	96460000.0	92.0	101.28959655761719	10.02127742767334
1.0	96470000.0	96480000.0	95.0	105.55147552490234	10.319220542907715
1.0	96630000.0	96640000.0	98.0	96.59690856933594	9.801512718200684
1.0	96640000.0	96650000.0	85.0	99.89727783203125	9.949335098266602
1.0	96650000.0	96660000.0	112.0	105.2593994140625	10.328299522399902
1.0	96660000.0	96670000.0	79.0	103.22586822509766	10.205907821655273
1.0	96670000.0	96680000.0	84.0	102.72187805175781	10.131684303283691
1.0	96700000.0	96710000.0	57.0	70.88325500488281	7.559446811676025
1.0	96740000.0	96750000.0	94.0	98.64907836914062	9.829694747924805
1.0	96750000.0	96760000.0	99.0	101.39995574951172	10.02129077911377
1.0	96870000.0	96880000.0	105.0	103.10505676269531	10.139562606811523
1.0	96910000.0	96920000.0	86.0	100.44465637207031	9.955133438110352
1.0	96930000.0	96940000.0	77.0	95.6302261352539	9.569923400878906
1.0	96960000.0	96970000.0	93.0	100.97318267822266	9.998666763305664
1.0	96990000.0	97000000.0	80.0	92.69181823730469	9.366153717041016
1.0	97020000.0	97030000.0	95.0	90.3171615600586	9.221410751342773
1.0	97040000.0	97050000.0	89.0	95.46234130859375	9.672554016113281
1.0	97090000.0	97100000.0	59.0	83.58697509765625	8.72492790222168
1.0	97110000.0	97120000.0	61.0	83.67247009277344	8.7005615234375
1.0	97140000.0	97150000.0	71.0	78.50801086425781	8.221652030944824
1.0	97160000.0	97170000.0	71.0	77.77706909179688	8.18937873840332
1.0	97170000.0	97180000.0	56.0	75.49739074707031	8.014142990112305
1.0	97360000.0	97370000.0	100.0	89.92793273925781	9.328391075134277
1.0	97370000.0	97380000.0	95.0	92.30949401855469	9.4757719039917
1.0	97380000.0	97390000.0	85.0	94.30379486083984	9.607243537902832
1.0	97400000.0	97410000.0	78.0	93.95426940917969	9.555757522583008
1.0	97420000.0	97430000.0	90.0	92.89476013183594	9.432490348815918
1.0	97480000.0	97490000.0	80.0	97.79914093017578	9.853208541870117
1.0	97510000.0	97520000.0	96.0	92.5068130493164	9.397912979125977
1.0	97530000.0	97540000.0	79.0	89.62247467041016	9.152154922485352
1.0	97570000.0	97580000.0	64.0	93.00450134277344	9.416894912719727
1.0	97580000.0	97590000.0	82.0	91.15098571777344	9.28740119934082
1.0	97620000.0	97630000.0	65.0	79.71102142333984	8.34402847290039
1.0	97660000.0	97670000.0	80.0	75.65007019042969	7.994596004486084
1.0	97740000.0	97750000.0	69.0	80.46698760986328	8.389819145202637
1.0	97760000.0	97770000.0	88.0	83.92208099365234	8.679719924926758
1.0	97800000.0	97810000.0	77.0	83.25038146972656	8.611238479614258
1.0	97850000.0	97860000.0	99.0	86.49795532226562	8.961700439453125
1.0	97880000.0	97890000.0	76.0	93.08834075927734	9.425819396972656
1.0	97890000.0	97900000.0	92.0	96.88874816894531	9.738126754760742
1.0	97930000.0	97940000.0	79.0	95.90675354003906	9.629106521606445
1.0	97940000.0	97950000.0	88.0	95.40928649902344	9.626276969909668
1.0	98040000.0	98050000.0	83.0	85.79254150390625	8.830816268920898
1.0	98090000.0	98100000.0	82.0	87.23274230957031	8.930917739868164
1.0	98110000.0	98120000.0	80.0	90.00895690917969	9.21953010559082
1.0	98120000.0	98130000.0	82.0	89.6639175415039	9.163495063781738
1.0	98210000.0	98220000.0	81.0	85.0605239868164	8.779183387756348
1.0	98240000.0	98250000.0	67.0	86.32450866699219	8.902422904968262
1.0	98310000.0	98320000.0	80.0	83.01670837402344	8.648334503173828
1.0	98370000.0	98380000.0	72.0	86.57820129394531	8.922191619873047
1.0	98510000.0	98520000.0	78.0	72.12043762207031	7.6995086669921875
1.0	98560000.0	98570000.0	62.0	81.02413177490234	8.527397155761719
1.0	98580000.0	98590000.0	73.0	82.21856689453125	8.620735168457031
1.0	98640000.0	98650000.0	59.0	75.45230102539062	7.988317966461182
1.0	98700000.0	98710000.0	59.0	83.47570037841797	8.72973346710205
1.0	98710000.0	98720000.0	70.0	82.6102523803711	8.649423599243164
1.0	98880000.0	98890000.0	70.0	76.24501037597656	7.976113796234131
1.0	98900000.0	98910000.0	55.0	75.0850601196289	7.984147548675537
1.0	98920000.0	98930000.0	69.0	78.78788757324219	8.319792747497559
1.0	98950000.0	98960000.0	84.0	86.39055633544922	8.99760913848877
1.0	98960000.0	98970000.0	74.0	89.02565002441406	9.182212829589844
1.0	99020000.0	99030000.0	102.0	86.6845703125	8.995077133178711
1.0	99070000.0	99080000.0	86.0	89.60692596435547	9.330631256103516
1.0	99090000.0	99100000.0	80.0	83.60670471191406	8.782061576843262
1.0	99120000.0	99130000.0	40.0	58.11845779418945	6.145748138427734
1.0	99130000.0	99140000.0	34.0	63.25519561767578	6.683912754058838
1.0	99260000.0	99270000.0	66.0	75.6236801147461	8.13115119934082
1.0	99280000.0	99290000.0	81.0	80.03739166259766	8.470271110534668
1.0	99300000.0	99310000.0	72.0	81.3620834350586	8.575124740600586
1.0	99390000.0	99400000.0	60.0	79.4413833618164	8.271341323852539
1.0	99550000.0	99560000.0	83.0	88.55399322509766	9.118865966796875
1.0	99580000.0	99590000.0	83.0	88.60355377197266	9.113286018371582
1.0	99660000.0	99670000.0	75.0	84.28041076660156	8.773656845092773
1.0	99690000.0	99700000.0	83.0	84.544677734375	8.803180694580078
1.0	99730000.0	99740000.0	68.0	84.26119995117188	8.809259414672852
1.0	99790000.0	99800000.0	71.0	75.84490966796875	7.9462480545043945
1.0	100010000.0	100020000.0	52.0	58.54265213012695	6.105523109436035
1.0	100050000.0	100060000.0	35.0	53.38066482543945	5.506662845611572
1.0	100130000.0	100140000.0	41.0	51.565216064453125	5.293076515197754
1.0	100150000.0	100160000.0	49.0	56.40058135986328	5.889460563659668
[truncated: 47,563 more rows]
