# Supplementary material for: Genome-wide mapping of somatic mutation rates uncovers drivers of cancer
Source: Nat Biotechnol. 2022 Jun 20;40(11):1634–43. doi: 10.1038/s41587-022-01353-8 (PMC9646522; doi:10.1038/s41587-022-01353-8)
Supplement: Supplementary file 4 — Regions and model predictions for each fold of each cancer for which a deep learning model was trained. Regions that were filtered are also listed along with their respective model predictions. [file 41587_2022_1353_MOESM4_ESM.zip › kfold_results/Adenocarcinoma_tumors/fold_2.txt]

CHROM	START	END	Y_TRUE	Y_PRED	STD
1.0	770000.0	780000.0	17.0	39.61738586425781	5.27536678314209
1.0	840000.0	850000.0	32.0	41.657588958740234	4.926063537597656
1.0	860000.0	870000.0	34.0	51.5397834777832	6.495460510253906
1.0	890000.0	900000.0	31.0	38.4843635559082	4.392643928527832
1.0	900000.0	910000.0	42.0	43.2027587890625	5.286458969116211
1.0	920000.0	930000.0	59.0	70.49910736083984	10.132444381713867
1.0	990000.0	1000000.0	35.0	42.54718017578125	5.703547954559326
1.0	1020000.0	1030000.0	31.0	40.082069396972656	4.720490455627441
1.0	1150000.0	1160000.0	30.0	36.21479415893555	4.902834415435791
1.0	1250000.0	1260000.0	38.0	36.312774658203125	4.140280723571777
1.0	1280000.0	1290000.0	29.0	37.91747283935547	4.36933708190918
1.0	1330000.0	1340000.0	42.0	45.922813415527344	5.994226932525635
1.0	1510000.0	1520000.0	69.0	54.701507568359375	7.835807800292969
1.0	1760000.0	1770000.0	44.0	45.542030334472656	5.387925624847412
1.0	1790000.0	1800000.0	45.0	49.93204116821289	6.0688910484313965
1.0	1800000.0	1810000.0	45.0	47.69975662231445	5.6554646492004395
1.0	1850000.0	1860000.0	36.0	53.906829833984375	6.403433799743652
1.0	1950000.0	1960000.0	62.0	57.84364700317383	6.988646030426025
1.0	1970000.0	1980000.0	29.0	46.029335021972656	5.794373512268066
1.0	1990000.0	2000000.0	33.0	43.052642822265625	5.185025215148926
1.0	2050000.0	2060000.0	29.0	40.9720458984375	5.271698951721191
1.0	2090000.0	2100000.0	35.0	40.28190231323242	4.825891494750977
1.0	2200000.0	2210000.0	31.0	42.445106506347656	5.088365077972412
1.0	2230000.0	2240000.0	38.0	40.725563049316406	4.705982208251953
1.0	2270000.0	2280000.0	49.0	52.29823684692383	6.262314319610596
1.0	2310000.0	2320000.0	36.0	43.81625747680664	5.097365379333496
1.0	2340000.0	2350000.0	39.0	42.143836975097656	5.298544883728027
1.0	2770000.0	2780000.0	113.0	82.10892486572266	10.090303421020508
1.0	2780000.0	2790000.0	59.0	83.82093811035156	10.251643180847168
1.0	2840000.0	2850000.0	65.0	77.52307891845703	9.671953201293945
1.0	2870000.0	2880000.0	95.0	90.63947296142578	10.851534843444824
1.0	2950000.0	2960000.0	75.0	74.3801498413086	8.978375434875488
1.0	3020000.0	3030000.0	39.0	70.30944061279297	8.967588424682617
1.0	3040000.0	3050000.0	53.0	64.21367645263672	8.350881576538086
1.0	3060000.0	3070000.0	51.0	65.68061065673828	8.499712944030762
1.0	3070000.0	3080000.0	79.0	66.69185638427734	8.410322189331055
1.0	3080000.0	3090000.0	50.0	54.63927459716797	7.019566535949707
1.0	3130000.0	3140000.0	57.0	56.11638259887695	7.198831081390381
1.0	3140000.0	3150000.0	82.0	71.64579772949219	8.62295913696289
1.0	3170000.0	3180000.0	50.0	59.1732292175293	7.863955497741699
1.0	3200000.0	3210000.0	51.0	61.15517044067383	8.042145729064941
1.0	3280000.0	3290000.0	72.0	58.49835968017578	7.772714138031006
1.0	3290000.0	3300000.0	60.0	56.81159210205078	7.01575231552124
1.0	3300000.0	3310000.0	68.0	61.66962814331055	7.572382926940918
1.0	3310000.0	3320000.0	62.0	57.9774169921875	7.714504241943359
1.0	3350000.0	3360000.0	63.0	65.37318420410156	7.920745849609375
1.0	3370000.0	3380000.0	35.0	44.25347900390625	5.748732566833496
1.0	3450000.0	3460000.0	47.0	52.165748596191406	6.150971412658691
1.0	3460000.0	3470000.0	33.0	54.58546829223633	6.527009010314941
1.0	3490000.0	3500000.0	49.0	57.19499588012695	6.837084770202637
1.0	3540000.0	3550000.0	36.0	43.1511116027832	5.059083461761475
1.0	3570000.0	3580000.0	52.0	61.0235481262207	7.7224531173706055
1.0	3700000.0	3710000.0	44.0	39.539249420166016	4.579166889190674
1.0	3750000.0	3760000.0	48.0	43.721092224121094	5.063263416290283
1.0	3820000.0	3830000.0	64.0	45.669227600097656	12.100332260131836
1.0	3990000.0	4000000.0	35.0	57.76201248168945	11.03295612335205
1.0	4060000.0	4070000.0	103.0	79.8095932006836	9.884971618652344
1.0	4200000.0	4210000.0	106.0	103.0455093383789	11.871928215026855
1.0	4230000.0	4240000.0	102.0	110.9721908569336	12.435824394226074
1.0	4260000.0	4270000.0	136.0	122.18476867675781	13.137341499328613
1.0	4270000.0	4280000.0	104.0	121.59759521484375	13.090011596679688
1.0	4290000.0	4300000.0	110.0	125.524169921875	13.312742233276367
1.0	4310000.0	4320000.0	127.0	132.23587036132812	13.647401809692383
1.0	4330000.0	4340000.0	103.0	132.4918975830078	13.650421142578125
1.0	4400000.0	4410000.0	120.0	131.69906616210938	13.484024047851562
1.0	4480000.0	4490000.0	103.0	138.1359405517578	13.447576522827148
1.0	4500000.0	4510000.0	130.0	137.48904418945312	13.710573196411133
1.0	4520000.0	4530000.0	114.0	132.0374755859375	13.614214897155762
1.0	4530000.0	4540000.0	135.0	139.2136688232422	13.949671745300293
1.0	4590000.0	4600000.0	131.0	134.8359375	13.772939682006836
1.0	4690000.0	4700000.0	106.0	114.40523529052734	12.673553466796875
1.0	4710000.0	4720000.0	101.0	108.22731018066406	12.215631484985352
1.0	4810000.0	4820000.0	127.0	140.5143280029297	13.736247062683105
1.0	4850000.0	4860000.0	147.0	138.07235717773438	13.755269050598145
1.0	4860000.0	4870000.0	148.0	148.70599365234375	14.069610595703125
1.0	4870000.0	4880000.0	136.0	149.18406677246094	14.1368408203125
1.0	4890000.0	4900000.0	131.0	146.355712890625	13.80851936340332
1.0	5010000.0	5020000.0	136.0	149.8917694091797	13.970904350280762
1.0	5050000.0	5060000.0	149.0	147.38966369628906	13.802644729614258
1.0	5200000.0	5210000.0	134.0	136.8467559814453	13.83842945098877
1.0	5210000.0	5220000.0	140.0	131.4493865966797	13.578683853149414
1.0	5260000.0	5270000.0	141.0	139.88217163085938	13.971097946166992
1.0	5290000.0	5300000.0	139.0	140.350341796875	13.99267578125
1.0	5300000.0	5310000.0	117.0	138.00875854492188	13.886564254760742
1.0	5420000.0	5430000.0	130.0	128.56430053710938	13.467391967773438
1.0	5560000.0	5570000.0	88.0	108.43048095703125	12.26536750793457
1.0	5600000.0	5610000.0	110.0	122.73564147949219	13.163220405578613
1.0	5630000.0	5640000.0	116.0	103.56915283203125	11.90738296508789
1.0	5670000.0	5680000.0	103.0	114.16796875	12.646453857421875
1.0	5680000.0	5690000.0	97.0	108.49717712402344	12.265351295471191
1.0	5690000.0	5700000.0	94.0	106.20577239990234	12.09708023071289
1.0	5730000.0	5740000.0	89.0	100.3160400390625	11.667489051818848
1.0	5750000.0	5760000.0	72.0	99.40177917480469	11.585461616516113
1.0	5770000.0	5780000.0	115.0	93.77632141113281	11.129384994506836
1.0	5800000.0	5810000.0	78.0	89.76594543457031	10.792978286743164
1.0	5810000.0	5820000.0	72.0	89.03803253173828	10.723260879516602
1.0	5950000.0	5960000.0	48.0	50.99474334716797	6.25481653213501
1.0	5980000.0	5990000.0	47.0	49.562740325927734	5.8483147621154785
1.0	6020000.0	6030000.0	38.0	44.27973937988281	5.126263618469238
1.0	6050000.0	6060000.0	44.0	46.69866943359375	5.566896915435791
1.0	6140000.0	6150000.0	56.0	62.66931915283203	8.180769920349121
1.0	6220000.0	6230000.0	52.0	62.77287673950195	7.825048923492432
1.0	6400000.0	6410000.0	33.0	39.69004440307617	5.687766075134277
1.0	6470000.0	6480000.0	55.0	47.6970100402832	5.971246242523193
1.0	6580000.0	6590000.0	40.0	44.17751693725586	5.116009712219238
1.0	6630000.0	6640000.0	61.0	54.50074005126953	6.496054649353027
1.0	6660000.0	6670000.0	55.0	56.07184982299805	9.442525863647461
1.0	6680000.0	6690000.0	34.0	45.1607666015625	5.260930061340332
1.0	6750000.0	6760000.0	48.0	47.69322967529297	5.595839500427246
1.0	6800000.0	6810000.0	61.0	59.8065185546875	7.308114051818848
1.0	6860000.0	6870000.0	37.0	50.61994171142578	5.972574710845947
1.0	6870000.0	6880000.0	53.0	49.501094818115234	5.86923885345459
1.0	6910000.0	6920000.0	40.0	52.76008224487305	6.3215179443359375
1.0	7080000.0	7090000.0	73.0	77.9981918334961	9.701705932617188
1.0	7110000.0	7120000.0	67.0	74.38895416259766	9.363045692443848
1.0	7220000.0	7230000.0	72.0	79.29207611083984	9.818889617919922
1.0	7250000.0	7260000.0	73.0	71.60810852050781	9.084800720214844
1.0	7300000.0	7310000.0	72.0	69.70359802246094	8.898324966430664
1.0	7320000.0	7330000.0	57.0	64.54974365234375	8.364739418029785
1.0	7350000.0	7360000.0	52.0	71.95375061035156	9.120771408081055
1.0	7360000.0	7370000.0	78.0	77.14774322509766	9.609457015991211
1.0	7540000.0	7550000.0	64.0	62.14026641845703	7.820969581604004
1.0	7550000.0	7560000.0	46.0	57.434837341308594	6.8817620277404785
1.0	7570000.0	7580000.0	46.0	62.426002502441406	7.770936489105225
1.0	7620000.0	7630000.0	41.0	58.61859130859375	7.274136543273926
1.0	7680000.0	7690000.0	72.0	64.04212951660156	8.316594123840332
1.0	7690000.0	7700000.0	64.0	61.30156707763672	7.93920373916626
1.0	7740000.0	7750000.0	47.0	57.33124542236328	7.148150444030762
1.0	7770000.0	7780000.0	47.0	60.864585876464844	7.991589546203613
1.0	7780000.0	7790000.0	58.0	56.86763381958008	7.0850043296813965
1.0	7820000.0	7830000.0	49.0	57.41230010986328	6.961612701416016
1.0	7970000.0	7980000.0	78.0	60.32566452026367	7.223507881164551
1.0	8090000.0	8100000.0	56.0	56.524147033691406	7.450472354888916
1.0	8170000.0	8180000.0	60.0	59.967803955078125	7.908721923828125
1.0	8220000.0	8230000.0	47.0	53.4898796081543	6.352383136749268
1.0	8280000.0	8290000.0	45.0	56.9415397644043	6.81821346282959
1.0	8310000.0	8320000.0	46.0	56.24542236328125	6.902442932128906
1.0	8370000.0	8380000.0	45.0	52.330772399902344	6.2416815757751465
1.0	8420000.0	8430000.0	31.0	46.654808044433594	5.693818092346191
1.0	8480000.0	8490000.0	52.0	51.2625732421875	6.549273490905762
1.0	8500000.0	8510000.0	44.0	50.6740608215332	6.3967695236206055
1.0	8630000.0	8640000.0	51.0	51.1511116027832	6.238125324249268
1.0	8720000.0	8730000.0	40.0	51.91706085205078	6.276123046875
1.0	8730000.0	8740000.0	44.0	50.31509017944336	6.077286720275879
1.0	8850000.0	8860000.0	37.0	49.60895538330078	5.865848064422607
1.0	8860000.0	8870000.0	58.0	51.375450134277344	6.391988277435303
1.0	8890000.0	8900000.0	53.0	62.44669723510742	7.557347774505615
1.0	8910000.0	8920000.0	46.0	52.751548767089844	6.520676612854004
1.0	8980000.0	8990000.0	63.0	66.94327545166016	8.108461380004883
1.0	9060000.0	9070000.0	46.0	56.3656005859375	7.114213466644287
1.0	9120000.0	9130000.0	49.0	53.01517868041992	6.446018218994141
1.0	9170000.0	9180000.0	40.0	48.537357330322266	5.727665424346924
1.0	9220000.0	9230000.0	42.0	45.68914794921875	5.367130756378174
1.0	9420000.0	9430000.0	33.0	45.674137115478516	5.537276268005371
1.0	9500000.0	9510000.0	64.0	58.7359733581543	7.796919345855713
1.0	9510000.0	9520000.0	54.0	55.48228073120117	6.706678867340088
1.0	9560000.0	9570000.0	63.0	60.12135696411133	7.206867218017578
1.0	9610000.0	9620000.0	35.0	46.271507263183594	5.44643497467041
1.0	9660000.0	9670000.0	32.0	41.72060012817383	4.825647354125977
1.0	9680000.0	9690000.0	50.0	59.9306755065918	7.327059745788574
1.0	9690000.0	9700000.0	52.0	60.71228790283203	7.264163017272949
1.0	9720000.0	9730000.0	61.0	56.80768966674805	6.829951286315918
1.0	9740000.0	9750000.0	50.0	47.403472900390625	5.537888526916504
1.0	9760000.0	9770000.0	55.0	53.704559326171875	6.522463798522949
1.0	9800000.0	9810000.0	37.0	40.843055725097656	4.68153190612793
1.0	9830000.0	9840000.0	30.0	43.99858093261719	5.22614049911499
1.0	9840000.0	9850000.0	50.0	43.93659973144531	5.277836799621582
1.0	9850000.0	9860000.0	47.0	44.42255401611328	5.202848434448242
1.0	9870000.0	9880000.0	41.0	43.40172576904297	5.466280937194824
1.0	9930000.0	9940000.0	30.0	42.40230941772461	4.953535556793213
1.0	10150000.0	10160000.0	52.0	46.267173767089844	5.425807952880859
1.0	10260000.0	10270000.0	66.0	63.084014892578125	7.9941725730896
1.0	10280000.0	10290000.0	50.0	51.91277313232422	6.415493965148926
1.0	10310000.0	10320000.0	36.0	49.33766174316406	5.925948619842529
1.0	10330000.0	10340000.0	34.0	48.36265182495117	5.673353672027588
1.0	10340000.0	10350000.0	50.0	46.11133575439453	5.438000679016113
1.0	10360000.0	10370000.0	42.0	47.160518646240234	5.522200584411621
1.0	10380000.0	10390000.0	43.0	44.8553581237793	5.649587154388428
1.0	10430000.0	10440000.0	39.0	42.65632629394531	4.915383815765381
1.0	10460000.0	10470000.0	54.0	42.56645965576172	5.141529560089111
1.0	10490000.0	10500000.0	36.0	42.20017623901367	4.993475914001465
1.0	10520000.0	10530000.0	38.0	42.95616912841797	4.9553303718566895
1.0	10550000.0	10560000.0	40.0	44.09587097167969	5.2531633377075195
1.0	10570000.0	10580000.0	59.0	43.67528533935547	5.047877311706543
1.0	10730000.0	10740000.0	30.0	39.06486892700195	5.693836688995361
1.0	10760000.0	10770000.0	39.0	38.43765640258789	4.989372730255127
1.0	10830000.0	10840000.0	38.0	44.39702224731445	5.207045555114746
1.0	10860000.0	10870000.0	66.0	50.35657501220703	5.930073261260986
1.0	10870000.0	10880000.0	45.0	46.721893310546875	5.439204216003418
1.0	10890000.0	10900000.0	46.0	47.888214111328125	5.833998203277588
1.0	10910000.0	10920000.0	64.0	53.95540237426758	6.58333683013916
1.0	10920000.0	10930000.0	50.0	50.70847702026367	5.979360103607178
1.0	10930000.0	10940000.0	46.0	58.18120574951172	7.186378479003906
1.0	10960000.0	10970000.0	38.0	49.068763732910156	5.896539211273193
1.0	11010000.0	11020000.0	60.0	59.95050811767578	7.452497959136963
1.0	11020000.0	11030000.0	37.0	54.74961471557617	6.818057060241699
1.0	11050000.0	11060000.0	59.0	60.81048583984375	7.288168907165527
1.0	11070000.0	11080000.0	50.0	51.9918098449707	6.703576564788818
1.0	11080000.0	11090000.0	46.0	47.02198028564453	5.706692695617676
1.0	11090000.0	11100000.0	52.0	60.703895568847656	7.408140659332275
1.0	11260000.0	11270000.0	41.0	42.554588317871094	4.899761199951172
1.0	11320000.0	11330000.0	49.0	54.46553421020508	6.603686332702637
1.0	11360000.0	11370000.0	68.0	60.11979293823242	7.940638065338135
1.0	11480000.0	11490000.0	53.0	74.62544250488281	9.374971389770508
1.0	11500000.0	11510000.0	64.0	73.3087387084961	9.250758171081543
1.0	11510000.0	11520000.0	76.0	72.13787841796875	9.141156196594238
1.0	11540000.0	11550000.0	63.0	77.7985610961914	9.68708610534668
1.0	11570000.0	11580000.0	61.0	76.6155014038086	9.580718994140625
1.0	11600000.0	11610000.0	84.0	75.58374786376953	9.468571662902832
1.0	11610000.0	11620000.0	81.0	79.02742767333984	9.790997505187988
1.0	11640000.0	11650000.0	75.0	78.29368591308594	9.542985916137695
1.0	11810000.0	11820000.0	60.0	52.67775344848633	6.236696243286133
1.0	12040000.0	12050000.0	48.0	42.466915130615234	4.917417526245117
1.0	12120000.0	12130000.0	58.0	60.9951057434082	7.422931671142578
1.0	12140000.0	12150000.0	51.0	57.377220153808594	7.071704864501953
1.0	12180000.0	12190000.0	73.0	52.587013244628906	6.220501899719238
1.0	12250000.0	12260000.0	38.0	54.5639533996582	6.8576507568359375
1.0	12270000.0	12280000.0	60.0	55.89997482299805	6.659152030944824
1.0	12320000.0	12330000.0	41.0	42.24166488647461	5.89501428604126
1.0	12340000.0	12350000.0	48.0	41.69330978393555	5.084324836730957
1.0	12350000.0	12360000.0	40.0	43.7636604309082	5.159440994262695
1.0	12410000.0	12420000.0	51.0	43.836944580078125	5.197844505310059
1.0	12420000.0	12430000.0	41.0	44.323848724365234	5.551381587982178
1.0	12650000.0	12660000.0	31.0	46.7435188293457	5.4739885330200195
1.0	12670000.0	12680000.0	45.0	51.3712043762207	7.492598056793213
1.0	12710000.0	12720000.0	57.0	59.67278289794922	7.394610404968262
1.0	12720000.0	12730000.0	59.0	70.37398529052734	8.71030044555664
1.0	12750000.0	12760000.0	61.0	67.00017547607422	8.460675239562988
1.0	12800000.0	12810000.0	74.0	68.512939453125	8.472580909729004
1.0	13840000.0	13850000.0	91.0	92.16020965576172	10.995016098022461
1.0	13860000.0	13870000.0	106.0	91.0013198852539	10.893882751464844
1.0	13870000.0	13880000.0	69.0	95.32740783691406	11.252226829528809
1.0	13910000.0	13920000.0	105.0	93.68733978271484	11.132220268249512
1.0	13920000.0	13930000.0	94.0	92.82225799560547	11.057371139526367
1.0	13980000.0	13990000.0	80.0	87.29764556884766	10.576922416687012
1.0	14050000.0	14060000.0	55.0	76.5500259399414	9.603108406066895
1.0	14080000.0	14090000.0	61.0	57.645957946777344	7.172406196594238
1.0	14120000.0	14130000.0	44.0	51.22040557861328	6.727492332458496
1.0	14140000.0	14150000.0	48.0	54.774986267089844	6.572729587554932
1.0	14230000.0	14240000.0	78.0	79.28536224365234	9.818595886230469
1.0	14300000.0	14310000.0	72.0	86.05186462402344	10.453890800476074
1.0	14340000.0	14350000.0	83.0	88.58114624023438	10.666703224182129
1.0	14360000.0	14370000.0	92.0	89.3008804321289	10.738906860351562
1.0	14420000.0	14430000.0	84.0	91.60720825195312	10.941886901855469
1.0	14470000.0	14480000.0	91.0	98.81614685058594	11.536550521850586
1.0	14480000.0	14490000.0	106.0	108.94478607177734	12.292108535766602
1.0	14560000.0	14570000.0	79.0	98.89033508300781	11.544775009155273
1.0	14640000.0	14650000.0	90.0	103.4855728149414	11.895186424255371
1.0	14730000.0	14740000.0	104.0	100.8592300415039	11.698156356811523
1.0	14750000.0	14760000.0	105.0	97.18666076660156	11.409730911254883
1.0	14810000.0	14820000.0	90.0	101.24638366699219	11.72917652130127
1.0	14940000.0	14950000.0	89.0	99.62757110595703	11.60241985321045
1.0	14980000.0	14990000.0	73.0	93.15775299072266	11.077361106872559
1.0	15110000.0	15120000.0	59.0	71.30064392089844	9.063554763793945
1.0	15190000.0	15200000.0	54.0	68.36900329589844	8.760927200317383
1.0	15200000.0	15210000.0	90.0	57.40423583984375	7.186766147613525
1.0	15240000.0	15250000.0	54.0	70.78621673583984	8.745232582092285
1.0	15300000.0	15310000.0	44.0	58.33600616455078	7.675806522369385
1.0	15310000.0	15320000.0	49.0	51.13007354736328	6.10488748550415
1.0	15370000.0	15380000.0	50.0	46.049835205078125	5.425266265869141
1.0	15410000.0	15420000.0	51.0	55.29779052734375	6.689431667327881
1.0	15420000.0	15430000.0	56.0	56.68607711791992	6.916804313659668
1.0	15460000.0	15470000.0	60.0	55.57050323486328	6.7837233543396
1.0	15570000.0	15580000.0	50.0	51.247528076171875	6.1991071701049805
1.0	15620000.0	15630000.0	53.0	57.66900634765625	7.004050254821777
1.0	15720000.0	15730000.0	43.0	53.951171875	6.4389142990112305
1.0	15740000.0	15750000.0	31.0	43.63157272338867	5.526941776275635
1.0	15790000.0	15800000.0	42.0	54.39177703857422	6.456942081451416
1.0	15800000.0	15810000.0	54.0	52.44853591918945	6.236227989196777
1.0	15830000.0	15840000.0	41.0	43.78481674194336	5.133694648742676
1.0	15930000.0	15940000.0	56.0	55.0902099609375	6.686429500579834
1.0	15940000.0	15950000.0	44.0	51.451324462890625	6.76882791519165
1.0	15960000.0	15970000.0	40.0	42.293174743652344	5.084207057952881
1.0	15980000.0	15990000.0	45.0	43.951683044433594	6.124957084655762
1.0	16000000.0	16010000.0	46.0	51.38065719604492	6.090956687927246
1.0	16010000.0	16020000.0	52.0	42.43413543701172	4.985547065734863
1.0	16050000.0	16060000.0	28.0	36.79230880737305	4.35763692855835
1.0	16060000.0	16070000.0	38.0	40.37956619262695	5.172053337097168
1.0	16280000.0	16290000.0	43.0	44.67594909667969	5.185256004333496
1.0	16310000.0	16320000.0	62.0	56.443572998046875	6.774266242980957
1.0	16320000.0	16330000.0	56.0	59.421722412109375	7.096148490905762
1.0	16480000.0	16490000.0	50.0	43.642112731933594	5.26352596282959
1.0	16600000.0	16610000.0	39.0	45.5120964050293	5.369052886962891
1.0	16640000.0	16650000.0	45.0	44.43519973754883	5.211994647979736
1.0	16720000.0	16730000.0	39.0	40.13214111328125	4.800539970397949
1.0	16730000.0	16740000.0	46.0	55.143402099609375	6.580198764801025
1.0	16750000.0	16760000.0	55.0	55.066383361816406	6.6302947998046875
1.0	17240000.0	17250000.0	47.0	45.473602294921875	5.368033409118652
1.0	17340000.0	17350000.0	51.0	45.343605041503906	5.265400409698486
1.0	17360000.0	17370000.0	33.0	44.305301666259766	5.15149450302124
1.0	17370000.0	17380000.0	34.0	45.754581451416016	5.3374786376953125
1.0	17440000.0	17450000.0	34.0	50.191688537597656	6.110795021057129
1.0	17450000.0	17460000.0	56.0	64.67182159423828	7.944056034088135
1.0	17520000.0	17530000.0	50.0	59.26445770263672	7.497053623199463
1.0	17610000.0	17620000.0	61.0	65.05326843261719	8.372690200805664
1.0	17670000.0	17680000.0	44.0	66.73783874511719	8.103858947753906
1.0	17690000.0	17700000.0	46.0	67.3069076538086	8.163739204406738
1.0	17870000.0	17880000.0	41.0	47.347625732421875	5.55648136138916
1.0	17910000.0	17920000.0	50.0	43.75390625	5.21721887588501
1.0	17930000.0	17940000.0	32.0	41.846168518066406	4.956801414489746
1.0	17950000.0	17960000.0	41.0	41.81523513793945	4.8429460525512695
1.0	17990000.0	18000000.0	30.0	45.126976013183594	5.28408145904541
1.0	18000000.0	18010000.0	35.0	44.48308181762695	5.154491424560547
1.0	18100000.0	18110000.0	55.0	71.19036865234375	9.043001174926758
1.0	18200000.0	18210000.0	80.0	73.26976013183594	9.245479583740234
1.0	18260000.0	18270000.0	79.0	76.04837036132812	9.521245956420898
1.0	18330000.0	18340000.0	92.0	84.47956848144531	10.303216934204102
1.0	18400000.0	18410000.0	69.0	85.61296081542969	10.415529251098633
1.0	18460000.0	18470000.0	58.0	77.71559143066406	9.696989059448242
1.0	18560000.0	18570000.0	84.0	82.74189758300781	10.150739669799805
1.0	18570000.0	18580000.0	75.0	88.52918243408203	10.66699504852295
1.0	18640000.0	18650000.0	74.0	79.12381744384766	9.824810981750488
1.0	18660000.0	18670000.0	72.0	83.50358581542969	10.219233512878418
1.0	18700000.0	18710000.0	84.0	82.57481384277344	10.126121520996094
1.0	18720000.0	18730000.0	48.0	68.567138671875	8.53471565246582
1.0	18820000.0	18830000.0	79.0	76.88284301757812	9.58975887298584
1.0	18910000.0	18920000.0	68.0	75.74955749511719	9.434488296508789
1.0	18920000.0	18930000.0	60.0	76.38136291503906	9.201248168945312
1.0	18950000.0	18960000.0	87.0	68.78678131103516	8.807952880859375
1.0	19030000.0	19040000.0	59.0	67.93485260009766	8.71484661102295
1.0	19050000.0	19060000.0	60.0	68.5702896118164	8.778322219848633
1.0	19170000.0	19180000.0	57.0	71.27657318115234	8.585421562194824
1.0	19180000.0	19190000.0	63.0	61.740020751953125	7.673245429992676
1.0	19190000.0	19200000.0	40.0	57.86845016479492	6.9968719482421875
1.0	19260000.0	19270000.0	50.0	45.874839782714844	5.519528388977051
1.0	19300000.0	19310000.0	56.0	62.3791389465332	7.616734504699707
1.0	19310000.0	19320000.0	49.0	57.548866271972656	6.906604766845703
1.0	19330000.0	19340000.0	41.0	48.525550842285156	7.322985649108887
1.0	19460000.0	19470000.0	43.0	43.43938446044922	5.289323806762695
1.0	19510000.0	19520000.0	38.0	43.68353271484375	5.075939178466797
1.0	19550000.0	19560000.0	42.0	41.574867248535156	4.880034923553467
1.0	19590000.0	19600000.0	48.0	44.47283172607422	5.546597480773926
1.0	19610000.0	19620000.0	50.0	44.105140686035156	6.542729377746582
1.0	19620000.0	19630000.0	47.0	48.703575134277344	5.833194255828857
1.0	19680000.0	19690000.0	39.0	41.45718765258789	4.76556921005249
1.0	19730000.0	19740000.0	45.0	41.38062286376953	4.7679548263549805
1.0	19770000.0	19780000.0	43.0	46.642250061035156	5.447559356689453
1.0	19830000.0	19840000.0	51.0	56.810569763183594	7.541248321533203
1.0	19920000.0	19930000.0	46.0	50.86016082763672	6.614838600158691
1.0	19940000.0	19950000.0	39.0	46.45799255371094	5.5593461990356445
1.0	19990000.0	20000000.0	43.0	54.61082077026367	6.6686296463012695
1.0	20000000.0	20010000.0	39.0	49.001060485839844	6.4134840965271
1.0	20010000.0	20020000.0	42.0	41.37050247192383	6.556443691253662
1.0	20030000.0	20040000.0	41.0	41.34051513671875	4.995469570159912
1.0	20040000.0	20050000.0	32.0	43.85826873779297	5.14603328704834
1.0	20200000.0	20210000.0	39.0	57.889854431152344	8.177854537963867
1.0	20390000.0	20400000.0	63.0	65.3792724609375	7.878724098205566
1.0	20400000.0	20410000.0	42.0	63.71150588989258	8.243722915649414
1.0	20420000.0	20430000.0	39.0	62.07421112060547	7.600776672363281
1.0	20460000.0	20470000.0	46.0	58.9716796875	7.057027339935303
1.0	20520000.0	20530000.0	55.0	59.0192756652832	7.264180660247803
1.0	20560000.0	20570000.0	58.0	60.37809371948242	7.5331621170043945
1.0	20630000.0	20640000.0	60.0	62.173057556152344	8.130517959594727
1.0	20740000.0	20750000.0	68.0	70.85062408447266	8.703923225402832
1.0	20750000.0	20760000.0	68.0	69.55409240722656	8.840972900390625
1.0	20790000.0	20800000.0	58.0	62.16645431518555	8.137974739074707
1.0	20800000.0	20810000.0	60.0	53.5135383605957	6.390293121337891
1.0	20820000.0	20830000.0	45.0	50.08363342285156	6.029493808746338
1.0	20830000.0	20840000.0	53.0	58.404090881347656	7.484543800354004
1.0	20880000.0	20890000.0	53.0	60.92156219482422	7.388236999511719
1.0	20950000.0	20960000.0	69.0	68.84211730957031	8.335993766784668
1.0	20980000.0	20990000.0	40.0	46.908531188964844	5.621954441070557
1.0	21010000.0	21020000.0	60.0	56.27165985107422	7.5330963134765625
1.0	21020000.0	21030000.0	41.0	56.460426330566406	6.738528251647949
1.0	21060000.0	21070000.0	54.0	47.06975173950195	5.50531530380249
1.0	21080000.0	21090000.0	41.0	46.190975189208984	5.412362098693848
1.0	21100000.0	21110000.0	42.0	48.54178237915039	5.720921993255615
1.0	21180000.0	21190000.0	42.0	44.68454360961914	5.274558067321777
1.0	21210000.0	21220000.0	42.0	47.64606475830078	5.608847141265869
1.0	21270000.0	21280000.0	45.0	48.82246017456055	5.919241905212402
1.0	21330000.0	21340000.0	48.0	51.7817497253418	6.571450710296631
1.0	21410000.0	21420000.0	42.0	47.933494567871094	5.756095886230469
1.0	21440000.0	21450000.0	53.0	49.56206512451172	5.8316850662231445
1.0	21470000.0	21480000.0	40.0	48.73493576049805	5.720675468444824
1.0	21510000.0	21520000.0	44.0	51.36928176879883	6.323318004608154
1.0	21540000.0	21550000.0	45.0	46.6403923034668	5.480362892150879
1.0	21630000.0	21640000.0	49.0	46.43242645263672	5.4021501541137695
1.0	21690000.0	21700000.0	47.0	53.03300857543945	6.28580379486084
1.0	21840000.0	21850000.0	43.0	47.68419647216797	5.621427536010742
1.0	21850000.0	21860000.0	52.0	51.564186096191406	6.183075904846191
1.0	21980000.0	21990000.0	48.0	52.668434143066406	6.2789626121521
1.0	22070000.0	22080000.0	48.0	45.98863983154297	5.4173688888549805
1.0	22090000.0	22100000.0	49.0	47.55011749267578	5.568328380584717
1.0	22390000.0	22400000.0	48.0	46.778167724609375	5.504046440124512
1.0	22570000.0	22580000.0	42.0	57.57080841064453	7.663454532623291
1.0	22750000.0	22760000.0	72.0	66.32740020751953	8.014749526977539
1.0	22770000.0	22780000.0	50.0	57.35090255737305	7.553279876708984
1.0	22820000.0	22830000.0	54.0	48.201839447021484	5.6492767333984375
1.0	22870000.0	22880000.0	50.0	56.7845344543457	6.7848219871521
1.0	22960000.0	22970000.0	47.0	55.66474151611328	6.708863258361816
1.0	22990000.0	23000000.0	55.0	61.432411193847656	7.4443464279174805
1.0	23010000.0	23020000.0	69.0	60.28081130981445	7.222805976867676
1.0	23080000.0	23090000.0	45.0	48.17702865600586	5.6652512550354
1.0	23120000.0	23130000.0	40.0	43.79887008666992	5.714428901672363
1.0	23140000.0	23150000.0	32.0	45.72027587890625	5.351061820983887
1.0	23150000.0	23160000.0	50.0	46.1519660949707	5.381328105926514
1.0	23160000.0	23170000.0	51.0	48.44383239746094	5.70871114730835
1.0	23170000.0	23180000.0	32.0	46.325103759765625	5.409251689910889
1.0	23280000.0	23290000.0	38.0	60.33195877075195	7.301296234130859
1.0	23310000.0	23320000.0	67.0	65.83183288574219	7.998015403747559
1.0	23390000.0	23400000.0	32.0	43.489585876464844	5.807623863220215
1.0	23460000.0	23470000.0	39.0	44.53314971923828	5.198227882385254
1.0	23520000.0	23530000.0	62.0	61.41051483154297	7.438371181488037
1.0	23570000.0	23580000.0	40.0	56.52595138549805	6.724314212799072
1.0	23690000.0	23700000.0	49.0	50.081905364990234	7.052491188049316
1.0	23730000.0	23740000.0	41.0	43.60370635986328	7.3089919090271
1.0	23780000.0	23790000.0	36.0	48.79034423828125	5.857256889343262
1.0	23800000.0	23810000.0	41.0	46.18129348754883	5.422823429107666
1.0	23810000.0	23820000.0	60.0	55.75370407104492	6.747922420501709
1.0	23860000.0	23870000.0	49.0	54.93505859375	6.54514217376709
1.0	23940000.0	23950000.0	39.0	52.286041259765625	6.216433048248291
1.0	23950000.0	23960000.0	41.0	57.116180419921875	6.872920989990234
1.0	24050000.0	24060000.0	47.0	45.51370620727539	5.328289031982422
1.0	24100000.0	24110000.0	42.0	46.35273361206055	5.528768539428711
1.0	24210000.0	24220000.0	62.0	51.8443603515625	7.568489074707031
1.0	24460000.0	24470000.0	39.0	53.488525390625	6.809987545013428
1.0	24470000.0	24480000.0	36.0	53.49724197387695	7.108717441558838
1.0	24480000.0	24490000.0	50.0	47.71014404296875	5.85690975189209
1.0	24500000.0	24510000.0	49.0	47.855857849121094	5.653396129608154
1.0	24570000.0	24580000.0	34.0	55.60546875	6.718869209289551
1.0	24600000.0	24610000.0	41.0	55.524505615234375	7.058687686920166
1.0	24660000.0	24670000.0	43.0	44.34944534301758	5.138845920562744
1.0	24670000.0	24680000.0	30.0	42.84656524658203	4.937382221221924
1.0	24710000.0	24720000.0	35.0	41.26701736450195	5.202971458435059
1.0	24760000.0	24770000.0	37.0	44.4153938293457	5.162674427032471
1.0	24860000.0	24870000.0	41.0	51.31120681762695	6.137967109680176
1.0	24870000.0	24880000.0	42.0	57.000144958496094	6.859835147857666
1.0	24920000.0	24930000.0	59.0	58.1900634765625	7.09659481048584
1.0	25020000.0	25030000.0	59.0	57.18671417236328	7.339160919189453
1.0	25100000.0	25110000.0	54.0	53.0442008972168	6.9968461990356445
1.0	25150000.0	25160000.0	62.0	52.059654235839844	7.067604064941406
1.0	25200000.0	25210000.0	63.0	60.8293571472168	7.436053276062012
1.0	25280000.0	25290000.0	75.0	55.127525329589844	6.764031410217285
1.0	25340000.0	25350000.0	51.0	56.56182861328125	7.187249660491943
1.0	25360000.0	25370000.0	47.0	54.95624923706055	6.862203121185303
1.0	25400000.0	25410000.0	60.0	60.1732292175293	7.588563442230225
1.0	25450000.0	25460000.0	57.0	62.490257263183594	8.114428520202637
1.0	25510000.0	25520000.0	64.0	59.391693115234375	7.107383728027344
1.0	25520000.0	25530000.0	55.0	48.97791290283203	6.109992504119873
1.0	25560000.0	25570000.0	38.0	45.31405258178711	6.628482818603516
1.0	25660000.0	25670000.0	37.0	40.756980895996094	4.775645732879639
1.0	25680000.0	25690000.0	25.0	41.35215377807617	4.8467559814453125
1.0	25750000.0	25760000.0	59.0	45.249656677246094	7.1598615646362305
1.0	25860000.0	25870000.0	44.0	54.3609504699707	6.4458513259887695
1.0	25920000.0	25930000.0	60.0	57.61417770385742	6.8998122215271
1.0	25930000.0	25940000.0	53.0	59.023216247558594	7.156439304351807
1.0	25980000.0	25990000.0	34.0	57.18400192260742	7.626046657562256
1.0	26030000.0	26040000.0	39.0	53.566993713378906	7.195321083068848
1.0	26120000.0	26130000.0	34.0	45.66535186767578	5.309213161468506
1.0	26180000.0	26190000.0	33.0	48.43135452270508	5.677217483520508
1.0	26200000.0	26210000.0	45.0	47.31159210205078	5.566278457641602
1.0	26210000.0	26220000.0	43.0	48.90410614013672	5.729872703552246
1.0	26240000.0	26250000.0	43.0	56.95391845703125	6.822871208190918
1.0	26370000.0	26380000.0	52.0	56.6728401184082	6.870487213134766
1.0	26400000.0	26410000.0	52.0	54.64850997924805	6.5322585105896
1.0	26560000.0	26570000.0	51.0	48.552886962890625	5.747037410736084
1.0	26610000.0	26620000.0	37.0	51.07722473144531	6.488824367523193
1.0	26700000.0	26710000.0	59.0	63.30187225341797	8.022031784057617
1.0	26720000.0	26730000.0	80.0	65.7004623413086	7.903387546539307
1.0	26750000.0	26760000.0	42.0	57.00389862060547	6.973875522613525
1.0	26760000.0	26770000.0	34.0	46.810482025146484	5.478013038635254
1.0	26800000.0	26810000.0	52.0	46.76441192626953	5.568946838378906
1.0	26860000.0	26870000.0	27.0	41.68994140625	6.22199010848999
1.0	26910000.0	26920000.0	43.0	65.14481353759766	7.936038970947266
1.0	26970000.0	26980000.0	53.0	59.9532356262207	7.17041015625
1.0	27080000.0	27090000.0	38.0	43.978065490722656	5.123073577880859
1.0	27090000.0	27100000.0	43.0	43.5222282409668	5.0292863845825195
1.0	27160000.0	27170000.0	28.0	40.806148529052734	4.702479362487793
1.0	27250000.0	27260000.0	43.0	42.475135803222656	5.049588203430176
1.0	27270000.0	27280000.0	42.0	41.38459396362305	4.755060195922852
1.0	27290000.0	27300000.0	53.0	49.230186462402344	5.82363748550415
1.0	27380000.0	27390000.0	57.0	50.840126037597656	5.9766716957092285
1.0	27450000.0	27460000.0	22.0	42.99618911743164	4.9635515213012695
1.0	27550000.0	27560000.0	57.0	60.736053466796875	7.3758649826049805
1.0	27580000.0	27590000.0	44.0	48.07811737060547	5.661800861358643
1.0	27600000.0	27610000.0	41.0	45.96295166015625	5.383635520935059
1.0	27610000.0	27620000.0	28.0	45.987518310546875	5.946135997772217
1.0	27720000.0	27730000.0	37.0	46.541046142578125	5.425510406494141
1.0	27730000.0	27740000.0	40.0	41.95389938354492	4.824512004852295
1.0	27740000.0	27750000.0	49.0	45.70952224731445	5.320151329040527
1.0	27750000.0	27760000.0	40.0	45.71747970581055	5.3291916847229
1.0	27840000.0	27850000.0	41.0	42.64501953125	5.588384628295898
1.0	27870000.0	27880000.0	36.0	39.348392486572266	4.528106212615967
1.0	27950000.0	27960000.0	54.0	50.120704650878906	6.321433067321777
1.0	27970000.0	27980000.0	53.0	54.761940002441406	6.714864253997803
1.0	27980000.0	27990000.0	47.0	52.371299743652344	6.313014030456543
1.0	27990000.0	28000000.0	57.0	49.98612976074219	5.994579792022705
1.0	28010000.0	28020000.0	42.0	58.07143020629883	7.525254249572754
1.0	28020000.0	28030000.0	68.0	63.515625	7.626261234283447
1.0	28050000.0	28060000.0	44.0	48.61333465576172	5.79354190826416
1.0	28060000.0	28070000.0	37.0	46.68309783935547	5.449563503265381
1.0	28090000.0	28100000.0	48.0	57.54167938232422	6.930729866027832
1.0	28100000.0	28110000.0	50.0	47.366912841796875	6.21804141998291
1.0	28220000.0	28230000.0	53.0	41.79055404663086	4.991574287414551
1.0	28440000.0	28450000.0	65.0	58.96661376953125	7.047636985778809
1.0	28550000.0	28560000.0	42.0	46.25126266479492	5.438189506530762
1.0	28640000.0	28650000.0	49.0	56.122352600097656	6.691935062408447
1.0	28650000.0	28660000.0	42.0	52.10736083984375	6.1836042404174805
1.0	28680000.0	28690000.0	53.0	56.4662971496582	6.743080139160156
1.0	28720000.0	28730000.0	47.0	45.95368194580078	5.609131336212158
1.0	28960000.0	28970000.0	48.0	48.52788162231445	5.699450492858887
1.0	29020000.0	29030000.0	37.0	44.05431365966797	5.116011142730713
1.0	29040000.0	29050000.0	50.0	49.199729919433594	6.138272285461426
1.0	29050000.0	29060000.0	46.0	61.28034210205078	7.341948509216309
1.0	29080000.0	29090000.0	42.0	46.47825241088867	5.539856910705566
1.0	29230000.0	29240000.0	34.0	49.554203033447266	5.83423376083374
1.0	29430000.0	29440000.0	47.0	49.84210205078125	6.166427135467529
1.0	29480000.0	29490000.0	45.0	47.5435905456543	5.653126239776611
1.0	29500000.0	29510000.0	42.0	49.891971588134766	8.011516571044922
1.0	29530000.0	29540000.0	39.0	42.61233901977539	4.988711357116699
1.0	29570000.0	29580000.0	57.0	49.711158752441406	6.465035438537598
1.0	29590000.0	29600000.0	41.0	55.1900520324707	6.983588218688965
1.0	29610000.0	29620000.0	46.0	47.59345245361328	5.57967472076416
1.0	29640000.0	29650000.0	42.0	49.4610481262207	6.318769454956055
1.0	29660000.0	29670000.0	60.0	69.37522888183594	8.86453628540039
1.0	29760000.0	29770000.0	69.0	79.010009765625	9.81450080871582
1.0	29820000.0	29830000.0	74.0	71.87702178955078	8.673124313354492
1.0	30060000.0	30070000.0	81.0	85.36865234375	10.207717895507812
1.0	30270000.0	30280000.0	79.0	90.56874084472656	10.856963157653809
1.0	30290000.0	30300000.0	102.0	99.78556060791016	11.610880851745605
1.0	30460000.0	30470000.0	80.0	91.34678649902344	10.908082962036133
1.0	30490000.0	30500000.0	90.0	106.87491607666016	12.140581130981445
1.0	30580000.0	30590000.0	78.0	88.76402282714844	10.686838150024414
1.0	30620000.0	30630000.0	84.0	106.4964599609375	12.120973587036133
1.0	30630000.0	30640000.0	97.0	97.238525390625	11.409318923950195
1.0	30640000.0	30650000.0	130.0	95.88944244384766	11.296481132507324
1.0	30650000.0	30660000.0	91.0	94.91854095458984	11.225543022155762
1.0	30720000.0	30730000.0	88.0	93.0871810913086	11.071779251098633
1.0	30750000.0	30760000.0	88.0	91.18741607666016	10.908162117004395
1.0	30770000.0	30780000.0	103.0	97.09449768066406	11.392568588256836
1.0	31060000.0	31070000.0	87.0	77.46894836425781	9.651806831359863
1.0	31140000.0	31150000.0	55.0	69.54832458496094	8.641691207885742
1.0	31210000.0	31220000.0	53.0	55.931541442871094	7.504493713378906
1.0	31220000.0	31230000.0	64.0	53.071693420410156	7.228818416595459
1.0	31250000.0	31260000.0	64.0	55.6048698425293	6.654384613037109
1.0	31280000.0	31290000.0	75.0	61.393531799316406	7.363442897796631
1.0	31350000.0	31360000.0	36.0	49.347633361816406	5.794236660003662
1.0	31360000.0	31370000.0	29.0	50.51490783691406	6.060124397277832
1.0	31380000.0	31390000.0	37.0	48.389076232910156	5.801201820373535
1.0	31450000.0	31460000.0	47.0	50.630226135253906	5.983328819274902
1.0	31490000.0	31500000.0	68.0	53.419464111328125	6.374700546264648
1.0	31500000.0	31510000.0	51.0	52.273780822753906	6.266326904296875
1.0	31530000.0	31540000.0	49.0	52.74696731567383	6.265423774719238
1.0	31560000.0	31570000.0	69.0	67.42621612548828	8.378894805908203
1.0	31600000.0	31610000.0	73.0	65.0678939819336	7.971532344818115
1.0	31700000.0	31710000.0	57.0	61.967567443847656	7.4389495849609375
1.0	31770000.0	31780000.0	41.0	47.16054916381836	5.755596160888672
1.0	31860000.0	31870000.0	37.0	53.331443786621094	6.591989040374756
1.0	31870000.0	31880000.0	45.0	58.8424072265625	7.031683921813965
1.0	31890000.0	31900000.0	31.0	45.19731903076172	5.275544166564941
1.0	31920000.0	31930000.0	61.0	62.331642150878906	7.534109592437744
1.0	31990000.0	32000000.0	49.0	60.47392654418945	7.368766784667969
1.0	32000000.0	32010000.0	83.0	55.592308044433594	6.714962959289551
1.0	32010000.0	32020000.0	58.0	53.69805908203125	6.505138397216797
1.0	32140000.0	32150000.0	39.0	49.03069305419922	6.036779880523682
1.0	32160000.0	32170000.0	58.0	43.74214172363281	5.100412368774414
1.0	32190000.0	32200000.0	46.0	51.13386535644531	6.570998191833496
1.0	32210000.0	32220000.0	43.0	49.85017776489258	6.359914779663086
1.0	32310000.0	32320000.0	63.0	59.43434524536133	7.203490257263184
1.0	32350000.0	32360000.0	51.0	58.047462463378906	6.930764198303223
1.0	32440000.0	32450000.0	53.0	56.507545471191406	6.92352294921875
1.0	32470000.0	32480000.0	35.0	55.957923889160156	6.756697177886963
1.0	32540000.0	32550000.0	41.0	43.846466064453125	5.233839511871338
1.0	32550000.0	32560000.0	40.0	47.50532913208008	5.721920967102051
1.0	32740000.0	32750000.0	51.0	54.65105438232422	6.612331390380859
1.0	32800000.0	32810000.0	50.0	44.72383499145508	5.213197231292725
1.0	32810000.0	32820000.0	35.0	48.567222595214844	5.6778764724731445
1.0	32960000.0	32970000.0	63.0	55.439918518066406	6.614288330078125
1.0	33030000.0	33040000.0	41.0	51.49747848510742	6.185794830322266
1.0	33130000.0	33140000.0	44.0	44.50962829589844	5.606065273284912
1.0	33180000.0	33190000.0	43.0	46.98429489135742	5.941501140594482
1.0	33190000.0	33200000.0	38.0	47.591552734375	5.582661151885986
1.0	33230000.0	33240000.0	34.0	37.53424072265625	4.417101860046387
1.0	33290000.0	33300000.0	46.0	43.919944763183594	5.307400703430176
1.0	33350000.0	33360000.0	26.0	47.980979919433594	5.704432010650635
1.0	33370000.0	33380000.0	48.0	53.31145095825195	6.562039852142334
1.0	33380000.0	33390000.0	56.0	52.087928771972656	6.22606897354126
1.0	33410000.0	33420000.0	42.0	45.5327033996582	5.313716888427734
1.0	33430000.0	33440000.0	50.0	55.2060661315918	6.58901834487915
1.0	33490000.0	33500000.0	40.0	45.46903610229492	5.401183605194092
1.0	33550000.0	33560000.0	42.0	44.42011642456055	5.185589790344238
1.0	33560000.0	33570000.0	43.0	50.005226135253906	6.108172416687012
1.0	33640000.0	33650000.0	51.0	43.88002395629883	5.1250786781311035
1.0	33650000.0	33660000.0	44.0	61.13006591796875	7.374042510986328
1.0	33690000.0	33700000.0	63.0	60.145713806152344	7.218367099761963
1.0	33730000.0	33740000.0	41.0	44.4918212890625	5.226706504821777
1.0	33750000.0	33760000.0	45.0	45.99795913696289	6.194779396057129
1.0	33870000.0	33880000.0	71.0	64.54508972167969	8.372939109802246
1.0	33930000.0	33940000.0	89.0	66.14051818847656	8.534882545471191
1.0	33960000.0	33970000.0	54.0	72.0091323852539	9.14254093170166
1.0	33970000.0	33980000.0	64.0	73.2657699584961	9.255226135253906
1.0	34010000.0	34020000.0	74.0	83.37177276611328	10.22298812866211
1.0	34130000.0	34140000.0	75.0	80.42912292480469	9.955921173095703
1.0	34190000.0	34200000.0	104.0	87.2397232055664	10.565666198730469
1.0	34210000.0	34220000.0	88.0	96.5057601928711	11.342788696289062
1.0	34220000.0	34230000.0	76.0	93.699951171875	11.122761726379395
1.0	34240000.0	34250000.0	88.0	89.64131927490234	10.782732963562012
1.0	34270000.0	34280000.0	103.0	102.24833679199219	11.802632331848145
1.0	34340000.0	34350000.0	102.0	92.77342224121094	11.042275428771973
1.0	34390000.0	34400000.0	91.0	97.56849670410156	11.44393539428711
1.0	34460000.0	34470000.0	108.0	96.64180755615234	11.364462852478027
1.0	34480000.0	34490000.0	98.0	100.114013671875	11.643948554992676
1.0	34530000.0	34540000.0	124.0	107.3926010131836	12.187091827392578
1.0	34540000.0	34550000.0	109.0	103.64601135253906	11.921442031860352
1.0	34590000.0	34600000.0	87.0	109.42376708984375	12.332626342773438
1.0	34610000.0	34620000.0	117.0	102.92463684082031	11.860700607299805
1.0	34660000.0	34670000.0	106.0	109.43534851074219	12.33020305633545
1.0	34690000.0	34700000.0	124.0	116.5853042602539	12.798595428466797
1.0	34790000.0	34800000.0	95.0	112.01417541503906	12.50582504272461
1.0	34810000.0	34820000.0	107.0	113.49371337890625	12.598024368286133
1.0	34970000.0	34980000.0	109.0	107.21900939941406	12.166051864624023
1.0	34980000.0	34990000.0	91.0	97.55302429199219	11.434854507446289
1.0	35050000.0	35060000.0	57.0	85.11202239990234	10.376028060913086
1.0	35090000.0	35100000.0	78.0	71.83262634277344	9.121915817260742
1.0	35100000.0	35110000.0	49.0	74.0859603881836	9.347126007080078
1.0	35180000.0	35190000.0	79.0	86.6879653930664	10.499384880065918
1.0	35220000.0	35230000.0	53.0	58.6442756652832	7.477017879486084
1.0	35230000.0	35240000.0	72.0	72.85762023925781	9.212760925292969
1.0	35260000.0	35270000.0	73.0	64.37250518798828	8.383023262023926
1.0	35270000.0	35280000.0	55.0	65.74622344970703	8.512680053710938
1.0	35330000.0	35340000.0	52.0	64.85047912597656	8.15678882598877
1.0	35460000.0	35470000.0	47.0	54.659423828125	6.5296950340271
1.0	35630000.0	35640000.0	60.0	73.4407730102539	9.264780044555664
1.0	35650000.0	35660000.0	65.0	61.981178283691406	7.899356842041016
1.0	35660000.0	35670000.0	69.0	67.62677001953125	8.362237930297852
1.0	35680000.0	35690000.0	84.0	66.98472595214844	8.62746810913086
1.0	35700000.0	35710000.0	68.0	69.57789611816406	8.496606826782227
1.0	35710000.0	35720000.0	89.0	75.19198608398438	9.079504013061523
1.0	35730000.0	35740000.0	52.0	55.52436065673828	6.694033145904541
1.0	35820000.0	35830000.0	33.0	50.84001922607422	6.313553333282471
1.0	35850000.0	35860000.0	50.0	47.8803825378418	5.8823771476745605
1.0	35860000.0	35870000.0	51.0	47.55927276611328	6.072045803070068
1.0	35900000.0	35910000.0	29.0	43.35749053955078	5.012038230895996
1.0	35920000.0	35930000.0	49.0	45.32584762573242	5.742636203765869
1.0	35930000.0	35940000.0	36.0	45.766605377197266	5.336871147155762
1.0	36000000.0	36010000.0	45.0	47.624168395996094	5.589143753051758
1.0	36030000.0	36040000.0	59.0	48.129188537597656	5.784359931945801
1.0	36080000.0	36090000.0	41.0	47.786376953125	5.597923755645752
1.0	36110000.0	36120000.0	84.0	71.95310974121094	8.745321273803711
1.0	36150000.0	36160000.0	71.0	66.64019775390625	8.013116836547852
1.0	36280000.0	36290000.0	43.0	50.503196716308594	6.255870819091797
1.0	36330000.0	36340000.0	62.0	61.923789978027344	7.4751129150390625
1.0	36350000.0	36360000.0	46.0	45.86058044433594	5.359377861022949
1.0	36360000.0	36370000.0	27.0	46.02910614013672	5.364444732666016
1.0	36370000.0	36380000.0	42.0	45.5283317565918	5.3405256271362305
1.0	36380000.0	36390000.0	41.0	43.227378845214844	5.003841400146484
1.0	36400000.0	36410000.0	42.0	51.79857635498047	6.271573066711426
1.0	36480000.0	36490000.0	39.0	47.306861877441406	5.526638507843018
1.0	36520000.0	36530000.0	52.0	49.87298583984375	6.042011737823486
1.0	36560000.0	36570000.0	56.0	49.94989776611328	5.92836856842041
1.0	36600000.0	36610000.0	43.0	47.49458694458008	5.585714340209961
1.0	36670000.0	36680000.0	55.0	52.05485153198242	6.324267387390137
1.0	36710000.0	36720000.0	48.0	47.68391799926758	5.583695411682129
1.0	36810000.0	36820000.0	29.0	44.884681701660156	5.2014079093933105
1.0	36860000.0	36870000.0	56.0	50.74943923950195	6.210420608520508
1.0	36920000.0	36930000.0	38.0	45.32469940185547	5.420507431030273
1.0	36930000.0	36940000.0	50.0	61.7252197265625	8.09787368774414
1.0	36940000.0	36950000.0	52.0	58.694740295410156	7.788655757904053
1.0	36970000.0	36980000.0	66.0	66.14476776123047	8.535345077514648
1.0	36980000.0	36990000.0	62.0	60.576393127441406	7.982918739318848
1.0	37010000.0	37020000.0	52.0	76.36448669433594	9.321743965148926
1.0	37050000.0	37060000.0	63.0	68.46336364746094	8.780546188354492
1.0	37100000.0	37110000.0	68.0	74.45223999023438	9.3661470413208
1.0	37120000.0	37130000.0	83.0	77.40741729736328	9.654539108276367
1.0	37200000.0	37210000.0	82.0	85.70315551757812	10.417820930480957
1.0	37250000.0	37260000.0	96.0	89.90190887451172	10.80176067352295
1.0	37260000.0	37270000.0	90.0	89.85658264160156	10.801496505737305
1.0	37340000.0	37350000.0	114.0	99.47574615478516	11.598503112792969
1.0	37370000.0	37380000.0	96.0	100.00405883789062	11.636934280395508
1.0	37460000.0	37470000.0	110.0	94.59150695800781	11.1973237991333
1.0	37480000.0	37490000.0	99.0	104.19583892822266	11.950446128845215
1.0	37510000.0	37520000.0	101.0	97.10977935791016	11.403164863586426
1.0	37530000.0	37540000.0	108.0	96.2667007446289	11.337886810302734
1.0	37560000.0	37570000.0	92.0	103.3363037109375	11.885706901550293
1.0	37580000.0	37590000.0	104.0	99.15153503417969	11.562691688537598
1.0	37650000.0	37660000.0	80.0	99.52577209472656	11.6030855178833
1.0	37740000.0	37750000.0	80.0	90.98723602294922	10.896062850952148
1.0	37820000.0	37830000.0	70.0	80.14671325683594	9.908550262451172
1.0	37900000.0	37910000.0	58.0	69.81197357177734	8.449742317199707
1.0	37920000.0	37930000.0	36.0	57.8072509765625	7.164215087890625
1.0	37960000.0	37970000.0	42.0	50.231956481933594	6.080503940582275
1.0	38040000.0	38050000.0	51.0	48.68586730957031	5.830277442932129
1.0	38090000.0	38100000.0	59.0	60.3794059753418	7.945997714996338
1.0	38120000.0	38130000.0	78.0	57.30278778076172	7.546256065368652
1.0	38200000.0	38210000.0	65.0	60.71787643432617	7.286632537841797
1.0	38260000.0	38270000.0	43.0	43.47266387939453	5.026279449462891
1.0	38330000.0	38340000.0	44.0	46.962547302246094	5.528860569000244
1.0	38490000.0	38500000.0	42.0	49.2429313659668	5.81182336807251
1.0	38540000.0	38550000.0	83.0	64.74664306640625	8.400136947631836
1.0	38580000.0	38590000.0	61.0	65.194091796875	8.45806884765625
1.0	38670000.0	38680000.0	60.0	74.40497589111328	9.364153861999512
1.0	38690000.0	38700000.0	71.0	79.844970703125	9.883779525756836
1.0	38700000.0	38710000.0	78.0	78.66809844970703	9.772783279418945
1.0	38720000.0	38730000.0	62.0	84.07188415527344	10.277677536010742
1.0	38920000.0	38930000.0	90.0	93.28913879394531	11.079766273498535
1.0	38940000.0	38950000.0	83.0	95.42761993408203	11.261819839477539
1.0	38960000.0	38970000.0	84.0	89.05747985839844	10.71357250213623
1.0	39000000.0	39010000.0	92.0	93.5813980102539	11.096105575561523
1.0	39040000.0	39050000.0	95.0	84.90564727783203	10.341127395629883
1.0	39110000.0	39120000.0	53.0	78.55540466308594	9.763193130493164
1.0	39120000.0	39130000.0	86.0	83.03378295898438	10.175946235656738
1.0	39230000.0	39240000.0	46.0	63.708885192871094	8.305950164794922
1.0	39260000.0	39270000.0	77.0	79.45364379882812	9.839315414428711
1.0	39290000.0	39300000.0	87.0	77.99655151367188	9.420572280883789
1.0	39300000.0	39310000.0	55.0	52.19514083862305	6.189465522766113
1.0	39380000.0	39390000.0	36.0	49.980064392089844	6.079453468322754
1.0	39450000.0	39460000.0	36.0	52.50685501098633	6.612339973449707
1.0	39580000.0	39590000.0	49.0	48.14348220825195	5.649482727050781
1.0	39590000.0	39600000.0	45.0	49.82130432128906	5.991981029510498
1.0	39670000.0	39680000.0	58.0	54.29228591918945	7.017690181732178
1.0	39920000.0	39930000.0	40.0	45.32727813720703	5.272629737854004
1.0	40010000.0	40020000.0	50.0	45.79316329956055	5.412695407867432
1.0	40030000.0	40040000.0	39.0	49.190673828125	5.86151647567749
1.0	40060000.0	40070000.0	64.0	70.94962310791016	8.558792114257812
1.0	40110000.0	40120000.0	64.0	62.129798889160156	8.139249801635742
1.0	40120000.0	40130000.0	51.0	58.750953674316406	7.094987392425537
1.0	40170000.0	40180000.0	80.0	62.602394104003906	8.174238204956055
1.0	40260000.0	40270000.0	60.0	55.491188049316406	6.911839962005615
1.0	40290000.0	40300000.0	49.0	51.80647659301758	6.3654303550720215
1.0	40310000.0	40320000.0	41.0	46.176265716552734	5.41354513168335
1.0	40350000.0	40360000.0	58.0	58.207298278808594	7.009130954742432
1.0	40450000.0	40460000.0	55.0	55.678466796875	6.6321892738342285
1.0	40470000.0	40480000.0	74.0	63.286903381347656	7.741976261138916
1.0	40500000.0	40510000.0	49.0	58.9173583984375	7.617222785949707
1.0	40510000.0	40520000.0	45.0	51.276824951171875	6.2165422439575195
1.0	40600000.0	40610000.0	71.0	71.8419189453125	8.648221015930176
1.0	40610000.0	40620000.0	91.0	70.96253967285156	8.760152816772461
1.0	40680000.0	40690000.0	57.0	50.26720428466797	5.93034029006958
1.0	40700000.0	40710000.0	47.0	50.91900634765625	6.012772560119629
1.0	40710000.0	40720000.0	45.0	60.202369689941406	7.596108436584473
1.0	40740000.0	40750000.0	38.0	49.4978141784668	5.826340675354004
1.0	40790000.0	40800000.0	76.0	69.26811218261719	8.333349227905273
1.0	40820000.0	40830000.0	81.0	62.7756233215332	7.649510860443115
1.0	40880000.0	40890000.0	43.0	53.97614669799805	7.314238548278809
1.0	40890000.0	40900000.0	52.0	60.50336456298828	7.969761848449707
1.0	41020000.0	41030000.0	76.0	71.96287536621094	8.78437328338623
1.0	41040000.0	41050000.0	55.0	67.21273803710938	8.642248153686523
1.0	41110000.0	41120000.0	38.0	54.28363800048828	7.035181999206543
1.0	41120000.0	41130000.0	49.0	57.22759246826172	7.4255242347717285
1.0	41190000.0	41200000.0	54.0	46.9610710144043	5.616765022277832
1.0	41230000.0	41240000.0	53.0	43.582759857177734	5.042158603668213
1.0	41440000.0	41450000.0	50.0	53.78452682495117	6.759042263031006
1.0	41470000.0	41480000.0	49.0	44.36542510986328	5.307528972625732
1.0	41500000.0	41510000.0	42.0	44.50014114379883	5.217278480529785
1.0	41530000.0	41540000.0	48.0	47.10120391845703	5.49790096282959
1.0	41570000.0	41580000.0	45.0	48.07780838012695	5.633771896362305
1.0	41710000.0	41720000.0	56.0	65.5973129272461	7.943572998046875
1.0	41760000.0	41770000.0	50.0	67.98880767822266	8.336509704589844
1.0	41990000.0	42000000.0	42.0	50.129512786865234	6.106940269470215
1.0	42080000.0	42090000.0	40.0	54.26496124267578	7.195407867431641
1.0	42100000.0	42110000.0	50.0	61.88679122924805	8.10513973236084
1.0	42120000.0	42130000.0	54.0	54.94538497924805	7.172353267669678
1.0	42150000.0	42160000.0	63.0	61.83489990234375	8.097061157226562
1.0	42160000.0	42170000.0	47.0	58.86748123168945	7.798283576965332
1.0	42180000.0	42190000.0	57.0	59.2066535949707	7.838237762451172
1.0	42310000.0	42320000.0	56.0	61.27239227294922	8.046171188354492
1.0	42470000.0	42480000.0	61.0	73.81314849853516	9.311029434204102
1.0	42490000.0	42500000.0	65.0	79.57840728759766	9.856966018676758
1.0	42510000.0	42520000.0	77.0	77.08607482910156	9.6270170211792
1.0	42530000.0	42540000.0	88.0	83.72554779052734	10.24388313293457
1.0	42540000.0	42550000.0	89.0	75.72560119628906	9.482548713684082
1.0	42550000.0	42560000.0	76.0	79.64289855957031	9.856982231140137
1.0	42580000.0	42590000.0	88.0	84.85566711425781	10.340174674987793
1.0	42590000.0	42600000.0	77.0	79.52298736572266	9.85508918762207
1.0	42600000.0	42610000.0	75.0	78.39774322509766	9.759056091308594
1.0	42630000.0	42640000.0	37.0	48.055335998535156	5.667281150817871
1.0	42680000.0	42690000.0	55.0	55.55287551879883	6.652123928070068
1.0	42720000.0	42730000.0	50.0	51.97840118408203	6.16105842590332
1.0	42730000.0	42740000.0	63.0	53.9915771484375	6.421043395996094
1.0	42750000.0	42760000.0	52.0	56.16107940673828	6.714818000793457
1.0	42770000.0	42780000.0	54.0	51.294761657714844	6.442234039306641
1.0	42910000.0	42920000.0	74.0	64.87931823730469	7.8601884841918945
1.0	42950000.0	42960000.0	71.0	58.819129943847656	7.219596862792969
1.0	42960000.0	42970000.0	46.0	56.56645965576172	7.591485500335693
1.0	42990000.0	43000000.0	45.0	60.951568603515625	7.9155707359313965
1.0	43000000.0	43010000.0	54.0	62.0451774597168	8.117243766784668
1.0	43030000.0	43040000.0	47.0	58.98503494262695	7.61780309677124
1.0	43060000.0	43070000.0	65.0	68.7270278930664	8.611518859863281
1.0	43080000.0	43090000.0	88.0	64.1466293334961	7.90963077545166
1.0	43110000.0	43120000.0	51.0	60.93660354614258	7.487242221832275
1.0	43120000.0	43130000.0	45.0	53.33699417114258	6.567923069000244
1.0	43140000.0	43150000.0	42.0	47.26016616821289	6.1199140548706055
1.0	43170000.0	43180000.0	42.0	49.442142486572266	5.8350725173950195
1.0	43260000.0	43270000.0	75.0	65.21724700927734	8.155073165893555
1.0	43270000.0	43280000.0	37.0	53.621009826660156	6.919561862945557
1.0	43280000.0	43290000.0	56.0	50.61533737182617	6.37752103805542
1.0	43290000.0	43300000.0	42.0	51.056884765625	6.157265663146973
1.0	43370000.0	43380000.0	65.0	65.41075134277344	8.28852653503418
1.0	43390000.0	43400000.0	44.0	49.48041534423828	5.854125022888184
1.0	43430000.0	43440000.0	63.0	59.081207275390625	7.624188423156738
1.0	43460000.0	43470000.0	69.0	62.52842330932617	8.181955337524414
1.0	43480000.0	43490000.0	65.0	65.3563003540039	8.454522132873535
1.0	43540000.0	43550000.0	64.0	67.66107177734375	8.241811752319336
1.0	43590000.0	43600000.0	59.0	71.43589782714844	8.665300369262695
1.0	43660000.0	43670000.0	67.0	63.77949142456055	7.78508996963501
1.0	43670000.0	43680000.0	68.0	62.472206115722656	7.627366065979004
1.0	43880000.0	43890000.0	38.0	44.39390182495117	5.185255527496338
1.0	43910000.0	43920000.0	29.0	39.784423828125	4.5462212562561035
1.0	43970000.0	43980000.0	46.0	53.23735809326172	6.3082122802734375
1.0	43980000.0	43990000.0	53.0	55.0736198425293	6.5962018966674805
1.0	44090000.0	44100000.0	56.0	49.853111267089844	5.890125274658203
1.0	44110000.0	44120000.0	50.0	54.1560173034668	8.04024600982666
1.0	44120000.0	44130000.0	47.0	44.75553512573242	5.187893867492676
1.0	44150000.0	44160000.0	25.0	43.938720703125	5.078797340393066
1.0	44170000.0	44180000.0	48.0	47.74799728393555	5.620058536529541
1.0	44180000.0	44190000.0	33.0	52.7400016784668	6.518308162689209
1.0	44200000.0	44210000.0	41.0	49.80824661254883	6.210818290710449
1.0	44220000.0	44230000.0	51.0	53.424774169921875	6.386733055114746
1.0	44260000.0	44270000.0	41.0	49.5765380859375	6.095847129821777
1.0	44290000.0	44300000.0	51.0	52.4800910949707	6.434920310974121
1.0	44320000.0	44330000.0	47.0	51.59844970703125	6.768025875091553
1.0	44330000.0	44340000.0	37.0	52.85747146606445	6.794341087341309
1.0	44410000.0	44420000.0	41.0	46.351524353027344	5.427037715911865
1.0	44430000.0	44440000.0	43.0	46.059234619140625	5.37978982925415
1.0	44440000.0	44450000.0	33.0	46.33557891845703	5.4754767417907715
1.0	44470000.0	44480000.0	39.0	46.98851013183594	5.829689979553223
1.0	44620000.0	44630000.0	58.0	76.51139068603516	9.273859024047852
1.0	44740000.0	44750000.0	33.0	47.46990203857422	5.555379867553711
1.0	44770000.0	44780000.0	49.0	44.587364196777344	5.211684226989746
1.0	44800000.0	44810000.0	41.0	48.14767074584961	5.726193904876709
1.0	44810000.0	44820000.0	44.0	50.760623931884766	6.336121559143066
1.0	44880000.0	44890000.0	77.0	68.73694610595703	8.378714561462402
1.0	44900000.0	44910000.0	61.0	71.37330627441406	9.06397533416748
1.0	44990000.0	45000000.0	68.0	72.5055923461914	9.172590255737305
1.0	45040000.0	45050000.0	52.0	67.76464080810547	8.228645324707031
1.0	45150000.0	45160000.0	54.0	53.317596435546875	6.34668493270874
1.0	45240000.0	45250000.0	42.0	47.77355194091797	5.675737380981445
1.0	45320000.0	45330000.0	44.0	45.41315841674805	5.297813892364502
1.0	45430000.0	45440000.0	53.0	46.5367317199707	5.428125858306885
1.0	45460000.0	45470000.0	56.0	51.281402587890625	6.064334392547607
1.0	45480000.0	45490000.0	40.0	49.292808532714844	5.9102277755737305
1.0	45520000.0	45530000.0	49.0	52.20416259765625	6.184187889099121
1.0	45530000.0	45540000.0	49.0	65.00167083740234	7.839491367340088
1.0	45610000.0	45620000.0	41.0	59.899078369140625	7.50756311416626
1.0	45620000.0	45630000.0	49.0	61.41340255737305	7.764048099517822
1.0	45630000.0	45640000.0	41.0	49.040855407714844	6.721070766448975
1.0	45830000.0	45840000.0	35.0	53.4397087097168	6.595909118652344
1.0	45880000.0	45890000.0	62.0	51.4823112487793	6.075836658477783
1.0	45950000.0	45960000.0	37.0	50.57143020629883	6.063851356506348
1.0	46000000.0	46010000.0	44.0	55.03050994873047	6.539580345153809
1.0	46050000.0	46060000.0	39.0	45.4392204284668	5.59575891494751
1.0	46060000.0	46070000.0	51.0	45.88115692138672	5.7690606117248535
1.0	46110000.0	46120000.0	45.0	45.58870315551758	5.33186149597168
1.0	46140000.0	46150000.0	53.0	50.119625091552734	5.913303375244141
1.0	46170000.0	46180000.0	42.0	47.1870002746582	5.662524223327637
1.0	46220000.0	46230000.0	80.0	62.37457275390625	7.766449928283691
1.0	46240000.0	46250000.0	65.0	65.52449035644531	7.920094966888428
1.0	46260000.0	46270000.0	70.0	59.0027961730957	7.135445594787598
1.0	46270000.0	46280000.0	42.0	47.751590728759766	5.602157115936279
1.0	46370000.0	46380000.0	46.0	49.94135284423828	5.940436840057373
1.0	46380000.0	46390000.0	48.0	46.09771728515625	6.132552623748779
1.0	46420000.0	46430000.0	36.0	41.29669189453125	4.751551151275635
1.0	46450000.0	46460000.0	46.0	48.728904724121094	5.887910842895508
1.0	46470000.0	46480000.0	32.0	44.35951232910156	5.32288122177124
1.0	46510000.0	46520000.0	48.0	49.674232482910156	6.071839332580566
1.0	46520000.0	46530000.0	50.0	46.97703170776367	5.48372220993042
1.0	46620000.0	46630000.0	45.0	59.95000076293945	7.223936557769775
1.0	46650000.0	46660000.0	32.0	41.14899826049805	4.716227054595947
1.0	46820000.0	46830000.0	47.0	45.290443420410156	5.27430534362793
1.0	46840000.0	46850000.0	40.0	55.47919845581055	7.074446678161621
1.0	46900000.0	46910000.0	67.0	57.542144775390625	6.985647678375244
1.0	46910000.0	46920000.0	49.0	56.51384353637695	7.413043975830078
1.0	46930000.0	46940000.0	57.0	53.02811813354492	6.527815341949463
1.0	46960000.0	46970000.0	76.0	62.26920700073242	7.468172550201416
1.0	46970000.0	46980000.0	51.0	54.150230407714844	6.971959114074707
1.0	46990000.0	47000000.0	51.0	49.62701416015625	6.306646347045898
1.0	47040000.0	47050000.0	35.0	42.6431770324707	5.059691429138184
1.0	47110000.0	47120000.0	30.0	48.1593017578125	5.650330066680908
1.0	47170000.0	47180000.0	43.0	48.31269073486328	5.664198398590088
1.0	47280000.0	47290000.0	54.0	59.79669189453125	7.905256748199463
1.0	47320000.0	47330000.0	53.0	62.3193359375	7.490965366363525
1.0	47570000.0	47580000.0	51.0	61.984825134277344	7.529801368713379
1.0	47610000.0	47620000.0	63.0	60.272117614746094	7.480133056640625
1.0	47660000.0	47670000.0	55.0	66.7151870727539	8.036456108093262
1.0	47670000.0	47680000.0	66.0	57.85986328125	7.113150596618652
1.0	47690000.0	47700000.0	52.0	54.202415466308594	7.096634864807129
1.0	47710000.0	47720000.0	48.0	53.482269287109375	6.4437079429626465
1.0	47760000.0	47770000.0	44.0	45.33687210083008	5.726675987243652
1.0	47780000.0	47790000.0	51.0	61.66086959838867	7.400728702545166
1.0	47890000.0	47900000.0	40.0	50.62818145751953	6.158753395080566
1.0	47940000.0	47950000.0	46.0	49.769508361816406	5.879620552062988
1.0	47970000.0	47980000.0	52.0	57.39264678955078	8.247465133666992
1.0	48050000.0	48060000.0	41.0	57.23809814453125	6.836026191711426
1.0	48080000.0	48090000.0	67.0	59.181671142578125	7.1741132736206055
1.0	48120000.0	48130000.0	48.0	60.43184280395508	7.472146511077881
1.0	48240000.0	48250000.0	53.0	54.931861877441406	7.204588413238525
1.0	48260000.0	48270000.0	55.0	57.003257751464844	7.506697177886963
1.0	48290000.0	48300000.0	53.0	53.16121292114258	6.6364545822143555
1.0	48370000.0	48380000.0	61.0	55.81896209716797	7.2091474533081055
1.0	48380000.0	48390000.0	47.0	56.68413162231445	7.56594181060791
1.0	48410000.0	48420000.0	56.0	58.25545120239258	7.353659629821777
1.0	48430000.0	48440000.0	37.0	60.86822509765625	8.005315780639648
1.0	48550000.0	48560000.0	80.0	77.3098373413086	9.63373851776123
1.0	48590000.0	48600000.0	78.0	83.77864074707031	10.232182502746582
1.0	48600000.0	48610000.0	75.0	81.96531677246094	10.078377723693848
1.0	48920000.0	48930000.0	44.0	79.1968994140625	9.83997631072998
1.0	49080000.0	49090000.0	94.0	92.8015365600586	11.040895462036133
1.0	49130000.0	49140000.0	72.0	90.23579406738281	10.825111389160156
1.0	49160000.0	49170000.0	90.0	84.14494323730469	10.28960132598877
1.0	49190000.0	49200000.0	109.0	91.2965316772461	10.940695762634277
1.0	49300000.0	49310000.0	87.0	105.22650146484375	12.025973320007324
1.0	49340000.0	49350000.0	105.0	101.35457611083984	11.736886978149414
1.0	49410000.0	49420000.0	87.0	108.57010650634766	12.264808654785156
1.0	49450000.0	49460000.0	106.0	122.3911361694336	13.137356758117676
1.0	49490000.0	49500000.0	123.0	124.3769760131836	13.249517440795898
1.0	49560000.0	49570000.0	80.0	107.03948974609375	12.148266792297363
1.0	49670000.0	49680000.0	111.0	126.09416198730469	13.355608940124512
1.0	49680000.0	49690000.0	114.0	126.91707611083984	13.39893627166748
1.0	49710000.0	49720000.0	115.0	129.17526245117188	13.50671672821045
1.0	49750000.0	49760000.0	86.0	89.6258544921875	10.666472434997559
1.0	49890000.0	49900000.0	134.0	141.54598999023438	14.02940845489502
1.0	49900000.0	49910000.0	130.0	143.04579162597656	14.108247756958008
1.0	50080000.0	50090000.0	116.0	140.8415069580078	14.003437995910645
1.0	50100000.0	50110000.0	141.0	137.0990753173828	13.855786323547363
1.0	50150000.0	50160000.0	146.0	143.76327514648438	13.99384880065918
1.0	50170000.0	50180000.0	133.0	139.6393585205078	13.878072738647461
1.0	50220000.0	50230000.0	135.0	136.61727905273438	13.850103378295898
1.0	50230000.0	50240000.0	109.0	133.5391387939453	13.700968742370605
1.0	50240000.0	50250000.0	121.0	135.7102508544922	13.779541015625
1.0	50440000.0	50450000.0	128.0	117.36067962646484	12.85020637512207
1.0	50450000.0	50460000.0	124.0	122.7212905883789	13.164965629577637
1.0	50520000.0	50530000.0	109.0	112.75370788574219	12.556825637817383
1.0	50530000.0	50540000.0	105.0	118.97212219238281	12.940775871276855
1.0	50540000.0	50550000.0	126.0	104.95320892333984	12.017383575439453
1.0	50560000.0	50570000.0	101.0	111.46337890625	12.468497276306152
1.0	50610000.0	50620000.0	99.0	111.4065170288086	12.462095260620117
1.0	50730000.0	50740000.0	90.0	101.4732666015625	11.755959510803223
1.0	50750000.0	50760000.0	111.0	103.4771728515625	11.900869369506836
1.0	50850000.0	50860000.0	95.0	97.90377044677734	11.453826904296875
1.0	50890000.0	50900000.0	82.0	75.6412582397461	9.534770011901855
1.0	50950000.0	50960000.0	61.0	54.6191520690918	6.878350734710693
1.0	50990000.0	51000000.0	49.0	52.4145393371582	6.846871376037598
1.0	51050000.0	51060000.0	35.0	50.503562927246094	7.474997520446777
1.0	51140000.0	51150000.0	51.0	54.981361389160156	6.554457664489746
1.0	51190000.0	51200000.0	61.0	51.646873474121094	6.490847110748291
1.0	51290000.0	51300000.0	63.0	59.2120475769043	7.3003716468811035
1.0	51330000.0	51340000.0	52.0	56.5306510925293	7.594256401062012
1.0	51340000.0	51350000.0	57.0	58.30946731567383	7.458563327789307
1.0	51380000.0	51390000.0	54.0	56.90557098388672	7.164475917816162
1.0	51390000.0	51400000.0	48.0	58.5206184387207	7.170245170593262
1.0	51440000.0	51450000.0	64.0	68.9281997680664	8.360976219177246
1.0	51480000.0	51490000.0	92.0	83.16407775878906	10.186811447143555
1.0	51490000.0	51500000.0	74.0	83.12886810302734	10.176362991333008
1.0	51550000.0	51560000.0	69.0	86.03532409667969	10.443817138671875
1.0	51660000.0	51670000.0	52.0	73.14765930175781	8.817754745483398
1.0	51670000.0	51680000.0	62.0	68.07968139648438	8.25523853302002
1.0	51690000.0	51700000.0	50.0	66.17713928222656	7.99115514755249
1.0	51720000.0	51730000.0	59.0	51.428375244140625	6.140358924865723
1.0	51790000.0	51800000.0	35.0	44.89704132080078	5.316441535949707
1.0	51820000.0	51830000.0	42.0	46.73833084106445	5.483351707458496
1.0	51920000.0	51930000.0	49.0	52.36155319213867	6.640544891357422
1.0	51930000.0	51940000.0	51.0	51.44060516357422	6.2694597244262695
1.0	52040000.0	52050000.0	50.0	59.55474853515625	7.890951633453369
1.0	52220000.0	52230000.0	53.0	51.09014892578125	6.049530029296875
1.0	52270000.0	52280000.0	56.0	49.976531982421875	5.928836822509766
1.0	52300000.0	52310000.0	43.0	53.362091064453125	6.408724784851074
1.0	52330000.0	52340000.0	54.0	54.13568115234375	6.825654029846191
1.0	52390000.0	52400000.0	66.0	63.804969787597656	8.302539825439453
1.0	52440000.0	52450000.0	54.0	61.29374313354492	7.473935127258301
1.0	52550000.0	52560000.0	53.0	49.69385528564453	5.862700462341309
1.0	52660000.0	52670000.0	59.0	55.67510986328125	6.750685691833496
1.0	52670000.0	52680000.0	50.0	57.2480583190918	7.364537239074707
1.0	52730000.0	52740000.0	41.0	49.7539176940918	5.861577033996582
1.0	52760000.0	52770000.0	43.0	48.667266845703125	5.7304301261901855
1.0	52870000.0	52880000.0	52.0	45.23320770263672	5.3720221519470215
1.0	52880000.0	52890000.0	47.0	46.43376922607422	5.63184118270874
1.0	52910000.0	52920000.0	43.0	49.60036087036133	5.840553283691406
1.0	52950000.0	52960000.0	52.0	51.55473709106445	6.099233627319336
1.0	52960000.0	52970000.0	62.0	51.782073974609375	6.171987056732178
1.0	52980000.0	52990000.0	54.0	51.82573699951172	6.184606075286865
1.0	53030000.0	53040000.0	64.0	65.52991485595703	8.167718887329102
1.0	53050000.0	53060000.0	58.0	63.325355529785156	8.247854232788086
1.0	53070000.0	53080000.0	55.0	58.09112548828125	7.728458404541016
1.0	53140000.0	53150000.0	54.0	57.79957962036133	7.029470920562744
1.0	53180000.0	53190000.0	50.0	65.74449920654297	7.9907732009887695
1.0	53240000.0	53250000.0	63.0	51.053138732910156	6.265537261962891
1.0	53260000.0	53270000.0	46.0	53.15557861328125	6.673270225524902
1.0	53270000.0	53280000.0	51.0	52.54899215698242	6.410569190979004
1.0	53320000.0	53330000.0	91.0	61.5693473815918	7.990881443023682
1.0	53330000.0	53340000.0	52.0	59.82891845703125	7.511717319488525
1.0	53370000.0	53380000.0	45.0	48.0997200012207	5.675287246704102
1.0	53400000.0	53410000.0	50.0	53.411895751953125	6.393632411956787
1.0	53440000.0	53450000.0	43.0	53.311500549316406	6.509320259094238
1.0	53460000.0	53470000.0	48.0	51.46533203125	6.201462745666504
1.0	53480000.0	53490000.0	48.0	51.122108459472656	6.042247772216797
1.0	53530000.0	53540000.0	60.0	56.973297119140625	7.321745872497559
1.0	53600000.0	53610000.0	55.0	58.87150955200195	7.804540157318115
1.0	53610000.0	53620000.0	57.0	58.84541702270508	7.0876665115356445
1.0	53700000.0	53710000.0	49.0	52.53547286987305	6.659762382507324
1.0	53730000.0	53740000.0	37.0	43.277774810791016	5.192127227783203
1.0	53770000.0	53780000.0	40.0	47.48023223876953	5.9213738441467285
1.0	53790000.0	53800000.0	45.0	53.70720672607422	6.410525321960449
1.0	53870000.0	53880000.0	62.0	68.85108947753906	8.812631607055664
1.0	53940000.0	53950000.0	61.0	71.47188568115234	9.073555946350098
1.0	54030000.0	54040000.0	78.0	70.83045959472656	9.00557804107666
1.0	54060000.0	54070000.0	58.0	65.4395523071289	8.465231895446777
1.0	54070000.0	54080000.0	69.0	69.78658294677734	8.893648147583008
1.0	54090000.0	54100000.0	71.0	66.1573715209961	8.537214279174805
1.0	54120000.0	54130000.0	52.0	65.09555053710938	8.432000160217285
1.0	54150000.0	54160000.0	56.0	60.534996032714844	7.972577095031738
1.0	54210000.0	54220000.0	57.0	69.5036849975586	8.375997543334961
1.0	54310000.0	54320000.0	47.0	52.08063888549805	6.172032356262207
1.0	54330000.0	54340000.0	48.0	45.066043853759766	5.322129726409912
1.0	54350000.0	54360000.0	40.0	49.52907180786133	5.904592037200928
1.0	54490000.0	54500000.0	49.0	48.64970779418945	5.700488090515137
1.0	54570000.0	54580000.0	50.0	48.06523895263672	5.670775890350342
1.0	54640000.0	54650000.0	40.0	42.7183837890625	5.04771089553833
1.0	54690000.0	54700000.0	36.0	39.03534698486328	4.461470603942871
1.0	54780000.0	54790000.0	45.0	44.11955642700195	5.109509468078613
1.0	54810000.0	54820000.0	50.0	43.85205841064453	5.1797261238098145
1.0	54840000.0	54850000.0	28.0	46.225563049316406	5.437090873718262
1.0	54890000.0	54900000.0	58.0	60.749183654785156	7.5037384033203125
1.0	54940000.0	54950000.0	57.0	51.826416015625	6.148819923400879
1.0	54970000.0	54980000.0	53.0	60.177406311035156	7.2990570068359375
1.0	54980000.0	54990000.0	58.0	61.59995651245117	7.393922328948975
1.0	54990000.0	55000000.0	63.0	66.75178527832031	8.07728385925293
1.0	55050000.0	55060000.0	35.0	43.382930755615234	5.275734901428223
1.0	55120000.0	55130000.0	69.0	56.75074005126953	6.867831230163574
1.0	55250000.0	55260000.0	37.0	42.71986389160156	5.130836009979248
1.0	55260000.0	55270000.0	51.0	42.927696228027344	5.019797325134277
1.0	55350000.0	55360000.0	50.0	54.1732063293457	6.926141262054443
1.0	55400000.0	55410000.0	46.0	60.74988555908203	7.291455268859863
1.0	55430000.0	55440000.0	59.0	55.45525360107422	6.626564025878906
1.0	55440000.0	55450000.0	47.0	47.16929626464844	5.631760120391846
1.0	55470000.0	55480000.0	47.0	56.9654426574707	6.791555881500244
1.0	55520000.0	55530000.0	33.0	40.25065231323242	4.790292263031006
1.0	55580000.0	55590000.0	40.0	45.14588165283203	5.483700752258301
1.0	55620000.0	55630000.0	58.0	48.996559143066406	5.80593204498291
1.0	55640000.0	55650000.0	43.0	52.414268493652344	6.222349643707275
1.0	55650000.0	55660000.0	52.0	56.827980041503906	6.958960056304932
1.0	55670000.0	55680000.0	48.0	56.59611129760742	7.10360860824585
1.0	55770000.0	55780000.0	58.0	72.30622100830078	9.155543327331543
1.0	55780000.0	55790000.0	69.0	72.32550048828125	9.157236099243164
1.0	55790000.0	55800000.0	55.0	73.36427307128906	9.256976127624512
1.0	55800000.0	55810000.0	59.0	72.56202697753906	9.17763614654541
1.0	55820000.0	55830000.0	76.0	74.76271057128906	9.396100997924805
1.0	55830000.0	55840000.0	72.0	77.3838882446289	9.642136573791504
1.0	55930000.0	55940000.0	71.0	71.15342712402344	9.0463285446167
1.0	56000000.0	56010000.0	75.0	78.07646179199219	9.72638988494873
1.0	56020000.0	56030000.0	52.0	74.79027557373047	9.421064376831055
1.0	56040000.0	56050000.0	79.0	84.44313049316406	10.322632789611816
1.0	56220000.0	56230000.0	99.0	117.57137298583984	12.854013442993164
1.0	56380000.0	56390000.0	130.0	107.9319076538086	12.220991134643555
1.0	56420000.0	56430000.0	96.0	107.09285736083984	12.167293548583984
1.0	56430000.0	56440000.0	102.0	103.72731018066406	11.923079490661621
1.0	56460000.0	56470000.0	117.0	105.68617248535156	12.066720008850098
1.0	56470000.0	56480000.0	106.0	109.34831237792969	12.324414253234863
1.0	56510000.0	56520000.0	98.0	101.50331115722656	11.752617835998535
1.0	56550000.0	56560000.0	62.0	85.43074035644531	10.387202262878418
1.0	56620000.0	56630000.0	67.0	89.98785400390625	10.81953239440918
1.0	56640000.0	56650000.0	67.0	81.62202453613281	10.063006401062012
1.0	56680000.0	56690000.0	93.0	82.57596588134766	10.141312599182129
1.0	56690000.0	56700000.0	83.0	80.09494018554688	9.90440845489502
1.0	56730000.0	56740000.0	85.0	79.11766815185547	9.825309753417969
1.0	56760000.0	56770000.0	72.0	74.10426330566406	9.345743179321289
1.0	56800000.0	56810000.0	64.0	74.39347839355469	9.361836433410645
1.0	56880000.0	56890000.0	50.0	57.32696533203125	6.903670310974121
1.0	56980000.0	56990000.0	38.0	56.809410095214844	7.341456413269043
1.0	57010000.0	57020000.0	49.0	62.13975143432617	8.158979415893555
1.0	57040000.0	57050000.0	64.0	62.364898681640625	7.513421535491943
1.0	57160000.0	57170000.0	63.0	82.03030395507812	10.104360580444336
1.0	57190000.0	57200000.0	94.0	82.85678100585938	10.156621932983398
1.0	57210000.0	57220000.0	100.0	84.0770034790039	10.264713287353516
1.0	57220000.0	57230000.0	70.0	79.79362487792969	9.875600814819336
1.0	57250000.0	57260000.0	71.0	77.37974548339844	9.657629013061523
1.0	57390000.0	57400000.0	92.0	91.00138092041016	10.882085800170898
1.0	57510000.0	57520000.0	83.0	92.96318054199219	11.065802574157715
1.0	57520000.0	57530000.0	89.0	89.30176544189453	10.760132789611816
1.0	57540000.0	57550000.0	114.0	92.88147735595703	11.060846328735352
1.0	57690000.0	57700000.0	86.0	94.36575317382812	11.182856559753418
1.0	57760000.0	57770000.0	93.0	94.84040832519531	11.227421760559082
1.0	57780000.0	57790000.0	93.0	95.05623626708984	11.23779296875
1.0	57800000.0	57810000.0	91.0	92.42147064208984	11.018030166625977
1.0	57820000.0	57830000.0	101.0	104.16160583496094	11.951619148254395
1.0	57860000.0	57870000.0	99.0	98.78141021728516	11.544862747192383
1.0	57870000.0	57880000.0	95.0	99.04133605957031	11.563565254211426
1.0	57880000.0	57890000.0	84.0	98.44816589355469	11.51261043548584
1.0	57900000.0	57910000.0	97.0	103.29632568359375	11.886207580566406
1.0	57930000.0	57940000.0	91.0	103.11954498291016	11.878539085388184
1.0	57970000.0	57980000.0	107.0	105.4411392211914	12.047614097595215
1.0	58010000.0	58020000.0	107.0	96.54611206054688	11.366714477539062
1.0	58070000.0	58080000.0	87.0	95.2268295288086	11.266128540039062
1.0	58130000.0	58140000.0	92.0	113.19902038574219	12.575454711914062
1.0	58140000.0	58150000.0	106.0	113.9116439819336	12.625223159790039
1.0	58180000.0	58190000.0	112.0	112.6057357788086	12.543089866638184
1.0	58190000.0	58200000.0	91.0	110.2197036743164	12.377949714660645
1.0	58240000.0	58250000.0	114.0	120.5878677368164	13.036834716796875
1.0	58290000.0	58300000.0	88.0	104.80543518066406	11.998309135437012
1.0	58300000.0	58310000.0	101.0	112.30158996582031	12.522577285766602
1.0	58370000.0	58380000.0	87.0	96.03861999511719	11.321798324584961
1.0	58380000.0	58390000.0	87.0	103.86297607421875	11.9274263381958
1.0	58390000.0	58400000.0	93.0	109.7829360961914	12.346050262451172
1.0	58480000.0	58490000.0	87.0	97.78585052490234	11.460931777954102
1.0	58490000.0	58500000.0	83.0	93.25360107421875	11.093046188354492
1.0	58530000.0	58540000.0	69.0	90.4131851196289	10.838597297668457
1.0	58600000.0	58610000.0	93.0	89.7813949584961	10.778448104858398
1.0	58660000.0	58670000.0	69.0	87.4650650024414	10.577066421508789
1.0	58690000.0	58700000.0	82.0	78.97825622558594	9.822336196899414
1.0	58700000.0	58710000.0	69.0	81.78517150878906	10.064462661743164
1.0	58740000.0	58750000.0	58.0	72.58504486083984	9.181028366088867
1.0	58780000.0	58790000.0	72.0	68.34122467041016	8.764947891235352
1.0	58800000.0	58810000.0	69.0	71.48478698730469	9.061361312866211
1.0	58880000.0	58890000.0	60.0	59.76347732543945	7.8233323097229
1.0	58910000.0	58920000.0	55.0	57.69853973388672	7.174751281738281
1.0	58920000.0	58930000.0	50.0	60.78498077392578	7.525547981262207
1.0	58930000.0	58940000.0	68.0	52.28348922729492	6.205593109130859
1.0	58970000.0	58980000.0	42.0	53.15085983276367	6.356738090515137
1.0	58980000.0	58990000.0	47.0	50.38095474243164	6.715712547302246
1.0	59060000.0	59070000.0	58.0	63.65317916870117	7.688665866851807
1.0	59200000.0	59210000.0	48.0	59.089622497558594	7.396955966949463
1.0	59250000.0	59260000.0	49.0	58.384544372558594	7.034372806549072
1.0	59280000.0	59290000.0	50.0	51.406829833984375	6.186034202575684
1.0	59380000.0	59390000.0	65.0	56.32457733154297	6.9624176025390625
1.0	59410000.0	59420000.0	50.0	54.16184616088867	6.538435459136963
1.0	59450000.0	59460000.0	41.0	56.73149871826172	6.9342169761657715
1.0	59470000.0	59480000.0	42.0	55.173606872558594	6.5874152183532715
1.0	59500000.0	59510000.0	37.0	59.46380615234375	7.5409674644470215
1.0	59540000.0	59550000.0	42.0	55.13482666015625	6.584386348724365
1.0	59570000.0	59580000.0	42.0	59.65013885498047	7.885260105133057
1.0	59680000.0	59690000.0	54.0	63.998748779296875	8.323556900024414
1.0	59740000.0	59750000.0	63.0	65.72205352783203	8.11076545715332
1.0	59750000.0	59760000.0	61.0	60.07890701293945	7.371542453765869
1.0	59790000.0	59800000.0	40.0	51.04917526245117	6.446763515472412
1.0	59820000.0	59830000.0	56.0	54.048179626464844	6.489581108093262
1.0	59880000.0	59890000.0	48.0	55.014747619628906	6.9028825759887695
1.0	59890000.0	59900000.0	52.0	51.53814697265625	6.264525413513184
1.0	60030000.0	60040000.0	54.0	56.54765701293945	6.736645698547363
1.0	60080000.0	60090000.0	45.0	50.15095520019531	6.403504848480225
1.0	60100000.0	60110000.0	45.0	52.49293899536133	6.522254943847656
1.0	60140000.0	60150000.0	55.0	52.60557174682617	6.491091251373291
1.0	60150000.0	60160000.0	48.0	50.6954345703125	6.058528900146484
1.0	60230000.0	60240000.0	48.0	56.11247634887695	6.960214138031006
1.0	60270000.0	60280000.0	58.0	67.82545471191406	8.44587516784668
1.0	60320000.0	60330000.0	62.0	55.812767028808594	6.677455902099609
1.0	60350000.0	60360000.0	59.0	61.91826248168945	8.116849899291992
1.0	60400000.0	60410000.0	65.0	72.08104705810547	9.130730628967285
1.0	60460000.0	60470000.0	69.0	74.7075424194336	9.389692306518555
1.0	60550000.0	60560000.0	78.0	76.0849838256836	9.520547866821289
1.0	60560000.0	60570000.0	88.0	83.85359191894531	10.241231918334961
1.0	60590000.0	60600000.0	69.0	80.85210418701172	9.968801498413086
1.0	60610000.0	60620000.0	69.0	79.73722839355469	9.862747192382812
1.0	60620000.0	60630000.0	63.0	78.59256744384766	9.773935317993164
1.0	60640000.0	60650000.0	61.0	96.32817840576172	11.327631950378418
1.0	60670000.0	60680000.0	71.0	75.23336791992188	9.435081481933594
1.0	60680000.0	60690000.0	69.0	69.09043884277344	8.485763549804688
1.0	60690000.0	60700000.0	91.0	88.51500701904297	10.668466567993164
1.0	60700000.0	60710000.0	94.0	90.53111267089844	10.852645874023438
1.0	60740000.0	60750000.0	51.0	74.99258422851562	9.443556785583496
1.0	60770000.0	60780000.0	99.0	100.00057220458984	11.620050430297852
1.0	60840000.0	60850000.0	78.0	63.47324752807617	8.240667343139648
1.0	60920000.0	60930000.0	87.0	89.49772644042969	10.749857902526855
1.0	60930000.0	60940000.0	78.0	75.21284484863281	9.459962844848633
1.0	60980000.0	60990000.0	81.0	87.73503875732422	10.594902992248535
1.0	61060000.0	61070000.0	82.0	86.69822692871094	10.50902271270752
1.0	61070000.0	61080000.0	82.0	85.96237182617188	10.451047897338867
1.0	61080000.0	61090000.0	87.0	86.52842712402344	10.49119758605957
1.0	61100000.0	61110000.0	53.0	62.02155685424805	7.907752990722656
1.0	61180000.0	61190000.0	69.0	83.06156158447266	10.173201560974121
1.0	61210000.0	61220000.0	63.0	76.71098327636719	9.578658103942871
1.0	61280000.0	61290000.0	74.0	75.63224029541016	9.465337753295898
1.0	61310000.0	61320000.0	73.0	77.0569076538086	9.602387428283691
1.0	61340000.0	61350000.0	63.0	75.91279602050781	9.432861328125
1.0	61350000.0	61360000.0	63.0	72.96439361572266	9.217314720153809
1.0	61440000.0	61450000.0	48.0	65.55879211425781	8.477553367614746
1.0	61470000.0	61480000.0	70.0	66.55227661132812	8.573816299438477
1.0	61500000.0	61510000.0	58.0	70.86873626708984	8.601302146911621
1.0	61840000.0	61850000.0	48.0	59.9461555480957	7.183340549468994
1.0	61860000.0	61870000.0	67.0	58.334190368652344	7.757050514221191
1.0	61920000.0	61930000.0	52.0	54.5349006652832	6.735426902770996
1.0	61930000.0	61940000.0	70.0	69.43128967285156	8.871859550476074
1.0	61960000.0	61970000.0	59.0	69.05424499511719	8.828187942504883
1.0	62160000.0	62170000.0	52.0	52.2138557434082	6.260849952697754
1.0	62220000.0	62230000.0	59.0	48.690311431884766	5.997843265533447
1.0	62250000.0	62260000.0	56.0	47.846492767333984	6.325209140777588
1.0	62290000.0	62300000.0	45.0	47.42837905883789	6.157751560211182
1.0	62310000.0	62320000.0	59.0	47.486881256103516	6.123364448547363
1.0	62330000.0	62340000.0	36.0	46.4647331237793	6.770865440368652
1.0	62400000.0	62410000.0	51.0	52.41594314575195	6.478842258453369
1.0	62440000.0	62450000.0	64.0	52.98143768310547	6.313547611236572
1.0	62460000.0	62470000.0	64.0	48.841392517089844	5.741513252258301
1.0	62470000.0	62480000.0	46.0	55.31603240966797	7.03983211517334
1.0	62500000.0	62510000.0	55.0	50.87034606933594	6.006096363067627
1.0	62510000.0	62520000.0	50.0	52.026405334472656	6.664302825927734
1.0	62580000.0	62590000.0	50.0	52.47321319580078	6.519399166107178
1.0	62590000.0	62600000.0	51.0	49.57023239135742	6.269618034362793
1.0	62630000.0	62640000.0	50.0	63.21935272216797	7.680227756500244
1.0	62670000.0	62680000.0	72.0	76.31497955322266	9.546661376953125
1.0	62770000.0	62780000.0	71.0	68.28523254394531	8.760815620422363
1.0	62780000.0	62790000.0	58.0	62.88847732543945	7.931293487548828
1.0	62830000.0	62840000.0	77.0	69.78791809082031	8.545536994934082
1.0	62960000.0	62970000.0	44.0	53.213706970214844	6.360001564025879
1.0	62970000.0	62980000.0	40.0	51.2435188293457	6.058945178985596
1.0	63090000.0	63100000.0	50.0	52.21767044067383	6.187714099884033
1.0	63180000.0	63190000.0	46.0	60.598350524902344	7.711106777191162
1.0	63190000.0	63200000.0	62.0	53.652503967285156	6.983614921569824
1.0	63250000.0	63260000.0	46.0	63.43120193481445	8.277491569519043
1.0	63360000.0	63370000.0	62.0	83.60688781738281	10.226028442382812
1.0	63400000.0	63410000.0	84.0	80.80726623535156	9.962211608886719
1.0	63430000.0	63440000.0	78.0	81.89521789550781	10.068930625915527
1.0	63460000.0	63470000.0	88.0	82.69539642333984	10.140748977661133
1.0	63770000.0	63780000.0	79.0	92.85820007324219	11.036514282226562
1.0	63780000.0	63790000.0	83.0	68.3655776977539	8.537906646728516
1.0	63860000.0	63870000.0	44.0	53.08357620239258	7.502119541168213
1.0	63940000.0	63950000.0	40.0	50.385231018066406	6.5041823387146
1.0	64000000.0	64010000.0	51.0	53.60039520263672	6.622557163238525
1.0	64220000.0	64230000.0	71.0	70.65530395507812	8.64892578125
1.0	64250000.0	64260000.0	60.0	54.09601974487305	6.643904209136963
1.0	64410000.0	64420000.0	59.0	69.09684753417969	8.83763313293457
1.0	64440000.0	64450000.0	66.0	63.026390075683594	7.901335716247559
1.0	64480000.0	64490000.0	68.0	63.597373962402344	8.300944328308105
1.0	64520000.0	64530000.0	64.0	74.50560760498047	9.372580528259277
1.0	64530000.0	64540000.0	66.0	71.7966079711914	9.11011791229248
1.0	64570000.0	64580000.0	75.0	70.69829559326172	8.991881370544434
1.0	64590000.0	64600000.0	62.0	73.17158508300781	9.23690414428711
1.0	64640000.0	64650000.0	69.0	72.30715942382812	9.16077995300293
1.0	64690000.0	64700000.0	76.0	86.95963287353516	10.516908645629883
1.0	64700000.0	64710000.0	65.0	78.9813003540039	9.792356491088867
1.0	64760000.0	64770000.0	78.0	76.4191665649414	9.547903060913086
1.0	64880000.0	64890000.0	56.0	60.93621826171875	7.894895076751709
1.0	64910000.0	64920000.0	65.0	78.5041732788086	9.599167823791504
1.0	64940000.0	64950000.0	61.0	59.127403259277344	7.852370262145996
1.0	64960000.0	64970000.0	57.0	64.69437408447266	8.402338027954102
1.0	64970000.0	64980000.0	70.0	59.669342041015625	7.9069318771362305
1.0	64990000.0	65000000.0	52.0	65.64813232421875	8.500389099121094
1.0	65000000.0	65010000.0	53.0	62.16802978515625	8.15233325958252
1.0	65030000.0	65040000.0	55.0	59.79117965698242	7.6896209716796875
1.0	65050000.0	65060000.0	51.0	60.46460723876953	7.9666643142700195
1.0	65080000.0	65090000.0	66.0	62.8641242980957	8.214037895202637
1.0	65090000.0	65100000.0	60.0	61.15845489501953	8.040416717529297
1.0	65140000.0	65150000.0	43.0	56.150611877441406	7.388920783996582
1.0	65170000.0	65180000.0	77.0	66.62457275390625	8.010114669799805
1.0	65360000.0	65370000.0	63.0	50.66806411743164	6.02341365814209
1.0	65390000.0	65400000.0	49.0	51.42194366455078	6.15364408493042
1.0	65520000.0	65530000.0	48.0	52.77607345581055	6.402355194091797
1.0	65550000.0	65560000.0	55.0	66.5632553100586	8.079484939575195
1.0	65560000.0	65570000.0	57.0	74.14479064941406	9.00343132019043
1.0	65770000.0	65780000.0	79.0	69.1121597290039	8.587506294250488
1.0	65810000.0	65820000.0	68.0	64.80879211425781	8.401643753051758
1.0	65930000.0	65940000.0	54.0	62.467384338378906	8.033876419067383
1.0	65980000.0	65990000.0	65.0	68.22452545166016	8.74134349822998
1.0	65990000.0	66000000.0	66.0	73.49862670898438	9.278777122497559
1.0	66000000.0	66010000.0	69.0	69.88670349121094	8.875422477722168
1.0	66040000.0	66050000.0	55.0	74.72886657714844	9.403401374816895
1.0	66070000.0	66080000.0	75.0	76.98709869384766	9.615386962890625
1.0	66100000.0	66110000.0	85.0	87.57044982910156	10.592911720275879
1.0	66120000.0	66130000.0	98.0	95.12996673583984	11.236623764038086
1.0	66180000.0	66190000.0	85.0	95.91402435302734	11.300755500793457
1.0	66290000.0	66300000.0	89.0	106.36734771728516	12.10789680480957
1.0	66300000.0	66310000.0	77.0	103.36259460449219	11.89306926727295
1.0	66310000.0	66320000.0	90.0	102.7655029296875	11.839877128601074
1.0	66610000.0	66620000.0	86.0	93.97980499267578	11.147272109985352
1.0	66800000.0	66810000.0	70.0	78.10428619384766	9.737156867980957
1.0	66810000.0	66820000.0	78.0	75.10460662841797	9.454915046691895
1.0	66820000.0	66830000.0	70.0	76.67503356933594	9.605268478393555
1.0	66900000.0	66910000.0	68.0	77.79942321777344	9.695379257202148
1.0	66910000.0	66920000.0	67.0	79.54071807861328	9.86290168762207
1.0	66940000.0	66950000.0	54.0	73.55500793457031	9.274296760559082
1.0	66980000.0	66990000.0	95.0	94.94319152832031	11.222329139709473
1.0	67160000.0	67170000.0	81.0	86.9862289428711	10.55424690246582
1.0	67190000.0	67200000.0	75.0	80.49405670166016	9.95737075805664
1.0	67290000.0	67300000.0	83.0	72.00706481933594	9.122655868530273
1.0	67360000.0	67370000.0	52.0	61.44304275512695	7.4179368019104
1.0	67510000.0	67520000.0	48.0	51.61140060424805	6.120146751403809
1.0	67520000.0	67530000.0	57.0	64.8194808959961	7.896434783935547
1.0	67560000.0	67570000.0	68.0	66.35919189453125	8.554277420043945
1.0	67570000.0	67580000.0	60.0	70.59504699707031	8.880784034729004
1.0	67740000.0	67750000.0	77.0	73.8592529296875	8.909914016723633
1.0	67830000.0	67840000.0	55.0	61.758018493652344	7.764535427093506
1.0	67850000.0	67860000.0	48.0	52.77638626098633	6.271831512451172
1.0	67890000.0	67900000.0	51.0	55.75090408325195	6.670346260070801
1.0	67940000.0	67950000.0	60.0	61.91737747192383	7.517305850982666
1.0	68030000.0	68040000.0	49.0	58.33905792236328	6.974874019622803
1.0	68050000.0	68060000.0	54.0	63.32746124267578	8.253778457641602
1.0	68100000.0	68110000.0	67.0	58.85350799560547	7.570712089538574
1.0	68110000.0	68120000.0	56.0	57.26276397705078	7.128106594085693
1.0	68130000.0	68140000.0	70.0	60.39640426635742	7.572890281677246
1.0	68180000.0	68190000.0	42.0	48.604766845703125	5.779816150665283
1.0	68280000.0	68290000.0	55.0	49.56691360473633	5.851524829864502
1.0	68320000.0	68330000.0	59.0	62.34895706176758	7.89563512802124
1.0	68470000.0	68480000.0	55.0	64.43354797363281	8.370553016662598
1.0	68480000.0	68490000.0	69.0	66.47970581054688	8.56967544555664
1.0	68560000.0	68570000.0	41.0	57.408721923828125	6.931297302246094
1.0	68690000.0	68700000.0	49.0	62.20195388793945	8.152326583862305
1.0	68710000.0	68720000.0	91.0	78.6093521118164	9.76864242553711
1.0	68780000.0	68790000.0	63.0	73.5877685546875	9.297403335571289
1.0	68800000.0	68810000.0	85.0	82.23976135253906	10.099702835083008
1.0	68830000.0	68840000.0	92.0	77.86470031738281	9.69343376159668
1.0	68880000.0	68890000.0	81.0	89.22139739990234	10.72736930847168
1.0	68890000.0	68900000.0	83.0	85.59303283691406	10.41529655456543
1.0	68900000.0	68910000.0	91.0	82.8894271850586	10.165082931518555
1.0	68990000.0	69000000.0	103.0	108.98580169677734	12.295929908752441
1.0	69060000.0	69070000.0	90.0	116.5790786743164	12.807424545288086
1.0	69080000.0	69090000.0	132.0	119.37547302246094	12.967068672180176
1.0	69120000.0	69130000.0	120.0	123.77298736572266	13.200187683105469
1.0	69150000.0	69160000.0	87.0	114.5362777709961	12.682266235351562
1.0	69370000.0	69380000.0	150.0	144.87631225585938	13.686782836914062
1.0	69420000.0	69430000.0	128.0	147.95413208007812	13.71723461151123
1.0	69520000.0	69530000.0	134.0	145.4575653076172	13.676931381225586
1.0	69590000.0	69600000.0	158.0	153.2671661376953	13.783838272094727
1.0	69600000.0	69610000.0	163.0	160.93234252929688	13.8629789352417
1.0	69640000.0	69650000.0	138.0	152.15655517578125	13.793489456176758
1.0	69650000.0	69660000.0	154.0	150.75631713867188	13.831037521362305
1.0	69680000.0	69690000.0	142.0	150.14430236816406	13.734125137329102
1.0	69710000.0	69720000.0	138.0	160.29672241210938	13.853883743286133
1.0	69820000.0	69830000.0	153.0	161.00926208496094	13.85656452178955
1.0	69900000.0	69910000.0	179.0	162.96444702148438	13.912328720092773
1.0	69950000.0	69960000.0	151.0	142.5835723876953	13.84056568145752
1.0	69980000.0	69990000.0	139.0	154.16122436523438	13.844009399414062
1.0	70000000.0	70010000.0	144.0	150.08926391601562	13.659464836120605
1.0	70050000.0	70060000.0	151.0	149.31454467773438	13.657562255859375
1.0	70120000.0	70130000.0	131.0	149.31094360351562	13.651205062866211
1.0	70150000.0	70160000.0	130.0	140.1864776611328	13.435470581054688
1.0	70170000.0	70180000.0	135.0	134.256103515625	13.316314697265625
1.0	70330000.0	70340000.0	112.0	136.3004608154297	13.295511245727539
1.0	70380000.0	70390000.0	104.0	115.07606506347656	12.635396957397461
1.0	70450000.0	70460000.0	126.0	117.31486511230469	12.83887004852295
1.0	70490000.0	70500000.0	91.0	119.25750732421875	12.94267463684082
1.0	70510000.0	70520000.0	105.0	118.29862976074219	12.901174545288086
1.0	70550000.0	70560000.0	126.0	109.34913635253906	12.274540901184082
1.0	70620000.0	70630000.0	64.0	62.346214294433594	7.819797515869141
1.0	70630000.0	70640000.0	42.0	61.961021423339844	7.8935041427612305
1.0	70640000.0	70650000.0	59.0	58.457664489746094	7.571484565734863
1.0	70780000.0	70790000.0	50.0	54.253173828125	6.558911323547363
1.0	70810000.0	70820000.0	54.0	54.08342361450195	6.5266313552856445
1.0	70870000.0	70880000.0	69.0	74.13861083984375	9.084848403930664
1.0	70890000.0	70900000.0	68.0	61.73140335083008	8.119185447692871
1.0	70970000.0	70980000.0	74.0	90.86808776855469	10.879999160766602
1.0	71020000.0	71030000.0	120.0	107.2638931274414	12.174942016601562
1.0	71170000.0	71180000.0	119.0	132.02090454101562	13.570114135742188
1.0	71240000.0	71250000.0	115.0	136.21249389648438	13.566192626953125
1.0	71290000.0	71300000.0	163.0	144.51107788085938	13.791621208190918
1.0	71310000.0	71320000.0	138.0	146.6611785888672	13.750940322875977
1.0	71350000.0	71360000.0	127.0	135.76971435546875	13.511456489562988
1.0	71410000.0	71420000.0	152.0	135.99032592773438	13.295793533325195
1.0	71430000.0	71440000.0	134.0	135.07427978515625	13.245755195617676
1.0	71510000.0	71520000.0	84.0	101.53214263916016	11.77115249633789
1.0	71840000.0	71850000.0	108.0	123.8332748413086	13.215446472167969
1.0	71940000.0	71950000.0	112.0	112.9130630493164	12.55695915222168
1.0	72000000.0	72010000.0	128.0	131.02163696289062	13.425287246704102
1.0	72020000.0	72030000.0	113.0	132.26925659179688	13.418179512023926
1.0	72040000.0	72050000.0	112.0	128.55853271484375	13.332649230957031
1.0	72100000.0	72110000.0	139.0	143.31851196289062	13.585362434387207
1.0	72130000.0	72140000.0	158.0	149.78741455078125	13.792604446411133
1.0	72240000.0	72250000.0	140.0	143.23712158203125	13.644418716430664
1.0	72250000.0	72260000.0	124.0	143.40249633789062	13.531869888305664
1.0	72260000.0	72270000.0	144.0	141.6949462890625	13.470690727233887
1.0	72290000.0	72300000.0	125.0	138.62384033203125	13.366849899291992
1.0	72380000.0	72390000.0	110.0	133.07937622070312	13.3603515625
1.0	72450000.0	72460000.0	147.0	131.14755249023438	13.359842300415039
1.0	72630000.0	72640000.0	152.0	158.5958251953125	13.826116561889648
1.0	72690000.0	72700000.0	145.0	149.09140014648438	14.205434799194336
1.0	72700000.0	72710000.0	189.0	143.1516876220703	14.013328552246094
1.0	72740000.0	72750000.0	153.0	123.5498046875	13.01465129852295
1.0	72860000.0	72870000.0	138.0	135.78269958496094	13.481584548950195
1.0	72930000.0	72940000.0	135.0	155.7874298095703	13.81598949432373
1.0	72960000.0	72970000.0	147.0	159.88232421875	13.840184211730957
1.0	73010000.0	73020000.0	138.0	159.5519561767578	13.847463607788086
1.0	73020000.0	73030000.0	149.0	156.12429809570312	13.910604476928711
1.0	73090000.0	73100000.0	155.0	168.33876037597656	13.915945053100586
1.0	73150000.0	73160000.0	168.0	184.63926696777344	13.96686840057373
1.0	73170000.0	73180000.0	191.0	181.89306640625	14.110119819641113
1.0	73210000.0	73220000.0	176.0	183.8190155029297	14.149774551391602
1.0	73240000.0	73250000.0	200.0	184.6637420654297	13.98969841003418
1.0	73250000.0	73260000.0	171.0	189.7633819580078	14.353326797485352
1.0	73350000.0	73360000.0	177.0	174.35403442382812	14.841642379760742
1.0	73470000.0	73480000.0	167.0	182.46585083007812	14.018056869506836
1.0	73540000.0	73550000.0	192.0	190.2457275390625	14.104532241821289
1.0	73560000.0	73570000.0	203.0	185.05087280273438	13.94996452331543
1.0	73570000.0	73580000.0	182.0	185.84085083007812	13.937421798706055
1.0	73580000.0	73590000.0	158.0	189.46304321289062	13.944772720336914
1.0	73710000.0	73720000.0	148.0	187.15621948242188	14.476526260375977
1.0	73860000.0	73870000.0	138.0	166.7564697265625	14.425436019897461
1.0	73880000.0	73890000.0	173.0	164.17495727539062	14.245401382446289
1.0	73910000.0	73920000.0	127.0	152.72506713867188	13.73784065246582
1.0	73920000.0	73930000.0	157.0	163.4439697265625	14.2287015914917
1.0	73930000.0	73940000.0	146.0	138.938720703125	13.525415420532227
1.0	74020000.0	74030000.0	132.0	142.73577880859375	13.505014419555664
1.0	74150000.0	74160000.0	145.0	140.9269256591797	13.7547025680542
1.0	74160000.0	74170000.0	142.0	138.0496063232422	13.559320449829102
1.0	74280000.0	74290000.0	116.0	135.4624481201172	13.690783500671387
1.0	74300000.0	74310000.0	112.0	129.6762237548828	13.461743354797363
1.0	74400000.0	74410000.0	119.0	136.7660675048828	13.697547912597656
1.0	74410000.0	74420000.0	134.0	137.1494140625	13.632181167602539
1.0	74450000.0	74460000.0	129.0	141.23294067382812	13.995277404785156
1.0	74490000.0	74500000.0	113.0	124.9715347290039	13.20013427734375
1.0	74510000.0	74520000.0	146.0	138.82838439941406	13.796361923217773
1.0	74590000.0	74600000.0	134.0	117.9786605834961	12.543778419494629
1.0	74680000.0	74690000.0	69.0	111.25677490234375	12.456042289733887
1.0	74730000.0	74740000.0	126.0	106.89041900634766	12.148452758789062
1.0	74760000.0	74770000.0	112.0	113.26469421386719	12.582924842834473
1.0	74770000.0	74780000.0	122.0	112.1275863647461	12.510409355163574
1.0	74940000.0	74950000.0	131.0	133.17752075195312	13.67457389831543
1.0	75010000.0	75020000.0	138.0	137.9453125	13.572848320007324
1.0	75270000.0	75280000.0	110.0	126.520263671875	13.370684623718262
1.0	75300000.0	75310000.0	127.0	142.14248657226562	13.868392944335938
1.0	75350000.0	75360000.0	146.0	158.6225128173828	14.063685417175293
1.0	75360000.0	75370000.0	129.0	129.00601196289062	13.566774368286133
1.0	75460000.0	75470000.0	155.0	165.6587677001953	13.893762588500977
1.0	75480000.0	75490000.0	176.0	166.3319854736328	13.975175857543945
1.0	75510000.0	75520000.0	166.0	164.34829711914062	13.958720207214355
1.0	75540000.0	75550000.0	126.0	159.392578125	14.07373332977295
1.0	75660000.0	75670000.0	121.0	125.2164077758789	13.326416015625
1.0	75680000.0	75690000.0	117.0	141.81982421875	13.469610214233398
1.0	75760000.0	75770000.0	117.0	125.5171890258789	13.299593925476074
1.0	75800000.0	75810000.0	126.0	125.154052734375	13.050387382507324
1.0	75870000.0	75880000.0	143.0	125.6744613647461	13.314227104187012
1.0	76010000.0	76020000.0	106.0	117.6761245727539	12.854641914367676
1.0	76100000.0	76110000.0	82.0	94.78834533691406	11.231277465820312
1.0	76110000.0	76120000.0	93.0	96.7502670288086	11.316944122314453
1.0	76120000.0	76130000.0	95.0	110.7057876586914	12.38526439666748
1.0	76130000.0	76140000.0	89.0	95.66322326660156	11.28647232055664
1.0	76190000.0	76200000.0	53.0	57.7340087890625	7.077378749847412
1.0	76200000.0	76210000.0	67.0	56.463722229003906	6.81070613861084
1.0	76230000.0	76240000.0	60.0	74.3978271484375	9.379911422729492
1.0	76270000.0	76280000.0	60.0	71.49967193603516	9.096222877502441
1.0	76420000.0	76430000.0	91.0	104.91755676269531	12.010045051574707
1.0	76510000.0	76520000.0	103.0	102.3019027709961	11.811339378356934
1.0	76650000.0	76660000.0	103.0	113.69639587402344	12.610467910766602
1.0	76670000.0	76680000.0	119.0	109.9245834350586	12.3711519241333
1.0	76770000.0	76780000.0	133.0	115.29594421386719	12.718913078308105
1.0	76820000.0	76830000.0	112.0	121.0584716796875	13.010470390319824
1.0	76930000.0	76940000.0	111.0	120.7547607421875	12.926403999328613
1.0	76960000.0	76970000.0	94.0	107.38248443603516	12.189445495605469
1.0	77000000.0	77010000.0	114.0	109.599365234375	12.343873977661133
1.0	77030000.0	77040000.0	80.0	105.0484390258789	12.014387130737305
1.0	77060000.0	77070000.0	93.0	95.23883056640625	11.257420539855957
1.0	77090000.0	77100000.0	104.0	109.44319152832031	12.328287124633789
1.0	77100000.0	77110000.0	97.0	117.0169448852539	12.820838928222656
1.0	77290000.0	77300000.0	99.0	121.3117904663086	13.067736625671387
1.0	77440000.0	77450000.0	106.0	119.1052474975586	12.947763442993164
1.0	77480000.0	77490000.0	108.0	103.51499938964844	11.904289245605469
1.0	77520000.0	77530000.0	103.0	100.19654846191406	11.537915229797363
1.0	77560000.0	77570000.0	83.0	86.24698638916016	10.495794296264648
1.0	77640000.0	77650000.0	72.0	73.59202575683594	9.102564811706543
1.0	77650000.0	77660000.0	63.0	59.74467086791992	7.1885480880737305
1.0	77660000.0	77670000.0	68.0	67.23595428466797	8.671667098999023
1.0	77690000.0	77700000.0	76.0	90.77919006347656	10.882955551147461
1.0	77710000.0	77720000.0	83.0	105.2223129272461	12.024660110473633
1.0	77740000.0	77750000.0	96.0	94.25462341308594	11.164587020874023
1.0	77770000.0	77780000.0	120.0	95.10431671142578	11.228763580322266
1.0	77790000.0	77800000.0	95.0	98.5854263305664	11.52015495300293
1.0	77820000.0	77830000.0	87.0	99.1639175415039	11.570870399475098
1.0	77830000.0	77840000.0	77.0	95.2974853515625	11.255034446716309
1.0	77850000.0	77860000.0	93.0	92.44798278808594	11.022798538208008
1.0	77900000.0	77910000.0	76.0	85.01717376708984	10.348085403442383
1.0	77950000.0	77960000.0	72.0	75.96728515625	9.50851058959961
1.0	78070000.0	78080000.0	41.0	58.420265197753906	7.07425594329834
1.0	78080000.0	78090000.0	48.0	54.5957145690918	6.596466064453125
1.0	78100000.0	78110000.0	62.0	50.93719482421875	6.063324451446533
1.0	78120000.0	78130000.0	53.0	52.28947830200195	6.4769110679626465
1.0	78170000.0	78180000.0	57.0	49.145118713378906	5.782715797424316
1.0	78260000.0	78270000.0	58.0	51.137977600097656	6.179556369781494
1.0	78280000.0	78290000.0	41.0	51.683433532714844	6.551922798156738
1.0	78380000.0	78390000.0	68.0	60.48663330078125	7.966503143310547
1.0	78440000.0	78450000.0	40.0	55.96205520629883	6.824692726135254
1.0	78480000.0	78490000.0	70.0	61.539581298828125	7.910858154296875
1.0	78500000.0	78510000.0	62.0	67.23081970214844	8.36180591583252
1.0	78600000.0	78610000.0	57.0	62.241355895996094	8.154852867126465
1.0	78610000.0	78620000.0	58.0	63.683921813964844	8.294233322143555
1.0	78640000.0	78650000.0	50.0	67.38182067871094	8.66373062133789
1.0	78680000.0	78690000.0	64.0	73.05858612060547	9.225725173950195
1.0	78720000.0	78730000.0	78.0	77.52538299560547	9.654638290405273
1.0	78780000.0	78790000.0	77.0	76.53459167480469	9.574216842651367
1.0	78830000.0	78840000.0	77.0	87.8913803100586	10.623117446899414
1.0	78850000.0	78860000.0	70.0	91.7841796875	10.961996078491211
1.0	78870000.0	78880000.0	94.0	98.69297790527344	11.525699615478516
1.0	78920000.0	78930000.0	91.0	106.32225036621094	12.105207443237305
1.0	79090000.0	79100000.0	87.0	99.73355865478516	11.614367485046387
1.0	79140000.0	79150000.0	62.0	96.41239166259766	11.348737716674805
1.0	79150000.0	79160000.0	97.0	101.45733642578125	11.754870414733887
1.0	79240000.0	79250000.0	127.0	123.44828796386719	13.19170093536377
1.0	79260000.0	79270000.0	118.0	129.07620239257812	13.48022747039795
1.0	79280000.0	79290000.0	130.0	132.8234100341797	13.565444946289062
1.0	79290000.0	79300000.0	105.0	126.59306335449219	13.315470695495605
1.0	79370000.0	79380000.0	150.0	140.850830078125	13.609106063842773
1.0	79380000.0	79390000.0	131.0	144.03955078125	13.665493965148926
1.0	79440000.0	79450000.0	139.0	152.0759735107422	13.764871597290039
1.0	79460000.0	79470000.0	141.0	155.06753540039062	13.813852310180664
1.0	79480000.0	79490000.0	143.0	140.9898223876953	13.641009330749512
1.0	79610000.0	79620000.0	131.0	148.81851196289062	13.840417861938477
1.0	79730000.0	79740000.0	138.0	145.26856994628906	13.684788703918457
1.0	79760000.0	79770000.0	155.0	146.4177703857422	13.734258651733398
1.0	79780000.0	79790000.0	118.0	142.34298706054688	13.810328483581543
1.0	79800000.0	79810000.0	145.0	148.64471435546875	13.770586967468262
1.0	79930000.0	79940000.0	153.0	155.80368041992188	14.00097370147705
1.0	79980000.0	79990000.0	116.0	121.43917083740234	13.1119384765625
1.0	80020000.0	80030000.0	155.0	145.4281005859375	13.74751091003418
1.0	80040000.0	80050000.0	154.0	137.57403564453125	13.581006050109863
1.0	80080000.0	80090000.0	112.0	146.0653839111328	13.806889533996582
1.0	80140000.0	80150000.0	127.0	140.96372985839844	13.472735404968262
1.0	80190000.0	80200000.0	109.0	133.2567901611328	13.378522872924805
1.0	80250000.0	80260000.0	126.0	133.85049438476562	13.549652099609375
1.0	80320000.0	80330000.0	116.0	128.07144165039062	13.374977111816406
1.0	80410000.0	80420000.0	122.0	141.194580078125	13.774782180786133
1.0	80470000.0	80480000.0	125.0	140.0493621826172	13.741365432739258
1.0	80500000.0	80510000.0	154.0	143.2489471435547	13.665451049804688
1.0	80650000.0	80660000.0	145.0	146.71707153320312	13.681123733520508
1.0	80660000.0	80670000.0	151.0	143.26199340820312	13.564361572265625
1.0	80700000.0	80710000.0	141.0	149.4258270263672	13.700714111328125
1.0	80750000.0	80760000.0	135.0	137.45285034179688	13.654047966003418
1.0	80760000.0	80770000.0	137.0	150.6037139892578	13.7515230178833
1.0	80770000.0	80780000.0	148.0	143.03140258789062	13.612597465515137
1.0	80780000.0	80790000.0	146.0	144.59030151367188	13.652371406555176
1.0	80830000.0	80840000.0	134.0	150.2662353515625	13.744344711303711
1.0	80850000.0	80860000.0	145.0	139.41989135742188	13.50798511505127
1.0	80890000.0	80900000.0	169.0	145.300537109375	13.619975090026855
1.0	80900000.0	80910000.0	140.0	142.96438598632812	13.483551025390625
1.0	80930000.0	80940000.0	121.0	143.15170288085938	13.508089065551758
1.0	80980000.0	80990000.0	125.0	139.889404296875	13.446630477905273
1.0	81000000.0	81010000.0	135.0	136.5430908203125	13.47346305847168
1.0	81020000.0	81030000.0	132.0	138.79306030273438	13.478854179382324
1.0	81050000.0	81060000.0	109.0	141.0028076171875	13.644098281860352
1.0	81090000.0	81100000.0	122.0	140.4545440673828	13.60094928741455
1.0	81100000.0	81110000.0	105.0	122.694091796875	13.111849784851074
1.0	81180000.0	81190000.0	133.0	133.0387725830078	13.37733268737793
1.0	81200000.0	81210000.0	130.0	119.10272216796875	12.961520195007324
1.0	81220000.0	81230000.0	116.0	138.0420684814453	13.458897590637207
1.0	81280000.0	81290000.0	134.0	136.10279846191406	13.524622917175293
1.0	81310000.0	81320000.0	113.0	133.4019317626953	13.189285278320312
1.0	81370000.0	81380000.0	128.0	136.38088989257812	13.383326530456543
1.0	81450000.0	81460000.0	133.0	134.2667999267578	13.355402946472168
1.0	81670000.0	81680000.0	108.0	137.9386749267578	13.372465133666992
1.0	81680000.0	81690000.0	128.0	130.81375122070312	13.201992988586426
1.0	81730000.0	81740000.0	118.0	123.78102111816406	13.199856758117676
1.0	81740000.0	81750000.0	127.0	126.3921890258789	13.062273979187012
1.0	81810000.0	81820000.0	123.0	109.20698547363281	12.315168380737305
1.0	81840000.0	81850000.0	95.0	116.11773681640625	12.764474868774414
1.0	81850000.0	81860000.0	101.0	109.63834381103516	12.344138145446777
1.0	81910000.0	81920000.0	101.0	102.64713287353516	11.83598518371582
1.0	81990000.0	82000000.0	99.0	100.20259094238281	11.65022087097168
1.0	82060000.0	82070000.0	101.0	102.57618713378906	11.836843490600586
1.0	82080000.0	82090000.0	89.0	105.5528793334961	12.056640625
1.0	82160000.0	82170000.0	111.0	94.24665832519531	11.169489860534668
1.0	82280000.0	82290000.0	78.0	98.57245635986328	11.535314559936523
1.0	82330000.0	82340000.0	79.0	101.15078735351562	11.709871292114258
1.0	82370000.0	82380000.0	92.0	96.978759765625	11.410898208618164
1.0	82550000.0	82560000.0	115.0	113.14289855957031	12.573265075683594
1.0	82710000.0	82720000.0	71.0	88.92659759521484	10.588845252990723
1.0	82720000.0	82730000.0	105.0	104.2049331665039	11.958791732788086
1.0	82850000.0	82860000.0	154.0	123.11114501953125	13.18012809753418
1.0	82870000.0	82880000.0	132.0	134.98916625976562	13.409467697143555
1.0	82930000.0	82940000.0	116.0	125.20320892333984	13.2871675491333
1.0	82940000.0	82950000.0	118.0	141.7744903564453	13.61413860321045
1.0	83000000.0	83010000.0	173.0	148.87893676757812	13.798002243041992
1.0	83020000.0	83030000.0	111.0	146.4994354248047	13.658613204956055
1.0	83070000.0	83080000.0	150.0	145.14378356933594	13.662935256958008
1.0	83110000.0	83120000.0	149.0	141.5201873779297	13.665423393249512
1.0	83220000.0	83230000.0	120.0	139.76748657226562	13.63025951385498
1.0	83260000.0	83270000.0	137.0	134.15208435058594	13.42689323425293
1.0	83410000.0	83420000.0	144.0	131.37472534179688	13.45873737335205
1.0	83440000.0	83450000.0	120.0	124.74886322021484	13.147831916809082
1.0	83450000.0	83460000.0	144.0	131.3082733154297	13.530677795410156
1.0	83470000.0	83480000.0	109.0	124.36460876464844	12.940836906433105
1.0	83500000.0	83510000.0	117.0	128.7848358154297	13.099014282226562
1.0	83520000.0	83530000.0	124.0	112.13482666015625	12.39403247833252
1.0	83980000.0	83990000.0	103.0	92.62181091308594	11.041282653808594
1.0	84030000.0	84040000.0	83.0	96.654052734375	11.362020492553711
1.0	84060000.0	84070000.0	109.0	104.18437194824219	11.94827651977539
1.0	84110000.0	84120000.0	92.0	98.08638000488281	11.479063034057617
1.0	84340000.0	84350000.0	69.0	65.81309509277344	8.5087308883667
1.0	84350000.0	84360000.0	44.0	69.35173797607422	8.863024711608887
1.0	84420000.0	84430000.0	61.0	71.16014862060547	9.043490409851074
1.0	84450000.0	84460000.0	63.0	73.52012634277344	9.267072677612305
1.0	84460000.0	84470000.0	56.0	66.07637786865234	7.969927787780762
1.0	84590000.0	84600000.0	54.0	66.83198547363281	8.610837936401367
1.0	84670000.0	84680000.0	57.0	57.762474060058594	6.956723213195801
1.0	84710000.0	84720000.0	61.0	66.5826416015625	8.584360122680664
1.0	84790000.0	84800000.0	52.0	58.50333786010742	7.214635372161865
1.0	84800000.0	84810000.0	56.0	62.726783752441406	8.072492599487305
1.0	85010000.0	85020000.0	54.0	55.63574981689453	6.716095924377441
1.0	85140000.0	85150000.0	51.0	57.46696090698242	6.945975303649902
1.0	85150000.0	85160000.0	52.0	60.06321334838867	7.336672782897949
1.0	85160000.0	85170000.0	74.0	67.93326568603516	8.383875846862793
1.0	85170000.0	85180000.0	69.0	69.9809799194336	8.919734001159668
1.0	85230000.0	85240000.0	66.0	71.95153045654297	9.103340148925781
1.0	85240000.0	85250000.0	64.0	73.39984130859375	9.257339477539062
1.0	85250000.0	85260000.0	76.0	79.93833923339844	9.875439643859863
1.0	85290000.0	85300000.0	78.0	70.26068115234375	8.952638626098633
1.0	85410000.0	85420000.0	72.0	68.3302001953125	8.77495002746582
1.0	85460000.0	85470000.0	65.0	66.95111083984375	8.511235237121582
1.0	85510000.0	85520000.0	62.0	70.41629028320312	8.572826385498047
1.0	85520000.0	85530000.0	83.0	75.4215087890625	9.072166442871094
1.0	85530000.0	85540000.0	54.0	72.15342712402344	9.132107734680176
1.0	85550000.0	85560000.0	67.0	72.66226959228516	9.029508590698242
1.0	85560000.0	85570000.0	55.0	69.601318359375	8.895872116088867
1.0	85620000.0	85630000.0	57.0	62.004661560058594	8.130005836486816
1.0	85650000.0	85660000.0	45.0	48.84044647216797	5.9422101974487305
1.0	85730000.0	85740000.0	41.0	48.73176574707031	5.724677085876465
1.0	85770000.0	85780000.0	52.0	59.148277282714844	7.567312717437744
1.0	85790000.0	85800000.0	34.0	55.66471481323242	7.358817100524902
1.0	85840000.0	85850000.0	53.0	57.750213623046875	7.244931697845459
1.0	85850000.0	85860000.0	59.0	57.460487365722656	7.664494514465332
1.0	85870000.0	85880000.0	51.0	57.96186447143555	7.715731620788574
1.0	85890000.0	85900000.0	36.0	66.18196105957031	8.559453964233398
1.0	85910000.0	85920000.0	37.0	64.91890716552734	8.44084358215332
1.0	85930000.0	85940000.0	65.0	72.81482696533203	9.25486946105957
1.0	86020000.0	86030000.0	72.0	80.85433197021484	9.993217468261719
1.0	86090000.0	86100000.0	57.0	56.480247497558594	6.747103691101074
1.0	86130000.0	86140000.0	40.0	53.654266357421875	6.512597560882568
1.0	86150000.0	86160000.0	56.0	51.8267707824707	6.144402980804443
1.0	86160000.0	86170000.0	59.0	52.94377899169922	6.367310523986816
1.0	86190000.0	86200000.0	68.0	82.97351837158203	10.169242858886719
1.0	86260000.0	86270000.0	74.0	89.79209899902344	10.786130905151367
1.0	86320000.0	86330000.0	84.0	98.65740966796875	11.524118423461914
1.0	86380000.0	86390000.0	120.0	101.50714111328125	11.748468399047852
1.0	86410000.0	86420000.0	111.0	98.5378189086914	11.5230131149292
1.0	86440000.0	86450000.0	104.0	110.4260025024414	12.393838882446289
1.0	86460000.0	86470000.0	115.0	106.5673828125	12.122525215148926
1.0	86620000.0	86630000.0	80.0	94.11528015136719	11.162416458129883
1.0	86630000.0	86640000.0	100.0	87.38233947753906	10.582045555114746
1.0	86740000.0	86750000.0	63.0	88.98744201660156	10.729155540466309
1.0	86760000.0	86770000.0	89.0	87.12347412109375	10.551155090332031
1.0	86810000.0	86820000.0	69.0	73.1044692993164	9.25053596496582
1.0	86830000.0	86840000.0	53.0	68.10172271728516	8.514811515808105
1.0	86930000.0	86940000.0	74.0	74.3255844116211	9.352727890014648
1.0	86950000.0	86960000.0	67.0	75.23704528808594	9.440145492553711
1.0	86980000.0	86990000.0	70.0	76.0276870727539	9.533445358276367
1.0	87030000.0	87040000.0	74.0	78.33021545410156	9.738821029663086
1.0	87190000.0	87200000.0	52.0	54.84204864501953	6.743350028991699
1.0	87200000.0	87210000.0	43.0	54.84973907470703	6.617424964904785
1.0	87250000.0	87260000.0	65.0	62.99755096435547	8.205340385437012
1.0	87320000.0	87330000.0	55.0	55.174903869628906	6.650286674499512
1.0	87370000.0	87380000.0	53.0	49.9269905090332	5.987712860107422
1.0	87410000.0	87420000.0	43.0	55.40186309814453	6.787027835845947
1.0	87480000.0	87490000.0	42.0	56.18654251098633	7.229966640472412
1.0	87520000.0	87530000.0	59.0	57.667198181152344	7.095165252685547
1.0	87550000.0	87560000.0	43.0	55.78480911254883	6.657623291015625
1.0	87570000.0	87580000.0	56.0	62.08831024169922	8.150279998779297
1.0	87710000.0	87720000.0	81.0	80.70008850097656	9.95522403717041
1.0	87720000.0	87730000.0	97.0	86.64356994628906	10.498321533203125
1.0	87730000.0	87740000.0	99.0	85.29423522949219	10.384119033813477
1.0	87830000.0	87840000.0	73.0	76.37003326416016	9.566926956176758
1.0	87870000.0	87880000.0	75.0	74.65034484863281	9.393560409545898
1.0	87980000.0	87990000.0	68.0	87.68904876708984	10.600223541259766
1.0	87990000.0	88000000.0	83.0	88.20741271972656	10.640518188476562
1.0	88090000.0	88100000.0	94.0	90.0464096069336	10.797872543334961
1.0	88100000.0	88110000.0	92.0	83.39778137207031	10.215438842773438
1.0	88130000.0	88140000.0	62.0	82.06139373779297	10.086578369140625
1.0	88200000.0	88210000.0	99.0	80.40845489501953	9.938902854919434
1.0	88320000.0	88330000.0	92.0	84.23258972167969	10.293403625488281
1.0	88330000.0	88340000.0	57.0	74.85636138916016	9.427713394165039
1.0	88340000.0	88350000.0	69.0	82.9680404663086	10.175837516784668
1.0	88460000.0	88470000.0	99.0	81.8976058959961	10.069913864135742
1.0	88490000.0	88500000.0	78.0	80.67640686035156	9.947418212890625
1.0	88520000.0	88530000.0	67.0	78.4147720336914	9.752141952514648
1.0	88570000.0	88580000.0	81.0	84.17304992675781	10.27476692199707
1.0	88600000.0	88610000.0	65.0	80.6052017211914	9.951123237609863
1.0	88640000.0	88650000.0	75.0	73.38603210449219	9.143857955932617
1.0	88760000.0	88770000.0	73.0	80.87922668457031	9.976696014404297
1.0	88800000.0	88810000.0	59.0	78.54037475585938	9.757707595825195
1.0	88840000.0	88850000.0	84.0	82.75019073486328	10.148098945617676
1.0	88860000.0	88870000.0	81.0	85.675048828125	10.411260604858398
1.0	88880000.0	88890000.0	102.0	96.85404968261719	11.37440013885498
1.0	88910000.0	88920000.0	89.0	95.43354034423828	11.257505416870117
1.0	88950000.0	88960000.0	83.0	87.62825012207031	10.590107917785645
1.0	89090000.0	89100000.0	67.0	80.97883605957031	9.975911140441895
1.0	89110000.0	89120000.0	79.0	74.9632339477539	9.086803436279297
1.0	89130000.0	89140000.0	68.0	82.44192504882812	9.864996910095215
1.0	89170000.0	89180000.0	49.0	56.6641845703125	7.038033962249756
1.0	89190000.0	89200000.0	68.0	54.8795166015625	6.567631721496582
1.0	89200000.0	89210000.0	47.0	56.60234451293945	7.210391998291016
1.0	89320000.0	89330000.0	51.0	49.290748596191406	5.873477935791016
1.0	89330000.0	89340000.0	44.0	51.6595458984375	6.190615177154541
1.0	89340000.0	89350000.0	45.0	48.63723373413086	5.710392951965332
1.0	89370000.0	89380000.0	67.0	64.6063232421875	7.784722328186035
1.0	89400000.0	89410000.0	52.0	48.640899658203125	5.897736549377441
1.0	89460000.0	89470000.0	57.0	66.49028778076172	8.406271934509277
1.0	89550000.0	89560000.0	70.0	63.49542999267578	8.037466049194336
1.0	89600000.0	89610000.0	53.0	76.37722778320312	9.55150032043457
1.0	89630000.0	89640000.0	68.0	73.95997619628906	9.318103790283203
1.0	89640000.0	89650000.0	70.0	79.34828186035156	9.833732604980469
1.0	89660000.0	89670000.0	66.0	71.81898498535156	9.119325637817383
1.0	89670000.0	89680000.0	62.0	88.24915313720703	10.651779174804688
1.0	89700000.0	89710000.0	93.0	83.7510986328125	10.234528541564941
1.0	89770000.0	89780000.0	75.0	74.707275390625	9.398721694946289
1.0	89800000.0	89810000.0	71.0	76.63455200195312	9.575878143310547
1.0	89810000.0	89820000.0	59.0	73.03118896484375	9.236265182495117
1.0	89830000.0	89840000.0	58.0	63.67632293701172	8.298469543457031
1.0	89840000.0	89850000.0	62.0	72.69271087646484	9.18537712097168
1.0	89850000.0	89860000.0	85.0	63.86042022705078	8.308967590332031
1.0	89960000.0	89970000.0	58.0	56.7193489074707	6.9313554763793945
1.0	90040000.0	90050000.0	51.0	53.63957977294922	6.625227451324463
1.0	90050000.0	90060000.0	42.0	53.86089324951172	6.727281093597412
1.0	90080000.0	90090000.0	54.0	67.55873107910156	8.6823148727417
1.0	90110000.0	90120000.0	54.0	67.96800231933594	8.724164962768555
1.0	90170000.0	90180000.0	66.0	66.84261322021484	8.635801315307617
1.0	90200000.0	90210000.0	57.0	72.37197875976562	9.15877914428711
1.0	90220000.0	90230000.0	79.0	70.16255950927734	8.9429931640625
1.0	90280000.0	90290000.0	70.0	63.361045837402344	8.372356414794922
1.0	90360000.0	90370000.0	66.0	51.4263916015625	6.496946811676025
1.0	90370000.0	90380000.0	55.0	57.743324279785156	7.703965663909912
1.0	90380000.0	90390000.0	53.0	54.16266632080078	6.520750999450684
1.0	90390000.0	90400000.0	46.0	49.93803024291992	5.896345615386963
1.0	90420000.0	90430000.0	45.0	60.72882080078125	8.005220413208008
1.0	90480000.0	90490000.0	61.0	53.900360107421875	6.595012664794922
1.0	90490000.0	90500000.0	43.0	54.662696838378906	6.566205024719238
1.0	90600000.0	90610000.0	71.0	84.17694854736328	10.282289505004883
1.0	90870000.0	90880000.0	88.0	106.67170715332031	12.129802703857422
1.0	90910000.0	90920000.0	93.0	111.0932846069336	12.437769889831543
1.0	90960000.0	90970000.0	101.0	103.7463150024414	11.919100761413574
1.0	90980000.0	90990000.0	107.0	119.87786865234375	12.992315292358398
1.0	91070000.0	91080000.0	114.0	115.07136535644531	12.702009201049805
1.0	91080000.0	91090000.0	99.0	108.35520935058594	12.252870559692383
1.0	91100000.0	91110000.0	87.0	110.20283508300781	12.393037796020508
1.0	91140000.0	91150000.0	95.0	117.0168685913086	12.833383560180664
1.0	91170000.0	91180000.0	92.0	91.51045227050781	10.958929061889648
1.0	91230000.0	91240000.0	87.0	96.54630279541016	11.348492622375488
1.0	91270000.0	91280000.0	83.0	89.71873474121094	10.778255462646484
1.0	91310000.0	91320000.0	61.0	75.19766998291016	9.369367599487305
1.0	91360000.0	91370000.0	54.0	56.72625732421875	7.6962456703186035
1.0	91400000.0	91410000.0	69.0	56.8831901550293	7.865578651428223
1.0	91500000.0	91510000.0	67.0	69.92160034179688	8.687907218933105
1.0	91520000.0	91530000.0	68.0	77.28736877441406	9.633379936218262
1.0	91640000.0	91650000.0	74.0	85.72865295410156	10.417991638183594
1.0	91700000.0	91710000.0	77.0	86.27571105957031	10.469039916992188
1.0	91770000.0	91780000.0	95.0	95.89472961425781	11.300555229187012
1.0	91780000.0	91790000.0	89.0	93.00948333740234	11.064939498901367
1.0	91800000.0	91810000.0	88.0	94.70094299316406	11.202948570251465
1.0	91970000.0	91980000.0	49.0	55.04724884033203	6.8689751625061035
1.0	92020000.0	92030000.0	67.0	71.09403991699219	9.04443645477295
1.0	92150000.0	92160000.0	54.0	59.89201736450195	7.914431095123291
1.0	92230000.0	92240000.0	56.0	59.014068603515625	7.815125942230225
1.0	92250000.0	92260000.0	41.0	58.74934005737305	7.791644096374512
1.0	92300000.0	92310000.0	44.0	61.94074249267578	8.119380950927734
1.0	92310000.0	92320000.0	59.0	58.60839080810547	7.7012939453125
1.0	92450000.0	92460000.0	65.0	78.81254577636719	9.776671409606934
1.0	92510000.0	92520000.0	73.0	75.01016998291016	9.413656234741211
1.0	92560000.0	92570000.0	39.0	60.961669921875	7.461221218109131
1.0	92640000.0	92650000.0	51.0	57.37421798706055	6.948266506195068
1.0	92750000.0	92760000.0	41.0	49.16544723510742	6.922432899475098
1.0	92780000.0	92790000.0	55.0	51.000404357910156	6.214278221130371
1.0	92900000.0	92910000.0	85.0	62.60498809814453	7.687954902648926
1.0	93080000.0	93090000.0	50.0	48.708587646484375	6.101963996887207
1.0	93140000.0	93150000.0	50.0	50.72127151489258	5.9840898513793945
1.0	93150000.0	93160000.0	41.0	49.58980178833008	5.9588623046875
1.0	93210000.0	93220000.0	60.0	52.65131378173828	6.515936851501465
1.0	93230000.0	93240000.0	47.0	53.456573486328125	6.727954864501953
1.0	93250000.0	93260000.0	46.0	56.933677673339844	6.997304439544678
1.0	93370000.0	93380000.0	40.0	60.034889221191406	7.930294990539551
1.0	93380000.0	93390000.0	64.0	60.059913635253906	7.9357500076293945
1.0	93410000.0	93420000.0	44.0	60.94623565673828	8.028711318969727
1.0	93420000.0	93430000.0	50.0	57.5840950012207	6.877978324890137
1.0	93440000.0	93450000.0	67.0	69.33708190917969	8.86113166809082
1.0	93500000.0	93510000.0	66.0	64.27970886230469	7.757096290588379
1.0	93510000.0	93520000.0	57.0	69.28388977050781	8.736913681030273
1.0	93580000.0	93590000.0	56.0	50.213253021240234	6.033473014831543
1.0	93590000.0	93600000.0	56.0	50.16616439819336	6.1004958152771
1.0	93620000.0	93630000.0	50.0	49.7630729675293	5.919858932495117
1.0	93640000.0	93650000.0	56.0	55.566131591796875	7.443157196044922
1.0	93760000.0	93770000.0	37.0	51.4743766784668	6.115865707397461
1.0	93770000.0	93780000.0	44.0	52.95458984375	6.555596351623535
1.0	93820000.0	93830000.0	45.0	50.41785430908203	5.962506294250488
1.0	93830000.0	93840000.0	50.0	50.24009323120117	5.925506114959717
1.0	93920000.0	93930000.0	56.0	52.32007598876953	6.241739749908447
1.0	93960000.0	93970000.0	50.0	52.66670608520508	6.249519348144531
1.0	93990000.0	94000000.0	54.0	50.5727653503418	5.975970268249512
1.0	94010000.0	94020000.0	39.0	48.9909553527832	5.844836235046387
1.0	94070000.0	94080000.0	56.0	48.260711669921875	5.669867515563965
1.0	94110000.0	94120000.0	49.0	53.2706413269043	7.238489627838135
1.0	94170000.0	94180000.0	49.0	54.30808639526367	6.582859039306641
1.0	94360000.0	94370000.0	53.0	51.745887756347656	6.192424774169922
1.0	94430000.0	94440000.0	61.0	62.24883270263672	8.144489288330078
1.0	94490000.0	94500000.0	62.0	62.29100799560547	8.081517219543457
1.0	94500000.0	94510000.0	57.0	63.146018981933594	8.230706214904785
1.0	94530000.0	94540000.0	60.0	57.80573272705078	7.229164123535156
1.0	94630000.0	94640000.0	45.0	62.52094650268555	8.169270515441895
1.0	94640000.0	94650000.0	44.0	59.708831787109375	7.887949466705322
1.0	94710000.0	94720000.0	54.0	57.60319137573242	6.884696960449219
1.0	94780000.0	94790000.0	48.0	56.585365295410156	7.261843204498291
1.0	94810000.0	94820000.0	48.0	60.86212921142578	7.996166229248047
1.0	95010000.0	95020000.0	48.0	55.042213439941406	7.012799263000488
1.0	95020000.0	95030000.0	47.0	55.18315505981445	7.0382490158081055
1.0	95070000.0	95080000.0	65.0	50.10783386230469	5.93560266494751
1.0	95120000.0	95130000.0	41.0	52.1634407043457	6.175145149230957
1.0	95140000.0	95150000.0	48.0	49.691978454589844	5.921936511993408
1.0	95200000.0	95210000.0	48.0	51.69575119018555	6.191227912902832
1.0	95310000.0	95320000.0	31.0	43.68489456176758	5.0579633712768555
1.0	95320000.0	95330000.0	40.0	45.634525299072266	5.300749778747559
1.0	95390000.0	95400000.0	44.0	49.286346435546875	6.2954206466674805
1.0	95420000.0	95430000.0	38.0	51.516807556152344	6.1247148513793945
1.0	95440000.0	95450000.0	46.0	53.942138671875	6.683824062347412
1.0	95500000.0	95510000.0	52.0	53.2557258605957	6.6004767417907715
1.0	95530000.0	95540000.0	56.0	50.432395935058594	5.990954399108887
1.0	95560000.0	95570000.0	53.0	63.320274353027344	7.6003828048706055
1.0	95710000.0	95720000.0	43.0	52.53043746948242	6.249931812286377
1.0	95750000.0	95760000.0	44.0	61.46185302734375	8.075021743774414
1.0	95780000.0	95790000.0	63.0	80.70336151123047	9.965089797973633
1.0	95810000.0	95820000.0	73.0	80.8077163696289	9.97014045715332
1.0	95910000.0	95920000.0	87.0	98.16722106933594	11.487039566040039
1.0	95940000.0	95950000.0	77.0	99.79442596435547	11.618642807006836
1.0	95950000.0	95960000.0	100.0	104.8450927734375	11.995268821716309
1.0	96020000.0	96030000.0	88.0	101.43001556396484	11.745065689086914
1.0	96040000.0	96050000.0	101.0	103.7228012084961	11.919357299804688
1.0	96100000.0	96110000.0	81.0	94.60533142089844	11.206034660339355
1.0	96220000.0	96230000.0	110.0	124.68792724609375	13.270297050476074
1.0	96240000.0	96250000.0	99.0	121.91178894042969	13.106193542480469
1.0	96360000.0	96370000.0	127.0	132.97738647460938	13.55418872833252
1.0	96440000.0	96450000.0	118.0	129.79745483398438	13.362485885620117
1.0	96590000.0	96600000.0	146.0	129.33323669433594	13.334599494934082
1.0	96660000.0	96670000.0	110.0	134.6228790283203	13.288106918334961
1.0	96700000.0	96710000.0	81.0	88.97114562988281	10.59261703491211
1.0	96760000.0	96770000.0	117.0	126.0373764038086	13.1362886428833
1.0	96800000.0	96810000.0	144.0	130.2722930908203	13.275469779968262
1.0	96830000.0	96840000.0	130.0	129.66384887695312	13.308184623718262
1.0	96920000.0	96930000.0	124.0	131.5290985107422	13.368677139282227
1.0	97120000.0	97130000.0	114.0	110.6434097290039	12.398335456848145
1.0	97130000.0	97140000.0	122.0	113.22816467285156	12.582352638244629
1.0	97150000.0	97160000.0	106.0	101.31813049316406	11.73521614074707
1.0	97160000.0	97170000.0	102.0	98.03251647949219	11.479398727416992
1.0	97210000.0	97220000.0	73.0	61.80189895629883	7.445589542388916
1.0	97220000.0	97230000.0	60.0	56.97870635986328	6.887152194976807
1.0	97260000.0	97270000.0	50.0	65.43876647949219	7.995591640472412
1.0	97280000.0	97290000.0	61.0	68.4781265258789	8.62336254119873
1.0	97290000.0	97300000.0	66.0	86.69234466552734	10.53962230682373
1.0	97360000.0	97370000.0	120.0	112.66816711425781	12.54626178741455
1.0	97450000.0	97460000.0	125.0	118.98054504394531	12.850926399230957
1.0	97510000.0	97520000.0	127.0	115.82328033447266	12.583599090576172
1.0	97530000.0	97540000.0	98.0	115.09835052490234	12.404365539550781
1.0	97550000.0	97560000.0	94.0	109.1836929321289	12.29059886932373
1.0	97630000.0	97640000.0	96.0	100.84181213378906	11.71040153503418
1.0	97640000.0	97650000.0	98.0	101.25559997558594	11.744091987609863
1.0	97740000.0	97750000.0	90.0	94.7708511352539	11.223240852355957
1.0	97780000.0	97790000.0	59.0	68.9811019897461	8.832308769226074
1.0	97800000.0	97810000.0	92.0	103.96867370605469	11.943607330322266
1.0	97880000.0	97890000.0	106.0	111.05728912353516	12.439218521118164
1.0	97890000.0	97900000.0	113.0	113.99555969238281	12.63219928741455
1.0	98070000.0	98080000.0	95.0	108.9278564453125	12.294357299804688
1.0	98100000.0	98110000.0	111.0	106.8040771484375	12.146306991577148
1.0	98130000.0	98140000.0	92.0	110.90229797363281	12.428293228149414
1.0	98180000.0	98190000.0	108.0	108.4539566040039	12.254865646362305
1.0	98200000.0	98210000.0	118.0	106.85639953613281	12.154205322265625
1.0	98260000.0	98270000.0	117.0	105.23637390136719	12.037753105163574
1.0	98270000.0	98280000.0	91.0	105.37342834472656	12.046201705932617
1.0	98370000.0	98380000.0	91.0	108.8171615600586	12.217240333557129
1.0	98390000.0	98400000.0	107.0	105.95552825927734	12.091638565063477
1.0	98470000.0	98480000.0	96.0	115.33000183105469	12.717864990234375
1.0	98560000.0	98570000.0	85.0	105.52984619140625	12.054176330566406
1.0	98630000.0	98640000.0	97.0	106.5134506225586	12.123883247375488
1.0	98640000.0	98650000.0	91.0	99.58113098144531	11.607267379760742
1.0	98720000.0	98730000.0	92.0	102.70014953613281	11.844343185424805
1.0	98830000.0	98840000.0	75.0	90.24122619628906	10.842519760131836
1.0	98850000.0	98860000.0	85.0	84.09867095947266	10.289938926696777
1.0	98930000.0	98940000.0	81.0	95.97565460205078	11.314225196838379
1.0	99090000.0	99100000.0	127.0	103.87625885009766	11.843823432922363
1.0	99130000.0	99140000.0	50.0	82.00520324707031	10.108983039855957
1.0	99140000.0	99150000.0	68.0	76.30357360839844	9.567205429077148
1.0	99200000.0	99210000.0	56.0	78.37770080566406	9.756319999694824
1.0	99290000.0	99300000.0	102.0	100.92367553710938	11.704219818115234
1.0	99360000.0	99370000.0	91.0	105.88887023925781	12.07924747467041
1.0	99430000.0	99440000.0	89.0	104.1112289428711	11.948484420776367
1.0	99490000.0	99500000.0	109.0	116.83113098144531	12.807226181030273
1.0	99540000.0	99550000.0	110.0	110.97904205322266	12.43234920501709
1.0	99570000.0	99580000.0	119.0	105.46858215332031	12.054644584655762
1.0	99600000.0	99610000.0	100.0	116.10246276855469	12.768415451049805
1.0	99610000.0	99620000.0	91.0	112.9213638305664	12.562543869018555
1.0	99690000.0	99700000.0	99.0	102.25926208496094	11.80711555480957
1.0	99790000.0	99800000.0	92.0	91.42622375488281	10.935456275939941
1.0	99830000.0	99840000.0	86.0	98.9141616821289	11.553288459777832
1.0	99880000.0	99890000.0	94.0	88.4638671875	10.672933578491211
1.0	99980000.0	99990000.0	62.0	75.0096206665039	9.441375732421875
1.0	100040000.0	100050000.0	81.0	66.1724624633789	8.540740966796875
1.0	100050000.0	100060000.0	53.0	65.64756774902344	8.48320484161377
1.0	100120000.0	100130000.0	53.0	63.19499969482422	8.256806373596191
1.0	100130000.0	100140000.0	53.0	64.11767578125	8.338846206665039
1.0	100200000.0	100210000.0	51.0	53.77124786376953	6.3934478759765625
1.0	100220000.0	100230000.0	51.0	59.1151008605957	7.7047014236450195
1.0	100270000.0	100280000.0	78.0	66.25859832763672	8.018624305725098
1.0	100310000.0	100320000.0	51.0	59.57920455932617	7.162075996398926
1.0	100350000.0	100360000.0	59.0	54.621002197265625	6.50937557220459
1.0	100360000.0	100370000.0	59.0	54.96226119995117	6.549522399902344
1.0	100370000.0	100380000.0	64.0	55.20496368408203	6.660853385925293
1.0	100470000.0	100480000.0	48.0	50.92626953125	6.281250953674316
1.0	100480000.0	100490000.0	57.0	50.88547897338867	6.472477912902832
1.0	100580000.0	100590000.0	44.0	47.96062469482422	6.320509433746338
1.0	100600000.0	100610000.0	46.0	46.46736526489258	5.487005710601807
1.0	100700000.0	100710000.0	45.0	52.34537887573242	6.312041282653809
1.0	100840000.0	100850000.0	57.0	55.4924430847168	6.97838830947876
1.0	100930000.0	100940000.0	46.0	59.553489685058594	7.882833957672119
1.0	100950000.0	100960000.0	53.0	65.55868530273438	8.492685317993164
1.0	100990000.0	101000000.0	64.0	74.8004150390625	9.399091720581055
1.0	101000000.0	101010000.0	73.0	67.16717529296875	8.342809677124023
1.0	101030000.0	101040000.0	91.0	79.80606842041016	9.863937377929688
1.0	101050000.0	101060000.0	73.0	74.14192199707031	9.329792976379395
1.0	101100000.0	101110000.0	44.0	71.08930969238281	9.059067726135254
1.0	101110000.0	101120000.0	84.0	85.2184829711914	10.375131607055664
1.0	101160000.0	101170000.0	73.0	89.3012466430664	10.748814582824707
1.0	101200000.0	101210000.0	90.0	90.58711242675781	10.868288040161133
1.0	101230000.0	101240000.0	98.0	90.42823791503906	10.843643188476562
1.0	101290000.0	101300000.0	81.0	92.91290283203125	11.056844711303711
1.0	101420000.0	101430000.0	45.0	52.21051025390625	6.797510623931885
1.0	101510000.0	101520000.0	62.0	66.96438598632812	8.638004302978516
1.0	101520000.0	101530000.0	57.0	72.63934326171875	9.192034721374512
1.0	101560000.0	101570000.0	79.0	84.45618438720703	10.313150405883789
1.0	101580000.0	101590000.0	88.0	90.17735290527344	10.816473007202148
1.0	101730000.0	101740000.0	69.0	81.17301940917969	10.01476764678955
1.0	101760000.0	101770000.0	69.0	91.08751678466797	10.89826774597168
1.0	101770000.0	101780000.0	73.0	87.52940368652344	10.583182334899902
1.0	101860000.0	101870000.0	108.0	105.92549896240234	12.079585075378418
1.0	101880000.0	101890000.0	90.0	113.3980712890625	12.592279434204102
1.0	101890000.0	101900000.0	106.0	114.93721771240234	12.691953659057617
1.0	101950000.0	101960000.0	123.0	112.33614349365234	12.521312713623047
1.0	102040000.0	102050000.0	119.0	119.29234313964844	12.95934009552002
1.0	102050000.0	102060000.0	104.0	119.7616958618164	12.984761238098145
1.0	102070000.0	102080000.0	112.0	125.05289459228516	13.279217720031738
1.0	102090000.0	102100000.0	93.0	101.25779724121094	11.740994453430176
1.0	102110000.0	102120000.0	128.0	120.7582015991211	13.063407897949219
1.0	102120000.0	102130000.0	121.0	130.18240356445312	13.54797077178955
1.0	102170000.0	102180000.0	106.0	124.0892333984375	13.23442554473877
1.0	102250000.0	102260000.0	115.0	132.7847900390625	13.48780632019043
1.0	102330000.0	102340000.0	147.0	138.03466796875	13.882776260375977
1.0	102340000.0	102350000.0	106.0	137.3325653076172	13.789362907409668
1.0	102350000.0	102360000.0	141.0	130.59744262695312	13.566235542297363
1.0	102380000.0	102390000.0	105.0	139.68426513671875	13.90995979309082
1.0	102390000.0	102400000.0	126.0	141.75804138183594	13.93077564239502
1.0	102460000.0	102470000.0	122.0	131.60751342773438	13.623205184936523
1.0	102470000.0	102480000.0	137.0	137.74862670898438	13.878451347351074
1.0	102550000.0	102560000.0	124.0	140.21762084960938	13.66229248046875
1.0	102600000.0	102610000.0	138.0	147.6073760986328	13.922625541687012
1.0	102800000.0	102810000.0	118.0	143.04681396484375	14.219484329223633
1.0	102910000.0	102920000.0	113.0	144.61553955078125	14.230807304382324
1.0	103000000.0	103010000.0	181.0	167.2777862548828	14.274042129516602
1.0	103010000.0	103020000.0	183.0	183.82154846191406	13.982246398925781
1.0	103030000.0	103040000.0	198.0	182.87564086914062	13.947247505187988
1.0	103120000.0	103130000.0	172.0	174.71109008789062	14.46509838104248
1.0	103230000.0	103240000.0	147.0	179.45916748046875	13.982545852661133
1.0	103250000.0	103260000.0	162.0	180.5238037109375	14.021084785461426
1.0	103280000.0	103290000.0	177.0	181.7722930908203	13.960078239440918
1.0	103310000.0	103320000.0	202.0	175.86195373535156	13.948015213012695
1.0	103360000.0	103370000.0	167.0	174.5630340576172	14.099821090698242
1.0	103460000.0	103470000.0	173.0	171.5883026123047	13.95458984375
1.0	103540000.0	103550000.0	134.0	176.94479370117188	13.953280448913574
1.0	103620000.0	103630000.0	159.0	175.6493682861328	14.121225357055664
1.0	103700000.0	103710000.0	155.0	162.51966857910156	14.53557300567627
1.0	103750000.0	103760000.0	161.0	114.9061050415039	33.84538269042969
1.0	104060000.0	104070000.0	75.0	64.49822998046875	7.924017429351807
1.0	104110000.0	104120000.0	85.0	72.03836822509766	9.109414100646973
1.0	104350000.0	104360000.0	188.0	160.38018798828125	14.141714096069336
1.0	104380000.0	104390000.0	163.0	169.7543182373047	13.945940971374512
1.0	104490000.0	104500000.0	170.0	186.2889862060547	13.971753120422363
1.0	104610000.0	104620000.0	181.0	187.723388671875	14.797627449035645
1.0	104630000.0	104640000.0	192.0	190.3028106689453	15.008898735046387
1.0	104650000.0	104660000.0	153.0	184.36241149902344	13.991305351257324
1.0	104700000.0	104710000.0	174.0	187.99148559570312	13.989044189453125
1.0	104780000.0	104790000.0	175.0	190.4258270263672	13.926328659057617
1.0	104790000.0	104800000.0	186.0	189.6672821044922	13.914782524108887
1.0	104910000.0	104920000.0	145.0	170.52601623535156	14.728365898132324
1.0	104950000.0	104960000.0	189.0	192.50668334960938	13.866827011108398
1.0	104990000.0	105000000.0	212.0	197.284912109375	14.0408353805542
1.0	105000000.0	105010000.0	197.0	195.6661376953125	13.892280578613281
1.0	105030000.0	105040000.0	189.0	196.42520141601562	14.5309476852417
1.0	105070000.0	105080000.0	183.0	190.8763885498047	14.079841613769531
1.0	105100000.0	105110000.0	152.0	187.58969116210938	14.626996040344238
1.0	105130000.0	105140000.0	189.0	186.6206512451172	14.4494047164917
1.0	105140000.0	105150000.0	169.0	182.194580078125	14.300799369812012
1.0	105150000.0	105160000.0	178.0	188.1140899658203	14.672103881835938
1.0	105220000.0	105230000.0	174.0	172.94400024414062	13.956781387329102
1.0	105240000.0	105250000.0	165.0	170.59567260742188	13.948161125183105
1.0	105290000.0	105300000.0	164.0	169.3997802734375	14.78779125213623
1.0	105300000.0	105310000.0	156.0	164.36044311523438	14.661478996276855
1.0	105320000.0	105330000.0	170.0	161.76095581054688	13.869321823120117
1.0	105340000.0	105350000.0	155.0	166.67098999023438	13.912348747253418
1.0	105440000.0	105450000.0	189.0	169.04286193847656	13.91889762878418
1.0	105490000.0	105500000.0	175.0	173.5334930419922	13.964350700378418
1.0	105560000.0	105570000.0	160.0	175.6654815673828	13.955322265625
1.0	105620000.0	105630000.0	143.0	175.4597625732422	14.284502983093262
1.0	105700000.0	105710000.0	157.0	173.4020538330078	13.95958423614502
1.0	105800000.0	105810000.0	182.0	168.92356872558594	13.958818435668945
1.0	105810000.0	105820000.0	183.0	169.31784057617188	14.447744369506836
1.0	105820000.0	105830000.0	153.0	172.84915161132812	14.377283096313477
1.0	105840000.0	105850000.0	144.0	159.2919464111328	13.921542167663574
1.0	105860000.0	105870000.0	165.0	179.322265625	14.426008224487305
1.0	105910000.0	105920000.0	138.0	167.8863525390625	13.96990966796875
1.0	105930000.0	105940000.0	190.0	167.55361938476562	13.915689468383789
1.0	105990000.0	106000000.0	154.0	174.24264526367188	14.573511123657227
1.0	106110000.0	106120000.0	138.0	129.64210510253906	13.335014343261719
1.0	106120000.0	106130000.0	123.0	131.79464721679688	13.559252738952637
1.0	106200000.0	106210000.0	108.0	127.5326156616211	13.34834098815918
1.0	106210000.0	106220000.0	155.0	156.11074829101562	13.877120971679688
1.0	106250000.0	106260000.0	151.0	154.58218383789062	13.87977409362793
1.0	106300000.0	106310000.0	122.0	153.51498413085938	13.835597038269043
1.0	106400000.0	106410000.0	166.0	173.24273681640625	13.9554443359375
1.0	106460000.0	106470000.0	177.0	178.827392578125	13.982503890991211
1.0	106520000.0	106530000.0	192.0	187.43006896972656	14.034869194030762
1.0	106540000.0	106550000.0	197.0	182.14224243164062	14.543299674987793
1.0	106570000.0	106580000.0	179.0	182.72909545898438	13.984295845031738
1.0	106580000.0	106590000.0	158.0	187.0933074951172	13.996363639831543
1.0	106600000.0	106610000.0	162.0	182.9325408935547	13.940823554992676
1.0	106630000.0	106640000.0	149.0	183.3538818359375	13.960850715637207
1.0	106670000.0	106680000.0	154.0	181.97259521484375	13.94518756866455
1.0	106900000.0	106910000.0	152.0	177.15673828125	14.186540603637695
1.0	106960000.0	106970000.0	154.0	168.0555877685547	13.936068534851074
1.0	107010000.0	107020000.0	167.0	177.22244262695312	13.950639724731445
1.0	107150000.0	107160000.0	168.0	175.79531860351562	13.952677726745605
1.0	107160000.0	107170000.0	159.0	176.6150665283203	13.946691513061523
1.0	107240000.0	107250000.0	177.0	180.20375061035156	13.961969375610352
1.0	107300000.0	107310000.0	173.0	178.1597442626953	13.957847595214844
1.0	107310000.0	107320000.0	183.0	176.3736114501953	13.989570617675781
1.0	107320000.0	107330000.0	158.0	179.5747833251953	13.958806991577148
1.0	107340000.0	107350000.0	165.0	177.08120727539062	14.070013046264648
[truncated: 47,565 more rows]
