# Supplementary material for: Genome-wide mapping of somatic mutation rates uncovers drivers of cancer
Source: Nat Biotechnol. 2022 Jun 20;40(11):1634–43. doi: 10.1038/s41587-022-01353-8 (PMC9646522; doi:10.1038/s41587-022-01353-8)
Supplement: Supplementary file 4 — Regions and model predictions for each fold of each cancer for which a deep learning model was trained. Regions that were filtered are also listed along with their respective model predictions. [file 41587_2022_1353_MOESM4_ESM.zip › kfold_results/Adenocarcinoma_tumors/fold_4.txt]

CHROM	START	END	Y_TRUE	Y_PRED	STD
1.0	910000.0	920000.0	51.0	48.0100212097168	0.5336188077926636
1.0	930000.0	940000.0	37.0	40.21942901611328	0.6671793460845947
1.0	970000.0	980000.0	32.0	34.876930236816406	0.8234018087387085
1.0	1000000.0	1010000.0	33.0	41.44959259033203	0.6371509432792664
1.0	1030000.0	1040000.0	43.0	44.49727249145508	0.571351170539856
1.0	1130000.0	1140000.0	47.0	52.045082092285156	0.5516940951347351
1.0	1140000.0	1150000.0	48.0	40.116493225097656	0.6687272787094116
1.0	1310000.0	1320000.0	41.0	40.205665588378906	0.6674568057060242
1.0	1410000.0	1420000.0	18.0	34.41604232788086	0.842465877532959
1.0	1470000.0	1480000.0	43.0	32.204307556152344	0.9365371465682983
1.0	1500000.0	1510000.0	40.0	37.93953323364258	0.7254573702812195
1.0	1550000.0	1560000.0	37.0	31.13069725036621	0.9922993779182434
1.0	1590000.0	1600000.0	18.0	35.00042724609375	0.8171938061714172
1.0	1700000.0	1710000.0	37.0	36.97196578979492	0.7534685134887695
1.0	1740000.0	1750000.0	40.0	38.011497497558594	0.7233626246452332
1.0	1770000.0	1780000.0	59.0	41.2746467590332	0.6418084502220154
1.0	1780000.0	1790000.0	43.0	43.01591873168945	0.6032215356826782
1.0	1880000.0	1890000.0	60.0	63.389625549316406	1.0719273090362549
1.0	1980000.0	1990000.0	28.0	32.56221389770508	0.9204901456832886
1.0	2110000.0	2120000.0	35.0	34.573699951171875	0.8343321681022644
1.0	2140000.0	2150000.0	43.0	41.550106048583984	0.6332173347473145
1.0	2250000.0	2260000.0	61.0	51.223846435546875	0.5400503873825073
1.0	2390000.0	2400000.0	55.0	45.30757522583008	0.5599755644798279
1.0	2410000.0	2420000.0	46.0	38.61614227294922	0.7077393531799316
1.0	2460000.0	2470000.0	41.0	39.569976806640625	0.6809034943580627
1.0	2510000.0	2520000.0	37.0	39.03558349609375	0.6958436965942383
1.0	2520000.0	2530000.0	36.0	41.6412353515625	0.6358057260513306
1.0	2530000.0	2540000.0	73.0	59.375511169433594	0.7936931848526001
1.0	2540000.0	2550000.0	62.0	55.46561813354492	0.6249208450317383
1.0	2550000.0	2560000.0	66.0	59.48725509643555	0.8020423650741577
1.0	2730000.0	2740000.0	75.0	71.49837493896484	1.8584816455841064
1.0	2920000.0	2930000.0	70.0	79.25028991699219	2.7777066230773926
1.0	2930000.0	2940000.0	84.0	74.26713562011719	2.1733481884002686
1.0	2940000.0	2950000.0	62.0	75.34278869628906	2.2989494800567627
1.0	3110000.0	3120000.0	65.0	64.87049865722656	1.1526691913604736
1.0	3120000.0	3130000.0	69.0	55.695594787597656	0.6360601186752319
1.0	3150000.0	3160000.0	61.0	58.39764404296875	0.7441883087158203
1.0	3250000.0	3260000.0	64.0	59.286720275878906	0.7924087643623352
1.0	3330000.0	3340000.0	70.0	47.87453079223633	0.5342466831207275
1.0	3340000.0	3350000.0	49.0	44.2841796875	0.5754379034042358
1.0	3360000.0	3370000.0	73.0	67.64921569824219	1.4568040370941162
1.0	3400000.0	3410000.0	46.0	50.337989807128906	0.5361155271530151
1.0	3470000.0	3480000.0	70.0	52.208229064941406	0.5528632998466492
1.0	3650000.0	3660000.0	33.0	39.83840560913086	0.6775596737861633
1.0	3800000.0	3810000.0	40.0	32.67279815673828	0.9123072624206543
1.0	3830000.0	3840000.0	61.0	56.11452102661133	0.6480532288551331
1.0	4000000.0	4010000.0	82.0	67.78230285644531	1.4708620309829712
1.0	4010000.0	4020000.0	68.0	64.2795181274414	1.1373623609542847
1.0	4100000.0	4110000.0	67.0	77.88710021972656	2.1268398761749268
1.0	4120000.0	4130000.0	62.0	92.35981750488281	3.8663086891174316
1.0	4130000.0	4140000.0	75.0	92.44902801513672	4.2818684577941895
1.0	4180000.0	4190000.0	105.0	102.99224853515625	5.560019016265869
1.0	4210000.0	4220000.0	109.0	102.03050231933594	5.498082637786865
1.0	4450000.0	4460000.0	113.0	136.3062286376953	11.27299976348877
1.0	4470000.0	4480000.0	159.0	135.53134155273438	10.958288192749023
1.0	4540000.0	4550000.0	140.0	130.6583251953125	10.564871788024902
1.0	4550000.0	4560000.0	108.0	128.88323974609375	10.369345664978027
1.0	4600000.0	4610000.0	135.0	133.03677368164062	10.437111854553223
1.0	4610000.0	4620000.0	147.0	127.5768814086914	9.050586700439453
1.0	4750000.0	4760000.0	102.0	122.83439636230469	9.252556800842285
1.0	4790000.0	4800000.0	144.0	125.61246490478516	9.59492015838623
1.0	4950000.0	4960000.0	132.0	147.2075653076172	12.370752334594727
1.0	4990000.0	5000000.0	126.0	137.00465393066406	11.332610130310059
1.0	5020000.0	5030000.0	109.0	141.68016052246094	11.861213684082031
1.0	5030000.0	5040000.0	137.0	143.97496032714844	12.056048393249512
1.0	5090000.0	5100000.0	135.0	139.32186889648438	11.369767189025879
1.0	5140000.0	5150000.0	118.0	136.45425415039062	11.244180679321289
1.0	5150000.0	5160000.0	133.0	140.59580993652344	11.552560806274414
1.0	5160000.0	5170000.0	133.0	135.18826293945312	11.146772384643555
1.0	5220000.0	5230000.0	108.0	134.79757690429688	11.08624267578125
1.0	5230000.0	5240000.0	151.0	132.05899047851562	10.7963285446167
1.0	5240000.0	5250000.0	144.0	135.16241455078125	11.061792373657227
1.0	5280000.0	5290000.0	119.0	132.38270568847656	10.610748291015625
1.0	5370000.0	5380000.0	116.0	120.43214416503906	7.8705153465271
1.0	5380000.0	5390000.0	112.0	130.16543579101562	10.409039497375488
1.0	5510000.0	5520000.0	108.0	106.25390625	6.043404579162598
1.0	5530000.0	5540000.0	128.0	108.69677734375	7.174947261810303
1.0	5550000.0	5560000.0	83.0	111.35953521728516	8.553839683532715
1.0	5710000.0	5720000.0	81.0	97.95037078857422	5.4527201652526855
1.0	5790000.0	5800000.0	82.0	85.57857513427734	3.2575149536132812
1.0	5850000.0	5860000.0	91.0	84.64132690429688	3.4393513202667236
1.0	5940000.0	5950000.0	47.0	43.9091682434082	0.5815150737762451
1.0	6010000.0	6020000.0	48.0	39.805702209472656	0.6747003793716431
1.0	6040000.0	6050000.0	39.0	41.70327377319336	0.6327925324440002
1.0	6070000.0	6080000.0	62.0	49.97797393798828	0.5334458947181702
1.0	6100000.0	6110000.0	61.0	59.84429168701172	0.8090044856071472
1.0	6130000.0	6140000.0	70.0	56.7585563659668	0.673948347568512
1.0	6160000.0	6170000.0	64.0	57.12932205200195	0.6887114644050598
1.0	6170000.0	6180000.0	71.0	68.07743072509766	1.4977871179580688
1.0	6300000.0	6310000.0	41.0	41.51483154296875	0.6370662450790405
1.0	6330000.0	6340000.0	26.0	34.092308044433594	0.8538823127746582
1.0	6350000.0	6360000.0	36.0	35.13087844848633	0.8143652081489563
1.0	6360000.0	6370000.0	30.0	31.083847045898438	0.9950389862060547
1.0	6510000.0	6520000.0	42.0	45.787818908691406	0.5567931532859802
1.0	6530000.0	6540000.0	40.0	37.26544952392578	0.750300943851471
1.0	6550000.0	6560000.0	34.0	35.81290817260742	0.7939336895942688
1.0	6570000.0	6580000.0	50.0	50.67094421386719	0.5351723432540894
1.0	6590000.0	6600000.0	29.0	37.76593780517578	0.7319284677505493
1.0	6730000.0	6740000.0	34.0	41.46717071533203	0.6396252512931824
1.0	6810000.0	6820000.0	75.0	64.54712677001953	1.1666429042816162
1.0	6840000.0	6850000.0	49.0	47.485111236572266	0.532356858253479
1.0	6900000.0	6910000.0	50.0	45.70878219604492	0.558040201663971
1.0	6920000.0	6930000.0	40.0	49.228607177734375	0.529586672782898
1.0	6970000.0	6980000.0	54.0	55.36035919189453	0.6239460110664368
1.0	6980000.0	6990000.0	62.0	62.270179748535156	0.958519458770752
1.0	7030000.0	7040000.0	80.0	69.36968994140625	1.5157043933868408
1.0	7070000.0	7080000.0	59.0	70.88590240478516	1.6447416543960571
1.0	7090000.0	7100000.0	78.0	80.13520050048828	2.8909881114959717
1.0	7120000.0	7130000.0	80.0	76.21098327636719	2.403254270553589
1.0	7190000.0	7200000.0	63.0	74.65788269042969	2.024252414703369
1.0	7240000.0	7250000.0	63.0	78.30707550048828	2.6751773357391357
1.0	7260000.0	7270000.0	59.0	78.67520141601562	2.7058897018432617
1.0	7270000.0	7280000.0	88.0	73.9171142578125	2.1323750019073486
1.0	7310000.0	7320000.0	56.0	69.74786376953125	1.6449331045150757
1.0	7340000.0	7350000.0	66.0	68.03192138671875	1.4532371759414673
1.0	7370000.0	7380000.0	86.0	67.16874694824219	1.3590748310089111
1.0	7380000.0	7390000.0	67.0	71.53858947753906	1.8364393711090088
1.0	7500000.0	7510000.0	65.0	60.817039489746094	0.8809590339660645
1.0	7560000.0	7570000.0	53.0	57.313682556152344	0.6930168867111206
1.0	7590000.0	7600000.0	61.0	59.52734375	0.8028515577316284
1.0	7600000.0	7610000.0	56.0	62.8839225769043	1.0318169593811035
1.0	7650000.0	7660000.0	58.0	55.0206184387207	0.6130475997924805
1.0	7700000.0	7710000.0	45.0	53.87565994262695	0.5814275145530701
1.0	7710000.0	7720000.0	45.0	61.46381759643555	0.9260791540145874
1.0	7810000.0	7820000.0	47.0	52.85963821411133	0.5629997253417969
1.0	7860000.0	7870000.0	46.0	47.90510177612305	0.5334285497665405
1.0	7870000.0	7880000.0	55.0	51.11507034301758	0.5407059788703918
1.0	7910000.0	7920000.0	61.0	60.42079544067383	0.8574097752571106
1.0	7940000.0	7950000.0	56.0	61.4575080871582	0.9246854782104492
1.0	8000000.0	8010000.0	44.0	60.11369705200195	0.8392661809921265
1.0	8110000.0	8120000.0	55.0	56.455047607421875	0.6618537902832031
1.0	8140000.0	8150000.0	57.0	56.20647430419922	0.6508392095565796
1.0	8180000.0	8190000.0	57.0	58.803932189941406	0.7654552459716797
1.0	8230000.0	8240000.0	46.0	57.49555587768555	0.7016513347625732
1.0	8250000.0	8260000.0	63.0	54.25439453125	0.5924757719039917
1.0	8260000.0	8270000.0	44.0	51.15113067626953	0.5390725135803223
1.0	8400000.0	8410000.0	42.0	46.05788803100586	0.5534332990646362
1.0	8510000.0	8520000.0	63.0	45.31926345825195	0.5642133951187134
1.0	8520000.0	8530000.0	53.0	47.6094856262207	0.5341469645500183
1.0	8540000.0	8550000.0	52.0	49.563011169433594	0.5298169851303101
1.0	8620000.0	8630000.0	55.0	48.0472297668457	0.535352885723114
1.0	8690000.0	8700000.0	47.0	48.104888916015625	0.5359391570091248
1.0	8710000.0	8720000.0	40.0	46.23761749267578	0.5478174090385437
1.0	8770000.0	8780000.0	56.0	52.66654586791992	0.5596990585327148
1.0	8790000.0	8800000.0	52.0	52.531028747558594	0.5569671392440796
1.0	8810000.0	8820000.0	41.0	54.13246536254883	0.5900189876556396
1.0	8900000.0	8910000.0	39.0	55.14452362060547	0.6179205179214478
1.0	8920000.0	8930000.0	33.0	42.856224060058594	0.6055980324745178
1.0	8930000.0	8940000.0	41.0	44.87145233154297	0.5702118277549744
1.0	9020000.0	9030000.0	63.0	61.57627487182617	0.9332841634750366
1.0	9070000.0	9080000.0	52.0	57.284423828125	0.6942410469055176
1.0	9210000.0	9220000.0	41.0	42.652992248535156	0.6100475788116455
1.0	9260000.0	9270000.0	67.0	54.42493438720703	0.5975068807601929
1.0	9320000.0	9330000.0	39.0	36.50127029418945	0.7665804624557495
1.0	9430000.0	9440000.0	56.0	49.74163055419922	0.5310676693916321
1.0	9460000.0	9470000.0	44.0	56.14336013793945	0.6482330560684204
1.0	9470000.0	9480000.0	49.0	51.555633544921875	0.5444751977920532
1.0	9490000.0	9500000.0	52.0	51.37468719482422	0.541875958442688
1.0	9520000.0	9530000.0	54.0	60.1126594543457	0.8391526937484741
1.0	9620000.0	9630000.0	42.0	44.33125305175781	0.576938807964325
1.0	9640000.0	9650000.0	31.0	42.51668930053711	0.6135929822921753
1.0	9700000.0	9710000.0	47.0	57.15916061401367	0.6892008781433105
1.0	9860000.0	9870000.0	38.0	39.476985931396484	0.6854152679443359
1.0	10050000.0	10060000.0	47.0	58.36864471435547	0.7428498268127441
1.0	10130000.0	10140000.0	37.0	42.691322326660156	0.6115081906318665
1.0	10210000.0	10220000.0	48.0	41.711917877197266	0.6322016716003418
1.0	10320000.0	10330000.0	44.0	43.15970993041992	0.6012212634086609
1.0	10470000.0	10480000.0	40.0	38.765342712402344	0.7022190093994141
1.0	10510000.0	10520000.0	42.0	43.09297180175781	0.6006312370300293
1.0	10540000.0	10550000.0	34.0	42.623130798339844	0.6117454767227173
1.0	10580000.0	10590000.0	41.0	44.847103118896484	0.5719730854034424
1.0	10610000.0	10620000.0	59.0	42.61412811279297	0.6165509819984436
1.0	10630000.0	10640000.0	40.0	48.057437896728516	0.5350490808486938
1.0	10640000.0	10650000.0	30.0	48.28570556640625	0.5368974804878235
1.0	10700000.0	10710000.0	35.0	32.468109130859375	0.9251063466072083
1.0	10740000.0	10750000.0	28.0	35.724998474121094	0.7950509786605835
1.0	10820000.0	10830000.0	21.0	40.32680892944336	0.6657589673995972
1.0	10880000.0	10890000.0	51.0	51.347496032714844	0.5428000688552856
1.0	10980000.0	10990000.0	56.0	68.72596740722656	1.5627542734146118
1.0	11030000.0	11040000.0	50.0	55.95831298828125	0.6426934003829956
1.0	11150000.0	11160000.0	48.0	37.550506591796875	0.737074613571167
1.0	11180000.0	11190000.0	35.0	35.80195617675781	0.7924588322639465
1.0	11190000.0	11200000.0	36.0	36.59482955932617	0.7674288749694824
1.0	11420000.0	11430000.0	60.0	66.50533294677734	1.344975471496582
1.0	11530000.0	11540000.0	62.0	73.45955657958984	2.07734751701355
1.0	11620000.0	11630000.0	79.0	70.87876892089844	1.7903831005096436
1.0	11660000.0	11670000.0	58.0	71.45003509521484	1.8531780242919922
1.0	11690000.0	11700000.0	65.0	70.86043548583984	1.7881336212158203
1.0	11700000.0	11710000.0	57.0	57.9460563659668	0.7245824933052063
1.0	11740000.0	11750000.0	57.0	52.46443557739258	0.5561659336090088
1.0	11760000.0	11770000.0	59.0	52.67125701904297	0.559274435043335
1.0	11770000.0	11780000.0	65.0	61.487518310546875	0.9267778396606445
1.0	11880000.0	11890000.0	40.0	38.66938400268555	0.7055444717407227
1.0	11920000.0	11930000.0	61.0	63.972862243652344	1.1190568208694458
1.0	11940000.0	11950000.0	58.0	51.68792724609375	0.5445607304573059
1.0	11950000.0	11960000.0	48.0	60.181396484375	0.8411523103713989
1.0	11960000.0	11970000.0	59.0	59.8151741027832	0.8217229843139648
1.0	12000000.0	12010000.0	35.0	44.28540802001953	0.5782682299613953
1.0	12030000.0	12040000.0	46.0	39.419189453125	0.6874808073043823
1.0	12110000.0	12120000.0	53.0	56.84260940551758	0.675827145576477
1.0	12130000.0	12140000.0	59.0	58.6476936340332	0.7554994821548462
1.0	12170000.0	12180000.0	56.0	54.22517013549805	0.5899644494056702
1.0	12230000.0	12240000.0	37.0	47.16124725341797	0.5377342700958252
1.0	12390000.0	12400000.0	36.0	42.38326644897461	0.622096598148346
1.0	12430000.0	12440000.0	46.0	42.306236267089844	0.6181274056434631
1.0	12450000.0	12460000.0	31.0	44.12489700317383	0.5807135701179504
1.0	12550000.0	12560000.0	49.0	44.113555908203125	0.579021692276001
1.0	12590000.0	12600000.0	62.0	54.25752639770508	0.5925508737564087
1.0	12680000.0	12690000.0	42.0	53.87650680541992	0.5822426080703735
1.0	12690000.0	12700000.0	37.0	63.7329216003418	1.0994150638580322
1.0	12740000.0	12750000.0	46.0	66.52593994140625	1.347296118736267
1.0	12760000.0	12770000.0	55.0	69.8510971069336	1.681066870689392
1.0	12860000.0	12870000.0	56.0	67.32310485839844	1.4246461391448975
1.0	13780000.0	13790000.0	90.0	73.19651794433594	2.0468029975891113
1.0	13820000.0	13830000.0	85.0	81.85223388671875	3.1358532905578613
1.0	14000000.0	14010000.0	105.0	95.34577178955078	4.902214050292969
1.0	14020000.0	14030000.0	97.0	75.05513000488281	2.2668793201446533
1.0	14060000.0	14070000.0	59.0	56.7735595703125	0.6719070672988892
1.0	14110000.0	14120000.0	48.0	47.68444061279297	0.5348342657089233
1.0	14190000.0	14200000.0	59.0	71.11354064941406	1.7989466190338135
1.0	14200000.0	14210000.0	82.0	79.19358825683594	2.7711033821105957
1.0	14220000.0	14230000.0	55.0	70.1225814819336	1.6863332986831665
1.0	14250000.0	14260000.0	82.0	79.41268920898438	2.799368381500244
1.0	14280000.0	14290000.0	68.0	78.86187744140625	2.729142665863037
1.0	14310000.0	14320000.0	82.0	86.344482421875	3.657522201538086
1.0	14370000.0	14380000.0	75.0	85.25202178955078	2.86665678024292
1.0	14410000.0	14420000.0	85.0	97.35890197753906	5.230481147766113
1.0	14510000.0	14520000.0	96.0	98.37928009033203	5.356778144836426
1.0	14570000.0	14580000.0	106.0	97.2658462524414	4.574751853942871
1.0	14600000.0	14610000.0	76.0	92.85267639160156	3.8444457054138184
1.0	14700000.0	14710000.0	83.0	93.12899780273438	3.9305927753448486
1.0	14720000.0	14730000.0	93.0	98.73277282714844	4.924572467803955
1.0	14770000.0	14780000.0	109.0	95.51690673828125	4.473424434661865
1.0	14820000.0	14830000.0	99.0	98.45570373535156	4.748037815093994
1.0	14840000.0	14850000.0	87.0	99.75630950927734	5.097219467163086
1.0	14880000.0	14890000.0	99.0	99.18266296386719	5.300601959228516
1.0	15050000.0	15060000.0	76.0	73.7254867553711	1.9512516260147095
1.0	15090000.0	15100000.0	70.0	73.52890014648438	1.8009014129638672
1.0	15180000.0	15190000.0	80.0	68.04297637939453	1.4521422386169434
1.0	15230000.0	15240000.0	62.0	56.198020935058594	0.6524658203125
1.0	15320000.0	15330000.0	56.0	47.2799072265625	0.536981463432312
1.0	15330000.0	15340000.0	60.0	51.52656936645508	0.5423839688301086
1.0	15350000.0	15360000.0	49.0	45.25758743286133	0.5603007078170776
1.0	15400000.0	15410000.0	39.0	48.679542541503906	0.5338331460952759
1.0	15430000.0	15440000.0	61.0	52.09593963623047	0.5508871078491211
1.0	15440000.0	15450000.0	48.0	50.91907501220703	0.5405221581459045
1.0	15450000.0	15460000.0	51.0	52.25981903076172	0.5520782470703125
1.0	15490000.0	15500000.0	45.0	51.143104553222656	0.538934051990509
1.0	15520000.0	15530000.0	53.0	46.90142822265625	0.5406564474105835
1.0	15530000.0	15540000.0	40.0	47.29061508178711	0.5358330607414246
1.0	15540000.0	15550000.0	53.0	45.397499084472656	0.5613864660263062
1.0	15630000.0	15640000.0	39.0	51.65607452392578	0.5454772710800171
1.0	15640000.0	15650000.0	60.0	58.08982467651367	0.7291803359985352
1.0	15650000.0	15660000.0	40.0	46.984619140625	0.5417213439941406
1.0	15660000.0	15670000.0	47.0	51.20966720581055	0.5417917370796204
1.0	15680000.0	15690000.0	49.0	53.19342041015625	0.5707110166549683
1.0	15690000.0	15700000.0	53.0	51.606422424316406	0.5460876226425171
1.0	15700000.0	15710000.0	51.0	54.540252685546875	0.6000591516494751
1.0	15710000.0	15720000.0	46.0	49.95227813720703	0.5330327153205872
1.0	15750000.0	15760000.0	27.0	38.225257873535156	0.7175254821777344
1.0	15770000.0	15780000.0	52.0	52.318931579589844	0.5539678335189819
1.0	15850000.0	15860000.0	40.0	46.14109420776367	0.5523636937141418
1.0	15910000.0	15920000.0	47.0	50.136085510253906	0.5355249643325806
1.0	15990000.0	16000000.0	24.0	45.095367431640625	0.5672098398208618
1.0	16040000.0	16050000.0	31.0	36.039085388183594	0.7854205369949341
1.0	16070000.0	16080000.0	46.0	47.76895523071289	0.5335672497749329
1.0	16080000.0	16090000.0	23.0	40.011566162109375	0.6730860471725464
1.0	16170000.0	16180000.0	55.0	45.122520446777344	0.5638002157211304
1.0	16200000.0	16210000.0	47.0	41.95973587036133	0.6282976865768433
1.0	16260000.0	16270000.0	44.0	35.660240173339844	0.7955881953239441
1.0	16290000.0	16300000.0	36.0	40.70299530029297	0.6578578948974609
1.0	16300000.0	16310000.0	48.0	55.017066955566406	0.6125757098197937
1.0	16350000.0	16360000.0	47.0	50.6080322265625	0.5368243455886841
1.0	16460000.0	16470000.0	38.0	35.777198791503906	0.794664204120636
1.0	16470000.0	16480000.0	37.0	37.638465881347656	0.7357056736946106
1.0	16510000.0	16520000.0	51.0	45.35255813598633	0.560443103313446
1.0	16540000.0	16550000.0	45.0	47.40422439575195	0.5362398028373718
1.0	16550000.0	16560000.0	33.0	40.48804473876953	0.6616158485412598
1.0	16580000.0	16590000.0	44.0	40.01325225830078	0.6762558221817017
1.0	16590000.0	16600000.0	52.0	42.07501220703125	0.625767707824707
1.0	16690000.0	16700000.0	45.0	44.64939880371094	0.5730425715446472
1.0	16760000.0	16770000.0	41.0	51.936973571777344	0.5495677590370178
1.0	17020000.0	17030000.0	79.0	52.92644500732422	0.5656000375747681
1.0	17480000.0	17490000.0	56.0	62.357208251953125	0.9903801083564758
1.0	17490000.0	17500000.0	55.0	61.58479690551758	0.9334513545036316
1.0	17500000.0	17510000.0	60.0	67.66859436035156	1.4587247371673584
1.0	17560000.0	17570000.0	45.0	50.696067810058594	0.5386821627616882
1.0	17720000.0	17730000.0	49.0	62.006080627441406	0.9651535153388977
1.0	17830000.0	17840000.0	50.0	56.969970703125	0.6817477941513062
1.0	17900000.0	17910000.0	38.0	40.976932525634766	0.6476472616195679
1.0	17970000.0	17980000.0	29.0	38.848106384277344	0.701913595199585
1.0	18050000.0	18060000.0	44.0	64.61882019042969	1.1733518838882446
1.0	18070000.0	18080000.0	61.0	65.39049530029297	1.2427070140838623
1.0	18120000.0	18130000.0	66.0	67.6908187866211	1.4611448049545288
1.0	18140000.0	18150000.0	68.0	74.37590789794922	2.1844160556793213
1.0	18170000.0	18180000.0	64.0	71.62943267822266	1.8725506067276
1.0	18180000.0	18190000.0	55.0	72.8585433959961	2.010313034057617
1.0	18230000.0	18240000.0	67.0	73.89070129394531	2.1287078857421875
1.0	18370000.0	18380000.0	84.0	76.95181274414062	2.4720921516418457
1.0	18430000.0	18440000.0	57.0	72.85487365722656	2.011028289794922
1.0	18440000.0	18450000.0	79.0	81.1285171508789	3.039102554321289
1.0	18490000.0	18500000.0	68.0	82.30272674560547	2.814229726791382
1.0	18520000.0	18530000.0	84.0	81.42525482177734	3.057755947113037
1.0	18610000.0	18620000.0	62.0	80.25930786132812	2.8468470573425293
1.0	18620000.0	18630000.0	82.0	77.04460144042969	2.4461958408355713
1.0	18670000.0	18680000.0	76.0	74.51591491699219	2.205538272857666
1.0	18730000.0	18740000.0	65.0	74.75898742675781	2.137608528137207
1.0	18780000.0	18790000.0	71.0	72.90906524658203	2.016993522644043
1.0	18810000.0	18820000.0	53.0	65.0683822631836	1.2141330242156982
1.0	18870000.0	18880000.0	53.0	68.3939437866211	1.5287551879882812
1.0	18940000.0	18950000.0	77.0	76.64749908447266	2.4585511684417725
1.0	19000000.0	19010000.0	70.0	65.96954345703125	1.2954485416412354
1.0	19060000.0	19070000.0	50.0	68.3780746459961	1.529056191444397
1.0	19070000.0	19080000.0	68.0	68.19197845458984	1.5101274251937866
1.0	19090000.0	19100000.0	63.0	73.10478210449219	2.038353681564331
1.0	19210000.0	19220000.0	27.0	46.06395721435547	0.552283763885498
1.0	19220000.0	19230000.0	51.0	48.74717712402344	0.5329333543777466
1.0	19270000.0	19280000.0	37.0	41.41151809692383	0.6380356550216675
1.0	19280000.0	19290000.0	34.0	46.39440155029297	0.5485624670982361
1.0	19290000.0	19300000.0	58.0	56.713714599609375	0.6696873903274536
1.0	19320000.0	19330000.0	51.0	54.37587356567383	0.5959543585777283
1.0	19390000.0	19400000.0	36.0	41.148109436035156	0.6459997892379761
1.0	19400000.0	19410000.0	34.0	36.32681655883789	0.7744432687759399
1.0	19430000.0	19440000.0	34.0	35.50664520263672	0.8030577898025513
1.0	19490000.0	19500000.0	35.0	38.195030212402344	0.7198502421379089
1.0	19560000.0	19570000.0	32.0	35.04279327392578	0.8180508613586426
1.0	19660000.0	19670000.0	36.0	36.423797607421875	0.7727985382080078
1.0	19790000.0	19800000.0	31.0	40.672035217285156	0.6586804389953613
1.0	19840000.0	19850000.0	47.0	59.66539764404297	0.8113971948623657
1.0	19890000.0	19900000.0	58.0	60.4837532043457	0.8602784276008606
1.0	19910000.0	19920000.0	42.0	60.07757568359375	0.8348764181137085
1.0	19930000.0	19940000.0	36.0	43.96165466308594	0.5860899686813354
1.0	20020000.0	20030000.0	30.0	36.72214126586914	0.7616475820541382
1.0	20050000.0	20060000.0	27.0	37.31938552856445	0.7432044744491577
1.0	20070000.0	20080000.0	28.0	37.49065399169922	0.7398597598075867
1.0	20080000.0	20090000.0	28.0	42.57094955444336	0.616653323173523
1.0	20090000.0	20100000.0	42.0	37.96867752075195	0.72447270154953
1.0	20230000.0	20240000.0	42.0	40.320858001708984	0.6628607511520386
1.0	20260000.0	20270000.0	50.0	63.993621826171875	1.1204726696014404
1.0	20300000.0	20310000.0	48.0	51.209861755371094	0.5419262647628784
1.0	20340000.0	20350000.0	61.0	76.99075317382812	2.4993209838867188
1.0	20380000.0	20390000.0	42.0	63.458335876464844	1.0771921873092651
1.0	20410000.0	20420000.0	60.0	63.492584228515625	1.0789538621902466
1.0	20500000.0	20510000.0	46.0	57.75177001953125	0.7143781781196594
1.0	20510000.0	20520000.0	36.0	51.20988845825195	0.5402562022209167
1.0	20600000.0	20610000.0	61.0	58.94776153564453	0.772013783454895
1.0	20710000.0	20720000.0	51.0	64.44744110107422	1.1520651578903198
1.0	20870000.0	20880000.0	69.0	67.61213684082031	1.4526771306991577
1.0	20900000.0	20910000.0	55.0	61.99663162231445	0.9626970291137695
1.0	20930000.0	20940000.0	46.0	58.57255935668945	0.752753734588623
1.0	20940000.0	20950000.0	49.0	60.04279708862305	0.8344320058822632
1.0	20970000.0	20980000.0	34.0	39.143348693847656	0.6948899030685425
1.0	21160000.0	21170000.0	39.0	44.627227783203125	0.5724719762802124
1.0	21170000.0	21180000.0	41.0	42.75944900512695	0.6097756624221802
1.0	21280000.0	21290000.0	40.0	46.712554931640625	0.5443934202194214
1.0	21290000.0	21300000.0	48.0	44.444915771484375	0.5769971609115601
1.0	21390000.0	21400000.0	46.0	47.293190002441406	0.5372598171234131
1.0	21400000.0	21410000.0	47.0	44.82986068725586	0.5710974931716919
1.0	21570000.0	21580000.0	41.0	39.37489700317383	0.6886280179023743
1.0	21640000.0	21650000.0	41.0	45.043479919433594	0.5657413601875305
1.0	21650000.0	21660000.0	36.0	41.5982551574707	0.6338852643966675
1.0	21700000.0	21710000.0	70.0	58.84672927856445	0.7656046748161316
1.0	21810000.0	21820000.0	35.0	44.56965637207031	0.5733913779258728
1.0	21910000.0	21920000.0	45.0	46.73340606689453	0.5445248484611511
1.0	21960000.0	21970000.0	34.0	46.82305145263672	0.5424268841743469
1.0	21970000.0	21980000.0	43.0	44.011741638183594	0.5855940580368042
1.0	22130000.0	22140000.0	50.0	58.006996154785156	0.7258954048156738
1.0	22140000.0	22150000.0	41.0	41.751834869384766	0.6313363313674927
1.0	22160000.0	22170000.0	34.0	35.8671989440918	0.7909619212150574
1.0	22170000.0	22180000.0	33.0	35.63056182861328	0.799977719783783
1.0	22460000.0	22470000.0	30.0	39.559593200683594	0.6792407631874084
1.0	22510000.0	22520000.0	39.0	57.21211624145508	0.6902715563774109
1.0	22520000.0	22530000.0	53.0	64.87394714355469	1.197125792503357
1.0	22530000.0	22540000.0	64.0	55.559898376464844	0.6283919811248779
1.0	22580000.0	22590000.0	47.0	49.01189422607422	0.5312806367874146
1.0	22680000.0	22690000.0	56.0	67.56358337402344	1.447271704673767
1.0	22760000.0	22770000.0	62.0	70.49824523925781	1.7477271556854248
1.0	22860000.0	22870000.0	40.0	47.91084671020508	0.5322554707527161
1.0	23030000.0	23040000.0	46.0	45.81220626831055	0.5564319491386414
1.0	23050000.0	23060000.0	42.0	44.567039489746094	0.5739878416061401
1.0	23100000.0	23110000.0	46.0	42.62268829345703	0.6110258102416992
1.0	23210000.0	23220000.0	39.0	42.194984436035156	0.6215493083000183
1.0	23250000.0	23260000.0	55.0	63.95782470703125	1.115214228630066
1.0	23330000.0	23340000.0	47.0	62.61072540283203	1.0082576274871826
1.0	23410000.0	23420000.0	31.0	37.846168518066406	0.7264308929443359
1.0	23420000.0	23430000.0	45.0	44.28742599487305	0.5783001184463501
1.0	23430000.0	23440000.0	33.0	41.12687683105469	0.6474432349205017
1.0	23500000.0	23510000.0	46.0	52.25208282470703	0.5540931224822998
1.0	23510000.0	23520000.0	43.0	54.394065856933594	0.5947157740592957
1.0	23530000.0	23540000.0	45.0	56.124366760253906	0.6485562324523926
1.0	23590000.0	23600000.0	60.0	62.0667724609375	0.9687002301216125
1.0	23670000.0	23680000.0	69.0	54.21837615966797	0.5897595882415771
1.0	23700000.0	23710000.0	37.0	45.518096923828125	0.5559820532798767
1.0	23820000.0	23830000.0	40.0	54.94927978515625	0.6109598875045776
1.0	23870000.0	23880000.0	56.0	50.29612731933594	0.5364669561386108
1.0	24020000.0	24030000.0	39.0	40.227027893066406	0.6647477149963379
1.0	24080000.0	24090000.0	33.0	37.29949951171875	0.7455558180809021
1.0	24170000.0	24180000.0	34.0	35.923702239990234	0.7919163703918457
1.0	24240000.0	24250000.0	46.0	44.13259506225586	0.5849291682243347
1.0	24290000.0	24300000.0	0.0	36.3664665222168	0.7765501141548157
1.0	24320000.0	24330000.0	0.0	37.177513122558594	0.7485578656196594
1.0	24340000.0	24350000.0	0.0	37.55246353149414	0.7370920181274414
1.0	24380000.0	24390000.0	36.0	41.297428131103516	0.6445487141609192
1.0	24410000.0	24420000.0	40.0	45.09899139404297	0.566752552986145
1.0	24540000.0	24550000.0	59.0	54.29502487182617	0.5936700701713562
1.0	24620000.0	24630000.0	46.0	52.778228759765625	0.5636469721794128
1.0	24780000.0	24790000.0	30.0	36.25627136230469	0.778999924659729
1.0	24790000.0	24800000.0	36.0	37.19847106933594	0.7478252053260803
1.0	24940000.0	24950000.0	52.0	62.59888458251953	1.009579062461853
1.0	24990000.0	25000000.0	39.0	44.661720275878906	0.5726262331008911
1.0	25090000.0	25100000.0	55.0	53.04656219482422	0.5681617856025696
1.0	25160000.0	25170000.0	42.0	47.088687896728516	0.5374597311019897
1.0	25170000.0	25180000.0	45.0	54.28984451293945	0.5930987000465393
1.0	25180000.0	25190000.0	44.0	58.0257682800293	0.7253738641738892
1.0	25190000.0	25200000.0	40.0	56.514251708984375	0.6663119196891785
1.0	25210000.0	25220000.0	57.0	60.65616989135742	0.8717619180679321
1.0	25370000.0	25380000.0	54.0	62.85932159423828	1.0290130376815796
1.0	25410000.0	25420000.0	61.0	61.749717712402344	0.9433859586715698
1.0	25430000.0	25440000.0	47.0	63.22114181518555	1.0587297677993774
1.0	25460000.0	25470000.0	43.0	61.352027893066406	0.9195787310600281
1.0	25530000.0	25540000.0	59.0	56.4229850769043	0.6614786982536316
1.0	25550000.0	25560000.0	57.0	40.25049591064453	0.6649897694587708
1.0	25570000.0	25580000.0	66.0	46.439735412597656	0.5483070015907288
1.0	25580000.0	25590000.0	32.0	42.5740852355957	0.615143895149231
1.0	26020000.0	26030000.0	55.0	53.2296028137207	0.5713716745376587
1.0	26050000.0	26060000.0	49.0	46.80678176879883	0.5411936044692993
1.0	26090000.0	26100000.0	38.0	41.723873138427734	0.6302181482315063
1.0	26110000.0	26120000.0	60.0	46.78314208984375	0.5421832799911499
1.0	26130000.0	26140000.0	33.0	35.91779708862305	0.7871476411819458
1.0	26170000.0	26180000.0	47.0	55.4096565246582	0.625447154045105
1.0	26290000.0	26300000.0	33.0	42.615562438964844	0.6159371137619019
1.0	26330000.0	26340000.0	49.0	56.70869827270508	0.6708492636680603
1.0	26470000.0	26480000.0	91.0	62.967506408691406	1.0380165576934814
1.0	26490000.0	26500000.0	43.0	47.214534759521484	0.5362446308135986
1.0	26600000.0	26610000.0	39.0	40.0141487121582	0.6752293705940247
1.0	26820000.0	26830000.0	41.0	49.88294982910156	0.532670259475708
1.0	26850000.0	26860000.0	34.0	47.457550048828125	0.5349806547164917
1.0	27020000.0	27030000.0	32.0	47.48780059814453	0.5313189625740051
1.0	27030000.0	27040000.0	37.0	45.211204528808594	0.5623420476913452
1.0	27040000.0	27050000.0	41.0	47.407623291015625	0.5353496670722961
1.0	27070000.0	27080000.0	30.0	40.61272430419922	0.6592720150947571
1.0	27110000.0	27120000.0	41.0	41.76169967651367	0.6337220668792725
1.0	27200000.0	27210000.0	38.0	36.8681526184082	0.7584424018859863
1.0	27210000.0	27220000.0	32.0	35.04115676879883	0.8143835067749023
1.0	27260000.0	27270000.0	39.0	37.03948974609375	0.7550421953201294
1.0	27370000.0	27380000.0	42.0	50.65291976928711	0.5344839096069336
1.0	27410000.0	27420000.0	42.0	52.83512496948242	0.5635746121406555
1.0	27480000.0	27490000.0	38.0	47.42336654663086	0.5337743759155273
1.0	27630000.0	27640000.0	52.0	40.34674072265625	0.6666351556777954
1.0	27640000.0	27650000.0	43.0	54.41945266723633	0.5952375531196594
1.0	27690000.0	27700000.0	46.0	38.55402374267578	0.7070282101631165
1.0	27890000.0	27900000.0	34.0	37.49348831176758	0.7380306720733643
1.0	28080000.0	28090000.0	49.0	41.121009826660156	0.6461971998214722
1.0	28130000.0	28140000.0	48.0	42.89196014404297	0.6076010465621948
1.0	28140000.0	28150000.0	27.0	41.27299880981445	0.6432807445526123
1.0	28150000.0	28160000.0	38.0	42.97565460205078	0.6054831147193909
1.0	28170000.0	28180000.0	31.0	34.422157287597656	0.8402182459831238
1.0	28190000.0	28200000.0	53.0	47.573944091796875	0.5346857905387878
1.0	28250000.0	28260000.0	52.0	55.196067810058594	0.6178542375564575
1.0	28270000.0	28280000.0	27.0	40.25897979736328	0.6662640571594238
1.0	28280000.0	28290000.0	44.0	36.61996078491211	0.7669631242752075
1.0	28310000.0	28320000.0	28.0	39.752891540527344	0.6791564226150513
1.0	28320000.0	28330000.0	38.0	38.80757141113281	0.7024651765823364
1.0	28330000.0	28340000.0	41.0	40.981422424316406	0.6498057246208191
1.0	28370000.0	28380000.0	41.0	43.5636100769043	0.5936936140060425
1.0	28390000.0	28400000.0	44.0	45.377525329589844	0.5590978860855103
1.0	28410000.0	28420000.0	41.0	49.1444091796875	0.5314884781837463
1.0	28430000.0	28440000.0	59.0	56.41217803955078	0.659591555595398
1.0	28450000.0	28460000.0	63.0	61.624717712402344	0.9361258745193481
1.0	28500000.0	28510000.0	41.0	51.81249237060547	0.5485192537307739
1.0	28520000.0	28530000.0	39.0	37.709659576416016	0.7325334548950195
1.0	28580000.0	28590000.0	58.0	50.567134857177734	0.5358104109764099
1.0	28660000.0	28670000.0	39.0	47.10429000854492	0.5402128100395203
1.0	28740000.0	28750000.0	33.0	45.9615364074707	0.552910327911377
1.0	28750000.0	28760000.0	31.0	44.30894470214844	0.5763109922409058
1.0	28760000.0	28770000.0	41.0	45.608131408691406	0.5593376159667969
1.0	28780000.0	28790000.0	41.0	43.07331848144531	0.6053994297981262
1.0	28890000.0	28900000.0	37.0	38.84115219116211	0.7019573450088501
1.0	28900000.0	28910000.0	43.0	39.60625457763672	0.6810175776481628
1.0	28920000.0	28930000.0	39.0	43.18061447143555	0.6013980507850647
1.0	28930000.0	28940000.0	39.0	38.702606201171875	0.7032674551010132
1.0	29060000.0	29070000.0	48.0	47.402137756347656	0.533848762512207
1.0	29110000.0	29120000.0	34.0	58.84101486206055	0.7645904421806335
1.0	29220000.0	29230000.0	41.0	38.194175720214844	0.7218719124794006
1.0	29270000.0	29280000.0	48.0	50.44072723388672	0.5374771356582642
1.0	29280000.0	29290000.0	35.0	51.19915771484375	0.5415105223655701
1.0	29290000.0	29300000.0	29.0	50.05472183227539	0.5339896082878113
1.0	29300000.0	29310000.0	42.0	50.25625991821289	0.5318490266799927
1.0	29370000.0	29380000.0	47.0	47.055419921875	0.5387700796127319
1.0	29400000.0	29410000.0	49.0	49.57058334350586	0.5315731167793274
1.0	29410000.0	29420000.0	47.0	49.92338180541992	0.5330200791358948
1.0	29470000.0	29480000.0	40.0	39.75579071044922	0.6798745393753052
1.0	29490000.0	29500000.0	51.0	43.224491119384766	0.6020184755325317
1.0	29560000.0	29570000.0	34.0	49.24313735961914	0.5324853658676147
1.0	29650000.0	29660000.0	45.0	49.30782699584961	0.5292888879776001
1.0	29670000.0	29680000.0	72.0	66.8236083984375	1.378082513809204
1.0	29710000.0	29720000.0	70.0	67.42485046386719	1.4344302415847778
1.0	29780000.0	29790000.0	64.0	68.10597229003906	1.2867934703826904
1.0	30020000.0	30030000.0	14.0	20.383113861083984	2.158820152282715
1.0	30050000.0	30060000.0	75.0	70.97349548339844	1.8010841608047485
1.0	30090000.0	30100000.0	114.0	75.27899169921875	2.251009464263916
1.0	30110000.0	30120000.0	73.0	80.2355728149414	2.9079086780548096
1.0	30200000.0	30210000.0	94.0	83.8162841796875	3.0955913066864014
1.0	30230000.0	30240000.0	93.0	90.11170196533203	3.79695200920105
1.0	30380000.0	30390000.0	75.0	97.63745880126953	4.602104663848877
1.0	30520000.0	30530000.0	98.0	91.72124481201172	4.4437456130981445
1.0	30560000.0	30570000.0	102.0	86.11251068115234	3.6963908672332764
1.0	30710000.0	30720000.0	94.0	93.84339141845703	4.206278324127197
1.0	30860000.0	30870000.0	84.0	83.74237823486328	3.3545830249786377
1.0	30890000.0	30900000.0	78.0	74.86454772949219	2.182431697845459
1.0	30940000.0	30950000.0	79.0	73.54332733154297	2.086315631866455
1.0	31090000.0	31100000.0	89.0	74.9603500366211	2.254920482635498
1.0	31100000.0	31110000.0	64.0	72.51838684082031	1.973183035850525
1.0	31110000.0	31120000.0	74.0	70.07386016845703	1.7046130895614624
1.0	31170000.0	31180000.0	58.0	58.03114700317383	0.7257002592086792
1.0	31310000.0	31320000.0	51.0	61.095481872558594	0.9017602801322937
1.0	31320000.0	31330000.0	50.0	52.77195358276367	0.561460554599762
1.0	31390000.0	31400000.0	57.0	63.65502166748047	1.0930335521697998
1.0	31400000.0	31410000.0	54.0	44.93962478637695	0.5674735903739929
1.0	31410000.0	31420000.0	51.0	43.811866760253906	0.5861828923225403
1.0	31460000.0	31470000.0	47.0	47.240623474121094	0.5360840559005737
1.0	31480000.0	31490000.0	59.0	50.35002517700195	0.535126805305481
1.0	31670000.0	31680000.0	55.0	59.706207275390625	0.8135927319526672
1.0	31730000.0	31740000.0	40.0	41.05255889892578	0.6491925120353699
1.0	31790000.0	31800000.0	39.0	40.36118698120117	0.6630954146385193
1.0	31820000.0	31830000.0	27.0	40.28080749511719	0.6664708852767944
1.0	32020000.0	32030000.0	58.0	58.9798698425293	0.7717982530593872
1.0	32150000.0	32160000.0	48.0	42.581809997558594	0.6129413843154907
1.0	32230000.0	32240000.0	26.0	47.17927551269531	0.5399122834205627
1.0	32240000.0	32250000.0	50.0	54.04631423950195	0.58820641040802
1.0	32260000.0	32270000.0	47.0	55.63811111450195	0.6328808665275574
1.0	32280000.0	32290000.0	55.0	57.4634895324707	0.6985071301460266
1.0	32300000.0	32310000.0	57.0	55.17920684814453	0.6184244155883789
1.0	32400000.0	32410000.0	48.0	49.37949752807617	0.5306903123855591
1.0	32410000.0	32420000.0	58.0	57.158836364746094	0.6899321675300598
1.0	32430000.0	32440000.0	59.0	65.33577728271484	1.236128568649292
1.0	32450000.0	32460000.0	49.0	58.3774299621582	0.7443989515304565
1.0	32480000.0	32490000.0	56.0	44.87274932861328	0.571459174156189
1.0	32530000.0	32540000.0	60.0	48.256736755371094	0.5352558493614197
1.0	32630000.0	32640000.0	40.0	38.62054443359375	0.7072299718856812
1.0	32660000.0	32670000.0	49.0	40.148284912109375	0.6694272756576538
1.0	32670000.0	32680000.0	28.0	40.487060546875	0.660252571105957
1.0	32780000.0	32790000.0	47.0	41.22484588623047	0.6422469019889832
1.0	32860000.0	32870000.0	41.0	55.70893478393555	0.6339753270149231
1.0	32930000.0	32940000.0	51.0	58.080604553222656	0.7290369272232056
1.0	32970000.0	32980000.0	52.0	65.1970443725586	1.2237553596496582
1.0	32990000.0	33000000.0	61.0	64.12284851074219	1.1337532997131348
1.0	33020000.0	33030000.0	38.0	40.89674758911133	0.6547836065292358
1.0	33040000.0	33050000.0	48.0	48.465370178222656	0.5326513051986694
1.0	33060000.0	33070000.0	45.0	42.80542755126953	0.610451877117157
1.0	33080000.0	33090000.0	43.0	44.295570373535156	0.5758811831474304
1.0	33090000.0	33100000.0	46.0	39.82257843017578	0.6776449680328369
1.0	33240000.0	33250000.0	43.0	37.405052185058594	0.7413078546524048
1.0	33360000.0	33370000.0	36.0	37.925559997558594	0.7280248999595642
1.0	33440000.0	33450000.0	38.0	48.315025329589844	0.5343232154846191
1.0	33590000.0	33600000.0	42.0	46.221981048583984	0.5492404699325562
1.0	33610000.0	33620000.0	28.0	40.356605529785156	0.665579617023468
1.0	33660000.0	33670000.0	76.0	68.17874908447266	1.510107159614563
1.0	33680000.0	33690000.0	47.0	49.47474670410156	0.5314077138900757
1.0	33770000.0	33780000.0	38.0	48.77680587768555	0.5305880904197693
1.0	33800000.0	33810000.0	43.0	43.29853057861328	0.5977702140808105
1.0	33820000.0	33830000.0	27.0	42.35132598876953	0.618355929851532
1.0	33860000.0	33870000.0	61.0	60.04863357543945	0.8355569839477539
1.0	33950000.0	33960000.0	54.0	57.93165969848633	0.7216073274612427
1.0	34030000.0	34040000.0	81.0	80.41658782958984	2.3589978218078613
1.0	34050000.0	34060000.0	97.0	81.16127014160156	2.8308231830596924
1.0	34060000.0	34070000.0	83.0	82.62836456298828	2.9685440063476562
1.0	34160000.0	34170000.0	83.0	92.15394592285156	4.006555557250977
1.0	34200000.0	34210000.0	93.0	88.07688903808594	3.178590774536133
1.0	34350000.0	34360000.0	85.0	85.22850036621094	3.0899767875671387
1.0	34370000.0	34380000.0	92.0	92.62982177734375	4.235484600067139
1.0	34410000.0	34420000.0	78.0	95.39781188964844	4.2762932777404785
1.0	34550000.0	34560000.0	86.0	89.78364562988281	3.39787220954895
1.0	34620000.0	34630000.0	104.0	99.3521499633789	4.8946661949157715
1.0	34720000.0	34730000.0	88.0	96.39338684082031	5.117604732513428
1.0	34740000.0	34750000.0	113.0	115.08857727050781	7.205286502838135
1.0	34780000.0	34790000.0	114.0	114.50108337402344	7.133470058441162
1.0	34860000.0	34870000.0	99.0	102.39022827148438	5.518481254577637
1.0	34890000.0	34900000.0	97.0	97.10491943359375	4.653616905212402
1.0	34930000.0	34940000.0	82.0	96.34577941894531	5.096229553222656
1.0	34960000.0	34970000.0	100.0	97.6805648803711	5.423763275146484
1.0	34990000.0	35000000.0	80.0	88.95765686035156	4.070798873901367
1.0	35000000.0	35010000.0	103.0	94.29056549072266	4.909741401672363
1.0	35010000.0	35020000.0	97.0	92.43012237548828	4.287707328796387
1.0	35040000.0	35050000.0	73.0	86.10517883300781	2.959454298019409
1.0	35060000.0	35070000.0	72.0	78.49117279052734	2.6822609901428223
1.0	35110000.0	35120000.0	65.0	79.55308532714844	2.8175244331359863
1.0	35150000.0	35160000.0	71.0	72.35224151611328	1.9544601440429688
1.0	35280000.0	35290000.0	81.0	67.19456481933594	1.3906128406524658
1.0	35290000.0	35300000.0	53.0	50.1301383972168	0.5325969457626343
1.0	35390000.0	35400000.0	45.0	70.00651550292969	1.697352409362793
1.0	35400000.0	35410000.0	72.0	79.82594299316406	2.850247859954834
1.0	35420000.0	35430000.0	67.0	60.16298294067383	0.8406037092208862
1.0	35450000.0	35460000.0	38.0	50.46592330932617	0.5340926051139832
1.0	35530000.0	35540000.0	96.0	74.08753967285156	2.153332233428955
1.0	35540000.0	35550000.0	41.0	55.924530029296875	0.642559289932251
1.0	35560000.0	35570000.0	43.0	48.19272232055664	0.5325029492378235
1.0	35620000.0	35630000.0	52.0	73.5980224609375	2.0942211151123047
1.0	35670000.0	35680000.0	70.0	66.90115356445312	1.3832927942276
1.0	35760000.0	35770000.0	38.0	46.615211486816406	0.5442630648612976
1.0	35830000.0	35840000.0	57.0	47.58538055419922	0.5357924699783325
1.0	35970000.0	35980000.0	48.0	47.45881271362305	0.5329946279525757
1.0	35990000.0	36000000.0	54.0	48.31406784057617	0.5309196710586548
1.0	36050000.0	36060000.0	49.0	46.43171691894531	0.5468508005142212
1.0	36100000.0	36110000.0	51.0	53.016815185546875	0.5647469758987427
1.0	36140000.0	36150000.0	74.0	67.6446762084961	1.4566618204116821
1.0	36230000.0	36240000.0	41.0	55.13417434692383	0.6164025068283081
1.0	36320000.0	36330000.0	63.0	49.18709945678711	0.5299890637397766
1.0	36420000.0	36430000.0	34.0	46.76066589355469	0.5466681718826294
1.0	36440000.0	36450000.0	46.0	46.37010955810547	0.546435534954071
1.0	36460000.0	36470000.0	68.0	48.84440994262695	0.5346535444259644
1.0	36540000.0	36550000.0	69.0	63.61820602416992	1.089517593383789
1.0	36590000.0	36600000.0	38.0	53.65131378173828	0.5769976377487183
1.0	36760000.0	36770000.0	43.0	40.872276306152344	0.6540330052375793
1.0	36830000.0	36840000.0	46.0	43.12814712524414	0.6028019189834595
1.0	36850000.0	36860000.0	36.0	42.5781135559082	0.6154567003250122
1.0	36950000.0	36960000.0	42.0	62.80302810668945	1.025273084640503
1.0	37020000.0	37030000.0	76.0	69.51622772216797	1.6462739706039429
1.0	37030000.0	37040000.0	64.0	64.22676086425781	1.1400254964828491
1.0	37060000.0	37070000.0	76.0	74.22621154785156	2.1648495197296143
1.0	37070000.0	37080000.0	58.0	68.8450698852539	1.5529530048370361
1.0	37080000.0	37090000.0	64.0	72.10276794433594	1.8918650150299072
1.0	37090000.0	37100000.0	68.0	74.19627380371094	2.1636157035827637
1.0	37130000.0	37140000.0	62.0	74.99958801269531	2.0900917053222656
1.0	37140000.0	37150000.0	85.0	79.75183868408203	2.8517119884490967
1.0	37150000.0	37160000.0	66.0	77.42305755615234	2.5529723167419434
1.0	37160000.0	37170000.0	78.0	75.05973052978516	2.267554521560669
1.0	37170000.0	37180000.0	71.0	78.85707092285156	2.5428736209869385
1.0	37180000.0	37190000.0	89.0	82.10224914550781	2.791037082672119
1.0	37230000.0	37240000.0	75.0	77.18193054199219	2.332838535308838
1.0	37280000.0	37290000.0	78.0	85.30072021484375	3.005744457244873
1.0	37380000.0	37390000.0	99.0	97.87498474121094	5.757027626037598
1.0	37420000.0	37430000.0	72.0	94.04530334472656	4.363379955291748
1.0	37430000.0	37440000.0	119.0	98.85777282714844	5.8568010330200195
1.0	37450000.0	37460000.0	87.0	93.263427734375	4.197484493255615
1.0	37600000.0	37610000.0	108.0	98.30104064941406	4.796401023864746
1.0	37660000.0	37670000.0	92.0	99.08216857910156	4.9470648765563965
1.0	37690000.0	37700000.0	103.0	90.6082534790039	3.6770617961883545
1.0	37700000.0	37710000.0	92.0	81.34007263183594	2.466520071029663
1.0	37850000.0	37860000.0	65.0	68.73011016845703	1.5639190673828125
1.0	37860000.0	37870000.0	70.0	71.51155853271484	1.859640121459961
1.0	37880000.0	37890000.0	78.0	77.48055267333984	2.5587081909179688
1.0	37910000.0	37920000.0	64.0	57.1463508605957	0.6882254481315613
1.0	37950000.0	37960000.0	46.0	43.100990295410156	0.6037535667419434
1.0	37990000.0	38000000.0	61.0	60.649566650390625	0.870876669883728
1.0	38000000.0	38010000.0	51.0	42.891021728515625	0.6054859757423401
1.0	38020000.0	38030000.0	50.0	46.68602752685547	0.5441845059394836
1.0	38100000.0	38110000.0	51.0	64.28359985351562	1.1458549499511719
1.0	38110000.0	38120000.0	54.0	64.72391510009766	1.1849675178527832
1.0	38210000.0	38220000.0	52.0	65.2603530883789	1.2305068969726562
1.0	38250000.0	38260000.0	70.0	66.45848846435547	1.3414465188980103
1.0	38280000.0	38290000.0	35.0	40.16436004638672	0.6679335832595825
1.0	38310000.0	38320000.0	50.0	43.086246490478516	0.6036322712898254
1.0	38350000.0	38360000.0	35.0	42.327247619628906	0.6178137063980103
1.0	38410000.0	38420000.0	37.0	44.89036560058594	0.56825852394104
1.0	38420000.0	38430000.0	46.0	39.908634185791016	0.677623450756073
1.0	38460000.0	38470000.0	38.0	43.499061584472656	0.5944466590881348
1.0	38470000.0	38480000.0	49.0	48.27717590332031	0.5341460108757019
1.0	38480000.0	38490000.0	34.0	42.41977310180664	0.6160675883293152
1.0	38500000.0	38510000.0	54.0	56.24382400512695	0.6548801064491272
1.0	38530000.0	38540000.0	65.0	61.32953643798828	0.9180078506469727
1.0	38570000.0	38580000.0	67.0	65.31391906738281	1.1939054727554321
1.0	38600000.0	38610000.0	60.0	66.25169372558594	1.2054443359375
1.0	38640000.0	38650000.0	90.0	73.27645874023438	1.863422155380249
1.0	38650000.0	38660000.0	80.0	73.59907531738281	2.021855115890503
1.0	38780000.0	38790000.0	108.0	93.13340759277344	4.734195232391357
1.0	38830000.0	38840000.0	97.0	93.3509521484375	3.962782382965088
1.0	38870000.0	38880000.0	98.0	101.33866119384766	5.74679708480835
1.0	38880000.0	38890000.0	81.0	96.45509338378906	4.583644866943359
1.0	39080000.0	39090000.0	84.0	80.71688842773438	2.9681310653686523
1.0	39130000.0	39140000.0	75.0	78.66102600097656	2.3332407474517822
1.0	39280000.0	39290000.0	59.0	65.92237854003906	1.2906514406204224
1.0	39310000.0	39320000.0	49.0	46.78160858154297	0.5423335433006287
1.0	39570000.0	39580000.0	42.0	47.16146469116211	0.5395326614379883
1.0	39620000.0	39630000.0	59.0	49.16819763183594	0.5315563082695007
1.0	39650000.0	39660000.0	55.0	52.71210861206055	0.5594398379325867
1.0	39750000.0	39760000.0	57.0	43.630977630615234	0.5914207696914673
1.0	39770000.0	39780000.0	40.0	44.55501174926758	0.57530677318573
1.0	39790000.0	39800000.0	43.0	43.79694747924805	0.5875307321548462
1.0	39810000.0	39820000.0	51.0	42.14458465576172	0.6203848123550415
1.0	39840000.0	39850000.0	43.0	43.806549072265625	0.587196409702301
1.0	39850000.0	39860000.0	52.0	43.753700256347656	0.5871545076370239
1.0	39870000.0	39880000.0	41.0	44.15510940551758	0.5834234952926636
1.0	39900000.0	39910000.0	65.0	42.86449432373047	0.6095733642578125
1.0	39970000.0	39980000.0	28.0	43.85259246826172	0.5856965184211731
1.0	39990000.0	40000000.0	37.0	39.35298538208008	0.6898346543312073
1.0	40000000.0	40010000.0	56.0	41.794944763183594	0.629573404788971
1.0	40040000.0	40050000.0	39.0	57.897308349609375	0.7204843163490295
1.0	40160000.0	40170000.0	56.0	61.825828552246094	0.9508478045463562
1.0	40180000.0	40190000.0	70.0	67.1882553100586	1.4093732833862305
1.0	40190000.0	40200000.0	92.0	70.2577896118164	1.724130392074585
1.0	40410000.0	40420000.0	47.0	57.6016845703125	0.7068305611610413
1.0	40440000.0	40450000.0	46.0	53.8959846496582	0.5827932953834534
1.0	40460000.0	40470000.0	62.0	49.43033981323242	0.5313079357147217
1.0	40490000.0	40500000.0	58.0	58.20808029174805	0.7361019253730774
1.0	40650000.0	40660000.0	43.0	49.75091552734375	0.5322328805923462
1.0	40660000.0	40670000.0	42.0	48.156089782714844	0.5343621969223022
1.0	40670000.0	40680000.0	54.0	47.690208435058594	0.5353115200996399
1.0	40750000.0	40760000.0	40.0	44.32334518432617	0.5743343830108643
1.0	40760000.0	40770000.0	49.0	48.18168258666992	0.5347414016723633
1.0	40780000.0	40790000.0	51.0	55.887306213378906	0.6405559182167053
1.0	40840000.0	40850000.0	51.0	50.17135238647461	0.5331319570541382
1.0	40960000.0	40970000.0	50.0	63.00251388549805	1.0417661666870117
1.0	40970000.0	40980000.0	54.0	56.084434509277344	0.6481968760490417
1.0	40980000.0	40990000.0	47.0	65.10423278808594	1.2167680263519287
1.0	41000000.0	41010000.0	53.0	51.337066650390625	0.542801022529602
1.0	41090000.0	41100000.0	40.0	47.05922317504883	0.5395289659500122
1.0	41150000.0	41160000.0	39.0	44.845638275146484	0.5702139139175415
1.0	41160000.0	41170000.0	40.0	47.36409378051758	0.5366025567054749
1.0	41170000.0	41180000.0	52.0	48.8907585144043	0.5315834879875183
1.0	41220000.0	41230000.0	37.0	39.051490783691406	0.6964654326438904
1.0	41240000.0	41250000.0	38.0	40.938934326171875	0.6510171890258789
1.0	41300000.0	41310000.0	48.0	54.01538848876953	0.5866903066635132
1.0	41310000.0	41320000.0	48.0	54.916358947753906	0.6113524436950684
1.0	41320000.0	41330000.0	46.0	46.46090316772461	0.5474036335945129
1.0	41330000.0	41340000.0	50.0	57.74550247192383	0.7130666971206665
1.0	41360000.0	41370000.0	39.0	56.177772521972656	0.649802565574646
1.0	41370000.0	41380000.0	68.0	61.810882568359375	0.9486214518547058
1.0	41420000.0	41430000.0	49.0	63.70044708251953	1.0978021621704102
1.0	41450000.0	41460000.0	40.0	42.16735076904297	0.6208829879760742
1.0	41460000.0	41470000.0	49.0	42.256004333496094	0.6216968894004822
1.0	41480000.0	41490000.0	39.0	37.71556854248047	0.7316102981567383
1.0	41510000.0	41520000.0	37.0	39.949432373046875	0.673521876335144
1.0	41580000.0	41590000.0	37.0	44.30608367919922	0.5765949487686157
1.0	41600000.0	41610000.0	49.0	46.66644287109375	0.5442349314689636
1.0	41610000.0	41620000.0	42.0	47.216796875	0.5382887125015259
1.0	41630000.0	41640000.0	60.0	51.67259979248047	0.5432656407356262
1.0	41660000.0	41670000.0	46.0	54.347389221191406	0.5950500965118408
1.0	41770000.0	41780000.0	58.0	65.50376892089844	1.2524654865264893
1.0	41790000.0	41800000.0	55.0	63.98345184326172	1.119728922843933
1.0	41810000.0	41820000.0	61.0	57.57527542114258	0.705173134803772
1.0	41840000.0	41850000.0	44.0	46.249778747558594	0.548504650592804
1.0	41890000.0	41900000.0	47.0	51.560699462890625	0.5416459441184998
1.0	41920000.0	41930000.0	52.0	52.63511276245117	0.5604633092880249
1.0	42130000.0	42140000.0	56.0	51.514793395996094	0.5419763922691345
1.0	42170000.0	42180000.0	56.0	59.98914337158203	0.8312209844589233
1.0	42240000.0	42250000.0	54.0	55.9721565246582	0.6442056894302368
1.0	42350000.0	42360000.0	49.0	53.9398307800293	0.58399498462677
1.0	42430000.0	42440000.0	69.0	66.89681243896484	1.258880853652954
1.0	42640000.0	42650000.0	54.0	47.13932418823242	0.5373838543891907
1.0	42690000.0	42700000.0	44.0	48.117942810058594	0.5342300534248352
1.0	42740000.0	42750000.0	57.0	50.20498275756836	0.5340142250061035
1.0	42900000.0	42910000.0	68.0	56.3068962097168	0.6581241488456726
1.0	42980000.0	42990000.0	56.0	66.27142333984375	1.3063814640045166
1.0	43210000.0	43220000.0	33.0	40.78754806518555	0.6526716947555542
1.0	43310000.0	43320000.0	45.0	48.46514129638672	0.5343731641769409
1.0	43340000.0	43350000.0	81.0	74.57178497314453	2.2068912982940674
1.0	43510000.0	43520000.0	51.0	60.92326736450195	0.890262246131897
1.0	43560000.0	43570000.0	71.0	70.64021301269531	1.7636219263076782
1.0	43620000.0	43630000.0	59.0	61.3696174621582	0.9205182790756226
1.0	43630000.0	43640000.0	42.0	44.634849548339844	0.5721127986907959
1.0	43810000.0	43820000.0	44.0	43.09889221191406	0.6032050848007202
1.0	43870000.0	43880000.0	45.0	40.342735290527344	0.6615718603134155
1.0	43950000.0	43960000.0	56.0	58.7219123840332	0.7616608738899231
1.0	44000000.0	44010000.0	38.0	34.88884735107422	0.8217422366142273
1.0	44020000.0	44030000.0	24.0	36.40616226196289	0.7739464044570923
1.0	44030000.0	44040000.0	27.0	36.34710693359375	0.7754083275794983
1.0	44060000.0	44070000.0	38.0	34.78700637817383	0.8281211853027344
1.0	44080000.0	44090000.0	47.0	34.95018005371094	0.8192721605300903
1.0	44140000.0	44150000.0	39.0	39.17345428466797	0.6934618949890137
1.0	44190000.0	44200000.0	55.0	50.78302001953125	0.5386372804641724
1.0	44230000.0	44240000.0	53.0	49.9063606262207	0.5321457982063293
1.0	44270000.0	44280000.0	54.0	49.45355224609375	0.5329053997993469
1.0	44280000.0	44290000.0	51.0	50.590450286865234	0.5362523794174194
1.0	44300000.0	44310000.0	43.0	44.603240966796875	0.57237708568573
1.0	44340000.0	44350000.0	49.0	42.15427780151367	0.6207871437072754
1.0	44350000.0	44360000.0	58.0	47.15412902832031	0.5418340563774109
1.0	44360000.0	44370000.0	30.0	42.86793899536133	0.6058948040008545
1.0	44380000.0	44390000.0	44.0	44.88044357299805	0.5695899724960327
1.0	44420000.0	44430000.0	42.0	40.81332015991211	0.6528409719467163
1.0	44450000.0	44460000.0	42.0	43.09364318847656	0.5997949838638306
1.0	44490000.0	44500000.0	54.0	39.54798126220703	0.6855591535568237
1.0	44500000.0	44510000.0	49.0	56.548240661621094	0.6650710105895996
1.0	44530000.0	44540000.0	62.0	65.70724487304688	1.2617151737213135
1.0	44580000.0	44590000.0	75.0	73.86445617675781	2.124882459640503
1.0	44680000.0	44690000.0	42.0	40.10015106201172	0.6695421934127808
1.0	44690000.0	44700000.0	55.0	43.58443069458008	0.5916932821273804
1.0	44720000.0	44730000.0	39.0	40.28936004638672	0.6621492505073547
1.0	44890000.0	44900000.0	65.0	72.2638931274414	1.9446769952774048
1.0	44910000.0	44920000.0	73.0	78.04872131347656	2.628206968307495
1.0	44940000.0	44950000.0	63.0	74.81245422363281	2.2400779724121094
1.0	44980000.0	44990000.0	68.0	71.73582458496094	1.881273627281189
1.0	45000000.0	45010000.0	62.0	66.17142486572266	1.3071924448013306
1.0	45130000.0	45140000.0	46.0	44.741600036621094	0.5708922147750854
1.0	45140000.0	45150000.0	30.0	48.68378829956055	0.5325909852981567
1.0	45200000.0	45210000.0	56.0	47.71746826171875	0.535929262638092
1.0	45210000.0	45220000.0	30.0	36.46609878540039	0.7706153988838196
1.0	45260000.0	45270000.0	30.0	41.609840393066406	0.6374437212944031
1.0	45290000.0	45300000.0	43.0	43.44070816040039	0.5951747298240662
1.0	45300000.0	45310000.0	56.0	50.16945266723633	0.5335708260536194
1.0	45340000.0	45350000.0	51.0	38.47967529296875	0.7094860076904297
1.0	45370000.0	45380000.0	43.0	45.70525360107422	0.5583447217941284
1.0	45410000.0	45420000.0	39.0	49.70263671875	0.5321000814437866
1.0	45440000.0	45450000.0	44.0	43.37370681762695	0.5959625244140625
1.0	45470000.0	45480000.0	35.0	36.28444290161133	0.7775385975837708
1.0	45510000.0	45520000.0	52.0	45.921722412109375	0.5524588227272034
1.0	45550000.0	45560000.0	45.0	52.251220703125	0.553780734539032
1.0	45720000.0	45730000.0	53.0	63.668060302734375	1.0927127599716187
1.0	45760000.0	45770000.0	41.0	51.27495574951172	0.5415365695953369
1.0	45890000.0	45900000.0	52.0	55.890296936035156	0.6417752504348755
1.0	45900000.0	45910000.0	39.0	57.52504348754883	0.704326331615448
1.0	45920000.0	45930000.0	54.0	49.47281265258789	0.5313354134559631
1.0	46190000.0	46200000.0	38.0	40.721107482910156	0.6566780805587769
1.0	46300000.0	46310000.0	46.0	49.26155090332031	0.5308803915977478
1.0	46310000.0	46320000.0	48.0	54.22895431518555	0.5900278091430664
1.0	46340000.0	46350000.0	53.0	52.73540115356445	0.5611903071403503
1.0	46430000.0	46440000.0	42.0	42.77943420410156	0.6078972816467285
1.0	46440000.0	46450000.0	43.0	48.38715362548828	0.5352188348770142
1.0	46460000.0	46470000.0	53.0	42.52185821533203	0.6124193072319031
1.0	46500000.0	46510000.0	29.0	41.431358337402344	0.6383439898490906
1.0	46540000.0	46550000.0	47.0	51.21424102783203	0.5416334867477417
1.0	46590000.0	46600000.0	53.0	53.612098693847656	0.5757170915603638
1.0	46640000.0	46650000.0	35.0	49.451194763183594	0.5306981801986694
1.0	46680000.0	46690000.0	49.0	49.839019775390625	0.5322079062461853
1.0	46760000.0	46770000.0	58.0	39.081695556640625	0.6944710612297058
1.0	46800000.0	46810000.0	49.0	47.41608810424805	0.5360713601112366
1.0	46830000.0	46840000.0	40.0	45.224037170410156	0.5638458728790283
1.0	47010000.0	47020000.0	56.0	53.373802185058594	0.5719665288925171
1.0	47090000.0	47100000.0	42.0	44.59275436401367	0.5733487010002136
1.0	47140000.0	47150000.0	50.0	42.13075637817383	0.6204004287719727
1.0	47150000.0	47160000.0	43.0	43.265052795410156	0.5998503565788269
1.0	47260000.0	47270000.0	44.0	45.245506286621094	0.5601332187652588
1.0	47270000.0	47280000.0	56.0	51.813819885253906	0.5475702881813049
1.0	47400000.0	47410000.0	59.0	57.04777145385742	0.6849160194396973
1.0	47510000.0	47520000.0	38.0	59.18480682373047	0.7851678133010864
1.0	47680000.0	47690000.0	56.0	58.583473205566406	0.7538011074066162
1.0	47770000.0	47780000.0	40.0	39.644065856933594	0.6821402311325073
1.0	47800000.0	47810000.0	37.0	44.50602340698242	0.5718632340431213
1.0	47840000.0	47850000.0	46.0	44.3709716796875	0.5761241912841797
1.0	47920000.0	47930000.0	50.0	61.103363037109375	0.9018781781196594
1.0	47990000.0	48000000.0	34.0	55.81133270263672	0.6366091966629028
1.0	48000000.0	48010000.0	42.0	51.15277862548828	0.53885817527771
1.0	48040000.0	48050000.0	57.0	53.766082763671875	0.5799328684806824
1.0	48170000.0	48180000.0	57.0	54.4334831237793	0.5963306427001953
1.0	48180000.0	48190000.0	52.0	61.423095703125	0.9243413805961609
1.0	48200000.0	48210000.0	67.0	65.85469055175781	1.2854200601577759
1.0	48210000.0	48220000.0	53.0	58.240440368652344	0.7364596128463745
1.0	48250000.0	48260000.0	54.0	51.930419921875	0.5480843782424927
1.0	48330000.0	48340000.0	58.0	51.76921463012695	0.547282874584198
1.0	48340000.0	48350000.0	54.0	54.91133499145508	0.6111970543861389
1.0	48460000.0	48470000.0	53.0	55.704803466796875	0.6351912617683411
1.0	48470000.0	48480000.0	81.0	68.74205780029297	1.5640588998794556
1.0	48480000.0	48490000.0	70.0	65.069580078125	1.1858844757080078
1.0	48500000.0	48510000.0	60.0	58.37873458862305	0.7400321960449219
1.0	48510000.0	48520000.0	55.0	62.577301025390625	0.9615296125411987
1.0	48710000.0	48720000.0	44.0	60.966392517089844	0.8924471735954285
1.0	48750000.0	48760000.0	56.0	59.766204833984375	0.8165948987007141
1.0	48760000.0	48770000.0	67.0	60.98773956298828	0.8783599734306335
1.0	48850000.0	48860000.0	55.0	57.55889892578125	0.7044621706008911
1.0	48860000.0	48870000.0	65.0	59.02899169921875	0.7762502431869507
1.0	48940000.0	48950000.0	80.0	68.279296875	1.47710382938385
1.0	48960000.0	48970000.0	82.0	70.44767761230469	1.7423412799835205
1.0	49010000.0	49020000.0	102.0	84.75160217285156	3.3748860359191895
1.0	49040000.0	49050000.0	88.0	86.88139343261719	3.3799705505371094
1.0	49070000.0	49080000.0	99.0	88.43818664550781	3.756462812423706
1.0	49100000.0	49110000.0	81.0	92.65044403076172	4.2173943519592285
1.0	49150000.0	49160000.0	59.0	83.78618621826172	3.3220901489257812
1.0	49180000.0	49190000.0	86.0	89.87532806396484	3.879910945892334
1.0	49230000.0	49240000.0	95.0	93.49465942382812	5.86917781829834
1.0	49310000.0	49320000.0	92.0	97.6656265258789	5.2504472732543945
1.0	49320000.0	49330000.0	128.0	105.68092346191406	5.917748928070068
1.0	49600000.0	49610000.0	122.0	123.50019836425781	9.651089668273926
1.0	49620000.0	49630000.0	103.0	121.04496002197266	8.40085506439209
1.0	49630000.0	49640000.0	115.0	118.15279388427734	8.21379280090332
1.0	49650000.0	49660000.0	120.0	124.7163314819336	8.142476081848145
1.0	49770000.0	49780000.0	123.0	124.8774185180664	9.264265060424805
1.0	49970000.0	49980000.0	126.0	128.05160522460938	9.979876518249512
1.0	50040000.0	50050000.0	125.0	138.50357055664062	11.008272171020508
1.0	50090000.0	50100000.0	114.0	136.42599487304688	11.039796829223633
1.0	50140000.0	50150000.0	121.0	140.52294921875	11.714460372924805
1.0	50270000.0	50280000.0	113.0	118.21475982666016	8.003175735473633
1.0	50320000.0	50330000.0	109.0	111.27022552490234	7.289887428283691
1.0	50330000.0	50340000.0	124.0	105.7357177734375	6.399122714996338
1.0	50390000.0	50400000.0	109.0	113.34980773925781	7.054980278015137
1.0	50430000.0	50440000.0	94.0	107.82496643066406	6.5952630043029785
1.0	50500000.0	50510000.0	120.0	110.87257385253906	7.122533321380615
1.0	50550000.0	50560000.0	108.0	112.2413558959961	7.383533477783203
1.0	50600000.0	50610000.0	108.0	110.27027893066406	8.545713424682617
1.0	50620000.0	50630000.0	101.0	106.17741394042969	7.890966892242432
1.0	50650000.0	50660000.0	84.0	106.28215026855469	8.454769134521484
1.0	50710000.0	50720000.0	95.0	101.69837951660156	5.92303466796875
1.0	50760000.0	50770000.0	102.0	101.32816314697266	5.800957679748535
1.0	50770000.0	50780000.0	99.0	102.53443908691406	5.830898761749268
1.0	50820000.0	50830000.0	89.0	92.02169799804688	4.54986572265625
1.0	50830000.0	50840000.0	78.0	82.73365783691406	3.2240188121795654
1.0	50860000.0	50870000.0	88.0	92.39334869384766	4.504076957702637
1.0	50960000.0	50970000.0	53.0	55.05657958984375	0.6145373582839966
1.0	51010000.0	51020000.0	46.0	52.552459716796875	0.5583075284957886
1.0	51030000.0	51040000.0	45.0	50.73346710205078	0.5370331406593323
1.0	51060000.0	51070000.0	35.0	51.91614532470703	0.5469053983688354
1.0	51090000.0	51100000.0	48.0	52.65943145751953	0.5610483288764954
1.0	51160000.0	51170000.0	65.0	56.1864013671875	0.6508264541625977
1.0	51210000.0	51220000.0	46.0	49.901527404785156	0.5316252708435059
1.0	51260000.0	51270000.0	61.0	52.98307418823242	0.5652750730514526
1.0	51320000.0	51330000.0	70.0	57.7723274230957	0.7145670652389526
1.0	51500000.0	51510000.0	88.0	80.09143829345703	2.907916784286499
1.0	51540000.0	51550000.0	65.0	83.45413208007812	3.336761474609375
1.0	51570000.0	51580000.0	71.0	78.48116302490234	2.6943447589874268
1.0	51600000.0	51610000.0	76.0	77.79618835449219	2.5965254306793213
1.0	51640000.0	51650000.0	72.0	73.98521423339844	2.1404833793640137
1.0	51740000.0	51750000.0	35.0	43.13105392456055	0.6012803912162781
1.0	51770000.0	51780000.0	33.0	39.63308334350586	0.6806373596191406
1.0	51810000.0	51820000.0	57.0	43.82953643798828	0.5855943560600281
1.0	51880000.0	51890000.0	64.0	49.05493927001953	0.5327293276786804
1.0	51910000.0	51920000.0	41.0	49.26128005981445	0.5311166048049927
1.0	52020000.0	52030000.0	65.0	59.4949836730957	0.8007659912109375
1.0	52030000.0	52040000.0	55.0	52.52997970581055	0.5570253133773804
1.0	52060000.0	52070000.0	72.0	63.874000549316406	1.1108438968658447
1.0	52070000.0	52080000.0	60.0	65.60533142089844	1.261062741279602
1.0	52090000.0	52100000.0	51.0	51.3046875	0.5401479005813599
1.0	52100000.0	52110000.0	52.0	51.478271484375	0.5428375601768494
1.0	52250000.0	52260000.0	45.0	43.98208236694336	0.5852208137512207
1.0	52510000.0	52520000.0	33.0	44.29401779174805	0.5789297223091125
1.0	52560000.0	52570000.0	65.0	63.181495666503906	1.0533710718154907
1.0	52580000.0	52590000.0	70.0	58.59918212890625	0.752813458442688
1.0	52630000.0	52640000.0	43.0	47.495914459228516	0.5348771810531616
1.0	52720000.0	52730000.0	47.0	54.95691680908203	0.610928475856781
1.0	52770000.0	52780000.0	39.0	41.646766662597656	0.6343446373939514
1.0	52830000.0	52840000.0	43.0	41.60636520385742	0.6350119709968567
1.0	52840000.0	52850000.0	36.0	36.257843017578125	0.7755991220474243
1.0	52850000.0	52860000.0	36.0	36.46524429321289	0.7711603045463562
1.0	53000000.0	53010000.0	57.0	56.38014602661133	0.6585127115249634
1.0	53010000.0	53020000.0	50.0	51.58277130126953	0.5419254899024963
1.0	53040000.0	53050000.0	61.0	65.9815902709961	1.2978575229644775
1.0	53120000.0	53130000.0	68.0	61.751304626464844	0.9451318979263306
1.0	53130000.0	53140000.0	42.0	60.14788055419922	0.840931236743927
1.0	53160000.0	53170000.0	53.0	50.38762283325195	0.5334315299987793
1.0	53250000.0	53260000.0	42.0	47.741920471191406	0.5363554358482361
1.0	53300000.0	53310000.0	54.0	66.5419692993164	1.3475366830825806
1.0	53340000.0	53350000.0	56.0	60.575157165527344	0.8675395250320435
1.0	53350000.0	53360000.0	54.0	59.370582580566406	0.7948254346847534
1.0	53490000.0	53500000.0	44.0	46.82373046875	0.5441504716873169
1.0	53550000.0	53560000.0	38.0	45.358741760253906	0.5607519149780273
1.0	53750000.0	53760000.0	53.0	41.38838577270508	0.641147255897522
1.0	53780000.0	53790000.0	35.0	40.186092376708984	0.6680665016174316
1.0	53800000.0	53810000.0	69.0	66.86866760253906	1.3786723613739014
1.0	53810000.0	53820000.0	71.0	65.720947265625	1.2726949453353882
1.0	53820000.0	53830000.0	85.0	70.6779556274414	1.768144965171814
1.0	53910000.0	53920000.0	79.0	67.63218688964844	1.4563028812408447
1.0	53920000.0	53930000.0	73.0	71.99068450927734	1.9127060174942017
1.0	53990000.0	54000000.0	57.0	57.50129318237305	0.7021443247795105
1.0	54000000.0	54010000.0	59.0	59.429832458496094	0.7973111271858215
1.0	54020000.0	54030000.0	49.0	62.7467041015625	1.0187181234359741
1.0	54040000.0	54050000.0	56.0	55.54435348510742	0.6291240453720093
1.0	54050000.0	54060000.0	66.0	54.41712188720703	0.5960930585861206
1.0	54100000.0	54110000.0	56.0	65.12641906738281	1.2125499248504639
1.0	54110000.0	54120000.0	63.0	70.06233978271484	1.7022769451141357
1.0	54160000.0	54170000.0	59.0	60.51678466796875	0.8630353212356567
1.0	54190000.0	54200000.0	96.0	60.21342849731445	0.8435136675834656
1.0	54250000.0	54260000.0	41.0	42.866302490234375	0.6081066131591797
1.0	54270000.0	54280000.0	52.0	45.25238800048828	0.561147928237915
1.0	54290000.0	54300000.0	40.0	41.824466705322266	0.6302182078361511
1.0	54300000.0	54310000.0	53.0	55.39900588989258	0.6243435144424438
1.0	54500000.0	54510000.0	51.0	43.405494689941406	0.5970398187637329
1.0	54520000.0	54530000.0	47.0	43.56462860107422	0.5950161814689636
1.0	54540000.0	54550000.0	48.0	45.289222717285156	0.5610892176628113
1.0	54580000.0	54590000.0	37.0	45.08412551879883	0.564719557762146
1.0	54590000.0	54600000.0	47.0	51.590232849121094	0.5432469844818115
1.0	54650000.0	54660000.0	30.0	39.46870803833008	0.6833959817886353
1.0	54760000.0	54770000.0	44.0	37.26039505004883	0.7479907274246216
1.0	54790000.0	54800000.0	34.0	40.42121887207031	0.6598936319351196
1.0	54800000.0	54810000.0	34.0	39.78164291381836	0.6824076771736145
1.0	54830000.0	54840000.0	35.0	41.24602127075195	0.6430371403694153
1.0	54880000.0	54890000.0	55.0	54.30353927612305	0.594509482383728
1.0	54950000.0	54960000.0	51.0	51.55891036987305	0.5438880920410156
1.0	54960000.0	54970000.0	50.0	57.6377067565918	0.7104388475418091
1.0	55010000.0	55020000.0	45.0	45.870079040527344	0.5544193387031555
1.0	55060000.0	55070000.0	34.0	38.09321975708008	0.7197604179382324
1.0	55070000.0	55080000.0	54.0	42.051353454589844	0.6244732737541199
1.0	55100000.0	55110000.0	58.0	53.480987548828125	0.5763179659843445
1.0	55110000.0	55120000.0	47.0	53.97359085083008	0.5872400403022766
1.0	55180000.0	55190000.0	38.0	41.558624267578125	0.6360400915145874
1.0	55270000.0	55280000.0	45.0	41.42082595825195	0.6413947939872742
1.0	55300000.0	55310000.0	49.0	49.52838897705078	0.5309731364250183
1.0	55320000.0	55330000.0	39.0	39.0865364074707	0.696078896522522
1.0	55330000.0	55340000.0	53.0	39.004180908203125	0.6965710520744324
1.0	55340000.0	55350000.0	45.0	42.70304489135742	0.612835168838501
1.0	55450000.0	55460000.0	38.0	49.733028411865234	0.5306516885757446
1.0	55740000.0	55750000.0	56.0	63.13127899169922	1.0511432886123657
1.0	55750000.0	55760000.0	62.0	68.33056640625	1.4760688543319702
1.0	55840000.0	55850000.0	61.0	67.78856658935547	1.4712034463882446
1.0	55850000.0	55860000.0	67.0	80.75629425048828	2.9916892051696777
1.0	55860000.0	55870000.0	68.0	75.05410766601562	2.032520294189453
1.0	55910000.0	55920000.0	77.0	75.66624450683594	2.0868029594421387
1.0	55940000.0	55950000.0	66.0	70.65229797363281	1.5733495950698853
1.0	55980000.0	55990000.0	73.0	75.17145538330078	2.1048099994659424
1.0	55990000.0	56000000.0	68.0	72.1059341430664	1.7804759740829468
1.0	56140000.0	56150000.0	89.0	102.05416870117188	6.268832206726074
1.0	56150000.0	56160000.0	93.0	95.49090576171875	5.165369033813477
1.0	56160000.0	56170000.0	91.0	92.63026428222656	4.493674278259277
1.0	56170000.0	56180000.0	103.0	99.99713134765625	6.858701229095459
1.0	56200000.0	56210000.0	94.0	102.15776824951172	7.199952125549316
1.0	56450000.0	56460000.0	100.0	101.60932922363281	7.1273345947265625
1.0	56480000.0	56490000.0	106.0	106.5926284790039	7.182372093200684
1.0	56490000.0	56500000.0	93.0	101.40225982666016	7.194239139556885
1.0	56500000.0	56510000.0	88.0	102.35762023925781	7.087693691253662
1.0	56540000.0	56550000.0	115.0	94.0201644897461	4.295792579650879
1.0	56670000.0	56680000.0	75.0	88.84056091308594	3.377986431121826
1.0	56720000.0	56730000.0	79.0	76.59586334228516	2.011178731918335
1.0	56910000.0	56920000.0	54.0	53.212646484375	0.5702144503593445
1.0	57060000.0	57070000.0	79.0	72.27556610107422	1.944837212562561
1.0	57150000.0	57160000.0	68.0	75.51496887207031	1.869150161743164
1.0	57230000.0	57240000.0	80.0	81.25737762451172	2.9409801959991455
1.0	57280000.0	57290000.0	56.0	69.29183197021484	1.6196911334991455
1.0	57290000.0	57300000.0	72.0	80.22529602050781	2.888392210006714
1.0	57350000.0	57360000.0	84.0	85.80233001708984	3.215294361114502
1.0	57380000.0	57390000.0	73.0	78.41407775878906	2.5098509788513184
1.0	57410000.0	57420000.0	94.0	89.87953186035156	3.730916976928711
1.0	57440000.0	57450000.0	106.0	86.31441497802734	3.240557909011841
1.0	57560000.0	57570000.0	81.0	92.47441101074219	4.133416652679443
1.0	57650000.0	57660000.0	91.0	92.9175796508789	4.180371284484863
1.0	57660000.0	57670000.0	91.0	94.80255889892578	4.708927154541016
1.0	57680000.0	57690000.0	95.0	94.87651062011719	5.5781097412109375
1.0	57730000.0	57740000.0	60.0	95.45753479003906	6.520691871643066
1.0	57740000.0	57750000.0	88.0	91.52537536621094	4.283203125
1.0	57840000.0	57850000.0	110.0	100.69896697998047	5.709347248077393
1.0	57850000.0	57860000.0	87.0	99.26570892333984	6.362112998962402
1.0	57940000.0	57950000.0	109.0	96.8486099243164	4.788852214813232
1.0	57980000.0	57990000.0	90.0	97.6254653930664	5.280091285705566
1.0	58080000.0	58090000.0	87.0	94.1533432006836	4.4499688148498535
1.0	58120000.0	58130000.0	94.0	109.6920166015625	7.71045446395874
1.0	58170000.0	58180000.0	113.0	111.42430114746094	7.414872646331787
1.0	58220000.0	58230000.0	115.0	106.9885025024414	7.234460353851318
1.0	58230000.0	58240000.0	97.0	110.83268737792969	7.931042671203613
1.0	58310000.0	58320000.0	95.0	102.2203140258789	5.8768792152404785
1.0	58320000.0	58330000.0	101.0	93.8414077758789	4.059748649597168
1.0	58340000.0	58350000.0	109.0	100.46824645996094	5.580966949462891
1.0	58350000.0	58360000.0	79.0	99.20191955566406	5.404053211212158
1.0	58360000.0	58370000.0	89.0	102.86299896240234	6.5155930519104
1.0	58410000.0	58420000.0	110.0	101.19871520996094	5.36572790145874
1.0	58420000.0	58430000.0	104.0	98.69154357910156	4.845602512359619
1.0	58450000.0	58460000.0	100.0	93.62672424316406	4.14359712600708
1.0	58510000.0	58520000.0	79.0	90.33931732177734	3.5052406787872314
1.0	58520000.0	58530000.0	68.0	91.7256851196289	3.7472033500671387
1.0	58540000.0	58550000.0	87.0	89.6467514038086	3.373565673828125
1.0	58560000.0	58570000.0	82.0	88.72990417480469	3.4499449729919434
1.0	58610000.0	58620000.0	78.0	82.56761169433594	2.7208685874938965
1.0	58680000.0	58690000.0	80.0	77.83856964111328	2.5497374534606934
1.0	58710000.0	58720000.0	62.0	76.64189147949219	2.4593451023101807
1.0	58790000.0	58800000.0	76.0	67.99491882324219	1.4908924102783203
1.0	58860000.0	58870000.0	55.0	63.652923583984375	1.0915052890777588
1.0	58900000.0	58910000.0	57.0	60.03314971923828	0.8345874547958374
1.0	58940000.0	58950000.0	53.0	49.44425582885742	0.5308727025985718
1.0	59040000.0	59050000.0	67.0	50.55665588378906	0.535618007183075
1.0	59110000.0	59120000.0	44.0	47.34782791137695	0.5362008810043335
1.0	59130000.0	59140000.0	42.0	45.66316604614258	0.5587950348854065
1.0	59150000.0	59160000.0	52.0	44.19112777709961	0.5769683122634888
1.0	59210000.0	59220000.0	60.0	55.0047492980957	0.6113001704216003
1.0	59240000.0	59250000.0	59.0	52.929344177246094	0.5654488205909729
1.0	59260000.0	59270000.0	47.0	52.5398063659668	0.5570448040962219
1.0	59320000.0	59330000.0	46.0	49.235618591308594	0.5299989581108093
1.0	59350000.0	59360000.0	38.0	47.51190948486328	0.5351837873458862
1.0	59370000.0	59380000.0	57.0	51.8172607421875	0.546290934085846
1.0	59390000.0	59400000.0	41.0	50.4835319519043	0.5348199009895325
1.0	59400000.0	59410000.0	51.0	51.88689422607422	0.5447877645492554
1.0	59430000.0	59440000.0	60.0	48.933963775634766	0.5348371863365173
1.0	59460000.0	59470000.0	57.0	55.872802734375	0.6402011513710022
1.0	59510000.0	59520000.0	36.0	51.676124572753906	0.5459561347961426
1.0	59530000.0	59540000.0	50.0	54.780296325683594	0.6062629818916321
1.0	59600000.0	59610000.0	65.0	54.29039764404297	0.5938175916671753
1.0	59710000.0	59720000.0	50.0	58.787818908691406	0.7642052173614502
1.0	59730000.0	59740000.0	63.0	63.019203186035156	1.0349565744400024
1.0	59940000.0	59950000.0	53.0	53.29510498046875	0.5727735161781311
1.0	59990000.0	60000000.0	56.0	53.699424743652344	0.5791277289390564
1.0	60010000.0	60020000.0	66.0	52.075340270996094	0.5524888038635254
1.0	60060000.0	60070000.0	56.0	48.4551887512207	0.5329271554946899
1.0	60180000.0	60190000.0	58.0	52.81219482421875	0.5633475184440613
1.0	60200000.0	60210000.0	47.0	52.1395149230957	0.551581859588623
1.0	60240000.0	60250000.0	53.0	60.043670654296875	0.8353508114814758
1.0	60260000.0	60270000.0	73.0	67.84941864013672	1.4766430854797363
1.0	60330000.0	60340000.0	52.0	51.0013427734375	0.5384491086006165
1.0	60340000.0	60350000.0	66.0	59.318275451660156	0.7899512052536011
1.0	60380000.0	60390000.0	43.0	61.9713134765625	0.962565541267395
1.0	60420000.0	60430000.0	90.0	72.11405944824219	1.92616868019104
1.0	60430000.0	60440000.0	70.0	62.65583419799805	1.012955904006958
1.0	60450000.0	60460000.0	57.0	74.40057373046875	2.1880269050598145
1.0	60860000.0	60870000.0	79.0	87.2049560546875	3.1192374229431152
1.0	60870000.0	60880000.0	95.0	84.39080047607422	3.3132882118225098
1.0	60910000.0	60920000.0	78.0	85.73465728759766	2.9197885990142822
1.0	60960000.0	60970000.0	68.0	78.64179229736328	2.7139840126037598
1.0	60970000.0	60980000.0	71.0	72.1130599975586	1.8512214422225952
1.0	61050000.0	61060000.0	67.0	84.83686828613281	2.830737352371216
1.0	61130000.0	61140000.0	63.0	79.7265396118164	2.2938010692596436
1.0	61260000.0	61270000.0	78.0	75.93179321289062	2.354156494140625
1.0	61360000.0	61370000.0	66.0	66.9617919921875	1.38861882686615
1.0	61370000.0	61380000.0	62.0	64.31660461425781	1.1487728357315063
1.0	61540000.0	61550000.0	41.0	53.430694580078125	0.5745112895965576
1.0	61550000.0	61560000.0	53.0	56.3414306640625	0.6598724126815796
1.0	61560000.0	61570000.0	62.0	58.841224670410156	0.7666423916816711
1.0	61570000.0	61580000.0	52.0	61.456581115722656	0.9261091947555542
1.0	61620000.0	61630000.0	37.0	55.78912353515625	0.6383504271507263
1.0	61720000.0	61730000.0	62.0	59.223670959472656	0.7865020036697388
1.0	61730000.0	61740000.0	60.0	57.41356658935547	0.6988410949707031
1.0	61770000.0	61780000.0	55.0	51.48957061767578	0.5441149473190308
1.0	61790000.0	61800000.0	56.0	57.44411087036133	0.7015384435653687
1.0	61800000.0	61810000.0	57.0	55.9170036315918	0.6411119699478149
1.0	61870000.0	61880000.0	46.0	50.192840576171875	0.5350152254104614
1.0	61880000.0	61890000.0	67.0	50.7971076965332	0.5363932251930237
1.0	61970000.0	61980000.0	66.0	71.1449966430664	1.8014371395111084
1.0	61980000.0	61990000.0	58.0	72.26441192626953	1.9421554803848267
1.0	62000000.0	62010000.0	67.0	73.42979431152344	2.0696308612823486
1.0	62060000.0	62070000.0	57.0	74.1833724975586	2.1621267795562744
1.0	62200000.0	62210000.0	70.0	54.79697799682617	0.6072865128517151
1.0	62240000.0	62250000.0	49.0	46.6875	0.544517993927002
1.0	62270000.0	62280000.0	56.0	44.59923553466797	0.5707823038101196
1.0	62300000.0	62310000.0	56.0	48.63030242919922	0.5332485437393188
1.0	62320000.0	62330000.0	54.0	42.69744110107422	0.6115514039993286
1.0	62390000.0	62400000.0	43.0	48.83103561401367	0.5314157605171204
1.0	62420000.0	62430000.0	53.0	51.36639404296875	0.5436694622039795
1.0	62550000.0	62560000.0	62.0	46.120506286621094	0.5504478216171265
1.0	62700000.0	62710000.0	66.0	61.16175079345703	0.9070911407470703
1.0	62790000.0	62800000.0	65.0	65.58033752441406	1.2583591938018799
1.0	62810000.0	62820000.0	59.0	64.38194274902344	1.152725100517273
1.0	62820000.0	62830000.0	66.0	64.42888641357422	1.0930651426315308
1.0	62890000.0	62900000.0	68.0	64.60566711425781	1.1711585521697998
1.0	62930000.0	62940000.0	34.0	48.50503921508789	0.5348795652389526
1.0	63020000.0	63030000.0	43.0	50.861839294433594	0.5390055179595947
1.0	63060000.0	63070000.0	71.0	61.0123405456543	0.8947709798812866
1.0	63170000.0	63180000.0	60.0	52.514503479003906	0.5576789975166321
1.0	63310000.0	63320000.0	47.0	57.21564483642578	0.6905230283737183
1.0	63370000.0	63380000.0	63.0	77.27643585205078	2.543806552886963
1.0	63380000.0	63390000.0	84.0	79.00577545166016	2.7660157680511475
1.0	63500000.0	63510000.0	79.0	83.89179992675781	3.2612903118133545
1.0	63520000.0	63530000.0	75.0	83.57917022705078	3.158830165863037
1.0	63530000.0	63540000.0	82.0	86.32329559326172	3.738145351409912
1.0	63690000.0	63700000.0	106.0	89.12846374511719	4.068731784820557
1.0	63720000.0	63730000.0	61.0	91.25413513183594	3.873448610305786
1.0	63730000.0	63740000.0	100.0	87.13856506347656	3.8243355751037598
1.0	63760000.0	63770000.0	86.0	82.8698501586914	3.246314525604248
1.0	63800000.0	63810000.0	81.0	80.95185852050781	2.9958443641662598
1.0	63810000.0	63820000.0	89.0	82.8726806640625	3.2414627075195312
1.0	63830000.0	63840000.0	54.0	61.43975830078125	0.9244838953018188
1.0	63880000.0	63890000.0	46.0	49.19325637817383	0.5322446227073669
1.0	63900000.0	63910000.0	45.0	47.57366180419922	0.5354589223861694
1.0	63930000.0	63940000.0	38.0	44.11479568481445	0.5806008577346802
1.0	64050000.0	64060000.0	44.0	50.59691619873047	0.5365405082702637
1.0	64230000.0	64240000.0	52.0	69.07059478759766	1.5997624397277832
1.0	64390000.0	64400000.0	34.0	51.38482666015625	0.5437824130058289
1.0	64400000.0	64410000.0	73.0	60.78535079956055	0.87367182970047
1.0	64470000.0	64480000.0	70.0	63.597129821777344	1.014527440071106
1.0	64490000.0	64500000.0	77.0	69.57284545898438	1.3911657333374023
1.0	64500000.0	64510000.0	65.0	67.49375915527344	1.245719313621521
1.0	64600000.0	64610000.0	58.0	61.10755157470703	0.8907252550125122
1.0	64650000.0	64660000.0	81.0	69.06674194335938	1.5638103485107422
1.0	64670000.0	64680000.0	67.0	83.29508972167969	3.2947959899902344
1.0	64710000.0	64720000.0	78.0	71.4068832397461	1.8489437103271484
1.0	64770000.0	64780000.0	69.0	72.08561706542969	1.8828204870224
1.0	64830000.0	64840000.0	74.0	70.86004638671875	1.6090452671051025
1.0	64850000.0	64860000.0	56.0	74.4762191772461	2.108631134033203
1.0	64950000.0	64960000.0	59.0	60.45128631591797	0.8583811521530151
1.0	65020000.0	65030000.0	51.0	60.33637619018555	0.8510017395019531
1.0	65120000.0	65130000.0	52.0	58.26469039916992	0.7375931739807129
1.0	65130000.0	65140000.0	50.0	58.523170471191406	0.7476450800895691
1.0	65150000.0	65160000.0	57.0	50.26992416381836	0.5332704186439514
1.0	65190000.0	65200000.0	66.0	66.3475112915039	1.3316679000854492
1.0	65200000.0	65210000.0	68.0	67.41502380371094	1.4331541061401367
1.0	65210000.0	65220000.0	45.0	48.36084747314453	0.5324897766113281
1.0	65220000.0	65230000.0	68.0	52.97296142578125	0.5655127763748169
1.0	65230000.0	65240000.0	49.0	51.16254425048828	0.5381488800048828
1.0	65240000.0	65250000.0	42.0	50.2015495300293	0.5326475501060486
1.0	65330000.0	65340000.0	38.0	44.40174102783203	0.578612208366394
1.0	65400000.0	65410000.0	60.0	50.676246643066406	0.5338250994682312
1.0	65480000.0	65490000.0	55.0	58.63270950317383	0.753872275352478
1.0	65490000.0	65500000.0	59.0	51.464508056640625	0.5411873459815979
1.0	65600000.0	65610000.0	57.0	61.314735412597656	0.9167866706848145
1.0	65630000.0	65640000.0	47.0	51.8519172668457	0.5480541586875916
1.0	65650000.0	65660000.0	71.0	54.53629684448242	0.6001893877983093
1.0	65660000.0	65670000.0	55.0	56.46326446533203	0.6637516617774963
1.0	65740000.0	65750000.0	63.0	66.3802261352539	1.2861294746398926
1.0	65750000.0	65760000.0	68.0	63.94868087768555	1.092468500137329
1.0	65790000.0	65800000.0	65.0	66.92548370361328	1.3286911249160767
1.0	65840000.0	65850000.0	74.0	62.87086868286133	1.0268211364746094
1.0	65850000.0	65860000.0	61.0	51.81298828125	0.5473863482475281
1.0	65860000.0	65870000.0	40.0	54.97615432739258	0.6119182109832764
1.0	65880000.0	65890000.0	47.0	55.289894104003906	0.6194776296615601
1.0	65940000.0	65950000.0	53.0	62.86278533935547	1.0303435325622559
1.0	65950000.0	65960000.0	66.0	63.58251190185547	1.068641185760498
1.0	66060000.0	66070000.0	74.0	70.024658203125	1.5690537691116333
1.0	66090000.0	66100000.0	76.0	69.14456176757812	1.5647478103637695
1.0	66140000.0	66150000.0	59.0	84.27156829833984	2.805258274078369
1.0	66150000.0	66160000.0	74.0	79.09678649902344	2.6211442947387695
1.0	66190000.0	66200000.0	85.0	93.43738555908203	4.157530784606934
1.0	66210000.0	66220000.0	93.0	97.68283081054688	4.729301452636719
1.0	66250000.0	66260000.0	106.0	99.37882232666016	4.93485689163208
1.0	66280000.0	66290000.0	104.0	93.65083312988281	3.9701313972473145
1.0	66330000.0	66340000.0	94.0	95.49360656738281	4.365102291107178
1.0	66380000.0	66390000.0	90.0	90.99668884277344	3.579014301300049
1.0	66390000.0	66400000.0	104.0	95.73295593261719	4.314239501953125
1.0	66410000.0	66420000.0	67.0	81.7725830078125	2.9033315181732178
1.0	66420000.0	66430000.0	72.0	83.74335479736328	3.0760483741760254
1.0	66430000.0	66440000.0	79.0	92.15721130371094	3.7462477684020996
1.0	66480000.0	66490000.0	81.0	90.09368896484375	3.599576473236084
1.0	66490000.0	66500000.0	91.0	97.35196685791016	5.172611236572266
1.0	66500000.0	66510000.0	92.0	95.51708984375	4.525946617126465
1.0	66530000.0	66540000.0	74.0	92.90876770019531	3.844341993331909
1.0	66560000.0	66570000.0	90.0	92.49873352050781	4.360133171081543
1.0	66570000.0	66580000.0	87.0	76.34104919433594	2.419438362121582
1.0	66620000.0	66630000.0	80.0	93.2326431274414	4.235980033874512
1.0	66770000.0	66780000.0	72.0	80.49577331542969	2.673955202102661
1.0	66920000.0	66930000.0	91.0	87.36808776855469	3.8841381072998047
1.0	67000000.0	67010000.0	85.0	83.82669067382812	3.3170204162597656
1.0	67020000.0	67030000.0	108.0	87.12324523925781	3.106851100921631
1.0	67030000.0	67040000.0	98.0	92.6011962890625	3.8334107398986816
1.0	67070000.0	67080000.0	95.0	93.0277328491211	4.205498695373535
1.0	67130000.0	67140000.0	88.0	87.46871948242188	3.7770676612854004
1.0	67220000.0	67230000.0	78.0	78.677490234375	2.707641839981079
1.0	67250000.0	67260000.0	80.0	72.3221435546875	1.9515663385391235
1.0	67260000.0	67270000.0	70.0	76.97367858886719	2.4964427947998047
1.0	67280000.0	67290000.0	66.0	66.2186279296875	1.3081390857696533
1.0	67330000.0	67340000.0	65.0	63.604736328125	1.068894863128662
1.0	67380000.0	67390000.0	40.0	52.33867645263672	0.5526731610298157
1.0	67400000.0	67410000.0	55.0	53.939353942871094	0.5865412354469299
1.0	67420000.0	67430000.0	58.0	48.306800842285156	0.536601722240448
1.0	67490000.0	67500000.0	48.0	50.28480911254883	0.532274603843689
1.0	67500000.0	67510000.0	51.0	47.67200469970703	0.5340200662612915
1.0	67620000.0	67630000.0	74.0	72.2979736328125	1.947472333908081
1.0	67630000.0	67640000.0	71.0	69.93133544921875	1.570829153060913
1.0	67660000.0	67670000.0	76.0	72.31958770751953	1.9473330974578857
1.0	67670000.0	67680000.0	72.0	71.80998992919922	1.8915504217147827
1.0	67690000.0	67700000.0	60.0	69.55926513671875	1.5192230939865112
1.0	67720000.0	67730000.0	67.0	71.451904296875	1.8534622192382812
1.0	67790000.0	67800000.0	63.0	67.46544647216797	1.439021110534668
1.0	67980000.0	67990000.0	57.0	63.446022033691406	1.0597323179244995
1.0	68000000.0	68010000.0	55.0	58.944679260253906	0.7726732492446899
1.0	68020000.0	68030000.0	51.0	55.54057693481445	0.6277605295181274
1.0	68060000.0	68070000.0	60.0	65.48243713378906	1.2512582540512085
1.0	68170000.0	68180000.0	45.0	46.11893081665039	0.5520286560058594
1.0	68230000.0	68240000.0	42.0	47.046138763427734	0.5393723249435425
1.0	68260000.0	68270000.0	39.0	49.272796630859375	0.5290971398353577
1.0	68300000.0	68310000.0	54.0	55.49912643432617	0.6265127658843994
1.0	68330000.0	68340000.0	60.0	67.7027587890625	1.4606335163116455
1.0	68350000.0	68360000.0	52.0	61.58784103393555	0.9128175973892212
1.0	68390000.0	68400000.0	48.0	71.3879623413086	1.847601294517517
1.0	68420000.0	68430000.0	57.0	69.7747573852539	1.6514415740966797
1.0	68450000.0	68460000.0	60.0	67.54499053955078	1.4341710805892944
1.0	68570000.0	68580000.0	57.0	56.22357177734375	0.6545487642288208
1.0	68610000.0	68620000.0	68.0	44.862342834472656	0.570353090763092
1.0	68640000.0	68650000.0	40.0	52.732704162597656	0.5601683855056763
1.0	68670000.0	68680000.0	46.0	56.369407653808594	0.6594626903533936
1.0	68680000.0	68690000.0	48.0	58.53657913208008	0.7501659393310547
1.0	68720000.0	68730000.0	90.0	73.3907241821289	2.062594175338745
1.0	68740000.0	68750000.0	79.0	76.0480728149414	2.315809726715088
1.0	68760000.0	68770000.0	80.0	75.1741714477539	2.241208553314209
1.0	68790000.0	68800000.0	84.0	77.4066162109375	2.0539896488189697
1.0	68840000.0	68850000.0	89.0	73.74536895751953	2.03410005569458
1.0	68910000.0	68920000.0	104.0	83.17777252197266	2.7087643146514893
1.0	68920000.0	68930000.0	83.0	91.56105041503906	3.877012252807617
1.0	68930000.0	68940000.0	64.0	88.46661376953125	3.2980358600616455
1.0	69050000.0	69060000.0	110.0	112.59870910644531	8.10525131225586
1.0	69090000.0	69100000.0	105.0	119.99177551269531	9.572604179382324
1.0	69170000.0	69180000.0	126.0	129.81198120117188	10.549979209899902
1.0	69180000.0	69190000.0	109.0	134.16647338867188	10.943456649780273
1.0	69190000.0	69200000.0	138.0	129.78598022460938	10.472382545471191
1.0	69230000.0	69240000.0	132.0	137.69949340820312	11.144390106201172
1.0	69240000.0	69250000.0	118.0	137.65406799316406	10.979558944702148
1.0	69250000.0	69260000.0	146.0	133.94686889648438	10.827598571777344
1.0	69400000.0	69410000.0	169.0	149.94749450683594	12.138652801513672
1.0	69430000.0	69440000.0	155.0	143.5413055419922	11.33820915222168
1.0	69620000.0	69630000.0	151.0	153.60409545898438	11.716150283813477
1.0	69670000.0	69680000.0	179.0	149.77601623535156	12.082414627075195
1.0	69740000.0	69750000.0	129.0	154.4110565185547	11.995172500610352
1.0	69750000.0	69760000.0	146.0	154.0215301513672	11.765058517456055
1.0	69760000.0	69770000.0	142.0	155.23007202148438	11.917369842529297
1.0	69800000.0	69810000.0	148.0	153.62033081054688	11.921172142028809
1.0	69860000.0	69870000.0	136.0	158.59945678710938	12.12437629699707
1.0	69870000.0	69880000.0	139.0	159.50442504882812	11.784692764282227
1.0	69920000.0	69930000.0	149.0	154.9163818359375	12.078550338745117
1.0	69940000.0	69950000.0	139.0	146.0915985107422	11.993849754333496
1.0	69970000.0	69980000.0	149.0	146.8125	12.054405212402344
1.0	70040000.0	70050000.0	123.0	133.10244750976562	10.864588737487793
1.0	70070000.0	70080000.0	136.0	140.26010131835938	11.493545532226562
1.0	70140000.0	70150000.0	128.0	136.14675903320312	10.836459159851074
1.0	70180000.0	70190000.0	116.0	135.16311645507812	11.103582382202148
1.0	70220000.0	70230000.0	129.0	132.3233184814453	10.539251327514648
1.0	70280000.0	70290000.0	141.0	127.44769287109375	10.221107482910156
1.0	70360000.0	70370000.0	134.0	124.64976501464844	10.025384902954102
1.0	70440000.0	70450000.0	121.0	113.03397369384766	9.126996994018555
1.0	70460000.0	70470000.0	86.0	97.27711486816406	5.496078968048096
1.0	70520000.0	70530000.0	94.0	107.22554779052734	6.235535144805908
1.0	70570000.0	70580000.0	91.0	98.96340942382812	4.969964027404785
1.0	70610000.0	70620000.0	67.0	60.884681701660156	0.8870283961296082
1.0	70700000.0	70710000.0	47.0	48.62135696411133	0.5335213541984558
1.0	70710000.0	70720000.0	50.0	48.80106735229492	0.5323759317398071
1.0	70850000.0	70860000.0	87.0	76.78968811035156	2.474480628967285
1.0	70910000.0	70920000.0	74.0	81.20570373535156	2.677663564682007
1.0	70920000.0	70930000.0	65.0	82.77301788330078	2.907593250274658
1.0	71010000.0	71020000.0	110.0	100.68897247314453	5.11254358291626
1.0	71040000.0	71050000.0	100.0	105.6963882446289	6.361712455749512
1.0	71130000.0	71140000.0	112.0	115.9751968383789	9.241374015808105
1.0	71180000.0	71190000.0	120.0	126.64192962646484	10.107903480529785
1.0	71300000.0	71310000.0	129.0	141.30409240722656	11.357749938964844
1.0	71380000.0	71390000.0	150.0	142.1501922607422	11.900299072265625
1.0	71440000.0	71450000.0	113.0	123.13673400878906	9.870033264160156
1.0	71520000.0	71530000.0	78.0	68.89765930175781	1.5822601318359375
1.0	71570000.0	71580000.0	80.0	85.38587951660156	3.1038119792938232
1.0	71590000.0	71600000.0	123.0	110.13330078125	6.805383205413818
1.0	71600000.0	71610000.0	92.0	110.0810775756836	6.852900505065918
1.0	71660000.0	71670000.0	103.0	104.09132385253906	6.4734978675842285
1.0	71670000.0	71680000.0	122.0	110.39737701416016	8.169295310974121
1.0	71740000.0	71750000.0	84.0	109.9529037475586	7.9250168800354
1.0	71790000.0	71800000.0	83.0	117.82962799072266	8.982643127441406
1.0	71820000.0	71830000.0	121.0	116.62007904052734	9.222877502441406
1.0	71860000.0	71870000.0	107.0	120.50516510009766	9.579277992248535
1.0	72060000.0	72070000.0	126.0	132.90402221679688	10.54052734375
1.0	72080000.0	72090000.0	144.0	135.9884796142578	10.72075366973877
1.0	72120000.0	72130000.0	133.0	143.1814727783203	11.169384956359863
1.0	72140000.0	72150000.0	120.0	143.01535034179688	11.367952346801758
1.0	72170000.0	72180000.0	147.0	142.6300048828125	11.627264022827148
1.0	72210000.0	72220000.0	159.0	140.67807006835938	11.209380149841309
1.0	72230000.0	72240000.0	132.0	148.15365600585938	11.620945930480957
1.0	72300000.0	72310000.0	120.0	126.48828125	10.18459701538086
1.0	72320000.0	72330000.0	170.0	131.0475616455078	10.459943771362305
1.0	72330000.0	72340000.0	126.0	131.90975952148438	10.542787551879883
1.0	72400000.0	72410000.0	107.0	127.3792953491211	10.114675521850586
1.0	72410000.0	72420000.0	113.0	128.21401977539062	10.252911567687988
1.0	72560000.0	72570000.0	150.0	148.1725616455078	11.752279281616211
1.0	72590000.0	72600000.0	168.0	150.6844940185547	11.711915969848633
1.0	72610000.0	72620000.0	151.0	156.69676208496094	11.619847297668457
1.0	72720000.0	72730000.0	162.0	142.58384704589844	11.455755233764648
1.0	72750000.0	72760000.0	140.0	130.05416870117188	10.4943208694458
1.0	72760000.0	72770000.0	113.0	116.47358703613281	8.936895370483398
1.0	72770000.0	72780000.0	41.0	89.70294952392578	3.815314769744873
1.0	72880000.0	72890000.0	165.0	145.63180541992188	11.698315620422363
1.0	72890000.0	72900000.0	141.0	149.09410095214844	11.59687328338623
1.0	72940000.0	72950000.0	136.0	154.67906188964844	11.703481674194336
1.0	72970000.0	72980000.0	189.0	156.2980499267578	11.735690116882324
1.0	73000000.0	73010000.0	150.0	159.96926879882812	11.675312042236328
1.0	73060000.0	73070000.0	163.0	159.49801635742188	12.029264450073242
1.0	73140000.0	73150000.0	158.0	175.2695770263672	12.99854850769043
1.0	73190000.0	73200000.0	153.0	181.68991088867188	12.983299255371094
1.0	73220000.0	73230000.0	183.0	183.30557250976562	13.125246047973633
1.0	73230000.0	73240000.0	164.0	180.4440460205078	13.162145614624023
1.0	73280000.0	73290000.0	186.0	176.9991912841797	11.942545890808105
1.0	73310000.0	73320000.0	170.0	170.46817016601562	12.22297477722168
1.0	73330000.0	73340000.0	176.0	177.9977264404297	12.586294174194336
1.0	73340000.0	73350000.0	169.0	176.66380310058594	12.738540649414062
1.0	73420000.0	73430000.0	186.0	174.24459838867188	12.016680717468262
1.0	73430000.0	73440000.0	154.0	168.83143615722656	12.177812576293945
1.0	73480000.0	73490000.0	166.0	176.65676879882812	13.034688949584961
1.0	73490000.0	73500000.0	185.0	180.35018920898438	13.320055961608887
1.0	73590000.0	73600000.0	176.0	184.81314086914062	13.239712715148926
1.0	73600000.0	73610000.0	183.0	189.5153045654297	13.52223014831543
1.0	73670000.0	73680000.0	186.0	186.8587646484375	13.34357738494873
1.0	73690000.0	73700000.0	168.0	185.54739379882812	12.785168647766113
1.0	73740000.0	73750000.0	201.0	181.44137573242188	11.895357131958008
1.0	73760000.0	73770000.0	194.0	174.31900024414062	12.222920417785645
1.0	73840000.0	73850000.0	148.0	165.13351440429688	12.023965835571289
1.0	73850000.0	73860000.0	173.0	161.7732391357422	11.962072372436523
1.0	73960000.0	73970000.0	146.0	149.2464141845703	12.423599243164062
1.0	74000000.0	74010000.0	165.0	143.58859252929688	11.979177474975586
1.0	74060000.0	74070000.0	133.0	142.74960327148438	11.794596672058105
1.0	74070000.0	74080000.0	105.0	140.47616577148438	11.4345064163208
1.0	74080000.0	74090000.0	138.0	142.50906372070312	11.702852249145508
1.0	74120000.0	74130000.0	139.0	141.38742065429688	11.476079940795898
1.0	74200000.0	74210000.0	132.0	140.2524871826172	11.653524398803711
1.0	74210000.0	74220000.0	138.0	138.55783081054688	11.272931098937988
1.0	74250000.0	74260000.0	126.0	132.9843292236328	10.85660457611084
1.0	74330000.0	74340000.0	126.0	130.33895874023438	10.60136604309082
1.0	74340000.0	74350000.0	127.0	133.50540161132812	10.659832000732422
1.0	74380000.0	74390000.0	138.0	134.240966796875	11.043045043945312
1.0	74430000.0	74440000.0	137.0	134.2119140625	11.013375282287598
1.0	74480000.0	74490000.0	122.0	132.55792236328125	10.84703540802002
1.0	74540000.0	74550000.0	142.0	131.245361328125	10.674260139465332
1.0	74580000.0	74590000.0	123.0	116.7851333618164	8.449588775634766
1.0	74610000.0	74620000.0	138.0	122.32472229003906	9.196922302246094
1.0	74620000.0	74630000.0	126.0	120.58079528808594	9.142777442932129
1.0	74640000.0	74650000.0	104.0	122.144775390625	9.603245735168457
1.0	74660000.0	74670000.0	58.0	81.34715270996094	3.045179843902588
1.0	74700000.0	74710000.0	115.0	110.22774505615234	7.485669136047363
1.0	74820000.0	74830000.0	108.0	112.14674377441406	8.22792911529541
1.0	74830000.0	74840000.0	104.0	113.90804290771484	9.162674903869629
1.0	74860000.0	74870000.0	108.0	116.50172424316406	8.707736015319824
1.0	74890000.0	74900000.0	119.0	118.303466796875	8.814876556396484
1.0	74960000.0	74970000.0	133.0	124.9286880493164	9.945064544677734
1.0	74970000.0	74980000.0	132.0	124.8709716796875	9.686317443847656
1.0	74990000.0	75000000.0	151.0	123.26934814453125	9.895341873168945
1.0	75000000.0	75010000.0	156.0	129.28025817871094	10.365812301635742
1.0	75050000.0	75060000.0	119.0	135.16757202148438	10.97216510772705
1.0	75120000.0	75130000.0	142.0	120.38212585449219	7.8740973472595215
1.0	75130000.0	75140000.0	134.0	119.52750396728516	7.72784423828125
1.0	75140000.0	75150000.0	120.0	113.74214935302734	7.447949409484863
1.0	75170000.0	75180000.0	62.0	67.74849700927734	1.4655078649520874
1.0	75190000.0	75200000.0	67.0	68.57453918457031	1.545398473739624
1.0	75220000.0	75230000.0	55.0	66.62923431396484	1.3557860851287842
1.0	75250000.0	75260000.0	145.0	115.21394348144531	8.374014854431152
1.0	75260000.0	75270000.0	136.0	121.1895980834961	8.464888572692871
1.0	75280000.0	75290000.0	129.0	126.12599182128906	10.149210929870605
1.0	75330000.0	75340000.0	159.0	150.61117553710938	12.452784538269043
1.0	75530000.0	75540000.0	141.0	160.0164337158203	12.841100692749023
1.0	75560000.0	75570000.0	149.0	151.17401123046875	12.178535461425781
1.0	75630000.0	75640000.0	125.0	134.74356079101562	10.955873489379883
1.0	75650000.0	75660000.0	132.0	137.5693359375	11.292707443237305
1.0	75690000.0	75700000.0	112.0	130.39266967773438	10.590959548950195
1.0	75700000.0	75710000.0	120.0	131.548828125	10.70804214477539
1.0	75710000.0	75720000.0	112.0	135.63919067382812	10.775320053100586
1.0	75730000.0	75740000.0	110.0	120.3189697265625	9.447610855102539
1.0	75750000.0	75760000.0	137.0	127.72062683105469	10.33006477355957
1.0	75880000.0	75890000.0	113.0	123.5486068725586	9.931007385253906
1.0	75920000.0	75930000.0	144.0	117.20756530761719	8.798937797546387
1.0	76150000.0	76160000.0	102.0	93.28996276855469	4.095570087432861
1.0	76170000.0	76180000.0	93.0	90.95148468017578	4.43316650390625
1.0	76340000.0	76350000.0	95.0	100.84276580810547	5.129916191101074
1.0	76360000.0	76370000.0	109.0	102.34858703613281	5.3820295333862305
1.0	76450000.0	76460000.0	99.0	102.21925354003906	5.369444847106934
1.0	76460000.0	76470000.0	109.0	104.0394515991211	6.253718376159668
1.0	76530000.0	76540000.0	94.0	94.73350524902344	4.192107200622559
1.0	76560000.0	76570000.0	94.0	105.0059585571289	6.519046783447266
1.0	76600000.0	76610000.0	96.0	91.38795471191406	3.866987943649292
1.0	76660000.0	76670000.0	100.0	113.49259948730469	9.13715934753418
1.0	76710000.0	76720000.0	122.0	116.91180419921875	9.352457046508789
1.0	76720000.0	76730000.0	102.0	112.62596130371094	8.842409133911133
1.0	76810000.0	76820000.0	98.0	120.27042388916016	9.656258583068848
1.0	76840000.0	76850000.0	125.0	122.00785827636719	9.693042755126953
1.0	76890000.0	76900000.0	128.0	114.3941421508789	9.085707664489746
1.0	76910000.0	76920000.0	113.0	119.15826416015625	9.28304672241211
1.0	76970000.0	76980000.0	89.0	103.96647644042969	6.7698822021484375
1.0	76980000.0	76990000.0	120.0	106.14794921875	6.5306220054626465
1.0	77020000.0	77030000.0	105.0	106.44266510009766	6.84683895111084
1.0	77050000.0	77060000.0	97.0	100.03392028808594	6.714385986328125
1.0	77130000.0	77140000.0	91.0	100.26866912841797	5.834282875061035
1.0	77170000.0	77180000.0	91.0	117.87385559082031	8.656895637512207
1.0	77190000.0	77200000.0	115.0	110.89923095703125	8.037508964538574
1.0	77220000.0	77230000.0	108.0	114.31120300292969	7.408517360687256
1.0	77260000.0	77270000.0	94.0	112.8956069946289	7.85638427734375
1.0	77390000.0	77400000.0	136.0	108.80842590332031	7.8217453956604
1.0	77410000.0	77420000.0	121.0	104.1978759765625	7.362764835357666
1.0	77500000.0	77510000.0	99.0	95.88664245605469	4.7370147705078125
1.0	77530000.0	77540000.0	96.0	94.86983489990234	4.25018835067749
1.0	77680000.0	77690000.0	52.0	62.70623779296875	1.014708161354065
1.0	77750000.0	77760000.0	79.0	92.75801849365234	4.1172308921813965
1.0	77800000.0	77810000.0	87.0	90.98646545410156	3.948481321334839
1.0	77840000.0	77850000.0	85.0	83.44235229492188	2.678825855255127
1.0	77870000.0	77880000.0	74.0	87.53958129882812	3.119084119796753
1.0	77910000.0	77920000.0	63.0	77.24858856201172	2.4636287689208984
1.0	77920000.0	77930000.0	79.0	79.3321762084961	2.602597951889038
1.0	77970000.0	77980000.0	86.0	69.12138366699219	1.4870073795318604
1.0	78020000.0	78030000.0	38.0	55.12491989135742	0.6154993772506714
1.0	78050000.0	78060000.0	50.0	52.70024490356445	0.5619156360626221
1.0	78090000.0	78100000.0	62.0	48.46685791015625	0.5324187278747559
1.0	78160000.0	78170000.0	49.0	48.410667419433594	0.5335023403167725
1.0	78200000.0	78210000.0	55.0	49.51660919189453	0.5320205092430115
1.0	78210000.0	78220000.0	53.0	48.363914489746094	0.5329288244247437
1.0	78270000.0	78280000.0	39.0	41.28760528564453	0.6421229243278503
1.0	78390000.0	78400000.0	51.0	59.459327697753906	0.7898249626159668
1.0	78490000.0	78500000.0	68.0	67.5633544921875	1.4458292722702026
1.0	78510000.0	78520000.0	51.0	55.2044677734375	0.6176627278327942
1.0	78530000.0	78540000.0	66.0	63.637725830078125	1.0904163122177124
1.0	78740000.0	78750000.0	75.0	70.0642318725586	1.4041249752044678
1.0	78790000.0	78800000.0	64.0	81.7417221069336	2.665337562561035
1.0	78840000.0	78850000.0	86.0	85.71791076660156	2.9504711627960205
1.0	78890000.0	78900000.0	98.0	94.16140747070312	4.589291572570801
1.0	78970000.0	78980000.0	99.0	103.1889419555664	7.178801536560059
1.0	78990000.0	79000000.0	89.0	102.602294921875	6.876497745513916
1.0	79040000.0	79050000.0	96.0	93.22714233398438	3.8980133533477783
1.0	79110000.0	79120000.0	66.0	78.79731750488281	2.7208070755004883
1.0	79120000.0	79130000.0	65.0	83.81758880615234	2.717456817626953
1.0	79190000.0	79200000.0	112.0	111.00154113769531	7.034809112548828
1.0	79220000.0	79230000.0	123.0	112.5572280883789	8.37413215637207
1.0	79230000.0	79240000.0	126.0	116.4938735961914	8.379230499267578
1.0	79390000.0	79400000.0	169.0	139.85995483398438	11.261713027954102
1.0	79400000.0	79410000.0	134.0	138.63961791992188	11.287835121154785
1.0	79430000.0	79440000.0	135.0	149.1734619140625	11.397254943847656
1.0	79570000.0	79580000.0	132.0	142.0556182861328	11.365031242370605
1.0	79580000.0	79590000.0	151.0	142.56289672851562	11.591154098510742
1.0	79590000.0	79600000.0	140.0	143.0172882080078	11.625818252563477
1.0	79620000.0	79630000.0	132.0	143.9854736328125	11.568951606750488
1.0	79630000.0	79640000.0	139.0	128.81874084472656	10.36396312713623
1.0	79650000.0	79660000.0	114.0	134.9647979736328	11.048152923583984
1.0	79670000.0	79680000.0	132.0	144.29037475585938	11.683520317077637
1.0	79700000.0	79710000.0	127.0	141.43138122558594	11.49305248260498
1.0	79820000.0	79830000.0	148.0	148.0109100341797	12.155257225036621
1.0	79830000.0	79840000.0	144.0	150.8027801513672	11.597841262817383
1.0	79870000.0	79880000.0	169.0	142.0955810546875	11.704754829406738
1.0	79900000.0	79910000.0	162.0	141.86077880859375	11.652684211730957
1.0	79960000.0	79970000.0	122.0	136.39297485351562	11.239155769348145
1.0	80070000.0	80080000.0	154.0	133.56185913085938	10.96389389038086
1.0	80090000.0	80100000.0	112.0	136.1105194091797	11.081037521362305
1.0	80120000.0	80130000.0	118.0	128.66619873046875	10.378520011901855
1.0	80170000.0	80180000.0	112.0	131.69601440429688	10.39107608795166
1.0	80430000.0	80440000.0	145.0	137.63619995117188	11.29877758026123
1.0	80440000.0	80450000.0	98.0	135.3143768310547	10.850496292114258
1.0	80450000.0	80460000.0	145.0	136.6997833251953	11.12055778503418
1.0	80550000.0	80560000.0	134.0	146.44015502929688	11.753623962402344
1.0	80580000.0	80590000.0	148.0	149.6939239501953	12.053092956542969
1.0	80600000.0	80610000.0	98.0	98.22517395019531	4.770989894866943
1.0	80610000.0	80620000.0	151.0	151.7895050048828	12.051427841186523
1.0	80670000.0	80680000.0	129.0	142.37326049804688	11.592824935913086
1.0	80740000.0	80750000.0	139.0	150.0039520263672	12.018051147460938
1.0	80810000.0	80820000.0	148.0	145.46961975097656	11.698614120483398
1.0	80940000.0	80950000.0	122.0	136.7887420654297	11.31126594543457
1.0	80960000.0	80970000.0	121.0	120.65228271484375	9.621004104614258
1.0	81080000.0	81090000.0	116.0	136.84771728515625	11.09473991394043
1.0	81110000.0	81120000.0	129.0	129.1614532470703	10.235574722290039
1.0	81170000.0	81180000.0	118.0	134.80271911621094	10.870597839355469
1.0	81240000.0	81250000.0	119.0	129.4029083251953	10.432113647460938
1.0	81300000.0	81310000.0	137.0	132.55677795410156	10.724172592163086
1.0	81350000.0	81360000.0	126.0	128.42782592773438	10.241288185119629
1.0	81420000.0	81430000.0	119.0	130.07479858398438	10.306719779968262
1.0	81430000.0	81440000.0	157.0	130.1336669921875	10.28388786315918
1.0	81470000.0	81480000.0	118.0	129.7402801513672	10.273588180541992
1.0	81500000.0	81510000.0	96.0	124.1341552734375	9.961628913879395
1.0	81510000.0	81520000.0	136.0	128.01797485351562	10.152876853942871
1.0	81550000.0	81560000.0	105.0	139.2200927734375	11.596689224243164
1.0	81580000.0	81590000.0	128.0	134.70712280273438	10.894929885864258
1.0	81650000.0	81660000.0	116.0	131.34449768066406	10.33264446258545
1.0	81720000.0	81730000.0	128.0	124.94134521484375	10.050244331359863
1.0	81750000.0	81760000.0	125.0	119.5727310180664	9.599649429321289
1.0	81760000.0	81770000.0	105.0	116.09819030761719	9.332634925842285
1.0	81770000.0	81780000.0	115.0	111.7781982421875	8.603177070617676
1.0	81790000.0	81800000.0	103.0	110.1291732788086	7.954331398010254
1.0	81870000.0	81880000.0	95.0	108.58943939208984	7.3270721435546875
1.0	81880000.0	81890000.0	126.0	99.19477081298828	5.389244079589844
1.0	81940000.0	81950000.0	108.0	99.8761978149414	5.158082485198975
1.0	81980000.0	81990000.0	84.0	103.6099624633789	6.6827802658081055
1.0	82010000.0	82020000.0	87.0	92.73262023925781	4.58493185043335
1.0	82020000.0	82030000.0	109.0	96.85011291503906	5.537396430969238
1.0	82050000.0	82060000.0	106.0	100.95887756347656	7.2816925048828125
1.0	82100000.0	82110000.0	123.0	104.38798522949219	6.958387851715088
1.0	82110000.0	82120000.0	106.0	104.03886413574219	7.53903341293335
1.0	82170000.0	82180000.0	81.0	98.00447845458984	5.55235481262207
1.0	82180000.0	82190000.0	86.0	99.30311584472656	6.948923587799072
1.0	82230000.0	82240000.0	89.0	97.29908752441406	4.977701663970947
1.0	82250000.0	82260000.0	97.0	99.82255554199219	5.704432010650635
1.0	82260000.0	82270000.0	81.0	74.88429260253906	1.9913289546966553
1.0	82390000.0	82400000.0	118.0	101.39736938476562	7.830585479736328
1.0	82410000.0	82420000.0	93.0	101.93296813964844	7.747488975524902
1.0	82430000.0	82440000.0	106.0	98.42689514160156	7.085394382476807
1.0	82460000.0	82470000.0	107.0	98.32762145996094	6.771859645843506
1.0	82490000.0	82500000.0	98.0	112.95680236816406	8.845512390136719
1.0	82570000.0	82580000.0	113.0	110.57902526855469	8.226308822631836
1.0	82600000.0	82610000.0	87.0	94.21791076660156	5.190197467803955
1.0	82620000.0	82630000.0	97.0	97.8056869506836	4.743875026702881
1.0	82650000.0	82660000.0	120.0	117.71815490722656	9.309012413024902
1.0	82790000.0	82800000.0	136.0	123.19544982910156	9.884718894958496
1.0	82860000.0	82870000.0	115.0	132.1775665283203	10.594820022583008
1.0	82880000.0	82890000.0	125.0	133.32955932617188	10.741467475891113
1.0	83090000.0	83100000.0	131.0	143.80203247070312	11.271695137023926
1.0	83200000.0	83210000.0	129.0	142.20571899414062	11.684976577758789
1.0	83240000.0	83250000.0	112.0	124.33638763427734	9.948209762573242
1.0	83320000.0	83330000.0	156.0	129.58395385742188	10.239116668701172
1.0	83430000.0	83440000.0	129.0	127.00379943847656	10.219670295715332
1.0	83460000.0	83470000.0	127.0	125.25428771972656	10.088054656982422
1.0	83570000.0	83580000.0	118.0	103.41451263427734	6.304863452911377
1.0	83590000.0	83600000.0	92.0	97.42273712158203	4.559831142425537
1.0	83620000.0	83630000.0	44.0	44.431732177734375	0.5747171640396118
1.0	83790000.0	83800000.0	28.0	29.712127685546875	1.0778253078460693
1.0	83990000.0	84000000.0	112.0	84.9646224975586	2.9066319465637207
1.0	84040000.0	84050000.0	111.0	95.90739440917969	4.553046703338623
1.0	84070000.0	84080000.0	102.0	97.49568176269531	4.901855945587158
1.0	84120000.0	84130000.0	85.0	95.18283081054688	4.565652370452881
1.0	84140000.0	84150000.0	97.0	92.85348510742188	3.841146469116211
1.0	84170000.0	84180000.0	95.0	86.1273193359375	2.989629030227661
1.0	84200000.0	84210000.0	85.0	78.31175994873047	2.1663386821746826
1.0	84220000.0	84230000.0	69.0	76.1828384399414	2.357621669769287
1.0	84240000.0	84250000.0	65.0	79.22145080566406	2.7388949394226074
1.0	84410000.0	84420000.0	71.0	67.04307556152344	1.2654451131820679
1.0	84480000.0	84490000.0	66.0	69.18168640136719	1.6087543964385986
1.0	84530000.0	84540000.0	75.0	85.66362762451172	3.6059250831604004
1.0	84550000.0	84560000.0	64.0	60.0882453918457	0.8342294692993164
1.0	84560000.0	84570000.0	70.0	64.05979919433594	1.1207091808319092
1.0	84600000.0	84610000.0	52.0	64.6502685546875	1.1775649785995483
1.0	84650000.0	84660000.0	75.0	57.0024299621582	0.6811854839324951
1.0	84700000.0	84710000.0	53.0	53.02435302734375	0.5659853219985962
1.0	84730000.0	84740000.0	71.0	62.2839241027832	0.9840171933174133
1.0	84760000.0	84770000.0	53.0	56.739463806152344	0.6724182963371277
1.0	84820000.0	84830000.0	46.0	64.19153594970703	1.1386672258377075
1.0	84850000.0	84860000.0	65.0	63.5048942565918	1.0808494091033936
1.0	84880000.0	84890000.0	68.0	67.23832702636719	1.415034294128418
1.0	84970000.0	84980000.0	51.0	55.9337043762207	0.6417654156684875
1.0	84980000.0	84990000.0	52.0	60.17205047607422	0.8405464887619019
1.0	85030000.0	85040000.0	53.0	46.745948791503906	0.544174313545227
1.0	85070000.0	85080000.0	59.0	68.47032928466797	1.5374131202697754
1.0	85110000.0	85120000.0	43.0	47.17759704589844	0.5388593077659607
1.0	85180000.0	85190000.0	77.0	64.63470458984375	1.1730635166168213
1.0	85190000.0	85200000.0	75.0	74.54728698730469	2.2055697441101074
1.0	85260000.0	85270000.0	66.0	73.96068572998047	2.138524293899536
1.0	85270000.0	85280000.0	63.0	73.42132568359375	2.0743165016174316
1.0	85280000.0	85290000.0	70.0	73.39093780517578	2.069354772567749
1.0	85300000.0	85310000.0	56.0	69.2550048828125	1.6001694202423096
1.0	85310000.0	85320000.0	58.0	62.149375915527344	0.9730535745620728
1.0	85350000.0	85360000.0	70.0	62.955360412597656	1.0383094549179077
1.0	85360000.0	85370000.0	79.0	78.21147918701172	2.64811635017395
1.0	85370000.0	85380000.0	74.0	75.9402847290039	2.370466947555542
1.0	85390000.0	85400000.0	69.0	71.892822265625	1.893794298171997
1.0	85400000.0	85410000.0	68.0	67.25950622558594	1.4179890155792236
1.0	85450000.0	85460000.0	56.0	77.60161590576172	2.5737252235412598
1.0	85610000.0	85620000.0	53.0	64.96238708496094	1.2049450874328613
1.0	85680000.0	85690000.0	56.0	63.633750915527344	1.0912917852401733
1.0	85710000.0	85720000.0	56.0	51.2368278503418	0.5442842245101929
1.0	85720000.0	85730000.0	62.0	46.17449188232422	0.5490543246269226
1.0	85750000.0	85760000.0	52.0	58.01369094848633	0.72404545545578
1.0	85820000.0	85830000.0	31.0	55.33611297607422	0.6208539605140686
1.0	85860000.0	85870000.0	49.0	57.26868438720703	0.6931723356246948
1.0	85960000.0	85970000.0	71.0	67.86149597167969	1.4381886720657349
1.0	85990000.0	86000000.0	151.0	65.24556732177734	1.2285906076431274
1.0	86060000.0	86070000.0	37.0	70.02992248535156	1.5408716201782227
1.0	86100000.0	86110000.0	49.0	51.54638671875	0.5449527502059937
1.0	86170000.0	86180000.0	71.0	62.86760711669922	1.0272959470748901
1.0	86420000.0	86430000.0	95.0	103.53440856933594	6.035181999206543
1.0	86490000.0	86500000.0	94.0	107.0889892578125	6.907083034515381
1.0	86510000.0	86520000.0	125.0	107.911376953125	6.51442813873291
1.0	86530000.0	86540000.0	88.0	111.00250244140625	8.05665397644043
1.0	86600000.0	86610000.0	105.0	102.2545394897461	5.589436054229736
1.0	86610000.0	86620000.0	102.0	102.55242919921875	5.401808261871338
1.0	86650000.0	86660000.0	109.0	102.00814056396484	5.494853973388672
1.0	86890000.0	86900000.0	93.0	73.2128677368164	2.049285411834717
1.0	86910000.0	86920000.0	85.0	68.86296081542969	1.4509443044662476
1.0	86960000.0	86970000.0	70.0	69.26214599609375	1.619179368019104
1.0	87060000.0	87070000.0	85.0	75.76353454589844	2.1304750442504883
1.0	87210000.0	87220000.0	66.0	55.04730224609375	0.6148578524589539
1.0	87220000.0	87230000.0	63.0	59.598114013671875	0.8072916269302368
1.0	87290000.0	87300000.0	69.0	62.82334518432617	1.0262805223464966
1.0	87360000.0	87370000.0	45.0	42.28455352783203	0.6207607388496399
1.0	87380000.0	87390000.0	48.0	52.52472686767578	0.55666184425354
1.0	87420000.0	87430000.0	50.0	54.03495407104492	0.5871707201004028
1.0	87460000.0	87470000.0	48.0	55.16804885864258	0.6188185811042786
1.0	87510000.0	87520000.0	53.0	57.11444091796875	0.6866299510002136
1.0	87590000.0	87600000.0	60.0	64.6023941040039	1.1714582443237305
1.0	87620000.0	87630000.0	54.0	70.21517181396484	1.532721757888794
1.0	87750000.0	87760000.0	66.0	77.65037536621094	2.55877423286438
1.0	87890000.0	87900000.0	86.0	74.38546752929688	2.141474962234497
1.0	87910000.0	87920000.0	67.0	73.06790924072266	1.8964210748672485
1.0	87920000.0	87930000.0	67.0	87.05231475830078	3.0887656211853027
1.0	88020000.0	88030000.0	81.0	85.39973449707031	2.9841365814208984
1.0	88380000.0	88390000.0	88.0	84.71279907226562	2.8184750080108643
1.0	88400000.0	88410000.0	77.0	81.21952819824219	2.4724555015563965
1.0	88420000.0	88430000.0	70.0	81.75051879882812	2.7550876140594482
1.0	88450000.0	88460000.0	66.0	80.80653381347656	2.5433051586151123
1.0	88470000.0	88480000.0	78.0	83.4551773071289	2.674226760864258
1.0	88480000.0	88490000.0	86.0	78.44194030761719	2.3278303146362305
1.0	88510000.0	88520000.0	71.0	82.44091796875	2.5696558952331543
1.0	88540000.0	88550000.0	64.0	84.59960174560547	2.866119861602783
1.0	88550000.0	88560000.0	95.0	87.08720397949219	3.1098430156707764
1.0	88610000.0	88620000.0	86.0	80.96855163574219	2.589385509490967
1.0	88650000.0	88660000.0	75.0	82.54540252685547	2.7279372215270996
1.0	88680000.0	88690000.0	69.0	79.58067321777344	2.360320568084717
1.0	88700000.0	88710000.0	102.0	82.61268615722656	2.737086772918701
1.0	88750000.0	88760000.0	85.0	79.34275817871094	2.2646238803863525
1.0	88920000.0	88930000.0	79.0	80.9770278930664	3.014216661453247
1.0	88930000.0	88940000.0	86.0	86.97310638427734	3.272230863571167
1.0	88970000.0	88980000.0	85.0	82.01136016845703	2.7547857761383057
1.0	89270000.0	89280000.0	48.0	47.725128173828125	0.5366376638412476
1.0	89300000.0	89310000.0	49.0	51.098087310791016	0.5400745272636414
1.0	89590000.0	89600000.0	51.0	61.445640563964844	0.9235337376594543
1.0	89780000.0	89790000.0	79.0	83.50821685791016	2.9402098655700684
1.0	89980000.0	89990000.0	55.0	59.513572692871094	0.8032504916191101
1.0	90000000.0	90010000.0	51.0	56.34259796142578	0.6592837572097778
1.0	90020000.0	90030000.0	45.0	49.1491584777832	0.5321224927902222
1.0	90070000.0	90080000.0	46.0	61.11995315551758	0.9037501215934753
1.0	90350000.0	90360000.0	58.0	50.82698440551758	0.5369027853012085
1.0	90400000.0	90410000.0	55.0	50.86689758300781	0.5388989448547363
1.0	90440000.0	90450000.0	56.0	67.4678955078125	1.4398797750473022
1.0	90470000.0	90480000.0	52.0	53.070716857910156	0.5683434009552002
1.0	90610000.0	90620000.0	77.0	85.31950378417969	3.164830446243286
1.0	90640000.0	90650000.0	82.0	83.6312255859375	2.707267999649048
1.0	90730000.0	90740000.0	89.0	89.78630065917969	3.9439353942871094
1.0	90750000.0	90760000.0	86.0	89.46041870117188	3.786236524581909
1.0	90790000.0	90800000.0	99.0	94.29374694824219	4.669259071350098
1.0	91020000.0	91030000.0	82.0	88.41790008544922	3.41694974899292
1.0	91050000.0	91060000.0	121.0	114.451904296875	8.374356269836426
1.0	91160000.0	91170000.0	109.0	104.26070404052734	6.4705939292907715
1.0	91180000.0	91190000.0	88.0	90.11387634277344	4.63116455078125
1.0	91260000.0	91270000.0	63.0	87.51414489746094	3.9279189109802246
1.0	91320000.0	91330000.0	59.0	78.69134521484375	2.709712505340576
1.0	91330000.0	91340000.0	79.0	78.74054718017578	2.71535325050354
1.0	91350000.0	91360000.0	52.0	63.04063034057617	1.0446470975875854
1.0	91410000.0	91420000.0	52.0	54.98247528076172	0.6143666505813599
1.0	91530000.0	91540000.0	77.0	67.22056579589844	1.412868618965149
1.0	91540000.0	91550000.0	77.0	72.27589416503906	1.9447158575057983
1.0	91580000.0	91590000.0	55.0	69.38209533691406	1.6314777135849
1.0	91620000.0	91630000.0	69.0	75.7025146484375	2.3479926586151123
1.0	91730000.0	91740000.0	94.0	85.05372619628906	2.879812717437744
1.0	91850000.0	91860000.0	80.0	70.12725067138672	1.4094383716583252
1.0	91870000.0	91880000.0	100.0	86.74944305419922	3.780482053756714
1.0	91920000.0	91930000.0	71.0	74.04698181152344	1.8393924236297607
1.0	92000000.0	92010000.0	57.0	74.15362548828125	1.9858217239379883
1.0	92010000.0	92020000.0	71.0	76.5390625	2.289386749267578
1.0	92030000.0	92040000.0	70.0	72.5577392578125	1.975792646408081
1.0	92190000.0	92200000.0	57.0	54.64030075073242	0.6021155118942261
1.0	92210000.0	92220000.0	54.0	60.6295166015625	0.8715391159057617
1.0	92280000.0	92290000.0	48.0	59.560874938964844	0.7974722981452942
1.0	92460000.0	92470000.0	65.0	77.12263488769531	2.516758441925049
1.0	92610000.0	92620000.0	49.0	57.39998245239258	0.6980074644088745
1.0	92620000.0	92630000.0	54.0	61.58892822265625	0.9362171292304993
1.0	92650000.0	92660000.0	77.0	65.06050109863281	1.213392972946167
1.0	92770000.0	92780000.0	57.0	48.33111572265625	0.5346470475196838
1.0	92810000.0	92820000.0	41.0	49.48804473876953	0.5313038229942322
1.0	92840000.0	92850000.0	42.0	49.05642318725586	0.531505823135376
1.0	92920000.0	92930000.0	70.0	71.48283386230469	1.8568315505981445
1.0	93020000.0	93030000.0	57.0	55.68657302856445	0.6345938444137573
1.0	93060000.0	93070000.0	50.0	47.952999114990234	0.5356009006500244
1.0	93110000.0	93120000.0	51.0	50.400421142578125	0.5351983904838562
1.0	93170000.0	93180000.0	45.0	56.5557861328125	0.6654934883117676
1.0	93200000.0	93210000.0	43.0	56.731300354003906	0.6727163195610046
1.0	93340000.0	93350000.0	53.0	56.18837356567383	0.6516297459602356
1.0	93400000.0	93410000.0	56.0	59.13335418701172	0.7824941873550415
1.0	93480000.0	93490000.0	62.0	69.75914001464844	1.6699306964874268
1.0	93530000.0	93540000.0	87.0	72.38605499267578	1.9563251733779907
1.0	93670000.0	93680000.0	38.0	44.375755310058594	0.5750471949577332
1.0	93700000.0	93710000.0	37.0	45.49334716796875	0.5594499707221985
1.0	93710000.0	93720000.0	53.0	49.749595642089844	0.5324503183364868
1.0	93740000.0	93750000.0	44.0	48.3521614074707	0.5330250263214111
1.0	93780000.0	93790000.0	64.0	48.02716064453125	0.5327189564704895
1.0	93800000.0	93810000.0	49.0	47.95025634765625	0.5347727537155151
1.0	93840000.0	93850000.0	58.0	59.01432418823242	0.7756884098052979
1.0	93890000.0	93900000.0	72.0	65.70752716064453	1.2669486999511719
1.0	93930000.0	93940000.0	57.0	52.5666618347168	0.5577090382575989
1.0	93980000.0	93990000.0	48.0	45.61103057861328	0.5571719408035278
1.0	94000000.0	94010000.0	48.0	49.397335052490234	0.5304233431816101
1.0	94130000.0	94140000.0	52.0	46.903236389160156	0.5416062474250793
1.0	94220000.0	94230000.0	53.0	51.61773681640625	0.5452966690063477
1.0	94270000.0	94280000.0	49.0	53.36275100708008	0.5716250538825989
1.0	94370000.0	94380000.0	49.0	53.3004264831543	0.5709742903709412
1.0	94480000.0	94490000.0	52.0	54.52436447143555	0.5991286039352417
1.0	94510000.0	94520000.0	56.0	59.8939208984375	0.823776125907898
1.0	94590000.0	94600000.0	76.0	65.02336120605469	1.2082281112670898
1.0	94650000.0	94660000.0	60.0	56.32056427001953	0.6934680342674255
1.0	94760000.0	94770000.0	50.0	56.528526306152344	0.6646921634674072
1.0	94800000.0	94810000.0	51.0	59.421775817871094	0.7964736223220825
1.0	94820000.0	94830000.0	54.0	65.6006088256836	1.2608559131622314
1.0	94930000.0	94940000.0	50.0	46.44886016845703	0.5458091497421265
1.0	94940000.0	94950000.0	42.0	46.08469009399414	0.5512229800224304
1.0	94950000.0	94960000.0	43.0	45.7143669128418	0.5562987327575684
1.0	94960000.0	94970000.0	50.0	46.193538665771484	0.549728512763977
1.0	95000000.0	95010000.0	36.0	42.354637145996094	0.6173115968704224
1.0	95100000.0	95110000.0	38.0	51.614288330078125	0.5424867868423462
1.0	95130000.0	95140000.0	57.0	54.031463623046875	0.5876027345657349
1.0	95160000.0	95170000.0	43.0	51.18573760986328	0.5396071672439575
1.0	95170000.0	95180000.0	33.0	47.46586227416992	0.5334096550941467
1.0	95190000.0	95200000.0	52.0	48.5784912109375	0.5328046083450317
1.0	95410000.0	95420000.0	54.0	47.33936309814453	0.5355088710784912
1.0	95540000.0	95550000.0	63.0	63.521705627441406	1.0789766311645508
1.0	95630000.0	95640000.0	38.0	52.2336540222168	0.5535842180252075
1.0	95650000.0	95660000.0	52.0	56.993896484375	0.6819864511489868
1.0	95660000.0	95670000.0	59.0	54.571678161621094	0.6008485555648804
1.0	95670000.0	95680000.0	51.0	49.60551071166992	0.530964195728302
1.0	95770000.0	95780000.0	70.0	72.78819274902344	2.0008914470672607
1.0	95800000.0	95810000.0	95.0	80.08271789550781	2.9073898792266846
1.0	95930000.0	95940000.0	82.0	95.3280258178711	5.531638145446777
1.0	96030000.0	96040000.0	88.0	98.4437026977539	5.861122131347656
1.0	96080000.0	96090000.0	85.0	104.29539489746094	7.246321678161621
1.0	96150000.0	96160000.0	101.0	105.04976654052734	8.024432182312012
1.0	96190000.0	96200000.0	110.0	109.300537109375	8.811742782592773
1.0	96200000.0	96210000.0	90.0	107.7925796508789	7.427600860595703
1.0	96210000.0	96220000.0	94.0	115.73768615722656	9.061849594116211
1.0	96230000.0	96240000.0	130.0	112.08917236328125	8.340142250061035
1.0	96310000.0	96320000.0	124.0	118.50587463378906	9.505895614624023
1.0	96320000.0	96330000.0	118.0	126.30574035644531	10.051177978515625
1.0	96330000.0	96340000.0	113.0	125.3664779663086	9.98115348815918
1.0	96350000.0	96360000.0	127.0	128.74668884277344	10.266732215881348
1.0	96370000.0	96380000.0	124.0	130.90737915039062	10.623141288757324
1.0	96410000.0	96420000.0	156.0	117.62971496582031	9.099812507629395
1.0	96460000.0	96470000.0	131.0	126.32868957519531	10.069530487060547
1.0	96490000.0	96500000.0	110.0	133.1804656982422	10.922059059143066
1.0	96500000.0	96510000.0	156.0	130.0557861328125	10.443573951721191
1.0	96570000.0	96580000.0	141.0	134.2419891357422	11.034673690795898
1.0	96580000.0	96590000.0	117.0	130.15682983398438	10.570817947387695
1.0	96630000.0	96640000.0	142.0	122.57757568359375	9.448888778686523
1.0	96640000.0	96650000.0	117.0	125.3746566772461	10.023505210876465
1.0	96710000.0	96720000.0	86.0	98.59898376464844	6.047894477844238
1.0	96740000.0	96750000.0	131.0	122.74491882324219	9.813940048217773
1.0	96780000.0	96790000.0	125.0	129.14218139648438	10.30670166015625
1.0	96790000.0	96800000.0	118.0	125.7572021484375	9.789563179016113
1.0	96870000.0	96880000.0	136.0	127.9374008178711	10.161691665649414
1.0	96890000.0	96900000.0	125.0	130.4954071044922	10.618864059448242
1.0	96910000.0	96920000.0	117.0	125.3552474975586	10.039982795715332
1.0	96940000.0	96950000.0	109.0	118.85237121582031	9.439657211303711
1.0	97010000.0	97020000.0	125.0	115.7716293334961	9.259061813354492
1.0	97040000.0	97050000.0	123.0	115.74615478515625	8.865200996398926
1.0	97090000.0	97100000.0	89.0	102.23138427734375	6.018433570861816
1.0	97250000.0	97260000.0	62.0	61.1259765625	0.9037769436836243
1.0	97270000.0	97280000.0	68.0	62.34465408325195	0.9885919690132141
1.0	97300000.0	97310000.0	88.0	88.52346801757812	4.761427879333496
1.0	97400000.0	97410000.0	107.0	114.6112289428711	8.245803833007812
1.0	97520000.0	97530000.0	137.0	114.6729736328125	8.473772048950195
1.0	97620000.0	97630000.0	76.0	89.06385803222656	4.3474273681640625
1.0	97710000.0	97720000.0	97.0	83.5656967163086	2.6870083808898926
1.0	97730000.0	97740000.0	83.0	88.07936096191406	3.5880324840545654
1.0	97790000.0	97800000.0	91.0	96.34913635253906	6.39664363861084
1.0	97860000.0	97870000.0	93.0	93.03131866455078	5.914612293243408
1.0	97920000.0	97930000.0	141.0	105.97856140136719	8.375508308410645
1.0	97980000.0	97990000.0	105.0	107.41145324707031	8.47614860534668
1.0	98000000.0	98010000.0	98.0	104.28279113769531	7.782402038574219
1.0	98040000.0	98050000.0	104.0	94.74208068847656	5.183141231536865
1.0	98140000.0	98150000.0	99.0	101.31121826171875	7.409162998199463
1.0	98300000.0	98310000.0	113.0	104.07231140136719	7.642295837402344
1.0	98460000.0	98470000.0	114.0	108.13847351074219	7.407665252685547
1.0	98530000.0	98540000.0	91.0	106.5858383178711	6.778467655181885
1.0	98590000.0	98600000.0	106.0	101.97980499267578	6.423436164855957
1.0	98670000.0	98680000.0	87.0	86.19566345214844	3.2479851245880127
1.0	98690000.0	98700000.0	100.0	103.82258605957031	6.0762619972229
1.0	98750000.0	98760000.0	74.0	99.52704620361328	4.991456031799316
1.0	98790000.0	98800000.0	90.0	92.3126220703125	4.600925445556641
1.0	98800000.0	98810000.0	105.0	89.89054870605469	3.5450680255889893
1.0	98810000.0	98820000.0	90.0	94.02915954589844	4.1732916831970215
1.0	98870000.0	98880000.0	75.0	97.40144348144531	5.187263488769531
1.0	98910000.0	98920000.0	83.0	103.2901382446289	6.080283164978027
1.0	98920000.0	98930000.0	103.0	99.04364013671875	5.939288139343262
1.0	98940000.0	98950000.0	101.0	106.8118896484375	7.589844703674316
1.0	98970000.0	98980000.0	96.0	104.0291748046875	6.454138278961182
1.0	99160000.0	99170000.0	62.0	65.3068618774414	1.235245704650879
1.0	99220000.0	99230000.0	49.0	70.42431640625	1.5288665294647217
1.0	99230000.0	99240000.0	83.0	78.59019470214844	2.170889377593994
1.0	99240000.0	99250000.0	78.0	86.53907775878906	3.4285998344421387
1.0	99330000.0	99340000.0	100.0	93.27896881103516	4.4415082931518555
1.0	99400000.0	99410000.0	91.0	99.47632598876953	6.438172340393066
1.0	99480000.0	99490000.0	106.0	108.7794418334961	7.314366340637207
1.0	99510000.0	99520000.0	103.0	112.5425033569336	8.639886856079102
1.0	99650000.0	99660000.0	69.0	107.10481262207031	6.901599884033203
1.0	99700000.0	99710000.0	86.0	104.53800201416016	7.024438381195068
1.0	99750000.0	99760000.0	95.0	99.53871154785156	6.842386722564697
1.0	99890000.0	99900000.0	103.0	84.4529800415039	2.7912237644195557
1.0	99960000.0	99970000.0	70.0	76.98920440673828	2.5029118061065674
1.0	99990000.0	100000000.0	75.0	71.20356750488281	1.7828834056854248
1.0	100020000.0	100030000.0	45.0	67.00374603271484	1.3800523281097412
1.0	100110000.0	100120000.0	50.0	60.48643112182617	0.8612461090087891
1.0	100330000.0	100340000.0	52.0	53.4598388671875	0.5727047920227051
1.0	100380000.0	100390000.0	51.0	53.510826110839844	0.5744704008102417
1.0	100440000.0	100450000.0	50.0	48.506919860839844	0.5346012711524963
1.0	100450000.0	100460000.0	59.0	51.64063262939453	0.5439409017562866
1.0	100460000.0	100470000.0	50.0	50.16051483154297	0.534703254699707
1.0	100510000.0	100520000.0	51.0	49.99513626098633	0.5353258848190308
1.0	100520000.0	100530000.0	46.0	45.700653076171875	0.5577905178070068
1.0	100530000.0	100540000.0	42.0	41.7619514465332	0.6321184039115906
1.0	100560000.0	100570000.0	35.0	47.08780288696289	0.5389339923858643
1.0	100610000.0	100620000.0	39.0	48.83137130737305	0.5343362092971802
1.0	100620000.0	100630000.0	62.0	61.925506591796875	0.9576482772827148
1.0	100710000.0	100720000.0	73.0	57.85784912109375	0.7187793850898743
1.0	100740000.0	100750000.0	41.0	50.47344207763672	0.5367370843887329
1.0	100760000.0	100770000.0	68.0	60.08899688720703	0.8362425565719604
1.0	100770000.0	100780000.0	82.0	67.41957092285156	1.4296133518218994
1.0	100820000.0	100830000.0	60.0	51.43731689453125	0.5452870726585388
1.0	100860000.0	100870000.0	39.0	57.62873077392578	0.7092896699905396
1.0	100910000.0	100920000.0	41.0	53.749732971191406	0.5797042846679688
1.0	100920000.0	100930000.0	48.0	52.459800720214844	0.5556839108467102
1.0	100940000.0	100950000.0	52.0	56.616172790527344	0.6676450967788696
1.0	101040000.0	101050000.0	80.0	73.10021209716797	1.9986107349395752
1.0	101120000.0	101130000.0	79.0	74.98553466796875	1.8534587621688843
1.0	101170000.0	101180000.0	83.0	80.72581481933594	2.38965106010437
1.0	101180000.0	101190000.0	78.0	83.00617218017578	2.7362544536590576
1.0	101250000.0	101260000.0	87.0	84.68733215332031	3.0745058059692383
1.0	101310000.0	101320000.0	70.0	82.01814270019531	3.1651358604431152
1.0	101380000.0	101390000.0	42.0	51.26197052001953	0.5444279909133911
1.0	101400000.0	101410000.0	34.0	51.00870895385742	0.538605809211731
1.0	101410000.0	101420000.0	53.0	50.57714080810547	0.5355099439620972
1.0	101600000.0	101610000.0	79.0	79.74614715576172	2.527750253677368
1.0	101620000.0	101630000.0	94.0	83.9474105834961	3.433201313018799
1.0	101630000.0	101640000.0	89.0	81.32426452636719	3.045661687850952
1.0	101670000.0	101680000.0	95.0	83.2829360961914	3.339287519454956
1.0	101680000.0	101690000.0	82.0	82.4039535522461	3.190215587615967
1.0	101700000.0	101710000.0	66.0	78.2212905883789	2.4580600261688232
1.0	101710000.0	101720000.0	66.0	83.20564270019531	3.0195209980010986
1.0	101790000.0	101800000.0	107.0	94.83345794677734	4.8089728355407715
1.0	101870000.0	101880000.0	105.0	107.47254943847656	6.372072696685791
1.0	101930000.0	101940000.0	120.0	108.08143615722656	6.394974708557129
1.0	102130000.0	102140000.0	95.0	123.4895248413086	8.972796440124512
1.0	102260000.0	102270000.0	131.0	130.0505828857422	10.443741798400879
1.0	102270000.0	102280000.0	107.0	129.29580688476562	10.440439224243164
1.0	102280000.0	102290000.0	108.0	127.7074966430664	10.31236457824707
1.0	102320000.0	102330000.0	116.0	130.04034423828125	10.572450637817383
1.0	102440000.0	102450000.0	131.0	133.05679321289062	10.905253410339355
1.0	102450000.0	102460000.0	120.0	132.30892944335938	10.824389457702637
1.0	102520000.0	102530000.0	128.0	141.99374389648438	11.894739151000977
1.0	102650000.0	102660000.0	134.0	147.98944091796875	12.060739517211914
1.0	102670000.0	102680000.0	182.0	161.95989990234375	12.035764694213867
1.0	102700000.0	102710000.0	156.0	156.83457946777344	12.555630683898926
1.0	102730000.0	102740000.0	167.0	163.8860626220703	12.035972595214844
1.0	102740000.0	102750000.0	177.0	163.54490661621094	12.096430778503418
1.0	102770000.0	102780000.0	107.0	147.4940948486328	12.231684684753418
1.0	102780000.0	102790000.0	161.0	171.06002807617188	12.094167709350586
1.0	102790000.0	102800000.0	133.0	166.54373168945312	12.048611640930176
1.0	102850000.0	102860000.0	155.0	160.699951171875	12.21989631652832
1.0	102860000.0	102870000.0	163.0	167.92010498046875	12.088886260986328
1.0	102880000.0	102890000.0	176.0	163.71791076660156	12.153642654418945
1.0	103070000.0	103080000.0	171.0	186.58859252929688	12.957829475402832
1.0	103090000.0	103100000.0	163.0	170.29620361328125	12.006128311157227
1.0	103130000.0	103140000.0	186.0	180.7068328857422	12.088631629943848
1.0	103150000.0	103160000.0	168.0	181.08444213867188	12.408198356628418
1.0	103210000.0	103220000.0	184.0	176.688232421875	12.049504280090332
1.0	103240000.0	103250000.0	131.0	155.75291442871094	12.61082649230957
1.0	103300000.0	103310000.0	191.0	165.64598083496094	12.089921951293945
1.0	103340000.0	103350000.0	182.0	166.0072479248047	12.040608406066895
1.0	103350000.0	103360000.0	174.0	169.42013549804688	12.014055252075195
1.0	103430000.0	103440000.0	156.0	164.51681518554688	12.278879165649414
1.0	103470000.0	103480000.0	179.0	160.57675170898438	12.339123725891113
1.0	103500000.0	103510000.0	155.0	167.0451202392578	12.04251480102539
1.0	103520000.0	103530000.0	198.0	173.62985229492188	11.831088066101074
1.0	103630000.0	103640000.0	154.0	168.9246063232422	11.99570083618164
1.0	103640000.0	103650000.0	152.0	157.65744018554688	12.156424522399902
1.0	103670000.0	103680000.0	155.0	162.45175170898438	12.04845142364502
1.0	103680000.0	103690000.0	165.0	165.05337524414062	12.080649375915527
1.0	103710000.0	103720000.0	179.0	145.4735107421875	12.100924491882324
1.0	103740000.0	103750000.0	160.0	136.8840789794922	11.08548355102539
1.0	104020000.0	104030000.0	110.0	65.16714477539062	1.2012732028961182
1.0	104050000.0	104060000.0	86.0	65.38462829589844	1.2402164936065674
1.0	104100000.0	104110000.0	75.0	72.80657958984375	2.0072174072265625
1.0	104130000.0	104140000.0	92.0	66.91133117675781	1.3860855102539062
1.0	104330000.0	104340000.0	141.0	129.0467071533203	10.466052055358887
1.0	104370000.0	104380000.0	170.0	157.7948455810547	11.964552879333496
1.0	104430000.0	104440000.0	170.0	182.99862670898438	12.591875076293945
1.0	104440000.0	104450000.0	183.0	180.4656524658203	11.921463012695312
1.0	104520000.0	104530000.0	179.0	185.84445190429688	12.79631233215332
1.0	104540000.0	104550000.0	149.0	187.58657836914062	13.0352201461792
1.0	104620000.0	104630000.0	171.0	181.70765686035156	12.76579761505127
1.0	104640000.0	104650000.0	149.0	185.72775268554688	12.87830638885498
1.0	104670000.0	104680000.0	172.0	181.0076141357422	12.659918785095215
1.0	104710000.0	104720000.0	174.0	185.30429077148438	12.214245796203613
1.0	104740000.0	104750000.0	207.0	187.04017639160156	13.462620735168457
1.0	104770000.0	104780000.0	206.0	191.90452575683594	13.900278091430664
1.0	104800000.0	104810000.0	172.0	190.6405487060547	13.56975269317627
1.0	104810000.0	104820000.0	162.0	193.8631134033203	13.929502487182617
1.0	104840000.0	104850000.0	202.0	194.47662353515625	13.586247444152832
1.0	104890000.0	104900000.0	177.0	193.4268798828125	13.92187786102295
1.0	105010000.0	105020000.0	164.0	196.1832275390625	13.931488037109375
1.0	105060000.0	105070000.0	194.0	190.87339782714844	13.093029975891113
1.0	105120000.0	105130000.0	190.0	188.15225219726562	12.363129615783691
1.0	105250000.0	105260000.0	177.0	171.19839477539062	11.979268074035645
1.0	105360000.0	105370000.0	124.0	127.24771881103516	9.874628067016602
1.0	105370000.0	105380000.0	186.0	160.71871948242188	12.175806045532227
1.0	105450000.0	105460000.0	151.0	170.20089721679688	11.964364051818848
1.0	105470000.0	105480000.0	141.0	148.90567016601562	12.468096733093262
1.0	105520000.0	105530000.0	165.0	175.7430877685547	12.416685104370117
1.0	105590000.0	105600000.0	180.0	173.55807495117188	12.023870468139648
1.0	105640000.0	105650000.0	172.0	170.01058959960938	12.204973220825195
1.0	105670000.0	105680000.0	187.0	166.40939331054688	12.08463191986084
1.0	105760000.0	105770000.0	175.0	151.83497619628906	12.265199661254883
1.0	105780000.0	105790000.0	167.0	164.97964477539062	12.032706260681152
1.0	105880000.0	105890000.0	139.0	170.0980682373047	12.14671516418457
1.0	106080000.0	106090000.0	183.0	154.6805419921875	11.996847152709961
1.0	106100000.0	106110000.0	145.0	152.21697998046875	12.143733024597168
1.0	106140000.0	106150000.0	129.0	149.0878448486328	12.200994491577148
1.0	106180000.0	106190000.0	152.0	154.53231811523438	12.41784954071045
1.0	106240000.0	106250000.0	158.0	150.37454223632812	12.168665885925293
1.0	106260000.0	106270000.0	135.0	138.65029907226562	11.311545372009277
1.0	106340000.0	106350000.0	144.0	164.4896697998047	12.034041404724121
1.0	106410000.0	106420000.0	159.0	173.33901977539062	12.366552352905273
1.0	106440000.0	106450000.0	181.0	181.7999725341797	12.206207275390625
1.0	106450000.0	106460000.0	185.0	175.4720001220703	12.479551315307617
1.0	106530000.0	106540000.0	186.0	181.7633514404297	12.618888854980469
1.0	106590000.0	106600000.0	167.0	182.1951904296875	13.30253791809082
1.0	106620000.0	106630000.0	172.0	185.00294494628906	12.398103713989258
1.0	106680000.0	106690000.0	196.0	182.47703552246094	12.348386764526367
1.0	106780000.0	106790000.0	143.0	150.888916015625	12.319417953491211
1.0	106790000.0	106800000.0	192.0	178.0983428955078	12.650467872619629
1.0	106840000.0	106850000.0	183.0	174.5829620361328	12.101869583129883
1.0	106930000.0	106940000.0	149.0	167.35891723632812	12.101821899414062
1.0	106970000.0	106980000.0	163.0	164.52462768554688	12.024765968322754
1.0	106980000.0	106990000.0	173.0	166.7352752685547	12.05408763885498
1.0	107070000.0	107080000.0	166.0	172.350830078125	12.293706893920898
1.0	107080000.0	107090000.0	151.0	177.227294921875	12.383023262023926
1.0	107140000.0	107150000.0	164.0	170.19703674316406	12.00405502319336
1.0	107170000.0	107180000.0	165.0	175.09011840820312	12.150041580200195
1.0	107190000.0	107200000.0	160.0	172.51370239257812	12.279983520507812
1.0	107210000.0	107220000.0	177.0	175.15670776367188	12.508182525634766
1.0	107250000.0	107260000.0	173.0	179.1291046142578	12.058320999145508
1.0	107260000.0	107270000.0	176.0	175.0456085205078	12.246671676635742
1.0	107410000.0	107420000.0	173.0	171.39328002929688	11.994366645812988
1.0	107430000.0	107440000.0	146.0	164.47177124023438	12.2095947265625
1.0	107560000.0	107570000.0	138.0	135.23324584960938	11.008646011352539
1.0	107580000.0	107590000.0	131.0	135.5509490966797	10.045076370239258
1.0	107590000.0	107600000.0	105.0	122.362060546875	8.816230773925781
1.0	107650000.0	107660000.0	139.0	131.45028686523438	10.710082054138184
1.0	107660000.0	107670000.0	125.0	133.1077117919922	10.0006103515625
1.0	107700000.0	107710000.0	144.0	132.05088806152344	10.7532377243042
1.0	107720000.0	107730000.0	118.0	129.32046508789062	9.806459426879883
1.0	107750000.0	107760000.0	152.0	133.98428344726562	11.011689186096191
1.0	107800000.0	107810000.0	104.0	134.81997680664062	10.951290130615234
1.0	107810000.0	107820000.0	103.0	129.45591735839844	10.511134147644043
1.0	107820000.0	107830000.0	124.0	130.84524536132812	10.641363143920898
1.0	107910000.0	107920000.0	135.0	120.34068298339844	7.855194091796875
1.0	107980000.0	107990000.0	100.0	111.66255187988281	7.2451171875
1.0	107990000.0	108000000.0	112.0	107.49131774902344	6.955420017242432
1.0	108000000.0	108010000.0	103.0	109.99507141113281	6.652596473693848
1.0	108020000.0	108030000.0	117.0	105.6242904663086	5.940871715545654
1.0	108120000.0	108130000.0	81.0	71.01592254638672	1.4942467212677002
1.0	108160000.0	108170000.0	81.0	86.1912612915039	3.639113187789917
1.0	108220000.0	108230000.0	90.0	92.69544982910156	4.748085975646973
1.0	108240000.0	108250000.0	106.0	97.16032409667969	5.586788654327393
1.0	108360000.0	108370000.0	109.0	105.02867126464844	6.2850751876831055
1.0	108450000.0	108460000.0	97.0	101.65505981445312	6.769773960113525
1.0	108500000.0	108510000.0	100.0	97.34103393554688	4.6787919998168945
1.0	108570000.0	108580000.0	76.0	92.54827880859375	3.8646252155303955
1.0	108580000.0	108590000.0	84.0	87.73545837402344	3.4504475593566895
1.0	108590000.0	108600000.0	78.0	83.4924545288086	2.686171770095825
1.0	108660000.0	108670000.0	74.0	73.34941864013672	2.0649538040161133
1.0	108710000.0	108720000.0	73.0	47.438114166259766	0.5338412523269653
1.0	108850000.0	108860000.0	56.0	42.900917053222656	0.6077467203140259
1.0	109070000.0	109080000.0	62.0	50.47893524169922	0.535946249961853
1.0	109130000.0	109140000.0	54.0	53.15321731567383	0.5688769221305847
1.0	109140000.0	109150000.0	45.0	47.5019645690918	0.5345116853713989
1.0	109170000.0	109180000.0	38.0	46.62581253051758	0.5430170297622681
1.0	109280000.0	109290000.0	58.0	63.17329025268555	1.054557204246521
1.0	109300000.0	109310000.0	38.0	48.66286849975586	0.5333219766616821
1.0	109310000.0	109320000.0	58.0	44.90343475341797	0.5657564401626587
1.0	109360000.0	109370000.0	55.0	59.927268981933594	0.8264163136482239
1.0	109400000.0	109410000.0	57.0	59.73899459838867	0.8165910840034485
1.0	109450000.0	109460000.0	43.0	44.13976287841797	0.5806225538253784
1.0	109470000.0	109480000.0	47.0	42.912384033203125	0.606259822845459
1.0	109480000.0	109490000.0	41.0	43.98560333251953	0.5807205438613892
[truncated: 47,565 more rows]
