# Supplementary material for: Genome-wide mapping of somatic mutation rates uncovers drivers of cancer
Source: Nat Biotechnol. 2022 Jun 20;40(11):1634–43. doi: 10.1038/s41587-022-01353-8 (PMC9646522; doi:10.1038/s41587-022-01353-8)
Supplement: Supplementary file 4 — Regions and model predictions for each fold of each cancer for which a deep learning model was trained. Regions that were filtered are also listed along with their respective model predictions. [file 41587_2022_1353_MOESM4_ESM.zip › kfold_results/Adenocarcinoma_tumors/fold_3.txt]

CHROM	START	END	Y_TRUE	Y_PRED	STD
1.0	790000.0	800000.0	20.0	40.544795989990234	5.822964668273926
1.0	870000.0	880000.0	40.0	41.790645599365234	5.921617031097412
1.0	940000.0	950000.0	57.0	45.59441375732422	6.509435176849365
1.0	960000.0	970000.0	29.0	35.0487060546875	5.1824870109558105
1.0	980000.0	990000.0	32.0	36.03373718261719	5.253125190734863
1.0	1070000.0	1080000.0	31.0	34.52476119995117	5.095095157623291
1.0	1080000.0	1090000.0	37.0	41.205928802490234	5.863270282745361
1.0	1100000.0	1110000.0	51.0	35.67338562011719	5.216368675231934
1.0	1110000.0	1120000.0	29.0	42.92661666870117	6.07805871963501
1.0	1170000.0	1180000.0	31.0	37.17737579345703	5.403968811035156
1.0	1180000.0	1190000.0	39.0	37.60773468017578	5.46243143081665
1.0	1200000.0	1210000.0	31.0	39.167850494384766	5.710602283477783
1.0	1210000.0	1220000.0	35.0	42.64821243286133	6.084378242492676
1.0	1260000.0	1270000.0	40.0	30.948688507080078	4.756512641906738
1.0	1340000.0	1350000.0	45.0	43.89324188232422	6.290310382843018
1.0	1350000.0	1360000.0	33.0	42.748634338378906	6.040011405944824
1.0	1360000.0	1370000.0	24.0	40.550933837890625	5.812559127807617
1.0	1460000.0	1470000.0	37.0	37.128562927246094	5.3867926597595215
1.0	1540000.0	1550000.0	41.0	40.427982330322266	5.816710948944092
1.0	1610000.0	1620000.0	30.0	33.58674621582031	5.01580286026001
1.0	1870000.0	1880000.0	74.0	55.18792724609375	7.480950832366943
1.0	1940000.0	1950000.0	49.0	60.50518798828125	8.585464477539062
1.0	2020000.0	2030000.0	36.0	38.106441497802734	5.492586612701416
1.0	2040000.0	2050000.0	33.0	37.172889709472656	5.38753080368042
1.0	2100000.0	2110000.0	35.0	34.223838806152344	5.062400817871094
1.0	2130000.0	2140000.0	39.0	36.949134826660156	5.374582767486572
1.0	2150000.0	2160000.0	67.0	43.70748519897461	6.189864158630371
1.0	2160000.0	2170000.0	43.0	37.572479248046875	5.549891948699951
1.0	2180000.0	2190000.0	42.0	40.84667205810547	5.844069957733154
1.0	2280000.0	2290000.0	52.0	43.632469177246094	6.156480312347412
1.0	2330000.0	2340000.0	34.0	38.37716293334961	5.506185531616211
1.0	2350000.0	2360000.0	52.0	54.13317108154297	7.336630344390869
1.0	2360000.0	2370000.0	45.0	40.55964279174805	5.786628723144531
1.0	2380000.0	2390000.0	44.0	39.7601318359375	5.689786434173584
1.0	2420000.0	2430000.0	43.0	41.269676208496094	5.868531227111816
1.0	2690000.0	2700000.0	67.0	63.6059684753418	9.839903831481934
1.0	2700000.0	2710000.0	74.0	70.63835144042969	10.191872596740723
1.0	2710000.0	2720000.0	80.0	68.19937133789062	9.414889335632324
1.0	2750000.0	2760000.0	85.0	74.63230895996094	10.153154373168945
1.0	2760000.0	2770000.0	75.0	72.89866638183594	9.511744499206543
1.0	2790000.0	2800000.0	59.0	76.68247985839844	9.96946907043457
1.0	2850000.0	2860000.0	67.0	79.2857437133789	10.228596687316895
1.0	2880000.0	2890000.0	68.0	66.93586730957031	8.841459274291992
1.0	2890000.0	2900000.0	51.0	66.55442810058594	8.740285873413086
1.0	2900000.0	2910000.0	71.0	74.98159790039062	9.75646686553955
1.0	2960000.0	2970000.0	106.0	73.77257537841797	9.636114120483398
1.0	2970000.0	2980000.0	63.0	70.80081939697266	9.39163589477539
1.0	2980000.0	2990000.0	54.0	55.43605422973633	7.6049604415893555
1.0	3000000.0	3010000.0	69.0	62.17985153198242	8.348733901977539
1.0	3010000.0	3020000.0	59.0	61.00978469848633	8.167424201965332
1.0	3050000.0	3060000.0	68.0	59.93986129760742	8.069003105163574
1.0	3090000.0	3100000.0	68.0	58.986000061035156	7.853904724121094
1.0	3160000.0	3170000.0	55.0	56.58745193481445	7.644484043121338
1.0	3180000.0	3190000.0	69.0	60.91477584838867	8.305376052856445
1.0	3190000.0	3200000.0	57.0	57.294593811035156	7.7480573654174805
1.0	3240000.0	3250000.0	41.0	53.99335861206055	7.318107604980469
1.0	3380000.0	3390000.0	29.0	39.56681823730469	5.677878379821777
1.0	3390000.0	3400000.0	31.0	39.47083282470703	5.659659385681152
1.0	3420000.0	3430000.0	56.0	50.31935501098633	6.905195713043213
1.0	3430000.0	3440000.0	43.0	47.97951126098633	6.647054195404053
1.0	3530000.0	3540000.0	52.0	46.97582244873047	6.564260005950928
1.0	3620000.0	3630000.0	49.0	46.16407012939453	6.437503814697266
1.0	3630000.0	3640000.0	48.0	46.55046844482422	6.461493015289307
1.0	3660000.0	3670000.0	56.0	50.535484313964844	7.024660587310791
1.0	3680000.0	3690000.0	65.0	52.337684631347656	7.089112758636475
1.0	3740000.0	3750000.0	29.0	40.30921173095703	5.739616870880127
1.0	3780000.0	3790000.0	41.0	34.63397979736328	5.131014347076416
1.0	3790000.0	3800000.0	32.0	35.58331298828125	5.249389171600342
1.0	3840000.0	3850000.0	24.0	78.60802459716797	25.377803802490234
1.0	4020000.0	4030000.0	92.0	80.101806640625	12.184776306152344
1.0	4040000.0	4050000.0	74.0	74.19862365722656	10.751629829406738
1.0	4050000.0	4060000.0	82.0	76.49539947509766	10.835343360900879
1.0	4250000.0	4260000.0	123.0	118.9592056274414	13.23829174041748
1.0	4300000.0	4310000.0	98.0	102.09593200683594	11.95509147644043
1.0	4350000.0	4360000.0	120.0	128.21221923828125	13.58814811706543
1.0	4380000.0	4390000.0	118.0	123.27839660644531	13.368486404418945
1.0	4410000.0	4420000.0	156.0	124.5565414428711	13.42872428894043
1.0	4560000.0	4570000.0	115.0	130.0550994873047	13.782872200012207
1.0	4580000.0	4590000.0	142.0	123.07063293457031	13.424623489379883
1.0	4620000.0	4630000.0	126.0	125.12382507324219	13.603195190429688
1.0	4650000.0	4660000.0	101.0	120.00382232666016	13.311822891235352
1.0	4680000.0	4690000.0	110.0	120.58135986328125	13.355931282043457
1.0	4720000.0	4730000.0	107.0	118.23454284667969	13.134655952453613
1.0	4730000.0	4740000.0	125.0	118.95284271240234	13.084315299987793
1.0	4740000.0	4750000.0	113.0	120.81640625	13.147974967956543
1.0	4820000.0	4830000.0	116.0	129.171875	13.60143756866455
1.0	4900000.0	4910000.0	151.0	144.7466278076172	14.295672416687012
1.0	4910000.0	4920000.0	144.0	142.4944610595703	14.190574645996094
1.0	5080000.0	5090000.0	135.0	136.04946899414062	14.102682113647461
1.0	5120000.0	5130000.0	146.0	136.89840698242188	13.973989486694336
1.0	5180000.0	5190000.0	121.0	133.58750915527344	13.934643745422363
1.0	5390000.0	5400000.0	107.0	121.30986022949219	13.288360595703125
1.0	5450000.0	5460000.0	122.0	117.7928695678711	13.1720609664917
1.0	5460000.0	5470000.0	116.0	111.1624526977539	12.827394485473633
1.0	5480000.0	5490000.0	100.0	106.9572982788086	12.511189460754395
1.0	5490000.0	5500000.0	109.0	113.13258361816406	12.953344345092773
1.0	5500000.0	5510000.0	122.0	105.75650787353516	12.437151908874512
1.0	5520000.0	5530000.0	113.0	111.5074234008789	12.86540412902832
1.0	5540000.0	5550000.0	98.0	105.97216796875	12.487425804138184
1.0	5580000.0	5590000.0	98.0	108.1785659790039	12.638166427612305
1.0	5620000.0	5630000.0	134.0	106.62580871582031	12.532010078430176
1.0	5650000.0	5660000.0	100.0	97.657470703125	11.881728172302246
1.0	5700000.0	5710000.0	108.0	102.53104400634766	12.271893501281738
1.0	5820000.0	5830000.0	108.0	87.27506256103516	11.011075019836426
1.0	5830000.0	5840000.0	81.0	82.32106018066406	10.740961074829102
1.0	5840000.0	5850000.0	80.0	83.5469741821289	11.047812461853027
1.0	5870000.0	5880000.0	79.0	82.36207580566406	11.546443939208984
1.0	5880000.0	5890000.0	65.0	70.29240417480469	9.784868240356445
1.0	5910000.0	5920000.0	48.0	55.9821662902832	7.6988019943237305
1.0	5970000.0	5980000.0	39.0	43.47030258178711	6.143124580383301
1.0	6030000.0	6040000.0	40.0	40.60689163208008	5.772461891174316
1.0	6060000.0	6070000.0	35.0	47.28934860229492	6.538388729095459
1.0	6080000.0	6090000.0	59.0	54.763694763183594	7.433466911315918
1.0	6110000.0	6120000.0	44.0	54.372467041015625	7.34359884262085
1.0	6120000.0	6130000.0	62.0	56.606773376464844	7.728123664855957
1.0	6190000.0	6200000.0	62.0	62.153831481933594	8.384233474731445
1.0	6310000.0	6320000.0	45.0	42.01974105834961	5.982099533081055
1.0	6380000.0	6390000.0	37.0	35.395809173583984	5.2104597091674805
1.0	6420000.0	6430000.0	49.0	39.752567291259766	5.710776329040527
1.0	6430000.0	6440000.0	41.0	39.58460235595703	5.700291633605957
1.0	6450000.0	6460000.0	34.0	42.407955169677734	6.050804138183594
1.0	6610000.0	6620000.0	50.0	46.26446533203125	6.522207736968994
1.0	6620000.0	6630000.0	73.0	57.953086853027344	7.81894588470459
1.0	6640000.0	6650000.0	31.0	34.738853454589844	5.146175384521484
1.0	6780000.0	6790000.0	45.0	59.17006301879883	7.878758430480957
1.0	6790000.0	6800000.0	54.0	59.32330322265625	7.902121067047119
1.0	6830000.0	6840000.0	63.0	59.48590087890625	7.944245338439941
1.0	6880000.0	6890000.0	40.0	49.64037322998047	6.873202323913574
1.0	6930000.0	6940000.0	50.0	46.37971496582031	6.453619480133057
1.0	7130000.0	7140000.0	76.0	74.56561279296875	9.716656684875488
1.0	7180000.0	7190000.0	54.0	70.183349609375	9.3117094039917
1.0	7280000.0	7290000.0	73.0	67.80377197265625	8.975749969482422
1.0	7390000.0	7400000.0	59.0	63.674407958984375	8.544893264770508
1.0	7410000.0	7420000.0	57.0	65.26336669921875	8.68078899383545
1.0	7440000.0	7450000.0	61.0	60.80094528198242	8.148244857788086
1.0	7610000.0	7620000.0	54.0	54.07756423950195	7.32517147064209
1.0	7630000.0	7640000.0	62.0	55.605377197265625	7.551772117614746
1.0	7720000.0	7730000.0	53.0	53.63643264770508	7.2785844802856445
1.0	7730000.0	7740000.0	63.0	50.23224639892578	6.816954612731934
1.0	7750000.0	7760000.0	58.0	56.03174591064453	7.607688903808594
1.0	7760000.0	7770000.0	43.0	50.199886322021484	6.899947166442871
1.0	7830000.0	7840000.0	50.0	46.96625900268555	6.567598819732666
1.0	7850000.0	7860000.0	45.0	45.67655944824219	6.391112804412842
1.0	7900000.0	7910000.0	41.0	50.601707458496094	6.926161289215088
1.0	7920000.0	7930000.0	50.0	58.866920471191406	7.930606842041016
1.0	7950000.0	7960000.0	50.0	59.83256149291992	8.03235912322998
1.0	7990000.0	8000000.0	57.0	60.181854248046875	8.088167190551758
1.0	8010000.0	8020000.0	35.0	56.156349182128906	7.635977268218994
1.0	8030000.0	8040000.0	40.0	44.79607009887695	6.2563886642456055
1.0	8040000.0	8050000.0	28.0	43.140830993652344	6.075884819030762
1.0	8060000.0	8070000.0	50.0	49.43614959716797	6.8216681480407715
1.0	8080000.0	8090000.0	47.0	51.16720199584961	7.060036659240723
1.0	8130000.0	8140000.0	37.0	49.710025787353516	6.831112861633301
1.0	8240000.0	8250000.0	60.0	55.753143310546875	7.565464019775391
1.0	8290000.0	8300000.0	36.0	52.31804275512695	7.179986000061035
1.0	8300000.0	8310000.0	36.0	53.41538619995117	7.260754585266113
1.0	8320000.0	8330000.0	47.0	51.505401611328125	7.015896797180176
1.0	8340000.0	8350000.0	63.0	53.51179122924805	7.31732702255249
1.0	8350000.0	8360000.0	58.0	52.33856201171875	7.191992282867432
1.0	8390000.0	8400000.0	65.0	50.99245834350586	7.075449466705322
1.0	8460000.0	8470000.0	35.0	45.65787887573242	6.361531734466553
1.0	8560000.0	8570000.0	39.0	40.36994552612305	5.754706859588623
1.0	8580000.0	8590000.0	40.0	48.51005935668945	6.749514579772949
1.0	8610000.0	8620000.0	51.0	45.461997985839844	6.392029762268066
1.0	8660000.0	8670000.0	42.0	46.061805725097656	6.4354047775268555
1.0	8740000.0	8750000.0	59.0	46.148406982421875	6.443027496337891
1.0	8750000.0	8760000.0	46.0	47.96274948120117	6.662346839904785
1.0	8840000.0	8850000.0	45.0	45.26104736328125	6.39484977722168
1.0	8990000.0	9000000.0	44.0	62.335784912109375	8.270430564880371
1.0	9090000.0	9100000.0	50.0	58.34172439575195	7.838994026184082
1.0	9100000.0	9110000.0	62.0	52.56756591796875	7.229424476623535
1.0	9130000.0	9140000.0	52.0	51.065895080566406	6.934567451477051
1.0	9140000.0	9150000.0	45.0	51.65355682373047	7.068845272064209
1.0	9150000.0	9160000.0	53.0	52.917449951171875	7.186215400695801
1.0	9160000.0	9170000.0	40.0	42.1246223449707	5.949390888214111
1.0	9180000.0	9190000.0	36.0	46.45619201660156	6.466019630432129
1.0	9250000.0	9260000.0	57.0	49.95145797729492	6.860407829284668
1.0	9270000.0	9280000.0	52.0	55.4087028503418	7.5068769454956055
1.0	9300000.0	9310000.0	38.0	40.32311248779297	5.748293876647949
1.0	9330000.0	9340000.0	35.0	43.135536193847656	6.100852012634277
1.0	9350000.0	9360000.0	39.0	39.56775665283203	5.69353723526001
1.0	9360000.0	9370000.0	39.0	39.21486282348633	5.620351314544678
1.0	9380000.0	9390000.0	48.0	37.661338806152344	5.443024635314941
1.0	9390000.0	9400000.0	36.0	40.38397979736328	5.768584251403809
1.0	9400000.0	9410000.0	49.0	39.540443420410156	5.649484157562256
1.0	9410000.0	9420000.0	43.0	39.50398254394531	5.642664432525635
1.0	9450000.0	9460000.0	62.0	51.47743606567383	7.011662483215332
1.0	9600000.0	9610000.0	40.0	43.24253463745117	6.13229513168335
1.0	9770000.0	9780000.0	39.0	42.76082229614258	6.036709785461426
1.0	9790000.0	9800000.0	27.0	38.47349166870117	5.528067588806152
1.0	9890000.0	9900000.0	38.0	42.01384353637695	5.9773335456848145
1.0	9910000.0	9920000.0	34.0	39.66120147705078	5.709149360656738
1.0	9950000.0	9960000.0	35.0	43.418949127197266	6.123713493347168
1.0	10140000.0	10150000.0	35.0	42.63782501220703	6.038517951965332
1.0	10160000.0	10170000.0	40.0	43.346435546875	6.092138290405273
1.0	10170000.0	10180000.0	46.0	42.493831634521484	5.998624801635742
1.0	10180000.0	10190000.0	31.0	44.15863800048828	6.209747314453125
1.0	10220000.0	10230000.0	59.0	41.253238677978516	5.842144966125488
1.0	10250000.0	10260000.0	62.0	57.81641387939453	7.747414588928223
1.0	10270000.0	10280000.0	48.0	48.882259368896484	6.8290252685546875
1.0	10300000.0	10310000.0	53.0	45.05112075805664	6.333911895751953
1.0	10370000.0	10380000.0	52.0	45.179710388183594	6.354889869689941
1.0	10400000.0	10410000.0	34.0	42.98737716674805	6.080765724182129
1.0	10410000.0	10420000.0	38.0	42.328575134277344	6.012988090515137
1.0	10450000.0	10460000.0	47.0	47.0914421081543	6.580395698547363
1.0	10560000.0	10570000.0	37.0	41.716407775878906	5.9325103759765625
1.0	10590000.0	10600000.0	40.0	40.912574768066406	5.8191118240356445
1.0	10670000.0	10680000.0	40.0	39.241432189941406	5.64321231842041
1.0	10770000.0	10780000.0	35.0	36.65833282470703	5.3273725509643555
1.0	10800000.0	10810000.0	38.0	37.85371780395508	5.460198402404785
1.0	10850000.0	10860000.0	35.0	42.1007194519043	5.923001766204834
1.0	10940000.0	10950000.0	52.0	58.3241081237793	7.773886203765869
1.0	10950000.0	10960000.0	41.0	54.2116813659668	7.34149694442749
1.0	11000000.0	11010000.0	57.0	47.42115020751953	6.5804123878479
1.0	11040000.0	11050000.0	42.0	54.16803741455078	7.336424350738525
1.0	11100000.0	11110000.0	54.0	57.5721549987793	7.834704399108887
1.0	11120000.0	11130000.0	47.0	37.37346649169922	5.429041385650635
1.0	11270000.0	11280000.0	39.0	41.288299560546875	5.853698253631592
1.0	11280000.0	11290000.0	40.0	41.8472785949707	5.9430341720581055
1.0	11300000.0	11310000.0	36.0	41.02870178222656	5.811501502990723
1.0	11330000.0	11340000.0	44.0	50.39213943481445	6.98397159576416
1.0	11380000.0	11390000.0	64.0	56.61576461791992	7.6165971755981445
1.0	11390000.0	11400000.0	74.0	58.390846252441406	7.911345481872559
1.0	11490000.0	11500000.0	75.0	68.7748794555664	9.105277061462402
1.0	11520000.0	11530000.0	67.0	73.87591552734375	9.62307357788086
1.0	11550000.0	11560000.0	78.0	71.21806335449219	9.414070129394531
1.0	11560000.0	11570000.0	78.0	81.5597152709961	10.384374618530273
1.0	11710000.0	11720000.0	47.0	44.354427337646484	6.219412326812744
1.0	11730000.0	11740000.0	28.0	43.50077819824219	6.094719886779785
1.0	11780000.0	11790000.0	64.0	51.02497100830078	6.989725589752197
1.0	11820000.0	11830000.0	43.0	51.90168380737305	7.052666664123535
1.0	11850000.0	11860000.0	37.0	40.617431640625	5.768115043640137
1.0	11870000.0	11880000.0	34.0	43.65549850463867	6.110280513763428
1.0	11900000.0	11910000.0	42.0	40.24635696411133	5.72658634185791
1.0	11980000.0	11990000.0	32.0	41.475521087646484	5.890176773071289
1.0	12010000.0	12020000.0	41.0	41.18731689453125	5.837991714477539
1.0	12060000.0	12070000.0	41.0	39.02792739868164	5.589123249053955
1.0	12070000.0	12080000.0	26.0	43.8545036315918	6.163788795471191
1.0	12090000.0	12100000.0	35.0	47.297874450683594	6.548083305358887
1.0	12100000.0	12110000.0	52.0	51.365081787109375	7.097604274749756
1.0	12160000.0	12170000.0	60.0	53.88344192504883	7.311671257019043
1.0	12190000.0	12200000.0	52.0	45.79691696166992	6.398544788360596
1.0	12240000.0	12250000.0	33.0	44.5692024230957	6.246029853820801
1.0	12290000.0	12300000.0	38.0	38.5173454284668	5.620843887329102
1.0	12360000.0	12370000.0	40.0	39.81099319458008	5.70032262802124
1.0	12400000.0	12410000.0	30.0	40.62360382080078	5.821461200714111
1.0	12510000.0	12520000.0	48.0	43.788475036621094	6.165360450744629
1.0	12540000.0	12550000.0	44.0	42.152984619140625	5.973490238189697
1.0	12560000.0	12570000.0	49.0	41.1649169921875	5.852114677429199
1.0	12570000.0	12580000.0	47.0	47.12149429321289	6.592475891113281
1.0	12580000.0	12590000.0	56.0	48.436973571777344	6.741063117980957
1.0	12610000.0	12620000.0	53.0	49.310829162597656	6.770018100738525
1.0	12620000.0	12630000.0	56.0	49.49329376220703	6.850218772888184
1.0	12640000.0	12650000.0	30.0	40.62151336669922	5.780709743499756
1.0	12660000.0	12670000.0	50.0	43.23834228515625	6.092907905578613
1.0	12770000.0	12780000.0	58.0	58.80475997924805	7.963179111480713
1.0	12790000.0	12800000.0	83.0	70.86616516113281	9.24580192565918
1.0	12820000.0	12830000.0	61.0	64.5864028930664	8.581140518188477
1.0	13810000.0	13820000.0	87.0	86.08370208740234	12.119050025939941
1.0	13850000.0	13860000.0	81.0	93.03944396972656	11.659856796264648
1.0	13950000.0	13960000.0	103.0	92.37008666992188	11.365144729614258
1.0	13990000.0	14000000.0	90.0	84.59217834472656	10.923358917236328
1.0	14070000.0	14080000.0	62.0	56.86753463745117	7.726024627685547
1.0	14100000.0	14110000.0	37.0	49.316688537597656	6.7918291091918945
1.0	14210000.0	14220000.0	65.0	69.1340103149414	9.02094841003418
1.0	14290000.0	14300000.0	61.0	79.46649169921875	10.13863754272461
1.0	14330000.0	14340000.0	101.0	88.7651596069336	11.105218887329102
1.0	14350000.0	14360000.0	78.0	78.99433898925781	10.127412796020508
1.0	14380000.0	14390000.0	76.0	88.58674621582031	11.055401802062988
1.0	14390000.0	14400000.0	90.0	88.2016830444336	11.01077938079834
1.0	14450000.0	14460000.0	85.0	94.72917175292969	11.601897239685059
1.0	14490000.0	14500000.0	86.0	97.5792007446289	11.897543907165527
1.0	14530000.0	14540000.0	104.0	95.83850860595703	11.747740745544434
1.0	14540000.0	14550000.0	109.0	104.2984619140625	12.381744384765625
1.0	14610000.0	14620000.0	76.0	91.6659927368164	11.402551651000977
1.0	14690000.0	14700000.0	81.0	87.0195083618164	10.976561546325684
1.0	14760000.0	14770000.0	87.0	89.23500061035156	11.158037185668945
1.0	14850000.0	14860000.0	93.0	96.99698638916016	11.794347763061523
1.0	14870000.0	14880000.0	78.0	94.63639831542969	11.578329086303711
1.0	14920000.0	14930000.0	89.0	87.03532409667969	10.958940505981445
1.0	14930000.0	14940000.0	113.0	88.10252380371094	11.107684135437012
1.0	14950000.0	14960000.0	94.0	82.62440490722656	10.527379035949707
1.0	14960000.0	14970000.0	100.0	89.43250274658203	11.312543869018555
1.0	14990000.0	15000000.0	79.0	87.8192367553711	11.179338455200195
1.0	15010000.0	15020000.0	68.0	82.48988342285156	10.673929214477539
1.0	15080000.0	15090000.0	72.0	69.9844741821289	9.281927108764648
1.0	15100000.0	15110000.0	63.0	69.95616149902344	9.251317977905273
1.0	15120000.0	15130000.0	67.0	69.70730590820312	9.193669319152832
1.0	15160000.0	15170000.0	71.0	71.36254119873047	9.413742065429688
1.0	15210000.0	15220000.0	73.0	62.08417892456055	8.346220016479492
1.0	15270000.0	15280000.0	45.0	50.252593994140625	6.895692348480225
1.0	15470000.0	15480000.0	35.0	47.25682067871094	6.5774970054626465
1.0	15480000.0	15490000.0	50.0	40.895347595214844	5.807555198669434
1.0	15500000.0	15510000.0	45.0	44.77968978881836	6.250064373016357
1.0	15560000.0	15570000.0	63.0	54.800506591796875	7.478117942810059
1.0	15780000.0	15790000.0	67.0	48.225799560546875	6.717538356781006
1.0	15820000.0	15830000.0	45.0	40.34832763671875	5.776008605957031
1.0	15840000.0	15850000.0	26.0	40.917213439941406	5.82807731628418
1.0	15860000.0	15870000.0	52.0	41.339805603027344	5.878175735473633
1.0	15870000.0	15880000.0	31.0	42.24555587768555	5.97305965423584
1.0	15880000.0	15890000.0	41.0	43.71889114379883	6.147943019866943
1.0	15890000.0	15900000.0	39.0	40.30573654174805	5.745394229888916
1.0	15970000.0	15980000.0	46.0	40.245933532714844	5.747073173522949
1.0	16020000.0	16030000.0	43.0	39.73098373413086	5.718125820159912
1.0	16100000.0	16110000.0	34.0	38.59539031982422	5.5388641357421875
1.0	16120000.0	16130000.0	30.0	43.757850646972656	6.176970481872559
1.0	16150000.0	16160000.0	34.0	46.857948303222656	6.524326324462891
1.0	16210000.0	16220000.0	49.0	47.861106872558594	6.660521030426025
1.0	16230000.0	16240000.0	48.0	45.39427947998047	6.362247467041016
1.0	16250000.0	16260000.0	56.0	42.88251495361328	6.045004844665527
1.0	16270000.0	16280000.0	38.0	40.86016082763672	5.821835517883301
1.0	16390000.0	16400000.0	43.0	42.654762268066406	6.04880428314209
1.0	16410000.0	16420000.0	49.0	42.67958068847656	6.063385963439941
1.0	16490000.0	16500000.0	31.0	41.32410430908203	5.888885498046875
1.0	16500000.0	16510000.0	42.0	40.2051887512207	5.754343509674072
1.0	16620000.0	16630000.0	43.0	39.944297790527344	5.721681118011475
1.0	16660000.0	16670000.0	29.0	42.09235763549805	5.991721153259277
1.0	16670000.0	16680000.0	40.0	50.680110931396484	7.036074161529541
1.0	16710000.0	16720000.0	36.0	39.17035675048828	5.646116733551025
1.0	16790000.0	16800000.0	42.0	39.25198745727539	5.646632671356201
1.0	16940000.0	16950000.0	109.0	41.5240478515625	5.911808967590332
1.0	17030000.0	17040000.0	92.0	49.316986083984375	6.826325416564941
1.0	17280000.0	17290000.0	43.0	42.75818634033203	6.0434160232543945
1.0	17300000.0	17310000.0	40.0	43.684120178222656	6.164914131164551
1.0	17320000.0	17330000.0	28.0	39.499507904052734	5.6501569747924805
1.0	17330000.0	17340000.0	31.0	38.91202163696289	5.6068949699401855
1.0	17400000.0	17410000.0	45.0	43.153846740722656	6.064888954162598
1.0	17430000.0	17440000.0	36.0	44.41853332519531	6.2025556564331055
1.0	17530000.0	17540000.0	40.0	53.0784912109375	7.169151306152344
1.0	17550000.0	17560000.0	55.0	52.625083923339844	7.190329074859619
1.0	17660000.0	17670000.0	63.0	59.79645538330078	7.9775896072387695
1.0	17700000.0	17710000.0	55.0	62.7170295715332	8.392007827758789
1.0	17740000.0	17750000.0	35.0	45.083221435546875	6.276422023773193
1.0	17760000.0	17770000.0	38.0	48.25244903564453	6.700406074523926
1.0	17840000.0	17850000.0	45.0	47.13988494873047	6.58111047744751
1.0	17920000.0	17930000.0	44.0	37.95319366455078	5.4843316078186035
1.0	18080000.0	18090000.0	75.0	67.81678009033203	9.174835205078125
1.0	18190000.0	18200000.0	66.0	69.40306854248047	9.20445442199707
1.0	18210000.0	18220000.0	58.0	68.78421783447266	9.141000747680664
1.0	18280000.0	18290000.0	65.0	76.05064392089844	9.836380958557129
1.0	18290000.0	18300000.0	59.0	76.6372299194336	9.894266128540039
1.0	18300000.0	18310000.0	63.0	77.21592712402344	9.970273971557617
1.0	18320000.0	18330000.0	86.0	74.41590118408203	9.68562126159668
1.0	18420000.0	18430000.0	72.0	73.54328918457031	9.539546966552734
1.0	18500000.0	18510000.0	64.0	78.52094268798828	10.074605941772461
1.0	18710000.0	18720000.0	70.0	67.97065734863281	9.047388076782227
1.0	18830000.0	18840000.0	76.0	67.7590103149414	9.052610397338867
1.0	18880000.0	18890000.0	60.0	63.98344802856445	8.489460945129395
1.0	18890000.0	18900000.0	69.0	67.09526062011719	8.961355209350586
1.0	18900000.0	18910000.0	70.0	65.41136169433594	8.668009757995605
1.0	18930000.0	18940000.0	66.0	70.34410095214844	9.220010757446289
1.0	18970000.0	18980000.0	47.0	64.32090759277344	8.699644088745117
1.0	18990000.0	19000000.0	46.0	58.57526397705078	7.860293388366699
1.0	19020000.0	19030000.0	69.0	67.36432647705078	8.825655937194824
1.0	19040000.0	19050000.0	60.0	65.4599609375	8.731245040893555
1.0	19080000.0	19090000.0	67.0	74.18096923828125	9.62948989868164
1.0	19130000.0	19140000.0	66.0	59.42749786376953	7.94976806640625
1.0	19150000.0	19160000.0	54.0	63.60231399536133	8.847871780395508
1.0	19250000.0	19260000.0	30.0	40.83981704711914	5.821990013122559
1.0	19370000.0	19380000.0	51.0	47.4235954284668	6.62371826171875
1.0	19410000.0	19420000.0	33.0	37.669456481933594	5.434157371520996
1.0	19420000.0	19430000.0	38.0	40.7120361328125	5.790434837341309
1.0	19450000.0	19460000.0	44.0	41.41307830810547	5.875591278076172
1.0	19480000.0	19490000.0	42.0	41.10923385620117	5.836269855499268
1.0	19540000.0	19550000.0	43.0	38.88543701171875	5.590282440185547
1.0	19570000.0	19580000.0	46.0	45.54521179199219	6.462754726409912
1.0	19640000.0	19650000.0	39.0	37.83513259887695	5.476097106933594
1.0	19650000.0	19660000.0	30.0	36.64575958251953	5.3244171142578125
1.0	19670000.0	19680000.0	37.0	36.99059295654297	5.362008571624756
1.0	19690000.0	19700000.0	33.0	36.89903259277344	5.356086730957031
1.0	19700000.0	19710000.0	40.0	38.07600402832031	5.4857587814331055
1.0	19800000.0	19810000.0	39.0	39.49079132080078	5.658842086791992
1.0	19970000.0	19980000.0	28.0	37.14421463012695	5.409040451049805
1.0	20110000.0	20120000.0	44.0	38.00556945800781	5.483274459838867
1.0	20160000.0	20170000.0	68.0	59.388526916503906	7.943062782287598
1.0	20180000.0	20190000.0	57.0	54.5723991394043	7.416119575500488
1.0	20280000.0	20290000.0	45.0	59.2409553527832	8.01887035369873
1.0	20290000.0	20300000.0	40.0	60.51184844970703	8.1783447265625
1.0	20440000.0	20450000.0	73.0	59.358543395996094	8.02254867553711
1.0	20470000.0	20480000.0	57.0	52.46849822998047	7.184695243835449
1.0	20550000.0	20560000.0	44.0	58.55080032348633	7.884737968444824
1.0	20580000.0	20590000.0	62.0	55.729698181152344	7.488268852233887
1.0	20620000.0	20630000.0	79.0	59.0134162902832	8.032475471496582
1.0	20650000.0	20660000.0	57.0	61.4511833190918	8.268560409545898
1.0	20670000.0	20680000.0	60.0	60.51896286010742	8.17212200164795
1.0	20690000.0	20700000.0	59.0	62.46361541748047	8.360036849975586
1.0	20760000.0	20770000.0	54.0	60.0668830871582	8.102484703063965
1.0	20780000.0	20790000.0	56.0	61.65717315673828	8.222516059875488
1.0	20890000.0	20900000.0	63.0	63.40729904174805	8.429145812988281
1.0	20920000.0	20930000.0	42.0	55.47749710083008	7.512316703796387
1.0	21000000.0	21010000.0	73.0	54.847145080566406	7.413549900054932
1.0	21040000.0	21050000.0	73.0	49.20170974731445	6.817187309265137
1.0	21130000.0	21140000.0	40.0	44.056514739990234	6.198000907897949
1.0	21140000.0	21150000.0	36.0	36.460227966308594	5.306519031524658
1.0	21240000.0	21250000.0	51.0	47.729496002197266	6.651940822601318
1.0	21260000.0	21270000.0	39.0	45.42547607421875	6.377049446105957
1.0	21350000.0	21360000.0	47.0	44.980255126953125	6.321351528167725
1.0	21420000.0	21430000.0	40.0	45.61609649658203	6.403092384338379
1.0	21450000.0	21460000.0	46.0	44.22261428833008	6.224299430847168
1.0	21480000.0	21490000.0	44.0	43.75231170654297	6.164237976074219
1.0	21550000.0	21560000.0	28.0	39.75748825073242	5.677074432373047
1.0	21580000.0	21590000.0	39.0	40.112449645996094	5.719582557678223
1.0	21600000.0	21610000.0	28.0	41.27527618408203	5.849896430969238
1.0	21620000.0	21630000.0	46.0	37.71889877319336	5.476537227630615
1.0	21660000.0	21670000.0	44.0	39.85307693481445	5.716015815734863
1.0	21720000.0	21730000.0	59.0	59.862159729003906	8.030756950378418
1.0	21730000.0	21740000.0	62.0	59.43088912963867	8.012864112854004
1.0	21890000.0	21900000.0	39.0	45.68075180053711	6.386645793914795
1.0	21900000.0	21910000.0	52.0	49.0237922668457	6.773589134216309
1.0	21950000.0	21960000.0	49.0	42.36393356323242	6.005608558654785
1.0	21990000.0	22000000.0	42.0	44.79715347290039	6.253369331359863
1.0	22060000.0	22070000.0	62.0	42.797340393066406	6.043578147888184
1.0	22150000.0	22160000.0	30.0	37.106407165527344	5.378477573394775
1.0	22210000.0	22220000.0	31.0	36.313995361328125	5.279419422149658
1.0	22220000.0	22230000.0	34.0	35.994590759277344	5.2570672035217285
1.0	22360000.0	22370000.0	33.0	47.90021514892578	6.6817169189453125
1.0	22380000.0	22390000.0	50.0	41.96965789794922	5.9576826095581055
1.0	22400000.0	22410000.0	52.0	43.938995361328125	6.209394931793213
1.0	22470000.0	22480000.0	42.0	54.072425842285156	7.290814399719238
1.0	22480000.0	22490000.0	45.0	49.78940963745117	6.7877912521362305
1.0	22490000.0	22500000.0	46.0	49.727779388427734	6.802350044250488
1.0	22500000.0	22510000.0	56.0	53.89653778076172	7.345034122467041
1.0	22600000.0	22610000.0	49.0	58.9561882019043	7.881795406341553
1.0	22610000.0	22620000.0	45.0	58.8857307434082	7.976813316345215
1.0	22620000.0	22630000.0	66.0	63.70343780517578	8.498270034790039
1.0	22690000.0	22700000.0	69.0	60.950767517089844	8.210779190063477
1.0	22700000.0	22710000.0	57.0	61.2166633605957	8.24383544921875
1.0	22730000.0	22740000.0	46.0	56.87099075317383	7.699204444885254
1.0	22780000.0	22790000.0	44.0	47.577064514160156	6.634687900543213
1.0	22790000.0	22800000.0	38.0	47.63807678222656	6.642585754394531
1.0	22890000.0	22900000.0	49.0	55.180633544921875	7.5376996994018555
1.0	23020000.0	23030000.0	50.0	50.74177932739258	7.0002641677856445
1.0	23060000.0	23070000.0	40.0	46.58195495605469	6.497259616851807
1.0	23090000.0	23100000.0	49.0	41.952964782714844	5.939248561859131
1.0	23220000.0	23230000.0	47.0	46.07151412963867	6.402403354644775
1.0	23230000.0	23240000.0	43.0	43.196189880371094	6.049985885620117
1.0	23300000.0	23310000.0	50.0	55.607444763183594	7.547203063964844
1.0	23370000.0	23380000.0	41.0	44.444854736328125	6.287724494934082
1.0	23480000.0	23490000.0	52.0	43.11886978149414	6.100340843200684
1.0	23490000.0	23500000.0	43.0	46.26564407348633	6.485307216644287
1.0	23540000.0	23550000.0	38.0	54.00407028198242	7.377218723297119
1.0	23610000.0	23620000.0	49.0	45.65679168701172	6.406977653503418
1.0	23650000.0	23660000.0	35.0	45.05276107788086	6.296736240386963
1.0	23660000.0	23670000.0	50.0	45.69243240356445	6.3903679847717285
1.0	23770000.0	23780000.0	35.0	42.522579193115234	6.020163536071777
1.0	23850000.0	23860000.0	40.0	42.00788116455078	5.9309587478637695
1.0	23900000.0	23910000.0	47.0	53.545433044433594	7.302952766418457
1.0	23960000.0	23970000.0	44.0	55.27485275268555	7.519264221191406
1.0	24110000.0	24120000.0	29.0	43.11278533935547	6.103401184082031
1.0	24120000.0	24130000.0	36.0	40.32410430908203	5.763852119445801
1.0	24150000.0	24160000.0	47.0	55.40336990356445	7.6205902099609375
1.0	24220000.0	24230000.0	41.0	46.41286087036133	7.453760623931885
1.0	24270000.0	24280000.0	0.0	50.72624969482422	7.967123508453369
1.0	24330000.0	24340000.0	1.0	38.24089813232422	5.574671268463135
1.0	24360000.0	24370000.0	35.0	50.3340950012207	8.363007545471191
1.0	24370000.0	24380000.0	46.0	43.8292236328125	6.954570770263672
1.0	24390000.0	24400000.0	48.0	40.016990661621094	5.7361955642700195
1.0	24420000.0	24430000.0	49.0	40.71485900878906	5.78594446182251
1.0	24550000.0	24560000.0	63.0	53.517005920410156	7.282190799713135
1.0	24580000.0	24590000.0	61.0	51.892295837402344	7.110856056213379
1.0	24610000.0	24620000.0	40.0	47.98208999633789	6.691061973571777
1.0	24690000.0	24700000.0	33.0	37.862144470214844	5.505623817443848
1.0	24700000.0	24710000.0	51.0	38.38621520996094	5.547013282775879
1.0	24820000.0	24830000.0	40.0	51.28371047973633	6.975703239440918
1.0	24880000.0	24890000.0	46.0	45.322181701660156	6.325368404388428
1.0	24890000.0	24900000.0	33.0	49.7194709777832	6.8695969581604
1.0	24950000.0	24960000.0	68.0	58.6804313659668	7.858017921447754
1.0	24960000.0	24970000.0	45.0	56.502037048339844	7.76775598526001
1.0	24980000.0	24990000.0	46.0	47.036590576171875	6.529243469238281
1.0	25070000.0	25080000.0	50.0	49.353797912597656	6.865467071533203
1.0	25120000.0	25130000.0	52.0	46.564910888671875	6.463929176330566
1.0	25260000.0	25270000.0	50.0	54.962486267089844	7.51912784576416
1.0	25290000.0	25300000.0	55.0	55.50849151611328	7.511454105377197
1.0	25310000.0	25320000.0	52.0	60.33945846557617	8.118010520935059
1.0	25330000.0	25340000.0	67.0	56.5156135559082	7.664196014404297
1.0	25420000.0	25430000.0	52.0	62.9530029296875	8.470837593078613
1.0	25440000.0	25450000.0	53.0	58.4535026550293	7.896115303039551
1.0	25480000.0	25490000.0	72.0	66.744873046875	8.826732635498047
1.0	25670000.0	25680000.0	41.0	40.089439392089844	5.709797382354736
1.0	25810000.0	25820000.0	56.0	41.72555923461914	5.939217567443848
1.0	25840000.0	25850000.0	52.0	49.62096405029297	6.870100975036621
1.0	25850000.0	25860000.0	44.0	51.09771728515625	7.002696990966797
1.0	25880000.0	25890000.0	33.0	37.1070556640625	5.3752593994140625
1.0	25890000.0	25900000.0	32.0	39.8105583190918	5.6830854415893555
1.0	25960000.0	25970000.0	76.0	58.685523986816406	7.909031867980957
1.0	25990000.0	26000000.0	48.0	52.3085823059082	7.173183441162109
1.0	26010000.0	26020000.0	61.0	51.833885192871094	7.113057613372803
1.0	26070000.0	26080000.0	59.0	45.1481819152832	6.321324825286865
1.0	26140000.0	26150000.0	31.0	42.43101119995117	6.042898654937744
1.0	26160000.0	26170000.0	47.0	44.62700271606445	6.275320529937744
1.0	26260000.0	26270000.0	50.0	50.97503662109375	6.9625959396362305
1.0	26270000.0	26280000.0	60.0	55.464866638183594	7.513537406921387
1.0	26320000.0	26330000.0	54.0	53.06672286987305	7.330608367919922
1.0	26390000.0	26400000.0	55.0	50.71226119995117	6.992528438568115
1.0	26440000.0	26450000.0	43.0	44.50895309448242	6.227774620056152
1.0	26480000.0	26490000.0	45.0	49.02552032470703	6.775052547454834
1.0	26500000.0	26510000.0	44.0	43.969566345214844	6.1947455406188965
1.0	26510000.0	26520000.0	34.0	41.783119201660156	5.915794849395752
1.0	26520000.0	26530000.0	48.0	54.3350830078125	7.375567436218262
1.0	26530000.0	26540000.0	60.0	59.973854064941406	8.012340545654297
1.0	26590000.0	26600000.0	37.0	42.558372497558594	6.010476112365723
1.0	26650000.0	26660000.0	39.0	45.91984939575195	6.371766567230225
1.0	26870000.0	26880000.0	25.0	38.435890197753906	5.5253472328186035
1.0	26900000.0	26910000.0	45.0	50.33844757080078	6.893994331359863
1.0	26930000.0	26940000.0	53.0	55.81609344482422	7.491407871246338
1.0	26940000.0	26950000.0	57.0	56.089813232421875	7.643820762634277
1.0	26980000.0	26990000.0	61.0	61.92535400390625	8.256217956542969
1.0	27230000.0	27240000.0	58.0	47.4736442565918	6.634965419769287
1.0	27240000.0	27250000.0	47.0	51.00495147705078	7.023608207702637
1.0	27310000.0	27320000.0	39.0	51.130401611328125	7.078518867492676
1.0	27390000.0	27400000.0	41.0	44.54057693481445	6.327672958374023
1.0	27470000.0	27480000.0	40.0	39.80030822753906	5.691094398498535
1.0	27520000.0	27530000.0	60.0	51.277976989746094	7.0996527671813965
1.0	27680000.0	27690000.0	29.0	33.93391418457031	5.036230564117432
1.0	27770000.0	27780000.0	44.0	41.674171447753906	5.932173728942871
1.0	27790000.0	27800000.0	39.0	42.29058837890625	6.017034530639648
1.0	27860000.0	27870000.0	30.0	39.48991012573242	5.659162521362305
1.0	27900000.0	27910000.0	35.0	39.44895553588867	5.6584882736206055
1.0	27910000.0	27920000.0	40.0	35.64234924316406	5.235773086547852
1.0	28070000.0	28080000.0	44.0	42.13357925415039	5.983458518981934
1.0	28180000.0	28190000.0	38.0	43.7186279296875	6.185050010681152
1.0	28240000.0	28250000.0	47.0	51.44499588012695	7.105909824371338
1.0	28260000.0	28270000.0	37.0	40.45161819458008	5.78390645980835
1.0	28290000.0	28300000.0	19.0	38.76008987426758	5.566407203674316
1.0	28300000.0	28310000.0	44.0	40.3084602355957	5.7735819816589355
1.0	28340000.0	28350000.0	35.0	42.545413970947266	6.035744667053223
1.0	28360000.0	28370000.0	44.0	42.621917724609375	6.038453578948975
1.0	28420000.0	28430000.0	48.0	54.87813186645508	7.448920249938965
1.0	28490000.0	28500000.0	38.0	48.37676239013672	6.666286468505859
1.0	28540000.0	28550000.0	35.0	43.53255844116211	6.123819351196289
1.0	28770000.0	28780000.0	41.0	43.22084045410156	6.112320423126221
1.0	28850000.0	28860000.0	22.0	40.82401657104492	5.809318542480469
1.0	28990000.0	29000000.0	37.0	48.321311950683594	6.73593282699585
1.0	29030000.0	29040000.0	42.0	40.92613983154297	5.812086582183838
1.0	29090000.0	29100000.0	47.0	43.00863265991211	6.068910598754883
1.0	29100000.0	29110000.0	38.0	49.44017791748047	6.848748683929443
1.0	29130000.0	29140000.0	54.0	58.172279357910156	7.822585105895996
1.0	29180000.0	29190000.0	40.0	48.6076545715332	6.751008033752441
1.0	29190000.0	29200000.0	61.0	50.801231384277344	6.9811296463012695
1.0	29200000.0	29210000.0	56.0	52.300384521484375	7.2260847091674805
1.0	29240000.0	29250000.0	45.0	47.03832244873047	6.562854766845703
1.0	29340000.0	29350000.0	39.0	46.22907638549805	6.445330619812012
1.0	29580000.0	29590000.0	36.0	46.451148986816406	6.461225986480713
1.0	29680000.0	29690000.0	65.0	59.574562072753906	7.981842041015625
1.0	29690000.0	29700000.0	78.0	64.55162811279297	8.679465293884277
1.0	29730000.0	29740000.0	71.0	68.21441650390625	9.06871509552002
1.0	29750000.0	29760000.0	64.0	74.5634994506836	9.803220748901367
1.0	29850000.0	29860000.0	116.0	73.74160766601562	12.957672119140625
1.0	30040000.0	30050000.0	90.0	68.57086181640625	11.406012535095215
1.0	30080000.0	30090000.0	95.0	85.80830383300781	11.783576011657715
1.0	30100000.0	30110000.0	79.0	75.23160552978516	9.810959815979004
1.0	30130000.0	30140000.0	105.0	93.72428131103516	11.584694862365723
1.0	30150000.0	30160000.0	75.0	79.72755432128906	10.182546615600586
1.0	30180000.0	30190000.0	88.0	83.16085052490234	10.524577140808105
1.0	30190000.0	30200000.0	83.0	87.48109436035156	10.936973571777344
1.0	30210000.0	30220000.0	98.0	88.90826416015625	11.164952278137207
1.0	30260000.0	30270000.0	83.0	86.48983764648438	10.784581184387207
1.0	30320000.0	30330000.0	98.0	88.8144760131836	11.158720016479492
1.0	30330000.0	30340000.0	110.0	93.67272186279297	11.62453842163086
1.0	30350000.0	30360000.0	106.0	93.86319732666016	11.608221054077148
1.0	30360000.0	30370000.0	76.0	94.03121948242188	11.577376365661621
1.0	30390000.0	30400000.0	78.0	91.69462585449219	11.402604103088379
1.0	30420000.0	30430000.0	97.0	95.43116760253906	11.777053833007812
1.0	30430000.0	30440000.0	93.0	88.74076843261719	11.184553146362305
1.0	30530000.0	30540000.0	67.0	83.67659759521484	10.602012634277344
1.0	30540000.0	30550000.0	77.0	91.3311996459961	11.325889587402344
1.0	30550000.0	30560000.0	72.0	82.85990905761719	10.47515869140625
1.0	30590000.0	30600000.0	82.0	86.5353012084961	10.970415115356445
1.0	30670000.0	30680000.0	93.0	91.71269226074219	11.381563186645508
1.0	30700000.0	30710000.0	88.0	91.15371704101562	11.372113227844238
1.0	30740000.0	30750000.0	67.0	89.35020446777344	11.247209548950195
1.0	30760000.0	30770000.0	102.0	89.18452453613281	11.22599983215332
1.0	30990000.0	31000000.0	51.0	72.2979965209961	9.513457298278809
1.0	31040000.0	31050000.0	65.0	68.57371520996094	9.051153182983398
1.0	31120000.0	31130000.0	53.0	58.1856803894043	7.820672035217285
1.0	31150000.0	31160000.0	50.0	62.31553268432617	8.356852531433105
1.0	31440000.0	31450000.0	44.0	47.27567672729492	6.542110443115234
1.0	31470000.0	31480000.0	64.0	46.34328842163086	6.445703029632568
1.0	31630000.0	31640000.0	49.0	56.20464324951172	7.548933506011963
1.0	31690000.0	31700000.0	51.0	52.9257926940918	7.1930131912231445
1.0	31740000.0	31750000.0	39.0	43.20359420776367	6.095675945281982
1.0	31750000.0	31760000.0	50.0	41.84748077392578	5.940323829650879
1.0	31780000.0	31790000.0	34.0	42.180782318115234	6.012866020202637
1.0	31810000.0	31820000.0	46.0	40.692771911621094	5.811200141906738
1.0	31850000.0	31860000.0	33.0	46.272987365722656	6.459219932556152
1.0	31910000.0	31920000.0	46.0	50.995269775390625	6.997019290924072
1.0	31960000.0	31970000.0	57.0	51.51801681518555	7.004752159118652
1.0	31970000.0	31980000.0	49.0	52.31571578979492	7.172351837158203
1.0	32060000.0	32070000.0	52.0	56.80760955810547	7.646686553955078
1.0	32070000.0	32080000.0	46.0	57.58359909057617	7.735525608062744
1.0	32080000.0	32090000.0	34.0	44.965457916259766	6.292750835418701
1.0	32090000.0	32100000.0	38.0	39.45088195800781	5.646975040435791
1.0	32100000.0	32110000.0	30.0	41.384864807128906	5.907135963439941
1.0	32180000.0	32190000.0	61.0	45.95573806762695	6.440545558929443
1.0	32200000.0	32210000.0	31.0	41.30434036254883	5.857571125030518
1.0	32250000.0	32260000.0	46.0	49.2398796081543	6.79608678817749
1.0	32270000.0	32280000.0	50.0	55.9517707824707	7.535429954528809
1.0	32290000.0	32300000.0	48.0	51.83644485473633	7.0504255294799805
1.0	32370000.0	32380000.0	45.0	48.179893493652344	6.672666072845459
1.0	32460000.0	32470000.0	43.0	56.737030029296875	7.617154598236084
1.0	32500000.0	32510000.0	45.0	44.55938720703125	6.248749256134033
1.0	32560000.0	32570000.0	40.0	39.979644775390625	5.696479797363281
1.0	32620000.0	32630000.0	51.0	41.01153564453125	5.8419880867004395
1.0	32680000.0	32690000.0	35.0	44.74665069580078	6.335539817810059
1.0	32690000.0	32700000.0	30.0	40.18497848510742	5.728728294372559
1.0	32700000.0	32710000.0	43.0	43.7033805847168	6.158560276031494
1.0	32850000.0	32860000.0	43.0	41.260318756103516	5.873387813568115
1.0	32890000.0	32900000.0	44.0	57.25030517578125	7.684520721435547
1.0	32950000.0	32960000.0	66.0	52.129127502441406	7.10891056060791
1.0	33000000.0	33010000.0	37.0	52.74153518676758	7.231926918029785
1.0	33200000.0	33210000.0	44.0	40.795780181884766	5.860593318939209
1.0	33270000.0	33280000.0	36.0	40.234840393066406	5.788191318511963
1.0	33300000.0	33310000.0	32.0	41.08658981323242	5.855245590209961
1.0	33330000.0	33340000.0	32.0	42.056602478027344	5.959475517272949
1.0	33470000.0	33480000.0	32.0	43.7469596862793	6.174408435821533
1.0	33510000.0	33520000.0	54.0	42.70709991455078	6.0666704177856445
1.0	33530000.0	33540000.0	64.0	56.52827072143555	7.638310432434082
1.0	33540000.0	33550000.0	34.0	43.678749084472656	6.179494857788086
1.0	33620000.0	33630000.0	37.0	41.09056854248047	5.830587863922119
1.0	33720000.0	33730000.0	37.0	39.57365798950195	5.689839839935303
1.0	33760000.0	33770000.0	44.0	40.45431137084961	5.755195617675781
1.0	33830000.0	33840000.0	36.0	44.454097747802734	6.1821136474609375
1.0	33900000.0	33910000.0	54.0	61.42211151123047	8.264049530029297
1.0	33920000.0	33930000.0	73.0	62.9808349609375	8.416908264160156
1.0	33940000.0	33950000.0	43.0	53.87346267700195	7.323216438293457
1.0	33980000.0	33990000.0	67.0	73.2637710571289	9.696000099182129
1.0	33990000.0	34000000.0	73.0	78.17417907714844	10.203449249267578
1.0	34000000.0	34010000.0	92.0	77.69991302490234	10.219558715820312
1.0	34020000.0	34030000.0	73.0	76.74571990966797	10.079164505004883
1.0	34040000.0	34050000.0	83.0	75.04778289794922	9.846750259399414
1.0	34120000.0	34130000.0	59.0	78.75333404541016	10.133071899414062
1.0	34290000.0	34300000.0	65.0	62.16386795043945	8.094293594360352
1.0	34450000.0	34460000.0	107.0	95.63633728027344	11.684778213500977
1.0	34490000.0	34500000.0	90.0	101.5563735961914	12.185998916625977
1.0	34520000.0	34530000.0	112.0	104.38774108886719	12.317059516906738
1.0	34640000.0	34650000.0	104.0	107.77901458740234	12.500753402709961
1.0	34650000.0	34660000.0	94.0	106.3050765991211	12.465299606323242
1.0	34710000.0	34720000.0	69.0	82.29603576660156	10.135635375976562
1.0	34730000.0	34740000.0	110.0	111.83287048339844	12.81547737121582
1.0	34820000.0	34830000.0	109.0	108.21699523925781	12.660337448120117
1.0	34870000.0	34880000.0	82.0	92.80924224853516	11.401629447937012
1.0	34910000.0	34920000.0	87.0	100.41708374023438	12.11584758758545
1.0	35070000.0	35080000.0	71.0	81.81928253173828	10.383890151977539
1.0	35170000.0	35180000.0	73.0	73.07567596435547	9.535125732421875
1.0	35210000.0	35220000.0	55.0	68.09292602539062	8.981306076049805
1.0	35340000.0	35350000.0	93.0	71.62974548339844	9.316194534301758
1.0	35370000.0	35380000.0	89.0	65.28541564941406	8.801131248474121
1.0	35430000.0	35440000.0	51.0	65.83411407470703	8.67944049835205
1.0	35440000.0	35450000.0	51.0	50.13828659057617	6.897983551025391
1.0	35470000.0	35480000.0	47.0	50.34666061401367	6.898800849914551
1.0	35740000.0	35750000.0	47.0	53.234291076660156	7.288468360900879
1.0	35800000.0	35810000.0	55.0	49.90641784667969	6.894593715667725
1.0	35870000.0	35880000.0	41.0	45.446720123291016	6.369001865386963
1.0	35880000.0	35890000.0	49.0	44.18455123901367	6.213349342346191
1.0	35890000.0	35900000.0	43.0	42.77720260620117	6.048248291015625
1.0	35950000.0	35960000.0	49.0	48.033546447753906	6.676088809967041
1.0	35960000.0	35970000.0	46.0	46.43077850341797	6.475537300109863
1.0	36010000.0	36020000.0	38.0	44.36313247680664	6.224316120147705
1.0	36020000.0	36030000.0	49.0	46.93398666381836	6.640865325927734
1.0	36040000.0	36050000.0	62.0	47.576210021972656	6.718102931976318
1.0	36120000.0	36130000.0	52.0	66.44844818115234	8.687074661254883
1.0	36190000.0	36200000.0	42.0	47.55423355102539	6.611036777496338
1.0	36260000.0	36270000.0	63.0	59.928138732910156	7.985529899597168
1.0	36310000.0	36320000.0	45.0	45.78291702270508	6.395207405090332
1.0	36390000.0	36400000.0	38.0	51.83906173706055	7.189946174621582
1.0	36430000.0	36440000.0	34.0	46.81736373901367	6.515974521636963
1.0	36500000.0	36510000.0	45.0	46.48719024658203	6.459676265716553
1.0	36510000.0	36520000.0	31.0	46.764923095703125	6.498488426208496
1.0	36570000.0	36580000.0	59.0	46.71269989013672	6.521963596343994
1.0	36620000.0	36630000.0	28.0	48.364036560058594	6.7944817543029785
1.0	36690000.0	36700000.0	44.0	42.83427047729492	6.085746765136719
1.0	36770000.0	36780000.0	42.0	42.82454299926758	6.068085670471191
1.0	36840000.0	36850000.0	54.0	39.675193786621094	5.6661810874938965
1.0	36870000.0	36880000.0	65.0	54.7325439453125	7.381434440612793
1.0	36960000.0	36970000.0	87.0	71.8743896484375	9.320417404174805
1.0	37000000.0	37010000.0	53.0	64.62149047851562	8.600461959838867
1.0	37040000.0	37050000.0	68.0	66.4011459350586	8.788665771484375
1.0	37110000.0	37120000.0	73.0	71.5291976928711	9.392257690429688
1.0	37190000.0	37200000.0	80.0	76.40167999267578	9.933929443359375
1.0	37240000.0	37250000.0	53.0	79.9529800415039	10.14753246307373
1.0	37290000.0	37300000.0	91.0	90.65399932861328	11.324967384338379
1.0	37300000.0	37310000.0	86.0	87.41448211669922	11.048849105834961
1.0	37350000.0	37360000.0	112.0	95.1690444946289	11.665021896362305
1.0	37360000.0	37370000.0	105.0	103.25667572021484	12.301838874816895
1.0	37410000.0	37420000.0	82.0	93.01167297363281	11.53146743774414
1.0	37470000.0	37480000.0	89.0	92.37445068359375	11.46507740020752
1.0	37520000.0	37530000.0	99.0	94.54690551757812	11.608844757080078
1.0	37540000.0	37550000.0	73.0	77.8818130493164	9.99140739440918
1.0	37640000.0	37650000.0	107.0	90.7136459350586	11.299783706665039
1.0	37710000.0	37720000.0	80.0	84.16462707519531	10.729982376098633
1.0	37760000.0	37770000.0	68.0	78.98419189453125	10.200021743774414
1.0	37770000.0	37780000.0	71.0	76.74162292480469	9.987220764160156
1.0	37790000.0	37800000.0	67.0	77.77107238769531	10.0615873336792
1.0	37800000.0	37810000.0	76.0	79.62740325927734	10.350358009338379
1.0	37870000.0	37880000.0	90.0	72.29244232177734	10.041032791137695
1.0	38010000.0	38020000.0	59.0	45.668094635009766	6.437312126159668
1.0	38070000.0	38080000.0	59.0	60.29938507080078	8.086596488952637
1.0	38150000.0	38160000.0	51.0	49.78718185424805	6.906710147857666
1.0	38160000.0	38170000.0	28.0	44.25386428833008	6.212587833404541
1.0	38220000.0	38230000.0	83.0	61.276519775390625	8.177581787109375
1.0	38230000.0	38240000.0	59.0	60.45438766479492	8.049005508422852
1.0	38240000.0	38250000.0	79.0	58.34033203125	7.853856563568115
1.0	38290000.0	38300000.0	37.0	44.708248138427734	6.2596282958984375
1.0	38300000.0	38310000.0	48.0	44.58590316772461	6.271609306335449
1.0	38590000.0	38600000.0	60.0	63.44904708862305	8.458788871765137
1.0	38710000.0	38720000.0	52.0	77.8966293334961	9.999333381652832
1.0	38740000.0	38750000.0	74.0	83.78365325927734	10.67821979522705
1.0	38750000.0	38760000.0	81.0	78.67494201660156	10.147042274475098
1.0	38760000.0	38770000.0	64.0	82.91397094726562	10.587190628051758
1.0	38770000.0	38780000.0	91.0	88.00315856933594	11.051358222961426
1.0	38840000.0	38850000.0	88.0	91.62959289550781	11.348855018615723
1.0	38930000.0	38940000.0	107.0	87.44444274902344	10.9591646194458
1.0	38980000.0	38990000.0	83.0	87.58128356933594	10.926828384399414
1.0	39020000.0	39030000.0	61.0	78.61502075195312	10.11357307434082
1.0	39030000.0	39040000.0	82.0	83.48696899414062	10.549018859863281
1.0	39060000.0	39070000.0	96.0	83.5298080444336	10.686535835266113
1.0	39190000.0	39200000.0	79.0	70.88484191894531	9.33678913116455
1.0	39220000.0	39230000.0	67.0	75.83843994140625	9.830501556396484
1.0	39270000.0	39280000.0	85.0	68.28227996826172	9.012565612792969
1.0	39330000.0	39340000.0	47.0	50.90943145751953	7.061540126800537
1.0	39550000.0	39560000.0	50.0	48.16584014892578	6.668868064880371
1.0	39600000.0	39610000.0	40.0	47.960235595703125	6.648250579833984
1.0	39610000.0	39620000.0	41.0	48.730308532714844	6.748920440673828
1.0	39660000.0	39670000.0	52.0	47.77002716064453	6.633543968200684
1.0	39680000.0	39690000.0	45.0	47.049957275390625	6.569005012512207
1.0	39780000.0	39790000.0	29.0	45.291969299316406	6.333278179168701
1.0	39800000.0	39810000.0	53.0	44.42133331298828	6.22661018371582
1.0	39880000.0	39890000.0	49.0	43.88349151611328	6.185822486877441
1.0	39890000.0	39900000.0	47.0	44.150657653808594	6.203027248382568
1.0	39930000.0	39940000.0	42.0	42.74931335449219	6.042498588562012
1.0	39960000.0	39970000.0	51.0	49.78154373168945	6.892137050628662
1.0	40050000.0	40060000.0	58.0	58.601776123046875	7.975904941558838
1.0	40130000.0	40140000.0	59.0	59.41118240356445	7.9600324630737305
1.0	40140000.0	40150000.0	51.0	57.60930252075195	7.841242790222168
1.0	40220000.0	40230000.0	35.0	41.866920471191406	5.9229936599731445
1.0	40340000.0	40350000.0	46.0	45.44388961791992	6.415020942687988
1.0	40380000.0	40390000.0	37.0	55.187095642089844	7.434586524963379
1.0	40400000.0	40410000.0	56.0	52.90175247192383	7.177023410797119
1.0	40420000.0	40430000.0	39.0	41.38629150390625	5.86605167388916
1.0	40530000.0	40540000.0	38.0	48.439388275146484	6.677773952484131
1.0	40560000.0	40570000.0	51.0	65.46997833251953	8.674389839172363
1.0	40580000.0	40590000.0	72.0	69.22889709472656	9.018179893493652
1.0	40620000.0	40630000.0	53.0	68.63983154296875	9.01634407043457
1.0	40630000.0	40640000.0	50.0	49.64984893798828	6.855093479156494
1.0	40640000.0	40650000.0	45.0	52.511207580566406	7.180757999420166
1.0	40720000.0	40730000.0	53.0	55.219139099121094	7.618081569671631
1.0	40730000.0	40740000.0	50.0	46.273197174072266	6.437647342681885
1.0	40770000.0	40780000.0	54.0	46.82274627685547	6.4865593910217285
1.0	40930000.0	40940000.0	53.0	66.63603210449219	8.77678108215332
1.0	40940000.0	40950000.0	38.0	54.54655838012695	7.442229270935059
1.0	40950000.0	40960000.0	58.0	51.97711181640625	7.0914626121521
1.0	41070000.0	41080000.0	51.0	60.409706115722656	8.015652656555176
1.0	41100000.0	41110000.0	64.0	50.42388153076172	6.937686920166016
1.0	41130000.0	41140000.0	52.0	53.974769592285156	7.393486022949219
1.0	41200000.0	41210000.0	39.0	44.76978302001953	6.300559997558594
1.0	41260000.0	41270000.0	36.0	41.80390548706055	5.916295051574707
1.0	41380000.0	41390000.0	55.0	50.60105514526367	6.963142395019531
1.0	41390000.0	41400000.0	46.0	52.893272399902344	7.183065891265869
1.0	41400000.0	41410000.0	70.0	53.33294677734375	7.273151397705078
1.0	41410000.0	41420000.0	63.0	55.68779373168945	7.599001884460449
1.0	41430000.0	41440000.0	58.0	56.99300003051758	7.639631748199463
1.0	41550000.0	41560000.0	45.0	42.41787338256836	6.00048303604126
1.0	41590000.0	41600000.0	62.0	46.22441482543945	6.455702304840088
1.0	41690000.0	41700000.0	52.0	48.49978256225586	6.710543155670166
1.0	41700000.0	41710000.0	54.0	48.39842987060547	6.7082648277282715
1.0	41780000.0	41790000.0	55.0	54.883811950683594	7.466252326965332
1.0	41800000.0	41810000.0	62.0	65.49394989013672	8.597026824951172
1.0	41830000.0	41840000.0	51.0	51.167762756347656	7.0194549560546875
1.0	41860000.0	41870000.0	65.0	57.78961181640625	7.793299674987793
1.0	41910000.0	41920000.0	53.0	48.2298698425293	6.675431251525879
1.0	41960000.0	41970000.0	39.0	42.636837005615234	6.0162153244018555
1.0	41970000.0	41980000.0	50.0	45.355751037597656	6.341864585876465
1.0	42030000.0	42040000.0	61.0	49.9289665222168	6.822566032409668
1.0	42070000.0	42080000.0	46.0	52.29070281982422	7.145837306976318
1.0	42140000.0	42150000.0	55.0	52.99900436401367	7.217032432556152
1.0	42190000.0	42200000.0	50.0	59.01271438598633	8.092509269714355
1.0	42200000.0	42210000.0	61.0	58.88690185546875	8.050920486450195
1.0	42210000.0	42220000.0	54.0	57.262939453125	7.779118537902832
1.0	42220000.0	42230000.0	67.0	57.96839141845703	7.800353050231934
1.0	42260000.0	42270000.0	40.0	58.53092575073242	7.883886814117432
1.0	42280000.0	42290000.0	64.0	55.63936233520508	7.443258762359619
1.0	42300000.0	42310000.0	67.0	57.55126953125	7.732521057128906
1.0	42370000.0	42380000.0	67.0	61.79217529296875	8.384793281555176
1.0	42380000.0	42390000.0	60.0	55.0443229675293	7.474259853363037
1.0	42420000.0	42430000.0	44.0	60.43012619018555	8.155135154724121
1.0	42480000.0	42490000.0	88.0	73.77381896972656	9.676302909851074
1.0	42560000.0	42570000.0	82.0	77.92095947265625	9.943379402160645
1.0	42760000.0	42770000.0	46.0	52.224708557128906	7.147006034851074
1.0	42780000.0	42790000.0	65.0	52.02240753173828	7.1155595779418945
1.0	42800000.0	42810000.0	57.0	53.603858947753906	7.356742858886719
1.0	42820000.0	42830000.0	74.0	66.32959747314453	8.749706268310547
1.0	42830000.0	42840000.0	53.0	62.91686248779297	8.340354919433594
1.0	43050000.0	43060000.0	70.0	53.14003372192383	7.236519813537598
1.0	43150000.0	43160000.0	60.0	47.840721130371094	6.658885955810547
1.0	43160000.0	43170000.0	43.0	48.04405975341797	6.6612958908081055
1.0	43220000.0	43230000.0	55.0	44.494667053222656	6.217507362365723
1.0	43230000.0	43240000.0	51.0	50.46693420410156	7.084429740905762
1.0	43300000.0	43310000.0	44.0	46.73976516723633	6.497356414794922
1.0	43530000.0	43540000.0	43.0	50.027198791503906	6.881344795227051
1.0	43610000.0	43620000.0	48.0	59.2026252746582	7.913271427154541
1.0	43730000.0	43740000.0	41.0	46.605979919433594	6.503949165344238
1.0	43760000.0	43770000.0	46.0	46.93674087524414	6.5638275146484375
1.0	43860000.0	43870000.0	40.0	43.280086517333984	6.1225972175598145
1.0	43890000.0	43900000.0	41.0	38.911888122558594	5.565269470214844
1.0	43930000.0	43940000.0	44.0	48.455230712890625	6.736716270446777
1.0	44050000.0	44060000.0	27.0	37.770408630371094	5.442455291748047
1.0	44100000.0	44110000.0	64.0	50.50526428222656	6.996323585510254
1.0	44130000.0	44140000.0	63.0	40.96314239501953	5.813694953918457
1.0	44160000.0	44170000.0	37.0	44.303245544433594	6.192709922790527
1.0	44210000.0	44220000.0	48.0	46.80921173095703	6.513356685638428
1.0	44370000.0	44380000.0	60.0	41.830177307128906	5.96805477142334
1.0	44480000.0	44490000.0	55.0	41.19216537475586	5.816669464111328
1.0	44520000.0	44530000.0	67.0	58.41657638549805	7.7897748947143555
1.0	44540000.0	44550000.0	68.0	64.7358627319336	8.52258586883545
1.0	44570000.0	44580000.0	67.0	72.36182403564453	9.351733207702637
1.0	44640000.0	44650000.0	88.0	74.58717346191406	10.007777214050293
1.0	44730000.0	44740000.0	47.0	43.10301208496094	6.101507663726807
1.0	44760000.0	44770000.0	41.0	41.609432220458984	5.8712263107299805
1.0	44780000.0	44790000.0	47.0	42.65565872192383	6.000271797180176
1.0	44820000.0	44830000.0	70.0	58.29749298095703	7.756646633148193
1.0	44840000.0	44850000.0	77.0	66.10567474365234	8.666238784790039
1.0	44860000.0	44870000.0	64.0	77.57755279541016	9.95231819152832
1.0	44870000.0	44880000.0	64.0	62.86566162109375	8.344807624816895
1.0	44950000.0	44960000.0	61.0	75.60076141357422	9.737399101257324
1.0	45010000.0	45020000.0	47.0	56.705650329589844	7.608661651611328
1.0	45020000.0	45030000.0	68.0	60.6524772644043	8.28758430480957
1.0	45050000.0	45060000.0	64.0	56.038665771484375	7.5717878341674805
1.0	45060000.0	45070000.0	57.0	57.839622497558594	7.715362548828125
1.0	45070000.0	45080000.0	52.0	57.40057373046875	7.749310493469238
1.0	45120000.0	45130000.0	47.0	42.324485778808594	6.015831470489502
1.0	45170000.0	45180000.0	48.0	53.72904586791992	7.384684085845947
1.0	45190000.0	45200000.0	54.0	52.88298797607422	7.286324977874756
1.0	45250000.0	45260000.0	45.0	43.65202713012695	6.167052268981934
1.0	45270000.0	45280000.0	38.0	53.00567626953125	7.439061164855957
1.0	45280000.0	45290000.0	49.0	46.12287902832031	6.464877128601074
1.0	45310000.0	45320000.0	53.0	43.084896087646484	6.075762748718262
1.0	45330000.0	45340000.0	35.0	43.47447967529297	6.129650115966797
1.0	45390000.0	45400000.0	45.0	48.888607025146484	6.7774858474731445
1.0	45400000.0	45410000.0	48.0	48.24606704711914	6.693129062652588
1.0	45600000.0	45610000.0	47.0	52.139442443847656	7.13407039642334
1.0	45790000.0	45800000.0	37.0	39.95085525512695	5.714133262634277
1.0	45800000.0	45810000.0	31.0	47.663818359375	6.6719160079956055
1.0	45810000.0	45820000.0	36.0	41.15986633300781	5.851390838623047
1.0	45820000.0	45830000.0	52.0	48.01258087158203	6.694228172302246
1.0	45910000.0	45920000.0	45.0	49.2208251953125	6.819034576416016
1.0	45940000.0	45950000.0	38.0	49.63965606689453	6.881671905517578
1.0	45980000.0	45990000.0	50.0	49.52359390258789	6.87808895111084
1.0	46020000.0	46030000.0	44.0	40.24799346923828	5.7480669021606445
1.0	46230000.0	46240000.0	54.0	59.0518913269043	7.912168979644775
1.0	46250000.0	46260000.0	73.0	64.33912658691406	8.487919807434082
1.0	46290000.0	46300000.0	55.0	45.8904914855957	6.423423767089844
1.0	46350000.0	46360000.0	44.0	47.719852447509766	6.640048027038574
1.0	46410000.0	46420000.0	50.0	44.8038215637207	6.314424991607666
1.0	46490000.0	46500000.0	36.0	38.43641662597656	5.527024269104004
1.0	46560000.0	46570000.0	54.0	49.82426071166992	6.86492919921875
1.0	46570000.0	46580000.0	47.0	48.744041442871094	6.740379333496094
1.0	46630000.0	46640000.0	44.0	47.04256057739258	6.549736022949219
1.0	46670000.0	46680000.0	51.0	48.50501251220703	6.733757972717285
1.0	46720000.0	46730000.0	38.0	40.82695388793945	5.7992682456970215
1.0	46740000.0	46750000.0	36.0	40.955772399902344	5.8262176513671875
1.0	46860000.0	46870000.0	31.0	44.73439407348633	6.277503967285156
1.0	46980000.0	46990000.0	44.0	42.31523895263672	6.024550437927246
1.0	47060000.0	47070000.0	55.0	41.89153289794922	5.964788436889648
1.0	47130000.0	47140000.0	41.0	42.47585678100586	6.062943458557129
1.0	47200000.0	47210000.0	80.0	65.44583892822266	8.61143970489502
1.0	47220000.0	47230000.0	45.0	52.90789031982422	7.212770938873291
1.0	47230000.0	47240000.0	70.0	60.69563674926758	8.138856887817383
1.0	47490000.0	47500000.0	56.0	55.1889533996582	7.508946418762207
1.0	47500000.0	47510000.0	56.0	61.2830810546875	8.297074317932129
1.0	47650000.0	47660000.0	37.0	43.33233642578125	6.097527980804443
1.0	47700000.0	47710000.0	65.0	54.177528381347656	7.350394248962402
1.0	47720000.0	47730000.0	48.0	42.39094924926758	6.009846210479736
1.0	47740000.0	47750000.0	44.0	43.154563903808594	6.098087310791016
1.0	47820000.0	47830000.0	49.0	44.362083435058594	6.247609615325928
1.0	47830000.0	47840000.0	40.0	43.48351287841797	6.133203029632568
1.0	47850000.0	47860000.0	53.0	48.52783966064453	6.740683078765869
1.0	47870000.0	47880000.0	50.0	49.69819259643555	6.8471808433532715
1.0	47910000.0	47920000.0	41.0	52.75361251831055	7.305347442626953
1.0	47930000.0	47940000.0	52.0	52.62001419067383	7.142677307128906
1.0	47960000.0	47970000.0	71.0	54.664161682128906	7.402801513671875
1.0	47980000.0	47990000.0	43.0	52.25481414794922	7.1114702224731445
1.0	48060000.0	48070000.0	56.0	59.530250549316406	7.987826347351074
1.0	48070000.0	48080000.0	59.0	59.25141525268555	7.97707986831665
1.0	48150000.0	48160000.0	45.0	54.982269287109375	7.42956018447876
1.0	48220000.0	48230000.0	48.0	56.203651428222656	7.637652397155762
1.0	48310000.0	48320000.0	50.0	51.71025848388672	7.074779510498047
1.0	48320000.0	48330000.0	61.0	54.3835334777832	7.4081902503967285
1.0	48390000.0	48400000.0	66.0	53.803070068359375	7.274050235748291
1.0	48400000.0	48410000.0	43.0	53.298805236816406	7.210244178771973
1.0	48440000.0	48450000.0	51.0	58.90009689331055	7.9641523361206055
1.0	48490000.0	48500000.0	72.0	62.339599609375	8.403183937072754
1.0	48540000.0	48550000.0	63.0	66.71092224121094	8.784375190734863
1.0	48560000.0	48570000.0	65.0	64.45441436767578	8.510762214660645
1.0	48580000.0	48590000.0	55.0	63.729896545410156	8.454946517944336
1.0	48650000.0	48660000.0	59.0	64.04241180419922	8.38323974609375
1.0	48720000.0	48730000.0	64.0	68.38002014160156	9.055902481079102
1.0	48770000.0	48780000.0	54.0	63.7403678894043	8.634339332580566
1.0	48790000.0	48800000.0	64.0	60.373565673828125	8.25488567352295
1.0	48800000.0	48810000.0	66.0	61.673980712890625	8.425069808959961
1.0	48840000.0	48850000.0	40.0	48.67662811279297	6.736983299255371
1.0	48930000.0	48940000.0	67.0	64.90408325195312	8.491643905639648
1.0	48990000.0	49000000.0	86.0	71.9334945678711	9.238377571105957
1.0	49020000.0	49030000.0	106.0	87.6285171508789	10.883944511413574
1.0	49030000.0	49040000.0	71.0	86.08722686767578	10.695205688476562
1.0	49050000.0	49060000.0	79.0	85.29400634765625	10.68667984008789
1.0	49110000.0	49120000.0	96.0	88.65037536621094	11.105890274047852
1.0	49170000.0	49180000.0	86.0	87.42011260986328	10.886631965637207
1.0	49220000.0	49230000.0	105.0	88.70323181152344	11.193403244018555
1.0	49240000.0	49250000.0	79.0	85.60476684570312	10.765840530395508
1.0	49250000.0	49260000.0	91.0	99.63052368164062	12.038444519042969
1.0	49280000.0	49290000.0	86.0	88.70109558105469	10.903118133544922
1.0	49330000.0	49340000.0	79.0	93.63045501708984	11.477598190307617
1.0	49360000.0	49370000.0	84.0	105.82945251464844	12.430315971374512
1.0	49370000.0	49380000.0	103.0	100.33919525146484	11.9301176071167
1.0	49390000.0	49400000.0	82.0	99.20169830322266	11.85004997253418
1.0	49400000.0	49410000.0	96.0	99.49624633789062	11.902112007141113
1.0	49420000.0	49430000.0	112.0	102.19944763183594	12.122570991516113
1.0	49480000.0	49490000.0	114.0	111.4342041015625	12.794195175170898
1.0	49510000.0	49520000.0	102.0	110.44828033447266	12.71429443359375
1.0	49520000.0	49530000.0	114.0	120.22172546386719	13.324336051940918
1.0	49570000.0	49580000.0	132.0	117.9904556274414	13.2131986618042
1.0	49730000.0	49740000.0	99.0	118.7466812133789	13.208831787109375
1.0	49790000.0	49800000.0	126.0	122.22233581542969	13.438789367675781
1.0	49800000.0	49810000.0	126.0	123.24983215332031	13.444869995117188
1.0	49870000.0	49880000.0	147.0	137.29061889648438	14.04893684387207
1.0	49910000.0	49920000.0	147.0	137.6772003173828	14.018075942993164
1.0	49940000.0	49950000.0	143.0	137.4915771484375	14.016080856323242
1.0	49950000.0	49960000.0	127.0	132.20965576171875	13.792871475219727
1.0	49980000.0	49990000.0	100.0	122.02775573730469	13.275796890258789
1.0	50110000.0	50120000.0	133.0	137.47238159179688	13.993524551391602
1.0	50180000.0	50190000.0	130.0	131.6842498779297	13.778841972351074
1.0	50260000.0	50270000.0	87.0	113.64766693115234	12.955209732055664
1.0	50350000.0	50360000.0	111.0	111.09993743896484	12.822359085083008
1.0	50370000.0	50380000.0	115.0	111.57252502441406	12.781145095825195
1.0	50420000.0	50430000.0	111.0	107.35548400878906	12.600885391235352
1.0	50580000.0	50590000.0	100.0	107.12154388427734	12.586007118225098
1.0	50640000.0	50650000.0	85.0	98.58222961425781	11.914469718933105
1.0	50660000.0	50670000.0	102.0	105.2551498413086	12.449437141418457
1.0	50670000.0	50680000.0	110.0	108.0085678100586	12.583208084106445
1.0	50690000.0	50700000.0	106.0	106.78694152832031	12.560620307922363
1.0	50780000.0	50790000.0	81.0	97.57597351074219	11.953386306762695
1.0	50790000.0	50800000.0	69.0	86.203857421875	10.66201114654541
1.0	50810000.0	50820000.0	88.0	86.02714538574219	10.78333854675293
1.0	50870000.0	50880000.0	90.0	93.8658218383789	11.99163818359375
1.0	50920000.0	50930000.0	43.0	55.07488250732422	7.521402835845947
1.0	51000000.0	51010000.0	43.0	51.39977264404297	7.069510459899902
1.0	51100000.0	51110000.0	66.0	54.06719970703125	7.349082946777344
1.0	51200000.0	51210000.0	61.0	50.34833526611328	6.944451332092285
1.0	51230000.0	51240000.0	69.0	53.99578094482422	7.359509468078613
1.0	51240000.0	51250000.0	53.0	50.98737716674805	7.007817268371582
1.0	51270000.0	51280000.0	53.0	55.09550857543945	7.475771903991699
1.0	51300000.0	51310000.0	55.0	58.94866943359375	7.973274230957031
1.0	51360000.0	51370000.0	50.0	59.05876922607422	7.907608985900879
1.0	51410000.0	51420000.0	45.0	54.053321838378906	7.3571600914001465
1.0	51430000.0	51440000.0	67.0	63.13930130004883	8.360025405883789
1.0	51450000.0	51460000.0	71.0	74.20011901855469	9.73832893371582
1.0	51470000.0	51480000.0	72.0	75.29801940917969	9.817625045776367
1.0	51510000.0	51520000.0	77.0	82.3048324584961	10.394166946411133
1.0	51530000.0	51540000.0	67.0	75.25471496582031	9.758063316345215
1.0	51560000.0	51570000.0	102.0	78.0085678100586	10.047552108764648
1.0	51590000.0	51600000.0	72.0	76.54158020019531	9.918119430541992
1.0	51610000.0	51620000.0	56.0	74.00823211669922	9.768261909484863
1.0	51650000.0	51660000.0	73.0	67.46803283691406	9.256637573242188
1.0	51760000.0	51770000.0	38.0	38.73895263671875	5.598687648773193
1.0	51870000.0	51880000.0	50.0	45.53357696533203	6.342062473297119
1.0	51890000.0	51900000.0	53.0	45.78155517578125	6.41726541519165
1.0	52000000.0	52010000.0	52.0	55.14629364013672	7.4935102462768555
1.0	52230000.0	52240000.0	34.0	47.76666259765625	6.629563331604004
1.0	52240000.0	52250000.0	38.0	48.263671875	6.6984543800354
1.0	52350000.0	52360000.0	85.0	75.20635986328125	9.672252655029297
1.0	52410000.0	52420000.0	52.0	59.828636169433594	8.18257999420166
1.0	52430000.0	52440000.0	60.0	56.006568908691406	7.573382377624512
1.0	52520000.0	52530000.0	57.0	52.8052978515625	7.323539733886719
1.0	52540000.0	52550000.0	43.0	45.156620025634766	6.330318927764893
1.0	52570000.0	52580000.0	61.0	60.7248420715332	8.095210075378418
1.0	52590000.0	52600000.0	67.0	61.7196044921875	8.181714057922363
1.0	52710000.0	52720000.0	62.0	50.06616973876953	6.922533988952637
1.0	52740000.0	52750000.0	49.0	46.093406677246094	6.464837074279785
1.0	52890000.0	52900000.0	53.0	44.63969802856445	6.254203796386719
1.0	52900000.0	52910000.0	37.0	44.94597625732422	6.283543586730957
1.0	53060000.0	53070000.0	56.0	58.25223922729492	7.746654510498047
1.0	53090000.0	53100000.0	47.0	58.54823684692383	7.877478122711182
1.0	53170000.0	53180000.0	52.0	59.92768478393555	7.988328456878662
1.0	53210000.0	53220000.0	45.0	49.948280334472656	6.910224914550781
1.0	53410000.0	53420000.0	49.0	50.5521125793457	6.955381870269775
1.0	53420000.0	53430000.0	46.0	51.586944580078125	7.083967685699463
1.0	53450000.0	53460000.0	47.0	49.66655731201172	6.870892524719238
1.0	53520000.0	53530000.0	46.0	54.35955810546875	7.355344295501709
1.0	53540000.0	53550000.0	46.0	49.81513214111328	6.800538539886475
1.0	53570000.0	53580000.0	50.0	49.10395431518555	6.766177177429199
1.0	53620000.0	53630000.0	76.0	55.8596305847168	7.572213172912598
1.0	53630000.0	53640000.0	34.0	54.39558792114258	7.318897247314453
1.0	53640000.0	53650000.0	58.0	49.448421478271484	6.846495151519775
1.0	53650000.0	53660000.0	51.0	52.62712860107422	7.216031074523926
1.0	53660000.0	53670000.0	54.0	50.70314025878906	7.046698570251465
1.0	53670000.0	53680000.0	42.0	43.823753356933594	6.157688140869141
1.0	53680000.0	53690000.0	60.0	47.002708435058594	6.561810493469238
1.0	53690000.0	53700000.0	52.0	46.99982452392578	6.533936500549316
1.0	53720000.0	53730000.0	46.0	40.84730911254883	5.822203636169434
1.0	53840000.0	53850000.0	67.0	64.40706634521484	8.572009086608887
1.0	53850000.0	53860000.0	69.0	64.67533874511719	8.586410522460938
1.0	53860000.0	53870000.0	68.0	65.05204010009766	8.69520092010498
1.0	53900000.0	53910000.0	79.0	66.46829223632812	8.804883003234863
1.0	53950000.0	53960000.0	70.0	69.04908752441406	9.092209815979004
1.0	53980000.0	53990000.0	63.0	61.9725227355957	8.388093948364258
1.0	54010000.0	54020000.0	57.0	64.58598327636719	8.682452201843262
1.0	54140000.0	54150000.0	47.0	56.919769287109375	7.659703254699707
1.0	54170000.0	54180000.0	58.0	59.22631072998047	7.991014003753662
1.0	54200000.0	54210000.0	57.0	60.78803253173828	8.167643547058105
1.0	54260000.0	54270000.0	45.0	44.939247131347656	6.299332618713379
1.0	54280000.0	54290000.0	46.0	46.20716857910156	6.455933570861816
1.0	54390000.0	54400000.0	49.0	47.09296417236328	6.552846431732178
1.0	54430000.0	54440000.0	44.0	44.46575927734375	6.233386516571045
1.0	54470000.0	54480000.0	49.0	52.87126922607422	7.228604316711426
1.0	54510000.0	54520000.0	41.0	53.8746223449707	7.491290092468262
1.0	54530000.0	54540000.0	50.0	44.48189163208008	6.266406059265137
1.0	54560000.0	54570000.0	41.0	41.91230392456055	5.9645490646362305
1.0	54600000.0	54610000.0	57.0	49.02128219604492	6.799591064453125
1.0	54670000.0	54680000.0	31.0	38.39765930175781	5.521857738494873
1.0	54710000.0	54720000.0	48.0	36.856544494628906	5.3427205085754395
1.0	54730000.0	54740000.0	58.0	36.54777908325195	5.311511516571045
1.0	54750000.0	54760000.0	32.0	37.991661071777344	5.498856544494629
1.0	54820000.0	54830000.0	32.0	40.287654876708984	5.784680366516113
1.0	54850000.0	54860000.0	39.0	40.446441650390625	5.744400978088379
1.0	54870000.0	54880000.0	52.0	42.3126106262207	6.010258674621582
1.0	54920000.0	54930000.0	56.0	50.489356994628906	6.9610490798950195
1.0	54930000.0	54940000.0	44.0	54.374351501464844	7.357981204986572
1.0	55130000.0	55140000.0	46.0	47.42731857299805	6.540194511413574
1.0	55140000.0	55150000.0	42.0	48.44341278076172	6.670716285705566
1.0	55150000.0	55160000.0	53.0	52.22217559814453	7.205247402191162
1.0	55170000.0	55180000.0	49.0	51.907127380371094	7.082720756530762
1.0	55190000.0	55200000.0	37.0	43.073875427246094	6.071798324584961
1.0	55210000.0	55220000.0	39.0	47.853973388671875	6.6726555824279785
1.0	55220000.0	55230000.0	33.0	39.800907135009766	5.704622745513916
1.0	55240000.0	55250000.0	44.0	40.637672424316406	5.788858890533447
1.0	55280000.0	55290000.0	50.0	50.15427017211914	6.9237823486328125
1.0	55310000.0	55320000.0	44.0	40.81310272216797	5.815365791320801
1.0	55530000.0	55540000.0	38.0	42.72481155395508	6.0159010887146
1.0	55560000.0	55570000.0	43.0	44.0358772277832	6.1796770095825195
1.0	55570000.0	55580000.0	46.0	43.35839080810547	6.095887660980225
1.0	55590000.0	55600000.0	39.0	44.469886779785156	6.219715118408203
1.0	55610000.0	55620000.0	48.0	46.79241180419922	6.492037296295166
1.0	55660000.0	55670000.0	57.0	50.77057647705078	6.961348533630371
1.0	55680000.0	55690000.0	51.0	65.2903823852539	8.945185661315918
1.0	55690000.0	55700000.0	72.0	69.14411926269531	9.261362075805664
1.0	55710000.0	55720000.0	67.0	63.4942626953125	8.48001766204834
1.0	55760000.0	55770000.0	98.0	70.2718276977539	9.301870346069336
1.0	55810000.0	55820000.0	72.0	71.0753402709961	9.352765083312988
1.0	55880000.0	55890000.0	77.0	70.115966796875	9.30031681060791
1.0	55970000.0	55980000.0	79.0	72.8562240600586	9.53676986694336
1.0	56010000.0	56020000.0	75.0	81.13433837890625	10.532546043395996
1.0	56030000.0	56040000.0	81.0	70.16414642333984	9.092016220092773
1.0	56060000.0	56070000.0	88.0	88.3532485961914	11.252812385559082
1.0	56080000.0	56090000.0	88.0	89.03829193115234	11.240104675292969
1.0	56100000.0	56110000.0	69.0	84.39686584472656	10.633885383605957
1.0	56110000.0	56120000.0	86.0	89.23820495605469	11.172272682189941
1.0	56120000.0	56130000.0	119.0	93.19049072265625	11.530475616455078
1.0	56130000.0	56140000.0	121.0	83.8134994506836	10.576332092285156
1.0	56190000.0	56200000.0	93.0	95.329833984375	11.651117324829102
1.0	56250000.0	56260000.0	101.0	102.29927062988281	12.209698677062988
1.0	56260000.0	56270000.0	100.0	105.2109146118164	12.392605781555176
1.0	56270000.0	56280000.0	107.0	104.0506820678711	12.360090255737305
1.0	56300000.0	56310000.0	110.0	103.2800064086914	12.31918716430664
1.0	56330000.0	56340000.0	110.0	103.8145751953125	12.342066764831543
1.0	56340000.0	56350000.0	103.0	103.2655029296875	12.317923545837402
1.0	56350000.0	56360000.0	79.0	104.43585205078125	12.410778999328613
1.0	56400000.0	56410000.0	95.0	94.92662048339844	11.562129020690918
1.0	56520000.0	56530000.0	98.0	95.83921813964844	11.794084548950195
1.0	56560000.0	56570000.0	98.0	97.25440216064453	11.9095458984375
1.0	56630000.0	56640000.0	81.0	88.2748794555664	11.16053581237793
1.0	56650000.0	56660000.0	68.0	80.27865600585938	10.338933944702148
1.0	56660000.0	56670000.0	86.0	83.02095031738281	10.685406684875488
1.0	56850000.0	56860000.0	58.0	61.755531311035156	8.271829605102539
1.0	56860000.0	56870000.0	63.0	62.48906707763672	8.419248580932617
1.0	56920000.0	56930000.0	63.0	54.001625061035156	7.30448055267334
1.0	56930000.0	56940000.0	58.0	53.76221466064453	7.336456298828125
1.0	56940000.0	56950000.0	58.0	54.39178466796875	7.395504951477051
1.0	56960000.0	56970000.0	45.0	60.16081619262695	8.236364364624023
1.0	57000000.0	57010000.0	57.0	60.08430099487305	8.185490608215332
1.0	57020000.0	57030000.0	57.0	63.554901123046875	8.690030097961426
1.0	57030000.0	57040000.0	51.0	60.925498962402344	8.228943824768066
1.0	57120000.0	57130000.0	74.0	75.5735092163086	10.007085800170898
1.0	57130000.0	57140000.0	72.0	77.06869506835938	10.063817977905273
1.0	57260000.0	57270000.0	75.0	76.05287170410156	9.863496780395508
1.0	57300000.0	57310000.0	86.0	77.85609436035156	10.064358711242676
1.0	57330000.0	57340000.0	73.0	84.85478210449219	10.740684509277344
1.0	57340000.0	57350000.0	84.0	84.17979431152344	10.683774948120117
1.0	57400000.0	57410000.0	75.0	89.88377380371094	11.13278579711914
1.0	57420000.0	57430000.0	80.0	86.4769515991211	10.851365089416504
1.0	57460000.0	57470000.0	91.0	87.75044250488281	11.155959129333496
1.0	57530000.0	57540000.0	86.0	88.71513366699219	11.148611068725586
1.0	57570000.0	57580000.0	86.0	92.26594543457031	11.476795196533203
1.0	57610000.0	57620000.0	93.0	95.92013549804688	11.737435340881348
1.0	57630000.0	57640000.0	95.0	96.01361083984375	11.815704345703125
1.0	57670000.0	57680000.0	96.0	94.17304992675781	11.64753532409668
1.0	57770000.0	57780000.0	115.0	86.74446105957031	10.875845909118652
1.0	57810000.0	57820000.0	97.0	95.41065216064453	11.700643539428711
1.0	57830000.0	57840000.0	102.0	95.25475311279297	11.682589530944824
1.0	57910000.0	57920000.0	119.0	104.19789123535156	12.378674507141113
1.0	58040000.0	58050000.0	104.0	86.59413146972656	10.86865520477295
1.0	58110000.0	58120000.0	106.0	108.6654052734375	12.633462905883789
1.0	58260000.0	58270000.0	92.0	104.604248046875	12.392827987670898
1.0	58400000.0	58410000.0	97.0	101.89997863769531	12.238333702087402
1.0	58460000.0	58470000.0	104.0	96.38349914550781	11.780180931091309
1.0	58820000.0	58830000.0	75.0	63.26283645629883	8.50877571105957
1.0	58960000.0	58970000.0	39.0	49.33856964111328	6.834576606750488
1.0	59010000.0	59020000.0	48.0	54.804908752441406	7.494723320007324
1.0	59030000.0	59040000.0	52.0	52.90715408325195	7.173881530761719
1.0	59050000.0	59060000.0	44.0	53.627197265625	7.256831169128418
1.0	59160000.0	59170000.0	54.0	51.04191589355469	7.039288520812988
1.0	59170000.0	59180000.0	50.0	55.57990646362305	7.525591850280762
1.0	59270000.0	59280000.0	42.0	46.05754852294922	6.434159755706787
1.0	59300000.0	59310000.0	64.0	50.87504577636719	7.009805202484131
1.0	59310000.0	59320000.0	51.0	52.60560989379883	7.214606285095215
1.0	59440000.0	59450000.0	40.0	47.47560501098633	6.620370388031006
1.0	59480000.0	59490000.0	41.0	50.08332061767578	6.924455165863037
1.0	59490000.0	59500000.0	66.0	49.2448616027832	6.805426120758057
1.0	59580000.0	59590000.0	77.0	62.277320861816406	8.386944770812988
1.0	59610000.0	59620000.0	54.0	56.07634353637695	7.570599555969238
1.0	59640000.0	59650000.0	90.0	63.591209411621094	8.531852722167969
1.0	59650000.0	59660000.0	62.0	62.0244140625	8.375589370727539
1.0	59760000.0	59770000.0	56.0	55.552940368652344	7.591400146484375
1.0	59810000.0	59820000.0	46.0	47.37737274169922	6.5899658203125
1.0	59850000.0	59860000.0	64.0	53.419944763183594	7.302596092224121
1.0	59870000.0	59880000.0	61.0	51.33435821533203	7.040245056152344
1.0	59900000.0	59910000.0	52.0	51.04485321044922	7.037633419036865
1.0	59950000.0	59960000.0	58.0	55.21314239501953	7.461080074310303
1.0	60070000.0	60080000.0	41.0	45.94914245605469	6.434103488922119
1.0	60090000.0	60100000.0	47.0	54.18144607543945	7.402064323425293
1.0	60120000.0	60130000.0	61.0	52.201873779296875	7.152050018310547
1.0	60220000.0	60230000.0	46.0	52.69872283935547	7.199141025543213
1.0	60290000.0	60300000.0	60.0	52.924461364746094	7.23386287689209
1.0	60300000.0	60310000.0	43.0	53.510154724121094	7.292566776275635
1.0	60410000.0	60420000.0	66.0	64.15484619140625	8.454584121704102
1.0	60440000.0	60450000.0	75.0	67.08045959472656	8.805299758911133
1.0	60570000.0	60580000.0	65.0	77.65533447265625	10.057235717773438
1.0	60580000.0	60590000.0	82.0	79.94298553466797	10.257617950439453
1.0	60630000.0	60640000.0	70.0	83.45728302001953	10.6205472946167
1.0	60710000.0	60720000.0	80.0	87.08488464355469	10.994096755981445
1.0	60750000.0	60760000.0	93.0	87.6947250366211	10.952851295471191
1.0	60810000.0	60820000.0	82.0	84.73826599121094	10.7252836227417
1.0	60850000.0	60860000.0	73.0	86.79754638671875	10.981321334838867
1.0	60880000.0	60890000.0	65.0	83.45842742919922	10.74255657196045
1.0	60990000.0	61000000.0	89.0	85.19599914550781	10.755428314208984
1.0	61010000.0	61020000.0	81.0	79.0589828491211	10.146683692932129
1.0	61040000.0	61050000.0	78.0	80.7674560546875	10.52238941192627
1.0	61090000.0	61100000.0	94.0	82.7939682006836	10.51506233215332
1.0	61140000.0	61150000.0	76.0	73.13893127441406	9.648143768310547
1.0	61150000.0	61160000.0	70.0	80.68363952636719	10.44316577911377
1.0	61160000.0	61170000.0	71.0	75.93665313720703	9.976885795593262
1.0	61250000.0	61260000.0	68.0	75.47917175292969	9.858247756958008
1.0	61380000.0	61390000.0	54.0	62.92536163330078	8.433220863342285
1.0	61390000.0	61400000.0	47.0	66.91035461425781	8.795391082763672
1.0	61410000.0	61420000.0	70.0	67.55022430419922	8.950953483581543
1.0	61420000.0	61430000.0	63.0	67.650634765625	8.888589859008789
1.0	61480000.0	61490000.0	65.0	70.29376220703125	9.151833534240723
1.0	61490000.0	61500000.0	80.0	68.4033203125	8.947588920593262
1.0	61590000.0	61600000.0	50.0	54.01133346557617	7.316357612609863
1.0	61610000.0	61620000.0	50.0	51.7042121887207	7.059826850891113
1.0	61650000.0	61660000.0	47.0	53.21678924560547	7.231030464172363
1.0	61810000.0	61820000.0	46.0	49.25380325317383	6.81914758682251
1.0	61890000.0	61900000.0	46.0	51.686370849609375	7.069918632507324
1.0	61900000.0	61910000.0	42.0	51.27002716064453	7.007534027099609
1.0	61940000.0	61950000.0	75.0	66.67036437988281	8.999273300170898
1.0	61950000.0	61960000.0	64.0	66.41539001464844	8.852768898010254
1.0	62020000.0	62030000.0	79.0	74.91417694091797	9.74659252166748
1.0	62030000.0	62040000.0	80.0	70.5861587524414	9.302781105041504
1.0	62040000.0	62050000.0	65.0	67.41069030761719	8.898937225341797
1.0	62050000.0	62060000.0	56.0	65.2890853881836	8.675518989562988
1.0	62080000.0	62090000.0	55.0	68.18640899658203	8.970486640930176
1.0	62110000.0	62120000.0	54.0	65.49285888671875	8.664591789245605
1.0	62150000.0	62160000.0	58.0	49.26261520385742	6.795624732971191
1.0	62180000.0	62190000.0	40.0	47.8884162902832	6.628946781158447
1.0	62350000.0	62360000.0	40.0	45.513160705566406	6.372814655303955
1.0	62360000.0	62370000.0	48.0	47.39935302734375	6.610800743103027
1.0	62540000.0	62550000.0	51.0	49.1506462097168	6.804298400878906
1.0	62610000.0	62620000.0	40.0	46.97298049926758	6.534555912017822
1.0	62660000.0	62670000.0	62.0	58.00152587890625	7.847302436828613
1.0	62740000.0	62750000.0	62.0	62.42518997192383	8.433648109436035
1.0	62750000.0	62760000.0	62.0	62.6722526550293	8.35200023651123
1.0	62860000.0	62870000.0	54.0	58.080718994140625	7.863818168640137
1.0	62870000.0	62880000.0	59.0	58.5669059753418	7.858270168304443
1.0	62900000.0	62910000.0	37.0	59.51152801513672	8.158140182495117
1.0	62910000.0	62920000.0	37.0	47.473045349121094	6.586173057556152
1.0	63010000.0	63020000.0	48.0	51.773902893066406	7.076058864593506
1.0	63050000.0	63060000.0	60.0	53.352813720703125	7.278780937194824
1.0	63100000.0	63110000.0	67.0	52.871826171875	7.215622901916504
1.0	63130000.0	63140000.0	46.0	53.277442932128906	7.268808841705322
1.0	63200000.0	63210000.0	64.0	63.17606735229492	8.431533813476562
1.0	63320000.0	63330000.0	49.0	58.368736267089844	7.816707611083984
1.0	63340000.0	63350000.0	95.0	78.51883697509766	10.258454322814941
1.0	63390000.0	63400000.0	66.0	80.48323822021484	10.233131408691406
1.0	63440000.0	63450000.0	89.0	79.65077209472656	10.220680236816406
1.0	63470000.0	63480000.0	70.0	79.36216735839844	10.199316024780273
1.0	63580000.0	63590000.0	66.0	85.10247802734375	10.857733726501465
1.0	63600000.0	63610000.0	68.0	88.89616394042969	11.164999008178711
1.0	63640000.0	63650000.0	100.0	92.07579040527344	11.320013046264648
1.0	63650000.0	63660000.0	76.0	87.22552490234375	10.866235733032227
1.0	63670000.0	63680000.0	95.0	89.93331146240234	11.135455131530762
1.0	63680000.0	63690000.0	83.0	92.81060791015625	11.369773864746094
1.0	63710000.0	63720000.0	76.0	90.45626831054688	11.213640213012695
1.0	63750000.0	63760000.0	70.0	87.10916900634766	10.873494148254395
1.0	63870000.0	63880000.0	54.0	52.596458435058594	7.234607696533203
1.0	63890000.0	63900000.0	61.0	52.674522399902344	7.21514892578125
1.0	63950000.0	63960000.0	38.0	50.931644439697266	7.035975456237793
1.0	63960000.0	63970000.0	37.0	47.04502487182617	6.5708818435668945
1.0	63970000.0	63980000.0	39.0	44.6580696105957	6.285691261291504
1.0	64040000.0	64050000.0	44.0	53.6641960144043	7.264359951019287
1.0	64100000.0	64110000.0	47.0	47.626529693603516	6.579171657562256
1.0	64110000.0	64120000.0	53.0	47.1530876159668	6.536372184753418
1.0	64130000.0	64140000.0	70.0	54.139930725097656	7.36627721786499
1.0	64160000.0	64170000.0	60.0	55.126869201660156	7.483790397644043
1.0	64170000.0	64180000.0	65.0	59.9736442565918	8.01513957977295
1.0	64300000.0	64310000.0	72.0	56.491615295410156	7.608401298522949
1.0	64310000.0	64320000.0	62.0	56.19087600708008	7.600236415863037
1.0	64330000.0	64340000.0	53.0	58.732826232910156	7.893633842468262
1.0	64370000.0	64380000.0	53.0	55.885337829589844	7.52620792388916
1.0	64380000.0	64390000.0	43.0	56.90909957885742	7.671078681945801
1.0	64430000.0	64440000.0	72.0	61.7794303894043	8.275761604309082
1.0	64450000.0	64460000.0	52.0	65.2106704711914	8.703340530395508
1.0	64540000.0	64550000.0	75.0	67.01021575927734	8.959930419921875
1.0	64550000.0	64560000.0	62.0	69.35009765625	9.224010467529297
1.0	64560000.0	64570000.0	73.0	67.23059844970703	9.03722858428955
1.0	64720000.0	64730000.0	80.0	74.609375	9.713029861450195
1.0	64860000.0	64870000.0	78.0	69.65828704833984	9.20028018951416
1.0	64870000.0	64880000.0	79.0	74.77193450927734	9.69410514831543
1.0	64890000.0	64900000.0	79.0	69.37821197509766	9.179417610168457
1.0	64930000.0	64940000.0	55.0	58.9124641418457	7.928274631500244
1.0	65040000.0	65050000.0	51.0	57.134498596191406	7.711333274841309
1.0	65070000.0	65080000.0	52.0	56.146873474121094	7.607041358947754
1.0	65110000.0	65120000.0	44.0	60.9470100402832	8.297279357910156
1.0	65180000.0	65190000.0	86.0	70.59892272949219	9.207061767578125
1.0	65270000.0	65280000.0	52.0	48.85926818847656	6.785304069519043
1.0	65320000.0	65330000.0	44.0	42.958892822265625	6.027035236358643
1.0	65430000.0	65440000.0	63.0	57.3892822265625	7.807884216308594
1.0	65500000.0	65510000.0	54.0	52.04645538330078	7.107118129730225
1.0	65540000.0	65550000.0	57.0	66.89897918701172	8.766595840454102
1.0	65610000.0	65620000.0	57.0	47.362388610839844	6.6001715660095215
1.0	65640000.0	65650000.0	45.0	52.674644470214844	7.198156833648682
1.0	65700000.0	65710000.0	71.0	68.96326446533203	9.016199111938477
1.0	65710000.0	65720000.0	62.0	65.71626281738281	8.701753616333008
1.0	65720000.0	65730000.0	39.0	54.24169921875	7.2567291259765625
1.0	65730000.0	65740000.0	52.0	64.99690246582031	8.706262588500977
1.0	65820000.0	65830000.0	53.0	61.3042106628418	8.358293533325195
1.0	65890000.0	65900000.0	36.0	52.80254364013672	7.204153537750244
1.0	65960000.0	65970000.0	74.0	61.04431915283203	8.219545364379883
1.0	66160000.0	66170000.0	88.0	85.65498352050781	10.721227645874023
1.0	66170000.0	66180000.0	86.0	91.23602294921875	11.34050464630127
1.0	66220000.0	66230000.0	83.0	89.91641998291016	11.240106582641602
1.0	66320000.0	66330000.0	102.0	100.1036605834961	12.100367546081543
1.0	66350000.0	66360000.0	76.0	87.46983337402344	10.854262351989746
1.0	66360000.0	66370000.0	101.0	96.16616821289062	11.763729095458984
1.0	66400000.0	66410000.0	95.0	93.59483337402344	11.499320030212402
1.0	66450000.0	66460000.0	100.0	91.72211456298828	11.458313941955566
1.0	66580000.0	66590000.0	96.0	90.36153411865234	11.321191787719727
1.0	66630000.0	66640000.0	90.0	90.72689056396484	11.351516723632812
1.0	66640000.0	66650000.0	74.0	87.64202880859375	11.152463912963867
1.0	66730000.0	66740000.0	72.0	76.46482849121094	10.059823989868164
1.0	66740000.0	66750000.0	80.0	78.47337341308594	10.286279678344727
1.0	66750000.0	66760000.0	68.0	77.31196594238281	10.113317489624023
1.0	66780000.0	66790000.0	80.0	77.47112274169922	10.057772636413574
1.0	67060000.0	67070000.0	81.0	96.18104553222656	11.807394027709961
1.0	67110000.0	67120000.0	70.0	93.48585510253906	11.624150276184082
1.0	67140000.0	67150000.0	110.0	84.04182434082031	10.776525497436523
1.0	67270000.0	67280000.0	50.0	72.10974884033203	9.354822158813477
1.0	67310000.0	67320000.0	65.0	65.70709991455078	8.809528350830078
1.0	67320000.0	67330000.0	67.0	66.51634216308594	8.93802547454834
1.0	67350000.0	67360000.0	72.0	62.66876983642578	8.499412536621094
1.0	67440000.0	67450000.0	53.0	45.922706604003906	6.400862216949463
1.0	67460000.0	67470000.0	43.0	46.16667556762695	6.4512619972229
1.0	67470000.0	67480000.0	46.0	46.920860290527344	6.522486686706543
1.0	67530000.0	67540000.0	82.0	70.39524841308594	9.235912322998047
1.0	67590000.0	67600000.0	63.0	63.01873016357422	8.363508224487305
1.0	67680000.0	67690000.0	71.0	70.00598907470703	9.162290573120117
1.0	67700000.0	67710000.0	61.0	70.58122253417969	9.18384838104248
1.0	67730000.0	67740000.0	62.0	72.05924987792969	9.464836120605469
1.0	67750000.0	67760000.0	68.0	71.06805419921875	9.52178955078125
1.0	67800000.0	67810000.0	56.0	59.94512939453125	8.050687789916992
1.0	67810000.0	67820000.0	48.0	59.9150276184082	8.054788589477539
1.0	67820000.0	67830000.0	51.0	63.46757125854492	8.446672439575195
1.0	67870000.0	67880000.0	52.0	49.597042083740234	6.835326194763184
1.0	67920000.0	67930000.0	58.0	61.700279235839844	8.327622413635254
1.0	68080000.0	68090000.0	64.0	60.5355224609375	8.100356101989746
1.0	68090000.0	68100000.0	50.0	52.55107498168945	7.214072227478027
1.0	68360000.0	68370000.0	45.0	66.92608642578125	8.780582427978516
1.0	68380000.0	68390000.0	78.0	67.60223388671875	8.954989433288574
1.0	68460000.0	68470000.0	65.0	70.58588409423828	9.333776473999023
1.0	68490000.0	68500000.0	80.0	68.51016998291016	9.036853790283203
1.0	68620000.0	68630000.0	49.0	49.89506149291992	6.849560737609863
1.0	68650000.0	68660000.0	36.0	51.017860412597656	6.989907741546631
1.0	68730000.0	68740000.0	73.0	71.9925537109375	9.441234588623047
1.0	68860000.0	68870000.0	90.0	86.1929702758789	10.74532413482666
1.0	68870000.0	68880000.0	66.0	83.51921081542969	10.567856788635254
1.0	68940000.0	68950000.0	52.0	61.93413543701172	8.17685317993164
1.0	68960000.0	68970000.0	88.0	91.24394226074219	11.380122184753418
1.0	68980000.0	68990000.0	100.0	104.91658020019531	12.739896774291992
1.0	69020000.0	69030000.0	120.0	113.47139739990234	13.238110542297363
1.0	69030000.0	69040000.0	111.0	108.36897277832031	12.768627166748047
1.0	69110000.0	69120000.0	140.0	123.40667724609375	13.431073188781738
1.0	69210000.0	69220000.0	150.0	134.66043090820312	13.895039558410645
1.0	69220000.0	69230000.0	145.0	133.41358947753906	13.84349536895752
1.0	69260000.0	69270000.0	143.0	133.30429077148438	13.799901962280273
1.0	69270000.0	69280000.0	112.0	134.7774658203125	13.956937789916992
1.0	69280000.0	69290000.0	146.0	130.51589965820312	13.806347846984863
1.0	69290000.0	69300000.0	145.0	141.7161865234375	14.166885375976562
1.0	69320000.0	69330000.0	142.0	142.31796264648438	14.183393478393555
1.0	69330000.0	69340000.0	166.0	139.01266479492188	14.088264465332031
1.0	69350000.0	69360000.0	131.0	143.3577117919922	14.281976699829102
1.0	69460000.0	69470000.0	125.0	118.55378723144531	13.14507007598877
1.0	69540000.0	69550000.0	134.0	148.2787628173828	14.405322074890137
1.0	69610000.0	69620000.0	125.0	151.5558319091797	14.549654006958008
1.0	69720000.0	69730000.0	140.0	149.11032104492188	14.525308609008789
1.0	69780000.0	69790000.0	132.0	148.4141082763672	14.451568603515625
1.0	69810000.0	69820000.0	171.0	153.65213012695312	14.66710376739502
1.0	69890000.0	69900000.0	130.0	155.78749084472656	14.755132675170898
1.0	69910000.0	69920000.0	128.0	136.49819946289062	14.124585151672363
1.0	69960000.0	69970000.0	171.0	147.32553100585938	14.408090591430664
1.0	69990000.0	70000000.0	133.0	147.843017578125	14.493576049804688
1.0	70100000.0	70110000.0	138.0	139.1329803466797	14.075105667114258
1.0	70160000.0	70170000.0	125.0	132.0782012939453	13.75413703918457
1.0	70200000.0	70210000.0	116.0	127.25984954833984	13.671073913574219
1.0	70250000.0	70260000.0	124.0	130.7032928466797	13.730247497558594
1.0	70390000.0	70400000.0	100.0	86.82633209228516	10.72358226776123
1.0	70410000.0	70420000.0	118.0	118.41744232177734	13.188852310180664
1.0	70470000.0	70480000.0	118.0	108.44862365722656	12.623167037963867
1.0	70590000.0	70600000.0	98.0	90.03654479980469	12.073403358459473
1.0	70600000.0	70610000.0	81.0	85.55130004882812	12.001089096069336
1.0	70690000.0	70700000.0	56.0	51.4428596496582	7.07639217376709
1.0	70720000.0	70730000.0	50.0	50.12846374511719	6.922839164733887
1.0	70750000.0	70760000.0	43.0	49.11577606201172	6.7693023681640625
1.0	70760000.0	70770000.0	54.0	48.27947998046875	6.687446594238281
1.0	70880000.0	70890000.0	57.0	56.91102981567383	7.651379585266113
1.0	70930000.0	70940000.0	78.0	93.26398468017578	11.79542350769043
1.0	70940000.0	70950000.0	80.0	90.15737915039062	11.371070861816406
1.0	70950000.0	70960000.0	88.0	87.7269515991211	11.015854835510254
1.0	70980000.0	70990000.0	76.0	94.78467559814453	11.854753494262695
1.0	71000000.0	71010000.0	107.0	99.06477355957031	12.196124076843262
1.0	71090000.0	71100000.0	97.0	111.7286376953125	12.810338973999023
1.0	71190000.0	71200000.0	136.0	126.47444152832031	13.49444580078125
1.0	71210000.0	71220000.0	133.0	124.51063537597656	13.562739372253418
1.0	71230000.0	71240000.0	126.0	135.0025634765625	13.908632278442383
1.0	71250000.0	71260000.0	126.0	133.9541778564453	13.879427909851074
1.0	71320000.0	71330000.0	131.0	137.5008087158203	14.069665908813477
1.0	71330000.0	71340000.0	151.0	133.3158416748047	13.855313301086426
1.0	71340000.0	71350000.0	138.0	138.72470092773438	14.0503568649292
1.0	71360000.0	71370000.0	134.0	135.16232299804688	13.964877128601074
1.0	71580000.0	71590000.0	85.0	93.36384582519531	11.430021286010742
1.0	71630000.0	71640000.0	123.0	98.22518157958984	11.930002212524414
1.0	71640000.0	71650000.0	95.0	102.38616943359375	12.196759223937988
1.0	71650000.0	71660000.0	97.0	102.8620834350586	12.318437576293945
1.0	71710000.0	71720000.0	96.0	110.80521392822266	12.782148361206055
1.0	71720000.0	71730000.0	118.0	110.5407485961914	12.793781280517578
1.0	71760000.0	71770000.0	102.0	108.35917663574219	12.597633361816406
1.0	71800000.0	71810000.0	125.0	118.89570617675781	13.237401008605957
1.0	71810000.0	71820000.0	101.0	115.10760498046875	12.999346733093262
1.0	71850000.0	71860000.0	108.0	123.21342468261719	13.341421127319336
1.0	71870000.0	71880000.0	95.0	115.966796875	13.067112922668457
1.0	71880000.0	71890000.0	117.0	115.44340515136719	13.087869644165039
1.0	71890000.0	71900000.0	112.0	109.8932876586914	12.704865455627441
1.0	71950000.0	71960000.0	134.0	113.47862243652344	12.948290824890137
1.0	71970000.0	71980000.0	112.0	117.93360900878906	13.204656600952148
1.0	72070000.0	72080000.0	131.0	130.1101837158203	13.623417854309082
1.0	72180000.0	72190000.0	167.0	142.09671020507812	14.170637130737305
1.0	72280000.0	72290000.0	135.0	137.51876831054688	14.021960258483887
1.0	72370000.0	72380000.0	119.0	130.91665649414062	13.700227737426758
1.0	72440000.0	72450000.0	136.0	128.55165100097656	13.632255554199219
1.0	72470000.0	72480000.0	114.0	132.8582305908203	13.78443431854248
1.0	72490000.0	72500000.0	126.0	138.92190551757812	14.08435344696045
1.0	72520000.0	72530000.0	141.0	139.0662384033203	14.100526809692383
1.0	72550000.0	72560000.0	152.0	145.18130493164062	14.349161148071289
1.0	72570000.0	72580000.0	138.0	147.04151916503906	14.396223068237305
1.0	72580000.0	72590000.0	148.0	146.96893310546875	14.36443042755127
1.0	72600000.0	72610000.0	108.0	150.11785888671875	14.502927780151367
1.0	72620000.0	72630000.0	168.0	155.12405395507812	14.700352668762207
1.0	72640000.0	72650000.0	168.0	156.94393920898438	14.736515998840332
1.0	72660000.0	72670000.0	129.0	157.52752685546875	14.75652027130127
1.0	72730000.0	72740000.0	151.0	141.31910705566406	15.326812744140625
1.0	72780000.0	72790000.0	45.0	90.90251159667969	11.019753456115723
1.0	72790000.0	72800000.0	39.0	96.341796875	11.512186050415039
1.0	72910000.0	72920000.0	150.0	153.33273315429688	14.587579727172852
1.0	72920000.0	72930000.0	145.0	155.97146606445312	14.691675186157227
1.0	73050000.0	73060000.0	165.0	159.65634155273438	14.855814933776855
1.0	73130000.0	73140000.0	150.0	173.18209838867188	15.267829895019531
1.0	73260000.0	73270000.0	158.0	182.5189971923828	15.541674613952637
1.0	73290000.0	73300000.0	160.0	175.5941925048828	15.34998893737793
1.0	73300000.0	73310000.0	184.0	181.1054229736328	15.500326156616211
1.0	73370000.0	73380000.0	199.0	169.02664184570312	15.175918579101562
1.0	73460000.0	73470000.0	174.0	174.6627960205078	15.309732437133789
1.0	73500000.0	73510000.0	163.0	179.13133239746094	15.445878982543945
1.0	73520000.0	73530000.0	171.0	178.46316528320312	15.424753189086914
1.0	73530000.0	73540000.0	185.0	178.8383026123047	15.41996955871582
1.0	73610000.0	73620000.0	168.0	187.0206298828125	15.660314559936523
1.0	73620000.0	73630000.0	194.0	187.1405487060547	15.662142753601074
1.0	73640000.0	73650000.0	177.0	185.2499542236328	15.610974311828613
1.0	73650000.0	73660000.0	183.0	180.0598602294922	15.483357429504395
1.0	73680000.0	73690000.0	173.0	185.10275268554688	15.597610473632812
1.0	73800000.0	73810000.0	153.0	170.76686096191406	15.202199935913086
1.0	73980000.0	73990000.0	144.0	139.9058074951172	14.167917251586914
1.0	74040000.0	74050000.0	108.0	143.30355834960938	14.232404708862305
1.0	74050000.0	74060000.0	103.0	135.00119018554688	14.056547164916992
1.0	74170000.0	74180000.0	133.0	137.33578491210938	14.009077072143555
1.0	74180000.0	74190000.0	174.0	130.7660675048828	13.842913627624512
1.0	74190000.0	74200000.0	126.0	136.17164611816406	14.089340209960938
1.0	74220000.0	74230000.0	107.0	136.15048217773438	14.0485258102417
1.0	74350000.0	74360000.0	132.0	132.32803344726562	13.914507865905762
1.0	74420000.0	74430000.0	144.0	141.73287963867188	14.24903678894043
1.0	74440000.0	74450000.0	114.0	131.00967407226562	13.791979789733887
1.0	74460000.0	74470000.0	110.0	120.81712341308594	13.259651184082031
1.0	74470000.0	74480000.0	123.0	120.15608978271484	13.217733383178711
1.0	74520000.0	74530000.0	120.0	135.9053192138672	13.995431900024414
1.0	74530000.0	74540000.0	112.0	130.99383544921875	13.879928588867188
1.0	74550000.0	74560000.0	115.0	138.2713165283203	14.056231498718262
1.0	74600000.0	74610000.0	137.0	122.4039306640625	13.673028945922852
1.0	74630000.0	74640000.0	126.0	130.8941192626953	14.14489459991455
1.0	74690000.0	74700000.0	111.0	125.80439758300781	13.539682388305664
1.0	74740000.0	74750000.0	101.0	104.0915298461914	12.374369621276855
1.0	74780000.0	74790000.0	97.0	109.92342376708984	12.761670112609863
1.0	74790000.0	74800000.0	105.0	106.46531677246094	12.470995903015137
1.0	74840000.0	74850000.0	103.0	110.96635437011719	12.785740852355957
1.0	74920000.0	74930000.0	128.0	127.5849609375	13.677395820617676
1.0	74980000.0	74990000.0	119.0	127.05635833740234	13.664339065551758
1.0	75020000.0	75030000.0	135.0	130.86843872070312	13.872004508972168
1.0	75030000.0	75040000.0	128.0	136.70126342773438	14.012364387512207
1.0	75150000.0	75160000.0	133.0	96.0563735961914	12.043848037719727
1.0	75240000.0	75250000.0	113.0	120.6991958618164	14.277562141418457
1.0	75290000.0	75300000.0	137.0	131.46627807617188	14.407620429992676
1.0	75310000.0	75320000.0	161.0	138.86483764648438	14.209388732910156
1.0	75390000.0	75400000.0	157.0	159.22654724121094	14.801050186157227
1.0	75400000.0	75410000.0	161.0	152.54603576660156	14.558137893676758
1.0	75610000.0	75620000.0	144.0	143.6932373046875	14.334299087524414
1.0	75790000.0	75800000.0	137.0	119.2105941772461	13.172307014465332
1.0	75820000.0	75830000.0	131.0	126.21406555175781	13.532427787780762
1.0	75860000.0	75870000.0	130.0	122.35826110839844	13.2919282913208
1.0	75900000.0	75910000.0	110.0	117.75816345214844	13.135080337524414
1.0	75970000.0	75980000.0	121.0	122.0177001953125	13.36332893371582
1.0	76030000.0	76040000.0	127.0	106.3292465209961	12.492525100708008
1.0	76070000.0	76080000.0	140.0	105.39991760253906	12.573158264160156
1.0	76180000.0	76190000.0	79.0	75.87255096435547	9.755581855773926
1.0	76210000.0	76220000.0	54.0	58.67742919921875	7.847561836242676
1.0	76220000.0	76230000.0	48.0	60.19670486450195	8.007837295532227
1.0	76250000.0	76260000.0	70.0	69.0734634399414	9.082788467407227
1.0	76310000.0	76320000.0	91.0	92.95426177978516	11.645401954650879
1.0	76330000.0	76340000.0	83.0	100.91944885253906	12.21764087677002
1.0	76350000.0	76360000.0	114.0	88.49430084228516	10.876714706420898
1.0	76370000.0	76380000.0	88.0	102.31253814697266	12.182538986206055
1.0	76500000.0	76510000.0	93.0	86.23005676269531	10.80065631866455
1.0	76520000.0	76530000.0	100.0	99.07061767578125	11.9917631149292
1.0	76540000.0	76550000.0	105.0	88.90289306640625	10.99094009399414
1.0	76550000.0	76560000.0	86.0	96.02452087402344	11.754847526550293
1.0	76570000.0	76580000.0	82.0	89.86892700195312	11.076045989990234
1.0	76690000.0	76700000.0	126.0	108.82643127441406	12.571279525756836
1.0	76700000.0	76710000.0	120.0	114.7075424194336	12.877883911132812
1.0	76730000.0	76740000.0	119.0	106.01177978515625	12.414088249206543
1.0	76740000.0	76750000.0	94.0	112.80744934082031	12.932263374328613
1.0	76750000.0	76760000.0	114.0	109.32491302490234	12.707408905029297
1.0	76760000.0	76770000.0	102.0	114.2213134765625	12.993993759155273
1.0	76790000.0	76800000.0	94.0	105.0078125	12.29528522491455
1.0	76800000.0	76810000.0	111.0	117.1474609375	13.108163833618164
1.0	76850000.0	76860000.0	138.0	107.86567687988281	12.558255195617676
1.0	76870000.0	76880000.0	125.0	117.0257568359375	13.04626178741455
1.0	76880000.0	76890000.0	108.0	113.44991302490234	12.935409545898438
1.0	76990000.0	77000000.0	87.0	106.45320129394531	12.552469253540039
1.0	77070000.0	77080000.0	97.0	95.40159606933594	11.630385398864746
1.0	77080000.0	77090000.0	114.0	103.29056549072266	12.322845458984375
1.0	77150000.0	77160000.0	99.0	111.33454895019531	12.816128730773926
1.0	77160000.0	77170000.0	99.0	113.25688171386719	12.931192398071289
1.0	77210000.0	77220000.0	141.0	119.54044342041016	13.269124031066895
1.0	77250000.0	77260000.0	114.0	121.19276428222656	13.372306823730469
1.0	77270000.0	77280000.0	120.0	118.08732604980469	13.245763778686523
1.0	77300000.0	77310000.0	104.0	107.71244812011719	12.486406326293945
1.0	77320000.0	77330000.0	92.0	112.81022644042969	12.943307876586914
1.0	77350000.0	77360000.0	145.0	112.77169036865234	12.816091537475586
1.0	77420000.0	77430000.0	98.0	106.39273834228516	12.42833423614502
1.0	77450000.0	77460000.0	141.0	108.29408264160156	12.648809432983398
1.0	77510000.0	77520000.0	95.0	97.62403106689453	12.728204727172852
1.0	77540000.0	77550000.0	86.0	94.57781219482422	12.918360710144043
1.0	77550000.0	77560000.0	67.0	69.32655334472656	9.072186470031738
1.0	77620000.0	77630000.0	49.0	60.68053436279297	8.073381423950195
1.0	77630000.0	77640000.0	56.0	64.29940795898438	8.456609725952148
1.0	77720000.0	77730000.0	101.0	95.32009887695312	12.072613716125488
1.0	77760000.0	77770000.0	100.0	91.0348892211914	11.408086776733398
1.0	77780000.0	77790000.0	94.0	87.90868377685547	11.176568984985352
1.0	77880000.0	77890000.0	70.0	88.46941375732422	11.227109909057617
1.0	77930000.0	77940000.0	67.0	74.75990295410156	9.917083740234375
1.0	77990000.0	78000000.0	77.0	65.3951187133789	8.777621269226074
1.0	78030000.0	78040000.0	45.0	52.3182487487793	7.145035743713379
1.0	78040000.0	78050000.0	57.0	52.321083068847656	7.1413068771362305
1.0	78110000.0	78120000.0	56.0	50.66733932495117	6.985949516296387
1.0	78190000.0	78200000.0	50.0	47.814796447753906	6.6295905113220215
1.0	78220000.0	78230000.0	52.0	56.16718292236328	7.6273345947265625
1.0	78230000.0	78240000.0	78.0	64.0759506225586	8.428398132324219
1.0	78290000.0	78300000.0	51.0	53.101356506347656	7.237875461578369
1.0	78300000.0	78310000.0	58.0	50.919677734375	6.996073246002197
1.0	78370000.0	78380000.0	48.0	58.556884765625	7.951632499694824
1.0	78400000.0	78410000.0	49.0	52.155601501464844	7.1218719482421875
1.0	78420000.0	78430000.0	47.0	52.047271728515625	7.166098594665527
1.0	78430000.0	78440000.0	53.0	50.64501953125	6.937219142913818
1.0	78460000.0	78470000.0	66.0	52.949485778808594	7.220948696136475
1.0	78470000.0	78480000.0	49.0	56.438575744628906	7.61846399307251
1.0	78560000.0	78570000.0	57.0	57.36383056640625	7.729221343994141
1.0	78570000.0	78580000.0	56.0	56.7327995300293	7.653961181640625
1.0	78580000.0	78590000.0	49.0	56.06049728393555	7.575389862060547
1.0	78590000.0	78600000.0	64.0	59.17841339111328	7.918757438659668
1.0	78660000.0	78670000.0	75.0	64.8743667602539	8.74913215637207
1.0	78760000.0	78770000.0	72.0	78.64469146728516	10.255948066711426
1.0	78770000.0	78780000.0	79.0	68.45707702636719	8.985143661499023
1.0	78960000.0	78970000.0	110.0	98.43740844726562	11.97689151763916
1.0	78980000.0	78990000.0	115.0	100.52327728271484	12.130060195922852
1.0	79020000.0	79030000.0	94.0	95.68748474121094	11.648417472839355
1.0	79050000.0	79060000.0	83.0	98.52818298339844	12.144294738769531
1.0	79080000.0	79090000.0	113.0	76.37207794189453	9.749597549438477
1.0	79100000.0	79110000.0	73.0	103.64155578613281	12.300810813903809
1.0	79200000.0	79210000.0	144.0	114.42960357666016	13.358182907104492
1.0	79300000.0	79310000.0	104.0	108.0352554321289	12.439229965209961
1.0	79350000.0	79360000.0	132.0	132.46774291992188	13.85334300994873
1.0	79420000.0	79430000.0	147.0	146.98976135253906	14.377592086791992
1.0	79560000.0	79570000.0	166.0	140.10549926757812	14.195928573608398
1.0	79640000.0	79650000.0	123.0	146.97352600097656	14.388193130493164
1.0	79680000.0	79690000.0	119.0	144.59063720703125	14.278291702270508
1.0	79690000.0	79700000.0	135.0	143.21910095214844	14.225561141967773
1.0	79710000.0	79720000.0	135.0	137.3311309814453	14.073962211608887
1.0	79790000.0	79800000.0	141.0	148.7135009765625	14.45252513885498
1.0	79850000.0	79860000.0	130.0	150.12451171875	14.520466804504395
1.0	79910000.0	79920000.0	150.0	144.9680633544922	14.372082710266113
1.0	79940000.0	79950000.0	148.0	144.22476196289062	14.288180351257324
1.0	79970000.0	79980000.0	102.0	112.4443130493164	12.5997953414917
1.0	79990000.0	80000000.0	124.0	142.47023010253906	14.242770195007324
1.0	80050000.0	80060000.0	135.0	134.5876007080078	13.881482124328613
1.0	80130000.0	80140000.0	140.0	131.84695434570312	13.82593822479248
1.0	80150000.0	80160000.0	127.0	123.68985748291016	13.511720657348633
1.0	80220000.0	80230000.0	120.0	129.87416076660156	13.823503494262695
1.0	80310000.0	80320000.0	93.0	131.1767120361328	13.793174743652344
1.0	80380000.0	80390000.0	162.0	135.3309326171875	13.956823348999023
1.0	80420000.0	80430000.0	154.0	135.96568298339844	13.9203462600708
1.0	80460000.0	80470000.0	135.0	129.0496826171875	13.740890502929688
1.0	80560000.0	80570000.0	162.0	148.5648193359375	14.403188705444336
1.0	80640000.0	80650000.0	144.0	144.4632568359375	14.269909858703613
1.0	80800000.0	80810000.0	132.0	136.8331298828125	14.122917175292969
1.0	80910000.0	80920000.0	136.0	135.67247009277344	13.908117294311523
1.0	80970000.0	80980000.0	132.0	131.37274169921875	13.71728229522705
1.0	80990000.0	81000000.0	112.0	133.4326629638672	13.835044860839844
1.0	81030000.0	81040000.0	133.0	130.47402954101562	13.712788581848145
1.0	81070000.0	81080000.0	135.0	132.3667449951172	13.789148330688477
1.0	81130000.0	81140000.0	148.0	127.9122314453125	13.584005355834961
1.0	81150000.0	81160000.0	147.0	126.65155029296875	13.533906936645508
1.0	81260000.0	81270000.0	133.0	125.46485900878906	13.515063285827637
1.0	81320000.0	81330000.0	134.0	129.1088409423828	13.662318229675293
1.0	81330000.0	81340000.0	128.0	125.5073471069336	13.55653190612793
1.0	81440000.0	81450000.0	143.0	129.6892852783203	13.624110221862793
1.0	81460000.0	81470000.0	162.0	130.07650756835938	13.670114517211914
1.0	81490000.0	81500000.0	118.0	126.24064636230469	13.516580581665039
1.0	81570000.0	81580000.0	141.0	132.27230834960938	13.742517471313477
1.0	81820000.0	81830000.0	105.0	117.65522766113281	13.108274459838867
1.0	81890000.0	81900000.0	92.0	98.93660736083984	11.928889274597168
1.0	81900000.0	81910000.0	100.0	102.83065032958984	12.23931884765625
1.0	81930000.0	81940000.0	101.0	100.99137878417969	12.17962646484375
1.0	81950000.0	81960000.0	109.0	104.78819274902344	12.378561019897461
1.0	82120000.0	82130000.0	91.0	103.0927505493164	12.306905746459961
1.0	82140000.0	82150000.0	78.0	91.44439697265625	11.320940017700195
1.0	82240000.0	82250000.0	109.0	95.68428039550781	11.798542976379395
1.0	82270000.0	82280000.0	84.0	92.10761260986328	11.49708080291748
1.0	82290000.0	82300000.0	112.0	94.76249694824219	11.68240737915039
1.0	82300000.0	82310000.0	96.0	93.00819396972656	11.564452171325684
1.0	82340000.0	82350000.0	87.0	93.42982482910156	11.61376667022705
1.0	82360000.0	82370000.0	92.0	96.8026123046875	11.812162399291992
1.0	82420000.0	82430000.0	87.0	105.31851959228516	12.269438743591309
1.0	82440000.0	82450000.0	87.0	102.09022521972656	12.085439682006836
1.0	82510000.0	82520000.0	114.0	107.1439437866211	12.575160026550293
1.0	82560000.0	82570000.0	122.0	110.53397369384766	12.783491134643555
1.0	82590000.0	82600000.0	94.0	81.45594024658203	10.100408554077148
1.0	82630000.0	82640000.0	105.0	109.28853607177734	12.69340991973877
1.0	82680000.0	82690000.0	107.0	112.58439636230469	12.909769058227539
1.0	82690000.0	82700000.0	84.0	109.36234283447266	12.645492553710938
1.0	82730000.0	82740000.0	138.0	116.8183822631836	13.113603591918945
1.0	82760000.0	82770000.0	113.0	124.45637512207031	13.402032852172852
1.0	82780000.0	82790000.0	108.0	123.59489440917969	13.368608474731445
1.0	82900000.0	82910000.0	135.0	132.272216796875	13.836448669433594
1.0	82950000.0	82960000.0	153.0	129.5965576171875	13.687395095825195
1.0	83060000.0	83070000.0	134.0	143.39602661132812	14.302589416503906
1.0	83080000.0	83090000.0	144.0	141.9478302001953	14.198457717895508
1.0	83100000.0	83110000.0	157.0	139.81529235839844	14.080320358276367
1.0	83130000.0	83140000.0	150.0	136.1314697265625	13.978543281555176
1.0	83160000.0	83170000.0	117.0	139.60003662109375	14.154985427856445
1.0	83190000.0	83200000.0	148.0	142.49732971191406	14.216107368469238
1.0	83250000.0	83260000.0	124.0	135.1188201904297	13.906669616699219
1.0	83270000.0	83280000.0	124.0	134.71054077148438	13.943899154663086
1.0	83300000.0	83310000.0	133.0	125.7146987915039	13.560941696166992
1.0	83310000.0	83320000.0	126.0	133.37313842773438	13.813718795776367
1.0	83330000.0	83340000.0	125.0	129.8044891357422	13.739133834838867
1.0	83340000.0	83350000.0	130.0	130.95327758789062	13.771502494812012
1.0	83370000.0	83380000.0	124.0	132.22389221191406	13.905802726745605
1.0	83560000.0	83570000.0	118.0	107.76582336425781	14.617216110229492
1.0	83680000.0	83690000.0	38.0	52.30591583251953	7.324923038482666
1.0	83780000.0	83790000.0	49.0	49.26026916503906	6.891264915466309
1.0	83860000.0	83870000.0	28.0	46.195716857910156	6.500816345214844
1.0	83890000.0	83900000.0	31.0	49.3643913269043	6.824185848236084
1.0	83930000.0	83940000.0	34.0	66.64564514160156	9.723891258239746
1.0	83950000.0	83960000.0	48.0	61.43377685546875	8.452068328857422
1.0	83960000.0	83970000.0	94.0	81.61558532714844	11.975194931030273
1.0	84000000.0	84010000.0	90.0	89.28414154052734	11.49591064453125
1.0	84010000.0	84020000.0	73.0	87.19103240966797	11.074750900268555
1.0	84050000.0	84060000.0	119.0	96.04002380371094	11.810548782348633
1.0	84080000.0	84090000.0	79.0	95.2032241821289	11.75656795501709
1.0	84130000.0	84140000.0	81.0	92.01383972167969	11.494596481323242
1.0	84260000.0	84270000.0	76.0	70.1680679321289	9.250541687011719
1.0	84280000.0	84290000.0	63.0	65.91517639160156	8.771103858947754
1.0	84430000.0	84440000.0	77.0	68.47428894042969	9.230958938598633
1.0	84440000.0	84450000.0	67.0	70.03083801269531	9.407621383666992
1.0	84470000.0	84480000.0	73.0	69.18658447265625	9.136359214782715
1.0	84490000.0	84500000.0	65.0	69.1163558959961	9.194646835327148
1.0	84610000.0	84620000.0	54.0	58.159088134765625	7.788183689117432
1.0	84780000.0	84790000.0	67.0	61.612937927246094	8.219286918640137
1.0	84890000.0	84900000.0	59.0	59.702674865722656	8.02636432647705
1.0	84900000.0	84910000.0	48.0	57.53297805786133	7.68271541595459
1.0	84950000.0	84960000.0	43.0	48.07215118408203	6.669203281402588
1.0	84960000.0	84970000.0	56.0	49.200111389160156	6.813806056976318
1.0	84990000.0	85000000.0	47.0	57.13676834106445	7.703482151031494
1.0	85000000.0	85010000.0	47.0	54.7765998840332	7.446581840515137
1.0	85020000.0	85030000.0	55.0	50.802696228027344	6.974523067474365
1.0	85040000.0	85050000.0	45.0	56.25468826293945	7.545485019683838
1.0	85060000.0	85070000.0	53.0	62.4853515625	8.373811721801758
1.0	85120000.0	85130000.0	47.0	49.103607177734375	6.777378082275391
1.0	85130000.0	85140000.0	51.0	52.82146453857422	7.205122947692871
1.0	85200000.0	85210000.0	68.0	68.2613296508789	9.0928955078125
1.0	85320000.0	85330000.0	64.0	63.7015380859375	8.4647798538208
1.0	85420000.0	85430000.0	78.0	69.05166625976562	9.201628684997559
1.0	85480000.0	85490000.0	62.0	66.66816711425781	8.911784172058105
1.0	85490000.0	85500000.0	70.0	61.82639694213867	8.287076950073242
1.0	85540000.0	85550000.0	72.0	68.35285949707031	9.122363090515137
1.0	85590000.0	85600000.0	75.0	62.732460021972656	8.419590950012207
1.0	85780000.0	85790000.0	48.0	52.389427185058594	7.161576747894287
1.0	85830000.0	85840000.0	51.0	52.21071243286133	7.1539130210876465
1.0	85980000.0	85990000.0	121.0	74.2216567993164	9.56589126586914
1.0	86010000.0	86020000.0	57.0	70.00843811035156	9.776662826538086
1.0	86030000.0	86040000.0	64.0	74.14273834228516	10.853347778320312
1.0	86040000.0	86050000.0	53.0	65.8388442993164	9.398777961730957
1.0	86110000.0	86120000.0	32.0	43.075096130371094	6.048303127288818
1.0	86180000.0	86190000.0	99.0	83.85948944091797	11.076211929321289
1.0	86200000.0	86210000.0	83.0	75.25775146484375	9.913665771484375
1.0	86230000.0	86240000.0	82.0	76.89315032958984	9.8292236328125
1.0	86270000.0	86280000.0	89.0	86.67766571044922	10.987382888793945
1.0	86350000.0	86360000.0	83.0	92.41838073730469	11.358227729797363
1.0	86370000.0	86380000.0	96.0	96.52558135986328	11.755659103393555
1.0	86400000.0	86410000.0	74.0	100.94923400878906	12.138127326965332
1.0	86500000.0	86510000.0	107.0	107.78800201416016	12.592055320739746
1.0	86520000.0	86530000.0	96.0	107.60188293457031	12.616061210632324
1.0	86640000.0	86650000.0	106.0	91.7087631225586	11.265172958374023
1.0	86690000.0	86700000.0	101.0	94.66665649414062	11.713385581970215
1.0	86710000.0	86720000.0	98.0	88.28942108154297	10.970548629760742
1.0	86720000.0	86730000.0	71.0	90.5839614868164	11.27074146270752
1.0	86770000.0	86780000.0	94.0	85.75580596923828	11.135187149047852
1.0	86800000.0	86810000.0	71.0	80.51251220703125	10.44511604309082
1.0	86820000.0	86830000.0	61.0	63.8441276550293	8.451931953430176
1.0	86900000.0	86910000.0	70.0	70.55108642578125	9.245347023010254
1.0	86940000.0	86950000.0	75.0	76.03221130371094	9.828432083129883
1.0	87010000.0	87020000.0	86.0	71.20343017578125	9.32562255859375
1.0	87020000.0	87030000.0	86.0	79.87947082519531	10.375712394714355
1.0	87050000.0	87060000.0	83.0	78.99456024169922	10.168682098388672
1.0	87080000.0	87090000.0	85.0	68.6087417602539	9.10472297668457
1.0	87390000.0	87400000.0	51.0	51.77031326293945	7.113003730773926
1.0	87400000.0	87410000.0	46.0	52.30219650268555	7.167443752288818
1.0	87430000.0	87440000.0	50.0	54.16790771484375	7.385488033294678
1.0	87470000.0	87480000.0	51.0	54.03509521484375	7.344154357910156
1.0	87530000.0	87540000.0	51.0	53.34843826293945	7.2732086181640625
1.0	87540000.0	87550000.0	60.0	51.72637939453125	7.089083194732666
1.0	87630000.0	87640000.0	69.0	75.31932067871094	10.094320297241211
1.0	87650000.0	87660000.0	82.0	77.76648712158203	10.274824142456055
1.0	87690000.0	87700000.0	71.0	72.05323791503906	9.342921257019043
1.0	87740000.0	87750000.0	81.0	76.56141662597656	9.984204292297363
1.0	87790000.0	87800000.0	46.0	66.42753601074219	8.727224349975586
1.0	87820000.0	87830000.0	69.0	68.83463287353516	9.036649703979492
1.0	87850000.0	87860000.0	89.0	67.5391616821289	8.85020637512207
1.0	87900000.0	87910000.0	69.0	73.32423400878906	9.467117309570312
1.0	88000000.0	88010000.0	91.0	87.78290557861328	11.066691398620605
1.0	88010000.0	88020000.0	81.0	84.38374328613281	10.77599811553955
1.0	88030000.0	88040000.0	86.0	84.81483459472656	10.754779815673828
1.0	88050000.0	88060000.0	67.0	77.53038024902344	10.012484550476074
1.0	88070000.0	88080000.0	99.0	86.53092956542969	11.002696990966797
1.0	88080000.0	88090000.0	83.0	81.58549499511719	10.41385555267334
1.0	88110000.0	88120000.0	82.0	80.95043182373047	10.401617050170898
1.0	88120000.0	88130000.0	73.0	88.44648742675781	11.187406539916992
1.0	88150000.0	88160000.0	76.0	70.9355697631836	9.16455078125
1.0	88190000.0	88200000.0	63.0	79.46903228759766	10.212191581726074
1.0	88220000.0	88230000.0	64.0	78.52738189697266	10.072161674499512
1.0	88240000.0	88250000.0	78.0	79.063232421875	10.17276382446289
1.0	88270000.0	88280000.0	85.0	72.72688293457031	9.368124008178711
1.0	88300000.0	88310000.0	90.0	82.90187072753906	10.527982711791992
1.0	88350000.0	88360000.0	91.0	75.67039489746094	9.783543586730957
1.0	88360000.0	88370000.0	89.0	78.5831069946289	10.041025161743164
1.0	88370000.0	88380000.0	103.0	85.71798706054688	10.818506240844727
1.0	88560000.0	88570000.0	80.0	83.92357635498047	10.668377876281738
1.0	88580000.0	88590000.0	84.0	80.396240234375	10.342246055603027
1.0	88630000.0	88640000.0	79.0	79.58939361572266	10.150217056274414
1.0	88720000.0	88730000.0	78.0	84.22218322753906	10.704597473144531
1.0	88780000.0	88790000.0	72.0	83.0921859741211	10.567708969116211
1.0	88820000.0	88830000.0	102.0	84.75932312011719	10.813916206359863
1.0	88850000.0	88860000.0	76.0	87.6463851928711	11.03094482421875
1.0	88900000.0	88910000.0	93.0	91.52046203613281	11.422780990600586
1.0	88990000.0	89000000.0	59.0	78.9904556274414	10.207544326782227
1.0	89010000.0	89020000.0	75.0	77.60543060302734	10.072552680969238
1.0	89020000.0	89030000.0	92.0	79.27481079101562	10.218805313110352
1.0	89040000.0	89050000.0	64.0	78.91632843017578	10.273222923278809
1.0	89120000.0	89130000.0	74.0	64.65754699707031	8.552907943725586
1.0	89140000.0	89150000.0	62.0	61.27490234375	8.181604385375977
1.0	89220000.0	89230000.0	58.0	49.9658088684082	6.913224697113037
1.0	89240000.0	89250000.0	43.0	47.925193786621094	6.669251441955566
1.0	89430000.0	89440000.0	60.0	48.04549026489258	6.689135551452637
1.0	89450000.0	89460000.0	59.0	54.47224807739258	7.4426774978637695
1.0	89520000.0	89530000.0	61.0	56.274658203125	7.633401393890381
1.0	89610000.0	89620000.0	71.0	73.24658966064453	9.58180046081543
1.0	89680000.0	89690000.0	81.0	73.31349182128906	9.686738967895508
1.0	89720000.0	89730000.0	72.0	77.20161437988281	10.202089309692383
1.0	89740000.0	89750000.0	86.0	74.10884857177734	9.704426765441895
1.0	89760000.0	89770000.0	71.0	76.39076232910156	10.053903579711914
1.0	89820000.0	89830000.0	58.0	64.13990783691406	8.493758201599121
1.0	89890000.0	89900000.0	71.0	62.7685546875	8.399017333984375
1.0	89910000.0	89920000.0	52.0	64.82002258300781	8.592340469360352
1.0	89920000.0	89930000.0	64.0	62.50171661376953	8.267417907714844
1.0	89930000.0	89940000.0	49.0	67.81256866455078	8.867070198059082
1.0	89950000.0	89960000.0	54.0	51.8568000793457	7.00115966796875
1.0	90030000.0	90040000.0	51.0	51.298736572265625	7.032691955566406
1.0	90120000.0	90130000.0	66.0	63.8992919921875	8.552151679992676
1.0	90160000.0	90170000.0	65.0	67.54670715332031	9.13504695892334
1.0	90240000.0	90250000.0	90.0	71.08177947998047	9.229963302612305
1.0	90320000.0	90330000.0	66.0	52.63222122192383	7.197042942047119
1.0	90330000.0	90340000.0	54.0	53.07563400268555	7.2324538230896
1.0	90340000.0	90350000.0	47.0	51.83881378173828	7.096651554107666
1.0	90430000.0	90440000.0	57.0	63.79938888549805	8.439366340637207
1.0	90510000.0	90520000.0	77.0	73.73188781738281	9.735526084899902
1.0	90540000.0	90550000.0	73.0	79.43746185302734	10.315961837768555
1.0	90550000.0	90560000.0	88.0	80.25602722167969	10.493821144104004
1.0	90560000.0	90570000.0	73.0	76.25594329833984	10.032691955566406
1.0	90570000.0	90580000.0	99.0	78.59413146972656	10.066102981567383
1.0	90650000.0	90660000.0	78.0	79.4203872680664	10.341506004333496
1.0	90670000.0	90680000.0	72.0	80.0135726928711	10.32166862487793
1.0	90690000.0	90700000.0	80.0	90.41078186035156	11.331707954406738
1.0	90700000.0	90710000.0	87.0	80.245849609375	10.349328994750977
1.0	90780000.0	90790000.0	83.0	87.3236083984375	11.041333198547363
1.0	90840000.0	90850000.0	81.0	92.30790710449219	11.381074905395508
1.0	90860000.0	90870000.0	66.0	88.93019104003906	11.033327102661133
1.0	90890000.0	90900000.0	123.0	102.28016662597656	12.252935409545898
1.0	90900000.0	90910000.0	84.0	99.85836791992188	12.062321662902832
1.0	90930000.0	90940000.0	105.0	98.1742935180664	11.916196823120117
1.0	90970000.0	90980000.0	77.0	98.20841979980469	11.895130157470703
1.0	91030000.0	91040000.0	87.0	109.4441146850586	12.697723388671875
1.0	91120000.0	91130000.0	116.0	108.9903335571289	12.684484481811523
1.0	91130000.0	91140000.0	99.0	110.2910385131836	12.862119674682617
1.0	91150000.0	91160000.0	100.0	105.35135650634766	12.484257698059082
1.0	91200000.0	91210000.0	108.0	103.5007095336914	12.295014381408691
1.0	91210000.0	91220000.0	70.0	101.09721374511719	12.383138656616211
1.0	91220000.0	91230000.0	76.0	92.1348876953125	11.44600772857666
1.0	91290000.0	91300000.0	80.0	78.42912292480469	9.999338150024414
1.0	91300000.0	91310000.0	80.0	71.08643341064453	9.384475708007812
1.0	91370000.0	91380000.0	52.0	57.960113525390625	7.801491737365723
1.0	91430000.0	91440000.0	58.0	54.426368713378906	7.408945560455322
1.0	91440000.0	91450000.0	63.0	53.41859817504883	7.297957420349121
1.0	91480000.0	91490000.0	56.0	63.51837921142578	8.444360733032227
1.0	91490000.0	91500000.0	66.0	68.32581329345703	8.984506607055664
1.0	91550000.0	91560000.0	78.0	78.47026062011719	10.125434875488281
1.0	91590000.0	91600000.0	73.0	70.33013916015625	9.18309211730957
1.0	91660000.0	91670000.0	86.0	79.5111083984375	10.176217079162598
1.0	91710000.0	91720000.0	55.0	68.69845581054688	9.039519309997559
1.0	91740000.0	91750000.0	78.0	76.2144775390625	9.722134590148926
1.0	91810000.0	91820000.0	91.0	86.85832977294922	11.058633804321289
1.0	91820000.0	91830000.0	99.0	92.87306213378906	11.563822746276855
1.0	91860000.0	91870000.0	79.0	85.75251770019531	10.881266593933105
1.0	91940000.0	91950000.0	91.0	78.84344482421875	10.298419952392578
1.0	92040000.0	92050000.0	74.0	65.53831481933594	8.65782356262207
1.0	92060000.0	92070000.0	67.0	66.48175048828125	8.79355239868164
1.0	92070000.0	92080000.0	40.0	61.700721740722656	8.23965835571289
1.0	92220000.0	92230000.0	45.0	60.48003005981445	8.372440338134766
1.0	92290000.0	92300000.0	51.0	55.477783203125	7.498493194580078
1.0	92330000.0	92340000.0	55.0	58.39997100830078	7.8024187088012695
1.0	92370000.0	92380000.0	78.0	70.84651184082031	9.24926471710205
1.0	92380000.0	92390000.0	58.0	67.73085021972656	8.935896873474121
1.0	92400000.0	92410000.0	58.0	74.33333587646484	9.644068717956543
1.0	92410000.0	92420000.0	82.0	74.89775848388672	9.686332702636719
1.0	92520000.0	92530000.0	75.0	67.26589965820312	9.012346267700195
1.0	92540000.0	92550000.0	61.0	61.460296630859375	8.230375289916992
1.0	92550000.0	92560000.0	49.0	55.9505615234375	7.576033115386963
1.0	92580000.0	92590000.0	55.0	60.68703079223633	8.093270301818848
1.0	92670000.0	92680000.0	95.0	67.42781066894531	8.91989803314209
1.0	92700000.0	92710000.0	45.0	55.46440505981445	7.531228542327881
1.0	92820000.0	92830000.0	56.0	49.45695877075195	6.813169002532959
1.0	92830000.0	92840000.0	51.0	49.66419982910156	6.846700191497803
1.0	92860000.0	92870000.0	60.0	65.61512756347656	8.819923400878906
1.0	92870000.0	92880000.0	56.0	63.00376510620117	8.450235366821289
1.0	92960000.0	92970000.0	59.0	66.0150146484375	8.675203323364258
1.0	92990000.0	93000000.0	51.0	56.54509353637695	7.667076110839844
1.0	93070000.0	93080000.0	59.0	49.60504913330078	6.850513458251953
1.0	93100000.0	93110000.0	57.0	52.099891662597656	7.104226112365723
1.0	93260000.0	93270000.0	58.0	58.7554817199707	7.828554630279541
1.0	93270000.0	93280000.0	59.0	57.96525955200195	7.786374092102051
1.0	93490000.0	93500000.0	69.0	70.5204849243164	9.233786582946777
1.0	93550000.0	93560000.0	60.0	49.99267578125	6.902798652648926
1.0	93570000.0	93580000.0	52.0	49.654632568359375	6.863188743591309
1.0	93650000.0	93660000.0	37.0	45.12751007080078	6.3330488204956055
1.0	93680000.0	93690000.0	53.0	45.676902770996094	6.396954536437988
1.0	93790000.0	93800000.0	48.0	51.05698776245117	7.025834083557129
1.0	93900000.0	93910000.0	38.0	58.916542053222656	7.881744384765625
1.0	93940000.0	93950000.0	55.0	51.63896560668945	7.091542720794678
1.0	94020000.0	94030000.0	41.0	47.000892639160156	6.543580055236816
1.0	94030000.0	94040000.0	43.0	42.74397277832031	6.030364990234375
1.0	94040000.0	94050000.0	36.0	41.22822952270508	5.840639114379883
1.0	94060000.0	94070000.0	39.0	41.53684616088867	5.875630855560303
1.0	94080000.0	94090000.0	42.0	43.572296142578125	6.15656042098999
1.0	94160000.0	94170000.0	41.0	49.69617462158203	6.79351806640625
1.0	94230000.0	94240000.0	59.0	49.56958770751953	6.83220911026001
1.0	94290000.0	94300000.0	46.0	49.979679107666016	6.8870062828063965
1.0	94420000.0	94430000.0	63.0	59.5814208984375	8.029115676879883
1.0	94620000.0	94630000.0	56.0	64.0155258178711	8.590944290161133
1.0	94670000.0	94680000.0	61.0	59.032470703125	8.138423919677734
1.0	94680000.0	94690000.0	47.0	60.0467643737793	8.230807304382324
1.0	94690000.0	94700000.0	43.0	59.369171142578125	8.106521606445312
1.0	94700000.0	94710000.0	57.0	61.060951232910156	8.193891525268555
1.0	94720000.0	94730000.0	50.0	59.60944366455078	8.076854705810547
1.0	94790000.0	94800000.0	56.0	57.49110794067383	7.732324123382568
1.0	94860000.0	94870000.0	61.0	58.68878173828125	7.866154670715332
1.0	94890000.0	94900000.0	45.0	48.632774353027344	6.749368190765381
1.0	94920000.0	94930000.0	52.0	47.10908126831055	6.577307224273682
1.0	95080000.0	95090000.0	55.0	44.9156379699707	6.305323123931885
1.0	95110000.0	95120000.0	50.0	50.863128662109375	6.9641876220703125
1.0	95150000.0	95160000.0	43.0	47.50071334838867	6.602805137634277
1.0	95210000.0	95220000.0	47.0	47.54212188720703	6.623682975769043
1.0	95290000.0	95300000.0	26.0	41.3050422668457	5.871354103088379
1.0	95360000.0	95370000.0	38.0	47.46696090698242	6.625370979309082
1.0	95370000.0	95380000.0	46.0	42.017921447753906	5.955254554748535
1.0	95470000.0	95480000.0	44.0	51.226966857910156	7.046849250793457
1.0	95520000.0	95530000.0	46.0	49.44529724121094	6.828736305236816
1.0	95550000.0	95560000.0	48.0	54.58192825317383	7.378389835357666
1.0	95580000.0	95590000.0	53.0	50.21172332763672	6.942962646484375
1.0	95640000.0	95650000.0	51.0	56.27458572387695	7.70053243637085
1.0	95680000.0	95690000.0	55.0	56.5759162902832	7.6678290367126465
1.0	95730000.0	95740000.0	74.0	77.00761413574219	10.108633041381836
1.0	95740000.0	95750000.0	66.0	70.7646255493164	9.355810165405273
1.0	95830000.0	95840000.0	69.0	77.14045715332031	10.059403419494629
1.0	95860000.0	95870000.0	86.0	86.54654693603516	10.985758781433105
1.0	95880000.0	95890000.0	79.0	89.5703353881836	11.289931297302246
1.0	95890000.0	95900000.0	78.0	92.43891906738281	11.531120300292969
1.0	95900000.0	95910000.0	66.0	95.44502258300781	11.764899253845215
1.0	96010000.0	96020000.0	82.0	99.13945770263672	12.046003341674805
1.0	96070000.0	96080000.0	98.0	102.6185531616211	12.272031784057617
1.0	96120000.0	96130000.0	100.0	99.5826416015625	12.036639213562012
1.0	96160000.0	96170000.0	104.0	104.2026596069336	12.313020706176758
1.0	96170000.0	96180000.0	102.0	108.0396957397461	12.507316589355469
1.0	96270000.0	96280000.0	113.0	118.25862884521484	13.087499618530273
1.0	96280000.0	96290000.0	106.0	120.18852233886719	13.166719436645508
1.0	96470000.0	96480000.0	126.0	129.93116760253906	13.679338455200195
1.0	96480000.0	96490000.0	120.0	129.36590576171875	13.697229385375977
1.0	96530000.0	96540000.0	132.0	128.5152587890625	13.598146438598633
1.0	96560000.0	96570000.0	121.0	133.61932373046875	13.797045707702637
1.0	96670000.0	96680000.0	104.0	124.7408676147461	13.441035270690918
1.0	96750000.0	96760000.0	134.0	123.0587387084961	13.319668769836426
1.0	96860000.0	96870000.0	148.0	128.05718994140625	13.58484935760498
1.0	96950000.0	96960000.0	123.0	120.32266998291016	13.359086990356445
1.0	97080000.0	97090000.0	125.0	112.77595520019531	12.814916610717773
1.0	97100000.0	97110000.0	102.0	103.8133773803711	12.454865455627441
1.0	97180000.0	97190000.0	68.0	84.00108337402344	11.144002914428711
1.0	97190000.0	97200000.0	44.0	60.98139190673828	8.133549690246582
1.0	97230000.0	97240000.0	61.0	59.972068786621094	8.021992683410645
1.0	97240000.0	97250000.0	73.0	59.022666931152344	7.8855133056640625
1.0	97480000.0	97490000.0	107.0	119.25779724121094	13.24267578125
1.0	97500000.0	97510000.0	137.0	114.4151382446289	12.987197875976562
1.0	97540000.0	97550000.0	98.0	105.90206146240234	12.506266593933105
1.0	97570000.0	97580000.0	87.0	105.22891998291016	12.41618537902832
1.0	97580000.0	97590000.0	107.0	102.8281478881836	12.283669471740723
1.0	97670000.0	97680000.0	79.0	90.25579071044922	11.25429630279541
1.0	97720000.0	97730000.0	106.0	86.02581787109375	10.83545207977295
1.0	97760000.0	97770000.0	106.0	95.3004150390625	11.712152481079102
1.0	97830000.0	97840000.0	104.0	95.45711517333984	11.702768325805664
1.0	97840000.0	97850000.0	88.0	97.22972106933594	11.773102760314941
1.0	97850000.0	97860000.0	123.0	96.6485595703125	11.760805130004883
1.0	97870000.0	97880000.0	95.0	106.88716888427734	12.48603630065918
1.0	97900000.0	97910000.0	119.0	110.01409912109375	12.669439315795898
1.0	97910000.0	97920000.0	117.0	107.62519836425781	12.521576881408691
1.0	97940000.0	97950000.0	105.0	102.20907592773438	12.184865951538086
1.0	97950000.0	97960000.0	113.0	101.81356811523438	12.16980266571045
1.0	97960000.0	97970000.0	111.0	98.4286117553711	11.880799293518066
1.0	98060000.0	98070000.0	83.0	93.84207153320312	11.463441848754883
1.0	98110000.0	98120000.0	102.0	105.50386047363281	12.396390914916992
1.0	98120000.0	98130000.0	100.0	100.72183990478516	12.127032279968262
1.0	98280000.0	98290000.0	72.0	93.28797912597656	11.468182563781738
1.0	98290000.0	98300000.0	74.0	96.86814880371094	11.789438247680664
1.0	98310000.0	98320000.0	104.0	96.85624694824219	11.779980659484863
1.0	98320000.0	98330000.0	106.0	98.1026840209961	11.928717613220215
1.0	98400000.0	98410000.0	114.0	109.9044418334961	12.745597839355469
1.0	98430000.0	98440000.0	114.0	108.2091293334961	12.638494491577148
1.0	98450000.0	98460000.0	116.0	111.63826751708984	12.8518648147583
1.0	98480000.0	98490000.0	111.0	112.2021713256836	12.88965129852295
1.0	98550000.0	98560000.0	113.0	101.1195297241211	12.165173530578613
1.0	98600000.0	98610000.0	108.0	104.5959701538086	12.383282661437988
1.0	98710000.0	98720000.0	101.0	102.95429992675781	12.274622917175293
1.0	98820000.0	98830000.0	93.0	96.70873260498047	11.820030212402344
1.0	98840000.0	98850000.0	95.0	90.93257904052734	11.293926239013672
1.0	98880000.0	98890000.0	97.0	95.73347473144531	11.767751693725586
1.0	98950000.0	98960000.0	122.0	106.82254791259766	12.684328079223633
1.0	99000000.0	99010000.0	101.0	110.97102355957031	12.77399730682373
1.0	99030000.0	99040000.0	136.0	111.95942687988281	12.891120910644531
1.0	99040000.0	99050000.0	104.0	114.70979309082031	13.199470520019531
1.0	99060000.0	99070000.0	117.0	111.13700103759766	13.034133911132812
1.0	99120000.0	99130000.0	71.0	78.58174133300781	10.95843505859375
1.0	99170000.0	99180000.0	60.0	72.18307495117188	9.474251747131348
1.0	99280000.0	99290000.0	109.0	94.11082458496094	11.873404502868652
1.0	99300000.0	99310000.0	101.0	97.17572021484375	11.857258796691895
1.0	99350000.0	99360000.0	115.0	96.9303970336914	11.79112434387207
1.0	99370000.0	99380000.0	103.0	102.479248046875	12.260246276855469
1.0	99410000.0	99420000.0	77.0	102.7785873413086	12.24981689453125
1.0	99440000.0	99450000.0	105.0	102.81584167480469	12.255599975585938
1.0	99450000.0	99460000.0	89.0	102.25927734375	12.179445266723633
1.0	99470000.0	99480000.0	99.0	105.02386474609375	12.342264175415039
1.0	99580000.0	99590000.0	111.0	107.5113525390625	12.602571487426758
1.0	99630000.0	99640000.0	90.0	96.97579193115234	11.750860214233398
1.0	99680000.0	99690000.0	94.0	104.64300537109375	12.424298286437988
1.0	99710000.0	99720000.0	107.0	102.03053283691406	12.245055198669434
1.0	99780000.0	99790000.0	90.0	96.67308044433594	11.867785453796387
1.0	99870000.0	99880000.0	73.0	84.74578857421875	10.67912769317627
1.0	99940000.0	99950000.0	77.0	76.13807678222656	10.031498908996582
1.0	99950000.0	99960000.0	71.0	78.32967376708984	10.419445037841797
1.0	100030000.0	100040000.0	47.0	67.50514221191406	8.969852447509766
1.0	100070000.0	100080000.0	78.0	67.70063781738281	9.044001579284668
1.0	100140000.0	100150000.0	62.0	60.2109375	8.125102043151855
1.0	100170000.0	100180000.0	53.0	51.6192741394043	7.072598457336426
1.0	100320000.0	100330000.0	56.0	51.90277862548828	7.1047515869140625
1.0	100390000.0	100400000.0	62.0	66.0049819946289	8.717355728149414
1.0	100400000.0	100410000.0	72.0	61.98260498046875	8.21480941772461
1.0	100410000.0	100420000.0	78.0	63.088523864746094	8.385510444641113
1.0	100420000.0	100430000.0	69.0	59.303466796875	8.077180862426758
1.0	100430000.0	100440000.0	55.0	52.281272888183594	7.185711860656738
1.0	100570000.0	100580000.0	39.0	47.59019088745117	6.590947151184082
1.0	100640000.0	100650000.0	69.0	57.013458251953125	7.697861671447754
1.0	100680000.0	100690000.0	46.0	49.74803924560547	6.842945098876953
1.0	100780000.0	100790000.0	81.0	60.65642547607422	8.140998840332031
1.0	100790000.0	100800000.0	87.0	65.06394958496094	8.649895668029785
1.0	100800000.0	100810000.0	76.0	63.66780471801758	8.476665496826172
1.0	100850000.0	100860000.0	61.0	51.254547119140625	7.055243015289307
1.0	100960000.0	100970000.0	51.0	51.13495635986328	6.9679365158081055
1.0	100980000.0	100990000.0	54.0	60.275054931640625	8.144330024719238
1.0	101070000.0	101080000.0	67.0	70.75582122802734	9.427347183227539
1.0	101080000.0	101090000.0	68.0	72.96635437011719	9.547019958496094
1.0	101210000.0	101220000.0	98.0	91.10379028320312	11.343420028686523
1.0	101220000.0	101230000.0	95.0	89.34654235839844	11.170082092285156
1.0	101240000.0	101250000.0	90.0	89.16127014160156	11.249388694763184
1.0	101270000.0	101280000.0	90.0	86.5384521484375	10.994865417480469
1.0	101360000.0	101370000.0	48.0	58.501220703125	8.038176536560059
1.0	101460000.0	101470000.0	34.0	45.68730545043945	6.384021759033203
1.0	101490000.0	101500000.0	49.0	55.736656188964844	7.5655517578125
1.0	101540000.0	101550000.0	63.0	64.0459213256836	8.529509544372559
1.0	101550000.0	101560000.0	69.0	69.38325500488281	9.114082336425781
1.0	101570000.0	101580000.0	77.0	77.34661865234375	10.18919563293457
1.0	101720000.0	101730000.0	79.0	77.82128143310547	10.060372352600098
1.0	101740000.0	101750000.0	76.0	85.04231262207031	10.80879020690918
1.0	101800000.0	101810000.0	90.0	99.4699478149414	12.089276313781738
1.0	101810000.0	101820000.0	93.0	92.72288513183594	11.355528831481934
1.0	101820000.0	101830000.0	90.0	90.66883087158203	11.157906532287598
1.0	101830000.0	101840000.0	78.0	95.37985229492188	11.61028003692627
1.0	101910000.0	101920000.0	102.0	103.25447082519531	12.316540718078613
1.0	101940000.0	101950000.0	97.0	106.67814636230469	12.460779190063477
1.0	101970000.0	101980000.0	90.0	100.43183898925781	12.011293411254883
1.0	101990000.0	102000000.0	103.0	108.38887023925781	12.62666130065918
1.0	102010000.0	102020000.0	81.0	93.81956481933594	11.273643493652344
1.0	102020000.0	102030000.0	111.0	115.57478332519531	13.041666030883789
1.0	102030000.0	102040000.0	97.0	104.9373550415039	12.248209953308105
1.0	102100000.0	102110000.0	139.0	117.40059661865234	13.181846618652344
1.0	102160000.0	102170000.0	110.0	116.62039947509766	13.135215759277344
1.0	102180000.0	102190000.0	120.0	125.5649642944336	13.618245124816895
1.0	102190000.0	102200000.0	112.0	114.9191665649414	12.96325969696045
1.0	102240000.0	102250000.0	117.0	127.67500305175781	13.71967887878418
1.0	102310000.0	102320000.0	156.0	130.09219360351562	13.684080123901367
1.0	102360000.0	102370000.0	134.0	133.91432189941406	13.961026191711426
1.0	102400000.0	102410000.0	130.0	137.34799194335938	14.09613037109375
1.0	102420000.0	102430000.0	131.0	133.42910766601562	13.932960510253906
1.0	102510000.0	102520000.0	111.0	124.66507720947266	13.559011459350586
1.0	102580000.0	102590000.0	156.0	143.4082794189453	14.262624740600586
1.0	102590000.0	102600000.0	129.0	140.53091430664062	14.250978469848633
1.0	102620000.0	102630000.0	132.0	145.90037536621094	14.380865097045898
1.0	102660000.0	102670000.0	145.0	151.0603790283203	14.690406799316406
1.0	102690000.0	102700000.0	137.0	156.85897827148438	14.811271667480469
1.0	102750000.0	102760000.0	173.0	168.68136596679688	15.12306022644043
1.0	102810000.0	102820000.0	173.0	167.2430419921875	15.107490539550781
1.0	103020000.0	103030000.0	168.0	181.69961547851562	15.508415222167969
1.0	103060000.0	103070000.0	206.0	182.62200927734375	15.557931900024414
1.0	103100000.0	103110000.0	155.0	164.65835571289062	15.177169799804688
1.0	103110000.0	103120000.0	189.0	182.77838134765625	15.564043998718262
1.0	103180000.0	103190000.0	154.0	172.48043823242188	15.30213451385498
1.0	103220000.0	103230000.0	165.0	178.4104766845703	15.450307846069336
1.0	103260000.0	103270000.0	153.0	176.4728546142578	15.394755363464355
1.0	103320000.0	103330000.0	190.0	167.94635009765625	15.1011323928833
1.0	103380000.0	103390000.0	164.0	175.7574462890625	15.375923156738281
1.0	103410000.0	103420000.0	178.0	166.65286254882812	15.093953132629395
1.0	103440000.0	103450000.0	173.0	166.02291870117188	15.07789134979248
1.0	103560000.0	103570000.0	181.0	166.7127685546875	15.08842658996582
1.0	103590000.0	103600000.0	169.0	162.90167236328125	14.965911865234375
1.0	103600000.0	103610000.0	183.0	162.9293670654297	15.060331344604492
1.0	103690000.0	103700000.0	147.0	156.88262939453125	14.88194751739502
1.0	103760000.0	103770000.0	169.0	142.44406127929688	20.329090118408203
1.0	104080000.0	104090000.0	47.0	52.61089324951172	7.198930263519287
1.0	104090000.0	104100000.0	57.0	55.2302360534668	7.516535758972168
1.0	104120000.0	104130000.0	124.0	79.0096206665039	12.990411758422852
1.0	104410000.0	104420000.0	178.0	182.63262939453125	15.532870292663574
[truncated: 47,565 more rows]
