# Supplementary material for: Genome-wide mapping of somatic mutation rates uncovers drivers of cancer
Source: Nat Biotechnol. 2022 Jun 20;40(11):1634–43. doi: 10.1038/s41587-022-01353-8 (PMC9646522; doi:10.1038/s41587-022-01353-8)
Supplement: Supplementary file 4 — Regions and model predictions for each fold of each cancer for which a deep learning model was trained. Regions that were filtered are also listed along with their respective model predictions. [file 41587_2022_1353_MOESM4_ESM.zip › kfold_results/Adenocarcinoma_tumors/fold_0.txt]

CHROM	START	END	Y_TRUE	Y_PRED	STD
1.0	850000.0	860000.0	46.0	41.582298278808594	4.635561943054199
1.0	1010000.0	1020000.0	35.0	29.287527084350586	3.511669158935547
1.0	1050000.0	1060000.0	46.0	38.452125549316406	4.292875289916992
1.0	1190000.0	1200000.0	40.0	35.57545471191406	4.000831604003906
1.0	1270000.0	1280000.0	40.0	34.41924285888672	3.8958327770233154
1.0	1290000.0	1300000.0	52.0	45.7587776184082	5.103103160858154
1.0	1300000.0	1310000.0	46.0	43.101051330566406	4.7997565269470215
1.0	1320000.0	1330000.0	49.0	39.99318313598633	4.449038505554199
1.0	1370000.0	1380000.0	52.0	38.19709396362305	4.2696990966796875
1.0	1480000.0	1490000.0	52.0	37.791831970214844	4.2150468826293945
1.0	1680000.0	1690000.0	28.0	29.432506561279297	3.507786989212036
1.0	1690000.0	1700000.0	43.0	34.66841506958008	3.9199676513671875
1.0	1710000.0	1720000.0	41.0	36.066959381103516	4.060978889465332
1.0	1720000.0	1730000.0	35.0	37.56726837158203	4.195562839508057
1.0	1730000.0	1740000.0	37.0	41.473289489746094	4.608279228210449
1.0	1830000.0	1840000.0	54.0	50.00905990600586	5.609692573547363
1.0	1840000.0	1850000.0	44.0	52.35991668701172	5.915787696838379
1.0	1890000.0	1900000.0	61.0	53.60978317260742	6.089663505554199
1.0	1900000.0	1910000.0	67.0	56.677940368652344	6.4930877685546875
1.0	1910000.0	1920000.0	70.0	59.71321487426758	6.8236823081970215
1.0	1930000.0	1940000.0	53.0	60.7138786315918	6.99465274810791
1.0	1960000.0	1970000.0	55.0	62.3399772644043	7.451416015625
1.0	2010000.0	2020000.0	36.0	41.986637115478516	4.664266586303711
1.0	2060000.0	2070000.0	35.0	37.03118896484375	4.147172927856445
1.0	2070000.0	2080000.0	34.0	38.26795196533203	4.270171165466309
1.0	2080000.0	2090000.0	39.0	34.46940231323242	3.904280185699463
1.0	2190000.0	2200000.0	46.0	43.12556076049805	4.789076805114746
1.0	2240000.0	2250000.0	31.0	40.295806884765625	4.482361793518066
1.0	2260000.0	2270000.0	49.0	47.652252197265625	5.3923821449279785
1.0	2290000.0	2300000.0	55.0	40.03379440307617	4.463109493255615
1.0	2300000.0	2310000.0	55.0	43.39097595214844	4.823925971984863
1.0	2370000.0	2380000.0	42.0	42.854278564453125	4.769079685211182
1.0	2450000.0	2460000.0	46.0	36.69414138793945	4.121127605438232
1.0	2470000.0	2480000.0	39.0	38.94707489013672	4.3533501625061035
1.0	2480000.0	2490000.0	28.0	36.22832107543945	4.076257228851318
1.0	2490000.0	2500000.0	37.0	41.88576889038086	4.666438579559326
1.0	2500000.0	2510000.0	48.0	42.93669128417969	4.774380207061768
1.0	2720000.0	2730000.0	69.0	77.01193237304688	9.049803733825684
1.0	2740000.0	2750000.0	87.0	81.39639282226562	9.544411659240723
1.0	2860000.0	2870000.0	53.0	81.8588638305664	9.488744735717773
1.0	2990000.0	3000000.0	71.0	55.975547790527344	6.304476737976074
1.0	3100000.0	3110000.0	65.0	56.982521057128906	6.470924377441406
1.0	3210000.0	3220000.0	66.0	58.71221160888672	6.7651214599609375
1.0	3260000.0	3270000.0	59.0	48.826141357421875	5.462790012359619
1.0	3270000.0	3280000.0	53.0	54.8389778137207	6.227314472198486
1.0	3500000.0	3510000.0	56.0	46.96299362182617	5.255674839019775
1.0	3510000.0	3520000.0	45.0	45.18199920654297	5.047723293304443
1.0	3560000.0	3570000.0	39.0	40.18457794189453	4.472476005554199
1.0	3580000.0	3590000.0	35.0	47.34872817993164	5.291506767272949
1.0	3590000.0	3600000.0	42.0	45.56867980957031	5.1179351806640625
1.0	3610000.0	3620000.0	40.0	44.750003814697266	4.997077465057373
1.0	3640000.0	3650000.0	44.0	46.22341537475586	5.168967247009277
1.0	3690000.0	3700000.0	41.0	40.688594818115234	4.5252299308776855
1.0	3710000.0	3720000.0	49.0	49.32636642456055	5.515851020812988
1.0	3720000.0	3730000.0	62.0	58.74449920654297	6.697129726409912
1.0	3770000.0	3780000.0	38.0	37.840736389160156	4.2303009033203125
1.0	4030000.0	4040000.0	74.0	79.7425308227539	9.588579177856445
1.0	4090000.0	4100000.0	136.0	87.54326629638672	10.18031120300293
1.0	4150000.0	4160000.0	86.0	100.39845275878906	11.426505088806152
1.0	4160000.0	4170000.0	81.0	86.99120330810547	10.12053394317627
1.0	4170000.0	4180000.0	87.0	102.33428192138672	11.62549114227295
1.0	4190000.0	4200000.0	105.0	103.738037109375	11.725570678710938
1.0	4220000.0	4230000.0	106.0	103.64009094238281	11.725580215454102
1.0	4340000.0	4350000.0	113.0	128.62791442871094	13.667264938354492
1.0	4360000.0	4370000.0	107.0	123.574951171875	13.391324996948242
1.0	4390000.0	4400000.0	108.0	121.30741882324219	13.090211868286133
1.0	4420000.0	4430000.0	124.0	121.82237243652344	13.18310832977295
1.0	4440000.0	4450000.0	149.0	135.3032684326172	13.940229415893555
1.0	4460000.0	4470000.0	140.0	130.03309631347656	13.691576957702637
1.0	4630000.0	4640000.0	130.0	133.9960479736328	13.8799409866333
1.0	4640000.0	4650000.0	112.0	125.1513671875	13.265554428100586
1.0	4770000.0	4780000.0	125.0	116.9365463256836	12.846684455871582
1.0	4930000.0	4940000.0	147.0	143.8421630859375	14.274106979370117
1.0	4940000.0	4950000.0	160.0	147.43594360351562	14.588482856750488
1.0	4960000.0	4970000.0	156.0	146.8924102783203	14.483835220336914
1.0	4970000.0	4980000.0	152.0	144.79086303710938	14.216852188110352
1.0	5000000.0	5010000.0	132.0	143.97975158691406	14.188879013061523
1.0	5040000.0	5050000.0	143.0	144.53765869140625	14.39112377166748
1.0	5070000.0	5080000.0	145.0	137.7884521484375	14.019305229187012
1.0	5110000.0	5120000.0	117.0	137.16986083984375	14.07292652130127
1.0	5130000.0	5140000.0	136.0	130.767822265625	13.684038162231445
1.0	5250000.0	5260000.0	137.0	134.4215850830078	13.948010444641113
1.0	5330000.0	5340000.0	130.0	123.8387451171875	13.345373153686523
1.0	5400000.0	5410000.0	118.0	117.17989349365234	12.83409595489502
1.0	5740000.0	5750000.0	98.0	88.48066711425781	10.2559175491333
1.0	5760000.0	5770000.0	102.0	93.63863372802734	10.77082347869873
1.0	5920000.0	5930000.0	58.0	46.238197326660156	5.162271499633789
1.0	5930000.0	5940000.0	26.0	45.545875549316406	5.0814008712768555
1.0	5960000.0	5970000.0	43.0	44.92675018310547	5.005040168762207
1.0	5990000.0	6000000.0	32.0	46.009918212890625	5.123326301574707
1.0	6090000.0	6100000.0	59.0	54.2134895324707	6.165065765380859
1.0	6200000.0	6210000.0	57.0	56.68407440185547	6.479377746582031
1.0	6210000.0	6220000.0	50.0	52.1317024230957	5.899813175201416
1.0	6230000.0	6240000.0	57.0	57.70326614379883	6.637028694152832
1.0	6260000.0	6270000.0	35.0	43.356056213378906	4.8269572257995605
1.0	6270000.0	6280000.0	36.0	39.53902053833008	4.4032392501831055
1.0	6290000.0	6300000.0	41.0	42.13390350341797	4.683099269866943
1.0	6320000.0	6330000.0	36.0	36.57346725463867	4.096656799316406
1.0	6340000.0	6350000.0	31.0	35.98679733276367	4.039219856262207
1.0	6390000.0	6400000.0	34.0	34.87586212158203	3.9369025230407715
1.0	6410000.0	6420000.0	27.0	36.915096282958984	4.132762908935547
1.0	6480000.0	6490000.0	31.0	43.315704345703125	4.821060657501221
1.0	6500000.0	6510000.0	35.0	40.313011169433594	4.491923809051514
1.0	6560000.0	6570000.0	59.0	45.81177520751953	5.137835502624512
1.0	6690000.0	6700000.0	43.0	41.10101318359375	4.567368984222412
1.0	6700000.0	6710000.0	31.0	41.09612274169922	4.568133354187012
1.0	6740000.0	6750000.0	43.0	43.83808517456055	4.883382797241211
1.0	6850000.0	6860000.0	54.0	47.62535858154297	5.3112897872924805
1.0	6890000.0	6900000.0	42.0	49.662349700927734	5.549398899078369
1.0	6940000.0	6950000.0	45.0	49.764312744140625	5.56337833404541
1.0	6960000.0	6970000.0	52.0	54.651451110839844	6.204465389251709
1.0	7000000.0	7010000.0	61.0	67.20375061035156	7.822176933288574
1.0	7010000.0	7020000.0	69.0	62.15983963012695	7.238516330718994
1.0	7100000.0	7110000.0	65.0	70.87815856933594	8.279417991638184
1.0	7140000.0	7150000.0	77.0	71.53045654296875	8.378007888793945
1.0	7150000.0	7160000.0	77.0	72.74696350097656	8.492679595947266
1.0	7160000.0	7170000.0	75.0	65.15925598144531	7.502328395843506
1.0	7170000.0	7180000.0	72.0	67.97978210449219	7.908405303955078
1.0	7210000.0	7220000.0	61.0	70.74693298339844	8.224714279174805
1.0	7230000.0	7240000.0	88.0	68.24835205078125	7.974412441253662
1.0	7330000.0	7340000.0	58.0	73.37134552001953	8.522645950317383
1.0	7400000.0	7410000.0	67.0	62.090362548828125	7.1945977210998535
1.0	7520000.0	7530000.0	63.0	59.66990280151367	6.861549377441406
1.0	7530000.0	7540000.0	61.0	57.17041015625	6.506905555725098
1.0	7640000.0	7650000.0	54.0	56.563438415527344	6.519361972808838
1.0	7670000.0	7680000.0	66.0	57.35088348388672	6.6200127601623535
1.0	7790000.0	7800000.0	47.0	52.213226318359375	5.930109977722168
1.0	7880000.0	7890000.0	52.0	50.478050231933594	5.643505573272705
1.0	7890000.0	7900000.0	41.0	49.35801315307617	5.515806674957275
1.0	7930000.0	7940000.0	63.0	62.3888053894043	7.168750762939453
1.0	7960000.0	7970000.0	66.0	56.840110778808594	6.441004276275635
1.0	7980000.0	7990000.0	74.0	63.04801559448242	7.211918830871582
1.0	8070000.0	8080000.0	51.0	46.386688232421875	5.1676716804504395
1.0	8100000.0	8110000.0	68.0	53.460655212402344	6.041617393493652
1.0	8150000.0	8160000.0	67.0	51.92183303833008	5.827029228210449
1.0	8190000.0	8200000.0	44.0	56.920204162597656	6.554745674133301
1.0	8210000.0	8220000.0	63.0	50.7618522644043	5.701855182647705
1.0	8270000.0	8280000.0	42.0	48.92186737060547	5.48753547668457
1.0	8330000.0	8340000.0	42.0	51.96484375	5.843198299407959
1.0	8380000.0	8390000.0	51.0	50.706748962402344	5.712655544281006
1.0	8440000.0	8450000.0	51.0	48.76300048828125	5.439499855041504
1.0	8470000.0	8480000.0	58.0	48.006343841552734	5.350440979003906
1.0	8490000.0	8500000.0	47.0	47.65673828125	5.309443950653076
1.0	8530000.0	8540000.0	51.0	48.202049255371094	5.3729095458984375
1.0	8570000.0	8580000.0	53.0	48.52834701538086	5.41515588760376
1.0	8600000.0	8610000.0	41.0	49.29326248168945	5.504772186279297
1.0	8700000.0	8710000.0	42.0	48.9373664855957	5.462194919586182
1.0	8760000.0	8770000.0	51.0	47.99809265136719	5.350915431976318
1.0	8780000.0	8790000.0	43.0	49.02896499633789	5.470590591430664
1.0	8800000.0	8810000.0	51.0	49.19949722290039	5.492758750915527
1.0	8820000.0	8830000.0	59.0	47.62668991088867	5.304933071136475
1.0	8830000.0	8840000.0	50.0	49.62089920043945	5.542053699493408
1.0	8970000.0	8980000.0	69.0	54.178993225097656	6.109235763549805
1.0	9010000.0	9020000.0	51.0	58.7894287109375	6.719384670257568
1.0	9030000.0	9040000.0	66.0	59.675804138183594	6.827215671539307
1.0	9040000.0	9050000.0	73.0	57.8184814453125	6.587368011474609
1.0	9050000.0	9060000.0	45.0	61.565284729003906	7.050044059753418
1.0	9080000.0	9090000.0	56.0	56.958152770996094	6.514734745025635
1.0	9190000.0	9200000.0	44.0	56.539772033691406	6.439497947692871
1.0	9200000.0	9210000.0	39.0	50.19597244262695	5.6253767013549805
1.0	9240000.0	9250000.0	53.0	41.624351501464844	4.6313018798828125
1.0	9290000.0	9300000.0	36.0	46.836341857910156	5.214869022369385
1.0	9310000.0	9320000.0	43.0	42.551490783691406	4.7274651527404785
1.0	9480000.0	9490000.0	45.0	51.708221435546875	5.818480491638184
1.0	9530000.0	9540000.0	46.0	55.559539794921875	6.314892768859863
1.0	9540000.0	9550000.0	60.0	57.546852111816406	6.567967891693115
1.0	9550000.0	9560000.0	66.0	55.0946044921875	6.226263046264648
1.0	9630000.0	9640000.0	37.0	40.962493896484375	4.55951452255249
1.0	9650000.0	9660000.0	34.0	39.45309829711914	4.39506196975708
1.0	9710000.0	9720000.0	39.0	55.27860641479492	6.25800895690918
1.0	9780000.0	9790000.0	37.0	41.37369155883789	4.595402717590332
1.0	9810000.0	9820000.0	44.0	41.943634033203125	4.658115386962891
1.0	9820000.0	9830000.0	37.0	41.03035354614258	4.563696384429932
1.0	9920000.0	9930000.0	23.0	37.03081130981445	4.145482063293457
1.0	9940000.0	9950000.0	27.0	36.81870651245117	4.1300129890441895
1.0	9960000.0	9970000.0	28.0	40.78130340576172	4.542963981628418
1.0	9970000.0	9980000.0	60.0	48.71985626220703	5.451127052307129
1.0	9980000.0	9990000.0	56.0	43.86026382446289	4.870020389556885
1.0	9990000.0	10000000.0	52.0	41.809608459472656	4.646422863006592
1.0	10030000.0	10040000.0	43.0	41.96978759765625	4.661480903625488
1.0	10110000.0	10120000.0	43.0	44.940773010253906	4.993001461029053
1.0	10120000.0	10130000.0	34.0	44.02304458618164	4.89384651184082
1.0	10230000.0	10240000.0	43.0	45.18064880371094	5.023320198059082
1.0	10240000.0	10250000.0	40.0	46.07529830932617	5.126246452331543
1.0	10290000.0	10300000.0	40.0	47.63844680786133	5.307603359222412
1.0	10440000.0	10450000.0	46.0	42.59763717651367	4.739592552185059
1.0	10620000.0	10630000.0	46.0	45.22272491455078	5.021233558654785
1.0	10650000.0	10660000.0	44.0	43.14789581298828	4.789946556091309
1.0	10660000.0	10670000.0	47.0	41.532264709472656	4.614595413208008
1.0	10720000.0	10730000.0	38.0	34.30571746826172	3.888989210128784
1.0	10750000.0	10760000.0	26.0	33.23493576049805	3.8050551414489746
1.0	10790000.0	10800000.0	43.0	38.641395568847656	4.305817127227783
1.0	10840000.0	10850000.0	49.0	42.07819747924805	4.677687168121338
1.0	10900000.0	10910000.0	51.0	54.68463897705078	6.2454633712768555
1.0	10970000.0	10980000.0	47.0	53.52936935424805	6.069258213043213
1.0	10990000.0	11000000.0	52.0	51.204925537109375	5.753726005554199
1.0	11140000.0	11150000.0	20.0	35.574501037597656	4.010967254638672
1.0	11200000.0	11210000.0	40.0	40.32583999633789	4.483026027679443
1.0	11210000.0	11220000.0	47.0	42.18085861206055	4.6810808181762695
1.0	11250000.0	11260000.0	43.0	40.24782943725586	4.473311901092529
1.0	11310000.0	11320000.0	36.0	42.90620422363281	4.768873691558838
1.0	11340000.0	11350000.0	40.0	43.93254852294922	4.890456676483154
1.0	11350000.0	11360000.0	36.0	45.263545989990234	5.040312767028809
1.0	11430000.0	11440000.0	77.0	61.40373611450195	7.022712707519531
1.0	11440000.0	11450000.0	74.0	66.05439758300781	7.651426792144775
1.0	11450000.0	11460000.0	67.0	66.92161560058594	7.744813442230225
1.0	11580000.0	11590000.0	55.0	62.62714767456055	7.257974147796631
1.0	11630000.0	11640000.0	78.0	68.16145324707031	7.914583683013916
1.0	11650000.0	11660000.0	65.0	68.64434814453125	8.049484252929688
1.0	11680000.0	11690000.0	54.0	66.9532699584961	7.754002571105957
1.0	11720000.0	11730000.0	31.0	48.016197204589844	5.355781078338623
1.0	11750000.0	11760000.0	54.0	55.13007354736328	6.25570821762085
1.0	11830000.0	11840000.0	67.0	56.1851692199707	6.39218282699585
1.0	11840000.0	11850000.0	44.0	46.28174591064453	5.16718053817749
1.0	11860000.0	11870000.0	40.0	48.31767654418945	5.396142482757568
1.0	11930000.0	11940000.0	54.0	55.9324951171875	6.385955810546875
1.0	11990000.0	12000000.0	35.0	41.51179885864258	4.612593650817871
1.0	12020000.0	12030000.0	39.0	41.44318389892578	4.603127479553223
1.0	12150000.0	12160000.0	61.0	54.36994552612305	6.181389808654785
1.0	12200000.0	12210000.0	31.0	43.655174255371094	4.853940486907959
1.0	12260000.0	12270000.0	35.0	45.65454864501953	5.088265895843506
1.0	12280000.0	12290000.0	43.0	52.67060089111328	5.939672946929932
1.0	12300000.0	12310000.0	30.0	40.39492416381836	4.491674900054932
1.0	12310000.0	12320000.0	37.0	40.45531463623047	4.496878623962402
1.0	12330000.0	12340000.0	35.0	41.46005630493164	4.608356475830078
1.0	12370000.0	12380000.0	52.0	40.472862243652344	4.501631736755371
1.0	12440000.0	12450000.0	40.0	45.1538200378418	5.025446891784668
1.0	12500000.0	12510000.0	33.0	48.641624450683594	5.424384117126465
1.0	12630000.0	12640000.0	42.0	41.70482635498047	4.639956951141357
1.0	12830000.0	12840000.0	74.0	62.3117561340332	7.202108860015869
1.0	13900000.0	13910000.0	103.0	98.60316467285156	11.269890785217285
1.0	13930000.0	13940000.0	94.0	102.01649475097656	11.607311248779297
1.0	13940000.0	13950000.0	87.0	93.47029876708984	10.767045974731445
1.0	13960000.0	13970000.0	104.0	97.03141021728516	11.124704360961914
1.0	13970000.0	13980000.0	110.0	95.56547546386719	10.952993392944336
1.0	14030000.0	14040000.0	66.0	72.61650085449219	8.424738883972168
1.0	14040000.0	14050000.0	55.0	63.278160095214844	7.1983842849731445
1.0	14150000.0	14160000.0	39.0	58.68889236450195	6.648031711578369
1.0	14160000.0	14170000.0	64.0	75.11775207519531	8.754244804382324
1.0	14240000.0	14250000.0	72.0	72.91191864013672	8.48119831085205
1.0	14270000.0	14280000.0	56.0	79.74696350097656	9.270393371582031
1.0	14430000.0	14440000.0	76.0	85.04299926757812	9.896459579467773
1.0	14440000.0	14450000.0	76.0	88.61296081542969	10.259073257446289
1.0	14580000.0	14590000.0	91.0	94.89781188964844	10.942219734191895
1.0	14590000.0	14600000.0	88.0	96.00099182128906	11.010324478149414
1.0	14620000.0	14630000.0	75.0	91.56600952148438	10.59128475189209
1.0	14650000.0	14660000.0	102.0	92.12602996826172	10.6466703414917
1.0	14660000.0	14670000.0	82.0	89.75487518310547	10.380915641784668
1.0	14740000.0	14750000.0	93.0	94.96908569335938	10.916794776916504
1.0	14780000.0	14790000.0	79.0	99.61875915527344	11.361833572387695
1.0	14830000.0	14840000.0	96.0	97.44215393066406	11.169468879699707
1.0	14890000.0	14900000.0	119.0	100.47782897949219	11.470643997192383
1.0	14900000.0	14910000.0	96.0	99.6654281616211	11.376710891723633
1.0	15000000.0	15010000.0	82.0	86.84120178222656	10.107324600219727
1.0	15030000.0	15040000.0	82.0	86.26290130615234	10.088785171508789
1.0	15070000.0	15080000.0	78.0	77.36965942382812	9.048765182495117
1.0	15130000.0	15140000.0	55.0	74.10623931884766	8.65278434753418
1.0	15140000.0	15150000.0	65.0	68.52791595458984	8.017040252685547
1.0	15150000.0	15160000.0	68.0	68.21781158447266	7.969773292541504
1.0	15220000.0	15230000.0	64.0	61.17804718017578	7.091148376464844
1.0	15250000.0	15260000.0	51.0	54.96916961669922	6.201650619506836
1.0	15260000.0	15270000.0	51.0	55.309898376464844	6.3107781410217285
1.0	15280000.0	15290000.0	54.0	47.60587692260742	5.306013584136963
1.0	15290000.0	15300000.0	56.0	52.70458984375	5.915379524230957
1.0	15380000.0	15390000.0	29.0	45.54913330078125	5.06769323348999
1.0	15390000.0	15400000.0	57.0	44.81828308105469	4.982546329498291
1.0	15510000.0	15520000.0	35.0	45.119789123535156	5.017614841461182
1.0	15580000.0	15590000.0	56.0	53.44660186767578	6.111448287963867
1.0	15600000.0	15610000.0	43.0	52.130035400390625	5.872613906860352
1.0	15810000.0	15820000.0	44.0	43.343162536621094	4.812000751495361
1.0	15900000.0	15910000.0	39.0	42.508056640625	4.721746444702148
1.0	15920000.0	15930000.0	50.0	47.88966369628906	5.353869438171387
1.0	16090000.0	16100000.0	36.0	37.94443130493164	4.237880229949951
1.0	16190000.0	16200000.0	41.0	45.39824676513672	5.048772811889648
1.0	16220000.0	16230000.0	48.0	46.02055740356445	5.12156867980957
1.0	16240000.0	16250000.0	39.0	47.49216842651367	5.29081916809082
1.0	16330000.0	16340000.0	42.0	49.906097412109375	5.594728469848633
1.0	16360000.0	16370000.0	33.0	52.834136962890625	5.961930274963379
1.0	16380000.0	16390000.0	36.0	47.79648208618164	5.347037315368652
1.0	16530000.0	16540000.0	28.0	39.59104919433594	4.4048027992248535
1.0	16610000.0	16620000.0	31.0	42.70102310180664	4.744040489196777
1.0	16630000.0	16640000.0	40.0	42.632301330566406	4.735965728759766
1.0	16700000.0	16710000.0	42.0	40.62423324584961	4.514066219329834
1.0	16770000.0	16780000.0	24.0	37.923606872558594	4.229957580566406
1.0	16780000.0	16790000.0	28.0	40.625877380371094	4.511750221252441
1.0	17040000.0	17050000.0	115.0	53.282859802246094	6.115830898284912
1.0	17290000.0	17300000.0	31.0	45.69221878051758	5.105318546295166
1.0	17350000.0	17360000.0	40.0	41.688682556152344	4.630682468414307
1.0	17390000.0	17400000.0	42.0	49.52291488647461	5.576081275939941
1.0	17410000.0	17420000.0	63.0	46.06351852416992	5.204939842224121
1.0	17470000.0	17480000.0	80.0	62.06671905517578	7.124815464019775
1.0	17570000.0	17580000.0	44.0	55.71330642700195	6.340123653411865
1.0	17580000.0	17590000.0	57.0	56.816253662109375	6.472242832183838
1.0	17630000.0	17640000.0	64.0	58.62023162841797	6.740983009338379
1.0	17650000.0	17660000.0	65.0	64.41992950439453	7.419295310974121
1.0	17730000.0	17740000.0	37.0	45.94628143310547	5.114753723144531
1.0	17750000.0	17760000.0	37.0	43.48170471191406	4.83879280090332
1.0	17770000.0	17780000.0	63.0	58.1278076171875	6.641026496887207
1.0	17850000.0	17860000.0	54.0	45.04855728149414	5.022767543792725
1.0	17860000.0	17870000.0	44.0	44.253074645996094	4.920994281768799
1.0	17880000.0	17890000.0	31.0	41.925968170166016	4.659445762634277
1.0	17960000.0	17970000.0	40.0	37.33109664916992	4.180152416229248
1.0	18010000.0	18020000.0	28.0	42.58031463623047	4.7367963790893555
1.0	18040000.0	18050000.0	57.0	60.06928634643555	7.039408206939697
1.0	18110000.0	18120000.0	82.0	63.70038986206055	7.427037715911865
1.0	18130000.0	18140000.0	69.0	69.7129898071289	8.098511695861816
1.0	18150000.0	18160000.0	65.0	67.48394012451172	7.867152214050293
1.0	18240000.0	18250000.0	67.0	71.52732849121094	8.286799430847168
1.0	18270000.0	18280000.0	71.0	75.82041931152344	8.81824016571045
1.0	18350000.0	18360000.0	91.0	80.91975402832031	9.382654190063477
1.0	18380000.0	18390000.0	85.0	80.93626403808594	9.440023422241211
1.0	18390000.0	18400000.0	86.0	77.74356842041016	9.095067977905273
1.0	18450000.0	18460000.0	68.0	76.801513671875	9.000603675842285
1.0	18550000.0	18560000.0	92.0	80.30855560302734	9.364717483520508
1.0	18600000.0	18610000.0	70.0	81.50336456298828	9.493955612182617
1.0	18630000.0	18640000.0	77.0	77.41984558105469	9.008306503295898
1.0	18680000.0	18690000.0	73.0	76.18901062011719	8.840630531311035
1.0	18690000.0	18700000.0	67.0	75.17169189453125	8.739062309265137
1.0	18740000.0	18750000.0	70.0	67.89280700683594	7.8729729652404785
1.0	18750000.0	18760000.0	60.0	74.53423309326172	8.752946853637695
1.0	18760000.0	18770000.0	56.0	70.53861999511719	8.204748153686523
1.0	18770000.0	18780000.0	68.0	71.59147644042969	8.350397109985352
1.0	18800000.0	18810000.0	39.0	57.44913864135742	6.500412940979004
1.0	18850000.0	18860000.0	63.0	68.111328125	7.886378288269043
1.0	18860000.0	18870000.0	71.0	64.9017562866211	7.481683254241943
1.0	18960000.0	18970000.0	57.0	63.76847457885742	7.500230312347412
1.0	18980000.0	18990000.0	49.0	66.49132537841797	7.773383140563965
1.0	19110000.0	19120000.0	63.0	68.55220794677734	7.930306434631348
1.0	19160000.0	19170000.0	60.0	64.64544677734375	7.527249336242676
1.0	19200000.0	19210000.0	46.0	45.25971603393555	5.035288333892822
1.0	19340000.0	19350000.0	53.0	50.28486251831055	5.6551408767700195
1.0	19350000.0	19360000.0	55.0	48.88039779663086	5.481283187866211
1.0	19360000.0	19370000.0	38.0	47.97149658203125	5.3716230392456055
1.0	19380000.0	19390000.0	34.0	44.609928131103516	4.96855354309082
1.0	19500000.0	19510000.0	40.0	42.833587646484375	4.760259628295898
1.0	19580000.0	19590000.0	45.0	36.077632904052734	4.057023048400879
1.0	19600000.0	19610000.0	49.0	42.996253967285156	4.778339862823486
1.0	19630000.0	19640000.0	41.0	37.88398742675781	4.228329658508301
1.0	19760000.0	19770000.0	42.0	40.419044494628906	4.4942708015441895
1.0	19780000.0	19790000.0	47.0	42.440093994140625	4.714355945587158
1.0	19820000.0	19830000.0	45.0	52.91534423828125	5.997170448303223
1.0	19850000.0	19860000.0	51.0	51.51824188232422	5.8067522048950195
1.0	19880000.0	19890000.0	64.0	54.43646240234375	6.148505687713623
1.0	19950000.0	19960000.0	38.0	41.857749938964844	4.652392864227295
1.0	19960000.0	19970000.0	48.0	47.91044616699219	5.355314254760742
1.0	20060000.0	20070000.0	30.0	41.05187225341797	4.556539058685303
1.0	20130000.0	20140000.0	40.0	45.52326965332031	5.073188781738281
1.0	20140000.0	20150000.0	56.0	46.39019012451172	5.173863887786865
1.0	20170000.0	20180000.0	49.0	51.19715118408203	5.7554755210876465
1.0	20210000.0	20220000.0	32.0	45.70569610595703	5.089311599731445
1.0	20220000.0	20230000.0	33.0	45.80860900878906	5.103213787078857
1.0	20480000.0	20490000.0	47.0	52.16597366333008	5.875274658203125
1.0	20530000.0	20540000.0	41.0	56.2509765625	6.389951705932617
1.0	20590000.0	20600000.0	50.0	58.305747985839844	6.6987409591674805
1.0	20610000.0	20620000.0	57.0	58.166709899902344	6.661309719085693
1.0	20640000.0	20650000.0	56.0	61.36869430541992	7.085898399353027
1.0	20660000.0	20670000.0	56.0	62.48476028442383	7.213399410247803
1.0	20680000.0	20690000.0	60.0	54.5622444152832	6.208254337310791
1.0	20700000.0	20710000.0	53.0	59.5974006652832	6.854617118835449
1.0	20720000.0	20730000.0	71.0	63.5363655090332	7.394001007080078
1.0	20730000.0	20740000.0	55.0	59.365821838378906	6.8982415199279785
1.0	20770000.0	20780000.0	46.0	60.222900390625	6.955088138580322
1.0	20810000.0	20820000.0	42.0	46.19438552856445	5.1455793380737305
1.0	20860000.0	20870000.0	62.0	64.35014343261719	7.390455722808838
1.0	20960000.0	20970000.0	31.0	44.4182014465332	4.940578460693359
1.0	21030000.0	21040000.0	55.0	50.92512512207031	5.751401424407959
1.0	21050000.0	21060000.0	56.0	45.73072052001953	5.094916343688965
1.0	21110000.0	21120000.0	57.0	49.44961166381836	5.528712272644043
1.0	21120000.0	21130000.0	56.0	47.255409240722656	5.264001369476318
1.0	21200000.0	21210000.0	48.0	45.202178955078125	5.029755592346191
1.0	21300000.0	21310000.0	45.0	47.78379821777344	5.327642440795898
1.0	21310000.0	21320000.0	60.0	46.37236022949219	5.163135528564453
1.0	21360000.0	21370000.0	55.0	46.00701904296875	5.1252875328063965
1.0	21380000.0	21390000.0	48.0	45.687110900878906	5.082868576049805
1.0	21490000.0	21500000.0	48.0	44.37563705444336	4.937018394470215
1.0	21530000.0	21540000.0	56.0	54.82465744018555	6.198097229003906
1.0	21560000.0	21570000.0	47.0	41.73237228393555	4.632640838623047
1.0	21590000.0	21600000.0	19.0	42.53707504272461	4.721088409423828
1.0	21610000.0	21620000.0	44.0	38.55386734008789	4.29596471786499
1.0	21670000.0	21680000.0	43.0	44.48015213012695	4.9478349685668945
1.0	21680000.0	21690000.0	44.0	49.78925704956055	5.583471775054932
1.0	21830000.0	21840000.0	28.0	48.34767532348633	5.410287380218506
1.0	21860000.0	21870000.0	41.0	46.906654357910156	5.239576816558838
1.0	21920000.0	21930000.0	34.0	39.26055908203125	4.370493412017822
1.0	22000000.0	22010000.0	47.0	44.80080032348633	4.982796669006348
1.0	22010000.0	22020000.0	47.0	43.19696807861328	4.802314758300781
1.0	22020000.0	22030000.0	40.0	45.11064529418945	5.01706600189209
1.0	22050000.0	22060000.0	52.0	45.65899658203125	5.08182430267334
1.0	22100000.0	22110000.0	47.0	44.288963317871094	4.92515754699707
1.0	22200000.0	22210000.0	35.0	37.020042419433594	4.1399383544921875
1.0	22230000.0	22240000.0	33.0	41.440086364746094	4.606759548187256
1.0	22270000.0	22280000.0	52.0	44.8193359375	4.989348411560059
1.0	22370000.0	22380000.0	35.0	46.48308563232422	5.18098258972168
1.0	22410000.0	22420000.0	42.0	46.33098220825195	5.1582441329956055
1.0	22420000.0	22430000.0	54.0	44.745941162109375	4.9774956703186035
1.0	22440000.0	22450000.0	28.0	40.50406265258789	4.500426292419434
1.0	22550000.0	22560000.0	50.0	53.11834716796875	6.040223121643066
1.0	22590000.0	22600000.0	43.0	56.05378341674805	6.443711280822754
1.0	22650000.0	22660000.0	61.0	58.33057403564453	6.706532955169678
1.0	22740000.0	22750000.0	49.0	55.428016662597656	6.255025863647461
1.0	22810000.0	22820000.0	42.0	49.190216064453125	5.497121334075928
1.0	22840000.0	22850000.0	36.0	43.85380935668945	4.876351833343506
1.0	22880000.0	22890000.0	48.0	50.823143005371094	5.704959392547607
1.0	22900000.0	22910000.0	66.0	55.17475509643555	6.294554710388184
1.0	22920000.0	22930000.0	46.0	56.6241340637207	6.511305332183838
1.0	22940000.0	22950000.0	69.0	59.97602462768555	6.887048244476318
1.0	22950000.0	22960000.0	48.0	58.30983352661133	6.6910400390625
1.0	22970000.0	22980000.0	52.0	56.104270935058594	6.416957855224609
1.0	22980000.0	22990000.0	42.0	54.10015106201172	6.1446733474731445
1.0	23110000.0	23120000.0	36.0	42.22421646118164	4.6861491203308105
1.0	23130000.0	23140000.0	51.0	41.56648635864258	4.614874362945557
1.0	23180000.0	23190000.0	35.0	43.42572784423828	4.8230791091918945
1.0	23340000.0	23350000.0	46.0	53.62335205078125	6.0434770584106445
1.0	23350000.0	23360000.0	52.0	48.78727340698242	5.442782402038574
1.0	23360000.0	23370000.0	41.0	46.654632568359375	5.1923723220825195
1.0	23380000.0	23390000.0	38.0	44.80397033691406	4.982531547546387
1.0	23400000.0	23410000.0	45.0	43.01934051513672	4.781062126159668
1.0	23560000.0	23570000.0	75.0	58.35655975341797	6.6375837326049805
1.0	23630000.0	23640000.0	33.0	48.05020523071289	5.359736919403076
1.0	23710000.0	23720000.0	35.0	40.93924331665039	4.554263114929199
1.0	23740000.0	23750000.0	43.0	39.11731719970703	4.3642778396606445
1.0	23790000.0	23800000.0	47.0	44.59711456298828	4.959827899932861
1.0	23880000.0	23890000.0	40.0	44.935302734375	5.0067596435546875
1.0	23890000.0	23900000.0	49.0	48.10834503173828	5.37591552734375
1.0	23910000.0	23920000.0	63.0	50.602500915527344	5.6922736167907715
1.0	23930000.0	23940000.0	57.0	49.16468048095703	5.515810489654541
1.0	23970000.0	23980000.0	45.0	59.3010139465332	6.7919602394104
1.0	23980000.0	23990000.0	53.0	57.0607795715332	6.484611511230469
1.0	24000000.0	24010000.0	53.0	57.05377960205078	6.466636657714844
1.0	24030000.0	24040000.0	29.0	43.511634826660156	4.835827827453613
1.0	24060000.0	24070000.0	53.0	46.34783172607422	5.159781455993652
1.0	24070000.0	24080000.0	48.0	44.43060302734375	4.939996719360352
1.0	24180000.0	24190000.0	40.0	37.7135009765625	4.209586143493652
1.0	24190000.0	24200000.0	39.0	41.93046188354492	4.663613319396973
1.0	24230000.0	24240000.0	50.0	55.271331787109375	15.870569229125977
1.0	24430000.0	24440000.0	41.0	48.89448928833008	5.529772758483887
1.0	24440000.0	24450000.0	40.0	41.33994674682617	4.595481872558594
1.0	24510000.0	24520000.0	50.0	45.19525909423828	5.027066230773926
1.0	24530000.0	24540000.0	61.0	50.480873107910156	5.664654731750488
1.0	24640000.0	24650000.0	43.0	42.896087646484375	4.766927719116211
1.0	24650000.0	24660000.0	45.0	43.33277130126953	4.8267974853515625
1.0	24680000.0	24690000.0	33.0	38.714202880859375	4.313713073730469
1.0	24720000.0	24730000.0	30.0	45.61640548706055	5.073660373687744
1.0	24730000.0	24740000.0	41.0	45.59357833862305	5.070181846618652
1.0	24740000.0	24750000.0	35.0	42.25843811035156	4.695804595947266
1.0	24770000.0	24780000.0	38.0	39.73236846923828	4.419511318206787
1.0	24800000.0	24810000.0	56.0	44.85948181152344	4.981278419494629
1.0	24810000.0	24820000.0	50.0	49.115997314453125	5.5282697677612305
1.0	24830000.0	24840000.0	46.0	47.21534729003906	5.267371654510498
1.0	24910000.0	24920000.0	50.0	49.03802490234375	5.510535717010498
1.0	25000000.0	25010000.0	29.0	48.531227111816406	5.411164283752441
1.0	25010000.0	25020000.0	54.0	53.293663024902344	5.998709201812744
1.0	25030000.0	25040000.0	43.0	50.856781005859375	5.696435451507568
1.0	25040000.0	25050000.0	56.0	48.632774353027344	5.435969829559326
1.0	25050000.0	25060000.0	44.0	47.22819137573242	5.267104148864746
1.0	25060000.0	25070000.0	57.0	49.53386688232422	5.536281585693359
1.0	25130000.0	25140000.0	48.0	51.3896484375	5.7538161277771
1.0	25230000.0	25240000.0	62.0	53.015098571777344	5.987956523895264
1.0	25270000.0	25280000.0	53.0	58.512115478515625	6.723683834075928
1.0	25300000.0	25310000.0	41.0	66.6532974243164	7.687972068786621
1.0	25350000.0	25360000.0	49.0	53.320411682128906	6.075760841369629
1.0	25380000.0	25390000.0	44.0	48.35660171508789	5.4512858390808105
1.0	25390000.0	25400000.0	47.0	54.60076904296875	6.220158100128174
1.0	25760000.0	25770000.0	45.0	46.7496223449707	5.2046637535095215
1.0	25770000.0	25780000.0	43.0	45.63310241699219	5.073914527893066
1.0	25780000.0	25790000.0	41.0	44.78568649291992	4.977150917053223
1.0	25800000.0	25810000.0	33.0	45.84844970703125	5.097413063049316
1.0	25870000.0	25880000.0	31.0	40.24061965942383	4.4766035079956055
1.0	25910000.0	25920000.0	45.0	47.294334411621094	5.285916328430176
1.0	25970000.0	25980000.0	46.0	50.513999938964844	5.73235559463501
1.0	26000000.0	26010000.0	45.0	54.674598693847656	6.193779468536377
1.0	26040000.0	26050000.0	65.0	52.451202392578125	5.94577169418335
1.0	26080000.0	26090000.0	47.0	46.30341720581055	5.201860427856445
1.0	26220000.0	26230000.0	35.0	41.55092239379883	4.6195478439331055
1.0	26280000.0	26290000.0	43.0	46.09691619873047	5.128403663635254
1.0	26300000.0	26310000.0	47.0	44.611549377441406	4.960293769836426
1.0	26310000.0	26320000.0	36.0	45.0033073425293	5.004260063171387
1.0	26350000.0	26360000.0	47.0	50.13813018798828	5.623514175415039
1.0	26380000.0	26390000.0	45.0	59.28236770629883	6.798834323883057
1.0	26430000.0	26440000.0	40.0	50.754207611083984	5.69720983505249
1.0	26450000.0	26460000.0	55.0	50.9378547668457	5.707763671875
1.0	26540000.0	26550000.0	61.0	52.51301956176758	5.927242279052734
1.0	26630000.0	26640000.0	51.0	50.686161041259766	5.6839165687561035
1.0	26640000.0	26650000.0	37.0	54.43391036987305	6.161093235015869
1.0	26680000.0	26690000.0	36.0	41.14988708496094	4.5833306312561035
1.0	26690000.0	26700000.0	69.0	51.51741409301758	5.795578479766846
1.0	26710000.0	26720000.0	68.0	57.17487716674805	6.554892539978027
1.0	26740000.0	26750000.0	67.0	63.347023010253906	7.280643463134766
1.0	26780000.0	26790000.0	38.0	44.96257781982422	5.001548767089844
1.0	26810000.0	26820000.0	55.0	53.4219970703125	6.022258758544922
1.0	26840000.0	26850000.0	66.0	54.5262565612793	6.162072658538818
1.0	26880000.0	26890000.0	32.0	39.6086311340332	4.409980297088623
1.0	26950000.0	26960000.0	58.0	50.334678649902344	5.656510353088379
1.0	27000000.0	27010000.0	50.0	56.237060546875	6.346531867980957
1.0	27100000.0	27110000.0	71.0	40.21045684814453	4.470008850097656
1.0	27120000.0	27130000.0	35.0	39.388450622558594	4.3812971115112305
1.0	27130000.0	27140000.0	55.0	42.32672882080078	4.702140808105469
1.0	27150000.0	27160000.0	22.0	36.717830657958984	4.123122215270996
1.0	27170000.0	27180000.0	31.0	39.51572036743164	4.39963960647583
1.0	27190000.0	27200000.0	38.0	41.41645431518555	4.6012444496154785
1.0	27220000.0	27230000.0	36.0	42.964996337890625	4.775400161743164
1.0	27280000.0	27290000.0	37.0	46.750736236572266	5.222906112670898
1.0	27330000.0	27340000.0	34.0	41.615840911865234	4.626389980316162
1.0	27350000.0	27360000.0	45.0	47.60783004760742	5.315526485443115
1.0	27360000.0	27370000.0	44.0	45.77548599243164	5.114357948303223
1.0	27430000.0	27440000.0	32.0	38.19271469116211	4.269064903259277
1.0	27440000.0	27450000.0	31.0	40.30036163330078	4.484338760375977
1.0	27490000.0	27500000.0	50.0	53.464332580566406	6.033623695373535
1.0	27590000.0	27600000.0	42.0	45.98284912109375	5.112530708312988
1.0	27710000.0	27720000.0	36.0	48.661468505859375	5.450884819030762
1.0	27760000.0	27770000.0	44.0	43.12012481689453	4.791558265686035
1.0	27780000.0	27790000.0	46.0	44.020957946777344	4.891142845153809
1.0	27800000.0	27810000.0	52.0	43.4749755859375	4.832877159118652
1.0	27810000.0	27820000.0	48.0	44.41974639892578	4.9394636154174805
1.0	27830000.0	27840000.0	45.0	46.140628814697266	5.136050224304199
1.0	27850000.0	27860000.0	37.0	36.469139099121094	4.096880912780762
1.0	28110000.0	28120000.0	32.0	45.419776916503906	5.04819917678833
1.0	28120000.0	28130000.0	33.0	44.00904083251953	4.888326168060303
1.0	28200000.0	28210000.0	33.0	40.77268600463867	4.535257816314697
1.0	28210000.0	28220000.0	39.0	36.75654983520508	4.1181745529174805
1.0	28230000.0	28240000.0	42.0	40.82847595214844	4.537525653839111
1.0	28350000.0	28360000.0	41.0	44.33539581298828	4.938235282897949
1.0	28380000.0	28390000.0	43.0	46.844058990478516	5.2181596755981445
1.0	28460000.0	28470000.0	51.0	54.3922233581543	6.165518283843994
1.0	28510000.0	28520000.0	49.0	47.326316833496094	5.280079364776611
1.0	28560000.0	28570000.0	47.0	48.11376953125	5.36855411529541
1.0	28570000.0	28580000.0	39.0	50.580223083496094	5.658373832702637
1.0	28620000.0	28630000.0	51.0	54.4522819519043	6.1401567459106445
1.0	28790000.0	28800000.0	34.0	41.537498474121094	4.6244306564331055
1.0	28940000.0	28950000.0	47.0	42.480411529541016	4.720333099365234
1.0	29010000.0	29020000.0	46.0	43.031822204589844	4.78264045715332
1.0	29070000.0	29080000.0	37.0	47.975990295410156	5.347899436950684
1.0	29120000.0	29130000.0	42.0	53.34442901611328	6.039629936218262
1.0	29150000.0	29160000.0	47.0	55.896690368652344	6.367568016052246
1.0	29160000.0	29170000.0	50.0	51.75800704956055	5.857182025909424
1.0	29210000.0	29220000.0	35.0	41.49350357055664	4.619962215423584
1.0	29330000.0	29340000.0	58.0	46.11919021606445	5.124574661254883
1.0	29380000.0	29390000.0	48.0	45.981998443603516	5.110123157501221
1.0	29420000.0	29430000.0	41.0	44.82912826538086	4.982731819152832
1.0	29450000.0	29460000.0	46.0	49.95289993286133	5.613064289093018
1.0	29460000.0	29470000.0	53.0	47.135398864746094	5.262883186340332
1.0	29550000.0	29560000.0	41.0	45.294944763183594	5.03997278213501
1.0	29620000.0	29630000.0	59.0	48.54353713989258	5.436974048614502
1.0	29720000.0	29730000.0	45.0	63.065513610839844	7.320639133453369
1.0	29800000.0	29810000.0	89.0	65.7173843383789	7.629395484924316
1.0	29830000.0	29840000.0	89.0	75.88224792480469	10.069849014282227
1.0	29840000.0	29850000.0	76.0	77.79194641113281	23.038375854492188
1.0	29860000.0	29870000.0	78.0	99.24632263183594	34.547889709472656
1.0	29870000.0	29880000.0	31.0	94.62129974365234	34.882789611816406
1.0	30030000.0	30040000.0	71.0	91.0618896484375	24.746143341064453
1.0	30070000.0	30080000.0	94.0	80.40580749511719	9.770964622497559
1.0	30120000.0	30130000.0	79.0	83.07475280761719	9.696443557739258
1.0	30140000.0	30150000.0	72.0	86.65603637695312	10.070440292358398
1.0	30160000.0	30170000.0	82.0	88.47764587402344	10.247777938842773
1.0	30170000.0	30180000.0	92.0	79.65921020507812	9.27098560333252
1.0	30250000.0	30260000.0	76.0	96.39512634277344	11.06491756439209
1.0	30280000.0	30290000.0	99.0	93.0519027709961	10.716357231140137
1.0	30400000.0	30410000.0	94.0	92.11811828613281	10.647419929504395
1.0	30410000.0	30420000.0	87.0	91.24229431152344	10.55250358581543
1.0	30440000.0	30450000.0	105.0	90.08998107910156	10.412717819213867
1.0	30500000.0	30510000.0	84.0	89.48661804199219	10.381044387817383
1.0	30610000.0	30620000.0	115.0	94.09161376953125	10.856672286987305
1.0	30660000.0	30670000.0	77.0	85.66405487060547	9.93542766571045
1.0	30680000.0	30690000.0	85.0	91.22933959960938	10.542585372924805
1.0	30690000.0	30700000.0	98.0	90.2765884399414	10.448373794555664
1.0	30780000.0	30790000.0	85.0	81.1502456665039	9.48643970489502
1.0	30790000.0	30800000.0	67.0	82.731689453125	9.659276962280273
1.0	30820000.0	30830000.0	99.0	85.50666809082031	9.929384231567383
1.0	30830000.0	30840000.0	71.0	77.50004577636719	9.03120231628418
1.0	30840000.0	30850000.0	64.0	78.02659606933594	9.088285446166992
1.0	30850000.0	30860000.0	69.0	71.3826904296875	8.281753540039062
1.0	30870000.0	30880000.0	66.0	75.34381866455078	8.754191398620605
1.0	30880000.0	30890000.0	67.0	71.1057357788086	8.269453048706055
1.0	30900000.0	30910000.0	80.0	85.57775115966797	10.019607543945312
1.0	30950000.0	30960000.0	71.0	74.77207946777344	8.695942878723145
1.0	30970000.0	30980000.0	64.0	63.503379821777344	7.364251136779785
1.0	30980000.0	30990000.0	78.0	67.58454895019531	7.8651580810546875
1.0	31000000.0	31010000.0	72.0	73.16987609863281	8.508292198181152
1.0	31010000.0	31020000.0	69.0	72.19273376464844	8.442645072937012
1.0	31020000.0	31030000.0	63.0	77.43324279785156	9.07533073425293
1.0	31030000.0	31040000.0	93.0	79.29476165771484	9.271637916564941
1.0	31070000.0	31080000.0	65.0	71.2716064453125	8.283591270446777
1.0	31130000.0	31140000.0	40.0	62.99066925048828	7.254405975341797
1.0	31180000.0	31190000.0	58.0	58.26454544067383	6.629499912261963
1.0	31240000.0	31250000.0	51.0	56.089256286621094	6.413960933685303
1.0	31260000.0	31270000.0	52.0	56.5272331237793	6.465935707092285
1.0	31270000.0	31280000.0	38.0	55.4787712097168	6.267892360687256
1.0	31370000.0	31380000.0	33.0	43.538185119628906	4.838074684143066
1.0	31430000.0	31440000.0	65.0	49.217071533203125	5.497454643249512
1.0	31540000.0	31550000.0	66.0	59.98618698120117	6.847058296203613
1.0	31570000.0	31580000.0	37.0	60.385009765625	6.891191005706787
1.0	31840000.0	31850000.0	44.0	41.32484436035156	4.591683387756348
1.0	31900000.0	31910000.0	52.0	40.6878662109375	4.527017116546631
1.0	31930000.0	31940000.0	55.0	58.9277458190918	6.766282558441162
1.0	32030000.0	32040000.0	34.0	48.06777572631836	5.373599052429199
1.0	32110000.0	32120000.0	57.0	43.553382873535156	4.846893310546875
1.0	32170000.0	32180000.0	41.0	44.152103424072266	4.908079624176025
1.0	32320000.0	32330000.0	50.0	53.37394332885742	6.027711391448975
1.0	32330000.0	32340000.0	64.0	55.56404495239258	6.3351311683654785
1.0	32340000.0	32350000.0	33.0	55.4570198059082	6.290474891662598
1.0	32360000.0	32370000.0	60.0	54.93320846557617	6.213419437408447
1.0	32380000.0	32390000.0	54.0	50.67517852783203	5.666701316833496
1.0	32390000.0	32400000.0	44.0	50.26380920410156	5.627788543701172
1.0	32490000.0	32500000.0	42.0	47.323158264160156	5.27236795425415
1.0	32520000.0	32530000.0	36.0	44.862144470214844	4.989323616027832
1.0	32590000.0	32600000.0	37.0	45.509788513183594	5.064133644104004
1.0	32640000.0	32650000.0	48.0	42.333595275878906	4.7046589851379395
1.0	32650000.0	32660000.0	42.0	41.832008361816406	4.650859832763672
1.0	32730000.0	32740000.0	68.0	48.85517883300781	5.474478244781494
1.0	32750000.0	32760000.0	50.0	41.49008560180664	4.614914417266846
1.0	32770000.0	32780000.0	40.0	43.85538101196289	4.873909950256348
1.0	32830000.0	32840000.0	31.0	41.091041564941406	4.567456245422363
1.0	32840000.0	32850000.0	31.0	41.844512939453125	4.6493239402771
1.0	32940000.0	32950000.0	39.0	55.99373245239258	6.4003777503967285
1.0	33050000.0	33060000.0	42.0	46.51671600341797	5.175654411315918
1.0	33070000.0	33080000.0	60.0	47.151206970214844	5.257676601409912
1.0	33160000.0	33170000.0	40.0	42.83997344970703	4.7573628425598145
1.0	33170000.0	33180000.0	37.0	47.13808822631836	5.261732578277588
1.0	33220000.0	33230000.0	37.0	39.176780700683594	4.368174076080322
1.0	33280000.0	33290000.0	40.0	45.61604690551758	5.081111431121826
1.0	33320000.0	33330000.0	54.0	42.952449798583984	4.769027233123779
1.0	33390000.0	33400000.0	46.0	42.44633102416992	4.7126994132995605
1.0	33400000.0	33410000.0	36.0	42.064598083496094	4.673113822937012
1.0	33420000.0	33430000.0	44.0	44.29460906982422	4.9276556968688965
1.0	33460000.0	33470000.0	42.0	45.40641784667969	5.050479412078857
1.0	33480000.0	33490000.0	50.0	42.392982482910156	4.714913368225098
1.0	33500000.0	33510000.0	62.0	50.845237731933594	5.706494331359863
1.0	33520000.0	33530000.0	48.0	50.393436431884766	5.662468910217285
1.0	33570000.0	33580000.0	42.0	49.965084075927734	5.609612941741943
1.0	33700000.0	33710000.0	41.0	54.7519416809082	6.216957092285156
1.0	33710000.0	33720000.0	43.0	53.76499557495117	6.100345611572266
1.0	33790000.0	33800000.0	49.0	42.416378021240234	4.712851524353027
1.0	33810000.0	33820000.0	47.0	48.336692810058594	5.392997741699219
1.0	33840000.0	33850000.0	37.0	48.81451416015625	5.470150947570801
1.0	33850000.0	33860000.0	58.0	49.82817840576172	5.609326362609863
1.0	33890000.0	33900000.0	61.0	57.080650329589844	6.508538246154785
1.0	33910000.0	33920000.0	80.0	68.27806854248047	7.933103084564209
1.0	34070000.0	34080000.0	82.0	74.80545806884766	8.68797779083252
1.0	34080000.0	34090000.0	74.0	80.0076675415039	9.381431579589844
1.0	34110000.0	34120000.0	83.0	85.33338928222656	9.976542472839355
1.0	34280000.0	34290000.0	94.0	90.19081115722656	10.429361343383789
1.0	34330000.0	34340000.0	91.0	87.39128112792969	10.140731811523438
1.0	34420000.0	34430000.0	88.0	94.33577728271484	10.866944313049316
1.0	34430000.0	34440000.0	100.0	96.42640686035156	11.073729515075684
1.0	34510000.0	34520000.0	98.0	107.27919006347656	12.121037483215332
1.0	34560000.0	34570000.0	73.0	70.17967987060547	8.14332103729248
1.0	34580000.0	34590000.0	129.0	109.90018463134766	12.295583724975586
1.0	34630000.0	34640000.0	98.0	94.67261505126953	10.88809585571289
1.0	34680000.0	34690000.0	120.0	113.0107421875	12.46909236907959
1.0	34750000.0	34760000.0	112.0	115.3460693359375	12.820256233215332
1.0	34770000.0	34780000.0	117.0	117.11470031738281	13.157872200012207
1.0	34840000.0	34850000.0	89.0	111.469482421875	12.334686279296875
1.0	34850000.0	34860000.0	118.0	113.19974517822266	12.638558387756348
1.0	34900000.0	34910000.0	102.0	102.03223419189453	11.568310737609863
1.0	35020000.0	35030000.0	93.0	86.52565002441406	10.100738525390625
1.0	35140000.0	35150000.0	87.0	73.8340835571289	8.57172966003418
1.0	35160000.0	35170000.0	91.0	73.72798156738281	8.617853164672852
1.0	35190000.0	35200000.0	69.0	72.32440185546875	8.399351119995117
1.0	35300000.0	35310000.0	56.0	51.23868942260742	5.7448954582214355
1.0	35320000.0	35330000.0	43.0	55.51592254638672	6.255020618438721
1.0	35360000.0	35370000.0	78.0	66.78303527832031	7.7420148849487305
1.0	35380000.0	35390000.0	64.0	67.83138275146484	7.869383335113525
1.0	35410000.0	35420000.0	88.0	70.63886260986328	8.178382873535156
1.0	35480000.0	35490000.0	59.0	51.590675354003906	5.778450965881348
1.0	35500000.0	35510000.0	74.0	65.80168914794922	7.600653648376465
1.0	35550000.0	35560000.0	53.0	50.664817810058594	5.668928623199463
1.0	35570000.0	35580000.0	48.0	50.78397750854492	5.684055805206299
1.0	35690000.0	35700000.0	71.0	69.6255111694336	8.060953140258789
1.0	35720000.0	35730000.0	62.0	67.53880310058594	7.820556640625
1.0	35750000.0	35760000.0	44.0	52.90354537963867	5.933854103088379
1.0	35770000.0	35780000.0	57.0	49.78716278076172	5.564542770385742
1.0	35780000.0	35790000.0	47.0	51.504432678222656	5.766932010650635
1.0	35810000.0	35820000.0	44.0	50.358009338378906	5.626252174377441
1.0	35840000.0	35850000.0	47.0	46.933902740478516	5.227904319763184
1.0	35910000.0	35920000.0	56.0	43.177513122558594	4.799775123596191
1.0	35940000.0	35950000.0	41.0	47.474212646484375	5.290717601776123
1.0	36060000.0	36070000.0	47.0	46.016151428222656	5.124170303344727
1.0	36070000.0	36080000.0	51.0	48.70695495605469	5.436453342437744
1.0	36160000.0	36170000.0	54.0	64.5140609741211	7.419989585876465
1.0	36170000.0	36180000.0	43.0	53.59720993041992	6.037060737609863
1.0	36210000.0	36220000.0	31.0	47.00421905517578	5.236113548278809
1.0	36270000.0	36280000.0	57.0	48.71302032470703	5.438884735107422
1.0	36300000.0	36310000.0	46.0	47.197967529296875	5.255405426025391
1.0	36340000.0	36350000.0	62.0	50.9380989074707	5.720848083496094
1.0	36490000.0	36500000.0	36.0	47.28522491455078	5.268092155456543
1.0	36530000.0	36540000.0	72.0	48.51856231689453	5.4147629737854
1.0	36550000.0	36560000.0	39.0	41.1693000793457	4.579455852508545
1.0	36580000.0	36590000.0	51.0	47.8144645690918	5.367922782897949
1.0	36680000.0	36690000.0	55.0	51.39814376831055	5.769869327545166
1.0	36700000.0	36710000.0	50.0	46.42243576049805	5.167331218719482
1.0	36720000.0	36730000.0	46.0	46.0914421081543	5.126570224761963
1.0	36740000.0	36750000.0	53.0	46.36791229248047	5.160624027252197
1.0	36750000.0	36760000.0	52.0	46.14596176147461	5.1386847496032715
1.0	36780000.0	36790000.0	49.0	43.599510192871094	4.853814125061035
1.0	36800000.0	36810000.0	38.0	44.27299118041992	4.921964168548584
1.0	36890000.0	36900000.0	54.0	48.40596008300781	5.405929088592529
1.0	36910000.0	36920000.0	51.0	51.27812957763672	5.749289512634277
1.0	36990000.0	37000000.0	63.0	63.489830017089844	7.326690673828125
1.0	37210000.0	37220000.0	83.0	82.38276672363281	9.584747314453125
1.0	37310000.0	37320000.0	77.0	89.984619140625	10.447822570800781
1.0	37390000.0	37400000.0	117.0	95.12340545654297	10.9423189163208
1.0	37440000.0	37450000.0	93.0	99.365966796875	11.331594467163086
1.0	37490000.0	37500000.0	91.0	90.7185287475586	10.518521308898926
1.0	37500000.0	37510000.0	65.0	84.76961517333984	9.816343307495117
1.0	37550000.0	37560000.0	85.0	100.90834045410156	11.481877326965332
1.0	37570000.0	37580000.0	96.0	95.9181137084961	11.022705078125
1.0	37590000.0	37600000.0	80.0	92.94165802001953	10.712739944458008
1.0	37610000.0	37620000.0	103.0	95.8856430053711	11.010823249816895
1.0	37620000.0	37630000.0	98.0	100.62994384765625	11.481731414794922
1.0	37630000.0	37640000.0	116.0	98.0921630859375	11.20353889465332
1.0	37680000.0	37690000.0	89.0	95.43114471435547	10.969436645507812
1.0	37730000.0	37740000.0	88.0	83.57465362548828	9.741304397583008
1.0	37750000.0	37760000.0	78.0	85.1039810180664	9.959033012390137
1.0	37780000.0	37790000.0	71.0	78.77618408203125	9.165762901306152
1.0	37930000.0	37940000.0	40.0	50.077842712402344	5.601524829864502
1.0	37940000.0	37950000.0	39.0	42.293357849121094	4.708312511444092
1.0	37970000.0	37980000.0	56.0	47.35097122192383	5.278270244598389
1.0	37980000.0	37990000.0	63.0	58.2720947265625	6.650107383728027
1.0	38080000.0	38090000.0	62.0	60.526405334472656	6.946266174316406
1.0	38130000.0	38140000.0	65.0	59.678855895996094	6.811257362365723
1.0	38180000.0	38190000.0	36.0	47.88491439819336	5.3529462814331055
1.0	38270000.0	38280000.0	44.0	43.48749542236328	4.837764739990234
1.0	38320000.0	38330000.0	45.0	44.80650329589844	4.987207412719727
1.0	38340000.0	38350000.0	48.0	43.680564880371094	4.85275936126709
1.0	38380000.0	38390000.0	44.0	42.36505126953125	4.707157135009766
1.0	38450000.0	38460000.0	53.0	49.85538864135742	5.572585582733154
1.0	38510000.0	38520000.0	34.0	54.94095993041992	6.373574256896973
1.0	38620000.0	38630000.0	82.0	74.83092498779297	8.763800621032715
1.0	38630000.0	38640000.0	64.0	73.6000747680664	8.611162185668945
1.0	38660000.0	38670000.0	79.0	73.02005767822266	8.546758651733398
1.0	38680000.0	38690000.0	89.0	74.74806213378906	8.788055419921875
1.0	38800000.0	38810000.0	93.0	85.14196014404297	9.909607887268066
1.0	38810000.0	38820000.0	90.0	87.575439453125	10.261168479919434
1.0	38900000.0	38910000.0	72.0	96.1007308959961	11.062527656555176
1.0	38950000.0	38960000.0	80.0	87.18818664550781	10.112269401550293
1.0	39150000.0	39160000.0	80.0	78.81756591796875	9.174308776855469
1.0	39210000.0	39220000.0	72.0	73.87483215332031	8.624739646911621
1.0	39250000.0	39260000.0	74.0	73.58519744873047	8.561452865600586
1.0	39340000.0	39350000.0	58.0	58.588539123535156	6.668631553649902
1.0	39360000.0	39370000.0	47.0	54.896942138671875	6.202889442443848
1.0	39370000.0	39380000.0	50.0	50.32975387573242	5.633677005767822
1.0	39400000.0	39410000.0	35.0	51.315711975097656	5.760308265686035
1.0	39420000.0	39430000.0	61.0	55.68231201171875	6.324666500091553
1.0	39470000.0	39480000.0	44.0	47.04658508300781	5.239995002746582
1.0	39490000.0	39500000.0	45.0	49.41164016723633	5.520301342010498
1.0	39640000.0	39650000.0	47.0	49.96311569213867	5.581280708312988
1.0	39690000.0	39700000.0	42.0	47.05336380004883	5.238314151763916
1.0	39700000.0	39710000.0	58.0	46.097450256347656	5.128133296966553
1.0	39730000.0	39740000.0	45.0	46.16190719604492	5.1454877853393555
1.0	39830000.0	39840000.0	50.0	47.14454650878906	5.250528812408447
1.0	39910000.0	39920000.0	35.0	46.57263946533203	5.1842474937438965
1.0	39940000.0	39950000.0	40.0	43.9784049987793	4.885947227478027
1.0	39950000.0	39960000.0	50.0	40.957359313964844	4.554533958435059
1.0	39980000.0	39990000.0	7.0	30.52789878845215	3.600529432296753
1.0	40020000.0	40030000.0	39.0	45.46268844604492	5.063729286193848
1.0	40100000.0	40110000.0	63.0	61.986671447753906	7.168924808502197
1.0	40150000.0	40160000.0	49.0	52.7898063659668	5.980533599853516
1.0	40210000.0	40220000.0	36.0	43.18824005126953	4.800734043121338
1.0	40250000.0	40260000.0	40.0	45.91442108154297	5.130675792694092
1.0	40300000.0	40310000.0	48.0	45.67729949951172	5.08263635635376
1.0	40320000.0	40330000.0	64.0	45.3165397644043	5.045610427856445
1.0	40330000.0	40340000.0	54.0	45.31254196166992	5.047095775604248
1.0	40370000.0	40380000.0	71.0	53.368797302246094	6.048567771911621
1.0	40430000.0	40440000.0	45.0	42.7450065612793	4.7531232833862305
1.0	40480000.0	40490000.0	59.0	57.21173095703125	6.512310028076172
1.0	40520000.0	40530000.0	45.0	49.510135650634766	5.531687259674072
1.0	40550000.0	40560000.0	50.0	48.825904846191406	5.450300216674805
1.0	40570000.0	40580000.0	67.0	69.18464660644531	7.987959384918213
1.0	40800000.0	40810000.0	58.0	55.413368225097656	6.267930507659912
1.0	40810000.0	40820000.0	62.0	57.260337829589844	6.541369438171387
1.0	40850000.0	40860000.0	34.0	47.21971130371094	5.263707637786865
1.0	40860000.0	40870000.0	53.0	51.145286560058594	5.736034393310547
1.0	40900000.0	40910000.0	60.0	53.312255859375	6.0234150886535645
1.0	40920000.0	40930000.0	45.0	52.377349853515625	5.866365909576416
1.0	41010000.0	41020000.0	72.0	55.001976013183594	6.196485996246338
1.0	41050000.0	41060000.0	68.0	61.80698776245117	7.109844207763672
1.0	41060000.0	41070000.0	77.0	66.6971664428711	7.707292079925537
1.0	41080000.0	41090000.0	71.0	61.004905700683594	7.022845268249512
1.0	41140000.0	41150000.0	49.0	54.1924934387207	6.144399642944336
1.0	41270000.0	41280000.0	43.0	52.487022399902344	5.961861610412598
1.0	41280000.0	41290000.0	46.0	47.049896240234375	5.258404731750488
1.0	41350000.0	41360000.0	60.0	56.7181510925293	6.4557037353515625
1.0	41520000.0	41530000.0	48.0	45.1094856262207	5.01794958114624
1.0	41620000.0	41630000.0	50.0	48.78923797607422	5.443212985992432
1.0	41720000.0	41730000.0	64.0	56.80120849609375	6.51480770111084
1.0	41730000.0	41740000.0	49.0	58.801422119140625	6.687958717346191
1.0	41740000.0	41750000.0	60.0	55.3656120300293	6.3283867835998535
1.0	41750000.0	41760000.0	65.0	58.56713104248047	6.73379373550415
1.0	41820000.0	41830000.0	42.0	49.33916091918945	5.522563457489014
1.0	41850000.0	41860000.0	48.0	51.03959274291992	5.806410789489746
1.0	41930000.0	41940000.0	56.0	50.02896499633789	5.610225200653076
1.0	41940000.0	41950000.0	52.0	44.40571212768555	4.944779396057129
1.0	42060000.0	42070000.0	59.0	56.032470703125	6.380072593688965
1.0	42230000.0	42240000.0	53.0	58.814605712890625	6.773745059967041
1.0	42250000.0	42260000.0	53.0	58.106422424316406	6.636254787445068
1.0	42270000.0	42280000.0	59.0	54.80244064331055	6.207087516784668
1.0	42320000.0	42330000.0	46.0	54.87769317626953	6.282232284545898
1.0	42330000.0	42340000.0	67.0	57.465858459472656	6.571972846984863
1.0	42390000.0	42400000.0	63.0	66.17425537109375	7.6483354568481445
1.0	42400000.0	42410000.0	65.0	63.0675163269043	7.312577724456787
1.0	42440000.0	42450000.0	56.0	58.758819580078125	6.710366725921631
1.0	42460000.0	42470000.0	62.0	63.602821350097656	7.333530426025391
1.0	42500000.0	42510000.0	66.0	63.70817184448242	7.326132297515869
1.0	42620000.0	42630000.0	78.0	64.79600524902344	7.500769138336182
1.0	42660000.0	42670000.0	61.0	56.36201095581055	6.347348213195801
1.0	42670000.0	42680000.0	64.0	53.82866287231445	6.045782566070557
1.0	42700000.0	42710000.0	54.0	52.4941520690918	5.890172481536865
1.0	42710000.0	42720000.0	53.0	46.09968948364258	5.1419477462768555
1.0	42840000.0	42850000.0	63.0	64.1042251586914	7.345947265625
1.0	42860000.0	42870000.0	46.0	59.356224060058594	6.8228044509887695
1.0	42870000.0	42880000.0	46.0	57.029815673828125	6.544539451599121
1.0	42880000.0	42890000.0	49.0	56.709800720214844	6.502100944519043
1.0	42890000.0	42900000.0	77.0	55.999427795410156	6.37156867980957
1.0	42930000.0	42940000.0	70.0	54.146385192871094	6.101857662200928
1.0	42970000.0	42980000.0	54.0	54.428466796875	6.1167683601379395
1.0	43040000.0	43050000.0	42.0	54.12067794799805	6.122322082519531
1.0	43130000.0	43140000.0	44.0	44.027244567871094	4.8987603187561035
1.0	43240000.0	43250000.0	43.0	45.376346588134766	5.053021430969238
1.0	43250000.0	43260000.0	43.0	50.341880798339844	5.661927223205566
1.0	43350000.0	43360000.0	77.0	65.39314270019531	7.574467658996582
1.0	43380000.0	43390000.0	73.0	59.656700134277344	6.788125038146973
1.0	43400000.0	43410000.0	43.0	44.31037139892578	4.940237998962402
1.0	43420000.0	43430000.0	54.0	50.14599609375	5.609947204589844
1.0	43450000.0	43460000.0	62.0	55.58525466918945	6.341115474700928
1.0	43500000.0	43510000.0	58.0	52.66896438598633	5.998011589050293
1.0	43520000.0	43530000.0	63.0	56.40778732299805	6.4194512367248535
1.0	43640000.0	43650000.0	73.0	58.312294006347656	6.665506839752197
1.0	43680000.0	43690000.0	54.0	55.31542205810547	6.322494029998779
1.0	43700000.0	43710000.0	53.0	50.97139358520508	5.715726375579834
1.0	43710000.0	43720000.0	65.0	61.84307098388672	7.0786452293396
1.0	43770000.0	43780000.0	40.0	43.89231491088867	4.88700008392334
1.0	43790000.0	43800000.0	46.0	52.18317413330078	5.870492458343506
1.0	43850000.0	43860000.0	45.0	43.19902420043945	4.806954860687256
1.0	43900000.0	43910000.0	33.0	41.72631072998047	4.635554313659668
1.0	43940000.0	43950000.0	66.0	51.0181999206543	5.748327255249023
1.0	44040000.0	44050000.0	34.0	37.552982330322266	4.203186988830566
1.0	44070000.0	44080000.0	36.0	36.418373107910156	4.09119176864624
1.0	44310000.0	44320000.0	54.0	47.4723014831543	5.287651538848877
1.0	44390000.0	44400000.0	43.0	42.28489685058594	4.696835517883301
1.0	44510000.0	44520000.0	59.0	61.177955627441406	6.972210884094238
1.0	44590000.0	44600000.0	70.0	71.68443298339844	8.309982299804688
1.0	44790000.0	44800000.0	43.0	47.56681442260742	5.30331563949585
1.0	44830000.0	44840000.0	57.0	70.89564514160156	8.226430892944336
1.0	44930000.0	44940000.0	87.0	71.46241760253906	8.288309097290039
1.0	44960000.0	44970000.0	59.0	69.07465362548828	8.006750106811523
1.0	44970000.0	44980000.0	76.0	69.38716125488281	8.066404342651367
1.0	45080000.0	45090000.0	56.0	57.90740966796875	6.580224514007568
1.0	45090000.0	45100000.0	38.0	49.64900588989258	5.556575775146484
1.0	45100000.0	45110000.0	43.0	42.697715759277344	4.744751930236816
1.0	45110000.0	45120000.0	43.0	39.34778594970703	4.386004447937012
1.0	45160000.0	45170000.0	54.0	49.20945358276367	5.510698318481445
1.0	45220000.0	45230000.0	39.0	40.2769889831543	4.48360538482666
1.0	45350000.0	45360000.0	46.0	46.590206146240234	5.19125509262085
1.0	45360000.0	45370000.0	40.0	47.81605911254883	5.327321529388428
1.0	45420000.0	45430000.0	47.0	45.16612243652344	5.024039268493652
1.0	45450000.0	45460000.0	47.0	53.45854949951172	6.031261920928955
1.0	45490000.0	45500000.0	58.0	49.330726623535156	5.513696670532227
1.0	45500000.0	45510000.0	42.0	46.34468460083008	5.158809185028076
1.0	45570000.0	45580000.0	59.0	50.675899505615234	5.707799911499023
1.0	45580000.0	45590000.0	54.0	50.73215866088867	5.707332611083984
1.0	45590000.0	45600000.0	39.0	52.6976203918457	5.972741603851318
1.0	45670000.0	45680000.0	45.0	48.601200103759766	5.425589084625244
1.0	45680000.0	45690000.0	53.0	58.588890075683594	6.701247215270996
1.0	45690000.0	45700000.0	70.0	57.7818489074707	6.594654083251953
1.0	45710000.0	45720000.0	72.0	56.533714294433594	6.4132080078125
1.0	45870000.0	45880000.0	50.0	46.98137283325195	5.234480381011963
1.0	45930000.0	45940000.0	52.0	50.0599479675293	5.603564739227295
1.0	45960000.0	45970000.0	35.0	44.43461227416992	4.943385124206543
1.0	46010000.0	46020000.0	50.0	50.06747055053711	5.620525360107422
1.0	46030000.0	46040000.0	37.0	42.015159606933594	4.670871257781982
1.0	46130000.0	46140000.0	42.0	46.772010803222656	5.213690280914307
1.0	46150000.0	46160000.0	51.0	51.822227478027344	5.811779499053955
1.0	46280000.0	46290000.0	45.0	50.238643646240234	5.615321159362793
1.0	46320000.0	46330000.0	41.0	49.27688217163086	5.511042594909668
1.0	46330000.0	46340000.0	48.0	51.61265182495117	5.785168647766113
1.0	46390000.0	46400000.0	42.0	45.296287536621094	5.037855625152588
1.0	46400000.0	46410000.0	42.0	47.125335693359375	5.244601726531982
1.0	46480000.0	46490000.0	24.0	31.507999420166016	3.663166046142578
1.0	46580000.0	46590000.0	52.0	48.39444351196289	5.398855686187744
1.0	46660000.0	46670000.0	47.0	44.16189193725586	4.9122633934021
1.0	46750000.0	46760000.0	45.0	42.75835418701172	4.755500793457031
1.0	46810000.0	46820000.0	51.0	43.58933639526367	4.843037128448486
1.0	46870000.0	46880000.0	31.0	39.052974700927734	4.362916469573975
1.0	46880000.0	46890000.0	45.0	53.227317810058594	6.001734733581543
1.0	46920000.0	46930000.0	50.0	53.63420486450195	6.124499320983887
1.0	46940000.0	46950000.0	59.0	46.6212158203125	5.19945764541626
1.0	47000000.0	47010000.0	51.0	53.09495162963867	5.994176387786865
1.0	47020000.0	47030000.0	30.0	42.77937316894531	4.752011299133301
1.0	47050000.0	47060000.0	42.0	41.9127197265625	4.657628536224365
1.0	47080000.0	47090000.0	47.0	42.92144012451172	4.766977310180664
1.0	47120000.0	47130000.0	47.0	45.122718811035156	5.023921966552734
1.0	47180000.0	47190000.0	47.0	46.894168853759766	5.231963157653809
1.0	47210000.0	47220000.0	67.0	55.7480354309082	6.310338497161865
1.0	47430000.0	47440000.0	61.0	56.3652458190918	6.472469329833984
1.0	47730000.0	47740000.0	36.0	43.516387939453125	4.8377790451049805
1.0	47750000.0	47760000.0	38.0	43.35551834106445	4.818503379821777
1.0	47790000.0	47800000.0	57.0	44.29658126831055	4.925685405731201
1.0	47880000.0	47890000.0	43.0	55.409912109375	6.315745830535889
1.0	47900000.0	47910000.0	41.0	41.00244903564453	4.561245918273926
1.0	47950000.0	47960000.0	60.0	52.57505416870117	5.9800705909729
1.0	48010000.0	48020000.0	43.0	48.925106048583984	5.481784820556641
1.0	48110000.0	48120000.0	48.0	54.271087646484375	6.197768211364746
1.0	48160000.0	48170000.0	53.0	50.726097106933594	5.689693450927734
1.0	48230000.0	48240000.0	50.0	52.89253616333008	6.003671646118164
1.0	48280000.0	48290000.0	59.0	52.52190017700195	5.980648994445801
1.0	48450000.0	48460000.0	56.0	57.93181228637695	6.628476619720459
1.0	48570000.0	48580000.0	64.0	70.03514862060547	8.064543724060059
1.0	48660000.0	48670000.0	71.0	64.95736694335938	7.423885345458984
1.0	48690000.0	48700000.0	57.0	59.82191848754883	6.793601989746094
1.0	48820000.0	48830000.0	52.0	61.009788513183594	7.012134552001953
1.0	48880000.0	48890000.0	63.0	64.54363250732422	7.504831790924072
1.0	48890000.0	48900000.0	54.0	66.57502746582031	7.822818756103516
1.0	49060000.0	49070000.0	105.0	85.25801086425781	9.90471076965332
1.0	49210000.0	49220000.0	81.0	87.58566284179688	10.20892333984375
1.0	49290000.0	49300000.0	114.0	94.18096923828125	10.836673736572266
1.0	49350000.0	49360000.0	99.0	99.61116027832031	11.362198829650879
1.0	49430000.0	49440000.0	100.0	104.93558502197266	11.884961128234863
1.0	49540000.0	49550000.0	118.0	123.11494445800781	13.344932556152344
1.0	49700000.0	49710000.0	112.0	121.9155502319336	13.195608139038086
1.0	49740000.0	49750000.0	118.0	116.62774658203125	12.899713516235352
1.0	49960000.0	49970000.0	116.0	135.12033081054688	13.952868461608887
1.0	49990000.0	50000000.0	117.0	131.78033447265625	14.109881401062012
1.0	50000000.0	50010000.0	129.0	128.74459838867188	13.56896686553955
1.0	50160000.0	50170000.0	115.0	135.09738159179688	14.09862232208252
1.0	50190000.0	50200000.0	121.0	135.43763732910156	14.132379531860352
1.0	50210000.0	50220000.0	140.0	130.9342041015625	13.80761432647705
1.0	50250000.0	50260000.0	108.0	128.99771118164062	13.631933212280273
1.0	50290000.0	50300000.0	105.0	101.9044418334961	11.58760929107666
1.0	50300000.0	50310000.0	92.0	115.8324966430664	12.817408561706543
1.0	50360000.0	50370000.0	115.0	109.3928451538086	12.327585220336914
1.0	50490000.0	50500000.0	97.0	100.91168975830078	11.506953239440918
1.0	50590000.0	50600000.0	88.0	109.30318450927734	12.157100677490234
1.0	50630000.0	50640000.0	114.0	105.9109115600586	11.903173446655273
1.0	50680000.0	50690000.0	130.0	107.24300384521484	12.028923988342285
1.0	50700000.0	50710000.0	133.0	102.25218200683594	11.585726737976074
1.0	50720000.0	50730000.0	97.0	102.30084228515625	11.576864242553711
1.0	50740000.0	50750000.0	95.0	101.40074157714844	11.498676300048828
1.0	50880000.0	50890000.0	81.0	74.8704605102539	9.019186019897461
1.0	50910000.0	50920000.0	45.0	57.636863708496094	6.5058746337890625
1.0	50970000.0	50980000.0	60.0	52.43937301635742	5.880826950073242
1.0	51040000.0	51050000.0	56.0	49.82720184326172	5.5736541748046875
1.0	51070000.0	51080000.0	45.0	50.3235969543457	5.6287736892700195
1.0	51180000.0	51190000.0	58.0	53.991844177246094	6.066166400909424
1.0	51400000.0	51410000.0	47.0	55.554649353027344	6.252188682556152
1.0	51420000.0	51430000.0	47.0	59.110748291015625	6.693646430969238
1.0	51630000.0	51640000.0	59.0	68.00330352783203	7.860743522644043
1.0	51680000.0	51690000.0	39.0	59.99837112426758	6.8821258544921875
1.0	51700000.0	51710000.0	40.0	51.66093063354492	5.785500526428223
1.0	51750000.0	51760000.0	42.0	44.248470306396484	4.9219069480896
1.0	51780000.0	51790000.0	45.0	42.5434455871582	4.725889682769775
1.0	51800000.0	51810000.0	35.0	47.803184509277344	5.352433204650879
1.0	51900000.0	51910000.0	41.0	49.653907775878906	5.546554088592529
1.0	51960000.0	51970000.0	51.0	51.5114631652832	5.7659454345703125
1.0	51970000.0	51980000.0	65.0	52.24700927734375	5.85557746887207
1.0	51980000.0	51990000.0	52.0	52.917137145996094	5.948731899261475
1.0	51990000.0	52000000.0	52.0	55.47754669189453	6.311636924743652
1.0	52080000.0	52090000.0	56.0	53.796165466308594	6.051398277282715
1.0	52120000.0	52130000.0	58.0	54.40116500854492	6.118254661560059
1.0	52130000.0	52140000.0	42.0	51.92182159423828	5.814438343048096
1.0	52140000.0	52150000.0	66.0	51.81982421875	5.805442810058594
1.0	52160000.0	52170000.0	49.0	47.92682647705078	5.355146884918213
1.0	52170000.0	52180000.0	55.0	51.951576232910156	5.831940650939941
1.0	52180000.0	52190000.0	55.0	51.519371032714844	5.76723575592041
1.0	52190000.0	52200000.0	54.0	51.31635665893555	5.745936393737793
1.0	52260000.0	52270000.0	55.0	48.93743896484375	5.463830471038818
1.0	52310000.0	52320000.0	53.0	50.469993591308594	5.642725944519043
1.0	52360000.0	52370000.0	79.0	69.3330307006836	8.032031059265137
1.0	52370000.0	52380000.0	67.0	65.42887878417969	7.580037593841553
1.0	52450000.0	52460000.0	40.0	59.854652404785156	6.862699031829834
1.0	52480000.0	52490000.0	44.0	52.20939254760742	5.860095977783203
1.0	52500000.0	52510000.0	49.0	48.24312210083008	5.381930351257324
1.0	52530000.0	52540000.0	51.0	48.031227111816406	5.358161449432373
1.0	52620000.0	52630000.0	55.0	50.83536148071289	5.692348480224609
1.0	52690000.0	52700000.0	63.0	48.271034240722656	5.3811869621276855
1.0	52700000.0	52710000.0	49.0	48.02919387817383	5.35076379776001
1.0	52780000.0	52790000.0	50.0	46.478431701660156	5.168114185333252
1.0	52800000.0	52810000.0	37.0	43.818519592285156	4.873140811920166
1.0	52820000.0	52830000.0	43.0	38.003658294677734	4.244756698608398
1.0	52860000.0	52870000.0	30.0	40.657283782958984	4.524720668792725
1.0	52930000.0	52940000.0	49.0	50.65275192260742	5.664834976196289
1.0	52970000.0	52980000.0	64.0	51.585845947265625	5.776333808898926
1.0	52990000.0	53000000.0	39.0	51.74359893798828	5.792914390563965
1.0	53080000.0	53090000.0	60.0	56.884971618652344	6.541993618011475
1.0	53100000.0	53110000.0	52.0	57.884178161621094	6.662670135498047
1.0	53110000.0	53120000.0	61.0	60.437294006347656	6.961015224456787
1.0	53220000.0	53230000.0	50.0	50.6398811340332	5.663886070251465
1.0	53230000.0	53240000.0	52.0	48.798805236816406	5.447657585144043
1.0	53280000.0	53290000.0	49.0	48.730979919433594	5.440039157867432
1.0	53290000.0	53300000.0	67.0	55.081298828125	6.214634895324707
1.0	53390000.0	53400000.0	64.0	50.200679779052734	5.609699249267578
1.0	53500000.0	53510000.0	45.0	47.14775466918945	5.25649881362915
1.0	53560000.0	53570000.0	52.0	56.18212890625	6.3901238441467285
1.0	53590000.0	53600000.0	50.0	55.45708084106445	6.3201003074646
1.0	53740000.0	53750000.0	44.0	40.469200134277344	4.50669002532959
1.0	54080000.0	54090000.0	60.0	63.2001953125	7.329925537109375
1.0	54130000.0	54140000.0	52.0	64.8362808227539	7.4836578369140625
1.0	54180000.0	54190000.0	77.0	61.25468826293945	7.033421516418457
1.0	54240000.0	54250000.0	41.0	48.236305236816406	5.385021209716797
1.0	54320000.0	54330000.0	48.0	40.797080993652344	4.538569450378418
1.0	54360000.0	54370000.0	51.0	49.24293518066406	5.519009590148926
1.0	54480000.0	54490000.0	41.0	51.474281311035156	5.78286075592041
1.0	54610000.0	54620000.0	49.0	50.480247497558594	5.672799587249756
1.0	54630000.0	54640000.0	47.0	44.307090759277344	4.922114372253418
1.0	54660000.0	54670000.0	44.0	41.51219177246094	4.617000579833984
1.0	54720000.0	54730000.0	43.0	39.241363525390625	4.366637229919434
1.0	54740000.0	54750000.0	38.0	39.05644607543945	4.353052616119385
1.0	54860000.0	54870000.0	36.0	42.96644973754883	4.7764482498168945
1.0	55030000.0	55040000.0	45.0	43.6827392578125	4.855508804321289
1.0	55080000.0	55090000.0	38.0	50.995853424072266	5.779234409332275
1.0	55160000.0	55170000.0	47.0	49.481773376464844	5.585363864898682
1.0	55200000.0	55210000.0	44.0	41.1345329284668	4.575336456298828
1.0	55230000.0	55240000.0	69.0	52.29323196411133	5.8902082443237305
1.0	55290000.0	55300000.0	57.0	52.10981369018555	5.895248889923096
1.0	55480000.0	55490000.0	38.0	47.61908721923828	5.333889961242676
1.0	55630000.0	55640000.0	41.0	51.08672332763672	5.716490745544434
1.0	55730000.0	55740000.0	60.0	72.13581848144531	8.367833137512207
1.0	55900000.0	55910000.0	82.0	74.5919418334961	8.674076080322266
1.0	55920000.0	55930000.0	77.0	69.04771423339844	8.01342487335205
1.0	55950000.0	55960000.0	70.0	72.3360595703125	8.422772407531738
1.0	56180000.0	56190000.0	88.0	103.62300872802734	11.716102600097656
1.0	56210000.0	56220000.0	112.0	100.91734313964844	11.477903366088867
1.0	56240000.0	56250000.0	100.0	102.03158569335938	11.584163665771484
1.0	56280000.0	56290000.0	85.0	97.34388732910156	11.151219367980957
1.0	56290000.0	56300000.0	110.0	103.04988861083984	11.670432090759277
1.0	56360000.0	56370000.0	97.0	107.36673736572266	12.03442668914795
1.0	56410000.0	56420000.0	115.0	108.72601318359375	12.14380168914795
1.0	56570000.0	56580000.0	125.0	98.32717895507812	11.292269706726074
1.0	56580000.0	56590000.0	93.0	96.51554870605469	11.052359580993652
1.0	56600000.0	56610000.0	74.0	88.28778076171875	10.250343322753906
1.0	56700000.0	56710000.0	86.0	74.93724060058594	8.793892860412598
1.0	56750000.0	56760000.0	55.0	75.6217041015625	8.9631929397583
1.0	56770000.0	56780000.0	68.0	73.68698120117188	8.699857711791992
1.0	56810000.0	56820000.0	83.0	69.2988510131836	8.12104606628418
1.0	56900000.0	56910000.0	55.0	53.633644104003906	6.059237480163574
1.0	57110000.0	57120000.0	69.0	70.36334991455078	8.157047271728516
1.0	57170000.0	57180000.0	70.0	69.7119369506836	8.09620189666748
1.0	57370000.0	57380000.0	70.0	75.66163635253906	8.778928756713867
1.0	57430000.0	57440000.0	66.0	86.27407836914062	10.010320663452148
1.0	57450000.0	57460000.0	89.0	87.30021667480469	10.105423927307129
1.0	57640000.0	57650000.0	117.0	95.91426086425781	11.025323867797852
1.0	57700000.0	57710000.0	97.0	91.20188903808594	10.544154167175293
1.0	57890000.0	57900000.0	88.0	98.24602508544922	11.238344192504883
1.0	57960000.0	57970000.0	98.0	98.92474365234375	11.295218467712402
1.0	57990000.0	58000000.0	88.0	103.8554916381836	11.733198165893555
1.0	58050000.0	58060000.0	92.0	94.19334411621094	10.831340789794922
1.0	58060000.0	58070000.0	97.0	90.98558044433594	10.49236011505127
1.0	58160000.0	58170000.0	95.0	110.0781021118164	12.256629943847656
1.0	58250000.0	58260000.0	95.0	111.64744567871094	12.317590713500977
1.0	58270000.0	58280000.0	112.0	110.4425277709961	12.322243690490723
1.0	58280000.0	58290000.0	97.0	105.3230972290039	11.83344554901123
1.0	58330000.0	58340000.0	86.0	96.44940185546875	11.064068794250488
1.0	58440000.0	58450000.0	110.0	98.61893463134766	11.277244567871094
1.0	58470000.0	58480000.0	108.0	96.74388885498047	11.063237190246582
1.0	58550000.0	58560000.0	75.0	88.0466079711914	10.224004745483398
1.0	58570000.0	58580000.0	96.0	87.29361724853516	10.14435863494873
1.0	58580000.0	58590000.0	89.0	77.60435485839844	9.043158531188965
1.0	58620000.0	58630000.0	75.0	75.34584045410156	8.7447509765625
1.0	58640000.0	58650000.0	92.0	81.78875732421875	9.510196685791016
1.0	58650000.0	58660000.0	79.0	81.69840240478516	9.52456283569336
1.0	58670000.0	58680000.0	78.0	80.52840423583984	9.444311141967773
1.0	58760000.0	58770000.0	62.0	70.98094940185547	8.264361381530762
1.0	58810000.0	58820000.0	79.0	64.47724151611328	7.458402156829834
1.0	58850000.0	58860000.0	63.0	59.8504753112793	6.853707790374756
1.0	58870000.0	58880000.0	60.0	59.76313018798828	6.888943672180176
1.0	58890000.0	58900000.0	55.0	56.46049118041992	6.406579494476318
1.0	59000000.0	59010000.0	47.0	49.646087646484375	5.547280311584473
1.0	59070000.0	59080000.0	52.0	56.4069938659668	6.457833766937256
1.0	59080000.0	59090000.0	36.0	51.21553421020508	5.7611589431762695
1.0	59090000.0	59100000.0	56.0	57.499473571777344	6.614799499511719
1.0	59100000.0	59110000.0	47.0	54.87192916870117	6.267253398895264
1.0	59120000.0	59130000.0	47.0	46.81235885620117	5.217549800872803
1.0	59140000.0	59150000.0	33.0	48.149497985839844	5.372732162475586
1.0	59190000.0	59200000.0	44.0	51.9891242980957	5.898831367492676
1.0	59340000.0	59350000.0	47.0	52.465240478515625	5.889604091644287
1.0	59360000.0	59370000.0	44.0	45.11948776245117	5.018455982208252
1.0	59520000.0	59530000.0	45.0	48.47978973388672	5.411654472351074
1.0	59620000.0	59630000.0	63.0	59.911399841308594	6.8843183517456055
1.0	59630000.0	59640000.0	52.0	66.01801300048828	7.6788763999938965
1.0	59660000.0	59670000.0	56.0	61.08302688598633	7.047461032867432
1.0	59690000.0	59700000.0	70.0	59.536163330078125	6.8570380210876465
1.0	59720000.0	59730000.0	43.0	51.6460075378418	5.8532819747924805
1.0	59770000.0	59780000.0	58.0	53.0186653137207	5.947258949279785
1.0	59800000.0	59810000.0	54.0	51.6437873840332	5.778496742248535
1.0	59920000.0	59930000.0	52.0	51.4045524597168	5.7679853439331055
1.0	59970000.0	59980000.0	67.0	51.157264709472656	5.732268810272217
1.0	59980000.0	59990000.0	54.0	50.96459197998047	5.703523635864258
1.0	60000000.0	60010000.0	39.0	37.55860137939453	4.209156036376953
1.0	60020000.0	60030000.0	67.0	51.331695556640625	5.741329193115234
1.0	60160000.0	60170000.0	48.0	50.54314422607422	5.6509599685668945
1.0	60170000.0	60180000.0	56.0	52.683998107910156	5.916014671325684
1.0	60210000.0	60220000.0	49.0	52.11271286010742	5.841067314147949
1.0	60250000.0	60260000.0	61.0	59.07799530029297	6.771531581878662
1.0	60310000.0	60320000.0	55.0	53.4821891784668	6.005415916442871
1.0	60370000.0	60380000.0	49.0	54.48871612548828	6.125744819641113
1.0	60480000.0	60490000.0	73.0	78.44929504394531	9.217923164367676
1.0	60510000.0	60520000.0	77.0	79.73036193847656	9.364959716796875
1.0	60520000.0	60530000.0	54.0	78.1078872680664	9.075639724731445
1.0	60600000.0	60610000.0	65.0	82.57727813720703	9.593963623046875
1.0	60720000.0	60730000.0	102.0	86.798828125	10.076602935791016
1.0	60760000.0	60770000.0	96.0	91.37383270263672	10.60125732421875
1.0	60780000.0	60790000.0	91.0	89.98908996582031	10.391115188598633
1.0	60800000.0	60810000.0	93.0	88.97431182861328	10.266225814819336
1.0	60830000.0	60840000.0	93.0	88.05974578857422	10.21207046508789
1.0	60890000.0	60900000.0	80.0	81.4093246459961	9.515735626220703
1.0	60940000.0	60950000.0	88.0	87.78946685791016	10.305356979370117
1.0	61000000.0	61010000.0	72.0	84.08300018310547	9.837774276733398
1.0	61110000.0	61120000.0	75.0	67.31381225585938	7.821313381195068
1.0	61170000.0	61180000.0	66.0	80.652587890625	9.512884140014648
1.0	61200000.0	61210000.0	63.0	71.0116958618164	8.290741920471191
1.0	61220000.0	61230000.0	75.0	73.2308578491211	8.506502151489258
1.0	61330000.0	61340000.0	72.0	68.8812484741211	8.02741813659668
1.0	61400000.0	61410000.0	63.0	66.19877624511719	7.716531276702881
1.0	61430000.0	61440000.0	68.0	64.57946014404297	7.471102237701416
1.0	61450000.0	61460000.0	64.0	61.978614807128906	7.193855285644531
1.0	61580000.0	61590000.0	76.0	52.60552215576172	5.89713191986084
1.0	61600000.0	61610000.0	51.0	53.7872200012207	6.079230308532715
1.0	61640000.0	61650000.0	57.0	54.9006462097168	6.182943344116211
1.0	61660000.0	61670000.0	58.0	58.583404541015625	6.6675214767456055
1.0	61670000.0	61680000.0	56.0	54.84660720825195	6.17752742767334
1.0	61690000.0	61700000.0	70.0	56.33882522583008	6.35707950592041
1.0	61740000.0	61750000.0	64.0	55.30010223388672	6.21988582611084
1.0	61750000.0	61760000.0	46.0	55.85240936279297	6.3409247398376465
1.0	61760000.0	61770000.0	63.0	54.16099166870117	6.097963809967041
1.0	61820000.0	61830000.0	51.0	51.27333450317383	5.741511344909668
1.0	61910000.0	61920000.0	57.0	52.60230255126953	5.898755073547363
1.0	61990000.0	62000000.0	68.0	69.17884826660156	8.075361251831055
1.0	62070000.0	62080000.0	75.0	63.93476104736328	7.433170318603516
1.0	62100000.0	62110000.0	65.0	62.07453536987305	7.142830848693848
1.0	62120000.0	62130000.0	59.0	65.04261779785156	7.511324882507324
1.0	62130000.0	62140000.0	43.0	55.25612258911133	6.2220611572265625
1.0	62140000.0	62150000.0	42.0	52.17993927001953	5.846001625061035
1.0	62190000.0	62200000.0	50.0	59.98167037963867	6.853217124938965
1.0	62230000.0	62240000.0	51.0	45.31623077392578	5.057703971862793
1.0	62280000.0	62290000.0	41.0	45.59321594238281	5.08682918548584
1.0	62370000.0	62380000.0	44.0	48.4416618347168	5.416629791259766
1.0	62380000.0	62390000.0	57.0	49.77928924560547	5.571856498718262
1.0	62480000.0	62490000.0	48.0	51.880706787109375	5.815482139587402
1.0	62520000.0	62530000.0	49.0	49.982093811035156	5.591932773590088
1.0	62570000.0	62580000.0	44.0	50.622310638427734	5.665134429931641
1.0	62690000.0	62700000.0	68.0	61.38434982299805	7.149231910705566
1.0	62760000.0	62770000.0	65.0	64.62039184570312	7.504533290863037
1.0	62800000.0	62810000.0	64.0	64.30230712890625	7.4776740074157715
1.0	62880000.0	62890000.0	65.0	58.450958251953125	6.655827522277832
1.0	62940000.0	62950000.0	46.0	50.04963684082031	5.595125675201416
1.0	62950000.0	62960000.0	58.0	48.86509704589844	5.457997798919678
1.0	63000000.0	63010000.0	65.0	48.69852828979492	5.442255973815918
1.0	63080000.0	63090000.0	67.0	50.44496536254883	5.640356063842773
1.0	63110000.0	63120000.0	67.0	50.31116485595703	5.625640869140625
1.0	63120000.0	63130000.0	44.0	52.946083068847656	5.937733173370361
1.0	63140000.0	63150000.0	35.0	49.86293029785156	5.58408260345459
1.0	63150000.0	63160000.0	43.0	51.267066955566406	5.738851070404053
1.0	63230000.0	63240000.0	80.0	62.06604766845703	7.139324188232422
1.0	63240000.0	63250000.0	69.0	63.65604782104492	7.277455806732178
1.0	63270000.0	63280000.0	59.0	54.52991485595703	6.127336025238037
1.0	63280000.0	63290000.0	55.0	56.739837646484375	6.392440319061279
1.0	63290000.0	63300000.0	60.0	56.2171516418457	6.32940149307251
1.0	63300000.0	63310000.0	47.0	56.1008186340332	6.316267967224121
1.0	63330000.0	63340000.0	45.0	65.54631805419922	7.5270280838012695
1.0	63350000.0	63360000.0	81.0	71.57696533203125	8.36811637878418
1.0	63420000.0	63430000.0	70.0	74.96846771240234	8.706439018249512
1.0	63450000.0	63460000.0	72.0	81.10203552246094	9.435755729675293
1.0	63480000.0	63490000.0	89.0	78.5090560913086	9.110929489135742
1.0	63490000.0	63500000.0	57.0	83.55632781982422	9.754012107849121
1.0	63560000.0	63570000.0	87.0	83.61810302734375	9.719034194946289
1.0	63570000.0	63580000.0	73.0	85.87059020996094	9.940359115600586
1.0	63700000.0	63710000.0	81.0	75.93052673339844	8.824239730834961
1.0	63840000.0	63850000.0	52.0	53.48347854614258	6.00805139541626
1.0	63910000.0	63920000.0	52.0	51.007965087890625	5.706164360046387
1.0	63920000.0	63930000.0	52.0	51.65338897705078	5.775052070617676
1.0	63980000.0	63990000.0	46.0	49.539146423339844	5.532593727111816
1.0	64010000.0	64020000.0	51.0	49.039669036865234	5.468851566314697
1.0	64080000.0	64090000.0	52.0	49.44011688232422	5.5260796546936035
1.0	64140000.0	64150000.0	61.0	54.49066162109375	6.200615882873535
1.0	64150000.0	64160000.0	57.0	57.05256271362305	6.481025695800781
1.0	64190000.0	64200000.0	63.0	60.578094482421875	6.986579895019531
1.0	64210000.0	64220000.0	62.0	65.60273742675781	7.604706764221191
1.0	64270000.0	64280000.0	61.0	59.86925506591797	6.934683799743652
1.0	64290000.0	64300000.0	59.0	55.7403564453125	6.354581356048584
1.0	64340000.0	64350000.0	64.0	59.92308807373047	6.884456634521484
1.0	64510000.0	64520000.0	59.0	62.79268264770508	7.187928676605225
1.0	64630000.0	64640000.0	61.0	66.46698760986328	7.682685852050781
1.0	64660000.0	64670000.0	45.0	69.63877868652344	8.073161125183105
1.0	64730000.0	64740000.0	83.0	71.02757263183594	8.221549987792969
1.0	64750000.0	64760000.0	70.0	75.82496643066406	8.861950874328613
1.0	64780000.0	64790000.0	70.0	69.69776916503906	8.091628074645996
1.0	64810000.0	64820000.0	39.0	46.771209716796875	5.249468803405762
1.0	64820000.0	64830000.0	61.0	65.3600845336914	7.567657470703125
1.0	64920000.0	64930000.0	66.0	70.68324279785156	8.193761825561523
1.0	64980000.0	64990000.0	68.0	61.3968505859375	7.081620216369629
1.0	65160000.0	65170000.0	62.0	59.318397521972656	6.8148627281188965
1.0	65260000.0	65270000.0	44.0	52.5051155090332	5.886682987213135
1.0	65280000.0	65290000.0	44.0	49.04270935058594	5.4764885902404785
1.0	65290000.0	65300000.0	48.0	45.870147705078125	5.116152763366699
1.0	65310000.0	65320000.0	35.0	43.831626892089844	4.867646217346191
1.0	65340000.0	65350000.0	53.0	46.239349365234375	5.148201942443848
1.0	65350000.0	65360000.0	51.0	50.364627838134766	5.6288981437683105
1.0	65370000.0	65380000.0	34.0	50.06201171875	5.597638130187988
1.0	65420000.0	65430000.0	62.0	48.76953125	5.444756984710693
1.0	65460000.0	65470000.0	41.0	56.061065673828125	6.323720932006836
1.0	65510000.0	65520000.0	41.0	51.51744842529297	5.76642370223999
1.0	65530000.0	65540000.0	56.0	53.70195770263672	6.047940254211426
1.0	65590000.0	65600000.0	59.0	59.30419921875	6.822596549987793
1.0	65620000.0	65630000.0	61.0	50.79269027709961	5.683825492858887
1.0	65670000.0	65680000.0	48.0	52.78178787231445	5.91916036605835
1.0	65690000.0	65700000.0	37.0	47.63349151611328	5.3230061531066895
1.0	65760000.0	65770000.0	66.0	63.627281188964844	7.496854305267334
1.0	65800000.0	65810000.0	70.0	62.14607620239258	7.198879241943359
1.0	65830000.0	65840000.0	65.0	59.660621643066406	6.876555442810059
1.0	65970000.0	65980000.0	75.0	59.91131591796875	6.889276027679443
1.0	66030000.0	66040000.0	75.0	67.46205139160156	7.822739601135254
1.0	66230000.0	66240000.0	92.0	99.63020324707031	11.408716201782227
1.0	66370000.0	66380000.0	88.0	93.3221664428711	10.733305931091309
1.0	66440000.0	66450000.0	98.0	96.2651138305664	11.12007999420166
1.0	66520000.0	66530000.0	100.0	93.56487274169922	10.837686538696289
1.0	66540000.0	66550000.0	100.0	93.12171173095703	10.741713523864746
1.0	66600000.0	66610000.0	81.0	84.469970703125	9.835766792297363
1.0	66680000.0	66690000.0	99.0	83.0351333618164	9.681997299194336
1.0	66690000.0	66700000.0	85.0	84.36872100830078	9.807533264160156
1.0	66720000.0	66730000.0	70.0	74.38041687011719	8.68531608581543
1.0	66830000.0	66840000.0	54.0	73.32886505126953	8.478509902954102
1.0	66860000.0	66870000.0	72.0	75.39583587646484	8.806780815124512
1.0	66870000.0	66880000.0	78.0	75.71660614013672	8.786176681518555
1.0	66950000.0	66960000.0	53.0	72.36087036132812	8.404208183288574
1.0	66990000.0	67000000.0	71.0	80.5654296875	9.3411226272583
1.0	67010000.0	67020000.0	71.0	85.8612289428711	9.987260818481445
1.0	67040000.0	67050000.0	79.0	91.6259765625	10.563726425170898
1.0	67050000.0	67060000.0	113.0	88.08631134033203	10.22094440460205
1.0	67090000.0	67100000.0	98.0	86.63831329345703	10.090120315551758
1.0	67120000.0	67130000.0	78.0	91.7414321899414	10.575925827026367
1.0	67210000.0	67220000.0	83.0	83.64375305175781	9.69072437286377
1.0	67300000.0	67310000.0	66.0	64.2463607788086	7.390140533447266
1.0	67340000.0	67350000.0	67.0	64.80461120605469	7.526885986328125
1.0	67390000.0	67400000.0	44.0	52.40765380859375	5.8855695724487305
1.0	67430000.0	67440000.0	56.0	48.989707946777344	5.482223987579346
1.0	67480000.0	67490000.0	60.0	50.41286849975586	5.644904613494873
1.0	67550000.0	67560000.0	66.0	64.36177062988281	7.4600701332092285
1.0	67610000.0	67620000.0	68.0	66.65019226074219	7.650174617767334
1.0	67650000.0	67660000.0	56.0	66.24330139160156	7.650548458099365
1.0	67760000.0	67770000.0	60.0	71.17650604248047	8.2742919921875
1.0	67780000.0	67790000.0	52.0	67.71892547607422	7.8619794845581055
1.0	67860000.0	67870000.0	42.0	54.59962844848633	6.201084136962891
1.0	67880000.0	67890000.0	43.0	52.25323486328125	5.855531215667725
1.0	67930000.0	67940000.0	59.0	59.92695999145508	6.916590213775635
1.0	67960000.0	67970000.0	73.0	63.4055061340332	7.25890588760376
1.0	68010000.0	68020000.0	54.0	48.691261291503906	5.470358371734619
1.0	68040000.0	68050000.0	70.0	58.782371520996094	6.767850399017334
1.0	68070000.0	68080000.0	53.0	59.52305221557617	6.86710262298584
1.0	68150000.0	68160000.0	41.0	51.20240020751953	5.733918190002441
1.0	68160000.0	68170000.0	53.0	48.86796951293945	5.456807613372803
1.0	68210000.0	68220000.0	38.0	46.9317741394043	5.228082180023193
1.0	68220000.0	68230000.0	50.0	46.393699645996094	5.17003870010376
1.0	68250000.0	68260000.0	43.0	49.188995361328125	5.496997833251953
1.0	68290000.0	68300000.0	43.0	44.89801788330078	5.003471851348877
1.0	68310000.0	68320000.0	53.0	57.01503372192383	6.4536333084106445
1.0	68410000.0	68420000.0	74.0	63.2126579284668	7.349656105041504
1.0	68430000.0	68440000.0	64.0	67.1434097290039	7.832130432128906
1.0	68440000.0	68450000.0	66.0	66.81038665771484	7.778769493103027
1.0	68500000.0	68510000.0	63.0	64.31852722167969	7.438658237457275
1.0	68510000.0	68520000.0	38.0	59.74076461791992	6.777453422546387
1.0	68520000.0	68530000.0	65.0	63.12250900268555	7.274023532867432
1.0	68700000.0	68710000.0	74.0	69.46317291259766	8.110700607299805
1.0	68770000.0	68780000.0	67.0	73.97273254394531	8.638258934020996
1.0	68950000.0	68960000.0	52.0	60.0024528503418	6.804413795471191
1.0	69070000.0	69080000.0	108.0	119.97187805175781	12.967730522155762
1.0	69310000.0	69320000.0	131.0	143.6616973876953	14.08086109161377
1.0	69380000.0	69390000.0	139.0	134.08297729492188	13.773752212524414
1.0	69510000.0	69520000.0	117.0	147.81430053710938	14.230667114257812
1.0	69550000.0	69560000.0	172.0	146.65757751464844	14.125953674316406
1.0	69790000.0	69800000.0	188.0	153.2018585205078	14.425074577331543
1.0	69830000.0	69840000.0	157.0	153.99874877929688	14.514172554016113
1.0	69840000.0	69850000.0	148.0	151.7954864501953	14.400294303894043
1.0	69880000.0	69890000.0	167.0	157.79318237304688	14.504565238952637
1.0	69930000.0	69940000.0	155.0	151.4866943359375	14.359708786010742
1.0	70010000.0	70020000.0	142.0	148.72381591796875	14.333712577819824
1.0	70020000.0	70030000.0	158.0	150.04708862304688	14.5630521774292
1.0	70030000.0	70040000.0	108.0	125.99410247802734	13.630722045898438
1.0	70080000.0	70090000.0	128.0	142.56564331054688	14.013623237609863
1.0	70110000.0	70120000.0	154.0	137.00270080566406	13.772909164428711
1.0	70190000.0	70200000.0	137.0	137.01243591308594	13.797780990600586
1.0	70230000.0	70240000.0	106.0	131.9173583984375	13.595685958862305
1.0	70270000.0	70280000.0	157.0	129.7180938720703	13.4566068649292
1.0	70290000.0	70300000.0	142.0	125.9025650024414	13.234315872192383
1.0	70310000.0	70320000.0	139.0	127.63570404052734	13.294023513793945
1.0	70340000.0	70350000.0	106.0	115.27115631103516	12.684852600097656
1.0	70530000.0	70540000.0	109.0	105.6711196899414	11.8468656539917
1.0	70680000.0	70690000.0	58.0	54.896812438964844	6.176853179931641
1.0	70800000.0	70810000.0	55.0	51.01754379272461	5.715203285217285
1.0	70860000.0	70870000.0	62.0	73.96492767333984	8.577024459838867
1.0	70960000.0	70970000.0	75.0	81.2154312133789	9.412603378295898
1.0	70990000.0	71000000.0	89.0	91.34059143066406	10.516074180603027
1.0	71030000.0	71040000.0	131.0	103.84669494628906	11.810916900634766
1.0	71070000.0	71080000.0	104.0	111.2998275756836	12.367338180541992
1.0	71080000.0	71090000.0	145.0	111.4483871459961	12.423295974731445
1.0	71100000.0	71110000.0	102.0	118.74137878417969	12.952049255371094
1.0	71150000.0	71160000.0	108.0	107.51310729980469	12.112393379211426
1.0	71220000.0	71230000.0	125.0	130.21481323242188	13.627558708190918
1.0	71280000.0	71290000.0	95.0	104.74141693115234	11.857175827026367
1.0	71370000.0	71380000.0	147.0	137.00469970703125	14.01478385925293
1.0	71390000.0	71400000.0	113.0	136.89154052734375	13.909932136535645
1.0	71420000.0	71430000.0	131.0	135.63784790039062	13.7369966506958
1.0	71480000.0	71490000.0	104.0	117.79960632324219	12.830759048461914
1.0	71490000.0	71500000.0	113.0	115.1185302734375	12.6296968460083
1.0	71540000.0	71550000.0	85.0	72.90031433105469	8.363582611083984
1.0	71560000.0	71570000.0	75.0	96.78951263427734	11.092528343200684
1.0	71620000.0	71630000.0	104.0	92.42511749267578	10.662579536437988
1.0	71700000.0	71710000.0	107.0	104.2134017944336	11.762065887451172
1.0	71730000.0	71740000.0	93.0	107.5831298828125	12.028355598449707
1.0	71750000.0	71760000.0	105.0	106.67527770996094	11.96353816986084
1.0	71830000.0	71840000.0	91.0	106.95782470703125	12.017090797424316
1.0	71900000.0	71910000.0	120.0	116.90518951416016	12.691920280456543
1.0	71910000.0	71920000.0	112.0	117.35648345947266	12.778244018554688
1.0	72030000.0	72040000.0	125.0	122.7150650024414	13.153828620910645
1.0	72090000.0	72100000.0	137.0	132.39889526367188	13.698545455932617
1.0	72110000.0	72120000.0	128.0	140.30862426757812	13.924166679382324
1.0	72310000.0	72320000.0	148.0	127.7787857055664	13.387136459350586
1.0	72340000.0	72350000.0	116.0	126.9053726196289	13.408662796020508
1.0	72360000.0	72370000.0	129.0	131.73126220703125	13.634223937988281
1.0	72420000.0	72430000.0	121.0	129.67214965820312	13.46239948272705
1.0	72430000.0	72440000.0	140.0	124.23870849609375	13.17095947265625
1.0	72480000.0	72490000.0	152.0	133.86790466308594	13.707025527954102
1.0	72500000.0	72510000.0	101.0	129.49842834472656	13.726147651672363
1.0	72510000.0	72520000.0	128.0	139.4711151123047	13.905593872070312
1.0	72530000.0	72540000.0	150.0	141.98516845703125	14.051992416381836
1.0	72810000.0	72820000.0	130.0	120.8633041381836	13.027853012084961
1.0	72820000.0	72830000.0	169.0	135.77525329589844	13.704487800598145
1.0	72950000.0	72960000.0	149.0	145.61355590820312	14.229510307312012
1.0	73040000.0	73050000.0	155.0	159.58201599121094	14.667999267578125
1.0	73110000.0	73120000.0	146.0	164.73483276367188	14.735727310180664
1.0	73120000.0	73130000.0	176.0	167.29933166503906	14.819581985473633
1.0	73160000.0	73170000.0	168.0	174.05322265625	14.964159965515137
1.0	73200000.0	73210000.0	178.0	178.31787109375	15.011575698852539
1.0	73320000.0	73330000.0	193.0	176.66033935546875	15.035284042358398
1.0	73380000.0	73390000.0	144.0	172.69766235351562	15.028620719909668
1.0	73390000.0	73400000.0	187.0	173.7674560546875	14.990104675292969
1.0	73400000.0	73410000.0	175.0	173.22352600097656	14.892059326171875
1.0	73410000.0	73420000.0	156.0	170.5991973876953	14.888082504272461
1.0	73550000.0	73560000.0	198.0	183.08212280273438	15.308563232421875
1.0	73660000.0	73670000.0	158.0	178.380859375	15.212835311889648
1.0	73720000.0	73730000.0	168.0	176.9040069580078	15.134668350219727
1.0	73730000.0	73740000.0	180.0	179.98361206054688	15.152427673339844
1.0	73750000.0	73760000.0	153.0	172.70657348632812	15.097068786621094
1.0	73770000.0	73780000.0	149.0	170.96090698242188	14.894216537475586
1.0	73790000.0	73800000.0	158.0	161.58602905273438	14.758814811706543
1.0	73820000.0	73830000.0	191.0	168.7925262451172	14.871330261230469
1.0	73870000.0	73880000.0	142.0	156.7424774169922	14.600567817687988
1.0	73890000.0	73900000.0	137.0	137.12283325195312	14.264666557312012
1.0	73900000.0	73910000.0	159.0	160.63558959960938	14.71062183380127
1.0	73940000.0	73950000.0	121.0	151.784912109375	14.47368335723877
1.0	73990000.0	74000000.0	150.0	143.54971313476562	14.17863941192627
1.0	74030000.0	74040000.0	124.0	134.10888671875	13.976414680480957
1.0	74100000.0	74110000.0	134.0	137.33987426757812	14.010072708129883
1.0	74110000.0	74120000.0	138.0	136.0074462890625	13.979520797729492
1.0	74130000.0	74140000.0	140.0	126.10550689697266	13.486886978149414
1.0	74240000.0	74250000.0	106.0	127.27854919433594	13.597867965698242
1.0	74290000.0	74300000.0	110.0	128.4716796875	13.47077465057373
1.0	74310000.0	74320000.0	135.0	130.95230102539062	13.78509521484375
1.0	74320000.0	74330000.0	130.0	128.0143585205078	13.520849227905273
1.0	74370000.0	74380000.0	138.0	132.7791748046875	13.8143310546875
1.0	74390000.0	74400000.0	139.0	130.2882080078125	13.633325576782227
1.0	74570000.0	74580000.0	135.0	125.39109802246094	13.389097213745117
1.0	74720000.0	74730000.0	102.0	110.6662368774414	12.289729118347168
1.0	74750000.0	74760000.0	113.0	109.9558334350586	12.3010835647583
1.0	74850000.0	74860000.0	113.0	116.10538482666016	12.718507766723633
1.0	74870000.0	74880000.0	114.0	119.5223388671875	13.019899368286133
1.0	74950000.0	74960000.0	105.0	128.47799682617188	13.458155632019043
1.0	75040000.0	75050000.0	103.0	135.7618865966797	13.834859848022461
1.0	75060000.0	75070000.0	127.0	132.2771759033203	13.732574462890625
1.0	75070000.0	75080000.0	141.0	130.78457641601562	13.524287223815918
1.0	75090000.0	75100000.0	122.0	130.4360809326172	13.51122760772705
1.0	75200000.0	75210000.0	54.0	70.46421813964844	8.055342674255371
1.0	75210000.0	75220000.0	62.0	70.81036376953125	8.098289489746094
1.0	75230000.0	75240000.0	83.0	86.53443908691406	10.022073745727539
1.0	75370000.0	75380000.0	142.0	148.25350952148438	14.369771003723145
1.0	75420000.0	75430000.0	149.0	153.83230590820312	14.543352127075195
1.0	75440000.0	75450000.0	163.0	156.61376953125	14.666624069213867
1.0	75580000.0	75590000.0	171.0	150.26319885253906	14.533895492553711
1.0	75600000.0	75610000.0	137.0	135.98583984375	13.97272777557373
1.0	75740000.0	75750000.0	104.0	124.5035400390625	13.21056079864502
1.0	75770000.0	75780000.0	140.0	118.5344009399414	12.849418640136719
1.0	75810000.0	75820000.0	136.0	123.08380126953125	13.097508430480957
1.0	75890000.0	75900000.0	130.0	119.06895446777344	12.831863403320312
1.0	75960000.0	75970000.0	99.0	118.71309661865234	12.803779602050781
1.0	75980000.0	75990000.0	116.0	115.1303939819336	12.598251342773438
1.0	76000000.0	76010000.0	95.0	105.65580749511719	11.897729873657227
1.0	76040000.0	76050000.0	95.0	101.68867492675781	11.534528732299805
1.0	76080000.0	76090000.0	107.0	99.74724578857422	11.374711990356445
1.0	76260000.0	76270000.0	78.0	65.62376403808594	7.486645698547363
1.0	76380000.0	76390000.0	95.0	105.95191955566406	11.930032730102539
1.0	76430000.0	76440000.0	100.0	103.77142333984375	11.732706069946289
1.0	76440000.0	76450000.0	104.0	106.9732666015625	11.985212326049805
1.0	76480000.0	76490000.0	106.0	101.13990783691406	11.493657112121582
1.0	76610000.0	76620000.0	114.0	101.23930358886719	11.520171165466309
1.0	76640000.0	76650000.0	124.0	109.32090759277344	12.174762725830078
1.0	76680000.0	76690000.0	96.0	115.46510314941406	12.611503601074219
1.0	76780000.0	76790000.0	111.0	115.44645690917969	12.59853458404541
1.0	76860000.0	76870000.0	109.0	120.50932312011719	13.026357650756836
1.0	76900000.0	76910000.0	121.0	111.29545593261719	12.301796913146973
1.0	76920000.0	76930000.0	116.0	99.96073150634766	11.415998458862305
1.0	76940000.0	76950000.0	117.0	107.35099029541016	12.017550468444824
1.0	76950000.0	76960000.0	78.0	89.6091079711914	10.382198333740234
1.0	77110000.0	77120000.0	116.0	112.01472473144531	12.478174209594727
1.0	77280000.0	77290000.0	123.0	120.35404968261719	12.971511840820312
1.0	77310000.0	77320000.0	97.0	119.21761322021484	12.892805099487305
1.0	77330000.0	77340000.0	101.0	100.3714828491211	11.46177864074707
1.0	77340000.0	77350000.0	102.0	109.21601867675781	12.158910751342773
1.0	77370000.0	77380000.0	83.0	94.47509765625	10.864496231079102
1.0	77490000.0	77500000.0	101.0	99.33955383300781	11.373266220092773
1.0	77590000.0	77600000.0	68.0	67.91837310791016	7.809577941894531
1.0	77600000.0	77610000.0	63.0	63.91728591918945	7.27744197845459
1.0	77730000.0	77740000.0	93.0	91.00739288330078	10.505099296569824
1.0	77940000.0	77950000.0	67.0	77.43599700927734	9.065888404846191
1.0	78000000.0	78010000.0	77.0	57.4708251953125	6.5349578857421875
1.0	78060000.0	78070000.0	57.0	54.65583419799805	6.140303611755371
1.0	78130000.0	78140000.0	59.0	51.50579071044922	5.764261245727539
1.0	78150000.0	78160000.0	38.0	50.49213409423828	5.645475387573242
1.0	78180000.0	78190000.0	46.0	49.6152458190918	5.546097278594971
1.0	78240000.0	78250000.0	67.0	53.73174285888672	6.046290874481201
1.0	78320000.0	78330000.0	48.0	50.759246826171875	5.675570011138916
1.0	78330000.0	78340000.0	32.0	42.953277587890625	4.777701377868652
1.0	78340000.0	78350000.0	64.0	51.97843551635742	5.824985504150391
1.0	78350000.0	78360000.0	42.0	49.98482131958008	5.597750663757324
1.0	78410000.0	78420000.0	58.0	50.818336486816406	5.686078071594238
1.0	78450000.0	78460000.0	58.0	49.98309326171875	5.5874552726745605
1.0	78690000.0	78700000.0	55.0	68.95172882080078	8.12767219543457
1.0	78710000.0	78720000.0	59.0	61.003807067871094	7.091193199157715
1.0	78730000.0	78740000.0	69.0	73.5267333984375	8.644158363342285
1.0	78750000.0	78760000.0	71.0	73.09553527832031	8.497098922729492
1.0	78860000.0	78870000.0	94.0	87.43193054199219	10.182400703430176
1.0	78900000.0	78910000.0	83.0	95.837646484375	11.081647872924805
1.0	78930000.0	78940000.0	100.0	96.66883850097656	11.129651069641113
1.0	79000000.0	79010000.0	109.0	102.61347961425781	11.642663955688477
1.0	79010000.0	79020000.0	105.0	106.04766845703125	12.083121299743652
1.0	79030000.0	79040000.0	114.0	91.38822937011719	10.54361629486084
1.0	79060000.0	79070000.0	105.0	96.04256439208984	11.00663948059082
1.0	79130000.0	79140000.0	76.0	92.46360778808594	10.649747848510742
1.0	79170000.0	79180000.0	97.0	114.4443130493164	12.541207313537598
1.0	79180000.0	79190000.0	111.0	113.1089096069336	12.448453903198242
1.0	79210000.0	79220000.0	129.0	107.69297790527344	12.054062843322754
1.0	79320000.0	79330000.0	114.0	132.72872924804688	13.640559196472168
1.0	79330000.0	79340000.0	143.0	132.17562866210938	13.57703685760498
1.0	79360000.0	79370000.0	154.0	131.8914337158203	13.574113845825195
1.0	79410000.0	79420000.0	122.0	139.43833923339844	14.016009330749512
1.0	79490000.0	79500000.0	139.0	146.24148559570312	14.233129501342773
1.0	79510000.0	79520000.0	133.0	140.42333984375	14.119885444641113
1.0	79520000.0	79530000.0	160.0	149.7206573486328	14.334135055541992
1.0	79530000.0	79540000.0	142.0	148.0554962158203	14.297904968261719
1.0	79540000.0	79550000.0	159.0	141.54110717773438	13.974397659301758
1.0	79600000.0	79610000.0	132.0	141.28628540039062	13.993481636047363
1.0	79660000.0	79670000.0	116.0	142.2826385498047	14.123252868652344
1.0	79720000.0	79730000.0	139.0	124.40911865234375	13.450887680053711
1.0	79750000.0	79760000.0	157.0	139.93023681640625	13.929985046386719
1.0	79840000.0	79850000.0	126.0	149.5342254638672	14.355565071105957
1.0	80000000.0	80010000.0	136.0	131.36631774902344	13.71778678894043
1.0	80010000.0	80020000.0	148.0	142.2266082763672	14.084587097167969
1.0	80030000.0	80040000.0	136.0	126.50044250488281	13.436388969421387
1.0	80060000.0	80070000.0	155.0	136.59255981445312	13.82140827178955
1.0	80200000.0	80210000.0	112.0	133.97506713867188	13.774667739868164
1.0	80230000.0	80240000.0	132.0	129.99468994140625	13.536535263061523
1.0	80260000.0	80270000.0	133.0	129.9107208251953	13.487902641296387
1.0	80270000.0	80280000.0	135.0	132.3113250732422	13.699783325195312
1.0	80330000.0	80340000.0	129.0	135.56007385253906	13.825288772583008
1.0	80480000.0	80490000.0	145.0	138.45623779296875	13.883691787719727
1.0	80510000.0	80520000.0	126.0	133.72250366210938	13.751081466674805
1.0	80630000.0	80640000.0	154.0	143.00961303710938	14.048894882202148
1.0	80680000.0	80690000.0	120.0	130.2501678466797	13.803855895996094
1.0	80790000.0	80800000.0	141.0	141.13272094726562	13.990389823913574
1.0	80880000.0	80890000.0	136.0	137.39773559570312	13.86298942565918
1.0	80920000.0	80930000.0	135.0	136.38705444335938	13.740907669067383
1.0	81040000.0	81050000.0	122.0	133.6337127685547	13.608418464660645
1.0	81120000.0	81130000.0	132.0	118.86727142333984	12.928576469421387
1.0	81230000.0	81240000.0	115.0	132.7496337890625	13.568504333496094
1.0	81270000.0	81280000.0	131.0	129.93154907226562	13.429933547973633
1.0	81290000.0	81300000.0	136.0	126.1790771484375	13.349334716796875
1.0	81340000.0	81350000.0	105.0	121.5997085571289	13.0512056350708
1.0	81480000.0	81490000.0	141.0	127.27178955078125	13.277429580688477
1.0	81530000.0	81540000.0	120.0	138.3326873779297	13.79316234588623
1.0	81540000.0	81550000.0	145.0	137.45291137695312	13.801092147827148
1.0	81600000.0	81610000.0	135.0	130.4171142578125	13.454225540161133
1.0	81620000.0	81630000.0	140.0	130.4673614501953	13.442689895629883
1.0	81640000.0	81650000.0	104.0	123.08768463134766	13.190696716308594
1.0	81660000.0	81670000.0	134.0	133.43600463867188	13.71807861328125
1.0	81690000.0	81700000.0	128.0	119.1194076538086	12.875391960144043
1.0	81700000.0	81710000.0	133.0	120.5682144165039	12.930946350097656
1.0	81780000.0	81790000.0	99.0	118.08537292480469	12.748868942260742
1.0	81830000.0	81840000.0	91.0	113.59245300292969	12.452211380004883
1.0	81860000.0	81870000.0	106.0	105.95399475097656	11.899328231811523
1.0	81920000.0	81930000.0	117.0	101.84942626953125	11.556974411010742
1.0	81970000.0	81980000.0	92.0	95.1666030883789	10.942131996154785
1.0	82040000.0	82050000.0	96.0	97.72349548339844	11.209811210632324
1.0	82150000.0	82160000.0	106.0	102.93534851074219	11.652935981750488
1.0	82190000.0	82200000.0	94.0	97.30669403076172	11.168858528137207
1.0	82200000.0	82210000.0	88.0	91.67076873779297	10.605168342590332
1.0	82210000.0	82220000.0	105.0	96.4957275390625	11.091839790344238
1.0	82320000.0	82330000.0	93.0	92.95638275146484	10.726896286010742
1.0	82380000.0	82390000.0	78.0	95.70147705078125	10.986111640930176
1.0	82400000.0	82410000.0	115.0	96.98167419433594	11.12666130065918
1.0	82450000.0	82460000.0	94.0	103.34090423583984	11.70927619934082
1.0	82580000.0	82590000.0	103.0	113.59657287597656	12.477781295776367
1.0	82640000.0	82650000.0	116.0	109.8589859008789	12.229713439941406
1.0	82740000.0	82750000.0	125.0	126.4878921508789	13.338872909545898
1.0	82770000.0	82780000.0	132.0	123.8001937866211	13.226600646972656
1.0	82840000.0	82850000.0	120.0	124.69413757324219	13.229574203491211
1.0	82890000.0	82900000.0	120.0	136.617919921875	13.770034790039062
1.0	82910000.0	82920000.0	126.0	136.3990936279297	13.779658317565918
1.0	82960000.0	82970000.0	163.0	136.41671752929688	13.729519844055176
1.0	82980000.0	82990000.0	131.0	130.78335571289062	13.602788925170898
1.0	83030000.0	83040000.0	149.0	140.80545043945312	13.989886283874512
1.0	83140000.0	83150000.0	119.0	139.57481384277344	13.918386459350586
1.0	83170000.0	83180000.0	144.0	139.51318359375	14.008949279785156
1.0	83210000.0	83220000.0	141.0	136.9853057861328	13.790156364440918
1.0	83280000.0	83290000.0	120.0	123.61137390136719	13.261787414550781
1.0	83350000.0	83360000.0	125.0	132.37295532226562	13.555740356445312
1.0	83360000.0	83370000.0	107.0	132.6223907470703	13.575925827026367
1.0	83390000.0	83400000.0	121.0	126.2275619506836	13.2966890335083
1.0	83400000.0	83410000.0	127.0	132.34814453125	13.5634183883667
1.0	83480000.0	83490000.0	113.0	127.04508972167969	13.277040481567383
1.0	83490000.0	83500000.0	117.0	120.37540435791016	12.904237747192383
1.0	83510000.0	83520000.0	117.0	121.24327087402344	12.930831909179688
1.0	83530000.0	83540000.0	106.0	105.50299072265625	11.869540214538574
1.0	83540000.0	83550000.0	104.0	113.55461120605469	12.472509384155273
1.0	83870000.0	83880000.0	29.0	46.60927963256836	5.2112579345703125
1.0	83880000.0	83890000.0	29.0	41.57202911376953	4.6313934326171875
1.0	84020000.0	84030000.0	83.0	89.59954071044922	10.454048156738281
1.0	84160000.0	84170000.0	75.0	87.33073425292969	10.179006576538086
1.0	84180000.0	84190000.0	89.0	84.5050048828125	9.850311279296875
1.0	84190000.0	84200000.0	74.0	79.89620208740234	9.298823356628418
1.0	84270000.0	84280000.0	76.0	73.52953338623047	8.551340103149414
1.0	84300000.0	84310000.0	74.0	69.64282989501953	8.17856216430664
1.0	84310000.0	84320000.0	54.0	62.98577880859375	7.224976539611816
1.0	84320000.0	84330000.0	52.0	63.90285110473633	7.286735534667969
1.0	84330000.0	84340000.0	63.0	65.01808166503906	7.510984897613525
1.0	84360000.0	84370000.0	55.0	60.086509704589844	6.855701446533203
1.0	84370000.0	84380000.0	64.0	61.59761428833008	7.093284606933594
1.0	84390000.0	84400000.0	68.0	57.48541259765625	6.504968166351318
1.0	84400000.0	84410000.0	52.0	61.93964385986328	7.086248874664307
1.0	84500000.0	84510000.0	82.0	71.03609466552734	8.243563652038574
1.0	84510000.0	84520000.0	66.0	63.60161209106445	7.347471714019775
1.0	84540000.0	84550000.0	67.0	59.16139602661133	6.7115678787231445
1.0	84640000.0	84650000.0	50.0	57.41090774536133	6.478466987609863
1.0	84660000.0	84670000.0	67.0	53.12291717529297	5.963900566101074
1.0	84720000.0	84730000.0	66.0	58.17695999145508	6.611751556396484
1.0	84920000.0	84930000.0	59.0	70.7984619140625	8.192655563354492
1.0	84930000.0	84940000.0	74.0	73.19462585449219	8.463667869567871
1.0	84940000.0	84950000.0	67.0	59.4318962097168	6.7330732345581055
1.0	85050000.0	85060000.0	64.0	61.232765197753906	7.034658908843994
1.0	85210000.0	85220000.0	65.0	66.9743881225586	7.742459297180176
1.0	85340000.0	85350000.0	54.0	72.63612365722656	8.506546974182129
1.0	85380000.0	85390000.0	60.0	66.54106140136719	7.7190260887146
1.0	85430000.0	85440000.0	71.0	65.57090759277344	7.586092948913574
1.0	85600000.0	85610000.0	50.0	59.252357482910156	6.795660495758057
1.0	85630000.0	85640000.0	50.0	53.84051513671875	6.046245574951172
1.0	85660000.0	85670000.0	49.0	50.234954833984375	5.625611305236816
1.0	85690000.0	85700000.0	52.0	57.2849006652832	6.48842716217041
1.0	85700000.0	85710000.0	63.0	58.1466178894043	6.618472099304199
1.0	85760000.0	85770000.0	47.0	54.31084060668945	6.119799613952637
1.0	85800000.0	85810000.0	61.0	50.24486541748047	5.619095802307129
1.0	85900000.0	85910000.0	48.0	59.715736389160156	6.876683712005615
1.0	85920000.0	85930000.0	45.0	59.74382781982422	6.821688652038574
1.0	86070000.0	86080000.0	45.0	67.80638122558594	7.851362705230713
1.0	86240000.0	86250000.0	78.0	84.71964263916016	9.85988712310791
1.0	86250000.0	86260000.0	89.0	88.4883804321289	10.30044937133789
1.0	86280000.0	86290000.0	73.0	91.10173034667969	10.561866760253906
1.0	86300000.0	86310000.0	113.0	90.8127670288086	10.469951629638672
1.0	86330000.0	86340000.0	105.0	79.87161254882812	9.287312507629395
1.0	86340000.0	86350000.0	123.0	92.4302749633789	10.65771198272705
1.0	86430000.0	86440000.0	86.0	103.7161636352539	11.73356819152832
1.0	86450000.0	86460000.0	110.0	106.25777435302734	12.025162696838379
1.0	86550000.0	86560000.0	114.0	109.24641418457031	12.16527271270752
1.0	86570000.0	86580000.0	118.0	101.03194427490234	11.504762649536133
1.0	86580000.0	86590000.0	97.0	106.33455657958984	11.954574584960938
1.0	86670000.0	86680000.0	95.0	98.95158386230469	11.291589736938477
1.0	86750000.0	86760000.0	109.0	89.1447525024414	10.328018188476562
1.0	86780000.0	86790000.0	74.0	84.09074401855469	9.76883602142334
1.0	86840000.0	86850000.0	73.0	58.97126007080078	6.675250053405762
1.0	86880000.0	86890000.0	66.0	68.53498840332031	7.846307277679443
1.0	86990000.0	87000000.0	70.0	78.4013671875	9.10637092590332
1.0	87110000.0	87120000.0	69.0	71.88633728027344	8.355733871459961
1.0	87170000.0	87180000.0	58.0	55.52136993408203	6.248499870300293
1.0	87230000.0	87240000.0	63.0	62.436439514160156	7.170463562011719
1.0	87440000.0	87450000.0	35.0	49.905548095703125	5.572670936584473
1.0	87490000.0	87500000.0	56.0	53.17824172973633	5.969685077667236
1.0	87560000.0	87570000.0	46.0	53.418548583984375	6.001708030700684
1.0	87580000.0	87590000.0	52.0	59.24486541748047	6.736767768859863
1.0	87600000.0	87610000.0	49.0	63.39362716674805	7.346305847167969
1.0	87610000.0	87620000.0	65.0	59.70566940307617	6.776454925537109
1.0	87670000.0	87680000.0	86.0	78.83097076416016	9.194446563720703
1.0	87680000.0	87690000.0	69.0	73.59706115722656	8.592514991760254
1.0	87770000.0	87780000.0	80.0	78.46180725097656	9.106460571289062
1.0	87780000.0	87790000.0	70.0	80.94178771972656	9.38193130493164
1.0	87860000.0	87870000.0	70.0	67.87982940673828	7.829571723937988
1.0	87930000.0	87940000.0	85.0	79.62052154541016	9.25169563293457
1.0	87960000.0	87970000.0	75.0	77.7931137084961	9.032808303833008
1.0	88060000.0	88070000.0	87.0	77.66680908203125	9.006376266479492
1.0	88140000.0	88150000.0	68.0	75.94322204589844	8.804350852966309
1.0	88170000.0	88180000.0	81.0	78.13523864746094	9.08582878112793
1.0	88180000.0	88190000.0	92.0	76.2353286743164	8.83702278137207
1.0	88230000.0	88240000.0	77.0	81.84125518798828	9.55838680267334
1.0	88250000.0	88260000.0	74.0	76.77787780761719	8.901418685913086
1.0	88260000.0	88270000.0	80.0	72.20735931396484	8.334320068359375
1.0	88290000.0	88300000.0	61.0	85.8883056640625	9.950983047485352
1.0	88440000.0	88450000.0	69.0	75.73348236083984	8.792594909667969
1.0	88500000.0	88510000.0	78.0	83.30560302734375	9.79051399230957
1.0	88530000.0	88540000.0	92.0	83.00138092041016	9.675989151000977
1.0	88590000.0	88600000.0	84.0	82.99595642089844	9.717035293579102
1.0	88620000.0	88630000.0	69.0	82.57271575927734	9.56632137298584
1.0	88670000.0	88680000.0	61.0	74.83075714111328	8.680448532104492
1.0	88690000.0	88700000.0	94.0	77.33290100097656	8.974346160888672
1.0	88710000.0	88720000.0	77.0	78.61226654052734	9.162955284118652
1.0	88740000.0	88750000.0	70.0	84.51560974121094	9.80145263671875
1.0	88770000.0	88780000.0	69.0	76.96202087402344	8.930943489074707
1.0	88790000.0	88800000.0	71.0	77.4305191040039	8.976995468139648
1.0	88810000.0	88820000.0	59.0	58.659889221191406	6.695193290710449
1.0	88830000.0	88840000.0	94.0	84.59593963623047	9.864651679992676
1.0	88940000.0	88950000.0	67.0	84.01908874511719	9.761369705200195
1.0	88960000.0	88970000.0	82.0	82.5048828125	9.570513725280762
1.0	89210000.0	89220000.0	59.0	52.7044677734375	5.9150896072387695
1.0	89230000.0	89240000.0	46.0	51.455360412597656	5.76228666305542
1.0	89290000.0	89300000.0	50.0	49.56846237182617	5.541064739227295
1.0	89410000.0	89420000.0	58.0	48.266963958740234	5.389782428741455
1.0	89480000.0	89490000.0	44.0	52.36249923706055	5.874001979827881
1.0	89530000.0	89540000.0	74.0	56.65128707885742	6.4098076820373535
1.0	89650000.0	89660000.0	61.0	73.46733856201172	8.709609031677246
1.0	89730000.0	89740000.0	78.0	78.79742431640625	9.184785842895508
1.0	89750000.0	89760000.0	78.0	68.94206237792969	7.983822822570801
1.0	89990000.0	90000000.0	43.0	50.730594635009766	5.6760406494140625
1.0	90100000.0	90110000.0	61.0	60.027259826660156	6.865506649017334
1.0	90150000.0	90160000.0	63.0	64.10557556152344	7.471500396728516
1.0	90270000.0	90280000.0	56.0	65.51560974121094	7.571718692779541
1.0	90500000.0	90510000.0	64.0	62.716346740722656	7.227303981781006
1.0	90530000.0	90540000.0	73.0	73.81047821044922	8.632932662963867
1.0	90590000.0	90600000.0	71.0	73.6297378540039	8.58438491821289
1.0	90720000.0	90730000.0	68.0	88.31837463378906	10.288900375366211
1.0	90740000.0	90750000.0	88.0	86.99479675292969	10.253973007202148
1.0	90760000.0	90770000.0	94.0	88.74563598632812	10.352465629577637
1.0	90770000.0	90780000.0	104.0	88.71187591552734	10.340760231018066
1.0	90800000.0	90810000.0	80.0	89.6287841796875	10.363492965698242
1.0	90820000.0	90830000.0	101.0	95.47931671142578	10.980134963989258
1.0	90830000.0	90840000.0	86.0	103.45719146728516	11.815651893615723
1.0	90880000.0	90890000.0	91.0	104.77284240722656	11.998841285705566
1.0	90990000.0	91000000.0	90.0	105.201904296875	11.849043846130371
1.0	91060000.0	91070000.0	128.0	111.98543548583984	12.586420059204102
1.0	91090000.0	91100000.0	111.0	111.04781341552734	12.484243392944336
1.0	91250000.0	91260000.0	84.0	91.7641372680664	10.661785125732422
1.0	91340000.0	91350000.0	89.0	79.51524353027344	9.417013168334961
1.0	91390000.0	91400000.0	61.0	57.91605758666992	6.5412278175354
1.0	91420000.0	91430000.0	65.0	56.50507354736328	6.374830722808838
1.0	91450000.0	91460000.0	77.0	58.13035202026367	6.567817687988281
1.0	91510000.0	91520000.0	64.0	68.50460815429688	7.923657417297363
1.0	91560000.0	91570000.0	80.0	74.76850891113281	8.778175354003906
1.0	91630000.0	91640000.0	85.0	69.91646575927734	8.056962013244629
1.0	91650000.0	91660000.0	66.0	78.73980712890625	9.215995788574219
1.0	91720000.0	91730000.0	99.0	83.80525207519531	9.83758544921875
1.0	91840000.0	91850000.0	83.0	79.22087097167969	9.229574203491211
1.0	91880000.0	91890000.0	87.0	89.09416198730469	10.282831192016602
1.0	91910000.0	91920000.0	49.0	68.19375610351562	7.909038543701172
1.0	91960000.0	91970000.0	67.0	70.836669921875	8.17109489440918
1.0	91980000.0	91990000.0	58.0	53.81385040283203	6.050232410430908
1.0	92050000.0	92060000.0	69.0	66.91909790039062	7.770689487457275
1.0	92100000.0	92110000.0	70.0	67.1865463256836	7.785251617431641
1.0	92110000.0	92120000.0	65.0	67.67399597167969	7.860438346862793
1.0	92140000.0	92150000.0	59.0	60.494224548339844	6.9481000900268555
1.0	92170000.0	92180000.0	50.0	59.80436325073242	6.957334995269775
1.0	92180000.0	92190000.0	61.0	59.814422607421875	6.950913429260254
1.0	92240000.0	92250000.0	38.0	54.98335647583008	6.298133850097656
1.0	92270000.0	92280000.0	59.0	52.71198272705078	5.963625907897949
1.0	92320000.0	92330000.0	61.0	56.105712890625	6.361174583435059
1.0	92360000.0	92370000.0	82.0	68.16343688964844	7.894039154052734
1.0	92390000.0	92400000.0	80.0	66.3589859008789	7.651304721832275
1.0	92480000.0	92490000.0	63.0	79.1127700805664	9.192508697509766
1.0	92500000.0	92510000.0	82.0	70.15042877197266	8.128328323364258
1.0	92570000.0	92580000.0	49.0	57.916648864746094	6.5348005294799805
1.0	92630000.0	92640000.0	64.0	55.7537841796875	6.283866882324219
1.0	92660000.0	92670000.0	73.0	65.03926086425781	7.514418125152588
1.0	92680000.0	92690000.0	80.0	68.601806640625	7.936977386474609
1.0	92710000.0	92720000.0	46.0	51.81940841674805	5.807487964630127
1.0	92730000.0	92740000.0	45.0	49.757911682128906	5.565123558044434
1.0	92760000.0	92770000.0	43.0	48.43157196044922	5.4132161140441895
1.0	92790000.0	92800000.0	55.0	49.70402526855469	5.557085990905762
1.0	92800000.0	92810000.0	34.0	49.44795227050781	5.530412197113037
1.0	92880000.0	92890000.0	62.0	66.86075592041016	7.734127044677734
1.0	92910000.0	92920000.0	87.0	66.55247497558594	7.698760986328125
1.0	93130000.0	93140000.0	52.0	50.05368423461914	5.590832233428955
1.0	93190000.0	93200000.0	54.0	50.64884948730469	5.663846015930176
1.0	93240000.0	93250000.0	61.0	48.07056427001953	5.366344451904297
1.0	93280000.0	93290000.0	50.0	55.9261474609375	6.343753337860107
1.0	93310000.0	93320000.0	38.0	48.7580680847168	5.4381866455078125
1.0	93320000.0	93330000.0	56.0	52.244483947753906	5.858649253845215
1.0	93330000.0	93340000.0	43.0	52.540733337402344	5.888306617736816
1.0	93360000.0	93370000.0	29.0	41.98149490356445	4.67415714263916
1.0	93430000.0	93440000.0	68.0	58.862388610839844	6.725220680236816
1.0	93450000.0	93460000.0	58.0	59.1243782043457	6.747367858886719
1.0	93460000.0	93470000.0	68.0	59.49608612060547	6.817126274108887
1.0	93540000.0	93550000.0	49.0	57.73888397216797	6.5194902420043945
1.0	93560000.0	93570000.0	43.0	52.36711883544922	5.868856906890869
1.0	93610000.0	93620000.0	51.0	50.293636322021484	5.620887279510498
1.0	93630000.0	93640000.0	35.0	49.48497009277344	5.528045654296875
1.0	93660000.0	93670000.0	39.0	45.1224250793457	5.0182976722717285
1.0	93720000.0	93730000.0	42.0	46.42494201660156	5.168194770812988
1.0	93750000.0	93760000.0	38.0	46.98667907714844	5.228588104248047
1.0	93910000.0	93920000.0	58.0	50.03770446777344	5.606245040893555
1.0	94090000.0	94100000.0	45.0	48.192718505859375	5.371561527252197
1.0	94100000.0	94110000.0	38.0	48.576385498046875	5.4175920486450195
1.0	94120000.0	94130000.0	47.0	49.585060119628906	5.541535377502441
1.0	94150000.0	94160000.0	56.0	51.7156867980957	5.829936981201172
1.0	94180000.0	94190000.0	54.0	52.117088317871094	5.867557048797607
1.0	94190000.0	94200000.0	55.0	52.29045486450195	5.914860248565674
1.0	94240000.0	94250000.0	53.0	53.6714973449707	6.102099418640137
1.0	94260000.0	94270000.0	53.0	45.74562072753906	5.114043235778809
1.0	94280000.0	94290000.0	51.0	50.50222396850586	5.671320915222168
1.0	94300000.0	94310000.0	49.0	47.16808319091797	5.259814262390137
1.0	94310000.0	94320000.0	48.0	49.96865463256836	5.5952982902526855
1.0	94330000.0	94340000.0	49.0	51.37627029418945	5.752689361572266
1.0	94400000.0	94410000.0	63.0	61.70417404174805	7.124152183532715
1.0	94440000.0	94450000.0	56.0	58.784934997558594	6.7275710105896
1.0	94450000.0	94460000.0	50.0	60.39921951293945	6.964395046234131
1.0	94460000.0	94470000.0	69.0	59.458641052246094	6.84609842300415
1.0	94520000.0	94530000.0	51.0	60.133094787597656	6.928234100341797
1.0	94740000.0	94750000.0	51.0	58.598358154296875	6.766326904296875
1.0	94850000.0	94860000.0	48.0	55.899375915527344	6.4005446434021
1.0	94880000.0	94890000.0	67.0	51.26446533203125	5.738182544708252
1.0	94980000.0	94990000.0	61.0	49.771060943603516	5.558043479919434
1.0	94990000.0	95000000.0	37.0	47.10761260986328	5.247091293334961
1.0	95040000.0	95050000.0	70.0	53.399871826171875	6.1091814041137695
1.0	95180000.0	95190000.0	43.0	45.076576232910156	5.024848937988281
1.0	95250000.0	95260000.0	48.0	49.4489860534668	5.562775611877441
1.0	95260000.0	95270000.0	52.0	44.517822265625	4.950361251831055
1.0	95300000.0	95310000.0	36.0	41.83987808227539	4.646695613861084
1.0	95330000.0	95340000.0	45.0	44.30104446411133	4.924099445343018
1.0	95340000.0	95350000.0	38.0	42.97499084472656	4.776689529418945
1.0	95350000.0	95360000.0	44.0	43.56523513793945	4.846837043762207
1.0	95400000.0	95410000.0	53.0	45.690826416015625	5.087595462799072
1.0	95460000.0	95470000.0	40.0	47.188297271728516	5.256086826324463
1.0	95480000.0	95490000.0	38.0	48.96373748779297	5.463473320007324
1.0	95490000.0	95500000.0	42.0	48.14617156982422	5.371448040008545
1.0	95510000.0	95520000.0	47.0	48.96796417236328	5.473908424377441
1.0	95570000.0	95580000.0	64.0	60.144439697265625	6.8929243087768555
1.0	95600000.0	95610000.0	45.0	51.41105270385742	5.797499656677246
1.0	95610000.0	95620000.0	51.0	50.6976432800293	5.666281700134277
1.0	95720000.0	95730000.0	59.0	60.96223068237305	7.035176753997803
1.0	95760000.0	95770000.0	37.0	50.356773376464844	5.679348945617676
1.0	95870000.0	95880000.0	88.0	85.60113525390625	10.040851593017578
1.0	95920000.0	95930000.0	95.0	87.97331237792969	10.307607650756836
1.0	95960000.0	95970000.0	73.0	94.9998550415039	11.010039329528809
1.0	95990000.0	96000000.0	92.0	99.08365631103516	11.390928268432617
1.0	96000000.0	96010000.0	91.0	96.33218383789062	11.086675643920898
1.0	96050000.0	96060000.0	102.0	99.68359375	11.410634994506836
1.0	96060000.0	96070000.0	105.0	103.2615737915039	11.901455879211426
1.0	96090000.0	96100000.0	89.0	101.52791595458984	11.5590181350708
1.0	96110000.0	96120000.0	78.0	98.70159912109375	11.29101276397705
1.0	96130000.0	96140000.0	82.0	102.3979263305664	11.649304389953613
1.0	96290000.0	96300000.0	117.0	118.97481536865234	12.8400239944458
1.0	96300000.0	96310000.0	105.0	121.03712463378906	13.06663990020752
1.0	96340000.0	96350000.0	123.0	125.65067291259766	13.271738052368164
1.0	96450000.0	96460000.0	123.0	127.03422546386719	13.338987350463867
1.0	96540000.0	96550000.0	124.0	120.32231140136719	13.034245491027832
1.0	96620000.0	96630000.0	125.0	129.81561279296875	13.568089485168457
1.0	96690000.0	96700000.0	119.0	115.3387451171875	12.704915046691895
1.0	96720000.0	96730000.0	126.0	122.51646423339844	13.079523086547852
1.0	96770000.0	96780000.0	129.0	119.8776626586914	12.9019136428833
1.0	96810000.0	96820000.0	110.0	126.4155044555664	13.297663688659668
1.0	96850000.0	96860000.0	133.0	129.28445434570312	13.417262077331543
1.0	96960000.0	96970000.0	122.0	125.34283447265625	13.226797103881836
1.0	96970000.0	96980000.0	119.0	120.5152587890625	12.91193675994873
1.0	96980000.0	96990000.0	114.0	118.36761474609375	12.800888061523438
1.0	96990000.0	97000000.0	108.0	115.7484359741211	12.637880325317383
1.0	97000000.0	97010000.0	108.0	118.49749755859375	12.826128005981445
1.0	97020000.0	97030000.0	131.0	114.11531066894531	12.508868217468262
1.0	97030000.0	97040000.0	128.0	113.95359802246094	12.490907669067383
1.0	97110000.0	97120000.0	81.0	106.01025390625	11.890462875366211
1.0	97170000.0	97180000.0	86.0	93.22174072265625	10.74974536895752
1.0	97330000.0	97340000.0	119.0	109.221923828125	12.24394416809082
1.0	97350000.0	97360000.0	112.0	110.90596008300781	12.342573165893555
1.0	97380000.0	97390000.0	108.0	113.12675476074219	12.549098014831543
1.0	97440000.0	97450000.0	98.0	116.55731201171875	12.749286651611328
1.0	97460000.0	97470000.0	103.0	116.15299987792969	12.701719284057617
1.0	97490000.0	97500000.0	131.0	117.439208984375	12.814306259155273
1.0	97560000.0	97570000.0	116.0	99.97041320800781	11.3809175491333
1.0	97590000.0	97600000.0	86.0	102.68341064453125	11.604226112365723
1.0	97600000.0	97610000.0	101.0	84.97055053710938	9.849577903747559
1.0	97610000.0	97620000.0	101.0	102.0540542602539	11.555323600769043
1.0	97700000.0	97710000.0	105.0	86.28240966796875	9.998945236206055
1.0	97930000.0	97940000.0	104.0	103.85108947753906	11.727252006530762
1.0	97970000.0	97980000.0	106.0	102.2164077758789	11.58098030090332
1.0	98080000.0	98090000.0	98.0	97.23670959472656	11.119730949401855
1.0	98150000.0	98160000.0	94.0	97.26252746582031	11.116596221923828
1.0	98160000.0	98170000.0	117.0	104.72541809082031	11.838445663452148
1.0	98170000.0	98180000.0	122.0	104.46443176269531	11.800552368164062
1.0	98230000.0	98240000.0	95.0	90.69255065917969	10.466378211975098
1.0	98350000.0	98360000.0	118.0	98.70748138427734	11.27015495300293
1.0	98360000.0	98370000.0	100.0	100.50184631347656	11.427886009216309
1.0	98380000.0	98390000.0	91.0	90.44677734375	10.444181442260742
1.0	98410000.0	98420000.0	119.0	110.3759536743164	12.269238471984863
1.0	98440000.0	98450000.0	104.0	109.3827133178711	12.1974458694458
1.0	98500000.0	98510000.0	104.0	106.32625579833984	12.028260231018066
1.0	98510000.0	98520000.0	93.0	91.28865814208984	10.54506778717041
1.0	98570000.0	98580000.0	84.0	96.62825012207031	11.079861640930176
1.0	98580000.0	98590000.0	99.0	103.2161636352539	11.664113998413086
1.0	98610000.0	98620000.0	103.0	101.77159118652344	11.588946342468262
1.0	98660000.0	98670000.0	100.0	101.79717254638672	11.533272743225098
1.0	98680000.0	98690000.0	87.0	100.27462768554688	11.414588928222656
1.0	98700000.0	98710000.0	95.0	104.22023010253906	11.792619705200195
1.0	98730000.0	98740000.0	104.0	98.11146545410156	11.212970733642578
1.0	98740000.0	98750000.0	97.0	92.6323471069336	10.696805953979492
1.0	98780000.0	98790000.0	97.0	82.3478775024414	9.539180755615234
1.0	98860000.0	98870000.0	84.0	95.17521667480469	10.937952041625977
1.0	98890000.0	98900000.0	83.0	92.29051208496094	10.639485359191895
1.0	98960000.0	98970000.0	116.0	105.65592956542969	11.931680679321289
1.0	98980000.0	98990000.0	115.0	111.8544692993164	12.403287887573242
1.0	98990000.0	99000000.0	112.0	114.37217712402344	12.601759910583496
1.0	99010000.0	99020000.0	116.0	112.6379165649414	12.440937042236328
1.0	99020000.0	99030000.0	140.0	112.91996002197266	12.462607383728027
1.0	99250000.0	99260000.0	77.0	96.20075988769531	11.111154556274414
1.0	99270000.0	99280000.0	119.0	97.18821716308594	11.18826961517334
1.0	99390000.0	99400000.0	93.0	97.59386444091797	11.179898262023926
1.0	99460000.0	99470000.0	117.0	99.97872161865234	11.409516334533691
1.0	99520000.0	99530000.0	104.0	114.3018569946289	12.574865341186523
1.0	99590000.0	99600000.0	108.0	110.92189025878906	12.291860580444336
1.0	99670000.0	99680000.0	95.0	101.07559967041016	11.504905700683594
1.0	99740000.0	99750000.0	118.0	95.84028625488281	11.021665573120117
1.0	99820000.0	99830000.0	93.0	88.87348937988281	10.312604904174805
1.0	99840000.0	99850000.0	88.0	91.66683197021484	10.587587356567383
1.0	99850000.0	99860000.0	88.0	78.96165466308594	9.174447059631348
1.0	99900000.0	99910000.0	75.0	83.4796142578125	9.737560272216797
1.0	99930000.0	99940000.0	101.0	73.79525756835938	8.584125518798828
1.0	100060000.0	100070000.0	55.0	65.63297271728516	7.612713813781738
1.0	100090000.0	100100000.0	64.0	64.14109802246094	7.437135219573975
1.0	100100000.0	100110000.0	60.0	62.607093811035156	7.256047248840332
1.0	100190000.0	100200000.0	48.0	54.908843994140625	6.179394245147705
1.0	100230000.0	100240000.0	56.0	66.25813293457031	7.655299186706543
1.0	100240000.0	100250000.0	63.0	67.70646667480469	7.851046085357666
1.0	100250000.0	100260000.0	74.0	63.37273025512695	7.3041534423828125
1.0	100290000.0	100300000.0	79.0	64.36824035644531	7.440713405609131
1.0	100340000.0	100350000.0	43.0	56.4088249206543	6.353875160217285
1.0	100490000.0	100500000.0	55.0	51.09671401977539	5.713189601898193
1.0	100500000.0	100510000.0	45.0	52.287574768066406	5.861748218536377
1.0	100550000.0	100560000.0	37.0	49.9802131652832	5.586967468261719
1.0	100590000.0	100600000.0	58.0	46.847076416015625	5.221822261810303
1.0	100630000.0	100640000.0	58.0	56.26007080078125	6.430869102478027
1.0	100650000.0	100660000.0	63.0	49.16126251220703	5.489127159118652
1.0	100730000.0	100740000.0	51.0	52.65277099609375	5.908421516418457
1.0	100810000.0	100820000.0	65.0	57.63688278198242	6.546935081481934
1.0	100830000.0	100840000.0	49.0	53.6209602355957	6.016944408416748
1.0	100870000.0	100880000.0	58.0	53.66621780395508	6.024237155914307
1.0	100880000.0	100890000.0	41.0	53.8983039855957	6.057178497314453
1.0	100890000.0	100900000.0	46.0	54.25591278076172	6.09475040435791
1.0	100970000.0	100980000.0	51.0	54.507598876953125	6.126965522766113
1.0	101090000.0	101100000.0	76.0	66.56546783447266	7.714343070983887
1.0	101300000.0	101310000.0	107.0	84.18267822265625	9.835546493530273
1.0	101330000.0	101340000.0	62.0	65.94734191894531	7.551995277404785
1.0	101350000.0	101360000.0	70.0	53.9070930480957	6.065036773681641
1.0	101370000.0	101380000.0	53.0	52.06703567504883	5.838321208953857
1.0	101390000.0	101400000.0	51.0	49.388099670410156	5.530555725097656
1.0	101430000.0	101440000.0	48.0	48.27872848510742	5.39262056350708
1.0	101440000.0	101450000.0	45.0	48.487491607666016	5.422968864440918
1.0	101470000.0	101480000.0	40.0	47.81869888305664	5.350760459899902
1.0	101480000.0	101490000.0	69.0	47.10072326660156	5.269802570343018
1.0	101590000.0	101600000.0	88.0	76.5044174194336	8.908408164978027
1.0	101610000.0	101620000.0	86.0	78.5867919921875	9.12696647644043
1.0	101640000.0	101650000.0	73.0	80.07841491699219	9.286384582519531
1.0	101650000.0	101660000.0	74.0	84.76091766357422	9.81806755065918
1.0	101660000.0	101670000.0	91.0	84.47523498535156	9.814592361450195
1.0	101920000.0	101930000.0	101.0	106.64485168457031	12.021696090698242
1.0	102080000.0	102090000.0	113.0	116.1592025756836	12.769845008850098
1.0	102140000.0	102150000.0	121.0	120.65022277832031	13.014444351196289
1.0	102150000.0	102160000.0	111.0	119.47395324707031	12.945899963378906
1.0	102220000.0	102230000.0	115.0	126.35050964355469	13.470624923706055
1.0	102370000.0	102380000.0	119.0	133.22190856933594	13.682574272155762
1.0	102410000.0	102420000.0	133.0	126.26762390136719	13.451069831848145
1.0	102430000.0	102440000.0	128.0	134.8868408203125	13.71214771270752
1.0	102480000.0	102490000.0	137.0	133.5230712890625	13.678970336914062
1.0	102490000.0	102500000.0	146.0	135.3753204345703	13.826234817504883
1.0	102610000.0	102620000.0	128.0	142.76333618164062	14.155405044555664
1.0	102630000.0	102640000.0	136.0	146.15066528320312	14.284051895141602
1.0	102640000.0	102650000.0	154.0	151.7041473388672	14.506881713867188
1.0	102680000.0	102690000.0	165.0	160.300537109375	14.680780410766602
1.0	102760000.0	102770000.0	190.0	167.81027221679688	14.965070724487305
1.0	102830000.0	102840000.0	157.0	168.4130096435547	14.893449783325195
1.0	102840000.0	102850000.0	166.0	167.83851623535156	14.947271347045898
1.0	102870000.0	102880000.0	177.0	162.69232177734375	14.781509399414062
1.0	102960000.0	102970000.0	165.0	174.5958251953125	15.037297248840332
1.0	102980000.0	102990000.0	196.0	177.66629028320312	15.029826164245605
1.0	103040000.0	103050000.0	177.0	178.1041259765625	15.078367233276367
1.0	103080000.0	103090000.0	176.0	183.17538452148438	15.095647811889648
1.0	103160000.0	103170000.0	188.0	168.3076629638672	14.971633911132812
1.0	103170000.0	103180000.0	185.0	170.45262145996094	15.020124435424805
1.0	103400000.0	103410000.0	173.0	167.03564453125	15.070945739746094
1.0	103450000.0	103460000.0	192.0	157.41275024414062	14.886797904968262
1.0	103480000.0	103490000.0	156.0	152.8669891357422	14.938776016235352
1.0	103530000.0	103540000.0	159.0	164.6353759765625	15.082487106323242
1.0	103570000.0	103580000.0	150.0	141.58111572265625	14.679791450500488
1.0	103580000.0	103590000.0	186.0	166.299560546875	14.937174797058105
1.0	103720000.0	103730000.0	153.0	128.56285095214844	28.09035301208496
1.0	103730000.0	103740000.0	162.0	113.08492279052734	31.73264503479004
1.0	103780000.0	103790000.0	74.0	93.43292236328125	34.894996643066406
1.0	104000000.0	104010000.0	108.0	75.88062286376953	28.33345603942871
1.0	104010000.0	104020000.0	145.0	81.79210662841797	9.89384937286377
1.0	104030000.0	104040000.0	119.0	75.33049011230469	9.025866508483887
1.0	104070000.0	104080000.0	61.0	53.239830017089844	5.997226715087891
1.0	104320000.0	104330000.0	171.0	96.78668212890625	34.801090240478516
1.0	104390000.0	104400000.0	188.0	167.2314453125	14.918546676635742
1.0	104400000.0	104410000.0	183.0	176.31332397460938	15.037412643432617
1.0	104480000.0	104490000.0	161.0	183.2766571044922	15.174322128295898
1.0	104500000.0	104510000.0	181.0	183.15997314453125	15.192657470703125
1.0	104570000.0	104580000.0	153.0	169.09646606445312	15.018899917602539
1.0	104590000.0	104600000.0	195.0	179.97628784179688	15.069282531738281
1.0	104600000.0	104610000.0	171.0	173.12368774414062	15.19554328918457
1.0	104860000.0	104870000.0	196.0	190.03158569335938	15.253135681152344
1.0	104880000.0	104890000.0	182.0	192.9681854248047	15.312474250793457
1.0	104930000.0	104940000.0	189.0	190.76657104492188	15.294057846069336
1.0	104940000.0	104950000.0	186.0	190.84922790527344	15.24909496307373
1.0	105040000.0	105050000.0	193.0	191.5602264404297	15.293011665344238
1.0	105050000.0	105060000.0	182.0	188.43960571289062	15.282880783081055
1.0	105170000.0	105180000.0	181.0	177.34371948242188	14.992175102233887
1.0	105280000.0	105290000.0	186.0	164.14724731445312	14.810330390930176
1.0	105390000.0	105400000.0	129.0	129.75619506835938	13.797764778137207
1.0	105430000.0	105440000.0	172.0	164.34765625	14.865621566772461
1.0	105480000.0	105490000.0	145.0	136.39773559570312	14.217996597290039
1.0	105510000.0	105520000.0	164.0	171.82107543945312	14.98676586151123
1.0	105540000.0	105550000.0	178.0	171.83607482910156	14.9486665725708
1.0	105600000.0	105610000.0	167.0	174.79718017578125	15.005485534667969
1.0	105610000.0	105620000.0	176.0	172.3271026611328	14.931390762329102
1.0	105660000.0	105670000.0	157.0	167.7435302734375	14.835062026977539
1.0	105690000.0	105700000.0	149.0	169.05413818359375	14.803018569946289
1.0	105750000.0	105760000.0	141.0	138.38668823242188	14.454751968383789
1.0	105770000.0	105780000.0	190.0	166.06100463867188	14.855341911315918
1.0	105870000.0	105880000.0	134.0	170.4319305419922	14.923632621765137
1.0	105900000.0	105910000.0	140.0	164.9849395751953	14.899435043334961
1.0	105920000.0	105930000.0	197.0	164.84378051757812	14.884241104125977
1.0	105940000.0	105950000.0	182.0	166.25865173339844	14.973091125488281
1.0	105950000.0	105960000.0	166.0	165.98837280273438	14.770727157592773
1.0	105980000.0	105990000.0	206.0	167.23782348632812	14.789769172668457
1.0	106020000.0	106030000.0	136.0	165.17857360839844	14.773907661437988
1.0	106070000.0	106080000.0	171.0	158.2786865234375	14.796594619750977
1.0	106090000.0	106100000.0	140.0	152.9392852783203	14.565902709960938
1.0	106160000.0	106170000.0	144.0	143.8551025390625	14.21961498260498
1.0	106290000.0	106300000.0	167.0	151.21804809570312	14.550924301147461
1.0	106330000.0	106340000.0	151.0	147.23423767089844	14.547093391418457
1.0	106470000.0	106480000.0	183.0	180.40975952148438	15.122027397155762
1.0	106510000.0	106520000.0	187.0	177.60411071777344	15.066534042358398
1.0	106640000.0	106650000.0	174.0	178.71365356445312	15.133903503417969
1.0	106740000.0	106750000.0	183.0	177.44125366210938	15.060625076293945
1.0	106750000.0	106760000.0	166.0	179.83346557617188	15.095993041992188
1.0	106770000.0	106780000.0	168.0	178.37930297851562	15.051851272583008
1.0	106830000.0	106840000.0	176.0	170.5930633544922	14.904844284057617
1.0	106890000.0	106900000.0	170.0	172.69436645507812	14.93615436553955
1.0	107020000.0	107030000.0	170.0	167.94076538085938	14.75334358215332
1.0	107090000.0	107100000.0	166.0	171.84613037109375	14.895052909851074
1.0	107120000.0	107130000.0	160.0	173.30198669433594	14.925638198852539
1.0	107130000.0	107140000.0	164.0	171.38180541992188	14.972288131713867
1.0	107200000.0	107210000.0	173.0	175.53207397460938	15.126312255859375
1.0	107230000.0	107240000.0	173.0	174.63241577148438	14.998306274414062
1.0	107270000.0	107280000.0	159.0	172.23841857910156	14.977795600891113
1.0	107380000.0	107390000.0	186.0	170.33245849609375	14.863444328308105
1.0	107460000.0	107470000.0	144.0	158.61187744140625	14.663180351257324
1.0	107480000.0	107490000.0	153.0	154.7794647216797	14.453730583190918
1.0	107490000.0	107500000.0	161.0	151.12698364257812	14.363019943237305
1.0	107600000.0	107610000.0	75.0	102.08854675292969	11.681625366210938
1.0	107610000.0	107620000.0	134.0	131.95742797851562	13.782438278198242
1.0	107670000.0	107680000.0	131.0	129.48895263671875	13.630702018737793
1.0	107730000.0	107740000.0	120.0	115.05814361572266	12.67318058013916
1.0	107760000.0	107770000.0	136.0	135.62942504882812	13.798443794250488
1.0	107890000.0	107900000.0	134.0	123.12458801269531	13.074041366577148
1.0	107950000.0	107960000.0	114.0	124.039306640625	13.21336841583252
1.0	107970000.0	107980000.0	76.0	111.5981674194336	12.370884895324707
1.0	108070000.0	108080000.0	79.0	83.20112609863281	9.63569450378418
1.0	108180000.0	108190000.0	87.0	81.43760681152344	9.445052146911621
1.0	108330000.0	108340000.0	107.0	100.36604309082031	11.431145668029785
1.0	108390000.0	108400000.0	116.0	105.3841323852539	11.86180591583252
1.0	108430000.0	108440000.0	91.0	108.61515045166016	12.101936340332031
1.0	108510000.0	108520000.0	93.0	98.9246597290039	11.295742988586426
1.0	108600000.0	108610000.0	94.0	89.08457946777344	10.291740417480469
1.0	108620000.0	108630000.0	99.0	86.28083801269531	10.027029037475586
1.0	108630000.0	108640000.0	93.0	88.5429458618164	10.227765083312988
1.0	108640000.0	108650000.0	90.0	91.60398864746094	10.588663101196289
1.0	108690000.0	108700000.0	63.0	52.147674560546875	5.843432903289795
1.0	109020000.0	109030000.0	80.0	58.8228874206543	7.259213924407959
1.0	109040000.0	109050000.0	82.0	62.70501708984375	7.661181449890137
1.0	109110000.0	109120000.0	46.0	49.16627502441406	5.487139701843262
1.0	109120000.0	109130000.0	40.0	47.53955841064453	5.298551082611084
1.0	109180000.0	109190000.0	37.0	50.23773956298828	5.618363380432129
1.0	109190000.0	109200000.0	42.0	54.45430374145508	6.175670623779297
1.0	109260000.0	109270000.0	65.0	54.36250686645508	6.132715702056885
1.0	109290000.0	109300000.0	36.0	52.730552673339844	5.911706447601318
1.0	109340000.0	109350000.0	47.0	50.1698112487793	5.607517719268799
1.0	109460000.0	109470000.0	42.0	46.773658752441406	5.208127021789551
1.0	109550000.0	109560000.0	51.0	45.253517150878906	5.0326995849609375
1.0	109560000.0	109570000.0	44.0	47.676971435546875	5.312989234924316
1.0	109570000.0	109580000.0	48.0	47.26167297363281	5.2620530128479
1.0	109640000.0	109650000.0	62.0	46.85497283935547	5.219540596008301
1.0	109660000.0	109670000.0	42.0	47.13307189941406	5.262983322143555
1.0	109740000.0	109750000.0	41.0	43.81281280517578	4.866513729095459
1.0	109750000.0	109760000.0	37.0	47.58987808227539	5.313534736633301
1.0	109790000.0	109800000.0	42.0	37.5789794921875	4.199488639831543
1.0	109850000.0	109860000.0	45.0	40.802223205566406	4.529853820800781
1.0	109900000.0	109910000.0	38.0	46.27042770385742	5.153249740600586
1.0	109970000.0	109980000.0	49.0	53.2637825012207	5.989991188049316
1.0	109990000.0	110000000.0	65.0	66.95536804199219	7.67837381362915
1.0	110030000.0	110040000.0	43.0	42.50727844238281	4.72410249710083
1.0	110070000.0	110080000.0	45.0	51.75519943237305	5.829578399658203
[truncated: 47,565 more rows]
