# Supplementary material for: Genome-wide mapping of somatic mutation rates uncovers drivers of cancer
Source: Nat Biotechnol. 2022 Jun 20;40(11):1634–43. doi: 10.1038/s41587-022-01353-8 (PMC9646522; doi:10.1038/s41587-022-01353-8)
Supplement: Supplementary file 4 — Regions and model predictions for each fold of each cancer for which a deep learning model was trained. Regions that were filtered are also listed along with their respective model predictions. [file 41587_2022_1353_MOESM4_ESM.zip › kfold_results/Adenocarcinoma_tumors/fold_1.txt]

CHROM	START	END	Y_TRUE	Y_PRED	STD
1.0	830000.0	840000.0	64.0	59.911781311035156	7.271728515625
1.0	880000.0	890000.0	30.0	31.861337661743164	3.586005449295044
1.0	950000.0	960000.0	32.0	35.79744338989258	3.6366500854492188
1.0	1040000.0	1050000.0	31.0	40.43513107299805	4.579129219055176
1.0	1060000.0	1070000.0	34.0	39.50181198120117	3.957409620285034
1.0	1090000.0	1100000.0	33.0	37.85700988769531	4.144352912902832
1.0	1120000.0	1130000.0	56.0	54.21760940551758	6.637518405914307
1.0	1160000.0	1170000.0	30.0	35.02650833129883	4.998771667480469
1.0	1220000.0	1230000.0	18.0	36.81965255737305	4.02422571182251
1.0	1230000.0	1240000.0	35.0	32.833831787109375	3.559630870819092
1.0	1240000.0	1250000.0	24.0	33.59672927856445	4.753772258758545
1.0	1450000.0	1460000.0	32.0	34.59586715698242	3.9137165546417236
1.0	1490000.0	1500000.0	41.0	36.9203987121582	4.202137470245361
1.0	1530000.0	1540000.0	33.0	42.1828727722168	4.4316606521606445
1.0	1560000.0	1570000.0	23.0	31.5551815032959	3.475529193878174
1.0	1600000.0	1610000.0	27.0	30.338415145874023	3.5703024864196777
1.0	1750000.0	1760000.0	27.0	42.145355224609375	5.308233737945557
1.0	1810000.0	1820000.0	76.0	46.75859069824219	4.8777360916137695
1.0	1820000.0	1830000.0	31.0	43.090110778808594	4.229147434234619
1.0	1860000.0	1870000.0	69.0	63.608009338378906	7.61508321762085
1.0	1920000.0	1930000.0	71.0	60.55968475341797	7.292949676513672
1.0	2000000.0	2010000.0	28.0	37.906272888183594	4.875605583190918
1.0	2030000.0	2040000.0	43.0	36.05583190917969	4.619691371917725
1.0	2120000.0	2130000.0	25.0	38.30384063720703	5.3629255294799805
1.0	2170000.0	2180000.0	31.0	37.145835876464844	3.7279484272003174
1.0	2210000.0	2220000.0	32.0	37.862667083740234	3.7970519065856934
1.0	2220000.0	2230000.0	33.0	37.88346862792969	4.1122565269470215
1.0	2320000.0	2330000.0	37.0	36.64194869995117	3.6908421516418457
1.0	2400000.0	2410000.0	48.0	39.421016693115234	5.02532958984375
1.0	2430000.0	2440000.0	39.0	40.02239990234375	5.075164318084717
1.0	2440000.0	2450000.0	23.0	32.68328094482422	3.8736119270324707
1.0	2560000.0	2570000.0	60.0	52.051368713378906	6.405821323394775
1.0	2570000.0	2580000.0	50.0	54.922401428222656	5.2658185958862305
1.0	2800000.0	2810000.0	79.0	72.87080383300781	8.563356399536133
1.0	2810000.0	2820000.0	86.0	78.5102310180664	9.098508834838867
1.0	2820000.0	2830000.0	72.0	71.51104736328125	8.42588996887207
1.0	2830000.0	2840000.0	94.0	72.75699615478516	8.547086715698242
1.0	2910000.0	2920000.0	83.0	86.9627685546875	9.875162124633789
1.0	3030000.0	3040000.0	55.0	64.87705993652344	7.745816230773926
1.0	3220000.0	3230000.0	53.0	60.25640869140625	7.246955871582031
1.0	3230000.0	3240000.0	50.0	57.00716018676758	6.910334587097168
1.0	3320000.0	3330000.0	66.0	51.9659309387207	6.357346057891846
1.0	3410000.0	3420000.0	34.0	47.678955078125	5.884191989898682
1.0	3440000.0	3450000.0	41.0	41.27996063232422	5.21820068359375
1.0	3480000.0	3490000.0	35.0	47.94903564453125	5.921071529388428
1.0	3520000.0	3530000.0	39.0	47.54444122314453	5.884252071380615
1.0	3550000.0	3560000.0	40.0	36.626792907714844	4.292939186096191
1.0	3600000.0	3610000.0	39.0	43.71575164794922	5.46503210067749
1.0	3670000.0	3680000.0	63.0	68.0164566040039	8.121376037597656
1.0	3730000.0	3740000.0	51.0	37.4293327331543	4.82652473449707
1.0	3760000.0	3770000.0	46.0	38.89960861206055	4.915949821472168
1.0	3810000.0	3820000.0	42.0	36.7279167175293	4.419198036193848
1.0	4070000.0	4080000.0	81.0	81.47888946533203	9.365069389343262
1.0	4080000.0	4090000.0	75.0	85.6514663696289	9.736955642700195
1.0	4110000.0	4120000.0	92.0	92.17976379394531	10.294633865356445
1.0	4140000.0	4150000.0	84.0	89.05480194091797	10.030696868896484
1.0	4280000.0	4290000.0	126.0	117.55158996582031	12.123184204101562
1.0	4320000.0	4330000.0	126.0	118.77458190917969	12.189027786254883
1.0	4370000.0	4380000.0	127.0	132.94619750976562	12.942892074584961
1.0	4430000.0	4440000.0	128.0	125.98448181152344	12.592451095581055
1.0	4490000.0	4500000.0	117.0	134.0213165283203	12.987184524536133
1.0	4510000.0	4520000.0	118.0	138.92172241210938	13.208730697631836
1.0	4570000.0	4580000.0	112.0	124.83502197265625	12.534452438354492
1.0	4660000.0	4670000.0	123.0	126.6629638671875	12.639251708984375
1.0	4670000.0	4680000.0	106.0	121.95587158203125	12.372901916503906
1.0	4700000.0	4710000.0	143.0	114.4078598022461	11.913256645202637
1.0	4760000.0	4770000.0	118.0	111.89981842041016	11.747960090637207
1.0	4780000.0	4790000.0	124.0	123.380126953125	12.455422401428223
1.0	4800000.0	4810000.0	116.0	127.60103607177734	12.683586120605469
1.0	4830000.0	4840000.0	132.0	126.91768646240234	12.621015548706055
1.0	4840000.0	4850000.0	119.0	133.53811645507812	12.967069625854492
1.0	4880000.0	4890000.0	139.0	133.94766235351562	12.989013671875
1.0	4980000.0	4990000.0	145.0	144.21749877929688	13.403897285461426
1.0	5060000.0	5070000.0	135.0	144.6453857421875	13.437402725219727
1.0	5170000.0	5180000.0	71.0	95.34104919433594	10.49341106414795
1.0	5190000.0	5200000.0	126.0	135.07876586914062	13.05444622039795
1.0	5270000.0	5280000.0	131.0	136.38815307617188	13.103370666503906
1.0	5310000.0	5320000.0	130.0	133.1842498779297	12.960833549499512
1.0	5320000.0	5330000.0	138.0	132.72508239746094	12.933736801147461
1.0	5340000.0	5350000.0	122.0	127.5040283203125	12.676180839538574
1.0	5350000.0	5360000.0	104.0	130.97137451171875	12.856257438659668
1.0	5360000.0	5370000.0	114.0	127.48851013183594	12.67823600769043
1.0	5410000.0	5420000.0	119.0	128.6282501220703	12.739727020263672
1.0	5430000.0	5440000.0	106.0	122.36356353759766	12.401424407958984
1.0	5440000.0	5450000.0	104.0	112.47550964355469	11.789588928222656
1.0	5470000.0	5480000.0	124.0	112.7958755493164	11.813374519348145
1.0	5570000.0	5580000.0	91.0	96.16964721679688	10.62407398223877
1.0	5590000.0	5600000.0	102.0	115.3218994140625	11.979633331298828
1.0	5610000.0	5620000.0	100.0	109.9822998046875	11.636364936828613
1.0	5640000.0	5650000.0	105.0	108.30720520019531	11.524637222290039
1.0	5660000.0	5670000.0	124.0	101.60037231445312	11.046902656555176
1.0	5720000.0	5730000.0	88.0	92.98051452636719	10.360965728759766
1.0	5780000.0	5790000.0	78.0	88.05552673339844	9.93916130065918
1.0	5860000.0	5870000.0	85.0	87.51081848144531	9.922452926635742
1.0	5890000.0	5900000.0	72.0	78.09645080566406	9.0698881149292
1.0	5900000.0	5910000.0	62.0	78.6070556640625	9.125258445739746
1.0	6000000.0	6010000.0	59.0	41.62400436401367	5.251336097717285
1.0	6150000.0	6160000.0	54.0	56.03529739379883	6.783598899841309
1.0	6180000.0	6190000.0	49.0	55.47270965576172	6.739317893981934
1.0	6240000.0	6250000.0	46.0	42.612186431884766	5.351685523986816
1.0	6250000.0	6260000.0	46.0	40.95347213745117	5.185467720031738
1.0	6280000.0	6290000.0	49.0	36.337379455566406	3.655470371246338
1.0	6370000.0	6380000.0	46.0	35.78060531616211	3.6540045738220215
1.0	6440000.0	6450000.0	40.0	44.07648468017578	4.432787895202637
1.0	6460000.0	6470000.0	45.0	56.100868225097656	6.873592376708984
1.0	6490000.0	6500000.0	43.0	47.87582015991211	5.950337886810303
1.0	6520000.0	6530000.0	29.0	37.754005432128906	4.848369598388672
1.0	6540000.0	6550000.0	23.0	38.90819549560547	4.596680641174316
1.0	6600000.0	6610000.0	30.0	37.61963653564453	4.030825614929199
1.0	6650000.0	6660000.0	43.0	32.966983795166016	3.765544891357422
1.0	6670000.0	6680000.0	35.0	40.771095275878906	4.244767665863037
1.0	6710000.0	6720000.0	49.0	41.62706756591797	4.9071197509765625
1.0	6720000.0	6730000.0	41.0	43.56055450439453	5.46977424621582
1.0	6760000.0	6770000.0	62.0	55.37650680541992	6.784823417663574
1.0	6820000.0	6830000.0	68.0	65.18303680419922	7.796945095062256
1.0	6950000.0	6960000.0	50.0	49.940101623535156	6.1384687423706055
1.0	6990000.0	7000000.0	59.0	63.30572509765625	7.581465721130371
1.0	7020000.0	7030000.0	54.0	59.79296875	7.209983825683594
1.0	7040000.0	7050000.0	75.0	72.04451751708984	8.459912300109863
1.0	7050000.0	7060000.0	77.0	74.4433822631836	8.700719833374023
1.0	7060000.0	7070000.0	72.0	74.82526397705078	8.737436294555664
1.0	7200000.0	7210000.0	58.0	65.66055297851562	7.820766448974609
1.0	7290000.0	7300000.0	75.0	65.98475646972656	7.848752021789551
1.0	7420000.0	7430000.0	58.0	61.43988037109375	7.376867771148682
1.0	7430000.0	7440000.0	57.0	60.060646057128906	7.231234550476074
1.0	7450000.0	7460000.0	69.0	71.22552490234375	8.394532203674316
1.0	7460000.0	7470000.0	48.0	63.200645446777344	7.556323051452637
1.0	7480000.0	7490000.0	79.0	57.646934509277344	6.9736762046813965
1.0	7490000.0	7500000.0	53.0	57.84282684326172	6.986742973327637
1.0	7510000.0	7520000.0	47.0	56.4503288269043	6.839313507080078
1.0	7580000.0	7590000.0	66.0	60.51751708984375	7.280333518981934
1.0	7800000.0	7810000.0	53.0	49.90952682495117	6.129908084869385
1.0	7840000.0	7850000.0	30.0	44.0419921875	5.524123191833496
1.0	8020000.0	8030000.0	45.0	46.260986328125	5.756046295166016
1.0	8050000.0	8060000.0	35.0	51.379791259765625	6.297577857971191
1.0	8120000.0	8130000.0	34.0	53.901947021484375	6.571473598480225
1.0	8160000.0	8170000.0	45.0	57.017120361328125	6.909498691558838
1.0	8200000.0	8210000.0	51.0	53.63840866088867	6.54095983505249
1.0	8360000.0	8370000.0	70.0	53.20546340942383	6.518563270568848
1.0	8410000.0	8420000.0	39.0	38.249515533447266	4.902047634124756
1.0	8430000.0	8440000.0	35.0	44.822654724121094	4.476803779602051
1.0	8450000.0	8460000.0	50.0	46.200584411621094	5.740854263305664
1.0	8550000.0	8560000.0	37.0	45.53258514404297	5.65754508972168
1.0	8590000.0	8600000.0	59.0	44.76618194580078	5.593218803405762
1.0	8640000.0	8650000.0	49.0	45.859439849853516	5.454469203948975
1.0	8650000.0	8660000.0	47.0	44.602256774902344	4.57210636138916
1.0	8680000.0	8690000.0	39.0	46.71858596801758	5.814801216125488
1.0	8870000.0	8880000.0	57.0	46.521175384521484	5.791083335876465
1.0	8880000.0	8890000.0	63.0	53.00062942504883	6.509565830230713
1.0	8940000.0	8950000.0	36.0	52.133827209472656	6.412280082702637
1.0	8960000.0	8970000.0	50.0	55.035797119140625	6.697756767272949
1.0	9000000.0	9010000.0	51.0	51.40601348876953	6.29927921295166
1.0	9110000.0	9120000.0	53.0	52.70432662963867	6.439391136169434
1.0	9230000.0	9240000.0	44.0	44.45957946777344	5.551730632781982
1.0	9280000.0	9290000.0	57.0	59.5045166015625	7.202897071838379
1.0	9340000.0	9350000.0	47.0	50.16730499267578	6.171682834625244
1.0	9370000.0	9380000.0	32.0	39.073326110839844	4.9881062507629395
1.0	9440000.0	9450000.0	42.0	48.786643981933594	6.013855457305908
1.0	9590000.0	9600000.0	47.0	50.72077178955078	6.035701274871826
1.0	9670000.0	9680000.0	35.0	45.632713317871094	5.700579643249512
1.0	9730000.0	9740000.0	57.0	49.96236038208008	6.14437198638916
1.0	9750000.0	9760000.0	64.0	45.238929748535156	5.641226768493652
1.0	9880000.0	9890000.0	43.0	40.63787078857422	4.097075462341309
1.0	9900000.0	9910000.0	38.0	36.25775909423828	3.84340238571167
1.0	10000000.0	10010000.0	43.0	42.26704025268555	4.175434112548828
1.0	10020000.0	10030000.0	45.0	44.595706939697266	5.558438301086426
1.0	10090000.0	10100000.0	39.0	48.0695686340332	4.6466474533081055
1.0	10100000.0	10110000.0	43.0	38.37922286987305	3.9645867347717285
1.0	10190000.0	10200000.0	54.0	42.45927047729492	5.339232444763184
1.0	10200000.0	10210000.0	51.0	42.80228042602539	5.385916709899902
1.0	10350000.0	10360000.0	54.0	45.89750671386719	5.707161903381348
1.0	10390000.0	10400000.0	34.0	42.12773513793945	5.309810638427734
1.0	10420000.0	10430000.0	43.0	41.507896423339844	4.941780090332031
1.0	10480000.0	10490000.0	37.0	43.15022659301758	4.9270429611206055
1.0	10500000.0	10510000.0	29.0	42.21070098876953	5.319057464599609
1.0	10530000.0	10540000.0	31.0	45.953182220458984	4.372292518615723
1.0	10600000.0	10610000.0	44.0	42.46372604370117	4.616065979003906
1.0	10680000.0	10690000.0	30.0	35.422725677490234	4.288736820220947
1.0	10690000.0	10700000.0	46.0	32.24696731567383	3.776093006134033
1.0	10710000.0	10720000.0	39.0	31.439380645751953	3.698793888092041
1.0	10780000.0	10790000.0	35.0	36.13959503173828	6.662306308746338
1.0	10810000.0	10820000.0	44.0	35.41039276123047	3.6692886352539062
1.0	11110000.0	11120000.0	47.0	38.4045295715332	3.9393088817596436
1.0	11130000.0	11140000.0	29.0	36.924659729003906	4.137450218200684
1.0	11160000.0	11170000.0	42.0	41.21381759643555	4.307372093200684
1.0	11170000.0	11180000.0	37.0	38.14209747314453	3.8860690593719482
1.0	11230000.0	11240000.0	38.0	38.476234436035156	4.258251667022705
1.0	11240000.0	11250000.0	41.0	38.375492095947266	3.9834322929382324
1.0	11290000.0	11300000.0	33.0	38.793251037597656	4.117749214172363
1.0	11370000.0	11380000.0	54.0	59.18841552734375	7.147440433502197
1.0	11400000.0	11410000.0	46.0	68.8232421875	8.160003662109375
1.0	11410000.0	11420000.0	70.0	67.820068359375	8.043739318847656
1.0	11460000.0	11470000.0	58.0	75.95975494384766	8.854349136352539
1.0	11470000.0	11480000.0	68.0	70.9601058959961	8.364270210266113
1.0	11590000.0	11600000.0	63.0	70.22865295410156	8.2740478515625
1.0	11670000.0	11680000.0	54.0	67.4022445678711	8.000879287719727
1.0	11790000.0	11800000.0	40.0	45.603355407714844	5.681851863861084
1.0	11800000.0	11810000.0	44.0	40.79780960083008	5.156384468078613
1.0	11890000.0	11900000.0	34.0	38.35184860229492	4.176616668701172
1.0	11910000.0	11920000.0	64.0	59.12736892700195	7.148007869720459
1.0	11970000.0	11980000.0	44.0	42.80412292480469	5.377375602722168
1.0	12050000.0	12060000.0	33.0	37.347042083740234	4.103493690490723
1.0	12080000.0	12090000.0	33.0	40.01597213745117	5.089207649230957
1.0	12210000.0	12220000.0	47.0	50.469871520996094	6.195591926574707
1.0	12220000.0	12230000.0	44.0	42.55330276489258	4.472439765930176
1.0	12380000.0	12390000.0	42.0	39.95421600341797	4.438101768493652
1.0	12460000.0	12470000.0	45.0	40.13584518432617	3.932162046432495
1.0	12470000.0	12480000.0	38.0	41.518489837646484	4.030179023742676
1.0	12480000.0	12490000.0	51.0	42.23590087890625	4.168221473693848
1.0	12490000.0	12500000.0	35.0	41.630577087402344	4.035665988922119
1.0	12520000.0	12530000.0	48.0	42.237586975097656	4.107422828674316
1.0	12530000.0	12540000.0	59.0	46.14778137207031	4.484609603881836
1.0	12600000.0	12610000.0	40.0	46.839603424072266	5.803830623626709
1.0	12700000.0	12710000.0	48.0	62.94721221923828	7.548321723937988
1.0	12730000.0	12740000.0	44.0	68.75130462646484	8.146706581115723
1.0	12780000.0	12790000.0	64.0	67.09770202636719	7.9731125831604
1.0	12810000.0	12820000.0	63.0	67.30936431884766	7.991804599761963
1.0	13790000.0	13800000.0	94.0	96.4826431274414	10.722236633300781
1.0	13800000.0	13810000.0	117.0	97.98480987548828	10.813119888305664
1.0	13830000.0	13840000.0	76.0	89.74043273925781	10.126238822937012
1.0	14010000.0	14020000.0	97.0	98.07539367675781	10.812692642211914
1.0	14090000.0	14100000.0	54.0	53.37385940551758	4.992802143096924
1.0	14130000.0	14140000.0	47.0	50.18561553955078	6.195094585418701
1.0	14170000.0	14180000.0	79.0	70.82841491699219	8.351200103759766
1.0	14180000.0	14190000.0	76.0	71.7668228149414	8.451578140258789
1.0	14260000.0	14270000.0	74.0	86.93751525878906	9.860284805297852
1.0	14400000.0	14410000.0	83.0	91.47528076171875	10.233704566955566
1.0	14460000.0	14470000.0	91.0	87.4965591430664	9.892972946166992
1.0	14500000.0	14510000.0	87.0	92.83110046386719	10.341556549072266
1.0	14520000.0	14530000.0	96.0	97.40594482421875	10.7223539352417
1.0	14550000.0	14560000.0	106.0	100.85952758789062	10.986551284790039
1.0	14630000.0	14640000.0	102.0	96.12236022949219	10.62108325958252
1.0	14670000.0	14680000.0	92.0	98.1622314453125	10.775877952575684
1.0	14790000.0	14800000.0	106.0	97.12066650390625	10.700959205627441
1.0	14800000.0	14810000.0	93.0	101.01915740966797	10.998161315917969
1.0	14860000.0	14870000.0	97.0	92.73013305664062	10.348530769348145
1.0	14910000.0	14920000.0	70.0	95.89495086669922	10.59532356262207
1.0	14970000.0	14980000.0	99.0	85.4123764038086	9.707284927368164
1.0	15020000.0	15030000.0	81.0	80.49844360351562	9.26307487487793
1.0	15040000.0	15050000.0	83.0	84.60086822509766	9.647345542907715
1.0	15060000.0	15070000.0	68.0	76.20736694335938	8.858009338378906
1.0	15170000.0	15180000.0	72.0	61.250892639160156	7.353110313415527
1.0	15340000.0	15350000.0	50.0	45.98041534423828	5.706632614135742
1.0	15360000.0	15370000.0	39.0	47.75794219970703	5.897034645080566
1.0	15550000.0	15560000.0	41.0	52.177452087402344	6.382652282714844
1.0	15590000.0	15600000.0	87.0	54.74199676513672	6.6851630210876465
1.0	15610000.0	15620000.0	43.0	52.82123947143555	6.452181816101074
1.0	15670000.0	15680000.0	43.0	42.737545013427734	5.373676300048828
1.0	15730000.0	15740000.0	30.0	41.93241882324219	5.291883945465088
1.0	15760000.0	15770000.0	52.0	51.701751708984375	6.347783088684082
1.0	15950000.0	15960000.0	38.0	42.62504577636719	4.338271141052246
1.0	16030000.0	16040000.0	42.0	41.433929443359375	4.795060157775879
1.0	16160000.0	16170000.0	46.0	51.87192916870117	4.993590831756592
1.0	16180000.0	16190000.0	42.0	43.41672134399414	4.491334915161133
1.0	16340000.0	16350000.0	32.0	48.581207275390625	5.989367961883545
1.0	16370000.0	16380000.0	41.0	44.05274200439453	5.51035213470459
1.0	16400000.0	16410000.0	52.0	42.175315856933594	5.320727348327637
1.0	16420000.0	16430000.0	63.0	49.75019073486328	6.133754253387451
1.0	16440000.0	16450000.0	47.0	43.893516540527344	5.501081943511963
1.0	16450000.0	16460000.0	38.0	34.521514892578125	3.549999237060547
1.0	16520000.0	16530000.0	46.0	43.241188049316406	5.420492649078369
1.0	16560000.0	16570000.0	42.0	44.559078216552734	4.290009021759033
1.0	16570000.0	16580000.0	31.0	37.293724060058594	3.839651107788086
1.0	16650000.0	16660000.0	33.0	44.15172576904297	4.999925136566162
1.0	16740000.0	16750000.0	42.0	55.469947814941406	6.767596244812012
1.0	17010000.0	17020000.0	51.0	62.172645568847656	7.462490081787109
1.0	17230000.0	17240000.0	87.0	53.005714416503906	4.979267597198486
1.0	17250000.0	17260000.0	54.0	39.53883743286133	5.042849540710449
1.0	17310000.0	17320000.0	32.0	39.65237045288086	5.04778528213501
1.0	17380000.0	17390000.0	51.0	52.86511993408203	6.510735988616943
1.0	17420000.0	17430000.0	43.0	45.4275016784668	5.644385814666748
1.0	17460000.0	17470000.0	47.0	61.321441650390625	7.380777835845947
1.0	17510000.0	17520000.0	53.0	58.5943717956543	7.080791473388672
1.0	17540000.0	17550000.0	63.0	60.6865119934082	7.3010101318359375
1.0	17590000.0	17600000.0	50.0	55.87371063232422	6.784228324890137
1.0	17600000.0	17610000.0	59.0	57.827674865722656	6.996498107910156
1.0	17620000.0	17630000.0	61.0	72.23897552490234	8.50208854675293
1.0	17640000.0	17650000.0	67.0	59.49346160888672	7.174979209899902
1.0	17680000.0	17690000.0	45.0	61.7884635925293	7.418756008148193
1.0	17710000.0	17720000.0	61.0	67.26115417480469	7.995622158050537
1.0	17890000.0	17900000.0	34.0	37.75861358642578	3.749683380126953
1.0	17940000.0	17950000.0	43.0	35.73735046386719	4.65617036819458
1.0	17980000.0	17990000.0	39.0	37.07403564453125	4.204138278961182
1.0	18020000.0	18030000.0	40.0	47.200679779052734	5.838873863220215
1.0	18030000.0	18040000.0	58.0	64.8394775390625	7.748852729797363
1.0	18060000.0	18070000.0	56.0	61.83867645263672	7.448159694671631
1.0	18090000.0	18100000.0	61.0	62.1856575012207	7.468845367431641
1.0	18160000.0	18170000.0	57.0	68.8321762084961	8.148966789245605
1.0	18220000.0	18230000.0	61.0	81.06922149658203	9.349786758422852
1.0	18250000.0	18260000.0	63.0	73.30076599121094	8.599403381347656
1.0	18310000.0	18320000.0	70.0	76.98975372314453	8.93964672088623
1.0	18340000.0	18350000.0	89.0	78.0427474975586	9.056175231933594
1.0	18360000.0	18370000.0	77.0	75.37678527832031	8.800621032714844
1.0	18410000.0	18420000.0	68.0	78.75335693359375	9.105086326599121
1.0	18470000.0	18480000.0	69.0	70.61631774902344	8.335390090942383
1.0	18480000.0	18490000.0	73.0	73.12104797363281	8.566232681274414
1.0	18510000.0	18520000.0	103.0	76.64046478271484	8.921621322631836
1.0	18530000.0	18540000.0	78.0	77.8764877319336	9.028144836425781
1.0	18540000.0	18550000.0	93.0	79.22371673583984	9.148777961730957
1.0	18580000.0	18590000.0	105.0	83.64129638671875	9.560467720031738
1.0	18590000.0	18600000.0	79.0	81.74339294433594	9.38029670715332
1.0	18650000.0	18660000.0	76.0	75.11957550048828	8.769735336303711
1.0	18790000.0	18800000.0	67.0	63.6783561706543	7.623396873474121
1.0	18840000.0	18850000.0	89.0	77.53269958496094	9.013577461242676
1.0	19010000.0	19020000.0	59.0	68.89005279541016	8.156463623046875
1.0	19100000.0	19110000.0	64.0	68.15809631347656	8.078924179077148
1.0	19120000.0	19130000.0	63.0	62.4920654296875	7.49041748046875
1.0	19140000.0	19150000.0	61.0	60.27556228637695	7.252327919006348
1.0	19230000.0	19240000.0	37.0	39.71074676513672	5.04478645324707
1.0	19240000.0	19250000.0	39.0	37.93993377685547	4.556644916534424
1.0	19440000.0	19450000.0	36.0	37.62147521972656	3.8237621784210205
1.0	19470000.0	19480000.0	31.0	37.40911102294922	3.8052310943603516
1.0	19520000.0	19530000.0	44.0	42.04730987548828	4.65032434463501
1.0	19530000.0	19540000.0	40.0	43.263755798339844	4.369525909423828
1.0	19710000.0	19720000.0	39.0	41.42988967895508	4.198721885681152
1.0	19720000.0	19730000.0	38.0	36.216888427734375	3.832801342010498
1.0	19740000.0	19750000.0	41.0	39.45976638793945	3.870906114578247
1.0	19750000.0	19760000.0	42.0	41.11030960083008	5.041288375854492
1.0	19810000.0	19820000.0	49.0	45.22907638549805	4.31680965423584
1.0	19900000.0	19910000.0	59.0	56.472015380859375	6.857546806335449
1.0	19980000.0	19990000.0	53.0	41.21931076049805	4.163478851318359
1.0	20100000.0	20110000.0	28.0	38.096275329589844	3.887033462524414
1.0	20120000.0	20130000.0	48.0	38.6826171875	3.8803093433380127
1.0	20150000.0	20160000.0	61.0	55.01983642578125	6.712300777435303
1.0	20190000.0	20200000.0	42.0	57.97156524658203	7.030999183654785
1.0	20240000.0	20250000.0	36.0	46.847599029541016	5.805667877197266
1.0	20250000.0	20260000.0	53.0	62.01105499267578	7.451752662658691
1.0	20270000.0	20280000.0	52.0	64.35453796386719	7.7036285400390625
1.0	20360000.0	20370000.0	75.0	65.84137725830078	7.840069770812988
1.0	20430000.0	20440000.0	63.0	58.3427734375	7.0543694496154785
1.0	20450000.0	20460000.0	58.0	59.63930130004883	7.1931633949279785
1.0	20490000.0	20500000.0	51.0	50.306121826171875	6.183924674987793
1.0	20540000.0	20550000.0	54.0	62.068359375	7.453522682189941
1.0	20570000.0	20580000.0	57.0	56.55121994018555	6.8575005531311035
1.0	20850000.0	20860000.0	70.0	69.9532470703125	8.28813362121582
1.0	20910000.0	20920000.0	44.0	55.163185119628906	6.726066589355469
1.0	20990000.0	21000000.0	42.0	56.9315299987793	6.903225898742676
1.0	21070000.0	21080000.0	46.0	44.66777038574219	5.569704055786133
1.0	21090000.0	21100000.0	38.0	45.86723709106445	5.694306373596191
1.0	21150000.0	21160000.0	33.0	37.6483039855957	3.8426856994628906
1.0	21190000.0	21200000.0	53.0	44.033546447753906	4.260289669036865
1.0	21220000.0	21230000.0	50.0	46.388587951660156	5.7695746421813965
1.0	21230000.0	21240000.0	44.0	45.180206298828125	5.637475490570068
1.0	21250000.0	21260000.0	46.0	44.9301643371582	4.987149238586426
1.0	21320000.0	21330000.0	52.0	46.985877990722656	5.837395668029785
1.0	21340000.0	21350000.0	33.0	47.75542068481445	5.919382572174072
1.0	21370000.0	21380000.0	45.0	43.158592224121094	5.425622463226318
1.0	21430000.0	21440000.0	39.0	45.76591873168945	5.709122657775879
1.0	21460000.0	21470000.0	46.0	44.66926956176758	5.5861711502075195
1.0	21500000.0	21510000.0	50.0	47.079627990722656	4.543920516967773
1.0	21520000.0	21530000.0	70.0	54.9580078125	6.715936183929443
1.0	21820000.0	21830000.0	45.0	47.91554260253906	5.924060344696045
1.0	21870000.0	21880000.0	46.0	51.47334671020508	6.355341911315918
1.0	21880000.0	21890000.0	55.0	50.668617248535156	6.225082874298096
1.0	21930000.0	21940000.0	41.0	37.20393753051758	3.989081621170044
1.0	21940000.0	21950000.0	34.0	34.90898513793945	3.882052183151245
1.0	22030000.0	22040000.0	49.0	44.03624725341797	5.516061782836914
1.0	22040000.0	22050000.0	36.0	44.23173141479492	5.532011985778809
1.0	22080000.0	22090000.0	46.0	43.66270065307617	5.451573848724365
1.0	22180000.0	22190000.0	35.0	36.40357208251953	4.322559356689453
1.0	22190000.0	22200000.0	32.0	35.8757438659668	4.672204971313477
1.0	22240000.0	22250000.0	36.0	37.39336013793945	3.735456943511963
1.0	22250000.0	22260000.0	37.0	37.21710968017578	3.7132740020751953
1.0	22260000.0	22270000.0	38.0	42.12385559082031	5.112295627593994
1.0	22280000.0	22290000.0	52.0	45.44634246826172	4.332523822784424
1.0	22350000.0	22360000.0	41.0	45.927947998046875	4.411235809326172
1.0	22430000.0	22440000.0	48.0	39.895545959472656	4.260616302490234
1.0	22450000.0	22460000.0	36.0	42.813758850097656	5.374760150909424
1.0	22540000.0	22550000.0	59.0	59.30683135986328	7.161329746246338
1.0	22560000.0	22570000.0	41.0	52.89298629760742	6.4610700607299805
1.0	22630000.0	22640000.0	76.0	72.41522216796875	8.519055366516113
1.0	22640000.0	22650000.0	52.0	62.57318115234375	7.502533912658691
1.0	22660000.0	22670000.0	57.0	60.70627975463867	7.304296016693115
1.0	22670000.0	22680000.0	59.0	63.92340087890625	7.65737771987915
1.0	22710000.0	22720000.0	62.0	60.85022735595703	7.315793037414551
1.0	22720000.0	22730000.0	48.0	66.65263366699219	7.9254150390625
1.0	22800000.0	22810000.0	52.0	48.933876037597656	6.0542120933532715
1.0	22830000.0	22840000.0	48.0	42.609031677246094	5.36065149307251
1.0	22850000.0	22860000.0	40.0	41.30744171142578	5.2095441818237305
1.0	22910000.0	22920000.0	48.0	59.4682502746582	7.177460670471191
1.0	22930000.0	22940000.0	80.0	67.80509948730469	8.06961441040039
1.0	23000000.0	23010000.0	35.0	49.94007110595703	6.146556854248047
1.0	23040000.0	23050000.0	37.0	42.623191833496094	5.346899032592773
1.0	23070000.0	23080000.0	42.0	42.89360809326172	5.380634784698486
1.0	23190000.0	23200000.0	47.0	43.12249755859375	5.398202419281006
1.0	23200000.0	23210000.0	43.0	42.230045318603516	5.305277347564697
1.0	23240000.0	23250000.0	42.0	47.730289459228516	5.897058963775635
1.0	23260000.0	23270000.0	44.0	63.54426193237305	7.640616416931152
1.0	23270000.0	23280000.0	85.0	65.42070007324219	7.827706336975098
1.0	23290000.0	23300000.0	65.0	56.88718795776367	6.906184196472168
1.0	23440000.0	23450000.0	31.0	45.139835357666016	4.3390936851501465
1.0	23450000.0	23460000.0	51.0	44.66769790649414	5.3475494384765625
1.0	23470000.0	23480000.0	29.0	44.565975189208984	4.54223108291626
1.0	23550000.0	23560000.0	42.0	55.95075607299805	6.811498165130615
1.0	23580000.0	23590000.0	49.0	53.50871658325195	6.555417537689209
1.0	23600000.0	23610000.0	42.0	48.833457946777344	6.034615993499756
1.0	23620000.0	23630000.0	47.0	45.32071304321289	5.648277759552002
1.0	23640000.0	23650000.0	34.0	45.69282150268555	5.69320011138916
1.0	23680000.0	23690000.0	57.0	45.71424865722656	5.336209774017334
1.0	23720000.0	23730000.0	30.0	40.43543243408203	4.188409328460693
1.0	23750000.0	23760000.0	46.0	39.71892166137695	4.703276634216309
1.0	23760000.0	23770000.0	34.0	41.963409423828125	5.291934013366699
1.0	23830000.0	23840000.0	32.0	40.30906677246094	5.1111249923706055
1.0	23840000.0	23850000.0	38.0	42.996910095214844	5.400446891784668
1.0	23920000.0	23930000.0	43.0	49.492286682128906	6.100443363189697
1.0	23990000.0	24000000.0	63.0	58.691741943359375	7.139554023742676
1.0	24040000.0	24050000.0	44.0	44.20348358154297	5.5321946144104
1.0	24090000.0	24100000.0	32.0	42.74314498901367	5.37709903717041
1.0	24130000.0	24140000.0	45.0	38.10978317260742	4.339580059051514
1.0	24140000.0	24150000.0	54.0	41.416908264160156	5.11591100692749
1.0	24200000.0	24210000.0	49.0	58.59299850463867	7.125692844390869
1.0	24250000.0	24260000.0	26.0	55.630226135253906	6.271402835845947
1.0	24280000.0	24290000.0	1.0	37.23872375488281	4.769905090332031
1.0	24300000.0	24310000.0	0.0	39.496971130371094	4.981551170349121
1.0	24400000.0	24410000.0	38.0	45.888938903808594	5.712719917297363
1.0	24450000.0	24460000.0	48.0	43.27412414550781	5.420014381408691
1.0	24490000.0	24500000.0	53.0	48.88231658935547	6.021607398986816
1.0	24520000.0	24530000.0	40.0	51.090423583984375	6.287625312805176
1.0	24560000.0	24570000.0	60.0	52.85808563232422	6.4838104248046875
1.0	24630000.0	24640000.0	40.0	49.675437927246094	6.125816822052002
1.0	24750000.0	24760000.0	41.0	38.94466018676758	3.847487688064575
1.0	24840000.0	24850000.0	47.0	45.87826156616211	5.697690963745117
1.0	24850000.0	24860000.0	50.0	46.349796295166016	5.746744155883789
1.0	24900000.0	24910000.0	40.0	52.8211555480957	6.4580206871032715
1.0	24930000.0	24940000.0	58.0	53.5949592590332	6.549991607666016
1.0	24970000.0	24980000.0	44.0	48.643489837646484	5.965756893157959
1.0	25080000.0	25090000.0	42.0	49.918235778808594	6.135890007019043
1.0	25110000.0	25120000.0	38.0	51.2336311340332	6.278704643249512
1.0	25140000.0	25150000.0	60.0	50.276641845703125	6.1733927726745605
1.0	25220000.0	25230000.0	59.0	55.46746063232422	6.74655294418335
1.0	25240000.0	25250000.0	41.0	51.79705810546875	6.333491325378418
1.0	25250000.0	25260000.0	51.0	54.459922790527344	6.616940498352051
1.0	25320000.0	25330000.0	46.0	56.81329345703125	6.875466823577881
1.0	25470000.0	25480000.0	57.0	64.03190612792969	7.6598615646362305
1.0	25490000.0	25500000.0	51.0	51.31241989135742	6.307915210723877
1.0	25500000.0	25510000.0	45.0	56.18309783935547	6.824426174163818
1.0	25540000.0	25550000.0	50.0	47.61051940917969	5.889765739440918
1.0	25790000.0	25800000.0	40.0	43.643104553222656	4.243368625640869
1.0	25820000.0	25830000.0	40.0	40.45330047607422	5.1166839599609375
1.0	25900000.0	25910000.0	53.0	47.25908660888672	5.871330261230469
1.0	25940000.0	25950000.0	33.0	48.30870819091797	4.8421101570129395
1.0	25950000.0	25960000.0	68.0	63.57593536376953	7.629859924316406
1.0	26060000.0	26070000.0	41.0	49.069488525390625	6.044266700744629
1.0	26100000.0	26110000.0	36.0	39.0386962890625	4.741875171661377
1.0	26150000.0	26160000.0	30.0	37.585350036621094	4.140533447265625
1.0	26190000.0	26200000.0	45.0	40.087337493896484	4.271090507507324
1.0	26230000.0	26240000.0	52.0	47.60281753540039	5.681648254394531
1.0	26250000.0	26260000.0	58.0	52.63755416870117	6.452800750732422
1.0	26340000.0	26350000.0	40.0	46.24946975708008	5.753209114074707
1.0	26360000.0	26370000.0	49.0	49.26790237426758	6.069848537445068
1.0	26410000.0	26420000.0	56.0	56.70512771606445	6.8849196434021
1.0	26420000.0	26430000.0	42.0	51.965576171875	6.397625923156738
1.0	26460000.0	26470000.0	43.0	57.94413375854492	7.023467063903809
1.0	26550000.0	26560000.0	45.0	56.02128219604492	6.840892791748047
1.0	26570000.0	26580000.0	32.0	43.01216125488281	5.061405181884766
1.0	26580000.0	26590000.0	41.0	37.8443603515625	4.080945014953613
1.0	26620000.0	26630000.0	42.0	43.172142028808594	5.404743194580078
1.0	26660000.0	26670000.0	47.0	46.34564208984375	4.659670829772949
1.0	26670000.0	26680000.0	46.0	48.271881103515625	5.9689555168151855
1.0	26730000.0	26740000.0	63.0	64.85089874267578	7.750766754150391
1.0	26770000.0	26780000.0	39.0	43.87080764770508	5.48877477645874
1.0	26790000.0	26800000.0	40.0	38.20441818237305	3.9088425636291504
1.0	26890000.0	26900000.0	26.0	38.55180740356445	4.936218738555908
1.0	26920000.0	26930000.0	42.0	50.00257873535156	4.9454545974731445
1.0	26990000.0	27000000.0	59.0	58.785736083984375	7.123054504394531
1.0	27010000.0	27020000.0	59.0	51.099822998046875	6.270153999328613
1.0	27050000.0	27060000.0	39.0	44.1800651550293	4.257298946380615
1.0	27060000.0	27070000.0	41.0	42.62449264526367	4.479841232299805
1.0	27180000.0	27190000.0	33.0	39.077903747558594	3.880526304244995
1.0	27300000.0	27310000.0	52.0	49.084529876708984	6.0728559494018555
1.0	27320000.0	27330000.0	44.0	40.574981689453125	4.5300493240356445
1.0	27340000.0	27350000.0	35.0	51.51619338989258	6.348664283752441
1.0	27400000.0	27410000.0	50.0	57.45146942138672	6.99416971206665
1.0	27420000.0	27430000.0	35.0	38.33637237548828	3.9188475608825684
1.0	27460000.0	27470000.0	35.0	37.1247673034668	3.9289679527282715
1.0	27530000.0	27540000.0	53.0	59.21492385864258	7.172733306884766
1.0	27540000.0	27550000.0	62.0	58.28806686401367	7.07421350479126
1.0	27560000.0	27570000.0	35.0	44.0445442199707	4.4259352684021
1.0	27570000.0	27580000.0	39.0	47.184837341308594	5.845054626464844
1.0	27620000.0	27630000.0	35.0	37.8769645690918	4.854648590087891
1.0	27650000.0	27660000.0	42.0	36.42673110961914	3.680992841720581
1.0	27660000.0	27670000.0	35.0	35.5470085144043	3.6832211017608643
1.0	27670000.0	27680000.0	26.0	35.06242370605469	3.761322021484375
1.0	27700000.0	27710000.0	36.0	41.72674560546875	4.095367431640625
1.0	27880000.0	27890000.0	30.0	36.35477828979492	4.4388227462768555
1.0	27920000.0	27930000.0	23.0	34.3887825012207	3.778691053390503
1.0	27930000.0	27940000.0	43.0	45.658363342285156	5.690460205078125
1.0	27940000.0	27950000.0	52.0	50.26201629638672	6.172626972198486
1.0	27960000.0	27970000.0	43.0	54.79420852661133	6.704180717468262
1.0	28040000.0	28050000.0	55.0	56.4499626159668	6.854495048522949
1.0	28160000.0	28170000.0	20.0	41.08064651489258	4.720821380615234
1.0	28400000.0	28410000.0	45.0	46.17717742919922	5.749044895172119
1.0	28470000.0	28480000.0	63.0	48.218990325927734	5.949925422668457
1.0	28480000.0	28490000.0	40.0	47.51053237915039	5.881366729736328
1.0	28530000.0	28540000.0	43.0	43.66643524169922	5.47362756729126
1.0	28590000.0	28600000.0	44.0	42.47187042236328	4.190927982330322
1.0	28600000.0	28610000.0	62.0	41.736427307128906	5.255629539489746
1.0	28610000.0	28620000.0	51.0	48.52204513549805	6.0100321769714355
1.0	28690000.0	28700000.0	54.0	47.4493293762207	4.6536126136779785
1.0	28730000.0	28740000.0	53.0	44.27082824707031	5.212538242340088
1.0	28800000.0	28810000.0	46.0	40.2388916015625	5.065532684326172
1.0	28810000.0	28820000.0	46.0	41.03607177734375	4.689905166625977
1.0	28820000.0	28830000.0	36.0	40.2479248046875	3.965564012527466
1.0	28830000.0	28840000.0	72.0	42.673641204833984	4.108118534088135
1.0	28840000.0	28850000.0	41.0	38.88104248046875	3.883760929107666
1.0	28860000.0	28870000.0	38.0	39.61528778076172	3.8832786083221436
1.0	29140000.0	29150000.0	65.0	57.04326248168945	6.9291863441467285
1.0	29170000.0	29180000.0	47.0	54.770896911621094	6.680882453918457
1.0	29250000.0	29260000.0	37.0	48.492897033691406	5.997084140777588
1.0	29260000.0	29270000.0	47.0	48.06721878051758	5.95060396194458
1.0	29310000.0	29320000.0	40.0	46.18548583984375	5.73901891708374
1.0	29320000.0	29330000.0	50.0	45.469635009765625	5.666438102722168
1.0	29350000.0	29360000.0	36.0	45.78893280029297	5.6867852210998535
1.0	29360000.0	29370000.0	39.0	45.595909118652344	5.668982028961182
1.0	29390000.0	29400000.0	43.0	46.08085250854492	5.7287917137146
1.0	29440000.0	29450000.0	37.0	39.6993408203125	4.989117622375488
1.0	29510000.0	29520000.0	37.0	47.267303466796875	5.873663902282715
1.0	29520000.0	29530000.0	35.0	39.51427459716797	4.622836112976074
1.0	29540000.0	29550000.0	37.0	40.284141540527344	4.4412150382995605
1.0	29600000.0	29610000.0	55.0	47.14801025390625	5.831525802612305
1.0	29630000.0	29640000.0	37.0	44.901771545410156	5.591246604919434
1.0	29700000.0	29710000.0	77.0	79.94351959228516	9.243173599243164
1.0	29740000.0	29750000.0	57.0	75.05403900146484	8.768073081970215
1.0	29770000.0	29780000.0	54.0	69.19078063964844	8.167058944702148
1.0	29790000.0	29800000.0	74.0	68.37994384765625	8.09192180633545
1.0	29810000.0	29820000.0	95.0	61.106178283691406	7.337921142578125
1.0	30220000.0	30230000.0	87.0	85.82583618164062	9.745038986206055
1.0	30240000.0	30250000.0	99.0	89.53984832763672	10.078801155090332
1.0	30300000.0	30310000.0	92.0	89.87564849853516	10.097020149230957
1.0	30310000.0	30320000.0	93.0	100.304443359375	10.946939468383789
1.0	30340000.0	30350000.0	94.0	97.93080139160156	10.76522159576416
1.0	30370000.0	30380000.0	89.0	91.10777282714844	10.203543663024902
1.0	30450000.0	30460000.0	114.0	90.39247131347656	10.138956069946289
1.0	30470000.0	30480000.0	81.0	81.18585968017578	9.327431678771973
1.0	30480000.0	30490000.0	82.0	80.94133758544922	9.306402206420898
1.0	30510000.0	30520000.0	60.0	82.56080627441406	9.452731132507324
1.0	30570000.0	30580000.0	79.0	87.3784408569336	9.890522956848145
1.0	30600000.0	30610000.0	79.0	87.20909881591797	9.870142936706543
1.0	30730000.0	30740000.0	77.0	91.2977294921875	10.21696949005127
1.0	30800000.0	30810000.0	82.0	77.52720642089844	8.985055923461914
1.0	30810000.0	30820000.0	92.0	84.55009460449219	9.643945693969727
1.0	30920000.0	30930000.0	64.0	56.917266845703125	6.887705326080322
1.0	30930000.0	30940000.0	81.0	68.48623657226562	8.09518814086914
1.0	30960000.0	30970000.0	68.0	63.594696044921875	7.593085289001465
1.0	31080000.0	31090000.0	70.0	72.93925476074219	8.558504104614258
1.0	31160000.0	31170000.0	65.0	62.3291130065918	7.478287696838379
1.0	31190000.0	31200000.0	48.0	49.16222381591797	6.062695503234863
1.0	31200000.0	31210000.0	61.0	55.82074737548828	6.761110782623291
1.0	31230000.0	31240000.0	59.0	56.409881591796875	6.829658508300781
1.0	31290000.0	31300000.0	45.0	50.49713134765625	6.23250675201416
1.0	31300000.0	31310000.0	58.0	60.4562873840332	7.277335166931152
1.0	31330000.0	31340000.0	70.0	54.64410400390625	6.655795097351074
1.0	31340000.0	31350000.0	36.0	49.24208068847656	6.057419300079346
1.0	31420000.0	31430000.0	55.0	45.33189010620117	5.648013114929199
1.0	31510000.0	31520000.0	44.0	49.4259147644043	6.081820487976074
1.0	31520000.0	31530000.0	53.0	48.56139373779297	5.995583534240723
1.0	31580000.0	31590000.0	53.0	61.911354064941406	7.4450483322143555
1.0	31590000.0	31600000.0	60.0	59.00514602661133	7.127646446228027
1.0	31620000.0	31630000.0	50.0	57.817848205566406	7.001797676086426
1.0	31650000.0	31660000.0	47.0	55.440032958984375	6.741612434387207
1.0	31660000.0	31670000.0	58.0	60.169044494628906	7.260979652404785
1.0	31680000.0	31690000.0	59.0	61.11500930786133	7.3491997718811035
1.0	31710000.0	31720000.0	53.0	58.78083419799805	7.1092529296875
1.0	31720000.0	31730000.0	51.0	52.831809997558594	6.463492393493652
1.0	31760000.0	31770000.0	35.0	42.15336990356445	5.312586784362793
1.0	31800000.0	31810000.0	42.0	44.360679626464844	5.551239967346191
1.0	31830000.0	31840000.0	44.0	40.370506286621094	5.1282806396484375
1.0	31880000.0	31890000.0	37.0	42.192665100097656	5.111605644226074
1.0	31950000.0	31960000.0	47.0	51.253173828125	6.291496753692627
1.0	31980000.0	31990000.0	48.0	52.910675048828125	6.462225914001465
1.0	32040000.0	32050000.0	31.0	39.59632110595703	4.883984565734863
1.0	32050000.0	32060000.0	39.0	42.855777740478516	4.12686824798584
1.0	32120000.0	32130000.0	41.0	43.76677703857422	5.468274116516113
1.0	32130000.0	32140000.0	35.0	37.12498092651367	3.7860794067382812
1.0	32220000.0	32230000.0	28.0	38.14631271362305	4.730987548828125
1.0	32420000.0	32430000.0	57.0	52.7315788269043	6.484550476074219
1.0	32510000.0	32520000.0	47.0	44.69608688354492	5.5766825675964355
1.0	32570000.0	32580000.0	46.0	44.31587219238281	5.03326940536499
1.0	32600000.0	32610000.0	52.0	43.606781005859375	5.291659355163574
1.0	32610000.0	32620000.0	52.0	44.70924377441406	5.593838691711426
1.0	32710000.0	32720000.0	49.0	45.801841735839844	5.6912841796875
1.0	32720000.0	32730000.0	41.0	54.87627029418945	6.681200981140137
1.0	32760000.0	32770000.0	36.0	40.88361740112305	3.9825797080993652
1.0	32790000.0	32800000.0	37.0	39.0376091003418	4.684500217437744
1.0	32820000.0	32830000.0	37.0	40.1818962097168	4.564967632293701
1.0	32870000.0	32880000.0	41.0	54.26411056518555	6.656882286071777
1.0	32920000.0	32930000.0	50.0	64.01722717285156	7.669839382171631
1.0	33010000.0	33020000.0	46.0	46.89922332763672	5.8161492347717285
1.0	33110000.0	33120000.0	32.0	42.71940994262695	4.142793655395508
1.0	33120000.0	33130000.0	44.0	43.169307708740234	5.413384914398193
1.0	33140000.0	33150000.0	41.0	42.30706024169922	5.337276935577393
1.0	33150000.0	33160000.0	38.0	43.7352294921875	5.477605819702148
1.0	33210000.0	33220000.0	45.0	35.1776237487793	3.8530831336975098
1.0	33250000.0	33260000.0	32.0	41.30052947998047	5.2244391441345215
1.0	33310000.0	33320000.0	37.0	41.93018341064453	5.009634971618652
1.0	33340000.0	33350000.0	35.0	46.41759490966797	5.638981819152832
1.0	33450000.0	33460000.0	52.0	46.35648727416992	5.763426780700684
1.0	33580000.0	33590000.0	38.0	51.10309600830078	6.2738847732543945
1.0	33600000.0	33610000.0	45.0	45.488006591796875	5.666077613830566
1.0	33630000.0	33640000.0	32.0	40.973602294921875	5.17853307723999
1.0	33740000.0	33750000.0	37.0	42.09416961669922	5.298852443695068
1.0	33780000.0	33790000.0	45.0	43.616943359375	5.452629089355469
1.0	33880000.0	33890000.0	58.0	62.88319778442383	7.525387763977051
1.0	34090000.0	34100000.0	91.0	80.49903869628906	9.273309707641602
1.0	34100000.0	34110000.0	90.0	80.6390151977539	9.275969505310059
1.0	34140000.0	34150000.0	81.0	60.83698272705078	7.3106889724731445
1.0	34150000.0	34160000.0	87.0	84.28166198730469	9.608880043029785
1.0	34170000.0	34180000.0	78.0	84.91960144042969	9.664937973022461
1.0	34180000.0	34190000.0	90.0	83.50337982177734	9.541223526000977
1.0	34230000.0	34240000.0	95.0	90.97514343261719	10.201216697692871
1.0	34250000.0	34260000.0	70.0	88.65013885498047	9.998529434204102
1.0	34260000.0	34270000.0	115.0	89.1456527709961	10.038726806640625
1.0	34300000.0	34310000.0	79.0	76.96209716796875	8.93568229675293
1.0	34310000.0	34320000.0	81.0	87.0019302368164	9.856719017028809
1.0	34320000.0	34330000.0	95.0	91.16120910644531	10.205825805664062
1.0	34360000.0	34370000.0	78.0	85.23680877685547	9.697275161743164
1.0	34380000.0	34390000.0	90.0	88.40396881103516	9.977513313293457
1.0	34400000.0	34410000.0	81.0	93.84051513671875	10.4312162399292
1.0	34440000.0	34450000.0	85.0	101.84410095214844	11.05836296081543
1.0	34470000.0	34480000.0	97.0	96.60343933105469	10.649505615234375
1.0	34500000.0	34510000.0	97.0	98.07704162597656	10.765680313110352
1.0	34570000.0	34580000.0	107.0	102.88260650634766	11.13554859161377
1.0	34600000.0	34610000.0	94.0	104.8896713256836	11.274789810180664
1.0	34670000.0	34680000.0	98.0	109.6416244506836	11.614298820495605
1.0	34700000.0	34710000.0	104.0	118.90933990478516	12.206384658813477
1.0	34760000.0	34770000.0	135.0	119.3232192993164	12.231468200683594
1.0	34800000.0	34810000.0	107.0	115.31977844238281	11.9856595993042
1.0	34830000.0	34840000.0	87.0	108.0896224975586	11.503210067749023
1.0	34880000.0	34890000.0	98.0	94.57002258300781	10.49177360534668
1.0	34920000.0	34930000.0	83.0	97.22825622558594	10.698323249816895
1.0	34940000.0	34950000.0	80.0	96.22675323486328	10.621918678283691
1.0	34950000.0	34960000.0	99.0	105.53712463378906	11.340076446533203
1.0	35080000.0	35090000.0	83.0	79.78678894042969	9.200518608093262
1.0	35120000.0	35130000.0	75.0	74.02546691894531	8.660470008850098
1.0	35130000.0	35140000.0	72.0	79.76506805419922	9.212202072143555
1.0	35200000.0	35210000.0	61.0	65.58985900878906	7.8189520835876465
1.0	35240000.0	35250000.0	48.0	72.98854064941406	8.586341857910156
1.0	35250000.0	35260000.0	64.0	57.62748336791992	6.971186637878418
1.0	35310000.0	35320000.0	51.0	48.77671432495117	6.008633613586426
1.0	35350000.0	35360000.0	74.0	75.2016372680664	8.787303924560547
1.0	35490000.0	35500000.0	56.0	52.4650764465332	6.444249153137207
1.0	35510000.0	35520000.0	68.0	68.65472412109375	8.138301849365234
1.0	35580000.0	35590000.0	51.0	58.48564910888672	7.065213680267334
1.0	35640000.0	35650000.0	57.0	55.205047607421875	6.709144592285156
1.0	35790000.0	35800000.0	58.0	48.86998748779297	6.041790008544922
1.0	36090000.0	36100000.0	52.0	47.22819137573242	5.85384464263916
1.0	36130000.0	36140000.0	67.0	68.1814193725586	8.109149932861328
1.0	36180000.0	36190000.0	35.0	48.76605224609375	5.256749629974365
1.0	36200000.0	36210000.0	44.0	44.434326171875	4.735133647918701
1.0	36220000.0	36230000.0	41.0	47.31011962890625	5.866803169250488
1.0	36240000.0	36250000.0	64.0	60.435707092285156	7.285846710205078
1.0	36250000.0	36260000.0	62.0	62.695953369140625	7.5330328941345215
1.0	36290000.0	36300000.0	59.0	45.76188278198242	5.684323310852051
1.0	36410000.0	36420000.0	44.0	45.53710174560547	5.219686031341553
1.0	36450000.0	36460000.0	55.0	45.551231384277344	5.685320854187012
1.0	36470000.0	36480000.0	47.0	46.72065734863281	5.799681663513184
1.0	36610000.0	36620000.0	53.0	44.795711517333984	4.767984867095947
1.0	36630000.0	36640000.0	42.0	39.616539001464844	4.993117332458496
1.0	36640000.0	36650000.0	41.0	38.91504669189453	3.85850191116333
1.0	36730000.0	36740000.0	49.0	45.55792999267578	5.684361934661865
1.0	36790000.0	36800000.0	54.0	53.150856018066406	6.496995449066162
1.0	36820000.0	36830000.0	42.0	40.647884368896484	5.1552276611328125
1.0	36880000.0	36890000.0	51.0	50.61822509765625	6.213852405548096
1.0	36900000.0	36910000.0	48.0	52.72686767578125	6.443358421325684
1.0	37220000.0	37230000.0	66.0	79.31434631347656	9.153460502624512
1.0	37270000.0	37280000.0	90.0	81.25178527832031	9.332942962646484
1.0	37320000.0	37330000.0	79.0	86.64337158203125	9.826972961425781
1.0	37330000.0	37340000.0	89.0	84.46348571777344	9.62035846710205
1.0	37400000.0	37410000.0	93.0	98.75436401367188	10.81883716583252
1.0	37720000.0	37730000.0	81.0	88.49346160888672	9.98342514038086
1.0	37810000.0	37820000.0	90.0	79.83341979980469	9.208127975463867
1.0	37890000.0	37900000.0	53.0	66.95421600341797	7.958077907562256
1.0	38030000.0	38040000.0	38.0	44.63874435424805	5.574561595916748
1.0	38050000.0	38060000.0	43.0	46.19541931152344	5.743764877319336
1.0	38060000.0	38070000.0	51.0	60.6268310546875	7.344247341156006
1.0	38140000.0	38150000.0	41.0	53.06647491455078	6.477185249328613
1.0	38170000.0	38180000.0	49.0	41.96064758300781	4.14254093170166
1.0	38190000.0	38200000.0	41.0	52.732093811035156	6.440569877624512
1.0	38390000.0	38400000.0	47.0	43.06048583984375	4.814795017242432
1.0	38400000.0	38410000.0	60.0	45.77184295654297	5.691159248352051
1.0	38440000.0	38450000.0	46.0	43.383644104003906	5.4350481033325195
1.0	38520000.0	38530000.0	57.0	57.47051239013672	6.964790344238281
1.0	38550000.0	38560000.0	52.0	60.4283332824707	7.2777204513549805
1.0	38560000.0	38570000.0	57.0	58.2396354675293	7.041337013244629
1.0	38610000.0	38620000.0	74.0	71.97163391113281	8.450139045715332
1.0	38730000.0	38740000.0	64.0	74.03851318359375	8.656548500061035
1.0	38790000.0	38800000.0	79.0	82.08873748779297	9.415166854858398
1.0	38820000.0	38830000.0	64.0	87.3704833984375	9.883966445922852
1.0	38850000.0	38860000.0	105.0	96.0412368774414	10.617259979248047
1.0	38860000.0	38870000.0	103.0	100.11895751953125	10.94159984588623
1.0	38910000.0	38920000.0	91.0	91.30936431884766	10.220571517944336
1.0	38970000.0	38980000.0	84.0	87.6244125366211	9.924049377441406
1.0	38990000.0	39000000.0	88.0	85.20256805419922	9.712733268737793
1.0	39010000.0	39020000.0	93.0	92.82657623291016	10.354774475097656
1.0	39050000.0	39060000.0	66.0	83.39904022216797	9.54263973236084
1.0	39070000.0	39080000.0	73.0	78.59114074707031	9.109746932983398
1.0	39100000.0	39110000.0	82.0	87.65216064453125	9.915310859680176
1.0	39140000.0	39150000.0	64.0	77.82328796386719	9.015501976013184
1.0	39160000.0	39170000.0	97.0	79.57806396484375	9.18836784362793
1.0	39170000.0	39180000.0	71.0	80.08724975585938	9.233025550842285
1.0	39180000.0	39190000.0	51.0	75.28666687011719	8.774733543395996
1.0	39200000.0	39210000.0	75.0	76.1119155883789	8.8551664352417
1.0	39240000.0	39250000.0	72.0	73.59454345703125	8.626570701599121
1.0	39320000.0	39330000.0	55.0	48.67877960205078	6.0267767906188965
1.0	39350000.0	39360000.0	43.0	53.61139678955078	6.5365190505981445
1.0	39390000.0	39400000.0	39.0	50.96588897705078	6.248696327209473
1.0	39460000.0	39470000.0	46.0	47.113563537597656	5.840126037597656
1.0	39510000.0	39520000.0	35.0	47.01038360595703	5.823121070861816
1.0	39540000.0	39550000.0	49.0	51.516502380371094	6.3233819007873535
1.0	39560000.0	39570000.0	48.0	50.32994842529297	6.194357872009277
1.0	39630000.0	39640000.0	48.0	48.153099060058594	5.8806047439575195
1.0	39710000.0	39720000.0	52.0	47.60449981689453	5.8910651206970215
1.0	39720000.0	39730000.0	47.0	47.57073211669922	5.878237724304199
1.0	39740000.0	39750000.0	49.0	49.4135856628418	6.080521583557129
1.0	39760000.0	39770000.0	48.0	46.38414764404297	5.750701904296875
1.0	39820000.0	39830000.0	42.0	41.98493576049805	4.740008354187012
1.0	39860000.0	39870000.0	54.0	48.65669250488281	5.149847030639648
1.0	40070000.0	40080000.0	85.0	58.64470291137695	7.093146324157715
1.0	40080000.0	40090000.0	59.0	59.3680419921875	7.160597801208496
1.0	40090000.0	40100000.0	44.0	53.542762756347656	6.52938985824585
1.0	40200000.0	40210000.0	59.0	53.44844436645508	6.544076442718506
1.0	40240000.0	40250000.0	40.0	52.868614196777344	6.456957817077637
1.0	40270000.0	40280000.0	40.0	56.139862060546875	6.813661098480225
1.0	40280000.0	40290000.0	45.0	49.15590286254883	6.088385581970215
1.0	40360000.0	40370000.0	38.0	41.94970703125	4.222109317779541
1.0	40390000.0	40400000.0	39.0	51.35001754760742	6.3252387046813965
1.0	40540000.0	40550000.0	33.0	50.85535430908203	6.233189582824707
1.0	40590000.0	40600000.0	77.0	68.1218490600586	8.083673477172852
1.0	40690000.0	40700000.0	53.0	48.557289123535156	5.984036445617676
1.0	40870000.0	40880000.0	56.0	53.346046447753906	6.509480953216553
1.0	40910000.0	40920000.0	43.0	56.01469039916992	6.800423622131348
1.0	40990000.0	41000000.0	55.0	64.022216796875	7.680076599121094
1.0	41030000.0	41040000.0	78.0	68.9541244506836	8.166083335876465
1.0	41180000.0	41190000.0	53.0	46.92139434814453	4.7038140296936035
1.0	41210000.0	41220000.0	45.0	42.529212951660156	4.978305339813232
1.0	41250000.0	41260000.0	30.0	47.61030960083008	5.900881290435791
1.0	41290000.0	41300000.0	44.0	49.455284118652344	6.087714195251465
1.0	41340000.0	41350000.0	48.0	52.75922775268555	6.462205410003662
1.0	41490000.0	41500000.0	33.0	39.394996643066406	5.023870468139648
1.0	41540000.0	41550000.0	37.0	41.11069869995117	5.195141792297363
1.0	41560000.0	41570000.0	51.0	47.11509323120117	5.83554744720459
1.0	41650000.0	41660000.0	45.0	49.56532287597656	6.098462104797363
1.0	41680000.0	41690000.0	58.0	51.285308837890625	6.296398162841797
1.0	41870000.0	41880000.0	56.0	55.253013610839844	6.715609550476074
1.0	41880000.0	41890000.0	70.0	46.385162353515625	5.750840187072754
1.0	41900000.0	41910000.0	67.0	57.389320373535156	6.948666572570801
1.0	41950000.0	41960000.0	35.0	49.39995574951172	6.07596492767334
1.0	41980000.0	41990000.0	46.0	45.866188049316406	5.703995704650879
1.0	42000000.0	42010000.0	66.0	48.907291412353516	6.02353572845459
1.0	42020000.0	42030000.0	43.0	53.59430694580078	6.533571720123291
1.0	42040000.0	42050000.0	50.0	49.98073959350586	6.140022277832031
1.0	42050000.0	42060000.0	59.0	53.80232620239258	6.5506486892700195
1.0	42090000.0	42100000.0	71.0	51.56425857543945	6.319258689880371
1.0	42110000.0	42120000.0	58.0	52.81999588012695	6.451699733734131
1.0	42290000.0	42300000.0	70.0	55.35124969482422	6.726473331451416
1.0	42340000.0	42350000.0	62.0	53.09840774536133	6.483206748962402
1.0	42360000.0	42370000.0	41.0	51.095069885253906	6.265132904052734
1.0	42570000.0	42580000.0	78.0	77.30155181884766	8.970002174377441
1.0	42610000.0	42620000.0	59.0	61.478355407714844	7.38955545425415
1.0	42650000.0	42660000.0	63.0	51.45440673828125	6.317994594573975
1.0	42790000.0	42800000.0	40.0	51.80889892578125	6.377066612243652
1.0	42810000.0	42820000.0	71.0	67.35152435302734	8.004865646362305
1.0	42850000.0	42860000.0	68.0	61.909423828125	7.431544303894043
1.0	42920000.0	42930000.0	47.0	49.31117248535156	5.309621334075928
1.0	42940000.0	42950000.0	45.0	55.62396240234375	6.755033016204834
1.0	43010000.0	43020000.0	44.0	59.03422927856445	7.117563724517822
1.0	43070000.0	43080000.0	58.0	58.76091384887695	7.091547966003418
1.0	43100000.0	43110000.0	63.0	58.043968200683594	7.017600059509277
1.0	43180000.0	43190000.0	55.0	48.06901550292969	5.933987617492676
1.0	43190000.0	43200000.0	45.0	53.50712203979492	6.534043788909912
1.0	43200000.0	43210000.0	40.0	39.1584587097168	4.670156955718994
1.0	43320000.0	43330000.0	57.0	74.23228454589844	8.696330070495605
1.0	43410000.0	43420000.0	49.0	45.269615173339844	5.651148319244385
1.0	43440000.0	43450000.0	56.0	53.304443359375	6.498263359069824
1.0	43470000.0	43480000.0	53.0	59.55885696411133	7.180344581604004
1.0	43490000.0	43500000.0	64.0	59.6867561340332	7.205187797546387
1.0	43600000.0	43610000.0	45.0	63.96589279174805	7.647656440734863
1.0	43650000.0	43660000.0	47.0	68.8099136352539	8.159431457519531
1.0	43690000.0	43700000.0	35.0	49.23822784423828	6.096937656402588
1.0	43720000.0	43730000.0	55.0	56.1218376159668	6.83221960067749
1.0	43740000.0	43750000.0	35.0	44.49873352050781	5.550384998321533
1.0	43750000.0	43760000.0	38.0	44.843597412109375	5.610055446624756
1.0	43780000.0	43790000.0	50.0	42.450172424316406	5.339910507202148
1.0	43800000.0	43810000.0	60.0	49.631935119628906	6.117142677307129
1.0	43820000.0	43830000.0	43.0	36.281166076660156	3.889705181121826
1.0	43830000.0	43840000.0	46.0	37.57433319091797	4.205236911773682
1.0	43840000.0	43850000.0	43.0	39.76771545410156	4.908871650695801
1.0	43920000.0	43930000.0	58.0	51.53240966796875	6.343496322631836
1.0	43960000.0	43970000.0	53.0	44.74475860595703	5.589322090148926
1.0	43990000.0	44000000.0	43.0	39.442138671875	3.891561985015869
1.0	44010000.0	44020000.0	43.0	39.271156311035156	4.878993511199951
1.0	44240000.0	44250000.0	55.0	46.951255798339844	5.8125128746032715
1.0	44250000.0	44260000.0	62.0	46.78036117553711	5.8047027587890625
1.0	44400000.0	44410000.0	38.0	40.71131134033203	4.244619846343994
1.0	44460000.0	44470000.0	42.0	41.24425506591797	5.211536407470703
1.0	44550000.0	44560000.0	66.0	67.84275817871094	8.056897163391113
1.0	44560000.0	44570000.0	64.0	71.92356872558594	8.465177536010742
1.0	44600000.0	44610000.0	72.0	72.88883972167969	8.555756568908691
1.0	44610000.0	44620000.0	64.0	75.19255065917969	8.784521102905273
1.0	44630000.0	44640000.0	69.0	72.6143798828125	8.529995918273926
1.0	44650000.0	44660000.0	75.0	77.22637176513672	8.998899459838867
1.0	44660000.0	44670000.0	44.0	72.59778594970703	8.54011058807373
1.0	44670000.0	44680000.0	49.0	62.99284744262695	7.564065456390381
1.0	44700000.0	44710000.0	40.0	38.759620666503906	4.122923851013184
1.0	44710000.0	44720000.0	38.0	39.35121536254883	4.341304779052734
1.0	44750000.0	44760000.0	52.0	39.93070983886719	4.019896507263184
1.0	44850000.0	44860000.0	66.0	79.66558837890625	9.235490798950195
1.0	44920000.0	44930000.0	64.0	82.76052856445312	9.503438949584961
1.0	45030000.0	45040000.0	66.0	64.4283676147461	7.697676181793213
1.0	45180000.0	45190000.0	46.0	50.39282989501953	6.222385406494141
1.0	45560000.0	45570000.0	32.0	46.8399543762207	5.8067498207092285
1.0	45650000.0	45660000.0	50.0	46.85808563232422	5.8069047927856445
1.0	45660000.0	45670000.0	47.0	59.30790328979492	7.160104274749756
1.0	45700000.0	45710000.0	49.0	63.13287353515625	7.56765604019165
1.0	45730000.0	45740000.0	45.0	53.53814697265625	6.536293983459473
1.0	45740000.0	45750000.0	51.0	56.34197998046875	6.839503288269043
1.0	45840000.0	45850000.0	44.0	49.051513671875	6.049312591552734
1.0	45850000.0	45860000.0	47.0	48.70349884033203	6.031240940093994
1.0	45860000.0	45870000.0	44.0	47.985260009765625	5.957821846008301
1.0	45970000.0	45980000.0	41.0	42.0164909362793	5.29849910736084
1.0	46070000.0	46080000.0	35.0	43.48025131225586	5.44888162612915
1.0	46080000.0	46090000.0	49.0	39.59911346435547	5.036649703979492
1.0	46090000.0	46100000.0	45.0	41.216102600097656	5.210158348083496
1.0	46100000.0	46110000.0	37.0	43.25860595703125	5.433829307556152
1.0	46120000.0	46130000.0	46.0	45.793983459472656	5.056327819824219
1.0	46160000.0	46170000.0	49.0	47.756778717041016	5.913819313049316
1.0	46180000.0	46190000.0	46.0	48.34513473510742	5.975753307342529
1.0	46200000.0	46210000.0	48.0	49.22671890258789	6.069551467895508
1.0	46210000.0	46220000.0	51.0	48.27426528930664	5.991382598876953
1.0	46360000.0	46370000.0	48.0	49.63630294799805	6.111048221588135
1.0	46530000.0	46540000.0	50.0	47.30363845825195	5.872152805328369
1.0	46550000.0	46560000.0	43.0	51.08678436279297	6.2683281898498535
1.0	46600000.0	46610000.0	56.0	58.1520881652832	7.0530290603637695
1.0	46610000.0	46620000.0	65.0	57.7716178894043	6.990208625793457
1.0	46690000.0	46700000.0	68.0	55.08807373046875	6.715057373046875
1.0	46710000.0	46720000.0	45.0	44.71871566772461	4.288159370422363
1.0	46730000.0	46740000.0	47.0	39.132484436035156	4.309013366699219
1.0	46770000.0	46780000.0	45.0	42.1459846496582	5.19740104675293
1.0	46890000.0	46900000.0	52.0	60.06986618041992	7.243566989898682
1.0	46950000.0	46960000.0	65.0	52.927635192871094	6.457638740539551
1.0	47030000.0	47040000.0	26.0	41.07182312011719	5.197216033935547
1.0	47070000.0	47080000.0	33.0	35.292213439941406	3.847787380218506
1.0	47100000.0	47110000.0	40.0	43.6258430480957	4.694209098815918
1.0	47160000.0	47170000.0	38.0	43.667598724365234	4.188746929168701
1.0	47250000.0	47260000.0	55.0	62.591453552246094	7.508031368255615
1.0	47300000.0	47310000.0	49.0	62.49431228637695	7.494383335113525
1.0	47370000.0	47380000.0	53.0	63.2237548828125	7.5721755027771
1.0	47390000.0	47400000.0	53.0	59.2735481262207	7.152674674987793
1.0	47460000.0	47470000.0	55.0	62.151283264160156	7.455389976501465
1.0	47480000.0	47490000.0	55.0	57.34907150268555	6.944026947021484
1.0	47600000.0	47610000.0	72.0	59.163536071777344	7.142597198486328
1.0	47640000.0	47650000.0	33.0	48.647499084472656	6.032181739807129
1.0	47810000.0	47820000.0	45.0	43.38774490356445	4.254014492034912
1.0	47860000.0	47870000.0	39.0	57.33567428588867	6.958179473876953
1.0	48020000.0	48030000.0	42.0	48.3818473815918	5.986788272857666
1.0	48030000.0	48040000.0	43.0	49.651817321777344	6.115607738494873
1.0	48090000.0	48100000.0	31.0	53.39442825317383	6.515795707702637
1.0	48100000.0	48110000.0	45.0	54.65864944458008	6.6542792320251465
1.0	48130000.0	48140000.0	53.0	64.64707946777344	7.721278190612793
1.0	48140000.0	48150000.0	49.0	54.925445556640625	6.678108215332031
1.0	48190000.0	48200000.0	64.0	55.1298828125	6.724218845367432
1.0	48270000.0	48280000.0	51.0	48.570350646972656	5.987137794494629
1.0	48300000.0	48310000.0	50.0	48.55200958251953	5.985894203186035
1.0	48350000.0	48360000.0	54.0	52.310585021972656	6.3963189125061035
1.0	48360000.0	48370000.0	38.0	47.589351654052734	5.883683681488037
1.0	48520000.0	48530000.0	56.0	58.428260803222656	7.0588507652282715
1.0	48530000.0	48540000.0	70.0	62.30158233642578	7.47182559967041
1.0	48620000.0	48630000.0	77.0	61.01389694213867	7.335879325866699
1.0	48640000.0	48650000.0	79.0	68.73165893554688	8.130364418029785
1.0	48680000.0	48690000.0	60.0	56.484886169433594	6.846368312835693
1.0	48700000.0	48710000.0	63.0	62.19951629638672	7.442596435546875
1.0	48730000.0	48740000.0	69.0	66.998046875	7.967885494232178
1.0	48810000.0	48820000.0	64.0	61.6170539855957	7.400090217590332
1.0	48870000.0	48880000.0	57.0	59.01720428466797	7.122448921203613
1.0	48910000.0	48920000.0	51.0	61.13489532470703	7.347705841064453
1.0	48950000.0	48960000.0	91.0	79.54063415527344	9.2081298828125
1.0	48970000.0	48980000.0	87.0	89.99889373779297	10.133015632629395
1.0	49000000.0	49010000.0	91.0	84.98312377929688	9.680631637573242
1.0	49090000.0	49100000.0	88.0	92.85203552246094	10.36449909210205
1.0	49120000.0	49130000.0	82.0	88.6458969116211	10.000642776489258
1.0	49140000.0	49150000.0	71.0	80.2298583984375	9.273313522338867
1.0	49200000.0	49210000.0	100.0	85.79471588134766	9.745214462280273
1.0	49260000.0	49270000.0	92.0	103.50224304199219	11.185702323913574
1.0	49270000.0	49280000.0	100.0	95.3298568725586	10.547134399414062
1.0	49380000.0	49390000.0	104.0	94.69719696044922	10.50447940826416
1.0	49440000.0	49450000.0	106.0	109.43467712402344	11.595016479492188
1.0	49460000.0	49470000.0	147.0	113.9249038696289	11.906654357910156
1.0	49500000.0	49510000.0	109.0	121.99195861816406	12.392965316772461
1.0	49550000.0	49560000.0	140.0	126.21455383300781	12.620450973510742
1.0	49590000.0	49600000.0	111.0	117.97886657714844	12.127880096435547
1.0	49610000.0	49620000.0	133.0	122.72029876708984	12.418075561523438
1.0	49640000.0	49650000.0	109.0	120.2787094116211	12.275651931762695
1.0	49660000.0	49670000.0	123.0	126.23661041259766	12.613088607788086
1.0	49690000.0	49700000.0	100.0	116.71296691894531	12.069801330566406
1.0	49760000.0	49770000.0	125.0	122.30635070800781	12.410547256469727
1.0	49780000.0	49790000.0	112.0	123.03330993652344	12.442365646362305
1.0	49810000.0	49820000.0	118.0	126.96453857421875	12.652769088745117
1.0	49820000.0	49830000.0	118.0	131.05831909179688	12.8652982711792
1.0	49830000.0	49840000.0	127.0	131.31033325195312	12.876455307006836
1.0	49840000.0	49850000.0	119.0	120.7352523803711	12.280457496643066
1.0	49850000.0	49860000.0	129.0	136.0399932861328	13.091314315795898
1.0	49860000.0	49870000.0	112.0	137.69613647460938	13.162618637084961
1.0	49880000.0	49890000.0	129.0	139.5977783203125	13.253225326538086
1.0	49920000.0	49930000.0	137.0	138.12142944335938	13.17858600616455
1.0	49930000.0	49940000.0	128.0	136.71115112304688	13.118693351745605
1.0	50050000.0	50060000.0	147.0	140.30764770507812	13.29014778137207
1.0	50070000.0	50080000.0	136.0	136.1513214111328	13.10808277130127
1.0	50130000.0	50140000.0	126.0	139.0529022216797	13.22180461883545
1.0	50280000.0	50290000.0	106.0	122.0141372680664	12.389781951904297
1.0	50310000.0	50320000.0	113.0	120.73893737792969	12.31090259552002
1.0	50410000.0	50420000.0	86.0	108.09651184082031	11.509431838989258
1.0	50460000.0	50470000.0	111.0	118.0354232788086	12.146769523620605
1.0	50470000.0	50480000.0	106.0	121.78621673583984	12.378618240356445
1.0	50480000.0	50490000.0	79.0	100.78260803222656	10.971553802490234
1.0	50510000.0	50520000.0	120.0	107.68382263183594	11.481164932250977
1.0	50570000.0	50580000.0	106.0	114.11932373046875	11.913938522338867
1.0	50800000.0	50810000.0	95.0	97.59461975097656	10.73304557800293
1.0	50840000.0	50850000.0	79.0	84.9188461303711	9.674051284790039
1.0	50900000.0	50910000.0	58.0	55.37622833251953	6.734639644622803
1.0	50930000.0	50940000.0	57.0	51.3798942565918	6.306199073791504
1.0	50940000.0	50950000.0	61.0	54.06159210205078	6.596398830413818
1.0	50980000.0	50990000.0	55.0	51.088951110839844	6.294345855712891
1.0	51020000.0	51030000.0	53.0	48.44940948486328	4.6348876953125
1.0	51080000.0	51090000.0	62.0	49.520973205566406	6.121331214904785
1.0	51110000.0	51120000.0	59.0	50.77210235595703	6.244557857513428
1.0	51120000.0	51130000.0	49.0	51.62560272216797	6.332479953765869
1.0	51130000.0	51140000.0	50.0	51.668678283691406	6.344485759735107
1.0	51150000.0	51160000.0	55.0	50.43436050415039	6.220864295959473
1.0	51170000.0	51180000.0	47.0	53.039634704589844	6.478987216949463
1.0	51250000.0	51260000.0	52.0	52.20252227783203	6.4107184410095215
1.0	51280000.0	51290000.0	74.0	56.60889434814453	6.863397121429443
1.0	51310000.0	51320000.0	58.0	53.392066955566406	6.522219657897949
1.0	51460000.0	51470000.0	92.0	74.78254699707031	8.73279094696045
1.0	51520000.0	51530000.0	80.0	81.74051666259766	9.390168190002441
1.0	51580000.0	51590000.0	56.0	78.11544036865234	9.04967975616455
1.0	51620000.0	51630000.0	75.0	73.96414184570312	8.65772819519043
1.0	51710000.0	51720000.0	36.0	46.965274810791016	5.8424906730651855
1.0	51730000.0	51740000.0	56.0	46.17700958251953	5.740777015686035
1.0	51830000.0	51840000.0	43.0	43.09116744995117	5.413546562194824
1.0	51840000.0	51850000.0	43.0	44.53425598144531	5.41784143447876
1.0	51860000.0	51870000.0	42.0	44.64695358276367	5.576554298400879
1.0	51950000.0	51960000.0	60.0	49.899993896484375	6.14080810546875
1.0	52010000.0	52020000.0	71.0	58.29448699951172	7.045318603515625
1.0	52050000.0	52060000.0	55.0	63.1373405456543	7.5632123947143555
1.0	52110000.0	52120000.0	62.0	51.2681999206543	6.288815975189209
1.0	52150000.0	52160000.0	52.0	51.39223098754883	6.1597490310668945
1.0	52200000.0	52210000.0	69.0	52.17182159423828	6.391217231750488
1.0	52210000.0	52220000.0	61.0	48.586448669433594	6.000848293304443
1.0	52280000.0	52290000.0	51.0	51.977745056152344	6.361917018890381
1.0	52290000.0	52300000.0	61.0	52.425498962402344	6.4092817306518555
1.0	52320000.0	52330000.0	46.0	49.38482666015625	6.100215911865234
1.0	52340000.0	52350000.0	40.0	63.77294921875	6.124605655670166
1.0	52380000.0	52390000.0	68.0	60.1792106628418	7.252616882324219
1.0	52400000.0	52410000.0	59.0	61.72722244262695	7.4079155921936035
1.0	52420000.0	52430000.0	81.0	56.57232666015625	6.860225677490234
1.0	52460000.0	52470000.0	73.0	66.24755096435547	7.900473594665527
1.0	52490000.0	52500000.0	49.0	46.11441421508789	4.641312599182129
1.0	52600000.0	52610000.0	48.0	55.01897430419922	6.720067024230957
1.0	52610000.0	52620000.0	35.0	54.017906188964844	6.594058036804199
1.0	52650000.0	52660000.0	63.0	51.795265197753906	6.339788436889648
1.0	52680000.0	52690000.0	53.0	50.12440872192383	6.178572177886963
1.0	52750000.0	52760000.0	42.0	47.8740234375	5.913059234619141
1.0	52790000.0	52800000.0	42.0	46.295738220214844	5.7488112449646
1.0	52810000.0	52820000.0	41.0	41.835044860839844	5.281798362731934
1.0	52920000.0	52930000.0	37.0	49.15373992919922	6.064292907714844
1.0	52940000.0	52950000.0	43.0	48.65452194213867	6.022072792053223
1.0	53020000.0	53030000.0	71.0	66.118896484375	7.882241249084473
1.0	53150000.0	53160000.0	45.0	45.42779541015625	5.658839702606201
1.0	53190000.0	53200000.0	57.0	48.490264892578125	4.781271457672119
1.0	53200000.0	53210000.0	66.0	49.98155212402344	6.156975746154785
1.0	53310000.0	53320000.0	57.0	67.79071044921875	8.052616119384766
1.0	53360000.0	53370000.0	52.0	48.77620315551758	6.015559196472168
1.0	53380000.0	53390000.0	52.0	49.674110412597656	6.13799524307251
1.0	53430000.0	53440000.0	53.0	49.86798095703125	6.129300117492676
1.0	53510000.0	53520000.0	58.0	45.48744201660156	5.680556774139404
1.0	53580000.0	53590000.0	49.0	48.27875518798828	5.954531669616699
1.0	53710000.0	53720000.0	49.0	41.331214904785156	4.349179267883301
1.0	53760000.0	53770000.0	45.0	44.4206657409668	5.553802490234375
1.0	53830000.0	53840000.0	62.0	61.11186599731445	7.341616153717041
1.0	53880000.0	53890000.0	63.0	73.47294616699219	8.631433486938477
1.0	53930000.0	53940000.0	76.0	61.020118713378906	7.3365044593811035
1.0	53960000.0	53970000.0	62.0	61.487831115722656	7.381941795349121
1.0	53970000.0	53980000.0	53.0	58.10784912109375	7.014584541320801
1.0	54220000.0	54230000.0	52.0	55.343505859375	6.725492000579834
1.0	54230000.0	54240000.0	37.0	47.377044677734375	5.861759662628174
1.0	54340000.0	54350000.0	52.0	44.58552932739258	5.571152687072754
1.0	54370000.0	54380000.0	50.0	44.92876052856445	5.618377685546875
1.0	54380000.0	54390000.0	45.0	46.35968780517578	5.7552618980407715
1.0	54400000.0	54410000.0	61.0	45.072349548339844	5.338693618774414
1.0	54410000.0	54420000.0	26.0	42.60120391845703	4.106693267822266
1.0	54420000.0	54430000.0	33.0	41.8244514465332	5.160589218139648
1.0	54440000.0	54450000.0	47.0	48.61386489868164	6.012691497802734
1.0	54450000.0	54460000.0	70.0	55.49470138549805	6.759764194488525
1.0	54460000.0	54470000.0	53.0	59.01787567138672	7.1482834815979
1.0	54550000.0	54560000.0	32.0	45.52959442138672	5.340961933135986
1.0	54620000.0	54630000.0	41.0	45.0959358215332	5.636861324310303
1.0	54680000.0	54690000.0	38.0	34.218421936035156	3.6093192100524902
1.0	54700000.0	54710000.0	31.0	37.6653938293457	4.84583854675293
1.0	54770000.0	54780000.0	38.0	39.75091552734375	4.308170795440674
1.0	55000000.0	55010000.0	68.0	53.57024002075195	6.555826663970947
1.0	55020000.0	55030000.0	43.0	42.459007263183594	5.337327480316162
1.0	55040000.0	55050000.0	33.0	40.16255187988281	3.938664197921753
1.0	55390000.0	55400000.0	56.0	50.24985885620117	6.1816301345825195
1.0	55410000.0	55420000.0	49.0	49.158653259277344	6.065990924835205
1.0	55420000.0	55430000.0	53.0	58.40822219848633	7.061452388763428
1.0	55460000.0	55470000.0	59.0	47.712608337402344	5.932549476623535
1.0	55500000.0	55510000.0	46.0	49.184593200683594	6.093840599060059
1.0	55510000.0	55520000.0	38.0	37.38966751098633	4.822099685668945
1.0	55540000.0	55550000.0	31.0	42.43202590942383	5.346352577209473
1.0	55550000.0	55560000.0	44.0	41.327880859375	4.665280342102051
1.0	55600000.0	55610000.0	47.0	44.25202560424805	5.537204742431641
1.0	55700000.0	55710000.0	100.0	65.6326675415039	7.824793815612793
1.0	55720000.0	55730000.0	64.0	67.41175842285156	7.994997501373291
1.0	55870000.0	55880000.0	66.0	77.2894058227539	8.972797393798828
1.0	55890000.0	55900000.0	68.0	70.57173156738281	8.306638717651367
1.0	55960000.0	55970000.0	46.0	55.271766662597656	6.711592197418213
1.0	56050000.0	56060000.0	76.0	86.39381408691406	9.810876846313477
1.0	56070000.0	56080000.0	86.0	90.99223327636719	10.20280647277832
1.0	56090000.0	56100000.0	100.0	91.41912841796875	10.241331100463867
1.0	56230000.0	56240000.0	101.0	109.5512924194336	11.604997634887695
1.0	56310000.0	56320000.0	105.0	106.4645767211914	11.390889167785645
1.0	56320000.0	56330000.0	113.0	103.98698425292969	11.21428108215332
1.0	56370000.0	56380000.0	99.0	99.23844909667969	10.860696792602539
1.0	56390000.0	56400000.0	95.0	107.53800964355469	11.46247386932373
1.0	56440000.0	56450000.0	81.0	109.14399719238281	11.570796966552734
1.0	56530000.0	56540000.0	98.0	98.12788391113281	10.776817321777344
1.0	56590000.0	56600000.0	87.0	89.5068588256836	10.072080612182617
1.0	56610000.0	56620000.0	95.0	86.42638397216797	9.805144309997559
1.0	56710000.0	56720000.0	67.0	74.32281494140625	8.676610946655273
1.0	56740000.0	56750000.0	83.0	70.61457824707031	8.308382034301758
1.0	56780000.0	56790000.0	66.0	71.18666076660156	8.366251945495605
1.0	56790000.0	56800000.0	51.0	66.54776763916016	7.902771949768066
1.0	56820000.0	56830000.0	69.0	65.82124328613281	7.830155849456787
1.0	56830000.0	56840000.0	45.0	47.90459060668945	5.942595481872559
1.0	56840000.0	56850000.0	62.0	63.906494140625	7.6315741539001465
1.0	56870000.0	56880000.0	59.0	55.76806640625	6.774687767028809
1.0	56890000.0	56900000.0	48.0	55.38721466064453	6.7298994064331055
1.0	56950000.0	56960000.0	46.0	56.942771911621094	6.900284767150879
1.0	56970000.0	56980000.0	60.0	51.7258186340332	6.331753730773926
1.0	56990000.0	57000000.0	47.0	57.424156188964844	6.950944423675537
1.0	57050000.0	57060000.0	75.0	65.47476959228516	7.805985927581787
1.0	57080000.0	57090000.0	65.0	75.8069839477539	8.842972755432129
1.0	57090000.0	57100000.0	85.0	78.98958587646484	9.148670196533203
1.0	57100000.0	57110000.0	62.0	72.70643615722656	8.534719467163086
1.0	57140000.0	57150000.0	69.0	72.8541030883789	8.529269218444824
1.0	57180000.0	57190000.0	77.0	76.7396469116211	8.920125961303711
1.0	57200000.0	57210000.0	60.0	87.92086029052734	9.948453903198242
1.0	57240000.0	57250000.0	69.0	75.99545288085938	8.84527587890625
1.0	57270000.0	57280000.0	77.0	70.84833526611328	8.356117248535156
1.0	57310000.0	57320000.0	94.0	77.53692626953125	8.992988586425781
1.0	57320000.0	57330000.0	94.0	87.43648529052734	9.913126945495605
1.0	57360000.0	57370000.0	79.0	77.81925964355469	9.027630805969238
1.0	57470000.0	57480000.0	75.0	91.14749908447266	10.212152481079102
1.0	57480000.0	57490000.0	89.0	87.1791000366211	9.87131404876709
1.0	57490000.0	57500000.0	82.0	90.23150634765625	10.13493537902832
1.0	57500000.0	57510000.0	88.0	90.63029479980469	10.168340682983398
1.0	57550000.0	57560000.0	66.0	91.2716064453125	10.224771499633789
1.0	57580000.0	57590000.0	83.0	93.6135482788086	10.409290313720703
1.0	57590000.0	57600000.0	97.0	95.00714874267578	10.526387214660645
1.0	57600000.0	57610000.0	118.0	93.3741226196289	10.40065860748291
1.0	57620000.0	57630000.0	93.0	95.33903503417969	10.560213088989258
1.0	57710000.0	57720000.0	96.0	91.4266357421875	10.232126235961914
1.0	57720000.0	57730000.0	104.0	92.33515930175781	10.309654235839844
1.0	57750000.0	57760000.0	78.0	90.38849639892578	10.142007827758789
1.0	57790000.0	57800000.0	81.0	95.79396057128906	10.599637985229492
1.0	57920000.0	57930000.0	101.0	103.2768783569336	11.165374755859375
1.0	57950000.0	57960000.0	101.0	99.48648071289062	10.877179145812988
1.0	58000000.0	58010000.0	98.0	94.31660461425781	10.472284317016602
1.0	58090000.0	58100000.0	95.0	91.18033599853516	10.207239151000977
1.0	58100000.0	58110000.0	89.0	99.93423461914062	10.909200668334961
1.0	58200000.0	58210000.0	112.0	107.99842834472656	11.50294303894043
1.0	58210000.0	58220000.0	147.0	110.16941833496094	11.651443481445312
1.0	58430000.0	58440000.0	104.0	97.81713104248047	10.751358985900879
1.0	58500000.0	58510000.0	87.0	88.80040740966797	10.004796981811523
1.0	58720000.0	58730000.0	77.0	74.76341247558594	8.724017143249512
1.0	58750000.0	58760000.0	72.0	74.53887939453125	8.70927906036377
1.0	58770000.0	58780000.0	72.0	68.69376373291016	8.12474250793457
1.0	58830000.0	58840000.0	60.0	66.55244445800781	7.904360771179199
1.0	58990000.0	59000000.0	62.0	49.35057830810547	6.095061302185059
1.0	59020000.0	59030000.0	60.0	67.25758361816406	8.008478164672852
1.0	59180000.0	59190000.0	61.0	53.389892578125	6.516515254974365
1.0	59220000.0	59230000.0	39.0	57.676795959472656	6.9817705154418945
1.0	59230000.0	59240000.0	54.0	54.8681755065918	6.693118095397949
1.0	59290000.0	59300000.0	59.0	52.98186492919922	6.470478057861328
1.0	59330000.0	59340000.0	43.0	54.41621017456055	6.6331467628479
1.0	59550000.0	59560000.0	54.0	56.1784782409668	6.81650447845459
1.0	59560000.0	59570000.0	61.0	59.09296798706055	7.134003639221191
1.0	59590000.0	59600000.0	62.0	63.0491943359375	7.551774024963379
1.0	59670000.0	59680000.0	49.0	64.84388732910156	7.728703498840332
1.0	59700000.0	59710000.0	64.0	62.14558029174805	7.447197914123535
1.0	59780000.0	59790000.0	51.0	50.33161163330078	6.207858085632324
1.0	59840000.0	59850000.0	36.0	47.06057357788086	5.829225540161133
1.0	59860000.0	59870000.0	48.0	52.25959396362305	6.393708229064941
1.0	59910000.0	59920000.0	47.0	54.66394805908203	6.652104377746582
1.0	59960000.0	59970000.0	45.0	50.83658981323242	6.243985176086426
1.0	60040000.0	60050000.0	37.0	54.307884216308594	6.614299774169922
1.0	60130000.0	60140000.0	43.0	47.001983642578125	5.8374176025390625
1.0	60190000.0	60200000.0	60.0	54.50254440307617	6.635520935058594
1.0	60280000.0	60290000.0	53.0	49.62438201904297	5.3009185791015625
1.0	60360000.0	60370000.0	56.0	55.21278762817383	6.709664821624756
1.0	60390000.0	60400000.0	66.0	66.5490493774414	7.925182342529297
1.0	60470000.0	60480000.0	80.0	77.0855712890625	8.952520370483398
1.0	60490000.0	60500000.0	72.0	76.52317810058594	8.89342212677002
1.0	60500000.0	60510000.0	62.0	72.53263854980469	8.506917953491211
1.0	60530000.0	60540000.0	76.0	74.65945434570312	8.724116325378418
1.0	60540000.0	60550000.0	83.0	78.61239624023438	9.10151195526123
1.0	60650000.0	60660000.0	108.0	90.98490142822266	10.211016654968262
1.0	60660000.0	60670000.0	85.0	88.51969909667969	9.995622634887695
1.0	60730000.0	60740000.0	89.0	81.91879272460938	9.402097702026367
1.0	60790000.0	60800000.0	84.0	93.45085906982422	10.408853530883789
1.0	60820000.0	60830000.0	65.0	90.06702423095703	10.119710922241211
1.0	61020000.0	61030000.0	83.0	84.35289001464844	9.61955451965332
1.0	61030000.0	61040000.0	91.0	77.291015625	8.965863227844238
1.0	61120000.0	61130000.0	74.0	81.74730682373047	9.386444091796875
1.0	61190000.0	61200000.0	63.0	72.72570037841797	8.52475643157959
1.0	61230000.0	61240000.0	66.0	76.05436706542969	8.849716186523438
1.0	61270000.0	61280000.0	86.0	68.99394989013672	8.149442672729492
1.0	61290000.0	61300000.0	43.0	65.0672607421875	7.764016151428223
1.0	61300000.0	61310000.0	82.0	66.8921127319336	7.948348045349121
1.0	61320000.0	61330000.0	60.0	69.92451477050781	8.263200759887695
1.0	61460000.0	61470000.0	51.0	68.03981018066406	8.069039344787598
1.0	61510000.0	61520000.0	55.0	58.26285934448242	7.0382208824157715
1.0	61520000.0	61530000.0	55.0	59.977638244628906	7.256718635559082
1.0	61530000.0	61540000.0	73.0	67.63209533691406	8.029807090759277
1.0	61630000.0	61640000.0	62.0	58.787132263183594	7.096653938293457
1.0	61680000.0	61690000.0	62.0	61.565826416015625	7.398919582366943
1.0	61700000.0	61710000.0	64.0	54.1174430847168	6.604464054107666
1.0	61710000.0	61720000.0	79.0	58.492897033691406	7.068215370178223
1.0	61780000.0	61790000.0	46.0	55.20853805541992	6.7110466957092285
1.0	61830000.0	61840000.0	49.0	53.484405517578125	6.524621486663818
1.0	61850000.0	61860000.0	41.0	47.24946212768555	5.451627731323242
1.0	62090000.0	62100000.0	69.0	68.1197280883789	8.073689460754395
1.0	62170000.0	62180000.0	58.0	48.76856231689453	6.011909008026123
1.0	62210000.0	62220000.0	55.0	49.014015197753906	6.059680938720703
1.0	62260000.0	62270000.0	55.0	44.95302200317383	4.338106632232666
1.0	62340000.0	62350000.0	40.0	46.580631256103516	5.3086724281311035
1.0	62430000.0	62440000.0	51.0	49.929176330566406	6.155863285064697
1.0	62450000.0	62460000.0	73.0	49.972938537597656	6.175185203552246
1.0	62490000.0	62500000.0	61.0	50.24890899658203	5.633458137512207
1.0	62530000.0	62540000.0	46.0	46.77449417114258	4.659247875213623
1.0	62560000.0	62570000.0	47.0	49.11580276489258	5.3335161209106445
1.0	62600000.0	62610000.0	51.0	46.91881561279297	4.635954856872559
1.0	62620000.0	62630000.0	40.0	49.32722091674805	6.1056389808654785
1.0	62710000.0	62720000.0	51.0	59.9844856262207	7.220005989074707
1.0	62720000.0	62730000.0	73.0	63.326133728027344	7.564791202545166
1.0	62730000.0	62740000.0	55.0	58.4512825012207	7.0569610595703125
1.0	62840000.0	62850000.0	62.0	62.224143981933594	7.462380409240723
1.0	62850000.0	62860000.0	60.0	60.04979705810547	7.235132694244385
1.0	62920000.0	62930000.0	52.0	49.64252471923828	6.119875907897949
1.0	62980000.0	62990000.0	43.0	52.45563888549805	6.420830726623535
1.0	62990000.0	63000000.0	44.0	48.10776901245117	5.973381996154785
1.0	63040000.0	63050000.0	51.0	50.507530212402344	6.212756156921387
1.0	63070000.0	63080000.0	75.0	52.2454719543457	6.405810356140137
1.0	63210000.0	63220000.0	72.0	60.16834259033203	7.254565238952637
1.0	63260000.0	63270000.0	47.0	58.81928253173828	7.100213527679443
1.0	63410000.0	63420000.0	66.0	78.99937438964844	9.138961791992188
1.0	63510000.0	63520000.0	82.0	82.2315673828125	9.43302059173584
1.0	63540000.0	63550000.0	74.0	84.7552490234375	9.655505180358887
1.0	63550000.0	63560000.0	82.0	85.42918395996094	9.72751235961914
1.0	63590000.0	63600000.0	102.0	85.3184585571289	9.720107078552246
1.0	63610000.0	63620000.0	81.0	87.5256576538086	9.909460067749023
1.0	63620000.0	63630000.0	79.0	89.44649505615234	10.076665878295898
1.0	63630000.0	63640000.0	93.0	92.89970397949219	10.375483512878418
1.0	63660000.0	63670000.0	78.0	88.04786682128906	9.95531940460205
1.0	63740000.0	63750000.0	68.0	81.0717544555664	9.346784591674805
1.0	63790000.0	63800000.0	76.0	97.36585998535156	10.765188217163086
1.0	63820000.0	63830000.0	89.0	82.77317810058594	9.515458106994629
1.0	63850000.0	63860000.0	48.0	58.736671447753906	7.096179008483887
1.0	63990000.0	64000000.0	45.0	47.33772277832031	4.7002058029174805
1.0	64020000.0	64030000.0	45.0	47.81869888305664	5.938729286193848
1.0	64030000.0	64040000.0	50.0	48.23322296142578	5.960692882537842
1.0	64060000.0	64070000.0	43.0	46.43815994262695	4.4199981689453125
1.0	64070000.0	64080000.0	42.0	47.30506896972656	5.884891033172607
1.0	64090000.0	64100000.0	47.0	46.88683319091797	5.047203063964844
1.0	64120000.0	64130000.0	57.0	47.08612060546875	5.853915214538574
1.0	64180000.0	64190000.0	65.0	54.452125549316406	6.638187408447266
1.0	64200000.0	64210000.0	69.0	68.70796966552734	8.138154983520508
1.0	64240000.0	64250000.0	52.0	55.30390548706055	6.718588352203369
1.0	64260000.0	64270000.0	55.0	59.6307373046875	7.180628776550293
1.0	64280000.0	64290000.0	56.0	58.37860870361328	7.053470611572266
1.0	64320000.0	64330000.0	60.0	56.978912353515625	6.900943756103516
1.0	64350000.0	64360000.0	61.0	59.0455436706543	7.119594573974609
1.0	64360000.0	64370000.0	57.0	56.235389709472656	6.822133541107178
1.0	64420000.0	64430000.0	69.0	60.698158264160156	7.289280891418457
1.0	64460000.0	64470000.0	73.0	59.94533157348633	7.213162899017334
1.0	64580000.0	64590000.0	70.0	67.09959411621094	7.9554033279418945
1.0	64610000.0	64620000.0	74.0	63.77618408203125	7.616179466247559
1.0	64620000.0	64630000.0	63.0	65.74658203125	7.814306735992432
1.0	64680000.0	64690000.0	87.0	84.99105072021484	9.704071044921875
1.0	64790000.0	64800000.0	54.0	69.26910400390625	8.177289009094238
1.0	64800000.0	64810000.0	61.0	69.48353576660156	8.207737922668457
1.0	64840000.0	64850000.0	89.0	73.59905242919922	8.62739372253418
1.0	64900000.0	64910000.0	70.0	67.86746215820312	8.054221153259277
1.0	65010000.0	65020000.0	61.0	58.75139236450195	7.09014368057251
1.0	65060000.0	65070000.0	65.0	56.2754020690918	6.824535369873047
1.0	65100000.0	65110000.0	63.0	54.57819747924805	6.640562534332275
1.0	65250000.0	65260000.0	48.0	49.324588775634766	6.089997291564941
1.0	65300000.0	65310000.0	35.0	44.892723083496094	5.594364166259766
1.0	65380000.0	65390000.0	61.0	48.502960205078125	6.014137268066406
1.0	65410000.0	65420000.0	42.0	50.677982330322266	5.054823398590088
1.0	65440000.0	65450000.0	47.0	50.24003219604492	6.168056011199951
1.0	65450000.0	65460000.0	58.0	52.685699462890625	6.435385227203369
1.0	65470000.0	65480000.0	58.0	55.63062286376953	6.758750915527344
1.0	65570000.0	65580000.0	54.0	62.325462341308594	7.482409477233887
1.0	65580000.0	65590000.0	72.0	53.05785369873047	6.477124214172363
1.0	65680000.0	65690000.0	44.0	55.67970657348633	6.762209415435791
1.0	65780000.0	65790000.0	68.0	64.65684509277344	7.716387748718262
1.0	65870000.0	65880000.0	64.0	59.128143310546875	7.1197004318237305
1.0	65900000.0	65910000.0	48.0	54.98488235473633	6.686468601226807
1.0	65920000.0	65930000.0	55.0	52.1762580871582	6.380084991455078
1.0	66050000.0	66060000.0	99.0	72.28923797607422	8.486808776855469
1.0	66080000.0	66090000.0	78.0	66.29850006103516	7.8855438232421875
1.0	66130000.0	66140000.0	95.0	83.27244567871094	9.516873359680176
1.0	66240000.0	66250000.0	109.0	98.46903991699219	10.80861759185791
1.0	66260000.0	66270000.0	93.0	97.45865631103516	10.722368240356445
1.0	66270000.0	66280000.0	104.0	92.6532974243164	10.327889442443848
1.0	66340000.0	66350000.0	68.0	76.1668472290039	8.848358154296875
1.0	66460000.0	66470000.0	76.0	93.79542541503906	10.431617736816406
1.0	66470000.0	66480000.0	101.0	96.51021575927734	10.653697967529297
1.0	66510000.0	66520000.0	84.0	95.68366241455078	10.589994430541992
1.0	66550000.0	66560000.0	102.0	86.322021484375	9.794459342956543
1.0	66590000.0	66600000.0	66.0	88.50676727294922	9.986547470092773
1.0	66670000.0	66680000.0	98.0	83.64727783203125	9.565286636352539
1.0	66700000.0	66710000.0	76.0	77.769775390625	9.014925003051758
1.0	66710000.0	66720000.0	75.0	78.12864685058594	9.042280197143555
1.0	66760000.0	66770000.0	74.0	70.82588195800781	8.346449851989746
1.0	66790000.0	66800000.0	75.0	79.46782684326172	9.171857833862305
1.0	66840000.0	66850000.0	70.0	78.75823211669922	9.105725288391113
1.0	66850000.0	66860000.0	92.0	80.4910659790039	9.275546073913574
1.0	66930000.0	66940000.0	84.0	88.20745849609375	9.968170166015625
1.0	66960000.0	66970000.0	95.0	89.48621368408203	10.088261604309082
1.0	66970000.0	66980000.0	84.0	89.85946655273438	10.104026794433594
1.0	67080000.0	67090000.0	77.0	95.3681640625	10.562711715698242
1.0	67100000.0	67110000.0	89.0	91.30747985839844	10.226734161376953
1.0	67150000.0	67160000.0	79.0	87.88700103759766	9.933598518371582
1.0	67170000.0	67180000.0	85.0	80.66390991210938	9.28110122680664
1.0	67180000.0	67190000.0	87.0	83.7284927368164	9.56457233428955
1.0	67200000.0	67210000.0	76.0	78.72650146484375	9.10400390625
1.0	67230000.0	67240000.0	67.0	73.77749633789062	8.64159870147705
1.0	67240000.0	67250000.0	69.0	58.19478225708008	7.025731086730957
1.0	67370000.0	67380000.0	43.0	56.150291442871094	6.8119072914123535
1.0	67410000.0	67420000.0	46.0	46.70946502685547	4.958244323730469
1.0	67450000.0	67460000.0	54.0	47.71181106567383	4.5831427574157715
1.0	67580000.0	67590000.0	66.0	65.1047592163086	7.76055908203125
1.0	67600000.0	67610000.0	67.0	59.5601692199707	7.19782018661499
1.0	67770000.0	67780000.0	67.0	68.17766571044922	8.10798168182373
1.0	67840000.0	67850000.0	47.0	54.810585021972656	6.669102668762207
1.0	67900000.0	67910000.0	58.0	61.45539093017578	7.383007049560547
1.0	67910000.0	67920000.0	65.0	62.4929084777832	7.500204563140869
1.0	67950000.0	67960000.0	69.0	61.0384407043457	7.342103481292725
1.0	67970000.0	67980000.0	65.0	65.28822326660156	7.784964561462402
1.0	67990000.0	68000000.0	53.0	61.79692459106445	7.420201301574707
1.0	68120000.0	68130000.0	56.0	63.1284294128418	7.556212425231934
1.0	68140000.0	68150000.0	72.0	53.85963821411133	6.585096836090088
1.0	68190000.0	68200000.0	52.0	46.76416778564453	5.798367977142334
1.0	68200000.0	68210000.0	43.0	46.716529846191406	5.797811985015869
1.0	68240000.0	68250000.0	43.0	46.42121124267578	5.756545066833496
1.0	68270000.0	68280000.0	54.0	49.800621032714844	6.129340171813965
1.0	68340000.0	68350000.0	57.0	60.810279846191406	7.316043853759766
1.0	68370000.0	68380000.0	59.0	65.84146881103516	7.83743143081665
1.0	68400000.0	68410000.0	52.0	64.5188980102539	7.700164794921875
1.0	68530000.0	68540000.0	59.0	66.10444641113281	7.864274501800537
1.0	68540000.0	68550000.0	64.0	61.66303634643555	7.3951826095581055
1.0	68580000.0	68590000.0	51.0	48.01396942138672	5.957629203796387
1.0	68590000.0	68600000.0	48.0	45.3803596496582	5.48559045791626
1.0	68600000.0	68610000.0	42.0	48.14215087890625	5.957098484039307
1.0	68630000.0	68640000.0	50.0	47.98509216308594	5.942842960357666
1.0	68660000.0	68670000.0	45.0	54.12328338623047	6.614415168762207
1.0	68750000.0	68760000.0	69.0	68.34354400634766	8.100540161132812
1.0	68810000.0	68820000.0	68.0	78.99132537841797	9.124759674072266
1.0	68820000.0	68830000.0	76.0	75.23651123046875	8.775979042053223
1.0	68970000.0	68980000.0	82.0	114.9078369140625	11.971813201904297
1.0	69000000.0	69010000.0	93.0	109.74041748046875	11.63060474395752
1.0	69010000.0	69020000.0	128.0	118.24595642089844	12.178609848022461
1.0	69040000.0	69050000.0	136.0	119.48101806640625	12.236236572265625
1.0	69100000.0	69110000.0	112.0	119.6821060180664	12.2394380569458
1.0	69130000.0	69140000.0	111.0	125.71683502197266	12.576828956604004
1.0	69140000.0	69150000.0	111.0	101.0765609741211	10.967353820800781
1.0	69160000.0	69170000.0	135.0	126.50614166259766	12.613763809204102
1.0	69300000.0	69310000.0	127.0	139.46456909179688	13.214019775390625
1.0	69360000.0	69370000.0	133.0	137.4904327392578	13.145586013793945
1.0	69390000.0	69400000.0	84.0	91.65924072265625	10.237195014953613
1.0	69410000.0	69420000.0	158.0	148.07504272460938	13.541360855102539
1.0	69440000.0	69450000.0	145.0	139.99887084960938	13.238258361816406
1.0	69470000.0	69480000.0	122.0	149.9951934814453	13.608210563659668
1.0	69480000.0	69490000.0	161.0	140.5908966064453	13.255340576171875
1.0	69490000.0	69500000.0	166.0	149.86756896972656	13.6023588180542
1.0	69570000.0	69580000.0	139.0	141.51217651367188	13.305444717407227
1.0	69630000.0	69640000.0	170.0	148.2240753173828	13.536331176757812
1.0	69660000.0	69670000.0	164.0	151.1020050048828	13.6343412399292
1.0	69690000.0	69700000.0	139.0	147.39968872070312	13.503602981567383
1.0	69700000.0	69710000.0	171.0	148.0515899658203	13.531694412231445
1.0	69730000.0	69740000.0	118.0	149.48208618164062	13.580265998840332
1.0	70060000.0	70070000.0	152.0	139.7086181640625	13.22523307800293
1.0	70090000.0	70100000.0	136.0	139.7989044189453	13.232917785644531
1.0	70130000.0	70140000.0	125.0	137.17282104492188	13.112503051757812
1.0	70210000.0	70220000.0	127.0	132.9794158935547	12.933309555053711
1.0	70240000.0	70250000.0	106.0	122.13163757324219	12.395451545715332
1.0	70260000.0	70270000.0	149.0	132.55654907226562	12.917147636413574
1.0	70300000.0	70310000.0	124.0	126.06974792480469	12.585912704467773
1.0	70320000.0	70330000.0	119.0	102.6391830444336	11.11452579498291
1.0	70400000.0	70410000.0	118.0	117.51216888427734	12.122343063354492
1.0	70420000.0	70430000.0	141.0	116.32844543457031	12.044260025024414
1.0	70480000.0	70490000.0	106.0	117.8292236328125	12.132210731506348
1.0	70500000.0	70510000.0	117.0	111.2994155883789	11.721578598022461
1.0	70540000.0	70550000.0	113.0	99.58250427246094	10.889505386352539
1.0	70560000.0	70570000.0	107.0	88.1501235961914	9.974355697631836
1.0	70580000.0	70590000.0	100.0	103.4744873046875	11.207221984863281
1.0	70650000.0	70660000.0	63.0	58.21171951293945	7.056277275085449
1.0	70660000.0	70670000.0	58.0	56.49318313598633	6.883779048919678
1.0	70670000.0	70680000.0	43.0	52.2972297668457	4.922257423400879
1.0	70730000.0	70740000.0	50.0	49.10979461669922	5.164886474609375
1.0	70740000.0	70750000.0	41.0	49.563026428222656	5.100397109985352
1.0	70770000.0	70780000.0	56.0	51.9896240234375	6.3970794677734375
1.0	70790000.0	70800000.0	48.0	51.715065002441406	6.3653974533081055
1.0	70820000.0	70830000.0	62.0	55.69329071044922	6.814817905426025
1.0	70840000.0	70850000.0	75.0	65.88789367675781	7.852180480957031
1.0	70900000.0	70910000.0	53.0	63.3240966796875	7.57866907119751
1.0	71110000.0	71120000.0	114.0	97.80672454833984	10.759003639221191
1.0	71120000.0	71130000.0	112.0	116.2396469116211	12.044451713562012
1.0	71140000.0	71150000.0	109.0	115.34842681884766	11.9904203414917
1.0	71160000.0	71170000.0	119.0	125.03126525878906	12.544637680053711
1.0	71200000.0	71210000.0	120.0	119.74520111083984	12.25932502746582
1.0	71270000.0	71280000.0	127.0	132.3935089111328	12.907049179077148
1.0	71400000.0	71410000.0	139.0	138.0981903076172	13.155937194824219
1.0	71450000.0	71460000.0	126.0	118.8974609375	12.200227737426758
1.0	71460000.0	71470000.0	130.0	121.72149658203125	12.378705024719238
1.0	71470000.0	71480000.0	133.0	121.61778259277344	12.379480361938477
1.0	71500000.0	71510000.0	104.0	111.40794372558594	11.741808891296387
1.0	71530000.0	71540000.0	58.0	70.8862533569336	8.340021133422852
1.0	71550000.0	71560000.0	73.0	96.03724670410156	10.601597785949707
1.0	71690000.0	71700000.0	116.0	107.29420471191406	11.438775062561035
1.0	71770000.0	71780000.0	85.0	104.48272705078125	11.255685806274414
1.0	71780000.0	71790000.0	127.0	117.788818359375	12.132125854492188
1.0	71920000.0	71930000.0	123.0	110.1337661743164	11.641852378845215
1.0	71930000.0	71940000.0	115.0	113.83323669433594	11.880197525024414
1.0	71960000.0	71970000.0	123.0	120.7303695678711	12.297480583190918
1.0	71990000.0	72000000.0	121.0	122.3040542602539	12.392959594726562
1.0	72010000.0	72020000.0	107.0	125.82896423339844	12.582362174987793
1.0	72050000.0	72060000.0	122.0	118.70108795166016	12.204654693603516
1.0	72150000.0	72160000.0	131.0	138.8895263671875	13.200523376464844
1.0	72160000.0	72170000.0	140.0	148.21632385253906	13.54065990447998
1.0	72190000.0	72200000.0	143.0	139.81100463867188	13.229209899902344
1.0	72200000.0	72210000.0	134.0	139.2100830078125	13.207284927368164
1.0	72220000.0	72230000.0	131.0	137.34634399414062	13.130796432495117
1.0	72270000.0	72280000.0	139.0	135.02838134765625	13.033102035522461
1.0	72390000.0	72400000.0	138.0	128.0770263671875	12.692095756530762
1.0	72460000.0	72470000.0	132.0	134.05520629882812	12.982919692993164
1.0	72540000.0	72550000.0	157.0	140.91152954101562	13.282798767089844
1.0	72650000.0	72660000.0	146.0	147.97303771972656	13.544995307922363
1.0	72670000.0	72680000.0	159.0	148.84915161132812	13.561322212219238
1.0	72680000.0	72690000.0	138.0	136.13121032714844	13.072041511535645
1.0	72710000.0	72720000.0	155.0	142.4019317626953	13.344823837280273
1.0	72800000.0	72810000.0	53.0	118.39939880371094	12.16314697265625
1.0	72830000.0	72840000.0	147.0	131.3007354736328	12.866363525390625
1.0	72840000.0	72850000.0	159.0	129.91705322265625	12.803744316101074
1.0	72870000.0	72880000.0	143.0	143.1361541748047	13.381701469421387
1.0	72900000.0	72910000.0	155.0	147.4794158935547	13.5132417678833
1.0	72980000.0	72990000.0	149.0	153.68408203125	13.705598831176758
1.0	72990000.0	73000000.0	168.0	157.95321655273438	13.82371711730957
1.0	73030000.0	73040000.0	141.0	158.2087860107422	13.830073356628418
1.0	73070000.0	73080000.0	142.0	168.07949829101562	14.05744743347168
1.0	73080000.0	73090000.0	146.0	155.1472625732422	13.755132675170898
1.0	73100000.0	73110000.0	203.0	160.79208374023438	13.895764350891113
1.0	73180000.0	73190000.0	172.0	177.12075805664062	14.173454284667969
1.0	73270000.0	73280000.0	165.0	170.86746215820312	14.075159072875977
1.0	73440000.0	73450000.0	144.0	138.2427215576172	13.128169059753418
1.0	73510000.0	73520000.0	145.0	179.5048370361328	14.19969654083252
1.0	73630000.0	73640000.0	197.0	179.98141479492188	14.190279960632324
1.0	73700000.0	73710000.0	172.0	169.61026000976562	14.082196235656738
1.0	73780000.0	73790000.0	156.0	170.92660522460938	14.092572212219238
1.0	73810000.0	73820000.0	168.0	165.47763061523438	14.001989364624023
1.0	73830000.0	73840000.0	150.0	158.85877990722656	13.845934867858887
1.0	73970000.0	73980000.0	139.0	146.78651428222656	13.493443489074707
1.0	74010000.0	74020000.0	127.0	144.17967224121094	13.406194686889648
1.0	74090000.0	74100000.0	125.0	141.51162719726562	13.295626640319824
1.0	74140000.0	74150000.0	113.0	124.9186019897461	12.540178298950195
1.0	74230000.0	74240000.0	127.0	128.4420928955078	12.723355293273926
1.0	74260000.0	74270000.0	121.0	118.07196044921875	12.144575119018555
1.0	74270000.0	74280000.0	105.0	133.3702850341797	12.957609176635742
1.0	74360000.0	74370000.0	116.0	132.97193908691406	12.947186470031738
1.0	74500000.0	74510000.0	152.0	142.792236328125	13.359552383422852
1.0	74650000.0	74660000.0	102.0	115.5348129272461	11.994179725646973
1.0	74670000.0	74680000.0	67.0	88.29457092285156	9.949442863464355
1.0	74710000.0	74720000.0	130.0	109.77998352050781	11.617082595825195
1.0	74800000.0	74810000.0	109.0	109.5293197631836	11.609350204467773
1.0	74880000.0	74890000.0	115.0	117.98890686035156	12.152793884277344
1.0	74900000.0	74910000.0	143.0	127.31861877441406	12.66767406463623
1.0	74930000.0	74940000.0	108.0	120.03031921386719	12.263565063476562
1.0	75080000.0	75090000.0	123.0	128.09170532226562	12.694510459899902
1.0	75100000.0	75110000.0	142.0	120.7231674194336	12.302192687988281
1.0	75110000.0	75120000.0	134.0	108.33270263671875	11.522456169128418
1.0	75160000.0	75170000.0	69.0	86.63753509521484	9.8280668258667
1.0	75180000.0	75190000.0	74.0	62.40496826171875	7.492688179016113
1.0	75320000.0	75330000.0	143.0	141.246337890625	13.287623405456543
1.0	75410000.0	75420000.0	142.0	149.29962158203125	13.568887710571289
1.0	75430000.0	75440000.0	155.0	151.0000457763672	13.633819580078125
1.0	75470000.0	75480000.0	158.0	159.4016876220703	13.87176513671875
1.0	75490000.0	75500000.0	158.0	161.17198181152344	13.91589069366455
1.0	75520000.0	75530000.0	179.0	155.0946044921875	13.756172180175781
1.0	75550000.0	75560000.0	154.0	149.60064697265625	13.585352897644043
1.0	75590000.0	75600000.0	123.0	142.89793395996094	13.342869758605957
1.0	75620000.0	75630000.0	140.0	142.42941284179688	13.345184326171875
1.0	75670000.0	75680000.0	119.0	125.82843017578125	12.58280086517334
1.0	75780000.0	75790000.0	120.0	122.27132415771484	12.384870529174805
1.0	75830000.0	75840000.0	115.0	124.01888275146484	12.473272323608398
1.0	75910000.0	75920000.0	129.0	120.92704772949219	12.316461563110352
1.0	75930000.0	75940000.0	113.0	116.01014709472656	12.023699760437012
1.0	75950000.0	75960000.0	93.0	117.65755462646484	12.118318557739258
1.0	75990000.0	76000000.0	116.0	115.507568359375	11.998523712158203
1.0	76020000.0	76030000.0	79.0	106.91664123535156	11.430201530456543
1.0	76050000.0	76060000.0	93.0	99.5166244506836	10.879310607910156
1.0	76060000.0	76070000.0	118.0	106.27854919433594	11.385812759399414
1.0	76090000.0	76100000.0	93.0	92.5840072631836	10.32275390625
1.0	76280000.0	76290000.0	72.0	78.43463897705078	9.068262100219727
1.0	76300000.0	76310000.0	89.0	85.3265609741211	9.699390411376953
1.0	76390000.0	76400000.0	110.0	108.46380615234375	11.540975570678711
1.0	76400000.0	76410000.0	97.0	101.60640716552734	11.033210754394531
1.0	76410000.0	76420000.0	115.0	105.72122955322266	11.342056274414062
1.0	76470000.0	76480000.0	98.0	104.158203125	11.23290729522705
1.0	76490000.0	76500000.0	97.0	105.27392578125	11.311631202697754
1.0	76580000.0	76590000.0	96.0	94.09620666503906	10.448436737060547
1.0	76590000.0	76600000.0	95.0	104.9183349609375	11.27901554107666
1.0	76620000.0	76630000.0	88.0	91.09954071044922	10.199588775634766
1.0	76830000.0	76840000.0	108.0	113.9254379272461	11.896910667419434
1.0	77010000.0	77020000.0	101.0	92.98350524902344	10.360355377197266
1.0	77040000.0	77050000.0	97.0	104.54255676269531	11.2546968460083
1.0	77120000.0	77130000.0	96.0	112.3649673461914	11.791691780090332
1.0	77140000.0	77150000.0	100.0	110.97334289550781	11.701916694641113
1.0	77180000.0	77190000.0	119.0	117.94461822509766	12.143059730529785
1.0	77230000.0	77240000.0	128.0	110.77496337890625	11.693902969360352
1.0	77240000.0	77250000.0	106.0	114.8445053100586	11.948396682739258
1.0	77380000.0	77390000.0	112.0	102.6099624633789	11.124608039855957
1.0	77400000.0	77410000.0	96.0	104.91831970214844	11.27869701385498
1.0	77470000.0	77480000.0	112.0	88.63493347167969	9.997137069702148
1.0	77580000.0	77590000.0	54.0	64.90254974365234	7.745330810546875
1.0	77610000.0	77620000.0	60.0	68.33113861083984	8.094802856445312
1.0	77670000.0	77680000.0	55.0	67.23382568359375	7.987921237945557
1.0	77700000.0	77710000.0	85.0	98.14268493652344	10.801961898803711
1.0	77810000.0	77820000.0	107.0	88.11027526855469	9.953496932983398
1.0	77860000.0	77870000.0	60.0	79.85738372802734	9.197468757629395
1.0	77890000.0	77900000.0	73.0	89.5406723022461	10.079225540161133
1.0	77960000.0	77970000.0	79.0	72.39312744140625	8.491861343383789
1.0	77980000.0	77990000.0	64.0	70.6313705444336	8.318120956420898
1.0	78010000.0	78020000.0	70.0	65.72909545898438	7.8224310874938965
1.0	78140000.0	78150000.0	48.0	50.26959991455078	6.212922096252441
1.0	78310000.0	78320000.0	67.0	51.187461853027344	6.272849082946777
1.0	78360000.0	78370000.0	48.0	47.861106872558594	5.930473327636719
1.0	78520000.0	78530000.0	50.0	58.171630859375	7.032190799713135
1.0	78540000.0	78550000.0	56.0	56.97911834716797	6.9036970138549805
1.0	78550000.0	78560000.0	56.0	59.25916290283203	7.1411848068237305
1.0	78630000.0	78640000.0	66.0	61.7142219543457	7.400292873382568
1.0	78700000.0	78710000.0	58.0	60.55267333984375	7.285654544830322
1.0	78800000.0	78810000.0	73.0	83.04852294921875	9.50308895111084
1.0	78810000.0	78820000.0	92.0	82.1640853881836	9.42595100402832
1.0	78820000.0	78830000.0	72.0	84.71357727050781	9.6514253616333
1.0	78880000.0	78890000.0	65.0	88.66055297851562	9.998006820678711
1.0	78910000.0	78920000.0	81.0	101.18255615234375	11.015439987182617
1.0	78940000.0	78950000.0	83.0	89.32057189941406	10.040506362915039
1.0	78950000.0	78960000.0	107.0	98.38482666015625	10.80097770690918
1.0	79160000.0	79170000.0	89.0	115.0777587890625	11.972484588623047
1.0	79250000.0	79260000.0	119.0	126.673095703125	12.641519546508789
1.0	79270000.0	79280000.0	109.0	120.59991455078125	12.288179397583008
1.0	79450000.0	79460000.0	149.0	151.33938598632812	13.646673202514648
1.0	79470000.0	79480000.0	123.0	149.9829559326172	13.600210189819336
1.0	79500000.0	79510000.0	135.0	144.35256958007812	13.408334732055664
1.0	79550000.0	79560000.0	132.0	145.0989532470703	13.447877883911133
1.0	79740000.0	79750000.0	159.0	143.26783752441406	13.366220474243164
1.0	79770000.0	79780000.0	141.0	147.54092407226562	13.5223970413208
1.0	79810000.0	79820000.0	127.0	136.49119567871094	13.09807300567627
1.0	79860000.0	79870000.0	130.0	143.95169067382812	13.397193908691406
1.0	79890000.0	79900000.0	133.0	146.1826934814453	13.469876289367676
1.0	79920000.0	79930000.0	162.0	150.06919860839844	13.607688903808594
1.0	80100000.0	80110000.0	118.0	102.20899963378906	11.028602600097656
1.0	80110000.0	80120000.0	122.0	134.323486328125	12.993206977844238
1.0	80180000.0	80190000.0	127.0	131.6140899658203	12.87493896484375
1.0	80210000.0	80220000.0	121.0	123.00504302978516	12.43577766418457
1.0	80240000.0	80250000.0	142.0	125.79573822021484	12.584990501403809
1.0	80280000.0	80290000.0	139.0	133.34597778320312	12.94660472869873
1.0	80290000.0	80300000.0	126.0	130.9667510986328	12.849027633666992
1.0	80300000.0	80310000.0	129.0	130.74517822265625	12.827096939086914
1.0	80340000.0	80350000.0	142.0	136.7721710205078	13.103921890258789
1.0	80360000.0	80370000.0	125.0	133.62924194335938	12.96532917022705
1.0	80370000.0	80380000.0	125.0	130.8380126953125	12.826025009155273
1.0	80490000.0	80500000.0	134.0	137.9915313720703	13.156814575195312
1.0	80520000.0	80530000.0	123.0	136.7681121826172	13.116220474243164
1.0	80530000.0	80540000.0	140.0	141.54391479492188	13.311487197875977
1.0	80540000.0	80550000.0	152.0	139.9254608154297	13.237650871276855
1.0	80570000.0	80580000.0	120.0	152.70387268066406	13.687085151672363
1.0	80590000.0	80600000.0	125.0	133.0315704345703	12.921107292175293
1.0	80620000.0	80630000.0	156.0	139.6378936767578	13.217811584472656
1.0	80690000.0	80700000.0	128.0	137.6488800048828	13.146166801452637
1.0	80710000.0	80720000.0	137.0	145.34298706054688	13.441900253295898
1.0	80720000.0	80730000.0	124.0	152.7294921875	13.684590339660645
1.0	80730000.0	80740000.0	150.0	144.84408569335938	13.421833992004395
1.0	80820000.0	80830000.0	151.0	139.8595733642578	13.22387409210205
1.0	80840000.0	80850000.0	149.0	140.4125518798828	13.250447273254395
1.0	80870000.0	80880000.0	98.0	100.08977508544922	10.895389556884766
1.0	80950000.0	80960000.0	135.0	129.0960235595703	12.7384614944458
1.0	81010000.0	81020000.0	123.0	129.26834106445312	12.755218505859375
1.0	81060000.0	81070000.0	123.0	136.62008666992188	13.098368644714355
1.0	81140000.0	81150000.0	139.0	127.24462890625	12.650995254516602
1.0	81160000.0	81170000.0	98.0	106.19185638427734	11.338327407836914
1.0	81190000.0	81200000.0	108.0	118.32320404052734	12.139884948730469
1.0	81210000.0	81220000.0	125.0	133.5989990234375	12.95757007598877
1.0	81360000.0	81370000.0	142.0	132.69052124023438	12.917549133300781
1.0	81380000.0	81390000.0	121.0	130.32667541503906	12.800496101379395
1.0	81390000.0	81400000.0	137.0	134.9594268798828	13.025416374206543
1.0	81520000.0	81530000.0	123.0	135.5780029296875	13.051173210144043
1.0	81560000.0	81570000.0	122.0	136.46749877929688	13.09032917022705
1.0	81590000.0	81600000.0	133.0	128.04092407226562	12.691102981567383
1.0	81610000.0	81620000.0	140.0	129.91921997070312	12.780317306518555
1.0	81630000.0	81640000.0	143.0	137.0392303466797	13.121253967285156
1.0	81800000.0	81810000.0	116.0	106.77217864990234	11.409173965454102
1.0	81960000.0	81970000.0	94.0	99.73102569580078	10.896581649780273
1.0	82000000.0	82010000.0	87.0	95.14427185058594	10.532533645629883
1.0	82030000.0	82040000.0	94.0	96.80067443847656	10.667871475219727
1.0	82070000.0	82080000.0	104.0	100.70308685302734	10.974546432495117
1.0	82090000.0	82100000.0	86.0	98.42598724365234	10.801668167114258
1.0	82130000.0	82140000.0	112.0	92.52531433105469	10.316023826599121
1.0	82220000.0	82230000.0	97.0	89.92063903808594	10.102510452270508
1.0	82310000.0	82320000.0	99.0	90.69938659667969	10.176704406738281
1.0	82350000.0	82360000.0	105.0	92.11665344238281	10.295153617858887
1.0	82470000.0	82480000.0	103.0	105.67799377441406	11.339839935302734
1.0	82480000.0	82490000.0	101.0	109.8984146118164	11.621993064880371
1.0	82500000.0	82510000.0	137.0	108.95329284667969	11.563952445983887
1.0	82520000.0	82530000.0	99.0	104.9345474243164	11.27918815612793
1.0	82540000.0	82550000.0	102.0	104.18798828125	11.232775688171387
1.0	82610000.0	82620000.0	112.0	106.3040542602539	11.38365650177002
1.0	82660000.0	82670000.0	145.0	114.09519958496094	11.904850959777832
1.0	82670000.0	82680000.0	125.0	114.47750091552734	11.92178726196289
1.0	82700000.0	82710000.0	126.0	129.10086059570312	12.749720573425293
1.0	82750000.0	82760000.0	128.0	122.3746337890625	12.388631820678711
1.0	82800000.0	82810000.0	145.0	123.43791198730469	12.451164245605469
1.0	82810000.0	82820000.0	111.0	128.36737060546875	12.709718704223633
1.0	82820000.0	82830000.0	117.0	122.07719421386719	12.376991271972656
1.0	82830000.0	82840000.0	125.0	126.95518493652344	12.64087200164795
1.0	82920000.0	82930000.0	101.0	133.31736755371094	12.94616413116455
1.0	82970000.0	82980000.0	131.0	136.26858520507812	13.083654403686523
1.0	82990000.0	83000000.0	132.0	138.4380340576172	13.184228897094727
1.0	83010000.0	83020000.0	150.0	138.0890350341797	13.151189804077148
1.0	83040000.0	83050000.0	123.0	139.8383026123047	13.24279499053955
1.0	83050000.0	83060000.0	103.0	123.96467590332031	12.473620414733887
1.0	83120000.0	83130000.0	123.0	118.9280776977539	12.168896675109863
1.0	83150000.0	83160000.0	141.0	141.81558227539062	13.316662788391113
1.0	83180000.0	83190000.0	124.0	139.63507080078125	13.222926139831543
1.0	83230000.0	83240000.0	124.0	132.42019653320312	12.908761978149414
1.0	83290000.0	83300000.0	122.0	125.6755142211914	12.583410263061523
1.0	83380000.0	83390000.0	119.0	120.67662048339844	12.30729866027832
1.0	83550000.0	83560000.0	118.0	103.02043151855469	11.167838096618652
1.0	83580000.0	83590000.0	119.0	105.0954360961914	11.344322204589844
1.0	83610000.0	83620000.0	41.0	69.38809967041016	8.231097221374512
1.0	83920000.0	83930000.0	46.0	71.67720031738281	8.461278915405273
1.0	83970000.0	83980000.0	127.0	90.71754455566406	10.198269844055176
1.0	84090000.0	84100000.0	106.0	92.8402328491211	10.353203773498535
1.0	84100000.0	84110000.0	89.0	88.51398468017578	9.978611946105957
1.0	84150000.0	84160000.0	53.0	74.6515884399414	8.717183113098145
1.0	84210000.0	84220000.0	82.0	77.70719909667969	9.00489616394043
1.0	84230000.0	84240000.0	71.0	74.49649047851562	8.727537155151367
1.0	84250000.0	84260000.0	83.0	72.43880462646484	8.503561019897461
1.0	84290000.0	84300000.0	53.0	67.0137710571289	7.949232578277588
1.0	84380000.0	84390000.0	46.0	56.0493278503418	6.798928260803223
1.0	84570000.0	84580000.0	66.0	60.95231246948242	7.327925205230713
1.0	84580000.0	84590000.0	71.0	60.368896484375	7.263557434082031
1.0	84620000.0	84630000.0	55.0	58.16387176513672	7.031009674072266
1.0	84630000.0	84640000.0	53.0	63.12860107421875	7.564268589019775
1.0	84680000.0	84690000.0	63.0	55.0630989074707	6.695077419281006
1.0	84740000.0	84750000.0	55.0	61.46204376220703	7.387368202209473
1.0	84750000.0	84760000.0	72.0	62.65234375	7.503021240234375
1.0	84770000.0	84780000.0	68.0	61.22564697265625	7.356415748596191
1.0	84810000.0	84820000.0	49.0	58.7774543762207	7.090987205505371
1.0	84830000.0	84840000.0	63.0	60.55377197265625	7.289083957672119
1.0	84840000.0	84850000.0	67.0	64.99853515625	7.753936767578125
1.0	84860000.0	84870000.0	66.0	63.51906204223633	7.603659152984619
1.0	84870000.0	84880000.0	50.0	60.83219528198242	7.3210015296936035
1.0	85080000.0	85090000.0	55.0	57.541175842285156	6.968441963195801
1.0	85090000.0	85100000.0	59.0	67.35627746582031	8.005865097045898
1.0	85100000.0	85110000.0	53.0	57.922279357910156	7.006535530090332
1.0	85220000.0	85230000.0	59.0	66.1897964477539	7.893233299255371
1.0	85330000.0	85340000.0	72.0	68.67130279541016	8.117932319641113
1.0	85500000.0	85510000.0	57.0	68.1278305053711	8.066909790039062
1.0	85570000.0	85580000.0	74.0	66.0444107055664	7.869520664215088
1.0	85580000.0	85590000.0	55.0	62.965965270996094	7.538558006286621
1.0	85640000.0	85650000.0	50.0	55.26106643676758	6.717278957366943
1.0	85670000.0	85680000.0	81.0	65.53854370117188	7.825030326843262
1.0	85740000.0	85750000.0	47.0	52.9001350402832	5.391567230224609
1.0	85810000.0	85820000.0	45.0	51.107872009277344	6.268293857574463
1.0	85880000.0	85890000.0	59.0	56.75809860229492	6.882643222808838
1.0	85940000.0	85950000.0	56.0	79.0919189453125	9.145345687866211
1.0	85950000.0	85960000.0	76.0	76.61933898925781	8.911949157714844
1.0	86000000.0	86010000.0	112.0	73.45774841308594	8.609701156616211
1.0	86050000.0	86060000.0	61.0	79.36277770996094	9.185319900512695
1.0	86080000.0	86090000.0	52.0	64.42863464355469	7.682415962219238
1.0	86120000.0	86130000.0	41.0	51.53981399536133	6.312640190124512
1.0	86140000.0	86150000.0	42.0	51.33330154418945	6.308467864990234
1.0	86220000.0	86230000.0	90.0	80.10981750488281	9.241168022155762
1.0	86310000.0	86320000.0	86.0	91.3525619506836	10.23267650604248
1.0	86360000.0	86370000.0	93.0	95.90333557128906	10.599693298339844
1.0	86470000.0	86480000.0	93.0	110.2025375366211	11.651491165161133
1.0	86480000.0	86490000.0	93.0	102.170654296875	11.083206176757812
1.0	86560000.0	86570000.0	103.0	111.18502044677734	11.714071273803711
1.0	86590000.0	86600000.0	109.0	95.40870666503906	10.544839859008789
1.0	86660000.0	86670000.0	89.0	101.96873474121094	11.072558403015137
1.0	86680000.0	86690000.0	78.0	85.66366577148438	9.764165878295898
1.0	86700000.0	86710000.0	78.0	86.03164672851562	9.761125564575195
1.0	86730000.0	86740000.0	93.0	93.01901245117188	10.367228507995605
1.0	86790000.0	86800000.0	71.0	67.1302490234375	7.967871189117432
1.0	86850000.0	86860000.0	48.0	71.46849060058594	8.407027244567871
1.0	86860000.0	86870000.0	80.0	72.9341812133789	8.574699401855469
1.0	86870000.0	86880000.0	71.0	74.66670227050781	8.730173110961914
1.0	86920000.0	86930000.0	85.0	73.78527069091797	8.639476776123047
1.0	86970000.0	86980000.0	68.0	74.59022521972656	8.72966480255127
1.0	87000000.0	87010000.0	71.0	73.9818344116211	8.652132034301758
1.0	87040000.0	87050000.0	66.0	72.49266052246094	8.499406814575195
1.0	87100000.0	87110000.0	83.0	78.10044860839844	9.062759399414062
1.0	87150000.0	87160000.0	50.0	68.73634338378906	8.14673137664795
1.0	87160000.0	87170000.0	57.0	69.98567199707031	8.275655746459961
1.0	87180000.0	87190000.0	37.0	55.266700744628906	6.717824459075928
1.0	87240000.0	87250000.0	64.0	59.94861602783203	7.227377414703369
1.0	87260000.0	87270000.0	66.0	59.97345733642578	7.231161594390869
1.0	87300000.0	87310000.0	56.0	67.49967956542969	8.018601417541504
1.0	87310000.0	87320000.0	53.0	62.9317741394043	7.542159080505371
1.0	87330000.0	87340000.0	60.0	52.48187255859375	6.417613983154297
1.0	87340000.0	87350000.0	44.0	50.44523620605469	6.214035987854004
1.0	87350000.0	87360000.0	50.0	50.54388427734375	6.230202674865723
1.0	87450000.0	87460000.0	45.0	49.39326858520508	6.106736183166504
1.0	87500000.0	87510000.0	48.0	58.17023849487305	7.0367584228515625
1.0	87640000.0	87650000.0	79.0	80.3624267578125	9.275086402893066
1.0	87660000.0	87670000.0	79.0	67.50263214111328	8.013042449951172
1.0	87700000.0	87710000.0	78.0	77.28549194335938	8.981828689575195
1.0	87760000.0	87770000.0	79.0	76.6938705444336	8.918922424316406
1.0	87800000.0	87810000.0	49.0	56.357330322265625	6.841315269470215
1.0	87810000.0	87820000.0	58.0	64.0396957397461	7.654778957366943
1.0	87840000.0	87850000.0	80.0	79.69172668457031	9.200037002563477
1.0	87970000.0	87980000.0	80.0	80.1628189086914	9.247255325317383
1.0	88040000.0	88050000.0	91.0	80.38362121582031	9.263442993164062
1.0	88160000.0	88170000.0	97.0	80.76335144042969	9.296127319335938
1.0	88210000.0	88220000.0	73.0	77.92668151855469	9.031007766723633
1.0	88280000.0	88290000.0	85.0	78.54429626464844	9.094593048095703
1.0	88310000.0	88320000.0	91.0	78.91455841064453	9.133097648620605
1.0	88390000.0	88400000.0	82.0	79.64591979980469	9.190648078918457
1.0	88410000.0	88420000.0	59.0	80.8031005859375	9.319955825805664
1.0	88430000.0	88440000.0	59.0	84.4615249633789	9.638416290283203
1.0	88660000.0	88670000.0	77.0	79.38996887207031	9.166604042053223
1.0	88730000.0	88740000.0	103.0	84.9886474609375	9.692014694213867
1.0	88870000.0	88880000.0	75.0	84.44110870361328	9.62675952911377
1.0	88890000.0	88900000.0	79.0	90.03099060058594	10.121768951416016
1.0	88980000.0	88990000.0	68.0	83.12840270996094	9.513797760009766
1.0	89000000.0	89010000.0	81.0	81.46385192871094	9.363031387329102
1.0	89030000.0	89040000.0	86.0	81.7368392944336	9.38848876953125
1.0	89070000.0	89080000.0	65.0	71.36802673339844	8.412650108337402
1.0	89080000.0	89090000.0	73.0	79.07010650634766	9.140896797180176
1.0	89100000.0	89110000.0	84.0	74.6753158569336	8.717449188232422
1.0	89150000.0	89160000.0	63.0	53.92901611328125	6.615448951721191
1.0	89160000.0	89170000.0	59.0	55.7193603515625	6.768707275390625
1.0	89250000.0	89260000.0	53.0	48.16695785522461	5.317556381225586
1.0	89260000.0	89270000.0	38.0	48.60224151611328	5.207399368286133
1.0	89280000.0	89290000.0	51.0	49.037715911865234	6.074189186096191
1.0	89310000.0	89320000.0	51.0	50.91667938232422	6.254879474639893
1.0	89350000.0	89360000.0	52.0	49.045677185058594	5.204864025115967
1.0	89380000.0	89390000.0	49.0	54.104827880859375	6.603542327880859
1.0	89420000.0	89430000.0	39.0	47.610939025878906	5.904757499694824
1.0	89440000.0	89450000.0	37.0	47.92847442626953	5.193070888519287
1.0	89470000.0	89480000.0	37.0	47.881935119628906	5.933355808258057
1.0	89500000.0	89510000.0	49.0	55.650779724121094	6.758477687835693
1.0	89510000.0	89520000.0	58.0	55.988258361816406	6.795639991760254
1.0	89540000.0	89550000.0	71.0	65.73681640625	7.832574367523193
1.0	89560000.0	89570000.0	65.0	68.28114318847656	8.08222770690918
1.0	89570000.0	89580000.0	53.0	59.32196807861328	7.153807640075684
1.0	89580000.0	89590000.0	47.0	58.45734405517578	7.061835289001465
1.0	89940000.0	89950000.0	67.0	68.54387664794922	8.115019798278809
1.0	89970000.0	89980000.0	66.0	67.14939880371094	7.980717658996582
1.0	90010000.0	90020000.0	53.0	53.013648986816406	6.481936454772949
1.0	90060000.0	90070000.0	46.0	55.19395065307617	6.7088727951049805
1.0	90090000.0	90100000.0	50.0	54.290687561035156	6.61051082611084
1.0	90130000.0	90140000.0	71.0	62.757537841796875	7.512794494628906
1.0	90140000.0	90150000.0	76.0	64.54255676269531	7.70163106918335
1.0	90180000.0	90190000.0	81.0	67.8656997680664	8.0415678024292
1.0	90190000.0	90200000.0	55.0	67.40525817871094	7.9877777099609375
1.0	90230000.0	90240000.0	80.0	78.99842834472656	9.155293464660645
1.0	90250000.0	90260000.0	69.0	71.90214538574219	8.458525657653809
1.0	90260000.0	90270000.0	59.0	59.656700134277344	7.195796966552734
1.0	90290000.0	90300000.0	56.0	51.77650833129883	6.334989070892334
1.0	90300000.0	90310000.0	48.0	52.10443878173828	6.392363548278809
1.0	90310000.0	90320000.0	52.0	49.95268249511719	6.146007537841797
1.0	90410000.0	90420000.0	48.0	56.68170928955078	6.891970157623291
1.0	90450000.0	90460000.0	54.0	57.53581619262695	6.964786529541016
1.0	90460000.0	90470000.0	52.0	51.17719268798828	5.900588512420654
1.0	90580000.0	90590000.0	89.0	77.3737564086914	8.985267639160156
1.0	90620000.0	90630000.0	80.0	78.39514923095703	9.077635765075684
1.0	90660000.0	90670000.0	79.0	72.78387451171875	8.532415390014648
1.0	90810000.0	90820000.0	90.0	90.1889877319336	10.133256912231445
1.0	90850000.0	90860000.0	87.0	94.38746643066406	10.479581832885742
1.0	90920000.0	90930000.0	122.0	105.87474060058594	11.3630952835083
1.0	90940000.0	90950000.0	80.0	99.54145812988281	10.883898735046387
1.0	90950000.0	90960000.0	104.0	103.93695068359375	11.21696662902832
1.0	91000000.0	91010000.0	114.0	104.61143493652344	11.268074035644531
1.0	91010000.0	91020000.0	98.0	107.07479095458984	11.445751190185547
1.0	91040000.0	91050000.0	94.0	96.26332092285156	10.6254243850708
1.0	91110000.0	91120000.0	118.0	107.133544921875	11.440033912658691
1.0	91190000.0	91200000.0	84.0	97.80037689208984	10.759405136108398
1.0	91240000.0	91250000.0	100.0	89.81724548339844	10.102508544921875
1.0	91280000.0	91290000.0	51.0	80.26701354980469	9.252800941467285
1.0	91380000.0	91390000.0	43.0	56.95366668701172	6.923689365386963
1.0	91470000.0	91480000.0	69.0	54.22260665893555	6.424338340759277
1.0	91600000.0	91610000.0	61.0	80.05643463134766	9.244016647338867
1.0	91610000.0	91620000.0	69.0	76.33170318603516	8.893486976623535
1.0	91690000.0	91700000.0	84.0	86.1541519165039	9.79065990447998
1.0	91790000.0	91800000.0	104.0	94.27021789550781	10.477239608764648
1.0	91900000.0	91910000.0	96.0	90.04471588134766	10.132057189941406
1.0	91930000.0	91940000.0	100.0	82.20704650878906	9.428021430969238
1.0	91950000.0	91960000.0	80.0	87.66059112548828	9.931401252746582
1.0	91990000.0	92000000.0	56.0	65.00667572021484	7.748915195465088
1.0	92080000.0	92090000.0	70.0	68.19414520263672	8.07754898071289
1.0	92090000.0	92100000.0	68.0	69.48123168945312	8.211163520812988
1.0	92120000.0	92130000.0	66.0	70.28010559082031	8.284967422485352
1.0	92160000.0	92170000.0	66.0	59.30086135864258	7.144087314605713
1.0	92200000.0	92210000.0	59.0	54.848846435546875	6.671126365661621
1.0	92260000.0	92270000.0	52.0	54.61577224731445	6.643853187561035
1.0	92340000.0	92350000.0	52.0	62.20789337158203	7.464940547943115
1.0	92350000.0	92360000.0	59.0	56.4713249206543	6.8625688552856445
1.0	92420000.0	92430000.0	79.0	78.63082122802734	9.112710952758789
1.0	92430000.0	92440000.0	75.0	76.88838958740234	8.942296981811523
1.0	92440000.0	92450000.0	68.0	79.45338439941406	9.186464309692383
1.0	92470000.0	92480000.0	70.0	80.12799072265625	9.254262924194336
1.0	92490000.0	92500000.0	72.0	69.50411224365234	8.21630859375
1.0	92530000.0	92540000.0	83.0	74.17353057861328	8.693196296691895
1.0	92590000.0	92600000.0	48.0	58.58538818359375	7.074017524719238
1.0	92600000.0	92610000.0	52.0	61.070533752441406	7.3415045738220215
1.0	92690000.0	92700000.0	79.0	59.44855499267578	7.171667575836182
1.0	92930000.0	92940000.0	75.0	66.06974792480469	7.864964485168457
1.0	92940000.0	92950000.0	54.0	63.685447692871094	7.609190464019775
1.0	92950000.0	92960000.0	72.0	65.45005798339844	7.810454368591309
1.0	92970000.0	92980000.0	47.0	58.050819396972656	7.0169525146484375
1.0	92980000.0	92990000.0	64.0	55.43996047973633	6.73728084564209
1.0	93000000.0	93010000.0	46.0	56.32887649536133	6.83270263671875
1.0	93030000.0	93040000.0	55.0	52.73427200317383	6.442266941070557
1.0	93040000.0	93050000.0	50.0	51.32826614379883	6.311347007751465
1.0	93120000.0	93130000.0	59.0	49.680023193359375	6.123765468597412
1.0	93160000.0	93170000.0	48.0	49.508548736572266	6.103394031524658
1.0	93220000.0	93230000.0	43.0	51.76604080200195	6.344438076019287
1.0	93290000.0	93300000.0	63.0	56.73509979248047	6.9128737449646
1.0	93300000.0	93310000.0	64.0	50.17757034301758	6.175593852996826
1.0	93390000.0	93400000.0	64.0	55.80881881713867	6.777163505554199
1.0	93470000.0	93480000.0	80.0	65.92737579345703	7.85309362411499
1.0	93520000.0	93530000.0	73.0	70.25572204589844	8.299051284790039
1.0	93600000.0	93610000.0	39.0	49.47893524169922	6.08914041519165
1.0	93690000.0	93700000.0	38.0	45.195491790771484	5.642604351043701
1.0	93730000.0	93740000.0	57.0	43.17594909667969	5.411830902099609
1.0	93810000.0	93820000.0	50.0	50.344139099121094	5.1949968338012695
1.0	93860000.0	93870000.0	54.0	51.478004455566406	6.303851127624512
1.0	93880000.0	93890000.0	59.0	63.10819625854492	7.559390068054199
1.0	93950000.0	93960000.0	57.0	50.04917526245117	6.148376941680908
1.0	94050000.0	94060000.0	55.0	43.530548095703125	4.182451248168945
1.0	94140000.0	94150000.0	45.0	45.71886444091797	5.705714225769043
1.0	94200000.0	94210000.0	49.0	53.00988006591797	6.473906517028809
1.0	94210000.0	94220000.0	34.0	49.52684783935547	6.090298175811768
1.0	94340000.0	94350000.0	51.0	48.748966217041016	4.601241111755371
1.0	94350000.0	94360000.0	46.0	53.1583251953125	6.489325523376465
1.0	94380000.0	94390000.0	45.0	62.003684997558594	7.4397711753845215
1.0	94470000.0	94480000.0	54.0	59.7449951171875	7.194593906402588
1.0	94540000.0	94550000.0	54.0	60.45862579345703	7.2765793800354
1.0	94550000.0	94560000.0	59.0	63.254493713378906	7.570767879486084
1.0	94560000.0	94570000.0	57.0	59.57861328125	7.178272247314453
1.0	94570000.0	94580000.0	47.0	58.1160888671875	7.013213157653809
1.0	94580000.0	94590000.0	51.0	60.06553268432617	7.2320990562438965
1.0	94610000.0	94620000.0	59.0	63.699790954589844	7.617002964019775
1.0	94660000.0	94670000.0	62.0	57.14545440673828	6.907110691070557
1.0	94730000.0	94740000.0	54.0	58.44463348388672	7.062531471252441
1.0	94770000.0	94780000.0	58.0	56.745391845703125	6.879071235656738
1.0	94870000.0	94880000.0	61.0	62.44026565551758	7.487760066986084
1.0	94900000.0	94910000.0	48.0	49.710594177246094	5.1642961502075195
1.0	95050000.0	95060000.0	52.0	56.21745681762695	6.823693752288818
1.0	95060000.0	95070000.0	38.0	50.58879470825195	6.206820487976074
1.0	95090000.0	95100000.0	39.0	51.77989959716797	6.338618278503418
1.0	95220000.0	95230000.0	49.0	45.005985260009766	5.606966495513916
1.0	95230000.0	95240000.0	36.0	43.689666748046875	5.462085723876953
1.0	95240000.0	95250000.0	44.0	46.57646179199219	5.771825790405273
1.0	95270000.0	95280000.0	59.0	45.5933723449707	5.6758198738098145
1.0	95280000.0	95290000.0	35.0	46.91880798339844	5.818660736083984
1.0	95380000.0	95390000.0	42.0	40.800010681152344	5.170079708099365
1.0	95430000.0	95440000.0	50.0	51.71184158325195	6.332423210144043
1.0	95450000.0	95460000.0	46.0	46.130924224853516	5.739519119262695
1.0	95590000.0	95600000.0	59.0	53.187538146972656	6.492665767669678
1.0	95690000.0	95700000.0	50.0	53.719932556152344	6.551344871520996
1.0	95700000.0	95710000.0	41.0	46.6302375793457	4.904415130615234
1.0	95790000.0	95800000.0	80.0	80.64383697509766	9.297895431518555
1.0	95820000.0	95830000.0	84.0	79.96968078613281	9.221458435058594
1.0	95840000.0	95850000.0	85.0	81.41827392578125	9.356343269348145
1.0	95850000.0	95860000.0	78.0	84.87580871582031	9.670246124267578
1.0	95970000.0	95980000.0	93.0	90.86895751953125	10.187074661254883
1.0	95980000.0	95990000.0	120.0	99.17633056640625	10.864264488220215
1.0	96140000.0	96150000.0	87.0	102.54998779296875	11.110036849975586
1.0	96180000.0	96190000.0	105.0	105.020751953125	11.290027618408203
1.0	96250000.0	96260000.0	110.0	113.52095031738281	11.860608100891113
1.0	96380000.0	96390000.0	116.0	125.41378021240234	12.554527282714844
1.0	96390000.0	96400000.0	112.0	123.20174407958984	12.431875228881836
1.0	96400000.0	96410000.0	102.0	124.93099212646484	12.52418041229248
1.0	96420000.0	96430000.0	126.0	125.6681900024414	12.568014144897461
1.0	96430000.0	96440000.0	120.0	132.46627807617188	12.909647941589355
1.0	96510000.0	96520000.0	118.0	100.13331604003906	10.886114120483398
1.0	96520000.0	96530000.0	86.0	92.67634582519531	10.318072319030762
1.0	96550000.0	96560000.0	132.0	124.928466796875	12.533976554870605
1.0	96600000.0	96610000.0	100.0	108.76895904541016	11.522156715393066
1.0	96650000.0	96660000.0	140.0	132.81045532226562	12.927412033081055
1.0	96680000.0	96690000.0	107.0	117.44172668457031	12.100935935974121
1.0	96730000.0	96740000.0	99.0	120.65970611572266	12.303824424743652
1.0	96820000.0	96830000.0	121.0	124.99842834472656	12.53165340423584
1.0	96880000.0	96890000.0	104.0	123.38322448730469	12.45205020904541
1.0	96930000.0	96940000.0	111.0	118.54725646972656	12.17396068572998
1.0	97050000.0	97060000.0	125.0	118.79582214355469	12.180105209350586
1.0	97060000.0	97070000.0	118.0	113.47564697265625	11.865761756896973
1.0	97140000.0	97150000.0	99.0	94.1314697265625	10.456915855407715
1.0	97200000.0	97210000.0	62.0	64.95552062988281	7.7501020431518555
1.0	97310000.0	97320000.0	81.0	93.75052642822266	10.427221298217773
1.0	97340000.0	97350000.0	118.0	105.99288177490234	11.376921653747559
1.0	97370000.0	97380000.0	130.0	110.66282653808594	11.6817626953125
1.0	97390000.0	97400000.0	128.0	110.25306701660156	11.646527290344238
1.0	97410000.0	97420000.0	105.0	121.46160888671875	12.34989070892334
1.0	97420000.0	97430000.0	118.0	109.85257720947266	11.625609397888184
1.0	97430000.0	97440000.0	97.0	108.26203918457031	11.51571273803711
1.0	97470000.0	97480000.0	136.0	117.34871673583984	12.101765632629395
1.0	97650000.0	97660000.0	113.0	87.9178466796875	9.931840896606445
1.0	97660000.0	97670000.0	98.0	83.7066421508789	9.562299728393555
1.0	97680000.0	97690000.0	97.0	93.25582122802734	10.389039993286133
1.0	97690000.0	97700000.0	90.0	91.15889739990234	10.209954261779785
1.0	97770000.0	97780000.0	96.0	92.59101867675781	10.339274406433105
1.0	97810000.0	97820000.0	96.0	96.8380355834961	10.678187370300293
1.0	97990000.0	98000000.0	105.0	101.5648422241211	11.044477462768555
1.0	98010000.0	98020000.0	93.0	101.22686767578125	11.019754409790039
1.0	98020000.0	98030000.0	97.0	95.49076080322266	10.57490348815918
1.0	98030000.0	98040000.0	99.0	97.65557861328125	10.7420072555542
1.0	98050000.0	98060000.0	111.0	97.46492767333984	10.725997924804688
1.0	98090000.0	98100000.0	99.0	95.26872253417969	10.545530319213867
1.0	98190000.0	98200000.0	103.0	101.3688735961914	11.026909828186035
1.0	98210000.0	98220000.0	109.0	99.0668716430664	10.84609603881836
1.0	98220000.0	98230000.0	99.0	102.34716033935547	11.101285934448242
1.0	98240000.0	98250000.0	86.0	98.46195220947266	10.800981521606445
1.0	98250000.0	98260000.0	99.0	101.89903259277344	11.061624526977539
1.0	98330000.0	98340000.0	98.0	99.2317123413086	10.865557670593262
1.0	98340000.0	98350000.0	94.0	100.37564086914062	10.950822830200195
1.0	98420000.0	98430000.0	133.0	111.17988586425781	11.721358299255371
1.0	98490000.0	98500000.0	99.0	108.74395751953125	11.547599792480469
1.0	98520000.0	98530000.0	100.0	109.21309661865234	11.583791732788086
1.0	98540000.0	98550000.0	114.0	103.77579498291016	11.204429626464844
1.0	98620000.0	98630000.0	104.0	102.3405990600586	11.089513778686523
1.0	98650000.0	98660000.0	91.0	103.75606536865234	11.203482627868652
1.0	98760000.0	98770000.0	84.0	92.09463500976562	10.276888847351074
1.0	98770000.0	98780000.0	105.0	91.77064514160156	10.261547088623047
1.0	98900000.0	98910000.0	74.0	95.95787048339844	10.611340522766113
1.0	99070000.0	99080000.0	112.0	103.22274017333984	11.161468505859375
1.0	99100000.0	99110000.0	110.0	104.58528900146484	11.296873092651367
1.0	99110000.0	99120000.0	79.0	109.6335220336914	11.644062042236328
1.0	99150000.0	99160000.0	77.0	64.40821838378906	7.6912336349487305
1.0	99180000.0	99190000.0	35.0	79.38484954833984	9.170458793640137
1.0	99190000.0	99200000.0	49.0	67.97599792480469	8.06096076965332
1.0	99210000.0	99220000.0	52.0	66.59617614746094	7.917660713195801
1.0	99260000.0	99270000.0	96.0	90.3329849243164	10.147607803344727
1.0	99310000.0	99320000.0	107.0	95.4244155883789	10.566035270690918
1.0	99320000.0	99330000.0	105.0	99.06538391113281	10.849149703979492
1.0	99380000.0	99390000.0	92.0	98.64103698730469	10.815156936645508
1.0	99420000.0	99430000.0	118.0	99.88423156738281	10.912010192871094
1.0	99530000.0	99540000.0	115.0	108.8772201538086	11.558070182800293
1.0	99550000.0	99560000.0	119.0	109.93147277832031	11.629220962524414
1.0	99560000.0	99570000.0	103.0	107.05168151855469	11.434211730957031
1.0	99640000.0	99650000.0	98.0	99.93206787109375	10.91092300415039
1.0	99660000.0	99670000.0	97.0	104.20588684082031	11.235730171203613
1.0	99720000.0	99730000.0	105.0	102.5886001586914	11.120569229125977
1.0	99730000.0	99740000.0	86.0	101.97000885009766	11.074285507202148
1.0	99760000.0	99770000.0	100.0	97.87028503417969	10.756795883178711
1.0	99770000.0	99780000.0	107.0	98.22056579589844	10.779154777526855
1.0	99810000.0	99820000.0	88.0	87.85457611083984	9.922329902648926
1.0	99860000.0	99870000.0	54.0	59.92424774169922	7.203878879547119
1.0	99910000.0	99920000.0	88.0	84.34120178222656	9.618806838989258
1.0	99920000.0	99930000.0	71.0	81.36885070800781	9.348688125610352
1.0	100000000.0	100010000.0	75.0	70.28277587890625	8.286657333374023
1.0	100010000.0	100020000.0	68.0	71.42942810058594	8.395284652709961
1.0	100080000.0	100090000.0	52.0	64.40911865234375	7.682519435882568
1.0	100150000.0	100160000.0	62.0	64.11617279052734	7.66003942489624
1.0	100160000.0	100170000.0	65.0	64.37998962402344	7.683821201324463
1.0	100180000.0	100190000.0	62.0	53.09025955200195	6.481169700622559
1.0	100210000.0	100220000.0	52.0	53.93971633911133	6.582709312438965
1.0	100280000.0	100290000.0	54.0	56.31585693359375	6.829307556152344
1.0	100300000.0	100310000.0	73.0	65.02090454101562	7.75286340713501
1.0	100540000.0	100550000.0	46.0	46.578102111816406	5.783817291259766
1.0	100670000.0	100680000.0	43.0	49.62374496459961	6.105290412902832
1.0	100690000.0	100700000.0	43.0	51.2509880065918	6.299117088317871
1.0	100720000.0	100730000.0	61.0	62.6861457824707	7.524825096130371
1.0	100750000.0	100760000.0	47.0	53.40576171875	6.5131049156188965
1.0	100900000.0	100910000.0	40.0	52.711761474609375	6.4405083656311035
1.0	101010000.0	101020000.0	72.0	81.3131332397461	9.370817184448242
1.0	101020000.0	101030000.0	77.0	78.09317779541016	9.057668685913086
1.0	101130000.0	101140000.0	66.0	68.52420806884766	8.124570846557617
1.0	101190000.0	101200000.0	85.0	83.09175109863281	9.519365310668945
1.0	101260000.0	101270000.0	81.0	84.8480224609375	9.664703369140625
1.0	101320000.0	101330000.0	85.0	87.7537612915039	9.945723533630371
1.0	101340000.0	101350000.0	56.0	62.71906661987305	7.5233154296875
1.0	101450000.0	101460000.0	46.0	47.91698455810547	4.708643913269043
1.0	101500000.0	101510000.0	45.0	51.873382568359375	6.152436256408691
1.0	101530000.0	101540000.0	53.0	69.8752212524414	8.256631851196289
1.0	101690000.0	101700000.0	75.0	86.33380126953125	9.795614242553711
1.0	101750000.0	101760000.0	84.0	81.28429412841797	9.362585067749023
1.0	101780000.0	101790000.0	72.0	94.11293029785156	10.459617614746094
1.0	101840000.0	101850000.0	99.0	99.56488037109375	10.893445014953613
1.0	101850000.0	101860000.0	93.0	103.30110168457031	11.17430305480957
1.0	101900000.0	101910000.0	100.0	104.22705078125	11.233993530273438
1.0	101960000.0	101970000.0	108.0	109.22810363769531	11.586901664733887
1.0	101980000.0	101990000.0	107.0	103.07164001464844	11.138069152832031
1.0	102000000.0	102010000.0	93.0	112.32704162597656	11.797042846679688
1.0	102200000.0	102210000.0	111.0	118.8960189819336	12.192790031433105
1.0	102210000.0	102220000.0	127.0	127.7889175415039	12.692965507507324
1.0	102230000.0	102240000.0	122.0	128.15516662597656	12.719193458557129
1.0	102290000.0	102300000.0	140.0	129.08963012695312	12.750847816467285
1.0	102300000.0	102310000.0	159.0	131.30548095703125	12.865074157714844
1.0	102500000.0	102510000.0	106.0	137.2693328857422	13.132412910461426
1.0	102530000.0	102540000.0	121.0	128.46005249023438	12.714141845703125
1.0	102540000.0	102550000.0	139.0	135.0572052001953	13.02782917022705
1.0	102560000.0	102570000.0	111.0	127.59571838378906	12.688344955444336
1.0	102570000.0	102580000.0	113.0	129.39230346679688	12.779614448547363
1.0	102710000.0	102720000.0	170.0	158.7680206298828	13.859430313110352
1.0	102720000.0	102730000.0	159.0	159.88442993164062	13.882339477539062
1.0	102820000.0	102830000.0	175.0	167.96926879882812	14.050555229187012
1.0	102890000.0	102900000.0	187.0	160.85391235351562	13.901281356811523
1.0	102900000.0	102910000.0	171.0	168.035400390625	14.045016288757324
1.0	102920000.0	102930000.0	147.0	152.3887481689453	13.682504653930664
1.0	102930000.0	102940000.0	161.0	165.98062133789062	14.014996528625488
1.0	102940000.0	102950000.0	154.0	167.55197143554688	14.036114692687988
1.0	102950000.0	102960000.0	171.0	175.91238403320312	14.160664558410645
1.0	102990000.0	103000000.0	189.0	174.2605438232422	14.140690803527832
1.0	103050000.0	103060000.0	169.0	176.42343139648438	14.164459228515625
1.0	103140000.0	103150000.0	175.0	175.6996612548828	14.156245231628418
1.0	103190000.0	103200000.0	174.0	172.58688354492188	14.122230529785156
1.0	103200000.0	103210000.0	185.0	167.66958618164062	14.031109809875488
1.0	103270000.0	103280000.0	134.0	161.66891479492188	13.924847602844238
1.0	103330000.0	103340000.0	181.0	169.01950073242188	14.06452465057373
1.0	103370000.0	103380000.0	143.0	167.16262817382812	14.039507865905762
1.0	103420000.0	103430000.0	167.0	171.29783630371094	14.11498737335205
1.0	103490000.0	103500000.0	141.0	166.69198608398438	14.04443645477295
1.0	103550000.0	103560000.0	166.0	173.87832641601562	14.154253005981445
1.0	103610000.0	103620000.0	176.0	171.28952026367188	14.126330375671387
1.0	103650000.0	103660000.0	175.0	166.03848266601562	14.016019821166992
1.0	103660000.0	103670000.0	145.0	168.89999389648438	14.071578979492188
1.0	103770000.0	103780000.0	135.0	101.82508850097656	41.29876708984375
1.0	103910000.0	103920000.0	90.0	35.210975646972656	11.153274536132812
1.0	104040000.0	104050000.0	120.0	75.57937622070312	8.847204208374023
1.0	104310000.0	104320000.0	170.0	108.8470687866211	40.86503219604492
1.0	104340000.0	104350000.0	160.0	159.701171875	25.088272094726562
1.0	104360000.0	104370000.0	188.0	160.2498016357422	13.920323371887207
1.0	104420000.0	104430000.0	156.0	159.73641967773438	13.843536376953125
1.0	104530000.0	104540000.0	173.0	185.1098175048828	14.240560531616211
1.0	104560000.0	104570000.0	228.0	180.60203552246094	14.205220222473145
1.0	104680000.0	104690000.0	166.0	175.83627319335938	14.150712966918945
1.0	104690000.0	104700000.0	147.0	179.2103271484375	14.188786506652832
1.0	104730000.0	104740000.0	201.0	180.1802520751953	14.202601432800293
1.0	104820000.0	104830000.0	196.0	187.2480010986328	14.239911079406738
1.0	104830000.0	104840000.0	207.0	187.4915771484375	14.24333667755127
1.0	104850000.0	104860000.0	197.0	186.5004119873047	14.235830307006836
1.0	104970000.0	104980000.0	164.0	189.2388458251953	14.243165969848633
1.0	104980000.0	104990000.0	177.0	190.0252227783203	14.242315292358398
1.0	105080000.0	105090000.0	152.0	176.38467407226562	14.155073165893555
1.0	105090000.0	105100000.0	204.0	184.97935485839844	14.221128463745117
1.0	105110000.0	105120000.0	167.0	175.0347442626953	14.146161079406738
1.0	105180000.0	105190000.0	164.0	170.1360321044922	14.075238227844238
1.0	105210000.0	105220000.0	171.0	172.288818359375	14.119209289550781
1.0	105230000.0	105240000.0	186.0	171.2912139892578	14.10181713104248
1.0	105270000.0	105280000.0	153.0	168.48904418945312	14.055562973022461
1.0	105330000.0	105340000.0	158.0	159.30140686035156	13.869224548339844
1.0	105350000.0	105360000.0	162.0	164.84701538085938	13.993293762207031
1.0	105400000.0	105410000.0	155.0	159.15130615234375	13.871566772460938
1.0	105410000.0	105420000.0	157.0	150.1102294921875	13.608868598937988
1.0	105420000.0	105430000.0	170.0	159.42242431640625	13.868924140930176
1.0	105460000.0	105470000.0	186.0	164.1934814453125	13.981040954589844
1.0	105530000.0	105540000.0	157.0	170.35316467285156	14.0867280960083
1.0	105580000.0	105590000.0	185.0	173.95944213867188	14.137133598327637
1.0	105630000.0	105640000.0	159.0	170.6560516357422	14.095024108886719
1.0	105710000.0	105720000.0	167.0	169.02609252929688	14.073678970336914
1.0	105730000.0	105740000.0	138.0	147.35971069335938	13.5506010055542
1.0	105740000.0	105750000.0	148.0	174.89930725097656	14.147918701171875
1.0	105850000.0	105860000.0	148.0	159.2976531982422	13.871759414672852
1.0	105890000.0	105900000.0	161.0	170.2267608642578	14.078104019165039
1.0	105960000.0	105970000.0	154.0	163.96142578125	13.970288276672363
1.0	105970000.0	105980000.0	153.0	165.52951049804688	14.008356094360352
1.0	106000000.0	106010000.0	161.0	161.97463989257812	13.913057327270508
1.0	106270000.0	106280000.0	121.0	145.91978454589844	13.469610214233398
1.0	106310000.0	106320000.0	155.0	158.529052734375	13.852374076843262
1.0	106350000.0	106360000.0	147.0	157.878173828125	13.826138496398926
1.0	106380000.0	106390000.0	171.0	168.71644592285156	14.063980102539062
1.0	106390000.0	106400000.0	158.0	169.6557159423828	14.082284927368164
1.0	106430000.0	106440000.0	172.0	175.91159057617188	14.163640975952148
1.0	106490000.0	106500000.0	144.0	157.21530151367188	13.798181533813477
1.0	106610000.0	106620000.0	177.0	179.4363555908203	14.198873519897461
1.0	106650000.0	106660000.0	206.0	176.6181182861328	14.162753105163574
1.0	106660000.0	106670000.0	203.0	182.8859405517578	14.225308418273926
1.0	106720000.0	106730000.0	176.0	180.82211303710938	14.205904006958008
1.0	106730000.0	106740000.0	191.0	183.2911834716797	14.222332954406738
1.0	106800000.0	106810000.0	189.0	176.36538696289062	14.161372184753418
1.0	106810000.0	106820000.0	147.0	171.3318328857422	14.091917037963867
1.0	106820000.0	106830000.0	172.0	166.33377075195312	14.010107040405273
1.0	106860000.0	106870000.0	160.0	166.85848999023438	14.012588500976562
[truncated: 47,565 more rows]
