# Supplementary material for: Genome-wide mapping of somatic mutation rates uncovers drivers of cancer
Source: Nat Biotechnol. 2022 Jun 20;40(11):1634–43. doi: 10.1038/s41587-022-01353-8 (PMC9646522; doi:10.1038/s41587-022-01353-8)
Supplement: Supplementary file 4 — Regions and model predictions for each fold of each cancer for which a deep learning model was trained. Regions that were filtered are also listed along with their respective model predictions. [file 41587_2022_1353_MOESM4_ESM.zip › kfold_results/CNS-Medullo/fold_0.txt]

CHROM	START	END	Y_TRUE	Y_PRED	STD
1.0	850000.0	860000.0	0.0	0.5693110227584839	0.5316569209098816
1.0	880000.0	890000.0	0.0	0.508001983165741	0.4664272367954254
1.0	1000000.0	1010000.0	1.0	0.6705621480941772	0.5921830534934998
1.0	1080000.0	1090000.0	2.0	0.9184911847114563	0.728094220161438
1.0	1110000.0	1120000.0	0.0	0.9154340028762817	0.7266072034835815
1.0	1180000.0	1190000.0	0.0	0.6538364291191101	0.5825650691986084
1.0	1220000.0	1230000.0	1.0	0.6529254913330078	0.5815116167068481
1.0	1290000.0	1300000.0	1.0	0.8663691282272339	0.7544020414352417
1.0	1340000.0	1350000.0	0.0	0.5311546325683594	0.5104952454566956
1.0	1360000.0	1370000.0	2.0	0.5311546325683594	0.5104952454566956
1.0	1550000.0	1560000.0	2.0	0.5311546325683594	0.5104952454566956
1.0	1720000.0	1730000.0	1.0	0.4579640328884125	0.385259211063385
1.0	1760000.0	1770000.0	1.0	0.44801458716392517	0.39823028445243835
1.0	1900000.0	1910000.0	0.0	0.6579111218452454	0.5844773054122925
1.0	1910000.0	1920000.0	1.0	0.8077654838562012	0.6717453002929688
1.0	1990000.0	2000000.0	0.0	0.8730858564376831	0.7056071758270264
1.0	2060000.0	2070000.0	0.0	0.45320940017700195	0.39887040853500366
1.0	2090000.0	2100000.0	1.0	0.6540574431419373	0.5821846723556519
1.0	2100000.0	2110000.0	0.0	0.5484964847564697	0.5212231278419495
1.0	2130000.0	2140000.0	1.0	0.5539506077766418	0.5215772390365601
1.0	2170000.0	2180000.0	1.0	0.45201244950294495	0.3904707133769989
1.0	2190000.0	2200000.0	0.0	0.4612659811973572	0.3900226950645447
1.0	2210000.0	2220000.0	0.0	0.483797550201416	0.4244593679904938
1.0	2290000.0	2300000.0	0.0	0.5737237930297852	0.533937931060791
1.0	2380000.0	2390000.0	0.0	0.6943426132202148	0.6075729131698608
1.0	2430000.0	2440000.0	0.0	0.6539838314056396	0.5822786092758179
1.0	2460000.0	2470000.0	1.0	0.6173137426376343	0.55792635679245
1.0	2480000.0	2490000.0	1.0	0.5311546325683594	0.5104952454566956
1.0	2490000.0	2500000.0	1.0	1.0133914947509766	0.7723390460014343
1.0	2520000.0	2530000.0	2.0	0.7903703451156616	0.6624281406402588
1.0	2820000.0	2830000.0	1.0	0.8869588971138	0.7125693559646606
1.0	2960000.0	2970000.0	3.0	1.174975037574768	0.8394116163253784
1.0	2970000.0	2980000.0	1.0	0.8360490798950195	0.6866268515586853
1.0	3040000.0	3050000.0	0.0	0.726382851600647	0.6250274181365967
1.0	3070000.0	3080000.0	1.0	0.7743379473686218	0.6537302136421204
1.0	3120000.0	3130000.0	2.0	0.6922030448913574	0.6044496297836304
1.0	3140000.0	3150000.0	3.0	0.7243698835372925	0.6238080263137817
1.0	3180000.0	3190000.0	1.0	0.8502883911132812	0.6939917802810669
1.0	3270000.0	3280000.0	3.0	0.638904869556427	0.5743066072463989
1.0	3350000.0	3360000.0	1.0	0.7493799328804016	0.6399804949760437
1.0	3510000.0	3520000.0	1.0	0.5884978175163269	0.5414921045303345
1.0	3520000.0	3530000.0	0.0	0.7060837745666504	0.6124622225761414
1.0	3540000.0	3550000.0	0.0	0.5311546325683594	0.5104952454566956
1.0	3690000.0	3700000.0	1.0	0.47760915756225586	0.4122225344181061
1.0	3710000.0	3720000.0	0.0	0.5311546325683594	0.5104952454566956
1.0	3990000.0	4000000.0	0.0	0.6041886210441589	0.5508435964584351
1.0	4000000.0	4010000.0	2.0	0.6034294962882996	0.5493950247764587
1.0	4020000.0	4030000.0	1.0	0.7480303645133972	0.6392304301261902
1.0	4040000.0	4050000.0	0.0	0.6799920797348022	0.5984760522842407
1.0	4060000.0	4070000.0	1.0	0.7842916250228882	0.659142792224884
1.0	4070000.0	4080000.0	0.0	0.6661173105239868	0.5892783999443054
1.0	4170000.0	4180000.0	1.0	0.6321777105331421	0.5681176781654358
1.0	4210000.0	4220000.0	0.0	0.7812805771827698	0.6575096249580383
1.0	4330000.0	4340000.0	1.0	0.8303040266036987	0.6836313009262085
1.0	4340000.0	4350000.0	1.0	0.9948610067367554	0.7639886736869812
1.0	4420000.0	4430000.0	1.0	0.8069387674331665	0.6713057160377502
1.0	4470000.0	4480000.0	0.0	0.8124173879623413	0.6742159724235535
1.0	4480000.0	4490000.0	0.0	0.6980952024459839	0.6090554594993591
1.0	4490000.0	4500000.0	2.0	0.6879121661186218	0.6024500131607056
1.0	4500000.0	4510000.0	2.0	0.6801629066467285	0.597510814666748
1.0	4510000.0	4520000.0	1.0	0.8008056879043579	0.6680325865745544
1.0	4520000.0	4530000.0	0.0	0.7717906832695007	0.6523380279541016
1.0	4570000.0	4580000.0	1.0	0.6599182486534119	0.5857921242713928
1.0	4700000.0	4710000.0	0.0	0.7402552366256714	0.6348916292190552
1.0	4730000.0	4740000.0	2.0	0.6979902982711792	0.6092015504837036
1.0	4780000.0	4790000.0	0.0	0.699654221534729	0.6094103455543518
1.0	4800000.0	4810000.0	1.0	0.7089783549308777	0.6167340278625488
1.0	4820000.0	4830000.0	2.0	0.7145760655403137	0.6203922033309937
1.0	4830000.0	4840000.0	0.0	0.7117229104042053	0.6177991628646851
1.0	4850000.0	4860000.0	1.0	0.6783937215805054	0.5966793894767761
1.0	4860000.0	4870000.0	1.0	0.7916722297668457	0.6631295084953308
1.0	4870000.0	4880000.0	1.0	0.8977212905883789	0.7179149389266968
1.0	4880000.0	4890000.0	0.0	0.7261648178100586	0.6269679069519043
1.0	5110000.0	5120000.0	0.0	0.8938612937927246	0.7160032391548157
1.0	5160000.0	5170000.0	0.0	0.7433576583862305	0.636626124382019
1.0	5310000.0	5320000.0	1.0	0.7095368504524231	0.6175166964530945
1.0	5330000.0	5340000.0	0.0	0.6397868394851685	0.5747185945510864
1.0	5340000.0	5350000.0	0.0	0.7393912076950073	0.6344074010848999
1.0	5490000.0	5500000.0	0.0	0.7662185430526733	0.649284839630127
1.0	5670000.0	5680000.0	0.0	0.7252519726753235	0.6264510154724121
1.0	5780000.0	5790000.0	0.0	0.5900577306747437	0.5453029274940491
1.0	5820000.0	5830000.0	0.0	0.6452082395553589	0.5785235166549683
1.0	5920000.0	5930000.0	0.0	0.4863065779209137	0.4284285008907318
1.0	5980000.0	5990000.0	0.0	0.4707943797111511	0.4034556746482849
1.0	5990000.0	6000000.0	0.0	0.47705063223838806	0.4145778715610504
1.0	6020000.0	6030000.0	0.0	0.4583609700202942	0.38935086131095886
1.0	6100000.0	6110000.0	1.0	0.7042145729064941	0.614469051361084
1.0	6110000.0	6120000.0	0.0	0.5545083284378052	0.523183286190033
1.0	6120000.0	6130000.0	0.0	0.6488789319992065	0.5792379379272461
1.0	6250000.0	6260000.0	0.0	0.5311546325683594	0.5104952454566956
1.0	6280000.0	6290000.0	0.0	0.4641720652580261	0.39246660470962524
1.0	6380000.0	6390000.0	0.0	0.45114216208457947	0.3871144652366638
1.0	6420000.0	6430000.0	1.0	0.5010129809379578	0.45345863699913025
1.0	6480000.0	6490000.0	0.0	0.6282831430435181	0.5645329356193542
1.0	6590000.0	6600000.0	1.0	0.46680301427841187	0.3949374854564667
1.0	6690000.0	6700000.0	0.0	0.4791075587272644	0.41519054770469666
1.0	6760000.0	6770000.0	0.0	0.5311546325683594	0.5104952454566956
1.0	6810000.0	6820000.0	0.0	0.7068817019462585	0.6159971356391907
1.0	6840000.0	6850000.0	0.0	0.5311546325683594	0.5104952454566956
1.0	6860000.0	6870000.0	0.0	0.44919171929359436	0.38379594683647156
1.0	7040000.0	7050000.0	0.0	0.6091815233230591	0.5573820471763611
1.0	7120000.0	7130000.0	1.0	0.6141164302825928	0.5567594766616821
1.0	7140000.0	7150000.0	0.0	0.6254414319992065	0.5671985745429993
1.0	7220000.0	7230000.0	1.0	0.6785995960235596	0.5968385934829712
1.0	7270000.0	7280000.0	0.0	0.6730684041976929	0.5933479070663452
1.0	7290000.0	7300000.0	0.0	0.6977656483650208	0.6083911061286926
1.0	7340000.0	7350000.0	0.0	0.653552234172821	0.582006573677063
1.0	7390000.0	7400000.0	0.0	0.5956867337226868	0.5482063293457031
1.0	7400000.0	7410000.0	1.0	0.5914150476455688	0.5434048771858215
1.0	7430000.0	7440000.0	0.0	0.5800673365592957	0.538375973701477
1.0	7450000.0	7460000.0	1.0	0.6431639194488525	0.5758601427078247
1.0	7500000.0	7510000.0	0.0	0.6455631256103516	0.5773701071739197
1.0	7520000.0	7530000.0	0.0	0.6019386649131775	0.5500050783157349
1.0	7540000.0	7550000.0	0.0	0.6308591365814209	0.5686391592025757
1.0	7570000.0	7580000.0	0.0	0.6325088739395142	0.5718522071838379
1.0	7580000.0	7590000.0	1.0	0.6391791701316833	0.5751010775566101
1.0	7630000.0	7640000.0	1.0	0.6595770716667175	0.5854586362838745
1.0	7640000.0	7650000.0	2.0	0.6195452809333801	0.5634490251541138
1.0	7670000.0	7680000.0	0.0	0.6287326812744141	0.5687891840934753
1.0	7680000.0	7690000.0	1.0	0.5936081409454346	0.5483301281929016
1.0	7690000.0	7700000.0	0.0	0.6252313852310181	0.5668728351593018
1.0	7700000.0	7710000.0	0.0	0.5614831447601318	0.526127278804779
1.0	7790000.0	7800000.0	0.0	0.46696439385414124	0.3986758589744568
1.0	7800000.0	7810000.0	0.0	0.4674692153930664	0.4008464813232422
1.0	7830000.0	7840000.0	1.0	0.5311546325683594	0.5104952454566956
1.0	7850000.0	7860000.0	0.0	0.5520790815353394	0.5213974714279175
1.0	7870000.0	7880000.0	0.0	0.5849612951278687	0.5409129858016968
1.0	7900000.0	7910000.0	1.0	0.5979648232460022	0.5484909415245056
1.0	7910000.0	7920000.0	1.0	0.7044704556465149	0.6127099990844727
1.0	7920000.0	7930000.0	0.0	0.8503679037094116	0.6940330266952515
1.0	7970000.0	7980000.0	3.0	0.7659872770309448	0.6491578221321106
1.0	8020000.0	8030000.0	2.0	0.5311546325683594	0.5104952454566956
1.0	8110000.0	8120000.0	1.0	0.8764714002609253	0.7073137760162354
1.0	8310000.0	8320000.0	0.0	0.8042680621147156	0.6698819398880005
1.0	8400000.0	8410000.0	1.0	0.5034992098808289	0.45809823274612427
1.0	8420000.0	8430000.0	0.0	0.4573509693145752	0.3846636414527893
1.0	8480000.0	8490000.0	0.0	0.5311546325683594	0.5104952454566956
1.0	8540000.0	8550000.0	0.0	0.46552523970603943	0.393476277589798
1.0	8580000.0	8590000.0	0.0	0.47986191511154175	0.42010149359703064
1.0	8640000.0	8650000.0	0.0	0.4626656174659729	0.39288195967674255
1.0	8690000.0	8700000.0	0.0	0.4649147093296051	0.3947148025035858
1.0	8700000.0	8710000.0	0.0	0.45061931014060974	0.38839977979660034
1.0	8770000.0	8780000.0	0.0	0.4535243511199951	0.38423556089401245
1.0	8810000.0	8820000.0	1.0	0.4734377861022949	0.4098969101905823
1.0	8840000.0	8850000.0	0.0	0.4636024534702301	0.3928218483924866
1.0	8860000.0	8870000.0	0.0	0.4793380796909332	0.41502827405929565
1.0	8920000.0	8930000.0	1.0	0.4569404721260071	0.38450050354003906
1.0	9000000.0	9010000.0	0.0	0.6508086323738098	0.5804348587989807
1.0	9050000.0	9060000.0	0.0	0.7197800874710083	0.6233512163162231
1.0	9060000.0	9070000.0	0.0	0.7817376255989075	0.6577576398849487
1.0	9070000.0	9080000.0	0.0	0.7056021690368652	0.6150884628295898
1.0	9090000.0	9100000.0	0.0	0.8410954475402832	0.689246416091919
1.0	9180000.0	9190000.0	3.0	0.5318135023117065	0.5111083388328552
1.0	9240000.0	9250000.0	0.0	0.5311546325683594	0.5104952454566956
1.0	9320000.0	9330000.0	0.0	0.5616005063056946	0.5264478325843811
1.0	9360000.0	9370000.0	2.0	0.6448242664337158	0.5782829523086548
1.0	9440000.0	9450000.0	0.0	0.8238531351089478	0.6802505254745483
1.0	9470000.0	9480000.0	0.0	0.8294879794120789	0.683204174041748
1.0	9490000.0	9500000.0	4.0	0.7082314491271973	0.6152600646018982
1.0	9590000.0	9600000.0	2.0	0.5807411074638367	0.5383186936378479
1.0	9700000.0	9710000.0	0.0	0.7713766098022461	0.6521115899085999
1.0	9720000.0	9730000.0	1.0	0.8326001167297363	0.6848297119140625
1.0	9730000.0	9740000.0	1.0	0.817441463470459	0.676874041557312
1.0	9770000.0	9780000.0	2.0	0.71214359998703	0.6190050840377808
1.0	9890000.0	9900000.0	0.0	0.4622684419155121	0.39944079518318176
1.0	9900000.0	9910000.0	2.0	0.4635378420352936	0.38967007398605347
1.0	9950000.0	9960000.0	0.0	0.4845120310783386	0.42419999837875366
1.0	9970000.0	9980000.0	0.0	0.5259538292884827	0.5003573298454285
1.0	10120000.0	10130000.0	0.0	0.47772473096847534	0.41271334886550903
1.0	10130000.0	10140000.0	0.0	0.4663054347038269	0.3985930383205414
1.0	10150000.0	10160000.0	0.0	0.47021785378456116	0.4022770822048187
1.0	10220000.0	10230000.0	1.0	0.4632934033870697	0.3938308656215668
1.0	10280000.0	10290000.0	1.0	0.470305860042572	0.4042274057865143
1.0	10300000.0	10310000.0	1.0	0.4578990042209625	0.38739973306655884
1.0	10390000.0	10400000.0	1.0	0.44796258211135864	0.38269883394241333
1.0	10420000.0	10430000.0	0.0	0.4614564776420593	0.38990163803100586
1.0	10450000.0	10460000.0	1.0	0.5311546325683594	0.5104952454566956
1.0	10480000.0	10490000.0	0.0	0.5031307935714722	0.4574616849422455
1.0	10550000.0	10560000.0	0.0	0.46691179275512695	0.39923304319381714
1.0	10650000.0	10660000.0	0.0	0.468299001455307	0.39920493960380554
1.0	10780000.0	10790000.0	1.0	0.5283470153808594	0.5050162076950073
1.0	10830000.0	10840000.0	2.0	0.5578001737594604	0.5239761471748352
1.0	10860000.0	10870000.0	0.0	0.6200678944587708	0.5601115822792053
1.0	10870000.0	10880000.0	0.0	0.6393677592277527	0.5756004452705383
1.0	10910000.0	10920000.0	0.0	0.6728460788726807	0.5941617488861084
1.0	10960000.0	10970000.0	0.0	0.6245221495628357	0.5728181004524231
1.0	10970000.0	10980000.0	3.0	0.6711632013320923	0.5925891399383545
1.0	11020000.0	11030000.0	0.0	0.5835973620414734	0.5405784249305725
1.0	11040000.0	11050000.0	0.0	0.5623583793640137	0.5562549829483032
1.0	11050000.0	11060000.0	0.0	0.6324868202209473	0.569979727268219
1.0	11080000.0	11090000.0	1.0	0.4528134763240814	0.389779269695282
1.0	11110000.0	11120000.0	0.0	0.5311546325683594	0.5104952454566956
1.0	11230000.0	11240000.0	0.0	0.46247872710227966	0.3937219977378845
1.0	11310000.0	11320000.0	0.0	0.45148777961730957	0.3801550567150116
1.0	11400000.0	11410000.0	0.0	0.5562999248504639	0.5233108401298523
1.0	11430000.0	11440000.0	1.0	0.5558222532272339	0.5226291418075562
1.0	11540000.0	11550000.0	0.0	0.5480015873908997	0.5195702314376831
1.0	11610000.0	11620000.0	0.0	0.7703585028648376	0.6515547037124634
1.0	11690000.0	11700000.0	1.0	0.7283648252487183	0.6282100677490234
1.0	11740000.0	11750000.0	1.0	0.5311546325683594	0.5104952454566956
1.0	11780000.0	11790000.0	0.0	0.45389899611473083	0.38986989855766296
1.0	11850000.0	11860000.0	2.0	0.5513340830802917	0.5198079943656921
1.0	11970000.0	11980000.0	3.0	0.49872201681137085	0.4496955871582031
1.0	11990000.0	12000000.0	0.0	0.5311546325683594	0.5104952454566956
1.0	12050000.0	12060000.0	1.0	0.48773425817489624	0.4297218322753906
1.0	12140000.0	12150000.0	0.0	0.8180996775627136	0.677221953868866
1.0	12170000.0	12180000.0	2.0	0.7264114022254944	0.6271063089370728
1.0	12230000.0	12240000.0	0.0	0.6067670583724976	0.555765688419342
1.0	12320000.0	12330000.0	0.0	0.4510078430175781	0.3814597427845001
1.0	12390000.0	12400000.0	1.0	0.44490593671798706	0.38186386227607727
1.0	12420000.0	12430000.0	1.0	0.45647668838500977	0.38341090083122253
1.0	12480000.0	12490000.0	1.0	0.4780280590057373	0.41395965218544006
1.0	12520000.0	12530000.0	3.0	0.4703003764152527	0.4045952260494232
1.0	12530000.0	12540000.0	1.0	0.4617294371128082	0.3952861428260803
1.0	12540000.0	12550000.0	0.0	0.5459089875221252	0.5183881521224976
1.0	12650000.0	12660000.0	0.0	0.6061176657676697	0.5524678230285645
1.0	12710000.0	12720000.0	1.0	0.7774097919464111	0.655404806137085
1.0	12770000.0	12780000.0	2.0	0.8279485702514648	0.6823987364768982
1.0	12780000.0	12790000.0	4.0	0.861437201499939	0.6996995210647583
1.0	12800000.0	12810000.0	2.0	0.8802521824836731	0.7092136144638062
1.0	13830000.0	13840000.0	0.0	0.6922320127487183	0.6045464277267456
1.0	13850000.0	13860000.0	0.0	0.7867388725280762	0.6604675054550171
1.0	13870000.0	13880000.0	0.0	0.7313079833984375	0.6298691034317017
1.0	13930000.0	13940000.0	2.0	0.5792292952537537	0.5377278923988342
1.0	13960000.0	13970000.0	0.0	0.7049158811569214	0.6133682727813721
1.0	13980000.0	13990000.0	1.0	0.7019187808036804	0.6113420724868774
1.0	14000000.0	14010000.0	1.0	0.6563782095909119	0.5840886831283569
1.0	14010000.0	14020000.0	0.0	0.7417265772819519	0.6357141137123108
1.0	14020000.0	14030000.0	1.0	0.5311546325683594	0.5104952454566956
1.0	14090000.0	14100000.0	0.0	0.46751755475997925	0.400858074426651
1.0	14100000.0	14110000.0	0.0	0.4529663622379303	0.38222795724868774
1.0	14160000.0	14170000.0	0.0	0.6816171407699585	0.5985722541809082
1.0	14200000.0	14210000.0	1.0	0.6936295628547668	0.6075459718704224
1.0	14250000.0	14260000.0	1.0	0.6323726773262024	0.5701102614402771
1.0	14300000.0	14310000.0	1.0	0.7079111933708191	0.6165871620178223
1.0	14330000.0	14340000.0	0.0	0.6701651811599731	0.5918002128601074
1.0	14410000.0	14420000.0	0.0	0.7448073625564575	0.6374343633651733
1.0	14440000.0	14450000.0	0.0	0.6323807835578918	0.5711191296577454
1.0	14460000.0	14470000.0	0.0	0.5693401098251343	0.533371090888977
1.0	14500000.0	14510000.0	1.0	0.6217512488365173	0.5639824867248535
1.0	14570000.0	14580000.0	0.0	0.6698991656303406	0.5916930437088013
1.0	14580000.0	14590000.0	0.0	0.6771210432052612	0.5958682298660278
1.0	14760000.0	14770000.0	1.0	0.6162335872650146	0.5613135099411011
1.0	14810000.0	14820000.0	0.0	0.6018857955932617	0.5515950918197632
1.0	14820000.0	14830000.0	0.0	0.5917075872421265	0.5456517934799194
1.0	14860000.0	14870000.0	2.0	0.6075396537780762	0.5546485781669617
1.0	14880000.0	14890000.0	0.0	0.6051339507102966	0.5548040866851807
1.0	14920000.0	14930000.0	0.0	0.5311546325683594	0.5104952454566956
1.0	14960000.0	14970000.0	1.0	0.6080887317657471	0.5558129549026489
1.0	14980000.0	14990000.0	1.0	0.5134496092796326	0.47647422552108765
1.0	15020000.0	15030000.0	0.0	0.5977603793144226	0.5486149787902832
1.0	15040000.0	15050000.0	0.0	0.6163535714149475	0.557226836681366
1.0	15080000.0	15090000.0	1.0	0.5200047492980957	0.4855952858924866
1.0	15120000.0	15130000.0	1.0	0.600874125957489	0.5500936508178711
1.0	15300000.0	15310000.0	2.0	0.5869725346565247	0.5417759418487549
1.0	15340000.0	15350000.0	0.0	0.540721595287323	0.5164168477058411
1.0	15520000.0	15530000.0	1.0	0.46654725074768066	0.39506739377975464
1.0	15550000.0	15560000.0	0.0	0.5621058940887451	0.5266056060791016
1.0	15570000.0	15580000.0	1.0	0.6006887555122375	0.5497129559516907
1.0	15600000.0	15610000.0	1.0	0.6450090408325195	0.5781362652778625
1.0	15640000.0	15650000.0	0.0	0.835505485534668	0.6863439679145813
1.0	15710000.0	15720000.0	2.0	0.716574490070343	0.6212772130966187
1.0	15850000.0	15860000.0	1.0	0.5311546325683594	0.5104952454566956
1.0	15870000.0	15880000.0	1.0	0.4672001898288727	0.3969573378562927
1.0	15880000.0	15890000.0	0.0	0.4628494381904602	0.3936527371406555
1.0	15910000.0	15920000.0	1.0	0.6255968809127808	0.5679651498794556
1.0	15950000.0	15960000.0	2.0	0.4601813852787018	0.3887866139411926
1.0	15970000.0	15980000.0	1.0	0.4679783880710602	0.3985828459262848
1.0	16020000.0	16030000.0	0.0	0.48867541551589966	0.4311862885951996
1.0	16070000.0	16080000.0	0.0	0.729887843132019	0.6290692090988159
1.0	16090000.0	16100000.0	0.0	0.6520601511001587	0.5810180902481079
1.0	16170000.0	16180000.0	2.0	0.5311546325683594	0.5104952454566956
1.0	16200000.0	16210000.0	0.0	0.44831839203834534	0.3787793517112732
1.0	16240000.0	16250000.0	0.0	0.44787701964378357	0.3782449960708618
1.0	16300000.0	16310000.0	0.0	0.5311546325683594	0.5104952454566956
1.0	16330000.0	16340000.0	0.0	0.5734192728996277	0.5353109836578369
1.0	16340000.0	16350000.0	0.0	0.5398327708244324	0.5128062963485718
1.0	16350000.0	16360000.0	0.0	0.5779587626457214	0.5358766317367554
1.0	16390000.0	16400000.0	0.0	0.5390937924385071	0.5134022831916809
1.0	16480000.0	16490000.0	0.0	0.5311546325683594	0.5104952454566956
1.0	16510000.0	16520000.0	1.0	0.551376223564148	0.5199747085571289
1.0	16520000.0	16530000.0	0.0	0.5990351438522339	0.5476627349853516
1.0	16530000.0	16540000.0	0.0	0.5289672017097473	0.5062255859375
1.0	16640000.0	16650000.0	0.0	0.4681861996650696	0.3996454179286957
1.0	16750000.0	16760000.0	1.0	0.7793595790863037	0.6564661264419556
1.0	16770000.0	16780000.0	0.0	0.4602592885494232	0.38590139150619507
1.0	17400000.0	17410000.0	0.0	0.5719612240791321	0.5325669646263123
1.0	17420000.0	17430000.0	1.0	0.5456057786941528	0.5182268619537354
1.0	17440000.0	17450000.0	0.0	0.5765608549118042	0.5361442565917969
1.0	17500000.0	17510000.0	1.0	0.6964584589004517	0.6100087761878967
1.0	17610000.0	17620000.0	0.0	0.6684593558311462	0.5907657742500305
1.0	17630000.0	17640000.0	1.0	0.5515773892402649	0.5886906385421753
1.0	17750000.0	17760000.0	0.0	0.46623387932777405	0.40034785866737366
1.0	17870000.0	17880000.0	0.0	0.5550830960273743	0.5229315757751465
1.0	17910000.0	17920000.0	0.0	0.4701952040195465	0.4005252420902252
1.0	17960000.0	17970000.0	0.0	0.4937031865119934	0.4407941401004791
1.0	17980000.0	17990000.0	0.0	0.5485004186630249	0.5184346437454224
1.0	17990000.0	18000000.0	0.0	0.4932139813899994	0.43970537185668945
1.0	18010000.0	18020000.0	0.0	0.4933951497077942	0.43961411714553833
1.0	18070000.0	18080000.0	0.0	0.6082340478897095	0.5531150102615356
1.0	18110000.0	18120000.0	1.0	0.6374150514602661	0.5737280249595642
1.0	18210000.0	18220000.0	0.0	0.5909014940261841	0.5465651154518127
1.0	18240000.0	18250000.0	1.0	0.5726265907287598	0.53338223695755
1.0	18280000.0	18290000.0	0.0	0.5647165775299072	0.5281752347946167
1.0	18350000.0	18360000.0	0.0	0.5839888453483582	0.5416671633720398
1.0	18420000.0	18430000.0	0.0	0.5991928577423096	0.5500819683074951
1.0	18430000.0	18440000.0	0.0	0.5615807771682739	0.5261268019676208
1.0	18490000.0	18500000.0	1.0	0.5748127698898315	0.5350781083106995
1.0	18510000.0	18520000.0	3.0	0.5446653366088867	0.5159390568733215
1.0	18530000.0	18540000.0	0.0	0.5833524465560913	0.5405750870704651
1.0	18550000.0	18560000.0	1.0	0.5856305360794067	0.5420196056365967
1.0	18600000.0	18610000.0	0.0	0.6194549798965454	0.5633617043495178
1.0	18620000.0	18630000.0	0.0	0.5787667036056519	0.5373631715774536
1.0	18660000.0	18670000.0	1.0	0.5902255773544312	0.5446873903274536
1.0	18730000.0	18740000.0	1.0	0.708816409111023	0.6171042323112488
1.0	18830000.0	18840000.0	0.0	0.6758522987365723	0.5953150987625122
1.0	18850000.0	18860000.0	3.0	0.632284939289093	0.5718592405319214
1.0	18870000.0	18880000.0	0.0	0.6917250156402588	0.606967568397522
1.0	18920000.0	18930000.0	3.0	0.6447374224662781	0.577690839767456
1.0	18980000.0	18990000.0	2.0	0.6469920873641968	0.5796505212783813
1.0	18990000.0	19000000.0	0.0	0.6685274243354797	0.5907290577888489
1.0	19000000.0	19010000.0	0.0	0.6775170564651489	0.5962903499603271
1.0	19180000.0	19190000.0	1.0	0.7041212320327759	0.6137921810150146
1.0	19230000.0	19240000.0	1.0	0.5603955388069153	0.5256232023239136
1.0	19330000.0	19340000.0	1.0	0.5032411217689514	0.45832735300064087
1.0	19340000.0	19350000.0	2.0	0.6429248452186584	0.5755759477615356
1.0	19370000.0	19380000.0	1.0	0.6249279379844666	0.5660258531570435
1.0	19380000.0	19390000.0	0.0	0.6738813519477844	0.594694972038269
1.0	19400000.0	19410000.0	0.0	0.4511973261833191	0.38511112332344055
1.0	19560000.0	19570000.0	0.0	0.45444995164871216	0.3865431249141693
1.0	19600000.0	19610000.0	0.0	0.5988715887069702	0.5508794784545898
1.0	19630000.0	19640000.0	0.0	0.5311546325683594	0.5104952454566956
1.0	19780000.0	19790000.0	0.0	0.501181423664093	0.4539986252784729
1.0	19830000.0	19840000.0	2.0	0.593241810798645	0.5455922484397888
1.0	19890000.0	19900000.0	1.0	0.6321803331375122	0.5661848783493042
1.0	19930000.0	19940000.0	0.0	0.5002636909484863	0.45238226652145386
1.0	19960000.0	19970000.0	0.0	0.7750431299209595	0.6541147232055664
1.0	19970000.0	19980000.0	0.0	0.5311546325683594	0.5104952454566956
1.0	20070000.0	20080000.0	0.0	0.8911340832710266	0.7146490812301636
1.0	20120000.0	20130000.0	0.0	0.5311546325683594	0.5104952454566956
1.0	20240000.0	20250000.0	1.0	0.5941661596298218	0.5456369519233704
1.0	20250000.0	20260000.0	4.0	0.828244686126709	0.6825539469718933
1.0	20380000.0	20390000.0	0.0	0.6834840178489685	0.5996330976486206
1.0	20430000.0	20440000.0	1.0	0.7461482286453247	0.6381818056106567
1.0	20480000.0	20490000.0	1.0	0.8591436147689819	0.6985297799110413
1.0	20580000.0	20590000.0	1.0	0.6624504327774048	0.5875806212425232
1.0	20590000.0	20600000.0	0.0	0.6698085069656372	0.5918644666671753
1.0	20600000.0	20610000.0	1.0	0.6719561815261841	0.5928725004196167
1.0	20610000.0	20620000.0	1.0	0.6622501611709595	0.5878051519393921
1.0	20630000.0	20640000.0	2.0	0.6866739988327026	0.6018732786178589
1.0	20660000.0	20670000.0	0.0	0.6472676396369934	0.579378604888916
1.0	20720000.0	20730000.0	1.0	0.7237848043441772	0.6234299540519714
1.0	20850000.0	20860000.0	1.0	0.6790891885757446	0.5969754457473755
1.0	20940000.0	20950000.0	0.0	0.708325982093811	0.6168240308761597
1.0	20970000.0	20980000.0	0.0	0.46280765533447266	0.39075857400894165
1.0	20980000.0	20990000.0	0.0	0.5311546325683594	0.5104952454566956
1.0	20990000.0	21000000.0	0.0	0.7598797082901001	0.6457959413528442
1.0	21020000.0	21030000.0	0.0	0.5262221097946167	0.5008801221847534
1.0	21040000.0	21050000.0	0.0	0.6390940546989441	0.5744732618331909
1.0	21080000.0	21090000.0	1.0	0.4494810104370117	0.3809002637863159
1.0	21140000.0	21150000.0	0.0	0.471353679895401	0.40258273482322693
1.0	21150000.0	21160000.0	2.0	0.472872257232666	0.4072953164577484
1.0	21160000.0	21170000.0	0.0	0.4580976963043213	0.3851148188114166
1.0	21200000.0	21210000.0	1.0	0.46247825026512146	0.3959018588066101
1.0	21220000.0	21230000.0	1.0	0.46710366010665894	0.3989371657371521
1.0	21240000.0	21250000.0	0.0	0.4806447923183441	0.4174410402774811
1.0	21280000.0	21290000.0	1.0	0.47269099950790405	0.40633711218833923
1.0	21290000.0	21300000.0	0.0	0.4557041525840759	0.39393311738967896
1.0	21300000.0	21310000.0	0.0	0.47386589646339417	0.4086996912956238
1.0	21310000.0	21320000.0	0.0	0.47616687417030334	0.4099777638912201
1.0	21380000.0	21390000.0	2.0	0.4923369288444519	0.4377266466617584
1.0	21390000.0	21400000.0	1.0	0.48059457540512085	0.41784748435020447
1.0	21470000.0	21480000.0	1.0	0.4900833070278168	0.43367210030555725
1.0	21500000.0	21510000.0	1.0	0.5311546325683594	0.5104952454566956
1.0	21540000.0	21550000.0	1.0	0.621833086013794	0.5646477937698364
1.0	21700000.0	21710000.0	0.0	0.7142432332038879	0.6202020645141602
1.0	21730000.0	21740000.0	0.0	0.6645843386650085	0.5884718894958496
1.0	21810000.0	21820000.0	1.0	0.5515379309654236	0.5274049639701843
1.0	21930000.0	21940000.0	1.0	0.5531734228134155	0.5214217901229858
1.0	21940000.0	21950000.0	1.0	0.46613138914108276	0.4022328853607178
1.0	21990000.0	22000000.0	1.0	0.5701377987861633	0.5314995050430298
1.0	22070000.0	22080000.0	0.0	0.4572843611240387	0.3829747438430786
1.0	22090000.0	22100000.0	1.0	0.45937833189964294	0.3901210129261017
1.0	22140000.0	22150000.0	1.0	0.8437204360961914	0.6906052827835083
1.0	22150000.0	22160000.0	1.0	0.8318634033203125	0.6844450831413269
1.0	22280000.0	22290000.0	1.0	0.6614280939102173	0.5867549180984497
1.0	22530000.0	22540000.0	0.0	0.6219411492347717	0.5633955597877502
1.0	22620000.0	22630000.0	1.0	0.6652218103408813	0.5888732671737671
1.0	22690000.0	22700000.0	0.0	0.6583425402641296	0.5849912166595459
1.0	22720000.0	22730000.0	3.0	0.6066624522209167	0.5521697998046875
1.0	22760000.0	22770000.0	1.0	0.688712477684021	0.6032841205596924
1.0	22800000.0	22810000.0	1.0	0.4851401746273041	0.4251863956451416
1.0	22840000.0	22850000.0	0.0	0.4606975018978119	0.39512690901756287
1.0	22860000.0	22870000.0	1.0	0.5106102228164673	0.47089624404907227
1.0	22930000.0	22940000.0	0.0	0.6159000992774963	0.5573347806930542
1.0	22940000.0	22950000.0	0.0	0.6701865196228027	0.592976450920105
1.0	22990000.0	23000000.0	1.0	0.5848900079727173	0.5425034165382385
1.0	23080000.0	23090000.0	1.0	0.558664858341217	0.5264922976493835
1.0	23090000.0	23100000.0	0.0	0.5699652433395386	0.5319684743881226
1.0	23110000.0	23120000.0	3.0	0.46042710542678833	0.3950203061103821
1.0	23140000.0	23150000.0	1.0	0.4994460642337799	0.4508872628211975
1.0	23190000.0	23200000.0	1.0	0.5057586431503296	0.4622712731361389
1.0	23210000.0	23220000.0	0.0	0.5797055959701538	0.5373756289482117
1.0	23270000.0	23280000.0	0.0	0.640727162361145	0.5765377283096313
1.0	23280000.0	23290000.0	0.0	0.659683346748352	0.5855503082275391
1.0	23550000.0	23560000.0	1.0	0.7267684936523438	0.6273083686828613
1.0	23560000.0	23570000.0	2.0	0.7211634516716003	0.6241359114646912
1.0	23610000.0	23620000.0	0.0	0.45606571435928345	0.38683634996414185
1.0	23670000.0	23680000.0	0.0	0.5311546325683594	0.5104952454566956
1.0	23680000.0	23690000.0	0.0	0.6244992017745972	0.5656116008758545
1.0	23710000.0	23720000.0	0.0	0.6207770705223083	0.5642905235290527
1.0	23800000.0	23810000.0	0.0	0.614051103591919	0.5584555864334106
1.0	23850000.0	23860000.0	1.0	0.5311546325683594	0.5104952454566956
1.0	23860000.0	23870000.0	1.0	0.6768786311149597	0.5956866145133972
1.0	23940000.0	23950000.0	1.0	0.6960711479187012	0.609778881072998
1.0	23970000.0	23980000.0	2.0	0.6574206352233887	0.5843105912208557
1.0	24030000.0	24040000.0	0.0	0.4712706208229065	0.4032566547393799
1.0	24060000.0	24070000.0	1.0	0.5245887041091919	0.49770841002464294
1.0	24140000.0	24150000.0	1.0	0.4804455637931824	0.4168562889099121
1.0	24150000.0	24160000.0	0.0	0.5311546325683594	0.5104952454566956
1.0	24320000.0	24330000.0	0.0	0.5938157439231873	0.5451971292495728
1.0	24410000.0	24420000.0	2.0	0.629011332988739	0.5678291320800781
1.0	24460000.0	24470000.0	0.0	0.8057211637496948	0.6706571578979492
1.0	24470000.0	24480000.0	1.0	0.6485198736190796	0.5817140936851501
1.0	24500000.0	24510000.0	1.0	0.6315977573394775	0.5704199075698853
1.0	24520000.0	24530000.0	0.0	0.6331661939620972	0.5721110105514526
1.0	24530000.0	24540000.0	0.0	0.8152142763137817	0.6756967306137085
1.0	24580000.0	24590000.0	0.0	0.7476023435592651	0.6389918327331543
1.0	24620000.0	24630000.0	0.0	0.6025903224945068	0.5501790046691895
1.0	24770000.0	24780000.0	0.0	0.48226872086524963	0.4201354384422302
1.0	24820000.0	24830000.0	2.0	0.6835024356842041	0.6072131395339966
1.0	24850000.0	24860000.0	0.0	0.7514225244522095	0.6411156058311462
1.0	24920000.0	24930000.0	1.0	0.7512542605400085	0.6410218477249146
1.0	24950000.0	24960000.0	0.0	0.7405993342399597	0.6350839138031006
1.0	24960000.0	24970000.0	2.0	0.5311546325683594	0.5104952454566956
1.0	24970000.0	24980000.0	2.0	0.5311546325683594	0.5104952454566956
1.0	25020000.0	25030000.0	0.0	0.6212170124053955	0.5609167814254761
1.0	25050000.0	25060000.0	0.0	0.5826772451400757	0.5397692322731018
1.0	25100000.0	25110000.0	1.0	0.49662908911705017	0.44589394330978394
1.0	25130000.0	25140000.0	1.0	0.5044816136360168	0.45983681082725525
1.0	25220000.0	25230000.0	0.0	0.7391796112060547	0.6342893838882446
1.0	25270000.0	25280000.0	0.0	0.7696345448493958	0.6511579155921936
1.0	25320000.0	25330000.0	0.0	0.6793581247329712	0.5976948738098145
1.0	25540000.0	25550000.0	0.0	0.5311546325683594	0.5104952454566956
1.0	25570000.0	25580000.0	1.0	0.5311546325683594	0.5104952454566956
1.0	25780000.0	25790000.0	0.0	0.44380664825439453	0.3892676830291748
1.0	25790000.0	25800000.0	0.0	0.4552466869354248	0.3838953971862793
1.0	25840000.0	25850000.0	1.0	0.6204053163528442	0.5614718198776245
1.0	25970000.0	25980000.0	1.0	0.5311546325683594	0.5104952454566956
1.0	26010000.0	26020000.0	2.0	0.5609166622161865	0.5257660150527954
1.0	26020000.0	26030000.0	3.0	0.5809364318847656	0.5382932424545288
1.0	26110000.0	26120000.0	2.0	0.5446266531944275	0.5092378258705139
1.0	26120000.0	26130000.0	0.0	0.5311546325683594	0.5104952454566956
1.0	26170000.0	26180000.0	0.0	0.5987447500228882	0.5484939813613892
1.0	26250000.0	26260000.0	0.0	0.533554196357727	0.5119813680648804
1.0	26270000.0	26280000.0	0.0	0.6324170231819153	0.5716218948364258
1.0	26290000.0	26300000.0	0.0	0.5043289661407471	0.4595355987548828
1.0	26330000.0	26340000.0	1.0	0.6006002426147461	0.551527202129364
1.0	26350000.0	26360000.0	1.0	0.6477376222610474	0.5789827108383179
1.0	26360000.0	26370000.0	1.0	0.5311546325683594	0.5104952454566956
1.0	26480000.0	26490000.0	0.0	0.630286455154419	0.5689752697944641
1.0	26500000.0	26510000.0	1.0	0.505589485168457	0.4620397686958313
1.0	26520000.0	26530000.0	0.0	0.6566329002380371	0.5839022397994995
1.0	26550000.0	26560000.0	0.0	0.7175841927528381	0.6221036911010742
1.0	26590000.0	26600000.0	2.0	0.4510883688926697	0.37949317693710327
1.0	26600000.0	26610000.0	0.0	0.5311546325683594	0.5104952454566956
1.0	26730000.0	26740000.0	1.0	0.8719512224197388	0.7050346732139587
1.0	26750000.0	26760000.0	0.0	0.5311546325683594	0.5104952454566956
1.0	26860000.0	26870000.0	0.0	0.47778552770614624	0.41445475816726685
1.0	26900000.0	26910000.0	1.0	0.5139845013618469	0.5259310007095337
1.0	26980000.0	26990000.0	2.0	0.6486037373542786	0.5794433355331421
1.0	27020000.0	27030000.0	0.0	0.5311546325683594	0.5104952454566956
1.0	27030000.0	27040000.0	1.0	0.45046108961105347	0.38177579641342163
1.0	27090000.0	27100000.0	0.0	0.45379170775413513	0.3855474591255188
1.0	27130000.0	27140000.0	1.0	0.6617798805236816	0.5874180793762207
1.0	27350000.0	27360000.0	0.0	0.6403207182884216	0.5751347541809082
1.0	27360000.0	27370000.0	0.0	0.6701630353927612	0.5922523736953735
1.0	27440000.0	27450000.0	0.0	0.47139430046081543	0.40422916412353516
1.0	27470000.0	27480000.0	4.0	0.45855432748794556	0.3973235487937927
1.0	27640000.0	27650000.0	0.0	0.5311546325683594	0.5104952454566956
1.0	27690000.0	27700000.0	1.0	0.5311546325683594	0.5104952454566956
1.0	27700000.0	27710000.0	0.0	0.6357212066650391	0.5722247362136841
1.0	27740000.0	27750000.0	0.0	0.4609859883785248	0.3962961435317993
1.0	27750000.0	27760000.0	0.0	0.4593704640865326	0.3833025097846985
1.0	27760000.0	27770000.0	1.0	0.4670950472354889	0.4030799865722656
1.0	27840000.0	27850000.0	1.0	0.4282926917076111	0.41783642768859863
1.0	27850000.0	27860000.0	1.0	0.5311546325683594	0.5104952454566956
1.0	27860000.0	27870000.0	1.0	0.46958795189857483	0.39915499091148376
1.0	27940000.0	27950000.0	1.0	0.6057668924331665	0.5533503293991089
1.0	28090000.0	28100000.0	0.0	0.5685700178146362	0.530631422996521
1.0	28240000.0	28250000.0	2.0	0.5311546325683594	0.5104952454566956
1.0	28260000.0	28270000.0	0.0	0.6026897430419922	0.553315281867981
1.0	28380000.0	28390000.0	0.0	0.48466214537620544	0.4250613749027252
1.0	28470000.0	28480000.0	1.0	0.7272686958312988	0.6275911331176758
1.0	28490000.0	28500000.0	0.0	0.6174494624137878	0.5665425062179565
1.0	28500000.0	28510000.0	1.0	0.8271826505661011	0.6819978356361389
1.0	28560000.0	28570000.0	1.0	0.5311546325683594	0.5104952454566956
1.0	28590000.0	28600000.0	2.0	0.4910331666469574	0.43607187271118164
1.0	28610000.0	28620000.0	1.0	0.7434527277946472	0.6366787552833557
1.0	28660000.0	28670000.0	0.0	0.5199050307273865	0.5229054689407349
1.0	28680000.0	28690000.0	0.0	0.7093208432197571	0.6173931360244751
1.0	28740000.0	28750000.0	0.0	0.4703534245491028	0.4034156799316406
1.0	28750000.0	28760000.0	0.0	0.48254019021987915	0.42141905426979065
1.0	28990000.0	29000000.0	0.0	0.5311546325683594	0.5104952454566956
1.0	29020000.0	29030000.0	1.0	0.46388429403305054	0.39328381419181824
1.0	29060000.0	29070000.0	1.0	0.5311546325683594	0.5104952454566956
1.0	29120000.0	29130000.0	0.0	0.6660105586051941	0.589322030544281
1.0	29220000.0	29230000.0	2.0	0.4763917326927185	0.4136880040168762
1.0	29260000.0	29270000.0	0.0	0.5902649164199829	0.5455211400985718
1.0	29350000.0	29360000.0	0.0	0.486384779214859	0.42855486273765564
1.0	29500000.0	29510000.0	0.0	0.5311546325683594	0.5104952454566956
1.0	29520000.0	29530000.0	0.0	0.4758850932121277	0.41262537240982056
1.0	29550000.0	29560000.0	1.0	0.5311546325683594	0.5104952454566956
1.0	29560000.0	29570000.0	0.0	0.5311546325683594	0.5104952454566956
1.0	29580000.0	29590000.0	0.0	0.630846381187439	0.5690438747406006
1.0	29680000.0	29690000.0	1.0	0.6056292653083801	0.5511724352836609
1.0	29780000.0	29790000.0	0.0	0.7178868651390076	0.6222757697105408
1.0	29790000.0	29800000.0	0.0	0.6475006937980652	0.57930988073349
1.0	29820000.0	29830000.0	0.0	0.6412692070007324	0.5766932368278503
1.0	29830000.0	29840000.0	0.0	0.6264680624008179	0.5674641132354736
1.0	29840000.0	29850000.0	1.0	0.6075754165649414	0.5522400736808777
1.0	30050000.0	30060000.0	1.0	0.6160508394241333	0.5566006302833557
1.0	30060000.0	30070000.0	0.0	0.6694263815879822	0.5917324423789978
1.0	30130000.0	30140000.0	0.0	0.6811202764511108	0.5984049439430237
1.0	30160000.0	30170000.0	1.0	0.6032618284225464	0.5525076389312744
1.0	30280000.0	30290000.0	0.0	0.6396303772926331	0.5744202733039856
1.0	30290000.0	30300000.0	0.0	0.636430561542511	0.5726649165153503
1.0	30310000.0	30320000.0	0.0	0.6659558415412903	0.5892108678817749
1.0	30350000.0	30360000.0	1.0	0.6025822758674622	0.5518068671226501
1.0	30400000.0	30410000.0	0.0	0.6044802665710449	0.5528780221939087
1.0	30460000.0	30470000.0	1.0	0.6929351687431335	0.6064308881759644
1.0	30470000.0	30480000.0	1.0	0.617720901966095	0.5624679327011108
1.0	30540000.0	30550000.0	0.0	0.6634750366210938	0.5877701044082642
1.0	30650000.0	30660000.0	0.0	0.6615821123123169	0.5868334174156189
1.0	30660000.0	30670000.0	0.0	0.7005655765533447	0.6108537912368774
1.0	30670000.0	30680000.0	2.0	0.6170264482498169	0.5582352876663208
1.0	30690000.0	30700000.0	1.0	0.6174034476280212	0.5589978694915771
1.0	30710000.0	30720000.0	0.0	0.6753119230270386	0.5946803689002991
1.0	30730000.0	30740000.0	1.0	0.6902544498443604	0.6049055457115173
1.0	30750000.0	30760000.0	0.0	0.6763769388198853	0.5955818891525269
1.0	30770000.0	30780000.0	0.0	0.6927255392074585	0.6052101254463196
1.0	30800000.0	30810000.0	1.0	0.6777870059013367	0.5961997509002686
1.0	30820000.0	30830000.0	2.0	0.6996226906776428	0.6106454133987427
1.0	30840000.0	30850000.0	0.0	0.6737486124038696	0.5938969850540161
1.0	30870000.0	30880000.0	0.0	0.6677080392837524	0.5907976031303406
1.0	30890000.0	30900000.0	2.0	0.6748340725898743	0.5944056510925293
1.0	30900000.0	30910000.0	0.0	0.8673973083496094	0.7027291655540466
1.0	30920000.0	30930000.0	0.0	0.6484706997871399	0.5797697305679321
1.0	30940000.0	30950000.0	0.0	0.6525235176086426	0.581449031829834
1.0	30950000.0	30960000.0	1.0	0.7126494646072388	0.6169537305831909
1.0	30960000.0	30970000.0	0.0	0.6538651585578918	0.582183837890625
1.0	30990000.0	31000000.0	0.0	0.6136330366134644	0.5596938729286194
1.0	31060000.0	31070000.0	0.0	0.6455391645431519	0.5784679651260376
1.0	31070000.0	31080000.0	0.0	0.6474394798278809	0.577922523021698
1.0	31100000.0	31110000.0	0.0	0.6432081460952759	0.5764087438583374
1.0	31160000.0	31170000.0	0.0	0.6351076364517212	0.5733317136764526
1.0	31190000.0	31200000.0	1.0	0.5627654790878296	0.5268765091896057
1.0	31270000.0	31280000.0	1.0	0.5955401659011841	0.5458236932754517
1.0	31380000.0	31390000.0	0.0	0.48625046014785767	0.4283389151096344
1.0	31410000.0	31420000.0	0.0	0.4454304575920105	0.3855859637260437
1.0	31460000.0	31470000.0	0.0	0.4385298788547516	0.39359763264656067
1.0	31540000.0	31550000.0	0.0	0.6141599416732788	0.5600244402885437
1.0	31570000.0	31580000.0	2.0	0.5403622388839722	0.5134721398353577
1.0	31590000.0	31600000.0	0.0	0.6249524354934692	0.5664249658584595
1.0	31600000.0	31610000.0	0.0	0.6998497843742371	0.6103439927101135
1.0	31660000.0	31670000.0	2.0	0.5726486444473267	0.5333555936813354
1.0	31720000.0	31730000.0	0.0	0.5554429888725281	0.5224091410636902
1.0	31780000.0	31790000.0	0.0	0.4553251266479492	0.38267773389816284
1.0	31810000.0	31820000.0	0.0	0.46696749329566956	0.3964279890060425
1.0	31820000.0	31830000.0	0.0	0.45409807562828064	0.3835199475288391
1.0	31830000.0	31840000.0	0.0	0.4599514603614807	0.38822540640830994
1.0	31880000.0	31890000.0	0.0	0.5311546325683594	0.5104952454566956
1.0	31900000.0	31910000.0	0.0	0.5919007062911987	0.5462725758552551
1.0	32000000.0	32010000.0	1.0	0.7445257902145386	0.6372773051261902
1.0	32040000.0	32050000.0	0.0	0.4474901258945465	0.40121689438819885
1.0	32090000.0	32100000.0	0.0	0.4704386591911316	0.4064231812953949
1.0	32110000.0	32120000.0	0.0	0.5311546325683594	0.5104952454566956
1.0	32120000.0	32130000.0	0.0	0.5198875665664673	0.4827367663383484
1.0	32130000.0	32140000.0	0.0	0.45089060068130493	0.398262619972229
1.0	32190000.0	32200000.0	0.0	0.46577566862106323	0.3991261124610901
1.0	32360000.0	32370000.0	0.0	0.629767119884491	0.5688995122909546
1.0	32380000.0	32390000.0	0.0	0.4735508859157562	0.40574121475219727
1.0	32470000.0	32480000.0	1.0	0.5311546325683594	0.5104952454566956
1.0	32480000.0	32490000.0	0.0	0.5311546325683594	0.5104952454566956
1.0	32520000.0	32530000.0	0.0	0.44430413842201233	0.3929840922355652
1.0	32630000.0	32640000.0	1.0	0.4541384279727936	0.38221287727355957
1.0	32670000.0	32680000.0	0.0	0.5311546325683594	0.5104952454566956
1.0	32700000.0	32710000.0	0.0	0.5311546325683594	0.5104952454566956
1.0	32750000.0	32760000.0	4.0	0.5311546325683594	0.5104952454566956
1.0	32770000.0	32780000.0	1.0	0.48887699842453003	0.43189674615859985
1.0	32840000.0	32850000.0	0.0	0.46071958541870117	0.3893682360649109
1.0	32860000.0	32870000.0	0.0	0.5311546325683594	0.5104952454566956
1.0	32890000.0	32900000.0	0.0	0.6274620890617371	0.5675705075263977
1.0	32960000.0	32970000.0	0.0	0.5311546325683594	0.5104952454566956
1.0	33060000.0	33070000.0	1.0	0.4676121771335602	0.39825642108917236
1.0	33230000.0	33240000.0	0.0	0.4545832574367523	0.38216859102249146
1.0	33330000.0	33340000.0	2.0	0.5065982937812805	0.4636940360069275
1.0	33350000.0	33360000.0	0.0	0.6129612922668457	0.5570328831672668
1.0	33410000.0	33420000.0	1.0	0.4722689986228943	0.4084937572479248
1.0	33420000.0	33430000.0	0.0	0.5311546325683594	0.5104952454566956
1.0	33430000.0	33440000.0	0.0	0.6112616062164307	0.5583096146583557
1.0	33470000.0	33480000.0	0.0	0.44773513078689575	0.37856096029281616
1.0	33510000.0	33520000.0	0.0	0.6010670065879822	0.5487767457962036
1.0	33520000.0	33530000.0	2.0	0.5958981513977051	0.5454443097114563
1.0	33560000.0	33570000.0	0.0	0.5679484009742737	0.5309643149375916
1.0	33580000.0	33590000.0	0.0	0.594948947429657	0.5484223365783691
1.0	33600000.0	33610000.0	1.0	0.5082594752311707	0.4669313430786133
1.0	33740000.0	33750000.0	0.0	0.4651867747306824	0.3937206268310547
1.0	33820000.0	33830000.0	0.0	0.4911425709724426	0.4409182071685791
1.0	33880000.0	33890000.0	0.0	0.6086162328720093	0.5557348132133484
1.0	33890000.0	33900000.0	0.0	0.5311546325683594	0.5104952454566956
1.0	33950000.0	33960000.0	0.0	0.4970634877681732	0.44655948877334595
1.0	33990000.0	34000000.0	1.0	0.6196831464767456	0.5624504685401917
1.0	34040000.0	34050000.0	0.0	0.6062994003295898	0.5539896488189697
1.0	34050000.0	34060000.0	0.0	0.6383313536643982	0.5745171904563904
1.0	34180000.0	34190000.0	1.0	0.6171139478683472	0.5611431002616882
1.0	34200000.0	34210000.0	0.0	0.5978883504867554	0.5499550104141235
1.0	34250000.0	34260000.0	0.0	0.6285552978515625	0.5687023401260376
1.0	34280000.0	34290000.0	0.0	0.6424772143363953	0.5764413475990295
1.0	34320000.0	34330000.0	2.0	0.6165798902511597	0.5594445466995239
1.0	34340000.0	34350000.0	0.0	0.6233908534049988	0.5653345584869385
1.0	34370000.0	34380000.0	0.0	0.6373864412307739	0.5732763409614563
1.0	34380000.0	34390000.0	1.0	0.6246122121810913	0.5662531852722168
1.0	34400000.0	34410000.0	1.0	0.640470564365387	0.5752018690109253
1.0	34510000.0	34520000.0	2.0	0.5864033699035645	0.5430866479873657
1.0	34520000.0	34530000.0	0.0	0.5794098377227783	0.5372328162193298
1.0	34590000.0	34600000.0	0.0	0.6119736433029175	0.5564857721328735
1.0	34790000.0	34800000.0	0.0	0.6721385717391968	0.592811644077301
1.0	34810000.0	34820000.0	1.0	0.6846692562103271	0.600098192691803
1.0	34910000.0	34920000.0	0.0	0.7799531817436218	0.6567886471748352
1.0	34920000.0	34930000.0	1.0	0.7582094669342041	0.6448739171028137
1.0	34980000.0	34990000.0	1.0	0.7479617595672607	0.6391922831535339
1.0	35060000.0	35070000.0	0.0	0.6445204615592957	0.5779786109924316
1.0	35080000.0	35090000.0	1.0	0.6433448791503906	0.5771950483322144
1.0	35110000.0	35120000.0	0.0	0.6586310267448425	0.585525393486023
1.0	35120000.0	35130000.0	0.0	0.6008947491645813	0.5512247681617737
1.0	35150000.0	35160000.0	0.0	0.6362737417221069	0.5726627707481384
1.0	35170000.0	35180000.0	0.0	0.623633086681366	0.5657711029052734
1.0	35190000.0	35200000.0	1.0	0.6309140920639038	0.5702961683273315
1.0	35220000.0	35230000.0	0.0	0.6990073323249817	0.6110132336616516
1.0	35240000.0	35250000.0	2.0	0.6515442728996277	0.5808731913566589
1.0	35270000.0	35280000.0	2.0	0.5660622715950012	0.5294514298439026
1.0	35390000.0	35400000.0	2.0	0.5960472226142883	0.5487759709358215
1.0	35440000.0	35450000.0	0.0	0.5311546325683594	0.5104952454566956
1.0	35450000.0	35460000.0	0.0	0.5311546325683594	0.5104952454566956
1.0	35490000.0	35500000.0	2.0	0.5311546325683594	0.5104952454566956
1.0	35720000.0	35730000.0	1.0	0.6502412557601929	0.5799286365509033
1.0	35750000.0	35760000.0	0.0	0.4641738831996918	0.39568644762039185
1.0	35820000.0	35830000.0	2.0	0.4467983841896057	0.3855974078178406
1.0	36000000.0	36010000.0	1.0	0.47606033086776733	0.4108888506889343
1.0	36080000.0	36090000.0	0.0	0.44895562529563904	0.3832875192165375
1.0	36100000.0	36110000.0	0.0	0.5311546325683594	0.5104952454566956
1.0	36160000.0	36170000.0	0.0	0.6145094633102417	0.5605572462081909
1.0	36280000.0	36290000.0	1.0	0.4656902849674225	0.3952959179878235
1.0	36320000.0	36330000.0	0.0	0.4640118479728699	0.3983005881309509
1.0	36360000.0	36370000.0	1.0	0.45473527908325195	0.38543668389320374
1.0	36400000.0	36410000.0	2.0	0.4635602831840515	0.3957798182964325
1.0	36460000.0	36470000.0	0.0	0.484745591878891	0.4250209331512451
1.0	36470000.0	36480000.0	0.0	0.4630201458930969	0.39068347215652466
1.0	36510000.0	36520000.0	1.0	0.4671444296836853	0.3975159227848053
1.0	36520000.0	36530000.0	0.0	0.47013968229293823	0.40272241830825806
1.0	36560000.0	36570000.0	2.0	0.5219355225563049	0.4852699339389801
1.0	36630000.0	36640000.0	2.0	0.4650877118110657	0.3925568461418152
1.0	36680000.0	36690000.0	0.0	0.610207200050354	0.5583631992340088
1.0	36750000.0	36760000.0	0.0	0.45506566762924194	0.38096779584884644
1.0	36830000.0	36840000.0	0.0	0.45823484659194946	0.38749873638153076
1.0	36870000.0	36880000.0	0.0	0.7232505083084106	0.6253185272216797
1.0	36890000.0	36900000.0	0.0	0.4831319749355316	0.42170339822769165
1.0	36980000.0	36990000.0	1.0	0.6534980535507202	0.5820074677467346
1.0	36990000.0	37000000.0	1.0	0.784273087978363	0.6591328382492065
1.0	37040000.0	37050000.0	0.0	0.65595942735672	0.585271954536438
1.0	37100000.0	37110000.0	1.0	0.6389182209968567	0.5747116804122925
1.0	37110000.0	37120000.0	3.0	0.6019587516784668	0.5505092740058899
1.0	37120000.0	37130000.0	0.0	0.6149342060089111	0.5577433705329895
1.0	37180000.0	37190000.0	0.0	0.6187769174575806	0.5591146945953369
1.0	37190000.0	37200000.0	0.0	0.599818229675293	0.5476629734039307
1.0	37260000.0	37270000.0	0.0	0.5503585338592529	0.5192040205001831
1.0	37280000.0	37290000.0	0.0	0.5539505481719971	0.5216244459152222
1.0	37330000.0	37340000.0	1.0	0.5577242970466614	0.523749053478241
1.0	37350000.0	37360000.0	1.0	0.597952663898468	0.5474931001663208
1.0	37400000.0	37410000.0	1.0	0.6317472457885742	0.5707114934921265
1.0	37410000.0	37420000.0	0.0	0.6141045093536377	0.5599579215049744
1.0	37490000.0	37500000.0	3.0	0.5997442603111267	0.5517317056655884
1.0	37560000.0	37570000.0	0.0	0.6582949757575989	0.5849753618240356
1.0	37600000.0	37610000.0	0.0	0.5656154155731201	0.5291767716407776
1.0	37640000.0	37650000.0	0.0	0.6377907991409302	0.5736273527145386
1.0	37660000.0	37670000.0	2.0	0.6734293699264526	0.59452885389328
1.0	37750000.0	37760000.0	0.0	0.6459180116653442	0.5785435438156128
1.0	37820000.0	37830000.0	0.0	0.6549886465072632	0.5837985277175903
1.0	37850000.0	37860000.0	1.0	0.6246963739395142	0.5658444762229919
1.0	37860000.0	37870000.0	1.0	0.5972647666931152	0.5482662916183472
1.0	37880000.0	37890000.0	1.0	0.6519700288772583	0.5817618370056152
1.0	37910000.0	37920000.0	1.0	0.722815990447998	0.6250726580619812
1.0	37930000.0	37940000.0	1.0	0.5021180510520935	0.4556465148925781
1.0	37960000.0	37970000.0	0.0	0.4465896189212799	0.38644030690193176
1.0	37970000.0	37980000.0	0.0	0.45519861578941345	0.39987507462501526
1.0	37980000.0	37990000.0	2.0	0.5311546325683594	0.5104952454566956
1.0	37990000.0	38000000.0	1.0	0.6031583547592163	0.553213357925415
1.0	38030000.0	38040000.0	0.0	0.4542950987815857	0.38706451654434204
1.0	38080000.0	38090000.0	0.0	0.6794349551200867	0.5973629355430603
1.0	38100000.0	38110000.0	1.0	0.6209505200386047	0.5623770952224731
1.0	38130000.0	38140000.0	0.0	0.6418293714523315	0.5760112404823303
1.0	38180000.0	38190000.0	2.0	0.638907253742218	0.5757536888122559
1.0	38190000.0	38200000.0	0.0	0.6804599761962891	0.5978511571884155
1.0	38200000.0	38210000.0	1.0	0.6786460280418396	0.596650242805481
1.0	38250000.0	38260000.0	0.0	0.6431158781051636	0.5766870379447937
1.0	38320000.0	38330000.0	0.0	0.5311546325683594	0.5104952454566956
1.0	38380000.0	38390000.0	0.0	0.48330679535865784	0.42283064126968384
1.0	38480000.0	38490000.0	0.0	0.4580104351043701	0.38811615109443665
1.0	38550000.0	38560000.0	0.0	0.5710545778274536	0.5326677560806274
1.0	38610000.0	38620000.0	0.0	0.6252247095108032	0.5666989684104919
1.0	38690000.0	38700000.0	0.0	0.6340397596359253	0.5709431767463684
1.0	38780000.0	38790000.0	0.0	0.6544533967971802	0.5829853415489197
1.0	38800000.0	38810000.0	1.0	0.6142789125442505	0.5572174787521362
1.0	38920000.0	38930000.0	1.0	0.622677743434906	0.5609984397888184
1.0	38930000.0	38940000.0	2.0	0.6142261028289795	0.5560145378112793
1.0	39000000.0	39010000.0	0.0	0.6464382410049438	0.5780344009399414
1.0	39010000.0	39020000.0	2.0	0.5954918265342712	0.5485219359397888
1.0	39030000.0	39040000.0	0.0	0.6177409291267395	0.5624841451644897
1.0	39130000.0	39140000.0	0.0	0.6592987179756165	0.585486888885498
1.0	39230000.0	39240000.0	0.0	0.6643480062484741	0.5885567665100098
1.0	39320000.0	39330000.0	0.0	0.5311546325683594	0.5104952454566956
1.0	39350000.0	39360000.0	2.0	0.5510783195495605	0.5224616527557373
1.0	39370000.0	39380000.0	1.0	0.6566239595413208	0.5845423340797424
1.0	39450000.0	39460000.0	0.0	0.5311546325683594	0.5104952454566956
1.0	39490000.0	39500000.0	0.0	0.5311546325683594	0.5104952454566956
1.0	39510000.0	39520000.0	0.0	0.5326009392738342	0.506330668926239
1.0	39540000.0	39550000.0	0.0	0.5311546325683594	0.5104952454566956
1.0	39580000.0	39590000.0	0.0	0.45702821016311646	0.3863350749015808
1.0	39740000.0	39750000.0	0.0	0.44898027181625366	0.3840413987636566
1.0	39750000.0	39760000.0	0.0	0.4463886618614197	0.3829335570335388
1.0	39790000.0	39800000.0	0.0	0.4387832581996918	0.38982680439949036
1.0	39810000.0	39820000.0	0.0	0.4466932415962219	0.37881308794021606
1.0	39820000.0	39830000.0	1.0	0.4437057077884674	0.37737414240837097
1.0	39840000.0	39850000.0	0.0	0.4557804465293884	0.3871457278728485
1.0	39930000.0	39940000.0	1.0	0.4490377902984619	0.3841768205165863
1.0	39980000.0	39990000.0	0.0	0.5821386575698853	0.5389662384986877
1.0	40010000.0	40020000.0	0.0	0.46113714575767517	0.3876587748527527
1.0	40030000.0	40040000.0	0.0	0.4421014189720154	0.37905147671699524
1.0	40070000.0	40080000.0	0.0	0.7077330350875854	0.6161752343177795
1.0	40100000.0	40110000.0	1.0	0.6710885763168335	0.5922249555587769
1.0	40150000.0	40160000.0	0.0	0.665221095085144	0.5895911455154419
1.0	40190000.0	40200000.0	0.0	0.661780595779419	0.5876823663711548
1.0	40210000.0	40220000.0	2.0	0.45640382170677185	0.3835492432117462
1.0	40250000.0	40260000.0	0.0	0.6521226167678833	0.5810883641242981
1.0	40270000.0	40280000.0	1.0	0.7377859950065613	0.6335083246231079
1.0	40400000.0	40410000.0	0.0	0.6334016919136047	0.5718182921409607
1.0	40470000.0	40480000.0	1.0	0.8618177175521851	0.6998934745788574
1.0	40510000.0	40520000.0	0.0	0.45348548889160156	0.38130420446395874
1.0	40560000.0	40570000.0	1.0	0.5311546325683594	0.5104952454566956
1.0	40580000.0	40590000.0	1.0	0.6696544885635376	0.5915346741676331
1.0	40600000.0	40610000.0	1.0	0.6356528997421265	0.5729290246963501
1.0	40620000.0	40630000.0	1.0	0.5311546325683594	0.5104952454566956
1.0	40630000.0	40640000.0	0.0	0.47164708375930786	0.40391531586647034
1.0	40650000.0	40660000.0	1.0	0.45258182287216187	0.3823760747909546
1.0	40660000.0	40670000.0	0.0	0.46357470750808716	0.39440280199050903
1.0	40680000.0	40690000.0	0.0	0.4600854814052582	0.3879949748516083
1.0	40690000.0	40700000.0	0.0	0.45803943276405334	0.3866390585899353
1.0	40710000.0	40720000.0	1.0	0.5935694575309753	0.5479886531829834
1.0	40780000.0	40790000.0	0.0	0.5849319696426392	0.5393121242523193
1.0	40800000.0	40810000.0	0.0	0.6542314291000366	0.5825085043907166
1.0	40820000.0	40830000.0	1.0	0.6196374893188477	0.5635216236114502
1.0	40880000.0	40890000.0	0.0	0.4451649785041809	0.37458309531211853
1.0	40900000.0	40910000.0	0.0	0.5948922038078308	0.5450736284255981
1.0	40970000.0	40980000.0	0.0	0.5311546325683594	0.5104952454566956
1.0	41030000.0	41040000.0	0.0	0.6867706775665283	0.6030111312866211
1.0	41100000.0	41110000.0	0.0	0.5001188516616821	0.4518302083015442
1.0	41140000.0	41150000.0	0.0	0.602418065071106	0.5531258583068848
1.0	41150000.0	41160000.0	1.0	0.5311546325683594	0.5104952454566956
1.0	41180000.0	41190000.0	1.0	0.45289117097854614	0.3885296583175659
1.0	41310000.0	41320000.0	0.0	0.6252800226211548	0.5664185881614685
1.0	41380000.0	41390000.0	0.0	0.6342562437057495	0.5712663531303406
1.0	41520000.0	41530000.0	0.0	0.47494930028915405	0.4085255563259125
1.0	41570000.0	41580000.0	0.0	0.4548923075199127	0.38323065638542175
1.0	41650000.0	41660000.0	0.0	0.4779605269432068	0.41319435834884644
1.0	41660000.0	41670000.0	1.0	0.5293195843696594	0.5069129467010498
1.0	41690000.0	41700000.0	1.0	0.4665912687778473	0.3951569199562073
1.0	41700000.0	41710000.0	0.0	0.5311546325683594	0.5104952454566956
1.0	41730000.0	41740000.0	1.0	0.6431045532226562	0.5768592953681946
1.0	41750000.0	41760000.0	0.0	0.6015933156013489	0.5533568859100342
1.0	41760000.0	41770000.0	0.0	0.6260275840759277	0.5635541677474976
1.0	41780000.0	41790000.0	1.0	0.5121188759803772	0.4736487865447998
1.0	41910000.0	41920000.0	1.0	0.5594083070755005	0.524960994720459
1.0	42100000.0	42110000.0	0.0	0.5871561169624329	0.5433841347694397
1.0	42180000.0	42190000.0	1.0	0.506200909614563	0.46298274397850037
1.0	42420000.0	42430000.0	1.0	0.5494049191474915	0.5173675417900085
1.0	42430000.0	42440000.0	0.0	0.6434201002120972	0.5773521065711975
1.0	42470000.0	42480000.0	0.0	0.5823804140090942	0.5391731262207031
1.0	42530000.0	42540000.0	1.0	0.7203341722488403	0.6236653923988342
1.0	42560000.0	42570000.0	0.0	0.7992285490036011	0.6671885848045349
1.0	42650000.0	42660000.0	1.0	0.4581117033958435	0.3844223618507385
1.0	42780000.0	42790000.0	1.0	0.4617125391960144	0.3904802203178406
1.0	42820000.0	42830000.0	0.0	0.6743475794792175	0.5942846536636353
1.0	42850000.0	42860000.0	0.0	0.6191234588623047	0.5603147745132446
1.0	42860000.0	42870000.0	0.0	0.5984007120132446	0.5493537783622742
1.0	42890000.0	42900000.0	2.0	0.5364996790885925	0.5130616426467896
1.0	42920000.0	42930000.0	0.0	0.5311546325683594	0.5104952454566956
1.0	42930000.0	42940000.0	0.0	0.48151522874832153	0.4189392924308777
1.0	42950000.0	42960000.0	0.0	0.5036388039588928	0.458296537399292
1.0	43040000.0	43050000.0	0.0	0.48691433668136597	0.4288318157196045
1.0	43130000.0	43140000.0	0.0	0.456683874130249	0.3880733847618103
1.0	43410000.0	43420000.0	2.0	0.4905989170074463	0.4346562325954437
1.0	43510000.0	43520000.0	0.0	0.6150714159011841	0.5604879260063171
1.0	43520000.0	43530000.0	0.0	0.5890074968338013	0.543065071105957
1.0	43660000.0	43670000.0	0.0	0.8571624755859375	0.697517454624176
1.0	43680000.0	43690000.0	0.0	0.6869704723358154	0.6024701595306396
1.0	43740000.0	43750000.0	0.0	0.6773198246955872	0.5960714817047119
1.0	43750000.0	43760000.0	1.0	0.601263165473938	0.5485036969184875
1.0	43770000.0	43780000.0	0.0	0.7667180299758911	0.6495589017868042
1.0	43810000.0	43820000.0	3.0	0.5311546325683594	0.5104952454566956
1.0	43840000.0	43850000.0	0.0	0.4472108781337738	0.37760400772094727
1.0	43880000.0	43890000.0	0.0	0.4615606367588043	0.38847166299819946
1.0	43990000.0	44000000.0	0.0	0.5311546325683594	0.5104952454566956
1.0	44020000.0	44030000.0	0.0	0.4605496823787689	0.38520893454551697
1.0	44070000.0	44080000.0	1.0	0.5067886710166931	0.46421557664871216
1.0	44160000.0	44170000.0	0.0	0.45465198159217834	0.38316649198532104
1.0	44180000.0	44190000.0	0.0	0.5472482442855835	0.5175328254699707
1.0	44200000.0	44210000.0	1.0	0.4675076901912689	0.3979227542877197
1.0	44210000.0	44220000.0	1.0	0.4900217056274414	0.43390482664108276
1.0	44250000.0	44260000.0	1.0	0.4820857644081116	0.419776052236557
1.0	44280000.0	44290000.0	1.0	0.4897877275943756	0.43383389711380005
1.0	44300000.0	44310000.0	0.0	0.48978137969970703	0.43412837386131287
1.0	44340000.0	44350000.0	0.0	0.5316862463951111	0.5108241438865662
1.0	44430000.0	44440000.0	0.0	0.5311546325683594	0.5104952454566956
1.0	44480000.0	44490000.0	0.0	0.4968509078025818	0.4465787410736084
1.0	44490000.0	44500000.0	0.0	0.5311546325683594	0.5104952454566956
1.0	44570000.0	44580000.0	0.0	0.6211081743240356	0.5649829506874084
1.0	44600000.0	44610000.0	1.0	0.6760920286178589	0.5955402851104736
1.0	44690000.0	44700000.0	1.0	0.5124543905258179	0.47463029623031616
1.0	44730000.0	44740000.0	1.0	0.44717344641685486	0.38684773445129395
1.0	44760000.0	44770000.0	0.0	0.45183444023132324	0.3815000653266907
1.0	44770000.0	44780000.0	1.0	0.45836251974105835	0.38704270124435425
1.0	44840000.0	44850000.0	1.0	0.6112856864929199	0.5547064542770386
1.0	44970000.0	44980000.0	4.0	0.6238234639167786	0.5662619471549988
1.0	45000000.0	45010000.0	0.0	0.5943365097045898	0.5468019843101501
1.0	45030000.0	45040000.0	0.0	0.6457403898239136	0.5782808065414429
1.0	45080000.0	45090000.0	0.0	0.5430598258972168	0.5161296725273132
1.0	45090000.0	45100000.0	0.0	0.5311546325683594	0.5104952454566956
1.0	45110000.0	45120000.0	0.0	0.4524238705635071	0.3977125287055969
1.0	45250000.0	45260000.0	0.0	0.508202075958252	0.4665711522102356
1.0	45260000.0	45270000.0	0.0	0.5311546325683594	0.5104952454566956
1.0	45270000.0	45280000.0	0.0	0.6001869440078735	0.5515484809875488
1.0	45350000.0	45360000.0	0.0	0.5463994741439819	0.5183237791061401
1.0	45370000.0	45380000.0	1.0	0.5090427994728088	0.46852827072143555
1.0	45670000.0	45680000.0	0.0	0.5311546325683594	0.5104952454566956
1.0	45690000.0	45700000.0	0.0	0.6617590188980103	0.587347686290741
1.0	45900000.0	45910000.0	1.0	0.6216637492179871	0.5648295879364014
1.0	46010000.0	46020000.0	0.0	0.5311546325683594	0.5104952454566956
1.0	46060000.0	46070000.0	0.0	0.45854082703590393	0.3881286680698395
1.0	46100000.0	46110000.0	0.0	0.44599685072898865	0.3815755844116211
1.0	46110000.0	46120000.0	1.0	0.4494895040988922	0.3855913281440735
1.0	46140000.0	46150000.0	1.0	0.44375425577163696	0.3820086121559143
1.0	46240000.0	46250000.0	0.0	0.6177754402160645	0.561867892742157
1.0	46270000.0	46280000.0	0.0	0.4749613404273987	0.40846341848373413
1.0	46370000.0	46380000.0	1.0	0.4921833872795105	0.4381856918334961
1.0	46430000.0	46440000.0	0.0	0.46381044387817383	0.3940824866294861
1.0	46440000.0	46450000.0	1.0	0.49716538190841675	0.44668808579444885
1.0	46450000.0	46460000.0	0.0	0.5020167231559753	0.4555020332336426
1.0	46460000.0	46470000.0	1.0	0.45541366934776306	0.3876454830169678
1.0	46550000.0	46560000.0	2.0	0.49929141998291016	0.45061078667640686
1.0	46590000.0	46600000.0	0.0	0.5311546325683594	0.5104952454566956
1.0	46770000.0	46780000.0	0.0	0.46479588747024536	0.393088161945343
1.0	46800000.0	46810000.0	0.0	0.5311546325683594	0.5104952454566956
1.0	46810000.0	46820000.0	1.0	0.46996650099754333	0.4050613343715668
1.0	46820000.0	46830000.0	0.0	0.45701199769973755	0.38252004981040955
1.0	46830000.0	46840000.0	1.0	0.455975204706192	0.3852625787258148
1.0	46880000.0	46890000.0	0.0	0.7084693312644958	0.6169058084487915
1.0	46900000.0	46910000.0	1.0	0.6657070517539978	0.5893296599388123
1.0	46960000.0	46970000.0	1.0	0.6594182252883911	0.5871098637580872
1.0	46970000.0	46980000.0	1.0	0.7266659736633301	0.6272504925727844
1.0	47040000.0	47050000.0	2.0	0.44624003767967224	0.3876258134841919
1.0	47050000.0	47060000.0	0.0	0.460808128118515	0.39003315567970276
1.0	47120000.0	47130000.0	0.0	0.46204185485839844	0.38991183042526245
1.0	47140000.0	47150000.0	0.0	0.44586944580078125	0.37450289726257324
1.0	47200000.0	47210000.0	1.0	0.7389653921127319	0.6341694593429565
1.0	47230000.0	47240000.0	0.0	1.1541481018066406	0.8313297033309937
1.0	47260000.0	47270000.0	2.0	0.720502495765686	0.6236462593078613
1.0	47480000.0	47490000.0	1.0	0.7406884431838989	0.6351338624954224
1.0	47500000.0	47510000.0	1.0	0.7035061120986938	0.6140624284744263
1.0	47510000.0	47520000.0	0.0	0.6804696917533875	0.597832202911377
1.0	47600000.0	47610000.0	1.0	0.6735352277755737	0.5954355597496033
1.0	47650000.0	47660000.0	0.0	0.7496198415756226	0.6401141881942749
1.0	47720000.0	47730000.0	1.0	0.46380048990249634	0.39269793033599854
1.0	47810000.0	47820000.0	0.0	0.5267630815505981	0.5019325017929077
1.0	47880000.0	47890000.0	1.0	0.7322768568992615	0.6304137110710144
1.0	47910000.0	47920000.0	1.0	0.6639264225959778	0.5882757902145386
1.0	47970000.0	47980000.0	1.0	0.8725058436393738	0.705314040184021
1.0	48010000.0	48020000.0	1.0	0.6702072620391846	0.5920429825782776
1.0	48020000.0	48030000.0	0.0	0.6428683400154114	0.576903223991394
1.0	48100000.0	48110000.0	1.0	0.7172963619232178	0.6204248666763306
1.0	48170000.0	48180000.0	1.0	0.6459354162216187	0.5786175727844238
1.0	48180000.0	48190000.0	1.0	0.6819359064102173	0.5988085865974426
1.0	48250000.0	48260000.0	0.0	0.6127902865409851	0.5570567846298218
1.0	48300000.0	48310000.0	0.0	0.6562036275863647	0.583511471748352
1.0	48370000.0	48380000.0	1.0	0.6035335063934326	0.5547031164169312
1.0	48400000.0	48410000.0	2.0	0.5867875814437866	0.5417693853378296
1.0	48430000.0	48440000.0	0.0	0.6060875058174133	0.5537628531455994
1.0	48440000.0	48450000.0	0.0	0.6458548307418823	0.5779527425765991
1.0	48570000.0	48580000.0	0.0	0.67839115858078	0.5985355973243713
1.0	48590000.0	48600000.0	0.0	0.8283367156982422	0.6826019287109375
1.0	48600000.0	48610000.0	2.0	0.7861239314079285	0.6601346135139465
1.0	48640000.0	48650000.0	2.0	0.7163532376289368	0.6214039325714111
1.0	48790000.0	48800000.0	0.0	0.6426944732666016	0.5762811303138733
1.0	48890000.0	48900000.0	0.0	0.5540587902069092	0.5214735269546509
1.0	48950000.0	48960000.0	1.0	0.5616742372512817	0.5261913537979126
1.0	49000000.0	49010000.0	0.0	0.5471001863479614	0.5150235295295715
1.0	49160000.0	49170000.0	0.0	0.562091588973999	0.5267471075057983
1.0	49200000.0	49210000.0	0.0	0.4664222300052643	0.39895468950271606
1.0	49370000.0	49380000.0	0.0	0.5996909141540527	0.5498834848403931
1.0	49390000.0	49400000.0	1.0	0.5993698239326477	0.5505419969558716
1.0	49460000.0	49470000.0	1.0	0.7394067049026489	0.6344161033630371
1.0	49510000.0	49520000.0	1.0	0.6852333545684814	0.600772500038147
1.0	49520000.0	49530000.0	1.0	0.7412172555923462	0.6354294419288635
1.0	49700000.0	49710000.0	2.0	0.6410887837409973	0.5746632814407349
1.0	49760000.0	49770000.0	1.0	0.6573084592819214	0.5847364664077759
1.0	49840000.0	49850000.0	0.0	0.7421215772628784	0.6359352469444275
1.0	49850000.0	49860000.0	2.0	0.6471076011657715	0.5781622529029846
1.0	49860000.0	49870000.0	2.0	0.7346661686897278	0.631757378578186
1.0	49890000.0	49900000.0	0.0	0.6956917643547058	0.6086903810501099
1.0	49940000.0	49950000.0	0.0	0.9650476574897766	0.7502614855766296
1.0	49970000.0	49980000.0	0.0	0.9029759168624878	0.720507025718689
1.0	50080000.0	50090000.0	0.0	0.8234701156616211	0.6800497770309448
1.0	50100000.0	50110000.0	1.0	0.9147388339042664	0.7262685894966125
1.0	50160000.0	50170000.0	0.0	0.8068397641181946	0.6712527275085449
1.0	50190000.0	50200000.0	3.0	0.8533679842948914	0.6955736875534058
1.0	50320000.0	50330000.0	0.0	0.7126529216766357	0.6192954778671265
1.0	50350000.0	50360000.0	0.0	0.6124043464660645	0.5594407320022583
1.0	50410000.0	50420000.0	1.0	0.6500647664070129	0.5798691511154175
1.0	50430000.0	50440000.0	0.0	0.6250478029251099	0.5661371946334839
1.0	50540000.0	50550000.0	1.0	0.5745742321014404	0.5351256132125854
1.0	50560000.0	50570000.0	2.0	0.5629438161849976	0.5274565815925598
1.0	50570000.0	50580000.0	0.0	0.5280748605728149	0.5003725290298462
1.0	50580000.0	50590000.0	0.0	0.5285650491714478	0.5026159882545471
1.0	50680000.0	50690000.0	0.0	0.6099597215652466	0.5534943342208862
1.0	50780000.0	50790000.0	0.0	0.7607442140579224	0.6462723016738892
1.0	50790000.0	50800000.0	1.0	0.6921562552452087	0.6046242117881775
1.0	50870000.0	50880000.0	2.0	0.7718502283096313	0.6523708701133728
1.0	50880000.0	50890000.0	0.0	0.6433078646659851	0.577617347240448
1.0	50890000.0	50900000.0	0.0	0.6533457040786743	0.5839811563491821
1.0	50930000.0	50940000.0	0.0	0.46989116072654724	0.40030044317245483
1.0	50940000.0	50950000.0	2.0	0.4779508709907532	0.41348543763160706
1.0	50960000.0	50970000.0	0.0	0.4989926218986511	0.44977301359176636
1.0	51000000.0	51010000.0	0.0	0.4800427556037903	0.4162149429321289
1.0	51050000.0	51060000.0	0.0	0.4739602208137512	0.4073559641838074
1.0	51080000.0	51090000.0	0.0	0.48925504088401794	0.4332519471645355
1.0	51130000.0	51140000.0	0.0	0.4796089231967926	0.4154912829399109
1.0	51280000.0	51290000.0	1.0	0.5223240852355957	0.49332866072654724
1.0	51330000.0	51340000.0	0.0	0.5311546325683594	0.5104952454566956
1.0	51380000.0	51390000.0	2.0	0.501836359500885	0.45497098565101624
1.0	51490000.0	51500000.0	2.0	0.7310783863067627	0.6297391057014465
1.0	51570000.0	51580000.0	0.0	0.7675101161003113	0.6499941349029541
1.0	51640000.0	51650000.0	0.0	0.7081845998764038	0.6167430281639099
1.0	51680000.0	51690000.0	0.0	0.6358795762062073	0.5719396471977234
1.0	51710000.0	51720000.0	0.0	0.4747959077358246	0.4091224670410156
1.0	51720000.0	51730000.0	0.0	0.4711763262748718	0.40245628356933594
1.0	51830000.0	51840000.0	0.0	0.4692603647708893	0.4009458124637604
1.0	51860000.0	51870000.0	0.0	0.4547627866268158	0.3833335041999817
1.0	51870000.0	51880000.0	0.0	0.4774666726589203	0.4121076166629791
1.0	51890000.0	51900000.0	0.0	0.46820300817489624	0.39808106422424316
1.0	51960000.0	51970000.0	1.0	0.489269882440567	0.43221917748451233
1.0	51990000.0	52000000.0	1.0	0.651125967502594	0.5825003981590271
1.0	52000000.0	52010000.0	1.0	0.6596912145614624	0.5855916142463684
1.0	52030000.0	52040000.0	0.0	0.5795730352401733	0.5373850464820862
1.0	52080000.0	52090000.0	0.0	0.5311546325683594	0.5104952454566956
1.0	52120000.0	52130000.0	0.0	0.4966525435447693	0.44550037384033203
1.0	52160000.0	52170000.0	0.0	0.4949074387550354	0.4428303837776184
1.0	52210000.0	52220000.0	0.0	0.4662279188632965	0.3970972001552582
1.0	52220000.0	52230000.0	2.0	0.45988908410072327	0.3904850482940674
1.0	52270000.0	52280000.0	0.0	0.4548274576663971	0.3865523934364319
1.0	52300000.0	52310000.0	0.0	0.46373051404953003	0.39483314752578735
1.0	52320000.0	52330000.0	0.0	0.4760608673095703	0.4108617305755615
1.0	52430000.0	52440000.0	1.0	0.659323513507843	0.5853546857833862
1.0	52460000.0	52470000.0	1.0	0.6770737171173096	0.5963596701622009
1.0	52500000.0	52510000.0	0.0	0.47545844316482544	0.4085927903652191
1.0	52540000.0	52550000.0	1.0	0.46262478828430176	0.388590544462204
1.0	52590000.0	52600000.0	0.0	0.6483511924743652	0.5797219276428223
1.0	52610000.0	52620000.0	2.0	0.49179214239120483	0.43699532747268677
1.0	52650000.0	52660000.0	1.0	0.5787633657455444	0.5367254018783569
1.0	52670000.0	52680000.0	0.0	0.5861778259277344	0.5416964292526245
1.0	52730000.0	52740000.0	0.0	0.5515236854553223	0.5230922102928162
1.0	52800000.0	52810000.0	2.0	0.47726553678512573	0.41224440932273865
1.0	52820000.0	52830000.0	1.0	0.46830207109451294	0.39683297276496887
1.0	52860000.0	52870000.0	0.0	0.5311546325683594	0.5104952454566956
1.0	52880000.0	52890000.0	1.0	0.45280909538269043	0.37599509954452515
1.0	52900000.0	52910000.0	1.0	0.4536055624485016	0.3839815557003021
1.0	52920000.0	52930000.0	0.0	0.4579325318336487	0.3834258019924164
1.0	52970000.0	52980000.0	0.0	0.4525378346443176	0.381491094827652
1.0	53040000.0	53050000.0	0.0	0.6629889011383057	0.5876482129096985
1.0	53140000.0	53150000.0	1.0	0.6601998209953308	0.5860153436660767
1.0	53190000.0	53200000.0	1.0	0.5311546325683594	0.5104952454566956
1.0	53210000.0	53220000.0	0.0	0.46944063901901245	0.39860957860946655
1.0	53250000.0	53260000.0	0.0	0.46404916048049927	0.3913237154483795
1.0	53270000.0	53280000.0	0.0	0.46574029326438904	0.39701247215270996
1.0	53380000.0	53390000.0	0.0	0.5311546325683594	0.5104952454566956
1.0	53430000.0	53440000.0	0.0	0.5301718711853027	0.4955812096595764
1.0	53460000.0	53470000.0	0.0	0.5607889294624329	0.5256389379501343
1.0	53600000.0	53610000.0	3.0	0.6420403122901917	0.575181245803833
1.0	53660000.0	53670000.0	0.0	0.5311546325683594	0.5104952454566956
1.0	53690000.0	53700000.0	0.0	0.45162907242774963	0.38082775473594666
1.0	53730000.0	53740000.0	1.0	0.46229442954063416	0.3909861743450165
1.0	53740000.0	53750000.0	2.0	0.4753144383430481	0.40994685888290405
1.0	53800000.0	53810000.0	1.0	0.6837469935417175	0.6018309593200684
1.0	53810000.0	53820000.0	1.0	0.6537351608276367	0.5825180411338806
1.0	53850000.0	53860000.0	0.0	0.5915287733078003	0.5459553003311157
1.0	53860000.0	53870000.0	0.0	0.6305373311042786	0.5676186680793762
1.0	53940000.0	53950000.0	0.0	0.5999592542648315	0.5477494597434998
1.0	54030000.0	54040000.0	0.0	0.5543550252914429	0.5239496827125549
1.0	54060000.0	54070000.0	0.0	0.7059043645858765	0.6137572526931763
1.0	54090000.0	54100000.0	1.0	0.6759955286979675	0.5952300429344177
1.0	54110000.0	54120000.0	0.0	0.6608473062515259	0.5866015553474426
1.0	54160000.0	54170000.0	2.0	0.7006300091743469	0.6123939752578735
1.0	54170000.0	54180000.0	2.0	0.6868824362754822	0.602573573589325
1.0	54250000.0	54260000.0	1.0	0.46607041358947754	0.39383408427238464
1.0	54320000.0	54330000.0	0.0	0.473332017660141	0.4049021303653717
1.0	54340000.0	54350000.0	0.0	0.471025288105011	0.401256799697876
1.0	54400000.0	54410000.0	1.0	0.47049158811569214	0.40101951360702515
1.0	54420000.0	54430000.0	1.0	0.44596797227859497	0.3782482147216797
1.0	54460000.0	54470000.0	3.0	0.6642748713493347	0.5885494947433472
1.0	54490000.0	54500000.0	0.0	0.4578244686126709	0.38613733649253845
1.0	54520000.0	54530000.0	0.0	0.4875265061855316	0.42919057607650757
1.0	54630000.0	54640000.0	2.0	0.5311546325683594	0.5104952454566956
1.0	54660000.0	54670000.0	0.0	0.5311546325683594	0.5104952454566956
1.0	54800000.0	54810000.0	0.0	0.438955694437027	0.3938092887401581
1.0	54850000.0	54860000.0	0.0	0.4520023763179779	0.3770279288291931
1.0	54950000.0	54960000.0	0.0	0.5311546325683594	0.5104952454566956
1.0	54970000.0	54980000.0	0.0	0.982404351234436	0.7582971453666687
1.0	55130000.0	55140000.0	0.0	0.6180059909820557	0.5618503093719482
1.0	55180000.0	55190000.0	0.0	0.5311546325683594	0.5104952454566956
1.0	55280000.0	55290000.0	0.0	0.8423812985420227	0.6899125576019287
1.0	55400000.0	55410000.0	1.0	0.6972411870956421	0.6104595065116882
1.0	55420000.0	55430000.0	0.0	0.6996411085128784	0.6118419170379639
1.0	55470000.0	55480000.0	0.0	0.6387806534767151	0.5742944478988647
1.0	55560000.0	55570000.0	0.0	0.4433371424674988	0.380744993686676
1.0	55610000.0	55620000.0	0.0	0.4597379267215729	0.39435648918151855
1.0	55650000.0	55660000.0	0.0	0.4725259244441986	0.40604740381240845
1.0	55770000.0	55780000.0	1.0	0.6773488521575928	0.596070408821106
1.0	55780000.0	55790000.0	0.0	0.6927142143249512	0.6048139333724976
1.0	55810000.0	55820000.0	2.0	0.6891250014305115	0.6030563712120056
1.0	55870000.0	55880000.0	1.0	0.7559947967529297	0.6436493992805481
1.0	55920000.0	55930000.0	1.0	0.7190059423446655	0.6229119896888733
1.0	56010000.0	56020000.0	1.0	0.6864539384841919	0.6025569438934326
1.0	56040000.0	56050000.0	0.0	0.6675487756729126	0.5908938050270081
1.0	56100000.0	56110000.0	1.0	0.816128134727478	0.676180362701416
1.0	56250000.0	56260000.0	0.0	0.7589155435562134	0.6452640295028687
1.0	56340000.0	56350000.0	0.0	0.6079646944999695	0.5523849725723267
1.0	56370000.0	56380000.0	0.0	0.7017349004745483	0.6111339330673218
1.0	56390000.0	56400000.0	0.0	0.6253407001495361	0.5652828812599182
1.0	56430000.0	56440000.0	0.0	0.6031501889228821	0.5512468814849854
1.0	56510000.0	56520000.0	0.0	0.7074161767959595	0.6139895915985107
1.0	56530000.0	56540000.0	0.0	0.6817381978034973	0.5983929634094238
1.0	56540000.0	56550000.0	4.0	0.6764603853225708	0.5955849289894104
1.0	56550000.0	56560000.0	2.0	0.7437045574188232	0.6368189454078674
1.0	56570000.0	56580000.0	1.0	0.9185858964920044	0.7281401753425598
1.0	56630000.0	56640000.0	0.0	0.7300219535827637	0.629144549369812
1.0	56650000.0	56660000.0	0.0	0.6117292046546936	0.5583263635635376
1.0	56670000.0	56680000.0	0.0	0.6791948080062866	0.5990313291549683
1.0	56680000.0	56690000.0	1.0	0.6117894053459167	0.554808497428894
1.0	56720000.0	56730000.0	0.0	0.5973950624465942	0.547280490398407
1.0	56730000.0	56740000.0	1.0	0.6084473729133606	0.5569425225257874
1.0	56780000.0	56790000.0	1.0	0.5801318883895874	0.5377577543258667
1.0	56800000.0	56810000.0	1.0	0.7005217671394348	0.6123482584953308
1.0	56850000.0	56860000.0	2.0	0.6148307919502258	0.5600587129592896
1.0	56920000.0	56930000.0	0.0	0.6807988882064819	0.5981894731521606
1.0	56950000.0	56960000.0	1.0	0.6421855092048645	0.5752326846122742
1.0	56980000.0	56990000.0	1.0	0.5192512273788452	0.47776857018470764
1.0	57010000.0	57020000.0	1.0	0.5180429816246033	0.48512330651283264
1.0	57060000.0	57070000.0	0.0	0.8174771070480347	0.6768926382064819
1.0	57100000.0	57110000.0	1.0	0.7853358387947083	0.6597080826759338
1.0	57170000.0	57180000.0	2.0	0.5620516538619995	0.5264228582382202
1.0	57240000.0	57250000.0	1.0	0.6177189946174622	0.5622857213020325
1.0	57250000.0	57260000.0	0.0	0.6097067594528198	0.5573111772537231
1.0	57290000.0	57300000.0	0.0	0.6670936346054077	0.5901677012443542
1.0	57310000.0	57320000.0	1.0	0.6242814064025879	0.5650427937507629
1.0	57320000.0	57330000.0	3.0	0.6274177432060242	0.5685203671455383
1.0	57370000.0	57380000.0	0.0	0.6514323353767395	0.5809816718101501
1.0	57400000.0	57410000.0	1.0	0.6840646266937256	0.6006768345832825
1.0	57470000.0	57480000.0	0.0	0.5407196879386902	0.5140565633773804
1.0	57600000.0	57610000.0	1.0	0.606407880783081	0.5526054501533508
1.0	57620000.0	57630000.0	2.0	0.5820435881614685	0.5387561321258545
1.0	57640000.0	57650000.0	1.0	0.6346668004989624	0.5726046562194824
1.0	57730000.0	57740000.0	1.0	0.6238394379615784	0.5658918619155884
1.0	57890000.0	57900000.0	2.0	0.6244421005249023	0.5631593465805054
1.0	57940000.0	57950000.0	0.0	0.6560367345809937	0.5837804079055786
1.0	57950000.0	57960000.0	0.0	0.6677138209342957	0.5902149677276611
1.0	57980000.0	57990000.0	0.0	0.6710010170936584	0.5924921035766602
1.0	58110000.0	58120000.0	0.0	0.7241043448448181	0.6258014440536499
1.0	58120000.0	58130000.0	1.0	0.7243058681488037	0.6259163618087769
1.0	58190000.0	58200000.0	0.0	0.6225088834762573	0.5638593435287476
1.0	58220000.0	58230000.0	0.0	0.6292215585708618	0.5683904886245728
1.0	58230000.0	58240000.0	0.0	0.6179314255714417	0.5627354383468628
1.0	58240000.0	58250000.0	2.0	0.6178985834121704	0.5613772869110107
1.0	58280000.0	58290000.0	1.0	0.6040529608726501	0.5516254305839539
1.0	58300000.0	58310000.0	0.0	0.6589471697807312	0.5850703716278076
1.0	58340000.0	58350000.0	0.0	0.6015726327896118	0.5502666234970093
1.0	58380000.0	58390000.0	0.0	0.6548082232475281	0.5832017064094543
1.0	58480000.0	58490000.0	1.0	0.6352013349533081	0.5726611018180847
1.0	58530000.0	58540000.0	2.0	0.6458393931388855	0.5787879228591919
1.0	58540000.0	58550000.0	0.0	0.6482685208320618	0.579795777797699
1.0	58570000.0	58580000.0	1.0	0.6870562434196472	0.6019395589828491
1.0	58600000.0	58610000.0	1.0	0.6433376669883728	0.5770419836044312
1.0	58800000.0	58810000.0	2.0	0.5863508582115173	0.5433996319770813
1.0	58900000.0	58910000.0	1.0	0.5355868339538574	0.5121414065361023
1.0	58910000.0	58920000.0	0.0	0.5765329599380493	0.5372996926307678
1.0	58930000.0	58940000.0	0.0	0.5480927228927612	0.5186328291893005
1.0	58940000.0	58950000.0	0.0	0.5087073445320129	0.46767106652259827
1.0	59030000.0	59040000.0	0.0	0.6186780333518982	0.5627501606941223
1.0	59110000.0	59120000.0	0.0	0.5617159008979797	0.5272067785263062
1.0	59130000.0	59140000.0	0.0	0.44776374101638794	0.3771478533744812
1.0	59280000.0	59290000.0	1.0	0.5311546325683594	0.5104952454566956
1.0	59320000.0	59330000.0	0.0	0.5890794992446899	0.5444017648696899
1.0	59620000.0	59630000.0	0.0	0.6817582249641418	0.5987972021102905
1.0	59650000.0	59660000.0	2.0	0.7184531092643738	0.6222632527351379
1.0	59660000.0	59670000.0	0.0	0.6947700381278992	0.6087476015090942
1.0	59740000.0	59750000.0	0.0	0.7024357914924622	0.6134483814239502
1.0	59770000.0	59780000.0	0.0	0.6413034200668335	0.5748586058616638
1.0	59790000.0	59800000.0	0.0	0.5597635507583618	0.5250550508499146
1.0	59820000.0	59830000.0	0.0	0.533491849899292	0.49988508224487305
1.0	59850000.0	59860000.0	0.0	0.5716536641120911	0.5326546430587769
1.0	59970000.0	59980000.0	0.0	0.5897315144538879	0.5444000363349915
1.0	60000000.0	60010000.0	0.0	0.6811699867248535	0.5993110537528992
1.0	60060000.0	60070000.0	1.0	0.5129202604293823	0.47423261404037476
1.0	60080000.0	60090000.0	0.0	0.6047307252883911	0.5526092052459717
1.0	60190000.0	60200000.0	0.0	0.5040170550346375	0.45963001251220703
1.0	60230000.0	60240000.0	0.0	0.5177053213119507	0.4845356047153473
1.0	60340000.0	60350000.0	1.0	0.560003936290741	0.5256747007369995
1.0	60410000.0	60420000.0	0.0	0.5839665532112122	0.5412098169326782
1.0	60420000.0	60430000.0	0.0	0.5992720127105713	0.549814760684967
1.0	60450000.0	60460000.0	0.0	0.5619951486587524	0.5264313220977783
1.0	60550000.0	60560000.0	1.0	0.5891639590263367	0.5434483885765076
1.0	60600000.0	60610000.0	0.0	0.6039750576019287	0.5509201288223267
1.0	60710000.0	60720000.0	1.0	0.6211662292480469	0.5605335235595703
1.0	60830000.0	60840000.0	0.0	0.7492543458938599	0.6399114727973938
1.0	60930000.0	60940000.0	0.0	0.7461102604866028	0.6381610035896301
1.0	60940000.0	60950000.0	1.0	0.7546803951263428	0.642922043800354
1.0	60970000.0	60980000.0	0.0	0.6614921689033508	0.5867571830749512
1.0	61000000.0	61010000.0	2.0	0.6011699438095093	0.5495913624763489
1.0	61130000.0	61140000.0	1.0	0.6258253455162048	0.5667452812194824
1.0	61140000.0	61150000.0	0.0	0.589629054069519	0.5442879796028137
1.0	61290000.0	61300000.0	0.0	0.6333987712860107	0.5669320225715637
1.0	61310000.0	61320000.0	0.0	0.6793600916862488	0.5970727205276489
1.0	61320000.0	61330000.0	1.0	0.5313241481781006	0.5106004476547241
1.0	61370000.0	61380000.0	0.0	0.49997085332870483	0.45154714584350586
1.0	61490000.0	61500000.0	2.0	0.6041903495788574	0.5541174411773682
1.0	61660000.0	61670000.0	1.0	0.4625617563724518	0.39285343885421753
1.0	61780000.0	61790000.0	0.0	0.45281657576560974	0.39517247676849365
1.0	61850000.0	61860000.0	1.0	0.4657922387123108	0.39703568816185
1.0	61860000.0	61870000.0	0.0	0.4674953520298004	0.4005843698978424
1.0	61870000.0	61880000.0	1.0	0.4607734680175781	0.38836368918418884
1.0	61920000.0	61930000.0	2.0	0.46188539266586304	0.3904070556163788
1.0	61960000.0	61970000.0	1.0	0.5869824290275574	0.5426088571548462
1.0	62060000.0	62070000.0	0.0	0.5918608903884888	0.5463688969612122
1.0	62070000.0	62080000.0	0.0	0.6069052219390869	0.551767885684967
1.0	62200000.0	62210000.0	0.0	0.5311546325683594	0.5104952454566956
1.0	62240000.0	62250000.0	2.0	0.5290047526359558	0.4927622675895691
1.0	62250000.0	62260000.0	0.0	0.4829666018486023	0.42116060853004456
1.0	62280000.0	62290000.0	2.0	0.4869271218776703	0.42807477712631226
1.0	62370000.0	62380000.0	0.0	0.48421138525009155	0.4237707257270813
1.0	62420000.0	62430000.0	1.0	0.49709242582321167	0.4464545249938965
1.0	62440000.0	62450000.0	0.0	0.5028881430625916	0.4571205973625183
1.0	62540000.0	62550000.0	0.0	0.5176969170570374	0.48446494340896606
1.0	62630000.0	62640000.0	1.0	0.6827083826065063	0.599703848361969
1.0	62660000.0	62670000.0	1.0	1.1182132959365845	0.8170000314712524
1.0	62730000.0	62740000.0	0.0	0.681201696395874	0.5994665026664734
1.0	62740000.0	62750000.0	5.0	0.5944966673851013	0.5467042922973633
1.0	62790000.0	62800000.0	1.0	0.7165425419807434	0.6215112805366516
1.0	62890000.0	62900000.0	0.0	0.5925272703170776	0.5442780256271362
1.0	62960000.0	62970000.0	1.0	0.46783074736595154	0.3984239399433136
1.0	63020000.0	63030000.0	1.0	0.4615657925605774	0.3908620774745941
1.0	63100000.0	63110000.0	0.0	0.4628729820251465	0.3904711604118347
1.0	63230000.0	63240000.0	0.0	0.7711299061775208	0.6519771814346313
1.0	63410000.0	63420000.0	0.0	0.6670091152191162	0.5899801850318909
1.0	63440000.0	63450000.0	0.0	0.6682527661323547	0.5905863046646118
1.0	63460000.0	63470000.0	1.0	0.6550756692886353	0.582892119884491
1.0	63510000.0	63520000.0	1.0	0.6386270523071289	0.5736743211746216
1.0	63530000.0	63540000.0	2.0	0.6351258754730225	0.5719093084335327
1.0	63570000.0	63580000.0	1.0	0.6617251038551331	0.5867641568183899
1.0	63600000.0	63610000.0	0.0	0.7010126709938049	0.6125842928886414
1.0	63630000.0	63640000.0	0.0	0.6632627248764038	0.5876966714859009
1.0	63650000.0	63660000.0	1.0	0.6024287939071655	0.5514955520629883
1.0	63740000.0	63750000.0	0.0	0.6761741042137146	0.5959726572036743
1.0	63750000.0	63760000.0	0.0	0.8425006866455078	0.6899739503860474
1.0	63790000.0	63800000.0	0.0	0.5971282124519348	0.5496754050254822
1.0	63810000.0	63820000.0	0.0	0.6075140833854675	0.5530585050582886
1.0	63820000.0	63830000.0	0.0	0.6396783590316772	0.5740665197372437
1.0	63840000.0	63850000.0	0.0	0.49419349431991577	0.44111496210098267
1.0	63860000.0	63870000.0	0.0	0.4769720137119293	0.4117279052734375
1.0	63880000.0	63890000.0	1.0	0.489950567483902	0.4344131052494049
1.0	63920000.0	63930000.0	1.0	0.4886557459831238	0.4312431216239929
1.0	63930000.0	63940000.0	0.0	0.5091257691383362	0.46822959184646606
1.0	64030000.0	64040000.0	0.0	0.5047147870063782	0.4603416919708252
1.0	64080000.0	64090000.0	0.0	0.4941280782222748	0.4415287971496582
1.0	64190000.0	64200000.0	0.0	0.6008901596069336	0.5519000291824341
1.0	64280000.0	64290000.0	0.0	0.5787025690078735	0.5366977453231812
1.0	64310000.0	64320000.0	0.0	0.5338178873062134	0.5118028521537781
1.0	64330000.0	64340000.0	0.0	0.5344635248184204	0.5125444531440735
1.0	64390000.0	64400000.0	0.0	0.5746046304702759	0.5349777340888977
1.0	64530000.0	64540000.0	0.0	0.5365701913833618	0.5128119587898254
1.0	64660000.0	64670000.0	0.0	0.5971037149429321	0.5465506315231323
1.0	64670000.0	64680000.0	1.0	0.6168987154960632	0.5621930360794067
1.0	64680000.0	64690000.0	1.0	0.5936436653137207	0.5444868803024292
1.0	64730000.0	64740000.0	0.0	0.6112216711044312	0.5580679178237915
1.0	64750000.0	64760000.0	0.0	0.6071173548698425	0.5521222352981567
1.0	64840000.0	64850000.0	0.0	0.6418396234512329	0.5750340223312378
1.0	64980000.0	64990000.0	0.0	0.493378221988678	0.4402334690093994
1.0	64990000.0	65000000.0	0.0	0.5227691531181335	0.49418964982032776
1.0	65100000.0	65110000.0	0.0	0.46047601103782654	0.3897750973701477
1.0	65120000.0	65130000.0	0.0	0.45959728956222534	0.3921085596084595
1.0	65150000.0	65160000.0	1.0	0.4648163914680481	0.3968050479888916
1.0	65160000.0	65170000.0	0.0	0.5170632600784302	0.4792703092098236
1.0	65320000.0	65330000.0	1.0	0.46887391805648804	0.3988228738307953
1.0	65490000.0	65500000.0	0.0	0.47680115699768066	0.410632461309433
1.0	65590000.0	65600000.0	1.0	0.6278996467590332	0.5675588250160217
1.0	65750000.0	65760000.0	0.0	0.5067378878593445	0.4639681279659271
1.0	65790000.0	65800000.0	0.0	0.5023189187049866	0.4559430181980133
1.0	65930000.0	65940000.0	0.0	0.6170235872268677	0.5614517331123352
1.0	65980000.0	65990000.0	0.0	0.6659194231033325	0.5892357230186462
1.0	66180000.0	66190000.0	0.0	0.6253446936607361	0.5666126608848572
1.0	66190000.0	66200000.0	2.0	0.5820877552032471	0.5406078696250916
1.0	66250000.0	66260000.0	1.0	0.7003912925720215	0.6093820929527283
1.0	66260000.0	66270000.0	0.0	0.6088647842407227	0.5543856620788574
1.0	66290000.0	66300000.0	0.0	0.6091625690460205	0.5568325519561768
1.0	66320000.0	66330000.0	1.0	0.618233859539032	0.5612893104553223
1.0	66350000.0	66360000.0	0.0	0.6200467348098755	0.5637603998184204
1.0	66360000.0	66370000.0	0.0	0.605866014957428	0.5517162084579468
1.0	66430000.0	66440000.0	0.0	0.620765209197998	0.5636642575263977
1.0	66470000.0	66480000.0	1.0	0.5928449630737305	0.5473666787147522
1.0	66620000.0	66630000.0	1.0	0.6221306324005127	0.564529299736023
1.0	66630000.0	66640000.0	2.0	0.6067014336585999	0.5549831986427307
1.0	66640000.0	66650000.0	0.0	0.5723813772201538	0.5328106880187988
1.0	66670000.0	66680000.0	0.0	0.6252771615982056	0.5659631490707397
1.0	66680000.0	66690000.0	0.0	0.6198621392250061	0.5630317330360413
1.0	66740000.0	66750000.0	1.0	0.544145405292511	0.5160082578659058
1.0	66750000.0	66760000.0	0.0	0.624369740486145	0.5658007860183716
1.0	66840000.0	66850000.0	1.0	0.6836022138595581	0.5998714566230774
1.0	66850000.0	66860000.0	1.0	0.6645380258560181	0.588363528251648
1.0	66990000.0	67000000.0	1.0	0.7562912702560425	0.6438136696815491
1.0	67000000.0	67010000.0	1.0	0.884163498878479	0.707291305065155
1.0	67110000.0	67120000.0	0.0	0.5888985395431519	0.5452576875686646
1.0	67160000.0	67170000.0	0.0	0.5761140584945679	0.5367111563682556
1.0	67210000.0	67220000.0	1.0	0.6804966330528259	0.5984700322151184
1.0	67270000.0	67280000.0	2.0	0.5942033529281616	0.5481680631637573
1.0	67300000.0	67310000.0	0.0	0.5973496437072754	0.5498905777931213
1.0	67410000.0	67420000.0	0.0	0.4569322466850281	0.3842158019542694
1.0	67430000.0	67440000.0	0.0	0.453413188457489	0.3796864151954651
1.0	67460000.0	67470000.0	1.0	0.460271418094635	0.3876779079437256
1.0	67470000.0	67480000.0	1.0	0.4654874801635742	0.39644232392311096
1.0	67530000.0	67540000.0	3.0	0.8119649887084961	0.6739761829376221
1.0	67610000.0	67620000.0	0.0	0.715652585029602	0.6210050582885742
1.0	67630000.0	67640000.0	1.0	0.7791133522987366	0.6563320159912109
1.0	67650000.0	67660000.0	1.0	0.7252320647239685	0.6264398097991943
1.0	67670000.0	67680000.0	1.0	0.7474992871284485	0.6389340162277222
1.0	67760000.0	67770000.0	0.0	0.6707626581192017	0.5924156308174133
1.0	67780000.0	67790000.0	0.0	0.6201286911964417	0.5614861249923706
1.0	67800000.0	67810000.0	0.0	0.649745523929596	0.5798774361610413
1.0	67830000.0	67840000.0	0.0	0.5938123464584351	0.5461342334747314
1.0	67860000.0	67870000.0	0.0	0.5659496784210205	0.5290018916130066
1.0	67880000.0	67890000.0	0.0	0.45494312047958374	0.3893509805202484
1.0	67920000.0	67930000.0	0.0	0.6209546327590942	0.5607441663742065
1.0	67980000.0	67990000.0	0.0	0.7257311344146729	0.6267221570014954
1.0	68060000.0	68070000.0	2.0	0.6406000256538391	0.5749192237854004
1.0	68070000.0	68080000.0	0.0	0.6432836055755615	0.5767942667007446
1.0	68080000.0	68090000.0	0.0	0.637279212474823	0.5734699964523315
1.0	68090000.0	68100000.0	3.0	0.7102254629135132	0.6176616549491882
1.0	68140000.0	68150000.0	1.0	0.6377487778663635	0.5733136534690857
1.0	68180000.0	68190000.0	0.0	0.5490850210189819	0.518988311290741
1.0	68210000.0	68220000.0	2.0	0.5287249684333801	0.5057527422904968
1.0	68230000.0	68240000.0	1.0	0.5148830413818359	0.47661614418029785
1.0	68280000.0	68290000.0	0.0	0.6632536053657532	0.5893160104751587
1.0	68290000.0	68300000.0	0.0	0.5311546325683594	0.5104952454566956
1.0	68340000.0	68350000.0	0.0	0.6514829993247986	0.5808631181716919
1.0	68370000.0	68380000.0	0.0	0.7528334856033325	0.6418982148170471
1.0	68450000.0	68460000.0	2.0	0.6463717222213745	0.5777937173843384
1.0	68470000.0	68480000.0	0.0	0.6748272180557251	0.5952059030532837
1.0	68530000.0	68540000.0	0.0	0.7033541202545166	0.6131941080093384
1.0	68580000.0	68590000.0	0.0	0.5461763143539429	0.5184410214424133
1.0	68630000.0	68640000.0	1.0	0.5594269037246704	0.5248454809188843
1.0	68640000.0	68650000.0	1.0	0.5050293207168579	0.46092885732650757
1.0	68700000.0	68710000.0	1.0	0.7838293313980103	0.6588923335075378
1.0	68740000.0	68750000.0	2.0	0.7047144174575806	0.6147552728652954
1.0	68810000.0	68820000.0	0.0	0.6638115644454956	0.5881408452987671
1.0	68880000.0	68890000.0	0.0	0.6846098899841309	0.6030302047729492
1.0	68970000.0	68980000.0	0.0	0.8696370124816895	0.7038644552230835
1.0	69000000.0	69010000.0	2.0	0.7896262407302856	0.6620264649391174
1.0	69030000.0	69040000.0	0.0	0.7292101383209229	0.6286866068840027
1.0	69040000.0	69050000.0	2.0	0.9053152799606323	0.7216576933860779
1.0	69080000.0	69090000.0	1.0	0.9409874677658081	0.7389175295829773
1.0	69160000.0	69170000.0	3.0	0.8233132362365723	0.6799671053886414
1.0	69230000.0	69240000.0	0.0	0.8142620921134949	0.6751934885978699
1.0	69270000.0	69280000.0	0.0	0.6484249830245972	0.579383373260498
1.0	69320000.0	69330000.0	3.0	0.9142481684684753	0.7260290384292603
1.0	69350000.0	69360000.0	1.0	0.8164432644844055	0.6763466596603394
1.0	69370000.0	69380000.0	0.0	0.7711678743362427	0.6519975662231445
1.0	69420000.0	69430000.0	2.0	0.6484252214431763	0.5792320370674133
1.0	69430000.0	69440000.0	0.0	0.6525794267654419	0.5815473198890686
1.0	69440000.0	69450000.0	0.0	0.6521432995796204	0.5810987949371338
1.0	69460000.0	69470000.0	0.0	0.7509961724281311	0.6408788561820984
1.0	69510000.0	69520000.0	1.0	0.7759709358215332	0.6546208262443542
1.0	69620000.0	69630000.0	1.0	0.7571361660957336	0.6442805528640747
1.0	69710000.0	69720000.0	0.0	0.6433183550834656	0.5768606662750244
1.0	69720000.0	69730000.0	1.0	0.6559670567512512	0.5838137865066528
1.0	69740000.0	69750000.0	1.0	0.6410638093948364	0.5748166441917419
1.0	69780000.0	69790000.0	0.0	0.7398764491081238	0.6346792578697205
1.0	69800000.0	69810000.0	0.0	0.7621833682060242	0.6470656394958496
1.0	69910000.0	69920000.0	0.0	0.7603936195373535	0.646079421043396
1.0	69960000.0	69970000.0	0.0	0.7179535031318665	0.6223137974739075
1.0	69990000.0	70000000.0	1.0	0.6853441596031189	0.6035780310630798
1.0	70070000.0	70080000.0	1.0	0.6021493673324585	0.5505156517028809
1.0	70210000.0	70220000.0	0.0	0.6026701331138611	0.5540849566459656
1.0	70230000.0	70240000.0	0.0	0.6212878227233887	0.56400465965271
1.0	70320000.0	70330000.0	0.0	0.6369324922561646	0.5726689696311951
1.0	70460000.0	70470000.0	0.0	0.5838947296142578	0.5413680076599121
1.0	70640000.0	70650000.0	0.0	0.4754733145236969	0.40854278206825256
1.0	70660000.0	70670000.0	0.0	0.4711300730705261	0.40269699692726135
1.0	70680000.0	70690000.0	1.0	0.5311546325683594	0.5104952454566956
1.0	70700000.0	70710000.0	1.0	0.44733190536499023	0.38110777735710144
1.0	70730000.0	70740000.0	3.0	0.4650716781616211	0.39551037549972534
1.0	70760000.0	70770000.0	0.0	0.46600133180618286	0.39565977454185486
1.0	70820000.0	70830000.0	1.0	0.5311546325683594	0.5104952454566956
1.0	70860000.0	70870000.0	1.0	0.6336005330085754	0.5711630582809448
1.0	70900000.0	70910000.0	1.0	0.49254870414733887	0.4386950433254242
1.0	71020000.0	71030000.0	2.0	0.728413462638855	0.6282377243041992
1.0	71040000.0	71050000.0	0.0	0.7048898935317993	0.6148565411567688
1.0	71090000.0	71100000.0	0.0	0.8168426752090454	0.6765578985214233
1.0	71130000.0	71140000.0	0.0	0.6740372180938721	0.5939209461212158
1.0	71140000.0	71150000.0	0.0	0.9000169634819031	0.7190486192703247
1.0	71200000.0	71210000.0	3.0	1.0262080430984497	0.7780331373214722
1.0	71280000.0	71290000.0	0.0	0.8635472059249878	0.700774073600769
1.0	71300000.0	71310000.0	0.0	0.8021407127380371	0.6687461137771606
1.0	71320000.0	71330000.0	0.0	0.7081635594367981	0.6160966157913208
1.0	71390000.0	71400000.0	0.0	0.6637071967124939	0.5886073112487793
1.0	71510000.0	71520000.0	0.0	0.6535698175430298	0.5840977430343628
1.0	71540000.0	71550000.0	0.0	0.5311546325683594	0.5104952454566956
1.0	71550000.0	71560000.0	3.0	0.6693967580795288	0.5912149548530579
1.0	71590000.0	71600000.0	0.0	1.0766922235488892	0.7998259663581848
1.0	71600000.0	71610000.0	1.0	0.9596223831176758	0.7477245330810547
1.0	71730000.0	71740000.0	0.0	0.7338681221008301	0.6313089728355408
1.0	71740000.0	71750000.0	0.0	0.8567491769790649	0.6973057389259338
1.0	71750000.0	71760000.0	1.0	0.8747040629386902	0.706423819065094
1.0	71790000.0	71800000.0	0.0	0.899445652961731	0.7187668085098267
1.0	71800000.0	71810000.0	0.0	0.9618830680847168	0.7487832307815552
1.0	71860000.0	71870000.0	0.0	0.7068163156509399	0.6159597635269165
1.0	71870000.0	71880000.0	0.0	0.6184374690055847	0.5629481077194214
1.0	71910000.0	71920000.0	0.0	0.670257031917572	0.5926420092582703
1.0	71920000.0	71930000.0	0.0	0.6192139983177185	0.5632015466690063
1.0	71950000.0	71960000.0	1.0	0.6481770277023315	0.578827440738678
1.0	72030000.0	72040000.0	1.0	0.6957168579101562	0.6093815565109253
1.0	72120000.0	72130000.0	2.0	0.7270656824111938	0.6274758577346802
1.0	72170000.0	72180000.0	2.0	0.8676284551620483	0.7028468251228333
1.0	72250000.0	72260000.0	1.0	0.6147789359092712	0.5587499737739563
1.0	72270000.0	72280000.0	0.0	0.7535828351974487	0.642313539981842
1.0	72360000.0	72370000.0	1.0	0.757379949092865	0.644415557384491
1.0	72470000.0	72480000.0	0.0	0.636785626411438	0.5724325776100159
1.0	72510000.0	72520000.0	0.0	0.651141345500946	0.5808804035186768
1.0	72570000.0	72580000.0	0.0	0.6636734008789062	0.5885061025619507
1.0	72580000.0	72590000.0	1.0	0.621127724647522	0.5638846755027771
1.0	72590000.0	72600000.0	0.0	0.7039949893951416	0.6143428087234497
1.0	72620000.0	72630000.0	0.0	0.7096260786056519	0.6175676584243774
1.0	72630000.0	72640000.0	2.0	0.6798456907272339	0.599688708782196
1.0	72770000.0	72780000.0	0.0	0.8182041049003601	0.677276611328125
1.0	72790000.0	72800000.0	0.0	0.8353323936462402	0.6862539052963257
1.0	72860000.0	72870000.0	0.0	0.9068134427070618	0.7223930954933167
1.0	72900000.0	72910000.0	2.0	0.9197961688041687	0.7287276983261108
1.0	72920000.0	72930000.0	1.0	1.0499651432037354	0.7884142398834229
1.0	72950000.0	72960000.0	1.0	0.8499657511711121	0.6938261985778809
1.0	73000000.0	73010000.0	1.0	0.932125449180603	0.7346789836883545
1.0	73040000.0	73050000.0	0.0	0.7936224937438965	0.6641795039176941
1.0	73080000.0	73090000.0	2.0	0.7499982714653015	0.6403244733810425
1.0	73210000.0	73220000.0	2.0	1.0181187391281128	0.7744469046592712
1.0	73270000.0	73280000.0	1.0	1.1038453578948975	0.8111329078674316
1.0	73290000.0	73300000.0	0.0	1.1620018482208252	0.8343961834907532
1.0	73340000.0	73350000.0	0.0	0.9103978276252747	0.7241488695144653
1.0	73370000.0	73380000.0	3.0	0.8183215260505676	0.6773386597633362
1.0	73390000.0	73400000.0	0.0	0.873703122138977	0.7059187889099121
1.0	73400000.0	73410000.0	1.0	0.80645352602005	0.6710474491119385
1.0	73510000.0	73520000.0	1.0	0.9139958620071411	0.7259063124656677
1.0	73530000.0	73540000.0	0.0	0.9335454702377319	0.735360324382782
1.0	73540000.0	73550000.0	2.0	1.0372469425201416	0.7828848958015442
1.0	73570000.0	73580000.0	1.0	1.0730173587799072	0.7982733845710754
1.0	73600000.0	73610000.0	0.0	1.0847026109695435	0.8031913042068481
1.0	73610000.0	73620000.0	2.0	1.0691802501678467	0.7966468334197998
1.0	73650000.0	73660000.0	0.0	1.0208714008331299	0.775670051574707
1.0	73710000.0	73720000.0	2.0	0.9981277585029602	0.7654708623886108
1.0	73730000.0	73740000.0	0.0	1.0253510475158691	0.7776543498039246
1.0	73760000.0	73770000.0	0.0	1.0114823579788208	0.7714848518371582
1.0	73780000.0	73790000.0	3.0	0.9169816970825195	0.7273603677749634
1.0	73840000.0	73850000.0	2.0	0.8252736926078796	0.6809967756271362
1.0	73860000.0	73870000.0	1.0	0.8705384135246277	0.7043203115463257
1.0	73870000.0	73880000.0	0.0	0.9463686943054199	0.7414754629135132
1.0	73960000.0	73970000.0	4.0	0.810989260673523	0.6734585762023926
1.0	73970000.0	73980000.0	2.0	0.9199680089950562	0.7288111448287964
1.0	73990000.0	74000000.0	0.0	0.9705215692520142	0.7528093457221985
1.0	74060000.0	74070000.0	1.0	1.0990153551101685	0.8091428875923157
1.0	74070000.0	74080000.0	0.0	0.910612940788269	0.7242544293403625
1.0	74080000.0	74090000.0	1.0	0.8794525265693665	0.7088121771812439
1.0	74130000.0	74140000.0	3.0	0.8386198878288269	0.6879624128341675
1.0	74140000.0	74150000.0	1.0	0.8809489011764526	0.709563136100769
1.0	74220000.0	74230000.0	1.0	0.8974979519844055	0.7178043723106384
1.0	74270000.0	74280000.0	1.0	0.8033194541931152	0.669376015663147
1.0	74290000.0	74300000.0	2.0	0.7895325422286987	0.6619758605957031
1.0	74330000.0	74340000.0	0.0	0.85032719373703	0.6940122842788696
1.0	74340000.0	74350000.0	0.0	0.7637957334518433	0.6479529142379761
1.0	74380000.0	74390000.0	0.0	0.7145127654075623	0.6203559637069702
1.0	74390000.0	74400000.0	0.0	0.7122725248336792	0.6190789937973022
1.0	74500000.0	74510000.0	3.0	0.9817781448364258	0.7580095529556274
1.0	74550000.0	74560000.0	0.0	0.9948886632919312	0.7640014886856079
1.0	74610000.0	74620000.0	0.0	0.9640535116195679	0.7497974038124084
1.0	74700000.0	74710000.0	2.0	0.706017017364502	0.615502655506134
1.0	74840000.0	74850000.0	0.0	0.6182559132575989	0.5629047155380249
1.0	74900000.0	74910000.0	0.0	0.6704701781272888	0.5932093858718872
1.0	74920000.0	74930000.0	1.0	0.6083245277404785	0.5540534853935242
1.0	75010000.0	75020000.0	1.0	0.6284348368644714	0.5674696564674377
1.0	75030000.0	75040000.0	0.0	0.6429784297943115	0.5759245157241821
1.0	75050000.0	75060000.0	0.0	0.6409710645675659	0.5751169323921204
1.0	75230000.0	75240000.0	2.0	0.6114722490310669	0.5556016564369202
1.0	75250000.0	75260000.0	0.0	0.6701899766921997	0.5916854739189148
1.0	75300000.0	75310000.0	1.0	0.7382047176361084	0.6337428689002991
1.0	75360000.0	75370000.0	1.0	0.793648362159729	0.664193332195282
1.0	75370000.0	75380000.0	0.0	0.9575193524360657	0.7467377781867981
1.0	75400000.0	75410000.0	0.0	0.9647585153579712	0.7501262426376343
1.0	75420000.0	75430000.0	0.0	0.8108378648757935	0.6733778715133667
1.0	75470000.0	75480000.0	3.0	0.8671934008598328	0.7026257514953613
1.0	75590000.0	75600000.0	0.0	0.6161717176437378	0.5617638826370239
1.0	75660000.0	75670000.0	0.0	0.6293166875839233	0.5699630975723267
1.0	75750000.0	75760000.0	1.0	0.6339526772499084	0.5714043974876404
1.0	75830000.0	75840000.0	0.0	0.8027450442314148	0.6690690517425537
1.0	75870000.0	75880000.0	0.0	0.6979800462722778	0.6108826994895935
1.0	75890000.0	75900000.0	1.0	0.6035823822021484	0.5528388619422913
1.0	75910000.0	75920000.0	1.0	0.7303662896156311	0.629338264465332
1.0	75960000.0	75970000.0	0.0	0.6262279152870178	0.5663522481918335
1.0	75990000.0	76000000.0	1.0	0.6643138527870178	0.5885401964187622
1.0	76050000.0	76060000.0	0.0	0.7394429445266724	0.6344364285469055
1.0	76170000.0	76180000.0	0.0	0.744343638420105	0.6371756196022034
1.0	76190000.0	76200000.0	0.0	0.5311546325683594	0.5104952454566956
1.0	76410000.0	76420000.0	0.0	1.1829524040222168	0.8424640893936157
1.0	76440000.0	76450000.0	2.0	1.0937849283218384	0.8069769144058228
1.0	76510000.0	76520000.0	1.0	0.6790939569473267	0.5968810319900513
1.0	76600000.0	76610000.0	0.0	0.5543028116226196	0.5232101678848267
1.0	76610000.0	76620000.0	1.0	0.5639262199401855	0.5275815725326538
1.0	76640000.0	76650000.0	2.0	0.6030797958374023	0.5532160997390747
1.0	76660000.0	76670000.0	1.0	0.6058615446090698	0.5547738671302795
1.0	76690000.0	76700000.0	1.0	0.5869489908218384	0.5429622530937195
1.0	76710000.0	76720000.0	1.0	0.6357185244560242	0.572079062461853
1.0	76720000.0	76730000.0	1.0	0.6107813119888306	0.5573915243148804
1.0	76730000.0	76740000.0	0.0	0.6363915205001831	0.572039008140564
1.0	76770000.0	76780000.0	0.0	0.6143619418144226	0.5603665709495544
1.0	76780000.0	76790000.0	1.0	0.6106512546539307	0.5570785999298096
1.0	76840000.0	76850000.0	1.0	0.6566737294197083	0.5838355422019958
1.0	76920000.0	76930000.0	2.0	0.690693199634552	0.60453861951828
1.0	77000000.0	77010000.0	0.0	0.7294363379478455	0.6288141012191772
1.0	77040000.0	77050000.0	0.0	0.6425853371620178	0.5763686895370483
1.0	77130000.0	77140000.0	0.0	0.6551140546798706	0.5828027725219727
1.0	77190000.0	77200000.0	0.0	0.6550443768501282	0.5827742218971252
1.0	77210000.0	77220000.0	1.0	0.6851516962051392	0.6006749272346497
1.0	77240000.0	77250000.0	0.0	0.6673883199691772	0.5900427103042603
1.0	77280000.0	77290000.0	0.0	0.678483784198761	0.5966342687606812
1.0	77320000.0	77330000.0	2.0	0.6411105990409851	0.5753660202026367
1.0	77380000.0	77390000.0	0.0	0.6354485750198364	0.5718289613723755
1.0	77490000.0	77500000.0	0.0	0.5762103199958801	0.5353553295135498
1.0	77500000.0	77510000.0	0.0	0.5865358114242554	0.5421797633171082
1.0	77560000.0	77570000.0	1.0	0.5476617813110352	0.5176116228103638
1.0	77610000.0	77620000.0	3.0	0.6082556247711182	0.5569754838943481
1.0	77770000.0	77780000.0	1.0	0.7557925581932068	0.6435376405715942
1.0	77800000.0	77810000.0	1.0	0.6737645864486694	0.5939305424690247
1.0	77860000.0	77870000.0	1.0	0.7183501124382019	0.6225389838218689
1.0	77910000.0	77920000.0	1.0	0.7775431871414185	0.6554772257804871
1.0	78020000.0	78030000.0	0.0	0.4968720078468323	0.44669151306152344
1.0	78050000.0	78060000.0	0.0	0.47900277376174927	0.41437381505966187
1.0	78070000.0	78080000.0	1.0	0.4928969442844391	0.4387342929840088
1.0	78080000.0	78090000.0	0.0	0.4631560742855072	0.39121347665786743
1.0	78120000.0	78130000.0	1.0	0.4872763752937317	0.4291347861289978
1.0	78130000.0	78140000.0	0.0	0.4806869924068451	0.41754069924354553
1.0	78150000.0	78160000.0	0.0	0.5430709719657898	0.5176321864128113
1.0	78180000.0	78190000.0	0.0	0.44432497024536133	0.3741171360015869
1.0	78220000.0	78230000.0	0.0	0.5311546325683594	0.5104952454566956
1.0	78240000.0	78250000.0	0.0	0.5311546325683594	0.5104952454566956
1.0	78280000.0	78290000.0	0.0	0.4635678231716156	0.39195141196250916
1.0	78310000.0	78320000.0	0.0	0.48022741079330444	0.416473388671875
1.0	78470000.0	78480000.0	0.0	0.5311546325683594	0.5104952454566956
1.0	78540000.0	78550000.0	1.0	0.6462763547897339	0.5781173706054688
1.0	78550000.0	78560000.0	1.0	0.7394763827323914	0.6344553232192993
1.0	78580000.0	78590000.0	0.0	0.7721138000488281	0.6525149345397949
1.0	78640000.0	78650000.0	0.0	0.8284426927566528	0.6826574206352234
1.0	78860000.0	78870000.0	1.0	1.1239776611328125	0.8193318247795105
1.0	78960000.0	78970000.0	1.0	0.7798091769218445	0.6567100882530212
1.0	78970000.0	78980000.0	1.0	0.9831651449203491	0.7586468458175659
1.0	78980000.0	78990000.0	0.0	0.8159681558609009	0.6760958433151245
1.0	78990000.0	79000000.0	3.0	0.7556698322296143	0.6434698700904846
1.0	79000000.0	79010000.0	1.0	0.8366080522537231	0.6869176626205444
1.0	79020000.0	79030000.0	0.0	0.8101228475570679	0.6729987263679504
1.0	79030000.0	79040000.0	0.0	0.7057410478591919	0.6153442859649658
1.0	79120000.0	79130000.0	0.0	0.5942500829696655	0.5479660630226135
1.0	79130000.0	79140000.0	0.0	0.6588932275772095	0.5850552320480347
1.0	79190000.0	79200000.0	0.0	0.8521003723144531	0.6949230432510376
1.0	79240000.0	79250000.0	2.0	0.8601363897323608	0.6990362405776978
1.0	79330000.0	79340000.0	2.0	0.9557031393051147	0.7458837032318115
1.0	79360000.0	79370000.0	2.0	0.9236515760421753	0.7305955290794373
1.0	79400000.0	79410000.0	0.0	0.979190468788147	0.7568186521530151
1.0	79440000.0	79450000.0	1.0	0.9307893514633179	0.7340368032455444
1.0	79490000.0	79500000.0	2.0	1.0280516147613525	0.7788466215133667
1.0	79630000.0	79640000.0	0.0	1.0513916015625	0.7890305519104004
1.0	79650000.0	79660000.0	0.0	0.8959083557128906	0.7170180082321167
1.0	79720000.0	79730000.0	0.0	0.8346073031425476	0.6858760714530945
1.0	79800000.0	79810000.0	1.0	0.8294118046760559	0.6831647157669067
1.0	79810000.0	79820000.0	1.0	0.7758505940437317	0.6545554399490356
1.0	79820000.0	79830000.0	0.0	0.7871514558792114	0.660690188407898
1.0	79840000.0	79850000.0	1.0	0.8238204121589661	0.6802331805229187
1.0	79900000.0	79910000.0	4.0	0.870844841003418	0.7044753432273865
1.0	79940000.0	79950000.0	0.0	1.088802695274353	0.8049043416976929
1.0	79960000.0	79970000.0	1.0	0.8010112643241882	0.668142557144165
1.0	80000000.0	80010000.0	0.0	0.892449676990509	0.7153028249740601
1.0	80020000.0	80030000.0	1.0	1.1853454113006592	0.843375027179718
1.0	80100000.0	80110000.0	2.0	0.8561182022094727	0.6969828605651855
1.0	80120000.0	80130000.0	0.0	0.8349029421806335	0.6860300898551941
1.0	80130000.0	80140000.0	1.0	0.8739995956420898	0.7060683965682983
1.0	80170000.0	80180000.0	0.0	0.9231861233711243	0.730370044708252
1.0	80180000.0	80190000.0	2.0	0.9274562001228333	0.7324321269989014
1.0	80330000.0	80340000.0	1.0	1.1284253597259521	0.8211223483085632
1.0	80460000.0	80470000.0	1.0	1.1388576030731201	0.8252922892570496
1.0	80500000.0	80510000.0	2.0	1.1315628290176392	0.8223808407783508
1.0	80740000.0	80750000.0	1.0	0.8676173090934753	0.7028411030769348
1.0	80800000.0	80810000.0	2.0	0.717018723487854	0.6214277148246765
1.0	80810000.0	80820000.0	1.0	0.7754279971122742	0.6543248891830444
1.0	80830000.0	80840000.0	0.0	0.8087143898010254	0.6722500324249268
1.0	80870000.0	80880000.0	0.0	0.8463840484619141	0.6919808387756348
1.0	80950000.0	80960000.0	1.0	0.8998557925224304	0.7189696431159973
1.0	80960000.0	80970000.0	2.0	0.8586745262145996	0.698290228843689
1.0	80980000.0	80990000.0	0.0	0.9559403657913208	0.7459957003593445
1.0	81040000.0	81050000.0	1.0	0.9959858059883118	0.7644997835159302
1.0	81050000.0	81060000.0	2.0	1.0885298252105713	0.8047906756401062
1.0	81110000.0	81120000.0	1.0	0.9856098890304565	0.7597678303718567
1.0	81120000.0	81130000.0	0.0	0.8131211996078491	0.6745890378952026
1.0	81140000.0	81150000.0	1.0	0.8065447807312012	0.6710957288742065
1.0	81150000.0	81160000.0	0.0	0.9944478869438171	0.7638009786605835
1.0	81220000.0	81230000.0	0.0	0.7858067750930786	0.6599633097648621
1.0	81260000.0	81270000.0	1.0	0.7393249869346619	0.6343709230422974
1.0	81280000.0	81290000.0	1.0	0.8590043783187866	0.698458731174469
1.0	81330000.0	81340000.0	0.0	1.0431886911392212	0.7854760885238647
1.0	81450000.0	81460000.0	0.0	0.79697585105896	0.665981113910675
1.0	81540000.0	81550000.0	0.0	0.8554151654243469	0.6966226696968079
1.0	81570000.0	81580000.0	0.0	0.9358446002006531	0.7364614009857178
1.0	81680000.0	81690000.0	0.0	0.9678212404251099	0.7515538334846497
1.0	81700000.0	81710000.0	1.0	0.779537558555603	0.6565626263618469
1.0	81740000.0	81750000.0	2.0	0.7685055136680603	0.6505395770072937
1.0	81750000.0	81760000.0	1.0	0.6913089752197266	0.6070346832275391
1.0	81820000.0	81830000.0	1.0	0.7189143300056458	0.622859537601471
1.0	81850000.0	81860000.0	0.0	0.6892150640487671	0.6038211584091187
1.0	81880000.0	81890000.0	1.0	0.6226178407669067	0.5610488653182983
1.0	81910000.0	81920000.0	0.0	0.646662712097168	0.5793667435646057
1.0	81920000.0	81930000.0	2.0	0.6712332367897034	0.5922795534133911
1.0	81960000.0	81970000.0	2.0	0.6565579771995544	0.5839658975601196
1.0	82050000.0	82060000.0	0.0	0.7277575135231018	0.6278666853904724
1.0	82080000.0	82090000.0	1.0	0.9106965065002441	0.724294900894165
1.0	82100000.0	82110000.0	1.0	1.0806457996368408	0.8014904260635376
1.0	82110000.0	82120000.0	2.0	0.716202974319458	0.6213181614875793
1.0	82200000.0	82210000.0	1.0	0.7112002968788147	0.6184669137001038
1.0	82280000.0	82290000.0	0.0	0.5958701372146606	0.5476176738739014
1.0	82330000.0	82340000.0	1.0	0.5674574375152588	0.5297582745552063
1.0	82500000.0	82510000.0	0.0	0.7770033478736877	0.6551834344863892
1.0	82550000.0	82560000.0	0.0	0.7084007263183594	0.6168667078018188
1.0	82650000.0	82660000.0	1.0	0.7133437395095825	0.6196742057800293
1.0	82700000.0	82710000.0	3.0	1.0348583459854126	0.7818390727043152
1.0	82860000.0	82870000.0	2.0	0.6926304697990417	0.6070973873138428
1.0	82920000.0	82930000.0	0.0	0.6726888418197632	0.5931694507598877
1.0	82930000.0	82940000.0	0.0	0.6464835405349731	0.5779474973678589
1.0	82940000.0	82950000.0	1.0	0.7408386468887329	0.6352176666259766
1.0	82950000.0	82960000.0	0.0	0.7099445462226868	0.616924524307251
1.0	82980000.0	82990000.0	0.0	0.6725375056266785	0.5932654142379761
1.0	83000000.0	83010000.0	0.0	0.8742907643318176	0.7062150835990906
1.0	83010000.0	83020000.0	0.0	0.9362401962280273	0.7366507053375244
1.0	83020000.0	83030000.0	1.0	0.7439078092575073	0.636932373046875
1.0	83090000.0	83100000.0	1.0	1.0514519214630127	0.7890564203262329
1.0	83140000.0	83150000.0	2.0	1.0188424587249756	0.7747685313224792
1.0	83200000.0	83210000.0	1.0	1.1218626499176025	0.8184782266616821
1.0	83210000.0	83220000.0	1.0	1.1208254098892212	0.8180586099624634
1.0	83250000.0	83260000.0	4.0	0.9426444172859192	0.7397065162658691
1.0	83290000.0	83300000.0	1.0	0.8561787605285645	0.6970140337944031
1.0	83310000.0	83320000.0	0.0	0.8781530261039734	0.7081600427627563
1.0	83400000.0	83410000.0	2.0	0.8204911351203918	0.6784824132919312
1.0	83410000.0	83420000.0	0.0	0.8095424771308899	0.6726903319358826
1.0	83450000.0	83460000.0	1.0	0.7603718042373657	0.6460675597190857
1.0	83510000.0	83520000.0	0.0	0.8675292134284973	0.702796459197998
1.0	83520000.0	83530000.0	0.0	0.7053700685501099	0.615131676197052
1.0	83560000.0	83570000.0	0.0	0.6572096943855286	0.5841530561447144
1.0	83570000.0	83580000.0	0.0	0.7865813970565796	0.6603822708129883
1.0	83580000.0	83590000.0	1.0	0.678392767906189	0.5985962748527527
1.0	83620000.0	83630000.0	0.0	0.5619726777076721	0.5273683667182922
1.0	83920000.0	83930000.0	1.0	0.5792490839958191	0.5388914346694946
1.0	83980000.0	83990000.0	2.0	0.7195164561271667	0.6232016682624817
1.0	83990000.0	84000000.0	0.0	0.7223341464996338	0.6247998476028442
1.0	84060000.0	84070000.0	0.0	0.852912425994873	0.695339560508728
1.0	84080000.0	84090000.0	1.0	0.6921695470809937	0.6057054400444031
1.0	84090000.0	84100000.0	1.0	0.6937138438224792	0.605827271938324
1.0	84100000.0	84110000.0	0.0	0.6938912272453308	0.6085276007652283
1.0	84110000.0	84120000.0	0.0	0.850354790687561	0.6940263509750366
1.0	84200000.0	84210000.0	0.0	0.6275809407234192	0.5686818957328796
1.0	84240000.0	84250000.0	0.0	0.6389468908309937	0.5732773542404175
1.0	84250000.0	84260000.0	1.0	0.6547689437866211	0.5826403498649597
1.0	84300000.0	84310000.0	0.0	0.6099014282226562	0.5571680665016174
1.0	84320000.0	84330000.0	1.0	0.5796241760253906	0.5377033948898315
1.0	84380000.0	84390000.0	0.0	0.532007098197937	0.5106480717658997
1.0	84460000.0	84470000.0	0.0	0.5311546325683594	0.5104952454566956
1.0	84550000.0	84560000.0	0.0	0.5187172293663025	0.4862188398838043
1.0	84640000.0	84650000.0	1.0	0.4794088304042816	0.41574734449386597
1.0	84700000.0	84710000.0	1.0	0.5024839043617249	0.4563468098640442
1.0	84770000.0	84780000.0	0.0	0.6092387437820435	0.5534669160842896
1.0	84800000.0	84810000.0	1.0	0.730168342590332	0.6292265057563782
1.0	84860000.0	84870000.0	1.0	0.6632589101791382	0.5876028537750244
1.0	84960000.0	84970000.0	0.0	0.4544559419155121	0.37766629457473755
1.0	85020000.0	85030000.0	2.0	0.47962427139282227	0.4158061444759369
1.0	85140000.0	85150000.0	1.0	0.4826804995536804	0.421039342880249
1.0	85160000.0	85170000.0	1.0	0.5854812860488892	0.5409122705459595
1.0	85230000.0	85240000.0	0.0	0.6110304594039917	0.5581330060958862
1.0	85280000.0	85290000.0	1.0	0.621738076210022	0.5653256177902222
1.0	85320000.0	85330000.0	0.0	0.629660964012146	0.5676882863044739
1.0	85380000.0	85390000.0	0.0	0.6462054252624512	0.5779616832733154
1.0	85390000.0	85400000.0	0.0	0.6427081227302551	0.5764670968055725
1.0	85460000.0	85470000.0	1.0	0.6570912599563599	0.5840173959732056
1.0	85520000.0	85530000.0	3.0	0.6898530721664429	0.6060767769813538
1.0	85540000.0	85550000.0	1.0	0.804754912853241	0.6701417565345764
1.0	85550000.0	85560000.0	0.0	0.7701972723007202	0.6514665484428406
1.0	85600000.0	85610000.0	0.0	0.6414247751235962	0.5755613446235657
1.0	85620000.0	85630000.0	0.0	0.6073676347732544	0.5555840730667114
1.0	85630000.0	85640000.0	1.0	0.6139867305755615	0.560340166091919
1.0	85650000.0	85660000.0	0.0	0.5899990200996399	0.5453637838363647
1.0	85680000.0	85690000.0	1.0	0.6273325085639954	0.567417323589325
1.0	85700000.0	85710000.0	1.0	0.6192866563796997	0.5632792711257935
1.0	85830000.0	85840000.0	0.0	0.5875037312507629	0.5427245497703552
1.0	85880000.0	85890000.0	2.0	0.673069953918457	0.5936645269393921
1.0	85920000.0	85930000.0	0.0	0.6023478507995605	0.5518382787704468
1.0	85940000.0	85950000.0	1.0	0.7389540672302246	0.6341631412506104
1.0	86080000.0	86090000.0	0.0	0.7494443655014038	0.6400166153907776
1.0	86090000.0	86100000.0	1.0	0.611811637878418	0.5549916625022888
1.0	86120000.0	86130000.0	0.0	0.4999755322933197	0.4518200755119324
1.0	86130000.0	86140000.0	1.0	0.4654594957828522	0.3959962725639343
1.0	86150000.0	86160000.0	0.0	0.4841168522834778	0.42402592301368713
1.0	86180000.0	86190000.0	0.0	0.8203446269035339	0.6784054040908813
1.0	86190000.0	86200000.0	0.0	0.6505517959594727	0.5801030397415161
1.0	86310000.0	86320000.0	2.0	0.7221735119819641	0.6247088313102722
1.0	86330000.0	86340000.0	1.0	0.6919118165969849	0.6045449376106262
1.0	86630000.0	86640000.0	0.0	0.805921196937561	0.6707636117935181
1.0	86670000.0	86680000.0	1.0	0.7894654870033264	0.661939799785614
1.0	86730000.0	86740000.0	4.0	0.7326297163963318	0.630612313747406
1.0	86760000.0	86770000.0	0.0	0.863525390625	0.7007628679275513
1.0	86790000.0	86800000.0	0.0	0.8592883348464966	0.6986034512519836
1.0	86840000.0	86850000.0	0.0	0.612679660320282	0.5584307909011841
1.0	86870000.0	86880000.0	2.0	0.8438188433647156	0.6906561255455017
1.0	86920000.0	86930000.0	0.0	0.9233724474906921	0.7304600477218628
1.0	86930000.0	86940000.0	0.0	0.7846428155899048	0.6593328714370728
1.0	86940000.0	86950000.0	1.0	0.731492817401886	0.6299731731414795
1.0	87260000.0	87270000.0	0.0	0.711632251739502	0.6187134981155396
1.0	87410000.0	87420000.0	1.0	0.5213757157325745	0.4915042817592621
1.0	87460000.0	87470000.0	1.0	0.5457277297973633	0.5171362161636353
1.0	87620000.0	87630000.0	1.0	0.6257308721542358	0.5664093494415283
1.0	87690000.0	87700000.0	1.0	0.6276276707649231	0.5639004111289978
1.0	87780000.0	87790000.0	0.0	0.7728297710418701	0.652906060218811
1.0	87800000.0	87810000.0	1.0	0.45153284072875977	0.3980030119419098
1.0	87850000.0	87860000.0	1.0	0.6313470005989075	0.571099579334259
1.0	87860000.0	87870000.0	0.0	0.6242514848709106	0.5654659271240234
1.0	87910000.0	87920000.0	1.0	0.7181355357170105	0.6224170923233032
1.0	87930000.0	87940000.0	0.0	0.7838484048843384	0.6589024662971497
1.0	87980000.0	87990000.0	2.0	0.707480251789093	0.6135783791542053
1.0	88010000.0	88020000.0	1.0	0.9162742495536804	0.7270163297653198
1.0	88030000.0	88040000.0	2.0	0.8166216015815735	0.6764410138130188
1.0	88060000.0	88070000.0	0.0	0.7346259355545044	0.6317349672317505
1.0	88130000.0	88140000.0	1.0	0.8622628450393677	0.7001200914382935
1.0	88140000.0	88150000.0	1.0	0.7078784704208374	0.6134301424026489
1.0	88160000.0	88170000.0	0.0	1.0777084827423096	0.800254225730896
1.0	88260000.0	88270000.0	0.0	0.5798019766807556	0.5826060175895691
1.0	88430000.0	88440000.0	0.0	0.6678168773651123	0.5904080867767334
1.0	88450000.0	88460000.0	0.0	0.7520520687103271	0.6414647102355957
1.0	88460000.0	88470000.0	1.0	0.7040150761604309	0.6143545508384705
1.0	88720000.0	88730000.0	1.0	0.6758190989494324	0.597460925579071
1.0	88760000.0	88770000.0	0.0	0.5967839360237122	0.5488689541816711
1.0	88860000.0	88870000.0	1.0	0.6862442493438721	0.6029303073883057
1.0	88890000.0	88900000.0	1.0	0.9791666865348816	0.7568076848983765
1.0	88900000.0	88910000.0	0.0	0.8173627853393555	0.6768326163291931
1.0	88930000.0	88940000.0	0.0	0.6132763028144836	0.5564004182815552
1.0	88970000.0	88980000.0	0.0	0.6244723796844482	0.5665311813354492
1.0	89100000.0	89110000.0	0.0	0.9680574536323547	0.7516636252403259
1.0	89130000.0	89140000.0	0.0	0.7244616746902466	0.626004159450531
1.0	89140000.0	89150000.0	1.0	0.5311546325683594	0.5104952454566956
1.0	89150000.0	89160000.0	0.0	0.5311546325683594	0.5104952454566956
1.0	89190000.0	89200000.0	2.0	0.4691150188446045	0.40037551522254944
1.0	89210000.0	89220000.0	1.0	0.46624794602394104	0.3974972367286682
1.0	89350000.0	89360000.0	1.0	0.5311546325683594	0.5104952454566956
1.0	89370000.0	89380000.0	0.0	0.6799401044845581	0.5985925197601318
1.0	89420000.0	89430000.0	0.0	0.4507766664028168	0.377269446849823
1.0	89440000.0	89450000.0	1.0	0.46289730072021484	0.3920711576938629
1.0	89550000.0	89560000.0	1.0	0.6841331720352173	0.6028754115104675
1.0	89560000.0	89570000.0	0.0	0.711027979850769	0.6176079511642456
1.0	89670000.0	89680000.0	1.0	0.9326513409614563	0.7349317669868469
1.0	89680000.0	89690000.0	0.0	0.8181946873664856	0.6772716641426086
1.0	89700000.0	89710000.0	0.0	1.0141210556030273	0.7726647257804871
1.0	89820000.0	89830000.0	0.0	0.5695256590843201	0.5316896438598633
1.0	89890000.0	89900000.0	0.0	0.5884106755256653	0.5450156331062317
1.0	89980000.0	89990000.0	0.0	0.5968205332756042	0.5495558977127075
1.0	89990000.0	90000000.0	0.0	0.5311546325683594	0.5104952454566956
1.0	90060000.0	90070000.0	0.0	0.5137029886245728	0.4746883511543274
1.0	90090000.0	90100000.0	0.0	0.5311546325683594	0.5104952454566956
1.0	90280000.0	90290000.0	0.0	0.5311546325683594	0.5104952454566956
1.0	90420000.0	90430000.0	0.0	0.6276611089706421	0.5671656131744385
1.0	90510000.0	90520000.0	1.0	0.6430600881576538	0.5758811831474304
1.0	90540000.0	90550000.0	0.0	0.6836087703704834	0.6011728048324585
1.0	90560000.0	90570000.0	0.0	0.6820068955421448	0.5998489260673523
1.0	90590000.0	90600000.0	1.0	0.6259157657623291	0.5677189230918884
1.0	90660000.0	90670000.0	0.0	0.6263147592544556	0.5663149356842041
1.0	90700000.0	90710000.0	2.0	0.6777116060256958	0.596844494342804
1.0	90720000.0	90730000.0	1.0	0.6193639039993286	0.5633376836776733
1.0	90740000.0	90750000.0	1.0	0.5858928561210632	0.5434976816177368
1.0	90860000.0	90870000.0	0.0	0.6489141583442688	0.5794084072113037
1.0	90870000.0	90880000.0	3.0	0.6499338150024414	0.5803369283676147
1.0	90900000.0	90910000.0	1.0	0.6525469422340393	0.5813148617744446
1.0	90910000.0	90920000.0	0.0	0.7512961030006409	0.6410452127456665
1.0	90950000.0	90960000.0	0.0	0.6763428449630737	0.5954375267028809
1.0	90970000.0	90980000.0	1.0	0.7748407125473022	0.6540046334266663
1.0	90980000.0	90990000.0	0.0	0.7952733039855957	0.6650670170783997
1.0	91000000.0	91010000.0	1.0	0.6196318864822388	0.5620051622390747
1.0	91020000.0	91030000.0	0.0	0.626541256904602	0.5675903558731079
1.0	91050000.0	91060000.0	0.0	0.9214299321174622	0.729520320892334
1.0	91200000.0	91210000.0	1.0	0.748255729675293	0.6393559575080872
1.0	91210000.0	91220000.0	0.0	0.695957362651825	0.6092125177383423
1.0	91260000.0	91270000.0	0.0	0.6717135906219482	0.5938438177108765
1.0	91290000.0	91300000.0	1.0	0.6134662628173828	0.5574474334716797
1.0	91330000.0	91340000.0	2.0	0.7132376432418823	0.6196292042732239
1.0	91370000.0	91380000.0	0.0	0.47656306624412537	0.4108123183250427
1.0	91470000.0	91480000.0	0.0	0.45686855912208557	0.38276857137680054
1.0	91640000.0	91650000.0	1.0	0.6926478147506714	0.6075629591941833
1.0	91650000.0	91660000.0	0.0	0.7538561820983887	0.6424652338027954
1.0	91720000.0	91730000.0	0.0	0.6013535857200623	0.5520087480545044
1.0	91730000.0	91740000.0	0.0	0.5663488507270813	0.5291173458099365
1.0	91780000.0	91790000.0	0.0	0.5975696444511414	0.5496507287025452
1.0	91790000.0	91800000.0	1.0	0.6033962965011597	0.5510125160217285
1.0	91940000.0	91950000.0	0.0	0.7146753072738647	0.6204489469528198
1.0	92010000.0	92020000.0	1.0	0.6853973865509033	0.6016192436218262
1.0	92060000.0	92070000.0	0.0	0.6103403568267822	0.5540997385978699
1.0	92070000.0	92080000.0	1.0	0.6237000226974487	0.5617478489875793
1.0	92080000.0	92090000.0	0.0	0.640152633190155	0.5745076537132263
1.0	92120000.0	92130000.0	0.0	0.804584801197052	0.6700509786605835
1.0	92150000.0	92160000.0	1.0	0.6343379020690918	0.5719422101974487
1.0	92290000.0	92300000.0	0.0	0.5923517942428589	0.547250509262085
1.0	92420000.0	92430000.0	0.0	0.6370533108711243	0.5720749497413635
1.0	92470000.0	92480000.0	0.0	0.6382724046707153	0.5734147429466248
1.0	92480000.0	92490000.0	0.0	0.744388222694397	0.6372005343437195
1.0	92500000.0	92510000.0	1.0	0.5914802551269531	0.544657826423645
1.0	92560000.0	92570000.0	1.0	0.48981404304504395	0.4333961606025696
1.0	92580000.0	92590000.0	1.0	0.5438356995582581	0.515364944934845
1.0	92750000.0	92760000.0	0.0	0.4668794274330139	0.4011055529117584
1.0	92870000.0	92880000.0	1.0	0.730198860168457	0.6292439103126526
1.0	92930000.0	92940000.0	0.0	0.689339816570282	0.6052126884460449
1.0	92980000.0	92990000.0	0.0	0.5543679594993591	0.5219113230705261
1.0	93070000.0	93080000.0	0.0	0.5704873204231262	0.5325324535369873
1.0	93100000.0	93110000.0	1.0	0.6354163289070129	0.5723696947097778
1.0	93140000.0	93150000.0	1.0	0.5359576344490051	0.5134690403938293
1.0	93150000.0	93160000.0	1.0	0.5412471294403076	0.5167421698570251
1.0	93220000.0	93230000.0	0.0	0.6618936061859131	0.5868138670921326
1.0	93280000.0	93290000.0	0.0	0.6521380543708801	0.581376850605011
1.0	93320000.0	93330000.0	0.0	0.6075153350830078	0.5557023286819458
1.0	93330000.0	93340000.0	0.0	0.5798839330673218	0.5385500192642212
1.0	93440000.0	93450000.0	0.0	0.6977062225341797	0.6107279658317566
1.0	93450000.0	93460000.0	1.0	0.6226758360862732	0.5659223198890686
1.0	93520000.0	93530000.0	1.0	0.6639086604118347	0.5880104899406433
1.0	93550000.0	93560000.0	0.0	0.4686817526817322	0.3977598547935486
1.0	93660000.0	93670000.0	0.0	0.46043330430984497	0.38700371980667114
1.0	93670000.0	93680000.0	0.0	0.46965235471725464	0.40119242668151855
1.0	93750000.0	93760000.0	0.0	0.5064154863357544	0.4633665978908539
1.0	93760000.0	93770000.0	0.0	0.494936466217041	0.4428212642669678
1.0	93990000.0	94000000.0	0.0	0.4557269513607025	0.38733258843421936
1.0	94030000.0	94040000.0	0.0	0.5046736001968384	0.46018797159194946
1.0	94050000.0	94060000.0	1.0	0.4766314625740051	0.4140099883079529
1.0	94090000.0	94100000.0	1.0	0.5479066967964172	0.5177747011184692
1.0	94130000.0	94140000.0	0.0	0.4675373435020447	0.3998309075832367
1.0	94140000.0	94150000.0	0.0	0.5311546325683594	0.5104952454566956
1.0	94330000.0	94340000.0	0.0	0.44691428542137146	0.3840712904930115
1.0	94350000.0	94360000.0	0.0	0.5311546325683594	0.5104952454566956
1.0	94360000.0	94370000.0	0.0	0.48487526178359985	0.4249015748500824
1.0	94510000.0	94520000.0	0.0	0.7483373284339905	0.6394012570381165
1.0	94550000.0	94560000.0	0.0	0.6172360181808472	0.5612903833389282
1.0	94580000.0	94590000.0	1.0	0.5971634984016418	0.5485141277313232
1.0	94650000.0	94660000.0	1.0	0.6545623540878296	0.5827617049217224
1.0	94680000.0	94690000.0	1.0	0.7213109135627747	0.6242197751998901
1.0	94690000.0	94700000.0	0.0	0.7428973913192749	0.6363682746887207
1.0	94770000.0	94780000.0	0.0	0.6760433912277222	0.5951839685440063
1.0	94940000.0	94950000.0	0.0	0.4661594331264496	0.39515793323516846
1.0	94960000.0	94970000.0	0.0	0.4846099019050598	0.42426633834838867
1.0	95050000.0	95060000.0	0.0	0.5693470239639282	0.5313320755958557
1.0	95090000.0	95100000.0	1.0	0.7462233304977417	0.6382235288619995
1.0	95120000.0	95130000.0	0.0	0.7155780792236328	0.6209626793861389
1.0	95150000.0	95160000.0	2.0	0.7302848100662231	0.6292926073074341
1.0	95260000.0	95270000.0	0.0	0.5129218101501465	0.475494921207428
1.0	95310000.0	95320000.0	1.0	0.6466282606124878	0.5785433053970337
1.0	95330000.0	95340000.0	0.0	0.512765109539032	0.47521013021469116
1.0	95340000.0	95350000.0	0.0	0.5847229957580566	0.539958655834198
1.0	95430000.0	95440000.0	0.0	0.624885618686676	0.5666761994361877
1.0	95490000.0	95500000.0	1.0	0.6051896214485168	0.552070677280426
1.0	95740000.0	95750000.0	1.0	0.6553625464439392	0.5829564332962036
1.0	95800000.0	95810000.0	0.0	0.6477950811386108	0.5784784555435181
1.0	95820000.0	95830000.0	0.0	0.6343376636505127	0.5714892148971558
1.0	95830000.0	95840000.0	1.0	0.6271087527275085	0.5672982931137085
1.0	95950000.0	95960000.0	2.0	0.7162969708442688	0.6213717460632324
1.0	96050000.0	96060000.0	0.0	0.7513852119445801	0.6410948038101196
1.0	96100000.0	96110000.0	0.0	0.6171471476554871	0.5602342486381531
1.0	96130000.0	96140000.0	1.0	0.7419417500495911	0.6358344554901123
1.0	96180000.0	96190000.0	3.0	0.7405709028244019	0.6350681781768799
1.0	96350000.0	96360000.0	1.0	0.7866621613502502	0.6604256629943848
1.0	96380000.0	96390000.0	1.0	0.7261999845504761	0.6269872188568115
1.0	96390000.0	96400000.0	1.0	0.6714951992034912	0.5930492281913757
1.0	96420000.0	96430000.0	1.0	0.7133520245552063	0.6188874840736389
1.0	96440000.0	96450000.0	0.0	0.6753612756729126	0.595448911190033
1.0	96450000.0	96460000.0	0.0	0.6458913087844849	0.577535092830658
1.0	96500000.0	96510000.0	2.0	0.638251781463623	0.5731371641159058
1.0	96570000.0	96580000.0	0.0	0.7588770985603333	0.6452425122261047
1.0	96590000.0	96600000.0	1.0	0.801797091960907	0.6685625314712524
1.0	96660000.0	96670000.0	0.0	0.9527109861373901	0.7444749474525452
1.0	96700000.0	96710000.0	0.0	0.7075556516647339	0.6146126985549927
1.0	96760000.0	96770000.0	0.0	0.9319577217102051	0.7345982789993286
1.0	96770000.0	96780000.0	1.0	0.7504622340202332	0.6405825018882751
1.0	96790000.0	96800000.0	0.0	0.8686532974243164	0.7033658623695374
1.0	96910000.0	96920000.0	1.0	0.8776766061782837	0.7079201936721802
1.0	96960000.0	96970000.0	1.0	0.8442035913467407	0.690855085849762
1.0	97000000.0	97010000.0	1.0	0.6694669723510742	0.5915452241897583
1.0	97110000.0	97120000.0	0.0	0.6631730794906616	0.588341236114502
1.0	97120000.0	97130000.0	0.0	0.7675272822380066	0.6500033140182495
1.0	97140000.0	97150000.0	1.0	0.6300124526023865	0.5679532289505005
1.0	97170000.0	97180000.0	0.0	0.5701630711555481	0.5323524475097656
1.0	97250000.0	97260000.0	0.0	0.4580240249633789	0.39149215817451477
1.0	97350000.0	97360000.0	1.0	0.7403013110160828	0.6349172592163086
1.0	97370000.0	97380000.0	1.0	0.689063549041748	0.6049070358276367
1.0	97380000.0	97390000.0	0.0	0.7826385498046875	0.658246636390686
1.0	97450000.0	97460000.0	2.0	0.7696472406387329	0.6511649489402771
1.0	97550000.0	97560000.0	1.0	0.5916554927825928	0.5454958081245422
1.0	97570000.0	97580000.0	0.0	0.6638318300247192	0.587990403175354
1.0	97660000.0	97670000.0	1.0	0.628275454044342	0.5671327710151672
1.0	97840000.0	97850000.0	0.0	0.6610602140426636	0.5863473415374756
1.0	97860000.0	97870000.0	0.0	0.723878800868988	0.6256743669509888
1.0	97880000.0	97890000.0	0.0	0.6385927796363831	0.5748526453971863
1.0	97890000.0	97900000.0	0.0	0.6445671319961548	0.5774432420730591
1.0	97910000.0	97920000.0	0.0	0.6245121955871582	0.5658868551254272
1.0	97950000.0	97960000.0	1.0	0.6415256857872009	0.5751476287841797
1.0	98060000.0	98070000.0	2.0	0.6568310856819153	0.584058940410614
1.0	98070000.0	98080000.0	0.0	0.7549189925193787	0.6430539488792419
1.0	98090000.0	98100000.0	0.0	0.6562756299972534	0.5842597484588623
1.0	98140000.0	98150000.0	2.0	0.6766430139541626	0.5962855815887451
1.0	98150000.0	98160000.0	3.0	0.6869704127311707	0.6025141477584839
1.0	98160000.0	98170000.0	0.0	0.778939425945282	0.6562374234199524
1.0	98230000.0	98240000.0	1.0	0.6970173120498657	0.6099172234535217
1.0	98250000.0	98260000.0	0.0	0.6693342924118042	0.5912593603134155
1.0	98310000.0	98320000.0	0.0	0.7168201208114624	0.6204719543457031
1.0	98320000.0	98330000.0	1.0	0.6222023367881775	0.5609847903251648
1.0	98340000.0	98350000.0	1.0	0.6313287019729614	0.5691072940826416
1.0	98540000.0	98550000.0	0.0	0.8113940954208374	0.6736728549003601
1.0	98550000.0	98560000.0	1.0	0.9165695309638977	0.727159857749939
1.0	98560000.0	98570000.0	0.0	0.7177797555923462	0.622214674949646
1.0	98650000.0	98660000.0	1.0	0.8234022259712219	0.6800141334533691
1.0	98660000.0	98670000.0	0.0	0.9326682090759277	0.734939694404602
1.0	98720000.0	98730000.0	0.0	0.9080516695976257	0.7230002284049988
1.0	98770000.0	98780000.0	2.0	0.8107078671455383	0.6733092069625854
1.0	98800000.0	98810000.0	1.0	0.855795681476593	0.6968179941177368
1.0	98880000.0	98890000.0	1.0	0.8316295742988586	0.6843234300613403
1.0	98890000.0	98900000.0	0.0	0.8383588790893555	0.6878273487091064
1.0	98900000.0	98910000.0	1.0	0.8710820078849792	0.704595148563385
1.0	99040000.0	99050000.0	0.0	1.00362229347229	0.7679541707038879
1.0	99090000.0	99100000.0	3.0	0.8875703811645508	0.7128742337226868
1.0	99140000.0	99150000.0	0.0	0.6994468569755554	0.6090851426124573
1.0	99170000.0	99180000.0	1.0	0.5873209238052368	0.5419964790344238
1.0	99180000.0	99190000.0	1.0	0.7141762971878052	0.6201638579368591
1.0	99280000.0	99290000.0	1.0	0.784156084060669	0.6590694189071655
1.0	99290000.0	99300000.0	1.0	0.8913780450820923	0.7147699594497681
1.0	99320000.0	99330000.0	1.0	0.9497507810592651	0.7430766224861145
1.0	99460000.0	99470000.0	0.0	0.6478548645973206	0.5787779092788696
1.0	99520000.0	99530000.0	0.0	0.7913150787353516	0.662937343120575
1.0	99530000.0	99540000.0	1.0	0.6684262156486511	0.5906538367271423
1.0	99650000.0	99660000.0	1.0	0.6478559374809265	0.5785958766937256
1.0	99700000.0	99710000.0	0.0	0.6995101571083069	0.6100175380706787
1.0	99810000.0	99820000.0	0.0	0.642624020576477	0.5766602754592896
1.0	99820000.0	99830000.0	1.0	0.6509301066398621	0.5809441804885864
1.0	99870000.0	99880000.0	2.0	0.643875241279602	0.5764600038528442
1.0	99890000.0	99900000.0	1.0	0.6249121427536011	0.5664385557174683
1.0	99920000.0	99930000.0	0.0	0.6307976245880127	0.5696729421615601
1.0	99930000.0	99940000.0	0.0	0.5751034021377563	0.5347265601158142
1.0	99950000.0	99960000.0	0.0	0.5952497720718384	0.5479546785354614
1.0	99960000.0	99970000.0	0.0	0.5861743092536926	0.5432376861572266
1.0	99980000.0	99990000.0	1.0	0.5864874720573425	0.54400235414505
1.0	100030000.0	100040000.0	0.0	0.5619794130325317	0.5264341235160828
1.0	100050000.0	100060000.0	0.0	0.6063858866691589	0.5557958483695984
1.0	100090000.0	100100000.0	0.0	0.6500058174133301	0.579824686050415
1.0	100190000.0	100200000.0	0.0	0.5111331939697266	0.47179001569747925
1.0	100230000.0	100240000.0	0.0	0.5956875085830688	0.5503994226455688
1.0	100290000.0	100300000.0	0.0	0.6095202565193176	0.5573431849479675
1.0	100340000.0	100350000.0	0.0	0.45119112730026245	0.38429805636405945
1.0	100360000.0	100370000.0	0.0	0.45753803849220276	0.3848409056663513
1.0	100370000.0	100380000.0	0.0	0.4570158123970032	0.3867795467376709
1.0	100400000.0	100410000.0	2.0	0.6296018362045288	0.5694877505302429
1.0	100460000.0	100470000.0	0.0	0.4668135643005371	0.39942115545272827
1.0	100490000.0	100500000.0	1.0	0.4939912259578705	0.44129127264022827
1.0	100500000.0	100510000.0	0.0	0.5311546325683594	0.5104952454566956
1.0	100600000.0	100610000.0	0.0	0.4429573118686676	0.38861405849456787
1.0	100650000.0	100660000.0	0.0	0.4763355255126953	0.4136122763156891
1.0	100720000.0	100730000.0	0.0	0.5676290392875671	0.5301300883293152
1.0	100780000.0	100790000.0	0.0	0.6481665372848511	0.581494927406311
1.0	100810000.0	100820000.0	0.0	0.5311546325683594	0.5104952454566956
1.0	100840000.0	100850000.0	0.0	0.4888230264186859	0.43232280015945435
1.0	101030000.0	101040000.0	0.0	0.6904779672622681	0.604640781879425
1.0	101040000.0	101050000.0	0.0	0.5969184637069702	0.5488690137863159
1.0	101080000.0	101090000.0	0.0	0.6170798540115356	0.5618468523025513
1.0	101100000.0	101110000.0	1.0	0.610046923160553	0.5562242269515991
1.0	101210000.0	101220000.0	0.0	0.6847862005233765	0.6020698547363281
1.0	101260000.0	101270000.0	0.0	0.6860847473144531	0.6017650961875916
1.0	101400000.0	101410000.0	1.0	0.46630972623825073	0.39512985944747925
1.0	101470000.0	101480000.0	0.0	0.4793465733528137	0.4177919328212738
1.0	101510000.0	101520000.0	0.0	0.5884789228439331	0.5444892048835754
1.0	101600000.0	101610000.0	2.0	0.6635419130325317	0.5880526900291443
1.0	101620000.0	101630000.0	0.0	0.6352792978286743	0.5729028582572937
1.0	101640000.0	101650000.0	0.0	0.633732795715332	0.568709135055542
1.0	101660000.0	101670000.0	0.0	0.6398898363113403	0.5750340223312378
1.0	101780000.0	101790000.0	3.0	0.6342288255691528	0.5718702077865601
1.0	101790000.0	101800000.0	0.0	0.7461791038513184	0.6381990313529968
1.0	101870000.0	101880000.0	1.0	0.8228330612182617	0.6797149777412415
1.0	101890000.0	101900000.0	2.0	0.6949119567871094	0.6077061295509338
1.0	101950000.0	101960000.0	0.0	0.7783077955245972	0.6558937430381775
1.0	102000000.0	102010000.0	0.0	0.7629168629646301	0.6474692821502686
1.0	102090000.0	102100000.0	1.0	0.6714286208152771	0.5924555063247681
1.0	102350000.0	102360000.0	1.0	0.7557953596115112	0.643539309501648
1.0	102370000.0	102380000.0	2.0	0.6904930472373962	0.604216456413269
1.0	102410000.0	102420000.0	0.0	0.7695285081863403	0.6511000394821167
1.0	102430000.0	102440000.0	0.0	0.6955723762512207	0.6077138781547546
1.0	102450000.0	102460000.0	1.0	0.7492079138755798	0.6398855447769165
1.0	102460000.0	102470000.0	2.0	0.7362115979194641	0.6326252222061157
1.0	102470000.0	102480000.0	0.0	0.7784392237663269	0.6559654474258423
1.0	102510000.0	102520000.0	2.0	0.742146909236908	0.6359494924545288
1.0	102520000.0	102530000.0	1.0	0.8657592535018921	0.701898455619812
1.0	102530000.0	102540000.0	0.0	0.8155721426010132	0.6758860349655151
1.0	102620000.0	102630000.0	1.0	0.9481214284896851	0.7423058152198792
1.0	102720000.0	102730000.0	1.0	0.98455411195755	0.7592840194702148
1.0	102800000.0	102810000.0	1.0	0.810909628868103	0.6734161376953125
1.0	102810000.0	102820000.0	0.0	0.9315534830093384	0.7344042062759399
1.0	103010000.0	103020000.0	3.0	1.0689345598220825	0.7965426445007324
1.0	103140000.0	103150000.0	0.0	0.9387369155883789	0.7378442287445068
1.0	103150000.0	103160000.0	2.0	0.912649929523468	0.725249171257019
1.0	103160000.0	103170000.0	0.0	0.9136717915534973	0.7257481813430786
1.0	103230000.0	103240000.0	0.0	0.8501319885253906	0.6939117908477783
1.0	103250000.0	103260000.0	0.0	0.7550166845321655	0.6431084275245667
1.0	103370000.0	103380000.0	1.0	0.7373086810112	0.6332405805587769
1.0	103380000.0	103390000.0	3.0	0.8205446004867554	0.678510308265686
1.0	103400000.0	103410000.0	0.0	0.8486099243164062	0.6931284070014954
1.0	103530000.0	103540000.0	1.0	0.7849571108818054	0.6595029234886169
1.0	103660000.0	103670000.0	0.0	0.8973684310913086	0.7177405953407288
1.0	103780000.0	103790000.0	0.0	0.6530848741531372	0.5816173553466797
1.0	104020000.0	104030000.0	0.0	0.6880685687065125	0.6051587462425232
1.0	104050000.0	104060000.0	1.0	0.6132354736328125	0.5571943521499634
1.0	104330000.0	104340000.0	0.0	0.8061385154724121	0.6708794832229614
1.0	104360000.0	104370000.0	1.0	1.0324548482894897	0.7807847261428833
1.0	104400000.0	104410000.0	0.0	1.1649563312530518	0.8355439305305481
1.0	104430000.0	104440000.0	1.0	1.1448829174041748	0.8276818990707397
1.0	104440000.0	104450000.0	2.0	1.1418930292129517	0.8264982104301453
1.0	104520000.0	104530000.0	2.0	1.177239179611206	0.8402802348136902
1.0	104690000.0	104700000.0	0.0	1.136723279953003	0.8244428634643555
1.0	104740000.0	104750000.0	2.0	1.1548315286636353	0.8315978050231934
1.0	104780000.0	104790000.0	1.0	1.104102373123169	0.8112384676933289
1.0	104790000.0	104800000.0	0.0	1.1993539333343506	0.8486661911010742
1.0	104810000.0	104820000.0	0.0	1.1858676671981812	0.8435736894607544
1.0	104820000.0	104830000.0	0.0	1.176259994506836	0.8399046063423157
1.0	104850000.0	104860000.0	1.0	1.2276227474212646	0.8591241836547852
1.0	104890000.0	104900000.0	0.0	1.312199592590332	0.888703465461731
1.0	104940000.0	104950000.0	3.0	1.2253360748291016	0.8582891225814819
1.0	104990000.0	105000000.0	1.0	1.6053310632705688	0.9728525876998901
1.0	105070000.0	105080000.0	0.0	1.4098775386810303	0.9197978973388672
1.0	105120000.0	105130000.0	1.0	1.569445013999939	0.9639793634414673
1.0	105160000.0	105170000.0	1.0	1.2167283296585083	0.855128288269043
1.0	105170000.0	105180000.0	3.0	1.2222299575805664	0.8571515083312988
1.0	105230000.0	105240000.0	1.0	1.1994273662567139	0.8486937284469604
1.0	105280000.0	105290000.0	0.0	0.9704478979110718	0.7527748942375183
1.0	105300000.0	105310000.0	1.0	0.9206579923629761	0.7291456460952759
1.0	105330000.0	105340000.0	0.0	1.1518681049346924	0.8304350972175598
1.0	105350000.0	105360000.0	0.0	1.1653339862823486	0.8356904983520508
1.0	105400000.0	105410000.0	2.0	1.0228049755096436	0.7765275835990906
1.0	105430000.0	105440000.0	1.0	0.9968317747116089	0.7648835182189941
1.0	105570000.0	105580000.0	0.0	1.0777997970581055	0.8002928495407104
1.0	105580000.0	105590000.0	1.0	1.165602445602417	0.8357945680618286
1.0	105640000.0	105650000.0	1.0	1.0710370540618896	0.79743492603302
1.0	105680000.0	105690000.0	2.0	0.9372856020927429	0.7371507883071899
1.0	105720000.0	105730000.0	0.0	1.052093267440796	0.7893332242965698
1.0	105900000.0	105910000.0	1.0	0.9073477983474731	0.7226553559303284
1.0	105950000.0	105960000.0	0.0	0.9828088879585266	0.7584831118583679
1.0	105980000.0	105990000.0	2.0	0.9417880773544312	0.739298939704895
1.0	106000000.0	106010000.0	2.0	0.914535641670227	0.7261694669723511
1.0	106040000.0	106050000.0	0.0	1.0362589359283447	0.7824525833129883
1.0	106150000.0	106160000.0	1.0	1.0195469856262207	0.7750817537307739
1.0	106170000.0	106180000.0	0.0	1.1457202434539795	0.8280130624771118
1.0	106180000.0	106190000.0	2.0	1.1552882194519043	0.8317763209342957
1.0	106220000.0	106230000.0	1.0	1.162725567817688	0.8346778750419617
1.0	106260000.0	106270000.0	2.0	1.0954787731170654	0.8076794743537903
1.0	106490000.0	106500000.0	0.0	1.1142680644989014	0.8153969049453735
1.0	106610000.0	106620000.0	3.0	1.0534454584121704	0.7899162173271179
1.0	106630000.0	106640000.0	0.0	1.1310759782791138	0.8221859931945801
1.0	106780000.0	106790000.0	1.0	1.0142110586166382	0.7727051973342896
1.0	106850000.0	106860000.0	1.0	1.1691340208053589	0.8371612429618835
1.0	106880000.0	106890000.0	1.0	1.0641655921936035	0.7945125102996826
1.0	106910000.0	106920000.0	1.0	1.0190958976745605	0.7748813629150391
1.0	107000000.0	107010000.0	1.0	0.9899839162826538	0.7617677450180054
[truncated: 47,582 more rows]
