# Supplementary material for: Genome-wide mapping of somatic mutation rates uncovers drivers of cancer
Source: Nat Biotechnol. 2022 Jun 20;40(11):1634–43. doi: 10.1038/s41587-022-01353-8 (PMC9646522; doi:10.1038/s41587-022-01353-8)
Supplement: Supplementary file 4 — Regions and model predictions for each fold of each cancer for which a deep learning model was trained. Regions that were filtered are also listed along with their respective model predictions. [file 41587_2022_1353_MOESM4_ESM.zip › kfold_results/CNS-Medullo/fold_1.txt]

CHROM	START	END	Y_TRUE	Y_PRED	STD
1.0	770000.0	780000.0	0.0	0.52866131067276	0.4282905161380768
1.0	860000.0	870000.0	0.0	0.5857687592506409	0.4477612376213074
1.0	870000.0	880000.0	0.0	0.5899567604064941	0.44989949464797974
1.0	890000.0	900000.0	0.0	0.44514861702919006	0.25845396518707275
1.0	990000.0	1000000.0	1.0	0.7118619680404663	0.5535966157913208
1.0	1090000.0	1100000.0	0.0	0.7682028412818909	0.5265211462974548
1.0	1120000.0	1130000.0	1.0	0.775886058807373	0.5676766633987427
1.0	1130000.0	1140000.0	0.0	0.8100940585136414	0.6242080330848694
1.0	1160000.0	1170000.0	1.0	0.44514861702919006	0.25845396518707275
1.0	1200000.0	1210000.0	1.0	0.44668516516685486	0.2622268795967102
1.0	1280000.0	1290000.0	0.0	0.44514861702919006	0.25845396518707275
1.0	1480000.0	1490000.0	1.0	0.5081372261047363	0.4189984202384949
1.0	1540000.0	1550000.0	0.0	0.5091492533683777	0.4194785952568054
1.0	1680000.0	1690000.0	0.0	0.5824386477470398	0.44673848152160645
1.0	1770000.0	1780000.0	0.0	0.44514861702919006	0.25845396518707275
1.0	1780000.0	1790000.0	0.0	0.44514861702919006	0.25845396518707275
1.0	1830000.0	1840000.0	2.0	0.6199065446853638	0.4616866707801819
1.0	1920000.0	1930000.0	0.0	0.7216261625289917	0.5341404676437378
1.0	1930000.0	1940000.0	0.0	0.7023653984069824	0.5045598149299622
1.0	2040000.0	2050000.0	1.0	0.7058783769607544	0.5227625966072083
1.0	2110000.0	2120000.0	1.0	0.590959370136261	0.4501344561576843
1.0	2140000.0	2150000.0	0.0	0.5097494125366211	0.4197636544704437
1.0	2150000.0	2160000.0	0.0	0.6481788158416748	0.47137075662612915
1.0	2250000.0	2260000.0	1.0	0.5278970003128052	0.4283970296382904
1.0	2310000.0	2320000.0	0.0	0.5421550869941711	0.43357688188552856
1.0	2330000.0	2340000.0	0.0	0.547599196434021	0.43631821870803833
1.0	2390000.0	2400000.0	2.0	0.6162455081939697	0.4594389796257019
1.0	2420000.0	2430000.0	1.0	0.7359050512313843	0.5407847762107849
1.0	2550000.0	2560000.0	0.0	0.7517134547233582	0.5581981539726257
1.0	2740000.0	2750000.0	0.0	1.0017825365066528	0.6927585601806641
1.0	2830000.0	2840000.0	1.0	0.817905068397522	0.6221598386764526
1.0	2890000.0	2900000.0	1.0	0.7871109843254089	0.6051862835884094
1.0	2930000.0	2940000.0	2.0	0.8359402418136597	0.6337376832962036
1.0	2940000.0	2950000.0	0.0	0.8999355435371399	0.6570152044296265
1.0	3090000.0	3100000.0	1.0	0.8392545580863953	0.6349550485610962
1.0	3110000.0	3120000.0	1.0	0.9671902656555176	0.6808298826217651
1.0	3130000.0	3140000.0	1.0	0.7288717031478882	0.5458844900131226
1.0	3240000.0	3250000.0	0.0	0.7121574282646179	0.5128798484802246
1.0	3250000.0	3260000.0	0.0	0.6690159440040588	0.4817020893096924
1.0	3290000.0	3300000.0	1.0	0.6633716821670532	0.4879327714443207
1.0	3300000.0	3310000.0	0.0	0.664129912853241	0.4890840947628021
1.0	3360000.0	3370000.0	1.0	0.8065488934516907	0.6228963136672974
1.0	3390000.0	3400000.0	1.0	0.7463302612304688	0.5652444362640381
1.0	3430000.0	3440000.0	2.0	0.6983849406242371	0.511819064617157
1.0	3440000.0	3450000.0	2.0	0.5892550945281982	0.4493860602378845
1.0	3530000.0	3540000.0	0.0	0.5557354092597961	0.43881797790527344
1.0	3570000.0	3580000.0	0.0	0.6515254378318787	0.4825732111930847
1.0	3620000.0	3630000.0	3.0	0.5705233216285706	0.4430428445339203
1.0	3640000.0	3650000.0	0.0	0.647383987903595	0.47200116515159607
1.0	3750000.0	3760000.0	2.0	0.44514861702919006	0.25845396518707275
1.0	4150000.0	4160000.0	1.0	0.7382689714431763	0.5534267425537109
1.0	4180000.0	4190000.0	0.0	0.6747838854789734	0.49108344316482544
1.0	4200000.0	4210000.0	1.0	0.7403832077980042	0.5572227239608765
1.0	4310000.0	4320000.0	1.0	0.8063889741897583	0.6058444976806641
1.0	4390000.0	4400000.0	1.0	0.8150880932807922	0.6180807948112488
1.0	4410000.0	4420000.0	1.0	0.7530933618545532	0.5594612956047058
1.0	4590000.0	4600000.0	1.0	0.8028534054756165	0.6215280294418335
1.0	4620000.0	4630000.0	0.0	0.699317991733551	0.504362165927887
1.0	4650000.0	4660000.0	0.0	0.7515956163406372	0.5826034545898438
1.0	4710000.0	4720000.0	0.0	0.7144216299057007	0.5356756448745728
1.0	4720000.0	4730000.0	1.0	0.6975254416465759	0.4944724440574646
1.0	4740000.0	4750000.0	0.0	0.7359763383865356	0.5777942538261414
1.0	4900000.0	4910000.0	4.0	0.6713077425956726	0.5042940378189087
1.0	4930000.0	4940000.0	0.0	0.7167375683784485	0.5471814870834351
1.0	4960000.0	4970000.0	0.0	0.824181854724884	0.6294098496437073
1.0	5040000.0	5050000.0	1.0	0.7147873640060425	0.5449814796447754
1.0	5060000.0	5070000.0	0.0	0.7216193079948425	0.5408243536949158
1.0	5130000.0	5140000.0	1.0	0.7623737454414368	0.6064816117286682
1.0	5200000.0	5210000.0	2.0	0.6651981472969055	0.4921470582485199
1.0	5210000.0	5220000.0	0.0	0.6891254782676697	0.5047584176063538
1.0	5240000.0	5250000.0	1.0	0.6663944721221924	0.5092061758041382
1.0	5260000.0	5270000.0	0.0	0.7254323959350586	0.575779378414154
1.0	5290000.0	5300000.0	1.0	0.6374439001083374	0.4678010940551758
1.0	5320000.0	5330000.0	0.0	0.6851547956466675	0.49757471680641174
1.0	5360000.0	5370000.0	0.0	0.679639995098114	0.5489912033081055
1.0	5370000.0	5380000.0	0.0	0.635900616645813	0.47536468505859375
1.0	5380000.0	5390000.0	0.0	0.6454007625579834	0.4958530068397522
1.0	5430000.0	5440000.0	0.0	0.6953957676887512	0.5161837935447693
1.0	5470000.0	5480000.0	0.0	0.6732420921325684	0.4937592148780823
1.0	5560000.0	5570000.0	2.0	0.5992224812507629	0.4539705812931061
1.0	5580000.0	5590000.0	1.0	0.630070686340332	0.46505069732666016
1.0	5590000.0	5600000.0	1.0	0.667371392250061	0.48521408438682556
1.0	5620000.0	5630000.0	1.0	0.7057970762252808	0.5492762327194214
1.0	5660000.0	5670000.0	1.0	0.7250386476516724	0.5764671564102173
1.0	5700000.0	5710000.0	1.0	0.7699941396713257	0.5864855051040649
1.0	5740000.0	5750000.0	2.0	0.6339957118034363	0.46735233068466187
1.0	5840000.0	5850000.0	0.0	0.6693382859230042	0.4914263188838959
1.0	5900000.0	5910000.0	2.0	0.6144168972969055	0.45964592695236206
1.0	5960000.0	5970000.0	0.0	0.49619174003601074	0.4133389890193939
1.0	5970000.0	5980000.0	0.0	0.5259177684783936	0.42745381593704224
1.0	6060000.0	6070000.0	0.0	0.5378893613815308	0.433163583278656
1.0	6090000.0	6100000.0	0.0	0.5354698300361633	0.4320087432861328
1.0	6160000.0	6170000.0	0.0	0.609661877155304	0.4585203528404236
1.0	6180000.0	6190000.0	0.0	0.6169136166572571	0.4608309864997864
1.0	6210000.0	6220000.0	0.0	0.6456106901168823	0.4721434712409973
1.0	6220000.0	6230000.0	0.0	0.6093266010284424	0.45756036043167114
1.0	6230000.0	6240000.0	1.0	0.637426495552063	0.46810823678970337
1.0	6240000.0	6250000.0	0.0	0.44514861702919006	0.25845396518707275
1.0	6290000.0	6300000.0	0.0	0.5899003744125366	0.45805996656417847
1.0	6310000.0	6320000.0	1.0	0.58501136302948	0.4486377239227295
1.0	6330000.0	6340000.0	0.0	0.44514861702919006	0.25845396518707275
1.0	6390000.0	6400000.0	1.0	0.4952875077724457	0.4129115045070648
1.0	6440000.0	6450000.0	1.0	0.6026887893676758	0.4554916322231293
1.0	6450000.0	6460000.0	0.0	0.5206813812255859	0.4249601364135742
1.0	6460000.0	6470000.0	2.0	0.7694073915481567	0.577206015586853
1.0	6490000.0	6500000.0	1.0	0.6788601875305176	0.4919978976249695
1.0	6570000.0	6580000.0	0.0	0.6341539621353149	0.4680432677268982
1.0	6630000.0	6640000.0	1.0	0.6346944570541382	0.4673921465873718
1.0	6680000.0	6690000.0	1.0	0.613959789276123	0.46958962082862854
1.0	6740000.0	6750000.0	0.0	0.494468629360199	0.4125242233276367
1.0	6780000.0	6790000.0	1.0	0.649388313293457	0.47274869680404663
1.0	6880000.0	6890000.0	0.0	0.44514861702919006	0.25845396518707275
1.0	6910000.0	6920000.0	0.0	0.44514861702919006	0.25845396518707275
1.0	6930000.0	6940000.0	0.0	0.44514861702919006	0.25845396518707275
1.0	6990000.0	7000000.0	1.0	0.5912822484970093	0.45123130083084106
1.0	7060000.0	7070000.0	0.0	0.6691344976425171	0.483161598443985
1.0	7110000.0	7120000.0	0.0	0.6652566194534302	0.47980284690856934
1.0	7150000.0	7160000.0	1.0	0.6355718374252319	0.4679073691368103
1.0	7300000.0	7310000.0	1.0	0.6504288911819458	0.47769322991371155
1.0	7310000.0	7320000.0	2.0	0.6240456700325012	0.4632236361503601
1.0	7330000.0	7340000.0	0.0	0.6940012574195862	0.5378333330154419
1.0	7410000.0	7420000.0	0.0	0.6239099502563477	0.46268996596336365
1.0	7480000.0	7490000.0	1.0	0.603990912437439	0.45594626665115356
1.0	7510000.0	7520000.0	0.0	0.591264009475708	0.4507231116294861
1.0	7590000.0	7600000.0	1.0	0.601327657699585	0.45459192991256714
1.0	7620000.0	7630000.0	0.0	0.6348450183868408	0.4676063060760498
1.0	7710000.0	7720000.0	1.0	0.6014025211334229	0.4549028277397156
1.0	7730000.0	7740000.0	0.0	0.6283403635025024	0.46476516127586365
1.0	7770000.0	7780000.0	0.0	0.5730240345001221	0.4448661804199219
1.0	7810000.0	7820000.0	1.0	0.508334755897522	0.41909217834472656
1.0	7840000.0	7850000.0	0.0	0.44514861702919006	0.25845396518707275
1.0	7860000.0	7870000.0	0.0	0.5337241888046265	0.43117576837539673
1.0	7950000.0	7960000.0	1.0	0.7565735578536987	0.5538915395736694
1.0	8000000.0	8010000.0	0.0	0.8008764982223511	0.6207956671714783
1.0	8010000.0	8020000.0	1.0	0.493194043636322	0.41192182898521423
1.0	8070000.0	8080000.0	2.0	0.5061400532722473	0.41805100440979004
1.0	8130000.0	8140000.0	0.0	0.7494708299636841	0.5279859304428101
1.0	8190000.0	8200000.0	1.0	0.7355607748031616	0.5205792188644409
1.0	8250000.0	8260000.0	1.0	0.8113878965377808	0.5957180261611938
1.0	8260000.0	8270000.0	0.0	0.8084558248519897	0.6011223793029785
1.0	8340000.0	8350000.0	1.0	0.7680752873420715	0.5757535696029663
1.0	8410000.0	8420000.0	1.0	0.5214783549308777	0.4253394603729248
1.0	8470000.0	8480000.0	0.0	0.44514861702919006	0.25845396518707275
1.0	8570000.0	8580000.0	0.0	0.44514861702919006	0.25845396518707275
1.0	8590000.0	8600000.0	0.0	0.44514861702919006	0.25845396518707275
1.0	8710000.0	8720000.0	0.0	0.44514861702919006	0.25845396518707275
1.0	8880000.0	8890000.0	1.0	0.6519896388053894	0.4744895100593567
1.0	8960000.0	8970000.0	2.0	0.5904532670974731	0.4500028192996979
1.0	8990000.0	9000000.0	1.0	0.6273974180221558	0.4651954770088196
1.0	9020000.0	9030000.0	2.0	0.6529830694198608	0.4744871258735657
1.0	9080000.0	9090000.0	1.0	0.7365468144416809	0.5235809087753296
1.0	9200000.0	9210000.0	0.0	0.6695356369018555	0.48173657059669495
1.0	9210000.0	9220000.0	0.0	0.6607173085212708	0.4779265820980072
1.0	9270000.0	9280000.0	0.0	0.7240771055221558	0.5234440565109253
1.0	9290000.0	9300000.0	1.0	0.5978981256484985	0.4618932604789734
1.0	9370000.0	9380000.0	0.0	0.5420236587524414	0.4349808096885681
1.0	9480000.0	9490000.0	1.0	0.6861051321029663	0.4842367172241211
1.0	9550000.0	9560000.0	1.0	0.7840027809143066	0.5945483446121216
1.0	9650000.0	9660000.0	0.0	0.44514861702919006	0.25845396518707275
1.0	9670000.0	9680000.0	0.0	0.6224607229232788	0.46304264664649963
1.0	9740000.0	9750000.0	1.0	0.7796034812927246	0.5897849798202515
1.0	9780000.0	9790000.0	2.0	0.6113536953926086	0.4557194709777832
1.0	9790000.0	9800000.0	1.0	0.44514861702919006	0.25845396518707275
1.0	9860000.0	9870000.0	1.0	0.44514861702919006	0.25845396518707275
1.0	9880000.0	9890000.0	0.0	0.44514861702919006	0.25845396518707275
1.0	9930000.0	9940000.0	0.0	0.44514861702919006	0.25845396518707275
1.0	9940000.0	9950000.0	1.0	0.44514861702919006	0.25845396518707275
1.0	10020000.0	10030000.0	0.0	0.5739105939865112	0.4461299777030945
1.0	10110000.0	10120000.0	0.0	0.44514861702919006	0.25845396518707275
1.0	10190000.0	10200000.0	1.0	0.4881513714790344	0.40954118967056274
1.0	10320000.0	10330000.0	0.0	0.44514861702919006	0.25845396518707275
1.0	10350000.0	10360000.0	0.0	0.44514861702919006	0.25845396518707275
1.0	10370000.0	10380000.0	0.0	0.5157243013381958	0.4226023554801941
1.0	10380000.0	10390000.0	1.0	0.44514861702919006	0.25845396518707275
1.0	10440000.0	10450000.0	0.0	0.44514861702919006	0.25845396518707275
1.0	10510000.0	10520000.0	0.0	0.4990854263305664	0.4147081971168518
1.0	10560000.0	10570000.0	1.0	0.5111051797866821	0.42040735483169556
1.0	10670000.0	10680000.0	1.0	0.531131386756897	0.4299389719963074
1.0	10690000.0	10700000.0	2.0	0.524704098701477	0.42687559127807617
1.0	10790000.0	10800000.0	0.0	0.6139529943466187	0.4581874907016754
1.0	10810000.0	10820000.0	0.0	0.6363424062728882	0.4676634669303894
1.0	10880000.0	10890000.0	2.0	0.6813548803329468	0.5001845955848694
1.0	10900000.0	10910000.0	3.0	0.7136493921279907	0.5203602313995361
1.0	11100000.0	11110000.0	0.0	0.7352901697158813	0.5726224780082703
1.0	11130000.0	11140000.0	1.0	0.44514861702919006	0.25845396518707275
1.0	11150000.0	11160000.0	0.0	0.44514861702919006	0.25845396518707275
1.0	11160000.0	11170000.0	0.0	0.4918007254600525	0.4112638533115387
1.0	11200000.0	11210000.0	1.0	0.44514861702919006	0.25845396518707275
1.0	11240000.0	11250000.0	0.0	0.44514861702919006	0.25845396518707275
1.0	11260000.0	11270000.0	0.0	0.44514861702919006	0.25845396518707275
1.0	11280000.0	11290000.0	0.0	0.44514861702919006	0.25845396518707275
1.0	11410000.0	11420000.0	0.0	0.5872872471809387	0.45003876090049744
1.0	11420000.0	11430000.0	0.0	0.5891579389572144	0.4512577950954437
1.0	11530000.0	11540000.0	0.0	0.6056349873542786	0.4522956907749176
1.0	11550000.0	11560000.0	1.0	0.6085480451583862	0.4575369954109192
1.0	11580000.0	11590000.0	0.0	0.612933874130249	0.4599151611328125
1.0	11600000.0	11610000.0	0.0	0.7412647008895874	0.5359609723091125
1.0	11650000.0	11660000.0	0.0	0.7615434527397156	0.5397847294807434
1.0	11720000.0	11730000.0	0.0	0.5544954538345337	0.4408019185066223
1.0	11770000.0	11780000.0	1.0	0.6227969527244568	0.4628613591194153
1.0	11800000.0	11810000.0	1.0	0.5196911096572876	0.42448902130126953
1.0	11820000.0	11830000.0	0.0	0.6611264944076538	0.47837281227111816
1.0	11980000.0	11990000.0	0.0	0.44514861702919006	0.25845396518707275
1.0	12010000.0	12020000.0	0.0	0.6169445514678955	0.47036901116371155
1.0	12060000.0	12070000.0	1.0	0.5723038911819458	0.4424985945224762
1.0	12090000.0	12100000.0	2.0	0.5623070597648621	0.44040432572364807
1.0	12160000.0	12170000.0	1.0	0.729444682598114	0.5373696088790894
1.0	12190000.0	12200000.0	1.0	0.6162067651748657	0.461312472820282
1.0	12200000.0	12210000.0	0.0	0.5694098472595215	0.44221895933151245
1.0	12220000.0	12230000.0	0.0	0.4982834756374359	0.4143287241458893
1.0	12290000.0	12300000.0	0.0	0.44514861702919006	0.25845396518707275
1.0	12300000.0	12310000.0	0.0	0.44514861702919006	0.25845396518707275
1.0	12310000.0	12320000.0	0.0	0.44514861702919006	0.25845396518707275
1.0	12380000.0	12390000.0	0.0	0.44514861702919006	0.25845396518707275
1.0	12400000.0	12410000.0	0.0	0.44514861702919006	0.25845396518707275
1.0	12470000.0	12480000.0	0.0	0.44514861702919006	0.25845396518707275
1.0	12560000.0	12570000.0	1.0	0.5101775527000427	0.41996678709983826
1.0	12570000.0	12580000.0	0.0	0.5187355279922485	0.42403411865234375
1.0	13790000.0	13800000.0	2.0	0.7262176275253296	0.546279788017273
1.0	13820000.0	13830000.0	1.0	0.719200849533081	0.5339967012405396
1.0	13840000.0	13850000.0	1.0	0.7993921041488647	0.6202455759048462
1.0	13900000.0	13910000.0	0.0	0.7828333377838135	0.5938352346420288
1.0	14030000.0	14040000.0	0.0	0.6394364237785339	0.4687906801700592
1.0	14070000.0	14080000.0	0.0	0.5950091481208801	0.4605085253715515
1.0	14110000.0	14120000.0	1.0	0.5032047033309937	0.4166594445705414
1.0	14180000.0	14190000.0	0.0	0.7392343282699585	0.5788363218307495
1.0	14220000.0	14230000.0	1.0	0.6593660712242126	0.47729119658470154
1.0	14240000.0	14250000.0	1.0	0.6745479702949524	0.48356008529663086
1.0	14400000.0	14410000.0	2.0	0.6580390334129333	0.48381170630455017
1.0	14450000.0	14460000.0	0.0	0.6949567794799805	0.5300322771072388
1.0	14490000.0	14500000.0	2.0	0.6738998889923096	0.4891596734523773
1.0	14530000.0	14540000.0	0.0	0.7153095006942749	0.5521326065063477
1.0	14610000.0	14620000.0	2.0	0.634278416633606	0.46893739700317383
1.0	14640000.0	14650000.0	0.0	0.6818122863769531	0.5207756161689758
1.0	14690000.0	14700000.0	0.0	0.6035474538803101	0.4551429748535156
1.0	14740000.0	14750000.0	2.0	0.6281013488769531	0.4638593792915344
1.0	14950000.0	14960000.0	0.0	0.6355515718460083	0.46670112013816833
1.0	14990000.0	15000000.0	0.0	0.6341882944107056	0.4665156304836273
1.0	15010000.0	15020000.0	2.0	0.6300836801528931	0.4658108353614807
1.0	15100000.0	15110000.0	2.0	0.6290802955627441	0.46564674377441406
1.0	15160000.0	15170000.0	1.0	0.7139784097671509	0.5209388732910156
1.0	15200000.0	15210000.0	1.0	0.5821601748466492	0.447645366191864
1.0	15210000.0	15220000.0	1.0	0.6250078082084656	0.4635573923587799
1.0	15230000.0	15240000.0	0.0	0.6304080486297607	0.4658571183681488
1.0	15240000.0	15250000.0	0.0	0.638041615486145	0.4693087637424469
1.0	15280000.0	15290000.0	0.0	0.6100940108299255	0.45829281210899353
1.0	15290000.0	15300000.0	0.0	0.6095350980758667	0.45784664154052734
1.0	15310000.0	15320000.0	2.0	0.620820164680481	0.4607389569282532
1.0	15480000.0	15490000.0	0.0	0.49610042572021484	0.41329607367515564
1.0	15500000.0	15510000.0	0.0	0.5394463539123535	0.4339071810245514
1.0	15580000.0	15590000.0	0.0	0.6607648730278015	0.4777163565158844
1.0	15590000.0	15600000.0	1.0	0.6762560606002808	0.48708757758140564
1.0	15730000.0	15740000.0	1.0	0.517319917678833	0.42336082458496094
1.0	15790000.0	15800000.0	0.0	0.697475790977478	0.49609479308128357
1.0	15810000.0	15820000.0	0.0	0.5931797027587891	0.4516247808933258
1.0	15960000.0	15970000.0	0.0	0.44514861702919006	0.25845396518707275
1.0	15990000.0	16000000.0	0.0	0.5121744275093079	0.42091503739356995
1.0	16030000.0	16040000.0	1.0	0.5124565362930298	0.4210492670536041
1.0	16080000.0	16090000.0	0.0	0.6363152265548706	0.472461998462677
1.0	16160000.0	16170000.0	1.0	0.4601445198059082	0.3032326102256775
1.0	16190000.0	16200000.0	0.0	0.44514861702919006	0.25845396518707275
1.0	16270000.0	16280000.0	1.0	0.44514861702919006	0.25845396518707275
1.0	16280000.0	16290000.0	0.0	0.44514861702919006	0.25845396518707275
1.0	16310000.0	16320000.0	0.0	0.6157209277153015	0.4607037603855133
1.0	16360000.0	16370000.0	0.0	0.5959582328796387	0.4524350166320801
1.0	16410000.0	16420000.0	0.0	0.5841335654258728	0.4486444890499115
1.0	16420000.0	16430000.0	0.0	0.5986371040344238	0.4547327160835266
1.0	16440000.0	16450000.0	1.0	0.561046838760376	0.4404265880584717
1.0	16450000.0	16460000.0	0.0	0.763545036315918	0.5796951651573181
1.0	16550000.0	16560000.0	0.0	0.6461257338523865	0.47186022996902466
1.0	16580000.0	16590000.0	1.0	0.44514861702919006	0.25845396518707275
1.0	16630000.0	16640000.0	1.0	0.44514861702919006	0.25845396518707275
1.0	16670000.0	16680000.0	0.0	0.501630961894989	0.48731136322021484
1.0	16690000.0	16700000.0	0.0	0.44514861702919006	0.25845396518707275
1.0	16710000.0	16720000.0	1.0	0.44514861702919006	0.25845396518707275
1.0	16720000.0	16730000.0	2.0	0.47384706139564514	0.3820272386074066
1.0	16760000.0	16770000.0	2.0	0.44514861702919006	0.25845396518707275
1.0	16780000.0	16790000.0	0.0	0.44514861702919006	0.25845396518707275
1.0	17290000.0	17300000.0	0.0	0.5275881290435791	0.4277613162994385
1.0	17300000.0	17310000.0	0.0	0.5716108679771423	0.44078993797302246
1.0	17370000.0	17380000.0	1.0	0.44514861702919006	0.25845396518707275
1.0	17380000.0	17390000.0	1.0	0.49734240770339966	0.4138832986354828
1.0	17460000.0	17470000.0	2.0	0.6745327711105347	0.48562055826187134
1.0	17540000.0	17550000.0	0.0	0.7254483103752136	0.5277186632156372
1.0	17580000.0	17590000.0	1.0	0.6804870963096619	0.4969658851623535
1.0	17590000.0	17600000.0	0.0	0.7407963871955872	0.5579591393470764
1.0	17840000.0	17850000.0	0.0	0.6679520606994629	0.48838987946510315
1.0	17850000.0	17860000.0	1.0	0.630553662776947	0.4657333493232727
1.0	17860000.0	17870000.0	0.0	0.4920903742313385	0.4114004075527191
1.0	18000000.0	18010000.0	0.0	0.579430878162384	0.4460518956184387
1.0	18020000.0	18030000.0	1.0	0.6005653142929077	0.4530993103981018
1.0	18050000.0	18060000.0	0.0	0.6956866383552551	0.5179513692855835
1.0	18130000.0	18140000.0	0.0	0.6584998369216919	0.4915575385093689
1.0	18160000.0	18170000.0	0.0	0.6181875467300415	0.46117955446243286
1.0	18180000.0	18190000.0	1.0	0.6156042218208313	0.458784282207489
1.0	18190000.0	18200000.0	0.0	0.620366632938385	0.46271902322769165
1.0	18220000.0	18230000.0	0.0	0.5959024429321289	0.45104750990867615
1.0	18250000.0	18260000.0	0.0	0.5653157234191895	0.44199132919311523
1.0	18270000.0	18280000.0	1.0	0.5664430856704712	0.44107890129089355
1.0	18340000.0	18350000.0	1.0	0.5669046640396118	0.4427686333656311
1.0	18360000.0	18370000.0	0.0	0.5853548645973206	0.4473384916782379
1.0	18380000.0	18390000.0	2.0	0.5899865031242371	0.45028799772262573
1.0	18400000.0	18410000.0	0.0	0.5754315853118896	0.4440933167934418
1.0	18410000.0	18420000.0	0.0	0.592077910900116	0.45130324363708496
1.0	18470000.0	18480000.0	0.0	0.6064349412918091	0.4559415876865387
1.0	18560000.0	18570000.0	0.0	0.6243516206741333	0.46353310346603394
1.0	18570000.0	18580000.0	1.0	0.6227604746818542	0.46169519424438477
1.0	18630000.0	18640000.0	0.0	0.6305955052375793	0.46568483114242554
1.0	18640000.0	18650000.0	1.0	0.6218634843826294	0.46216219663619995
1.0	18720000.0	18730000.0	1.0	0.6323941946029663	0.4664483070373535
1.0	18750000.0	18760000.0	1.0	0.6741529703140259	0.5219522714614868
1.0	18770000.0	18780000.0	1.0	0.6418460011482239	0.4692005217075348
1.0	18800000.0	18810000.0	0.0	0.7862508893013	0.6037330031394958
1.0	18890000.0	18900000.0	1.0	0.6933261752128601	0.4941229224205017
1.0	18910000.0	18920000.0	1.0	0.6998180150985718	0.5126321911811829
1.0	18930000.0	18940000.0	0.0	0.7282856702804565	0.5412579774856567
1.0	18940000.0	18950000.0	1.0	0.7857871651649475	0.6151561737060547
1.0	19050000.0	19060000.0	2.0	0.6003129482269287	0.4561116695404053
1.0	19150000.0	19160000.0	0.0	0.8306077718734741	0.6317765116691589
1.0	19170000.0	19180000.0	0.0	0.6811901926994324	0.48670634627342224
1.0	19200000.0	19210000.0	0.0	0.6154333353042603	0.45951810479164124
1.0	19290000.0	19300000.0	0.0	0.6969543099403381	0.5052427053451538
1.0	19300000.0	19310000.0	0.0	0.6838096380233765	0.49156492948532104
1.0	19440000.0	19450000.0	1.0	0.44514861702919006	0.25845396518707275
1.0	19470000.0	19480000.0	2.0	0.44514861702919006	0.25845396518707275
1.0	19480000.0	19490000.0	1.0	0.44514861702919006	0.25845396518707275
1.0	19490000.0	19500000.0	0.0	0.44514861702919006	0.25845396518707275
1.0	19500000.0	19510000.0	0.0	0.44514861702919006	0.25845396518707275
1.0	19570000.0	19580000.0	0.0	0.44514861702919006	0.25845396518707275
1.0	19650000.0	19660000.0	1.0	0.5224267244338989	0.4257909655570984
1.0	19730000.0	19740000.0	0.0	0.44514861702919006	0.25845396518707275
1.0	19740000.0	19750000.0	0.0	0.44514861702919006	0.25845396518707275
1.0	19750000.0	19760000.0	0.0	0.44514861702919006	0.25845396518707275
1.0	19790000.0	19800000.0	1.0	0.44514861702919006	0.25845396518707275
1.0	19800000.0	19810000.0	1.0	0.44514861702919006	0.25845396518707275
1.0	20000000.0	20010000.0	3.0	0.7395597100257874	0.5422289967536926
1.0	20100000.0	20110000.0	0.0	0.9128105044364929	0.6616315841674805
1.0	20260000.0	20270000.0	1.0	0.6896900534629822	0.49061688780784607
1.0	20340000.0	20350000.0	0.0	0.9319924116134644	0.6684611439704895
1.0	20390000.0	20400000.0	0.0	0.6679778099060059	0.4861208498477936
1.0	20460000.0	20470000.0	1.0	0.7411828637123108	0.5467340350151062
1.0	20490000.0	20500000.0	0.0	0.7062840461730957	0.5053678750991821
1.0	20520000.0	20530000.0	1.0	0.6427866220474243	0.47159165143966675
1.0	20550000.0	20560000.0	2.0	0.6546458601951599	0.4757963716983795
1.0	20570000.0	20580000.0	0.0	0.6807318329811096	0.4863496422767639
1.0	20670000.0	20680000.0	1.0	0.7199093103408813	0.5149985551834106
1.0	20770000.0	20780000.0	1.0	0.6846445798873901	0.4885765016078949
1.0	20800000.0	20810000.0	1.0	0.6813189387321472	0.4857059419155121
1.0	20880000.0	20890000.0	1.0	0.6651911735534668	0.47993358969688416
1.0	20890000.0	20900000.0	3.0	0.7172263860702515	0.5264297723770142
1.0	20930000.0	20940000.0	0.0	0.9290057420730591	0.6674016118049622
1.0	21110000.0	21120000.0	0.0	0.44514861702919006	0.25845396518707275
1.0	21120000.0	21130000.0	1.0	0.5189618468284607	0.42414188385009766
1.0	21260000.0	21270000.0	0.0	0.44514861702919006	0.25845396518707275
1.0	21320000.0	21330000.0	0.0	0.44514861702919006	0.25845396518707275
1.0	21350000.0	21360000.0	0.0	0.44514861702919006	0.25845396518707275
1.0	21360000.0	21370000.0	0.0	0.44514861702919006	0.25845396518707275
1.0	21410000.0	21420000.0	1.0	0.49146541953086853	0.4111054539680481
1.0	21440000.0	21450000.0	0.0	0.5005097389221191	0.4153825640678406
1.0	21520000.0	21530000.0	1.0	0.6407085657119751	0.4700459837913513
1.0	21530000.0	21540000.0	0.0	0.6682402491569519	0.4812777638435364
1.0	21570000.0	21580000.0	3.0	0.7186221480369568	0.5397640466690063
1.0	21580000.0	21590000.0	0.0	0.5341796875	0.4311542510986328
1.0	21630000.0	21640000.0	0.0	0.44514861702919006	0.25845396518707275
1.0	21720000.0	21730000.0	1.0	0.6796168088912964	0.48642024397850037
1.0	21820000.0	21830000.0	1.0	0.5948916673660278	0.4524560868740082
1.0	21850000.0	21860000.0	0.0	0.5994879007339478	0.4545992910861969
1.0	21860000.0	21870000.0	1.0	0.6067410707473755	0.45674195885658264
1.0	21900000.0	21910000.0	0.0	0.6753845810890198	0.4891623854637146
1.0	21910000.0	21920000.0	0.0	0.6190942525863647	0.46104565262794495
1.0	21950000.0	21960000.0	1.0	0.5846008062362671	0.4497693181037903
1.0	22000000.0	22010000.0	1.0	0.44514861702919006	0.25845396518707275
1.0	22170000.0	22180000.0	2.0	0.7235304117202759	0.5544019937515259
1.0	22180000.0	22190000.0	2.0	0.6734059453010559	0.49349966645240784
1.0	22190000.0	22200000.0	2.0	0.7232304811477661	0.5513741970062256
1.0	22210000.0	22220000.0	0.0	0.8306059837341309	0.631775975227356
1.0	22220000.0	22230000.0	1.0	0.7865635752677917	0.5896034240722656
1.0	22230000.0	22240000.0	0.0	0.7662270665168762	0.5650120973587036
1.0	22250000.0	22260000.0	0.0	0.8583648800849915	0.6419514417648315
1.0	22390000.0	22400000.0	0.0	0.44514861702919006	0.25845396518707275
1.0	22440000.0	22450000.0	0.0	0.44514861702919006	0.25845396518707275
1.0	22460000.0	22470000.0	1.0	0.5743944048881531	0.44472140073776245
1.0	22470000.0	22480000.0	1.0	0.6359485387802124	0.4687836170196533
1.0	22480000.0	22490000.0	0.0	0.6467580199241638	0.47312718629837036
1.0	22560000.0	22570000.0	1.0	0.6271876096725464	0.4655114710330963
1.0	22600000.0	22610000.0	3.0	0.6057478189468384	0.45785412192344666
1.0	22610000.0	22620000.0	0.0	0.6475206613540649	0.47305622696876526
1.0	22700000.0	22710000.0	0.0	0.6684340238571167	0.4813947081565857
1.0	22770000.0	22780000.0	0.0	0.503109335899353	0.5129867792129517
1.0	22790000.0	22800000.0	0.0	0.49409475922584534	0.4123477041721344
1.0	22920000.0	22930000.0	1.0	0.5955944657325745	0.45313382148742676
1.0	23040000.0	23050000.0	0.0	0.5594460368156433	0.44095930457115173
1.0	23050000.0	23060000.0	0.0	0.5593118667602539	0.44022855162620544
1.0	23180000.0	23190000.0	1.0	0.5465563535690308	0.4366777539253235
1.0	23200000.0	23210000.0	0.0	0.6200381517410278	0.4620249271392822
1.0	23250000.0	23260000.0	0.0	0.6732144355773926	0.4836614727973938
1.0	23290000.0	23300000.0	1.0	0.6160732507705688	0.4609469771385193
1.0	23340000.0	23350000.0	1.0	0.6096603274345398	0.46752986311912537
1.0	23370000.0	23380000.0	1.0	0.44514861702919006	0.25845396518707275
1.0	23430000.0	23440000.0	1.0	0.44514861702919006	0.25845396518707275
1.0	23490000.0	23500000.0	1.0	0.44514861702919006	0.25845396518707275
1.0	23570000.0	23580000.0	0.0	0.68093341588974	0.48679763078689575
1.0	23590000.0	23600000.0	0.0	0.7981306314468384	0.5935618281364441
1.0	23620000.0	23630000.0	0.0	0.44514861702919006	0.25845396518707275
1.0	23650000.0	23660000.0	0.0	0.44514861702919006	0.25845396518707275
1.0	23700000.0	23710000.0	0.0	0.6291303634643555	0.4643631875514984
1.0	23760000.0	23770000.0	2.0	0.5567583441734314	0.43865084648132324
1.0	23870000.0	23880000.0	2.0	0.5875502824783325	0.45135706663131714
1.0	23990000.0	24000000.0	0.0	0.6774429678916931	0.4851357042789459
1.0	24000000.0	24010000.0	0.0	0.7297974228858948	0.5347394347190857
1.0	24070000.0	24080000.0	0.0	0.44514861702919006	0.25845396518707275
1.0	24100000.0	24110000.0	0.0	0.5253010392189026	0.4271599352359772
1.0	24120000.0	24130000.0	1.0	0.44514861702919006	0.25845396518707275
1.0	24170000.0	24180000.0	0.0	0.5329694151878357	0.43045011162757874
1.0	24210000.0	24220000.0	0.0	0.7606476545333862	0.5605942010879517
1.0	24240000.0	24250000.0	1.0	0.7818801999092102	0.6027889251708984
1.0	24300000.0	24310000.0	0.0	0.44514861702919006	0.25845396518707275
1.0	24370000.0	24380000.0	0.0	0.5788129568099976	0.44527584314346313
1.0	24440000.0	24450000.0	1.0	0.8735296130180359	0.6474729776382446
1.0	24480000.0	24490000.0	1.0	0.6952564120292664	0.5045847296714783
1.0	24510000.0	24520000.0	0.0	0.9235218167304993	0.6654525995254517
1.0	24540000.0	24550000.0	1.0	0.6287145018577576	0.465512752532959
1.0	24550000.0	24560000.0	0.0	0.6695975065231323	0.4817235469818115
1.0	24610000.0	24620000.0	0.0	0.62037593126297	0.4630100131034851
1.0	24670000.0	24680000.0	2.0	0.6679375767707825	0.48378580808639526
1.0	24680000.0	24690000.0	0.0	0.6091381907463074	0.4574083387851715
1.0	24700000.0	24710000.0	0.0	0.4853835701942444	0.40823620557785034
1.0	24720000.0	24730000.0	0.0	0.5619637966156006	0.4390341341495514
1.0	24740000.0	24750000.0	0.0	0.5183338522911072	0.5391761660575867
1.0	24760000.0	24770000.0	0.0	0.5069061517715454	0.41841453313827515
1.0	24810000.0	24820000.0	0.0	0.6880790591239929	0.5084346532821655
1.0	24880000.0	24890000.0	1.0	0.6864839792251587	0.48884740471839905
1.0	24910000.0	24920000.0	1.0	0.7297776937484741	0.5357385873794556
1.0	24930000.0	24940000.0	1.0	0.7031165361404419	0.5038449168205261
1.0	24940000.0	24950000.0	0.0	0.735819935798645	0.5430734753608704
1.0	25000000.0	25010000.0	0.0	0.5393643975257874	0.43386802077293396
1.0	25010000.0	25020000.0	0.0	0.6787769198417664	0.4855387806892395
1.0	25060000.0	25070000.0	1.0	0.6254516839981079	0.46360477805137634
1.0	25080000.0	25090000.0	1.0	0.49803805351257324	0.41421252489089966
1.0	25090000.0	25100000.0	0.0	0.4995972514152527	0.4149503707885742
1.0	25150000.0	25160000.0	0.0	0.49638691544532776	0.4134313464164734
1.0	25240000.0	25250000.0	1.0	0.6209508180618286	0.4979526400566101
1.0	25250000.0	25260000.0	1.0	0.6378660202026367	0.4810314178466797
1.0	25310000.0	25320000.0	0.0	0.6113413572311401	0.45736441016197205
1.0	25360000.0	25370000.0	0.0	0.606873631477356	0.4598473012447357
1.0	25400000.0	25410000.0	1.0	0.6961579322814941	0.49864059686660767
1.0	25430000.0	25440000.0	0.0	0.6960829496383667	0.4970480799674988
1.0	25480000.0	25490000.0	0.0	0.8035276532173157	0.6106228232383728
1.0	25810000.0	25820000.0	1.0	0.44514861702919006	0.25845396518707275
1.0	25850000.0	25860000.0	0.0	0.6347047686576843	0.4679538309574127
1.0	25920000.0	25930000.0	1.0	0.7001655697822571	0.49892759323120117
1.0	25930000.0	25940000.0	1.0	0.63072669506073	0.4655076563358307
1.0	25950000.0	25960000.0	1.0	0.681384801864624	0.4869178235530853
1.0	25960000.0	25970000.0	0.0	0.6192213296890259	0.46126770973205566
1.0	26150000.0	26160000.0	1.0	0.44514861702919006	0.25845396518707275
1.0	26190000.0	26200000.0	0.0	0.4946424961090088	0.412606418132782
1.0	26200000.0	26210000.0	0.0	0.5499127507209778	0.4293982982635498
1.0	26210000.0	26220000.0	0.0	0.44514861702919006	0.25845396518707275
1.0	26240000.0	26250000.0	0.0	0.533093273639679	0.42280682921409607
1.0	26280000.0	26290000.0	0.0	0.4937618672847748	0.41219019889831543
1.0	26300000.0	26310000.0	1.0	0.44514861702919006	0.25845396518707275
1.0	26320000.0	26330000.0	1.0	0.44514861702919006	0.25845396518707275
1.0	26370000.0	26380000.0	2.0	0.6775497794151306	0.48488083481788635
1.0	26380000.0	26390000.0	4.0	0.6254410743713379	0.46328991651535034
1.0	26410000.0	26420000.0	0.0	0.7243467569351196	0.5192228555679321
1.0	26430000.0	26440000.0	0.0	0.4652797281742096	0.3204260468482971
1.0	26560000.0	26570000.0	0.0	0.44514861702919006	0.25845396518707275
1.0	26570000.0	26580000.0	0.0	0.44514861702919006	0.25845396518707275
1.0	26580000.0	26590000.0	0.0	0.44514861702919006	0.25845396518707275
1.0	26640000.0	26650000.0	0.0	0.6155202984809875	0.4704471528530121
1.0	26720000.0	26730000.0	0.0	0.8107852935791016	0.6233290433883667
1.0	26740000.0	26750000.0	0.0	0.6853870153427124	0.48906245827674866
1.0	26760000.0	26770000.0	1.0	0.449439138174057	0.28669819235801697
1.0	26800000.0	26810000.0	0.0	0.44514861702919006	0.25845396518707275
1.0	26840000.0	26850000.0	1.0	0.6594713926315308	0.4872903823852539
1.0	26850000.0	26860000.0	0.0	0.5648633241653442	0.4440808892250061
1.0	26890000.0	26900000.0	0.0	0.6284527778625488	0.46415382623672485
1.0	26940000.0	26950000.0	0.0	0.48473843932151794	0.4079320430755615
1.0	26950000.0	26960000.0	0.0	0.6779720187187195	0.4949045181274414
1.0	27000000.0	27010000.0	0.0	0.6850038766860962	0.4891793727874756
1.0	27170000.0	27180000.0	0.0	0.44514861702919006	0.25845396518707275
1.0	27200000.0	27210000.0	0.0	0.44514861702919006	0.25845396518707275
1.0	27230000.0	27240000.0	4.0	1.1846847534179688	0.7512070536613464
1.0	27290000.0	27300000.0	0.0	0.7800084948539734	0.5932105183601379
1.0	27310000.0	27320000.0	2.0	0.7386820316314697	0.5531779527664185
1.0	27340000.0	27350000.0	0.0	0.7884798645973206	0.6065236330032349
1.0	27370000.0	27380000.0	1.0	0.6298106908798218	0.46677154302597046
1.0	27380000.0	27390000.0	0.0	0.6198467016220093	0.46111708879470825
1.0	27450000.0	27460000.0	0.0	0.6245261430740356	0.4628273844718933
1.0	27610000.0	27620000.0	1.0	0.5087658762931824	0.4192968010902405
1.0	27630000.0	27640000.0	2.0	0.5168904662132263	0.42315673828125
1.0	27680000.0	27690000.0	0.0	0.5984212160110474	0.45194634795188904
1.0	27710000.0	27720000.0	1.0	0.6203494071960449	0.4572603106498718
1.0	27720000.0	27730000.0	0.0	0.5101088285446167	0.41993412375450134
1.0	27730000.0	27740000.0	0.0	0.44514861702919006	0.25845396518707275
1.0	27830000.0	27840000.0	0.0	0.535847008228302	0.4321886897087097
1.0	27870000.0	27880000.0	0.0	0.564886212348938	0.4391285479068756
1.0	27880000.0	27890000.0	0.0	0.44514861702919006	0.25845396518707275
1.0	27910000.0	27920000.0	1.0	0.44514861702919006	0.25845396518707275
1.0	27960000.0	27970000.0	1.0	0.6353259682655334	0.467088520526886
1.0	27990000.0	28000000.0	0.0	0.5107884407043457	0.42025676369667053
1.0	28020000.0	28030000.0	0.0	0.7192319631576538	0.5252448320388794
1.0	28050000.0	28060000.0	1.0	0.44514861702919006	0.25845396518707275
1.0	28110000.0	28120000.0	0.0	0.44514861702919006	0.25845396518707275
1.0	28140000.0	28150000.0	0.0	0.44514861702919006	0.25845396518707275
1.0	28160000.0	28170000.0	0.0	0.44514861702919006	0.25845396518707275
1.0	28210000.0	28220000.0	0.0	0.44514861702919006	0.25845396518707275
1.0	28220000.0	28230000.0	0.0	0.44514861702919006	0.25845396518707275
1.0	28230000.0	28240000.0	0.0	0.44514861702919006	0.25845396518707275
1.0	28640000.0	28650000.0	0.0	0.9779671430587769	0.6845715045928955
1.0	28690000.0	28700000.0	1.0	0.5913741588592529	0.45876631140708923
1.0	28860000.0	28870000.0	1.0	0.505825400352478	0.41790175437927246
1.0	28960000.0	28970000.0	0.0	0.5188856720924377	0.5438153147697449
1.0	29050000.0	29060000.0	1.0	0.6554780602455139	0.47569626569747925
1.0	29070000.0	29080000.0	0.0	0.44514861702919006	0.25845396518707275
1.0	29150000.0	29160000.0	1.0	0.6535807847976685	0.47518157958984375
1.0	29160000.0	29170000.0	2.0	0.6321138143539429	0.466779887676239
1.0	29210000.0	29220000.0	0.0	0.44514861702919006	0.25845396518707275
1.0	29230000.0	29240000.0	0.0	0.6252350807189941	0.46364831924438477
1.0	29240000.0	29250000.0	0.0	0.44514861702919006	0.25845396518707275
1.0	29270000.0	29280000.0	1.0	0.5483680963516235	0.43696126341819763
1.0	29280000.0	29290000.0	0.0	0.5326645374298096	0.4306700825691223
1.0	29340000.0	29350000.0	1.0	0.44514861702919006	0.25845396518707275
1.0	29390000.0	29400000.0	0.0	0.44514861702919006	0.25845396518707275
1.0	29430000.0	29440000.0	0.0	0.541574239730835	0.43490275740623474
1.0	29440000.0	29450000.0	1.0	0.5789812803268433	0.4459308087825775
1.0	29490000.0	29500000.0	0.0	0.44514861702919006	0.25845396518707275
1.0	29540000.0	29550000.0	0.0	0.44514861702919006	0.25845396518707275
1.0	29570000.0	29580000.0	0.0	0.5900735855102539	0.4516424238681793
1.0	29610000.0	29620000.0	0.0	0.5935928225517273	0.45184144377708435
1.0	29670000.0	29680000.0	0.0	0.6248351335525513	0.46461668610572815
1.0	29750000.0	29760000.0	3.0	0.612385630607605	0.459841787815094
1.0	29770000.0	29780000.0	0.0	0.6473489999771118	0.473259836435318
1.0	29800000.0	29810000.0	0.0	0.5968998074531555	0.4538889527320862
1.0	30030000.0	30040000.0	0.0	0.6087578535079956	0.4574832320213318
1.0	30090000.0	30100000.0	0.0	0.6327441334724426	0.46615323424339294
1.0	30190000.0	30200000.0	1.0	0.8064523935317993	0.5780786275863647
1.0	30220000.0	30230000.0	1.0	0.6462842226028442	0.47200027108192444
1.0	30330000.0	30340000.0	1.0	0.6157807111740112	0.4607089161872864
1.0	30340000.0	30350000.0	0.0	0.6106784343719482	0.4565415382385254
1.0	30360000.0	30370000.0	0.0	0.6011717915534973	0.45338526368141174
1.0	30390000.0	30400000.0	0.0	0.6064020991325378	0.45604926347732544
1.0	30410000.0	30420000.0	2.0	0.5765676498413086	0.4444097578525543
1.0	30490000.0	30500000.0	1.0	0.6359478831291199	0.4799995422363281
1.0	30550000.0	30560000.0	0.0	0.5992530584335327	0.4526654779911041
1.0	30610000.0	30620000.0	2.0	0.6780558824539185	0.5009630918502808
1.0	30740000.0	30750000.0	2.0	0.6553497910499573	0.47575417160987854
1.0	30760000.0	30770000.0	0.0	0.672063946723938	0.48234301805496216
1.0	30780000.0	30790000.0	0.0	0.6622521281242371	0.47868719696998596
1.0	30830000.0	30840000.0	1.0	0.6397959589958191	0.46986818313598633
1.0	30970000.0	30980000.0	0.0	0.6143941879272461	0.45784348249435425
1.0	30980000.0	30990000.0	2.0	0.5927866101264954	0.4520018994808197
1.0	31000000.0	31010000.0	1.0	0.6840212345123291	0.5258610248565674
1.0	31010000.0	31020000.0	0.0	0.6237874031066895	0.46385297179222107
1.0	31030000.0	31040000.0	1.0	0.6787225008010864	0.5003618597984314
1.0	31110000.0	31120000.0	0.0	0.6519966125488281	0.47477537393569946
1.0	31130000.0	31140000.0	0.0	0.655243992805481	0.4757140576839447
1.0	31240000.0	31250000.0	0.0	0.8518694043159485	0.6395779848098755
1.0	31320000.0	31330000.0	2.0	0.6269022822380066	0.4643717408180237
1.0	31340000.0	31350000.0	0.0	0.612533450126648	0.4587743878364563
1.0	31400000.0	31410000.0	1.0	0.44514861702919006	0.25845396518707275
1.0	31490000.0	31500000.0	0.0	0.44514861702919006	0.25845396518707275
1.0	31630000.0	31640000.0	0.0	0.7734352350234985	0.581745982170105
1.0	31730000.0	31740000.0	0.0	0.44514861702919006	0.25845396518707275
1.0	31750000.0	31760000.0	0.0	0.44514861702919006	0.25845396518707275
1.0	31920000.0	31930000.0	1.0	0.6444969177246094	0.47210946679115295
1.0	32010000.0	32020000.0	0.0	0.7073038816452026	0.5093158483505249
1.0	32200000.0	32210000.0	1.0	0.4859619736671448	0.40850886702537537
1.0	32210000.0	32220000.0	0.0	0.44514861702919006	0.25845396518707275
1.0	32220000.0	32230000.0	0.0	0.49444571137428284	0.4125133156776428
1.0	32230000.0	32240000.0	1.0	0.5709452629089355	0.4438313841819763
1.0	32250000.0	32260000.0	0.0	0.44514861702919006	0.25845396518707275
1.0	32270000.0	32280000.0	1.0	0.6015658378601074	0.4538267254829407
1.0	32310000.0	32320000.0	0.0	0.6197737455368042	0.46087050437927246
1.0	32320000.0	32330000.0	2.0	0.6661368608474731	0.4798642694950104
1.0	32330000.0	32340000.0	0.0	0.6648348569869995	0.4796310067176819
1.0	32400000.0	32410000.0	2.0	0.44514861702919006	0.25845396518707275
1.0	32410000.0	32420000.0	0.0	0.6276918649673462	0.4646827280521393
1.0	32420000.0	32430000.0	2.0	0.5155571699142456	0.4225228428840637
1.0	32440000.0	32450000.0	0.0	0.5602684020996094	0.44009852409362793
1.0	32460000.0	32470000.0	0.0	0.5827516317367554	0.4491889476776123
1.0	32500000.0	32510000.0	1.0	0.44514861702919006	0.25845396518707275
1.0	32560000.0	32570000.0	0.0	0.44514861702919006	0.25845396518707275
1.0	32660000.0	32670000.0	0.0	0.4922730326652527	0.4114867150783539
1.0	32680000.0	32690000.0	1.0	0.44514861702919006	0.25845396518707275
1.0	32710000.0	32720000.0	0.0	0.6864367723464966	0.5291099548339844
1.0	32730000.0	32740000.0	3.0	0.6913941502571106	0.5476875901222229
1.0	32780000.0	32790000.0	2.0	0.5050792098045349	0.4175480902194977
1.0	32810000.0	32820000.0	0.0	0.533859372138977	0.4312402606010437
1.0	32820000.0	32830000.0	1.0	0.5412439107894897	0.4322827458381653
1.0	32930000.0	32940000.0	1.0	0.5865885615348816	0.45155295729637146
1.0	33000000.0	33010000.0	1.0	0.6239094734191895	0.4729388654232025
1.0	33040000.0	33050000.0	0.0	0.5759270787239075	0.44618433713912964
1.0	33130000.0	33140000.0	2.0	0.44514861702919006	0.25845396518707275
1.0	33210000.0	33220000.0	0.0	0.6236311197280884	0.46188288927078247
1.0	33240000.0	33250000.0	0.0	0.44514861702919006	0.25845396518707275
1.0	33380000.0	33390000.0	1.0	0.8227688074111938	0.6246233582496643
1.0	33540000.0	33550000.0	0.0	0.49247702956199646	0.4115833640098572
1.0	33590000.0	33600000.0	0.0	0.47731027007102966	0.3603183627128601
1.0	33690000.0	33700000.0	0.0	0.6112097501754761	0.4581507742404938
1.0	33710000.0	33720000.0	1.0	0.6194542646408081	0.46154308319091797
1.0	33730000.0	33740000.0	0.0	0.44514861702919006	0.25845396518707275
1.0	33830000.0	33840000.0	0.0	0.5051724314689636	0.41759219765663147
1.0	33840000.0	33850000.0	0.0	0.4993440508842468	0.41483074426651
1.0	33940000.0	33950000.0	0.0	0.4842740595340729	0.4077131748199463
1.0	33970000.0	33980000.0	0.0	0.6572465896606445	0.47661012411117554
1.0	34000000.0	34010000.0	0.0	0.6520904302597046	0.47481217980384827
1.0	34070000.0	34080000.0	1.0	0.6801891326904297	0.48634299635887146
1.0	34080000.0	34090000.0	3.0	0.6457756161689758	0.4724251627922058
1.0	34090000.0	34100000.0	2.0	0.6653450727462769	0.47971731424331665
1.0	34110000.0	34120000.0	0.0	0.6639834642410278	0.4799213409423828
1.0	34170000.0	34180000.0	2.0	0.6283275485038757	0.4645729064941406
1.0	34260000.0	34270000.0	1.0	0.636849045753479	0.46894511580467224
1.0	34290000.0	34300000.0	0.0	0.6913672685623169	0.5195485353469849
1.0	34490000.0	34500000.0	0.0	0.6156505346298218	0.46014124155044556
1.0	34560000.0	34570000.0	0.0	0.6318200826644897	0.4945301413536072
1.0	34710000.0	34720000.0	0.0	0.6812088489532471	0.5554143190383911
1.0	34720000.0	34730000.0	1.0	0.6547538042068481	0.5053650736808777
1.0	34780000.0	34790000.0	0.0	0.7698863744735718	0.6000966429710388
1.0	34800000.0	34810000.0	0.0	0.7077800631523132	0.5177518129348755
1.0	34880000.0	34890000.0	1.0	0.6931841373443604	0.49841490387916565
1.0	35000000.0	35010000.0	0.0	0.7451821565628052	0.6000677943229675
1.0	35010000.0	35020000.0	2.0	0.7678585648536682	0.6065570712089539
1.0	35210000.0	35220000.0	1.0	0.6383573412895203	0.4690376818180084
1.0	35260000.0	35270000.0	1.0	0.6151596307754517	0.4594436287879944
1.0	35280000.0	35290000.0	0.0	0.5968390107154846	0.4514308571815491
1.0	35420000.0	35430000.0	0.0	0.6489130258560181	0.49543747305870056
1.0	35510000.0	35520000.0	0.0	0.6767687201499939	0.4921141564846039
1.0	35550000.0	35560000.0	1.0	0.5205255150794983	0.42488598823547363
1.0	35560000.0	35570000.0	0.0	0.44514861702919006	0.25845396518707275
1.0	35650000.0	35660000.0	0.0	0.44514861702919006	0.25845396518707275
1.0	35760000.0	35770000.0	0.0	0.44514861702919006	0.25845396518707275
1.0	35850000.0	35860000.0	0.0	0.44514861702919006	0.25845396518707275
1.0	35870000.0	35880000.0	1.0	0.44514861702919006	0.25845396518707275
1.0	35920000.0	35930000.0	0.0	0.44514861702919006	0.25845396518707275
1.0	35930000.0	35940000.0	0.0	0.44514861702919006	0.25845396518707275
1.0	36070000.0	36080000.0	1.0	0.44514861702919006	0.25845396518707275
1.0	36170000.0	36180000.0	0.0	0.5132759213447571	0.421438604593277
1.0	36180000.0	36190000.0	0.0	0.44514861702919006	0.25845396518707275
1.0	36200000.0	36210000.0	1.0	0.44514861702919006	0.25845396518707275
1.0	36210000.0	36220000.0	0.0	0.44514861702919006	0.25845396518707275
1.0	36270000.0	36280000.0	0.0	0.44514861702919006	0.25845396518707275
1.0	36310000.0	36320000.0	0.0	0.44514861702919006	0.25845396518707275
1.0	36380000.0	36390000.0	0.0	0.44514861702919006	0.25845396518707275
1.0	36570000.0	36580000.0	2.0	0.6781857013702393	0.49168235063552856
1.0	36840000.0	36850000.0	0.0	0.44514861702919006	0.25845396518707275
1.0	36860000.0	36870000.0	0.0	0.44514861702919006	0.25845396518707275
1.0	36880000.0	36890000.0	0.0	0.4978892207145691	0.4141421914100647
1.0	36940000.0	36950000.0	1.0	0.6296437382698059	0.46462282538414
1.0	36970000.0	36980000.0	1.0	0.703708827495575	0.5071356892585754
1.0	37000000.0	37010000.0	0.0	0.7246529459953308	0.5231016874313354
1.0	37020000.0	37030000.0	2.0	0.6755172610282898	0.48454779386520386
1.0	37070000.0	37080000.0	0.0	0.6604026556015015	0.4785357117652893
1.0	37130000.0	37140000.0	0.0	0.5787416100502014	0.4473680555820465
1.0	37170000.0	37180000.0	0.0	0.5812171697616577	0.44750696420669556
1.0	37200000.0	37210000.0	0.0	0.5733874440193176	0.4450572431087494
1.0	37210000.0	37220000.0	0.0	0.6387397050857544	0.4687125086784363
1.0	37220000.0	37230000.0	0.0	0.6104836463928223	0.4583389163017273
1.0	37240000.0	37250000.0	0.0	0.5781761407852173	0.4474833011627197
1.0	37300000.0	37310000.0	1.0	0.5696225166320801	0.44452470541000366
1.0	37320000.0	37330000.0	0.0	0.5904139280319214	0.4516363739967346
1.0	37340000.0	37350000.0	1.0	0.6249342560768127	0.4638592302799225
1.0	37380000.0	37390000.0	0.0	0.6093384623527527	0.45807352662086487
1.0	37390000.0	37400000.0	1.0	0.6203845739364624	0.4625033438205719
1.0	37450000.0	37460000.0	1.0	0.6027897000312805	0.4557482600212097
1.0	37520000.0	37530000.0	0.0	0.6325746178627014	0.4669667184352875
1.0	37540000.0	37550000.0	0.0	0.6191706657409668	0.4609786868095398
1.0	37590000.0	37600000.0	0.0	0.6293143033981323	0.46575361490249634
1.0	37620000.0	37630000.0	0.0	0.618445098400116	0.4613009989261627
1.0	37630000.0	37640000.0	0.0	0.6175576448440552	0.4598190188407898
1.0	37740000.0	37750000.0	2.0	0.5868855714797974	0.4510311484336853
1.0	37780000.0	37790000.0	0.0	0.6360576748847961	0.46832364797592163
1.0	37920000.0	37930000.0	1.0	0.6617549061775208	0.4784797728061676
1.0	38060000.0	38070000.0	0.0	0.44514861702919006	0.25845396518707275
1.0	38070000.0	38080000.0	0.0	0.6293761134147644	0.46519166231155396
1.0	38090000.0	38100000.0	3.0	0.5991435050964355	0.45319050550460815
1.0	38210000.0	38220000.0	0.0	0.6880055665969849	0.4939902722835541
1.0	38220000.0	38230000.0	0.0	0.653882622718811	0.47960954904556274
1.0	38310000.0	38320000.0	0.0	0.44514861702919006	0.25845396518707275
1.0	38420000.0	38430000.0	0.0	0.44514861702919006	0.25845396518707275
1.0	38440000.0	38450000.0	0.0	0.44514861702919006	0.25845396518707275
1.0	38460000.0	38470000.0	1.0	0.48959580063819885	0.4102226793766022
1.0	38470000.0	38480000.0	0.0	0.44514861702919006	0.25845396518707275
1.0	38500000.0	38510000.0	1.0	0.5709716081619263	0.44381460547447205
1.0	38520000.0	38530000.0	0.0	0.579466700553894	0.4473271369934082
1.0	38600000.0	38610000.0	0.0	0.5250576138496399	0.42704400420188904
1.0	38630000.0	38640000.0	0.0	0.6441910266876221	0.47135764360427856
1.0	38650000.0	38660000.0	1.0	0.5958283543586731	0.45325738191604614
1.0	38680000.0	38690000.0	1.0	0.5898152589797974	0.4512419104576111
1.0	38700000.0	38710000.0	1.0	0.6275386810302734	0.4652096629142761
1.0	38730000.0	38740000.0	0.0	0.6466708779335022	0.472747266292572
1.0	38770000.0	38780000.0	0.0	0.6893231272697449	0.49606236815452576
1.0	38830000.0	38840000.0	1.0	0.6320868730545044	0.46661558747291565
1.0	38850000.0	38860000.0	0.0	0.6947184205055237	0.49575114250183105
1.0	38940000.0	38950000.0	1.0	0.6441222429275513	0.4728875160217285
1.0	39040000.0	39050000.0	3.0	0.6149882078170776	0.46025076508522034
1.0	39070000.0	39080000.0	1.0	0.6570704579353333	0.4766424596309662
1.0	39140000.0	39150000.0	1.0	0.6678704023361206	0.4863160252571106
1.0	39170000.0	39180000.0	3.0	0.6962238550186157	0.5080685615539551
1.0	39180000.0	39190000.0	1.0	0.6483653783798218	0.4736594557762146
1.0	39190000.0	39200000.0	0.0	0.5941073298454285	0.453148752450943
1.0	39210000.0	39220000.0	1.0	0.6626438498497009	0.47885552048683167
1.0	39220000.0	39230000.0	0.0	0.7053173780441284	0.5111148357391357
1.0	39250000.0	39260000.0	0.0	0.6243168711662292	0.4645237326622009
1.0	39270000.0	39280000.0	3.0	0.6410630941390991	0.4703800082206726
1.0	39290000.0	39300000.0	0.0	0.6300746202468872	0.46572738885879517
1.0	39390000.0	39400000.0	1.0	0.5899246335029602	0.45007258653640747
1.0	39400000.0	39410000.0	0.0	0.655394971370697	0.4752562642097473
1.0	39420000.0	39430000.0	2.0	0.6786181330680847	0.4890424609184265
1.0	39550000.0	39560000.0	0.0	0.44514861702919006	0.25845396518707275
1.0	39640000.0	39650000.0	0.0	0.44514861702919006	0.25845396518707275
1.0	39680000.0	39690000.0	0.0	0.44514861702919006	0.25845396518707275
1.0	39870000.0	39880000.0	0.0	0.44514861702919006	0.25845396518707275
1.0	39920000.0	39930000.0	0.0	0.44514861702919006	0.25845396518707275
1.0	39990000.0	40000000.0	1.0	0.5438249111175537	0.43259352445602417
1.0	40120000.0	40130000.0	2.0	0.6808667778968811	0.5013271570205688
1.0	40130000.0	40140000.0	1.0	0.6762123107910156	0.506842315196991
1.0	40200000.0	40210000.0	1.0	0.44514861702919006	0.25845396518707275
1.0	40280000.0	40290000.0	1.0	0.7091189622879028	0.5119932889938354
1.0	40300000.0	40310000.0	1.0	0.44514861702919006	0.25845396518707275
1.0	40310000.0	40320000.0	1.0	0.44514861702919006	0.25845396518707275
1.0	40360000.0	40370000.0	1.0	0.510204553604126	0.41997966170310974
1.0	40370000.0	40380000.0	5.0	0.7566602826118469	0.5604103803634644
1.0	40430000.0	40440000.0	3.0	0.5453571677207947	0.43396344780921936
1.0	40440000.0	40450000.0	0.0	0.7375982403755188	0.529892086982727
1.0	40480000.0	40490000.0	1.0	0.7870229482650757	0.5987886190414429
1.0	40500000.0	40510000.0	0.0	0.5360233187675476	0.4322728216648102
1.0	40520000.0	40530000.0	0.0	0.44514861702919006	0.25845396518707275
1.0	40530000.0	40540000.0	0.0	0.44514861702919006	0.25845396518707275
1.0	40570000.0	40580000.0	0.0	0.8111616373062134	0.6216398477554321
1.0	40790000.0	40800000.0	1.0	0.684806227684021	0.49871426820755005
1.0	40940000.0	40950000.0	0.0	0.44514861702919006	0.25845396518707275
1.0	40960000.0	40970000.0	0.0	0.5041659474372864	0.4171149730682373
1.0	40980000.0	40990000.0	1.0	0.5374146103858948	0.43293696641921997
1.0	41000000.0	41010000.0	1.0	0.5095100998878479	0.41965001821517944
1.0	41010000.0	41020000.0	0.0	0.5394347906112671	0.4339016079902649
1.0	41060000.0	41070000.0	0.0	0.7695449590682983	0.5890671014785767
1.0	41120000.0	41130000.0	1.0	0.5857669711112976	0.4494870603084564
1.0	41130000.0	41140000.0	0.0	0.589626669883728	0.4504489004611969
1.0	41240000.0	41250000.0	0.0	0.5800307989120483	0.4487851560115814
1.0	41280000.0	41290000.0	0.0	0.6397827863693237	0.4687635004520416
1.0	41290000.0	41300000.0	1.0	0.6284082531929016	0.46516913175582886
1.0	41330000.0	41340000.0	1.0	0.7224170565605164	0.5161491632461548
1.0	41340000.0	41350000.0	0.0	0.6761294603347778	0.4838038384914398
1.0	41360000.0	41370000.0	1.0	0.6520441770553589	0.4739533066749573
1.0	41400000.0	41410000.0	1.0	0.6737684011459351	0.48339003324508667
1.0	41410000.0	41420000.0	2.0	0.7734693884849548	0.5856922268867493
1.0	41430000.0	41440000.0	1.0	0.6978561282157898	0.5001651048660278
1.0	41470000.0	41480000.0	0.0	0.44514861702919006	0.25845396518707275
1.0	41480000.0	41490000.0	1.0	0.5190695524215698	0.4241930842399597
1.0	41490000.0	41500000.0	0.0	0.44545048475265503	0.26076382398605347
1.0	41500000.0	41510000.0	1.0	0.44514861702919006	0.25845396518707275
1.0	41510000.0	41520000.0	1.0	0.44514861702919006	0.25845396518707275
1.0	41540000.0	41550000.0	1.0	0.5100226402282715	0.4198933243751526
1.0	41560000.0	41570000.0	0.0	0.4501745104789734	0.2908363342285156
1.0	41590000.0	41600000.0	1.0	0.5003085136413574	0.41528716683387756
1.0	41610000.0	41620000.0	0.0	0.44514861702919006	0.25845396518707275
1.0	41630000.0	41640000.0	2.0	0.44514861702919006	0.25845396518707275
1.0	41720000.0	41730000.0	2.0	0.6340402364730835	0.467987060546875
1.0	41740000.0	41750000.0	1.0	0.6240180730819702	0.4639768600463867
1.0	41790000.0	41800000.0	0.0	0.697311282157898	0.5090846419334412
1.0	41820000.0	41830000.0	0.0	0.5604270100593567	0.43673211336135864
1.0	41830000.0	41840000.0	1.0	0.5212935209274292	0.4252515435218811
1.0	41860000.0	41870000.0	0.0	0.526009202003479	0.4274972081184387
1.0	41930000.0	41940000.0	0.0	0.5835450887680054	0.4492332935333252
1.0	41960000.0	41970000.0	2.0	0.578616738319397	0.44666504859924316
1.0	41980000.0	41990000.0	1.0	0.5895549058914185	0.45036840438842773
1.0	42020000.0	42030000.0	0.0	0.5898202061653137	0.4517698884010315
1.0	42050000.0	42060000.0	0.0	0.6215800046920776	0.4629652500152588
1.0	42230000.0	42240000.0	0.0	0.509596049785614	0.4196907877922058
1.0	42250000.0	42260000.0	0.0	0.5768650770187378	0.4456947445869446
1.0	42280000.0	42290000.0	2.0	0.573428750038147	0.44455528259277344
1.0	42290000.0	42300000.0	0.0	0.5704289674758911	0.4437580108642578
1.0	42300000.0	42310000.0	1.0	0.5522554516792297	0.437849223613739
1.0	42320000.0	42330000.0	1.0	0.514824390411377	0.4221743941307068
1.0	42360000.0	42370000.0	0.0	0.5800139904022217	0.44752946496009827
1.0	42540000.0	42550000.0	1.0	0.7662620544433594	0.5935714840888977
1.0	42590000.0	42600000.0	2.0	0.686159610748291	0.4946051239967346
1.0	42720000.0	42730000.0	0.0	0.44514861702919006	0.25845396518707275
1.0	42810000.0	42820000.0	0.0	0.6980540752410889	0.5109871029853821
1.0	42900000.0	42910000.0	0.0	0.6144202351570129	0.45971933007240295
1.0	42960000.0	42970000.0	1.0	0.5085167288780212	0.4191785454750061
1.0	42980000.0	42990000.0	0.0	0.672563374042511	0.4833175539970398
1.0	42990000.0	43000000.0	1.0	0.5649623870849609	0.4413372874259949
1.0	43050000.0	43060000.0	1.0	0.5106963515281677	0.42021316289901733
1.0	43110000.0	43120000.0	1.0	0.5343831777572632	0.43149009346961975
1.0	43150000.0	43160000.0	1.0	0.44514861702919006	0.25845396518707275
1.0	43200000.0	43210000.0	0.0	0.5272905230522156	0.4281078279018402
1.0	43380000.0	43390000.0	1.0	0.6877527236938477	0.48875778913497925
1.0	43390000.0	43400000.0	0.0	0.44514861702919006	0.25845396518707275
1.0	43430000.0	43440000.0	1.0	0.7222394943237305	0.5327084064483643
1.0	43460000.0	43470000.0	2.0	0.7376739382743835	0.5372036099433899
1.0	43470000.0	43480000.0	1.0	0.6692713499069214	0.4819434583187103
1.0	43690000.0	43700000.0	0.0	0.679104208946228	0.4866012632846832
1.0	43700000.0	43710000.0	1.0	0.7123560905456543	0.5120973587036133
1.0	43800000.0	43810000.0	0.0	0.6585403680801392	0.4775720238685608
1.0	43850000.0	43860000.0	2.0	0.7638409733772278	0.5405773520469666
1.0	43870000.0	43880000.0	0.0	0.44514861702919006	0.25845396518707275
1.0	43900000.0	43910000.0	0.0	0.538448691368103	0.4327244162559509
1.0	43910000.0	43920000.0	0.0	0.545460045337677	0.4333130717277527
1.0	43940000.0	43950000.0	0.0	0.820921778678894	0.614901065826416
1.0	43960000.0	43970000.0	1.0	0.6835349798202515	0.4916061758995056
1.0	44040000.0	44050000.0	0.0	0.5152817964553833	0.4223918914794922
1.0	44050000.0	44060000.0	1.0	0.49043670296669006	0.4106195569038391
1.0	44110000.0	44120000.0	0.0	0.6602836847305298	0.4917353093624115
1.0	44140000.0	44150000.0	0.0	0.44514861702919006	0.25845396518707275
1.0	44150000.0	44160000.0	0.0	0.44514861702919006	0.25845396518707275
1.0	44330000.0	44340000.0	2.0	0.44514861702919006	0.25845396518707275
1.0	44370000.0	44380000.0	0.0	0.5001024603843689	0.415189653635025
1.0	44380000.0	44390000.0	0.0	0.5140064358711243	0.4217856824398041
1.0	44420000.0	44430000.0	0.0	0.44514861702919006	0.25845396518707275
1.0	44580000.0	44590000.0	1.0	0.6670491695404053	0.48467788100242615
1.0	44610000.0	44620000.0	0.0	0.6762518882751465	0.48857060074806213
1.0	44650000.0	44660000.0	0.0	0.7646575570106506	0.596894383430481
1.0	44860000.0	44870000.0	1.0	0.6984503269195557	0.5055716633796692
1.0	44890000.0	44900000.0	0.0	0.644214928150177	0.47129425406455994
1.0	44920000.0	44930000.0	1.0	0.6404913663864136	0.47090253233909607
1.0	44950000.0	44960000.0	1.0	0.6410824060440063	0.469700425863266
1.0	45050000.0	45060000.0	1.0	0.5990263223648071	0.45191478729248047
1.0	45060000.0	45070000.0	0.0	0.5999554395675659	0.453518807888031
1.0	45140000.0	45150000.0	0.0	0.5148525834083557	0.4221877455711365
1.0	45280000.0	45290000.0	1.0	0.6212557554244995	0.47057074308395386
1.0	45290000.0	45300000.0	2.0	0.6287853121757507	0.46536239981651306
1.0	45310000.0	45320000.0	0.0	0.44514861702919006	0.25845396518707275
1.0	45340000.0	45350000.0	0.0	0.509834885597229	0.419804185628891
1.0	45510000.0	45520000.0	3.0	0.5137147903442383	0.42164725065231323
1.0	45520000.0	45530000.0	1.0	0.5096552968025208	0.4197188913822174
1.0	45550000.0	45560000.0	1.0	0.5309373140335083	0.42984622716903687
1.0	45590000.0	45600000.0	0.0	0.6254637241363525	0.4637107253074646
1.0	45650000.0	45660000.0	0.0	0.5247007608413696	0.4268740117549896
1.0	45700000.0	45710000.0	2.0	0.6999701857566833	0.5017433166503906
1.0	45740000.0	45750000.0	0.0	0.6769309043884277	0.4852849841117859
1.0	45800000.0	45810000.0	1.0	0.7382568120956421	0.5286290049552917
1.0	45880000.0	45890000.0	1.0	0.5888913869857788	0.45137959718704224
1.0	45910000.0	45920000.0	0.0	0.5639230608940125	0.4421064257621765
1.0	45930000.0	45940000.0	0.0	0.6107247471809387	0.45799121260643005
1.0	45950000.0	45960000.0	0.0	0.6175568103790283	0.47131243348121643
1.0	46030000.0	46040000.0	0.0	0.49791979789733887	0.4141565263271332
1.0	46150000.0	46160000.0	0.0	0.44514861702919006	0.25845396518707275
1.0	46160000.0	46170000.0	0.0	0.44514861702919006	0.25845396518707275
1.0	46190000.0	46200000.0	1.0	0.4888080656528473	0.4098508954048157
1.0	46260000.0	46270000.0	0.0	0.5856724977493286	0.4463905394077301
1.0	46280000.0	46290000.0	0.0	0.4909679889678955	0.4108704924583435
1.0	46340000.0	46350000.0	0.0	0.5222606062889099	0.4257119297981262
1.0	46390000.0	46400000.0	0.0	0.5400400757789612	0.43419069051742554
1.0	46400000.0	46410000.0	0.0	0.5323565602302551	0.43052321672439575
1.0	46480000.0	46490000.0	0.0	0.5022538900375366	0.4162086546421051
1.0	46520000.0	46530000.0	0.0	0.44514861702919006	0.25845396518707275
1.0	46540000.0	46550000.0	0.0	0.44514861702919006	0.25845396518707275
1.0	46570000.0	46580000.0	0.0	0.4903036057949066	0.41055673360824585
1.0	46610000.0	46620000.0	0.0	0.6236927509307861	0.4635801315307617
1.0	46620000.0	46630000.0	1.0	0.6293489933013916	0.46561485528945923
1.0	46630000.0	46640000.0	0.0	0.5927836894989014	0.4507542550563812
1.0	46640000.0	46650000.0	0.0	0.5262495875358582	0.42603302001953125
1.0	46730000.0	46740000.0	0.0	0.44514861702919006	0.25845396518707275
1.0	46940000.0	46950000.0	0.0	0.7093526124954224	0.5482555627822876
1.0	46980000.0	46990000.0	0.0	0.6414138078689575	0.47310513257980347
1.0	47010000.0	47020000.0	0.0	0.6435644030570984	0.4708380103111267
1.0	47130000.0	47140000.0	2.0	0.44514861702919006	0.25845396518707275
1.0	47430000.0	47440000.0	2.0	0.7654317021369934	0.5998297929763794
1.0	47460000.0	47470000.0	0.0	0.7604372501373291	0.5674933791160583
1.0	47490000.0	47500000.0	2.0	0.6316880583763123	0.46693024039268494
1.0	47640000.0	47650000.0	0.0	0.7991381287574768	0.5848838686943054
1.0	47690000.0	47700000.0	1.0	0.571288526058197	0.43909841775894165
1.0	47740000.0	47750000.0	0.0	0.44514861702919006	0.25845396518707275
1.0	47780000.0	47790000.0	1.0	0.7255261540412903	0.5257062911987305
1.0	47820000.0	47830000.0	0.0	0.578903317451477	0.44697803258895874
1.0	47890000.0	47900000.0	1.0	0.6872133612632751	0.4944598078727722
1.0	47930000.0	47940000.0	0.0	0.7083427309989929	0.5014464855194092
1.0	47950000.0	47960000.0	0.0	0.8005107641220093	0.6000531911849976
1.0	47960000.0	47970000.0	0.0	0.7763017416000366	0.5740546584129333
1.0	47990000.0	48000000.0	1.0	0.7304419279098511	0.5127070546150208
1.0	48030000.0	48040000.0	1.0	0.6652201414108276	0.4803169369697571
1.0	48040000.0	48050000.0	1.0	0.698479950428009	0.5076272487640381
1.0	48110000.0	48120000.0	0.0	0.7321363687515259	0.5224900841712952
1.0	48130000.0	48140000.0	1.0	0.8017820119857788	0.6191083788871765
1.0	48140000.0	48150000.0	0.0	0.756718099117279	0.5543522238731384
1.0	48210000.0	48220000.0	1.0	0.6202675700187683	0.46222344040870667
1.0	48270000.0	48280000.0	1.0	0.6271961331367493	0.4651322364807129
1.0	48360000.0	48370000.0	1.0	0.6266379356384277	0.46485963463783264
1.0	48410000.0	48420000.0	2.0	0.6646720170974731	0.506668210029602
1.0	48450000.0	48460000.0	2.0	0.5770591497421265	0.4479126036167145
1.0	48470000.0	48480000.0	1.0	0.6474406719207764	0.492382675409317
1.0	48500000.0	48510000.0	0.0	0.6308344602584839	0.46579474210739136
1.0	48530000.0	48540000.0	0.0	0.6275184750556946	0.463337242603302
1.0	48550000.0	48560000.0	0.0	0.6913859844207764	0.5076647996902466
1.0	48580000.0	48590000.0	1.0	0.6532089710235596	0.5070623159408569
1.0	48660000.0	48670000.0	0.0	0.6777361631393433	0.511646568775177
1.0	48820000.0	48830000.0	0.0	0.6095957159996033	0.4882553219795227
1.0	48850000.0	48860000.0	1.0	0.5882563591003418	0.44866037368774414
1.0	48920000.0	48930000.0	0.0	0.5567737817764282	0.4350854754447937
1.0	48990000.0	49000000.0	0.0	0.5367918014526367	0.43069028854370117
1.0	49040000.0	49050000.0	0.0	0.5601988434791565	0.43827056884765625
1.0	49090000.0	49100000.0	0.0	0.5454614758491516	0.4328841269016266
1.0	49110000.0	49120000.0	0.0	0.5504924654960632	0.43538299202919006
1.0	49130000.0	49140000.0	0.0	0.563317060470581	0.4403606355190277
1.0	49150000.0	49160000.0	0.0	0.5511378049850464	0.4347655177116394
1.0	49290000.0	49300000.0	0.0	0.5595301389694214	0.4382472634315491
1.0	49330000.0	49340000.0	0.0	0.5959984660148621	0.4497421383857727
1.0	49340000.0	49350000.0	0.0	0.5725024938583374	0.4410778880119324
1.0	49350000.0	49360000.0	1.0	0.5922860503196716	0.4492759704589844
1.0	49360000.0	49370000.0	0.0	0.6119221448898315	0.480455219745636
1.0	49380000.0	49390000.0	0.0	0.5877763628959656	0.4469124674797058
1.0	49440000.0	49450000.0	0.0	0.6892043352127075	0.562576949596405
1.0	49650000.0	49660000.0	0.0	0.6300874948501587	0.47614604234695435
1.0	49660000.0	49670000.0	0.0	0.6593086123466492	0.5047006011009216
1.0	49770000.0	49780000.0	0.0	0.6869118809700012	0.578304648399353
1.0	49790000.0	49800000.0	1.0	0.7128314971923828	0.5879831314086914
1.0	49900000.0	49910000.0	0.0	0.8151168823242188	0.6260645985603333
1.0	49930000.0	49940000.0	2.0	0.732322096824646	0.5952652096748352
1.0	49950000.0	49960000.0	0.0	0.8022435307502747	0.6213020086288452
1.0	50000000.0	50010000.0	2.0	0.8140303492546082	0.625663161277771
1.0	50050000.0	50060000.0	1.0	0.7462571859359741	0.600469172000885
1.0	50300000.0	50310000.0	0.0	0.8127689361572266	0.6251970529556274
1.0	50370000.0	50380000.0	0.0	0.5906384587287903	0.4484385550022125
1.0	50450000.0	50460000.0	0.0	0.5860427021980286	0.44739922881126404
1.0	50490000.0	50500000.0	1.0	0.5991359949111938	0.4524289667606354
1.0	50520000.0	50530000.0	0.0	0.5818673372268677	0.4465145170688629
1.0	50530000.0	50540000.0	0.0	0.5761345624923706	0.44516244530677795
1.0	50600000.0	50610000.0	0.0	0.5292388796806335	0.4290367066860199
1.0	50620000.0	50630000.0	0.0	0.5407238006591797	0.43351277709007263
1.0	50640000.0	50650000.0	0.0	0.56756991147995	0.4427538514137268
1.0	50670000.0	50680000.0	0.0	0.585555911064148	0.449634850025177
1.0	50690000.0	50700000.0	0.0	0.6238532066345215	0.4631897807121277
1.0	50710000.0	50720000.0	0.0	0.608441948890686	0.4581386148929596
1.0	50730000.0	50740000.0	0.0	0.6176470518112183	0.46146875619888306
1.0	50770000.0	50780000.0	1.0	0.6864473819732666	0.49301546812057495
1.0	50830000.0	50840000.0	1.0	0.7006003856658936	0.49941229820251465
1.0	50850000.0	50860000.0	1.0	0.7707051038742065	0.57622891664505
1.0	50920000.0	50930000.0	0.0	0.5376232266426086	0.4330365061759949
1.0	51100000.0	51110000.0	1.0	0.5286462306976318	0.42875418066978455
1.0	51120000.0	51130000.0	0.0	0.5276950597763062	0.42742401361465454
1.0	51160000.0	51170000.0	1.0	0.5196192860603333	0.42255520820617676
1.0	51200000.0	51210000.0	2.0	0.4902633726596832	0.4105377793312073
1.0	51250000.0	51260000.0	0.0	0.48577243089675903	0.4084193706512451
1.0	51270000.0	51280000.0	0.0	0.5068174600601196	0.41837233304977417
1.0	51300000.0	51310000.0	1.0	0.5257521867752075	0.4273749887943268
1.0	51310000.0	51320000.0	1.0	0.510988712310791	0.4203519821166992
1.0	51460000.0	51470000.0	0.0	0.6464901566505432	0.47263622283935547
1.0	51470000.0	51480000.0	0.0	0.6710339188575745	0.4825619161128998
1.0	51480000.0	51490000.0	0.0	0.7345405220985413	0.5536530017852783
1.0	51530000.0	51540000.0	1.0	0.6644896268844604	0.47987526655197144
1.0	51590000.0	51600000.0	0.0	0.7346057891845703	0.5342723727226257
1.0	51620000.0	51630000.0	1.0	0.6816142797470093	0.49773359298706055
1.0	51650000.0	51660000.0	1.0	0.607895016670227	0.45664533972740173
1.0	51730000.0	51740000.0	0.0	0.44514861702919006	0.25845396518707275
1.0	51800000.0	51810000.0	0.0	0.6546714901924133	0.4756549000740051
1.0	51840000.0	51850000.0	1.0	0.44514861702919006	0.25845396518707275
1.0	52070000.0	52080000.0	0.0	0.6841013431549072	0.49276798963546753
1.0	52180000.0	52190000.0	0.0	0.44514861702919006	0.25845396518707275
1.0	52200000.0	52210000.0	0.0	0.44514861702919006	0.25845396518707275
1.0	52360000.0	52370000.0	0.0	0.6842344999313354	0.49439793825149536
1.0	52390000.0	52400000.0	0.0	0.6729960441589355	0.4835752844810486
1.0	52420000.0	52430000.0	0.0	0.6246811151504517	0.46499866247177124
1.0	52450000.0	52460000.0	3.0	0.6853160858154297	0.48798227310180664
1.0	52480000.0	52490000.0	2.0	0.510210394859314	0.41998252272605896
1.0	52550000.0	52560000.0	0.0	0.44514861702919006	0.25845396518707275
1.0	52680000.0	52690000.0	3.0	0.44514861702919006	0.25845396518707275
1.0	52690000.0	52700000.0	2.0	0.5472495555877686	0.4376356601715088
1.0	52710000.0	52720000.0	0.0	0.6320260763168335	0.46655717492103577
1.0	52740000.0	52750000.0	1.0	0.52023845911026	0.4247494339942932
1.0	52850000.0	52860000.0	0.0	0.44514861702919006	0.25845396518707275
1.0	52870000.0	52880000.0	1.0	0.44514861702919006	0.25845396518707275
1.0	52910000.0	52920000.0	1.0	0.44514861702919006	0.25845396518707275
1.0	52930000.0	52940000.0	1.0	0.44514861702919006	0.25845396518707275
1.0	52950000.0	52960000.0	0.0	0.44514861702919006	0.25845396518707275
1.0	52980000.0	52990000.0	0.0	0.44514861702919006	0.25845396518707275
1.0	53150000.0	53160000.0	1.0	0.5094618797302246	0.41962718963623047
1.0	53200000.0	53210000.0	2.0	0.5210602879524231	0.4251404404640198
1.0	53220000.0	53230000.0	0.0	0.44514861702919006	0.25845396518707275
1.0	53260000.0	53270000.0	0.0	0.5032428503036499	0.4166775643825531
1.0	53300000.0	53310000.0	0.0	0.7527052164077759	0.565464437007904
1.0	53310000.0	53320000.0	0.0	0.7557998299598694	0.5825428366661072
1.0	53340000.0	53350000.0	0.0	0.6398237943649292	0.46928754448890686
1.0	53370000.0	53380000.0	0.0	0.6286061406135559	0.46516042947769165
1.0	53390000.0	53400000.0	1.0	0.44514861702919006	0.25845396518707275
1.0	53440000.0	53450000.0	0.0	0.5250702500343323	0.42704978585243225
1.0	53450000.0	53460000.0	0.0	0.5310872793197632	0.4299178123474121
1.0	53490000.0	53500000.0	1.0	0.49042239785194397	0.4106128215789795
1.0	53530000.0	53540000.0	0.0	0.6566565632820129	0.4763399660587311
1.0	53550000.0	53560000.0	1.0	0.6568601131439209	0.4767731726169586
1.0	53560000.0	53570000.0	0.0	0.89934903383255	0.6568044424057007
1.0	53610000.0	53620000.0	1.0	0.5612062215805054	0.442141056060791
1.0	53670000.0	53680000.0	0.0	0.44514861702919006	0.25845396518707275
1.0	53710000.0	53720000.0	0.0	0.44514861702919006	0.25845396518707275
1.0	53780000.0	53790000.0	0.0	0.44514861702919006	0.25845396518707275
1.0	53790000.0	53800000.0	1.0	0.44514861702919006	0.25845396518707275
1.0	53840000.0	53850000.0	0.0	0.6544641256332397	0.4759392738342285
1.0	53870000.0	53880000.0	0.0	0.6124960780143738	0.45750364661216736
1.0	53950000.0	53960000.0	0.0	0.6499663591384888	0.4739626348018646
1.0	53970000.0	53980000.0	1.0	0.6223236918449402	0.4624587893486023
1.0	54210000.0	54220000.0	0.0	0.7156770825386047	0.5151642560958862
1.0	54270000.0	54280000.0	2.0	0.44514861702919006	0.25845396518707275
1.0	54310000.0	54320000.0	3.0	0.5325555801391602	0.43036746978759766
1.0	54380000.0	54390000.0	2.0	0.44514861702919006	0.25845396518707275
1.0	54710000.0	54720000.0	0.0	0.4933048188686371	0.4119742810726166
1.0	54770000.0	54780000.0	1.0	0.44514861702919006	0.25845396518707275
1.0	54960000.0	54970000.0	2.0	0.7676429152488708	0.5531550645828247
1.0	55160000.0	55170000.0	0.0	0.6322184801101685	0.46618184447288513
1.0	55190000.0	55200000.0	0.0	0.44514861702919006	0.25845396518707275
1.0	55210000.0	55220000.0	0.0	0.5899486541748047	0.4519413411617279
1.0	55220000.0	55230000.0	1.0	0.4941219687461853	0.4123605191707611
1.0	55240000.0	55250000.0	2.0	0.6383882761001587	0.468712717294693
1.0	55250000.0	55260000.0	0.0	0.6830761432647705	0.49644169211387634
1.0	55270000.0	55280000.0	1.0	0.6839640736579895	0.4952501356601715
1.0	55300000.0	55310000.0	1.0	0.6313928365707397	0.4664989411830902
1.0	55310000.0	55320000.0	0.0	0.557726263999939	0.43705010414123535
1.0	55320000.0	55330000.0	1.0	0.4898478388786316	0.4103417992591858
1.0	55330000.0	55340000.0	1.0	0.5142456293106079	0.42189937829971313
1.0	55440000.0	55450000.0	0.0	0.6085845828056335	0.4572362005710602
1.0	55540000.0	55550000.0	0.0	0.44514861702919006	0.25845396518707275
1.0	55550000.0	55560000.0	0.0	0.44514861702919006	0.25845396518707275
1.0	55600000.0	55610000.0	1.0	0.44514861702919006	0.25845396518707275
1.0	55750000.0	55760000.0	0.0	0.6797248721122742	0.486891508102417
1.0	55790000.0	55800000.0	2.0	0.6461288928985596	0.47198671102523804
1.0	55830000.0	55840000.0	2.0	0.6684029698371887	0.48138970136642456
1.0	55840000.0	55850000.0	3.0	0.6315807700157166	0.46602290868759155
1.0	55850000.0	55860000.0	0.0	0.7466433644294739	0.5425966382026672
1.0	55860000.0	55870000.0	0.0	0.6863440871238708	0.4888475835323334
1.0	55960000.0	55970000.0	0.0	0.623968243598938	0.4629443287849426
1.0	55980000.0	55990000.0	0.0	0.6594431400299072	0.47762125730514526
1.0	56000000.0	56010000.0	0.0	0.6195607781410217	0.4623742699623108
1.0	56150000.0	56160000.0	0.0	0.7688420414924622	0.5503098368644714
1.0	56170000.0	56180000.0	1.0	0.813859760761261	0.5849765539169312
1.0	56300000.0	56310000.0	0.0	0.642235517501831	0.4711703658103943
1.0	56310000.0	56320000.0	0.0	0.6379704475402832	0.4692583680152893
1.0	56320000.0	56330000.0	1.0	0.5959009528160095	0.4533616900444031
1.0	56350000.0	56360000.0	0.0	0.6561130285263062	0.4760335385799408
1.0	56620000.0	56630000.0	1.0	0.6891354322433472	0.49310675263404846
1.0	56640000.0	56650000.0	1.0	0.6775434613227844	0.48541611433029175
1.0	56790000.0	56800000.0	0.0	0.6420009732246399	0.47124409675598145
1.0	56830000.0	56840000.0	0.0	0.6653397679328918	0.4821178913116455
1.0	56960000.0	56970000.0	0.0	0.6277103424072266	0.4633702337741852
1.0	57020000.0	57030000.0	2.0	0.5842686891555786	0.4481845498085022
1.0	57130000.0	57140000.0	1.0	0.6278082132339478	0.4653340280056
1.0	57210000.0	57220000.0	0.0	0.710107684135437	0.5277889966964722
1.0	57220000.0	57230000.0	2.0	0.6435208320617676	0.4700693190097809
1.0	57340000.0	57350000.0	0.0	0.6600131392478943	0.48936986923217773
1.0	57380000.0	57390000.0	0.0	0.6162208914756775	0.46032047271728516
1.0	57390000.0	57400000.0	0.0	0.6510788202285767	0.47418132424354553
1.0	57410000.0	57420000.0	1.0	0.7344899773597717	0.5707006454467773
1.0	57420000.0	57430000.0	1.0	0.6906728744506836	0.5239337682723999
1.0	57440000.0	57450000.0	0.0	0.6353121995925903	0.46775689721107483
1.0	57500000.0	57510000.0	1.0	0.5997861623764038	0.4537407457828522
1.0	57520000.0	57530000.0	0.0	0.6199744343757629	0.4617583155632019
1.0	57560000.0	57570000.0	0.0	0.6148880124092102	0.45969635248184204
1.0	57590000.0	57600000.0	0.0	0.6010656356811523	0.45463934540748596
1.0	57680000.0	57690000.0	0.0	0.6797150373458862	0.4924636781215668
1.0	57780000.0	57790000.0	1.0	0.6439250111579895	0.4709831774234772
1.0	57860000.0	57870000.0	0.0	0.6522038578987122	0.4745151102542877
1.0	57930000.0	57940000.0	1.0	0.6183897852897644	0.4613122344017029
1.0	57990000.0	58000000.0	0.0	0.6949112415313721	0.5355364084243774
1.0	58080000.0	58090000.0	1.0	0.6329197287559509	0.46614399552345276
1.0	58180000.0	58190000.0	0.0	0.6388400793075562	0.484119176864624
1.0	58250000.0	58260000.0	0.0	0.5988849401473999	0.4641292989253998
1.0	58320000.0	58330000.0	0.0	0.648032546043396	0.4995935559272766
1.0	58390000.0	58400000.0	0.0	0.6798232793807983	0.5544909238815308
1.0	58400000.0	58410000.0	0.0	0.6474846005439758	0.4809025824069977
1.0	58410000.0	58420000.0	0.0	0.6264432072639465	0.4699551463127136
1.0	58450000.0	58460000.0	1.0	0.6845845580101013	0.5028389692306519
1.0	58460000.0	58470000.0	2.0	0.6605402231216431	0.4896000921726227
1.0	58640000.0	58650000.0	0.0	0.7434977889060974	0.5808278322219849
1.0	58690000.0	58700000.0	0.0	0.6606842279434204	0.48074889183044434
1.0	58740000.0	58750000.0	1.0	0.6225563287734985	0.4624021053314209
1.0	58820000.0	58830000.0	0.0	0.6267232298851013	0.4645865559577942
1.0	58870000.0	58880000.0	0.0	0.6099057197570801	0.45820802450180054
1.0	58880000.0	58890000.0	0.0	0.5872613191604614	0.4501662850379944
1.0	58920000.0	58930000.0	1.0	0.6204639673233032	0.46224552392959595
1.0	58970000.0	58980000.0	0.0	0.533737063407898	0.43118175864219666
1.0	58990000.0	59000000.0	0.0	0.5038893818855286	0.4169839024543762
1.0	59000000.0	59010000.0	0.0	0.5140451192855835	0.42180413007736206
1.0	59100000.0	59110000.0	0.0	0.7209221720695496	0.5231987237930298
1.0	59140000.0	59150000.0	0.0	0.44514861702919006	0.25845396518707275
1.0	59190000.0	59200000.0	4.0	0.6153291463851929	0.4602743089199066
1.0	59200000.0	59210000.0	0.0	0.6266089677810669	0.4648561477661133
1.0	59250000.0	59260000.0	0.0	0.5586840510368347	0.4431052803993225
1.0	59270000.0	59280000.0	1.0	0.6451469659805298	0.47206392884254456
1.0	59300000.0	59310000.0	0.0	0.6146129369735718	0.4599233567714691
1.0	59310000.0	59320000.0	0.0	0.5924252271652222	0.451190322637558
1.0	59340000.0	59350000.0	0.0	0.5514494180679321	0.43771034479141235
1.0	59370000.0	59380000.0	0.0	0.7131139636039734	0.5080469846725464
1.0	59400000.0	59410000.0	1.0	0.6214785575866699	0.4618555009365082
1.0	59410000.0	59420000.0	0.0	0.6625077128410339	0.4790945053100586
1.0	59440000.0	59450000.0	0.0	0.6263455748558044	0.4653441905975342
1.0	59450000.0	59460000.0	0.0	0.6420794725418091	0.4708366394042969
1.0	59460000.0	59470000.0	1.0	0.6374498605728149	0.46912136673927307
1.0	59500000.0	59510000.0	0.0	0.7063379287719727	0.5107830166816711
1.0	59540000.0	59550000.0	2.0	0.6569126844406128	0.47670015692710876
1.0	59580000.0	59590000.0	1.0	0.7099887728691101	0.5204178094863892
1.0	59590000.0	59600000.0	1.0	0.6751726865768433	0.48438963294029236
1.0	59750000.0	59760000.0	0.0	0.752521276473999	0.5816620588302612
1.0	59760000.0	59770000.0	1.0	0.6218897104263306	0.4577811658382416
1.0	59920000.0	59930000.0	2.0	0.6537731885910034	0.47524014115333557
1.0	60100000.0	60110000.0	1.0	0.6381231546401978	0.4690149426460266
1.0	60160000.0	60170000.0	0.0	0.5867754220962524	0.4490066170692444
1.0	60210000.0	60220000.0	2.0	0.5528176426887512	0.4372498393058777
1.0	60260000.0	60270000.0	0.0	0.6703326106071472	0.4972713887691498
1.0	60460000.0	60470000.0	1.0	0.5599881410598755	0.44040781259536743
1.0	60500000.0	60510000.0	0.0	0.5834762454032898	0.44836050271987915
1.0	60530000.0	60540000.0	0.0	0.6168269515037537	0.46004000306129456
1.0	60540000.0	60550000.0	2.0	0.6053791046142578	0.4570278227329254
1.0	60560000.0	60570000.0	0.0	0.6463096737861633	0.47540879249572754
1.0	60580000.0	60590000.0	0.0	0.628949761390686	0.46457046270370483
1.0	60610000.0	60620000.0	0.0	0.611733615398407	0.45823246240615845
1.0	60630000.0	60640000.0	0.0	0.6022790670394897	0.45473170280456543
1.0	60640000.0	60650000.0	2.0	0.684154748916626	0.5089797377586365
1.0	60670000.0	60680000.0	0.0	0.6103620529174805	0.4674558639526367
1.0	60680000.0	60690000.0	0.0	0.588462233543396	0.4479202628135681
1.0	60730000.0	60740000.0	0.0	0.6048406958580017	0.4539690613746643
1.0	60840000.0	60850000.0	1.0	0.683931827545166	0.5413808822631836
1.0	60870000.0	60880000.0	1.0	0.6528445482254028	0.49512070417404175
1.0	60990000.0	61000000.0	0.0	0.6894233822822571	0.5520344972610474
1.0	61010000.0	61020000.0	0.0	0.6390784382820129	0.5058181285858154
1.0	61020000.0	61030000.0	1.0	0.6121073961257935	0.45770660042762756
1.0	61030000.0	61040000.0	1.0	0.5768829584121704	0.44395703077316284
1.0	61110000.0	61120000.0	1.0	0.6237779259681702	0.4708437919616699
1.0	61200000.0	61210000.0	2.0	0.5885356664657593	0.4474686086177826
1.0	61380000.0	61390000.0	3.0	0.5501687526702881	0.4365236759185791
1.0	61410000.0	61420000.0	0.0	0.619290828704834	0.46155595779418945
1.0	61520000.0	61530000.0	0.0	0.5401521921157837	0.4750521183013916
1.0	61550000.0	61560000.0	1.0	0.49974146485328674	0.4150187075138092
1.0	61620000.0	61630000.0	1.0	0.44514861702919006	0.25845396518707275
1.0	61680000.0	61690000.0	0.0	0.5316512584686279	0.42885661125183105
1.0	61730000.0	61740000.0	1.0	0.44514861702919006	0.25845396518707275
1.0	61800000.0	61810000.0	0.0	0.4890202581882477	0.4099509119987488
1.0	61880000.0	61890000.0	0.0	0.5470559000968933	0.4346788823604584
1.0	62100000.0	62110000.0	0.0	0.5640838742256165	0.43974995613098145
1.0	62170000.0	62180000.0	1.0	0.44514861702919006	0.25845396518707275
1.0	62180000.0	62190000.0	0.0	0.49502620100975037	0.41278791427612305
1.0	62230000.0	62240000.0	3.0	0.6304409503936768	0.4643680453300476
1.0	62340000.0	62350000.0	0.0	0.634257435798645	0.4728015959262848
1.0	62470000.0	62480000.0	0.0	0.559294581413269	0.4367136061191559
1.0	62560000.0	62570000.0	0.0	0.6552162766456604	0.48809877038002014
1.0	62610000.0	62620000.0	3.0	0.6791749596595764	0.5212720036506653
1.0	62690000.0	62700000.0	1.0	0.9270895719528198	0.6667211651802063
1.0	62720000.0	62730000.0	0.0	0.720131516456604	0.5600653886795044
1.0	62850000.0	62860000.0	1.0	0.5781595706939697	0.44711989164352417
1.0	62910000.0	62920000.0	1.0	0.44514861702919006	0.25845396518707275
1.0	62930000.0	62940000.0	0.0	0.49355921149253845	0.4120945930480957
1.0	62990000.0	63000000.0	0.0	0.5001983642578125	0.41523489356040955
1.0	63000000.0	63010000.0	0.0	0.44514861702919006	0.25845396518707275
1.0	63140000.0	63150000.0	0.0	0.554984450340271	0.4394163191318512
1.0	63150000.0	63160000.0	2.0	0.44514861702919006	0.25845396518707275
1.0	63190000.0	63200000.0	0.0	0.6037276983261108	0.45582810044288635
1.0	63290000.0	63300000.0	0.0	0.5233098268508911	0.4262114465236664
1.0	63340000.0	63350000.0	0.0	0.5771054029464722	0.4464488923549652
1.0	63420000.0	63430000.0	0.0	0.6534433364868164	0.47517427802085876
1.0	63490000.0	63500000.0	2.0	0.6857940554618835	0.4943440556526184
1.0	63520000.0	63530000.0	1.0	0.6804615259170532	0.49946779012680054
1.0	63560000.0	63570000.0	0.0	0.655976414680481	0.4756166338920593
1.0	63610000.0	63620000.0	0.0	0.655585765838623	0.4790132939815521
1.0	63710000.0	63720000.0	1.0	0.624642014503479	0.4623790681362152
1.0	63800000.0	63810000.0	0.0	0.662254810333252	0.4870610237121582
1.0	63850000.0	63860000.0	0.0	0.5342727899551392	0.42991191148757935
1.0	64000000.0	64010000.0	1.0	0.527825653553009	0.4283629059791565
1.0	64060000.0	64070000.0	2.0	0.5195842981338501	0.42443814873695374
1.0	64120000.0	64130000.0	0.0	0.5668491125106812	0.43892496824264526
1.0	64130000.0	64140000.0	0.0	0.6181834936141968	0.4611796438694
1.0	64170000.0	64180000.0	0.0	0.6084669232368469	0.45743685960769653
1.0	64180000.0	64190000.0	1.0	0.6095894575119019	0.45738330483436584
1.0	64210000.0	64220000.0	0.0	0.6306170225143433	0.4653029441833496
1.0	64230000.0	64240000.0	2.0	0.6037201285362244	0.4532972276210785
1.0	64250000.0	64260000.0	1.0	0.6302738189697266	0.4657222330570221
1.0	64290000.0	64300000.0	1.0	0.5782414674758911	0.445020854473114
1.0	64300000.0	64310000.0	0.0	0.6042650938034058	0.45600175857543945
1.0	64420000.0	64430000.0	0.0	0.5772113800048828	0.44544991850852966
1.0	64430000.0	64440000.0	0.0	0.5434703230857849	0.4346242845058441
1.0	64470000.0	64480000.0	0.0	0.5371413230895996	0.4328065812587738
1.0	64490000.0	64500000.0	0.0	0.5571180582046509	0.43820491433143616
1.0	64510000.0	64520000.0	1.0	0.550590455532074	0.43394118547439575
1.0	64550000.0	64560000.0	0.0	0.6011608839035034	0.45326894521713257
1.0	64600000.0	64610000.0	0.0	0.5653377771377563	0.4409264028072357
1.0	64610000.0	64620000.0	0.0	0.5719805955886841	0.4430379271507263
1.0	64650000.0	64660000.0	0.0	0.6187089085578918	0.4601564407348633
1.0	64850000.0	64860000.0	0.0	0.6062062978744507	0.45443081855773926
1.0	64870000.0	64880000.0	1.0	0.6216673851013184	0.4894038736820221
1.0	64900000.0	64910000.0	0.0	0.6077821254730225	0.474235475063324
1.0	64920000.0	64930000.0	0.0	0.5750243067741394	0.445883184671402
1.0	65000000.0	65010000.0	0.0	0.44514861702919006	0.25845396518707275
1.0	65010000.0	65020000.0	0.0	0.48870691657066345	0.4098030626773834
1.0	65030000.0	65040000.0	0.0	0.4939708709716797	0.41228920221328735
1.0	65040000.0	65050000.0	1.0	0.5065110325813293	0.41822701692581177
1.0	65060000.0	65070000.0	1.0	0.496840238571167	0.41364574432373047
1.0	65070000.0	65080000.0	0.0	0.44514861702919006	0.25845396518707275
1.0	65090000.0	65100000.0	0.0	0.45402416586875916	0.31041696667671204
1.0	65110000.0	65120000.0	0.0	0.44514861702919006	0.25845396518707275
1.0	65180000.0	65190000.0	1.0	0.598136305809021	0.4529516100883484
1.0	65270000.0	65280000.0	0.0	0.5009850859642029	0.415607750415802
1.0	65340000.0	65350000.0	0.0	0.44514861702919006	0.25845396518707275
1.0	65350000.0	65360000.0	0.0	0.44514861702919006	0.25845396518707275
1.0	65360000.0	65370000.0	0.0	0.44514861702919006	0.25845396518707275
1.0	65370000.0	65380000.0	1.0	0.44514861702919006	0.25845396518707275
1.0	65390000.0	65400000.0	1.0	0.44514861702919006	0.25845396518707275
1.0	65400000.0	65410000.0	0.0	0.44514861702919006	0.25845396518707275
1.0	65410000.0	65420000.0	2.0	0.5003777742385864	0.4153200089931488
1.0	65470000.0	65480000.0	0.0	0.5898818969726562	0.44961637258529663
1.0	65520000.0	65530000.0	0.0	0.44514861702919006	0.25845396518707275
1.0	65540000.0	65550000.0	0.0	0.6409308314323425	0.4703700542449951
1.0	65560000.0	65570000.0	2.0	0.8459436297416687	0.6374085545539856
1.0	65570000.0	65580000.0	1.0	0.6518636345863342	0.474006712436676
1.0	65610000.0	65620000.0	0.0	0.44514861702919006	0.25845396518707275
1.0	65640000.0	65650000.0	0.0	0.5212174654006958	0.4252152442932129
1.0	65690000.0	65700000.0	0.0	0.6052271127700806	0.4543870985507965
1.0	65740000.0	65750000.0	0.0	0.5220916867256165	0.4256315231323242
1.0	65850000.0	65860000.0	1.0	0.4940430223941803	0.4123232364654541
1.0	65860000.0	65870000.0	0.0	0.5073474049568176	0.41862383484840393
1.0	65880000.0	65890000.0	2.0	0.4851173758506775	0.40811067819595337
1.0	65920000.0	65930000.0	2.0	0.6163848042488098	0.45847287774086
1.0	65950000.0	65960000.0	0.0	0.5992962121963501	0.4526941180229187
1.0	65990000.0	66000000.0	0.0	0.678747832775116	0.5020812153816223
1.0	66050000.0	66060000.0	1.0	0.6038210988044739	0.45493370294570923
1.0	66120000.0	66130000.0	0.0	0.6964594125747681	0.5345746278762817
1.0	66140000.0	66150000.0	1.0	0.6640897393226624	0.502845287322998
1.0	66210000.0	66220000.0	0.0	0.6693516969680786	0.4979167580604553
1.0	66330000.0	66340000.0	0.0	0.5941754579544067	0.44998031854629517
1.0	66420000.0	66430000.0	0.0	0.5938259959220886	0.4508386552333832
1.0	66450000.0	66460000.0	2.0	0.5546675324440002	0.43708181381225586
1.0	66490000.0	66500000.0	1.0	0.6188637018203735	0.46138542890548706
1.0	66500000.0	66510000.0	0.0	0.6404649615287781	0.4700510501861572
1.0	66530000.0	66540000.0	0.0	0.654385507106781	0.47504767775535583
1.0	66560000.0	66570000.0	0.0	0.6696439981460571	0.48158878087997437
1.0	66590000.0	66600000.0	2.0	0.6213614344596863	0.4624553620815277
1.0	66600000.0	66610000.0	0.0	0.6263991594314575	0.4646941125392914
1.0	66610000.0	66620000.0	1.0	0.6225102543830872	0.46302229166030884
1.0	66690000.0	66700000.0	0.0	0.6479824185371399	0.4727066159248352
1.0	66700000.0	66710000.0	1.0	0.6124244928359985	0.457996666431427
1.0	66730000.0	66740000.0	2.0	0.5683971047401428	0.4426690638065338
1.0	66790000.0	66800000.0	1.0	0.6136170625686646	0.45219117403030396
1.0	66830000.0	66840000.0	1.0	0.5002071261405945	0.415239155292511
1.0	66950000.0	66960000.0	2.0	0.7292582392692566	0.5421546697616577
1.0	67040000.0	67050000.0	0.0	0.6180128455162048	0.46194496750831604
1.0	67100000.0	67110000.0	0.0	0.5561777353286743	0.4393216669559479
1.0	67120000.0	67130000.0	0.0	0.5937871336936951	0.4518953263759613
1.0	67230000.0	67240000.0	0.0	0.5742120146751404	0.4455225467681885
1.0	67330000.0	67340000.0	0.0	0.609631359577179	0.45746898651123047
1.0	67480000.0	67490000.0	0.0	0.5142672657966614	0.4219096302986145
1.0	67560000.0	67570000.0	1.0	0.6744074821472168	0.4837481379508972
1.0	67570000.0	67580000.0	0.0	0.8905556797981262	0.6536365747451782
1.0	67590000.0	67600000.0	3.0	0.6313220262527466	0.4666023254394531
1.0	67620000.0	67630000.0	1.0	0.7288533449172974	0.545651912689209
1.0	67740000.0	67750000.0	1.0	0.7479256391525269	0.5822250843048096
1.0	67890000.0	67900000.0	1.0	0.7082184553146362	0.5144916772842407
1.0	67950000.0	67960000.0	1.0	0.6340306401252747	0.4677412509918213
1.0	67990000.0	68000000.0	1.0	0.6858853101730347	0.4909524917602539
1.0	68030000.0	68040000.0	0.0	0.6692112684249878	0.48180103302001953
1.0	68220000.0	68230000.0	0.0	0.5714855194091797	0.4459501802921295
1.0	68270000.0	68280000.0	2.0	0.5419557094573975	0.43510574102401733
1.0	68350000.0	68360000.0	2.0	0.6603865027427673	0.47812288999557495
1.0	68360000.0	68370000.0	2.0	0.7272979021072388	0.5379292368888855
1.0	68410000.0	68420000.0	0.0	0.6454497575759888	0.472339004278183
1.0	68430000.0	68440000.0	1.0	0.6872905492782593	0.5014104247093201
1.0	68460000.0	68470000.0	1.0	0.7317765951156616	0.5465347766876221
1.0	68490000.0	68500000.0	1.0	0.6754974126815796	0.4938437044620514
1.0	68540000.0	68550000.0	0.0	0.6968512535095215	0.5083184242248535
1.0	68590000.0	68600000.0	2.0	0.6111278533935547	0.4583357870578766
1.0	68660000.0	68670000.0	0.0	0.6107128262519836	0.45743948221206665
1.0	68710000.0	68720000.0	0.0	0.7466510534286499	0.5768412947654724
1.0	68790000.0	68800000.0	1.0	0.6663006544113159	0.48015469312667847
1.0	68820000.0	68830000.0	0.0	0.6450046300888062	0.4707861542701721
1.0	68890000.0	68900000.0	0.0	0.6249959468841553	0.46492043137550354
1.0	68910000.0	68920000.0	1.0	0.6425567865371704	0.47018924355506897
1.0	68940000.0	68950000.0	1.0	0.5346266627311707	0.4293631613254547
1.0	68990000.0	69000000.0	0.0	0.7669135928153992	0.6081734895706177
1.0	69020000.0	69030000.0	1.0	0.8074334859848022	0.6232238411903381
1.0	69050000.0	69060000.0	1.0	0.7738122940063477	0.610742449760437
1.0	69180000.0	69190000.0	0.0	0.8085194826126099	0.6236254572868347
1.0	69190000.0	69200000.0	0.0	0.7465347051620483	0.6005728840827942
1.0	69220000.0	69230000.0	1.0	0.8775726556777954	0.6489400267601013
1.0	69240000.0	69250000.0	0.0	0.7314187288284302	0.5751105546951294
1.0	69260000.0	69270000.0	2.0	0.6842371821403503	0.5378565192222595
1.0	69300000.0	69310000.0	0.0	0.8202222585678101	0.6279495358467102
1.0	69330000.0	69340000.0	1.0	0.8615843653678894	0.6431258916854858
1.0	69390000.0	69400000.0	0.0	0.7229058146476746	0.5917474031448364
1.0	69400000.0	69410000.0	0.0	0.7680591344833374	0.6086002588272095
1.0	69570000.0	69580000.0	2.0	0.6670472025871277	0.5228714942932129
1.0	69820000.0	69830000.0	0.0	0.7140616178512573	0.5884427428245544
1.0	69830000.0	69840000.0	0.0	0.9156675338745117	0.6626526117324829
1.0	69920000.0	69930000.0	0.0	0.7443195581436157	0.5997457504272461
1.0	70000000.0	70010000.0	0.0	0.6205920577049255	0.4973042607307434
1.0	70020000.0	70030000.0	0.0	0.7968161702156067	0.6192904710769653
1.0	70030000.0	70040000.0	2.0	0.454683780670166	0.31348323822021484
1.0	70130000.0	70140000.0	0.0	0.6571072340011597	0.5065208673477173
1.0	70170000.0	70180000.0	1.0	0.6075207591056824	0.4558846950531006
1.0	70190000.0	70200000.0	1.0	0.6201967000961304	0.46039992570877075
1.0	70220000.0	70230000.0	1.0	0.6012213230133057	0.45280298590660095
1.0	70250000.0	70260000.0	0.0	0.6221088171005249	0.46846136450767517
1.0	70270000.0	70280000.0	2.0	0.6221858263015747	0.4791470468044281
1.0	70280000.0	70290000.0	1.0	0.6073299050331116	0.4551866948604584
1.0	70290000.0	70300000.0	0.0	0.6038812398910522	0.45384112000465393
1.0	70300000.0	70310000.0	0.0	0.5888764262199402	0.4486144483089447
1.0	70330000.0	70340000.0	1.0	0.608828067779541	0.45571303367614746
1.0	70340000.0	70350000.0	1.0	0.6090329885482788	0.4559764266014099
1.0	70420000.0	70430000.0	2.0	0.6193055510520935	0.46037083864212036
1.0	70450000.0	70460000.0	1.0	0.591111958026886	0.45049849152565
1.0	70480000.0	70490000.0	0.0	0.6092163920402527	0.45722660422325134
1.0	70650000.0	70660000.0	0.0	0.557948887348175	0.4402956962585449
1.0	70710000.0	70720000.0	2.0	0.44514861702919006	0.25845396518707275
1.0	70740000.0	70750000.0	0.0	0.5542706251144409	0.439472496509552
1.0	70750000.0	70760000.0	1.0	0.5130003094673157	0.4213075637817383
1.0	70790000.0	70800000.0	2.0	0.5160372853279114	0.4227510094642639
1.0	70890000.0	70900000.0	0.0	0.5163493156433105	0.4228994846343994
1.0	70920000.0	70930000.0	1.0	0.7588327527046204	0.558460533618927
1.0	70970000.0	70980000.0	0.0	0.7073875665664673	0.538398802280426
1.0	71030000.0	71040000.0	0.0	0.6916638612747192	0.536142110824585
1.0	71220000.0	71230000.0	1.0	0.9683712124824524	0.6812407970428467
1.0	71310000.0	71320000.0	1.0	0.7452008724212646	0.600074827671051
1.0	71330000.0	71340000.0	1.0	0.7066777348518372	0.5296158194541931
1.0	71430000.0	71440000.0	1.0	0.5975921750068665	0.46266666054725647
1.0	71450000.0	71460000.0	2.0	0.6193677186965942	0.46027708053588867
1.0	71460000.0	71470000.0	0.0	0.6377154588699341	0.4762369692325592
1.0	71470000.0	71480000.0	0.0	0.6413118243217468	0.4992648661136627
1.0	71500000.0	71510000.0	1.0	0.6667101979255676	0.4920313358306885
1.0	71570000.0	71580000.0	2.0	0.7443028092384338	0.5997394919395447
1.0	71580000.0	71590000.0	0.0	0.7686456441879272	0.6088186502456665
1.0	71640000.0	71650000.0	3.0	0.8269666433334351	0.6304360628128052
1.0	71660000.0	71670000.0	1.0	0.7285382151603699	0.5680348873138428
1.0	71670000.0	71680000.0	2.0	0.7720758318901062	0.6100960969924927
1.0	71880000.0	71890000.0	0.0	0.6000768542289734	0.46618762612342834
1.0	71990000.0	72000000.0	0.0	0.6507372856140137	0.5376390814781189
1.0	72020000.0	72030000.0	1.0	0.663078784942627	0.5346611738204956
1.0	72050000.0	72060000.0	1.0	0.6622895002365112	0.5271884799003601
1.0	72070000.0	72080000.0	0.0	0.7228199243545532	0.5772219896316528
1.0	72180000.0	72190000.0	1.0	0.7112833857536316	0.5835095643997192
1.0	72260000.0	72270000.0	1.0	0.686363935470581	0.5638748407363892
1.0	72300000.0	72310000.0	2.0	0.6267861127853394	0.485274076461792
1.0	72340000.0	72350000.0	0.0	0.733368456363678	0.5956560373306274
1.0	72390000.0	72400000.0	2.0	0.6874298453330994	0.5740116238594055
1.0	72520000.0	72530000.0	1.0	0.587096631526947	0.44627267122268677
1.0	72530000.0	72540000.0	0.0	0.6319835782051086	0.5133881568908691
1.0	72540000.0	72550000.0	0.0	0.6557930707931519	0.5459677577018738
1.0	72660000.0	72670000.0	1.0	0.6940900087356567	0.5638308525085449
1.0	72710000.0	72720000.0	0.0	0.6502631306648254	0.5035454034805298
1.0	72740000.0	72750000.0	0.0	0.4674062132835388	0.5392775535583496
1.0	72820000.0	72830000.0	2.0	0.8274818658828735	0.63062584400177
1.0	72880000.0	72890000.0	2.0	1.0104162693023682	0.6956979036331177
1.0	72910000.0	72920000.0	3.0	1.1133300065994263	0.729422926902771
1.0	72940000.0	72950000.0	1.0	0.826011061668396	0.6300839781761169
1.0	73060000.0	73070000.0	0.0	0.7703783512115479	0.6094638705253601
1.0	73070000.0	73080000.0	2.0	0.7558808922767639	0.6040604114532471
1.0	73090000.0	73100000.0	1.0	0.8325651288032532	0.6324967741966248
1.0	73140000.0	73150000.0	3.0	0.8022541999816895	0.6213061213493347
1.0	73160000.0	73170000.0	1.0	0.9798674583435059	0.6852289438247681
1.0	73180000.0	73190000.0	3.0	0.9369968175888062	0.6702329516410828
1.0	73240000.0	73250000.0	2.0	0.903164267539978	0.6581752896308899
1.0	73260000.0	73270000.0	1.0	1.0151582956314087	0.6973055601119995
1.0	73280000.0	73290000.0	1.0	0.9806903004646301	0.6855133175849915
1.0	73330000.0	73340000.0	1.0	0.881313681602478	0.6502958536148071
1.0	73380000.0	73390000.0	1.0	0.8001936078071594	0.6205424666404724
1.0	73410000.0	73420000.0	0.0	0.8624459505081177	0.6434401273727417
1.0	73420000.0	73430000.0	0.0	0.903311550617218	0.6582280397415161
1.0	73550000.0	73560000.0	1.0	1.1172984838485718	0.7306709885597229
1.0	73560000.0	73570000.0	1.0	1.0086848735809326	0.6951097846031189
1.0	73580000.0	73590000.0	1.0	0.9449324607849121	0.6730338931083679
1.0	73670000.0	73680000.0	0.0	1.0758216381072998	0.7174267172813416
1.0	73680000.0	73690000.0	0.0	1.1926254034042358	0.7535422444343567
1.0	73810000.0	73820000.0	0.0	0.9328004717826843	0.6687475442886353
1.0	73820000.0	73830000.0	0.0	0.8946164846420288	0.65510094165802
1.0	73850000.0	73860000.0	1.0	0.8468626737594604	0.6377452611923218
1.0	73890000.0	73900000.0	1.0	0.931407630443573	0.6682537794113159
1.0	73900000.0	73910000.0	1.0	0.9630742073059082	0.6793950796127319
1.0	73910000.0	73920000.0	1.0	0.8318201303482056	0.6322227120399475
1.0	73940000.0	73950000.0	0.0	0.947198748588562	0.6738317012786865
1.0	74150000.0	74160000.0	1.0	1.0773946046829224	0.7179369330406189
1.0	74160000.0	74170000.0	1.0	0.9747223854064941	0.6834472417831421
1.0	74170000.0	74180000.0	1.0	0.9965416193008423	0.6909667253494263
1.0	74180000.0	74190000.0	0.0	0.9426819682121277	0.672240674495697
1.0	74250000.0	74260000.0	0.0	0.8734590411186218	0.6474473476409912
1.0	74260000.0	74270000.0	1.0	0.8593465685844421	0.6423097252845764
1.0	74310000.0	74320000.0	0.0	0.8875382542610168	0.6525472402572632
1.0	74360000.0	74370000.0	1.0	0.6417338252067566	0.5100857019424438
1.0	74430000.0	74440000.0	0.0	0.7944126129150391	0.6183988451957703
1.0	74460000.0	74470000.0	1.0	0.7746713757514954	0.6110623478889465
1.0	74570000.0	74580000.0	2.0	0.8339192271232605	0.6329948306083679
1.0	74620000.0	74630000.0	0.0	1.0005004405975342	0.692320704460144
1.0	74630000.0	74640000.0	1.0	1.012818694114685	0.6965131163597107
1.0	74670000.0	74680000.0	1.0	0.7297279834747314	0.5826038718223572
1.0	74710000.0	74720000.0	1.0	0.7562291026115417	0.5756765604019165
1.0	74760000.0	74770000.0	0.0	0.7603552937507629	0.6057289838790894
1.0	74770000.0	74780000.0	1.0	0.7497904896736145	0.6017879247665405
1.0	74790000.0	74800000.0	0.0	0.6855370402336121	0.5452529191970825
1.0	74800000.0	74810000.0	0.0	0.6401201486587524	0.4803029000759125
1.0	74820000.0	74830000.0	0.0	0.6445506811141968	0.5082957148551941
1.0	74860000.0	74870000.0	1.0	0.6492674350738525	0.4963208734989166
1.0	74880000.0	74890000.0	1.0	0.633032500743866	0.5058271288871765
1.0	75070000.0	75080000.0	0.0	0.6174949407577515	0.4713869094848633
1.0	75080000.0	75090000.0	0.0	0.6294234991073608	0.4911218583583832
1.0	75100000.0	75110000.0	0.0	0.6148428916931152	0.4777833819389343
1.0	75150000.0	75160000.0	0.0	0.5912424921989441	0.4485165476799011
1.0	75210000.0	75220000.0	0.0	0.535862922668457	0.4319777488708496
1.0	75220000.0	75230000.0	0.0	0.5335357785224915	0.4310859143733978
1.0	75240000.0	75250000.0	0.0	0.6878808736801147	0.5587935447692871
1.0	75280000.0	75290000.0	1.0	0.6880515813827515	0.5654637217521667
1.0	75290000.0	75300000.0	1.0	0.6897497177124023	0.558542013168335
1.0	75320000.0	75330000.0	0.0	0.8175243139266968	0.626953661441803
1.0	75390000.0	75400000.0	2.0	0.9923893213272095	0.6895431280136108
1.0	75460000.0	75470000.0	1.0	0.7915104627609253	0.6173218488693237
1.0	75560000.0	75570000.0	1.0	0.675330638885498	0.5571719408035278
1.0	75820000.0	75830000.0	1.0	0.6239030361175537	0.48823267221450806
1.0	75950000.0	75960000.0	0.0	0.6680193543434143	0.4881649911403656
1.0	75980000.0	75990000.0	2.0	0.633825957775116	0.4671236574649811
1.0	76030000.0	76040000.0	2.0	0.6610607504844666	0.4778901934623718
1.0	76070000.0	76080000.0	1.0	0.6770733594894409	0.48485487699508667
1.0	76230000.0	76240000.0	0.0	0.6344506740570068	0.46730905771255493
1.0	76260000.0	76270000.0	1.0	0.5882395505905151	0.4504374563694
1.0	76330000.0	76340000.0	0.0	0.8646746873855591	0.6442523002624512
1.0	76390000.0	76400000.0	3.0	0.9299478530883789	0.6677359938621521
1.0	76450000.0	76460000.0	2.0	0.961260199546814	0.6787617206573486
1.0	76470000.0	76480000.0	0.0	0.8039280772209167	0.6111788749694824
1.0	76480000.0	76490000.0	0.0	0.81404048204422	0.6218436360359192
1.0	76530000.0	76540000.0	0.0	0.67078697681427	0.4819262623786926
1.0	76580000.0	76590000.0	0.0	0.6442316174507141	0.47138088941574097
1.0	76620000.0	76630000.0	0.0	0.624231219291687	0.4632146954536438
1.0	76670000.0	76680000.0	1.0	0.6188364028930664	0.4603804647922516
1.0	76680000.0	76690000.0	0.0	0.642898440361023	0.47249847650527954
1.0	76700000.0	76710000.0	1.0	0.6796478629112244	0.4971325397491455
1.0	76800000.0	76810000.0	0.0	0.6099537014961243	0.4561919569969177
1.0	76950000.0	76960000.0	2.0	0.7267295122146606	0.5732355117797852
1.0	77120000.0	77130000.0	0.0	0.7282880544662476	0.5835631489753723
1.0	77160000.0	77170000.0	1.0	0.7124665975570679	0.5851525068283081
1.0	77260000.0	77270000.0	1.0	0.6904950737953186	0.5300069451332092
1.0	77290000.0	77300000.0	3.0	0.6671329140663147	0.5121270418167114
1.0	77310000.0	77320000.0	1.0	0.7032686471939087	0.5569050908088684
1.0	77370000.0	77380000.0	1.0	0.6293219327926636	0.46381011605262756
1.0	77390000.0	77400000.0	1.0	0.6356331706047058	0.4673381745815277
1.0	77540000.0	77550000.0	1.0	0.6069108843803406	0.45638251304626465
1.0	77550000.0	77560000.0	0.0	0.6053017377853394	0.4561036229133606
1.0	77640000.0	77650000.0	0.0	0.566097617149353	0.44313788414001465
1.0	77660000.0	77670000.0	1.0	0.5658847689628601	0.4432951509952545
1.0	77680000.0	77690000.0	1.0	0.5663621425628662	0.4467811584472656
1.0	77690000.0	77700000.0	0.0	0.6513515710830688	0.47447776794433594
1.0	77700000.0	77710000.0	0.0	0.6993536949157715	0.499409019947052
1.0	77710000.0	77720000.0	0.0	0.8254912495613098	0.6298923492431641
1.0	77740000.0	77750000.0	0.0	0.6449334621429443	0.47308096289634705
1.0	77820000.0	77830000.0	0.0	0.686306357383728	0.48923712968826294
1.0	77880000.0	77890000.0	2.0	0.6996653079986572	0.49423274397850037
1.0	77890000.0	77900000.0	2.0	0.6808592081069946	0.486255407333374
1.0	77900000.0	77910000.0	2.0	0.7097502946853638	0.49903255701065063
1.0	78090000.0	78100000.0	0.0	0.44514861702919006	0.25845396518707275
1.0	78190000.0	78200000.0	1.0	0.44514861702919006	0.25845396518707275
1.0	78230000.0	78240000.0	2.0	0.6626913547515869	0.4823020398616791
1.0	78300000.0	78310000.0	0.0	0.49465131759643555	0.41261059045791626
1.0	78340000.0	78350000.0	1.0	0.5354283452033997	0.43198880553245544
1.0	78350000.0	78360000.0	0.0	0.5137084722518921	0.4216442108154297
1.0	78360000.0	78370000.0	1.0	0.6099646091461182	0.45767202973365784
1.0	78370000.0	78380000.0	1.0	0.5846800804138184	0.4497225880622864
1.0	78380000.0	78390000.0	2.0	0.609707236289978	0.4573659300804138
1.0	78590000.0	78600000.0	1.0	0.7819421887397766	0.5722896456718445
1.0	78660000.0	78670000.0	4.0	0.758467435836792	0.5533851385116577
1.0	78720000.0	78730000.0	1.0	0.7945362329483032	0.5932644605636597
1.0	78780000.0	78790000.0	0.0	0.8180094957351685	0.6092280149459839
1.0	78830000.0	78840000.0	1.0	0.9032701253890991	0.658213198184967
1.0	79040000.0	79050000.0	0.0	0.70836341381073	0.5382325053215027
1.0	79090000.0	79100000.0	0.0	0.6724706888198853	0.4945506155490875
1.0	79110000.0	79120000.0	1.0	0.5941139459609985	0.450918585062027
1.0	79160000.0	79170000.0	2.0	0.8101631999015808	0.6158314943313599
1.0	79350000.0	79360000.0	3.0	0.7405270934104919	0.5693898797035217
1.0	79380000.0	79390000.0	0.0	0.8394161462783813	0.6350143551826477
1.0	79390000.0	79400000.0	2.0	0.9021371603012085	0.6578065156936646
1.0	79460000.0	79470000.0	2.0	0.7844892740249634	0.6147139072418213
1.0	79500000.0	79510000.0	1.0	0.9165639877319336	0.662972629070282
1.0	79520000.0	79530000.0	0.0	1.1118108034133911	0.7289440035820007
1.0	79570000.0	79580000.0	3.0	0.8337274789810181	0.6329242587089539
1.0	79590000.0	79600000.0	1.0	0.9274504780769348	0.6668494343757629
1.0	79610000.0	79620000.0	2.0	0.7935007214546204	0.6180605292320251
1.0	79620000.0	79630000.0	2.0	0.8631949424743652	0.6437131762504578
1.0	79640000.0	79650000.0	2.0	1.0145800113677979	0.6971097588539124
1.0	79660000.0	79670000.0	0.0	0.8835874795913696	0.6511188745498657
1.0	79690000.0	79700000.0	3.0	0.9739512205123901	0.6831797361373901
1.0	79730000.0	79740000.0	1.0	0.9584447741508484	0.6777774691581726
1.0	79750000.0	79760000.0	0.0	0.752463698387146	0.602785587310791
1.0	79770000.0	79780000.0	2.0	0.7479395866394043	0.6010972261428833
1.0	79850000.0	79860000.0	0.0	0.8264737129211426	0.6302543878555298
1.0	79930000.0	79940000.0	0.0	1.0243136882781982	0.700395941734314
1.0	80040000.0	80050000.0	2.0	1.0308831930160522	0.7026019096374512
1.0	80050000.0	80060000.0	0.0	0.8928148150444031	0.6544515490531921
1.0	80080000.0	80090000.0	2.0	1.0784690380096436	0.718285083770752
1.0	80210000.0	80220000.0	1.0	0.9826200604438782	0.6861798763275146
1.0	80300000.0	80310000.0	1.0	0.996367335319519	0.6909071207046509
1.0	80370000.0	80380000.0	2.0	1.0872255563735962	0.7211117148399353
1.0	80430000.0	80440000.0	3.0	1.0298717021942139	0.7022629380226135
1.0	80540000.0	80550000.0	0.0	1.1204646825790405	0.731663703918457
1.0	80620000.0	80630000.0	1.0	0.9079524278640747	0.6598926782608032
1.0	80640000.0	80650000.0	0.0	1.0435311794281006	0.7068219184875488
1.0	80700000.0	80710000.0	1.0	0.8836051821708679	0.6511253118515015
1.0	80720000.0	80730000.0	0.0	0.947055995464325	0.6737815737724304
1.0	80730000.0	80740000.0	1.0	0.8654792904853821	0.6445452570915222
1.0	80760000.0	80770000.0	0.0	0.8127431869506836	0.6251875162124634
1.0	80770000.0	80780000.0	0.0	0.707308828830719	0.585919976234436
1.0	80820000.0	80830000.0	0.0	0.7431194186210632	0.5992977023124695
1.0	80850000.0	80860000.0	1.0	0.8197490572929382	0.6277748942375183
1.0	81000000.0	81010000.0	1.0	0.9908827543258667	0.6890257000923157
1.0	81130000.0	81140000.0	0.0	0.9118888974189758	0.6613019108772278
1.0	81170000.0	81180000.0	0.0	0.9159789085388184	0.662763774394989
1.0	81290000.0	81300000.0	0.0	0.8252534866333008	0.6298047304153442
1.0	81340000.0	81350000.0	1.0	0.933093249797821	0.6688512563705444
1.0	81360000.0	81370000.0	0.0	0.9508533477783203	0.6751165390014648
1.0	81370000.0	81380000.0	2.0	0.8423647880554199	0.6360963582992554
1.0	81380000.0	81390000.0	3.0	0.7746473550796509	0.6110533475875854
1.0	81420000.0	81430000.0	0.0	0.9532546997070312	0.6759592294692993
1.0	81470000.0	81480000.0	0.0	0.9112789034843445	0.6610836982727051
1.0	81480000.0	81490000.0	1.0	0.8627923727035522	0.643566370010376
1.0	81500000.0	81510000.0	0.0	0.9510685205459595	0.6751919984817505
1.0	81520000.0	81530000.0	0.0	0.7957070469856262	0.6188791990280151
1.0	81560000.0	81570000.0	2.0	0.873577892780304	0.6474904417991638
1.0	81720000.0	81730000.0	0.0	0.8226431608200073	0.6288425326347351
1.0	81770000.0	81780000.0	2.0	0.5796180367469788	0.44741377234458923
1.0	81780000.0	81790000.0	0.0	0.6515019536018372	0.5396162271499634
1.0	81810000.0	81820000.0	0.0	0.7073498964309692	0.584575355052948
1.0	81890000.0	81900000.0	2.0	0.6871999502182007	0.5151870846748352
1.0	81980000.0	81990000.0	0.0	0.753153920173645	0.6030430793762207
1.0	82000000.0	82010000.0	2.0	0.677395761013031	0.5254501700401306
1.0	82040000.0	82050000.0	0.0	0.7140275239944458	0.535672128200531
1.0	82060000.0	82070000.0	0.0	0.8533656001091003	0.6401250958442688
1.0	82120000.0	82130000.0	5.0	0.7407085299491882	0.5867211222648621
1.0	82180000.0	82190000.0	1.0	0.8873769044876099	0.6524889469146729
1.0	82210000.0	82220000.0	2.0	0.9311624765396118	0.6681668162345886
1.0	82240000.0	82250000.0	1.0	0.7119222283363342	0.5645331740379333
1.0	82260000.0	82270000.0	1.0	0.5126031041145325	0.4004022181034088
1.0	82320000.0	82330000.0	0.0	0.6376541256904602	0.46760663390159607
1.0	82350000.0	82360000.0	1.0	0.6402536630630493	0.46952033042907715
1.0	82380000.0	82390000.0	1.0	0.649601936340332	0.4769958555698395
1.0	82390000.0	82400000.0	0.0	0.6661144495010376	0.5294108390808105
1.0	82470000.0	82480000.0	0.0	0.7250481843948364	0.5925476551055908
1.0	82490000.0	82500000.0	0.0	0.7037016153335571	0.5845726728439331
1.0	82540000.0	82550000.0	0.0	0.6788369417190552	0.5554842948913574
1.0	82660000.0	82670000.0	2.0	0.7584069967269897	0.6050025224685669
1.0	82730000.0	82740000.0	1.0	0.7360327243804932	0.5966511964797974
1.0	82750000.0	82760000.0	0.0	0.8022530674934387	0.6213057041168213
1.0	82800000.0	82810000.0	2.0	0.7675382494926453	0.608406126499176
1.0	82810000.0	82820000.0	0.0	0.7860347628593445	0.6152883172035217
1.0	82840000.0	82850000.0	0.0	0.7643250823020935	0.6072088479995728
1.0	82850000.0	82860000.0	0.0	0.621757447719574	0.49241214990615845
1.0	82900000.0	82910000.0	1.0	0.7013112306594849	0.583679735660553
1.0	82910000.0	82920000.0	0.0	0.7542597055435181	0.6034557223320007
1.0	82960000.0	82970000.0	1.0	0.7786206007003784	0.6125316023826599
1.0	82990000.0	83000000.0	2.0	0.8300362825393677	0.6315663456916809
1.0	83150000.0	83160000.0	0.0	1.422297716140747	0.8124728202819824
1.0	83160000.0	83170000.0	3.0	1.0360606908798218	0.7043338418006897
1.0	83170000.0	83180000.0	1.0	1.157375693321228	0.743037223815918
1.0	83190000.0	83200000.0	3.0	1.1608692407608032	0.74409419298172
1.0	83280000.0	83290000.0	2.0	0.8423973917961121	0.6361083984375
1.0	83360000.0	83370000.0	0.0	0.7315367460250854	0.594971776008606
1.0	83470000.0	83480000.0	4.0	0.7131668329238892	0.5881084203720093
1.0	83530000.0	83540000.0	0.0	0.7953948974609375	0.6187631487846375
1.0	83870000.0	83880000.0	0.0	0.5563845038414001	0.43491044640541077
1.0	83930000.0	83940000.0	2.0	0.6828747987747192	0.5767987966537476
1.0	83950000.0	83960000.0	0.0	0.7919875383377075	0.6174989342689514
1.0	83960000.0	83970000.0	1.0	0.7274219393730164	0.5911558866500854
1.0	84050000.0	84060000.0	2.0	0.7842000722885132	0.614606499671936
1.0	84120000.0	84130000.0	0.0	0.7801685333251953	0.6131075620651245
1.0	84140000.0	84150000.0	0.0	0.7307723164558411	0.5946862101554871
1.0	84170000.0	84180000.0	2.0	0.6049124002456665	0.4577946662902832
1.0	84190000.0	84200000.0	2.0	0.614387571811676	0.48654770851135254
1.0	84220000.0	84230000.0	1.0	0.6136550903320312	0.4579625725746155
1.0	84290000.0	84300000.0	0.0	0.5830095410346985	0.44449934363365173
1.0	84350000.0	84360000.0	0.0	0.528610110282898	0.42732104659080505
1.0	84360000.0	84370000.0	0.0	0.5152237415313721	0.42236432433128357
1.0	84400000.0	84410000.0	1.0	0.5156216621398926	0.42255353927612305
1.0	84480000.0	84490000.0	0.0	0.6341058015823364	0.48921188712120056
1.0	84510000.0	84520000.0	0.0	0.5667173862457275	0.4410707354545593
1.0	84530000.0	84540000.0	0.0	0.5968462228775024	0.45184946060180664
1.0	84670000.0	84680000.0	0.0	0.4871068000793457	0.409048467874527
1.0	84710000.0	84720000.0	0.0	0.6095455288887024	0.45726698637008667
1.0	84940000.0	84950000.0	1.0	0.7279150485992432	0.5237740278244019
1.0	84990000.0	85000000.0	0.0	0.6727011799812317	0.4827921986579895
1.0	85040000.0	85050000.0	0.0	0.5828025937080383	0.4487643241882324
1.0	85060000.0	85070000.0	1.0	0.7027641534805298	0.5252264738082886
1.0	85170000.0	85180000.0	1.0	0.63057541847229	0.46541327238082886
1.0	85180000.0	85190000.0	1.0	0.5692013502120972	0.4435267448425293
1.0	85210000.0	85220000.0	2.0	0.6271385550498962	0.4639859199523926
1.0	85290000.0	85300000.0	1.0	0.6532724499702454	0.4803028702735901
1.0	85310000.0	85320000.0	1.0	0.6900638341903687	0.5020490884780884
1.0	85410000.0	85420000.0	1.0	0.6530606746673584	0.47455018758773804
1.0	85490000.0	85500000.0	0.0	0.6854515075683594	0.5033982992172241
1.0	85510000.0	85520000.0	0.0	0.7244623303413391	0.5548845529556274
1.0	85560000.0	85570000.0	2.0	0.7188764810562134	0.5560656785964966
1.0	85690000.0	85700000.0	0.0	0.5956273078918457	0.45322877168655396
1.0	85720000.0	85730000.0	0.0	0.44514861702919006	0.25845396518707275
1.0	85760000.0	85770000.0	0.0	0.5457778573036194	0.435565322637558
1.0	85770000.0	85780000.0	0.0	0.6277297139167786	0.46419358253479004
1.0	85850000.0	85860000.0	0.0	0.6224948167800903	0.46379202604293823
1.0	85860000.0	85870000.0	1.0	0.6417437791824341	0.46993786096572876
1.0	85910000.0	85920000.0	0.0	0.6285306215286255	0.4656274914741516
1.0	85960000.0	85970000.0	2.0	0.668392539024353	0.4810953736305237
1.0	85980000.0	85990000.0	0.0	0.6664296388626099	0.5198732614517212
1.0	86040000.0	86050000.0	0.0	0.44514861702919006	0.25845396518707275
1.0	86050000.0	86060000.0	0.0	0.7829621434211731	0.5922141075134277
1.0	86060000.0	86070000.0	0.0	0.6861376166343689	0.48926180601119995
1.0	86140000.0	86150000.0	0.0	0.49229902029037476	0.4114990234375
1.0	86170000.0	86180000.0	0.0	0.44514861702919006	0.25845396518707275
1.0	86200000.0	86210000.0	0.0	0.6295140385627747	0.4658609926700592
1.0	86320000.0	86330000.0	2.0	0.7434002161026001	0.5475942492485046
1.0	86350000.0	86360000.0	0.0	0.7570224404335022	0.57435542345047
1.0	86370000.0	86380000.0	0.0	0.730146050453186	0.5337694883346558
1.0	86400000.0	86410000.0	1.0	0.6822331547737122	0.48699483275413513
1.0	86460000.0	86470000.0	0.0	0.6594046354293823	0.47790369391441345
1.0	86520000.0	86530000.0	1.0	0.6540530323982239	0.47510284185409546
1.0	86560000.0	86570000.0	0.0	0.6793372631072998	0.4919436573982239
1.0	86600000.0	86610000.0	1.0	0.7320581078529358	0.5429582595825195
1.0	86640000.0	86650000.0	0.0	0.7875496745109558	0.5840204954147339
1.0	86660000.0	86670000.0	0.0	0.7162587642669678	0.508229672908783
1.0	86680000.0	86690000.0	2.0	0.7356384992599487	0.5464497208595276
1.0	86690000.0	86700000.0	2.0	0.6793376207351685	0.4860303997993469
1.0	86880000.0	86890000.0	3.0	0.6707475185394287	0.48219218850135803
1.0	86890000.0	86900000.0	0.0	0.7167683839797974	0.5239695310592651
1.0	86990000.0	87000000.0	2.0	0.9906505346298218	0.6889458298683167
1.0	87020000.0	87030000.0	1.0	0.937823474407196	0.6705251932144165
1.0	87040000.0	87050000.0	1.0	0.8827212452888489	0.6508053541183472
1.0	87060000.0	87070000.0	1.0	1.0478770732879639	0.7082635760307312
1.0	87080000.0	87090000.0	0.0	1.2546398639678955	0.7711289525032043
1.0	87150000.0	87160000.0	1.0	0.7761112451553345	0.585104763507843
1.0	87160000.0	87170000.0	0.0	0.7044830322265625	0.502247154712677
1.0	87330000.0	87340000.0	0.0	0.5385473370552063	0.43347781896591187
1.0	87340000.0	87350000.0	0.0	0.44514861702919006	0.25845396518707275
1.0	87420000.0	87430000.0	0.0	0.6291521787643433	0.4658229947090149
1.0	87440000.0	87450000.0	0.0	0.5663707852363586	0.44336429238319397
1.0	87480000.0	87490000.0	1.0	0.610448956489563	0.45727649331092834
1.0	87490000.0	87500000.0	0.0	0.6237684488296509	0.4640347361564636
1.0	87610000.0	87620000.0	1.0	0.6379868984222412	0.4688049256801605
1.0	87650000.0	87660000.0	0.0	0.719880998134613	0.5214019417762756
1.0	87670000.0	87680000.0	1.0	0.6822871565818787	0.48722004890441895
1.0	87740000.0	87750000.0	0.0	0.6888167262077332	0.49471086263656616
1.0	87810000.0	87820000.0	0.0	0.5478280782699585	0.4362582564353943
1.0	87900000.0	87910000.0	2.0	0.7327809929847717	0.5368578433990479
1.0	88040000.0	88050000.0	1.0	0.896086573600769	0.6556304693222046
1.0	88080000.0	88090000.0	3.0	0.9296088218688965	0.6676157116889954
1.0	88120000.0	88130000.0	1.0	0.92327481508255	0.6653646230697632
1.0	88170000.0	88180000.0	0.0	0.8333978652954102	0.6328029632568359
1.0	88190000.0	88200000.0	0.0	0.7758570909500122	0.6026846766471863
1.0	88220000.0	88230000.0	1.0	0.7340477705001831	0.5502519011497498
1.0	88270000.0	88280000.0	0.0	0.7168367505073547	0.5265898704528809
1.0	88310000.0	88320000.0	0.0	0.7398169636726379	0.5519805550575256
1.0	88340000.0	88350000.0	1.0	0.6669954061508179	0.48563283681869507
1.0	88410000.0	88420000.0	1.0	0.7252389192581177	0.5288146734237671
1.0	88510000.0	88520000.0	0.0	0.8082329034805298	0.6235195398330688
1.0	88570000.0	88580000.0	0.0	0.783473014831543	0.6143360137939453
1.0	88660000.0	88670000.0	0.0	0.7546058893203735	0.599419891834259
1.0	88710000.0	88720000.0	0.0	0.7132847309112549	0.5537390112876892
1.0	88740000.0	88750000.0	1.0	0.7135042548179626	0.5441226959228516
1.0	88770000.0	88780000.0	0.0	0.6784976720809937	0.4885585308074951
1.0	88850000.0	88860000.0	0.0	0.7221149802207947	0.5643695592880249
1.0	88910000.0	88920000.0	0.0	0.65019690990448	0.4884251654148102
1.0	88960000.0	88970000.0	0.0	0.6173816919326782	0.4600580632686615
1.0	89000000.0	89010000.0	0.0	0.6669866442680359	0.48179206252098083
1.0	89030000.0	89040000.0	1.0	0.6682826280593872	0.48816099762916565
1.0	89040000.0	89050000.0	0.0	0.7585664987564087	0.5698360204696655
1.0	89200000.0	89210000.0	0.0	0.44514861702919006	0.25845396518707275
1.0	89220000.0	89230000.0	0.0	0.5079878568649292	0.4189275801181793
1.0	89230000.0	89240000.0	0.0	0.5184815526008606	0.42391330003738403
1.0	89240000.0	89250000.0	0.0	0.5276126861572266	0.4282613694667816
1.0	89280000.0	89290000.0	0.0	0.6102617979049683	0.45880499482154846
1.0	89290000.0	89300000.0	0.0	0.5184394121170044	0.42389336228370667
1.0	89310000.0	89320000.0	0.0	0.6195675730705261	0.4607481360435486
1.0	89320000.0	89330000.0	5.0	0.49908095598220825	0.4147060811519623
1.0	89330000.0	89340000.0	1.0	0.5376682281494141	0.43305808305740356
1.0	89400000.0	89410000.0	0.0	0.44514861702919006	0.25845396518707275
1.0	89410000.0	89420000.0	0.0	0.4470754563808441	0.27218952775001526
1.0	89430000.0	89440000.0	0.0	0.44514861702919006	0.25845396518707275
1.0	89530000.0	89540000.0	1.0	0.6546586751937866	0.4803786277770996
1.0	89580000.0	89590000.0	0.0	0.5659546256065369	0.4374830722808838
1.0	89600000.0	89610000.0	0.0	0.7454856038093567	0.5737774968147278
1.0	89640000.0	89650000.0	0.0	0.6595491170883179	0.48143476247787476
1.0	89760000.0	89770000.0	3.0	0.7762900590896606	0.5914887189865112
1.0	89950000.0	89960000.0	0.0	0.6432364583015442	0.47110262513160706
1.0	90040000.0	90050000.0	2.0	0.5114580392837524	0.42057496309280396
1.0	90050000.0	90060000.0	2.0	0.44514861702919006	0.25845396518707275
1.0	90110000.0	90120000.0	0.0	0.5369712710380554	0.43272534012794495
1.0	90170000.0	90180000.0	0.0	0.5203874707221985	0.4248202443122864
1.0	90260000.0	90270000.0	0.0	0.645762026309967	0.47150692343711853
1.0	90310000.0	90320000.0	1.0	0.44514861702919006	0.25845396518707275
1.0	90320000.0	90330000.0	1.0	0.44514861702919006	0.25845396518707275
1.0	90360000.0	90370000.0	0.0	0.5581380128860474	0.43904775381088257
1.0	90370000.0	90380000.0	0.0	0.5274524092674255	0.42818504571914673
1.0	90480000.0	90490000.0	0.0	0.44514861702919006	0.25845396518707275
1.0	90500000.0	90510000.0	0.0	0.5581021308898926	0.44052615761756897
1.0	90550000.0	90560000.0	0.0	0.6554266214370728	0.47555309534072876
1.0	90600000.0	90610000.0	0.0	0.6851517558097839	0.48864588141441345
1.0	90790000.0	90800000.0	2.0	0.6998478770256042	0.5172333121299744
1.0	90800000.0	90810000.0	0.0	0.6917068958282471	0.4995654225349426
1.0	90840000.0	90850000.0	0.0	0.6358381509780884	0.46775874495506287
1.0	91220000.0	91230000.0	0.0	0.7175443768501282	0.5406668186187744
1.0	91240000.0	91250000.0	2.0	0.6896923184394836	0.5132289528846741
1.0	91250000.0	91260000.0	0.0	0.6920750141143799	0.5026178359985352
1.0	91300000.0	91310000.0	3.0	0.5748921036720276	0.44654732942581177
1.0	91490000.0	91500000.0	0.0	0.7509362101554871	0.5844789147377014
1.0	91520000.0	91530000.0	0.0	0.7945302724838257	0.6184424161911011
1.0	91550000.0	91560000.0	2.0	0.9983741044998169	0.6915939450263977
1.0	91600000.0	91610000.0	1.0	0.720578670501709	0.5506514310836792
1.0	91610000.0	91620000.0	0.0	0.7289490699768066	0.5725572109222412
1.0	91620000.0	91630000.0	1.0	0.6634867787361145	0.49327173829078674
1.0	91630000.0	91640000.0	0.0	0.6236909031867981	0.4632376730442047
1.0	91700000.0	91710000.0	2.0	0.6567726135253906	0.4882291853427887
1.0	91840000.0	91850000.0	0.0	0.6361140012741089	0.4676288962364197
1.0	91860000.0	91870000.0	0.0	0.6312723755836487	0.46571898460388184
1.0	91900000.0	91910000.0	0.0	0.8050328493118286	0.6223351359367371
1.0	91980000.0	91990000.0	0.0	0.5153109431266785	0.4224057197570801
1.0	92030000.0	92040000.0	0.0	0.7071881890296936	0.499410480260849
1.0	92090000.0	92100000.0	1.0	0.6520776748657227	0.47495976090431213
1.0	92180000.0	92190000.0	0.0	0.6520670652389526	0.4740176796913147
1.0	92200000.0	92210000.0	2.0	0.6358181834220886	0.468022882938385
1.0	92210000.0	92220000.0	1.0	0.5412014722824097	0.4347454011440277
1.0	92340000.0	92350000.0	0.0	0.5191598534584045	0.424235999584198
1.0	92370000.0	92380000.0	0.0	0.6541630625724792	0.4749215543270111
1.0	92380000.0	92390000.0	0.0	0.6496158838272095	0.4735087752342224
1.0	92390000.0	92400000.0	0.0	0.613446831703186	0.4592078626155853
1.0	92620000.0	92630000.0	0.0	0.5692731142044067	0.44382867217063904
1.0	92780000.0	92790000.0	0.0	0.5165098905563354	0.4229758381843567
1.0	92840000.0	92850000.0	0.0	0.6316403746604919	0.4664204716682434
1.0	92940000.0	92950000.0	0.0	0.5905784964561462	0.44395989179611206
1.0	93160000.0	93170000.0	2.0	0.5852600336074829	0.448546826839447
1.0	93170000.0	93180000.0	0.0	0.5976471900939941	0.45428019762039185
1.0	93240000.0	93250000.0	1.0	0.5438787341117859	0.43364182114601135
1.0	93300000.0	93310000.0	0.0	0.44514861702919006	0.25845396518707275
1.0	93310000.0	93320000.0	0.0	0.5096265077590942	0.4197053909301758
1.0	93340000.0	93350000.0	0.0	0.5898888111114502	0.4498995244503021
1.0	93390000.0	93400000.0	1.0	0.5375216603279114	0.4329879879951477
1.0	93420000.0	93430000.0	0.0	0.44514861702919006	0.25845396518707275
1.0	93430000.0	93440000.0	1.0	0.629143476486206	0.46478432416915894
1.0	93460000.0	93470000.0	0.0	0.6240731477737427	0.4632601737976074
1.0	93470000.0	93480000.0	0.0	0.6508464217185974	0.4740542769432068
1.0	93510000.0	93520000.0	1.0	0.6564207077026367	0.4762132167816162
1.0	93540000.0	93550000.0	0.0	0.6834487915039062	0.5027585625648499
1.0	93570000.0	93580000.0	1.0	0.44514861702919006	0.25845396518707275
1.0	93640000.0	93650000.0	0.0	0.7361406087875366	0.5276366472244263
1.0	93690000.0	93700000.0	1.0	0.4844924807548523	0.4078163206577301
1.0	93810000.0	93820000.0	0.0	0.44514861702919006	0.25845396518707275
1.0	93840000.0	93850000.0	0.0	0.5279916524887085	0.42844218015670776
1.0	93860000.0	93870000.0	0.0	0.6008864045143127	0.4552883207798004
1.0	93920000.0	93930000.0	1.0	0.44514861702919006	0.25845396518707275
1.0	93950000.0	93960000.0	0.0	0.49287885427474976	0.41177311539649963
1.0	93960000.0	93970000.0	0.0	0.49505454301834106	0.41280117630958557
1.0	94000000.0	94010000.0	1.0	0.44514861702919006	0.25845396518707275
1.0	94010000.0	94020000.0	0.0	0.44514861702919006	0.25845396518707275
1.0	94070000.0	94080000.0	0.0	0.44514861702919006	0.25845396518707275
1.0	94120000.0	94130000.0	0.0	0.4508172571659088	0.29433614015579224
1.0	94170000.0	94180000.0	0.0	0.49608927965164185	0.41329067945480347
1.0	94180000.0	94190000.0	0.0	0.5381068587303162	0.4332675337791443
1.0	94300000.0	94310000.0	0.0	0.5639851689338684	0.44218915700912476
1.0	94310000.0	94320000.0	1.0	0.516846776008606	0.5402764081954956
1.0	94370000.0	94380000.0	0.0	0.44514861702919006	0.25845396518707275
1.0	94420000.0	94430000.0	3.0	0.6821881532669067	0.4874595105648041
1.0	94480000.0	94490000.0	0.0	0.8376324772834778	0.6343593001365662
1.0	94530000.0	94540000.0	0.0	0.6643879413604736	0.47917604446411133
1.0	94570000.0	94580000.0	1.0	0.8075008392333984	0.5898621678352356
1.0	94590000.0	94600000.0	2.0	0.7271410226821899	0.5229689478874207
1.0	94610000.0	94620000.0	1.0	0.684500515460968	0.49038165807724
1.0	94720000.0	94730000.0	3.0	0.6891377568244934	0.5015905499458313
1.0	94790000.0	94800000.0	1.0	0.6407002210617065	0.46928754448890686
1.0	94860000.0	94870000.0	1.0	0.6413144469261169	0.47026699781417847
1.0	94870000.0	94880000.0	1.0	0.6820820569992065	0.5008506178855896
1.0	94920000.0	94930000.0	0.0	0.44514861702919006	0.25845396518707275
1.0	94950000.0	94960000.0	1.0	0.44514861702919006	0.25845396518707275
1.0	95000000.0	95010000.0	1.0	0.5266487002372742	0.4278019964694977
1.0	95250000.0	95260000.0	1.0	0.5902482867240906	0.45026692748069763
1.0	95280000.0	95290000.0	0.0	0.6600916981697083	0.4776074290275574
1.0	95360000.0	95370000.0	0.0	0.44514861702919006	0.25845396518707275
1.0	95380000.0	95390000.0	0.0	0.44514861702919006	0.25845396518707275
1.0	95460000.0	95470000.0	1.0	0.5326237678527832	0.4306507110595703
1.0	95470000.0	95480000.0	0.0	0.566501796245575	0.44242843985557556
1.0	95590000.0	95600000.0	1.0	0.6216105818748474	0.46298614144325256
1.0	95600000.0	95610000.0	0.0	0.6731342077255249	0.4879983067512512
1.0	95640000.0	95650000.0	1.0	0.6376051306724548	0.4679650664329529
1.0	95650000.0	95660000.0	0.0	0.645527184009552	0.4715311527252197
1.0	95680000.0	95690000.0	2.0	0.645480751991272	0.4717590808868408
1.0	95700000.0	95710000.0	1.0	0.44514861702919006	0.25845396518707275
1.0	95720000.0	95730000.0	0.0	0.6418019533157349	0.47005024552345276
1.0	95730000.0	95740000.0	0.0	0.6816444993019104	0.5027344226837158
1.0	95860000.0	95870000.0	0.0	0.6854391694068909	0.5117562413215637
1.0	95900000.0	95910000.0	0.0	0.6118150949478149	0.4574238657951355
1.0	95910000.0	95920000.0	0.0	0.6619901657104492	0.4957713186740875
1.0	95930000.0	95940000.0	1.0	0.6980794668197632	0.5632109642028809
1.0	95970000.0	95980000.0	1.0	0.6100198030471802	0.4568014144897461
1.0	96000000.0	96010000.0	2.0	0.6172980070114136	0.4588501453399658
1.0	96080000.0	96090000.0	1.0	0.6962823271751404	0.573326826095581
1.0	96150000.0	96160000.0	1.0	0.6855548620223999	0.5729302167892456
1.0	96190000.0	96200000.0	1.0	0.7056460976600647	0.5795857906341553
1.0	96250000.0	96260000.0	1.0	0.7959123849868774	0.6189552545547485
1.0	96270000.0	96280000.0	4.0	0.8157817721366882	0.6263102889060974
1.0	96280000.0	96290000.0	0.0	0.9779914617538452	0.6845798492431641
1.0	96310000.0	96320000.0	2.0	0.9619824290275574	0.6790138483047485
1.0	96370000.0	96380000.0	1.0	0.7702932357788086	0.6094322800636292
1.0	96470000.0	96480000.0	0.0	0.6967270970344543	0.5819681286811829
1.0	96480000.0	96490000.0	1.0	0.638550877571106	0.538313627243042
1.0	96530000.0	96540000.0	0.0	0.7044874429702759	0.5848661065101624
1.0	96640000.0	96650000.0	1.0	0.8544934391975403	0.640537440776825
1.0	96680000.0	96690000.0	2.0	0.8060258626937866	0.6227027773857117
1.0	96720000.0	96730000.0	0.0	0.7685044407844543	0.6087660193443298
1.0	96860000.0	96870000.0	2.0	0.7878297567367554	0.6159550547599792
1.0	96870000.0	96880000.0	0.0	0.8471077680587769	0.6378350257873535
1.0	96990000.0	97000000.0	0.0	0.7407408952713013	0.5590643882751465
1.0	97010000.0	97020000.0	0.0	0.6910542845726013	0.5447931289672852
1.0	97150000.0	97160000.0	0.0	0.5875579714775085	0.44688019156455994
1.0	97220000.0	97230000.0	0.0	0.44514861702919006	0.25845396518707275
1.0	97410000.0	97420000.0	0.0	0.6834155321121216	0.49967122077941895
1.0	97440000.0	97450000.0	0.0	0.6973376274108887	0.5138866305351257
1.0	97580000.0	97590000.0	1.0	0.6575226783752441	0.5083053112030029
1.0	97590000.0	97600000.0	0.0	0.6309166550636292	0.4810802936553955
1.0	97600000.0	97610000.0	0.0	0.5937790274620056	0.4493506848812103
1.0	97620000.0	97630000.0	1.0	0.6798344850540161	0.5284146666526794
1.0	97630000.0	97640000.0	1.0	0.6413447260856628	0.46913471817970276
1.0	97650000.0	97660000.0	1.0	0.6092173457145691	0.4552457332611084
1.0	97680000.0	97690000.0	0.0	0.732435941696167	0.5953077077865601
1.0	97720000.0	97730000.0	2.0	0.7019263505935669	0.5564604997634888
1.0	97730000.0	97740000.0	0.0	0.6976131200790405	0.5292069911956787
1.0	97920000.0	97930000.0	2.0	0.5799686312675476	0.44388824701309204
1.0	97930000.0	97940000.0	0.0	0.6014932990074158	0.4531012177467346
1.0	97940000.0	97950000.0	1.0	0.6007314920425415	0.4551919102668762
1.0	97980000.0	97990000.0	1.0	0.6693418622016907	0.5174083113670349
1.0	98020000.0	98030000.0	1.0	0.6582778096199036	0.503649115562439
1.0	98030000.0	98040000.0	1.0	0.6290644407272339	0.49204596877098083
1.0	98040000.0	98050000.0	1.0	0.697342574596405	0.554629921913147
1.0	98050000.0	98060000.0	1.0	0.6565092206001282	0.49507904052734375
1.0	98110000.0	98120000.0	0.0	0.7168735265731812	0.5598096251487732
1.0	98210000.0	98220000.0	2.0	0.6714786887168884	0.5102463960647583
1.0	98220000.0	98230000.0	0.0	0.6506534814834595	0.47362297773361206
1.0	98260000.0	98270000.0	0.0	0.6394333243370056	0.47435179352760315
1.0	98350000.0	98360000.0	0.0	0.6551114320755005	0.47517213225364685
1.0	98390000.0	98400000.0	2.0	0.6754359006881714	0.494699627161026
1.0	98400000.0	98410000.0	0.0	0.7364574074745178	0.5853602290153503
1.0	98460000.0	98470000.0	1.0	0.699164092540741	0.5500407218933105
1.0	98490000.0	98500000.0	1.0	0.6897255778312683	0.5269414782524109
1.0	98500000.0	98510000.0	1.0	0.6830750703811646	0.505691409111023
1.0	98530000.0	98540000.0	1.0	0.8008146286010742	0.6207726001739502
1.0	98570000.0	98580000.0	1.0	0.7728345394134521	0.6103785037994385
1.0	98680000.0	98690000.0	2.0	0.7410456538200378	0.5779721736907959
1.0	98690000.0	98700000.0	1.0	0.8977581262588501	0.6562319993972778
1.0	98710000.0	98720000.0	1.0	0.9433043599128723	0.6724600791931152
1.0	98740000.0	98750000.0	0.0	0.8020340800285339	0.6212245225906372
1.0	98830000.0	98840000.0	2.0	0.7437262535095215	0.5776975750923157
1.0	98850000.0	98860000.0	0.0	0.7318609952926636	0.561488151550293
1.0	98860000.0	98870000.0	1.0	0.7799609303474426	0.6130302548408508
1.0	98910000.0	98920000.0	1.0	0.8030185699462891	0.621589183807373
1.0	98950000.0	98960000.0	0.0	0.7230085134506226	0.5705430507659912
1.0	99020000.0	99030000.0	5.0	0.7779635190963745	0.6122873425483704
1.0	99060000.0	99070000.0	3.0	0.8216114044189453	0.6284619569778442
1.0	99120000.0	99130000.0	2.0	0.547478199005127	0.43774503469467163
1.0	99160000.0	99170000.0	0.0	0.6734501123428345	0.48779791593551636
1.0	99330000.0	99340000.0	0.0	0.8830954432487488	0.6509407758712769
1.0	99370000.0	99380000.0	1.0	0.6517559289932251	0.4863685667514801
1.0	99510000.0	99520000.0	2.0	0.7292114496231079	0.5796841382980347
1.0	99610000.0	99620000.0	2.0	0.6791320443153381	0.5200287699699402
1.0	99640000.0	99650000.0	1.0	0.5791715383529663	0.4455471932888031
1.0	99790000.0	99800000.0	1.0	0.6304713487625122	0.46613049507141113
1.0	99830000.0	99840000.0	2.0	0.5742244124412537	0.4459097385406494
1.0	99850000.0	99860000.0	1.0	0.6147621870040894	0.4589708745479584
1.0	99880000.0	99890000.0	0.0	0.6508080363273621	0.4742235541343689
1.0	99990000.0	100000000.0	0.0	0.5385816693305969	0.43349432945251465
1.0	100000000.0	100010000.0	1.0	0.5906533002853394	0.45214930176734924
1.0	100120000.0	100130000.0	1.0	0.5278705358505249	0.428384393453598
1.0	100130000.0	100140000.0	0.0	0.5328193306922913	0.430743932723999
1.0	100150000.0	100160000.0	0.0	0.530383288860321	0.4295821785926819
1.0	100170000.0	100180000.0	0.0	0.5499851107597351	0.43631982803344727
1.0	100210000.0	100220000.0	1.0	0.5960184931755066	0.45297861099243164
1.0	100220000.0	100230000.0	1.0	0.5478945970535278	0.43682804703712463
1.0	100270000.0	100280000.0	1.0	0.5771552920341492	0.4461563527584076
1.0	100310000.0	100320000.0	0.0	0.7170404195785522	0.5186547636985779
1.0	100320000.0	100330000.0	0.0	0.5122507810592651	0.4209514260292053
1.0	100440000.0	100450000.0	0.0	0.5184878706932068	0.4239163398742676
1.0	100480000.0	100490000.0	0.0	0.5158729553222656	0.4226730763912201
1.0	100550000.0	100560000.0	0.0	0.44514861702919006	0.25845396518707275
1.0	100560000.0	100570000.0	0.0	0.44514861702919006	0.25845396518707275
1.0	100740000.0	100750000.0	0.0	0.44514861702919006	0.25845396518707275
1.0	100760000.0	100770000.0	0.0	0.5494126081466675	0.4357511103153229
1.0	100830000.0	100840000.0	0.0	0.5132601857185364	0.4214310646057129
1.0	100850000.0	100860000.0	1.0	0.5069494247436523	0.4184350371360779
1.0	100880000.0	100890000.0	0.0	0.5060081481933594	0.4179883897304535
1.0	100940000.0	100950000.0	2.0	0.4938077926635742	0.4122121334075928
1.0	100960000.0	100970000.0	0.0	0.44514861702919006	0.25845396518707275
1.0	100970000.0	100980000.0	0.0	0.44514861702919006	0.25845396518707275
1.0	101050000.0	101060000.0	0.0	0.6059557199478149	0.45798125863075256
1.0	101130000.0	101140000.0	2.0	0.6349571943283081	0.46746382117271423
1.0	101160000.0	101170000.0	0.0	0.639050304889679	0.47006192803382874
1.0	101190000.0	101200000.0	0.0	0.6272287368774414	0.46589651703834534
1.0	101270000.0	101280000.0	1.0	0.6597466468811035	0.4779038429260254
1.0	101300000.0	101310000.0	0.0	0.6645252108573914	0.4805355966091156
1.0	101320000.0	101330000.0	0.0	0.6764218211174011	0.48492032289505005
1.0	101330000.0	101340000.0	1.0	0.5882545709609985	0.4504668712615967
1.0	101430000.0	101440000.0	0.0	0.489546000957489	0.4101991653442383
1.0	101530000.0	101540000.0	0.0	0.6004208326339722	0.45454373955726624
1.0	101550000.0	101560000.0	0.0	0.6183537244796753	0.4615166187286377
1.0	101580000.0	101590000.0	2.0	0.6943418979644775	0.5067503452301025
1.0	101650000.0	101660000.0	1.0	0.6901453137397766	0.49733322858810425
1.0	101680000.0	101690000.0	0.0	0.7187970876693726	0.5200772881507874
1.0	101700000.0	101710000.0	2.0	0.49069085717201233	0.6578847765922546
1.0	101830000.0	101840000.0	2.0	0.7259331941604614	0.5398081541061401
1.0	101920000.0	101930000.0	0.0	0.8182500004768372	0.6272217035293579
1.0	101970000.0	101980000.0	1.0	0.6944977045059204	0.49773868918418884
1.0	102050000.0	102060000.0	1.0	0.7188686728477478	0.5296454429626465
1.0	102120000.0	102130000.0	2.0	0.7830305099487305	0.6012173891067505
1.0	102150000.0	102160000.0	0.0	0.6949397921562195	0.5226029753684998
1.0	102180000.0	102190000.0	1.0	0.6960738897323608	0.5365737676620483
1.0	102220000.0	102230000.0	0.0	0.6828827261924744	0.5463324785232544
1.0	102250000.0	102260000.0	0.0	0.6810129880905151	0.5346156358718872
1.0	102260000.0	102270000.0	0.0	0.6980966329574585	0.5565800666809082
1.0	102300000.0	102310000.0	2.0	0.6714047193527222	0.5006595849990845
1.0	102360000.0	102370000.0	2.0	0.6888564825057983	0.5289589166641235
1.0	102600000.0	102610000.0	0.0	1.2141364812850952	0.7597746849060059
1.0	102700000.0	102710000.0	1.0	1.0733468532562256	0.7166228890419006
1.0	102790000.0	102800000.0	0.0	1.004439353942871	0.6936649084091187
1.0	102840000.0	102850000.0	1.0	0.9923717379570007	0.6895371675491333
1.0	102860000.0	102870000.0	2.0	1.0753910541534424	0.7172869443893433
1.0	102870000.0	102880000.0	0.0	1.1268165111541748	0.7336472868919373
1.0	102940000.0	102950000.0	3.0	1.1247127056121826	0.7329913377761841
1.0	102980000.0	102990000.0	0.0	1.0919619798660278	0.7226325869560242
1.0	103100000.0	103110000.0	2.0	1.1112748384475708	0.7287750244140625
1.0	103170000.0	103180000.0	0.0	0.8975570797920227	0.6561597585678101
1.0	103180000.0	103190000.0	1.0	0.8281906843185425	0.6308867931365967
1.0	103200000.0	103210000.0	0.0	0.8331485986709595	0.6327112913131714
1.0	103270000.0	103280000.0	1.0	0.840214729309082	0.6353074312210083
1.0	103280000.0	103290000.0	0.0	0.8293951153755188	0.6313303112983704
1.0	103320000.0	103330000.0	0.0	0.8751500248908997	0.6480612754821777
1.0	103330000.0	103340000.0	2.0	0.9510172605514526	0.6751741170883179
1.0	103360000.0	103370000.0	1.0	0.8680974841117859	0.6454984545707703
1.0	103420000.0	103430000.0	2.0	0.7806676030158997	0.6132931113243103
1.0	103440000.0	103450000.0	0.0	0.8278982043266296	0.6307791471481323
1.0	103480000.0	103490000.0	2.0	0.7711416482925415	0.6097481846809387
1.0	103560000.0	103570000.0	0.0	0.8375891447067261	0.6343435049057007
1.0	103580000.0	103590000.0	2.0	0.9859567880630493	0.6873307228088379
1.0	103590000.0	103600000.0	0.0	0.8868001699447632	0.6522805094718933
1.0	103610000.0	103620000.0	0.0	0.9672470092773438	0.6808496713638306
1.0	103640000.0	103650000.0	2.0	0.811611533164978	0.6247692108154297
1.0	103750000.0	103760000.0	2.0	0.7594591379165649	0.6053948998451233
1.0	103770000.0	103780000.0	2.0	0.6424779891967773	0.5226014256477356
1.0	104010000.0	104020000.0	0.0	0.7097460031509399	0.5868303179740906
1.0	104100000.0	104110000.0	2.0	0.5648348331451416	0.4416957497596741
1.0	104110000.0	104120000.0	1.0	0.5859559178352356	0.46012386679649353
1.0	104120000.0	104130000.0	0.0	0.600862979888916	0.4617680609226227
1.0	104310000.0	104320000.0	1.0	0.8010566830635071	0.6208623051643372
1.0	104370000.0	104380000.0	2.0	0.9783775210380554	0.6847134828567505
1.0	104380000.0	104390000.0	0.0	1.126405954360962	0.7335193753242493
1.0	104410000.0	104420000.0	1.0	1.227972388267517	0.7637099027633667
1.0	104460000.0	104470000.0	1.0	1.0665911436080933	0.7144206762313843
1.0	104480000.0	104490000.0	3.0	0.9808529019355774	0.6855694651603699
1.0	104490000.0	104500000.0	1.0	1.013763427734375	0.6968331933021545
1.0	104510000.0	104520000.0	2.0	1.2856215238571167	0.7794675827026367
1.0	104560000.0	104570000.0	0.0	1.1649125814437866	0.745313286781311
1.0	104640000.0	104650000.0	0.0	1.0632188320159912	0.7133173942565918
1.0	104700000.0	104710000.0	1.0	1.0553534030914307	0.7107332944869995
1.0	104720000.0	104730000.0	0.0	1.01384699344635	0.6968615055084229
1.0	104830000.0	104840000.0	5.0	1.1188682317733765	0.731163501739502
1.0	104840000.0	104850000.0	2.0	1.4506570100784302	0.8185212016105652
1.0	104880000.0	104890000.0	1.0	1.3854684829711914	0.8042017817497253
1.0	104930000.0	104940000.0	1.0	1.5539127588272095	0.8381623029708862
1.0	104980000.0	104990000.0	3.0	1.3595339059829712	0.7980984449386597
1.0	105110000.0	105120000.0	1.0	1.3670334815979004	0.7998870015144348
1.0	105240000.0	105250000.0	0.0	1.2422540187835693	0.7677105069160461
1.0	105260000.0	105270000.0	2.0	1.1847789287567139	0.7512348294258118
1.0	105340000.0	105350000.0	2.0	1.0306384563446045	0.7025197744369507
1.0	105410000.0	105420000.0	2.0	0.9811981320381165	0.685688853263855
1.0	105490000.0	105500000.0	1.0	1.1874511241912842	0.7520228028297424
1.0	105520000.0	105530000.0	1.0	1.2193665504455566	0.7612689733505249
1.0	105530000.0	105540000.0	0.0	0.9548312425613403	0.6765120625495911
1.0	105540000.0	105550000.0	0.0	1.252413034439087	0.7705178260803223
1.0	105550000.0	105560000.0	2.0	1.1500399112701416	0.7408066391944885
1.0	105700000.0	105710000.0	2.0	1.1760889291763306	0.7486584186553955
1.0	105760000.0	105770000.0	0.0	1.0524262189865112	0.7097679972648621
1.0	105780000.0	105790000.0	0.0	0.9818679094314575	0.6859201192855835
1.0	105940000.0	105950000.0	1.0	0.9253770709037781	0.66611248254776
1.0	105960000.0	105970000.0	0.0	0.8674419522285461	0.6452597975730896
1.0	105990000.0	106000000.0	0.0	0.9295511245727539	0.6675951480865479
1.0	106070000.0	106080000.0	0.0	1.132796287536621	0.7355047464370728
1.0	106090000.0	106100000.0	2.0	0.9977838397026062	0.6913920044898987
1.0	106130000.0	106140000.0	2.0	1.0510411262512207	0.7093104124069214
1.0	106190000.0	106200000.0	1.0	1.1647918224334717	0.7452768087387085
1.0	106320000.0	106330000.0	0.0	1.2703386545181274	0.7753924131393433
1.0	106360000.0	106370000.0	1.0	1.2946161031723022	0.7818307876586914
1.0	106380000.0	106390000.0	2.0	1.1900230646133423	0.7527790069580078
1.0	106450000.0	106460000.0	0.0	1.1505906581878662	0.7409746050834656
1.0	106470000.0	106480000.0	1.0	1.0602567195892334	0.7123458981513977
1.0	106510000.0	106520000.0	3.0	1.2716554403305054	0.7757464647293091
1.0	106520000.0	106530000.0	2.0	1.4546934366226196	0.8193594217300415
1.0	106530000.0	106540000.0	1.0	1.180433988571167	0.7499494552612305
1.0	106540000.0	106550000.0	1.0	1.1961601972579956	0.7545758485794067
1.0	106560000.0	106570000.0	0.0	1.1812986135482788	0.7502056360244751
1.0	106580000.0	106590000.0	2.0	1.170381784439087	0.7469546794891357
1.0	106590000.0	106600000.0	1.0	1.0918711423873901	0.7226034998893738
1.0	106600000.0	106610000.0	2.0	1.0919471979141235	0.7226279377937317
1.0	106620000.0	106630000.0	2.0	1.0891673564910889	0.7217358946800232
1.0	106680000.0	106690000.0	1.0	1.178619623184204	0.7494111061096191
1.0	106720000.0	106730000.0	3.0	1.0974178314208984	0.7243775725364685
1.0	106730000.0	106740000.0	1.0	1.2525912523269653	0.7705668210983276
1.0	106770000.0	106780000.0	0.0	1.048912763595581	0.708606481552124
1.0	106790000.0	106800000.0	2.0	1.0433716773986816	0.7067688703536987
1.0	106800000.0	106810000.0	1.0	1.2435981035232544	0.7680838704109192
1.0	106830000.0	106840000.0	2.0	0.9633331298828125	0.6794853210449219
1.0	106890000.0	106900000.0	3.0	1.0047625303268433	0.6937748193740845
1.0	106900000.0	106910000.0	3.0	0.9844118356704712	0.6867982149124146
1.0	106930000.0	106940000.0	1.0	1.0389403104782104	0.7052944898605347
1.0	107060000.0	107070000.0	0.0	1.0138435363769531	0.6968602538108826
1.0	107120000.0	107130000.0	1.0	1.067425012588501	0.7146930694580078
1.0	107170000.0	107180000.0	0.0	0.9899696111679077	0.688711941242218
1.0	107180000.0	107190000.0	0.0	0.9635370969772339	0.6795565485954285
1.0	107230000.0	107240000.0	0.0	0.8178392648696899	0.6270699501037598
1.0	107300000.0	107310000.0	1.0	0.8259454965591431	0.6300597190856934
1.0	107340000.0	107350000.0	1.0	0.9230767488479614	0.6652941107749939
1.0	107370000.0	107380000.0	0.0	0.85358065366745	0.6402037739753723
1.0	107380000.0	107390000.0	1.0	0.7244769334793091	0.5923342704772949
1.0	107390000.0	107400000.0	1.0	0.8850917816162109	0.6516629457473755
1.0	107400000.0	107410000.0	1.0	0.7305546402931213	0.5946047902107239
[truncated: 47,582 more rows]
