# Supplementary material for: Genome-wide mapping of somatic mutation rates uncovers drivers of cancer
Source: Nat Biotechnol. 2022 Jun 20;40(11):1634–43. doi: 10.1038/s41587-022-01353-8 (PMC9646522; doi:10.1038/s41587-022-01353-8)
Supplement: Supplementary file 4 — Regions and model predictions for each fold of each cancer for which a deep learning model was trained. Regions that were filtered are also listed along with their respective model predictions. [file 41587_2022_1353_MOESM4_ESM.zip › kfold_results/CNS-Medullo/fold_2.txt]

CHROM	START	END	Y_TRUE	Y_PRED	STD
1.0	940000.0	950000.0	3.0	0.5651979446411133	0.6274875402450562
1.0	1040000.0	1050000.0	1.0	0.7804270386695862	0.8224087953567505
1.0	1070000.0	1080000.0	0.0	0.6197184920310974	0.7402248382568359
1.0	1100000.0	1110000.0	0.0	0.8339244723320007	0.8679691553115845
1.0	1150000.0	1160000.0	0.0	0.6527144312858582	0.7086955904960632
1.0	1170000.0	1180000.0	1.0	0.5994114279747009	0.6676852703094482
1.0	1190000.0	1200000.0	0.0	0.5151759386062622	0.6112409830093384
1.0	1260000.0	1270000.0	0.0	0.4731375277042389	0.5403012633323669
1.0	1350000.0	1360000.0	0.0	0.6088662147521973	0.7139889597892761
1.0	1370000.0	1380000.0	0.0	0.562141478061676	0.7664125561714172
1.0	1410000.0	1420000.0	0.0	0.6259838938713074	0.6841304302215576
1.0	1450000.0	1460000.0	1.0	0.6506735682487488	0.7068281173706055
1.0	1460000.0	1470000.0	0.0	0.7399156093597412	0.7870521545410156
1.0	1530000.0	1540000.0	0.0	0.645207405090332	0.701820433139801
1.0	1610000.0	1620000.0	0.0	0.4731375277042389	0.5403012633323669
1.0	1710000.0	1720000.0	0.0	0.4731375277042389	0.5403012633323669
1.0	1820000.0	1830000.0	0.0	0.5319635272026062	0.5961490869522095
1.0	1850000.0	1860000.0	0.0	0.6013011336326599	0.6612505316734314
1.0	1860000.0	1870000.0	0.0	0.7301537990570068	0.7784280180931091
1.0	1890000.0	1900000.0	1.0	0.5974485278129578	0.6576635241508484
1.0	1980000.0	1990000.0	2.0	0.7683561444282532	0.8119484186172485
1.0	2010000.0	2020000.0	0.0	0.9329171180725098	0.9485907554626465
1.0	2080000.0	2090000.0	0.0	0.7270024418830872	0.7756361961364746
1.0	2180000.0	2190000.0	0.0	0.48055848479270935	0.5473601222038269
1.0	2230000.0	2240000.0	1.0	0.47480469942092896	0.5418866276741028
1.0	2240000.0	2250000.0	1.0	0.4731375277042389	0.5403012633323669
1.0	2320000.0	2330000.0	1.0	0.4417528212070465	0.4874137341976166
1.0	2470000.0	2480000.0	1.0	0.5477224588394165	0.6110357046127319
1.0	2500000.0	2510000.0	1.0	0.6198695302009583	0.6784796118736267
1.0	2510000.0	2520000.0	0.0	0.621724009513855	0.6801945567131042
1.0	2530000.0	2540000.0	0.0	0.7061299681663513	0.7570401430130005
1.0	2540000.0	2550000.0	0.0	0.6719634532928467	0.7262369990348816
1.0	2690000.0	2700000.0	0.0	0.779815673828125	0.8218804597854614
1.0	2700000.0	2710000.0	2.0	0.8625141978263855	0.8917593955993652
1.0	2710000.0	2720000.0	0.0	0.9257155656814575	0.9428961873054504
1.0	2720000.0	2730000.0	1.0	0.8983759880065918	0.9210268259048462
1.0	2770000.0	2780000.0	2.0	0.7774256467819214	0.8198133707046509
1.0	2790000.0	2800000.0	3.0	0.7170324325561523	0.7667746543884277
1.0	2850000.0	2860000.0	1.0	0.9225740432739258	0.9404026865959167
1.0	2860000.0	2870000.0	0.0	0.9698459506034851	0.9773582220077515
1.0	2920000.0	2930000.0	4.0	0.9119383096694946	0.9319242238998413
1.0	3000000.0	3010000.0	3.0	0.7458654642105103	0.792289137840271
1.0	3160000.0	3170000.0	1.0	0.6750449538230896	0.7290330529212952
1.0	3170000.0	3180000.0	2.0	0.7495217323303223	0.7954999208450317
1.0	3260000.0	3270000.0	0.0	0.7185489535331726	0.7681258320808411
1.0	3280000.0	3290000.0	0.0	0.6722489595413208	0.7264959216117859
1.0	3420000.0	3430000.0	0.0	0.8386114835739136	0.8718963861465454
1.0	3490000.0	3500000.0	0.0	0.6553158760070801	0.7110740542411804
1.0	3550000.0	3560000.0	0.0	0.5096283555030823	0.5950790643692017
1.0	3590000.0	3600000.0	0.0	0.6876159906387329	0.740402340888977
1.0	3610000.0	3620000.0	0.0	0.5585938692092896	0.7198549509048462
1.0	3630000.0	3640000.0	2.0	0.552262008190155	0.6204479932785034
1.0	3720000.0	3730000.0	1.0	0.7381292581558228	0.7854768633842468
1.0	3730000.0	3740000.0	0.0	0.4953274726867676	0.5614031553268433
1.0	3760000.0	3770000.0	0.0	0.4731375277042389	0.5403012633323669
1.0	3770000.0	3780000.0	0.0	0.4417528212070465	0.4874137341976166
1.0	3800000.0	3810000.0	0.0	0.4780483841896057	0.5449727773666382
1.0	4030000.0	4040000.0	1.0	0.6910156011581421	0.7434673309326172
1.0	4090000.0	4100000.0	0.0	0.7422943115234375	0.7891474962234497
1.0	4100000.0	4110000.0	0.0	0.7146552801132202	0.764656662940979
1.0	4110000.0	4120000.0	1.0	0.7268387079238892	0.7754908800125122
1.0	4120000.0	4130000.0	1.0	0.6382502913475037	0.6954324245452881
1.0	4130000.0	4140000.0	0.0	0.6268132925033569	0.6848962903022766
1.0	4160000.0	4170000.0	0.0	0.5881949663162231	0.6769624948501587
1.0	4260000.0	4270000.0	0.0	0.8465930819511414	0.8785598874092102
1.0	4350000.0	4360000.0	1.0	0.9155246019363403	0.9347899556159973
1.0	4380000.0	4390000.0	0.0	0.7162849307060242	0.7661091089248657
1.0	4400000.0	4410000.0	1.0	0.8321915864944458	0.8665140867233276
1.0	4430000.0	4440000.0	0.0	0.8510255813598633	0.8822471499443054
1.0	4440000.0	4450000.0	1.0	0.8146730661392212	0.8517271280288696
1.0	4450000.0	4460000.0	1.0	0.7193764448165894	0.7688623070716858
1.0	4530000.0	4540000.0	1.0	0.8710247278213501	0.8987637758255005
1.0	4550000.0	4560000.0	2.0	0.8345295786857605	0.8684765100479126
1.0	4560000.0	4570000.0	0.0	0.8921447992324829	0.9159880876541138
1.0	4600000.0	4610000.0	1.0	0.8697271347045898	0.8976984024047852
1.0	4610000.0	4620000.0	2.0	0.796535849571228	0.8362665176391602
1.0	4630000.0	4640000.0	0.0	0.7574036121368408	0.8024011850357056
1.0	4660000.0	4670000.0	2.0	0.6843092441558838	0.7374173998832703
1.0	4750000.0	4760000.0	1.0	0.705487072467804	0.756464958190918
1.0	4760000.0	4770000.0	0.0	0.7325471043586731	0.7805467844009399
1.0	4790000.0	4800000.0	2.0	0.6820081472396851	0.7353377342224121
1.0	4840000.0	4850000.0	0.0	0.7699278593063354	0.8133140802383423
1.0	4940000.0	4950000.0	0.0	0.7991222739219666	0.8384801745414734
1.0	4980000.0	4990000.0	1.0	0.8025470972061157	0.8414070010185242
1.0	5000000.0	5010000.0	1.0	0.8114954829216003	0.8490294218063354
1.0	5020000.0	5030000.0	1.0	0.8331416249275208	0.8673116564750671
1.0	5030000.0	5040000.0	1.0	0.738459587097168	0.7857683897018433
1.0	5070000.0	5080000.0	1.0	0.7868334650993347	0.8279340863227844
1.0	5080000.0	5090000.0	2.0	0.7412460446357727	0.7882250547409058
1.0	5120000.0	5130000.0	0.0	0.8821155428886414	0.9078369140625
1.0	5170000.0	5180000.0	0.0	0.84828120470047	0.8799654841423035
1.0	5230000.0	5240000.0	2.0	0.7262074947357178	0.7749308347702026
1.0	5440000.0	5450000.0	3.0	0.6523663401603699	0.7083775997161865
1.0	5510000.0	5520000.0	1.0	0.6642792820930481	0.7192498445510864
1.0	5600000.0	5610000.0	0.0	0.7448284029960632	0.7913774847984314
1.0	5630000.0	5640000.0	0.0	0.755647599697113	0.8008664846420288
1.0	5680000.0	5690000.0	1.0	0.6537685394287109	0.7096589803695679
1.0	5710000.0	5720000.0	0.0	0.6796160936355591	0.733174204826355
1.0	5750000.0	5760000.0	1.0	0.6524399518966675	0.708444356918335
1.0	5760000.0	5770000.0	1.0	0.6474341154098511	0.7038618326187134
1.0	5790000.0	5800000.0	1.0	0.7119804620742798	0.762269914150238
1.0	5800000.0	5810000.0	1.0	0.5327456593513489	0.7355520129203796
1.0	5810000.0	5820000.0	0.0	0.5559213757514954	0.7217730283737183
1.0	5830000.0	5840000.0	1.0	0.6062259674072266	0.6772130727767944
1.0	5850000.0	5860000.0	0.0	0.6672579050064087	0.721960723400116
1.0	5860000.0	5870000.0	0.0	0.6724511384963989	0.7266797423362732
1.0	5890000.0	5900000.0	0.0	0.5944637656211853	0.6548823118209839
1.0	5940000.0	5950000.0	1.0	0.5049477815628052	0.575444757938385
1.0	6080000.0	6090000.0	0.0	0.5200415849685669	0.5848606824874878
1.0	6140000.0	6150000.0	0.0	0.5548749566078186	0.6312781572341919
1.0	6170000.0	6180000.0	2.0	0.5844640135765076	0.6633701324462891
1.0	6370000.0	6380000.0	0.0	0.4731375277042389	0.5403012633323669
1.0	6470000.0	6480000.0	0.0	0.764563798904419	0.8086477518081665
1.0	6520000.0	6530000.0	2.0	0.7137205004692078	0.7638229131698608
1.0	6550000.0	6560000.0	0.0	0.5128306150436401	0.5780243277549744
1.0	6560000.0	6570000.0	2.0	0.552081286907196	0.7053288817405701
1.0	6670000.0	6680000.0	1.0	0.5177739262580872	0.5827123522758484
1.0	6710000.0	6720000.0	0.0	0.4731375277042389	0.5403012633323669
1.0	6730000.0	6740000.0	0.0	0.4731375277042389	0.5403012633323669
1.0	6750000.0	6760000.0	0.0	0.4731375277042389	0.5403012633323669
1.0	6820000.0	6830000.0	1.0	0.719192385673523	0.7686982750892639
1.0	6890000.0	6900000.0	0.0	0.4731375277042389	0.5403012633323669
1.0	6960000.0	6970000.0	0.0	0.512364387512207	0.5771711468696594
1.0	6970000.0	6980000.0	2.0	0.5091124773025513	0.6193331480026245
1.0	7010000.0	7020000.0	0.0	0.5102812647819519	0.6794160008430481
1.0	7030000.0	7040000.0	0.0	0.5637525320053101	0.7053900957107544
1.0	7050000.0	7060000.0	1.0	0.6053891181945801	0.6966674327850342
1.0	7130000.0	7140000.0	1.0	0.5211384892463684	0.6929926872253418
1.0	7190000.0	7200000.0	1.0	0.6644685864448547	0.7194221615791321
1.0	7200000.0	7210000.0	2.0	0.6082592606544495	0.741515576839447
1.0	7210000.0	7220000.0	0.0	0.6006385087966919	0.7194014191627502
1.0	7280000.0	7290000.0	2.0	0.6207314729690552	0.6814885139465332
1.0	7320000.0	7330000.0	0.0	0.5467454195022583	0.7334282994270325
1.0	7490000.0	7500000.0	0.0	0.5987374186515808	0.6673014760017395
1.0	7530000.0	7540000.0	2.0	0.5675385594367981	0.6788517236709595
1.0	7560000.0	7570000.0	1.0	0.5087432861328125	0.6128990054130554
1.0	7650000.0	7660000.0	0.0	0.5783591270446777	0.7006877064704895
1.0	7820000.0	7830000.0	2.0	0.5077659487724304	0.575042724609375
1.0	7940000.0	7950000.0	2.0	0.7690544128417969	0.8125553131103516
1.0	7960000.0	7970000.0	1.0	0.7274072766304016	0.7759950757026672
1.0	8030000.0	8040000.0	1.0	0.5236109495162964	0.5882425308227539
1.0	8040000.0	8050000.0	1.0	0.5418025851249695	0.6093568801879883
1.0	8100000.0	8110000.0	1.0	0.7408115267753601	0.7878419160842896
1.0	8140000.0	8150000.0	2.0	0.7440999150276184	0.7907366752624512
1.0	8160000.0	8170000.0	3.0	0.792695164680481	0.8329728245735168
1.0	8200000.0	8210000.0	0.0	0.8194531202316284	0.8557758331298828
1.0	8270000.0	8280000.0	2.0	0.7753487825393677	0.818015456199646
1.0	8290000.0	8300000.0	0.0	0.72038733959198	0.7697608470916748
1.0	8450000.0	8460000.0	0.0	0.4731375277042389	0.5403012633323669
1.0	8460000.0	8470000.0	0.0	0.49464482069015503	0.560754656791687
1.0	8500000.0	8510000.0	2.0	0.4747018814086914	0.541789174079895
1.0	8550000.0	8560000.0	0.0	0.4731375277042389	0.5403012633323669
1.0	8560000.0	8570000.0	2.0	0.4731375277042389	0.5403012633323669
1.0	8620000.0	8630000.0	0.0	0.4731375277042389	0.5403012633323669
1.0	8680000.0	8690000.0	0.0	0.4731375277042389	0.5403012633323669
1.0	8720000.0	8730000.0	0.0	0.4731375277042389	0.5403012633323669
1.0	8730000.0	8740000.0	0.0	0.4731375277042389	0.5403012633323669
1.0	8750000.0	8760000.0	1.0	0.4731375277042389	0.5403012633323669
1.0	8760000.0	8770000.0	0.0	0.505057692527771	0.5862340927124023
1.0	8790000.0	8800000.0	0.0	0.4731375277042389	0.5403012633323669
1.0	8800000.0	8810000.0	0.0	0.4731375277042389	0.5403012633323669
1.0	8870000.0	8880000.0	0.0	0.5619012117385864	0.6243880391120911
1.0	8930000.0	8940000.0	1.0	0.6033579111099243	0.6631644368171692
1.0	8940000.0	8950000.0	1.0	0.6101128458976746	0.7176434993743896
1.0	8970000.0	8980000.0	0.0	0.5570169687271118	0.769580066204071
1.0	8980000.0	8990000.0	0.0	0.6491868495941162	0.7054666876792908
1.0	9010000.0	9020000.0	1.0	0.5820754766464233	0.725908637046814
1.0	9030000.0	9040000.0	0.0	0.7426351308822632	0.7894474864006042
1.0	9040000.0	9050000.0	1.0	0.6723500490188599	0.7265876531600952
1.0	9100000.0	9110000.0	0.0	0.6177066564559937	0.7028502821922302
1.0	9120000.0	9130000.0	0.0	0.6109574437141418	0.6776058673858643
1.0	9130000.0	9140000.0	1.0	0.6523515582084656	0.7083638906478882
1.0	9140000.0	9150000.0	3.0	0.6105255484580994	0.6985135674476624
1.0	9150000.0	9160000.0	0.0	0.6594023108482361	0.7148048281669617
1.0	9160000.0	9170000.0	0.0	0.6191214323043823	0.6784391403198242
1.0	9170000.0	9180000.0	1.0	0.5834983587265015	0.7215298414230347
1.0	9190000.0	9200000.0	0.0	0.7703403234481812	0.8136720657348633
1.0	9260000.0	9270000.0	1.0	0.7132562398910522	0.7634080052375793
1.0	9420000.0	9430000.0	2.0	0.793613851070404	0.8337616920471191
1.0	9430000.0	9440000.0	2.0	0.6191930174827576	0.7433839440345764
1.0	9500000.0	9510000.0	1.0	0.5335445404052734	0.7806932330131531
1.0	9520000.0	9530000.0	0.0	0.7999609708786011	0.8391977548599243
1.0	9530000.0	9540000.0	1.0	0.7446140050888062	0.7911890745162964
1.0	9560000.0	9570000.0	2.0	0.7164040207862854	0.7662151455879211
1.0	9620000.0	9630000.0	0.0	0.4731375277042389	0.5403012633323669
1.0	9630000.0	9640000.0	2.0	0.4731375277042389	0.5403012633323669
1.0	9660000.0	9670000.0	0.0	0.5085742473602295	0.5739852786064148
1.0	9690000.0	9700000.0	2.0	0.7239280939102173	0.772907555103302
1.0	9800000.0	9810000.0	1.0	0.4731375277042389	0.5403012633323669
1.0	9820000.0	9830000.0	0.0	0.4901486337184906	0.5564805865287781
1.0	9830000.0	9840000.0	1.0	0.4731375277042389	0.5403012633323669
1.0	9840000.0	9850000.0	0.0	0.4731375277042389	0.5403012633323669
1.0	9850000.0	9860000.0	1.0	0.4731375277042389	0.5403012633323669
1.0	9960000.0	9970000.0	1.0	0.4731375277042389	0.5403012633323669
1.0	10140000.0	10150000.0	1.0	0.4731375277042389	0.5403012633323669
1.0	10200000.0	10210000.0	0.0	0.48292556405067444	0.5496118068695068
1.0	10230000.0	10240000.0	1.0	0.49671679735183716	0.5627230405807495
1.0	10240000.0	10250000.0	0.0	0.5815959572792053	0.6613247990608215
1.0	10250000.0	10260000.0	1.0	0.6359742879867554	0.6933382749557495
1.0	10310000.0	10320000.0	0.0	0.4731375277042389	0.5403012633323669
1.0	10330000.0	10340000.0	2.0	0.4731375277042389	0.5403012633323669
1.0	10360000.0	10370000.0	1.0	0.4731375277042389	0.5403012633323669
1.0	10520000.0	10530000.0	0.0	0.4791029393672943	0.5459755659103394
1.0	10570000.0	10580000.0	0.0	0.4731375277042389	0.5403012633323669
1.0	10610000.0	10620000.0	0.0	0.5017277002334595	0.5807725191116333
1.0	10640000.0	10650000.0	0.0	0.5049058198928833	0.5752479434013367
1.0	10660000.0	10670000.0	0.0	0.47428077459335327	0.5413888692855835
1.0	10680000.0	10690000.0	0.0	0.5085495114326477	0.6098050475120544
1.0	10740000.0	10750000.0	0.0	0.4731375277042389	0.5403012633323669
1.0	10760000.0	10770000.0	0.0	0.5575200319290161	0.6564586758613586
1.0	10770000.0	10780000.0	0.0	0.5999516844749451	0.6599942445755005
1.0	10800000.0	10810000.0	0.0	0.6053778529167175	0.6764706373214722
1.0	10840000.0	10850000.0	0.0	0.639814019203186	0.6968694925308228
1.0	10850000.0	10860000.0	0.0	0.5773807168006897	0.7592267394065857
1.0	10890000.0	10900000.0	0.0	0.5607693791389465	0.7710364460945129
1.0	10980000.0	10990000.0	1.0	0.7339072823524475	0.7817490100860596
1.0	11010000.0	11020000.0	0.0	0.6200852394104004	0.6786791086196899
1.0	11030000.0	11040000.0	1.0	0.6008239984512329	0.7082467675209045
1.0	11070000.0	11080000.0	0.0	0.4953509271144867	0.5614255666732788
1.0	11090000.0	11100000.0	0.0	0.5253428220748901	0.5900907516479492
1.0	11120000.0	11130000.0	0.0	0.4731375277042389	0.5403012633323669
1.0	11290000.0	11300000.0	0.0	0.4731375277042389	0.5403012633323669
1.0	11300000.0	11310000.0	0.0	0.4731375277042389	0.5403012633323669
1.0	11330000.0	11340000.0	0.0	0.4417528212070465	0.4874137341976166
1.0	11350000.0	11360000.0	1.0	0.4731375277042389	0.5403012633323669
1.0	11380000.0	11390000.0	0.0	0.5296319723129272	0.6224105954170227
1.0	11470000.0	11480000.0	0.0	0.511992335319519	0.6611040234565735
1.0	11480000.0	11490000.0	0.0	0.579917311668396	0.6948338747024536
1.0	11500000.0	11510000.0	1.0	0.5074442625045776	0.5950431823730469
1.0	11560000.0	11570000.0	2.0	0.5090783834457397	0.5744633078575134
1.0	11570000.0	11580000.0	3.0	0.5129790306091309	0.5781649351119995
1.0	11700000.0	11710000.0	2.0	0.6962770819664001	0.7482026815414429
1.0	11730000.0	11740000.0	0.0	0.5105452537536621	0.6708030700683594
1.0	11750000.0	11760000.0	1.0	0.5262959599494934	0.6379441022872925
1.0	11840000.0	11850000.0	1.0	0.5185016393661499	0.6643334031105042
1.0	11870000.0	11880000.0	0.0	0.4731375277042389	0.5403012633323669
1.0	11880000.0	11890000.0	0.0	0.4731375277042389	0.5403012633323669
1.0	11910000.0	11920000.0	0.0	0.6965705752372742	0.7484661340713501
1.0	11920000.0	11930000.0	0.0	0.7150984406471252	0.7650518417358398
1.0	11940000.0	11950000.0	1.0	0.7193699479103088	0.7688560485839844
1.0	11950000.0	11960000.0	0.0	0.694525420665741	0.7466268539428711
1.0	12100000.0	12110000.0	0.0	0.6551365256309509	0.7109100818634033
1.0	12150000.0	12160000.0	1.0	0.6795147061347961	0.7330816388130188
1.0	12240000.0	12250000.0	0.0	0.6144306063652039	0.673443615436554
1.0	12250000.0	12260000.0	0.0	0.7223951816558838	0.7715463638305664
1.0	12260000.0	12270000.0	0.0	0.6242727041244507	0.6825498342514038
1.0	12410000.0	12420000.0	0.0	0.4731375277042389	0.5403012633323669
1.0	12430000.0	12440000.0	0.0	0.4731375277042389	0.5403012633323669
1.0	12440000.0	12450000.0	0.0	0.4731375277042389	0.5403012633323669
1.0	12550000.0	12560000.0	0.0	0.4778917729854584	0.5448242425918579
1.0	12590000.0	12600000.0	0.0	0.6549031138420105	0.7106970548629761
1.0	12610000.0	12620000.0	1.0	0.6374862790107727	0.6947296261787415
1.0	12660000.0	12670000.0	2.0	0.5851601362228394	0.709618091583252
1.0	12750000.0	12760000.0	1.0	0.7972573041915894	0.8368841409683228
1.0	12810000.0	12820000.0	0.0	0.9261934161186218	0.9432743191719055
1.0	12860000.0	12870000.0	0.0	0.9432631731033325	0.9567244648933411
1.0	13800000.0	13810000.0	3.0	0.6894885897636414	0.7420917749404907
1.0	13920000.0	13930000.0	1.0	0.6305972933769226	0.6883870959281921
1.0	13950000.0	13960000.0	0.0	0.838090717792511	0.8714603185653687
1.0	14040000.0	14050000.0	1.0	0.6267786622047424	0.684864342212677
1.0	14050000.0	14060000.0	1.0	0.49202489852905273	0.5582642555236816
1.0	14130000.0	14140000.0	1.0	0.5716742873191833	0.7267125248908997
1.0	14150000.0	14160000.0	0.0	0.63967365026474	0.6967407464981079
1.0	14170000.0	14180000.0	1.0	0.7040613293647766	0.7551876306533813
1.0	14310000.0	14320000.0	1.0	0.7427157163619995	0.7895185351371765
1.0	14360000.0	14370000.0	0.0	0.6948334574699402	0.7469042539596558
1.0	14380000.0	14390000.0	1.0	0.6406439542770386	0.6976315379142761
1.0	14390000.0	14400000.0	2.0	0.6453112959861755	0.7019153833389282
1.0	14420000.0	14430000.0	0.0	0.6630646586418152	0.7181429266929626
1.0	14540000.0	14550000.0	0.0	0.7651523947715759	0.8091613054275513
1.0	14630000.0	14640000.0	0.0	0.6828027367591858	0.7360561490058899
1.0	14670000.0	14680000.0	1.0	0.7111779451370239	0.761553168296814
1.0	14800000.0	14810000.0	0.0	0.6742785573005676	0.7283375859260559
1.0	14850000.0	14860000.0	0.0	0.6223315596580505	0.6807562708854675
1.0	14870000.0	14880000.0	2.0	0.5720436573028564	0.6656732559204102
1.0	15000000.0	15010000.0	0.0	0.6178330183029175	0.7313396334648132
1.0	15060000.0	15070000.0	0.0	0.6050965189933777	0.756949245929718
1.0	15070000.0	15080000.0	0.0	0.5683973431587219	0.7092537879943848
1.0	15260000.0	15270000.0	0.0	0.56884765625	0.7425314784049988
1.0	15370000.0	15380000.0	0.0	0.5632864236831665	0.7238458395004272
1.0	15430000.0	15440000.0	0.0	0.5105128288269043	0.6552824378013611
1.0	15440000.0	15450000.0	0.0	0.5448657870292664	0.6405389308929443
1.0	15610000.0	15620000.0	2.0	0.6185535192489624	0.7050819993019104
1.0	15620000.0	15630000.0	1.0	0.7112962007522583	0.7616588473320007
1.0	15630000.0	15640000.0	1.0	0.7576875686645508	0.8026501536369324
1.0	15660000.0	15670000.0	2.0	0.7090290188789368	0.7596325874328613
1.0	15720000.0	15730000.0	2.0	0.5966808199882507	0.7622421979904175
1.0	15740000.0	15750000.0	1.0	0.5199466943740845	0.5847703814506531
1.0	15750000.0	15760000.0	1.0	0.5541291236877441	0.6111456751823425
1.0	15800000.0	15810000.0	1.0	0.5943716168403625	0.7262957692146301
1.0	15820000.0	15830000.0	0.0	0.5142354369163513	0.637984573841095
1.0	15890000.0	15900000.0	0.0	0.4731375277042389	0.5403012633323669
1.0	15900000.0	15910000.0	1.0	0.5117398500442505	0.5913342833518982
1.0	15930000.0	15940000.0	0.0	0.7121768593788147	0.7624452114105225
1.0	15940000.0	15950000.0	2.0	0.572820246219635	0.6346423029899597
1.0	15980000.0	15990000.0	0.0	0.4731375277042389	0.5403012633323669
1.0	16050000.0	16060000.0	2.0	0.5218454599380493	0.5875198245048523
1.0	16060000.0	16070000.0	0.0	0.5054813623428345	0.571048378944397
1.0	16100000.0	16110000.0	0.0	0.7112306356430054	0.7616003155708313
1.0	16120000.0	16130000.0	1.0	0.5668752789497375	0.7212750315666199
1.0	16150000.0	16160000.0	0.0	0.4944198727607727	0.560541033744812
1.0	16260000.0	16270000.0	0.0	0.4731375277042389	0.5403012633323669
1.0	16590000.0	16600000.0	1.0	0.4731375277042389	0.5403012633323669
1.0	16600000.0	16610000.0	0.0	0.4731375277042389	0.5403012633323669
1.0	16610000.0	16620000.0	0.0	0.4731375277042389	0.5403012633323669
1.0	16700000.0	16710000.0	0.0	0.4731375277042389	0.5403012633323669
1.0	17010000.0	17020000.0	3.0	0.6885477304458618	0.7412434816360474
1.0	17040000.0	17050000.0	5.0	0.6878868341445923	0.7406469583511353
1.0	17230000.0	17240000.0	0.0	0.4731375277042389	0.5403012633323669
1.0	17240000.0	17250000.0	0.0	0.4731375277042389	0.5403012633323669
1.0	17320000.0	17330000.0	0.0	0.5584370493888855	0.7616809606552124
1.0	17350000.0	17360000.0	0.0	0.4731375277042389	0.5403012633323669
1.0	17410000.0	17420000.0	0.0	0.6950257420539856	0.7470775842666626
1.0	17430000.0	17440000.0	1.0	0.6790099143981934	0.732624888420105
1.0	17520000.0	17530000.0	0.0	0.6577920913696289	0.7133356928825378
1.0	17550000.0	17560000.0	2.0	0.6413761377334595	0.6983041763305664
1.0	17560000.0	17570000.0	1.0	0.6589612364768982	0.7144016027450562
1.0	17570000.0	17580000.0	0.0	0.6316651105880737	0.6893698573112488
1.0	17690000.0	17700000.0	2.0	0.6888325810432434	0.7414996027946472
1.0	17720000.0	17730000.0	3.0	0.601900041103363	0.6906802654266357
1.0	17770000.0	17780000.0	1.0	0.6962007284164429	0.7481338977813721
1.0	17900000.0	17910000.0	0.0	0.4906533360481262	0.5569604635238647
1.0	17930000.0	17940000.0	0.0	0.552884578704834	0.6685102581977844
1.0	17940000.0	17950000.0	0.0	0.59128737449646	0.6519201397895813
1.0	17970000.0	17980000.0	1.0	0.5128923654556274	0.6073665618896484
1.0	18030000.0	18040000.0	1.0	0.5612981915473938	0.6646841764450073
1.0	18090000.0	18100000.0	1.0	0.5412112474441528	0.7143709063529968
1.0	18120000.0	18130000.0	0.0	0.6269327402114868	0.685006320476532
1.0	18260000.0	18270000.0	0.0	0.5407631993293762	0.6421014070510864
1.0	18390000.0	18400000.0	0.0	0.5433124899864197	0.6469340920448303
1.0	18460000.0	18470000.0	0.0	0.5815120935440063	0.6727620363235474
1.0	18580000.0	18590000.0	2.0	0.5805405974388123	0.6703866720199585
1.0	18590000.0	18600000.0	0.0	0.6395224332809448	0.6966015696525574
1.0	18610000.0	18620000.0	1.0	0.5329797863960266	0.6701816320419312
1.0	18760000.0	18770000.0	0.0	0.7306916117668152	0.7789046168327332
1.0	18840000.0	18850000.0	0.0	0.7570428848266602	0.8020864725112915
1.0	18970000.0	18980000.0	0.0	0.7114735841751099	0.7618171572685242
1.0	19030000.0	19040000.0	0.0	0.6578685641288757	0.7134050726890564
1.0	19040000.0	19050000.0	0.0	0.7032920122146606	0.7544976472854614
1.0	19140000.0	19150000.0	2.0	0.6672826409339905	0.7219833135604858
1.0	19210000.0	19220000.0	0.0	0.6633714437484741	0.7184231877326965
1.0	19310000.0	19320000.0	3.0	0.5969523787498474	0.6679264903068542
1.0	19360000.0	19370000.0	0.0	0.5826674699783325	0.6559883952140808
1.0	19550000.0	19560000.0	0.0	0.4731375277042389	0.5403012633323669
1.0	19580000.0	19590000.0	0.0	0.4731375277042389	0.5403012633323669
1.0	19590000.0	19600000.0	1.0	0.549202561378479	0.6195705533027649
1.0	19640000.0	19650000.0	0.0	0.4731375277042389	0.5403012633323669
1.0	19680000.0	19690000.0	0.0	0.4731375277042389	0.5403012633323669
1.0	19690000.0	19700000.0	0.0	0.47472620010375977	0.5418117046356201
1.0	19700000.0	19710000.0	1.0	0.4735688269138336	0.5407105684280396
1.0	19810000.0	19820000.0	0.0	0.4731375277042389	0.5403012633323669
1.0	19900000.0	19910000.0	2.0	0.662626326084137	0.7177435755729675
1.0	19920000.0	19930000.0	0.0	0.5075453519821167	0.5730077028274536
1.0	19980000.0	19990000.0	1.0	0.6144605875015259	0.7960186004638672
1.0	20060000.0	20070000.0	3.0	0.7144696116447449	0.7644904255867004
1.0	20140000.0	20150000.0	0.0	0.7787724137306213	0.8209783434867859
1.0	20160000.0	20170000.0	2.0	0.8304184675216675	0.865024209022522
1.0	20180000.0	20190000.0	0.0	0.8478800654411316	0.8796318769454956
1.0	20190000.0	20200000.0	3.0	0.8120397329330444	0.8494914770126343
1.0	20220000.0	20230000.0	0.0	0.4731375277042389	0.5403012633323669
1.0	20230000.0	20240000.0	0.0	0.4731375277042389	0.5403012633323669
1.0	20360000.0	20370000.0	1.0	0.6865981221199036	0.7394841909408569
1.0	20420000.0	20430000.0	2.0	0.6461352109909058	0.7026711702346802
1.0	20440000.0	20450000.0	0.0	0.7606292963027954	0.8052180409431458
1.0	20510000.0	20520000.0	0.0	0.6706123948097229	0.725009560585022
1.0	20540000.0	20550000.0	1.0	0.5920402407646179	0.7872680425643921
1.0	20620000.0	20630000.0	1.0	0.6265528202056885	0.7545636892318726
1.0	20640000.0	20650000.0	2.0	0.6908907890319824	0.7433549165725708
1.0	20730000.0	20740000.0	1.0	0.6372480988502502	0.6945103406906128
1.0	20740000.0	20750000.0	1.0	0.6251642107963562	0.7613715529441833
1.0	20760000.0	20770000.0	0.0	0.6818437576293945	0.7351891994476318
1.0	20810000.0	20820000.0	1.0	0.603775143623352	0.6767452955245972
1.0	20820000.0	20830000.0	0.0	0.5038999319076538	0.5695473551750183
1.0	20870000.0	20880000.0	0.0	0.7380303144454956	0.7853900194168091
1.0	20900000.0	20910000.0	0.0	0.7302053570747375	0.7784742116928101
1.0	20950000.0	20960000.0	1.0	0.6982089281082153	0.7499375939369202
1.0	21130000.0	21140000.0	1.0	0.4731375277042389	0.5403012633323669
1.0	21230000.0	21240000.0	0.0	0.4731375277042389	0.5403012633323669
1.0	21250000.0	21260000.0	0.0	0.4731375277042389	0.5403012633323669
1.0	21370000.0	21380000.0	0.0	0.4731375277042389	0.5403012633323669
1.0	21480000.0	21490000.0	0.0	0.4731375277042389	0.5403012633323669
1.0	21550000.0	21560000.0	0.0	0.615493893623352	0.6754432916641235
1.0	21650000.0	21660000.0	1.0	0.4747602343559265	0.5418444275856018
1.0	21670000.0	21680000.0	0.0	0.5534399747848511	0.6164251565933228
1.0	21690000.0	21700000.0	2.0	0.5968486070632935	0.6627808809280396
1.0	21830000.0	21840000.0	1.0	0.5700203776359558	0.6399872303009033
1.0	21870000.0	21880000.0	0.0	0.5897303819656372	0.6570640802383423
1.0	21880000.0	21890000.0	1.0	0.6243079900741577	0.6825820207595825
1.0	21920000.0	21930000.0	0.0	0.670351505279541	0.7247732281684875
1.0	21970000.0	21980000.0	0.0	0.5235223770141602	0.6234129667282104
1.0	22030000.0	22040000.0	0.0	0.4855214059352875	0.5520802736282349
1.0	22050000.0	22060000.0	1.0	0.4731375277042389	0.5403012633323669
1.0	22060000.0	22070000.0	0.0	0.4731375277042389	0.5403012633323669
1.0	22080000.0	22090000.0	0.0	0.4731375277042389	0.5403012633323669
1.0	22270000.0	22280000.0	0.0	0.6708190441131592	0.7251980304718018
1.0	22350000.0	22360000.0	0.0	0.4731375277042389	0.5403012633323669
1.0	22370000.0	22380000.0	1.0	0.5218154788017273	0.5865420699119568
1.0	22430000.0	22440000.0	0.0	0.4731375277042389	0.5403012633323669
1.0	22510000.0	22520000.0	2.0	0.5827449560165405	0.6964547038078308
1.0	22520000.0	22530000.0	0.0	0.7171339392662048	0.7668651342391968
1.0	22550000.0	22560000.0	0.0	0.6336137652397156	0.7796872854232788
1.0	22640000.0	22650000.0	0.0	0.5587133169174194	0.8084165453910828
1.0	22650000.0	22660000.0	2.0	0.5970478653907776	0.7602291703224182
1.0	22660000.0	22670000.0	0.0	0.6510411500930786	0.7071647644042969
1.0	22740000.0	22750000.0	2.0	0.549254298210144	0.662395179271698
1.0	22960000.0	22970000.0	0.0	0.6346064209938049	0.6920801401138306
1.0	22980000.0	22990000.0	0.0	0.6022410988807678	0.6621255874633789
1.0	23020000.0	23030000.0	0.0	0.6466050148010254	0.7031014561653137
1.0	23060000.0	23070000.0	0.0	0.5531657338142395	0.7270298004150391
1.0	23130000.0	23140000.0	0.0	0.580757737159729	0.7538003921508789
1.0	23170000.0	23180000.0	0.0	0.5889610052108765	0.7052960991859436
1.0	23240000.0	23250000.0	0.0	0.5511146783828735	0.7064185738563538
1.0	23260000.0	23270000.0	0.0	0.6241492033004761	0.6824365854263306
1.0	23300000.0	23310000.0	2.0	0.6491013169288635	0.7053884863853455
1.0	23310000.0	23320000.0	1.0	0.683907151222229	0.7370538711547852
1.0	23350000.0	23360000.0	1.0	0.4731375277042389	0.5403012633323669
1.0	23390000.0	23400000.0	0.0	0.4731375277042389	0.5403012633323669
1.0	23410000.0	23420000.0	0.0	0.4731375277042389	0.5403012633323669
1.0	23480000.0	23490000.0	0.0	0.4731375277042389	0.5403012633323669
1.0	23500000.0	23510000.0	0.0	0.5581000447273254	0.7201896905899048
1.0	23520000.0	23530000.0	1.0	0.6441456079483032	0.7008465528488159
1.0	23580000.0	23590000.0	2.0	0.7027533650398254	0.7540151476860046
1.0	23630000.0	23640000.0	0.0	0.4731375277042389	0.5403012633323669
1.0	23640000.0	23650000.0	2.0	0.4731375277042389	0.5403012633323669
1.0	23690000.0	23700000.0	0.0	0.4417528212070465	0.4874137341976166
1.0	23780000.0	23790000.0	0.0	0.5161470770835876	0.5809820890426636
1.0	23920000.0	23930000.0	0.0	0.5462837219238281	0.7219218015670776
1.0	23960000.0	23970000.0	0.0	0.6806631088256836	0.7341212034225464
1.0	24130000.0	24140000.0	0.0	0.5150741934776306	0.580152153968811
1.0	24200000.0	24210000.0	2.0	0.798414409160614	0.8378744125366211
1.0	24230000.0	24240000.0	3.0	0.5490472912788391	0.692210853099823
1.0	24270000.0	24280000.0	0.0	0.6649103760719299	0.7198240756988525
1.0	24280000.0	24290000.0	0.0	0.4417528212070465	0.4874137341976166
1.0	24340000.0	24350000.0	0.0	0.5695618987083435	0.692206621170044
1.0	24360000.0	24370000.0	0.0	0.5689151883125305	0.6415601968765259
1.0	24420000.0	24430000.0	0.0	0.6382139921188354	0.6953984498977661
1.0	24660000.0	24670000.0	3.0	0.5755386352539062	0.6641567945480347
1.0	24750000.0	24760000.0	0.0	0.49115484952926636	0.5574368238449097
1.0	24780000.0	24790000.0	1.0	0.5102996826171875	0.6481942534446716
1.0	24790000.0	24800000.0	0.0	0.5024420022964478	0.5681625604629517
1.0	24830000.0	24840000.0	0.0	0.5240484476089478	0.729732871055603
1.0	24860000.0	24870000.0	1.0	0.6308337450027466	0.6972925066947937
1.0	24890000.0	24900000.0	1.0	0.7355648279190063	0.7832139730453491
1.0	24900000.0	24910000.0	1.0	0.7415621876716614	0.7885034680366516
1.0	24980000.0	24990000.0	0.0	0.4731375277042389	0.5403012633323669
1.0	25040000.0	25050000.0	0.0	0.677449643611908	0.7312119603157043
1.0	25070000.0	25080000.0	0.0	0.4731375277042389	0.5403012633323669
1.0	25110000.0	25120000.0	0.0	0.5083592534065247	0.573590874671936
1.0	25120000.0	25130000.0	0.0	0.5106552243232727	0.5849598050117493
1.0	25170000.0	25180000.0	1.0	0.5527734160423279	0.6157978177070618
1.0	25230000.0	25240000.0	1.0	0.6578878164291382	0.7134222984313965
1.0	25260000.0	25270000.0	1.0	0.6663126349449158	0.7211006283760071
1.0	25340000.0	25350000.0	0.0	0.5676866173744202	0.6321147084236145
1.0	25390000.0	25400000.0	0.0	0.6811103820800781	0.7345253229141235
1.0	25410000.0	25420000.0	0.0	0.6616784930229187	0.7168799638748169
1.0	25530000.0	25540000.0	2.0	0.6905461549758911	0.7430446147918701
1.0	25800000.0	25810000.0	0.0	0.4731375277042389	0.5403012633323669
1.0	25890000.0	25900000.0	0.0	0.5608116984367371	0.7611425518989563
1.0	25910000.0	25920000.0	1.0	0.5735811591148376	0.7824931740760803
1.0	25980000.0	25990000.0	2.0	0.511425256729126	0.5766900777816772
1.0	26030000.0	26040000.0	0.0	0.5152965784072876	0.6124836802482605
1.0	26050000.0	26060000.0	0.0	0.5211840271949768	0.6007235646247864
1.0	26090000.0	26100000.0	0.0	0.4731375277042389	0.5403012633323669
1.0	26160000.0	26170000.0	0.0	0.4731375277042389	0.5403012633323669
1.0	26390000.0	26400000.0	0.0	0.7055100798606873	0.7564857602119446
1.0	26400000.0	26410000.0	0.0	0.7527720332145691	0.7983494997024536
1.0	26420000.0	26430000.0	0.0	0.7485482692718506	0.7946459054946899
1.0	26460000.0	26470000.0	0.0	0.6723889112472534	0.726622998714447
1.0	26470000.0	26480000.0	0.0	0.6442819833755493	0.7009722590446472
1.0	26490000.0	26500000.0	0.0	0.4985738694667816	0.5644875764846802
1.0	26510000.0	26520000.0	1.0	0.5696392059326172	0.6947892904281616
1.0	26670000.0	26680000.0	2.0	0.8689656257629395	0.8970723152160645
1.0	26690000.0	26700000.0	1.0	0.8116787075996399	0.8491849899291992
1.0	26780000.0	26790000.0	0.0	0.4731375277042389	0.5403012633323669
1.0	26790000.0	26800000.0	0.0	0.4731375277042389	0.5403012633323669
1.0	27010000.0	27020000.0	0.0	0.5149855017662048	0.5800671577453613
1.0	27040000.0	27050000.0	0.0	0.4731375277042389	0.5403012633323669
1.0	27050000.0	27060000.0	1.0	0.4731375277042389	0.5403012633323669
1.0	27060000.0	27070000.0	2.0	0.4731375277042389	0.5403012633323669
1.0	27110000.0	27120000.0	0.0	0.5947736501693726	0.6551710367202759
1.0	27160000.0	27170000.0	0.0	0.4731375277042389	0.5403012633323669
1.0	27210000.0	27220000.0	0.0	0.4417528212070465	0.4874137341976166
1.0	27330000.0	27340000.0	0.0	0.6396228075027466	0.6966942548751831
1.0	27430000.0	27440000.0	2.0	0.508427083492279	0.6917265057563782
1.0	27480000.0	27490000.0	2.0	0.5064243078231812	0.5719440579414368
1.0	27590000.0	27600000.0	0.0	0.49846330285072327	0.5643835067749023
1.0	27620000.0	27630000.0	2.0	0.4731375277042389	0.5403012633323669
1.0	27650000.0	27660000.0	0.0	0.4731375277042389	0.5403012633323669
1.0	27660000.0	27670000.0	0.0	0.47536253929138184	0.542417049407959
1.0	27770000.0	27780000.0	0.0	0.4731375277042389	0.5403012633323669
1.0	27890000.0	27900000.0	1.0	0.4731375277042389	0.5403012633323669
1.0	28040000.0	28050000.0	2.0	0.579913318157196	0.6608445644378662
1.0	28070000.0	28080000.0	1.0	0.4731375277042389	0.5403012633323669
1.0	28100000.0	28110000.0	0.0	0.4731375277042389	0.5403012633323669
1.0	28150000.0	28160000.0	0.0	0.580273449420929	0.6416253447532654
1.0	28190000.0	28200000.0	1.0	0.5179119110107422	0.582843005657196
1.0	28310000.0	28320000.0	0.0	0.4731375277042389	0.5403012633323669
1.0	28320000.0	28330000.0	0.0	0.4731375277042389	0.5403012633323669
1.0	28330000.0	28340000.0	0.0	0.4731375277042389	0.5403012633323669
1.0	28340000.0	28350000.0	1.0	0.4731375277042389	0.5403012633323669
1.0	28360000.0	28370000.0	0.0	0.4731375277042389	0.5403012633323669
1.0	28390000.0	28400000.0	1.0	0.4731375277042389	0.5403012633323669
1.0	28450000.0	28460000.0	0.0	0.7918557524681091	0.8322529792785645
1.0	28480000.0	28490000.0	2.0	0.5993227958679199	0.7266754508018494
1.0	28530000.0	28540000.0	0.0	0.4731375277042389	0.5403012633323669
1.0	28620000.0	28630000.0	2.0	0.75206458568573	0.7977295517921448
1.0	28780000.0	28790000.0	0.0	0.4731375277042389	0.5403012633323669
1.0	28790000.0	28800000.0	0.0	0.4731375277042389	0.5403012633323669
1.0	28850000.0	28860000.0	1.0	0.4753386378288269	0.5423949956893921
1.0	29040000.0	29050000.0	0.0	0.566301703453064	0.6441174149513245
1.0	29090000.0	29100000.0	1.0	0.4731375277042389	0.5403012633323669
1.0	29100000.0	29110000.0	0.0	0.5619088411331177	0.6267129182815552
1.0	29110000.0	29120000.0	1.0	0.6115128397941589	0.681374192237854
1.0	29130000.0	29140000.0	1.0	0.6879522204399109	0.7407060265541077
1.0	29140000.0	29150000.0	0.0	0.6727749109268188	0.726973831653595
1.0	29170000.0	29180000.0	0.0	0.6926348805427551	0.7449253797531128
1.0	29180000.0	29190000.0	0.0	0.603897750377655	0.7047246694564819
1.0	29330000.0	29340000.0	1.0	0.48022714257240295	0.547045111656189
1.0	29400000.0	29410000.0	0.0	0.5192126035690308	0.5840752720832825
1.0	29410000.0	29420000.0	0.0	0.4731375277042389	0.5403012633323669
1.0	29450000.0	29460000.0	0.0	0.6769196391105652	0.7307319641113281
1.0	29460000.0	29470000.0	0.0	0.5563411116600037	0.6595879793167114
1.0	29470000.0	29480000.0	0.0	0.4731375277042389	0.5403012633323669
1.0	29650000.0	29660000.0	0.0	0.5102205276489258	0.6454747915267944
1.0	29810000.0	29820000.0	1.0	0.6367782354354858	0.6940778493881226
1.0	30020000.0	30030000.0	0.0	0.613335907459259	0.6724287271499634
1.0	30070000.0	30080000.0	0.0	0.6614733934402466	0.7166927456855774
1.0	30100000.0	30110000.0	1.0	0.5997517704963684	0.7200213074684143
1.0	30200000.0	30210000.0	1.0	0.6940436959266663	0.7461941838264465
1.0	30230000.0	30240000.0	2.0	0.7030441164970398	0.7542762160301208
1.0	30370000.0	30380000.0	0.0	0.5908170938491821	0.6672760248184204
1.0	30380000.0	30390000.0	0.0	0.5967288613319397	0.6569929718971252
1.0	30480000.0	30490000.0	0.0	0.6731206178665161	0.7272869944572449
1.0	30520000.0	30530000.0	0.0	0.6950141191482544	0.7470673322677612
1.0	30630000.0	30640000.0	1.0	0.6400031447410583	0.6970432996749878
1.0	30720000.0	30730000.0	1.0	0.6326389908790588	0.6910097002983093
1.0	30930000.0	30940000.0	0.0	0.7211761474609375	0.7704620957374573
1.0	31080000.0	31090000.0	1.0	0.5583412051200867	0.7061359882354736
1.0	31200000.0	31210000.0	0.0	0.6338912844657898	0.6914215683937073
1.0	31230000.0	31240000.0	3.0	0.49664631485939026	0.5626568794250488
1.0	31260000.0	31270000.0	0.0	0.5882877707481384	0.7454119920730591
1.0	31350000.0	31360000.0	1.0	0.4731375277042389	0.5403012633323669
1.0	31360000.0	31370000.0	0.0	0.4731375277042389	0.5403012633323669
1.0	31370000.0	31380000.0	0.0	0.4731375277042389	0.5403012633323669
1.0	31430000.0	31440000.0	1.0	0.4731375277042389	0.5403012633323669
1.0	31440000.0	31450000.0	0.0	0.4731375277042389	0.5403012633323669
1.0	31450000.0	31460000.0	0.0	0.4731375277042389	0.5403012633323669
1.0	31530000.0	31540000.0	0.0	0.604517936706543	0.6642428636550903
1.0	31620000.0	31630000.0	0.0	0.5487712621688843	0.6120239496231079
1.0	31650000.0	31660000.0	0.0	0.5141043663024902	0.675961971282959
1.0	31670000.0	31680000.0	0.0	0.580065131187439	0.6517424583435059
1.0	31840000.0	31850000.0	1.0	0.588772177696228	0.7241525650024414
1.0	31870000.0	31880000.0	0.0	0.5927785038948059	0.6533101201057434
1.0	32020000.0	32030000.0	1.0	0.6866021752357483	0.7394877672195435
1.0	32030000.0	32040000.0	0.0	0.6003764271736145	0.6603900194168091
1.0	32180000.0	32190000.0	0.0	0.5017862319946289	0.5675398111343384
1.0	32290000.0	32300000.0	0.0	0.5467895269393921	0.6650649309158325
1.0	32450000.0	32460000.0	0.0	0.5408313870429993	0.6280050277709961
1.0	32490000.0	32500000.0	0.0	0.4731375277042389	0.5403012633323669
1.0	32590000.0	32600000.0	0.0	0.4731375277042389	0.5403012633323669
1.0	32610000.0	32620000.0	0.0	0.4731375277042389	0.5403012633323669
1.0	32650000.0	32660000.0	1.0	0.4731375277042389	0.5403012633323669
1.0	32690000.0	32700000.0	0.0	0.49591001868247986	0.5619562864303589
1.0	32830000.0	32840000.0	0.0	0.4731375277042389	0.5403012633323669
1.0	32870000.0	32880000.0	0.0	0.609991192817688	0.677257239818573
1.0	32940000.0	32950000.0	1.0	0.5127168893814087	0.6435317993164062
1.0	32950000.0	32960000.0	1.0	0.5118557214736938	0.5984047055244446
1.0	32990000.0	33000000.0	0.0	0.668351411819458	0.722955048084259
1.0	33020000.0	33030000.0	0.0	0.4731375277042389	0.5403012633323669
1.0	33030000.0	33040000.0	0.0	0.5411165356636047	0.6048010587692261
1.0	33090000.0	33100000.0	0.0	0.4785718023777008	0.5454701781272888
1.0	33150000.0	33160000.0	0.0	0.4731375277042389	0.5403012633323669
1.0	33160000.0	33170000.0	0.0	0.5819348096847534	0.7252228856086731
1.0	33290000.0	33300000.0	0.0	0.4731375277042389	0.5403012633323669
1.0	33310000.0	33320000.0	0.0	0.4731375277042389	0.5403012633323669
1.0	33320000.0	33330000.0	0.0	0.4731375277042389	0.5403012633323669
1.0	33340000.0	33350000.0	1.0	0.5090278387069702	0.5744153261184692
1.0	33400000.0	33410000.0	0.0	0.4731375277042389	0.5403012633323669
1.0	33440000.0	33450000.0	0.0	0.6733150482177734	0.7274638414382935
1.0	33450000.0	33460000.0	1.0	0.5103620290756226	0.6506091952323914
1.0	33480000.0	33490000.0	0.0	0.4731375277042389	0.5403012633323669
1.0	33550000.0	33560000.0	0.0	0.5121656060218811	0.5793733596801758
1.0	33610000.0	33620000.0	1.0	0.541800856590271	0.6090918779373169
1.0	33620000.0	33630000.0	0.0	0.5464537739753723	0.6408135294914246
1.0	33680000.0	33690000.0	1.0	0.5868175625801086	0.6493408679962158
1.0	33700000.0	33710000.0	0.0	0.5914366841316223	0.6622551083564758
1.0	33750000.0	33760000.0	0.0	0.4731375277042389	0.5403012633323669
1.0	33770000.0	33780000.0	1.0	0.556181788444519	0.6221978068351746
1.0	33910000.0	33920000.0	1.0	0.5788712501525879	0.6735285520553589
1.0	33930000.0	33940000.0	1.0	0.5047515034675598	0.5703551173210144
1.0	33960000.0	33970000.0	0.0	0.5406939387321472	0.6802236437797546
1.0	33980000.0	33990000.0	1.0	0.5456549525260925	0.7149895429611206
1.0	34030000.0	34040000.0	3.0	0.507989227771759	0.6897494196891785
1.0	34150000.0	34160000.0	1.0	0.543552577495575	0.7437769174575806
1.0	34210000.0	34220000.0	0.0	0.6186820864677429	0.6773804426193237
1.0	34350000.0	34360000.0	2.0	0.6414727568626404	0.6983925700187683
1.0	34360000.0	34370000.0	4.0	0.5675689578056335	0.7187722325325012
1.0	34410000.0	34420000.0	0.0	0.7027605772018433	0.7540220022201538
1.0	34430000.0	34440000.0	0.0	0.5973352193832397	0.7596485018730164
1.0	34450000.0	34460000.0	1.0	0.6290265321731567	0.686937689781189
1.0	34530000.0	34540000.0	0.0	0.581326425075531	0.7225392460823059
1.0	34550000.0	34560000.0	1.0	0.6484494209289551	0.7047920227050781
1.0	34600000.0	34610000.0	0.0	0.6224934458732605	0.6809056401252747
1.0	34640000.0	34650000.0	1.0	0.6820951700210571	0.7354167699813843
1.0	34650000.0	34660000.0	0.0	0.7476423382759094	0.7938498854637146
1.0	34660000.0	34670000.0	1.0	0.7017004489898682	0.7530714273452759
1.0	34680000.0	34690000.0	0.0	0.7230914831161499	0.7721647620201111
1.0	34740000.0	34750000.0	2.0	0.692292332649231	0.7446175813674927
1.0	34750000.0	34760000.0	0.0	0.7138654589653015	0.7639516592025757
1.0	34760000.0	34770000.0	0.0	0.7789164781570435	0.8211032748222351
1.0	34820000.0	34830000.0	0.0	0.7462774515151978	0.7926509976387024
1.0	34850000.0	34860000.0	1.0	0.7902494668960571	0.8308721780776978
1.0	34870000.0	34880000.0	2.0	0.7302336096763611	0.7784993052482605
1.0	34940000.0	34950000.0	3.0	0.7292113304138184	0.7775939106941223
1.0	34990000.0	35000000.0	1.0	0.7699635624885559	0.8133449554443359
1.0	35090000.0	35100000.0	0.0	0.6753324866294861	0.729293167591095
1.0	35230000.0	35240000.0	0.0	0.6826324462890625	0.7359023094177246
1.0	35330000.0	35340000.0	1.0	0.5773325562477112	0.6388710737228394
1.0	35340000.0	35350000.0	0.0	0.6336950063705444	0.6912404298782349
1.0	35570000.0	35580000.0	0.0	0.4731375277042389	0.5403012633323669
1.0	35580000.0	35590000.0	0.0	0.5590513944625854	0.6220011711120605
1.0	35630000.0	35640000.0	0.0	0.5770780444145203	0.7584213018417358
1.0	35640000.0	35650000.0	0.0	0.4731375277042389	0.5403012633323669
1.0	35660000.0	35670000.0	1.0	0.5129563808441162	0.6446869373321533
1.0	35680000.0	35690000.0	0.0	0.5231388211250305	0.6832060217857361
1.0	35690000.0	35700000.0	1.0	0.6717012524604797	0.7259989380836487
1.0	35710000.0	35720000.0	0.0	0.6993036270141602	0.7509211301803589
1.0	35810000.0	35820000.0	1.0	0.4731375277042389	0.5403012633323669
1.0	35840000.0	35850000.0	0.0	0.4731375277042389	0.5403012633323669
1.0	35880000.0	35890000.0	0.0	0.4731375277042389	0.5403012633323669
1.0	35900000.0	35910000.0	0.0	0.47435322403907776	0.5414573550224304
1.0	35970000.0	35980000.0	2.0	0.4731375277042389	0.5403012633323669
1.0	36020000.0	36030000.0	0.0	0.5322911739349365	0.5964599847793579
1.0	36030000.0	36040000.0	0.0	0.5705636739730835	0.6471454501152039
1.0	36040000.0	36050000.0	1.0	0.5658658742904663	0.6840728521347046
1.0	36110000.0	36120000.0	0.0	0.6285519599914551	0.686500072479248
1.0	36130000.0	36140000.0	0.0	0.5857967138290405	0.6490371227264404
1.0	36220000.0	36230000.0	0.0	0.4731375277042389	0.5403012633323669
1.0	36370000.0	36380000.0	1.0	0.4731375277042389	0.5403012633323669
1.0	36430000.0	36440000.0	1.0	0.4731375277042389	0.5403012633323669
1.0	36480000.0	36490000.0	0.0	0.4731375277042389	0.5403012633323669
1.0	36490000.0	36500000.0	0.0	0.4731375277042389	0.5403012633323669
1.0	36500000.0	36510000.0	1.0	0.4731375277042389	0.5403012633323669
1.0	36640000.0	36650000.0	0.0	0.4731375277042389	0.5403012633323669
1.0	36670000.0	36680000.0	0.0	0.5461669564247131	0.7186719179153442
1.0	36690000.0	36700000.0	0.0	0.4731375277042389	0.5403012633323669
1.0	36710000.0	36720000.0	0.0	0.4731375277042389	0.5403012633323669
1.0	36720000.0	36730000.0	0.0	0.4731375277042389	0.5403012633323669
1.0	36820000.0	36830000.0	0.0	0.4731375277042389	0.5403012633323669
1.0	36850000.0	36860000.0	0.0	0.4731375277042389	0.5403012633323669
1.0	36910000.0	36920000.0	2.0	0.5079822540283203	0.6016608476638794
1.0	37030000.0	37040000.0	1.0	0.5673989057540894	0.7927654385566711
1.0	37150000.0	37160000.0	0.0	0.5687106251716614	0.7227894067764282
1.0	37160000.0	37170000.0	0.0	0.5584398508071899	0.6704355478286743
1.0	37250000.0	37260000.0	2.0	0.5453610420227051	0.6400326490402222
1.0	37310000.0	37320000.0	0.0	0.5238041877746582	0.6624981760978699
1.0	37370000.0	37380000.0	0.0	0.5105704665184021	0.6677829027175903
1.0	37420000.0	37430000.0	1.0	0.5154207944869995	0.6876710653305054
1.0	37610000.0	37620000.0	0.0	0.5740538239479065	0.6720277070999146
1.0	37710000.0	37720000.0	3.0	0.5872147679328918	0.6501870155334473
1.0	37790000.0	37800000.0	0.0	0.6611536145210266	0.7164012789726257
1.0	37870000.0	37880000.0	1.0	0.5782289505004883	0.6983826756477356
1.0	37890000.0	37900000.0	0.0	0.5937482118606567	0.7180740237236023
1.0	37950000.0	37960000.0	0.0	0.4731375277042389	0.5403012633323669
1.0	38000000.0	38010000.0	0.0	0.4731375277042389	0.5403012633323669
1.0	38020000.0	38030000.0	0.0	0.5122517943382263	0.5772885680198669
1.0	38050000.0	38060000.0	0.0	0.4731375277042389	0.5403012633323669
1.0	38150000.0	38160000.0	1.0	0.5848922729492188	0.645946204662323
1.0	38160000.0	38170000.0	0.0	0.4731375277042389	0.5403012633323669
1.0	38230000.0	38240000.0	1.0	0.6454264521598816	0.7020209431648254
1.0	38400000.0	38410000.0	1.0	0.49619001150131226	0.5622230172157288
1.0	38490000.0	38500000.0	0.0	0.4731375277042389	0.5403012633323669
1.0	38560000.0	38570000.0	1.0	0.5100699663162231	0.6158552765846252
1.0	38570000.0	38580000.0	0.0	0.5072193145751953	0.5925588011741638
1.0	38590000.0	38600000.0	0.0	0.5244060754776001	0.643600344657898
1.0	38660000.0	38670000.0	0.0	0.5715926289558411	0.6369919776916504
1.0	38710000.0	38720000.0	1.0	0.5784174799919128	0.6677762866020203
1.0	38720000.0	38730000.0	0.0	0.621377170085907	0.6946722865104675
1.0	38760000.0	38770000.0	0.0	0.641933798789978	0.6988168358802795
1.0	38810000.0	38820000.0	2.0	0.5862904191017151	0.6833010911941528
1.0	38860000.0	38870000.0	1.0	0.6798540353775024	0.7333893179893494
1.0	38980000.0	38990000.0	1.0	0.6623637080192566	0.7175044417381287
1.0	38990000.0	39000000.0	0.0	0.7124640345573425	0.7627016305923462
1.0	39100000.0	39110000.0	0.0	0.7597740888595581	0.8044716715812683
1.0	39150000.0	39160000.0	0.0	0.5847487449645996	0.7067257165908813
1.0	39200000.0	39210000.0	2.0	0.6378342509269714	0.695050060749054
1.0	39240000.0	39250000.0	0.0	0.6015388369560242	0.7243396043777466
1.0	39260000.0	39270000.0	1.0	0.6873518824577332	0.7401644587516785
1.0	39310000.0	39320000.0	0.0	0.4731375277042389	0.5403012633323669
1.0	39460000.0	39470000.0	0.0	0.4731375277042389	0.5403012633323669
1.0	39570000.0	39580000.0	2.0	0.4731375277042389	0.5403012633323669
1.0	39610000.0	39620000.0	0.0	0.4731375277042389	0.5403012633323669
1.0	39620000.0	39630000.0	0.0	0.4731375277042389	0.5403012633323669
1.0	39670000.0	39680000.0	0.0	0.4731375277042389	0.5403012633323669
1.0	39690000.0	39700000.0	0.0	0.4731375277042389	0.5403012633323669
1.0	39700000.0	39710000.0	0.0	0.4731375277042389	0.5403012633323669
1.0	39730000.0	39740000.0	0.0	0.4731375277042389	0.5403012633323669
1.0	39770000.0	39780000.0	0.0	0.4731375277042389	0.5403012633323669
1.0	39850000.0	39860000.0	0.0	0.4731375277042389	0.5403012633323669
1.0	39860000.0	39870000.0	1.0	0.4731375277042389	0.5403012633323669
1.0	39910000.0	39920000.0	0.0	0.4731375277042389	0.5403012633323669
1.0	39970000.0	39980000.0	0.0	0.5985913872718811	0.6705506443977356
1.0	40140000.0	40150000.0	1.0	0.6704362630844116	0.7248504161834717
1.0	40160000.0	40170000.0	1.0	0.6453043222427368	0.7019091844558716
1.0	40170000.0	40180000.0	1.0	0.7121030688285828	0.76237952709198
1.0	40180000.0	40190000.0	0.0	0.6626220345497131	0.7177398800849915
1.0	40220000.0	40230000.0	0.0	0.5440983176231384	0.6018659472465515
1.0	40260000.0	40270000.0	0.0	0.5868938565254211	0.7708202600479126
1.0	40320000.0	40330000.0	0.0	0.4731375277042389	0.5403012633323669
1.0	40420000.0	40430000.0	0.0	0.5349006056785583	0.5986748933792114
1.0	40640000.0	40650000.0	0.0	0.4731375277042389	0.5403012633323669
1.0	40670000.0	40680000.0	0.0	0.4731375277042389	0.5403012633323669
1.0	40700000.0	40710000.0	1.0	0.4731375277042389	0.5403012633323669
1.0	40730000.0	40740000.0	0.0	0.4731375277042389	0.5403012633323669
1.0	40770000.0	40780000.0	1.0	0.5184698104858398	0.6026229858398438
1.0	40840000.0	40850000.0	0.0	0.4731375277042389	0.5403012633323669
1.0	40860000.0	40870000.0	0.0	0.4731375277042389	0.5403012633323669
1.0	40990000.0	41000000.0	2.0	0.5507782697677612	0.6139165759086609
1.0	41070000.0	41080000.0	2.0	0.6312302350997925	0.6889695525169373
1.0	41090000.0	41100000.0	2.0	0.5091823935508728	0.6206274032592773
1.0	41110000.0	41120000.0	1.0	0.5222843885421753	0.670756459236145
1.0	41170000.0	41180000.0	0.0	0.4417528212070465	0.4874137341976166
1.0	41190000.0	41200000.0	0.0	0.4731375277042389	0.5403012633323669
1.0	41370000.0	41380000.0	2.0	0.6532739400863647	0.7092071771621704
1.0	41420000.0	41430000.0	1.0	0.7797967195510864	0.8218642473220825
1.0	41450000.0	41460000.0	0.0	0.4731375277042389	0.5403012633323669
1.0	41460000.0	41470000.0	1.0	0.4731375277042389	0.5403012633323669
1.0	41710000.0	41720000.0	1.0	0.6010379791259766	0.7181811332702637
1.0	41770000.0	41780000.0	0.0	0.532400369644165	0.7075012922286987
1.0	41840000.0	41850000.0	0.0	0.4736939072608948	0.5408298373222351
1.0	41870000.0	41880000.0	0.0	0.5112783312797546	0.5765511393547058
1.0	41880000.0	41890000.0	0.0	0.5109983682632446	0.6612565517425537
1.0	41920000.0	41930000.0	1.0	0.49833551049232483	0.5642617344856262
1.0	41940000.0	41950000.0	0.0	0.4731375277042389	0.5403012633323669
1.0	42000000.0	42010000.0	1.0	0.5097121000289917	0.6860378980636597
1.0	42060000.0	42070000.0	0.0	0.5844470262527466	0.6889230012893677
1.0	42070000.0	42080000.0	0.0	0.5320481061935425	0.6719000935554504
1.0	42160000.0	42170000.0	1.0	0.507958173751831	0.6013421416282654
1.0	42210000.0	42220000.0	0.0	0.4827669560909271	0.5494605898857117
1.0	42330000.0	42340000.0	2.0	0.5197837948799133	0.6352695226669312
1.0	42350000.0	42360000.0	1.0	0.5172762870788574	0.614733099937439
1.0	42370000.0	42380000.0	0.0	0.5352946519851685	0.7026183009147644
1.0	42390000.0	42400000.0	0.0	0.6096932291984558	0.6888195276260376
1.0	42480000.0	42490000.0	0.0	0.5741533041000366	0.7230658531188965
1.0	42500000.0	42510000.0	1.0	0.596034049987793	0.6563453674316406
1.0	42610000.0	42620000.0	1.0	0.7003057599067688	0.7518203258514404
1.0	42660000.0	42670000.0	2.0	0.4731375277042389	0.5403012633323669
1.0	42680000.0	42690000.0	1.0	0.4936395287513733	0.559799075126648
1.0	42690000.0	42700000.0	0.0	0.5717345476150513	0.6304198503494263
1.0	42770000.0	42780000.0	1.0	0.4731375277042389	0.5403012633323669
1.0	42800000.0	42810000.0	1.0	0.4731375277042389	0.5403012633323669
1.0	42910000.0	42920000.0	1.0	0.5658727884292603	0.7116549015045166
1.0	42940000.0	42950000.0	0.0	0.4847203195095062	0.5513190627098083
1.0	43060000.0	43070000.0	0.0	0.5661752820014954	0.648922324180603
1.0	43170000.0	43180000.0	0.0	0.4731375277042389	0.5403012633323669
1.0	43180000.0	43190000.0	0.0	0.4867760241031647	0.5532739758491516
1.0	43190000.0	43200000.0	0.0	0.5432959794998169	0.6118071675300598
1.0	43230000.0	43240000.0	0.0	0.49824896454811096	0.564179539680481
1.0	43290000.0	43300000.0	0.0	0.5165570378303528	0.6110023260116577
1.0	43320000.0	43330000.0	1.0	0.6450575590133667	0.7016833424568176
1.0	43340000.0	43350000.0	3.0	0.7278560400009155	0.7763925790786743
1.0	43350000.0	43360000.0	0.0	0.6442409753799438	0.7009342312812805
1.0	43420000.0	43430000.0	1.0	0.5735011100769043	0.6352808475494385
1.0	43530000.0	43540000.0	1.0	0.520238995552063	0.7026408314704895
1.0	43600000.0	43610000.0	1.0	0.6416134834289551	0.6985225677490234
1.0	43610000.0	43620000.0	0.0	0.7236601710319519	0.7726700901985168
1.0	43640000.0	43650000.0	1.0	0.7616633176803589	0.8061203956604004
1.0	43760000.0	43770000.0	1.0	0.7020586729049683	0.7533929944038391
1.0	43780000.0	43790000.0	0.0	0.6921006441116333	0.7444449663162231
1.0	43790000.0	43800000.0	1.0	0.6389578580856323	0.6960822343826294
1.0	43820000.0	43830000.0	0.0	0.5258491039276123	0.5903626084327698
1.0	43860000.0	43870000.0	1.0	0.4731375277042389	0.5403012633323669
1.0	43920000.0	43930000.0	2.0	0.5763880014419556	0.7126672267913818
1.0	43980000.0	43990000.0	0.0	0.6900392770767212	0.742587685585022
1.0	44010000.0	44020000.0	1.0	0.4900268614292145	0.5563648343086243
1.0	44080000.0	44090000.0	0.0	0.5819374918937683	0.6431821584701538
1.0	44230000.0	44240000.0	0.0	0.4779489040374756	0.5448786020278931
1.0	44270000.0	44280000.0	1.0	0.4731375277042389	0.5403012633323669
1.0	44310000.0	44320000.0	0.0	0.4745526909828186	0.5416468381881714
1.0	44350000.0	44360000.0	0.0	0.4774138331413269	0.5443692207336426
1.0	44390000.0	44400000.0	1.0	0.47808918356895447	0.5450118184089661
1.0	44470000.0	44480000.0	0.0	0.5653543472290039	0.6276348233222961
1.0	44500000.0	44510000.0	2.0	0.4417528212070465	0.4874137341976166
1.0	44510000.0	44520000.0	0.0	0.5614205598831177	0.6585581302642822
1.0	44560000.0	44570000.0	0.0	0.7386795878410339	0.7859625220298767
1.0	44630000.0	44640000.0	0.0	0.8116744756698608	0.8491813540458679
1.0	44660000.0	44670000.0	1.0	0.7010170221328735	0.7524585127830505
1.0	44720000.0	44730000.0	0.0	0.4731375277042389	0.5403012633323669
1.0	44800000.0	44810000.0	0.0	0.4731375277042389	0.5403012633323669
1.0	44810000.0	44820000.0	0.0	0.4731375277042389	0.5403012633323669
1.0	44820000.0	44830000.0	1.0	0.4979831576347351	0.5639265775680542
1.0	44900000.0	44910000.0	1.0	0.5141879916191101	0.5944913029670715
1.0	44910000.0	44920000.0	0.0	0.5830013751983643	0.6945497393608093
1.0	44940000.0	44950000.0	2.0	0.5925639271736145	0.6740003228187561
1.0	44960000.0	44970000.0	0.0	0.6861913800239563	0.7391177415847778
1.0	44990000.0	45000000.0	0.0	0.7155830264091492	0.7654832005500793
1.0	45180000.0	45190000.0	2.0	0.5130394697189331	0.579850971698761
1.0	45200000.0	45210000.0	1.0	0.5105627179145813	0.6690798997879028
1.0	45220000.0	45230000.0	0.0	0.5046241283416748	0.5702346563339233
1.0	45240000.0	45250000.0	0.0	0.4731375277042389	0.5403012633323669
1.0	45390000.0	45400000.0	0.0	0.4731375277042389	0.5403012633323669
1.0	45430000.0	45440000.0	1.0	0.4731375277042389	0.5403012633323669
1.0	45440000.0	45450000.0	1.0	0.4731375277042389	0.5403012633323669
1.0	45450000.0	45460000.0	0.0	0.5583081841468811	0.6210082769393921
1.0	45460000.0	45470000.0	0.0	0.5490464568138123	0.735542893409729
1.0	45490000.0	45500000.0	1.0	0.5038830041885376	0.569531261920929
1.0	45560000.0	45570000.0	2.0	0.5067203640937805	0.5876003503799438
1.0	45570000.0	45580000.0	0.0	0.704656720161438	0.7557211518287659
1.0	45610000.0	45620000.0	0.0	0.5039849281311035	0.5696279406547546
1.0	45620000.0	45630000.0	0.0	0.595762312412262	0.7495348453521729
1.0	45790000.0	45800000.0	0.0	0.5125185251235962	0.5840925574302673
1.0	45810000.0	45820000.0	0.0	0.49978622794151306	0.5656394958496094
1.0	45830000.0	45840000.0	0.0	0.5343273282051086	0.6936110854148865
1.0	45850000.0	45860000.0	1.0	0.5104678869247437	0.6554837822914124
1.0	45940000.0	45950000.0	1.0	0.5868333578109741	0.7119858860969543
1.0	45970000.0	45980000.0	0.0	0.4803398549556732	0.5471518635749817
1.0	45980000.0	45990000.0	0.0	0.5486546754837036	0.6119142770767212
1.0	46000000.0	46010000.0	1.0	0.6770071983337402	0.730811357498169
1.0	46220000.0	46230000.0	0.0	0.5970562100410461	0.6572977304458618
1.0	46300000.0	46310000.0	0.0	0.4731375277042389	0.5403012633323669
1.0	46330000.0	46340000.0	0.0	0.47375568747520447	0.5408881902694702
1.0	46350000.0	46360000.0	2.0	0.5211827754974365	0.5388743281364441
1.0	46500000.0	46510000.0	0.0	0.4731375277042389	0.5403012633323669
1.0	46530000.0	46540000.0	0.0	0.4731375277042389	0.5403012633323669
1.0	46650000.0	46660000.0	2.0	0.4731375277042389	0.5403012633323669
1.0	46710000.0	46720000.0	1.0	0.4417528212070465	0.4874137341976166
1.0	46740000.0	46750000.0	1.0	0.4731375277042389	0.5403012633323669
1.0	46750000.0	46760000.0	1.0	0.4731375277042389	0.5403012633323669
1.0	46760000.0	46770000.0	0.0	0.5768820643424988	0.6384491920471191
1.0	46840000.0	46850000.0	2.0	0.5347903966903687	0.6434922218322754
1.0	46860000.0	46870000.0	1.0	0.5128276348114014	0.6309906840324402
1.0	46950000.0	46960000.0	0.0	0.6623674035072327	0.7175079584121704
1.0	46990000.0	47000000.0	1.0	0.6696892976760864	0.7241714000701904
1.0	47000000.0	47010000.0	0.0	0.662680983543396	0.7177934646606445
1.0	47020000.0	47030000.0	2.0	0.5299846529960632	0.6430118680000305
1.0	47030000.0	47040000.0	0.0	0.4909038543701172	0.5571982264518738
1.0	47060000.0	47070000.0	2.0	0.475933700799942	0.5429607033729553
1.0	47070000.0	47080000.0	0.0	0.4731375277042389	0.5403012633323669
1.0	47080000.0	47090000.0	0.0	0.5138556957244873	0.5789957642555237
1.0	47090000.0	47100000.0	1.0	0.4731375277042389	0.5403012633323669
1.0	47160000.0	47170000.0	0.0	0.4731375277042389	0.5403012633323669
1.0	47180000.0	47190000.0	1.0	0.5663172006607056	0.6285384297370911
1.0	47220000.0	47230000.0	2.0	0.7527713775634766	0.7983489036560059
1.0	47280000.0	47290000.0	1.0	0.8021476864814758	0.8410663604736328
1.0	47320000.0	47330000.0	2.0	0.9372512698173523	0.9520052075386047
1.0	47660000.0	47670000.0	0.0	0.7829541563987732	0.8245903849601746
1.0	47710000.0	47720000.0	2.0	0.5041360259056091	0.5697709321975708
1.0	47730000.0	47740000.0	0.0	0.4731375277042389	0.5403012633323669
1.0	47760000.0	47770000.0	0.0	0.4731375277042389	0.5403012633323669
1.0	47850000.0	47860000.0	1.0	0.6216115951538086	0.6915929913520813
1.0	47900000.0	47910000.0	2.0	0.6384392380714417	0.7164424657821655
1.0	48000000.0	48010000.0	0.0	0.8055818676948547	0.8439962267875671
1.0	48060000.0	48070000.0	0.0	0.7760164141654968	0.8185942769050598
1.0	48190000.0	48200000.0	1.0	0.7508141398429871	0.7966330647468567
1.0	48220000.0	48230000.0	1.0	0.5710548162460327	0.7929370999336243
1.0	48230000.0	48240000.0	0.0	0.6350345611572266	0.7155351042747498
1.0	48240000.0	48250000.0	0.0	0.5700219869613647	0.7091158628463745
1.0	48260000.0	48270000.0	1.0	0.637952446937561	0.6951583623886108
1.0	48330000.0	48340000.0	0.0	0.6255242228507996	0.6837059259414673
1.0	48350000.0	48360000.0	1.0	0.66472327709198	0.7196539044380188
1.0	48380000.0	48390000.0	1.0	0.6363219618797302	0.6936587691307068
1.0	48490000.0	48500000.0	0.0	0.641877293586731	0.6987648606300354
1.0	48510000.0	48520000.0	1.0	0.5327946543693542	0.6978529095649719
1.0	48520000.0	48530000.0	0.0	0.6802650094032288	0.7337609529495239
1.0	48540000.0	48550000.0	1.0	0.6752921342849731	0.7292565107345581
1.0	48690000.0	48700000.0	1.0	0.870064914226532	0.897975742816925
1.0	48700000.0	48710000.0	1.0	0.7584508657455444	0.8033162951469421
1.0	48750000.0	48760000.0	1.0	0.6897420883178711	0.7423202395439148
1.0	48840000.0	48850000.0	1.0	0.5611776113510132	0.6143420934677124
1.0	48860000.0	48870000.0	1.0	0.5288800001144409	0.652538001537323
1.0	48880000.0	48890000.0	0.0	0.6046172380447388	0.6643351912498474
1.0	48910000.0	48920000.0	0.0	0.5211634039878845	0.6444158554077148
1.0	48940000.0	48950000.0	0.0	0.6906776428222656	0.7431636452674866
1.0	48960000.0	48970000.0	0.0	0.5402495265007019	0.6879857182502747
1.0	49070000.0	49080000.0	0.0	0.5515781044960022	0.6396709680557251
1.0	49080000.0	49090000.0	1.0	0.5689421892166138	0.6310032606124878
1.0	49100000.0	49110000.0	0.0	0.5754538178443909	0.6371111869812012
1.0	49170000.0	49180000.0	0.0	0.631424069404602	0.6891482472419739
1.0	49190000.0	49200000.0	0.0	0.4978821873664856	0.5638307332992554
1.0	49270000.0	49280000.0	0.0	0.5810142755508423	0.6430976986885071
1.0	49300000.0	49310000.0	0.0	0.6388611793518066	0.6959937810897827
1.0	49320000.0	49330000.0	0.0	0.7155874967575073	0.7654870748519897
1.0	49410000.0	49420000.0	1.0	0.6733387112617493	0.7274848222732544
1.0	49500000.0	49510000.0	2.0	0.8446367979049683	0.8769296407699585
1.0	49550000.0	49560000.0	1.0	0.8750346302986145	0.9020510911941528
1.0	49570000.0	49580000.0	1.0	0.8122089505195618	0.8496356010437012
1.0	49610000.0	49620000.0	1.0	0.7047634720802307	0.7558168172836304
1.0	49640000.0	49650000.0	0.0	0.7350982427597046	0.7828014492988586
1.0	49820000.0	49830000.0	0.0	0.7450170516967773	0.7915428876876831
1.0	49880000.0	49890000.0	2.0	0.7228059768676758	0.7719110250473022
1.0	50090000.0	50100000.0	0.0	0.8233308792114258	0.8590532541275024
1.0	50130000.0	50140000.0	0.0	0.8618723154067993	0.891229510307312
1.0	50140000.0	50150000.0	1.0	0.8139201998710632	0.8510881662368774
1.0	50220000.0	50230000.0	0.0	0.7940062284469604	0.8340985178947449
1.0	50250000.0	50260000.0	0.0	0.7286322712898254	0.7770814299583435
1.0	50460000.0	50470000.0	0.0	0.7045328617095947	0.7556103467941284
1.0	50470000.0	50480000.0	0.0	0.6820247769355774	0.7353528738021851
1.0	50480000.0	50490000.0	0.0	0.6266515851020813	0.6847468614578247
1.0	50590000.0	50600000.0	0.0	0.5139652490615845	0.6410049796104431
1.0	50660000.0	50670000.0	2.0	0.5149670243263245	0.6159866452217102
1.0	50750000.0	50760000.0	1.0	0.7754089832305908	0.818067729473114
1.0	50760000.0	50770000.0	1.0	0.6954247355461121	0.7474361062049866
1.0	50800000.0	50810000.0	1.0	0.7052578330039978	0.7562592625617981
1.0	50970000.0	50980000.0	0.0	0.47637492418289185	0.5433802604675293
1.0	50980000.0	50990000.0	1.0	0.4731375277042389	0.5403012633323669
1.0	50990000.0	51000000.0	1.0	0.4792298376560211	0.5460965633392334
1.0	51020000.0	51030000.0	1.0	0.4731375277042389	0.5403012633323669
1.0	51030000.0	51040000.0	1.0	0.4731375277042389	0.5403012633323669
1.0	51070000.0	51080000.0	0.0	0.4897381365299225	0.5560900568962097
1.0	51140000.0	51150000.0	0.0	0.5047498941421509	0.5745642781257629
1.0	51170000.0	51180000.0	0.0	0.5080524682998657	0.6026015877723694
1.0	51230000.0	51240000.0	0.0	0.47618788480758667	0.5432025194168091
1.0	51290000.0	51300000.0	0.0	0.5063128471374512	0.5718377828598022
1.0	51320000.0	51330000.0	2.0	0.47904857993125916	0.5459241271018982
1.0	51340000.0	51350000.0	1.0	0.5096867084503174	0.5750406384468079
1.0	51390000.0	51400000.0	0.0	0.504462718963623	0.5700812339782715
1.0	51410000.0	51420000.0	0.0	0.4739502966403961	0.5410731434822083
1.0	51540000.0	51550000.0	1.0	0.6610345840454102	0.7162927389144897
1.0	51690000.0	51700000.0	1.0	0.6212149858474731	0.6797233819961548
1.0	51700000.0	51710000.0	0.0	0.49469050765037537	0.5607987642288208
1.0	51740000.0	51750000.0	0.0	0.4731375277042389	0.5403012633323669
1.0	51750000.0	51760000.0	0.0	0.5095076560974121	0.5985556840896606
1.0	51760000.0	51770000.0	0.0	0.6142318248748779	0.6795939207077026
1.0	51810000.0	51820000.0	0.0	0.5114296674728394	0.5934261679649353
1.0	51930000.0	51940000.0	1.0	0.4731375277042389	0.5403012633323669
1.0	51980000.0	51990000.0	0.0	0.5974839925765991	0.657696545124054
1.0	52050000.0	52060000.0	2.0	0.6832439303398132	0.7364546656608582
1.0	52170000.0	52180000.0	0.0	0.4982939660549164	0.5642217397689819
1.0	52190000.0	52200000.0	0.0	0.4417528212070465	0.4874137341976166
1.0	52230000.0	52240000.0	0.0	0.4731375277042389	0.5403012633323669
1.0	52240000.0	52250000.0	0.0	0.4731375277042389	0.5403012633323669
1.0	52330000.0	52340000.0	1.0	0.4731375277042389	0.5403012633323669
1.0	52440000.0	52450000.0	0.0	0.6960330009460449	0.7479830980300903
1.0	52560000.0	52570000.0	1.0	0.5884318351745605	0.7263017892837524
1.0	52620000.0	52630000.0	0.0	0.4731375277042389	0.5403012633323669
1.0	52700000.0	52710000.0	1.0	0.4731375277042389	0.5403012633323669
1.0	52770000.0	52780000.0	0.0	0.48821821808815	0.5546451807022095
1.0	52790000.0	52800000.0	3.0	0.5041362643241882	0.5697709321975708
1.0	52810000.0	52820000.0	0.0	0.4754566252231598	0.5425074100494385
1.0	52990000.0	53000000.0	0.0	0.4731375277042389	0.5403012633323669
1.0	53030000.0	53040000.0	2.0	0.6282477378845215	0.6862196326255798
1.0	53110000.0	53120000.0	2.0	0.704903244972229	0.7559419870376587
1.0	53120000.0	53130000.0	0.0	0.5211387276649475	0.7521296739578247
1.0	53160000.0	53170000.0	0.0	0.5452972650527954	0.6087477803230286
1.0	53240000.0	53250000.0	1.0	0.4731375277042389	0.5403012633323669
1.0	53280000.0	53290000.0	0.0	0.4731375277042389	0.5403012633323669
1.0	53420000.0	53430000.0	0.0	0.4987553060054779	0.5646611452102661
1.0	53510000.0	53520000.0	0.0	0.4731375277042389	0.5403012633323669
1.0	53520000.0	53530000.0	1.0	0.5630117654800415	0.6362372636795044
1.0	53570000.0	53580000.0	1.0	0.5434253811836243	0.6929469704627991
1.0	53640000.0	53650000.0	1.0	0.5933369398117065	0.6815624237060547
1.0	53650000.0	53660000.0	0.0	0.6809220314025879	0.7343553304672241
1.0	53750000.0	53760000.0	0.0	0.4731375277042389	0.5403012633323669
1.0	53830000.0	53840000.0	0.0	0.695679783821106	0.7476654052734375
1.0	53930000.0	53940000.0	0.0	0.5414900779724121	0.6742995977401733
1.0	54000000.0	54010000.0	0.0	0.5980367660522461	0.6972845792770386
1.0	54070000.0	54080000.0	0.0	0.6636770963668823	0.7187013030052185
1.0	54080000.0	54090000.0	0.0	0.5590363144874573	0.782232940196991
1.0	54100000.0	54110000.0	1.0	0.6152939200401306	0.6938894987106323
1.0	54140000.0	54150000.0	1.0	0.5194101333618164	0.7025383710861206
1.0	54150000.0	54160000.0	1.0	0.6812605261802673	0.7346614599227905
1.0	54200000.0	54210000.0	0.0	0.7237675786018372	0.7727655172348022
1.0	54220000.0	54230000.0	0.0	0.5710336565971375	0.769933819770813
1.0	54260000.0	54270000.0	1.0	0.4731375277042389	0.5403012633323669
1.0	54350000.0	54360000.0	0.0	0.5068090558052063	0.5884293913841248
1.0	54430000.0	54440000.0	0.0	0.4731375277042389	0.5403012633323669
1.0	54480000.0	54490000.0	0.0	0.6133086085319519	0.6724038124084473
1.0	54550000.0	54560000.0	1.0	0.4731375277042389	0.5403012633323669
1.0	54590000.0	54600000.0	1.0	0.5840169787406921	0.65467369556427
1.0	54620000.0	54630000.0	0.0	0.6359567642211914	0.6933226585388184
1.0	54650000.0	54660000.0	1.0	0.47496747970581055	0.5420413017272949
1.0	54720000.0	54730000.0	1.0	0.4731375277042389	0.5403012633323669
1.0	54750000.0	54760000.0	0.0	0.4731375277042389	0.5403012633323669
1.0	54760000.0	54770000.0	1.0	0.4731375277042389	0.5403012633323669
1.0	54790000.0	54800000.0	0.0	0.4731375277042389	0.5403012633323669
1.0	54820000.0	54830000.0	1.0	0.4731375277042389	0.5403012633323669
1.0	54860000.0	54870000.0	0.0	0.4731375277042389	0.5403012633323669
1.0	54880000.0	54890000.0	1.0	0.7560805678367615	0.8012452125549316
1.0	55010000.0	55020000.0	1.0	0.5812321901321411	0.7729018926620483
1.0	55050000.0	55060000.0	0.0	0.6752087473869324	0.7291814088821411
1.0	55150000.0	55160000.0	0.0	0.5727202296257019	0.6628942489624023
1.0	55170000.0	55180000.0	2.0	0.5820539593696594	0.6604157090187073
1.0	55200000.0	55210000.0	0.0	0.4731375277042389	0.5403012633323669
1.0	55260000.0	55270000.0	0.0	0.6665399670600891	0.7207460403442383
1.0	55350000.0	55360000.0	0.0	0.549632728099823	0.6128365993499756
1.0	55390000.0	55400000.0	0.0	0.6117390990257263	0.6796975135803223
1.0	55460000.0	55470000.0	1.0	0.6196550130844116	0.6782809495925903
1.0	55510000.0	55520000.0	0.0	0.5756455659866333	0.7448715567588806
1.0	55520000.0	55530000.0	0.0	0.5510305166244507	0.6340734362602234
1.0	55530000.0	55540000.0	0.0	0.4731375277042389	0.5403012633323669
1.0	55590000.0	55600000.0	1.0	0.4731375277042389	0.5403012633323669
1.0	55630000.0	55640000.0	0.0	0.4731375277042389	0.5403012633323669
1.0	55720000.0	55730000.0	0.0	0.5905332565307617	0.7389472126960754
1.0	55730000.0	55740000.0	0.0	0.7211488485336304	0.7704383730888367
1.0	55740000.0	55750000.0	1.0	0.7001604437828064	0.7516902685165405
1.0	55760000.0	55770000.0	0.0	0.6634883880615234	0.7185291051864624
1.0	55880000.0	55890000.0	0.0	0.7452994585037231	0.7917913198471069
1.0	55900000.0	55910000.0	0.0	0.7303000688552856	0.7785579562187195
1.0	55990000.0	56000000.0	0.0	0.716148853302002	0.765987753868103
1.0	56060000.0	56070000.0	0.0	0.808340847492218	0.8463468551635742
1.0	56180000.0	56190000.0	1.0	0.8001095652580261	0.839324951171875
1.0	56210000.0	56220000.0	2.0	0.8607066869735718	0.8902672529220581
1.0	56220000.0	56230000.0	0.0	1.0344536304473877	1.025872826576233
1.0	56260000.0	56270000.0	1.0	0.7026132941246033	0.7538902759552002
1.0	56290000.0	56300000.0	1.0	0.6303712129592896	0.6881778836250305
1.0	56330000.0	56340000.0	0.0	0.660128116607666	0.7154663801193237
1.0	56400000.0	56410000.0	1.0	0.6968741416931152	0.7487394213676453
1.0	56420000.0	56430000.0	0.0	0.6641449928283691	0.7191277742385864
1.0	56440000.0	56450000.0	0.0	0.7394528388977051	0.7866445779800415
1.0	56470000.0	56480000.0	2.0	0.889384388923645	0.9137498736381531
1.0	56480000.0	56490000.0	3.0	0.8577806353569031	0.8878484964370728
1.0	56520000.0	56530000.0	1.0	0.7325395941734314	0.7805401086807251
1.0	56560000.0	56570000.0	1.0	0.7767994403839111	0.8192729949951172
1.0	56590000.0	56600000.0	2.0	0.7307891249656677	0.7789909243583679
1.0	56760000.0	56770000.0	1.0	0.6411249041557312	0.6980734467506409
1.0	56770000.0	56780000.0	2.0	0.6307033896446228	0.688484251499176
1.0	56860000.0	56870000.0	1.0	0.709475040435791	0.7600313425064087
1.0	56870000.0	56880000.0	0.0	0.6925867199897766	0.744881808757782
1.0	56930000.0	56940000.0	1.0	0.5753346681594849	0.8240280151367188
1.0	56940000.0	56950000.0	0.0	0.7088239789009094	0.7594494223594666
1.0	57030000.0	57040000.0	1.0	0.645351231098175	0.7019522786140442
1.0	57040000.0	57050000.0	0.0	0.5993172526359558	0.6594038605690002
1.0	57080000.0	57090000.0	0.0	0.8623729944229126	0.8916429281234741
1.0	57090000.0	57100000.0	2.0	0.7184830904006958	0.768066942691803
1.0	57140000.0	57150000.0	1.0	0.5839059948921204	0.7411144971847534
1.0	57230000.0	57240000.0	0.0	0.7570576667785645	0.8020991086959839
1.0	57260000.0	57270000.0	0.0	0.6570919752120972	0.7126959562301636
1.0	57510000.0	57520000.0	0.0	0.633312463760376	0.6908882856369019
1.0	57530000.0	57540000.0	0.0	0.5598269701004028	0.6578437685966492
1.0	57540000.0	57550000.0	2.0	0.5972169041633606	0.6574474573135376
1.0	57570000.0	57580000.0	1.0	0.5818681716918945	0.7001331448554993
1.0	57630000.0	57640000.0	0.0	0.693763792514801	0.7459418177604675
1.0	57670000.0	57680000.0	0.0	0.691785454750061	0.7441609501838684
1.0	57690000.0	57700000.0	0.0	0.7648984789848328	0.8089399337768555
1.0	57700000.0	57710000.0	0.0	0.7741044759750366	0.8169376254081726
1.0	57740000.0	57750000.0	1.0	0.7974258661270142	0.8370286822319031
1.0	57770000.0	57780000.0	1.0	0.7271033525466919	0.7757255434989929
1.0	57790000.0	57800000.0	0.0	0.6893562078475952	0.7419721484184265
1.0	57810000.0	57820000.0	0.0	0.6789233088493347	0.7325466871261597
1.0	57820000.0	57830000.0	1.0	0.7169963717460632	0.7667428851127625
1.0	57870000.0	57880000.0	1.0	0.6051223874092102	0.6766082048416138
1.0	58000000.0	58010000.0	1.0	0.6712919473648071	0.7256273031234741
1.0	58010000.0	58020000.0	0.0	0.6660524606704712	0.7208638191223145
1.0	58050000.0	58060000.0	2.0	0.6877182722091675	0.7404954433441162
1.0	58060000.0	58070000.0	0.0	0.6774657964706421	0.73122638463974
1.0	58130000.0	58140000.0	0.0	0.7506281733512878	0.7964703440666199
1.0	58160000.0	58170000.0	0.0	0.7479855418205261	0.7941514849662781
1.0	58270000.0	58280000.0	0.0	0.6552516222000122	0.7110152244567871
1.0	58360000.0	58370000.0	3.0	0.6354292631149292	0.6928373575210571
1.0	58370000.0	58380000.0	1.0	0.6264131665229797	0.6845266819000244
1.0	58420000.0	58430000.0	0.0	0.6245092153549194	0.6827682256698608
1.0	58430000.0	58440000.0	0.0	0.7130488157272339	0.7632235288619995
1.0	58470000.0	58480000.0	1.0	0.7058748006820679	0.7568115592002869
1.0	58490000.0	58500000.0	0.0	0.720596194267273	0.769947350025177
1.0	58520000.0	58530000.0	0.0	0.700917661190033	0.7523695230484009
1.0	58610000.0	58620000.0	3.0	0.6496250033378601	0.7058686017990112
1.0	58650000.0	58660000.0	1.0	0.6845552921295166	0.7376402020454407
1.0	58670000.0	58680000.0	0.0	0.6904224157333374	0.7429333925247192
1.0	58710000.0	58720000.0	0.0	0.6743385791778564	0.7283920049667358
1.0	58760000.0	58770000.0	0.0	0.6742745637893677	0.7283340692520142
1.0	58780000.0	58790000.0	0.0	0.6371577978134155	0.6944279074668884
1.0	58810000.0	58820000.0	0.0	0.6496790051460266	0.7059174180030823
1.0	58850000.0	58860000.0	0.0	0.6111146807670593	0.6703687906265259
1.0	59050000.0	59060000.0	1.0	0.5227919816970825	0.6560750007629395
1.0	59070000.0	59080000.0	0.0	0.6339794397354126	0.6915024518966675
1.0	59150000.0	59160000.0	1.0	0.4731375277042389	0.5403012633323669
1.0	59180000.0	59190000.0	0.0	0.582014262676239	0.7163349390029907
1.0	59220000.0	59230000.0	0.0	0.6149345636367798	0.673910915851593
1.0	59230000.0	59240000.0	0.0	0.5456695556640625	0.7017505168914795
1.0	59290000.0	59300000.0	0.0	0.5745136737823486	0.6957680583000183
1.0	59550000.0	59560000.0	0.0	0.7223010063171387	0.7714624404907227
1.0	59570000.0	59580000.0	0.0	0.7022935152053833	0.7536031007766724
1.0	59610000.0	59620000.0	0.0	0.7762221693992615	0.8187719583511353
1.0	59670000.0	59680000.0	0.0	0.8127855062484741	0.8501250147819519
1.0	59690000.0	59700000.0	0.0	0.5486211180686951	0.7382257580757141
1.0	59730000.0	59740000.0	1.0	0.7200619578361511	0.7694714069366455
1.0	59780000.0	59790000.0	0.0	0.551919162273407	0.6977934837341309
1.0	59840000.0	59850000.0	1.0	0.6159734725952148	0.6748726963996887
1.0	59880000.0	59890000.0	1.0	0.5457488298416138	0.7215593457221985
1.0	60020000.0	60030000.0	1.0	0.663879930973053	0.7188860774040222
1.0	60120000.0	60130000.0	0.0	0.5995951890945435	0.7686761617660522
1.0	60140000.0	60150000.0	1.0	0.5096708536148071	0.630713164806366
1.0	60220000.0	60230000.0	0.0	0.5282993912696838	0.696159839630127
1.0	60240000.0	60250000.0	0.0	0.6356744170188904	0.6930630803108215
1.0	60280000.0	60290000.0	1.0	0.5718325972557068	0.6337157487869263
1.0	60300000.0	60310000.0	0.0	0.6223645806312561	0.6807858943939209
1.0	60430000.0	60440000.0	0.0	0.5129908323287964	0.6309402585029602
1.0	60470000.0	60480000.0	0.0	0.6503479480743408	0.7065294981002808
1.0	60490000.0	60500000.0	0.0	0.5718501210212708	0.7057358622550964
1.0	60510000.0	60520000.0	1.0	0.5821738243103027	0.6434032917022705
1.0	60720000.0	60730000.0	1.0	0.6513724327087402	0.7074685096740723
1.0	60750000.0	60760000.0	0.0	0.6123080849647522	0.6714751124382019
1.0	60800000.0	60810000.0	0.0	0.737465500831604	0.7848919630050659
1.0	60820000.0	60830000.0	1.0	0.7093151211738586	0.7598889470100403
1.0	60880000.0	60890000.0	1.0	0.7388842701911926	0.78614342212677
1.0	61050000.0	61060000.0	0.0	0.6353205442428589	0.6927367448806763
1.0	61070000.0	61080000.0	0.0	0.7083033323287964	0.7589842677116394
1.0	61080000.0	61090000.0	0.0	0.6092349290847778	0.6686245799064636
1.0	61190000.0	61200000.0	1.0	0.623012900352478	0.6813855767250061
1.0	61220000.0	61230000.0	0.0	0.6101537346839905	0.6694768071174622
1.0	61360000.0	61370000.0	1.0	0.5351755023002625	0.6101091504096985
1.0	61400000.0	61410000.0	1.0	0.5573532581329346	0.6155035495758057
1.0	61450000.0	61460000.0	1.0	0.5579903721809387	0.7733181118965149
1.0	61480000.0	61490000.0	1.0	0.7586442232131958	0.803485095500946
1.0	61570000.0	61580000.0	1.0	0.47931885719299316	0.5461817979812622
1.0	61600000.0	61610000.0	0.0	0.4731375277042389	0.5403012633323669
1.0	61640000.0	61650000.0	0.0	0.4760161340236664	0.5430388450622559
1.0	61700000.0	61710000.0	1.0	0.49209851026535034	0.558334231376648
1.0	61710000.0	61720000.0	0.0	0.47391605377197266	0.5410414934158325
1.0	61740000.0	61750000.0	2.0	0.5011605024337769	0.5669447183609009
1.0	61750000.0	61760000.0	0.0	0.4748214781284332	0.541903018951416
1.0	61770000.0	61780000.0	0.0	0.49613523483276367	0.5621707439422607
1.0	61830000.0	61840000.0	1.0	0.4787939488887787	0.545681357383728
1.0	61910000.0	61920000.0	1.0	0.5060951709747314	0.5716318488121033
1.0	61930000.0	61940000.0	0.0	0.6199511289596558	0.678554892539978
1.0	61950000.0	61960000.0	0.0	0.5950491428375244	0.6714252829551697
1.0	61980000.0	61990000.0	0.0	0.5622642636299133	0.6588851809501648
1.0	62040000.0	62050000.0	0.0	0.6494101285934448	0.7056716084480286
1.0	62090000.0	62100000.0	1.0	0.5604694485664368	0.6379965543746948
1.0	62130000.0	62140000.0	1.0	0.5085018873214722	0.6090716123580933
1.0	62140000.0	62150000.0	0.0	0.48639336228370667	0.5529104471206665
1.0	62150000.0	62160000.0	0.0	0.4778667092323303	0.5447999238967896
1.0	62210000.0	62220000.0	1.0	0.5459688305854797	0.693737804889679
1.0	62480000.0	62490000.0	0.0	0.5084838271141052	0.6087961792945862
1.0	62510000.0	62520000.0	1.0	0.5241352915763855	0.6580319404602051
1.0	62520000.0	62530000.0	0.0	0.6013635396957397	0.6728487014770508
1.0	62530000.0	62540000.0	1.0	0.6202243566513062	0.6788075566291809
1.0	62550000.0	62560000.0	1.0	0.5767365097999573	0.7155705094337463
1.0	62580000.0	62590000.0	0.0	0.5847335457801819	0.6989510655403137
1.0	62620000.0	62630000.0	0.0	0.6396639943122864	0.6967319846153259
1.0	62830000.0	62840000.0	0.0	0.7245324850082397	0.7734441757202148
1.0	62840000.0	62850000.0	0.0	0.6203702092170715	0.678942084312439
1.0	62860000.0	62870000.0	0.0	0.5859671235084534	0.7071419954299927
1.0	62900000.0	62910000.0	1.0	0.5320707559585571	0.5962508916854858
1.0	62970000.0	62980000.0	0.0	0.4731375277042389	0.5403012633323669
1.0	62980000.0	62990000.0	1.0	0.48379045724868774	0.5504342317581177
1.0	63040000.0	63050000.0	0.0	0.4731375277042389	0.5403012633323669
1.0	63070000.0	63080000.0	1.0	0.47840556502342224	0.5453127026557922
1.0	63080000.0	63090000.0	1.0	0.4731375277042389	0.5403012633323669
1.0	63090000.0	63100000.0	1.0	0.4731375277042389	0.5403012633323669
1.0	63170000.0	63180000.0	1.0	0.5109719634056091	0.7002846598625183
1.0	63250000.0	63260000.0	0.0	0.6023905873298645	0.6872351169586182
1.0	63260000.0	63270000.0	1.0	0.5098415613174438	0.582495391368866
1.0	63310000.0	63320000.0	2.0	0.4835735857486725	0.5502274036407471
1.0	63480000.0	63490000.0	0.0	0.7418178915977478	0.7887287139892578
1.0	63500000.0	63510000.0	2.0	0.6720508337020874	0.7263156771659851
1.0	63590000.0	63600000.0	1.0	0.646804690361023	0.703284740447998
1.0	63780000.0	63790000.0	0.0	0.6127349138259888	0.6718709468841553
1.0	63870000.0	63880000.0	0.0	0.4731375277042389	0.5403012633323669
1.0	63900000.0	63910000.0	0.0	0.4731375277042389	0.5403012633323669
1.0	63910000.0	63920000.0	0.0	0.499478816986084	0.5653477311134338
1.0	64100000.0	64110000.0	0.0	0.4779220223426819	0.5448523759841919
1.0	64110000.0	64120000.0	0.0	0.513203501701355	0.6210116147994995
1.0	64140000.0	64150000.0	1.0	0.5869457125663757	0.6733075380325317
1.0	64200000.0	64210000.0	1.0	0.6742786169052124	0.7283374071121216
1.0	64220000.0	64230000.0	1.0	0.6198067665100098	0.6784216165542603
1.0	64240000.0	64250000.0	1.0	0.5737416744232178	0.6355057954788208
1.0	64350000.0	64360000.0	1.0	0.5567448735237122	0.6643391847610474
1.0	64400000.0	64410000.0	1.0	0.5114954113960266	0.5913528203964233
1.0	64480000.0	64490000.0	1.0	0.5266045331954956	0.6214314699172974
1.0	64520000.0	64530000.0	0.0	0.5336925387382507	0.6389344930648804
1.0	64560000.0	64570000.0	0.0	0.5425555109977722	0.6220474243164062
1.0	64580000.0	64590000.0	0.0	0.5562621355056763	0.6403435468673706
1.0	64620000.0	64630000.0	0.0	0.5663310289382935	0.6436082124710083
1.0	64630000.0	64640000.0	1.0	0.5781172513961792	0.6450684070587158
1.0	64760000.0	64770000.0	1.0	0.590607762336731	0.6512848138809204
1.0	64780000.0	64790000.0	0.0	0.6401041150093079	0.6971364617347717
1.0	64830000.0	64840000.0	0.0	0.599640965461731	0.6597049832344055
1.0	64910000.0	64920000.0	1.0	0.5881248712539673	0.6489671468734741
1.0	65020000.0	65030000.0	0.0	0.4801259934902191	0.5469481348991394
1.0	65170000.0	65180000.0	0.0	0.5748317837715149	0.6376639604568481
1.0	65200000.0	65210000.0	0.0	0.5988799333572388	0.65899658203125
1.0	65230000.0	65240000.0	0.0	0.4731375277042389	0.5403012633323669
1.0	65240000.0	65250000.0	1.0	0.4734961986541748	0.5406421422958374
1.0	65260000.0	65270000.0	0.0	0.5034610033035278	0.5691305994987488
1.0	65280000.0	65290000.0	1.0	0.4731375277042389	0.5403012633323669
1.0	65310000.0	65320000.0	0.0	0.5145589113235474	0.5810185074806213
1.0	65330000.0	65340000.0	1.0	0.4731375277042389	0.5403012633323669
1.0	65420000.0	65430000.0	1.0	0.4731375277042389	0.5403012633323669
1.0	65670000.0	65680000.0	0.0	0.5143177509307861	0.48406466841697693
1.0	65700000.0	65710000.0	0.0	0.5541813373565674	0.6171233057975769
1.0	65730000.0	65740000.0	0.0	0.5491408109664917	0.6199072599411011
1.0	65760000.0	65770000.0	0.0	0.5090969800949097	0.6190477609634399
1.0	65780000.0	65790000.0	0.0	0.5174655914306641	0.6388188600540161
1.0	65890000.0	65900000.0	0.0	0.4854269027709961	0.5519903302192688
1.0	66070000.0	66080000.0	4.0	0.5773481130599976	0.6645559072494507
1.0	66090000.0	66100000.0	0.0	0.6297098398208618	0.6875678300857544
1.0	66100000.0	66110000.0	0.0	0.6882068514823914	0.7409359812736511
1.0	66130000.0	66140000.0	1.0	0.7175737023353577	0.7672569155693054
1.0	66150000.0	66160000.0	0.0	0.6830803751945496	0.73630690574646
1.0	66220000.0	66230000.0	0.0	0.6623031497001648	0.7174496650695801
1.0	66230000.0	66240000.0	0.0	0.656283974647522	0.7119585871696472
1.0	66310000.0	66320000.0	1.0	0.5721198320388794	0.633985698223114
1.0	66400000.0	66410000.0	0.0	0.6665974855422974	0.721359372138977
1.0	66460000.0	66470000.0	1.0	0.6303659081459045	0.6881729960441589
1.0	66510000.0	66520000.0	1.0	0.6878899335861206	0.7406497597694397
1.0	66540000.0	66550000.0	0.0	0.7225567102432251	0.7716899514198303
1.0	66570000.0	66580000.0	0.0	0.6841391324996948	0.7372637391090393
1.0	66800000.0	66810000.0	0.0	0.5636594295501709	0.6260408163070679
1.0	66810000.0	66820000.0	2.0	0.67322838306427	0.727385401725769
1.0	66870000.0	66880000.0	1.0	0.805034339427948	0.8435293436050415
1.0	66900000.0	66910000.0	0.0	0.8710892796516418	0.8988165855407715
1.0	66940000.0	66950000.0	0.0	0.8431997299194336	0.8757306933403015
1.0	66980000.0	66990000.0	4.0	0.7364794015884399	0.7840211987495422
1.0	67150000.0	67160000.0	0.0	0.5717669725418091	0.6367449164390564
1.0	67170000.0	67180000.0	0.0	0.6362021565437317	0.693548858165741
1.0	67290000.0	67300000.0	0.0	0.5946286916732788	0.6550361514091492
1.0	67340000.0	67350000.0	1.0	0.6344499588012695	0.6919358372688293
1.0	67350000.0	67360000.0	0.0	0.6034611463546753	0.6632596254348755
1.0	67370000.0	67380000.0	0.0	0.585604190826416	0.657563328742981
1.0	67380000.0	67390000.0	1.0	0.48717278242111206	0.5536514520645142
1.0	67390000.0	67400000.0	0.0	0.5279991030693054	0.5923980474472046
1.0	67490000.0	67500000.0	1.0	0.4930402338504791	0.5592281818389893
1.0	67510000.0	67520000.0	0.0	0.4731375277042389	0.5403012633323669
1.0	67580000.0	67590000.0	2.0	0.7813345193862915	0.8231927156448364
1.0	67600000.0	67610000.0	0.0	0.6754502654075623	0.7294001579284668
1.0	67720000.0	67730000.0	0.0	0.7135060429573059	0.7636311650276184
1.0	67790000.0	67800000.0	0.0	0.6152065992355347	0.6940566301345825
1.0	67820000.0	67830000.0	3.0	0.5746633410453796	0.665477991104126
1.0	67930000.0	67940000.0	0.0	0.5965961217880249	0.6736646890640259
1.0	68010000.0	68020000.0	0.0	0.723315417766571	0.7723636031150818
1.0	68150000.0	68160000.0	0.0	0.4731375277042389	0.5403012633323669
1.0	68240000.0	68250000.0	1.0	0.5080106854438782	0.5734497308731079
1.0	68390000.0	68400000.0	1.0	0.7099325060844421	0.7604409456253052
1.0	68520000.0	68530000.0	1.0	0.8406704068183899	0.8736178278923035
1.0	68560000.0	68570000.0	1.0	0.586234450340271	0.708365797996521
1.0	68570000.0	68580000.0	1.0	0.5214051008224487	0.6417697668075562
1.0	68610000.0	68620000.0	0.0	0.5093370079994202	0.575452983379364
1.0	68650000.0	68660000.0	0.0	0.5163128972053528	0.6446794271469116
1.0	68680000.0	68690000.0	0.0	0.5881228446960449	0.7149558067321777
1.0	68720000.0	68730000.0	1.0	0.7391389012336731	0.7863680720329285
1.0	68760000.0	68770000.0	1.0	0.7291547060012817	0.7775437235832214
1.0	68780000.0	68790000.0	0.0	0.7134621739387512	0.7635920643806458
1.0	68830000.0	68840000.0	2.0	0.6646400690078735	0.7195791006088257
1.0	68870000.0	68880000.0	1.0	0.6564008593559265	0.7120648622512817
1.0	68900000.0	68910000.0	0.0	0.6581405401229858	0.7136532068252563
1.0	68980000.0	68990000.0	0.0	0.7605384588241577	0.8051389455795288
1.0	69070000.0	69080000.0	2.0	0.9338335990905762	0.9493133425712585
1.0	69110000.0	69120000.0	1.0	0.9567495584487915	0.9672406911849976
1.0	69310000.0	69320000.0	0.0	0.838657557964325	0.8719348907470703
1.0	69410000.0	69420000.0	1.0	0.8110278844833374	0.8486320376396179
1.0	69470000.0	69480000.0	0.0	0.8507866859436035	0.882048487663269
1.0	69520000.0	69530000.0	0.0	0.7478367686271667	0.7940211296081543
1.0	69610000.0	69620000.0	0.0	0.8086318969726562	0.8465942144393921
1.0	69630000.0	69640000.0	3.0	0.7858467102050781	0.8270842432975769
1.0	69640000.0	69650000.0	1.0	0.8505682945251465	0.8818667531013489
1.0	69650000.0	69660000.0	0.0	0.8406627774238586	0.8736119270324707
1.0	69680000.0	69690000.0	0.0	0.8049624562263489	0.843468189239502
1.0	69840000.0	69850000.0	0.0	0.7486772537231445	0.7947585582733154
1.0	69890000.0	69900000.0	0.0	0.7090649604797363	0.7596651315689087
1.0	69930000.0	69940000.0	2.0	0.7057417631149292	0.7566931843757629
1.0	69940000.0	69950000.0	0.0	0.7479807734489441	0.7941474914550781
1.0	69970000.0	69980000.0	0.0	0.6674322485923767	0.7221192121505737
1.0	69980000.0	69990000.0	0.0	0.6909259557723999	0.7433871030807495
1.0	70040000.0	70050000.0	0.0	0.5956764221191406	0.6560122966766357
1.0	70050000.0	70060000.0	0.0	0.60475093126297	0.6644591689109802
1.0	70180000.0	70190000.0	0.0	0.6609978079795837	0.7162591814994812
1.0	70240000.0	70250000.0	1.0	0.6353691816329956	0.6927824020385742
1.0	70380000.0	70390000.0	0.0	0.6953142285346985	0.7473363280296326
1.0	70510000.0	70520000.0	0.0	0.6439917683601379	0.7007057666778564
1.0	70560000.0	70570000.0	0.0	0.6639078855514526	0.7189112901687622
1.0	70580000.0	70590000.0	1.0	0.6697145700454712	0.7241945862770081
1.0	70690000.0	70700000.0	0.0	0.4731375277042389	0.5403012633323669
1.0	70720000.0	70730000.0	0.0	0.5146816372871399	0.6731266379356384
1.0	70770000.0	70780000.0	1.0	0.5140544176101685	0.6184867024421692
1.0	70780000.0	70790000.0	0.0	0.5140639543533325	0.629564106464386
1.0	70810000.0	70820000.0	0.0	0.4731375277042389	0.5403012633323669
1.0	70850000.0	70860000.0	0.0	0.7009810209274292	0.7524262070655823
1.0	70930000.0	70940000.0	0.0	0.7672368884086609	0.810975193977356
1.0	70980000.0	70990000.0	1.0	0.7917796969413757	0.8321877717971802
1.0	70990000.0	71000000.0	0.0	0.7433526515960693	0.7900795936584473
1.0	71080000.0	71090000.0	1.0	0.7930299043655396	0.8332605361938477
1.0	71100000.0	71110000.0	1.0	0.9199434518814087	0.938311755657196
1.0	71150000.0	71160000.0	0.0	1.0525274276733398	1.0390191078186035
1.0	71160000.0	71170000.0	3.0	0.9812431335449219	0.986086368560791
1.0	71170000.0	71180000.0	0.0	1.0483351945877075	1.0359866619110107
1.0	71180000.0	71190000.0	1.0	0.9906271696090698	0.9932185411453247
1.0	71230000.0	71240000.0	1.0	1.172791600227356	1.1215360164642334
1.0	71250000.0	71260000.0	3.0	1.0377466678619385	1.0282824039459229
1.0	71350000.0	71360000.0	1.0	0.6973022222518921	0.7491241693496704
1.0	71380000.0	71390000.0	0.0	0.6407142281532288	0.69769686460495
1.0	71410000.0	71420000.0	1.0	0.6307278871536255	0.6885066628456116
1.0	71440000.0	71450000.0	1.0	0.5858205556869507	0.6468132138252258
1.0	71520000.0	71530000.0	0.0	0.5169069170951843	0.583232045173645
1.0	71530000.0	71540000.0	0.0	0.4731375277042389	0.5403012633323669
1.0	71560000.0	71570000.0	0.0	0.7606136202812195	0.8052043914794922
1.0	71630000.0	71640000.0	0.0	0.8929168581962585	0.9166142344474792
1.0	71650000.0	71660000.0	1.0	0.8799008131027222	0.9060304760932922
1.0	71720000.0	71730000.0	2.0	0.8023799657821655	0.841264545917511
1.0	71820000.0	71830000.0	1.0	0.7387251853942871	0.7860032320022583
1.0	71830000.0	71840000.0	0.0	0.6487926244735718	0.7051061391830444
1.0	71850000.0	71860000.0	1.0	0.8515373468399048	0.8826721906661987
1.0	71930000.0	71940000.0	1.0	0.6504539251327515	0.7066275477409363
1.0	71970000.0	71980000.0	1.0	0.747448742389679	0.7936800718307495
1.0	72000000.0	72010000.0	0.0	0.7101835608482361	0.760665237903595
1.0	72010000.0	72020000.0	0.0	0.7397938966751099	0.7869449853897095
1.0	72110000.0	72120000.0	1.0	0.7555357217788696	0.8007685542106628
1.0	72190000.0	72200000.0	0.0	0.8241453170776367	0.8597405552864075
1.0	72200000.0	72210000.0	0.0	0.848293662071228	0.8799757957458496
1.0	72320000.0	72330000.0	1.0	0.7926618456840515	0.8329440951347351
1.0	72370000.0	72380000.0	0.0	0.7928727269172668	0.8331252932548523
1.0	72380000.0	72390000.0	1.0	0.7901983857154846	0.830828845500946
1.0	72410000.0	72420000.0	1.0	0.7219560742378235	0.771155834197998
1.0	72420000.0	72430000.0	2.0	0.7037485837936401	0.7549071907997131
1.0	72430000.0	72440000.0	0.0	0.7264013290405273	0.7751027345657349
1.0	72460000.0	72470000.0	0.0	0.7770999073982239	0.8195322751998901
1.0	72500000.0	72510000.0	0.0	0.7557681798934937	0.8009716868400574
1.0	72560000.0	72570000.0	2.0	0.6797534227371216	0.7332983613014221
1.0	72610000.0	72620000.0	0.0	0.7521211504936218	0.7977796792984009
1.0	72730000.0	72740000.0	2.0	0.6939169764518738	0.746080219745636
1.0	72750000.0	72760000.0	1.0	0.7631713151931763	0.8074358105659485
1.0	72780000.0	72790000.0	1.0	0.8356412649154663	0.8694084882736206
1.0	72970000.0	72980000.0	1.0	0.9457892179489136	0.9587024450302124
1.0	72990000.0	73000000.0	0.0	0.9573477506637573	0.9677050709724426
1.0	73010000.0	73020000.0	0.0	0.8278754949569702	0.8628847002983093
1.0	73110000.0	73120000.0	0.0	0.8876531720161438	0.9123444557189941
1.0	73120000.0	73130000.0	0.0	0.9580154418945312	0.968222975730896
1.0	73150000.0	73160000.0	1.0	0.979193389415741	0.9845218658447266
1.0	73300000.0	73310000.0	0.0	1.0824692249298096	1.0603777170181274
1.0	73310000.0	73320000.0	2.0	0.8778759241104126	0.904376208782196
1.0	73430000.0	73440000.0	1.0	0.8600912094116211	0.8897590637207031
1.0	73440000.0	73450000.0	0.0	0.9887232780456543	0.9917755126953125
1.0	73460000.0	73470000.0	0.0	0.9344471096992493	0.9497973322868347
1.0	73630000.0	73640000.0	1.0	1.0554310083389282	1.0411133766174316
1.0	73660000.0	73670000.0	2.0	1.0432411432266235	1.0322887897491455
1.0	73690000.0	73700000.0	1.0	1.0498011112213135	1.03704833984375
1.0	73700000.0	73710000.0	1.0	1.0296485424041748	1.0223461389541626
1.0	73740000.0	73750000.0	0.0	1.0315465927124023	1.0237414836883545
1.0	73750000.0	73760000.0	1.0	0.9960253834724426	0.997299313545227
1.0	73790000.0	73800000.0	1.0	1.140535593032837	1.100268840789795
1.0	73920000.0	73930000.0	0.0	0.9700043797492981	0.9774801135063171
1.0	74030000.0	74040000.0	1.0	1.0452618598937988	1.033756971359253
1.0	74040000.0	74050000.0	0.0	1.108035922050476	1.0781927108764648
1.0	74190000.0	74200000.0	1.0	1.1378313302993774	1.098456621170044
1.0	74280000.0	74290000.0	2.0	0.9393518567085266	0.9536564946174622
1.0	74300000.0	74310000.0	0.0	0.9834550023078918	0.9877715110778809
1.0	74320000.0	74330000.0	2.0	0.9063865542411804	0.9274747967720032
1.0	74520000.0	74530000.0	1.0	0.9375045895576477	0.9522041082382202
1.0	74580000.0	74590000.0	1.0	1.0112316608428955	1.0087063312530518
1.0	74590000.0	74600000.0	1.0	1.0461912155151367	1.0344315767288208
1.0	74600000.0	74610000.0	1.0	1.0047858953475952	1.0038872957229614
1.0	74640000.0	74650000.0	1.0	0.9203757047653198	0.9386553764343262
1.0	74650000.0	74660000.0	0.0	1.008491039276123	1.0066595077514648
1.0	74720000.0	74730000.0	2.0	0.8396108746528625	0.8727322816848755
1.0	74740000.0	74750000.0	0.0	0.8196920156478882	0.8559780120849609
1.0	74830000.0	74840000.0	0.0	0.6844792366027832	0.7375715970993042
1.0	75000000.0	75010000.0	0.0	0.6840370893478394	0.737171471118927
1.0	75040000.0	75050000.0	1.0	0.6765360236167908	0.7303842306137085
1.0	75060000.0	75070000.0	1.0	0.656520426273346	0.7121744155883789
1.0	75180000.0	75190000.0	0.0	0.5122123956680298	0.5770319700241089
1.0	75200000.0	75210000.0	1.0	0.5174883008003235	0.5824406743049622
1.0	75260000.0	75270000.0	0.0	0.7847201228141785	0.8261135220527649
1.0	75270000.0	75280000.0	0.0	0.7805870175361633	0.8225467801094055
1.0	75440000.0	75450000.0	2.0	0.855446457862854	0.8859149813652039
1.0	75550000.0	75560000.0	1.0	0.7660291194915771	0.8099244236946106
1.0	75600000.0	75610000.0	1.0	0.6609429121017456	0.7162092924118042
1.0	75760000.0	75770000.0	2.0	0.6632764339447021	0.7183358073234558
1.0	75770000.0	75780000.0	0.0	0.6599666476249695	0.7153189778327942
1.0	75790000.0	75800000.0	0.0	0.669592022895813	0.7240827679634094
1.0	75880000.0	75890000.0	0.0	0.7080637812614441	0.7587701082229614
1.0	75920000.0	75930000.0	0.0	0.8246057629585266	0.860129177570343
1.0	76000000.0	76010000.0	0.0	0.7218343019485474	0.7710473537445068
1.0	76010000.0	76020000.0	0.0	0.7668179273605347	0.8106104135513306
1.0	76040000.0	76050000.0	0.0	0.7174367308616638	0.767134964466095
1.0	76110000.0	76120000.0	0.0	0.8136552572250366	0.8508631587028503
1.0	76120000.0	76130000.0	0.0	0.7712750434875488	0.814483642578125
1.0	76180000.0	76190000.0	1.0	0.6779232025146484	0.7316408753395081
1.0	76200000.0	76210000.0	0.0	0.4731375277042389	0.5403012633323669
1.0	76310000.0	76320000.0	0.0	0.8756812214851379	0.9025812149047852
1.0	76370000.0	76380000.0	0.0	1.0811665058135986	1.0594584941864014
1.0	76400000.0	76410000.0	1.0	1.1172025203704834	1.0844846963882446
1.0	76420000.0	76430000.0	3.0	1.016591191291809	1.012695550918579
1.0	76430000.0	76440000.0	4.0	1.0103181600570679	1.0080249309539795
1.0	76520000.0	76530000.0	3.0	0.7688069939613342	0.8123397827148438
1.0	76540000.0	76550000.0	0.0	0.5768365859985352	0.6384066343307495
1.0	76560000.0	76570000.0	0.0	0.6631746888160706	0.7182430028915405
1.0	76570000.0	76580000.0	0.0	0.6406830549240112	0.6976684331893921
1.0	76740000.0	76750000.0	1.0	0.6673199534416199	0.722017228603363
1.0	76750000.0	76760000.0	0.0	0.6142753958702087	0.6752607822418213
1.0	76870000.0	76880000.0	1.0	0.7233150601387024	0.7723630666732788
1.0	76880000.0	76890000.0	1.0	0.7141324281692505	0.7641896605491638
1.0	76900000.0	76910000.0	1.0	0.7427017092704773	0.7895061373710632
1.0	76930000.0	76940000.0	1.0	0.8467146754264832	0.8786612749099731
1.0	76970000.0	76980000.0	1.0	0.7603173851966858	0.8049459457397461
1.0	76980000.0	76990000.0	1.0	0.7934581637382507	0.8336273431777954
1.0	77020000.0	77030000.0	2.0	0.8215767741203308	0.8575713038444519
1.0	77050000.0	77060000.0	1.0	0.6887202858924866	0.7413982152938843
1.0	77140000.0	77150000.0	0.0	0.6787437200546265	0.7323843240737915
1.0	77170000.0	77180000.0	2.0	0.7120501399040222	0.7623318433761597
1.0	77180000.0	77190000.0	2.0	0.6781082153320312	0.7318087816238403
1.0	77230000.0	77240000.0	0.0	0.6976069211959839	0.7493974566459656
1.0	77250000.0	77260000.0	0.0	0.7992364168167114	0.8385780453681946
1.0	77270000.0	77280000.0	1.0	0.782065749168396	0.8238235712051392
1.0	77340000.0	77350000.0	0.0	0.6295995116233826	0.6954267024993896
1.0	77350000.0	77360000.0	1.0	0.6467034220695496	0.703191876411438
1.0	77410000.0	77420000.0	1.0	0.6036211252212524	0.7015443444252014
1.0	77420000.0	77430000.0	2.0	0.5849623680114746	0.69410240650177
1.0	77440000.0	77450000.0	0.0	0.6710085868835449	0.7253696322441101
1.0	77450000.0	77460000.0	1.0	0.596795916557312	0.6570557355880737
1.0	77510000.0	77520000.0	1.0	0.5432277321815491	0.7434287071228027
1.0	77520000.0	77530000.0	1.0	0.5838969945907593	0.7152978777885437
1.0	77600000.0	77610000.0	2.0	0.6377143263816833	0.6949394941329956
1.0	77650000.0	77660000.0	0.0	0.581389307975769	0.7719566226005554
1.0	77730000.0	77740000.0	2.0	0.6512394547462463	0.7073469161987305
1.0	77750000.0	77760000.0	0.0	0.6719937920570374	0.7262641787528992
1.0	77810000.0	77820000.0	3.0	0.7325798273086548	0.7805755734443665
1.0	77930000.0	77940000.0	0.0	0.7399150133132935	0.7870514392852783
1.0	77940000.0	77950000.0	0.0	0.7571669816970825	0.8021944165229797
1.0	77960000.0	77970000.0	3.0	0.7111697196960449	0.7615455389022827
1.0	77980000.0	77990000.0	1.0	0.71827232837677	0.7678792476654053
1.0	78060000.0	78070000.0	2.0	0.4731375277042389	0.5403012633323669
1.0	78140000.0	78150000.0	1.0	0.588581383228302	0.6493924260139465
1.0	78200000.0	78210000.0	0.0	0.4731375277042389	0.5403012633323669
1.0	78270000.0	78280000.0	0.0	0.4789978861808777	0.5458754301071167
1.0	78320000.0	78330000.0	1.0	0.47534602880477905	0.5424016714096069
1.0	78410000.0	78420000.0	1.0	0.4731375277042389	0.5403012633323669
1.0	78490000.0	78500000.0	1.0	0.6670200824737549	0.7217445969581604
1.0	78520000.0	78530000.0	1.0	0.6749297380447388	0.7289284467697144
1.0	78690000.0	78700000.0	1.0	0.7821117639541626	0.8238636255264282
1.0	78710000.0	78720000.0	0.0	0.7956822514533997	0.8355352282524109
1.0	78770000.0	78780000.0	1.0	0.899800181388855	0.9221763610839844
1.0	78800000.0	78810000.0	0.0	0.9368435144424438	0.9516837000846863
1.0	78850000.0	78860000.0	2.0	1.0300514698028564	1.0226428508758545
1.0	78870000.0	78880000.0	1.0	1.1109063625335693	1.080168604850769
1.0	78880000.0	78890000.0	3.0	0.9881380796432495	0.9913314580917358
1.0	79140000.0	79150000.0	2.0	0.682055652141571	0.7353805899620056
1.0	79150000.0	79160000.0	1.0	0.7114979028701782	0.7618390917778015
1.0	79210000.0	79220000.0	0.0	0.8357824087142944	0.8695268630981445
1.0	79270000.0	79280000.0	2.0	0.9178259968757629	0.9366251230239868
1.0	79410000.0	79420000.0	0.0	1.0153926610946655	1.0118048191070557
1.0	79450000.0	79460000.0	1.0	0.94855135679245	0.9608598947525024
1.0	79470000.0	79480000.0	3.0	1.0422385931015015	1.0315587520599365
1.0	79550000.0	79560000.0	2.0	1.0371640920639038	1.027856469154358
1.0	79670000.0	79680000.0	0.0	1.0426428318023682	1.0318533182144165
1.0	79760000.0	79770000.0	0.0	0.8360994458198547	0.8697921633720398
1.0	79870000.0	79880000.0	0.0	0.9939563870429993	0.9957370758056641
1.0	79920000.0	79930000.0	2.0	0.9185889959335327	0.9372330904006958
1.0	80010000.0	80020000.0	1.0	0.9750335812568665	0.9813393354415894
1.0	80030000.0	80040000.0	3.0	0.9075921773910522	0.9284423589706421
1.0	80060000.0	80070000.0	0.0	1.0242502689361572	1.0183683633804321
1.0	80090000.0	80100000.0	0.0	0.9589276313781738	0.968929648399353
1.0	80150000.0	80160000.0	0.0	0.8684406280517578	0.8966405987739563
1.0	80200000.0	80210000.0	0.0	1.0173662900924683	1.0132713317871094
1.0	80240000.0	80250000.0	2.0	0.9898706674575806	0.9926456212997437
1.0	80290000.0	80300000.0	2.0	0.9931231737136841	0.9951073527336121
1.0	80380000.0	80390000.0	0.0	1.1439979076385498	1.1025829315185547
1.0	80410000.0	80420000.0	2.0	1.1874433755874634	1.1309814453125
1.0	80560000.0	80570000.0	0.0	1.2280378341674805	1.1564409732818604
1.0	80780000.0	80790000.0	0.0	0.8190689086914062	0.8554506301879883
1.0	80790000.0	80800000.0	1.0	0.7738236784934998	0.8166946172714233
1.0	80900000.0	80910000.0	2.0	0.8709226846694946	0.8986796140670776
1.0	80940000.0	80950000.0	0.0	0.9387807846069336	0.9532076120376587
1.0	81070000.0	81080000.0	0.0	1.0811043977737427	1.059415578842163
1.0	81200000.0	81210000.0	0.0	0.9070161581039429	0.9279805421829224
1.0	81460000.0	81470000.0	1.0	1.015097975730896	1.011586308479309
1.0	81490000.0	81500000.0	1.0	0.9546182751655579	0.9655855298042297
1.0	81510000.0	81520000.0	1.0	0.8086420893669128	0.8466032147407532
1.0	81530000.0	81540000.0	1.0	0.8039146661758423	0.8425742387771606
1.0	81620000.0	81630000.0	1.0	0.859054684638977	0.8889021873474121
1.0	81630000.0	81640000.0	1.0	0.9257034063339233	0.9428867101669312
1.0	81790000.0	81800000.0	2.0	0.7283023595809937	0.7767882943153381
1.0	81800000.0	81810000.0	0.0	0.7526419162750244	0.7982352375984192
1.0	81830000.0	81840000.0	0.0	0.8359144926071167	0.8696371912956238
1.0	81840000.0	81850000.0	0.0	0.8837229013442993	0.9091471433639526
1.0	81860000.0	81870000.0	1.0	0.8801037073135376	0.9061958193778992
1.0	81970000.0	81980000.0	0.0	0.7252589464187622	0.7740899324417114
1.0	81990000.0	82000000.0	1.0	0.792441189289093	0.8327550888061523
1.0	82020000.0	82030000.0	2.0	0.8425865173339844	0.8752188682556152
1.0	82140000.0	82150000.0	1.0	0.7780897617340088	0.8203886151313782
1.0	82160000.0	82170000.0	3.0	0.7395030856132507	0.7866886258125305
1.0	82170000.0	82180000.0	1.0	0.9301149249076843	0.9463779330253601
1.0	82190000.0	82200000.0	0.0	0.9199227094650269	0.9382953643798828
1.0	82250000.0	82260000.0	2.0	0.8796277046203613	0.9058068990707397
1.0	82300000.0	82310000.0	0.0	0.4960179328918457	0.6795511841773987
1.0	82560000.0	82570000.0	0.0	0.8454686403274536	0.8776235580444336
1.0	82600000.0	82610000.0	1.0	0.8452329635620117	0.8774269223213196
1.0	82640000.0	82650000.0	2.0	0.7837339043617249	0.8252629041671753
1.0	82680000.0	82690000.0	0.0	0.7391411066055298	0.7863699197769165
1.0	82710000.0	82720000.0	2.0	0.877132773399353	0.9037687182426453
1.0	82780000.0	82790000.0	0.0	0.9038106799125671	0.9254053235054016
1.0	82820000.0	82830000.0	0.0	0.7649408578872681	0.8089768290519714
1.0	83030000.0	83040000.0	1.0	0.8128877878189087	0.8502116203308105
1.0	83040000.0	83050000.0	1.0	0.8959193229675293	0.9190429449081421
1.0	83050000.0	83060000.0	1.0	0.8411615490913391	0.8740288019180298
1.0	83060000.0	83070000.0	1.0	0.9343559145927429	0.9497252702713013
1.0	83100000.0	83110000.0	0.0	1.0576211214065552	1.042689561843872
1.0	83110000.0	83120000.0	2.0	0.9860477447509766	0.9897440075874329
1.0	83240000.0	83250000.0	1.0	1.1623367071151733	1.114713430404663
1.0	83270000.0	83280000.0	2.0	0.8681513071060181	0.8964029550552368
1.0	83370000.0	83380000.0	1.0	0.9140316843986511	0.9335977435112
1.0	83430000.0	83440000.0	0.0	0.9143427610397339	0.9338464736938477
1.0	83440000.0	83450000.0	1.0	0.7377562522888184	0.7851484417915344
1.0	83460000.0	83470000.0	1.0	0.7610366344451904	0.8055739402770996
1.0	83500000.0	83510000.0	1.0	0.8482522964477539	0.879941463470459
1.0	83550000.0	83560000.0	1.0	0.7596356272697449	0.8043509721755981
1.0	83790000.0	83800000.0	0.0	0.5977259874343872	0.6579217910766602
1.0	83860000.0	83870000.0	1.0	0.6241344213485718	0.6824222803115845
1.0	84000000.0	84010000.0	0.0	0.8914676904678345	0.915439784526825
1.0	84020000.0	84030000.0	2.0	0.7279318571090698	0.7764601707458496
1.0	84130000.0	84140000.0	1.0	0.795276403427124	0.8351872563362122
1.0	84150000.0	84160000.0	1.0	0.7132936716079712	0.7634423971176147
1.0	84160000.0	84170000.0	1.0	0.6367360353469849	0.6940391063690186
1.0	84260000.0	84270000.0	0.0	0.5527036786079407	0.7068711519241333
1.0	84280000.0	84290000.0	1.0	0.6588566303253174	0.7143062353134155
1.0	84330000.0	84340000.0	0.0	0.5818699598312378	0.6663581132888794
1.0	84370000.0	84380000.0	1.0	0.5095940828323364	0.6289947628974915
1.0	84410000.0	84420000.0	1.0	0.5651322603225708	0.6346974968910217
1.0	84420000.0	84430000.0	1.0	0.5862461924552917	0.6472112536430359
1.0	84500000.0	84510000.0	0.0	0.6081529855728149	0.6676190495491028
1.0	84560000.0	84570000.0	1.0	0.5073171854019165	0.5727923512458801
1.0	84580000.0	84590000.0	1.0	0.5336728692054749	0.6004352569580078
1.0	84600000.0	84610000.0	0.0	0.6014865636825562	0.6614235639572144
1.0	84610000.0	84620000.0	0.0	0.5358349084854126	0.6364327669143677
1.0	84630000.0	84640000.0	0.0	0.5232449769973755	0.6502718925476074
1.0	84660000.0	84670000.0	0.0	0.48359423875808716	0.5502469539642334
1.0	84680000.0	84690000.0	0.0	0.49055686593055725	0.5568681955337524
1.0	84790000.0	84800000.0	0.0	0.5870509147644043	0.7077697515487671
1.0	84930000.0	84940000.0	1.0	0.821821391582489	0.8577786684036255
1.0	85080000.0	85090000.0	0.0	0.6719317436218262	0.7262079119682312
1.0	85100000.0	85110000.0	0.0	0.7026151418685913	0.7538920640945435
1.0	85120000.0	85130000.0	1.0	0.4731375277042389	0.5403012633323669
1.0	85190000.0	85200000.0	2.0	0.6530585289001465	0.7090098261833191
1.0	85270000.0	85280000.0	0.0	0.6825375556945801	0.7358156442642212
1.0	85300000.0	85310000.0	0.0	0.5592764616012573	0.6953874826431274
1.0	85340000.0	85350000.0	1.0	0.6457222700119019	0.7022930383682251
1.0	85400000.0	85410000.0	0.0	0.5921381711959839	0.6623417139053345
1.0	85450000.0	85460000.0	0.0	0.8015807271003723	0.8405815958976746
1.0	85480000.0	85490000.0	0.0	0.7642151117324829	0.8083443641662598
1.0	85580000.0	85590000.0	1.0	0.6793769001960754	0.7329573035240173
1.0	85670000.0	85680000.0	0.0	0.7117806673049927	0.7620918154716492
1.0	85710000.0	85720000.0	0.0	0.503897488117218	0.5844270586967468
1.0	85750000.0	85760000.0	0.0	0.5994294881820679	0.6595079898834229
1.0	85790000.0	85800000.0	0.0	0.5491591691970825	0.6316964626312256
1.0	85800000.0	85810000.0	1.0	0.5530481934547424	0.6832180619239807
1.0	85890000.0	85900000.0	0.0	0.5272613167762756	0.7024415731430054
1.0	85900000.0	85910000.0	1.0	0.6380618214607239	0.6952587366104126
1.0	85930000.0	85940000.0	1.0	0.6198884844779968	0.678496778011322
1.0	85990000.0	86000000.0	1.0	0.6616273522377014	0.7168335318565369
1.0	86000000.0	86010000.0	1.0	0.6290465593338013	0.6875655055046082
1.0	86030000.0	86040000.0	1.0	0.6127881407737732	0.7263954877853394
1.0	86220000.0	86230000.0	0.0	0.64516282081604	0.7017792463302612
1.0	86260000.0	86270000.0	0.0	0.7326053380966187	0.7805981636047363
1.0	86280000.0	86290000.0	1.0	0.6794537305831909	0.7330267429351807
1.0	86300000.0	86310000.0	2.0	0.7407342195510864	0.787773847579956
1.0	86340000.0	86350000.0	3.0	0.7324267625808716	0.7804398536682129
1.0	86420000.0	86430000.0	1.0	0.7353025078773499	0.7829819321632385
1.0	86430000.0	86440000.0	0.0	0.6944600343704224	0.746568500995636
1.0	86440000.0	86450000.0	0.0	0.7010089159011841	0.7524514198303223
1.0	86480000.0	86490000.0	0.0	0.7120270729064941	0.7623112797737122
1.0	86530000.0	86540000.0	0.0	0.7267898321151733	0.7754475474357605
1.0	86550000.0	86560000.0	1.0	0.7001868486404419	0.7517136335372925
1.0	86650000.0	86660000.0	1.0	0.7792976498603821	0.821432888507843
1.0	86700000.0	86710000.0	1.0	0.7692253589630127	0.8127039074897766
1.0	86720000.0	86730000.0	0.0	0.7798121571540833	0.8218773007392883
1.0	86800000.0	86810000.0	2.0	0.9904607534408569	0.9930927157402039
1.0	86820000.0	86830000.0	0.0	0.6758732199668884	0.7297831773757935
1.0	86850000.0	86860000.0	0.0	0.7179436683654785	0.7675867080688477
1.0	86860000.0	86870000.0	1.0	0.5231401920318604	0.5877970457077026
1.0	86910000.0	86920000.0	0.0	0.7982563376426697	0.8377396464347839
1.0	86950000.0	86960000.0	0.0	0.7972851991653442	0.8369081616401672
1.0	87000000.0	87010000.0	1.0	0.8951998949050903	0.9184610247612
1.0	87100000.0	87110000.0	1.0	0.8560125231742859	0.8863840103149414
1.0	87180000.0	87190000.0	1.0	0.4731375277042389	0.5403012633323669
1.0	87200000.0	87210000.0	1.0	0.4731375277042389	0.5403012633323669
1.0	87230000.0	87240000.0	1.0	0.6539497375488281	0.7098249197006226
1.0	87320000.0	87330000.0	0.0	0.511951744556427	0.5917661786079407
1.0	87350000.0	87360000.0	1.0	0.4731375277042389	0.5403012633323669
1.0	87360000.0	87370000.0	0.0	0.4731375277042389	0.5403012633323669
1.0	87370000.0	87380000.0	0.0	0.4731375277042389	0.5403012633323669
1.0	87390000.0	87400000.0	1.0	0.5221720337867737	0.5868801474571228
1.0	87560000.0	87570000.0	0.0	0.5596375465393066	0.6711477041244507
1.0	87570000.0	87580000.0	1.0	0.5343610644340515	0.6662830114364624
1.0	87600000.0	87610000.0	1.0	0.672477126121521	0.7267034649848938
1.0	87680000.0	87690000.0	2.0	0.7406048774719238	0.7876600027084351
1.0	87700000.0	87710000.0	2.0	0.7240671515464783	0.7730306386947632
1.0	87720000.0	87730000.0	0.0	0.7854962944984436	0.8267825841903687
1.0	87770000.0	87780000.0	1.0	0.679906964302063	0.7334369421005249
1.0	87830000.0	87840000.0	1.0	0.6826826930046082	0.7359472513198853
1.0	87870000.0	87880000.0	0.0	0.7093187570571899	0.7598922848701477
1.0	87970000.0	87980000.0	0.0	0.7879477143287659	0.8288935422897339
1.0	87990000.0	88000000.0	2.0	0.8356828689575195	0.8694435358047485
1.0	88050000.0	88060000.0	1.0	0.8083635568618774	0.8463660478591919
1.0	88090000.0	88100000.0	0.0	0.9883543252944946	0.9914954900741577
1.0	88150000.0	88160000.0	1.0	0.7992812395095825	0.8386161923408508
1.0	88200000.0	88210000.0	1.0	0.7472211122512817	0.793480396270752
1.0	88210000.0	88220000.0	2.0	0.6792196035385132	0.7328146696090698
1.0	88290000.0	88300000.0	0.0	0.7439138293266296	0.7905726432800293
1.0	88300000.0	88310000.0	0.0	0.8224280476570129	0.8582912683486938
1.0	88360000.0	88370000.0	2.0	0.6314732432365417	0.6891939043998718
1.0	88380000.0	88390000.0	0.0	0.7103371620178223	0.7608024477958679
1.0	88390000.0	88400000.0	2.0	0.7450529336929321	0.791575014591217
1.0	88420000.0	88430000.0	0.0	0.753240704536438	0.7987596988677979
1.0	88480000.0	88490000.0	1.0	0.767673134803772	0.8113541603088379
1.0	88520000.0	88530000.0	0.0	0.7892003059387207	0.8299708366394043
1.0	88530000.0	88540000.0	1.0	0.8494963645935059	0.8809759020805359
1.0	88600000.0	88610000.0	3.0	0.7606037855148315	0.8051956295967102
1.0	88620000.0	88630000.0	0.0	0.8182557225227356	0.8547630310058594
1.0	88630000.0	88640000.0	1.0	0.8226220011711121	0.8584550023078918
1.0	88640000.0	88650000.0	1.0	0.7102392315864563	0.7607153058052063
1.0	88670000.0	88680000.0	0.0	0.8030614852905273	0.8418465852737427
1.0	88690000.0	88700000.0	2.0	0.7313627600669861	0.7794990539550781
1.0	88700000.0	88710000.0	0.0	0.8006595373153687	0.8397947549819946
1.0	88730000.0	88740000.0	0.0	0.634459376335144	0.6919442415237427
1.0	88820000.0	88830000.0	1.0	0.7153979539871216	0.7653183341026306
1.0	88920000.0	88930000.0	0.0	0.6066712141036987	0.6662436723709106
1.0	89090000.0	89100000.0	3.0	0.8621892929077148	0.8914907574653625
1.0	89110000.0	89120000.0	1.0	0.7977274656295776	0.8372868299484253
1.0	89120000.0	89130000.0	1.0	0.6607999205589294	0.71607905626297
1.0	89160000.0	89170000.0	0.0	0.5057603120803833	0.571313738822937
1.0	89250000.0	89260000.0	0.0	0.4731375277042389	0.5403012633323669
1.0	89300000.0	89310000.0	1.0	0.5456930994987488	0.5990616083145142
1.0	89450000.0	89460000.0	0.0	0.6029328107833862	0.6627687215805054
1.0	89510000.0	89520000.0	1.0	0.6429723501205444	0.6997698545455933
1.0	89520000.0	89530000.0	0.0	0.5753501653671265	0.7001932859420776
1.0	89630000.0	89640000.0	1.0	0.6612635254859924	0.7165020704269409
1.0	89780000.0	89790000.0	1.0	0.7875452637672424	0.8285471796989441
1.0	89810000.0	89820000.0	0.0	0.7444861531257629	0.7910764217376709
1.0	89830000.0	89840000.0	1.0	0.7331101298332214	0.7810443043708801
1.0	89920000.0	89930000.0	0.0	0.6670368909835815	0.7217596769332886
1.0	89970000.0	89980000.0	0.0	0.6563008427619934	0.711974024772644
1.0	90080000.0	90090000.0	1.0	0.5916303396224976	0.6782470345497131
1.0	90130000.0	90140000.0	2.0	0.5094555616378784	0.5814019441604614
1.0	90190000.0	90200000.0	0.0	0.5226252675056458	0.6606165170669556
1.0	90200000.0	90210000.0	0.0	0.5618405938148499	0.6580425500869751
1.0	90290000.0	90300000.0	0.0	0.47429579496383667	0.5414029359817505
1.0	90350000.0	90360000.0	1.0	0.4731375277042389	0.5403012633323669
1.0	90410000.0	90420000.0	1.0	0.552810549736023	0.6158321499824524
1.0	90430000.0	90440000.0	1.0	0.527518093585968	0.6404924392700195
1.0	90450000.0	90460000.0	0.0	0.54901123046875	0.6549538969993591
1.0	90490000.0	90500000.0	1.0	0.4731375277042389	0.5403012633323669
1.0	90650000.0	90660000.0	0.0	0.5573678612709045	0.6698972582817078
1.0	90690000.0	90700000.0	0.0	0.7168639898300171	0.7666247487068176
1.0	90750000.0	90760000.0	0.0	0.6296723484992981	0.6875337362289429
1.0	90810000.0	90820000.0	0.0	0.7304180264472961	0.7786623239517212
1.0	90830000.0	90840000.0	1.0	0.6758178472518921	0.729732871055603
1.0	90880000.0	90890000.0	1.0	0.7880027890205383	0.8289406895637512
1.0	90940000.0	90950000.0	0.0	0.6945899128913879	0.7466852068901062
1.0	90960000.0	90970000.0	1.0	0.6982913017272949	0.7500116229057312
1.0	91030000.0	91040000.0	0.0	0.8204801678657532	0.856644332408905
1.0	91060000.0	91070000.0	1.0	0.8400200009346008	0.8730746507644653
1.0	91070000.0	91080000.0	1.0	0.7582931518554688	0.8031787872314453
1.0	91130000.0	91140000.0	2.0	0.6616367101669312	0.7168422341346741
1.0	91230000.0	91240000.0	0.0	0.8299525380134583	0.8646323084831238
1.0	91340000.0	91350000.0	1.0	0.638242244720459	0.6954246759414673
1.0	91400000.0	91410000.0	0.0	0.4731375277042389	0.5403012633323669
1.0	91420000.0	91430000.0	1.0	0.4731375277042389	0.5403012633323669
1.0	91530000.0	91540000.0	1.0	0.699450671672821	0.7510528564453125
1.0	91540000.0	91550000.0	1.0	0.8045356869697571	0.843104362487793
1.0	91560000.0	91570000.0	0.0	0.831280529499054	0.8657487034797668
1.0	91580000.0	91590000.0	0.0	0.8259056806564331	0.8612254858016968
1.0	91590000.0	91600000.0	1.0	0.803678035736084	0.8423720598220825
1.0	91660000.0	91670000.0	0.0	0.6412059664726257	0.6981481313705444
1.0	91690000.0	91700000.0	0.0	0.8108313679695129	0.8484649658203125
1.0	91950000.0	91960000.0	1.0	0.7825682163238525	0.824257493019104
1.0	92040000.0	92050000.0	0.0	0.5689665079116821	0.6704779863357544
1.0	92100000.0	92110000.0	1.0	0.7806512713432312	0.8226025700569153
1.0	92110000.0	92120000.0	2.0	0.7221601009368896	0.7713375091552734
1.0	92170000.0	92180000.0	1.0	0.747801661491394	0.7939895391464233
1.0	92190000.0	92200000.0	0.0	0.694093644618988	0.7462392449378967
1.0	92230000.0	92240000.0	2.0	0.635385274887085	0.692797064781189
1.0	92280000.0	92290000.0	0.0	0.5732437372207642	0.6484836935997009
1.0	92310000.0	92320000.0	0.0	0.5867629051208496	0.6476938128471375
1.0	92330000.0	92340000.0	0.0	0.5785684585571289	0.6400290727615356
1.0	92400000.0	92410000.0	0.0	0.7558817267417908	0.8010717630386353
1.0	92430000.0	92440000.0	1.0	0.6648945212364197	0.719809353351593
1.0	92440000.0	92450000.0	1.0	0.6801480054855347	0.7336550951004028
1.0	92490000.0	92500000.0	0.0	0.6707719564437866	0.7251551747322083
1.0	92510000.0	92520000.0	0.0	0.5784558653831482	0.6429448127746582
1.0	92570000.0	92580000.0	0.0	0.5131770372390747	0.6024641990661621
1.0	92590000.0	92600000.0	0.0	0.5057137608528137	0.5733902454376221
1.0	92610000.0	92620000.0	0.0	0.5352737307548523	0.5989538431167603
1.0	92650000.0	92660000.0	1.0	0.609682023525238	0.6690391302108765
1.0	92690000.0	92700000.0	0.0	0.6832133531570435	0.736427366733551
1.0	92790000.0	92800000.0	1.0	0.4731375277042389	0.5403012633323669
1.0	92800000.0	92810000.0	0.0	0.4731375277042389	0.5403012633323669
1.0	92810000.0	92820000.0	0.0	0.4731375277042389	0.5403012633323669
1.0	92880000.0	92890000.0	3.0	0.6948139667510986	0.7468863725662231
1.0	92950000.0	92960000.0	0.0	0.6509957909584045	0.7071235775947571
1.0	92970000.0	92980000.0	0.0	0.5904353857040405	0.7210768461227417
1.0	92990000.0	93000000.0	0.0	0.5263201594352722	0.6249354481697083
1.0	93020000.0	93030000.0	0.0	0.5481866002082825	0.7032123804092407
1.0	93030000.0	93040000.0	0.0	0.5102053880691528	0.6449694633483887
1.0	93040000.0	93050000.0	0.0	0.5140568614006042	0.6197958588600159
1.0	93130000.0	93140000.0	4.0	0.5118149518966675	0.677334189414978
1.0	93190000.0	93200000.0	2.0	0.5254213809967041	0.6991511583328247
1.0	93210000.0	93220000.0	0.0	0.5625234842300415	0.7914732694625854
1.0	93250000.0	93260000.0	1.0	0.5843396186828613	0.6454290747642517
1.0	93260000.0	93270000.0	2.0	0.6736034154891968	0.7277252078056335
1.0	93360000.0	93370000.0	1.0	0.5103201270103455	0.64898681640625
1.0	93370000.0	93380000.0	0.0	0.4872925877571106	0.5537654161453247
1.0	93560000.0	93570000.0	2.0	0.4731375277042389	0.5403012633323669
1.0	93700000.0	93710000.0	0.0	0.4731375277042389	0.5403012633323669
1.0	93710000.0	93720000.0	0.0	0.474658727645874	0.5417481660842896
1.0	93730000.0	93740000.0	0.0	0.4808107316493988	0.5475994944572449
1.0	93770000.0	93780000.0	0.0	0.4737928807735443	0.5409238934516907
1.0	93890000.0	93900000.0	1.0	0.6537429690361023	0.7096359133720398
1.0	93910000.0	93920000.0	0.0	0.5417321920394897	0.6053820848464966
1.0	93930000.0	93940000.0	1.0	0.4822176396846771	0.5489382743835449
1.0	93940000.0	93950000.0	0.0	0.4860674738883972	0.5525995492935181
1.0	94060000.0	94070000.0	2.0	0.4731375277042389	0.5403012633323669
1.0	94080000.0	94090000.0	1.0	0.4731375277042389	0.5403012633323669
1.0	94110000.0	94120000.0	0.0	0.4731375277042389	0.5403012633323669
1.0	94150000.0	94160000.0	1.0	0.5155593156814575	0.6631868481636047
1.0	94230000.0	94240000.0	1.0	0.4878830313682556	0.5543264746665955
1.0	94240000.0	94250000.0	0.0	0.49380746483802795	0.5599585771560669
1.0	94260000.0	94270000.0	1.0	0.5311833024024963	0.6115625500679016
1.0	94290000.0	94300000.0	1.0	0.5107753872871399	0.6062719821929932
1.0	94400000.0	94410000.0	2.0	0.7155624628067017	0.7654644846916199
1.0	94460000.0	94470000.0	2.0	0.693471372127533	0.7456789612770081
1.0	94490000.0	94500000.0	1.0	0.7171744108200073	0.766900897026062
1.0	94500000.0	94510000.0	2.0	0.7047962546348572	0.7558464407920837
1.0	94520000.0	94530000.0	1.0	0.7529218792915344	0.7984805107116699
1.0	94640000.0	94650000.0	2.0	0.517112135887146	0.6599958539009094
1.0	94660000.0	94670000.0	4.0	0.5180942416191101	0.6475825905799866
1.0	94670000.0	94680000.0	1.0	0.5635597109794617	0.8590448498725891
1.0	94710000.0	94720000.0	0.0	0.8038880228996277	0.8425513505935669
1.0	94810000.0	94820000.0	0.0	0.7287808060646057	0.7772124409675598
1.0	94850000.0	94860000.0	0.0	0.7479019165039062	0.7940780520439148
1.0	94890000.0	94900000.0	2.0	0.5019336938858032	0.5676799416542053
1.0	94900000.0	94910000.0	0.0	0.4731375277042389	0.5403012633323669
1.0	95020000.0	95030000.0	1.0	0.5833944082260132	0.6915698051452637
1.0	95040000.0	95050000.0	3.0	0.5750993490219116	0.7188538312911987
1.0	95070000.0	95080000.0	1.0	0.6405784487724304	0.6975715756416321
1.0	95170000.0	95180000.0	0.0	0.5955094695091248	0.6968491077423096
1.0	95180000.0	95190000.0	0.0	0.7342494130134583	0.7820516228675842
1.0	95190000.0	95200000.0	2.0	0.5966306924819946	0.6573067307472229
1.0	95270000.0	95280000.0	0.0	0.57634037733078	0.6479114294052124
1.0	95290000.0	95300000.0	1.0	0.7234913110733032	0.7725198268890381
1.0	95320000.0	95330000.0	2.0	0.5636938214302063	0.7207767963409424
1.0	95440000.0	95450000.0	0.0	0.5136058926582336	0.6270398497581482
1.0	95480000.0	95490000.0	0.0	0.5498732924461365	0.6062411069869995
1.0	95540000.0	95550000.0	2.0	0.7311154007911682	0.7792804837226868
1.0	95550000.0	95560000.0	2.0	0.7902883291244507	0.8309063911437988
1.0	95580000.0	95590000.0	1.0	0.6502206921577454	0.706413209438324
1.0	95670000.0	95680000.0	0.0	0.6594290733337402	0.7148281931877136
1.0	95710000.0	95720000.0	0.0	0.47598761320114136	0.5430115461349487
1.0	95750000.0	95760000.0	0.0	0.6412826776504517	0.6982183456420898
1.0	95760000.0	95770000.0	0.0	0.7332217693328857	0.7811431288719177
1.0	95880000.0	95890000.0	0.0	0.6406402587890625	0.6976286172866821
1.0	95920000.0	95930000.0	0.0	0.7499731779098511	0.7958956360816956
1.0	95940000.0	95950000.0	0.0	0.7850323915481567	0.826382040977478
1.0	95980000.0	95990000.0	1.0	0.7079468369483948	0.7586653828620911
1.0	95990000.0	96000000.0	0.0	0.7259053587913513	0.7746632695198059
1.0	96020000.0	96030000.0	1.0	0.7490781545639038	0.7951105237007141
1.0	96040000.0	96050000.0	1.0	0.6755711436271667	0.7295094728469849
1.0	96160000.0	96170000.0	0.0	0.9058559536933899	0.9270485639572144
1.0	96220000.0	96230000.0	0.0	1.0144051313400269	1.0110704898834229
1.0	96230000.0	96240000.0	1.0	0.8979202508926392	0.9206591844558716
1.0	96240000.0	96250000.0	0.0	0.9234053492546082	0.9410635232925415
1.0	96360000.0	96370000.0	0.0	0.8167635202407837	0.8534991145133972
1.0	96400000.0	96410000.0	0.0	0.7834880948066711	0.8250507116317749
1.0	96510000.0	96520000.0	0.0	0.7783440351486206	0.8206087946891785
1.0	96520000.0	96530000.0	0.0	0.7126255035400391	0.7628451585769653
1.0	96540000.0	96550000.0	1.0	0.6955707669258118	0.7475674748420715
1.0	96650000.0	96660000.0	1.0	0.7893482446670532	0.8300976753234863
1.0	96730000.0	96740000.0	3.0	0.8296171426773071	0.8643499612808228
1.0	96780000.0	96790000.0	1.0	0.9608217477798462	0.9703965187072754
1.0	96830000.0	96840000.0	1.0	0.7513613700866699	0.7971128821372986
1.0	96890000.0	96900000.0	1.0	0.8997557759284973	0.9221404790878296
1.0	96980000.0	96990000.0	2.0	0.7016843557357788	0.7530573010444641
1.0	97080000.0	97090000.0	0.0	0.7161069512367249	0.7659503817558289
1.0	97190000.0	97200000.0	1.0	0.4731375277042389	0.5403012633323669
1.0	97200000.0	97210000.0	1.0	0.4731375277042389	0.5403012633323669
1.0	97260000.0	97270000.0	0.0	0.4731375277042389	0.5403012633323669
1.0	97330000.0	97340000.0	1.0	0.6979418992996216	0.7496978044509888
1.0	97360000.0	97370000.0	2.0	0.6886082887649536	0.7412979006767273
1.0	97480000.0	97490000.0	2.0	0.7273477911949158	0.7759428024291992
1.0	97490000.0	97500000.0	1.0	0.8752733469009399	0.9022468328475952
1.0	97500000.0	97510000.0	0.0	0.8479293584823608	0.8796733021736145
1.0	97510000.0	97520000.0	0.0	0.6538910865783691	0.7097718119621277
1.0	97610000.0	97620000.0	0.0	0.7096494436264038	0.760187566280365
1.0	97640000.0	97650000.0	1.0	0.678481936454773	0.7321468591690063
1.0	97740000.0	97750000.0	2.0	0.7031788229942322	0.7543965578079224
1.0	97760000.0	97770000.0	1.0	0.6855993270874023	0.7385827302932739
1.0	97770000.0	97780000.0	1.0	0.7096214294433594	0.7601627707481384
1.0	97850000.0	97860000.0	1.0	0.7127164602279663	0.7629269361495972
1.0	97870000.0	97880000.0	1.0	0.6707829236984253	0.7251647710800171
1.0	97970000.0	97980000.0	0.0	0.6881924867630005	0.7409228682518005
1.0	98000000.0	98010000.0	0.0	0.7090373039245605	0.7596396803855896
1.0	98010000.0	98020000.0	0.0	0.6855639815330505	0.7385504245758057
1.0	98080000.0	98090000.0	2.0	0.7530225515365601	0.798568606376648
1.0	98130000.0	98140000.0	0.0	0.7733601927757263	0.8162930607795715
1.0	98240000.0	98250000.0	1.0	0.7310933470726013	0.7792608141899109
1.0	98330000.0	98340000.0	1.0	0.5676801204681396	0.7843931317329407
1.0	98360000.0	98370000.0	1.0	0.6758142709732056	0.729729950428009
1.0	98370000.0	98380000.0	1.0	0.6864889860153198	0.7393859624862671
1.0	98420000.0	98430000.0	0.0	0.7963570952415466	0.8361131548881531
1.0	98520000.0	98530000.0	1.0	0.871600329875946	0.8992360830307007
1.0	98600000.0	98610000.0	0.0	0.8878675699234009	0.9125181436538696
1.0	98610000.0	98620000.0	3.0	0.8817456960678101	0.9075352549552917
1.0	98620000.0	98630000.0	1.0	0.927478015422821	0.9442928433418274
1.0	98840000.0	98850000.0	1.0	0.8065411448478699	0.8448141813278198
1.0	98870000.0	98880000.0	1.0	0.8582689166069031	0.8882516622543335
1.0	98940000.0	98950000.0	1.0	0.7604888677597046	0.8050960302352905
1.0	99010000.0	99020000.0	2.0	0.8726131319999695	0.900067150592804
1.0	99100000.0	99110000.0	1.0	0.9743146896362305	0.9807884097099304
1.0	99110000.0	99120000.0	0.0	0.9286954998970032	0.9452555775642395
1.0	99200000.0	99210000.0	1.0	0.6327799558639526	0.7114229202270508
1.0	99230000.0	99240000.0	0.0	0.7089517712593079	0.7595638036727905
1.0	99250000.0	99260000.0	0.0	0.7696223258972168	0.8130481839179993
1.0	99350000.0	99360000.0	2.0	0.6423147320747375	0.6991655826568604
1.0	99360000.0	99370000.0	0.0	0.5867207050323486	0.7328319549560547
1.0	99410000.0	99420000.0	1.0	0.6385273933410645	0.6956866979598999
1.0	99420000.0	99430000.0	2.0	0.6438421607017517	0.7005683183670044
1.0	99430000.0	99440000.0	0.0	0.6523586511611938	0.7083703875541687
1.0	99450000.0	99460000.0	0.0	0.7334836721420288	0.7813748121261597
1.0	99570000.0	99580000.0	0.0	0.7370195984840393	0.784497857093811
1.0	99600000.0	99610000.0	1.0	0.7045257687568665	0.7556037902832031
1.0	99670000.0	99680000.0	0.0	0.6980386972427368	0.7497854828834534
1.0	99680000.0	99690000.0	0.0	0.6156492233276367	0.6914600133895874
1.0	99710000.0	99720000.0	2.0	0.6510558128356934	0.707177996635437
1.0	99720000.0	99730000.0	1.0	0.6644870638847351	0.7194386720657349
1.0	99740000.0	99750000.0	1.0	0.5738077163696289	0.734623908996582
1.0	99770000.0	99780000.0	0.0	0.6242243051528931	0.7062239050865173
1.0	99860000.0	99870000.0	0.0	0.664861798286438	0.7197802662849426
1.0	99940000.0	99950000.0	0.0	0.5478357672691345	0.685055136680603
1.0	100080000.0	100090000.0	2.0	0.560517430305481	0.6706703901290894
1.0	100100000.0	100110000.0	0.0	0.5675076246261597	0.6529878377914429
1.0	100140000.0	100150000.0	2.0	0.5379478335380554	0.6092817783355713
1.0	100160000.0	100170000.0	0.0	0.5701398849487305	0.6451411247253418
1.0	100300000.0	100310000.0	2.0	0.5094491839408875	0.6259075999259949
1.0	100350000.0	100360000.0	0.0	0.4731375277042389	0.5403012633323669
1.0	100380000.0	100390000.0	0.0	0.4731375277042389	0.5403012633323669
1.0	100430000.0	100440000.0	0.0	0.5033101439476013	0.5705286860466003
1.0	100520000.0	100530000.0	0.0	0.4731375277042389	0.5403012633323669
1.0	100530000.0	100540000.0	0.0	0.4731375277042389	0.5403012633323669
1.0	100570000.0	100580000.0	0.0	0.4731375277042389	0.5403012633323669
1.0	100630000.0	100640000.0	0.0	0.4968978464603424	0.5628952980041504
1.0	100680000.0	100690000.0	0.0	0.4731375277042389	0.5403012633323669
1.0	100690000.0	100700000.0	0.0	0.4731375277042389	0.5403012633323669
1.0	100750000.0	100760000.0	1.0	0.4731375277042389	0.5403012633323669
1.0	100790000.0	100800000.0	0.0	0.631708025932312	0.6894097924232483
1.0	100860000.0	100870000.0	1.0	0.4733143746852875	0.5404689908027649
1.0	100920000.0	100930000.0	0.0	0.48075157403945923	0.5475435256958008
1.0	100930000.0	100940000.0	0.0	0.4731375277042389	0.5403012633323669
1.0	100980000.0	100990000.0	0.0	0.4783760905265808	0.5452848672866821
1.0	100990000.0	101000000.0	0.0	0.5976594686508179	0.6617261171340942
1.0	101000000.0	101010000.0	0.0	0.552932620048523	0.6419251561164856
1.0	101020000.0	101030000.0	0.0	0.5941842794418335	0.6564182639122009
1.0	101070000.0	101080000.0	1.0	0.5755234360694885	0.680007815361023
1.0	101090000.0	101100000.0	0.0	0.5791432857513428	0.6570602655410767
1.0	101110000.0	101120000.0	2.0	0.646405041217804	0.7029184103012085
1.0	101170000.0	101180000.0	2.0	0.6257571578025818	0.6839207410812378
1.0	101180000.0	101190000.0	0.0	0.646310031414032	0.7028310298919678
1.0	101240000.0	101250000.0	0.0	0.6839095950126648	0.7370561361312866
1.0	101310000.0	101320000.0	2.0	0.7094170451164246	0.7599793672561646
1.0	101520000.0	101530000.0	1.0	0.6053330302238464	0.6717425584793091
1.0	101540000.0	101550000.0	0.0	0.5805529952049255	0.6863471269607544
1.0	101570000.0	101580000.0	0.0	0.6678407192230225	0.7224909067153931
1.0	101590000.0	101600000.0	0.0	0.7363523244857788	0.7839090824127197
1.0	101670000.0	101680000.0	1.0	0.6928852796554565	0.745151162147522
1.0	101720000.0	101730000.0	0.0	0.7041114568710327	0.7552324533462524
1.0	101730000.0	101740000.0	1.0	0.735322117805481	0.7829991579055786
1.0	101740000.0	101750000.0	0.0	0.7218647599220276	0.7710742950439453
1.0	101750000.0	101760000.0	0.0	0.7660166621208191	0.8099134564399719
1.0	101760000.0	101770000.0	0.0	0.7490586042404175	0.7950934171676636
1.0	101770000.0	101780000.0	0.0	0.7310994863510132	0.779266357421875
1.0	101810000.0	101820000.0	1.0	0.7740486860275269	0.8168899416923523
1.0	101860000.0	101870000.0	0.0	0.8191692233085632	0.855536162853241
1.0	101900000.0	101910000.0	1.0	0.7776543498039246	0.8200119137763977
1.0	101940000.0	101950000.0	3.0	0.7170606851577759	0.7668001055717468
1.0	101980000.0	101990000.0	1.0	0.8716313242912292	0.8992618322372437
1.0	102030000.0	102040000.0	0.0	0.8459051847457886	0.8779870271682739
1.0	102080000.0	102090000.0	0.0	0.7800960540771484	0.8221228718757629
1.0	102140000.0	102150000.0	0.0	0.7489520907402039	0.7950000762939453
1.0	102160000.0	102170000.0	0.0	0.6660870313644409	0.7208945155143738
1.0	102210000.0	102220000.0	0.0	0.7405213713645935	0.7875864505767822
1.0	102240000.0	102250000.0	1.0	0.6787863373756409	0.7324228286743164
1.0	102280000.0	102290000.0	2.0	0.7375978231430054	0.7850083112716675
1.0	102310000.0	102320000.0	1.0	0.753773033618927	0.799225926399231
1.0	102340000.0	102350000.0	1.0	0.7633216977119446	0.8075658082962036
1.0	102400000.0	102410000.0	0.0	0.8607083559036255	0.8902686238288879
1.0	102540000.0	102550000.0	0.0	0.9494470357894897	0.9615585207939148
1.0	102560000.0	102570000.0	0.0	0.9264532327651978	0.9434806108474731
1.0	102610000.0	102620000.0	1.0	1.0830588340759277	1.0607926845550537
1.0	102640000.0	102650000.0	2.0	1.065340280532837	1.0482242107391357
1.0	102650000.0	102660000.0	0.0	1.0827467441558838	1.0605725049972534
1.0	102670000.0	102680000.0	3.0	1.0616085529327393	1.0455526113510132
1.0	102680000.0	102690000.0	2.0	1.0764811038970947	1.056148648262024
1.0	102730000.0	102740000.0	0.0	1.1410462856292725	1.1006110906600952
1.0	102770000.0	102780000.0	0.0	1.1189038753509521	1.0856468677520752
1.0	102780000.0	102790000.0	0.0	0.9274881482124329	0.9443007707595825
1.0	102820000.0	102830000.0	0.0	0.9656999707221985	0.9741655588150024
1.0	102830000.0	102840000.0	3.0	0.8651912808418274	0.8939660787582397
1.0	102850000.0	102860000.0	2.0	1.0162969827651978	1.012477159500122
1.0	102880000.0	102890000.0	0.0	1.020812749862671	1.0158259868621826
1.0	102900000.0	102910000.0	1.0	1.1666656732559204	1.117546796798706
1.0	102950000.0	102960000.0	2.0	1.239959955215454	1.1637167930603027
1.0	102990000.0	103000000.0	0.0	1.1446764469146729	1.1030352115631104
1.0	103030000.0	103040000.0	1.0	1.1249001026153564	1.0897290706634521
1.0	103060000.0	103070000.0	0.0	1.1078914403915405	1.0780932903289795
1.0	103070000.0	103080000.0	1.0	1.0439273118972778	1.0327874422073364
1.0	103080000.0	103090000.0	0.0	1.1334502696990967	1.0955114364624023
1.0	103120000.0	103130000.0	2.0	1.0401959419250488	1.0300703048706055
1.0	103260000.0	103270000.0	1.0	0.7064043879508972	0.7572861313819885
1.0	103300000.0	103310000.0	2.0	0.8826795816421509	0.9082965850830078
1.0	103310000.0	103320000.0	2.0	0.7839194536209106	0.8254237174987793
1.0	103430000.0	103440000.0	1.0	0.8514664769172668	0.8826136589050293
1.0	103540000.0	103550000.0	1.0	0.8559295535087585	0.8863159418106079
1.0	103670000.0	103680000.0	0.0	0.9641159772872925	0.972943127155304
1.0	103680000.0	103690000.0	0.0	0.9840677976608276	0.988238513469696
1.0	103690000.0	103700000.0	0.0	0.9385243654251099	0.9530062675476074
1.0	103710000.0	103720000.0	0.0	0.9268263578414917	0.9437762498855591
1.0	103720000.0	103730000.0	0.0	0.8607568740844727	0.8903088569641113
1.0	104040000.0	104050000.0	0.0	0.6664382219314575	0.7212148904800415
1.0	104080000.0	104090000.0	1.0	0.5122066140174866	0.5941125750541687
1.0	104130000.0	104140000.0	0.0	0.7050741910934448	0.756094753742218
1.0	104320000.0	104330000.0	1.0	0.7767682075500488	0.8192451596260071
1.0	104420000.0	104430000.0	1.0	1.1210850477218628	1.0871340036392212
1.0	104470000.0	104480000.0	1.0	1.1249278783798218	1.089747667312622
1.0	104570000.0	104580000.0	0.0	1.1944643259048462	1.1354598999023438
1.0	104590000.0	104600000.0	1.0	1.2501554489135742	1.1698664426803589
1.0	104610000.0	104620000.0	3.0	1.1580798625946045	1.1119165420532227
1.0	104650000.0	104660000.0	3.0	0.9864314794540405	0.9900357127189636
1.0	104660000.0	104670000.0	1.0	0.9515514373779297	0.9631985425949097
1.0	104670000.0	104680000.0	2.0	1.023159384727478	1.0175621509552002
1.0	104710000.0	104720000.0	2.0	1.1093790531158447	1.0791183710098267
1.0	104750000.0	104760000.0	2.0	1.175679087638855	1.1234079599380493
1.0	104770000.0	104780000.0	2.0	1.190382719039917	1.1328603029251099
1.0	104860000.0	104870000.0	4.0	1.1998354196548462	1.138864517211914
1.0	104970000.0	104980000.0	2.0	1.2475883960723877	1.1683247089385986
1.0	105010000.0	105020000.0	1.0	1.3583860397338867	1.2309151887893677
1.0	105020000.0	105030000.0	0.0	1.3824551105499268	1.2434204816818237
1.0	105080000.0	105090000.0	4.0	1.3073351383209229	1.2030918598175049
1.0	105090000.0	105100000.0	3.0	1.3260765075683594	1.2135100364685059
1.0	105140000.0	105150000.0	1.0	1.2677526473999023	1.1803207397460938
1.0	105150000.0	105160000.0	1.0	1.2867151498794556	1.1913586854934692
1.0	105190000.0	105200000.0	0.0	1.1740219593048096	1.1223340034484863
1.0	105370000.0	105380000.0	0.0	1.1591150760650635	1.1125978231430054
1.0	105440000.0	105450000.0	1.0	1.079583764076233	1.0583422183990479
1.0	105450000.0	105460000.0	3.0	1.0089844465255737	1.0070286989212036
1.0	105460000.0	105470000.0	1.0	1.120648741722107	1.086836576461792
1.0	105470000.0	105480000.0	0.0	1.2098711729049683	1.1451776027679443
1.0	105480000.0	105490000.0	0.0	1.1482136249542236	1.1053893566131592
1.0	105500000.0	105510000.0	3.0	1.108396291732788	1.0784412622451782
1.0	105560000.0	105570000.0	4.0	0.9876934289932251	0.9909940958023071
1.0	105620000.0	105630000.0	1.0	1.0312050580978394	1.0234901905059814
1.0	105660000.0	105670000.0	0.0	1.168152093887329	1.1185168027877808
1.0	105670000.0	105680000.0	1.0	1.0437471866607666	1.0326565504074097
1.0	105710000.0	105720000.0	1.0	1.0432813167572021	1.0323177576065063
1.0	105730000.0	105740000.0	1.0	1.0264952182769775	1.0200244188308716
1.0	105750000.0	105760000.0	3.0	1.0061511993408203	1.004909634590149
1.0	105770000.0	105780000.0	1.0	1.072587251663208	1.0533865690231323
1.0	105830000.0	105840000.0	2.0	0.9919498562812805	0.9942197799682617
1.0	105870000.0	105880000.0	1.0	0.8840316534042358	0.9093983769416809
1.0	105920000.0	105930000.0	0.0	1.0428466796875	1.0320014953613281
1.0	105970000.0	105980000.0	1.0	0.9320402145385742	0.9478987455368042
1.0	106020000.0	106030000.0	0.0	1.0314313173294067	1.0236562490463257
1.0	106030000.0	106040000.0	0.0	1.0708831548690796	1.0521758794784546
1.0	106050000.0	106060000.0	2.0	0.9606590270996094	0.9702705144882202
1.0	106080000.0	106090000.0	1.0	1.0710599422454834	1.052301049232483
1.0	106100000.0	106110000.0	3.0	1.0154340267181396	1.0118358135223389
1.0	106110000.0	106120000.0	1.0	1.0642427206039429	1.0474388599395752
1.0	106160000.0	106170000.0	0.0	1.099513292312622	1.0722980499267578
1.0	106210000.0	106220000.0	2.0	1.1984343528747559	1.137978434562683
1.0	106270000.0	106280000.0	1.0	1.218091607093811	1.1502997875213623
1.0	106280000.0	106290000.0	4.0	1.2512991428375244	1.1705520153045654
1.0	106370000.0	106380000.0	2.0	1.2043277025222778	1.1416983604431152
1.0	106400000.0	106410000.0	3.0	1.1037193536758423	1.0752124786376953
1.0	106430000.0	106440000.0	1.0	1.2275965213775635	1.1561695337295532
1.0	106550000.0	106560000.0	1.0	1.17507004737854	1.1230138540267944
1.0	106570000.0	106580000.0	1.0	1.199652910232544	1.138749361038208
1.0	106660000.0	106670000.0	2.0	1.2824146747589111	1.1888765096664429
1.0	106840000.0	106850000.0	1.0	1.1450858116149902	1.1033083200454712
1.0	106940000.0	106950000.0	0.0	1.024963140487671	1.0188943147659302
1.0	106950000.0	106960000.0	1.0	1.0342440605163574	1.0257192850112915
1.0	106970000.0	106980000.0	0.0	1.0085337162017822	1.0066919326782227
1.0	107020000.0	107030000.0	3.0	0.9635780453681946	0.9725273847579956
1.0	107080000.0	107090000.0	1.0	1.0525954961776733	1.0390684604644775
1.0	107100000.0	107110000.0	2.0	1.0644587278366089	1.047593355178833
1.0	107160000.0	107170000.0	1.0	1.0173465013504028	1.0132566690444946
1.0	107290000.0	107300000.0	3.0	0.871833324432373	0.8994269371032715
1.0	107310000.0	107320000.0	0.0	0.9374831914901733	0.952187180519104
1.0	107410000.0	107420000.0	1.0	0.8218901753425598	0.857836127281189
1.0	107470000.0	107480000.0	0.0	0.8294771909713745	0.8642325401306152
1.0	107530000.0	107540000.0	1.0	0.8400813937187195	0.8731255531311035
1.0	107550000.0	107560000.0	2.0	0.7631522417068481	0.8074191212654114
1.0	107570000.0	107580000.0	2.0	0.8553382754325867	0.8858259320259094
1.0	107620000.0	107630000.0	0.0	0.8910323977470398	0.9150867462158203
1.0	107670000.0	107680000.0	0.0	0.7938912510871887	0.8339996337890625
1.0	107700000.0	107710000.0	0.0	0.7101817727088928	0.7606638669967651
1.0	107760000.0	107770000.0	1.0	0.7136523127555847	0.7637624740600586
1.0	107780000.0	107790000.0	1.0	0.6511558294296265	0.7072700262069702
1.0	107820000.0	107830000.0	0.0	0.7401406764984131	0.7872506380081177
1.0	107850000.0	107860000.0	0.0	0.8498107194900513	0.881237804889679
1.0	107870000.0	107880000.0	0.0	0.852276623249054	0.8832859992980957
1.0	107880000.0	107890000.0	0.0	0.7295883893966675	0.7779281735420227
1.0	108040000.0	108050000.0	1.0	0.9212027788162231	0.9393132328987122
1.0	108120000.0	108130000.0	1.0	0.7912920713424683	0.8317683935165405
1.0	108250000.0	108260000.0	3.0	0.7910043597221375	0.8315213322639465
1.0	108310000.0	108320000.0	1.0	0.7381678819656372	0.7855111360549927
1.0	108570000.0	108580000.0	0.0	0.664559006690979	0.7195048332214355
1.0	108620000.0	108630000.0	0.0	0.6453731656074524	0.7019723653793335
1.0	108730000.0	108740000.0	0.0	0.4731375277042389	0.5403012633323669
1.0	108740000.0	108750000.0	1.0	0.563656210899353	0.6260374188423157
1.0	108860000.0	108870000.0	2.0	0.6432491540908813	0.7000235319137573
1.0	109020000.0	109030000.0	1.0	0.6108992099761963	0.6701694130897522
1.0	109040000.0	109050000.0	1.0	0.627861499786377	0.6858634352684021
1.0	109120000.0	109130000.0	0.0	0.5068930387496948	0.5723884701728821
[truncated: 47,582 more rows]
