# Supplementary material for: Genome-wide mapping of somatic mutation rates uncovers drivers of cancer
Source: Nat Biotechnol. 2022 Jun 20;40(11):1634–43. doi: 10.1038/s41587-022-01353-8 (PMC9646522; doi:10.1038/s41587-022-01353-8)
Supplement: Supplementary file 4 — Regions and model predictions for each fold of each cancer for which a deep learning model was trained. Regions that were filtered are also listed along with their respective model predictions. [file 41587_2022_1353_MOESM4_ESM.zip › kfold_results/CNS-Medullo/fold_4.txt]

CHROM	START	END	Y_TRUE	Y_PRED	STD
1.0	830000.0	840000.0	0.0	0.6026338338851929	0.5006786584854126
1.0	840000.0	850000.0	0.0	0.5275458097457886	0.4359548091888428
1.0	900000.0	910000.0	0.0	0.6437560319900513	0.5348223447799683
1.0	910000.0	920000.0	0.0	0.616686224937439	0.5124527812004089
1.0	920000.0	930000.0	0.0	0.7818352580070496	0.6423530578613281
1.0	950000.0	960000.0	0.0	0.4961802363395691	0.4080708622932434
1.0	1060000.0	1070000.0	0.0	1.0255839824676514	0.8046581149101257
1.0	1140000.0	1150000.0	2.0	0.62783282995224	0.5217143297195435
1.0	1210000.0	1220000.0	1.0	0.4731517434120178	0.38731512427330017
1.0	1230000.0	1240000.0	2.0	0.4312489926815033	0.34902575612068176
1.0	1240000.0	1250000.0	0.0	0.49681052565574646	0.4086357057094574
1.0	1270000.0	1280000.0	0.0	0.5019065141677856	0.413196325302124
1.0	1300000.0	1310000.0	1.0	0.5601447820663452	0.4644201397895813
1.0	1310000.0	1320000.0	1.0	0.47780483961105347	0.3915272057056427
1.0	1320000.0	1330000.0	1.0	0.4459579586982727	0.3625332713127136
1.0	1500000.0	1510000.0	0.0	0.45534902811050415	0.3711216449737549
1.0	1560000.0	1570000.0	1.0	0.48008817434310913	0.3935910165309906
1.0	1600000.0	1610000.0	2.0	0.4241073727607727	0.3424450755119324
1.0	1730000.0	1740000.0	0.0	0.40063992142677307	0.3207455277442932
1.0	1740000.0	1750000.0	0.0	0.3950963020324707	0.31560850143432617
1.0	1790000.0	1800000.0	0.0	0.3809279501438141	0.30246996879577637
1.0	1800000.0	1810000.0	1.0	0.3727472424507141	0.29488617181777954
1.0	1810000.0	1820000.0	1.0	0.37848424911499023	0.30020421743392944
1.0	1880000.0	1890000.0	1.0	0.6297128796577454	0.5232694149017334
1.0	1940000.0	1950000.0	0.0	0.6390584707260132	0.5309699177742004
1.0	1960000.0	1970000.0	0.0	0.7256497144699097	0.5999399423599243
1.0	2020000.0	2030000.0	3.0	0.5969187617301941	0.4958588182926178
1.0	2050000.0	2060000.0	1.0	0.5371994972229004	0.4444403648376465
1.0	2120000.0	2130000.0	0.0	0.4538327753543854	0.3697367012500763
1.0	2200000.0	2210000.0	1.0	0.36122769117355347	0.284220814704895
1.0	2260000.0	2270000.0	0.0	0.4739736020565033	0.38805997371673584
1.0	2270000.0	2280000.0	0.0	0.5559680461883545	0.4608030915260315
1.0	2280000.0	2290000.0	1.0	0.44438785314559937	0.3610948920249939
1.0	2340000.0	2350000.0	1.0	0.5171156525611877	0.4267345070838928
1.0	2370000.0	2380000.0	2.0	0.534055233001709	0.44168147444725037
1.0	2410000.0	2420000.0	0.0	0.4839361310005188	0.39706355333328247
1.0	2440000.0	2450000.0	0.0	0.493346631526947	0.40552935004234314
1.0	2560000.0	2570000.0	1.0	1.0001188516616821	0.7893615961074829
1.0	2760000.0	2770000.0	1.0	1.0604844093322754	0.8249903917312622
1.0	2780000.0	2790000.0	3.0	1.2285701036453247	0.9126839637756348
1.0	2900000.0	2910000.0	0.0	0.9384346008300781	0.7506996989250183
1.0	2950000.0	2960000.0	0.0	0.8865232467651367	0.7164007425308228
1.0	2990000.0	3000000.0	0.0	0.6849600672721863	0.5680704712867737
1.0	3010000.0	3020000.0	2.0	0.7846935987472534	0.642956018447876
1.0	3030000.0	3040000.0	0.0	0.6824140548706055	0.5658460855484009
1.0	3060000.0	3070000.0	3.0	0.7447009682655334	0.6136054992675781
1.0	3150000.0	3160000.0	1.0	0.8411139249801636	0.6850813627243042
1.0	3190000.0	3200000.0	1.0	0.6407880783081055	0.5323901772499084
1.0	3200000.0	3210000.0	1.0	0.6954469084739685	0.5763762593269348
1.0	3210000.0	3220000.0	1.0	0.7455231547355652	0.615153968334198
1.0	3230000.0	3240000.0	0.0	0.563825786113739	0.4675993025302887
1.0	3310000.0	3320000.0	0.0	0.515516459941864	0.4253161549568176
1.0	3320000.0	3330000.0	1.0	0.5554022789001465	0.46031254529953003
1.0	3340000.0	3350000.0	0.0	0.5654236078262329	0.46897754073143005
1.0	3370000.0	3380000.0	0.0	0.5455183982849121	0.4517153799533844
1.0	3450000.0	3460000.0	0.0	0.6636514067649841	0.5509979724884033
1.0	3460000.0	3470000.0	0.0	0.6317456960678101	0.5249482989311218
1.0	3470000.0	3480000.0	1.0	0.580923855304718	0.48227381706237793
1.0	3480000.0	3490000.0	1.0	0.6874759793281555	0.5700688362121582
1.0	3580000.0	3590000.0	0.0	0.5409908890724182	0.44776076078414917
1.0	3650000.0	3660000.0	0.0	0.452985942363739	0.36896342039108276
1.0	3670000.0	3680000.0	0.0	1.022853136062622	0.8030363321304321
1.0	3680000.0	3690000.0	3.0	0.6416661739349365	0.5331100225448608
1.0	3780000.0	3790000.0	1.0	0.4647405743598938	0.3796789050102234
1.0	3790000.0	3800000.0	0.0	0.43815508484840393	0.35537606477737427
1.0	3810000.0	3820000.0	1.0	0.39044609665870667	0.31129705905914307
1.0	3820000.0	3830000.0	1.0	0.5476312041282654	0.4535576403141022
1.0	3830000.0	3840000.0	0.0	0.6751630902290344	0.560253918170929
1.0	4080000.0	4090000.0	0.0	0.7843306660652161	0.644193708896637
1.0	4140000.0	4150000.0	2.0	0.6262696981430054	0.5204195380210876
1.0	4270000.0	4280000.0	2.0	0.8333953022956848	0.6796351671218872
1.0	4280000.0	4290000.0	0.0	0.8425485491752625	0.6860893964767456
1.0	4320000.0	4330000.0	1.0	0.6534625887870789	0.5427427291870117
1.0	4360000.0	4370000.0	1.0	0.9560005068778992	0.7619410753250122
1.0	4540000.0	4550000.0	0.0	0.8125182390213013	0.6647292971611023
1.0	4640000.0	4650000.0	2.0	0.6304957270622253	0.5239166021347046
1.0	4670000.0	4680000.0	1.0	0.6603344678878784	0.5483171939849854
1.0	4810000.0	4820000.0	4.0	0.6125937104225159	0.5090351700782776
1.0	4910000.0	4920000.0	0.0	0.8825718760490417	0.7137241959571838
1.0	4990000.0	5000000.0	1.0	0.6529059410095215	0.5422898530960083
1.0	5090000.0	5100000.0	1.0	0.729748547077179	0.6030963659286499
1.0	5180000.0	5190000.0	0.0	0.8031455874443054	0.6579534411430359
1.0	5190000.0	5200000.0	2.0	0.780305027961731	0.6412225961685181
1.0	5250000.0	5260000.0	0.0	0.6367089748382568	0.5290390849113464
1.0	5270000.0	5280000.0	1.0	0.7562097311019897	0.6232393980026245
1.0	5280000.0	5290000.0	0.0	0.6118855476379395	0.5084430575370789
1.0	5350000.0	5360000.0	1.0	0.6075955629348755	0.5048481822013855
1.0	5390000.0	5400000.0	0.0	0.6672828793525696	0.5539260506629944
1.0	5400000.0	5410000.0	0.0	0.6587813496589661	0.5470595359802246
1.0	5410000.0	5420000.0	0.0	0.7484006285667419	0.617337703704834
1.0	5420000.0	5430000.0	4.0	0.600054919719696	0.4985058903694153
1.0	5460000.0	5470000.0	0.0	0.6293869018554688	0.5230003595352173
1.0	5520000.0	5530000.0	0.0	0.7529215812683105	0.6207586526870728
1.0	5530000.0	5540000.0	0.0	0.6116251945495605	0.5082250833511353
1.0	5540000.0	5550000.0	1.0	0.5779093503952026	0.4796983301639557
1.0	5570000.0	5580000.0	1.0	0.5681267976760864	0.4713054597377777
1.0	5610000.0	5620000.0	0.0	0.677696704864502	0.5622803568840027
1.0	5650000.0	5660000.0	1.0	0.6947160959243774	0.5757996439933777
1.0	5690000.0	5700000.0	0.0	0.672012209892273	0.5577280521392822
1.0	5720000.0	5730000.0	1.0	0.876069188117981	0.7092989087104797
1.0	5870000.0	5880000.0	0.0	0.7773240804672241	0.6390165686607361
1.0	5910000.0	5920000.0	0.0	0.5483909845352173	0.45421910285949707
1.0	6000000.0	6010000.0	0.0	0.39034974575042725	0.3112083077430725
1.0	6190000.0	6200000.0	2.0	0.5215641260147095	0.4306732714176178
1.0	6260000.0	6270000.0	0.0	0.5449646711349487	0.45123228430747986
1.0	6270000.0	6280000.0	1.0	0.48591700196266174	0.39884835481643677
1.0	6340000.0	6350000.0	0.0	0.4241357445716858	0.34247106313705444
1.0	6360000.0	6370000.0	2.0	0.41728925704956055	0.3361511826515198
1.0	6410000.0	6420000.0	0.0	0.4107239246368408	0.3300820589065552
1.0	6500000.0	6510000.0	1.0	0.6120891571044922	0.5086132884025574
1.0	6530000.0	6540000.0	2.0	0.45448359847068787	0.3703315556049347
1.0	6540000.0	6550000.0	0.0	0.4887017607688904	0.40135541558265686
1.0	6610000.0	6620000.0	0.0	0.5110379457473755	0.42133769392967224
1.0	6660000.0	6670000.0	0.0	0.6548720598220825	0.5438879728317261
1.0	6720000.0	6730000.0	0.0	0.41113200783729553	0.3304595351219177
1.0	6790000.0	6800000.0	1.0	0.5828561782836914	0.4839220643043518
1.0	6830000.0	6840000.0	0.0	0.6045268774032593	0.5022714734077454
1.0	6870000.0	6880000.0	1.0	0.4268730580806732	0.3449952006340027
1.0	6920000.0	6930000.0	2.0	0.4162124693393707	0.33515605330467224
1.0	6980000.0	6990000.0	0.0	0.47158804535865784	0.38589757680892944
1.0	7070000.0	7080000.0	0.0	0.5569294691085815	0.4616364538669586
1.0	7090000.0	7100000.0	0.0	0.5958954691886902	0.49499377608299255
1.0	7160000.0	7170000.0	1.0	0.54057377576828	0.44739603996276855
1.0	7250000.0	7260000.0	1.0	0.5360950231552124	0.4434722065925598
1.0	7260000.0	7270000.0	1.0	0.6309170722961426	0.5242642164230347
1.0	7350000.0	7360000.0	0.0	0.5265213847160339	0.43505167961120605
1.0	7360000.0	7370000.0	2.0	0.5714737176895142	0.47418326139450073
1.0	7370000.0	7380000.0	0.0	0.5011183023452759	0.4124915599822998
1.0	7420000.0	7430000.0	0.0	0.5536388158798218	0.45878228545188904
1.0	7440000.0	7450000.0	0.0	0.46883925795555115	0.3834042549133301
1.0	7460000.0	7470000.0	0.0	0.6328697204589844	0.5258761644363403
1.0	7600000.0	7610000.0	1.0	0.5399776697158813	0.44687420129776
1.0	7610000.0	7620000.0	0.0	0.5008382797241211	0.412241131067276
1.0	7720000.0	7730000.0	0.0	0.4585506021976471	0.3740427792072296
1.0	7740000.0	7750000.0	0.0	0.47852832078933716	0.3921814560890198
1.0	7780000.0	7790000.0	1.0	0.4209675192832947	0.3395482301712036
1.0	7880000.0	7890000.0	0.0	0.4574800431728363	0.37306636571884155
1.0	7930000.0	7940000.0	1.0	0.8236017227172852	0.6726750135421753
1.0	7980000.0	7990000.0	2.0	0.7193213701248169	0.5950468182563782
1.0	8080000.0	8090000.0	0.0	0.5727753639221191	0.5106874704360962
1.0	8120000.0	8130000.0	2.0	0.762220561504364	0.6277574300765991
1.0	8170000.0	8180000.0	2.0	0.7906064987182617	0.6471458673477173
1.0	8180000.0	8190000.0	2.0	0.7569788098335266	0.6238186359405518
1.0	8210000.0	8220000.0	3.0	0.8213847875595093	0.6710914373397827
1.0	8220000.0	8230000.0	0.0	0.6491274833679199	0.5437237024307251
1.0	8240000.0	8250000.0	3.0	0.7705363631248474	0.6339731216430664
1.0	8280000.0	8290000.0	0.0	0.8039997816085815	0.6585729122161865
1.0	8300000.0	8310000.0	0.0	0.7614527940750122	0.627181887626648
1.0	8320000.0	8330000.0	2.0	0.6559836864471436	0.5447908639907837
1.0	8330000.0	8340000.0	1.0	0.6916754841804504	0.5733968019485474
1.0	8350000.0	8360000.0	1.0	0.5765764713287354	0.47855767607688904
1.0	8360000.0	8370000.0	0.0	0.5156497955322266	0.4254343509674072
1.0	8370000.0	8380000.0	0.0	0.5510662198066711	0.45654726028442383
1.0	8430000.0	8440000.0	0.0	0.3808996379375458	0.3024434447288513
1.0	8440000.0	8450000.0	0.0	0.3775421977043152	0.2993311583995819
1.0	8520000.0	8530000.0	0.0	0.3685532212257385	0.2910004258155823
1.0	8600000.0	8610000.0	0.0	0.39022141695022583	0.3110894560813904
1.0	8660000.0	8670000.0	2.0	0.3897847533226013	0.3106837272644043
1.0	8740000.0	8750000.0	0.0	0.39336127042770386	0.3139999508857727
1.0	8820000.0	8830000.0	0.0	0.40501779317855835	0.3248007893562317
1.0	8850000.0	8860000.0	0.0	0.4105578362941742	0.329927921295166
1.0	9110000.0	9120000.0	0.0	0.4812234938144684	0.39461585879325867
1.0	9250000.0	9260000.0	1.0	0.5218762159347534	0.43094944953918457
1.0	9280000.0	9290000.0	0.0	0.6605020761489868	0.5484526753425598
1.0	9300000.0	9310000.0	0.0	0.463422954082489	0.3784805238246918
1.0	9330000.0	9340000.0	0.0	0.4796529710292816	0.3931974768638611
1.0	9340000.0	9350000.0	3.0	0.7067006826400757	0.5852185487747192
1.0	9350000.0	9360000.0	0.0	0.5065509676933289	0.4173421263694763
1.0	9410000.0	9420000.0	0.0	0.5602100491523743	0.4644765853881836
1.0	9450000.0	9460000.0	3.0	0.7023425102233887	0.5818029642105103
1.0	9510000.0	9520000.0	1.0	0.6653315424919128	0.5523537397384644
1.0	9600000.0	9610000.0	0.0	0.43920713663101196	0.3563419282436371
1.0	9640000.0	9650000.0	0.0	0.45505332946777344	0.3708515167236328
1.0	9760000.0	9770000.0	1.0	0.5401346683502197	0.44701170921325684
1.0	9810000.0	9820000.0	1.0	0.4512545168399811	0.3673810660839081
1.0	9870000.0	9880000.0	0.0	0.43643808364868164	0.35379844903945923
1.0	9980000.0	9990000.0	0.0	0.4055822789669037	0.3253236413002014
1.0	9990000.0	10000000.0	1.0	0.37008586525917053	0.2924198508262634
1.0	10050000.0	10060000.0	0.0	0.48784971237182617	0.40058907866477966
1.0	10090000.0	10100000.0	0.0	0.489646852016449	0.40220576524734497
1.0	10100000.0	10110000.0	2.0	0.3737729489803314	0.29583704471588135
1.0	10170000.0	10180000.0	0.0	0.42501479387283325	0.34328213334083557
1.0	10180000.0	10190000.0	1.0	0.413539320230484	0.3326855003833771
1.0	10210000.0	10220000.0	0.0	0.4352238178253174	0.35268229246139526
1.0	10270000.0	10280000.0	1.0	0.43903836607933044	0.35618749260902405
1.0	10290000.0	10300000.0	1.0	0.4233807921409607	0.34177470207214355
1.0	10410000.0	10420000.0	2.0	0.3755115866661072	0.2974487543106079
1.0	10470000.0	10480000.0	0.0	0.3882119953632355	0.30922478437423706
1.0	10490000.0	10500000.0	0.0	0.3984096050262451	0.31867915391921997
1.0	10500000.0	10510000.0	0.0	0.39955323934555054	0.31973859667778015
1.0	10540000.0	10550000.0	0.0	0.3986054062843323	0.31886082887649536
1.0	10580000.0	10590000.0	1.0	0.3789319396018982	0.3006189465522766
1.0	10590000.0	10600000.0	0.0	0.37601086497306824	0.29791146516799927
1.0	10600000.0	10610000.0	0.0	0.3768764138221741	0.2987140715122223
1.0	10620000.0	10630000.0	0.0	0.4244686961174011	0.34277844429016113
1.0	10700000.0	10710000.0	0.0	0.4847397804260254	0.39778780937194824
1.0	10720000.0	10730000.0	1.0	0.4714372158050537	0.3857610523700714
1.0	10730000.0	10740000.0	0.0	0.4377904534339905	0.3550412654876709
1.0	10750000.0	10760000.0	1.0	0.4855819642543793	0.3985467553138733
1.0	10820000.0	10830000.0	0.0	0.5225385427474976	0.43153467774391174
1.0	10920000.0	10930000.0	1.0	0.5859586000442505	0.4865652024745941
1.0	10930000.0	10940000.0	1.0	0.7863654494285583	0.6456918716430664
1.0	10940000.0	10950000.0	0.0	0.7481400370597839	0.6171402335166931
1.0	10950000.0	10960000.0	0.0	0.657100260257721	0.5456969141960144
1.0	11000000.0	11010000.0	1.0	0.5621269941329956	0.4661327302455902
1.0	11140000.0	11150000.0	0.0	0.3686795234680176	0.2911173701286316
1.0	11210000.0	11220000.0	0.0	0.36050838232040405	0.2835548222064972
1.0	11250000.0	11260000.0	1.0	0.3615506887435913	0.28451889753341675
1.0	11340000.0	11350000.0	0.0	0.38793519139289856	0.3089680075645447
1.0	11360000.0	11370000.0	1.0	0.444487988948822	0.36118683218955994
1.0	11390000.0	11400000.0	1.0	0.4640185236930847	0.3790222704410553
1.0	11510000.0	11520000.0	0.0	0.486095130443573	0.39900895953178406
1.0	11590000.0	11600000.0	1.0	0.5272542834281921	0.43569812178611755
1.0	11660000.0	11670000.0	2.0	0.7255038022994995	0.5998274087905884
1.0	11680000.0	11690000.0	1.0	0.763123095035553	0.6284340023994446
1.0	11710000.0	11720000.0	1.0	0.5030692219734192	0.41423478722572327
1.0	11830000.0	11840000.0	0.0	0.6675074696540833	0.5541070103645325
1.0	11860000.0	11870000.0	0.0	0.5088331699371338	0.41937512159347534
1.0	11890000.0	11900000.0	1.0	0.4197864532470703	0.3384575843811035
1.0	11900000.0	11910000.0	0.0	0.4151062071323395	0.3341347277164459
1.0	11930000.0	11940000.0	1.0	0.7494932413101196	0.6181653738021851
1.0	12070000.0	12080000.0	0.0	0.47029799222946167	0.3847277760505676
1.0	12110000.0	12120000.0	2.0	0.5902916193008423	0.4902472496032715
1.0	12130000.0	12140000.0	0.0	0.8702716827392578	0.7053328156471252
1.0	12180000.0	12190000.0	1.0	0.5607849955558777	0.4649735391139984
1.0	12210000.0	12220000.0	1.0	0.4590156674385071	0.37446632981300354
1.0	12270000.0	12280000.0	1.0	0.6155595779418945	0.5115130543708801
1.0	12280000.0	12290000.0	1.0	0.5504721999168396	0.4560306668281555
1.0	12350000.0	12360000.0	0.0	0.3741065263748169	0.2961462140083313
1.0	12370000.0	12380000.0	0.0	0.37225061655044556	0.29442599415779114
1.0	12450000.0	12460000.0	1.0	0.4061214327812195	0.32582253217697144
1.0	12500000.0	12510000.0	1.0	0.41231244802474976	0.33155131340026855
1.0	12600000.0	12610000.0	1.0	0.4622423052787781	0.3774060010910034
1.0	12620000.0	12630000.0	0.0	0.6411507725715637	0.5326875448226929
1.0	12670000.0	12680000.0	0.0	0.48654112219810486	0.3994108736515045
1.0	12690000.0	12700000.0	0.0	0.7742186188697815	0.6367122530937195
1.0	12700000.0	12710000.0	0.0	0.8631691932678223	0.7004461884498596
1.0	12730000.0	12740000.0	0.0	0.6842610239982605	0.5675145983695984
1.0	12760000.0	12770000.0	2.0	0.8505155444145203	0.6916661262512207
1.0	12820000.0	12830000.0	2.0	0.9366485476493835	0.7495459914207458
1.0	13780000.0	13790000.0	0.0	0.8203555941581726	0.670355498790741
1.0	13810000.0	13820000.0	3.0	0.6866714358329773	0.5694303512573242
1.0	14060000.0	14070000.0	1.0	0.4561350345611572	0.3718392252922058
1.0	14080000.0	14090000.0	1.0	0.43576860427856445	0.3531830906867981
1.0	14120000.0	14130000.0	0.0	0.4776937961578369	0.39142680168151855
1.0	14210000.0	14220000.0	0.0	0.6250957250595093	0.5194465517997742
1.0	14260000.0	14270000.0	1.0	0.7834885716438293	0.6435730457305908
1.0	14270000.0	14280000.0	0.0	0.6353781819343567	0.5279435515403748
1.0	14280000.0	14290000.0	0.0	0.6412454843521118	0.5327650904655457
1.0	14340000.0	14350000.0	1.0	0.5839881300926208	0.4848875105381012
1.0	14350000.0	14360000.0	1.0	0.6333767175674438	0.5262941122055054
1.0	14430000.0	14440000.0	0.0	0.5644029974937439	0.4680972099304199
1.0	14470000.0	14480000.0	0.0	0.6510273814201355	0.5407604575157166
1.0	14510000.0	14520000.0	0.0	0.5714548826217651	0.4741666913032532
1.0	14520000.0	14530000.0	2.0	0.6344215869903564	0.5271553993225098
1.0	14620000.0	14630000.0	1.0	0.6066182255744934	0.5040280222892761
1.0	14650000.0	14660000.0	0.0	0.7210698127746582	0.5964009165763855
1.0	14660000.0	14670000.0	1.0	0.6145217418670654	0.5106465220451355
1.0	14730000.0	14740000.0	0.0	0.540159285068512	0.44703322649002075
1.0	14780000.0	14790000.0	1.0	0.5522304773330688	0.45755916833877563
1.0	14790000.0	14800000.0	0.0	0.5677558779716492	0.4709859788417816
1.0	14830000.0	14840000.0	0.0	0.5399478077888489	0.4468480944633484
1.0	14840000.0	14850000.0	1.0	0.5320318937301636	0.43990421295166016
1.0	14890000.0	14900000.0	1.0	0.6233307123184204	0.5179819464683533
1.0	14900000.0	14910000.0	0.0	0.6361898183822632	0.5286113619804382
1.0	14910000.0	14920000.0	0.0	0.59670090675354	0.49567466974258423
1.0	14930000.0	14940000.0	2.0	0.495248407125473	0.407235711812973
1.0	14970000.0	14980000.0	0.0	0.5775554776191711	0.4793955683708191
1.0	15090000.0	15100000.0	2.0	0.5253134965896606	0.43398594856262207
1.0	15130000.0	15140000.0	1.0	0.6069484353065491	0.504305362701416
1.0	15180000.0	15190000.0	0.0	0.545728325843811	0.4518992006778717
1.0	15250000.0	15260000.0	4.0	0.42470747232437134	0.3429986238479614
1.0	15320000.0	15330000.0	0.0	0.5023125410079956	0.4135589599609375
1.0	15330000.0	15340000.0	1.0	0.4811161458492279	0.3945191502571106
1.0	15350000.0	15360000.0	0.0	0.5119524002075195	0.42215079069137573
1.0	15410000.0	15420000.0	1.0	0.46423983573913574	0.37922412157058716
1.0	15420000.0	15430000.0	0.0	0.5197777152061462	0.42909306287765503
1.0	15450000.0	15460000.0	0.0	0.5666741132736206	0.4700547754764557
1.0	15470000.0	15480000.0	2.0	0.513529896736145	0.42355242371559143
1.0	15490000.0	15500000.0	0.0	0.4474217891693115	0.36387404799461365
1.0	15510000.0	15520000.0	0.0	0.48914653062820435	0.40175580978393555
1.0	15530000.0	15540000.0	0.0	0.46172934770584106	0.37693893909454346
1.0	15560000.0	15570000.0	0.0	0.5534719228744507	0.45863738656044006
1.0	15760000.0	15770000.0	2.0	0.7327016592025757	0.6053653955459595
1.0	15780000.0	15790000.0	0.0	0.5840545892715454	0.48494434356689453
1.0	15830000.0	15840000.0	1.0	0.43187516927719116	0.3496021628379822
1.0	15840000.0	15850000.0	0.0	0.4323548376560211	0.35004353523254395
1.0	16000000.0	16010000.0	0.0	0.5783240795135498	0.4800529479980469
1.0	16010000.0	16020000.0	0.0	0.413007915019989	0.3321944773197174
1.0	16040000.0	16050000.0	1.0	0.41973742842674255	0.33841270208358765
1.0	16250000.0	16260000.0	0.0	0.3825870156288147	0.3040085732936859
1.0	16290000.0	16300000.0	0.0	0.40523210167884827	0.32499951124191284
1.0	16380000.0	16390000.0	0.0	0.43146181106567383	0.3492216467857361
1.0	16400000.0	16410000.0	0.0	0.38458484411239624	0.30586177110671997
1.0	16470000.0	16480000.0	2.0	0.48328250646591187	0.39647382497787476
1.0	16540000.0	16550000.0	0.0	0.48615169525146484	0.39905980229377747
1.0	16570000.0	16580000.0	0.0	0.38390713930130005	0.3052328824996948
1.0	16740000.0	16750000.0	3.0	0.6847279667854309	0.5678859949111938
1.0	17280000.0	17290000.0	0.0	0.4646735191345215	0.3796180486679077
1.0	17330000.0	17340000.0	1.0	0.37134188413619995	0.2935837209224701
1.0	17340000.0	17350000.0	0.0	0.448070764541626	0.36446771025657654
1.0	17390000.0	17400000.0	0.0	0.4759560525417328	0.38985514640808105
1.0	17450000.0	17460000.0	0.0	0.6344383955001831	0.5271691083908081
1.0	17480000.0	17490000.0	0.0	0.772400975227356	0.6353612542152405
1.0	17530000.0	17540000.0	1.0	0.6976202726364136	0.5780898332595825
1.0	17620000.0	17630000.0	0.0	0.7437435984611511	0.6138014793395996
1.0	17640000.0	17650000.0	1.0	0.6920170783996582	0.573667049407959
1.0	17650000.0	17660000.0	0.0	0.780366063117981	0.6412675976753235
1.0	17660000.0	17670000.0	1.0	0.6819618940353394	0.5656842589378357
1.0	17680000.0	17690000.0	1.0	0.6736346483230591	0.5590296387672424
1.0	17700000.0	17710000.0	0.0	0.7030266523361206	0.5823400616645813
1.0	17730000.0	17740000.0	0.0	0.485868364572525	0.39880481362342834
1.0	17830000.0	17840000.0	2.0	0.57389235496521	0.47625818848609924
1.0	17920000.0	17930000.0	2.0	0.421572744846344	0.3401070237159729
1.0	18060000.0	18070000.0	2.0	0.4891127645969391	0.4017254710197449
1.0	18140000.0	18150000.0	1.0	0.6119980216026306	0.5085369348526001
1.0	18150000.0	18160000.0	1.0	0.52774977684021	0.4361344277858734
1.0	18200000.0	18210000.0	0.0	0.5502699613571167	0.45585504174232483
1.0	18230000.0	18240000.0	0.0	0.5363650918006897	0.4437090754508972
1.0	18290000.0	18300000.0	1.0	0.4661713242530823	0.3809797763824463
1.0	18300000.0	18310000.0	0.0	0.5012108087539673	0.41257399320602417
1.0	18310000.0	18320000.0	0.0	0.5526096224784851	0.45788854360580444
1.0	18370000.0	18380000.0	0.0	0.5069242119789124	0.4176744818687439
1.0	18650000.0	18660000.0	0.0	0.5017000436782837	0.41301122307777405
1.0	18670000.0	18680000.0	0.0	0.5258759260177612	0.43448203802108765
1.0	18740000.0	18750000.0	1.0	0.6533821225166321	0.5426773428916931
1.0	18780000.0	18790000.0	0.0	0.6269295811653137	0.5209664106369019
1.0	18790000.0	18800000.0	1.0	0.5939040184020996	0.4933089315891266
1.0	18810000.0	18820000.0	1.0	0.7122856974601746	0.5895794034004211
1.0	18820000.0	18830000.0	1.0	0.6975303888320923	0.5780189633369446
1.0	18860000.0	18870000.0	1.0	0.635094165802002	0.5277096629142761
1.0	18880000.0	18890000.0	0.0	0.6518287658691406	0.5414131283760071
1.0	18960000.0	18970000.0	2.0	0.5329534411430359	0.4407138228416443
1.0	19010000.0	19020000.0	1.0	0.7543847560882568	0.6218631863594055
1.0	19020000.0	19030000.0	0.0	0.7605022192001343	0.6264680624008179
1.0	19080000.0	19090000.0	2.0	0.7010888457298279	0.5808184146881104
1.0	19100000.0	19110000.0	1.0	0.7376450896263123	0.609150767326355
1.0	19120000.0	19130000.0	0.0	0.6490006446838379	0.5391083359718323
1.0	19130000.0	19140000.0	1.0	0.6565169095993042	0.5452238321304321
1.0	19240000.0	19250000.0	0.0	0.46894827485084534	0.38350269198417664
1.0	19250000.0	19260000.0	0.0	0.4698267877101898	0.3843000829219818
1.0	19320000.0	19330000.0	0.0	0.5986279249191284	0.49730196595191956
1.0	19350000.0	19360000.0	1.0	0.5857368111610413	0.4863763749599457
1.0	19390000.0	19400000.0	0.0	0.5107178092002869	0.4210524559020996
1.0	19410000.0	19420000.0	0.0	0.4259876310825348	0.34417882561683655
1.0	19420000.0	19430000.0	0.0	0.40041032433509827	0.32053279876708984
1.0	19450000.0	19460000.0	0.0	0.37346315383911133	0.29554975032806396
1.0	19540000.0	19550000.0	0.0	0.3783804178237915	0.300107479095459
1.0	19610000.0	19620000.0	1.0	0.4481230676174164	0.36451566219329834
1.0	19670000.0	19680000.0	0.0	0.39126819372177124	0.31205934286117554
1.0	19710000.0	19720000.0	0.0	0.3740077316761017	0.2960544526576996
1.0	19760000.0	19770000.0	0.0	0.36179596185684204	0.2847459316253662
1.0	19840000.0	19850000.0	0.0	0.5141094923019409	0.4240671992301941
1.0	19850000.0	19860000.0	1.0	0.5709543228149414	0.4737367630004883
1.0	19880000.0	19890000.0	1.0	0.5774575471878052	0.47931140661239624
1.0	19910000.0	19920000.0	1.0	0.6219722032546997	0.5168536305427551
1.0	19940000.0	19950000.0	0.0	0.4735686779022217	0.3876928687095642
1.0	19950000.0	19960000.0	0.0	0.4860572814941406	0.39897483587265015
1.0	20010000.0	20020000.0	1.0	0.6482008695602417	0.5384559035301208
1.0	20090000.0	20100000.0	1.0	0.763863742351532	0.6333134770393372
1.0	20150000.0	20160000.0	4.0	0.858609676361084	0.6972935199737549
1.0	20170000.0	20180000.0	2.0	0.6371806859970093	0.5294264554977417
1.0	20210000.0	20220000.0	0.0	0.4694058895111084	0.3839185833930969
1.0	20270000.0	20280000.0	0.0	0.6295019388198853	0.5230952501296997
1.0	20300000.0	20310000.0	0.0	0.5644930601119995	0.4681750237941742
1.0	20400000.0	20410000.0	2.0	0.7269176840782166	0.6009177565574646
1.0	20450000.0	20460000.0	0.0	0.6734037399291992	0.5588443875312805
1.0	20470000.0	20480000.0	0.0	0.6201363801956177	0.5153270959854126
1.0	20530000.0	20540000.0	0.0	0.5762472152709961	0.47827619314193726
1.0	20560000.0	20570000.0	0.0	0.6389911770820618	0.5309149622917175
1.0	20650000.0	20660000.0	0.0	0.6064144372940063	0.5038571357727051
1.0	20710000.0	20720000.0	2.0	0.5924072265625	0.4920409619808197
1.0	20750000.0	20760000.0	1.0	0.5935672521591187	0.4930243492126465
1.0	20780000.0	20790000.0	0.0	0.6746334433555603	0.5598293542861938
1.0	20830000.0	20840000.0	0.0	0.639994740486145	0.5317385196685791
1.0	21000000.0	21010000.0	1.0	0.4788625240325928	0.3924834132194519
1.0	21050000.0	21060000.0	0.0	0.5838234424591064	0.48474711179733276
1.0	21060000.0	21070000.0	1.0	0.40850067138671875	0.32802483439445496
1.0	21090000.0	21100000.0	0.0	0.4190996289253235	0.33782392740249634
1.0	21100000.0	21110000.0	0.0	0.4232984483242035	0.34169870615005493
1.0	21180000.0	21190000.0	0.0	0.40333476662635803	0.32324299216270447
1.0	21190000.0	21200000.0	1.0	0.39304059743881226	0.3137025535106659
1.0	21210000.0	21220000.0	1.0	0.39475393295288086	0.31529101729393005
1.0	21270000.0	21280000.0	0.0	0.3912673890590668	0.31205853819847107
1.0	21330000.0	21340000.0	1.0	0.39287295937538147	0.3135470449924469
1.0	21420000.0	21430000.0	0.0	0.4317149519920349	0.3494543731212616
1.0	21430000.0	21440000.0	0.0	0.43811941146850586	0.35534316301345825
1.0	21450000.0	21460000.0	2.0	0.4134089946746826	0.3325650990009308
1.0	21490000.0	21500000.0	0.0	0.43608611822128296	0.35347527265548706
1.0	21510000.0	21520000.0	1.0	0.5157982707023621	0.4255658686161041
1.0	21560000.0	21570000.0	1.0	0.4719792306423187	0.38625240325927734
1.0	21610000.0	21620000.0	0.0	0.45826905965805054	0.3737858533859253
1.0	21660000.0	21670000.0	2.0	0.42096036672592163	0.3395417332649231
1.0	21840000.0	21850000.0	0.0	0.486062228679657	0.398979514837265
1.0	21980000.0	21990000.0	0.0	0.48685115575790405	0.39968985319137573
1.0	22200000.0	22210000.0	1.0	0.7749521732330322	0.6372568607330322
1.0	22240000.0	22250000.0	0.0	0.5256491303443909	0.43428167700767517
1.0	22260000.0	22270000.0	1.0	0.5277098417282104	0.4360992908477783
1.0	22360000.0	22370000.0	0.0	0.5061984658241272	0.41702741384506226
1.0	22420000.0	22430000.0	0.0	0.41628819704055786	0.3352261483669281
1.0	22490000.0	22500000.0	0.0	0.5384908318519592	0.44557228684425354
1.0	22500000.0	22510000.0	1.0	0.6766642332077026	0.5614551305770874
1.0	22670000.0	22680000.0	0.0	0.5538761615753174	0.45898810029029846
1.0	22680000.0	22690000.0	0.0	0.6729976534843445	0.5585187673568726
1.0	22820000.0	22830000.0	0.0	0.4084065556526184	0.3279374837875366
1.0	22830000.0	22840000.0	0.0	0.39771202206611633	0.31803250312805176
1.0	22850000.0	22860000.0	0.0	0.38404130935668945	0.3053571879863739
1.0	22870000.0	22880000.0	0.0	0.5034009218215942	0.41453081369400024
1.0	22890000.0	22900000.0	0.0	0.5173341631889343	0.4269283413887024
1.0	22910000.0	22920000.0	0.0	0.5475424528121948	0.45348024368286133
1.0	22950000.0	22960000.0	0.0	0.5478070974349976	0.4537106454372406
1.0	22970000.0	22980000.0	0.0	0.5373592376708984	0.44458070397377014
1.0	23000000.0	23010000.0	0.0	0.5255870819091797	0.434226930141449
1.0	23030000.0	23040000.0	3.0	0.4297336935997009	0.34763047099113464
1.0	23070000.0	23080000.0	0.0	0.4653606414794922	0.38024333119392395
1.0	23100000.0	23110000.0	0.0	0.4727727770805359	0.3869718611240387
1.0	23150000.0	23160000.0	1.0	0.428598552942276	0.34658536314964294
1.0	23160000.0	23170000.0	1.0	0.45776334404945374	0.3733247220516205
1.0	23220000.0	23230000.0	1.0	0.4379473328590393	0.3551850914955139
1.0	23230000.0	23240000.0	1.0	0.42992934584617615	0.3478109836578369
1.0	23360000.0	23370000.0	0.0	0.3993833065032959	0.3195817768573761
1.0	23380000.0	23390000.0	0.0	0.38134700059890747	0.302858829498291
1.0	23400000.0	23410000.0	1.0	0.390712708234787	0.311544269323349
1.0	23440000.0	23450000.0	0.0	0.429669052362442	0.3475714325904846
1.0	23510000.0	23520000.0	3.0	0.63560950756073	0.5281338095664978
1.0	23540000.0	23550000.0	0.0	0.712014377117157	0.5893681049346924
1.0	23600000.0	23610000.0	0.0	0.4825705885887146	0.39583173394203186
1.0	23660000.0	23670000.0	1.0	0.3999648094177246	0.32012075185775757
1.0	23720000.0	23730000.0	0.0	0.43951430916786194	0.35662421584129333
1.0	23740000.0	23750000.0	0.0	0.5087348222732544	0.41928786039352417
1.0	23750000.0	23760000.0	0.0	0.4848702549934387	0.39790579676628113
1.0	23770000.0	23780000.0	1.0	0.4631410539150238	0.37822410464286804
1.0	23790000.0	23800000.0	1.0	0.4700019955635071	0.3844594657421112
1.0	23820000.0	23830000.0	2.0	0.5570191740989685	0.461714506149292
1.0	23840000.0	23850000.0	1.0	0.4669617712497711	0.3816984295845032
1.0	23950000.0	23960000.0	1.0	0.6994370222091675	0.5795201063156128
1.0	23980000.0	23990000.0	1.0	0.6129707098007202	0.5093504190444946
1.0	24040000.0	24050000.0	0.0	0.4283279478549957	0.34633582830429077
1.0	24080000.0	24090000.0	0.0	0.3976579010486603	0.31798258423805237
1.0	24090000.0	24100000.0	1.0	0.39257580041885376	0.31327158212661743
1.0	24190000.0	24200000.0	1.0	0.4966893196105957	0.40852707624435425
1.0	24250000.0	24260000.0	1.0	0.5832611322402954	0.48426780104637146
1.0	24330000.0	24340000.0	0.0	0.4941646456718445	0.4062635004520416
1.0	24380000.0	24390000.0	0.0	0.6937967538833618	0.5750735402107239
1.0	24400000.0	24410000.0	0.0	0.6805930137634277	0.564592719078064
1.0	24450000.0	24460000.0	0.0	0.5610288381576538	0.46518415212631226
1.0	24570000.0	24580000.0	3.0	0.5903242230415344	0.4902747571468353
1.0	24640000.0	24650000.0	0.0	0.5773677229881287	0.47923463582992554
1.0	24650000.0	24660000.0	0.0	0.5853391885757446	0.4860379695892334
1.0	24690000.0	24700000.0	1.0	0.42661914229393005	0.34476128220558167
1.0	24990000.0	25000000.0	0.0	0.40885624289512634	0.32835379242897034
1.0	25140000.0	25150000.0	0.0	0.417910635471344	0.33672457933425903
1.0	25160000.0	25170000.0	0.0	0.448634535074234	0.36498400568962097
1.0	25180000.0	25190000.0	0.0	0.7174107432365417	0.5935646891593933
1.0	25200000.0	25210000.0	3.0	0.6045185327529907	0.5022644996643066
1.0	25210000.0	25220000.0	1.0	0.7750993967056274	0.6373661756515503
1.0	25280000.0	25290000.0	1.0	0.6713507175445557	0.5571971535682678
1.0	25300000.0	25310000.0	2.0	0.790871262550354	0.6490007638931274
1.0	25330000.0	25340000.0	0.0	0.6156052350997925	0.5115512013435364
1.0	25350000.0	25360000.0	0.0	0.5559399724006653	0.46077877283096313
1.0	25370000.0	25380000.0	0.0	0.6196854114532471	0.5149520635604858
1.0	25380000.0	25390000.0	2.0	0.5945704579353333	0.49387311935424805
1.0	25420000.0	25430000.0	1.0	0.7622493505477905	0.6277788281440735
1.0	25450000.0	25460000.0	0.0	0.703241229057312	0.5825083255767822
1.0	25470000.0	25480000.0	1.0	0.7209993600845337	0.5963465571403503
1.0	25510000.0	25520000.0	2.0	0.6538914442062378	0.5430914163589478
1.0	25520000.0	25530000.0	1.0	0.6315733194351196	0.5248062014579773
1.0	25580000.0	25590000.0	0.0	0.4427643418312073	0.35960641503334045
1.0	25660000.0	25670000.0	1.0	0.553772509098053	0.45889824628829956
1.0	25680000.0	25690000.0	0.0	0.4081272482872009	0.32767874002456665
1.0	25750000.0	25760000.0	0.0	0.4029011130332947	0.32284078001976013
1.0	25760000.0	25770000.0	1.0	0.38896042108535767	0.3099195063114166
1.0	25940000.0	25950000.0	0.0	0.4995158314704895	0.41105812788009644
1.0	25990000.0	26000000.0	0.0	0.4592118263244629	0.3746446669101715
1.0	26060000.0	26070000.0	1.0	0.49095821380615234	0.4033847749233246
1.0	26080000.0	26090000.0	0.0	0.4363444745540619	0.3537125587463379
1.0	26100000.0	26110000.0	1.0	0.44587770104408264	0.36245983839035034
1.0	26140000.0	26150000.0	1.0	0.380058616399765	0.3016633689403534
1.0	26260000.0	26270000.0	0.0	0.4463888704776764	0.3629283010959625
1.0	26310000.0	26320000.0	0.0	0.4786088466644287	0.39225414395332336
1.0	26340000.0	26350000.0	1.0	0.47664785385131836	0.3904804587364197
1.0	26440000.0	26450000.0	0.0	0.4237051010131836	0.3420736789703369
1.0	26450000.0	26460000.0	1.0	0.4996834695339203	0.4112078547477722
1.0	26610000.0	26620000.0	0.0	0.4518055021762848	0.36788472533226013
1.0	26620000.0	26630000.0	2.0	0.5245188474655151	0.4332839548587799
1.0	26630000.0	26640000.0	2.0	0.6125348806381226	0.5089861750602722
1.0	26650000.0	26660000.0	1.0	0.7193111777305603	0.5950387716293335
1.0	26700000.0	26710000.0	1.0	0.6281060576438904	0.5219399929046631
1.0	26710000.0	26720000.0	2.0	0.6282511353492737	0.522060215473175
1.0	26770000.0	26780000.0	1.0	0.42971935868263245	0.3476174473762512
1.0	26810000.0	26820000.0	1.0	0.5298945307731628	0.4380236268043518
1.0	26870000.0	26880000.0	0.0	0.45821017026901245	0.37373241782188416
1.0	26920000.0	26930000.0	0.0	0.5198580026626587	0.42916402220726013
1.0	26930000.0	26940000.0	0.0	0.5003262758255005	0.4117830693721771
1.0	27070000.0	27080000.0	0.0	0.4168299734592438	0.33572691679000854
1.0	27120000.0	27130000.0	1.0	0.4320286214351654	0.3497430682182312
1.0	27150000.0	27160000.0	0.0	0.45478519797325134	0.3706067204475403
1.0	27180000.0	27190000.0	1.0	0.41759222745895386	0.3364318013191223
1.0	27220000.0	27230000.0	0.0	0.37831035256385803	0.3000428378582001
1.0	27240000.0	27250000.0	1.0	0.5122173428535461	0.4223863482475281
1.0	27250000.0	27260000.0	1.0	0.40710002183914185	0.32672861218452454
1.0	27270000.0	27280000.0	1.0	0.4400220811367035	0.3570902943611145
1.0	27410000.0	27420000.0	0.0	0.6907112002372742	0.5726336240768433
1.0	27420000.0	27430000.0	0.0	0.4793720841407776	0.3929435610771179
1.0	27520000.0	27530000.0	1.0	0.6692858934402466	0.555537760257721
1.0	27540000.0	27550000.0	0.0	0.6548048853874207	0.5438334345817566
1.0	27550000.0	27560000.0	2.0	0.6431600451469421	0.5343340635299683
1.0	27560000.0	27570000.0	0.0	0.488375723361969	0.40106233954429626
1.0	27570000.0	27580000.0	0.0	0.4956515431404114	0.40759697556495667
1.0	27580000.0	27590000.0	0.0	0.45200467109680176	0.36806660890579224
1.0	27600000.0	27610000.0	0.0	0.4412214159965515	0.3581910729408264
1.0	27670000.0	27680000.0	1.0	0.4748954176902771	0.38889479637145996
1.0	27790000.0	27800000.0	0.0	0.4116942286491394	0.33097973465919495
1.0	27900000.0	27910000.0	1.0	0.42147088050842285	0.3400127589702606
1.0	27920000.0	27930000.0	0.0	0.39945417642593384	0.3196472227573395
1.0	27930000.0	27940000.0	0.0	0.46100759506225586	0.3762815594673157
1.0	27980000.0	27990000.0	0.0	0.48500698804855347	0.39802882075309753
1.0	28010000.0	28020000.0	1.0	0.7020887136459351	0.5816041827201843
1.0	28060000.0	28070000.0	0.0	0.39318495988845825	0.31383687257766724
1.0	28080000.0	28090000.0	0.0	0.3742000460624695	0.2962324321269989
1.0	28120000.0	28130000.0	1.0	0.3737843632698059	0.2958475649356842
1.0	28130000.0	28140000.0	0.0	0.38604649901390076	0.30721670389175415
1.0	28180000.0	28190000.0	0.0	0.4455333352088928	0.3621442914009094
1.0	28250000.0	28260000.0	0.0	0.532320499420166	0.44015732407569885
1.0	28270000.0	28280000.0	1.0	0.5502482652664185	0.45583590865135193
1.0	28280000.0	28290000.0	0.0	0.447882741689682	0.36429542303085327
1.0	28350000.0	28360000.0	0.0	0.40553799271583557	0.32528233528137207
1.0	28420000.0	28430000.0	1.0	0.604584276676178	0.5023194551467896
1.0	28430000.0	28440000.0	1.0	0.521764874458313	0.4308510422706604
1.0	28570000.0	28580000.0	0.0	0.5981122255325317	0.49686679244041443
1.0	28650000.0	28660000.0	0.0	0.5643086433410645	0.4989252984523773
1.0	28720000.0	28730000.0	0.0	0.3898995518684387	0.3107905983924866
1.0	28760000.0	28770000.0	1.0	0.38666242361068726	0.3077875077724457
1.0	28770000.0	28780000.0	0.0	0.41368430852890015	0.3328200876712799
1.0	28810000.0	28820000.0	0.0	0.3677128553390503	0.29022151231765747
1.0	28830000.0	28840000.0	2.0	0.49269533157348633	0.4049442410469055
1.0	28840000.0	28850000.0	0.0	0.4299333989620209	0.347814679145813
1.0	28930000.0	28940000.0	0.0	0.38523343205451965	0.3064627945423126
1.0	29030000.0	29040000.0	0.0	0.40218934416770935	0.32218143343925476
1.0	29190000.0	29200000.0	0.0	0.6483755111694336	0.5385985374450684
1.0	29200000.0	29210000.0	1.0	0.5930652618408203	0.4925990700721741
1.0	29290000.0	29300000.0	0.0	0.4663879871368408	0.3811768889427185
1.0	29310000.0	29320000.0	0.0	0.44305652379989624	0.35987478494644165
1.0	29360000.0	29370000.0	0.0	0.3887578248977661	0.3097311854362488
1.0	29370000.0	29380000.0	1.0	0.3995307981967926	0.3197184205055237
1.0	29480000.0	29490000.0	2.0	0.3747250437736511	0.2967185378074646
1.0	29510000.0	29520000.0	2.0	0.4435144066810608	0.3602941930294037
1.0	29530000.0	29540000.0	1.0	0.38857266306877136	0.3095598816871643
1.0	29620000.0	29630000.0	1.0	0.4280681610107422	0.3460962176322937
1.0	29630000.0	29640000.0	0.0	0.4614538550376892	0.37668782472610474
1.0	29690000.0	29700000.0	1.0	0.6391628980636597	0.5310555696487427
1.0	29710000.0	29720000.0	1.0	0.585486888885498	0.4861640930175781
1.0	29720000.0	29730000.0	0.0	0.5052348375320435	0.4161680340766907
1.0	29730000.0	29740000.0	1.0	0.6281954050064087	0.5220139622688293
1.0	29760000.0	29770000.0	0.0	0.5445877313613892	0.45090365409851074
1.0	29850000.0	29860000.0	1.0	0.6252411603927612	0.5195668935775757
1.0	30040000.0	30050000.0	0.0	0.5797959566116333	0.4813106954097748
1.0	30120000.0	30130000.0	2.0	0.5198714733123779	0.4291754364967346
1.0	30140000.0	30150000.0	2.0	0.5027276277542114	0.41392940282821655
1.0	30170000.0	30180000.0	1.0	0.5652859807014465	0.46885862946510315
1.0	30180000.0	30190000.0	0.0	0.6405383348464966	0.5321851372718811
1.0	30210000.0	30220000.0	0.0	0.6694926023483276	0.5557041764259338
1.0	30240000.0	30250000.0	1.0	0.6267915964126587	0.5208518505096436
1.0	30250000.0	30260000.0	1.0	0.6169043779373169	0.5126348733901978
1.0	30260000.0	30270000.0	0.0	0.6288124918937683	0.5225249528884888
1.0	30270000.0	30280000.0	1.0	0.5762426257133484	0.47827237844467163
1.0	30320000.0	30330000.0	0.0	0.5634704828262329	0.4672926068305969
1.0	30430000.0	30440000.0	0.0	0.5534365773200989	0.4586072564125061
1.0	30500000.0	30510000.0	0.0	0.5651167035102844	0.4687129855155945
1.0	30510000.0	30520000.0	1.0	0.8741030693054199	0.7079559564590454
1.0	30530000.0	30540000.0	0.0	0.6289612650871277	0.5226479768753052
1.0	30570000.0	30580000.0	0.0	0.5808624029159546	0.4822215139865875
1.0	30580000.0	30590000.0	2.0	0.5710340738296509	0.47380495071411133
1.0	30590000.0	30600000.0	0.0	0.5544493198394775	0.4594856798648834
1.0	30600000.0	30610000.0	0.0	0.5653446316719055	0.46890920400619507
1.0	30620000.0	30630000.0	1.0	0.6223867535591125	0.5171982049942017
1.0	30640000.0	30650000.0	0.0	0.6265796422958374	0.52067631483078
1.0	30680000.0	30690000.0	0.0	0.5616545677185059	0.4657248556613922
1.0	30810000.0	30820000.0	3.0	0.6552997827529907	0.544235348701477
1.0	31020000.0	31030000.0	1.0	0.6293911933898926	0.5230038166046143
1.0	31040000.0	31050000.0	0.0	0.5285033583641052	0.43679875135421753
1.0	31120000.0	31130000.0	0.0	0.6465495228767395	0.5371069312095642
1.0	31180000.0	31190000.0	0.0	0.5868173837661743	0.4872956871986389
1.0	31210000.0	31220000.0	1.0	0.612220823764801	0.5087233781814575
1.0	31280000.0	31290000.0	1.0	0.5088436007499695	0.4193844199180603
1.0	31290000.0	31300000.0	0.0	0.4789312481880188	0.39254555106163025
1.0	31300000.0	31310000.0	0.0	0.5340694189071655	0.44169408082962036
1.0	31310000.0	31320000.0	0.0	0.5703535079956055	0.47322016954421997
1.0	31390000.0	31400000.0	1.0	0.5112906098365784	0.42156243324279785
1.0	31500000.0	31510000.0	0.0	0.3653043210506439	0.287991464138031
1.0	31680000.0	31690000.0	3.0	0.4506498873233795	0.36682820320129395
1.0	31700000.0	31710000.0	0.0	0.47694405913352966	0.3907487392425537
1.0	31710000.0	31720000.0	0.0	0.4589206278324127	0.37438005208969116
1.0	31740000.0	31750000.0	1.0	0.39382967352867126	0.3144340217113495
1.0	31770000.0	31780000.0	0.0	0.42973724007606506	0.3476336598396301
1.0	31850000.0	31860000.0	1.0	0.5097925066947937	0.4202294945716858
1.0	31860000.0	31870000.0	1.0	0.5959830284118652	0.4950675964355469
1.0	31890000.0	31900000.0	2.0	0.4655952453613281	0.38045671582221985
1.0	31910000.0	31920000.0	0.0	0.6240512132644653	0.5185800790786743
1.0	31930000.0	31940000.0	1.0	0.6366100311279297	0.5289574861526489
1.0	31960000.0	31970000.0	0.0	0.5589854121208191	0.4634169936180115
1.0	31970000.0	31980000.0	0.0	0.9452238082885742	0.7550662755966187
1.0	31980000.0	31990000.0	1.0	0.525185763835907	0.433872789144516
1.0	31990000.0	32000000.0	0.0	0.5275518298149109	0.43595990538597107
1.0	32050000.0	32060000.0	0.0	0.6498541831970215	0.5398045778274536
1.0	32070000.0	32080000.0	1.0	0.5247031450271606	0.4334470331668854
1.0	32080000.0	32090000.0	2.0	0.45827651023864746	0.37379273772239685
1.0	32100000.0	32110000.0	0.0	0.3861354887485504	0.3072989583015442
1.0	32140000.0	32150000.0	0.0	0.44993752241134644	0.3661766052246094
1.0	32150000.0	32160000.0	1.0	0.4530796408653259	0.3690490126609802
1.0	32160000.0	32170000.0	0.0	0.41912174224853516	0.337843656539917
1.0	32260000.0	32270000.0	0.0	0.5924517512321472	0.4920791685581207
1.0	32300000.0	32310000.0	1.0	0.47192344069480896	0.3862017095088959
1.0	32340000.0	32350000.0	0.0	0.49880892038345337	0.4104250967502594
1.0	32370000.0	32380000.0	0.0	0.39618971943855286	0.3166217803955078
1.0	32510000.0	32520000.0	1.0	0.3504633903503418	0.2742813527584076
1.0	32550000.0	32560000.0	0.0	0.385948121547699	0.30712565779685974
1.0	32570000.0	32580000.0	0.0	0.5851653218269348	0.4858902394771576
1.0	32600000.0	32610000.0	0.0	0.383492648601532	0.30484840273857117
1.0	32620000.0	32630000.0	1.0	0.3513105511665344	0.2750621438026428
1.0	32720000.0	32730000.0	0.0	0.7913757562637329	0.6493706703186035
1.0	32790000.0	32800000.0	0.0	0.42571574449539185	0.3439282774925232
1.0	32850000.0	32860000.0	2.0	0.4137444496154785	0.33287563920021057
1.0	32920000.0	32930000.0	0.0	0.587088942527771	0.4875265061855316
1.0	32970000.0	32980000.0	0.0	0.5393663644790649	0.4463389813899994
1.0	33070000.0	33080000.0	0.0	0.4851592183113098	0.39816612005233765
1.0	33080000.0	33090000.0	1.0	0.453836053609848	0.3697396218776703
1.0	33120000.0	33130000.0	2.0	0.3933993875980377	0.3140348792076111
1.0	33180000.0	33190000.0	1.0	0.5242506265640259	0.4330471158027649
1.0	33190000.0	33200000.0	1.0	0.47521811723709106	0.3891865611076355
1.0	33200000.0	33210000.0	0.0	0.451337993144989	0.3674570918083191
1.0	33220000.0	33230000.0	0.0	0.41242995858192444	0.33166027069091797
1.0	33270000.0	33280000.0	0.0	0.41638946533203125	0.3353198170661926
1.0	33300000.0	33310000.0	3.0	0.38629773259162903	0.30744972825050354
1.0	33360000.0	33370000.0	1.0	0.5444205403327942	0.4507576525211334
1.0	33460000.0	33470000.0	0.0	0.4075899124145508	0.3271820545196533
1.0	33500000.0	33510000.0	1.0	0.4177075922489166	0.33653807640075684
1.0	33640000.0	33650000.0	1.0	0.38000673055648804	0.30161529779434204
1.0	33650000.0	33660000.0	0.0	0.4541317820549011	0.3700103163719177
1.0	33760000.0	33770000.0	1.0	0.39141976833343506	0.312200129032135
1.0	33780000.0	33790000.0	0.0	0.4343189597129822	0.3518502712249756
1.0	33850000.0	33860000.0	0.0	0.4363618493080139	0.3537284731864929
1.0	33860000.0	33870000.0	0.0	0.4364577829837799	0.3538168668746948
1.0	33920000.0	33930000.0	1.0	0.46375665068626404	0.3787844777107239
1.0	34010000.0	34020000.0	1.0	0.5068295001983643	0.4175899624824524
1.0	34100000.0	34110000.0	0.0	0.5596889853477478	0.4640255868434906
1.0	34140000.0	34150000.0	0.0	0.5515277981758118	0.456948459148407
1.0	34190000.0	34200000.0	0.0	0.503350019454956	0.41448545455932617
1.0	34220000.0	34230000.0	0.0	0.5354208946228027	0.44288116693496704
1.0	34270000.0	34280000.0	1.0	0.5569434762001038	0.4616488516330719
1.0	34330000.0	34340000.0	2.0	0.5224622488021851	0.43146753311157227
1.0	34470000.0	34480000.0	1.0	0.4948728680610657	0.4068990647792816
1.0	34500000.0	34510000.0	2.0	0.48586708307266235	0.39880335330963135
1.0	34540000.0	34550000.0	0.0	0.7087269425392151	0.5868023633956909
1.0	34610000.0	34620000.0	0.0	0.5026623010635376	0.4138711988925934
1.0	34630000.0	34640000.0	1.0	0.4701705574989319	0.384612500667572
1.0	34670000.0	34680000.0	0.0	0.6370566487312317	0.5293247699737549
1.0	34690000.0	34700000.0	1.0	0.6150081753730774	0.5110527873039246
1.0	34730000.0	34740000.0	4.0	0.5375410914421082	0.4447401463985443
1.0	34830000.0	34840000.0	1.0	0.6365224123001099	0.5288854837417603
1.0	34900000.0	34910000.0	0.0	0.7633078694343567	0.6285725831985474
1.0	34930000.0	34940000.0	0.0	0.8832535743713379	0.7141867280006409
1.0	34960000.0	34970000.0	2.0	0.6625929474830627	0.5501432418823242
1.0	34970000.0	34980000.0	1.0	0.947701632976532	0.7566531896591187
1.0	35050000.0	35060000.0	0.0	0.6278697848320007	0.5217443704605103
1.0	35070000.0	35080000.0	1.0	0.6053174734115601	0.5029357075691223
1.0	35100000.0	35110000.0	0.0	0.5899032950401306	0.4899175763130188
1.0	35130000.0	35140000.0	1.0	0.6350947618484497	0.5277100205421448
1.0	35180000.0	35190000.0	0.0	0.6540418267250061	0.5432133674621582
1.0	35290000.0	35300000.0	1.0	0.4618203043937683	0.3770219683647156
1.0	35300000.0	35310000.0	1.0	0.4431155323982239	0.3599284291267395
1.0	35310000.0	35320000.0	0.0	0.4295829236507416	0.34749191999435425
1.0	35350000.0	35360000.0	0.0	0.5931774377822876	0.49269407987594604
1.0	35360000.0	35370000.0	0.0	0.5582554936408997	0.46278509497642517
1.0	35380000.0	35390000.0	0.0	0.5547164082527161	0.45971736311912537
1.0	35400000.0	35410000.0	0.0	0.6787702441215515	0.5631386041641235
1.0	35410000.0	35420000.0	2.0	0.7112840414047241	0.5887983441352844
1.0	35460000.0	35470000.0	1.0	0.41232842206954956	0.33156585693359375
1.0	35530000.0	35540000.0	0.0	0.7099466919898987	0.5877549052238464
1.0	35540000.0	35550000.0	0.0	0.5827804803848267	0.4838579595088959
1.0	35620000.0	35630000.0	0.0	0.6535276174545288	0.5427954792976379
1.0	35700000.0	35710000.0	0.0	0.5885109901428223	0.4887351989746094
1.0	35740000.0	35750000.0	1.0	0.41728681325912476	0.3361488878726959
1.0	35780000.0	35790000.0	0.0	0.4176620841026306	0.3364962935447693
1.0	35800000.0	35810000.0	0.0	0.4202795624732971	0.33891332149505615
1.0	35830000.0	35840000.0	0.0	0.41146907210350037	0.3307717442512512
1.0	35860000.0	35870000.0	0.0	0.38626113533973694	0.30741578340530396
1.0	35890000.0	35900000.0	1.0	0.4123581349849701	0.33159375190734863
1.0	35910000.0	35920000.0	0.0	0.3838195204734802	0.3051515221595764
1.0	36140000.0	36150000.0	1.0	0.5256868004798889	0.4343150556087494
1.0	36240000.0	36250000.0	0.0	0.508151113986969	0.4187677800655365
1.0	36250000.0	36260000.0	1.0	0.5274507403373718	0.43587106466293335
1.0	36260000.0	36270000.0	0.0	0.49194303154945374	0.4042688012123108
1.0	36300000.0	36310000.0	0.0	0.3901051878929138	0.31098097562789917
1.0	36330000.0	36340000.0	0.0	0.48116931319236755	0.39456677436828613
1.0	36340000.0	36350000.0	2.0	0.5440812110900879	0.4504614770412445
1.0	36350000.0	36360000.0	1.0	0.3516177535057068	0.27534595131874084
1.0	36390000.0	36400000.0	0.0	0.3795332908630371	0.30117666721343994
1.0	36410000.0	36420000.0	0.0	0.39842644333839417	0.3186948895454407
1.0	36440000.0	36450000.0	0.0	0.40292415022850037	0.3228622078895569
1.0	36450000.0	36460000.0	0.0	0.4064144492149353	0.32609423995018005
1.0	36530000.0	36540000.0	1.0	0.44072437286376953	0.3577348589897156
1.0	36540000.0	36550000.0	0.0	0.48314085602760315	0.3963460326194763
1.0	36590000.0	36600000.0	1.0	0.520662784576416	0.4298761487007141
1.0	36600000.0	36610000.0	0.0	0.4357801079750061	0.35319361090660095
1.0	36610000.0	36620000.0	0.0	0.538408100605011	0.44549959897994995
1.0	36700000.0	36710000.0	0.0	0.42241984605789185	0.34088802337646484
1.0	36780000.0	36790000.0	0.0	0.5135460495948792	0.4235667288303375
1.0	36790000.0	36800000.0	2.0	0.5378619432449341	0.44502100348472595
1.0	36800000.0	36810000.0	1.0	0.43984001874923706	0.35692328214645386
1.0	36810000.0	36820000.0	1.0	0.4179062843322754	0.33672070503234863
1.0	36900000.0	36910000.0	1.0	0.4187925457954407	0.3375396132469177
1.0	36920000.0	36930000.0	0.0	0.42942339181900024	0.3473448157310486
1.0	36950000.0	36960000.0	0.0	0.6758057475090027	0.5607680678367615
1.0	36960000.0	36970000.0	1.0	0.6653999090194702	0.552408754825592
1.0	37050000.0	37060000.0	0.0	0.5900427103042603	0.4900358319282532
1.0	37080000.0	37090000.0	1.0	0.5540133714675903	0.45910754799842834
1.0	37090000.0	37100000.0	0.0	0.545983076095581	0.45212095975875854
1.0	37140000.0	37150000.0	0.0	0.5398958325386047	0.4468025267124176
1.0	37360000.0	37370000.0	0.0	0.589788556098938	0.48981982469558716
1.0	37460000.0	37470000.0	1.0	0.508275032043457	0.4188784062862396
1.0	37470000.0	37480000.0	0.0	0.514457106590271	0.42437583208084106
1.0	37480000.0	37490000.0	1.0	0.5623363256454468	0.46631354093551636
1.0	37510000.0	37520000.0	1.0	0.5310531854629517	0.4390431344509125
1.0	37550000.0	37560000.0	1.0	0.6032170057296753	0.5011694431304932
1.0	37690000.0	37700000.0	0.0	0.6789824962615967	0.5633078813552856
1.0	37700000.0	37710000.0	0.0	0.4996667802333832	0.4111930727958679
1.0	37720000.0	37730000.0	0.0	0.6426146626472473	0.5338876247406006
1.0	37760000.0	37770000.0	1.0	0.6072494387626648	0.5045579075813293
1.0	37770000.0	37780000.0	1.0	0.5303599238395691	0.4384332597255707
1.0	37800000.0	37810000.0	0.0	0.7312420606613159	0.6042442321777344
1.0	37810000.0	37820000.0	1.0	0.6665749549865723	0.5533561706542969
1.0	37900000.0	37910000.0	0.0	0.6660619974136353	0.5529426336288452
1.0	38040000.0	38050000.0	0.0	0.3975510597229004	0.3178839087486267
1.0	38140000.0	38150000.0	0.0	0.4506351947784424	0.36681514978408813
1.0	38240000.0	38250000.0	1.0	0.7579028010368347	0.6245139837265015
1.0	38270000.0	38280000.0	0.0	0.5022119283676147	0.4134686589241028
1.0	38280000.0	38290000.0	0.0	0.4084537625312805	0.327981173992157
1.0	38290000.0	38300000.0	1.0	0.38913050293922424	0.3100765645503998
1.0	38300000.0	38310000.0	1.0	0.38074034452438354	0.3022959232330322
1.0	38510000.0	38520000.0	2.0	0.4216832220554352	0.34020835161209106
1.0	38640000.0	38650000.0	1.0	0.5440458059310913	0.45043063163757324
1.0	38670000.0	38680000.0	1.0	0.5760602951049805	0.4781160354614258
1.0	38870000.0	38880000.0	0.0	0.7046583890914917	0.5836194753646851
1.0	38910000.0	38920000.0	1.0	0.6210463643074036	0.5160840153694153
1.0	38960000.0	38970000.0	0.0	0.5631932020187378	0.4670528471469879
1.0	39080000.0	39090000.0	0.0	0.6362684965133667	0.5286762118339539
1.0	39120000.0	39130000.0	0.0	0.6451937556266785	0.5359989404678345
1.0	39300000.0	39310000.0	0.0	0.41767650842666626	0.33650919795036316
1.0	39380000.0	39390000.0	0.0	0.4442918300628662	0.3610066771507263
1.0	39470000.0	39480000.0	0.0	0.429879754781723	0.3477652966976166
1.0	39600000.0	39610000.0	1.0	0.37829142808914185	0.30002516508102417
1.0	39630000.0	39640000.0	0.0	0.37653684616088867	0.2983987629413605
1.0	39720000.0	39730000.0	0.0	0.3673188090324402	0.2898564338684082
1.0	39760000.0	39770000.0	0.0	0.3737013339996338	0.2957705557346344
1.0	39800000.0	39810000.0	1.0	0.3556564450263977	0.2790713906288147
1.0	39830000.0	39840000.0	0.0	0.3829868733882904	0.30437999963760376
1.0	39890000.0	39900000.0	0.0	0.3854653835296631	0.3066778779029846
1.0	39940000.0	39950000.0	0.0	0.40034013986587524	0.32046830654144287
1.0	39950000.0	39960000.0	0.0	0.4335715174674988	0.35116249322891235
1.0	40000000.0	40010000.0	1.0	0.4432985186576843	0.36009612679481506
1.0	40020000.0	40030000.0	0.0	0.45907384157180786	0.3745192587375641
1.0	40340000.0	40350000.0	0.0	0.5294498801231384	0.4376322627067566
1.0	40350000.0	40360000.0	0.0	0.5196733474731445	0.42900046706199646
1.0	40410000.0	40420000.0	1.0	0.6394233107566833	0.5312694311141968
1.0	40450000.0	40460000.0	1.0	0.5839641094207764	0.4848669171333313
1.0	40490000.0	40500000.0	3.0	0.5223819613456726	0.43139615654945374
1.0	40610000.0	40620000.0	2.0	0.4830192029476166	0.39623627066612244
1.0	40720000.0	40730000.0	0.0	0.582703709602356	0.4837924540042877
1.0	40740000.0	40750000.0	0.0	0.36691218614578247	0.2894802689552307
1.0	40760000.0	40770000.0	0.0	0.4245428144931793	0.34284669160842896
1.0	40810000.0	40820000.0	0.0	0.5179080963134766	0.4274367392063141
1.0	40850000.0	40860000.0	1.0	0.41387391090393066	0.33299508690834045
1.0	40910000.0	40920000.0	0.0	0.4850305914878845	0.39805006980895996
1.0	40930000.0	40940000.0	1.0	0.4993692934513092	0.41092681884765625
1.0	41020000.0	41030000.0	0.0	0.6543405055999756	0.5434561967849731
1.0	41050000.0	41060000.0	0.0	0.534216046333313	0.4418228268623352
1.0	41200000.0	41210000.0	1.0	0.39161211252212524	0.3123782277107239
1.0	41220000.0	41230000.0	1.0	0.3935340344905853	0.314160019159317
1.0	41250000.0	41260000.0	0.0	0.5447448492050171	0.4510408043861389
1.0	41300000.0	41310000.0	0.0	0.6976855397224426	0.5781411528587341
1.0	41530000.0	41540000.0	0.0	0.4147830903530121	0.3338356912136078
1.0	41680000.0	41690000.0	0.0	0.4355239272117615	0.3529585301876068
1.0	41810000.0	41820000.0	0.0	0.6806821227073669	0.5646640658378601
1.0	41890000.0	41900000.0	0.0	0.47099781036376953	0.3853626847267151
1.0	41970000.0	41980000.0	0.0	0.4448605179786682	0.36152854561805725
1.0	42090000.0	42100000.0	1.0	0.44356733560562134	0.3603425621986389
1.0	42150000.0	42160000.0	0.0	0.44237446784973145	0.3592490553855896
1.0	42240000.0	42250000.0	0.0	0.45749539136886597	0.37308070063591003
1.0	42260000.0	42270000.0	0.0	0.44562846422195435	0.36223167181015015
1.0	42270000.0	42280000.0	0.0	0.48249292373657227	0.39576199650764465
1.0	42440000.0	42450000.0	0.0	0.45062369108200073	0.366804301738739
1.0	42460000.0	42470000.0	2.0	0.42505350708961487	0.3433179259300232
1.0	42510000.0	42520000.0	0.0	0.5388356447219849	0.44587403535842896
1.0	42550000.0	42560000.0	0.0	0.6740322113037109	0.5593478679656982
1.0	42640000.0	42650000.0	0.0	0.4379531741142273	0.35519057512283325
1.0	42710000.0	42720000.0	0.0	0.4445534646511078	0.3612467050552368
1.0	42730000.0	42740000.0	0.0	0.4035140872001648	0.3234085440635681
1.0	42740000.0	42750000.0	0.0	0.4269336760044098	0.3450510799884796
1.0	42760000.0	42770000.0	1.0	0.441615492105484	0.35855206847190857
1.0	42790000.0	42800000.0	0.0	0.43040767312049866	0.3482518792152405
1.0	42830000.0	42840000.0	0.0	0.6350007057189941	0.5276327729225159
1.0	42840000.0	42850000.0	3.0	0.5129300951957703	0.42301979660987854
1.0	42880000.0	42890000.0	2.0	0.42356666922569275	0.3419460952281952
1.0	42970000.0	42980000.0	0.0	0.5104213356971741	0.42078882455825806
1.0	43000000.0	43010000.0	0.0	0.44064369797706604	0.35766059160232544
1.0	43070000.0	43080000.0	0.0	0.44169241189956665	0.35862281918525696
1.0	43120000.0	43130000.0	0.0	0.5012385249137878	0.4125989079475403
1.0	43160000.0	43170000.0	0.0	0.38052064180374146	0.3020920753479004
1.0	43210000.0	43220000.0	1.0	0.38441333174705505	0.305702269077301
1.0	43240000.0	43250000.0	0.0	0.39441701769828796	0.3149782121181488
1.0	43280000.0	43290000.0	0.0	0.429548978805542	0.3474608063697815
1.0	43310000.0	43320000.0	0.0	0.44332918524742126	0.3601244390010834
1.0	43370000.0	43380000.0	2.0	0.6242392063140869	0.5187360644340515
1.0	43400000.0	43410000.0	0.0	0.41142386198043823	0.33072975277900696
1.0	43440000.0	43450000.0	0.0	0.5089246034622192	0.41945695877075195
1.0	43490000.0	43500000.0	0.0	0.6179297566413879	0.5134895443916321
1.0	43540000.0	43550000.0	0.0	0.5530706644058228	0.45828932523727417
1.0	43590000.0	43600000.0	1.0	0.6062795519828796	0.5037437677383423
1.0	43710000.0	43720000.0	2.0	0.6848796606063843	0.568006694316864
1.0	43730000.0	43740000.0	1.0	0.6496291756629944	0.5396209955215454
1.0	43830000.0	43840000.0	0.0	0.49473172426223755	0.4067719578742981
1.0	43890000.0	43900000.0	0.0	0.4573315978050232	0.37293076515197754
1.0	43950000.0	43960000.0	5.0	0.6266610026359558	0.5207436680793762
1.0	44170000.0	44180000.0	1.0	0.432079553604126	0.3497900366783142
1.0	44220000.0	44230000.0	0.0	0.4101206660270691	0.32952427864074707
1.0	44290000.0	44300000.0	0.0	0.4220750331878662	0.3405698835849762
1.0	44450000.0	44460000.0	1.0	0.38162440061569214	0.3031162917613983
1.0	44520000.0	44530000.0	0.0	0.45275774598121643	0.3687554597854614
1.0	44550000.0	44560000.0	0.0	0.5907449722290039	0.49063166975975037
1.0	44590000.0	44600000.0	0.0	0.6864050626754761	0.5692189931869507
1.0	44620000.0	44630000.0	1.0	0.5935581922531128	0.49301648139953613
1.0	44640000.0	44650000.0	2.0	0.6021500825881958	0.5002714395523071
1.0	44670000.0	44680000.0	0.0	0.5644809603691101	0.4681647717952728
1.0	44740000.0	44750000.0	0.0	0.4090746343135834	0.3285558521747589
1.0	44780000.0	44790000.0	0.0	0.3791287839412689	0.3008013069629669
1.0	44790000.0	44800000.0	0.0	0.40684494376182556	0.3264926075935364
1.0	44830000.0	44840000.0	0.0	0.5614902377128601	0.4655827581882477
1.0	44870000.0	44880000.0	0.0	0.5009444355964661	0.41233569383621216
1.0	45010000.0	45020000.0	0.0	0.5156645774841309	0.425447553396225
1.0	45020000.0	45030000.0	0.0	0.5289971232414246	0.43723344802856445
1.0	45040000.0	45050000.0	1.0	0.5160126686096191	0.4257562756538391
1.0	45070000.0	45080000.0	1.0	0.4985414147377014	0.41018563508987427
1.0	45100000.0	45110000.0	0.0	0.3871816098690033	0.3082694709300995
1.0	45120000.0	45130000.0	1.0	0.4291909635066986	0.34713059663772583
1.0	45320000.0	45330000.0	2.0	0.40664586424827576	0.32630786299705505
1.0	45360000.0	45370000.0	0.0	0.4314635396003723	0.349223256111145
1.0	45410000.0	45420000.0	1.0	0.42029261589050293	0.338925302028656
1.0	45470000.0	45480000.0	0.0	0.3944527506828308	0.315011590719223
1.0	45500000.0	45510000.0	0.0	0.4196454882621765	0.33832764625549316
1.0	45580000.0	45590000.0	0.0	0.5132169127464294	0.42327484488487244
1.0	45630000.0	45640000.0	1.0	0.436654269695282	0.3539970815181732
1.0	45710000.0	45720000.0	1.0	0.6528300046920776	0.5422280430793762
1.0	45720000.0	45730000.0	0.0	0.7595875859260559	0.6257808804512024
1.0	45760000.0	45770000.0	1.0	0.4573424756526947	0.37294092774391174
1.0	45840000.0	45850000.0	0.0	0.45717716217041016	0.3727896213531494
1.0	45870000.0	45880000.0	0.0	0.4949565827846527	0.40697407722473145
1.0	45890000.0	45900000.0	2.0	0.45545563101768494	0.3712191879749298
1.0	45920000.0	45930000.0	2.0	0.4324337840080261	0.35011622309684753
1.0	45960000.0	45970000.0	0.0	0.4857359826564789	0.3986856937408447
1.0	46020000.0	46030000.0	0.0	0.4192153513431549	0.3379301428794861
1.0	46050000.0	46060000.0	0.0	0.4029536843299866	0.3228898048400879
1.0	46070000.0	46080000.0	1.0	0.3726446330547333	0.2947908639907837
1.0	46080000.0	46090000.0	0.0	0.39936643838882446	0.31956565380096436
1.0	46230000.0	46240000.0	1.0	0.4455137252807617	0.36212635040283203
1.0	46250000.0	46260000.0	0.0	0.5816081166267395	0.48285824060440063
1.0	46320000.0	46330000.0	0.0	0.40065068006515503	0.3207552433013916
1.0	46380000.0	46390000.0	1.0	0.4274831712245941	0.3455573618412018
1.0	46410000.0	46420000.0	1.0	0.4017917215824127	0.32181304693222046
1.0	46510000.0	46520000.0	0.0	0.37386354804039	0.29592084884643555
1.0	46580000.0	46590000.0	0.0	0.382127970457077	0.30358344316482544
1.0	46600000.0	46610000.0	0.0	0.4504094123840332	0.36660850048065186
1.0	46660000.0	46670000.0	0.0	0.46373289823532104	0.3787626028060913
1.0	46680000.0	46690000.0	0.0	0.42633765935897827	0.3445015847682953
1.0	46890000.0	46900000.0	2.0	0.7153857946395874	0.5919917821884155
1.0	46910000.0	46920000.0	1.0	0.5922425389289856	0.49190187454223633
1.0	46920000.0	46930000.0	0.0	0.6183226704597473	0.5138169527053833
1.0	47100000.0	47110000.0	1.0	0.40139180421829224	0.3214421272277832
1.0	47110000.0	47120000.0	0.0	0.41418394446372986	0.3332817256450653
1.0	47210000.0	47220000.0	1.0	0.7525688409805298	0.6204922795295715
1.0	47250000.0	47260000.0	0.0	0.6995318531990051	0.5795944929122925
1.0	47300000.0	47310000.0	0.0	0.8677797317504883	0.7036218643188477
1.0	47370000.0	47380000.0	0.0	0.963642418384552	0.7667743563652039
1.0	47570000.0	47580000.0	0.0	0.6627477407455444	0.5502681732177734
1.0	47680000.0	47690000.0	1.0	0.6329336762428284	0.5259288549423218
1.0	47800000.0	47810000.0	0.0	0.4877355694770813	0.4004865288734436
1.0	47840000.0	47850000.0	0.0	0.4492356777191162	0.36553436517715454
1.0	48090000.0	48100000.0	1.0	0.7373594045639038	0.6089321374893188
1.0	48150000.0	48160000.0	0.0	0.61934894323349	0.5146716833114624
1.0	48160000.0	48170000.0	2.0	0.5643085241317749	0.46801576018333435
1.0	48200000.0	48210000.0	2.0	0.7413765788078308	0.6119990348815918
1.0	48310000.0	48320000.0	2.0	0.6105339527130127	0.5073115825653076
1.0	48340000.0	48350000.0	0.0	0.5556733012199402	0.46054816246032715
1.0	48460000.0	48470000.0	0.0	0.5850170254707336	0.4857640862464905
1.0	48480000.0	48490000.0	1.0	0.5669447183609009	0.47028762102127075
1.0	48560000.0	48570000.0	1.0	0.7515355348587036	0.6197111010551453
1.0	48650000.0	48660000.0	0.0	0.7719858884811401	0.6350525617599487
1.0	48730000.0	48740000.0	1.0	0.7130061388015747	0.590140700340271
1.0	48760000.0	48770000.0	0.0	0.5061479806900024	0.4169827103614807
1.0	48810000.0	48820000.0	2.0	0.503883957862854	0.41496220231056213
1.0	48930000.0	48940000.0	1.0	0.3824232816696167	0.3038564622402191
1.0	49020000.0	49030000.0	1.0	0.45610445737838745	0.37181079387664795
1.0	49030000.0	49040000.0	0.0	0.48336631059646606	0.39654988050460815
1.0	49050000.0	49060000.0	0.0	0.4790489077568054	0.3926517069339752
1.0	49060000.0	49070000.0	0.0	0.4492936134338379	0.36558741331100464
1.0	49120000.0	49130000.0	2.0	0.44528189301490784	0.36191490292549133
1.0	49140000.0	49150000.0	0.0	0.4686218798160553	0.3832065463066101
1.0	49210000.0	49220000.0	0.0	0.42104753851890564	0.33962196111679077
1.0	49240000.0	49250000.0	0.0	0.43793606758117676	0.3551746904850006
1.0	49260000.0	49270000.0	1.0	0.5337262749671936	0.441392719745636
1.0	49280000.0	49290000.0	0.0	0.48950743675231934	0.4020804464817047
1.0	49490000.0	49500000.0	0.0	0.7900921702384949	0.6484296917915344
1.0	49540000.0	49550000.0	2.0	0.696942150592804	0.5775555968284607
1.0	49560000.0	49570000.0	2.0	0.6747865080833435	0.5599518418312073
1.0	49590000.0	49600000.0	0.0	0.6916899681091309	0.5734080672264099
1.0	49680000.0	49690000.0	0.0	0.580388069152832	0.4818161427974701
1.0	49690000.0	49700000.0	0.0	0.5704807043075562	0.47332972288131714
1.0	49710000.0	49720000.0	0.0	0.6579411029815674	0.5463786721229553
1.0	49740000.0	49750000.0	1.0	0.5720309019088745	0.4746611714363098
1.0	49750000.0	49760000.0	0.0	0.7170578241348267	0.5932909250259399
1.0	49780000.0	49790000.0	1.0	0.6264644861221313	0.5205811262130737
1.0	49800000.0	49810000.0	0.0	0.6244531869888306	0.5189138650894165
1.0	49810000.0	49820000.0	0.0	0.6667178869247437	0.5534709692001343
1.0	49870000.0	49880000.0	1.0	0.6224096417427063	0.5172170996665955
1.0	49980000.0	49990000.0	0.0	0.6799971461296082	0.5641176104545593
1.0	50070000.0	50080000.0	1.0	0.6386798620223999	0.5306589007377625
1.0	50110000.0	50120000.0	2.0	0.8583997488021851	0.6971478462219238
1.0	50150000.0	50160000.0	0.0	0.7186705470085144	0.5945422053337097
1.0	50170000.0	50180000.0	1.0	0.7319124937057495	0.6047596335411072
1.0	50240000.0	50250000.0	0.0	0.6013175249099731	0.49956974387168884
1.0	50280000.0	50290000.0	0.0	0.5694697499275208	0.47246065735816956
1.0	50310000.0	50320000.0	1.0	0.6148799657821655	0.5109457969665527
1.0	50390000.0	50400000.0	2.0	0.6126147508621216	0.509053111076355
1.0	50420000.0	50430000.0	0.0	0.5368088483810425	0.44409823417663574
1.0	50440000.0	50450000.0	1.0	0.6030847430229187	0.5010582804679871
1.0	50500000.0	50510000.0	0.0	0.5247317552566528	0.43347230553627014
1.0	50550000.0	50560000.0	0.0	0.4813297688961029	0.39471179246902466
1.0	50820000.0	50830000.0	4.0	0.7471247911453247	0.6163702011108398
1.0	50900000.0	50910000.0	1.0	0.48189935088157654	0.39522629976272583
1.0	50910000.0	50920000.0	1.0	0.4681791365146637	0.38280415534973145
1.0	51010000.0	51020000.0	0.0	0.4397803843021393	0.35686826705932617
1.0	51090000.0	51100000.0	0.0	0.4099356532096863	0.32935255765914917
1.0	51150000.0	51160000.0	0.0	0.40544620156288147	0.32519760727882385
1.0	51190000.0	51200000.0	0.0	0.43136316537857056	0.3491306006908417
1.0	51210000.0	51220000.0	0.0	0.44359883666038513	0.3603716194629669
1.0	51240000.0	51250000.0	0.0	0.4368192255496979	0.3541484773159027
1.0	51260000.0	51270000.0	3.0	0.42038002610206604	0.33900555968284607
1.0	51420000.0	51430000.0	1.0	0.48525601625442505	0.3982529640197754
1.0	51430000.0	51440000.0	0.0	0.7452793121337891	0.6149690747261047
1.0	51450000.0	51460000.0	2.0	0.5422694087028503	0.448878675699234
1.0	51500000.0	51510000.0	1.0	0.6707819700241089	0.5567403435707092
1.0	51520000.0	51530000.0	0.0	0.8608249425888062	0.6988267302513123
1.0	51600000.0	51610000.0	1.0	0.6455388069152832	0.5362809896469116
1.0	51610000.0	51620000.0	0.0	0.6159780621528625	0.5118623971939087
1.0	51630000.0	51640000.0	1.0	0.5401464104652405	0.44702187180519104
1.0	51670000.0	51680000.0	1.0	0.5048273205757141	0.4158042371273041
1.0	51780000.0	51790000.0	1.0	0.4824047088623047	0.395682156085968
1.0	51900000.0	51910000.0	1.0	0.39461198449134827	0.31515902280807495
1.0	51910000.0	51920000.0	0.0	0.4241221845149994	0.34245842695236206
1.0	51950000.0	51960000.0	1.0	0.4595421254634857	0.3749459385871887
1.0	52040000.0	52050000.0	2.0	0.5117476582527161	0.4219682812690735
1.0	52110000.0	52120000.0	1.0	0.4507773518562317	0.3669452369213104
1.0	52130000.0	52140000.0	0.0	0.44391360878944397	0.3606601357460022
1.0	52140000.0	52150000.0	1.0	0.42993444204330444	0.3478158116340637
1.0	52250000.0	52260000.0	0.0	0.3791208267211914	0.3007943034172058
1.0	52260000.0	52270000.0	1.0	0.39195770025253296	0.3126986622810364
1.0	52280000.0	52290000.0	0.0	0.39286714792251587	0.3135414719581604
1.0	52290000.0	52300000.0	0.0	0.3912964463233948	0.3120855391025543
1.0	52340000.0	52350000.0	1.0	0.7443708181381226	0.6142784357070923
1.0	52530000.0	52540000.0	0.0	0.42912954092025757	0.34707385301589966
1.0	52570000.0	52580000.0	0.0	0.5015758275985718	0.4129003584384918
1.0	52580000.0	52590000.0	0.0	0.5438485145568848	0.45025819540023804
1.0	52660000.0	52670000.0	0.0	0.5223571062088013	0.43137454986572266
1.0	52750000.0	52760000.0	1.0	0.4646901488304138	0.37963324785232544
1.0	52780000.0	52790000.0	0.0	0.4898253083229065	0.4023664891719818
1.0	52940000.0	52950000.0	2.0	0.40090298652648926	0.3209895193576813
1.0	53010000.0	53020000.0	0.0	0.4492354393005371	0.3655339777469635
1.0	53050000.0	53060000.0	1.0	0.489718496799469	0.4022701382637024
1.0	53060000.0	53070000.0	0.0	0.5044547319412231	0.41547203063964844
1.0	53070000.0	53080000.0	0.0	0.43646129965782166	0.35381969809532166
1.0	53080000.0	53090000.0	0.0	0.6273188591003418	0.5212883353233337
1.0	53090000.0	53100000.0	2.0	0.669901967048645	0.5560330152511597
1.0	53180000.0	53190000.0	4.0	0.578194260597229	0.4799421429634094
1.0	53230000.0	53240000.0	0.0	0.4478469789028168	0.36426299810409546
1.0	53320000.0	53330000.0	2.0	0.4549392759799957	0.37074750661849976
1.0	53330000.0	53340000.0	1.0	0.5177856087684631	0.42732810974121094
1.0	53360000.0	53370000.0	2.0	0.4140019416809082	0.33311372995376587
1.0	53400000.0	53410000.0	0.0	0.43435534834861755	0.3518834412097931
1.0	53480000.0	53490000.0	0.0	0.40522193908691406	0.32498955726623535
1.0	53500000.0	53510000.0	1.0	0.4243248403072357	0.342646062374115
1.0	53620000.0	53630000.0	1.0	0.57969731092453	0.48122626543045044
1.0	53630000.0	53640000.0	1.0	0.5843046307563782	0.48515692353248596
1.0	53680000.0	53690000.0	0.0	0.4207964837551117	0.33938997983932495
1.0	53700000.0	53710000.0	0.0	0.5604095458984375	0.46464934945106506
1.0	53720000.0	53730000.0	0.0	0.41923466324806213	0.3379478454589844
1.0	53760000.0	53770000.0	3.0	0.39065152406692505	0.3114880621433258
1.0	53770000.0	53780000.0	0.0	0.3977983295917511	0.3181122839450836
1.0	53910000.0	53920000.0	0.0	0.4566769599914551	0.37233400344848633
1.0	53980000.0	53990000.0	0.0	0.4915519654750824	0.40391817688941956
1.0	54040000.0	54050000.0	1.0	0.5185110569000244	0.4279709458351135
1.0	54120000.0	54130000.0	1.0	0.5904730558395386	0.49040061235427856
1.0	54130000.0	54140000.0	1.0	0.5464641451835632	0.45254001021385193
1.0	54190000.0	54200000.0	1.0	0.5952502489089966	0.4944484829902649
1.0	54230000.0	54240000.0	0.0	0.4607315957546234	0.3760298788547516
1.0	54280000.0	54290000.0	1.0	0.42777132987976074	0.345822811126709
1.0	54290000.0	54300000.0	0.0	0.4363943040370941	0.3537582457065582
1.0	54370000.0	54380000.0	0.0	0.47470784187316895	0.3887248635292053
1.0	54410000.0	54420000.0	1.0	0.4470629096031189	0.36354580521583557
1.0	54510000.0	54520000.0	1.0	0.4865039885044098	0.3993774354457855
1.0	54560000.0	54570000.0	0.0	0.40613460540771484	0.3258347511291504
1.0	54570000.0	54580000.0	0.0	0.4280861020088196	0.34611278772354126
1.0	54600000.0	54610000.0	0.0	0.6014219522476196	0.4996580481529236
1.0	54670000.0	54680000.0	1.0	0.4140551686286926	0.3331625461578369
1.0	54680000.0	54690000.0	0.0	0.42661356925964355	0.3447561264038086
1.0	54690000.0	54700000.0	2.0	0.4366660714149475	0.35400810837745667
1.0	54780000.0	54790000.0	0.0	0.42255908250808716	0.34101662039756775
1.0	54830000.0	54840000.0	1.0	0.4520682692527771	0.36812472343444824
1.0	54840000.0	54850000.0	0.0	0.4736400246620178	0.38775739073753357
1.0	54930000.0	54940000.0	0.0	0.6504167318344116	0.540262758731842
1.0	54940000.0	54950000.0	3.0	0.5565529465675354	0.4613100588321686
1.0	55030000.0	55040000.0	0.0	0.5137138366699219	0.4237160086631775
1.0	55100000.0	55110000.0	0.0	0.49588924646377563	0.4078100323677063
1.0	55140000.0	55150000.0	1.0	0.4843926429748535	0.3974749743938446
1.0	55230000.0	55240000.0	1.0	0.507013201713562	0.4177538752555847
1.0	55290000.0	55300000.0	0.0	0.8230953216552734	0.6723135709762573
1.0	55340000.0	55350000.0	1.0	0.4328766465187073	0.3505236506462097
1.0	55410000.0	55420000.0	1.0	0.5043067336082458	0.41533976793289185
1.0	55450000.0	55460000.0	0.0	0.5488559603691101	0.45462432503700256
1.0	55500000.0	55510000.0	0.0	0.48662227392196655	0.39948368072509766
1.0	55640000.0	55650000.0	0.0	0.40482911467552185	0.3246263563632965
1.0	55660000.0	55670000.0	0.0	0.38516026735305786	0.3063945770263672
1.0	55670000.0	55680000.0	2.0	0.40107566118240356	0.32114917039871216
1.0	55700000.0	55710000.0	0.0	0.5234190225601196	0.43231257796287537
1.0	55800000.0	55810000.0	0.0	0.6045962572097778	0.5023295283317566
1.0	55820000.0	55830000.0	0.0	0.5975553393363953	0.49639636278152466
1.0	55910000.0	55920000.0	1.0	0.5991394519805908	0.49773353338241577
1.0	55930000.0	55940000.0	1.0	0.5458027124404907	0.4519638121128082
1.0	55950000.0	55960000.0	0.0	0.6091210842132568	0.5061278343200684
1.0	56030000.0	56040000.0	0.0	0.6995458602905273	0.5796055793762207
1.0	56070000.0	56080000.0	1.0	0.7258813977241516	0.6001187562942505
1.0	56080000.0	56090000.0	0.0	0.720282256603241	0.5957911610603333
1.0	56140000.0	56150000.0	1.0	0.8494704365730286	0.6909369230270386
1.0	56230000.0	56240000.0	0.0	0.6523284316062927	0.5418199300765991
1.0	56450000.0	56460000.0	0.0	0.5884443521499634	0.4886782765388489
1.0	56460000.0	56470000.0	0.0	0.7036329507827759	0.582815408706665
1.0	56500000.0	56510000.0	1.0	0.6364774703979492	0.5288482904434204
1.0	56600000.0	56610000.0	1.0	0.6297534108161926	0.5233026742935181
1.0	56610000.0	56620000.0	0.0	0.5787111520767212	0.48038387298583984
1.0	56700000.0	56710000.0	3.0	0.5846670269966125	0.4854654371738434
1.0	56710000.0	56720000.0	0.0	0.5214544534683228	0.43057623505592346
1.0	56740000.0	56750000.0	0.0	0.5624611377716064	0.46642130613327026
1.0	56880000.0	56890000.0	0.0	0.5783604979515076	0.4800843298435211
1.0	56900000.0	56910000.0	2.0	0.5006070137023926	0.41203421354293823
1.0	56910000.0	56920000.0	1.0	0.5894367098808289	0.48952168226242065
1.0	56990000.0	57000000.0	0.0	0.4839499890804291	0.3970761299133301
1.0	57000000.0	57010000.0	1.0	0.5067869424819946	0.41755199432373047
1.0	57110000.0	57120000.0	1.0	0.6150013208389282	0.5110471844673157
1.0	57150000.0	57160000.0	0.0	0.5147080421447754	0.4245985150337219
1.0	57160000.0	57170000.0	0.0	0.49962687492370605	0.41115736961364746
1.0	57180000.0	57190000.0	0.0	0.5348156690597534	0.4423495829105377
1.0	57190000.0	57200000.0	1.0	0.6801791191101074	0.5642625689506531
1.0	57280000.0	57290000.0	0.0	0.6332715153694153	0.5262075066566467
1.0	57300000.0	57310000.0	1.0	0.6421312093734741	0.533491313457489
1.0	57330000.0	57340000.0	0.0	0.607134222984314	0.5044611692428589
1.0	57430000.0	57440000.0	0.0	0.6054369807243347	0.5030359625816345
1.0	57450000.0	57460000.0	1.0	0.5356886982917786	0.443115770816803
1.0	57550000.0	57560000.0	0.0	0.5106773376464844	0.4210166037082672
1.0	57610000.0	57620000.0	1.0	0.5686407685279846	0.4717477262020111
1.0	57660000.0	57670000.0	0.0	0.5705549120903015	0.4733935296535492
1.0	57750000.0	57760000.0	0.0	0.5865157246589661	0.48703938722610474
1.0	57840000.0	57850000.0	0.0	0.5638787746429443	0.4676451086997986
1.0	57850000.0	57860000.0	0.0	0.536442756652832	0.4437777101993561
1.0	57880000.0	57890000.0	1.0	0.4888913631439209	0.4015261232852936
1.0	57900000.0	57910000.0	0.0	0.6432725191116333	0.534426212310791
1.0	57960000.0	57970000.0	0.0	0.5665318369865417	0.4699319899082184
1.0	58140000.0	58150000.0	1.0	0.578583300113678	0.48027458786964417
1.0	58200000.0	58210000.0	1.0	0.6349404454231262	0.5275828838348389
1.0	58260000.0	58270000.0	1.0	0.5193313360214233	0.4286973476409912
1.0	58310000.0	58320000.0	0.0	0.5980914831161499	0.4968492388725281
1.0	58330000.0	58340000.0	0.0	0.5897122025489807	0.489755243062973
1.0	58350000.0	58360000.0	0.0	0.6036099195480347	0.5015000700950623
1.0	58550000.0	58560000.0	1.0	0.6645179986953735	0.5516974925994873
1.0	58580000.0	58590000.0	0.0	0.6618893146514893	0.549574613571167
1.0	58620000.0	58630000.0	2.0	0.5349354147911072	0.44245433807373047
1.0	58660000.0	58670000.0	0.0	0.6478282809257507	0.5381516814231873
1.0	58680000.0	58690000.0	2.0	0.5901505351066589	0.49012765288352966
1.0	58700000.0	58710000.0	0.0	0.5936501622200012	0.4930943548679352
1.0	58720000.0	58730000.0	1.0	0.6162790060043335	0.5121136903762817
1.0	58770000.0	58780000.0	2.0	0.4877983033657074	0.4005424380302429
1.0	58860000.0	58870000.0	1.0	0.522240161895752	0.4312712252140045
1.0	58890000.0	58900000.0	0.0	0.47795581817626953	0.39166364073753357
1.0	58960000.0	58970000.0	0.0	0.44375139474868774	0.36051133275032043
1.0	58980000.0	58990000.0	1.0	0.43009835481643677	0.34796661138534546
1.0	59020000.0	59030000.0	4.0	0.62773197889328	0.521630585193634
1.0	59040000.0	59050000.0	1.0	0.4609939455986023	0.37626904249191284
1.0	59080000.0	59090000.0	1.0	0.5300727486610413	0.438180536031723
1.0	59120000.0	59130000.0	0.0	0.43339109420776367	0.3509967029094696
1.0	59160000.0	59170000.0	1.0	0.5545724034309387	0.459592342376709
1.0	59170000.0	59180000.0	0.0	0.4853283762931824	0.39831826090812683
1.0	59240000.0	59250000.0	2.0	0.5973383784294128	0.49621301889419556
1.0	59260000.0	59270000.0	0.0	0.4815194010734558	0.3948829472064972
1.0	59380000.0	59390000.0	0.0	0.5505865216255188	0.45613008737564087
1.0	59390000.0	59400000.0	1.0	0.5590407252311707	0.46346449851989746
1.0	59480000.0	59490000.0	1.0	0.5663133859634399	0.4697439670562744
1.0	59510000.0	59520000.0	0.0	0.6572026014328003	0.545779824256897
1.0	59520000.0	59530000.0	1.0	0.5029093623161316	0.41409191489219666
1.0	59700000.0	59710000.0	1.0	0.5498345494270325	0.45547598600387573
1.0	59720000.0	59730000.0	0.0	0.5683468580245972	0.4714949131011963
1.0	59860000.0	59870000.0	0.0	0.49363166093826294	0.4057849943637848
1.0	59890000.0	59900000.0	0.0	0.5502274036407471	0.4558177590370178
1.0	59900000.0	59910000.0	2.0	0.46464699506759644	0.37959399819374084
1.0	59940000.0	59950000.0	0.0	0.5215780138969421	0.43068546056747437
1.0	59960000.0	59970000.0	1.0	0.5239372253417969	0.432770311832428
1.0	59980000.0	59990000.0	1.0	0.5431013703346252	0.4496052861213684
1.0	60070000.0	60080000.0	1.0	0.5354524850845337	0.4429083466529846
1.0	60150000.0	60160000.0	1.0	0.48194319009780884	0.39526548981666565
1.0	60170000.0	60180000.0	0.0	0.5064507722854614	0.4172525405883789
1.0	60270000.0	60280000.0	1.0	0.5556968450546265	0.4605684280395508
1.0	60290000.0	60300000.0	0.0	0.4577617049217224	0.37332314252853394
1.0	60320000.0	60330000.0	1.0	0.42605406045913696	0.3442404568195343
1.0	60330000.0	60340000.0	1.0	0.4184551239013672	0.3372284770011902
1.0	60350000.0	60360000.0	0.0	0.5616132020950317	0.46568918228149414
1.0	60400000.0	60410000.0	0.0	0.5920929908752441	0.49177461862564087
1.0	60570000.0	60580000.0	0.0	0.5393518209457397	0.44632619619369507
1.0	60650000.0	60660000.0	0.0	0.5908083915710449	0.49068546295166016
1.0	60690000.0	60700000.0	0.0	0.48800793290138245	0.40073132514953613
1.0	60760000.0	60770000.0	0.0	0.5512946248054504	0.45674553513526917
1.0	60770000.0	60780000.0	1.0	0.5760517120361328	0.4781084954738617
1.0	60790000.0	60800000.0	2.0	0.6702893972396851	0.5563444495201111
1.0	60810000.0	60820000.0	0.0	0.5724905133247375	0.4750552773475647
1.0	60860000.0	60870000.0	1.0	0.573904812335968	0.4762689173221588
1.0	61040000.0	61050000.0	1.0	0.4946138858795166	0.4066666066646576
1.0	61090000.0	61100000.0	0.0	0.576330304145813	0.4783470630645752
1.0	61150000.0	61160000.0	2.0	0.6850972771644592	0.568179726600647
1.0	61160000.0	61170000.0	1.0	0.5119503736495972	0.42214903235435486
1.0	61170000.0	61180000.0	0.0	0.6325912475585938	0.5256463289260864
1.0	61180000.0	61190000.0	0.0	0.5823254585266113	0.4834699034690857
1.0	61210000.0	61220000.0	0.0	0.482268750667572	0.3955593407154083
1.0	61230000.0	61240000.0	2.0	0.5730684995651245	0.47555145621299744
1.0	61260000.0	61270000.0	1.0	0.5048186182975769	0.4157961308956146
1.0	61270000.0	61280000.0	0.0	0.5388754606246948	0.4459090232849121
1.0	61330000.0	61340000.0	0.0	0.4973263740539551	0.4090978503227234
1.0	61390000.0	61400000.0	2.0	0.4835589528083801	0.396723210811615
1.0	61430000.0	61440000.0	0.0	0.5842162370681763	0.4850817322731018
1.0	61440000.0	61450000.0	0.0	0.4990350604057312	0.41062793135643005
1.0	61530000.0	61540000.0	0.0	0.5647605657577515	0.46840566396713257
1.0	61540000.0	61550000.0	1.0	0.47417744994163513	0.3882442116737366
1.0	61590000.0	61600000.0	1.0	0.4519450068473816	0.36801233887672424
1.0	61610000.0	61620000.0	0.0	0.4140717089176178	0.3331776559352875
1.0	61630000.0	61640000.0	0.0	0.4376315176486969	0.3548950254917145
1.0	61650000.0	61660000.0	0.0	0.45927444100379944	0.3747021555900574
1.0	61690000.0	61700000.0	0.0	0.43827328085899353	0.35548490285873413
1.0	61890000.0	61900000.0	0.0	0.4348963797092438	0.3523814082145691
1.0	61940000.0	61950000.0	0.0	0.6252388954162598	0.5195651054382324
1.0	61970000.0	61980000.0	2.0	0.5252996683120728	0.4339735507965088
1.0	62000000.0	62010000.0	0.0	0.625678539276123	0.5199297666549683
1.0	62030000.0	62040000.0	0.0	0.6273778676986694	0.5213374495506287
1.0	62080000.0	62090000.0	0.0	0.5450835227966309	0.4513363242149353
1.0	62120000.0	62130000.0	0.0	0.5830711126327515	0.4841056764125824
1.0	62190000.0	62200000.0	0.0	0.5985695123672485	0.49725252389907837
1.0	62290000.0	62300000.0	1.0	0.43388742208480835	0.3514528274536133
1.0	62300000.0	62310000.0	0.0	0.46160927414894104	0.3768294155597687
1.0	62310000.0	62320000.0	2.0	0.4547947943210602	0.3706153631210327
1.0	62360000.0	62370000.0	0.0	0.4612617492675781	0.37651315331459045
1.0	62390000.0	62400000.0	0.0	0.43956151604652405	0.35666757822036743
1.0	62400000.0	62410000.0	0.0	0.4774985909461975	0.39125052094459534
1.0	62450000.0	62460000.0	1.0	0.4393087923526764	0.35643506050109863
1.0	62500000.0	62510000.0	1.0	0.43476852774620056	0.3522636592388153
1.0	62570000.0	62580000.0	0.0	0.532111644744873	0.43997400999069214
1.0	62700000.0	62710000.0	0.0	0.7210792303085327	0.5964080095291138
1.0	62710000.0	62720000.0	0.0	0.7409080862998962	0.6116417646408081
1.0	62780000.0	62790000.0	1.0	0.666458249092102	0.5532621145248413
1.0	62870000.0	62880000.0	0.0	0.6690313220024109	0.5553332567214966
1.0	62880000.0	62890000.0	1.0	0.6305992007255554	0.5240015983581543
1.0	62940000.0	62950000.0	1.0	0.4050005078315735	0.32478421926498413
1.0	62950000.0	62960000.0	1.0	0.4086730480194092	0.3281843066215515
1.0	63010000.0	63020000.0	1.0	0.43383511900901794	0.35140475630760193
1.0	63050000.0	63060000.0	1.0	0.42776942253112793	0.3458213806152344
1.0	63130000.0	63140000.0	1.0	0.46758103370666504	0.3822612464427948
1.0	63200000.0	63210000.0	1.0	0.5585649013519287	0.46305298805236816
1.0	63240000.0	63250000.0	0.0	0.6291107535362244	0.5227716565132141
1.0	63320000.0	63330000.0	1.0	0.43644267320632935	0.3538026809692383
1.0	63330000.0	63340000.0	0.0	0.45109909772872925	0.3672388792037964
1.0	63370000.0	63380000.0	0.0	0.5582482814788818	0.46277904510498047
1.0	63450000.0	63460000.0	0.0	0.6251678466796875	0.5195063352584839
1.0	63470000.0	63480000.0	1.0	0.6184604167938232	0.5139315128326416
1.0	63550000.0	63560000.0	0.0	0.6285704374313354	0.5223245620727539
1.0	63640000.0	63650000.0	1.0	0.6040182709693909	0.5018433332443237
1.0	63680000.0	63690000.0	0.0	0.5951257944107056	0.4943431317806244
1.0	63700000.0	63710000.0	0.0	0.5715548396110535	0.4742524027824402
1.0	63720000.0	63730000.0	2.0	0.5223002433776855	0.4313240647315979
1.0	63770000.0	63780000.0	0.0	0.6552495956420898	0.544194757938385
1.0	63890000.0	63900000.0	0.0	0.4308370053768158	0.34864622354507446
1.0	63940000.0	63950000.0	2.0	0.42644253373146057	0.34459877014160156
1.0	63980000.0	63990000.0	0.0	0.5509544014930725	0.4564498960971832
1.0	63990000.0	64000000.0	0.0	0.4160574972629547	0.3350134491920471
1.0	64010000.0	64020000.0	0.0	0.43377891182899475	0.35135310888290405
1.0	64070000.0	64080000.0	0.0	0.450339138507843	0.36654388904571533
1.0	64090000.0	64100000.0	0.0	0.4436165392398834	0.3603881895542145
1.0	64160000.0	64170000.0	0.0	0.5655715465545654	0.4691050946712494
1.0	64260000.0	64270000.0	1.0	0.46750712394714355	0.3821941912174225
1.0	64340000.0	64350000.0	0.0	0.4625925123691559	0.37772485613822937
1.0	64360000.0	64370000.0	0.0	0.47430139780044556	0.3883562684059143
1.0	64540000.0	64550000.0	0.0	0.4612107276916504	0.37646645307540894
1.0	64570000.0	64580000.0	1.0	0.4567006528377533	0.37235507369041443
1.0	64690000.0	64700000.0	1.0	0.5079039335250854	0.41854754090309143
1.0	64700000.0	64710000.0	0.0	0.48126745223999023	0.3946554958820343
1.0	64710000.0	64720000.0	1.0	0.4969332218170166	0.40874534845352173
1.0	64770000.0	64780000.0	0.0	0.5171162486076355	0.4267350733280182
1.0	64810000.0	64820000.0	1.0	0.46973466873168945	0.3842167258262634
1.0	64820000.0	64830000.0	0.0	0.4497523307800293	0.36600688099861145
1.0	64860000.0	64870000.0	0.0	0.522567093372345	0.43155962228775024
1.0	64880000.0	64890000.0	0.0	0.5319803953170776	0.4398588240146637
1.0	64950000.0	64960000.0	1.0	0.417307049036026	0.3361673951148987
1.0	64960000.0	64970000.0	0.0	0.42403826117515564	0.3423807919025421
1.0	65050000.0	65060000.0	0.0	0.39479443430900574	0.31532853841781616
1.0	65140000.0	65150000.0	0.0	0.4026098847389221	0.32257112860679626
1.0	65190000.0	65200000.0	0.0	0.47856444120407104	0.39221400022506714
1.0	65220000.0	65230000.0	0.0	0.4260234832763672	0.34421220421791077
1.0	65300000.0	65310000.0	0.0	0.4221085011959076	0.3406004309654236
1.0	65380000.0	65390000.0	1.0	0.4483204483985901	0.364696204662323
1.0	65430000.0	65440000.0	0.0	0.5532323718070984	0.45843014121055603
1.0	65510000.0	65520000.0	0.0	0.43163394927978516	0.3493799567222595
1.0	65530000.0	65540000.0	0.0	0.5938722491264343	0.4932824969291687
1.0	65550000.0	65560000.0	2.0	0.5919903516769409	0.49168768525123596
1.0	65630000.0	65640000.0	1.0	0.4118231236934662	0.331098735332489
1.0	65650000.0	65660000.0	0.0	0.4325295388698578	0.3502041697502136
1.0	65660000.0	65670000.0	0.0	0.43670621514320374	0.3540448844432831
1.0	65720000.0	65730000.0	0.0	0.4194938540458679	0.3381876051425934
1.0	65800000.0	65810000.0	0.0	0.43286949396133423	0.3505167067050934
1.0	65820000.0	65830000.0	0.0	0.45278629660606384	0.36878103017807007
1.0	65870000.0	65880000.0	1.0	0.4495622515678406	0.36583322286605835
1.0	65970000.0	65980000.0	1.0	0.5747259855270386	0.4769729971885681
1.0	66000000.0	66010000.0	0.0	0.5384840965270996	0.44556623697280884
1.0	66030000.0	66040000.0	0.0	0.5060513615608215	0.4168965220451355
1.0	66040000.0	66050000.0	0.0	0.5600314736366272	0.4643217921257019
1.0	66160000.0	66170000.0	1.0	0.5522184371948242	0.45754900574684143
1.0	66170000.0	66180000.0	0.0	0.5748523473739624	0.47708120942115784
1.0	66280000.0	66290000.0	0.0	0.47136253118515015	0.385693222284317
1.0	66340000.0	66350000.0	1.0	0.47377198934555054	0.38787734508514404
1.0	66380000.0	66390000.0	0.0	0.47132667899131775	0.38566070795059204
1.0	66390000.0	66400000.0	0.0	0.6024535894393921	0.5005269050598145
1.0	66410000.0	66420000.0	0.0	0.4809780716896057	0.3943944275379181
1.0	66520000.0	66530000.0	2.0	0.49112468957901	0.40353426337242126
1.0	66550000.0	66560000.0	0.0	0.5280347466468811	0.4363858103752136
1.0	66580000.0	66590000.0	2.0	0.4835675358772278	0.3967312276363373
1.0	66860000.0	66870000.0	1.0	0.6162025332450867	0.512049674987793
1.0	66920000.0	66930000.0	0.0	0.8217253684997559	0.6713351011276245
1.0	66930000.0	66940000.0	1.0	0.7718765139579773	0.6349711418151855
1.0	66960000.0	66970000.0	0.0	0.6391419768333435	0.5310386419296265
1.0	66970000.0	66980000.0	1.0	0.7003262639045715	0.5802189111709595
1.0	67010000.0	67020000.0	2.0	0.49821338057518005	0.4098917841911316
1.0	67050000.0	67060000.0	0.0	0.49864286184310913	0.41027671098709106
1.0	67070000.0	67080000.0	0.0	0.48545557260513306	0.39843323826789856
1.0	67180000.0	67190000.0	1.0	0.44497957825660706	0.3616369068622589
1.0	67200000.0	67210000.0	0.0	0.4605712890625	0.3758839964866638
1.0	67240000.0	67250000.0	0.0	0.47499728202819824	0.3889869749546051
1.0	67260000.0	67270000.0	2.0	0.5280146598815918	0.43636783957481384
1.0	67360000.0	67370000.0	0.0	0.45994266867637634	0.3753114342689514
1.0	67400000.0	67410000.0	0.0	0.4145846962928772	0.3336521089076996
1.0	67420000.0	67430000.0	0.0	0.40408509969711304	0.3239375948905945
1.0	67440000.0	67450000.0	2.0	0.4132986068725586	0.3324631452560425
1.0	67450000.0	67460000.0	1.0	0.41012874245643616	0.32953158020973206
1.0	67520000.0	67530000.0	0.0	0.554560661315918	0.4595823287963867
1.0	67680000.0	67690000.0	1.0	0.5875141024589539	0.4878883957862854
1.0	67730000.0	67740000.0	2.0	0.6462110877037048	0.5368305444717407
1.0	67770000.0	67780000.0	0.0	0.5554869771003723	0.46038618683815
1.0	67810000.0	67820000.0	1.0	0.4613230228424072	0.37656915187835693
1.0	67870000.0	67880000.0	0.0	0.4353923797607422	0.3528370261192322
1.0	67940000.0	67950000.0	2.0	0.5354980230331421	0.44294819235801697
1.0	67970000.0	67980000.0	2.0	0.6315000653266907	0.5247457027435303
1.0	68000000.0	68010000.0	1.0	0.5475457906723022	0.4534832537174225
1.0	68020000.0	68030000.0	0.0	0.583563506603241	0.484525591135025
1.0	68040000.0	68050000.0	1.0	0.6082216501235962	0.5053737759590149
1.0	68110000.0	68120000.0	1.0	0.4998284876346588	0.4113379120826721
1.0	68120000.0	68130000.0	1.0	0.5551714897155762	0.46011215448379517
1.0	68130000.0	68140000.0	0.0	0.5746147036552429	0.4768775403499603
1.0	68170000.0	68180000.0	0.0	0.4771958887577057	0.3909766674041748
1.0	68250000.0	68260000.0	1.0	0.4768153727054596	0.39063191413879395
1.0	68310000.0	68320000.0	0.0	0.5283647775650024	0.43667641282081604
1.0	68380000.0	68390000.0	0.0	0.5672189593315125	0.47052431106567383
1.0	68420000.0	68430000.0	1.0	0.574190616607666	0.4765141010284424
1.0	68440000.0	68450000.0	1.0	0.5792237520217896	0.4808219075202942
1.0	68500000.0	68510000.0	0.0	0.6669645309448242	0.553669810295105
1.0	68670000.0	68680000.0	0.0	0.4756268560886383	0.38955679535865784
1.0	68770000.0	68780000.0	0.0	0.5754743814468384	0.47761431336402893
1.0	68800000.0	68810000.0	1.0	0.6107161045074463	0.5074639916419983
1.0	68860000.0	68870000.0	2.0	0.6248174905776978	0.5192159414291382
1.0	68950000.0	68960000.0	0.0	0.516281247138977	0.4259948134422302
1.0	69010000.0	69020000.0	2.0	0.8963452577590942	0.7230137586593628
1.0	69100000.0	69110000.0	1.0	0.8359540104866028	0.6814447641372681
1.0	69140000.0	69150000.0	1.0	0.8619147539138794	0.6995800137519836
1.0	69210000.0	69220000.0	1.0	0.6580594778060913	0.5464746356010437
1.0	69290000.0	69300000.0	1.0	0.8507150411605835	0.6918054819107056
1.0	69490000.0	69500000.0	1.0	0.8898488283157349	0.7186459898948669
1.0	69550000.0	69560000.0	1.0	0.723186194896698	0.5980381369590759
1.0	69590000.0	69600000.0	1.0	0.6404616832733154	0.5321223735809326
1.0	69730000.0	69740000.0	2.0	0.6225754022598267	0.5173547267913818
1.0	69750000.0	69760000.0	0.0	0.5617104768753052	0.4657730162143707
1.0	69760000.0	69770000.0	0.0	0.7351812124252319	0.6072657704353333
1.0	69790000.0	69800000.0	0.0	0.8617011308670044	0.6994326710700989
1.0	69870000.0	69880000.0	0.0	0.7053382396697998	0.5841520428657532
1.0	69880000.0	69890000.0	0.0	0.6972374320030212	0.5777879953384399
1.0	69900000.0	69910000.0	0.0	0.6588699221611023	0.5471312999725342
1.0	70010000.0	70020000.0	1.0	0.637449324131012	0.5296476483345032
1.0	70090000.0	70100000.0	0.0	0.664345920085907	0.5515590906143188
1.0	70120000.0	70130000.0	0.0	0.5580321550369263	0.4625912308692932
1.0	70310000.0	70320000.0	0.0	0.48068767786026	0.39413225650787354
1.0	70390000.0	70400000.0	0.0	0.5762406587600708	0.47827035188674927
1.0	70400000.0	70410000.0	0.0	0.5668080449104309	0.47017017006874084
1.0	70410000.0	70420000.0	1.0	0.6130872964859009	0.5094481110572815
1.0	70470000.0	70480000.0	0.0	0.5281407237052917	0.4364791810512543
1.0	70550000.0	70560000.0	0.0	0.4882887899875641	0.4009841978549957
1.0	70570000.0	70580000.0	2.0	0.48538583517074585	0.39837002754211426
1.0	70590000.0	70600000.0	0.0	0.5495619773864746	0.4552391469478607
1.0	70610000.0	70620000.0	0.0	0.468921035528183	0.38347792625427246
1.0	70620000.0	70630000.0	1.0	0.46063485741615295	0.37594178318977356
1.0	70630000.0	70640000.0	0.0	0.4831361770629883	0.3963419795036316
1.0	70840000.0	70850000.0	0.0	0.5825649499893188	0.48367443680763245
1.0	70910000.0	70920000.0	1.0	0.6369174718856812	0.5292104482650757
1.0	70940000.0	70950000.0	0.0	0.6762901544570923	0.5611557364463806
1.0	70950000.0	70960000.0	0.0	0.7091882228851318	0.5871626138687134
1.0	70960000.0	70970000.0	1.0	0.6000728011131287	0.4985208511352539
1.0	71120000.0	71130000.0	0.0	0.8283095359802246	0.6760278940200806
1.0	71240000.0	71250000.0	4.0	0.8290901184082031	0.6765826940536499
1.0	71290000.0	71300000.0	0.0	0.9767715334892273	0.7749958038330078
1.0	71400000.0	71410000.0	0.0	0.6063114404678345	0.503770649433136
1.0	71420000.0	71430000.0	0.0	0.6169741153717041	0.5126928687095642
1.0	71480000.0	71490000.0	0.0	0.5518355369567871	0.45721596479415894
1.0	71490000.0	71500000.0	0.0	0.574227511882782	0.476545512676239
1.0	71690000.0	71700000.0	1.0	0.6233495473861694	0.5179975628852844
1.0	71700000.0	71710000.0	2.0	0.6507565379142761	0.5405400991439819
1.0	71710000.0	71720000.0	0.0	0.7198210954666138	0.5954340696334839
1.0	71770000.0	71780000.0	0.0	0.6750283241271973	0.5601458549499512
1.0	71890000.0	71900000.0	1.0	0.5229024291038513	0.43185657262802124
1.0	71940000.0	71950000.0	1.0	0.5829514265060425	0.4840036928653717
1.0	72040000.0	72050000.0	0.0	0.6614047288894653	0.5491829514503479
1.0	72090000.0	72100000.0	2.0	0.7135937809944153	0.5905978083610535
1.0	72100000.0	72110000.0	1.0	0.6322061419487	0.5253283381462097
1.0	72130000.0	72140000.0	2.0	0.6275945901870728	0.5215167999267578
1.0	72160000.0	72170000.0	0.0	0.7133671045303345	0.5904215574264526
1.0	72220000.0	72230000.0	0.0	0.6807911396026611	0.5647510290145874
1.0	72230000.0	72240000.0	1.0	0.7748615145683289	0.6371896266937256
1.0	72240000.0	72250000.0	0.0	0.6245321035385132	0.5189789533615112
1.0	72280000.0	72290000.0	0.0	0.6671993732452393	0.5538588166236877
1.0	72310000.0	72320000.0	0.0	0.6613296270370483	0.5491223335266113
1.0	72330000.0	72340000.0	0.0	0.6946760416030884	0.5757678151130676
1.0	72400000.0	72410000.0	0.0	0.6179516315460205	0.5135078430175781
1.0	72440000.0	72450000.0	0.0	0.6614084243774414	0.5491860508918762
1.0	72490000.0	72500000.0	0.0	0.6828793287277222	0.5664151906967163
1.0	72550000.0	72560000.0	1.0	0.6450645327568054	0.5358931422233582
1.0	72650000.0	72660000.0	0.0	0.6004947423934937	0.49887657165527344
1.0	72670000.0	72680000.0	0.0	0.6194396018981934	0.5147468447685242
1.0	72680000.0	72690000.0	0.0	0.6926758885383606	0.5741878747940063
1.0	72690000.0	72700000.0	0.0	0.6097323298454285	0.5066400766372681
1.0	72700000.0	72710000.0	3.0	0.644106924533844	0.5351094007492065
1.0	72720000.0	72730000.0	0.0	0.6102759838104248	0.5070956945419312
1.0	72760000.0	72770000.0	1.0	0.715412974357605	0.5920129418373108
1.0	72870000.0	72880000.0	3.0	0.8213025331497192	0.6710328459739685
1.0	72930000.0	72940000.0	1.0	0.8555220365524292	0.6951514482498169
1.0	73020000.0	73030000.0	1.0	0.6828101873397827	0.5663599967956543
1.0	73030000.0	73040000.0	1.0	0.6195791959762573	0.5148633718490601
1.0	73130000.0	73140000.0	1.0	0.8702443838119507	0.705314040184021
1.0	73170000.0	73180000.0	1.0	0.9821931719779968	0.7783610224723816
1.0	73230000.0	73240000.0	0.0	1.0044000148773193	0.7919603586196899
1.0	73250000.0	73260000.0	1.0	1.0288606882095337	0.8065981864929199
1.0	73320000.0	73330000.0	1.0	0.8717171549797058	0.7063234448432922
1.0	73470000.0	73480000.0	1.0	0.927656352519989	0.7437105774879456
1.0	73480000.0	73490000.0	1.0	0.8809741735458374	0.7126392126083374
1.0	73500000.0	73510000.0	1.0	0.8417114019393921	0.685501217842102
1.0	73520000.0	73530000.0	1.0	1.1328235864639282	0.8648074269294739
1.0	73590000.0	73600000.0	3.0	0.9077568054199219	0.7306244969367981
1.0	73720000.0	73730000.0	2.0	0.8634493947029114	0.7006393671035767
1.0	73800000.0	73810000.0	0.0	0.9735678434371948	0.7729994058609009
1.0	73930000.0	73940000.0	0.0	0.8933255076408386	0.7209866642951965
1.0	73980000.0	73990000.0	3.0	0.7547410726547241	0.6221321821212769
1.0	74000000.0	74010000.0	0.0	0.9872428178787231	0.7814794182777405
1.0	74020000.0	74030000.0	2.0	0.9583197832107544	0.7634116411209106
1.0	74050000.0	74060000.0	1.0	0.9143028259277344	0.7349552512168884
1.0	74100000.0	74110000.0	0.0	0.8272157907485962	0.6752501130104065
1.0	74120000.0	74130000.0	0.0	0.9274653196334839	0.7435858845710754
1.0	74200000.0	74210000.0	1.0	1.0430949926376343	0.8149510622024536
1.0	74210000.0	74220000.0	0.0	1.0478111505508423	0.8176918029785156
1.0	74230000.0	74240000.0	5.0	0.9288644790649414	0.7444972991943359
1.0	74240000.0	74250000.0	3.0	0.729942262172699	0.6032453775405884
1.0	74400000.0	74410000.0	1.0	0.6860167384147644	0.5689102411270142
1.0	74410000.0	74420000.0	0.0	0.6425765156745911	0.5338565111160278
1.0	74420000.0	74430000.0	1.0	0.7451453804969788	0.6148669123649597
1.0	74450000.0	74460000.0	0.0	0.7929771542549133	0.6505429744720459
1.0	74470000.0	74480000.0	1.0	0.7098895311355591	0.5877102017402649
1.0	74480000.0	74490000.0	1.0	0.8083680868148804	0.6617351770401001
1.0	74490000.0	74500000.0	1.0	0.8316558003425598	0.6784034967422485
1.0	74660000.0	74670000.0	0.0	0.6198254227638245	0.5150682926177979
1.0	74680000.0	74690000.0	3.0	0.5943493843078613	0.49368634819984436
1.0	74730000.0	74740000.0	1.0	0.6186769604682922	0.5141119956970215
1.0	74750000.0	74760000.0	2.0	0.7008923292160034	0.5806639790534973
1.0	74780000.0	74790000.0	0.0	0.6280575394630432	0.5218999981880188
1.0	74930000.0	74940000.0	3.0	0.548681378364563	0.45447230339050293
1.0	74940000.0	74950000.0	0.0	0.530037522315979	0.43814945220947266
1.0	74980000.0	74990000.0	0.0	0.5786594152450562	0.48033952713012695
1.0	74990000.0	75000000.0	0.0	0.5096613764762878	0.4201129078865051
1.0	75020000.0	75030000.0	1.0	0.6265872120857239	0.5206825137138367
1.0	75110000.0	75120000.0	1.0	0.5463122129440308	0.4524080753326416
1.0	75120000.0	75130000.0	0.0	0.5697617530822754	0.47271186113357544
1.0	75140000.0	75150000.0	0.0	0.5391873121261597	0.44618192315101624
1.0	75190000.0	75200000.0	0.0	0.5882825255393982	0.4885411262512207
1.0	75310000.0	75320000.0	2.0	0.666982889175415	0.5536845922470093
1.0	75330000.0	75340000.0	2.0	0.9429478645324707	0.7536054849624634
1.0	75350000.0	75360000.0	1.0	0.881219744682312	0.7128061056137085
1.0	75430000.0	75440000.0	2.0	0.6636776924133301	0.5510191917419434
1.0	75480000.0	75490000.0	0.0	0.8484560251235962	0.6902283430099487
1.0	75490000.0	75500000.0	1.0	0.8948133587837219	0.721985936164856
1.0	75510000.0	75520000.0	0.0	0.8574903607368469	0.6965177059173584
1.0	75520000.0	75530000.0	1.0	0.914404571056366	0.735022246837616
1.0	75540000.0	75550000.0	1.0	0.5814987421035767	0.4827648103237152
1.0	75580000.0	75590000.0	0.0	0.6709002256393433	0.5568354725837708
1.0	75610000.0	75620000.0	0.0	0.6250937581062317	0.5194450616836548
1.0	75620000.0	75630000.0	0.0	0.6312292814254761	0.524522066116333
1.0	75630000.0	75640000.0	1.0	0.57292640209198	0.47542962431907654
1.0	75650000.0	75660000.0	1.0	0.6429774761199951	0.5341845750808716
1.0	75690000.0	75700000.0	1.0	0.5279406309127808	0.4363029897212982
1.0	75730000.0	75740000.0	1.0	0.5324211716651917	0.44024595618247986
1.0	75740000.0	75750000.0	0.0	0.6147125959396362	0.5108060836791992
1.0	75810000.0	75820000.0	0.0	0.5395723581314087	0.44651931524276733
1.0	75900000.0	75910000.0	0.0	0.5806075930595398	0.4820043444633484
1.0	75970000.0	75980000.0	3.0	0.5841723680496216	0.4850448668003082
1.0	76020000.0	76030000.0	1.0	0.5878953337669373	0.48821234703063965
1.0	76080000.0	76090000.0	2.0	0.5073498487472534	0.41805344820022583
1.0	76090000.0	76100000.0	1.0	0.586610734462738	0.48712000250816345
1.0	76100000.0	76110000.0	2.0	0.5576043128967285	0.46222129464149475
1.0	76250000.0	76260000.0	0.0	0.5248064398765564	0.43353813886642456
1.0	76270000.0	76280000.0	1.0	0.567544162273407	0.4708039164543152
1.0	76300000.0	76310000.0	1.0	0.8262777328491211	0.6745823621749878
1.0	76360000.0	76370000.0	0.0	0.9836829900741577	0.774278998374939
1.0	76380000.0	76390000.0	3.0	0.8381789326667786	0.681481659412384
1.0	76550000.0	76560000.0	1.0	0.4928399622440338	0.40507420897483826
1.0	76590000.0	76600000.0	0.0	0.5283237099647522	0.43664056062698364
1.0	76650000.0	76660000.0	1.0	0.5132654905319214	0.4233175218105316
1.0	76810000.0	76820000.0	0.0	0.5187795758247375	0.4282090663909912
1.0	76830000.0	76840000.0	0.0	0.5236260890960693	0.4324954152107239
1.0	76860000.0	76870000.0	2.0	0.6176028251647949	0.5132168531417847
1.0	77010000.0	77020000.0	1.0	0.6279871463775635	0.521841824054718
1.0	77060000.0	77070000.0	1.0	0.5633749961853027	0.4672102928161621
1.0	77080000.0	77090000.0	0.0	0.5725020170211792	0.4750653803348541
1.0	77090000.0	77100000.0	1.0	0.5206343531608582	0.42985081672668457
1.0	77100000.0	77110000.0	1.0	0.6225420832633972	0.5173271298408508
1.0	77150000.0	77160000.0	1.0	0.6205475330352783	0.5156689882278442
1.0	77530000.0	77540000.0	0.0	0.4814552664756775	0.3948250114917755
1.0	77580000.0	77590000.0	1.0	0.47434863448143005	0.38839954137802124
1.0	77590000.0	77600000.0	0.0	0.4970085024833679	0.4088132381439209
1.0	77620000.0	77630000.0	0.0	0.466050922870636	0.3808709681034088
1.0	77760000.0	77770000.0	0.0	0.5193601250648499	0.4287227690219879
1.0	77780000.0	77790000.0	2.0	0.5107232928276062	0.42105740308761597
1.0	77790000.0	77800000.0	1.0	0.5327108502388	0.4405004382133484
1.0	77840000.0	77850000.0	1.0	0.5279154181480408	0.4362808167934418
1.0	77850000.0	77860000.0	1.0	0.5559471249580383	0.4607849717140198
1.0	77870000.0	77880000.0	0.0	0.6275826096534729	0.5215067863464355
1.0	77920000.0	77930000.0	1.0	0.6230710744857788	0.5177663564682007
1.0	77950000.0	77960000.0	0.0	0.5296818017959595	0.43783658742904663
1.0	78000000.0	78010000.0	1.0	0.5215117931365967	0.4306269586086273
1.0	78100000.0	78110000.0	1.0	0.4218478798866272	0.3403603732585907
1.0	78110000.0	78120000.0	1.0	0.43940767645835876	0.3565264344215393
1.0	78170000.0	78180000.0	0.0	0.402766615152359	0.32271653413772583
1.0	78210000.0	78220000.0	0.0	0.4127334654331207	0.3319411873817444
1.0	78260000.0	78270000.0	0.0	0.40733370184898376	0.3269444704055786
1.0	78290000.0	78300000.0	0.0	0.46837419271469116	0.3829815983772278
1.0	78330000.0	78340000.0	0.0	0.4606081545352936	0.37591761350631714
1.0	78420000.0	78430000.0	2.0	0.4302680492401123	0.3481229543685913
1.0	78440000.0	78450000.0	0.0	0.8946198225021362	0.7218562364578247
1.0	78500000.0	78510000.0	1.0	0.5950905084609985	0.49431338906288147
1.0	78510000.0	78520000.0	2.0	0.5670599937438965	0.4703872799873352
1.0	78530000.0	78540000.0	0.0	0.6323179006576538	0.5254210233688354
1.0	78570000.0	78580000.0	2.0	0.6279073357582092	0.5217755436897278
1.0	78610000.0	78620000.0	1.0	0.632125973701477	0.5252624750137329
1.0	78630000.0	78640000.0	1.0	0.5905653834342957	0.49047940969467163
1.0	78680000.0	78690000.0	1.0	0.8864727020263672	0.7163666486740112
1.0	78700000.0	78710000.0	0.0	0.7052924036979675	0.5841160416603088
1.0	78740000.0	78750000.0	2.0	0.6963232755661011	0.5770671963691711
1.0	78760000.0	78770000.0	1.0	0.8687183260917664	0.7042666673660278
1.0	78790000.0	78800000.0	1.0	0.8482611775398254	0.6900922060012817
1.0	78900000.0	78910000.0	0.0	0.9600034952163696	0.7582332491874695
1.0	78910000.0	78920000.0	4.0	0.8428565859794617	0.6839727759361267
1.0	78920000.0	78930000.0	3.0	1.101505994796753	0.847955048084259
1.0	78930000.0	78940000.0	2.0	0.883152961730957	0.711259663105011
1.0	78940000.0	78950000.0	1.0	0.8505809903144836	0.691711962223053
1.0	79060000.0	79070000.0	1.0	0.6135743260383606	0.5098549127578735
1.0	79180000.0	79190000.0	1.0	0.6664337515830994	0.5532423257827759
1.0	79200000.0	79210000.0	1.0	0.8435733914375305	0.6868088841438293
1.0	79220000.0	79230000.0	2.0	0.7024484872817993	0.5818861722946167
1.0	79230000.0	79240000.0	0.0	0.9534866213798523	0.7603434920310974
1.0	79290000.0	79300000.0	1.0	0.8119864463806152	0.6643460392951965
1.0	79300000.0	79310000.0	1.0	0.6717714071273804	0.5573490858078003
1.0	79320000.0	79330000.0	1.0	0.9623968005180359	0.7659890055656433
1.0	79420000.0	79430000.0	0.0	1.0009654760360718	0.7898766398429871
1.0	79430000.0	79440000.0	1.0	0.9894574880599976	0.782842218875885
1.0	79540000.0	79550000.0	0.0	0.9983240365982056	0.7882688045501709
1.0	79580000.0	79590000.0	1.0	0.921064555644989	0.7394017577171326
1.0	79700000.0	79710000.0	2.0	0.9785581827163696	0.776107132434845
1.0	79780000.0	79790000.0	2.0	0.740767776966095	0.6115348935127258
1.0	79790000.0	79800000.0	0.0	0.8586654663085938	0.6973320841789246
1.0	79860000.0	79870000.0	0.0	0.9692069888114929	0.7702714204788208
1.0	79890000.0	79900000.0	3.0	0.8647483587265015	0.7015353441238403
1.0	79910000.0	79920000.0	0.0	0.8666298985481262	0.7028309106826782
1.0	79970000.0	79980000.0	1.0	0.8830498456954956	0.7140486240386963
1.0	80070000.0	80080000.0	0.0	0.9068704843521118	0.7300362586975098
1.0	80110000.0	80120000.0	2.0	0.7987164258956909	0.6547328233718872
1.0	80140000.0	80150000.0	2.0	1.0189383029937744	0.8007035255432129
1.0	80190000.0	80200000.0	1.0	0.8104196786880493	0.6632163524627686
1.0	80280000.0	80290000.0	1.0	0.9891810417175293	0.7826722860336304
1.0	80310000.0	80320000.0	0.0	0.8608919382095337	0.6988731622695923
1.0	80340000.0	80350000.0	2.0	1.3212416172027588	0.9538134336471558
1.0	80450000.0	80460000.0	1.0	1.0417581796646118	0.8141716122627258
1.0	80470000.0	80480000.0	1.0	1.1451940536499023	0.8713020086288452
1.0	80490000.0	80500000.0	2.0	1.1720621585845947	0.8850919604301453
1.0	80520000.0	80530000.0	0.0	1.107651710510254	0.8513085246086121
1.0	80570000.0	80580000.0	3.0	1.174561858177185	0.8863527178764343
1.0	80580000.0	80590000.0	0.0	1.2154759168624878	0.9064601063728333
1.0	80590000.0	80600000.0	1.0	1.181262493133545	0.8897144198417664
1.0	80600000.0	80610000.0	0.0	1.2183573246002197	0.9078385233879089
1.0	80610000.0	80620000.0	2.0	1.1881577968597412	0.8931455612182617
1.0	80630000.0	80640000.0	1.0	0.881632924079895	0.7130868434906006
1.0	80650000.0	80660000.0	2.0	0.929922878742218	0.7451859712600708
1.0	80660000.0	80670000.0	2.0	0.8402774930000305	0.6844925880432129
1.0	80690000.0	80700000.0	0.0	0.8873327374458313	0.7169479131698608
1.0	80880000.0	80890000.0	0.0	0.848929226398468	0.6905587911605835
1.0	80910000.0	80920000.0	0.0	0.8469456434249878	0.6891721487045288
1.0	80930000.0	80940000.0	2.0	0.866740345954895	0.7029070258140564
1.0	81010000.0	81020000.0	0.0	1.0080757141113281	0.794183075428009
1.0	81020000.0	81030000.0	1.0	0.973371684551239	0.7728769183158875
1.0	81060000.0	81070000.0	0.0	1.1719465255737305	0.8850333094596863
1.0	81080000.0	81090000.0	3.0	0.9953519701957703	0.7864550352096558
1.0	81180000.0	81190000.0	2.0	0.9248258471488953	0.7418634295463562
1.0	81190000.0	81200000.0	1.0	0.8914979696273804	0.7197573184967041
1.0	81230000.0	81240000.0	2.0	0.6410824060440063	0.5326314568519592
1.0	81240000.0	81250000.0	0.0	0.861599326133728	0.6993623971939087
1.0	81270000.0	81280000.0	1.0	0.6771045923233032	0.5618067979812622
1.0	81350000.0	81360000.0	1.0	0.7793563008308411	0.6405209898948669
1.0	81390000.0	81400000.0	2.0	0.9284147024154663	0.7442042827606201
1.0	81550000.0	81560000.0	0.0	0.9107776880264282	0.7326260805130005
1.0	81580000.0	81590000.0	1.0	0.7708467245101929	0.6342043280601501
1.0	81590000.0	81600000.0	1.0	0.6134210228919983	0.5097270011901855
1.0	81650000.0	81660000.0	1.0	0.7856295704841614	0.6451503038406372
1.0	81660000.0	81670000.0	1.0	0.7915710806846619	0.6495134234428406
1.0	81760000.0	81770000.0	0.0	0.6275649666786194	0.5214921236038208
1.0	81870000.0	81880000.0	0.0	0.6169856786727905	0.5127026438713074
1.0	81900000.0	81910000.0	1.0	0.6450566053390503	0.535886824131012
1.0	81930000.0	81940000.0	2.0	0.5260682106018066	0.43465176224708557
1.0	81940000.0	81950000.0	0.0	0.6178833246231079	0.5134508609771729
1.0	82070000.0	82080000.0	1.0	0.7034755945205688	0.58269202709198
1.0	82090000.0	82100000.0	0.0	0.8351330757141113	0.6808645129203796
1.0	82130000.0	82140000.0	1.0	0.633631706237793	0.5265041589736938
1.0	82150000.0	82160000.0	1.0	0.8709760904312134	0.7058156728744507
1.0	82220000.0	82230000.0	0.0	0.7353180050849915	0.6073700785636902
1.0	82230000.0	82240000.0	0.0	0.8475445508956909	0.689591109752655
1.0	82290000.0	82300000.0	0.0	0.5161134004592896	0.42584577202796936
1.0	82310000.0	82320000.0	3.0	0.4622657895088196	0.37742745876312256
1.0	82370000.0	82380000.0	0.0	0.5068965554237366	0.4176497459411621
1.0	82400000.0	82410000.0	1.0	0.49436578154563904	0.40644359588623047
1.0	82440000.0	82450000.0	1.0	0.4774896502494812	0.39124205708503723
1.0	82520000.0	82530000.0	1.0	0.7838438749313354	0.6438350677490234
1.0	82580000.0	82590000.0	0.0	0.6540476679801941	0.5432180762290955
1.0	82610000.0	82620000.0	1.0	0.674423336982727	0.5596612691879272
1.0	82630000.0	82640000.0	0.0	0.7615586519241333	0.627261221408844
1.0	82670000.0	82680000.0	0.0	0.7114419341087341	0.5889215469360352
1.0	82690000.0	82700000.0	0.0	0.6315340399742126	0.5247739553451538
1.0	82760000.0	82770000.0	1.0	0.6887596249580383	0.5710874199867249
1.0	82770000.0	82780000.0	0.0	0.7348757982254028	0.6070318818092346
1.0	82790000.0	82800000.0	0.0	0.7952499985694885	0.6522046327590942
1.0	82870000.0	82880000.0	1.0	0.668944239616394	0.555263340473175
1.0	82880000.0	82890000.0	1.0	0.6483036875724792	0.5385397672653198
1.0	82890000.0	82900000.0	1.0	0.7229317426681519	0.5978411436080933
1.0	82970000.0	82980000.0	0.0	0.708093523979187	0.5863072872161865
1.0	83070000.0	83080000.0	2.0	0.6879066228866577	0.5704107284545898
1.0	83080000.0	83090000.0	1.0	0.9387779235839844	0.7509210705757141
1.0	83130000.0	83140000.0	1.0	0.9484493136405945	0.7571315765380859
1.0	83220000.0	83230000.0	1.0	0.907278835773468	0.730307400226593
1.0	83230000.0	83240000.0	1.0	1.013684868812561	0.7975587844848633
1.0	83260000.0	83270000.0	0.0	1.011549949645996	0.7962762713432312
1.0	83340000.0	83350000.0	0.0	0.751475989818573	0.6196659803390503
1.0	83380000.0	83390000.0	1.0	0.6739072799682617	0.5592478513717651
1.0	83390000.0	83400000.0	0.0	0.7059280276298523	0.584613561630249
1.0	83680000.0	83690000.0	0.0	0.5139756202697754	0.42394813895225525
1.0	83880000.0	83890000.0	0.0	0.5489252209663391	0.45468488335609436
1.0	83890000.0	83900000.0	0.0	0.539262056350708	0.4462476372718811
1.0	84010000.0	84020000.0	0.0	0.6191142201423645	0.5144762396812439
1.0	84070000.0	84080000.0	0.0	0.69469153881073	0.5757802128791809
1.0	84180000.0	84190000.0	0.0	0.603984534740448	0.5018150210380554
1.0	84210000.0	84220000.0	1.0	0.5503233075141907	0.45590120553970337
1.0	84270000.0	84280000.0	1.0	0.5402615070343018	0.4471226632595062
1.0	84340000.0	84350000.0	0.0	0.4537443220615387	0.3696567714214325
1.0	84450000.0	84460000.0	1.0	0.49558043479919434	0.40753284096717834
1.0	84470000.0	84480000.0	0.0	0.5152143836021423	0.4250480532646179
1.0	84540000.0	84550000.0	0.0	0.47276386618614197	0.386963427066803
1.0	84570000.0	84580000.0	0.0	0.40670809149742126	0.32636576890945435
1.0	84620000.0	84630000.0	0.0	0.41718214750289917	0.33605241775512695
1.0	84650000.0	84660000.0	0.0	0.3961336016654968	0.3165697753429413
1.0	84730000.0	84740000.0	1.0	0.4583908021450043	0.37389683723449707
1.0	84760000.0	84770000.0	2.0	0.5032254457473755	0.4143741726875305
1.0	84830000.0	84840000.0	1.0	0.5369406938552856	0.4442143440246582
1.0	84850000.0	84860000.0	0.0	0.5549872517585754	0.4599529206752777
1.0	84880000.0	84890000.0	1.0	0.5506480932235718	0.4561839997768402
1.0	84890000.0	84900000.0	3.0	0.5070270299911499	0.4177660048007965
1.0	84900000.0	84910000.0	0.0	0.5526729822158813	0.4579439163208008
1.0	84970000.0	84980000.0	0.0	0.6194654703140259	0.5147687196731567
1.0	84980000.0	84990000.0	0.0	0.5413790345191956	0.44810009002685547
1.0	85000000.0	85010000.0	1.0	0.4654203951358795	0.38029763102531433
1.0	85010000.0	85020000.0	0.0	0.4686528146266937	0.3832347095012665
1.0	85050000.0	85060000.0	3.0	0.5751773118972778	0.47735968232154846
1.0	85090000.0	85100000.0	0.0	0.7793480157852173	0.6405147910118103
1.0	85110000.0	85120000.0	0.0	0.4690566658973694	0.3836013674736023
1.0	85220000.0	85230000.0	0.0	0.49227967858314514	0.40457114577293396
1.0	85240000.0	85250000.0	0.0	0.5898215770721436	0.48984822630882263
1.0	85260000.0	85270000.0	0.0	0.6180218458175659	0.5135663151741028
1.0	85360000.0	85370000.0	0.0	0.6309531927108765	0.5242940783500671
1.0	85370000.0	85380000.0	1.0	0.585265040397644	0.4859752058982849
1.0	85420000.0	85430000.0	0.0	0.6390446424484253	0.5309584736824036
1.0	85500000.0	85510000.0	0.0	0.6546137928962708	0.543678343296051
1.0	85530000.0	85540000.0	0.0	0.6555263996124268	0.5444193482398987
1.0	85570000.0	85580000.0	2.0	0.5583124160766602	0.4628341794013977
1.0	85590000.0	85600000.0	0.0	0.5600372552871704	0.464326947927475
1.0	85610000.0	85620000.0	0.0	0.5668983459472656	0.47024768590927124
1.0	85660000.0	85670000.0	0.0	0.4543878138065338	0.3702439069747925
1.0	85730000.0	85740000.0	0.0	0.38186994194984436	0.3033449947834015
1.0	85810000.0	85820000.0	1.0	0.44975215196609497	0.36600643396377563
1.0	85840000.0	85850000.0	1.0	0.481742799282074	0.39508479833602905
1.0	85870000.0	85880000.0	0.0	0.519201934337616	0.4285826086997986
1.0	85950000.0	85960000.0	0.0	0.5701501369476318	0.4730455279350281
1.0	86010000.0	86020000.0	3.0	0.5554443597793579	0.46034926176071167
1.0	86020000.0	86030000.0	0.0	0.6240255236625671	0.5185586810112
1.0	86240000.0	86250000.0	0.0	0.603566586971283	0.501463770866394
1.0	86250000.0	86260000.0	0.0	0.674526572227478	0.5597440600395203
1.0	86360000.0	86370000.0	1.0	0.7015672922134399	0.5811943411827087
1.0	86380000.0	86390000.0	0.0	0.7116457223892212	0.5890802145004272
1.0	86410000.0	86420000.0	2.0	0.6127892732620239	0.5091988444328308
1.0	86510000.0	86520000.0	0.0	0.6035417318344116	0.5014426708221436
1.0	86570000.0	86580000.0	3.0	0.7158013582229614	0.5923148393630981
1.0	86580000.0	86590000.0	1.0	0.6283925175666809	0.5221775770187378
1.0	86710000.0	86720000.0	2.0	0.7338158488273621	0.6062196493148804
1.0	86740000.0	86750000.0	0.0	0.9133639335632324	0.7343354821205139
1.0	86780000.0	86790000.0	0.0	0.9144847989082336	0.7350367903709412
1.0	86960000.0	86970000.0	0.0	0.8302658200263977	0.6774176359176636
1.0	86980000.0	86990000.0	3.0	0.9403594732284546	0.7519404292106628
1.0	87170000.0	87180000.0	0.0	0.48548299074172974	0.39845767617225647
1.0	87220000.0	87230000.0	1.0	0.7192791104316711	0.5950140953063965
1.0	87310000.0	87320000.0	1.0	0.6362223029136658	0.5286380052566528
1.0	87430000.0	87440000.0	2.0	0.5175842046737671	0.42714923620224
1.0	87470000.0	87480000.0	0.0	0.6028450727462769	0.5008565783500671
1.0	87510000.0	87520000.0	0.0	0.6268925070762634	0.5209355354309082
1.0	87520000.0	87530000.0	1.0	0.5092117190361023	0.4197123646736145
1.0	87530000.0	87540000.0	0.0	0.574695885181427	0.47694677114486694
1.0	87580000.0	87590000.0	1.0	0.5577754378318787	0.46236926317214966
1.0	87590000.0	87600000.0	0.0	0.6151650547981262	0.5111838579177856
1.0	87640000.0	87650000.0	0.0	0.7055732011795044	0.5843361616134644
1.0	87710000.0	87720000.0	1.0	0.8091344833374023	0.6622888445854187
1.0	87730000.0	87740000.0	2.0	0.70438152551651	0.5834024548530579
1.0	87750000.0	87760000.0	0.0	0.7801602482795715	0.6411154866218567
1.0	87760000.0	87770000.0	1.0	0.7898707985877991	0.6482670903205872
1.0	87820000.0	87830000.0	1.0	0.5354964137077332	0.44294700026512146
1.0	87840000.0	87850000.0	1.0	0.8293243646621704	0.6767486929893494
1.0	87920000.0	87930000.0	0.0	0.8961113691329956	0.7228567600250244
1.0	88000000.0	88010000.0	1.0	1.0836271047592163	0.8380703926086426
1.0	88070000.0	88080000.0	1.0	0.9342923164367676	0.7480217814445496
1.0	88100000.0	88110000.0	2.0	1.044408917427063	0.8157159090042114
1.0	88110000.0	88120000.0	1.0	0.7827428579330444	0.6430229544639587
1.0	88180000.0	88190000.0	2.0	0.7155249714851379	0.5920999050140381
1.0	88230000.0	88240000.0	2.0	0.7481804490089417	0.6171707510948181
1.0	88250000.0	88260000.0	0.0	0.6912527084350586	0.573062002658844
1.0	88280000.0	88290000.0	0.0	0.6354848742485046	0.5280314683914185
1.0	88320000.0	88330000.0	0.0	0.6482738256454468	0.538515567779541
1.0	88330000.0	88340000.0	2.0	0.6682642102241516	0.5547159314155579
1.0	88350000.0	88360000.0	1.0	0.6489888429641724	0.5390986800193787
1.0	88370000.0	88380000.0	0.0	0.7702341675758362	0.6337478756904602
1.0	88470000.0	88480000.0	0.0	0.7039341926574707	0.5830519199371338
1.0	88500000.0	88510000.0	1.0	0.9732990264892578	0.7728314995765686
1.0	88560000.0	88570000.0	0.0	0.8720884323120117	0.7065776586532593
1.0	88580000.0	88590000.0	0.0	0.860822319984436	0.6988250017166138
1.0	88590000.0	88600000.0	2.0	0.8846873044967651	0.7151583433151245
1.0	88780000.0	88790000.0	0.0	0.6264737248420715	0.520588755607605
1.0	88790000.0	88800000.0	2.0	0.5754361152648926	0.47758159041404724
1.0	88800000.0	88810000.0	0.0	0.712343156337738	0.5896244049072266
1.0	88810000.0	88820000.0	0.0	0.6759832501411438	0.560910165309906
1.0	88830000.0	88840000.0	1.0	0.6500388979911804	0.5399549603462219
1.0	88870000.0	88880000.0	0.0	0.7344282865524292	0.6066886186599731
1.0	88940000.0	88950000.0	0.0	0.5929386615753174	0.49249181151390076
1.0	88980000.0	88990000.0	0.0	0.5628960728645325	0.4667970538139343
1.0	89070000.0	89080000.0	4.0	0.6648882031440735	0.5519960522651672
1.0	89270000.0	89280000.0	2.0	0.4497361183166504	0.36599189043045044
1.0	89340000.0	89350000.0	1.0	0.45021310448646545	0.3664286732673645
1.0	89470000.0	89480000.0	0.0	0.52511066198349	0.43380647897720337
1.0	89500000.0	89510000.0	2.0	0.7616370320320129	0.6273199319839478
1.0	89540000.0	89550000.0	1.0	0.6512193083763123	0.5409168004989624
1.0	89570000.0	89580000.0	1.0	0.6418835520744324	0.5332883596420288
1.0	89650000.0	89660000.0	2.0	0.5650057792663574	0.4686175286769867
1.0	89660000.0	89670000.0	1.0	0.644124448299408	0.5351239442825317
1.0	89750000.0	89760000.0	2.0	0.7439619302749634	0.6139672994613647
1.0	89840000.0	89850000.0	0.0	0.6469342112541199	0.5374213457107544
1.0	89850000.0	89860000.0	2.0	0.6588519811630249	0.5471168160438538
1.0	89960000.0	89970000.0	0.0	0.495422899723053	0.4073917269706726
1.0	90020000.0	90030000.0	0.0	0.43343716859817505	0.351039320230484
1.0	90070000.0	90080000.0	1.0	0.5583674907684326	0.46288198232650757
1.0	90120000.0	90130000.0	0.0	0.5198453664779663	0.42915254831314087
1.0	90150000.0	90160000.0	0.0	0.4500505328178406	0.36628013849258423
1.0	90160000.0	90170000.0	1.0	0.4608680307865143	0.37615421414375305
1.0	90230000.0	90240000.0	0.0	0.5643419027328491	0.4680446684360504
1.0	90270000.0	90280000.0	2.0	0.4365066885948181	0.3538617789745331
1.0	90300000.0	90310000.0	0.0	0.4688505530357361	0.3834143280982971
1.0	90380000.0	90390000.0	0.0	0.39710095524787903	0.31746646761894226
1.0	90440000.0	90450000.0	0.0	0.5064845681190491	0.41728225350379944
1.0	90470000.0	90480000.0	0.0	0.3870914876461029	0.3081854283809662
1.0	90530000.0	90540000.0	1.0	0.615798830986023	0.511712908744812
1.0	90570000.0	90580000.0	2.0	0.5576645135879517	0.46227359771728516
1.0	90580000.0	90590000.0	0.0	0.6068178415298462	0.5041956305503845
1.0	90620000.0	90630000.0	0.0	0.6259866952896118	0.5201851725578308
1.0	90640000.0	90650000.0	1.0	0.5207762718200684	0.4299764633178711
1.0	90730000.0	90740000.0	0.0	0.5550258159637451	0.45998626947402954
1.0	90850000.0	90860000.0	2.0	0.5103769898414612	0.4207495152950287
1.0	90890000.0	90900000.0	1.0	0.7575458288192749	0.6242457032203674
1.0	90930000.0	90940000.0	1.0	0.6586462259292603	0.5469500422477722
1.0	90990000.0	91000000.0	0.0	0.6216546893119812	0.516589879989624
1.0	91040000.0	91050000.0	1.0	0.7503067851066589	0.6187816858291626
1.0	91090000.0	91100000.0	0.0	0.8981286287307739	0.7242082357406616
1.0	91100000.0	91110000.0	1.0	0.771898090839386	0.6349872350692749
1.0	91110000.0	91120000.0	0.0	0.6791310906410217	0.5634266138076782
1.0	91120000.0	91130000.0	1.0	0.7353612780570984	0.6074034571647644
1.0	91160000.0	91170000.0	1.0	0.9290004968643188	0.7445858120918274
1.0	91170000.0	91180000.0	0.0	0.5187350511550903	0.4281693994998932
1.0	91190000.0	91200000.0	0.0	0.5384727120399475	0.4455564022064209
1.0	91270000.0	91280000.0	0.0	0.725479781627655	0.5998088121414185
1.0	91280000.0	91290000.0	1.0	0.7595916986465454	0.6257840394973755
1.0	91310000.0	91320000.0	0.0	0.6746358275413513	0.559831440448761
1.0	91320000.0	91330000.0	0.0	0.7961047291755676	0.652828574180603
1.0	91350000.0	91360000.0	0.0	0.7373284101486206	0.608908474445343
1.0	91360000.0	91370000.0	0.0	0.4443202018737793	0.361033171415329
1.0	91410000.0	91420000.0	1.0	0.4325314164161682	0.35020560026168823
1.0	91440000.0	91450000.0	0.0	0.4380093514919281	0.35524195432662964
1.0	91450000.0	91460000.0	0.0	0.490980327129364	0.4034046232700348
1.0	91510000.0	91520000.0	0.0	0.769378125667572	0.6331098675727844
1.0	91710000.0	91720000.0	0.0	0.6889557838439941	0.5712429285049438
1.0	91770000.0	91780000.0	1.0	0.6134603023529053	0.5097595453262329
1.0	91810000.0	91820000.0	0.0	0.5181909799575806	0.4276875853538513
1.0	91820000.0	91830000.0	0.0	0.5324191451072693	0.440244197845459
1.0	91850000.0	91860000.0	1.0	0.566162109375	0.4696137011051178
1.0	91870000.0	91880000.0	1.0	0.6019418835639954	0.5000959634780884
1.0	91880000.0	91890000.0	2.0	0.7154802083969116	0.5920652151107788
1.0	91920000.0	91930000.0	2.0	0.6669012904167175	0.5536187887191772
1.0	91930000.0	91940000.0	2.0	0.8196935653686523	0.6698815822601318
1.0	92050000.0	92060000.0	0.0	0.5963234901428223	0.49535584449768066
1.0	92160000.0	92170000.0	0.0	0.6387607455253601	0.530725359916687
1.0	92220000.0	92230000.0	0.0	0.4650948643684387	0.380001962184906
1.0	92240000.0	92250000.0	0.0	0.4746823310852051	0.38870149850845337
1.0	92250000.0	92260000.0	1.0	0.47390216588974	0.38799476623535156
1.0	92300000.0	92310000.0	0.0	0.5918189287185669	0.49154242873191833
1.0	92360000.0	92370000.0	0.0	0.5597407221794128	0.46407046914100647
1.0	92410000.0	92420000.0	0.0	0.7161029577255249	0.5925491452217102
1.0	92450000.0	92460000.0	1.0	0.5868253707885742	0.4873024523258209
1.0	92520000.0	92530000.0	1.0	0.5149182081222534	0.42478519678115845
1.0	92530000.0	92540000.0	0.0	0.551859974861145	0.457237184047699
1.0	92550000.0	92560000.0	0.0	0.4896301329135895	0.40219077467918396
1.0	92600000.0	92610000.0	1.0	0.46988987922668457	0.38435739278793335
1.0	92640000.0	92650000.0	2.0	0.40814822912216187	0.32769855856895447
1.0	92660000.0	92670000.0	1.0	0.5894334316253662	0.4895189702510834
1.0	92700000.0	92710000.0	2.0	0.5379626154899597	0.4451097846031189
1.0	92730000.0	92740000.0	0.0	0.4084166884422302	0.3279469609260559
1.0	92760000.0	92770000.0	0.0	0.5540528893470764	0.4591418206691742
1.0	92910000.0	92920000.0	0.0	0.7476816773414612	0.6167924404144287
1.0	92920000.0	92930000.0	2.0	0.6809447407722473	0.5648735761642456
1.0	93080000.0	93090000.0	1.0	0.47417768836021423	0.3882445693016052
1.0	93120000.0	93130000.0	1.0	0.4875643849372864	0.4003318250179291
1.0	93200000.0	93210000.0	1.0	0.5035616755485535	0.41467446088790894
1.0	93270000.0	93280000.0	0.0	0.6105359792709351	0.5073132514953613
1.0	93290000.0	93300000.0	3.0	0.4620734751224518	0.5967808961868286
1.0	93410000.0	93420000.0	0.0	0.4590199887752533	0.37447044253349304
1.0	93490000.0	93500000.0	1.0	0.58115553855896	0.48247137665748596
1.0	93590000.0	93600000.0	0.0	0.4056958258152008	0.32542884349823
1.0	93620000.0	93630000.0	1.0	0.403745174407959	0.32362231612205505
1.0	93650000.0	93660000.0	1.0	0.41204944252967834	0.33130788803100586
1.0	93740000.0	93750000.0	0.0	0.40527138113975525	0.32503581047058105
1.0	93780000.0	93790000.0	0.0	0.38944560289382935	0.31036949157714844
1.0	93790000.0	93800000.0	0.0	0.39070069789886475	0.311533123254776
1.0	93880000.0	93890000.0	0.0	0.4669901430606842	0.38172444701194763
1.0	93900000.0	93910000.0	1.0	0.4906327724456787	0.4030916690826416
1.0	93980000.0	93990000.0	0.0	0.43322452902793884	0.3508436679840088
1.0	94020000.0	94030000.0	1.0	0.3988575339317322	0.3190940320491791
1.0	94040000.0	94050000.0	0.0	0.37076276540756226	0.2930475175380707
1.0	94210000.0	94220000.0	0.0	0.41461649537086487	0.33368149399757385
1.0	94280000.0	94290000.0	0.0	0.41872090101242065	0.3374735713005066
1.0	94340000.0	94350000.0	0.0	0.6588681936264038	0.5471299886703491
1.0	94450000.0	94460000.0	0.0	0.6063653230667114	0.5038156509399414
1.0	94470000.0	94480000.0	2.0	0.5944234132766724	0.49374857544898987
1.0	94540000.0	94550000.0	0.0	0.546549916267395	0.4526151120662689
1.0	94560000.0	94570000.0	0.0	0.9764127731323242	0.7747728228569031
1.0	94630000.0	94640000.0	0.0	0.6260556578636169	0.5202195644378662
1.0	94760000.0	94770000.0	0.0	0.5621873736381531	0.4661847949028015
1.0	94820000.0	94830000.0	0.0	0.6282941102981567	0.5220959782600403
1.0	95010000.0	95020000.0	0.0	0.47498345375061035	0.38897475600242615
1.0	95060000.0	95070000.0	0.0	0.5565147399902344	0.46127691864967346
1.0	95080000.0	95090000.0	0.0	0.570699155330658	0.473517507314682
1.0	95110000.0	95120000.0	0.0	0.6667395830154419	0.5534886121749878
1.0	95130000.0	95140000.0	0.0	0.5313272476196289	0.4392843246459961
1.0	95160000.0	95170000.0	0.0	0.5546448826789856	0.4596558213233948
1.0	95200000.0	95210000.0	2.0	0.45311182737350464	0.36907821893692017
1.0	95220000.0	95230000.0	0.0	0.5183839201927185	0.4278584420681
1.0	95300000.0	95310000.0	0.0	0.5204566121101379	0.4296936094760895
1.0	95350000.0	95360000.0	0.0	0.4567619264125824	0.37241142988204956
1.0	95390000.0	95400000.0	1.0	0.48669642210006714	0.3995508551597595
1.0	95400000.0	95410000.0	1.0	0.4697362780570984	0.38421830534935
1.0	95410000.0	95420000.0	3.0	0.4725732207298279	0.3867906332015991
1.0	95450000.0	95460000.0	0.0	0.46096763014793396	0.37624505162239075
1.0	95500000.0	95510000.0	2.0	0.5053950548171997	0.4163108468055725
1.0	95510000.0	95520000.0	0.0	0.4933295249938965	0.40551406145095825
1.0	95520000.0	95530000.0	0.0	0.4606241285800934	0.37593188881874084
1.0	95560000.0	95570000.0	0.0	0.6037377119064331	0.5016075372695923
1.0	95570000.0	95580000.0	0.0	0.6219320297241211	0.5168200731277466
1.0	95610000.0	95620000.0	0.0	0.47739386558532715	0.3911554217338562
1.0	95790000.0	95800000.0	1.0	0.4862616956233978	0.39915868639945984
1.0	95850000.0	95860000.0	0.0	0.5107607841491699	0.4210912585258484
1.0	95960000.0	95970000.0	1.0	0.5242077112197876	0.43300962448120117
1.0	96010000.0	96020000.0	1.0	0.5335022211074829	0.44119614362716675
1.0	96060000.0	96070000.0	0.0	0.6589255928993225	0.5471763610839844
1.0	96070000.0	96080000.0	1.0	0.5638982653617859	0.4676620364189148
1.0	96090000.0	96100000.0	0.0	0.626218855381012	0.5203773379325867
1.0	96110000.0	96120000.0	0.0	0.638064980506897	0.5301542282104492
1.0	96140000.0	96150000.0	1.0	0.583579421043396	0.4845390319824219
1.0	96170000.0	96180000.0	0.0	0.7794334292411804	0.6405781507492065
1.0	96200000.0	96210000.0	0.0	0.686018705368042	0.5689120292663574
1.0	96290000.0	96300000.0	0.0	0.667779803276062	0.5543261766433716
1.0	96330000.0	96340000.0	2.0	0.679857611656189	0.5640060305595398
1.0	96340000.0	96350000.0	0.0	0.695788562297821	0.5766456723213196
1.0	96410000.0	96420000.0	0.0	0.5954362750053406	0.49460524320602417
1.0	96580000.0	96590000.0	0.0	0.6021624803543091	0.5002816915512085
1.0	96810000.0	96820000.0	0.0	0.6676195859909058	0.5541971325874329
1.0	96850000.0	96860000.0	1.0	0.7223578691482544	0.5973974466323853
1.0	96920000.0	96930000.0	0.0	0.8309831619262695	0.6761826872825623
1.0	96930000.0	96940000.0	0.0	0.7675029039382935	0.6317105889320374
1.0	96940000.0	96950000.0	0.0	0.7148593068122864	0.5915826559066772
1.0	96950000.0	96960000.0	2.0	0.6339771747589111	0.5267891883850098
1.0	97020000.0	97030000.0	2.0	0.60545814037323	0.503053605556488
1.0	97130000.0	97140000.0	0.0	0.7273491024971008	0.6012502908706665
1.0	97160000.0	97170000.0	0.0	0.5301339626312256	0.43823450803756714
1.0	97180000.0	97190000.0	0.0	0.39319783449172974	0.3138483762741089
1.0	97230000.0	97240000.0	0.0	0.3878049850463867	0.3088473379611969
1.0	97270000.0	97280000.0	0.0	0.4075661599636078	0.32716017961502075
1.0	97300000.0	97310000.0	0.0	0.46585527062416077	0.38069310784339905
1.0	97390000.0	97400000.0	1.0	0.6109226942062378	0.5076372027397156
1.0	97400000.0	97410000.0	0.0	0.5582770705223083	0.46280384063720703
1.0	97430000.0	97440000.0	1.0	0.5242615342140198	0.43305689096450806
1.0	97520000.0	97530000.0	1.0	0.7975863218307495	0.6539095640182495
1.0	97530000.0	97540000.0	0.0	0.6061509847640991	0.5036360025405884
1.0	97540000.0	97550000.0	3.0	0.4696318507194519	0.3841235637664795
1.0	97560000.0	97570000.0	0.0	0.5194932222366333	0.42884111404418945
1.0	97670000.0	97680000.0	1.0	0.511137068271637	0.4214257299900055
1.0	97690000.0	97700000.0	1.0	0.5804097056388855	0.48183512687683105
1.0	97810000.0	97820000.0	2.0	0.5106412172317505	0.4209848940372467
1.0	97990000.0	98000000.0	1.0	0.5151556134223938	0.4249960482120514
1.0	98120000.0	98130000.0	1.0	0.584046483039856	0.4849373698234558
1.0	98200000.0	98210000.0	1.0	0.5516596436500549	0.4570631980895996
1.0	98380000.0	98390000.0	0.0	0.49749937653541565	0.4106155335903168
1.0	98430000.0	98440000.0	2.0	0.5972436666488647	0.4961327612400055
1.0	98450000.0	98460000.0	1.0	0.6491539478302002	0.5392332077026367
1.0	98480000.0	98490000.0	1.0	0.5914868712425232	0.49126091599464417
1.0	98580000.0	98590000.0	0.0	0.7339975237846375	0.6063587069511414
1.0	98590000.0	98600000.0	2.0	0.6516886949539185	0.5412992238998413
1.0	98630000.0	98640000.0	2.0	0.7452639937400818	0.6149575114250183
1.0	98640000.0	98650000.0	1.0	0.6078423261642456	0.50505530834198
1.0	98730000.0	98740000.0	0.0	0.8289247751235962	0.6764649152755737
1.0	98780000.0	98790000.0	1.0	0.7315658330917358	0.6044931411743164
1.0	98790000.0	98800000.0	0.0	0.756769597530365	0.6236611604690552
1.0	98810000.0	98820000.0	2.0	0.6440817713737488	0.5350889563560486
1.0	98820000.0	98830000.0	3.0	0.7299306988716125	0.6032365560531616
1.0	98920000.0	98930000.0	1.0	0.6880570650100708	0.5705300569534302
1.0	98960000.0	98970000.0	0.0	0.7578855752944946	0.6245008707046509
1.0	98970000.0	98980000.0	0.0	0.9964906573295593	0.787150502204895
1.0	98980000.0	98990000.0	1.0	0.8834010362625122	0.7142868638038635
1.0	99130000.0	99140000.0	0.0	0.49002107977867126	0.40254220366477966
1.0	99150000.0	99160000.0	0.0	0.5072376132011414	0.4179535508155823
1.0	99210000.0	99220000.0	0.0	0.5079227685928345	0.41856440901756287
1.0	99240000.0	99250000.0	5.0	0.5856088399887085	0.48626741766929626
1.0	99300000.0	99310000.0	1.0	0.6429904699325562	0.534195065498352
1.0	99310000.0	99320000.0	1.0	0.7443026900291443	0.6142266392707825
1.0	99380000.0	99390000.0	1.0	0.5015307664871216	0.41286030411720276
1.0	99390000.0	99400000.0	0.0	0.5303150415420532	0.438393771648407
1.0	99400000.0	99410000.0	1.0	0.548444390296936	0.45426568388938904
1.0	99470000.0	99480000.0	1.0	0.5602427124977112	0.4645044207572937
1.0	99550000.0	99560000.0	1.0	0.6726948618888855	0.5582758188247681
1.0	99630000.0	99640000.0	0.0	0.5267314910888672	0.43523702025413513
1.0	99690000.0	99700000.0	1.0	0.49944210052490234	0.4109923243522644
1.0	99760000.0	99770000.0	1.0	0.4601510167121887	0.37550103664398193
1.0	99780000.0	99790000.0	0.0	0.5516510605812073	0.4570555090904236
1.0	99900000.0	99910000.0	0.0	0.5399897694587708	0.4468846917152405
1.0	100040000.0	100050000.0	2.0	0.43920770287513733	0.3563423454761505
1.0	100060000.0	100070000.0	0.0	0.53126060962677	0.43922552466392517
1.0	100070000.0	100080000.0	0.0	0.5225152969360352	0.43151435256004333
1.0	100180000.0	100190000.0	0.0	0.4357418417930603	0.35315847396850586
1.0	100200000.0	100210000.0	0.0	0.4166339933872223	0.33554595708847046
1.0	100240000.0	100250000.0	0.0	0.5463817715644836	0.45246821641921997
1.0	100280000.0	100290000.0	0.0	0.5266180038452148	0.4351370334625244
1.0	100330000.0	100340000.0	0.0	0.396819531917572	0.3172062039375305
1.0	100390000.0	100400000.0	1.0	0.5060736536979675	0.4169160723686218
1.0	100410000.0	100420000.0	1.0	0.49216359853744507	0.4044671654701233
1.0	100450000.0	100460000.0	1.0	0.40271028876304626	0.3226638436317444
1.0	100470000.0	100480000.0	0.0	0.39997345209121704	0.32012856006622314
1.0	100540000.0	100550000.0	0.0	0.3549112379550934	0.2783833146095276
1.0	100610000.0	100620000.0	0.0	0.3585413992404938	0.2817363440990448
1.0	100620000.0	100630000.0	0.0	0.4110048711299896	0.33034199476242065
1.0	100730000.0	100740000.0	0.0	0.4695080816745758	0.38401108980178833
1.0	100770000.0	100780000.0	2.0	0.518600583076477	0.42805033922195435
1.0	100870000.0	100880000.0	1.0	0.47073617577552795	0.3851248621940613
1.0	100900000.0	100910000.0	0.0	0.47241607308387756	0.3866485357284546
1.0	100910000.0	100920000.0	3.0	0.4714983105659485	0.38581621646881104
1.0	101250000.0	101260000.0	1.0	0.551042377948761	0.4565261900424957
1.0	101360000.0	101370000.0	2.0	0.6102864146232605	0.5071045160293579
1.0	101370000.0	101380000.0	0.0	0.4326460361480713	0.3503114581108093
1.0	101390000.0	101400000.0	0.0	0.4902420938014984	0.40274134278297424
1.0	101490000.0	101500000.0	0.0	0.4913247227668762	0.40371379256248474
1.0	101610000.0	101620000.0	2.0	0.5495606064796448	0.4552379548549652
1.0	101710000.0	101720000.0	1.0	0.6941207647323608	0.5753294825553894
1.0	101800000.0	101810000.0	0.0	0.7941449284553528	0.6513970494270325
1.0	101820000.0	101830000.0	1.0	0.6833595037460327	0.566797137260437
1.0	101850000.0	101860000.0	1.0	0.7761737108230591	0.6381633877754211
1.0	101880000.0	101890000.0	1.0	0.7868589162826538	0.646054744720459
1.0	101930000.0	101940000.0	0.0	0.8045890927314758	0.6590001583099365
1.0	101960000.0	101970000.0	1.0	0.7589446306228638	0.6252976655960083
1.0	102020000.0	102030000.0	0.0	0.8192459940910339	0.6695612072944641
1.0	102070000.0	102080000.0	0.0	0.734359622001648	0.6066363453865051
1.0	102100000.0	102110000.0	1.0	0.7096630334854126	0.5875333547592163
1.0	102110000.0	102120000.0	2.0	0.673796534538269	0.5591589212417603
1.0	102170000.0	102180000.0	0.0	0.5528166890144348	0.4580685496330261
1.0	102230000.0	102240000.0	2.0	0.6059926748275757	0.5035028457641602
1.0	102270000.0	102280000.0	0.0	0.6926442384719849	0.5741628408432007
1.0	102320000.0	102330000.0	1.0	0.6800413131713867	0.5641528367996216
1.0	102330000.0	102340000.0	0.0	0.7298929691314697	0.6032077074050903
1.0	102380000.0	102390000.0	0.0	0.6516315340995789	0.5412523746490479
1.0	102390000.0	102400000.0	0.0	0.6840276122093201	0.567328929901123
1.0	102480000.0	102490000.0	0.0	0.761133074760437	0.6269417405128479
1.0	102550000.0	102560000.0	1.0	0.8618324398994446	0.6995232701301575
1.0	102570000.0	102580000.0	0.0	0.8046227693557739	0.6590243577957153
1.0	102630000.0	102640000.0	2.0	0.9443515539169312	0.7545070648193359
1.0	102660000.0	102670000.0	3.0	0.9891213178634644	0.7826355695724487
1.0	102710000.0	102720000.0	2.0	0.9730932116508484	0.7727030515670776
1.0	102750000.0	102760000.0	0.0	1.241189956665039	0.9185851812362671
1.0	102910000.0	102920000.0	0.0	1.0175495147705078	0.799873948097229
1.0	102930000.0	102940000.0	0.0	1.029950737953186	0.8059382438659668
1.0	102960000.0	102970000.0	2.0	1.0698416233062744	0.8303176164627075
1.0	103000000.0	103010000.0	1.0	1.0110560655593872	0.7959791421890259
1.0	103020000.0	103030000.0	2.0	1.0637348890304565	0.8268470764160156
1.0	103040000.0	103050000.0	1.0	1.108411192893982	0.8517215847969055
1.0	103050000.0	103060000.0	2.0	0.9777401089668274	0.7755985856056213
1.0	103110000.0	103120000.0	2.0	0.9680790901184082	0.7695642113685608
1.0	103130000.0	103140000.0	4.0	0.844700038433075	0.6875989437103271
1.0	103190000.0	103200000.0	1.0	0.7976288199424744	0.6539404392242432
1.0	103210000.0	103220000.0	0.0	0.8929885625839233	0.7207600474357605
1.0	103220000.0	103230000.0	0.0	0.7727818489074707	0.6356444954872131
1.0	103240000.0	103250000.0	0.0	0.7458394169807434	0.6153942346572876
1.0	103350000.0	103360000.0	0.0	0.7062321901321411	0.5848517417907715
1.0	103470000.0	103480000.0	1.0	0.7577992677688599	0.6244360208511353
1.0	103490000.0	103500000.0	0.0	0.7059420347213745	0.5846245884895325
1.0	103520000.0	103530000.0	1.0	0.7482012510299683	0.6171865463256836
1.0	103550000.0	103560000.0	0.0	0.8933496475219727	0.7210026979446411
1.0	103650000.0	103660000.0	3.0	0.8635956048965454	0.7007404565811157
1.0	103700000.0	103710000.0	0.0	0.8802825212478638	0.7121692299842834
1.0	103730000.0	103740000.0	2.0	0.8465604782104492	0.6889023780822754
1.0	103910000.0	103920000.0	0.0	0.6130312085151672	0.5094012022018433
1.0	104030000.0	104040000.0	0.0	0.6582804322242737	0.5466537475585938
1.0	104450000.0	104460000.0	1.0	1.143341064453125	0.8703349232673645
1.0	104900000.0	104910000.0	1.0	1.3804233074188232	0.9774254560470581
1.0	104950000.0	104960000.0	1.0	1.3236019611358643	0.954794704914093
1.0	105000000.0	105010000.0	2.0	1.5666191577911377	1.038584589958191
1.0	105100000.0	105110000.0	1.0	1.3013100624084473	0.9453975558280945
1.0	105130000.0	105140000.0	3.0	1.2488712072372437	0.9221307039260864
1.0	105180000.0	105190000.0	2.0	1.1829696893692017	0.8905667066574097
1.0	105210000.0	105220000.0	4.0	1.0500004291534424	0.8189595937728882
1.0	105250000.0	105260000.0	1.0	1.1031148433685303	0.8488351702690125
1.0	105290000.0	105300000.0	2.0	0.9587725400924683	0.7636984586715698
1.0	105320000.0	105330000.0	0.0	0.9365249872207642	0.7494661808013916
1.0	105360000.0	105370000.0	1.0	1.0958099365234375	0.8448264002799988
1.0	105380000.0	105390000.0	0.0	0.995621383190155	0.7866196036338806
1.0	105590000.0	105600000.0	0.0	1.0728883743286133	0.8320409655570984
1.0	105610000.0	105620000.0	2.0	1.1666414737701416	0.8823445439338684
1.0	105630000.0	105640000.0	1.0	1.11543869972229	0.855525016784668
1.0	105860000.0	105870000.0	0.0	1.0841832160949707	0.8383806347846985
1.0	105880000.0	105890000.0	3.0	0.8762897253036499	0.7094494700431824
1.0	106060000.0	106070000.0	0.0	1.1549930572509766	0.8763812780380249
1.0	106140000.0	106150000.0	0.0	1.0267006158828735	0.8053199648857117
1.0	106200000.0	106210000.0	2.0	1.1452583074569702	0.8713353872299194
1.0	106230000.0	106240000.0	0.0	1.0819956064224243	0.8371586799621582
1.0	106310000.0	106320000.0	3.0	1.2142685651779175	0.9058812260627747
1.0	106330000.0	106340000.0	0.0	1.175995111465454	0.8870742917060852
1.0	106340000.0	106350000.0	2.0	1.2315410375595093	0.9140815734863281
1.0	106410000.0	106420000.0	2.0	1.1784453392028809	0.8883042335510254
1.0	106440000.0	106450000.0	1.0	1.220081090927124	0.9086607098579407
1.0	106460000.0	106470000.0	1.0	1.0525132417678833	0.8204110264778137
1.0	106500000.0	106510000.0	2.0	1.1366875171661377	0.8668457865715027
1.0	106640000.0	106650000.0	1.0	1.0599936246871948	0.8247095942497253
1.0	106670000.0	106680000.0	0.0	1.0857934951782227	0.8392782211303711
1.0	106710000.0	106720000.0	1.0	1.1380707025527954	0.8675732612609863
1.0	106750000.0	106760000.0	2.0	0.9362363815307617	0.7492799162864685
1.0	106760000.0	106770000.0	2.0	0.9308967590332031	0.7458187937736511
1.0	106860000.0	106870000.0	0.0	0.9858347177505493	0.7806112766265869
1.0	106920000.0	106930000.0	0.0	0.9859212040901184	0.7806645631790161
[truncated: 47,582 more rows]
