# Supplementary material for: Genome-wide mapping of somatic mutation rates uncovers drivers of cancer
Source: Nat Biotechnol. 2022 Jun 20;40(11):1634–43. doi: 10.1038/s41587-022-01353-8 (PMC9646522; doi:10.1038/s41587-022-01353-8)
Supplement: Supplementary file 4 — Regions and model predictions for each fold of each cancer for which a deep learning model was trained. Regions that were filtered are also listed along with their respective model predictions. [file 41587_2022_1353_MOESM4_ESM.zip › kfold_results/CNS-Medullo/fold_3.txt]

CHROM	START	END	Y_TRUE	Y_PRED	STD
1.0	790000.0	800000.0	0.0	0.5479137897491455	0.6423755884170532
1.0	930000.0	940000.0	0.0	0.45565515756607056	0.5477676391601562
1.0	960000.0	970000.0	0.0	0.5694078207015991	0.6927233934402466
1.0	970000.0	980000.0	1.0	0.5683795213699341	0.6914894580841064
1.0	980000.0	990000.0	1.0	0.8238509297370911	0.9534924626350403
1.0	1010000.0	1020000.0	0.0	0.7182971835136414	0.8560064435005188
1.0	1020000.0	1030000.0	1.0	0.7620373368263245	0.8981969952583313
1.0	1030000.0	1040000.0	0.0	0.7530630826950073	0.8897497057914734
1.0	1250000.0	1260000.0	1.0	0.45565515756607056	0.5477676391601562
1.0	1330000.0	1340000.0	0.0	0.45565515756607056	0.5477676391601562
1.0	1470000.0	1480000.0	0.0	0.5484005808830261	0.6562773585319519
1.0	1490000.0	1500000.0	0.0	0.45565515756607056	0.5477676391601562
1.0	1510000.0	1520000.0	0.0	0.6262679100036621	0.7587100267410278
1.0	1590000.0	1600000.0	0.0	0.45565515756607056	0.5477676391601562
1.0	1690000.0	1700000.0	0.0	0.5355029106140137	0.6245599985122681
1.0	1700000.0	1710000.0	0.0	0.4916283190250397	0.5575535297393799
1.0	1750000.0	1760000.0	0.0	0.45565515756607056	0.5477676391601562
1.0	1840000.0	1850000.0	0.0	0.6723875999450684	0.8089302182197571
1.0	1870000.0	1880000.0	0.0	0.6323108673095703	0.7654584050178528
1.0	1950000.0	1960000.0	0.0	0.5977824926376343	0.7262147068977356
1.0	1970000.0	1980000.0	0.0	0.6486932039260864	0.7834981083869934
1.0	2000000.0	2010000.0	2.0	0.7443680763244629	0.8814637064933777
1.0	2030000.0	2040000.0	2.0	0.5971454381942749	0.7254756093025208
1.0	2070000.0	2080000.0	0.0	0.6432536244392395	0.7775492072105408
1.0	2160000.0	2170000.0	0.0	0.4561831057071686	0.5484765768051147
1.0	2220000.0	2230000.0	0.0	0.49008530378341675	0.5737943649291992
1.0	2300000.0	2310000.0	0.0	0.5688136219978333	0.6914657354354858
1.0	2350000.0	2360000.0	0.0	0.6595037579536438	0.7951977849006653
1.0	2360000.0	2370000.0	0.0	0.5896390676498413	0.7167165875434875
1.0	2400000.0	2410000.0	2.0	0.5338132977485657	0.6235352754592896
1.0	2450000.0	2460000.0	0.0	0.45565515756607056	0.5477676391601562
1.0	2570000.0	2580000.0	1.0	0.7099922895431519	0.8477044105529785
1.0	2730000.0	2740000.0	1.0	0.996640682220459	1.0824187994003296
1.0	2750000.0	2760000.0	0.0	0.9127176403999329	1.0243957042694092
1.0	2800000.0	2810000.0	0.0	0.9519087076187134	1.052547812461853
1.0	2810000.0	2820000.0	0.0	1.1480443477630615	1.1663528680801392
1.0	2840000.0	2850000.0	0.0	1.0155903100967407	1.0943583250045776
1.0	2870000.0	2880000.0	0.0	1.2444636821746826	1.206742286682129
1.0	2880000.0	2890000.0	2.0	1.0719244480133057	1.1273956298828125
1.0	2910000.0	2920000.0	2.0	1.1077203750610352	1.146515130996704
1.0	2980000.0	2990000.0	2.0	0.7145742177963257	0.8522965312004089
1.0	3020000.0	3030000.0	1.0	0.7431745529174805	0.8803180456161499
1.0	3050000.0	3060000.0	1.0	0.7143531441688538	0.8520755767822266
1.0	3080000.0	3090000.0	0.0	0.45565515756607056	0.5477676391601562
1.0	3100000.0	3110000.0	3.0	0.7823083400726318	0.9168828725814819
1.0	3220000.0	3230000.0	0.0	0.5790477991104126	0.7042266726493835
1.0	3330000.0	3340000.0	0.0	0.7550843358039856	0.8916616439819336
1.0	3380000.0	3390000.0	2.0	0.624210000038147	0.7564002275466919
1.0	3400000.0	3410000.0	1.0	0.6909733414649963	0.8283361196517944
1.0	3410000.0	3420000.0	2.0	0.7798512578010559	0.914647102355957
1.0	3500000.0	3510000.0	0.0	0.6403537392616272	0.7743608355522156
1.0	3560000.0	3570000.0	0.0	0.45565515756607056	0.5477676391601562
1.0	3600000.0	3610000.0	0.0	0.543886661529541	0.6398380398750305
1.0	3660000.0	3670000.0	0.0	0.5741957426071167	0.6880515813827515
1.0	3700000.0	3710000.0	0.0	0.45565515756607056	0.5477676391601562
1.0	3740000.0	3750000.0	0.0	0.45819586515426636	0.5511740446090698
1.0	3840000.0	3850000.0	0.0	0.5618351697921753	0.6682596206665039
1.0	4010000.0	4020000.0	1.0	0.5450471639633179	0.6476437449455261
1.0	4050000.0	4060000.0	0.0	0.7631834745407104	0.8992675542831421
1.0	4190000.0	4200000.0	1.0	0.7606567144393921	0.8969038724899292
1.0	4220000.0	4230000.0	1.0	0.6923703551292419	0.8297759294509888
1.0	4230000.0	4240000.0	0.0	0.689048171043396	0.8263484835624695
1.0	4250000.0	4260000.0	0.0	0.8228371739387512	0.9526260495185852
1.0	4290000.0	4300000.0	2.0	0.8593280911445618	0.9829939007759094
1.0	4300000.0	4310000.0	1.0	0.8686531186103821	0.9904820322990417
1.0	4370000.0	4380000.0	1.0	0.8753166198730469	0.9957660436630249
1.0	4460000.0	4470000.0	1.0	0.7784932255744934	0.9134076833724976
1.0	4580000.0	4590000.0	1.0	0.6610788702964783	0.7968893051147461
1.0	4680000.0	4690000.0	1.0	0.7281697988510132	0.8657544851303101
1.0	4690000.0	4700000.0	0.0	0.6948599815368652	0.8323341608047485
1.0	4770000.0	4780000.0	0.0	0.6362419128417969	0.7698217630386353
1.0	4890000.0	4900000.0	0.0	0.7136808633804321	0.8514029383659363
1.0	4950000.0	4960000.0	0.0	0.7986745238304138	0.9315746426582336
1.0	4970000.0	4980000.0	0.0	0.8100058436393738	0.9415413737297058
1.0	5010000.0	5020000.0	1.0	0.814440131187439	0.9453962445259094
1.0	5050000.0	5060000.0	2.0	0.7592496871948242	0.8955850601196289
1.0	5140000.0	5150000.0	0.0	0.8167037963867188	0.9473539590835571
1.0	5150000.0	5160000.0	0.0	0.8031695485115051	0.9355483055114746
1.0	5220000.0	5230000.0	2.0	0.6676304936408997	0.8038867712020874
1.0	5300000.0	5310000.0	0.0	0.7498682737350464	0.8867169618606567
1.0	5450000.0	5460000.0	0.0	0.6200765371322632	0.7517434358596802
1.0	5480000.0	5490000.0	1.0	0.5592189431190491	0.6804272532463074
1.0	5500000.0	5510000.0	1.0	0.6185016632080078	0.7499624490737915
1.0	5550000.0	5560000.0	0.0	0.5511186122894287	0.6589528322219849
1.0	5640000.0	5650000.0	0.0	0.7425514459609985	0.8797188997268677
1.0	5730000.0	5740000.0	1.0	0.7878884077072144	0.92193204164505
1.0	5770000.0	5780000.0	0.0	0.671876072883606	0.8083895444869995
1.0	5880000.0	5890000.0	1.0	0.630954921245575	0.763948917388916
1.0	5930000.0	5940000.0	0.0	0.5236049890518188	0.6109124422073364
1.0	5950000.0	5960000.0	1.0	0.5828964114189148	0.6383013129234314
1.0	6010000.0	6020000.0	0.0	0.45565515756607056	0.5477676391601562
1.0	6030000.0	6040000.0	0.0	0.45565515756607056	0.5477676391601562
1.0	6040000.0	6050000.0	0.0	0.45565515756607056	0.5477676391601562
1.0	6050000.0	6060000.0	1.0	0.576888382434845	0.6448241472244263
1.0	6070000.0	6080000.0	0.0	0.5502945184707642	0.6564592123031616
1.0	6130000.0	6140000.0	0.0	0.5212700963020325	0.6084116101264954
1.0	6150000.0	6160000.0	0.0	0.5935457944869995	0.7212845087051392
1.0	6200000.0	6210000.0	1.0	0.5400819182395935	0.6368627548217773
1.0	6300000.0	6310000.0	0.0	0.47871193289756775	0.52198725938797
1.0	6320000.0	6330000.0	0.0	0.47797220945358276	0.5628341436386108
1.0	6350000.0	6360000.0	0.0	0.5282845497131348	0.6158353090286255
1.0	6400000.0	6410000.0	0.0	0.5352141261100769	0.6258534789085388
1.0	6430000.0	6440000.0	0.0	0.590300977230072	0.7174919843673706
1.0	6510000.0	6520000.0	1.0	0.7084088325500488	0.8461105227470398
1.0	6580000.0	6590000.0	0.0	0.45565515756607056	0.5477676391601562
1.0	6600000.0	6610000.0	0.0	0.4765273928642273	0.5618475079536438
1.0	6620000.0	6630000.0	0.0	0.7305104732513428	0.8680459856987
1.0	6640000.0	6650000.0	0.0	0.45565515756607056	0.5477676391601562
1.0	6650000.0	6660000.0	0.0	0.45565515756607056	0.5477676391601562
1.0	6700000.0	6710000.0	0.0	0.5274011492729187	0.6148928999900818
1.0	6800000.0	6810000.0	3.0	0.612431526184082	0.7430666089057922
1.0	6850000.0	6860000.0	0.0	0.45565515756607056	0.5477676391601562
1.0	6900000.0	6910000.0	0.0	0.4557207524776459	0.547856330871582
1.0	6940000.0	6950000.0	0.0	0.45565515756607056	0.5477676391601562
1.0	6950000.0	6960000.0	1.0	0.45565515756607056	0.5477676391601562
1.0	7000000.0	7010000.0	1.0	0.6374770998954773	0.7711879014968872
1.0	7020000.0	7030000.0	1.0	0.5592516660690308	0.673163652420044
1.0	7080000.0	7090000.0	0.0	0.5740281939506531	0.6982539296150208
1.0	7100000.0	7110000.0	3.0	0.556294322013855	0.6690422296524048
1.0	7170000.0	7180000.0	0.0	0.6721919178962708	0.8087233304977417
1.0	7180000.0	7190000.0	0.0	0.5961960554122925	0.7243709564208984
1.0	7230000.0	7240000.0	0.0	0.626948356628418	0.7594727277755737
1.0	7240000.0	7250000.0	1.0	0.6313486695289612	0.7643870115280151
1.0	7380000.0	7390000.0	1.0	0.7161515951156616	0.8538707494735718
1.0	7550000.0	7560000.0	0.0	0.5628191828727722	0.6729499101638794
1.0	7750000.0	7760000.0	0.0	0.5446258783340454	0.6474640965461731
1.0	7760000.0	7770000.0	0.0	0.5351542234420776	0.625749945640564
1.0	7890000.0	7900000.0	0.0	0.47083908319473267	0.5589469075202942
1.0	7990000.0	8000000.0	2.0	0.880914568901062	1.0001623630523682
1.0	8050000.0	8060000.0	0.0	0.8863236308097839	1.0043728351593018
1.0	8060000.0	8070000.0	1.0	0.9442221522331238	1.0471738576889038
1.0	8090000.0	8100000.0	2.0	0.9377824068069458	1.0426164865493774
1.0	8150000.0	8160000.0	0.0	0.8670137524604797	0.9891740083694458
1.0	8230000.0	8240000.0	1.0	0.8522871136665344	0.9772669672966003
1.0	8380000.0	8390000.0	1.0	0.5387164354324341	0.6330536007881165
1.0	8390000.0	8400000.0	0.0	0.546118438243866	0.6509535908699036
1.0	8490000.0	8500000.0	1.0	0.45565515756607056	0.5477676391601562
1.0	8510000.0	8520000.0	0.0	0.45565515756607056	0.5477676391601562
1.0	8530000.0	8540000.0	0.0	0.45565515756607056	0.5477676391601562
1.0	8610000.0	8620000.0	0.0	0.45565515756607056	0.5477676391601562
1.0	8630000.0	8640000.0	1.0	0.45565515756607056	0.5477676391601562
1.0	8650000.0	8660000.0	1.0	0.45565515756607056	0.5477676391601562
1.0	8780000.0	8790000.0	2.0	0.45565515756607056	0.5477676391601562
1.0	8830000.0	8840000.0	1.0	0.5303725600242615	0.6186023354530334
1.0	8890000.0	8900000.0	0.0	0.6320580244064331	0.7651776075363159
1.0	8900000.0	8910000.0	2.0	0.6141090393066406	0.7449777722358704
1.0	8910000.0	8920000.0	0.0	0.45565515756607056	0.5477676391601562
1.0	9220000.0	9230000.0	1.0	0.6665230989456177	0.8027079701423645
1.0	9230000.0	9240000.0	1.0	0.7559705972671509	0.8924978971481323
1.0	9310000.0	9320000.0	0.0	0.45565515756607056	0.5477676391601562
1.0	9380000.0	9390000.0	0.0	0.46443453431129456	0.5581780076026917
1.0	9390000.0	9400000.0	2.0	0.5938407182693481	0.713516116142273
1.0	9400000.0	9410000.0	0.0	0.5611708164215088	0.668889582157135
1.0	9460000.0	9470000.0	0.0	0.7448533773422241	0.8819284439086914
1.0	9540000.0	9550000.0	0.0	0.8383648991584778	0.9657562971115112
1.0	9610000.0	9620000.0	0.0	0.45565515756607056	0.5477676391601562
1.0	9680000.0	9690000.0	0.0	0.7996207475662231	0.9324131011962891
1.0	9710000.0	9720000.0	2.0	0.6614058017730713	0.7972394824028015
1.0	9750000.0	9760000.0	1.0	0.6060162782669067	0.7357229590415955
1.0	9910000.0	9920000.0	0.0	0.474801629781723	0.5145376324653625
1.0	9920000.0	9930000.0	1.0	0.45710626244544983	0.5497140288352966
1.0	10000000.0	10010000.0	0.0	0.45565515756607056	0.5477676391601562
1.0	10030000.0	10040000.0	0.0	0.5297969579696655	0.5297620892524719
1.0	10160000.0	10170000.0	2.0	0.45565515756607056	0.5477676391601562
1.0	10260000.0	10270000.0	0.0	0.6806225180625916	0.817587673664093
1.0	10340000.0	10350000.0	0.0	0.45565515756607056	0.5477676391601562
1.0	10400000.0	10410000.0	0.0	0.45565515756607056	0.5477676391601562
1.0	10430000.0	10440000.0	0.0	0.45565515756607056	0.5477676391601562
1.0	10460000.0	10470000.0	1.0	0.45565515756607056	0.5477676391601562
1.0	10530000.0	10540000.0	0.0	0.48559704422950745	0.5692754983901978
1.0	10630000.0	10640000.0	0.0	0.523013710975647	0.6103361248970032
1.0	10710000.0	10720000.0	0.0	0.5619073510169983	0.6738301515579224
1.0	10990000.0	11000000.0	1.0	0.7385207414627075	0.875832736492157
1.0	11170000.0	11180000.0	0.0	0.45565515756607056	0.5477676391601562
1.0	11180000.0	11190000.0	1.0	0.45565515756607056	0.5477676391601562
1.0	11190000.0	11200000.0	0.0	0.45565515756607056	0.5477676391601562
1.0	11270000.0	11280000.0	0.0	0.45565515756607056	0.5477676391601562
1.0	11320000.0	11330000.0	1.0	0.531757652759552	0.6193448305130005
1.0	11370000.0	11380000.0	1.0	0.5277576446533203	0.6153692007064819
1.0	11440000.0	11450000.0	0.0	0.5396789908409119	0.6348938345909119
1.0	11450000.0	11460000.0	0.0	0.5580780506134033	0.6692101359367371
1.0	11460000.0	11470000.0	0.0	0.6285189390182495	0.7612299919128418
1.0	11490000.0	11500000.0	0.0	0.5693325400352478	0.6926331520080566
1.0	11520000.0	11530000.0	1.0	0.5524183511734009	0.6623958349227905
1.0	11620000.0	11630000.0	3.0	0.6494476795196533	0.784320056438446
1.0	11630000.0	11640000.0	1.0	0.72409588098526	0.8617477416992188
1.0	11640000.0	11650000.0	1.0	0.7360480427742004	0.8734377026557922
1.0	11670000.0	11680000.0	1.0	0.7543704509735107	0.8909872174263
1.0	11760000.0	11770000.0	0.0	0.529859721660614	0.6208223104476929
1.0	11790000.0	11800000.0	0.0	0.5584613084793091	0.671043872833252
1.0	11810000.0	11820000.0	1.0	0.6742447018623352	0.8108901977539062
1.0	11960000.0	11970000.0	0.0	0.45565515756607056	0.5477676391601562
1.0	12000000.0	12010000.0	0.0	0.6199322938919067	0.7515804767608643
1.0	12020000.0	12030000.0	0.0	0.6672855615615845	0.8035200834274292
1.0	12030000.0	12040000.0	0.0	0.5677844285964966	0.6853370070457458
1.0	12040000.0	12050000.0	0.0	0.45565515756607056	0.5477676391601562
1.0	12080000.0	12090000.0	1.0	0.5309693217277527	0.6193957924842834
1.0	12120000.0	12130000.0	1.0	0.6872943639755249	0.824532687664032
1.0	12330000.0	12340000.0	1.0	0.45565515756607056	0.5477676391601562
1.0	12340000.0	12350000.0	0.0	0.45565515756607056	0.5477676391601562
1.0	12360000.0	12370000.0	0.0	0.45565515756607056	0.5477676391601562
1.0	12460000.0	12470000.0	0.0	0.45565515756607056	0.5477676391601562
1.0	12490000.0	12500000.0	0.0	0.4900890290737152	0.5779536366462708
1.0	12510000.0	12520000.0	0.0	0.45565515756607056	0.5477676391601562
1.0	12580000.0	12590000.0	0.0	0.7322354316711426	0.8697303533554077
1.0	12630000.0	12640000.0	0.0	0.6391227841377258	0.7730052471160889
1.0	12640000.0	12650000.0	0.0	0.5699203610420227	0.6893699765205383
1.0	12680000.0	12690000.0	0.0	0.6133511066436768	0.7441146373748779
1.0	12720000.0	12730000.0	1.0	0.8786851167678833	0.998416543006897
1.0	12740000.0	12750000.0	1.0	0.8782035708427429	0.9980382919311523
1.0	12790000.0	12800000.0	1.0	0.9452686309814453	1.0479098558425903
1.0	12830000.0	12840000.0	0.0	1.0631577968597412	1.1224931478500366
1.0	13860000.0	13870000.0	0.0	0.7344028353691101	0.8718406558036804
1.0	13910000.0	13920000.0	1.0	0.5676732063293457	0.6906413435935974
1.0	13940000.0	13950000.0	1.0	0.5645521879196167	0.6868811845779419
1.0	13970000.0	13980000.0	1.0	0.7588082551956177	0.8951696157455444
1.0	13990000.0	14000000.0	0.0	0.7033809423446655	0.841027557849884
1.0	14140000.0	14150000.0	0.0	0.5748790502548218	0.6992682218551636
1.0	14190000.0	14200000.0	2.0	0.5718832015991211	0.6956899762153625
1.0	14230000.0	14240000.0	1.0	0.6248820424079895	0.7571553587913513
1.0	14290000.0	14300000.0	1.0	0.6679784655570984	0.804256796836853
1.0	14370000.0	14380000.0	0.0	0.623936116695404	0.7560925483703613
1.0	14480000.0	14490000.0	0.0	0.8034034967422485	0.9357539415359497
1.0	14550000.0	14560000.0	3.0	0.6566210985183716	0.7920936346054077
1.0	14560000.0	14570000.0	2.0	0.6326441168785095	0.7658295035362244
1.0	14590000.0	14600000.0	2.0	0.6334505081176758	0.7667253613471985
1.0	14600000.0	14610000.0	1.0	0.5861588716506958	0.7126304507255554
1.0	14700000.0	14710000.0	0.0	0.5974583625793457	0.725838303565979
1.0	14720000.0	14730000.0	1.0	0.5565463304519653	0.664567232131958
1.0	14750000.0	14760000.0	0.0	0.5576133728027344	0.667066752910614
1.0	14770000.0	14780000.0	0.0	0.5976423025131226	0.7260521054267883
1.0	14940000.0	14950000.0	1.0	0.5506418943405151	0.658854603767395
1.0	15030000.0	15040000.0	0.0	0.5587879419326782	0.6799048185348511
1.0	15050000.0	15060000.0	2.0	0.5537862777709961	0.6585801839828491
1.0	15110000.0	15120000.0	0.0	0.571992814540863	0.6958215236663818
1.0	15140000.0	15150000.0	0.0	0.5769718289375305	0.7017607688903809
1.0	15150000.0	15160000.0	0.0	0.5920612215995789	0.7195500135421753
1.0	15170000.0	15180000.0	0.0	0.557133674621582	0.6740366220474243
1.0	15190000.0	15200000.0	0.0	0.5820062160491943	0.7077321410179138
1.0	15220000.0	15230000.0	0.0	0.5611050128936768	0.6789838075637817
1.0	15270000.0	15280000.0	0.0	0.45565515756607056	0.5477676391601562
1.0	15360000.0	15370000.0	2.0	0.5418492555618286	0.6362090706825256
1.0	15380000.0	15390000.0	1.0	0.5654786825180054	0.6879985928535461
1.0	15390000.0	15400000.0	1.0	0.5923590660095215	0.7198998332023621
1.0	15400000.0	15410000.0	0.0	0.5637150406837463	0.6818443536758423
1.0	15460000.0	15470000.0	0.0	0.6710917949676514	0.807559609413147
1.0	15540000.0	15550000.0	0.0	0.45565515756607056	0.5477676391601562
1.0	15650000.0	15660000.0	0.0	0.6521022915840149	0.7872055768966675
1.0	15670000.0	15680000.0	3.0	0.7935670614242554	0.9270278811454773
1.0	15680000.0	15690000.0	0.0	0.8779321908950806	0.9978255033493042
1.0	15690000.0	15700000.0	1.0	0.6886579394340515	0.8259441256523132
1.0	15700000.0	15710000.0	0.0	0.7674023509025574	0.9031950831413269
1.0	15770000.0	15780000.0	1.0	0.8941347002983093	1.0103884935379028
1.0	15860000.0	15870000.0	0.0	0.45565515756607056	0.5477676391601562
1.0	15920000.0	15930000.0	0.0	0.5519218444824219	0.6578662991523743
1.0	16180000.0	16190000.0	1.0	0.45565515756607056	0.5477676391601562
1.0	16210000.0	16220000.0	2.0	0.45565515756607056	0.5477676391601562
1.0	16220000.0	16230000.0	0.0	0.45565515756607056	0.5477676391601562
1.0	16230000.0	16240000.0	1.0	0.45565515756607056	0.5477676391601562
1.0	16320000.0	16330000.0	0.0	0.604952335357666	0.7344995737075806
1.0	16370000.0	16380000.0	0.0	0.6122198700904846	0.7428258657455444
1.0	16460000.0	16470000.0	0.0	0.49819478392601013	0.5943764448165894
1.0	16490000.0	16500000.0	0.0	0.5492221713066101	0.6440011858940125
1.0	16500000.0	16510000.0	1.0	0.45565515756607056	0.5477676391601562
1.0	16560000.0	16570000.0	0.0	0.5552568435668945	0.669297993183136
1.0	16620000.0	16630000.0	0.0	0.45565515756607056	0.5477676391601562
1.0	16650000.0	16660000.0	0.0	0.4609387516975403	0.5548441410064697
1.0	16660000.0	16670000.0	1.0	0.4917001724243164	0.5652574300765991
1.0	16730000.0	16740000.0	0.0	0.8127033114433289	0.9438894391059875
1.0	16790000.0	16800000.0	1.0	0.45565515756607056	0.5477676391601562
1.0	16940000.0	16950000.0	1.0	0.5336810350418091	0.6310471892356873
1.0	17020000.0	17030000.0	1.0	0.5358923673629761	0.6260021924972534
1.0	17030000.0	17040000.0	1.0	0.5966570973396301	0.7249069213867188
1.0	17250000.0	17260000.0	1.0	0.4644905924797058	0.5595849752426147
1.0	17310000.0	17320000.0	2.0	0.5710739493370056	0.6947214007377625
1.0	17360000.0	17370000.0	0.0	0.45565515756607056	0.5477676391601562
1.0	17470000.0	17480000.0	1.0	0.7577924132347107	0.8942147493362427
1.0	17490000.0	17500000.0	0.0	0.7660726308822632	0.9019597768783569
1.0	17510000.0	17520000.0	0.0	0.7623070478439331	0.8984489440917969
1.0	17600000.0	17610000.0	1.0	0.676982045173645	0.8137720823287964
1.0	17670000.0	17680000.0	0.0	0.9157098531723022	1.0266118049621582
1.0	17710000.0	17720000.0	0.0	0.8011417388916016	0.9337592124938965
1.0	17740000.0	17750000.0	0.0	0.45565515756607056	0.5477676391601562
1.0	17760000.0	17770000.0	0.0	0.4830242097377777	0.56993168592453
1.0	17880000.0	17890000.0	1.0	0.45565515756607056	0.5477676391601562
1.0	17890000.0	17900000.0	0.0	0.45565515756607056	0.5477676391601562
1.0	17950000.0	17960000.0	0.0	0.45565515756607056	0.5477676391601562
1.0	18040000.0	18050000.0	1.0	0.5706119537353516	0.694167971611023
1.0	18080000.0	18090000.0	2.0	0.8561935424804688	0.9804517030715942
1.0	18100000.0	18110000.0	0.0	0.5818729400634766	0.7075737118721008
1.0	18170000.0	18180000.0	0.0	0.5787214040756226	0.7038390040397644
1.0	18320000.0	18330000.0	1.0	0.5460213422775269	0.6435912847518921
1.0	18330000.0	18340000.0	0.0	0.5361801385879517	0.6275986433029175
1.0	18440000.0	18450000.0	0.0	0.5370734930038452	0.6293505430221558
1.0	18450000.0	18460000.0	0.0	0.5381661653518677	0.6317284107208252
1.0	18480000.0	18490000.0	0.0	0.5598857998847961	0.6759663820266724
1.0	18500000.0	18510000.0	1.0	0.5372171998023987	0.6296476125717163
1.0	18520000.0	18530000.0	0.0	0.5398642420768738	0.6361950635910034
1.0	18540000.0	18550000.0	0.0	0.5834552049636841	0.7094432711601257
1.0	18680000.0	18690000.0	1.0	0.5670099258422852	0.6894742846488953
1.0	18690000.0	18700000.0	0.0	0.6070294976234436	0.7368869781494141
1.0	18700000.0	18710000.0	0.0	0.5632016658782959	0.6829226613044739
1.0	18710000.0	18720000.0	0.0	0.5501624345779419	0.6453152894973755
1.0	18900000.0	18910000.0	1.0	0.653384268283844	0.7885947823524475
1.0	18950000.0	18960000.0	0.0	0.6172584295272827	0.7485538721084595
1.0	19060000.0	19070000.0	0.0	0.653282880783081	0.7884846329689026
1.0	19070000.0	19080000.0	1.0	0.6523605585098267	0.7874851226806641
1.0	19090000.0	19100000.0	0.0	0.5957393646240234	0.723840594291687
1.0	19110000.0	19120000.0	1.0	0.6570563912391663	0.7925634980201721
1.0	19160000.0	19170000.0	2.0	0.7556874752044678	0.8922308087348938
1.0	19190000.0	19200000.0	2.0	0.6186510324478149	0.750131368637085
1.0	19220000.0	19230000.0	1.0	0.458193302154541	0.551171064376831
1.0	19260000.0	19270000.0	0.0	0.45565515756607056	0.5477676391601562
1.0	19270000.0	19280000.0	0.0	0.45565515756607056	0.5477676391601562
1.0	19280000.0	19290000.0	0.0	0.5712486505508423	0.6949307322502136
1.0	19430000.0	19440000.0	0.0	0.45565515756607056	0.5477676391601562
1.0	19460000.0	19470000.0	0.0	0.45565515756607056	0.5477676391601562
1.0	19510000.0	19520000.0	0.0	0.45565515756607056	0.5477676391601562
1.0	19520000.0	19530000.0	0.0	0.45565515756607056	0.5477676391601562
1.0	19530000.0	19540000.0	0.0	0.45565515756607056	0.5477676391601562
1.0	19620000.0	19630000.0	1.0	0.5220019221305847	0.6093826293945312
1.0	19660000.0	19670000.0	0.0	0.5220159888267517	0.6093956232070923
1.0	19720000.0	19730000.0	0.0	0.45565515756607056	0.5477676391601562
1.0	19770000.0	19780000.0	0.0	0.45565515756607056	0.5477676391601562
1.0	19820000.0	19830000.0	0.0	0.5782185792922974	0.6931568384170532
1.0	19990000.0	20000000.0	1.0	0.6495612859725952	0.7844435572624207
1.0	20020000.0	20030000.0	2.0	0.8546892404556274	0.9792272448539734
1.0	20030000.0	20040000.0	2.0	0.6637019515037537	0.7996975183486938
1.0	20040000.0	20050000.0	2.0	0.7180816531181335	0.8557927012443542
1.0	20050000.0	20060000.0	1.0	0.6724214553833008	0.8089660406112671
1.0	20080000.0	20090000.0	1.0	0.9262222051620483	1.0343081951141357
1.0	20110000.0	20120000.0	2.0	0.9017001986503601	1.0161428451538086
1.0	20130000.0	20140000.0	0.0	0.8353249430656433	0.9632102847099304
1.0	20200000.0	20210000.0	0.0	0.7270506024360657	0.8646559715270996
1.0	20280000.0	20290000.0	0.0	0.6404066681861877	0.7744196057319641
1.0	20290000.0	20300000.0	0.0	0.7146411538124084	0.8523632884025574
1.0	20410000.0	20420000.0	2.0	0.6311574578285217	0.7641743421554565
1.0	20500000.0	20510000.0	3.0	0.6322737336158752	0.7654175758361816
1.0	20680000.0	20690000.0	2.0	0.5878185629844666	0.714581310749054
1.0	20690000.0	20700000.0	1.0	0.5752182602882385	0.6996726393699646
1.0	20700000.0	20710000.0	0.0	0.6285961866378784	0.7613167762756348
1.0	20790000.0	20800000.0	3.0	0.5923444628715515	0.7198823690414429
1.0	20860000.0	20870000.0	0.0	0.6351487040519714	0.7686102390289307
1.0	20910000.0	20920000.0	0.0	0.7542803883552551	0.8909015655517578
1.0	20920000.0	20930000.0	1.0	0.7829965353012085	0.9175079464912415
1.0	20960000.0	20970000.0	0.0	0.4915977418422699	0.5768860578536987
1.0	21010000.0	21020000.0	2.0	0.6430831551551819	0.7773627042770386
1.0	21030000.0	21040000.0	2.0	0.6422297358512878	0.7764251828193665
1.0	21070000.0	21080000.0	0.0	0.45565515756607056	0.5477676391601562
1.0	21170000.0	21180000.0	1.0	0.45565515756607056	0.5477676391601562
1.0	21340000.0	21350000.0	1.0	0.45565515756607056	0.5477676391601562
1.0	21400000.0	21410000.0	2.0	0.45565515756607056	0.5477676391601562
1.0	21460000.0	21470000.0	0.0	0.45565515756607056	0.5477676391601562
1.0	21590000.0	21600000.0	0.0	0.5466697812080383	0.640862226486206
1.0	21600000.0	21610000.0	0.0	0.45565515756607056	0.5477676391601562
1.0	21620000.0	21630000.0	1.0	0.5842828750610352	0.7104194760322571
1.0	21640000.0	21650000.0	0.0	0.45565515756607056	0.5477676391601562
1.0	21680000.0	21690000.0	2.0	0.6321976184844971	0.765332818031311
1.0	21890000.0	21900000.0	0.0	0.7586619853973389	0.8950325846672058
1.0	21960000.0	21970000.0	0.0	0.5682002305984497	0.6912746429443359
1.0	22010000.0	22020000.0	2.0	0.45565515756607056	0.5477676391601562
1.0	22020000.0	22030000.0	0.0	0.45565515756607056	0.5477676391601562
1.0	22040000.0	22050000.0	1.0	0.45565515756607056	0.5477676391601562
1.0	22100000.0	22110000.0	0.0	0.5443909168243408	0.6467435359954834
1.0	22130000.0	22140000.0	2.0	0.8731878399848938	0.994084358215332
1.0	22160000.0	22170000.0	1.0	0.7291058301925659	0.8666714429855347
1.0	22380000.0	22390000.0	1.0	0.45565515756607056	0.5477676391601562
1.0	22400000.0	22410000.0	0.0	0.45565515756607056	0.5477676391601562
1.0	22410000.0	22420000.0	1.0	0.45565515756607056	0.5477676391601562
1.0	22450000.0	22460000.0	1.0	0.5456531047821045	0.6404699087142944
1.0	22540000.0	22550000.0	0.0	0.6851658225059509	0.8223235011100769
1.0	22570000.0	22580000.0	2.0	0.5537742376327515	0.6666121482849121
1.0	22580000.0	22590000.0	0.0	0.5837259292602539	0.7097631692886353
1.0	22590000.0	22600000.0	1.0	0.6234556436538696	0.7555521130561829
1.0	22630000.0	22640000.0	0.0	0.7311248183250427	0.8686466217041016
1.0	22710000.0	22720000.0	0.0	0.5524886846542358	0.6646038889884949
1.0	22730000.0	22740000.0	0.0	0.5600565671920776	0.6741434931755066
1.0	22750000.0	22760000.0	1.0	0.639718234539032	0.7736617922782898
1.0	22780000.0	22790000.0	0.0	0.45565515756607056	0.5477676391601562
1.0	22810000.0	22820000.0	0.0	0.45565515756607056	0.5477676391601562
1.0	22880000.0	22890000.0	0.0	0.5161396265029907	0.587965190410614
1.0	22900000.0	22910000.0	1.0	0.6131588816642761	0.7438958287239075
1.0	23010000.0	23020000.0	1.0	0.5729454159736633	0.6969600915908813
1.0	23120000.0	23130000.0	0.0	0.5427729487419128	0.6322929263114929
1.0	23330000.0	23340000.0	0.0	0.7323747873306274	0.8698663711547852
1.0	23420000.0	23430000.0	0.0	0.49122992157936096	0.5479272603988647
1.0	23450000.0	23460000.0	0.0	0.45565515756607056	0.5477676391601562
1.0	23460000.0	23470000.0	0.0	0.5339534878730774	0.6237577199935913
1.0	23470000.0	23480000.0	0.0	0.4935666024684906	0.5771576166152954
1.0	23530000.0	23540000.0	0.0	0.7547620534896851	0.8913573026657104
1.0	23730000.0	23740000.0	1.0	0.5647262334823608	0.6707313060760498
1.0	23810000.0	23820000.0	0.0	0.6747989654541016	0.8114756345748901
1.0	23830000.0	23840000.0	1.0	0.5932568311691284	0.7209475636482239
1.0	23880000.0	23890000.0	0.0	0.45565515756607056	0.5477676391601562
1.0	23890000.0	23900000.0	1.0	0.7178184390068054	0.8555306196212769
1.0	23900000.0	23910000.0	0.0	0.512279748916626	0.621970534324646
1.0	23910000.0	23920000.0	2.0	0.6914337277412415	0.8288114666938782
1.0	23930000.0	23940000.0	1.0	0.6859163045883179	0.8231030702590942
1.0	24020000.0	24030000.0	0.0	0.45565515756607056	0.5477676391601562
1.0	24050000.0	24060000.0	1.0	0.5462778210639954	0.6495923399925232
1.0	24110000.0	24120000.0	0.0	0.45565515756607056	0.5477676391601562
1.0	24180000.0	24190000.0	3.0	0.45565515756607056	0.5477676391601562
1.0	24220000.0	24230000.0	0.0	0.7669437527656555	0.9027695655822754
1.0	24290000.0	24300000.0	0.0	0.45565515756607056	0.5477676391601562
1.0	24390000.0	24400000.0	1.0	0.6123612523078918	0.7429871559143066
1.0	24430000.0	24440000.0	1.0	0.6978520154953003	1.7181570529937744
1.0	24490000.0	24500000.0	1.0	0.7908340692520142	0.9245797991752625
1.0	24560000.0	24570000.0	0.0	0.6887404918670654	0.8260302543640137
1.0	24600000.0	24610000.0	1.0	0.6482481956481934	0.7830134630203247
1.0	24630000.0	24640000.0	0.0	0.63289475440979	0.7661080956459045
1.0	24710000.0	24720000.0	0.0	0.5305790901184082	0.6188740134239197
1.0	24730000.0	24740000.0	0.0	0.5790916681289673	0.7042788863182068
1.0	24800000.0	24810000.0	1.0	0.6380108594894409	0.7717777490615845
1.0	24840000.0	24850000.0	1.0	0.6740309000015259	0.810665488243103
1.0	24870000.0	24880000.0	2.0	0.8334883451461792	0.9616659283638
1.0	25030000.0	25040000.0	0.0	0.6472775340080261	0.7819544076919556
1.0	25190000.0	25200000.0	0.0	0.6179782152175903	0.7493698000907898
1.0	25290000.0	25300000.0	0.0	0.6493861079216003	0.7842528223991394
1.0	25440000.0	25450000.0	2.0	0.7807587385177612	0.9154736399650574
1.0	25460000.0	25470000.0	0.0	0.6352628469467163	0.7687370181083679
1.0	25490000.0	25500000.0	1.0	0.7344180941581726	0.8718551397323608
1.0	25500000.0	25510000.0	3.0	0.6446393728256226	0.7790690064430237
1.0	25550000.0	25560000.0	0.0	0.45565515756607056	0.5477676391601562
1.0	25560000.0	25570000.0	0.0	0.45565515756607056	0.5477676391601562
1.0	25670000.0	25680000.0	0.0	0.45565515756607056	0.5477676391601562
1.0	25770000.0	25780000.0	1.0	0.45565515756607056	0.5477676391601562
1.0	25820000.0	25830000.0	0.0	0.45565515756607056	0.5477676391601562
1.0	25860000.0	25870000.0	0.0	0.6581633687019348	0.793755829334259
1.0	25870000.0	25880000.0	1.0	0.5348114967346191	0.6246246099472046
1.0	25880000.0	25890000.0	2.0	0.5573017001152039	0.6713635921478271
1.0	25900000.0	25910000.0	0.0	0.5619252920150757	0.6821370124816895
1.0	26000000.0	26010000.0	0.0	0.6039407849311829	0.7333351969718933
1.0	26040000.0	26050000.0	0.0	0.5654433369636536	0.6706026792526245
1.0	26070000.0	26080000.0	0.0	0.45565515756607056	0.5477676391601562
1.0	26130000.0	26140000.0	2.0	0.45565515756607056	0.5477676391601562
1.0	26180000.0	26190000.0	0.0	0.571587085723877	0.695335865020752
1.0	26220000.0	26230000.0	0.0	0.45565515756607056	0.5477676391601562
1.0	26230000.0	26240000.0	2.0	0.5349687337875366	0.624455988407135
1.0	26530000.0	26540000.0	2.0	0.6648810505867004	0.8009566068649292
1.0	26540000.0	26550000.0	0.0	0.7231523394584656	0.8608165979385376
1.0	26660000.0	26670000.0	2.0	0.7138300538063049	0.8515523076057434
1.0	26680000.0	26690000.0	0.0	0.7674158811569214	0.9032074809074402
1.0	26820000.0	26830000.0	2.0	0.54588383436203	0.6456023454666138
1.0	26880000.0	26890000.0	0.0	0.4582521319389343	0.5512501001358032
1.0	26910000.0	26920000.0	0.0	0.7992157340049744	0.9320545196533203
1.0	26970000.0	26980000.0	1.0	0.72035813331604	0.8580519556999207
1.0	26990000.0	27000000.0	2.0	0.7323209047317505	0.8698135614395142
1.0	27080000.0	27090000.0	1.0	0.45565515756607056	0.5477676391601562
1.0	27100000.0	27110000.0	1.0	0.45565515756607056	0.5477676391601562
1.0	27190000.0	27200000.0	0.0	0.6053441762924194	0.7349507808685303
1.0	27260000.0	27270000.0	0.0	0.45565515756607056	0.5477676391601562
1.0	27280000.0	27290000.0	1.0	0.7392935156822205	0.8765798807144165
1.0	27300000.0	27310000.0	0.0	0.7970836758613586	0.9301618337631226
1.0	27320000.0	27330000.0	1.0	0.6334682703018188	0.7667450308799744
1.0	27390000.0	27400000.0	1.0	0.6701927185058594	0.8066069483757019
1.0	27400000.0	27410000.0	1.0	0.807482898235321	0.9393364191055298
1.0	27460000.0	27470000.0	0.0	0.5909326672554016	0.7182318568229675
1.0	27490000.0	27500000.0	0.0	0.850246250629425	0.9755944013595581
1.0	27530000.0	27540000.0	1.0	0.9260443449020386	1.0341793298721313
1.0	27780000.0	27790000.0	1.0	0.46124380826950073	0.5552521347999573
1.0	27800000.0	27810000.0	2.0	0.45565515756607056	0.5477676391601562
1.0	27810000.0	27820000.0	0.0	0.45565515756607056	0.5477676391601562
1.0	27950000.0	27960000.0	0.0	0.5630212426185608	0.6850334405899048
1.0	27970000.0	27980000.0	0.0	0.5797861814498901	0.7051030397415161
1.0	28170000.0	28180000.0	0.0	0.45565515756607056	0.5477676391601562
1.0	28200000.0	28210000.0	1.0	0.6441226601600647	0.7785029411315918
1.0	28290000.0	28300000.0	0.0	0.4972752630710602	0.602678656578064
1.0	28300000.0	28310000.0	1.0	0.45565515756607056	0.5477676391601562
1.0	28370000.0	28380000.0	0.0	0.45565515756607056	0.5477676391601562
1.0	28400000.0	28410000.0	0.0	0.45565515756607056	0.5477676391601562
1.0	28410000.0	28420000.0	2.0	0.4665285050868988	0.5622994303703308
1.0	28440000.0	28450000.0	2.0	0.7848593592643738	0.9191957712173462
1.0	28460000.0	28470000.0	1.0	0.7164077758789062	0.8541257977485657
1.0	28510000.0	28520000.0	0.0	0.8330618143081665	0.9613064527511597
1.0	28520000.0	28530000.0	0.0	0.5601618885993958	0.6815707683563232
1.0	28540000.0	28550000.0	0.0	0.45608004927635193	0.5483383536338806
1.0	28550000.0	28560000.0	0.0	0.45565515756607056	0.5477676391601562
1.0	28580000.0	28590000.0	3.0	0.6117526888847351	0.7422930002212524
1.0	28600000.0	28610000.0	4.0	0.5003681778907776	0.5876882672309875
1.0	28730000.0	28740000.0	0.0	0.49218425154685974	0.5526195764541626
1.0	28800000.0	28810000.0	0.0	0.45565515756607056	0.5477676391601562
1.0	28820000.0	28830000.0	0.0	0.45565515756607056	0.5477676391601562
1.0	28890000.0	28900000.0	0.0	0.45565515756607056	0.5477676391601562
1.0	28900000.0	28910000.0	0.0	0.45565515756607056	0.5477676391601562
1.0	28920000.0	28930000.0	0.0	0.5588637590408325	0.6622347831726074
1.0	28940000.0	28950000.0	1.0	0.46861371397972107	0.5583287477493286
1.0	29010000.0	29020000.0	0.0	0.45565515756607056	0.5477676391601562
1.0	29080000.0	29090000.0	1.0	0.45565515756607056	0.5477676391601562
1.0	29250000.0	29260000.0	1.0	0.5814563035964966	0.7070810198783875
1.0	29300000.0	29310000.0	0.0	0.563612163066864	0.6781238317489624
1.0	29320000.0	29330000.0	0.0	0.490180104970932	0.5446600914001465
1.0	29380000.0	29390000.0	1.0	0.48817533254623413	0.5718199014663696
1.0	29420000.0	29430000.0	0.0	0.45708566904067993	0.5496863126754761
1.0	29590000.0	29600000.0	0.0	0.537970781326294	0.6312821507453918
1.0	29600000.0	29610000.0	0.0	0.5698405504226685	0.6932430267333984
1.0	29640000.0	29650000.0	0.0	0.5833107233047485	0.7092729806900024
1.0	29660000.0	29670000.0	1.0	0.5622411966323853	0.6840901970863342
1.0	29700000.0	29710000.0	0.0	0.6811601519584656	0.8181493878364563
1.0	29740000.0	29750000.0	2.0	0.5835146307945251	0.7095133066177368
1.0	29860000.0	29870000.0	1.0	0.5714422464370728	0.6951621770858765
1.0	29870000.0	29880000.0	1.0	0.6218259334564209	0.7537169456481934
1.0	30080000.0	30090000.0	1.0	0.6601088643074036	0.7958475351333618
1.0	30110000.0	30120000.0	0.0	0.5880938768386841	0.7149041295051575
1.0	30150000.0	30160000.0	0.0	0.569031834602356	0.6922730207443237
1.0	30300000.0	30310000.0	1.0	0.5497084856033325	0.6561234593391418
1.0	30420000.0	30430000.0	0.0	0.5986642837524414	0.7272371053695679
1.0	30440000.0	30450000.0	1.0	0.5409151315689087	0.63691246509552
1.0	30450000.0	30460000.0	0.0	0.5939141511917114	0.721714198589325
1.0	30560000.0	30570000.0	1.0	0.6778391599655151	0.8146719932556152
1.0	30700000.0	30710000.0	0.0	0.6574777364730835	0.7930173873901367
1.0	30790000.0	30800000.0	1.0	0.6365828514099121	0.7701989412307739
1.0	30850000.0	30860000.0	1.0	0.560370922088623	0.6758147478103638
1.0	30860000.0	30870000.0	2.0	0.6244928240776062	0.756718635559082
1.0	30880000.0	30890000.0	0.0	0.6245414018630981	0.7567726969718933
1.0	31090000.0	31100000.0	2.0	0.5871590375900269	0.7138060331344604
1.0	31140000.0	31150000.0	0.0	0.6615778207778931	0.7974240779876709
1.0	31150000.0	31160000.0	1.0	0.5835556387901306	0.7095617651939392
1.0	31170000.0	31180000.0	2.0	0.5658255815505981	0.6884163618087769
1.0	31220000.0	31230000.0	1.0	0.5856279134750366	0.7120051980018616
1.0	31250000.0	31260000.0	0.0	0.6798378825187683	0.816766619682312
1.0	31330000.0	31340000.0	1.0	0.6469980478286743	0.7816483974456787
1.0	31420000.0	31430000.0	0.0	0.45565515756607056	0.5477676391601562
1.0	31470000.0	31480000.0	0.0	0.45565515756607056	0.5477676391601562
1.0	31480000.0	31490000.0	0.0	0.45565515756607056	0.5477676391601562
1.0	31510000.0	31520000.0	0.0	0.45565515756607056	0.5477676391601562
1.0	31520000.0	31530000.0	0.0	0.45565515756607056	0.5477676391601562
1.0	31560000.0	31570000.0	1.0	0.7090281248092651	0.846734344959259
1.0	31580000.0	31590000.0	0.0	0.7279447317123413	0.8655336499214172
1.0	31690000.0	31700000.0	0.0	0.5975223779678345	0.7259125709533691
1.0	31760000.0	31770000.0	1.0	0.45565515756607056	0.5477676391601562
1.0	31790000.0	31800000.0	1.0	0.45565515756607056	0.5477676391601562
1.0	31800000.0	31810000.0	0.0	0.49911993741989136	0.5845428705215454
1.0	31950000.0	31960000.0	0.0	0.5567445755004883	0.6632317900657654
1.0	32060000.0	32070000.0	0.0	0.6169990301132202	0.7482600212097168
1.0	32170000.0	32180000.0	1.0	0.533055305480957	0.6207784414291382
1.0	32240000.0	32250000.0	0.0	0.48363980650901794	0.5674517750740051
1.0	32280000.0	32290000.0	1.0	0.6190793514251709	0.7506162524223328
1.0	32350000.0	32360000.0	0.0	0.6045438051223755	0.7340297102928162
1.0	32390000.0	32400000.0	0.0	0.45565515756607056	0.5477676391601562
1.0	32430000.0	32440000.0	0.0	0.6423860192298889	0.7765965461730957
1.0	32530000.0	32540000.0	0.0	0.529443085193634	0.6174101829528809
1.0	32540000.0	32550000.0	0.0	0.45565515756607056	0.5477676391601562
1.0	32640000.0	32650000.0	1.0	0.45565515756607056	0.5477676391601562
1.0	32740000.0	32750000.0	1.0	0.7986422181129456	0.9315460324287415
1.0	32760000.0	32770000.0	0.0	0.49203068017959595	0.5558329224586487
1.0	32800000.0	32810000.0	0.0	0.5925280451774597	0.7200974822044373
1.0	33010000.0	33020000.0	1.0	0.5255049467086792	0.6128585338592529
1.0	33050000.0	33060000.0	1.0	0.5212446451187134	0.612181544303894
1.0	33110000.0	33120000.0	1.0	0.45565515756607056	0.5477676391601562
1.0	33140000.0	33150000.0	0.0	0.45565515756607056	0.5477676391601562
1.0	33170000.0	33180000.0	1.0	0.6465641260147095	0.7811749577522278
1.0	33250000.0	33260000.0	0.0	0.48071742057800293	0.564935028553009
1.0	33280000.0	33290000.0	0.0	0.45565515756607056	0.5477676391601562
1.0	33370000.0	33380000.0	0.0	0.6720479130744934	0.8085711598396301
1.0	33390000.0	33400000.0	1.0	0.5828851461410522	0.7087698578834534
1.0	33490000.0	33500000.0	0.0	0.45565515756607056	0.5477676391601562
1.0	33530000.0	33540000.0	1.0	0.5796496868133545	0.7049407958984375
1.0	33570000.0	33580000.0	0.0	0.5157009959220886	0.585201621055603
1.0	33630000.0	33640000.0	0.0	0.5480840802192688	0.6476930975914001
1.0	33660000.0	33670000.0	0.0	0.6144173741340637	0.7453280687332153
1.0	33720000.0	33730000.0	0.0	0.45565515756607056	0.5477676391601562
1.0	33790000.0	33800000.0	1.0	0.45565515756607056	0.5477676391601562
1.0	33800000.0	33810000.0	0.0	0.45565515756607056	0.5477676391601562
1.0	33810000.0	33820000.0	1.0	0.45565515756607056	0.5477676391601562
1.0	33870000.0	33880000.0	2.0	0.49179506301879883	0.5756188631057739
1.0	33900000.0	33910000.0	0.0	0.5398755073547363	0.6362286806106567
1.0	34020000.0	34030000.0	0.0	0.5573170781135559	0.6685501933097839
1.0	34060000.0	34070000.0	1.0	0.5678905248641968	0.6909022331237793
1.0	34120000.0	34130000.0	1.0	0.5460955500602722	0.6508866548538208
1.0	34130000.0	34140000.0	1.0	0.6432895660400391	0.7775892019271851
1.0	34160000.0	34170000.0	1.0	0.584700882434845	0.7109122276306152
1.0	34230000.0	34240000.0	1.0	0.5586263537406921	0.6778547167778015
1.0	34240000.0	34250000.0	1.0	0.5530095100402832	0.666175127029419
1.0	34300000.0	34310000.0	0.0	0.6220368146896362	0.7539546489715576
1.0	34310000.0	34320000.0	0.0	0.5699579119682312	0.6933844089508057
1.0	34390000.0	34400000.0	0.0	0.5710197687149048	0.694656252861023
1.0	34420000.0	34430000.0	0.0	0.5957316160202026	0.7238311767578125
1.0	34440000.0	34450000.0	0.0	0.5652790665626526	0.6877580881118774
1.0	34460000.0	34470000.0	0.0	0.5473455190658569	0.6514781713485718
1.0	34480000.0	34490000.0	0.0	0.5595701336860657	0.6771136522293091
1.0	34570000.0	34580000.0	2.0	0.5553950071334839	0.664463222026825
1.0	34580000.0	34590000.0	1.0	0.6167173981666565	0.747940182685852
1.0	34620000.0	34630000.0	0.0	0.5396191477775574	0.6354718804359436
1.0	34700000.0	34710000.0	0.0	0.6073918342590332	0.7373024821281433
1.0	34770000.0	34780000.0	1.0	0.8247828483581543	0.9542878866195679
1.0	34840000.0	34850000.0	1.0	0.5789555907249451	0.7041177749633789
1.0	34860000.0	34870000.0	1.0	0.6689611673355103	0.8053004145622253
1.0	34890000.0	34900000.0	1.0	0.6658251881599426	0.8019636273384094
1.0	34950000.0	34960000.0	2.0	0.8781517744064331	0.9979976415634155
1.0	35020000.0	35030000.0	3.0	0.7528401613235474	0.8895384669303894
1.0	35040000.0	35050000.0	0.0	0.8452340960502625	0.9714658856391907
1.0	35140000.0	35150000.0	1.0	0.6274434924125671	0.7600265741348267
1.0	35160000.0	35170000.0	1.0	0.5595172643661499	0.6761741638183594
1.0	35200000.0	35210000.0	0.0	0.5616414546966553	0.6833646893501282
1.0	35250000.0	35260000.0	0.0	0.6319998502731323	0.7651125192642212
1.0	35320000.0	35330000.0	0.0	0.45565515756607056	0.5477676391601562
1.0	35370000.0	35380000.0	0.0	0.5588111877441406	0.679932713508606
1.0	35430000.0	35440000.0	0.0	0.6636421084403992	0.7996338605880737
1.0	35470000.0	35480000.0	1.0	0.45565515756607056	0.5477676391601562
1.0	35480000.0	35490000.0	0.0	0.45565515756607056	0.5477676391601562
1.0	35500000.0	35510000.0	0.0	0.7305281162261963	0.8680627942085266
1.0	35670000.0	35680000.0	1.0	0.5815542340278625	0.7071968913078308
1.0	35730000.0	35740000.0	1.0	0.45565515756607056	0.5477676391601562
1.0	35770000.0	35780000.0	1.0	0.45565515756607056	0.5477676391601562
1.0	35790000.0	35800000.0	1.0	0.45565515756607056	0.5477676391601562
1.0	35940000.0	35950000.0	1.0	0.45565515756607056	0.5477676391601562
1.0	35950000.0	35960000.0	1.0	0.46095171570777893	0.554861843585968
1.0	35960000.0	35970000.0	0.0	0.48366016149520874	0.5674700140953064
1.0	35990000.0	36000000.0	0.0	0.46297916769981384	0.5575700998306274
1.0	36010000.0	36020000.0	0.0	0.45565515756607056	0.5477676391601562
1.0	36050000.0	36060000.0	0.0	0.5385555028915405	0.6326540112495422
1.0	36060000.0	36070000.0	1.0	0.45565515756607056	0.5477676391601562
1.0	36090000.0	36100000.0	0.0	0.45565515756607056	0.5477676391601562
1.0	36120000.0	36130000.0	0.0	0.5772684812545776	0.7021133303642273
1.0	36150000.0	36160000.0	0.0	0.5696395635604858	0.6930017471313477
1.0	36190000.0	36200000.0	1.0	0.48682650923728943	0.5367374420166016
1.0	36230000.0	36240000.0	0.0	0.5312976837158203	0.6191674470901489
1.0	36290000.0	36300000.0	0.0	0.45565515756607056	0.5477676391601562
1.0	36420000.0	36430000.0	0.0	0.46705693006515503	0.5581076741218567
1.0	36550000.0	36560000.0	1.0	0.45565515756607056	0.5477676391601562
1.0	36580000.0	36590000.0	0.0	0.6327859163284302	0.7659868001937866
1.0	36620000.0	36630000.0	0.0	0.45565515756607056	0.5477676391601562
1.0	36730000.0	36740000.0	1.0	0.45565515756607056	0.5477676391601562
1.0	36740000.0	36750000.0	0.0	0.45565515756607056	0.5477676391601562
1.0	36760000.0	36770000.0	1.0	0.45565515756607056	0.5477676391601562
1.0	36770000.0	36780000.0	3.0	0.5244555473327637	0.4903078079223633
1.0	36930000.0	36940000.0	0.0	0.786769688129425	0.9209232330322266
1.0	37010000.0	37020000.0	1.0	0.7117348313331604	0.8494535684585571
1.0	37060000.0	37070000.0	3.0	0.6067852973937988	0.7366070747375488
1.0	37230000.0	37240000.0	0.0	0.5248782634735107	0.6122003793716431
1.0	37270000.0	37280000.0	1.0	0.5321810245513916	0.6210814118385315
1.0	37290000.0	37300000.0	0.0	0.5370938181877136	0.6293914318084717
1.0	37430000.0	37440000.0	0.0	0.5626931190490723	0.684636652469635
1.0	37440000.0	37450000.0	0.0	0.5525910258293152	0.6691216230392456
1.0	37500000.0	37510000.0	1.0	0.5232738256454468	0.61614590883255
1.0	37530000.0	37540000.0	0.0	0.5443964004516602	0.6463432312011719
1.0	37570000.0	37580000.0	1.0	0.5827513933181763	0.7086126804351807
1.0	37580000.0	37590000.0	1.0	0.5972740650177002	0.7256244421005249
1.0	37650000.0	37660000.0	0.0	0.5942381620407104	0.7220922112464905
1.0	37680000.0	37690000.0	0.0	0.6964092254638672	0.8339225649833679
1.0	37730000.0	37740000.0	0.0	0.5854905247688293	0.7118423581123352
1.0	37940000.0	37950000.0	0.0	0.45565515756607056	0.5477676391601562
1.0	38010000.0	38020000.0	0.0	0.45565515756607056	0.5477676391601562
1.0	38110000.0	38120000.0	1.0	0.6332489252090454	0.7665015459060669
1.0	38120000.0	38130000.0	1.0	0.5474665760993958	0.6563782691955566
1.0	38170000.0	38180000.0	0.0	0.5351611375808716	0.6280828714370728
1.0	38260000.0	38270000.0	2.0	0.45565515756607056	0.5477676391601562
1.0	38330000.0	38340000.0	0.0	0.45565515756607056	0.5477676391601562
1.0	38340000.0	38350000.0	0.0	0.4565938115119934	0.5490276217460632
1.0	38350000.0	38360000.0	0.0	0.45565515756607056	0.5477676391601562
1.0	38390000.0	38400000.0	0.0	0.5038087368011475	0.5391602516174316
1.0	38410000.0	38420000.0	0.0	0.48485201597213745	0.5864962339401245
1.0	38450000.0	38460000.0	0.0	0.45565515756607056	0.5477676391601562
1.0	38530000.0	38540000.0	1.0	0.5372380018234253	0.6296900510787964
1.0	38540000.0	38550000.0	1.0	0.5544573068618774	0.6546496152877808
1.0	38580000.0	38590000.0	0.0	0.5733388066291809	0.6974301934242249
1.0	38620000.0	38630000.0	0.0	0.5388270616531372	0.6333304047584534
1.0	38740000.0	38750000.0	0.0	0.6662231087684631	0.8023883700370789
1.0	38750000.0	38760000.0	1.0	0.5600517988204956	0.6743001937866211
1.0	38790000.0	38800000.0	1.0	0.5704828500747681	0.694013237953186
1.0	38820000.0	38830000.0	1.0	0.6041732430458069	0.7336025834083557
1.0	38840000.0	38850000.0	1.0	0.5911723375320435	0.7185125350952148
1.0	38880000.0	38890000.0	0.0	0.5917688608169556	0.7192091941833496
1.0	38900000.0	38910000.0	0.0	0.6426942944526672	0.7769354581832886
1.0	38950000.0	38960000.0	1.0	0.5848985314369202	0.7111453413963318
1.0	38970000.0	38980000.0	0.0	0.5628503561019897	0.6848269701004028
1.0	39020000.0	39030000.0	1.0	0.5651717782020569	0.6876282095909119
1.0	39050000.0	39060000.0	0.0	0.5651372671127319	0.6875869631767273
1.0	39060000.0	39070000.0	0.0	0.6467784643173218	0.781408429145813
1.0	39110000.0	39120000.0	0.0	0.7763797044754028	0.9114740490913391
1.0	39160000.0	39170000.0	1.0	0.6139203310012817	0.7447630167007446
1.0	39280000.0	39290000.0	0.0	0.536250650882721	0.627731442451477
1.0	39330000.0	39340000.0	0.0	0.47205621004104614	0.559418797492981
1.0	39340000.0	39350000.0	0.0	0.5875352621078491	0.7079522609710693
1.0	39360000.0	39370000.0	0.0	0.6032062768936157	0.7324891090393066
1.0	39560000.0	39570000.0	0.0	0.46122822165489197	0.5552306175231934
1.0	39590000.0	39600000.0	0.0	0.45565515756607056	0.5477676391601562
1.0	39650000.0	39660000.0	1.0	0.45565515756607056	0.5477676391601562
1.0	39660000.0	39670000.0	1.0	0.576888382434845	0.6448241472244263
1.0	39710000.0	39720000.0	0.0	0.45565515756607056	0.5477676391601562
1.0	39780000.0	39790000.0	1.0	0.45565515756607056	0.5477676391601562
1.0	39880000.0	39890000.0	0.0	0.45565515756607056	0.5477676391601562
1.0	39900000.0	39910000.0	2.0	0.45565515756607056	0.5477676391601562
1.0	39960000.0	39970000.0	3.0	0.6042730212211609	0.7337180376052856
1.0	40040000.0	40050000.0	0.0	0.6551815271377563	0.7905398011207581
1.0	40050000.0	40060000.0	1.0	0.7700700163841248	0.9056659936904907
1.0	40060000.0	40070000.0	2.0	0.7714610695838928	0.9069513082504272
1.0	40080000.0	40090000.0	1.0	0.687212347984314	0.8244478106498718
1.0	40090000.0	40100000.0	1.0	0.6125456094741821	0.7431966066360474
1.0	40110000.0	40120000.0	1.0	0.6168028116226196	0.7480373978614807
1.0	40240000.0	40250000.0	1.0	0.6270397305488586	0.7595750689506531
1.0	40290000.0	40300000.0	0.0	0.6321669220924377	0.7652984857559204
1.0	40330000.0	40340000.0	0.0	0.5426837205886841	0.6310158967971802
1.0	40380000.0	40390000.0	2.0	0.8117432594299316	0.9430549740791321
1.0	40390000.0	40400000.0	1.0	0.7054890990257263	0.8431631326675415
1.0	40460000.0	40470000.0	1.0	0.7593334913253784	0.8956633806228638
1.0	40540000.0	40550000.0	0.0	0.45565515756607056	0.5477676391601562
1.0	40550000.0	40560000.0	1.0	0.45565515756607056	0.5477676391601562
1.0	40590000.0	40600000.0	0.0	0.801240086555481	0.933846116065979
1.0	40750000.0	40760000.0	0.0	0.45565515756607056	0.5477676391601562
1.0	40870000.0	40880000.0	0.0	0.46872228384017944	0.5583518743515015
1.0	40890000.0	40900000.0	2.0	0.5562732219696045	0.6544391512870789
1.0	40920000.0	40930000.0	0.0	0.45565515756607056	0.5477676391601562
1.0	40950000.0	40960000.0	0.0	0.45565515756607056	0.5477676391601562
1.0	41040000.0	41050000.0	0.0	0.735406219959259	0.8728152513504028
1.0	41080000.0	41090000.0	1.0	0.6640745401382446	0.8000957369804382
1.0	41160000.0	41170000.0	0.0	0.45565515756607056	0.5477676391601562
1.0	41210000.0	41220000.0	0.0	0.45565515756607056	0.5477676391601562
1.0	41230000.0	41240000.0	0.0	0.45565515756607056	0.5477676391601562
1.0	41260000.0	41270000.0	0.0	0.5233545303344727	0.6111913919448853
1.0	41270000.0	41280000.0	2.0	0.5878059267997742	0.7145662903785706
1.0	41320000.0	41330000.0	2.0	0.5862547755241394	0.7127432227134705
1.0	41350000.0	41360000.0	1.0	0.6872909665107727	0.8245290517807007
1.0	41390000.0	41400000.0	0.0	0.6419615745544434	0.7761304378509521
1.0	41440000.0	41450000.0	0.0	0.5555561184883118	0.6590878367424011
1.0	41550000.0	41560000.0	0.0	0.5056191682815552	0.5941442251205444
1.0	41580000.0	41590000.0	1.0	0.45565515756607056	0.5477676391601562
1.0	41600000.0	41610000.0	1.0	0.45565515756607056	0.5477676391601562
1.0	41620000.0	41630000.0	0.0	0.46090632677078247	0.5548010468482971
1.0	41800000.0	41810000.0	2.0	0.5557111501693726	0.6661259531974792
1.0	41850000.0	41860000.0	1.0	0.45565515756607056	0.5477676391601562
1.0	41900000.0	41910000.0	0.0	0.587687611579895	0.7144263982772827
1.0	41950000.0	41960000.0	2.0	0.561204731464386	0.672247052192688
1.0	41990000.0	42000000.0	0.0	0.6646485328674316	0.8007081747055054
1.0	42030000.0	42040000.0	1.0	0.5364338159561157	0.6280811429023743
1.0	42040000.0	42050000.0	0.0	0.5277179479598999	0.6153225302696228
1.0	42080000.0	42090000.0	2.0	0.522638201713562	0.6099780201911926
1.0	42110000.0	42120000.0	1.0	0.4836820662021637	0.5306957960128784
1.0	42120000.0	42130000.0	0.0	0.5247595906257629	0.6120771765708923
1.0	42130000.0	42140000.0	0.0	0.5407758951187134	0.6344817876815796
1.0	42140000.0	42150000.0	0.0	0.5386130213737488	0.6327968835830688
1.0	42170000.0	42180000.0	0.0	0.5311983823776245	0.6197060346603394
1.0	42190000.0	42200000.0	1.0	0.5362440943717957	0.6277194023132324
1.0	42200000.0	42210000.0	0.0	0.5468299984931946	0.6398112773895264
1.0	42220000.0	42230000.0	0.0	0.609265923500061	0.7394501566886902
1.0	42310000.0	42320000.0	0.0	0.5426546335220337	0.6378690600395203
1.0	42340000.0	42350000.0	0.0	0.5326283574104309	0.6217311024665833
1.0	42380000.0	42390000.0	0.0	0.5583682656288147	0.6793938875198364
1.0	42400000.0	42410000.0	0.0	0.5592855215072632	0.6628227233886719
1.0	42490000.0	42500000.0	1.0	0.5626418590545654	0.6763237118721008
1.0	42570000.0	42580000.0	1.0	0.6859405636787415	0.8231285214424133
1.0	42580000.0	42590000.0	2.0	0.751600980758667	0.888363242149353
1.0	42600000.0	42610000.0	2.0	0.6356325745582581	0.7691466808319092
1.0	42620000.0	42630000.0	1.0	0.7912587523460388	0.9249610900878906
1.0	42630000.0	42640000.0	1.0	0.5539124608039856	0.6435180902481079
1.0	42670000.0	42680000.0	0.0	0.45565515756607056	0.5477676391601562
1.0	42700000.0	42710000.0	1.0	0.5331470370292664	0.6220585703849792
1.0	42750000.0	42760000.0	1.0	0.45565515756607056	0.5477676391601562
1.0	42870000.0	42880000.0	1.0	0.5342356562614441	0.6242106556892395
1.0	43010000.0	43020000.0	0.0	0.527751624584198	0.6169342398643494
1.0	43030000.0	43040000.0	0.0	0.5842670202255249	0.6361565589904785
1.0	43080000.0	43090000.0	3.0	0.5290552973747253	0.6169271469116211
1.0	43100000.0	43110000.0	0.0	0.5317025780677795	0.6204036474227905
1.0	43140000.0	43150000.0	0.0	0.45565515756607056	0.5477676391601562
1.0	43220000.0	43230000.0	0.0	0.45565515756607056	0.5477676391601562
1.0	43250000.0	43260000.0	1.0	0.5526133179664612	0.6518713235855103
1.0	43260000.0	43270000.0	0.0	0.5566986799240112	0.6695879101753235
1.0	43270000.0	43280000.0	0.0	0.45565515756607056	0.5477676391601562
1.0	43300000.0	43310000.0	1.0	0.5161795616149902	0.5603808164596558
1.0	43450000.0	43460000.0	0.0	0.7111285924911499	0.8488456010818481
1.0	43480000.0	43490000.0	0.0	0.650391161441803	0.7853466272354126
1.0	43500000.0	43510000.0	0.0	0.5862060189247131	0.7126857042312622
1.0	43560000.0	43570000.0	1.0	0.8518754839897156	0.976929783821106
1.0	43620000.0	43630000.0	1.0	0.6450115442276001	0.7794762849807739
1.0	43630000.0	43640000.0	0.0	0.45565515756607056	0.5477676391601562
1.0	43650000.0	43660000.0	1.0	0.8458778262138367	0.9719980955123901
1.0	43670000.0	43680000.0	2.0	0.9116116762161255	1.0235743522644043
1.0	43720000.0	43730000.0	1.0	0.8095463514328003	0.9411406517028809
1.0	43930000.0	43940000.0	0.0	0.7725778222084045	0.9079807996749878
1.0	43970000.0	43980000.0	0.0	0.6724449396133423	0.8089907765388489
1.0	44000000.0	44010000.0	0.0	0.45565515756607056	0.5477676391601562
1.0	44030000.0	44040000.0	0.0	0.4701264500617981	0.48690301179885864
1.0	44060000.0	44070000.0	0.0	0.5373679399490356	0.629963755607605
1.0	44090000.0	44100000.0	0.0	0.6198680400848389	0.7515074610710144
1.0	44100000.0	44110000.0	0.0	0.5987003445625305	0.7272793054580688
1.0	44120000.0	44130000.0	0.0	0.45565515756607056	0.5477676391601562
1.0	44130000.0	44140000.0	0.0	0.45565515756607056	0.5477676391601562
1.0	44190000.0	44200000.0	1.0	0.48565739393234253	0.5699175596237183
1.0	44240000.0	44250000.0	0.0	0.5081083178520203	0.5941252708435059
1.0	44260000.0	44270000.0	2.0	0.45565515756607056	0.5477676391601562
1.0	44320000.0	44330000.0	0.0	0.45565515756607056	0.5477676391601562
1.0	44360000.0	44370000.0	1.0	0.49116963148117065	0.574945330619812
1.0	44400000.0	44410000.0	1.0	0.5235395431518555	0.610848069190979
1.0	44410000.0	44420000.0	0.0	0.45565515756607056	0.5477676391601562
1.0	44440000.0	44450000.0	0.0	0.45565515756607056	0.5477676391601562
1.0	44460000.0	44470000.0	0.0	0.5187464952468872	0.6068668961524963
1.0	44530000.0	44540000.0	0.0	0.635638415813446	0.7691530585289001
1.0	44540000.0	44550000.0	0.0	0.6029908657073975	0.7322400808334351
1.0	44680000.0	44690000.0	0.0	0.45565515756607056	0.5477676391601562
1.0	44700000.0	44710000.0	0.0	0.45565515756607056	0.5477676391601562
1.0	44710000.0	44720000.0	1.0	0.45565515756607056	0.5477676391601562
1.0	44750000.0	44760000.0	1.0	0.45565515756607056	0.5477676391601562
1.0	44850000.0	44860000.0	0.0	0.6344907283782959	0.7678800821304321
1.0	44880000.0	44890000.0	0.0	0.5322161912918091	0.6211313009262085
1.0	44930000.0	44940000.0	0.0	0.5313119888305664	0.6198622584342957
1.0	44980000.0	44990000.0	0.0	0.6114877462387085	0.7419899702072144
1.0	45130000.0	45140000.0	1.0	0.48643094301223755	0.47560277581214905
1.0	45150000.0	45160000.0	1.0	0.5649653673171997	0.681458055973053
1.0	45160000.0	45170000.0	1.0	0.6502496004104614	0.7851927876472473
1.0	45170000.0	45180000.0	0.0	0.6487751603126526	0.7835878133773804
1.0	45190000.0	45200000.0	0.0	0.6107295155525208	0.7411242723464966
1.0	45210000.0	45220000.0	0.0	0.6104658246040344	0.7408231496810913
1.0	45300000.0	45310000.0	1.0	0.5340444445610046	0.6230832934379578
1.0	45330000.0	45340000.0	1.0	0.46246933937072754	0.5568891763687134
1.0	45400000.0	45410000.0	0.0	0.4616166949272156	0.5557504892349243
1.0	45420000.0	45430000.0	1.0	0.4934890866279602	0.5839337110519409
1.0	45480000.0	45490000.0	0.0	0.46537160873413086	0.5580843091011047
1.0	45530000.0	45540000.0	0.0	0.7025856971740723	0.8402201533317566
1.0	45600000.0	45610000.0	0.0	0.5282009840011597	0.6158915758132935
1.0	45660000.0	45670000.0	2.0	0.5284363627433777	0.616172194480896
1.0	45680000.0	45690000.0	0.0	0.6153266429901123	0.7463621497154236
1.0	45730000.0	45740000.0	0.0	0.6275261044502258	0.7601190805435181
1.0	45820000.0	45830000.0	0.0	0.5177159905433655	0.5204777717590332
1.0	45860000.0	45870000.0	0.0	0.5557413697242737	0.6608790159225464
1.0	46090000.0	46100000.0	1.0	0.45565515756607056	0.5477676391601562
1.0	46120000.0	46130000.0	1.0	0.45565515756607056	0.5477676391601562
1.0	46130000.0	46140000.0	0.0	0.45565515756607056	0.5477676391601562
1.0	46170000.0	46180000.0	0.0	0.583348274230957	0.6348719596862793
1.0	46180000.0	46190000.0	0.0	0.47452396154403687	0.4962076246738434
1.0	46200000.0	46210000.0	0.0	0.5072087049484253	0.5940274596214294
1.0	46210000.0	46220000.0	1.0	0.45565515756607056	0.5477676391601562
1.0	46290000.0	46300000.0	0.0	0.45565515756607056	0.5477676391601562
1.0	46310000.0	46320000.0	1.0	0.5376347303390503	0.6305341124534607
1.0	46360000.0	46370000.0	0.0	0.5092324614524841	0.551500141620636
1.0	46420000.0	46430000.0	0.0	0.45565515756607056	0.5477676391601562
1.0	46470000.0	46480000.0	0.0	0.45565515756607056	0.5477676391601562
1.0	46490000.0	46500000.0	0.0	0.45565515756607056	0.5477676391601562
1.0	46560000.0	46570000.0	1.0	0.47593116760253906	0.5614665746688843
1.0	46670000.0	46680000.0	0.0	0.541824221611023	0.637417197227478
1.0	46690000.0	46700000.0	0.0	0.6036492586135864	0.7329990863800049
1.0	46720000.0	46730000.0	0.0	0.5013407468795776	0.5873779058456421
1.0	46870000.0	46880000.0	1.0	0.5832549333572388	0.7092067003250122
1.0	46930000.0	46940000.0	1.0	0.5436686873435974	0.6426975131034851
1.0	47150000.0	47160000.0	0.0	0.45565515756607056	0.5477676391601562
1.0	47170000.0	47180000.0	0.0	0.45565515756607056	0.5477676391601562
1.0	47270000.0	47280000.0	4.0	0.8612922430038452	0.9845801591873169
1.0	47390000.0	47400000.0	1.0	0.9430924654006958	1.0463777780532837
1.0	47400000.0	47410000.0	0.0	0.9083243608474731	1.0211225748062134
1.0	47610000.0	47620000.0	0.0	0.8015430569648743	0.9341138005256653
1.0	47670000.0	47680000.0	0.0	0.6157359480857849	0.7468274235725403
1.0	47700000.0	47710000.0	2.0	0.6431449055671692	0.7774303555488586
1.0	47750000.0	47760000.0	1.0	0.5797389149665833	0.7050461769104004
1.0	47770000.0	47780000.0	0.0	0.5372966527938843	0.6298124194145203
1.0	47790000.0	47800000.0	0.0	0.5170632600784302	0.6043170690536499
1.0	47830000.0	47840000.0	0.0	0.5354183912277222	0.6249122023582458
1.0	47860000.0	47870000.0	2.0	0.7033290863037109	0.8409746289253235
1.0	47870000.0	47880000.0	2.0	0.7006281614303589	0.8382299542427063
1.0	47920000.0	47930000.0	2.0	0.6427005529403687	0.7769426107406616
1.0	47940000.0	47950000.0	1.0	0.7157320976257324	0.8534520268440247
1.0	47980000.0	47990000.0	1.0	0.7780061960220337	0.9129627346992493
1.0	48050000.0	48060000.0	5.0	0.5746663212776184	0.6990147829055786
1.0	48070000.0	48080000.0	2.0	0.8774348497390747	0.9974343180656433
1.0	48080000.0	48090000.0	0.0	0.7800800204277039	0.9148557782173157
1.0	48120000.0	48130000.0	0.0	0.6361762285232544	0.7697488069534302
1.0	48280000.0	48290000.0	0.0	0.6293376684188843	0.7621451616287231
1.0	48290000.0	48300000.0	0.0	0.6036917567253113	0.7330480217933655
1.0	48320000.0	48330000.0	1.0	0.6880427598953247	0.8253084421157837
1.0	48390000.0	48400000.0	0.0	0.5896555185317993	0.7167360186576843
1.0	48620000.0	48630000.0	1.0	0.6774468421936035	0.8142603039741516
1.0	48680000.0	48690000.0	0.0	0.8055217862129211	0.9376174211502075
1.0	48710000.0	48720000.0	0.0	0.6332529187202454	0.7665063738822937
1.0	48720000.0	48730000.0	0.0	0.6758573651313782	0.8125893473625183
1.0	48770000.0	48780000.0	1.0	0.5648797154426575	0.6744648218154907
1.0	48800000.0	48810000.0	0.0	0.526695966720581	0.6141579151153564
1.0	48870000.0	48880000.0	1.0	0.5470125675201416	0.6415952444076538
1.0	48970000.0	48980000.0	0.0	0.554388701915741	0.6591036915779114
1.0	49010000.0	49020000.0	0.0	0.5290667414665222	0.6169410943984985
1.0	49180000.0	49190000.0	0.0	0.5548716187477112	0.658168613910675
1.0	49220000.0	49230000.0	0.0	0.45565515756607056	0.5477676391601562
1.0	49230000.0	49240000.0	2.0	0.45565515756607056	0.5477676391601562
1.0	49250000.0	49260000.0	1.0	0.5288476943969727	0.616672158241272
1.0	49310000.0	49320000.0	1.0	0.5546857118606567	0.6605154275894165
1.0	49400000.0	49410000.0	0.0	0.5713111162185669	0.6950060129165649
1.0	49420000.0	49430000.0	1.0	0.5691400170326233	0.6813672184944153
1.0	49430000.0	49440000.0	2.0	0.5755537748336792	0.7000718116760254
1.0	49450000.0	49460000.0	0.0	0.7709254026412964	0.9064565896987915
1.0	49480000.0	49490000.0	1.0	0.6629657745361328	0.7989098429679871
1.0	49600000.0	49610000.0	1.0	0.6597648859024048	0.7954777479171753
1.0	49620000.0	49630000.0	1.0	0.6700022220611572	0.8064049482345581
1.0	49630000.0	49640000.0	0.0	0.5797742009162903	0.7050886750221252
1.0	49670000.0	49680000.0	0.0	0.5789271593093872	0.7040838003158569
1.0	49730000.0	49740000.0	0.0	0.5677247047424316	0.6883311867713928
1.0	49830000.0	49840000.0	0.0	0.6257005333900452	0.7580739855766296
1.0	49910000.0	49920000.0	1.0	0.673190712928772	0.809778094291687
1.0	49920000.0	49930000.0	0.0	0.7594459056854248	0.8957686424255371
1.0	49960000.0	49970000.0	1.0	0.9113446474075317	1.023375153541565
1.0	49990000.0	50000000.0	1.0	0.6241603493690491	0.7563445568084717
1.0	50040000.0	50050000.0	1.0	0.8683856725692749	0.990268886089325
1.0	50180000.0	50190000.0	0.0	0.7774766087532043	0.9124785661697388
1.0	50210000.0	50220000.0	2.0	0.7859012484550476	0.9201384782791138
1.0	50230000.0	50240000.0	0.0	0.7046089172363281	0.8422724008560181
1.0	50260000.0	50270000.0	0.0	0.6819205284118652	0.818943202495575
1.0	50270000.0	50280000.0	0.0	0.6062625050544739	0.736005961894989
1.0	50290000.0	50300000.0	0.0	0.6351408958435059	0.7686014175415039
1.0	50330000.0	50340000.0	1.0	0.608875036239624	0.7390027642250061
1.0	50360000.0	50370000.0	0.0	0.597485363483429	0.7258695363998413
1.0	50510000.0	50520000.0	0.0	0.537467360496521	0.6301743388175964
1.0	50610000.0	50620000.0	1.0	0.5239747166633606	0.6112796068191528
1.0	50630000.0	50640000.0	0.0	0.5349549055099487	0.6254070997238159
1.0	50650000.0	50660000.0	1.0	0.5348552465438843	0.6252382397651672
1.0	50700000.0	50710000.0	1.0	0.5908015966415405	0.7180782556533813
1.0	50720000.0	50730000.0	0.0	0.5932965278625488	0.7209939956665039
1.0	50740000.0	50750000.0	1.0	0.5944578051567078	0.7223478555679321
1.0	50810000.0	50820000.0	0.0	0.7279700636863708	0.8655586242675781
1.0	50840000.0	50850000.0	2.0	0.8427547216415405	0.9694123268127441
1.0	50860000.0	50870000.0	1.0	0.7577409744262695	0.8941663503646851
1.0	50950000.0	50960000.0	0.0	0.45565515756607056	0.5477676391601562
1.0	51040000.0	51050000.0	0.0	0.45565515756607056	0.5477676391601562
1.0	51060000.0	51070000.0	0.0	0.4908769726753235	0.5057260990142822
1.0	51110000.0	51120000.0	2.0	0.4711858630180359	0.5045779943466187
1.0	51180000.0	51190000.0	0.0	0.46987318992614746	0.4968186318874359
1.0	51360000.0	51370000.0	1.0	0.5684815049171448	0.6766068339347839
1.0	51400000.0	51410000.0	0.0	0.45565515756607056	0.5477676391601562
1.0	51440000.0	51450000.0	1.0	0.5311864018440247	0.6212941408157349
1.0	51510000.0	51520000.0	1.0	0.756013035774231	0.8925379514694214
1.0	51550000.0	51560000.0	0.0	0.7327474355697632	0.8702293634414673
1.0	51560000.0	51570000.0	1.0	0.7445443272590637	0.8816321492195129
1.0	51580000.0	51590000.0	1.0	0.7249921560287476	0.8626314401626587
1.0	51660000.0	51670000.0	1.0	0.6454296708106995	0.7799341678619385
1.0	51770000.0	51780000.0	2.0	0.5810630321502686	0.7066156268119812
1.0	51790000.0	51800000.0	0.0	0.5916093587875366	0.7190225124359131
1.0	51820000.0	51830000.0	1.0	0.45565515756607056	0.5477676391601562
1.0	51880000.0	51890000.0	1.0	0.45565515756607056	0.5477676391601562
1.0	51920000.0	51930000.0	0.0	0.47264233231544495	0.5596768260002136
1.0	51970000.0	51980000.0	0.0	0.45565515756607056	0.5477676391601562
1.0	52010000.0	52020000.0	3.0	0.761292576789856	0.8974995613098145
1.0	52020000.0	52030000.0	0.0	0.7128251791000366	0.8505467176437378
1.0	52060000.0	52070000.0	4.0	0.6222097277641296	0.7541490793228149
1.0	52090000.0	52100000.0	0.0	0.45565515756607056	0.5477676391601562
1.0	52100000.0	52110000.0	0.0	0.45565515756607056	0.5477676391601562
1.0	52150000.0	52160000.0	0.0	0.45565515756607056	0.5477676391601562
1.0	52310000.0	52320000.0	2.0	0.5166067481040955	0.49696478247642517
1.0	52350000.0	52360000.0	1.0	0.6639214754104614	0.7999321222305298
1.0	52370000.0	52380000.0	0.0	0.6245878338813782	0.7568254470825195
1.0	52380000.0	52390000.0	1.0	0.6046141386032104	0.7341106534004211
1.0	52400000.0	52410000.0	1.0	0.7427393198013306	0.8798996210098267
1.0	52410000.0	52420000.0	0.0	0.6553556323051453	0.7907272577285767
1.0	52490000.0	52500000.0	0.0	0.45565515756607056	0.5477676391601562
1.0	52510000.0	52520000.0	0.0	0.45565515756607056	0.5477676391601562
1.0	52520000.0	52530000.0	1.0	0.45565515756607056	0.5477676391601562
1.0	52600000.0	52610000.0	1.0	0.5618124008178711	0.6753678917884827
1.0	52630000.0	52640000.0	0.0	0.5721070170402527	0.6863738894462585
1.0	52720000.0	52730000.0	0.0	0.5745753645896912	0.6989066004753113
1.0	52760000.0	52770000.0	0.0	0.5547698140144348	0.6509941816329956
1.0	52830000.0	52840000.0	2.0	0.5247812271118164	0.612256646156311
1.0	52840000.0	52850000.0	0.0	0.5857692956924438	0.7121708989143372
1.0	52890000.0	52900000.0	0.0	0.45565515756607056	0.5477676391601562
1.0	52960000.0	52970000.0	0.0	0.45565515756607056	0.5477676391601562
1.0	53000000.0	53010000.0	2.0	0.5545170307159424	0.6609259843826294
1.0	53020000.0	53030000.0	1.0	0.5963233709335327	0.7186742424964905
1.0	53100000.0	53110000.0	0.0	0.8482117652893066	0.9739229083061218
1.0	53130000.0	53140000.0	1.0	0.6923347115516663	0.8297392129898071
1.0	53170000.0	53180000.0	0.0	0.7427849173545837	0.8799431920051575
1.0	53290000.0	53300000.0	0.0	0.57701176404953	0.6905768513679504
1.0	53350000.0	53360000.0	0.0	0.6553561687469482	0.7907282114028931
1.0	53410000.0	53420000.0	0.0	0.5109503865242004	0.5993956327438354
1.0	53540000.0	53550000.0	1.0	0.6499148607254028	0.7848283648490906
1.0	53580000.0	53590000.0	1.0	0.5293055772781372	0.6172377467155457
1.0	53590000.0	53600000.0	0.0	0.563908576965332	0.6830425262451172
1.0	53820000.0	53830000.0	1.0	0.7191058397293091	0.8568097949028015
1.0	53880000.0	53890000.0	0.0	0.565679132938385	0.6882396936416626
1.0	53900000.0	53910000.0	3.0	0.7649698853492737	0.9009336233139038
1.0	53920000.0	53930000.0	1.0	0.60770583152771	0.7376630902290344
1.0	53960000.0	53970000.0	1.0	0.542133092880249	0.6427184343338013
1.0	53990000.0	54000000.0	0.0	0.6019941568374634	0.73108971118927
1.0	54010000.0	54020000.0	0.0	0.5697906613349915	0.6931830644607544
1.0	54020000.0	54030000.0	1.0	0.6070927381515503	0.7369599342346191
1.0	54050000.0	54060000.0	2.0	0.5423755645751953	0.6461079120635986
1.0	54180000.0	54190000.0	0.0	0.7407022714614868	0.8779388666152954
1.0	54240000.0	54250000.0	0.0	0.4643433690071106	0.5593888759613037
1.0	54300000.0	54310000.0	0.0	0.6084902882575989	0.7385621070861816
1.0	54330000.0	54340000.0	1.0	0.45565515756607056	0.5477676391601562
1.0	54360000.0	54370000.0	2.0	0.6015602350234985	0.7305887341499329
1.0	54390000.0	54400000.0	0.0	0.45565515756607056	0.5477676391601562
1.0	54440000.0	54450000.0	0.0	0.5807410478591919	0.7035665512084961
1.0	54450000.0	54460000.0	0.0	0.8008149862289429	0.9334704279899597
1.0	54470000.0	54480000.0	0.0	0.8002225160598755	0.9329463839530945
1.0	54500000.0	54510000.0	0.0	0.45565515756607056	0.5477676391601562
1.0	54530000.0	54540000.0	1.0	0.5029584169387817	0.5884050130844116
1.0	54540000.0	54550000.0	0.0	0.45565515756607056	0.5477676391601562
1.0	54580000.0	54590000.0	0.0	0.564441442489624	0.6867486238479614
1.0	54610000.0	54620000.0	0.0	0.7026745676994324	0.8403102159500122
1.0	54640000.0	54650000.0	0.0	0.5293788909912109	0.6173292994499207
1.0	54700000.0	54710000.0	1.0	0.46023303270339966	0.5539008975028992
1.0	54730000.0	54740000.0	1.0	0.45565515756607056	0.5477676391601562
1.0	54740000.0	54750000.0	0.0	0.45565515756607056	0.5477676391601562
1.0	54810000.0	54820000.0	1.0	0.45565515756607056	0.5477676391601562
1.0	54870000.0	54880000.0	3.0	0.45565515756607056	0.5477676391601562
1.0	54890000.0	54900000.0	2.0	0.9341904520988464	1.0400521755218506
1.0	54920000.0	54930000.0	0.0	0.7274321913719177	0.8650306463241577
1.0	54980000.0	54990000.0	1.0	0.818841814994812	0.9491976499557495
1.0	54990000.0	55000000.0	2.0	0.8675029873847961	0.9895650148391724
1.0	55000000.0	55010000.0	0.0	0.6752647161483765	0.8119656443595886
1.0	55020000.0	55030000.0	0.0	0.6891531944274902	0.8264565467834473
1.0	55040000.0	55050000.0	1.0	0.45565515756607056	0.5477676391601562
1.0	55060000.0	55070000.0	0.0	0.5491706728935242	0.6565847396850586
1.0	55070000.0	55080000.0	0.0	0.5597461462020874	0.6807300448417664
1.0	55080000.0	55090000.0	0.0	0.624409556388855	0.7566242814064026
1.0	55110000.0	55120000.0	0.0	0.5503320693969727	0.6554315686225891
1.0	55120000.0	55130000.0	0.0	0.6073736548423767	0.7372819185256958
1.0	55430000.0	55440000.0	0.0	0.5917787551879883	0.7192209959030151
1.0	55480000.0	55490000.0	1.0	0.6184184551239014	0.7498685717582703
1.0	55570000.0	55580000.0	0.0	0.45565515756607056	0.5477676391601562
1.0	55580000.0	55590000.0	0.0	0.45565515756607056	0.5477676391601562
1.0	55620000.0	55630000.0	0.0	0.45565515756607056	0.5477676391601562
1.0	55680000.0	55690000.0	1.0	0.5838063359260559	0.7034298181533813
1.0	55690000.0	55700000.0	1.0	0.6568186283111572	0.7923070788383484
1.0	55710000.0	55720000.0	2.0	0.5583034753799438	0.67652428150177
1.0	55890000.0	55900000.0	1.0	0.8138920068740845	0.9449210166931152
1.0	55940000.0	55950000.0	0.0	0.6379785537719727	0.7717418670654297
1.0	55970000.0	55980000.0	0.0	0.5961479544639587	0.7243152856826782
1.0	56020000.0	56030000.0	4.0	0.628649890422821	0.7613767385482788
1.0	56050000.0	56060000.0	0.0	0.6454236507415771	0.7799273729324341
1.0	56090000.0	56100000.0	1.0	0.8996106386184692	1.0145609378814697
1.0	56110000.0	56120000.0	1.0	0.8322590589523315	0.9606302976608276
1.0	56130000.0	56140000.0	3.0	0.8502799272537231	0.9756221771240234
1.0	56160000.0	56170000.0	0.0	0.8151912689208984	0.9460463523864746
1.0	56190000.0	56200000.0	1.0	0.9846614599227905	1.074652910232544
1.0	56200000.0	56210000.0	2.0	0.8669455647468567	0.9891195297241211
1.0	56240000.0	56250000.0	1.0	0.7072581052780151	0.8449501991271973
1.0	56270000.0	56280000.0	1.0	0.7273134589195251	0.8649139404296875
1.0	56280000.0	56290000.0	1.0	0.6875689625740051	0.8248172998428345
1.0	56360000.0	56370000.0	0.0	0.7065601944923401	0.8442459106445312
1.0	56380000.0	56390000.0	2.0	0.5661531686782837	0.6888114213943481
1.0	56410000.0	56420000.0	0.0	0.6486729383468628	0.7834758758544922
1.0	56490000.0	56500000.0	0.0	0.6636075973510742	0.7995968461036682
1.0	56580000.0	56590000.0	0.0	0.8820096850395203	1.0010179281234741
1.0	56660000.0	56670000.0	0.0	0.5694819688796997	0.6928130388259888
1.0	56690000.0	56700000.0	0.0	0.5931520462036133	0.7208255529403687
1.0	56750000.0	56760000.0	0.0	0.5591086149215698	0.6801513433456421
1.0	56810000.0	56820000.0	1.0	0.7723760604858398	0.9077947735786438
1.0	56820000.0	56830000.0	0.0	0.6008120775222778	0.7297240495681763
1.0	56840000.0	56850000.0	1.0	0.5483535528182983	0.6541745066642761
1.0	56890000.0	56900000.0	1.0	0.5563328862190247	0.661068856716156
1.0	56970000.0	56980000.0	0.0	0.45565515756607056	0.5477676391601562
1.0	57050000.0	57060000.0	2.0	0.6656486392021179	0.8017762899398804
1.0	57120000.0	57130000.0	0.0	0.6440446972846985	0.7784172296524048
1.0	57200000.0	57210000.0	1.0	0.7758442163467407	0.9109833836555481
1.0	57270000.0	57280000.0	0.0	0.5727813839912415	0.6967640519142151
1.0	57350000.0	57360000.0	0.0	0.6526638269424438	0.7878144979476929
1.0	57360000.0	57370000.0	1.0	0.5614050030708313	0.6830778121948242
1.0	57460000.0	57470000.0	0.0	0.5393213033676147	0.6346357464790344
1.0	57480000.0	57490000.0	0.0	0.5368999242782593	0.6289983987808228
1.0	57490000.0	57500000.0	0.0	0.555083155632019	0.6626487970352173
1.0	57580000.0	57590000.0	0.0	0.5595371723175049	0.6727824211120605
1.0	57650000.0	57660000.0	1.0	0.5607244372367859	0.6783154010772705
1.0	57710000.0	57720000.0	1.0	0.6056524515151978	0.7353049516677856
1.0	57720000.0	57730000.0	1.0	0.5673336982727051	0.69023197889328
1.0	57760000.0	57770000.0	3.0	0.5444735288619995	0.6417915225028992
1.0	57800000.0	57810000.0	1.0	0.5943871736526489	0.7222651839256287
1.0	57830000.0	57840000.0	1.0	0.6318439841270447	0.7649391889572144
1.0	57910000.0	57920000.0	0.0	0.6011480093002319	0.7301127314567566
1.0	57920000.0	57930000.0	0.0	0.5952224731445312	0.7232384085655212
1.0	57970000.0	57980000.0	0.0	0.5808187127113342	0.706326425075531
1.0	58040000.0	58050000.0	1.0	0.5663525462150574	0.6890521049499512
1.0	58070000.0	58080000.0	1.0	0.6272841095924377	0.7598481178283691
1.0	58090000.0	58100000.0	1.0	0.5643905401229858	0.6848670244216919
1.0	58100000.0	58110000.0	0.0	0.6453301310539246	0.7798253297805786
1.0	58170000.0	58180000.0	1.0	0.6066402196884155	0.7364407777786255
1.0	58210000.0	58220000.0	0.0	0.561762273311615	0.6835103034973145
1.0	58290000.0	58300000.0	1.0	0.5666875839233398	0.683226466178894
1.0	58440000.0	58450000.0	1.0	0.6137226819992065	0.7445376515388489
1.0	58500000.0	58510000.0	0.0	0.5946213006973267	0.7225387692451477
1.0	58510000.0	58520000.0	1.0	0.7295117378234863	0.8670685887336731
1.0	58560000.0	58570000.0	1.0	0.6430457234382629	0.7773218154907227
1.0	58750000.0	58760000.0	2.0	0.5597163438796997	0.6769958734512329
1.0	58790000.0	58800000.0	0.0	0.5639097094535828	0.6769441366195679
1.0	58830000.0	58840000.0	0.0	0.6428536176681519	0.77711021900177
1.0	59010000.0	59020000.0	0.0	0.580214262008667	0.685779869556427
1.0	59060000.0	59070000.0	0.0	0.6737158894538879	0.8103326559066772
1.0	59090000.0	59100000.0	0.0	0.7761831283569336	0.9112936854362488
1.0	59210000.0	59220000.0	0.0	0.6010681986808777	0.7300207018852234
1.0	59330000.0	59340000.0	1.0	0.5906130075454712	0.717856764793396
1.0	59350000.0	59360000.0	1.0	0.5486233234405518	0.6407480239868164
1.0	59360000.0	59370000.0	0.0	0.45565515756607056	0.5477676391601562
1.0	59430000.0	59440000.0	2.0	0.6043763160705566	0.7338364124298096
1.0	59470000.0	59480000.0	0.0	0.45565515756607056	0.5477676391601562
1.0	59490000.0	59500000.0	1.0	0.6606081128120422	0.7963837385177612
1.0	59530000.0	59540000.0	0.0	0.6737853288650513	0.8104059100151062
1.0	59560000.0	59570000.0	1.0	0.7258181571960449	0.8634436726570129
1.0	59600000.0	59610000.0	2.0	0.6189594864845276	0.7504802942276001
1.0	59630000.0	59640000.0	0.0	0.8056232333183289	0.937706470489502
1.0	59640000.0	59650000.0	3.0	0.5856060981750488	0.7119795083999634
1.0	59680000.0	59690000.0	2.0	0.7109993100166321	0.8487159013748169
1.0	59710000.0	59720000.0	1.0	0.7248193621635437	0.862461268901825
1.0	59800000.0	59810000.0	1.0	0.5905953645706177	0.7178367376327515
1.0	59810000.0	59820000.0	0.0	0.550892174243927	0.6543756127357483
1.0	59870000.0	59880000.0	0.0	0.5361202955245972	0.6274861097335815
1.0	59910000.0	59920000.0	0.0	0.5305755734443665	0.502925455570221
1.0	59950000.0	59960000.0	0.0	0.6784369945526123	0.8152991533279419
1.0	59990000.0	60000000.0	0.0	0.6902269124984741	0.8275662660598755
1.0	60010000.0	60020000.0	2.0	0.6119135022163391	0.7424766421318054
1.0	60030000.0	60040000.0	2.0	0.6108410954475403	0.7412518262863159
1.0	60040000.0	60050000.0	1.0	0.6900690197944641	0.82740318775177
1.0	60090000.0	60100000.0	1.0	0.5839767456054688	0.7100588083267212
1.0	60130000.0	60140000.0	1.0	0.5479201078414917	0.645317554473877
1.0	60180000.0	60190000.0	1.0	0.5579022765159607	0.6698514223098755
1.0	60200000.0	60210000.0	0.0	0.609085738658905	0.7392441034317017
1.0	60250000.0	60260000.0	0.0	0.6802342534065247	0.8171812295913696
1.0	60310000.0	60320000.0	1.0	0.6008689403533936	0.7297900915145874
1.0	60360000.0	60370000.0	0.0	0.5460922122001648	0.6468344330787659
1.0	60370000.0	60380000.0	0.0	0.5334624648094177	0.6229873895645142
1.0	60380000.0	60390000.0	0.0	0.5762080550193787	0.7008510828018188
1.0	60390000.0	60400000.0	0.0	0.5563451647758484	0.6689034700393677
1.0	60440000.0	60450000.0	0.0	0.5332216024398804	0.6226189732551575
1.0	60480000.0	60490000.0	2.0	0.5738831758499146	0.6980797648429871
1.0	60520000.0	60530000.0	1.0	0.563215434551239	0.6821515560150146
1.0	60590000.0	60600000.0	0.0	0.5586016774177551	0.676481306552887
1.0	60620000.0	60630000.0	3.0	0.5597483515739441	0.672808051109314
1.0	60660000.0	60670000.0	0.0	0.5686944127082825	0.6918678283691406
1.0	60700000.0	60710000.0	0.0	0.6587914228439331	0.7944318056106567
1.0	60740000.0	60750000.0	1.0	0.5546017289161682	0.6627056002616882
1.0	60780000.0	60790000.0	0.0	0.577269434928894	0.7021146416664124
1.0	60850000.0	60860000.0	0.0	0.6115817427635193	0.7420971393585205
1.0	60890000.0	60900000.0	4.0	0.5712984204292297	0.6949907541275024
1.0	60910000.0	60920000.0	0.0	0.6399483680725098	0.7739151120185852
1.0	60920000.0	60930000.0	3.0	0.8620668649673462	0.9852045178413391
1.0	60960000.0	60970000.0	0.0	0.8081927299499512	0.9399579167366028
1.0	60980000.0	60990000.0	0.0	0.6539030075073242	0.7891565561294556
1.0	61060000.0	61070000.0	2.0	0.5500601530075073	0.6540321111679077
1.0	61100000.0	61110000.0	1.0	0.6141006946563721	0.7449681162834167
1.0	61120000.0	61130000.0	0.0	0.5930368900299072	0.720690906047821
1.0	61250000.0	61260000.0	0.0	0.5563769340515137	0.6655460000038147
1.0	61280000.0	61290000.0	0.0	0.5612136721611023	0.6724684834480286
1.0	61300000.0	61310000.0	0.0	0.6455141305923462	0.7800266146659851
1.0	61340000.0	61350000.0	0.0	0.5588147044181824	0.672868549823761
1.0	61350000.0	61360000.0	0.0	0.5400435924530029	0.634204089641571
1.0	61420000.0	61430000.0	0.0	0.6213412284851074	0.7531706094741821
1.0	61460000.0	61470000.0	0.0	0.6281775236129761	0.7608485817909241
1.0	61470000.0	61480000.0	1.0	0.544196367263794	0.6415271759033203
1.0	61500000.0	61510000.0	0.0	0.659254789352417	0.7949299216270447
1.0	61510000.0	61520000.0	0.0	0.5370842218399048	0.6290181875228882
1.0	61560000.0	61570000.0	0.0	0.45565515756607056	0.5477676391601562
1.0	61580000.0	61590000.0	0.0	0.45565515756607056	0.5477676391601562
1.0	61670000.0	61680000.0	1.0	0.45565515756607056	0.5477676391601562
1.0	61720000.0	61730000.0	0.0	0.45565515756607056	0.5477676391601562
1.0	61760000.0	61770000.0	0.0	0.45565515756607056	0.5477676391601562
1.0	61790000.0	61800000.0	1.0	0.49051064252853394	0.5742437243461609
1.0	61810000.0	61820000.0	0.0	0.45565515756607056	0.5477676391601562
1.0	61820000.0	61830000.0	1.0	0.45565515756607056	0.5477676391601562
1.0	61840000.0	61850000.0	0.0	0.4572310447692871	0.549882173538208
1.0	61900000.0	61910000.0	0.0	0.45565515756607056	0.5477676391601562
1.0	61990000.0	62000000.0	0.0	0.5849553942680359	0.7112119197845459
1.0	62020000.0	62030000.0	1.0	0.6075272560119629	0.7374580502510071
1.0	62050000.0	62060000.0	1.0	0.5365484952926636	0.6283009648323059
1.0	62110000.0	62120000.0	0.0	0.5539605617523193	0.6548413038253784
1.0	62160000.0	62170000.0	0.0	0.45565515756607056	0.5477676391601562
1.0	62220000.0	62230000.0	0.0	0.5876647233963013	0.7143991589546204
1.0	62260000.0	62270000.0	0.0	0.6222656965255737	0.754212498664856
1.0	62270000.0	62280000.0	0.0	0.5969859957695007	0.7252897024154663
1.0	62320000.0	62330000.0	1.0	0.6354780197143555	0.7689751982688904
1.0	62330000.0	62340000.0	0.0	0.6926191449165344	0.8300321698188782
1.0	62350000.0	62360000.0	0.0	0.5169752240180969	0.606880784034729
1.0	62380000.0	62390000.0	0.0	0.5807286500930786	0.6957477331161499
1.0	62430000.0	62440000.0	0.0	0.5481429100036621	0.6508074998855591
1.0	62460000.0	62470000.0	0.0	0.5276918411254883	0.6151843070983887
1.0	62490000.0	62500000.0	0.0	0.5347912907600403	0.5358679890632629
1.0	62590000.0	62600000.0	0.0	0.6300759315490723	0.762968897819519
1.0	62600000.0	62610000.0	1.0	0.6450409889221191	0.7795085906982422
1.0	62670000.0	62680000.0	3.0	0.9188251495361328	1.0289064645767212
1.0	62750000.0	62760000.0	0.0	0.6468682885169983	0.7815071940422058
1.0	62760000.0	62770000.0	0.0	0.5763562321662903	0.7010276317596436
1.0	62770000.0	62780000.0	0.0	0.6340354084968567	0.7673753499984741
1.0	62800000.0	62810000.0	0.0	0.582629919052124	0.708467960357666
1.0	62810000.0	62820000.0	1.0	0.6585958003997803	0.794221043586731
1.0	62820000.0	62830000.0	0.0	0.7050963044166565	0.8427656888961792
1.0	62920000.0	62930000.0	0.0	0.45565515756607056	0.5477676391601562
1.0	63060000.0	63070000.0	0.0	0.5812990069389343	0.6133522391319275
1.0	63110000.0	63120000.0	0.0	0.45565515756607056	0.5477676391601562
1.0	63120000.0	63130000.0	0.0	0.45565515756607056	0.5477676391601562
1.0	63180000.0	63190000.0	0.0	0.5774894952774048	0.7023760676383972
1.0	63210000.0	63220000.0	1.0	0.5771933794021606	0.7020238637924194
1.0	63270000.0	63280000.0	0.0	0.45565515756607056	0.5477676391601562
1.0	63280000.0	63290000.0	0.0	0.45565515756607056	0.5477676391601562
1.0	63300000.0	63310000.0	0.0	0.46174201369285583	0.5559182167053223
1.0	63350000.0	63360000.0	0.0	0.5794751644134521	0.7047335505485535
1.0	63360000.0	63370000.0	0.0	0.5523790121078491	0.6638320684432983
1.0	63380000.0	63390000.0	1.0	0.6173793077468872	0.7486911416053772
1.0	63390000.0	63400000.0	1.0	0.6245870590209961	0.7568243741989136
1.0	63400000.0	63410000.0	2.0	0.591704249382019	0.7191338539123535
1.0	63430000.0	63440000.0	0.0	0.7512574195861816	0.888036847114563
1.0	63540000.0	63550000.0	1.0	0.6327561736106873	0.7659538388252258
1.0	63580000.0	63590000.0	0.0	0.6012736558914185	0.7302579879760742
1.0	63620000.0	63630000.0	0.0	0.6346103549003601	0.7680130004882812
1.0	63660000.0	63670000.0	1.0	0.5537675619125366	0.6648908257484436
1.0	63670000.0	63680000.0	1.0	0.6093973517417908	0.7396012544631958
1.0	63690000.0	63700000.0	0.0	0.5908792018890381	0.718169093132019
1.0	63730000.0	63740000.0	0.0	0.6243366003036499	0.7565422058105469
1.0	63760000.0	63770000.0	1.0	0.6298372745513916	0.7627023458480835
1.0	63830000.0	63840000.0	2.0	0.5117490291595459	0.5984603762626648
1.0	63950000.0	63960000.0	0.0	0.475642591714859	0.5625723004341125
1.0	63960000.0	63970000.0	1.0	0.5313641428947449	0.6199324727058411
1.0	63970000.0	63980000.0	0.0	0.45565515756607056	0.5477676391601562
1.0	64020000.0	64030000.0	0.0	0.49178504943847656	0.5756080746650696
1.0	64040000.0	64050000.0	3.0	0.5375409126281738	0.6303316950798035
1.0	64050000.0	64060000.0	0.0	0.4972068667411804	0.5050705671310425
1.0	64150000.0	64160000.0	0.0	0.6301041841506958	0.7630001306533813
1.0	64270000.0	64280000.0	0.0	0.5277730226516724	0.6153863668441772
1.0	64320000.0	64330000.0	1.0	0.493482768535614	0.5811659097671509
1.0	64370000.0	64380000.0	1.0	0.5231486558914185	0.6104670763015747
1.0	64380000.0	64390000.0	0.0	0.5300194621086121	0.6181427836418152
1.0	64410000.0	64420000.0	0.0	0.5376525521278381	0.6284383535385132
1.0	64440000.0	64450000.0	0.0	0.5319451093673706	0.6207445859909058
1.0	64450000.0	64460000.0	2.0	0.5173360109329224	0.5542824268341064
1.0	64460000.0	64470000.0	0.0	0.5343849658966064	0.6244556307792664
1.0	64500000.0	64510000.0	0.0	0.45565515756607056	0.5477676391601562
1.0	64590000.0	64600000.0	0.0	0.5337252616882324	0.622946560382843
1.0	64640000.0	64650000.0	0.0	0.5513054728507996	0.6501623392105103
1.0	64720000.0	64730000.0	0.0	0.6132186651229858	0.7439640760421753
1.0	64790000.0	64800000.0	0.0	0.5477242469787598	0.6480786204338074
1.0	64800000.0	64810000.0	1.0	0.5613664388656616	0.6789740324020386
1.0	64890000.0	64900000.0	0.0	0.5719916224479675	0.6958200335502625
1.0	64930000.0	64940000.0	0.0	0.5155981779098511	0.5844143629074097
1.0	64940000.0	64950000.0	2.0	0.45565515756607056	0.5477676391601562
1.0	64970000.0	64980000.0	0.0	0.45565515756607056	0.5477676391601562
1.0	65080000.0	65090000.0	0.0	0.4724844992160797	0.5596061944961548
1.0	65130000.0	65140000.0	0.0	0.45565515756607056	0.5477676391601562
1.0	65210000.0	65220000.0	1.0	0.45565515756607056	0.5477676391601562
1.0	65250000.0	65260000.0	1.0	0.4788456857204437	0.5634711980819702
1.0	65290000.0	65300000.0	0.0	0.45565515756607056	0.5477676391601562
1.0	65440000.0	65450000.0	1.0	0.45565515756607056	0.5477676391601562
1.0	65450000.0	65460000.0	1.0	0.4918365478515625	0.5663982629776001
1.0	65460000.0	65470000.0	0.0	0.5697634220123291	0.6731221079826355
1.0	65480000.0	65490000.0	1.0	0.5193143486976624	0.6008687615394592
1.0	65500000.0	65510000.0	0.0	0.45668092370033264	0.5491440892219543
1.0	65580000.0	65590000.0	0.0	0.5710023045539856	0.6798352599143982
1.0	65600000.0	65610000.0	0.0	0.5838958024978638	0.7099624872207642
1.0	65620000.0	65630000.0	0.0	0.5365471839904785	0.6282987594604492
1.0	65680000.0	65690000.0	0.0	0.5152480602264404	0.5741859674453735
1.0	65710000.0	65720000.0	0.0	0.5590382814407349	0.6675790548324585
1.0	65770000.0	65780000.0	0.0	0.528714120388031	0.6165084838867188
1.0	65810000.0	65820000.0	2.0	0.47117361426353455	0.5590671300888062
1.0	65830000.0	65840000.0	1.0	0.4578332006931305	0.5506888628005981
1.0	65840000.0	65850000.0	2.0	0.5152469873428345	0.6023455858230591
1.0	65900000.0	65910000.0	0.0	0.534055233001709	0.6221647262573242
1.0	65940000.0	65950000.0	1.0	0.6383768916130066	0.772182285785675
1.0	65960000.0	65970000.0	1.0	0.5643564462661743	0.6761146187782288
1.0	66060000.0	66070000.0	2.0	0.5638084411621094	0.6809889674186707
1.0	66080000.0	66090000.0	0.0	0.598443329334259	0.7269813418388367
1.0	66240000.0	66250000.0	1.0	0.6327732801437378	0.7659729719161987
1.0	66270000.0	66280000.0	0.0	0.557438850402832	0.66753751039505
1.0	66300000.0	66310000.0	0.0	0.5671662092208862	0.6837621927261353
1.0	66370000.0	66380000.0	0.0	0.5538321733474731	0.6583832502365112
1.0	66440000.0	66450000.0	1.0	0.6096380352973938	0.7398762702941895
1.0	66480000.0	66490000.0	0.0	0.566200852394104	0.677695631980896
1.0	66710000.0	66720000.0	0.0	0.6170932650566101	0.7483669519424438
1.0	66720000.0	66730000.0	0.0	0.5376104116439819	0.6304827928543091
1.0	66760000.0	66770000.0	0.0	0.5739903450012207	0.6982083916664124
1.0	66770000.0	66780000.0	1.0	0.5429000854492188	0.639983057975769
1.0	66780000.0	66790000.0	1.0	0.537667989730835	0.6305494904518127
1.0	66820000.0	66830000.0	2.0	0.45565515756607056	0.5477676391601562
1.0	66910000.0	66920000.0	1.0	0.731829047203064	0.8693339228630066
1.0	67020000.0	67030000.0	1.0	0.5763903260231018	0.7010680437088013
1.0	67030000.0	67040000.0	0.0	0.6683934926986694	0.8046973943710327
1.0	67060000.0	67070000.0	0.0	0.6099269986152649	0.7402064204216003
1.0	67080000.0	67090000.0	0.0	0.5913724899291992	0.7187461853027344
1.0	67090000.0	67100000.0	1.0	0.5365832448005676	0.6283706426620483
1.0	67130000.0	67140000.0	0.0	0.534385085105896	0.6244556307792664
1.0	67140000.0	67150000.0	0.0	0.5419200658798218	0.6360014081001282
1.0	67190000.0	67200000.0	0.0	0.560306191444397	0.6753679513931274
1.0	67220000.0	67230000.0	1.0	0.5374873876571655	0.6302163004875183
1.0	67250000.0	67260000.0	1.0	0.6465321779251099	0.7811400294303894
1.0	67280000.0	67290000.0	0.0	0.628623366355896	0.761346697807312
1.0	67310000.0	67320000.0	0.0	0.5603496432304382	0.6783638596534729
1.0	67320000.0	67330000.0	0.0	0.6071032881736755	0.7369722127914429
1.0	67500000.0	67510000.0	0.0	0.45565515756607056	0.5477676391601562
1.0	67550000.0	67560000.0	0.0	0.7512744069099426	0.8880529403686523
1.0	67660000.0	67670000.0	1.0	0.8408219218254089	0.9678057432174683
1.0	67690000.0	67700000.0	0.0	0.7110304236412048	0.8487470746040344
1.0	67700000.0	67710000.0	0.0	0.7002930641174316	0.8378885388374329
1.0	67750000.0	67760000.0	1.0	0.7507666349411011	0.8875709772109985
1.0	67840000.0	67850000.0	1.0	0.5380440354347229	0.6314474940299988
1.0	67850000.0	67860000.0	1.0	0.5045029520988464	0.4952045977115631
1.0	67900000.0	67910000.0	1.0	0.5828055143356323	0.7086755037307739
1.0	67910000.0	67920000.0	0.0	0.6718095541000366	0.8083189725875854
1.0	67960000.0	67970000.0	0.0	0.7053146362304688	0.8429864645004272
1.0	68050000.0	68060000.0	0.0	0.5610636472702026	0.682664692401886
1.0	68100000.0	68110000.0	0.0	0.6131740808486938	0.7439132928848267
1.0	68160000.0	68170000.0	1.0	0.7188791632652283	0.8565845489501953
1.0	68190000.0	68200000.0	1.0	0.5755144357681274	0.7000250816345215
1.0	68200000.0	68210000.0	0.0	0.5211786031723022	0.5871524214744568
1.0	68260000.0	68270000.0	0.0	0.5663251280784607	0.6775377988815308
1.0	68300000.0	68310000.0	0.0	0.609261155128479	0.7394449710845947
1.0	68320000.0	68330000.0	0.0	0.5986229777336121	0.7271894216537476
1.0	68330000.0	68340000.0	1.0	0.6464205980300903	0.781017541885376
1.0	68400000.0	68410000.0	0.0	0.559497594833374	0.6807663440704346
1.0	68480000.0	68490000.0	0.0	0.6391397714614868	0.7730239033699036
1.0	68510000.0	68520000.0	0.0	0.7216199636459351	0.859301745891571
1.0	68600000.0	68610000.0	0.0	0.45565515756607056	0.5477676391601562
1.0	68620000.0	68630000.0	2.0	0.5904642343521118	0.7176833748817444
1.0	68690000.0	68700000.0	1.0	0.5537346601486206	0.6572327613830566
1.0	68730000.0	68740000.0	2.0	0.6923813819885254	0.8297874331474304
1.0	68750000.0	68760000.0	0.0	0.45565515756607056	0.5477676391601562
1.0	68840000.0	68850000.0	0.0	0.6851228475570679	0.8222789764404297
1.0	68920000.0	68930000.0	0.0	0.6523092985153198	0.787429690361023
1.0	68930000.0	68940000.0	0.0	0.7383551001548767	0.8756725192070007
1.0	68960000.0	68970000.0	0.0	0.6725641489028931	0.8091166615486145
1.0	69060000.0	69070000.0	1.0	0.9345065355300903	1.040278434753418
1.0	69090000.0	69100000.0	2.0	0.833821177482605	0.9619466066360474
1.0	69120000.0	69130000.0	2.0	0.8609527349472046	0.9843065142631531
1.0	69130000.0	69140000.0	0.0	0.8530246019363403	0.9778696298599243
1.0	69150000.0	69160000.0	1.0	0.8300674557685852	0.9587785005569458
1.0	69170000.0	69180000.0	0.0	0.8671983480453491	0.9893214106559753
1.0	69250000.0	69260000.0	0.0	0.7905871272087097	0.9243586659431458
1.0	69280000.0	69290000.0	0.0	0.7186027765274048	0.8563098907470703
1.0	69360000.0	69370000.0	1.0	0.7258481979370117	0.8634735345840454
1.0	69380000.0	69390000.0	1.0	0.5847164392471313	0.710930347442627
1.0	69480000.0	69490000.0	1.0	0.651213526725769	0.78624027967453
1.0	69540000.0	69550000.0	0.0	0.670093297958374	0.8065019845962524
1.0	69600000.0	69610000.0	0.0	0.6788009405136108	0.8156801462173462
1.0	69660000.0	69670000.0	0.0	0.6837021112442017	0.82080078125
1.0	69670000.0	69680000.0	0.0	0.8307755589485168	0.959377646446228
1.0	69690000.0	69700000.0	2.0	0.5872640013694763	0.7139301300048828
1.0	69700000.0	69710000.0	0.0	0.6612054705619812	0.7970248460769653
1.0	69810000.0	69820000.0	1.0	0.7023674845695496	0.8399981260299683
1.0	69860000.0	69870000.0	4.0	0.6693085432052612	0.805669903755188
1.0	69950000.0	69960000.0	0.0	0.7074259519577026	0.8451201319694519
1.0	70060000.0	70070000.0	1.0	0.5557029843330383	0.6600438356399536
1.0	70080000.0	70090000.0	0.0	0.596885085105896	0.7251724004745483
1.0	70100000.0	70110000.0	0.0	0.6059880256652832	0.7356905341148376
1.0	70110000.0	70120000.0	0.0	0.5469670295715332	0.647563099861145
1.0	70140000.0	70150000.0	1.0	0.5519182682037354	0.6553516387939453
1.0	70150000.0	70160000.0	1.0	0.5664922595024109	0.6817206144332886
1.0	70160000.0	70170000.0	0.0	0.6071821451187134	0.7370624542236328
1.0	70200000.0	70210000.0	0.0	0.5402930378913879	0.6375378966331482
1.0	70260000.0	70270000.0	0.0	0.6528374552726746	0.7880023121833801
1.0	70360000.0	70370000.0	0.0	0.5899296998977661	0.7170578241348267
1.0	70440000.0	70450000.0	0.0	0.5873662829399109	0.7140496969223022
1.0	70490000.0	70500000.0	0.0	0.5769097805023193	0.7016865015029907
1.0	70500000.0	70510000.0	1.0	0.5334758162498474	0.6228502988815308
1.0	70520000.0	70530000.0	1.0	0.6140847206115723	0.7449495196342468
1.0	70530000.0	70540000.0	1.0	0.5885618925094604	0.7154539823532104
1.0	70540000.0	70550000.0	1.0	0.5581924915313721	0.6708777546882629
1.0	70600000.0	70610000.0	1.0	0.5120086669921875	0.5564701557159424
1.0	70670000.0	70680000.0	2.0	0.45565515756607056	0.5477676391601562
1.0	70800000.0	70810000.0	0.0	0.5166887640953064	0.6041227579116821
1.0	70870000.0	70880000.0	0.0	0.5335289835929871	0.6230921149253845
1.0	70880000.0	70890000.0	1.0	0.5462557077407837	0.6397765874862671
1.0	71000000.0	71010000.0	0.0	0.7260901927947998	0.863711953163147
1.0	71010000.0	71020000.0	4.0	0.6272247433662415	0.7597818970680237
1.0	71070000.0	71080000.0	0.0	0.7601146101951599	0.8963956832885742
1.0	71110000.0	71120000.0	0.0	0.8477934002876282	0.9735785722732544
1.0	71210000.0	71220000.0	2.0	1.1384971141815186	1.161816120147705
1.0	71270000.0	71280000.0	2.0	0.8358346223831177	0.9636379480361938
1.0	71340000.0	71350000.0	0.0	0.6760240793228149	0.8127648234367371
1.0	71360000.0	71370000.0	0.0	0.5654628276824951	0.6878992319107056
1.0	71370000.0	71380000.0	0.0	0.6215364933013916	0.7533903121948242
1.0	71620000.0	71630000.0	2.0	0.7948827147483826	0.9282018542289734
1.0	71760000.0	71770000.0	2.0	0.6087599396705627	0.7388717532157898
1.0	71780000.0	71790000.0	1.0	0.8359254598617554	0.9637140035629272
1.0	71810000.0	71820000.0	0.0	0.7013444900512695	0.8389586210250854
1.0	71840000.0	71850000.0	0.0	0.6810493469238281	0.8180338740348816
1.0	71900000.0	71910000.0	1.0	0.5653087496757507	0.6861567497253418
1.0	71960000.0	71970000.0	0.0	0.6492384672164917	0.7840924263000488
1.0	72060000.0	72070000.0	1.0	0.6264179944992065	0.7588780522346497
1.0	72080000.0	72090000.0	0.0	0.5997310876846313	0.7284726500511169
1.0	72140000.0	72150000.0	0.0	0.671415388584137	0.8079019784927368
1.0	72150000.0	72160000.0	0.0	0.6065142750740051	0.7362954616546631
1.0	72210000.0	72220000.0	0.0	0.6867722272872925	0.8239911198616028
1.0	72290000.0	72300000.0	2.0	0.5576252341270447	0.6737315654754639
1.0	72450000.0	72460000.0	1.0	0.5767214298248291	0.7014626264572144
1.0	72480000.0	72490000.0	1.0	0.6290975213050842	0.7618765234947205
1.0	72600000.0	72610000.0	1.0	0.7213228940963745	0.8590076565742493
1.0	72640000.0	72650000.0	0.0	0.6464297771453857	0.7810276746749878
1.0	72800000.0	72810000.0	0.0	0.9067968130111694	1.019979476928711
1.0	72810000.0	72820000.0	0.0	0.8647599220275879	0.987369179725647
1.0	72830000.0	72840000.0	1.0	0.9126130938529968	1.024317979812622
1.0	72840000.0	72850000.0	1.0	0.9571240544319153	1.0561537742614746
1.0	72890000.0	72900000.0	1.0	1.0228325128555298	1.0988109111785889
1.0	72960000.0	72970000.0	1.0	0.8045123815536499	0.9367300868034363
1.0	72980000.0	72990000.0	0.0	0.8620537519454956	0.9851940274238586
1.0	73050000.0	73060000.0	0.0	0.7921107411384583	0.925724983215332
1.0	73100000.0	73110000.0	0.0	0.7337959408760071	0.871251106262207
1.0	73190000.0	73200000.0	1.0	1.0768635272979736	1.1301192045211792
1.0	73200000.0	73210000.0	1.0	0.8462963104248047	0.9723437428474426
1.0	73220000.0	73230000.0	0.0	1.036252737045288	1.1069002151489258
1.0	73350000.0	73360000.0	2.0	0.787909209728241	0.9219508171081543
1.0	73490000.0	73500000.0	0.0	0.8131570816040039	0.9442834854125977
1.0	73620000.0	73630000.0	1.0	1.0192807912826538	1.0966346263885498
1.0	73640000.0	73650000.0	1.0	1.0701063871383667	1.1263858079910278
1.0	73770000.0	73780000.0	1.0	0.7811834812164307	0.9158602952957153
1.0	73830000.0	73840000.0	0.0	0.7662262916564941	0.9021028280258179
1.0	73880000.0	73890000.0	1.0	0.8940573930740356	1.0103294849395752
1.0	74010000.0	74020000.0	0.0	0.9773567318916321	1.0698339939117432
1.0	74090000.0	74100000.0	1.0	0.8264015316963196	0.9556677937507629
1.0	74110000.0	74120000.0	3.0	0.7541102766990662	0.8907407522201538
1.0	74350000.0	74360000.0	0.0	0.6388426423072815	0.7726957201957703
1.0	74370000.0	74380000.0	0.0	0.7439572215080261	0.8810690641403198
1.0	74440000.0	74450000.0	1.0	0.6764873266220093	0.8132520914077759
1.0	74510000.0	74520000.0	0.0	0.890145480632782	1.007325530052185
1.0	74530000.0	74540000.0	3.0	0.7846710085868835	0.9190252423286438
1.0	74540000.0	74550000.0	0.0	0.8655101656913757	0.9879708290100098
1.0	74690000.0	74700000.0	1.0	0.7564936876296997	0.8929911851882935
1.0	74850000.0	74860000.0	0.0	0.6003394722938538	0.7291776537895203
1.0	74870000.0	74880000.0	0.0	0.6205832958221436	0.7523157596588135
1.0	74890000.0	74900000.0	0.0	0.5638918876647949	0.6857247352600098
1.0	74950000.0	74960000.0	0.0	0.5855581164360046	0.7119233012199402
1.0	74960000.0	74970000.0	2.0	0.5684527158737183	0.6904574632644653
1.0	74970000.0	74980000.0	0.0	0.5700135231018066	0.690924346446991
1.0	75090000.0	75100000.0	0.0	0.5599200129508972	0.672702431678772
1.0	75130000.0	75140000.0	2.0	0.5481782555580139	0.6511386036872864
1.0	75160000.0	75170000.0	0.0	0.5357369780540466	0.6267799139022827
1.0	75170000.0	75180000.0	2.0	0.4918251037597656	0.5566917061805725
1.0	75410000.0	75420000.0	0.0	0.8636668920516968	0.9864919781684875
1.0	75530000.0	75540000.0	0.0	0.8601924777030945	0.9836922883987427
1.0	75670000.0	75680000.0	1.0	0.5389046669006348	0.633529543876648
1.0	75680000.0	75690000.0	0.0	0.5603014230728149	0.673051118850708
1.0	75700000.0	75710000.0	1.0	0.5578418374061584	0.6631587743759155
1.0	75710000.0	75720000.0	0.0	0.5614713430404663	0.6731196641921997
1.0	75780000.0	75790000.0	0.0	0.5864589214324951	0.7129833102226257
1.0	75800000.0	75810000.0	0.0	0.5315192341804504	0.6204066276550293
1.0	75860000.0	75870000.0	1.0	0.5535317659378052	0.6593242883682251
1.0	75930000.0	75940000.0	0.0	0.6563612222671509	0.7918134927749634
1.0	76060000.0	76070000.0	0.0	0.6885300874710083	0.825812041759491
1.0	76130000.0	76140000.0	2.0	0.7636576890945435	0.8997103571891785
1.0	76150000.0	76160000.0	1.0	0.7742239236831665	0.9094959497451782
1.0	76210000.0	76220000.0	2.0	0.46203097701072693	0.5563041567802429
1.0	76220000.0	76230000.0	0.0	0.49219831824302673	0.5527645945549011
1.0	76280000.0	76290000.0	1.0	0.7362502217292786	0.8736344575881958
1.0	76340000.0	76350000.0	0.0	1.0013304948806763	1.0854127407073975
1.0	76460000.0	76470000.0	1.0	0.9150279760360718	1.026107668876648
1.0	76490000.0	76500000.0	2.0	0.7554882168769836	0.8920432925224304
1.0	76500000.0	76510000.0	0.0	0.6976289749145508	0.8351702690124512
1.0	76760000.0	76770000.0	0.0	0.550780713558197	0.6491831541061401
1.0	76790000.0	76800000.0	1.0	0.5629621148109436	0.6849620938301086
1.0	76820000.0	76830000.0	0.0	0.5603971481323242	0.6803539991378784
1.0	76850000.0	76860000.0	1.0	0.5367028117179871	0.6286049485206604
1.0	76890000.0	76900000.0	0.0	0.5658311247825623	0.6791954636573792
1.0	76910000.0	76920000.0	0.0	0.7035120129585266	0.8411606550216675
1.0	76940000.0	76950000.0	1.0	0.6728712320327759	0.8094409108161926
1.0	76960000.0	76970000.0	1.0	0.5649188756942749	0.6863085031509399
1.0	76990000.0	77000000.0	0.0	0.5990126729011536	0.7276411056518555
1.0	77030000.0	77040000.0	2.0	0.6204188466072083	0.7521300911903381
1.0	77070000.0	77080000.0	0.0	0.6347991228103638	0.7682226896286011
1.0	77110000.0	77120000.0	2.0	0.7752846479415894	0.910469651222229
1.0	77220000.0	77230000.0	0.0	0.6155751347541809	0.746644139289856
1.0	77300000.0	77310000.0	0.0	0.6482634544372559	0.7830299139022827
1.0	77330000.0	77340000.0	1.0	0.5550020933151245	0.6715753674507141
1.0	77400000.0	77410000.0	0.0	0.5450992584228516	0.6450201272964478
1.0	77470000.0	77480000.0	0.0	0.5675705671310425	0.690517783164978
1.0	77480000.0	77490000.0	0.0	0.5489054918289185	0.6529361009597778
1.0	77630000.0	77640000.0	0.0	0.5723930597305298	0.683853030204773
1.0	77670000.0	77680000.0	1.0	0.5686815977096558	0.6840618848800659
1.0	77720000.0	77730000.0	1.0	0.7881812453269958	0.9221951365470886
1.0	77830000.0	77840000.0	0.0	0.8220354914665222	0.9519397616386414
1.0	77970000.0	77980000.0	1.0	0.7282723188400269	0.8658552169799805
1.0	77990000.0	78000000.0	1.0	0.7724927067756653	0.9079023599624634
1.0	78010000.0	78020000.0	0.0	0.5869824290275574	0.7135985493659973
1.0	78030000.0	78040000.0	0.0	0.45565515756607056	0.5477676391601562
1.0	78040000.0	78050000.0	2.0	0.45565515756607056	0.5477676391601562
1.0	78160000.0	78170000.0	1.0	0.4846847653388977	0.5684137344360352
1.0	78390000.0	78400000.0	2.0	0.66567462682724	0.8018034100532532
1.0	78400000.0	78410000.0	1.0	0.5356828570365906	0.6248027086257935
1.0	78430000.0	78440000.0	0.0	0.45565515756607056	0.5477676391601562
1.0	78450000.0	78460000.0	0.0	0.45565515756607056	0.5477676391601562
1.0	78460000.0	78470000.0	0.0	0.587881863117218	0.7146552205085754
1.0	78480000.0	78490000.0	0.0	0.628982424736023	0.7617483735084534
1.0	78560000.0	78570000.0	0.0	0.7569507360458374	0.89342200756073
1.0	78600000.0	78610000.0	2.0	0.8462239503860474	0.9722840189933777
1.0	78730000.0	78740000.0	1.0	0.9436969757080078	1.0468038320541382
1.0	78750000.0	78760000.0	2.0	0.9080082774162292	1.0208864212036133
1.0	78810000.0	78820000.0	2.0	0.998907208442688	1.0838687419891357
1.0	78820000.0	78830000.0	1.0	1.0165361166000366	1.0949435234069824
1.0	78840000.0	78850000.0	4.0	0.8700888752937317	0.9916254281997681
1.0	78890000.0	78900000.0	0.0	1.0580575466156006	1.119600534439087
1.0	78950000.0	78960000.0	2.0	0.9038861989974976	1.0177924633026123
1.0	79010000.0	79020000.0	0.0	1.0398701429367065	1.1090447902679443
1.0	79050000.0	79060000.0	0.0	0.6555585265159607	0.7909470200538635
1.0	79080000.0	79090000.0	1.0	0.5819712281227112	0.7076900601387024
1.0	79100000.0	79110000.0	0.0	0.623032808303833	0.7550762295722961
1.0	79170000.0	79180000.0	0.0	0.7751141786575317	0.9103131294250488
1.0	79250000.0	79260000.0	0.0	0.9830066561698914	1.0735667943954468
1.0	79260000.0	79270000.0	2.0	0.8679213523864746	0.989898681640625
1.0	79280000.0	79290000.0	0.0	0.9637516140937805	1.0606892108917236
1.0	79370000.0	79380000.0	0.0	0.9319348335266113	1.0384342670440674
1.0	79480000.0	79490000.0	0.0	0.930096447467804	1.0371110439300537
1.0	79510000.0	79520000.0	0.0	0.9814742207527161	1.0725581645965576
1.0	79530000.0	79540000.0	2.0	1.026365876197815	1.100960373878479
1.0	79560000.0	79570000.0	1.0	0.9506193995475769	1.0516517162322998
1.0	79600000.0	79610000.0	1.0	1.1701101064682007	1.1764599084854126
1.0	79680000.0	79690000.0	2.0	1.0232079029083252	1.0990397930145264
1.0	79710000.0	79720000.0	0.0	0.9241739511489868	1.0328190326690674
1.0	79740000.0	79750000.0	1.0	0.898571789264679	1.013771891593933
1.0	79830000.0	79840000.0	0.0	0.9276504516601562	1.0353431701660156
1.0	79980000.0	79990000.0	1.0	1.0348727703094482	1.1060779094696045
1.0	79990000.0	80000000.0	1.0	0.8731848001480103	0.9940820932388306
1.0	80220000.0	80230000.0	0.0	0.8866637349128723	1.0046356916427612
1.0	80230000.0	80240000.0	1.0	0.8966758847236633	1.0123291015625
1.0	80250000.0	80260000.0	0.0	0.8755369186401367	0.9959396123886108
1.0	80260000.0	80270000.0	2.0	0.9689278602600098	1.0641943216323853
1.0	80270000.0	80280000.0	1.0	0.9422734975814819	1.045799732208252
1.0	80320000.0	80330000.0	2.0	0.9430465698242188	1.046345829963684
1.0	80360000.0	80370000.0	2.0	0.9819418787956238	1.0728662014007568
1.0	80420000.0	80430000.0	0.0	1.1864559650421143	1.1836122274398804
1.0	80440000.0	80450000.0	3.0	0.8944659233093262	1.0106418132781982
1.0	80480000.0	80490000.0	1.0	1.102362871170044	1.1437442302703857
1.0	80510000.0	80520000.0	1.0	1.2785224914550781	1.2187319993972778
1.0	80530000.0	80540000.0	2.0	0.9393431544303894	1.0437252521514893
1.0	80550000.0	80560000.0	5.0	0.9808152318000793	1.0721235275268555
1.0	80670000.0	80680000.0	1.0	0.8605744242668152	0.9840009808540344
1.0	80680000.0	80690000.0	2.0	0.6578348278999329	0.7934020757675171
1.0	80710000.0	80720000.0	1.0	0.898337721824646	1.0135942697525024
1.0	80750000.0	80760000.0	0.0	0.8483210802078247	0.9740128517150879
1.0	80840000.0	80850000.0	1.0	0.7667431831359863	0.9025837182998657
1.0	80890000.0	80900000.0	0.0	0.8264301419258118	0.955691933631897
1.0	80920000.0	80930000.0	1.0	0.7527163028717041	0.8894213438034058
1.0	80970000.0	80980000.0	0.0	0.8650708198547363	0.9876183271408081
1.0	80990000.0	81000000.0	3.0	0.7653425931930542	0.9012807011604309
1.0	81030000.0	81040000.0	1.0	0.8539363741874695	0.9786136746406555
1.0	81090000.0	81100000.0	4.0	0.9538719058036804	1.0539093017578125
1.0	81100000.0	81110000.0	0.0	0.9888378977775574	1.0773794651031494
1.0	81160000.0	81170000.0	2.0	0.8348533511161804	0.962814211845398
1.0	81210000.0	81220000.0	0.0	0.8595617413520813	0.983182430267334
1.0	81300000.0	81310000.0	0.0	0.9091854095458984	1.0217664241790771
1.0	81310000.0	81320000.0	0.0	0.8374543190002441	0.9649946093559265
1.0	81320000.0	81330000.0	0.0	0.964520275592804	1.0612115859985352
1.0	81430000.0	81440000.0	4.0	0.8449042439460754	0.9711936116218567
1.0	81440000.0	81450000.0	0.0	0.9214208722114563	1.0308096408843994
1.0	81600000.0	81610000.0	2.0	0.7155425548553467	0.8532625436782837
1.0	81610000.0	81620000.0	0.0	0.7277493476867676	0.8653417825698853
1.0	81640000.0	81650000.0	3.0	0.8386954069137573	0.9660326242446899
1.0	81670000.0	81680000.0	1.0	0.7826036214828491	0.9171507954597473
1.0	81690000.0	81700000.0	0.0	0.6568943858146667	0.7923884391784668
1.0	81730000.0	81740000.0	0.0	0.7610481977462769	0.8972709774971008
1.0	81950000.0	81960000.0	0.0	0.6488370895385742	0.7836548089981079
1.0	82010000.0	82020000.0	1.0	0.6021652221679688	0.7312866449356079
1.0	82030000.0	82040000.0	0.0	0.7078942060470581	0.8455919027328491
1.0	82270000.0	82280000.0	0.0	0.5692418813705444	0.6925240755081177
1.0	82340000.0	82350000.0	0.0	0.5307725071907043	0.621405839920044
1.0	82360000.0	82370000.0	0.0	0.5475593209266663	0.6527523398399353
1.0	82410000.0	82420000.0	2.0	0.5247195363044739	0.6130045652389526
1.0	82420000.0	82430000.0	1.0	0.5492667555809021	0.644463062286377
1.0	82430000.0	82440000.0	1.0	0.5405721068382263	0.6358267664909363
1.0	82450000.0	82460000.0	1.0	0.5215407609939575	0.6090248823165894
1.0	82460000.0	82470000.0	1.0	0.5712066292762756	0.6948807835578918
1.0	82480000.0	82490000.0	1.0	0.6977442502975464	0.835288405418396
1.0	82510000.0	82520000.0	3.0	0.6145840883255005	0.7455178499221802
1.0	82570000.0	82580000.0	0.0	0.6160833239555359	0.7472220659255981
1.0	82590000.0	82600000.0	0.0	0.5898491144180298	0.7169625759124756
1.0	82620000.0	82630000.0	2.0	0.6031690835952759	0.7324458360671997
1.0	82720000.0	82730000.0	1.0	0.7219156622886658	0.859595000743866
1.0	82740000.0	82750000.0	1.0	0.831844687461853	0.9602805972099304
1.0	82830000.0	82840000.0	1.0	0.6720728278160095	0.8085974454879761
1.0	83120000.0	83130000.0	0.0	0.9822772741317749	1.0730870962142944
1.0	83180000.0	83190000.0	2.0	1.0662457942962646	1.1242297887802124
1.0	83300000.0	83310000.0	2.0	0.7218856811523438	0.8595649600028992
1.0	83320000.0	83330000.0	0.0	0.8265191316604614	0.9557676315307617
1.0	83330000.0	83340000.0	1.0	0.7734401822090149	0.9087751507759094
1.0	83350000.0	83360000.0	0.0	0.7871466875076294	0.9212628602981567
1.0	83480000.0	83490000.0	2.0	0.7070909142494202	0.8447815775871277
1.0	83490000.0	83500000.0	2.0	0.7124002575874329	0.8501209020614624
1.0	83540000.0	83550000.0	0.0	0.735149085521698	0.8725655674934387
1.0	83590000.0	83600000.0	0.0	0.5834155678749084	0.7093964219093323
1.0	83610000.0	83620000.0	0.0	0.5451200008392334	0.6395334005355835
1.0	83780000.0	83790000.0	0.0	0.5675103664398193	0.6818119883537292
1.0	83970000.0	83980000.0	1.0	0.5970066785812378	0.7253136038780212
1.0	84030000.0	84040000.0	3.0	0.595849871635437	0.723969042301178
1.0	84040000.0	84050000.0	3.0	0.7175130248069763	0.8552263379096985
1.0	84230000.0	84240000.0	0.0	0.5521029829978943	0.6552625894546509
1.0	84310000.0	84320000.0	0.0	0.5288882255554199	0.6167218685150146
1.0	84390000.0	84400000.0	0.0	0.5199444890022278	0.6069983243942261
1.0	84430000.0	84440000.0	0.0	0.5310966372489929	0.6195676326751709
1.0	84440000.0	84450000.0	0.0	0.5475075244903564	0.6405451893806458
1.0	84490000.0	84500000.0	0.0	0.5770460367202759	0.7018489837646484
1.0	84590000.0	84600000.0	0.0	0.5407799482345581	0.6314612030982971
1.0	84720000.0	84730000.0	0.0	0.5579133629798889	0.6614516377449036
1.0	84740000.0	84750000.0	1.0	0.5908375978469849	0.718120813369751
1.0	84750000.0	84760000.0	0.0	0.6290662884712219	0.7618420124053955
1.0	84780000.0	84790000.0	0.0	0.619820773601532	0.75145423412323
1.0	84810000.0	84820000.0	0.0	0.5822969675064087	0.7080753445625305
1.0	84820000.0	84830000.0	0.0	0.6377514600753784	0.7714912295341492
1.0	84840000.0	84850000.0	0.0	0.6477853059768677	0.7825080156326294
1.0	84870000.0	84880000.0	2.0	0.5531657934188843	0.6719489097595215
1.0	84920000.0	84930000.0	1.0	0.667930543422699	0.8042057156562805
1.0	84950000.0	84960000.0	1.0	0.45565515756607056	0.5477676391601562
1.0	85030000.0	85040000.0	0.0	0.46263664960861206	0.557111918926239
1.0	85070000.0	85080000.0	1.0	0.6486737132072449	0.7834764719009399
1.0	85130000.0	85140000.0	0.0	0.46195849776268005	0.5562072992324829
1.0	85150000.0	85160000.0	1.0	0.45611947774887085	0.5483910441398621
1.0	85200000.0	85210000.0	0.0	0.5779262781143188	0.7028944492340088
1.0	85250000.0	85260000.0	0.0	0.6920846700668335	0.8294819593429565
1.0	85330000.0	85340000.0	1.0	0.5926226377487183	0.720207691192627
1.0	85350000.0	85360000.0	1.0	0.5774255990982056	0.7023003101348877
1.0	85430000.0	85440000.0	0.0	0.704688549041748	0.8423532247543335
1.0	85640000.0	85650000.0	1.0	0.6046170592308044	0.7341135144233704
1.0	85740000.0	85750000.0	1.0	0.5311460494995117	0.6190093755722046
1.0	85780000.0	85790000.0	0.0	0.5708373785018921	0.6944379806518555
1.0	85820000.0	85830000.0	0.0	0.5607754588127136	0.6701711416244507
1.0	86070000.0	86080000.0	1.0	0.8380603790283203	0.9655014872550964
1.0	86100000.0	86110000.0	1.0	0.6058087348937988	0.7354852557182312
1.0	86110000.0	86120000.0	2.0	0.5410659313201904	0.6325534582138062
1.0	86160000.0	86170000.0	0.0	0.45565515756607056	0.5477676391601562
1.0	86230000.0	86240000.0	2.0	0.7286292910575867	0.8662046194076538
1.0	86270000.0	86280000.0	1.0	0.6741676330566406	0.8108091354370117
1.0	86450000.0	86460000.0	1.0	0.609176754951477	0.739348292350769
1.0	86470000.0	86480000.0	0.0	0.7560290098190308	0.8925535082817078
1.0	86490000.0	86500000.0	1.0	0.7431250214576721	0.8802698850631714
1.0	86500000.0	86510000.0	1.0	0.7264949083328247	0.8641098737716675
1.0	86590000.0	86600000.0	0.0	0.7979688048362732	0.9309483766555786
1.0	86610000.0	86620000.0	0.0	0.6621052622795105	0.7979892492294312
1.0	86620000.0	86630000.0	1.0	0.6488045454025269	0.7836192846298218
1.0	86750000.0	86760000.0	1.0	0.9469712972640991	1.0491043329238892
1.0	86770000.0	86780000.0	2.0	0.9187968373298645	1.0288856029510498
1.0	86810000.0	86820000.0	0.0	0.6958450078964233	0.8333438038825989
1.0	86900000.0	86910000.0	1.0	0.8015741109848022	0.9341411590576172
1.0	86970000.0	86980000.0	0.0	0.7844996452331543	0.9188703298568726
1.0	87010000.0	87020000.0	2.0	0.9844962954521179	1.0745445489883423
1.0	87030000.0	87040000.0	1.0	0.9225538969039917	1.0316379070281982
1.0	87050000.0	87060000.0	2.0	1.0314476490020752	1.104027509689331
1.0	87110000.0	87120000.0	2.0	0.9473155736923218	1.0493457317352295
1.0	87190000.0	87200000.0	0.0	0.45565515756607056	0.5477676391601562
1.0	87210000.0	87220000.0	1.0	0.5576655268669128	0.6533430814743042
1.0	87240000.0	87250000.0	0.0	0.7282702922821045	0.8658531308174133
1.0	87250000.0	87260000.0	1.0	0.47272148728370667	0.570519745349884
1.0	87290000.0	87300000.0	2.0	0.6639614105224609	0.7999753355979919
1.0	87300000.0	87310000.0	0.0	0.7705574035644531	0.9061170816421509
1.0	87380000.0	87390000.0	0.0	0.5768455266952515	0.7000284194946289
1.0	87400000.0	87410000.0	0.0	0.5458264946937561	0.6476388573646545
1.0	87450000.0	87460000.0	2.0	0.5446983575820923	0.6528317928314209
1.0	87500000.0	87510000.0	1.0	0.5619935989379883	0.6788493394851685
1.0	87540000.0	87550000.0	0.0	0.5454968214035034	0.6442333459854126
1.0	87550000.0	87560000.0	1.0	0.4902125298976898	0.5863037109375
1.0	87630000.0	87640000.0	0.0	0.5979101061820984	0.7263628840446472
1.0	87660000.0	87670000.0	0.0	0.6502600312232971	0.7852045297622681
1.0	87790000.0	87800000.0	0.0	0.4903067648410797	0.5936253666877747
1.0	87890000.0	87900000.0	0.0	0.633069634437561	0.7663029432296753
1.0	87960000.0	87970000.0	2.0	0.7033722996711731	0.841018795967102
1.0	88020000.0	88030000.0	1.0	0.7875726819038391	0.9216470718383789
1.0	88240000.0	88250000.0	1.0	0.7105404138565063	0.8482549786567688
1.0	88400000.0	88410000.0	0.0	0.6667556762695312	0.8029559254646301
1.0	88440000.0	88450000.0	1.0	0.7383891344070435	0.8757057189941406
1.0	88490000.0	88500000.0	4.0	0.7693725824356079	0.9050215482711792
1.0	88540000.0	88550000.0	2.0	0.8554477691650391	0.9798449277877808
1.0	88550000.0	88560000.0	0.0	0.9879022836685181	1.076770544052124
1.0	88610000.0	88620000.0	3.0	0.701961100101471	0.8395859003067017
1.0	88650000.0	88660000.0	0.0	0.7105365991592407	0.8482511639595032
1.0	88680000.0	88690000.0	0.0	0.6814138293266296	0.818414568901062
1.0	88750000.0	88760000.0	1.0	0.5701202750205994	0.6935783624649048
1.0	88840000.0	88850000.0	2.0	0.6011690497398376	0.730137050151825
1.0	88880000.0	88890000.0	2.0	0.7915096879005432	0.9251857995986938
1.0	88950000.0	88960000.0	0.0	0.5883570313453674	0.7152135372161865
1.0	88990000.0	89000000.0	1.0	0.6117857694625854	0.7423304915428162
1.0	89010000.0	89020000.0	0.0	0.5636916756629944	0.6858428716659546
1.0	89020000.0	89030000.0	0.0	0.70331209897995	0.8409576416015625
1.0	89080000.0	89090000.0	0.0	0.8851054310798645	1.0034277439117432
1.0	89170000.0	89180000.0	0.0	0.49303898215293884	0.5971820950508118
1.0	89260000.0	89270000.0	1.0	0.45565515756607056	0.5477676391601562
1.0	89380000.0	89390000.0	2.0	0.532392144203186	0.6270900368690491
1.0	89460000.0	89470000.0	0.0	0.5968574285507202	0.7251406908035278
1.0	89480000.0	89490000.0	0.0	0.556130588054657	0.6645630598068237
1.0	89590000.0	89600000.0	0.0	0.5932317972183228	0.6940199732780457
1.0	89610000.0	89620000.0	1.0	0.6407893896102905	0.7748414874076843
1.0	89720000.0	89730000.0	1.0	0.595163881778717	0.7231699824333191
1.0	89730000.0	89740000.0	0.0	0.5410752892494202	0.640306830406189
1.0	89740000.0	89750000.0	1.0	0.7351625561714172	0.8725786209106445
1.0	89770000.0	89780000.0	3.0	0.680783748626709	0.8177559971809387
1.0	89800000.0	89810000.0	0.0	0.7043172717094421	0.8419769406318665
1.0	89910000.0	89920000.0	1.0	0.6016088724136353	0.7306444048881531
1.0	89930000.0	89940000.0	2.0	0.6326560974121094	0.7658427953720093
1.0	89940000.0	89950000.0	0.0	0.657679557800293	0.7932348847389221
1.0	90000000.0	90010000.0	2.0	0.5182876586914062	0.5972458124160767
1.0	90010000.0	90020000.0	1.0	0.45565515756607056	0.5477676391601562
1.0	90030000.0	90040000.0	0.0	0.48150205612182617	0.5655835866928101
1.0	90100000.0	90110000.0	1.0	0.5844608545303345	0.6935279369354248
1.0	90140000.0	90150000.0	1.0	0.5603726506233215	0.6667636632919312
1.0	90180000.0	90190000.0	1.0	0.5587382316589355	0.6601965427398682
1.0	90220000.0	90230000.0	0.0	0.6060000658035278	0.7357046008110046
1.0	90240000.0	90250000.0	0.0	0.5997955203056335	0.728547215461731
1.0	90250000.0	90260000.0	1.0	0.6148399114608765	0.7458089590072632
1.0	90330000.0	90340000.0	0.0	0.45565515756607056	0.5477676391601562
1.0	90340000.0	90350000.0	0.0	0.45565515756607056	0.5477676391601562
1.0	90390000.0	90400000.0	0.0	0.45565515756607056	0.5477676391601562
1.0	90400000.0	90410000.0	1.0	0.4848640561103821	0.48975738883018494
1.0	90460000.0	90470000.0	1.0	0.45565515756607056	0.5477676391601562
1.0	90610000.0	90620000.0	2.0	0.7465416193008423	0.8835440874099731
1.0	90670000.0	90680000.0	0.0	0.567966639995575	0.6909937858581543
1.0	90760000.0	90770000.0	0.0	0.6533358693122864	0.7885419726371765
1.0	90770000.0	90780000.0	0.0	0.7000637054443359	0.8376544713973999
1.0	90780000.0	90790000.0	0.0	0.658892035484314	0.7945399284362793
1.0	90820000.0	90830000.0	0.0	0.6222339868545532	0.754176914691925
1.0	90920000.0	90930000.0	0.0	0.7233556509017944	0.8610178232192993
1.0	91010000.0	91020000.0	1.0	0.5787361264228821	0.7038568258285522
1.0	91080000.0	91090000.0	1.0	0.6419335603713989	0.7760995030403137
1.0	91140000.0	91150000.0	1.0	0.7006268501281738	0.8382288217544556
1.0	91150000.0	91160000.0	0.0	0.7238247990608215	0.8614802360534668
1.0	91180000.0	91190000.0	0.0	0.5523734092712402	0.6627449989318848
1.0	91380000.0	91390000.0	0.0	0.45565515756607056	0.5477676391601562
1.0	91390000.0	91400000.0	0.0	0.45565515756607056	0.5477676391601562
1.0	91430000.0	91440000.0	1.0	0.45565515756607056	0.5477676391601562
1.0	91480000.0	91490000.0	0.0	0.45565515756607056	0.5477676391601562
1.0	91500000.0	91510000.0	4.0	0.6235858798027039	0.7556986808776855
1.0	91740000.0	91750000.0	1.0	0.5596855878829956	0.6704626083374023
1.0	91800000.0	91810000.0	1.0	0.5514780282974243	0.6615321636199951
1.0	91910000.0	91920000.0	0.0	0.6920623779296875	0.8294588923454285
1.0	91960000.0	91970000.0	0.0	0.5521230697631836	0.6610665321350098
1.0	91970000.0	91980000.0	0.0	0.47258299589157104	0.5596495866775513
1.0	91990000.0	92000000.0	0.0	0.5744884610176086	0.6964271068572998
1.0	92000000.0	92010000.0	0.0	0.7249482274055481	0.8625877499580383
1.0	92020000.0	92030000.0	0.0	0.7582178115844727	0.8946149945259094
1.0	92140000.0	92150000.0	0.0	0.6463844180107117	0.7809785008430481
1.0	92260000.0	92270000.0	1.0	0.5482093095779419	0.6413208842277527
1.0	92270000.0	92280000.0	0.0	0.5674690008163452	0.6903958320617676
1.0	92320000.0	92330000.0	0.0	0.5475037693977356	0.6427494287490845
1.0	92350000.0	92360000.0	0.0	0.5679649114608765	0.6697343587875366
1.0	92460000.0	92470000.0	0.0	0.6538753509521484	0.7891262769699097
1.0	92540000.0	92550000.0	0.0	0.5563734173774719	0.6710296869277954
1.0	92630000.0	92640000.0	0.0	0.5312149524688721	0.6197293996810913
1.0	92670000.0	92680000.0	0.0	0.7336407899856567	0.8710988163948059
1.0	92680000.0	92690000.0	0.0	0.7500597238540649	0.8868983387947083
1.0	92710000.0	92720000.0	0.0	0.45565515756607056	0.5477676391601562
1.0	92770000.0	92780000.0	1.0	0.45565515756607056	0.5477676391601562
1.0	92820000.0	92830000.0	1.0	0.45565515756607056	0.5477676391601562
1.0	92830000.0	92840000.0	1.0	0.46266382932662964	0.5571484565734863
1.0	92860000.0	92870000.0	1.0	0.6355417966842651	0.7690456509590149
1.0	92900000.0	92910000.0	1.0	0.8094803690910339	0.9410826563835144
1.0	92960000.0	92970000.0	0.0	0.7214588522911072	0.859143078327179
1.0	93000000.0	93010000.0	1.0	0.5451937913894653	0.6454527974128723
1.0	93060000.0	93070000.0	1.0	0.5891928672790527	0.7161940336227417
1.0	93110000.0	93120000.0	0.0	0.632434070110321	0.7655960321426392
1.0	93230000.0	93240000.0	0.0	0.6617191433906555	0.7975751161575317
1.0	93380000.0	93390000.0	0.0	0.536394476890564	0.6280049085617065
1.0	93400000.0	93410000.0	0.0	0.4699978232383728	0.49807944893836975
1.0	93480000.0	93490000.0	2.0	0.6140370965003967	0.7448957562446594
1.0	93500000.0	93510000.0	0.0	0.7158167958259583	0.8535364270210266
1.0	93530000.0	93540000.0	0.0	0.7987276315689087	0.9316214323043823
1.0	93580000.0	93590000.0	1.0	0.45565515756607056	0.5477676391601562
1.0	93600000.0	93610000.0	1.0	0.45565515756607056	0.5477676391601562
1.0	93610000.0	93620000.0	0.0	0.45565515756607056	0.5477676391601562
1.0	93630000.0	93640000.0	1.0	0.4918196201324463	0.575645923614502
1.0	93680000.0	93690000.0	0.0	0.45672187209129333	0.5491993427276611
1.0	93720000.0	93730000.0	0.0	0.48623642325401306	0.5355356931686401
1.0	93800000.0	93810000.0	0.0	0.46089792251586914	0.5547902584075928
1.0	93820000.0	93830000.0	1.0	0.45565515756607056	0.5477676391601562
1.0	93830000.0	93840000.0	0.0	0.45565515756607056	0.5477676391601562
1.0	94100000.0	94110000.0	0.0	0.5396119356155396	0.6306124925613403
1.0	94160000.0	94170000.0	0.0	0.5633971095085144	0.6827312707901001
1.0	94190000.0	94200000.0	0.0	0.471223920583725	0.4820469915866852
1.0	94200000.0	94210000.0	0.0	0.4702725410461426	0.48598891496658325
1.0	94220000.0	94230000.0	0.0	0.5689749717712402	0.6913009881973267
1.0	94270000.0	94280000.0	0.0	0.5705235600471497	0.6940619349479675
1.0	94380000.0	94390000.0	1.0	0.8132955431938171	0.9444036483764648
1.0	94430000.0	94440000.0	1.0	0.6378973126411438	0.7716518640518188
1.0	94440000.0	94450000.0	0.0	0.5577359199523926	0.6786266565322876
1.0	94620000.0	94630000.0	0.0	0.876807689666748	0.9969412684440613
1.0	94700000.0	94710000.0	1.0	0.6896418333053589	0.8269622921943665
1.0	94730000.0	94740000.0	0.0	0.639471173286438	0.7733896374702454
1.0	94740000.0	94750000.0	0.0	0.665475070476532	0.8015909194946289
1.0	94780000.0	94790000.0	1.0	0.609207808971405	0.7393838167190552
1.0	94800000.0	94810000.0	1.0	0.6951387524604797	0.8326197862625122
1.0	94880000.0	94890000.0	1.0	0.469184011220932	0.5636767148971558
1.0	94930000.0	94940000.0	0.0	0.4604751467704773	0.5542243719100952
1.0	94980000.0	94990000.0	1.0	0.45565515756607056	0.5477676391601562
1.0	94990000.0	95000000.0	0.0	0.5473228693008423	0.6624976396560669
1.0	95100000.0	95110000.0	1.0	0.7559694051742554	0.8924967050552368
1.0	95140000.0	95150000.0	0.0	0.6609898805618286	0.7967941164970398
1.0	95210000.0	95220000.0	1.0	0.6741182208061218	0.8107569813728333
1.0	95230000.0	95240000.0	1.0	0.7521704435348511	0.8889032602310181
1.0	95240000.0	95250000.0	0.0	0.704157829284668	0.8418154716491699
1.0	95370000.0	95380000.0	0.0	0.4876125454902649	0.5712518095970154
1.0	95420000.0	95430000.0	2.0	0.529528021812439	0.6171929240226746
1.0	95530000.0	95540000.0	0.0	0.46628648042678833	0.5580672025680542
1.0	95630000.0	95640000.0	0.0	0.6320078372955322	0.7651212811470032
1.0	95660000.0	95670000.0	2.0	0.5596129298210144	0.6674347519874573
1.0	95690000.0	95700000.0	0.0	0.5706852674484253	0.6942557096481323
1.0	95770000.0	95780000.0	3.0	0.5404304265975952	0.6379931569099426
1.0	95780000.0	95790000.0	1.0	0.5962714552879333	0.724459171295166
1.0	95810000.0	95820000.0	0.0	0.5727819800376892	0.6967648267745972
1.0	95840000.0	95850000.0	1.0	0.573370099067688	0.697467565536499
1.0	95870000.0	95880000.0	0.0	0.5587743520736694	0.6771964430809021
1.0	95890000.0	95900000.0	0.0	0.5791460275650024	0.7043435573577881
1.0	96030000.0	96040000.0	1.0	0.7245215177536011	0.8621675372123718
1.0	96120000.0	96130000.0	0.0	0.6755567193031311	0.8122736215591431
1.0	96210000.0	96220000.0	3.0	0.8507914543151855	0.9760420918464661
1.0	96300000.0	96310000.0	1.0	0.8887790441513062	1.0062720775604248
1.0	96320000.0	96330000.0	1.0	0.7962313294410706	0.9294036626815796
1.0	96430000.0	96440000.0	0.0	0.7196599245071411	0.857359766960144
1.0	96460000.0	96470000.0	0.0	0.6084891557693481	0.7385609745979309
1.0	96490000.0	96500000.0	1.0	0.7342807650566101	0.8717218637466431
1.0	96550000.0	96560000.0	0.0	0.6651613116264343	0.8012563586235046
1.0	96560000.0	96570000.0	2.0	0.5625152587890625	0.6776110529899597
1.0	96600000.0	96610000.0	0.0	0.8566520810127258	0.9808244705200195
1.0	96620000.0	96630000.0	1.0	0.8852728009223938	1.0035576820373535
1.0	96630000.0	96640000.0	0.0	0.9512187838554382	1.0520689487457275
1.0	96670000.0	96680000.0	0.0	0.6353210210800171	0.768800675868988
1.0	96690000.0	96700000.0	4.0	0.725922703742981	0.8635468482971191
1.0	96710000.0	96720000.0	1.0	0.8327757716178894	0.9610661268234253
1.0	96740000.0	96750000.0	0.0	0.9988991022109985	1.0838634967803955
1.0	96750000.0	96760000.0	0.0	0.9585632085800171	1.0571434497833252
1.0	96800000.0	96810000.0	2.0	0.8364989161491394	0.9641950726509094
1.0	96820000.0	96830000.0	2.0	0.8106032609939575	0.942062497138977
1.0	96880000.0	96890000.0	2.0	0.6968163847923279	0.8343386650085449
1.0	96970000.0	96980000.0	4.0	0.6150141358375549	0.7460070848464966
1.0	97030000.0	97040000.0	0.0	0.6382433772087097	0.7720345258712769
1.0	97040000.0	97050000.0	0.0	0.5989435911178589	0.7275614738464355
1.0	97050000.0	97060000.0	1.0	0.6544498801231384	0.7897486090660095
1.0	97060000.0	97070000.0	3.0	0.6118866801261902	0.7424457669258118
1.0	97090000.0	97100000.0	0.0	0.585801899433136	0.7122090458869934
1.0	97100000.0	97110000.0	0.0	0.5981652736663818	0.7266592979431152
1.0	97210000.0	97220000.0	0.0	0.45565515756607056	0.5477676391601562
1.0	97240000.0	97250000.0	0.0	0.45565515756607056	0.5477676391601562
1.0	97280000.0	97290000.0	1.0	0.45565515756607056	0.5477676391601562
1.0	97290000.0	97300000.0	0.0	0.5306096076965332	0.6182786226272583
1.0	97310000.0	97320000.0	1.0	0.5856658220291138	0.7120498418807983
1.0	97340000.0	97350000.0	0.0	0.7114341855049133	0.849152684211731
1.0	97420000.0	97430000.0	1.0	0.6621991395950317	0.7980892062187195
1.0	97460000.0	97470000.0	0.0	0.6858580708503723	0.8230426907539368
1.0	97470000.0	97480000.0	1.0	0.6355401277542114	0.769044041633606
1.0	97700000.0	97710000.0	1.0	0.6730715036392212	0.8096529245376587
1.0	97710000.0	97720000.0	1.0	0.6247508525848389	0.7570081949234009
1.0	97780000.0	97790000.0	1.0	0.6516845226287842	0.7867517471313477
1.0	97790000.0	97800000.0	0.0	0.6702560782432556	0.8066741824150085
1.0	97800000.0	97810000.0	0.0	0.6404401063919067	0.7744565606117249
1.0	97830000.0	97840000.0	0.0	0.5641690492630005	0.6864190697669983
1.0	97900000.0	97910000.0	0.0	0.623409628868103	0.7555004358291626
1.0	97960000.0	97970000.0	0.0	0.5886927843093872	0.7156075239181519
1.0	98100000.0	98110000.0	1.0	0.7148016691207886	0.8525234460830688
1.0	98170000.0	98180000.0	1.0	0.7579318284988403	0.8943458795547485
1.0	98180000.0	98190000.0	0.0	0.6537288427352905	0.7889677286148071
1.0	98190000.0	98200000.0	0.0	0.7428497076034546	0.8800053596496582
1.0	98270000.0	98280000.0	1.0	0.6888023018836975	0.8260943293571472
1.0	98280000.0	98290000.0	2.0	0.6407486796379089	0.7747962474822998
1.0	98290000.0	98300000.0	1.0	0.6490399241447449	0.7838759422302246
1.0	98300000.0	98310000.0	1.0	0.6806806921958923	0.8176482915878296
1.0	98410000.0	98420000.0	0.0	0.7894110083580017	0.9233019948005676
1.0	98440000.0	98450000.0	2.0	0.686464786529541	0.8236719965934753
1.0	98470000.0	98480000.0	1.0	0.8026288151741028	0.935071587562561
1.0	98510000.0	98520000.0	1.0	0.6163994669914246	0.7475797533988953
1.0	98670000.0	98680000.0	3.0	0.8952947854995728	1.011275053024292
1.0	98700000.0	98710000.0	1.0	0.9571343660354614	1.0561611652374268
1.0	98750000.0	98760000.0	1.0	0.9553963541984558	1.05496346950531
1.0	98760000.0	98770000.0	0.0	0.9474214315414429	1.0494194030761719
1.0	98930000.0	98940000.0	1.0	0.7380239367485046	0.8753522634506226
1.0	98990000.0	99000000.0	2.0	0.9865304231643677	1.0758752822875977
1.0	99000000.0	99010000.0	0.0	0.9970059394836426	1.0826529264450073
1.0	99030000.0	99040000.0	0.0	0.8793633580207825	0.9989484548568726
1.0	99070000.0	99080000.0	0.0	0.9668377041816711	1.062782645225525
1.0	99190000.0	99200000.0	0.0	0.6074850559234619	0.737409770488739
1.0	99220000.0	99230000.0	1.0	0.5889354944229126	0.71589195728302
1.0	99260000.0	99270000.0	1.0	0.8121892213821411	0.9434422254562378
1.0	99270000.0	99280000.0	1.0	0.8638192415237427	0.9866141080856323
1.0	99440000.0	99450000.0	1.0	0.6227818727493286	0.7547940611839294
1.0	99480000.0	99490000.0	0.0	0.6770229935646057	0.8138148188591003
1.0	99490000.0	99500000.0	2.0	0.7021828889846802	0.8398115038871765
1.0	99540000.0	99550000.0	1.0	0.7851191759109497	0.9194309115409851
1.0	99560000.0	99570000.0	0.0	0.805952250957489	0.9379951357841492
1.0	99580000.0	99590000.0	0.0	0.5953673124313354	0.7234073281288147
1.0	99590000.0	99600000.0	0.0	0.7449120283126831	0.8819844126701355
1.0	99660000.0	99670000.0	0.0	0.6281886696815491	0.7608600854873657
1.0	99730000.0	99740000.0	0.0	0.533634603023529	0.6232552528381348
1.0	99750000.0	99760000.0	0.0	0.5317665338516235	0.6204932332038879
1.0	99840000.0	99850000.0	1.0	0.6568025350570679	0.7922896146774292
1.0	99910000.0	99920000.0	1.0	0.6142982244491577	0.7451920509338379
1.0	100010000.0	100020000.0	0.0	0.5330333113670349	0.6223342418670654
1.0	100020000.0	100030000.0	0.0	0.5951365232467651	0.7231382131576538
1.0	100110000.0	100120000.0	0.0	0.45565515756607056	0.5477676391601562
1.0	100250000.0	100260000.0	1.0	0.6028761267662048	0.7321081161499023
1.0	100420000.0	100430000.0	0.0	0.6538111567497253	0.7890574336051941
1.0	100510000.0	100520000.0	0.0	0.45565515756607056	0.5477676391601562
1.0	100580000.0	100590000.0	1.0	0.45565515756607056	0.5477676391601562
1.0	100590000.0	100600000.0	0.0	0.48187676072120667	0.47536778450012207
1.0	100640000.0	100650000.0	0.0	0.5259588956832886	0.6133462190628052
1.0	100670000.0	100680000.0	0.0	0.45565515756607056	0.5477676391601562
1.0	100700000.0	100710000.0	0.0	0.45565515756607056	0.5477676391601562
1.0	100710000.0	100720000.0	0.0	0.45565515756607056	0.5477676391601562
1.0	100800000.0	100810000.0	0.0	0.6558409333229065	0.7912517786026001
1.0	100820000.0	100830000.0	0.0	0.4568657875061035	0.5493917465209961
1.0	100890000.0	100900000.0	0.0	0.5345447659492493	0.6247182488441467
1.0	100950000.0	100960000.0	0.0	0.5132066011428833	0.5813623070716858
1.0	101010000.0	101020000.0	0.0	0.6414913535118103	0.7756136655807495
1.0	101120000.0	101130000.0	0.0	0.592621922492981	0.7202068567276001
1.0	101200000.0	101210000.0	0.0	0.6168897747993469	0.7481361031532288
1.0	101220000.0	101230000.0	0.0	0.6165058016777039	0.7477003931999207
1.0	101230000.0	101240000.0	0.0	0.6676574945449829	0.8039156794548035
1.0	101290000.0	101300000.0	4.0	0.6173244118690491	0.7486289143562317
1.0	101340000.0	101350000.0	0.0	0.5107298493385315	0.5984131693840027
1.0	101350000.0	101360000.0	0.0	0.5415111184120178	0.6349645256996155
1.0	101380000.0	101390000.0	0.0	0.47775164246559143	0.5626770257949829
1.0	101410000.0	101420000.0	1.0	0.4869658946990967	0.5706084370613098
1.0	101420000.0	101430000.0	0.0	0.4849277436733246	0.5686410665512085
1.0	101440000.0	101450000.0	0.0	0.45565515756607056	0.5477676391601562
1.0	101450000.0	101460000.0	0.0	0.47003716230392456	0.5586862564086914
1.0	101460000.0	101470000.0	0.0	0.48073434829711914	0.5649483799934387
1.0	101480000.0	101490000.0	1.0	0.45565515756607056	0.5477676391601562
1.0	101500000.0	101510000.0	1.0	0.5340432524681091	0.6272381544113159
1.0	101560000.0	101570000.0	1.0	0.6680059432983398	0.8042863011360168
1.0	101630000.0	101640000.0	0.0	0.6736530065536499	0.8102664947509766
1.0	101690000.0	101700000.0	0.0	0.7877987623214722	0.921850860118866
1.0	101840000.0	101850000.0	0.0	0.8076407313346863	0.9394747614860535
1.0	101910000.0	101920000.0	0.0	0.8887822031974792	1.0062744617462158
1.0	101990000.0	102000000.0	0.0	0.7087892889976501	0.8464936017990112
1.0	102010000.0	102020000.0	2.0	0.6742009520530701	0.8108447194099426
1.0	102040000.0	102050000.0	1.0	0.7245624661445618	0.8622078895568848
1.0	102130000.0	102140000.0	0.0	0.6948083639144897	0.8322809338569641
1.0	102190000.0	102200000.0	0.0	0.6301272511482239	0.76302570104599
1.0	102200000.0	102210000.0	0.0	0.6145057678222656	0.745428740978241
1.0	102290000.0	102300000.0	0.0	0.6819092035293579	0.8189311027526855
1.0	102420000.0	102430000.0	0.0	0.6486028432846069	0.7833997011184692
1.0	102440000.0	102450000.0	2.0	0.6846145987510681	0.821750819683075
1.0	102490000.0	102500000.0	0.0	0.6934826374053955	0.8309201002120972
1.0	102500000.0	102510000.0	2.0	0.6673716306686401	0.8036119341850281
1.0	102580000.0	102590000.0	0.0	0.8548656702041626	0.979371190071106
1.0	102590000.0	102600000.0	1.0	0.9469297528266907	1.0490753650665283
1.0	102690000.0	102700000.0	4.0	0.9145193099975586	1.0257313251495361
1.0	102740000.0	102750000.0	1.0	1.0025644302368164	1.0861964225769043
1.0	102760000.0	102770000.0	1.0	1.1021716594696045	1.1436450481414795
1.0	102890000.0	102900000.0	4.0	0.9447675943374634	1.0475578308105469
1.0	102920000.0	102930000.0	2.0	1.0140669345855713	1.093414068222046
1.0	103090000.0	103100000.0	1.0	0.8584529757499695	0.9822847247123718
1.0	103340000.0	103350000.0	1.0	0.7567849159240723	0.8932658433914185
1.0	103410000.0	103420000.0	0.0	0.9370681047439575	1.0421075820922852
1.0	103450000.0	103460000.0	2.0	0.7631398439407349	0.8992266654968262
1.0	103460000.0	103470000.0	1.0	0.7524628639221191	0.8891811370849609
1.0	103500000.0	103510000.0	0.0	0.7911758422851562	0.9248870015144348
1.0	103570000.0	103580000.0	0.0	0.6446775794029236	0.7791106104850769
1.0	103600000.0	103610000.0	2.0	0.8254715204238892	0.954875648021698
1.0	103620000.0	103630000.0	2.0	0.7714407444000244	0.9069329500198364
1.0	103630000.0	103640000.0	2.0	0.8174512982368469	0.9479991793632507
1.0	103740000.0	103750000.0	1.0	0.7315390706062317	0.8690508604049683
1.0	103760000.0	103770000.0	1.0	0.6122142672538757	0.7428191304206848
1.0	104000000.0	104010000.0	1.0	0.6073762774467468	0.7372848391532898
1.0	104060000.0	104070000.0	1.0	0.5409664511680603	0.6321519613265991
1.0	104070000.0	104080000.0	0.0	0.45565515756607056	0.5477676391601562
1.0	104090000.0	104100000.0	0.0	0.45565515756607056	0.5477676391601562
1.0	104340000.0	104350000.0	3.0	0.8413278460502625	0.9682267904281616
1.0	104350000.0	104360000.0	1.0	0.8429946899414062	0.9696115255355835
1.0	104390000.0	104400000.0	0.0	1.0889865159988403	1.1366876363754272
1.0	104500000.0	104510000.0	1.0	1.1889302730560303	1.184670090675354
1.0	104530000.0	104540000.0	2.0	1.0578210353851318	1.1194660663604736
1.0	104540000.0	104550000.0	3.0	1.0097628831863403	1.0907315015792847
1.0	104580000.0	104590000.0	2.0	1.2204926013946533	1.197604775428772
1.0	104600000.0	104610000.0	1.0	1.0195000171661377	1.09676992893219
1.0	104620000.0	104630000.0	0.0	0.9634714126586914	1.060498833656311
1.0	104630000.0	104640000.0	0.0	0.907538890838623	1.0205352306365967
1.0	104680000.0	104690000.0	0.0	0.9433308839797974	1.0465459823608398
1.0	104730000.0	104740000.0	0.0	0.969251275062561	1.064411997795105
1.0	104800000.0	104810000.0	2.0	1.0707643032073975	1.1267521381378174
1.0	104910000.0	104920000.0	1.0	1.2425038814544678	1.206017017364502
1.0	104960000.0	104970000.0	2.0	1.219240427017212	1.1971112489700317
1.0	105030000.0	105040000.0	4.0	1.282474160194397	1.2200489044189453
1.0	105040000.0	105050000.0	2.0	1.361227035522461	1.2432118654251099
1.0	105050000.0	105060000.0	1.0	1.3184632062911987	1.231351375579834
1.0	105060000.0	105070000.0	1.0	1.2301561832427979	1.2013590335845947
1.0	105220000.0	105230000.0	0.0	1.0759698152542114	1.129628300666809
1.0	105270000.0	105280000.0	5.0	0.9380634427070618	1.0428160429000854
1.0	105390000.0	105400000.0	2.0	0.8938290476799011	1.0101547241210938
1.0	105420000.0	105430000.0	1.0	0.9485912322998047	1.0502374172210693
1.0	105510000.0	105520000.0	1.0	1.0127618312835693	1.0926029682159424
1.0	105600000.0	105610000.0	2.0	1.0570991039276123	1.1190540790557861
1.0	105690000.0	105700000.0	0.0	0.9997490644454956	1.0844061374664307
1.0	105740000.0	105750000.0	2.0	0.9597947001457214	1.0579875707626343
1.0	105790000.0	105800000.0	1.0	0.9261783361434937	1.0342764854431152
1.0	105800000.0	105810000.0	1.0	1.0530227422714233	1.1167166233062744
1.0	105810000.0	105820000.0	1.0	1.0169808864593506	1.0952181816101074
1.0	105820000.0	105830000.0	1.0	0.9419687390327454	1.0455845594406128
1.0	105840000.0	105850000.0	0.0	0.9702689051628113	1.0650973320007324
1.0	105850000.0	105860000.0	1.0	0.8373249769210815	0.9648869633674622
1.0	105890000.0	105900000.0	0.0	0.9308485984802246	1.0376527309417725
1.0	105910000.0	105920000.0	1.0	0.9010416269302368	1.0156446695327759
1.0	105930000.0	105940000.0	0.0	0.898182213306427	1.0134761333465576
1.0	106010000.0	106020000.0	3.0	0.8237251043319702	0.9533852338790894
1.0	106120000.0	106130000.0	2.0	0.9387140274047852	1.0432785749435425
1.0	106240000.0	106250000.0	1.0	1.013606309890747	1.093127965927124
1.0	106250000.0	106260000.0	0.0	1.134132742881775	1.1597095727920532
1.0	106290000.0	106300000.0	3.0	1.1865484714508057	1.1836519241333008
1.0	106300000.0	106310000.0	1.0	1.2023521661758423	1.1902974843978882
1.0	106350000.0	106360000.0	3.0	1.1248371601104736	1.155153512954712
1.0	106390000.0	106400000.0	0.0	1.1250441074371338	1.155255675315857
1.0	106650000.0	106660000.0	2.0	1.0990991592407227	1.1420412063598633
1.0	106690000.0	106700000.0	0.0	1.1000479459762573	1.1425374746322632
1.0	106740000.0	106750000.0	2.0	0.9457100033760071	1.0482196807861328
1.0	106810000.0	106820000.0	0.0	1.114283800125122	1.1498656272888184
1.0	106820000.0	106830000.0	0.0	1.1000487804412842	1.1425379514694214
1.0	106980000.0	106990000.0	2.0	0.9200350046157837	1.0297943353652954
1.0	106990000.0	107000000.0	1.0	0.9448063969612122	1.0475852489471436
1.0	107030000.0	107040000.0	1.0	0.8571088910102844	0.9811954498291016
1.0	107040000.0	107050000.0	1.0	0.842549204826355	0.9692416191101074
1.0	107050000.0	107060000.0	1.0	0.8808130025863647	1.0000829696655273
1.0	107110000.0	107120000.0	0.0	0.97846519947052	1.0705692768096924
1.0	107150000.0	107160000.0	2.0	0.840384304523468	0.9674414396286011
1.0	107200000.0	107210000.0	0.0	1.117103934288025	1.1512906551361084
1.0	107220000.0	107230000.0	0.0	0.833513617515564	0.9616870880126953
1.0	107270000.0	107280000.0	2.0	0.8120337724685669	0.9433072805404663
1.0	107350000.0	107360000.0	2.0	0.8658100366592407	0.9882110357284546
1.0	107420000.0	107430000.0	0.0	0.6826812624931335	0.8197369575500488
1.0	107630000.0	107640000.0	1.0	0.7530906200408936	0.8897758722305298
1.0	107640000.0	107650000.0	0.0	0.72173011302948	0.8594114184379578
1.0	107710000.0	107720000.0	0.0	0.5472401976585388	0.6485046148300171
1.0	107790000.0	107800000.0	0.0	0.5503638386726379	0.6542528867721558
1.0	107860000.0	107870000.0	1.0	0.5719243884086609	0.6957396268844604
1.0	107980000.0	107990000.0	0.0	0.7141666412353516	0.8518888354301453
1.0	108130000.0	108140000.0	2.0	0.5414343476295471	0.6401737928390503
1.0	108170000.0	108180000.0	0.0	0.7361326813697815	0.8735201954841614
1.0	108270000.0	108280000.0	0.0	0.6393103003501892	0.7732126712799072
1.0	108280000.0	108290000.0	1.0	0.538772463798523	0.6388794183731079
1.0	108290000.0	108300000.0	0.0	0.5576006174087524	0.663972020149231
1.0	108360000.0	108370000.0	0.0	0.6333478093147278	0.7666113972663879
1.0	108400000.0	108410000.0	0.0	0.6049295663833618	0.7344732284545898
1.0	108420000.0	108430000.0	0.0	0.6095714569091797	0.7397997975349426
1.0	108510000.0	108520000.0	0.0	0.6394049525260925	0.7733166813850403
[truncated: 47,582 more rows]
