# Supplementary material for: Genome-wide mapping of somatic mutation rates uncovers drivers of cancer
Source: Nat Biotechnol. 2022 Jun 20;40(11):1634–43. doi: 10.1038/s41587-022-01353-8 (PMC9646522; doi:10.1038/s41587-022-01353-8)
Supplement: Supplementary file 4 — Regions and model predictions for each fold of each cancer for which a deep learning model was trained. Regions that were filtered are also listed along with their respective model predictions. [file 41587_2022_1353_MOESM4_ESM.zip › kfold_results/Lymph_tumors/fold_4.txt]

CHROM	START	END	Y_TRUE	Y_PRED	STD
1.0	790000.0	800000.0	0.0	2.0947680473327637	1.174743413925171
1.0	880000.0	890000.0	1.0	2.1656365394592285	1.1882622241973877
1.0	940000.0	950000.0	4.0	2.7780394554138184	1.65656316280365
1.0	950000.0	960000.0	3.0	2.554842948913574	1.3775269985198975
1.0	990000.0	1000000.0	1.0	2.903109073638916	1.5479446649551392
1.0	1010000.0	1020000.0	2.0	2.5896315574645996	1.3850311040878296
1.0	1050000.0	1060000.0	0.0	2.894387722015381	1.5809440612792969
1.0	1130000.0	1140000.0	1.0	2.7263100147247314	1.4553219079971313
1.0	1150000.0	1160000.0	3.0	2.1390182971954346	1.2120476961135864
1.0	1170000.0	1180000.0	2.0	2.637390613555908	1.4065327644348145
1.0	1190000.0	1200000.0	0.0	2.3585541248321533	1.276813268661499
1.0	1220000.0	1230000.0	0.0	2.7230310440063477	1.445321798324585
1.0	1230000.0	1240000.0	1.0	2.4019410610198975	1.2962052822113037
1.0	1270000.0	1280000.0	0.0	2.2510602474212646	1.226001501083374
1.0	1280000.0	1290000.0	2.0	2.323060989379883	1.8041112422943115
1.0	1480000.0	1490000.0	1.0	2.354475498199463	1.2756929397583008
1.0	1550000.0	1560000.0	5.0	4.664229393005371	4.513175964355469
1.0	1590000.0	1600000.0	2.0	2.3634564876556396	1.3021234273910522
1.0	1610000.0	1620000.0	3.0	2.2979211807250977	1.2596638202667236
1.0	1770000.0	1780000.0	2.0	2.7134335041046143	1.4511981010437012
1.0	1900000.0	1910000.0	3.0	2.908966064453125	1.5367021560668945
1.0	1930000.0	1940000.0	4.0	2.9547646045684814	1.5546619892120361
1.0	2010000.0	2020000.0	3.0	3.0567660331726074	1.6272519826889038
1.0	2080000.0	2090000.0	1.0	2.57807993888855	1.3979852199554443
1.0	2140000.0	2150000.0	2.0	2.5558230876922607	1.3755148649215698
1.0	2150000.0	2160000.0	2.0	2.5189037322998047	1.3808492422103882
1.0	2180000.0	2190000.0	0.0	4.356651782989502	4.231654167175293
1.0	2190000.0	2200000.0	1.0	2.4557392597198486	1.3270618915557861
1.0	2200000.0	2210000.0	2.0	2.3231935501098633	1.2600243091583252
1.0	2230000.0	2240000.0	1.0	4.149264335632324	3.1074318885803223
1.0	2290000.0	2300000.0	1.0	2.795988082885742	1.5003275871276855
1.0	2300000.0	2310000.0	2.0	2.6277451515197754	1.4170775413513184
1.0	2420000.0	2430000.0	1.0	3.768888473510742	1.891400933265686
1.0	2470000.0	2480000.0	8.0	4.311993598937988	2.389857530593872
1.0	2510000.0	2520000.0	1.0	4.112236022949219	2.5119197368621826
1.0	2530000.0	2540000.0	4.0	3.8888020515441895	1.8924331665039062
1.0	2560000.0	2570000.0	5.0	3.5190329551696777	1.8107407093048096
1.0	2570000.0	2580000.0	1.0	3.120590925216675	2.2568418979644775
1.0	2690000.0	2700000.0	4.0	3.2295498847961426	1.722280740737915
1.0	2750000.0	2760000.0	4.0	3.3882362842559814	1.7945315837860107
1.0	2760000.0	2770000.0	2.0	3.4861862659454346	1.835080862045288
1.0	2810000.0	2820000.0	4.0	3.7627320289611816	1.9385753870010376
1.0	2820000.0	2830000.0	1.0	3.9369380474090576	1.9723812341690063
1.0	2960000.0	2970000.0	3.0	4.183069705963135	2.0513856410980225
1.0	3030000.0	3040000.0	2.0	4.084660053253174	1.9993492364883423
1.0	3100000.0	3110000.0	3.0	3.580751895904541	1.8638349771499634
1.0	3110000.0	3120000.0	4.0	3.847393035888672	1.9583040475845337
1.0	3170000.0	3180000.0	6.0	3.7644972801208496	1.9205087423324585
1.0	3180000.0	3190000.0	7.0	3.8786797523498535	1.9618637561798096
1.0	3250000.0	3260000.0	5.0	4.220040798187256	2.0569639205932617
1.0	3450000.0	3460000.0	2.0	2.790426731109619	1.4989315271377563
1.0	3460000.0	3470000.0	5.0	2.5913968086242676	1.4579980373382568
1.0	3490000.0	3500000.0	2.0	2.720600128173828	1.4904253482818604
1.0	3500000.0	3510000.0	3.0	2.6784346103668213	1.4495031833648682
1.0	3530000.0	3540000.0	1.0	2.5251567363739014	1.3571155071258545
1.0	3570000.0	3580000.0	4.0	2.749316692352295	1.4969865083694458
1.0	3590000.0	3600000.0	2.0	2.7651169300079346	1.5152428150177002
1.0	3710000.0	3720000.0	3.0	3.549298048019409	3.171365737915039
1.0	3750000.0	3760000.0	0.0	2.2957515716552734	1.2489700317382812
1.0	3790000.0	3800000.0	3.0	2.039426803588867	1.1311852931976318
1.0	4060000.0	4070000.0	1.0	3.354323148727417	1.8002519607543945
1.0	4230000.0	4240000.0	2.0	4.402632236480713	2.1050851345062256
1.0	4370000.0	4380000.0	5.0	4.689009666442871	2.18839955329895
1.0	4390000.0	4400000.0	5.0	4.922567367553711	2.2549948692321777
1.0	4420000.0	4430000.0	4.0	4.85299015045166	2.2336513996124268
1.0	4430000.0	4440000.0	5.0	4.710308074951172	2.2043216228485107
1.0	4440000.0	4450000.0	4.0	5.133471488952637	2.323244571685791
1.0	4510000.0	4520000.0	6.0	5.45029354095459	2.4106128215789795
1.0	4530000.0	4540000.0	0.0	5.640082836151123	2.4565212726593018
1.0	4570000.0	4580000.0	10.0	5.2523512840271	2.351722002029419
1.0	4600000.0	4610000.0	4.0	5.305426597595215	2.373976230621338
1.0	4630000.0	4640000.0	4.0	5.221096515655518	2.3375792503356934
1.0	4670000.0	4680000.0	2.0	5.375633239746094	2.398136615753174
1.0	4690000.0	4700000.0	2.0	5.487440586090088	2.407723903656006
1.0	4770000.0	4780000.0	6.0	5.111133575439453	2.3107266426086426
1.0	4860000.0	4870000.0	6.0	5.3537139892578125	2.3804008960723877
1.0	4950000.0	4960000.0	3.0	5.87241268157959	2.5234169960021973
1.0	4980000.0	4990000.0	6.0	5.705369472503662	2.4804844856262207
1.0	5040000.0	5050000.0	6.0	5.337862968444824	2.396979808807373
1.0	5140000.0	5150000.0	4.0	5.603754043579102	2.455683946609497
1.0	5150000.0	5160000.0	5.0	5.497237205505371	2.464341402053833
1.0	5210000.0	5220000.0	6.0	4.791804313659668	2.2141623497009277
1.0	5250000.0	5260000.0	3.0	5.03252649307251	2.2795283794403076
1.0	5320000.0	5330000.0	6.0	4.861041069030762	2.2443718910217285
1.0	5380000.0	5390000.0	3.0	5.05862283706665	2.298293352127075
1.0	5520000.0	5530000.0	5.0	4.93774938583374	2.2576546669006348
1.0	5530000.0	5540000.0	5.0	5.013678073883057	2.2745232582092285
1.0	5590000.0	5600000.0	8.0	4.955706596374512	2.266859292984009
1.0	5620000.0	5630000.0	7.0	5.306656837463379	2.367597818374634
1.0	5680000.0	5690000.0	6.0	5.536012172698975	2.429924726486206
1.0	5740000.0	5750000.0	7.0	5.015915393829346	2.2826030254364014
1.0	5890000.0	5900000.0	4.0	3.3942503929138184	1.7860462665557861
1.0	5920000.0	5930000.0	2.0	2.7564949989318848	1.465831995010376
1.0	5950000.0	5960000.0	2.0	2.569148540496826	1.392317771911621
1.0	6050000.0	6060000.0	0.0	3.0889570713043213	2.4067981243133545
1.0	6060000.0	6070000.0	2.0	2.3358421325683594	1.2672417163848877
1.0	6080000.0	6090000.0	3.0	3.0826315879821777	2.120479106903076
1.0	6130000.0	6140000.0	0.0	2.3465538024902344	1.2732106447219849
1.0	6190000.0	6200000.0	2.0	2.748460054397583	1.478668451309204
1.0	6280000.0	6290000.0	0.0	2.2165019512176514	1.2102749347686768
1.0	6300000.0	6310000.0	3.0	2.564777374267578	1.4149188995361328
1.0	6360000.0	6370000.0	1.0	2.355896234512329	1.2823684215545654
1.0	6420000.0	6430000.0	3.0	2.2771992683410645	1.2460743188858032
1.0	6440000.0	6450000.0	1.0	2.526947021484375	1.3721227645874023
1.0	6460000.0	6470000.0	3.0	2.531991481781006	1.3691331148147583
1.0	6560000.0	6570000.0	2.0	3.803485155105591	1.8647892475128174
1.0	6620000.0	6630000.0	6.0	3.5200419425964355	1.7658584117889404
1.0	6730000.0	6740000.0	1.0	2.6189804077148438	1.3934786319732666
1.0	6780000.0	6790000.0	1.0	2.8105437755584717	1.5252149105072021
1.0	6880000.0	6890000.0	0.0	2.3791921138763428	1.2929275035858154
1.0	6920000.0	6930000.0	2.0	2.3720204830169678	1.293639063835144
1.0	6930000.0	6940000.0	0.0	2.3181583881378174	1.2634197473526
1.0	6940000.0	6950000.0	2.0	2.351118564605713	1.2762295007705688
1.0	6980000.0	6990000.0	3.0	2.824443817138672	1.5099445581436157
1.0	6990000.0	7000000.0	3.0	3.056800603866577	1.6231586933135986
1.0	7000000.0	7010000.0	7.0	2.9987597465515137	1.599458932876587
1.0	7010000.0	7020000.0	2.0	2.963953971862793	1.5653709173202515
1.0	7030000.0	7040000.0	3.0	3.1839630603790283	1.6893737316131592
1.0	7100000.0	7110000.0	4.0	3.5295398235321045	1.8355467319488525
1.0	7150000.0	7160000.0	4.0	3.6807656288146973	1.8815803527832031
1.0	7180000.0	7190000.0	2.0	3.962686538696289	1.9430280923843384
1.0	7220000.0	7230000.0	9.0	3.969806671142578	1.9768187999725342
1.0	7230000.0	7240000.0	3.0	4.308032512664795	2.0873796939849854
1.0	7300000.0	7310000.0	4.0	3.8756508827209473	1.9313380718231201
1.0	7360000.0	7370000.0	0.0	3.9016823768615723	1.9341539144515991
1.0	7400000.0	7410000.0	5.0	3.5712356567382812	1.847444772720337
1.0	7410000.0	7420000.0	3.0	3.5772557258605957	1.8508388996124268
1.0	7510000.0	7520000.0	3.0	3.6510276794433594	1.8575795888900757
1.0	7530000.0	7540000.0	1.0	3.782468318939209	1.9116131067276
1.0	7570000.0	7580000.0	2.0	3.6388919353485107	1.8801485300064087
1.0	7640000.0	7650000.0	1.0	3.8098015785217285	1.9312156438827515
1.0	7750000.0	7760000.0	3.0	3.2459323406219482	1.710719347000122
1.0	7820000.0	7830000.0	3.0	3.1396799087524414	1.6738643646240234
1.0	7860000.0	7870000.0	1.0	2.786712408065796	1.5111747980117798
1.0	7910000.0	7920000.0	3.0	2.9923291206359863	1.5998300313949585
1.0	7980000.0	7990000.0	3.0	3.0121519565582275	1.610088586807251
1.0	8030000.0	8040000.0	1.0	2.41577410697937	1.3034385442733765
1.0	8120000.0	8130000.0	2.0	3.159048080444336	1.6879093647003174
1.0	8190000.0	8200000.0	3.0	3.2832934856414795	1.7445485591888428
1.0	8240000.0	8250000.0	4.0	3.1267058849334717	1.6649534702301025
1.0	8280000.0	8290000.0	4.0	3.064361333847046	1.6289122104644775
1.0	8340000.0	8350000.0	5.0	3.4112727642059326	1.7820348739624023
1.0	8420000.0	8430000.0	4.0	2.525092840194702	1.3524506092071533
1.0	8460000.0	8470000.0	0.0	2.6497225761413574	1.416978120803833
1.0	8560000.0	8570000.0	1.0	2.619931697845459	1.3982874155044556
1.0	8640000.0	8650000.0	0.0	2.541598081588745	1.3637717962265015
1.0	8720000.0	8730000.0	0.0	2.471961259841919	1.3731698989868164
1.0	8740000.0	8750000.0	2.0	2.476814031600952	1.3621175289154053
1.0	8880000.0	8890000.0	1.0	2.7036585807800293	1.4623355865478516
1.0	8890000.0	8900000.0	2.0	2.6649696826934814	1.4324806928634644
1.0	8920000.0	8930000.0	2.0	2.2286014556884766	1.2191874980926514
1.0	8980000.0	8990000.0	3.0	2.6664772033691406	1.4230613708496094
1.0	9010000.0	9020000.0	4.0	2.610440254211426	1.400103211402893
1.0	9070000.0	9080000.0	4.0	3.2181944847106934	1.681945562362671
1.0	9080000.0	9090000.0	0.0	3.069934129714966	1.5968000888824463
1.0	9100000.0	9110000.0	0.0	2.960404634475708	1.5539329051971436
1.0	9120000.0	9130000.0	18.0	2.6644577980041504	1.4273052215576172
1.0	9170000.0	9180000.0	1.0	2.7458486557006836	1.4543976783752441
1.0	9180000.0	9190000.0	1.0	2.779628038406372	1.6292381286621094
1.0	9270000.0	9280000.0	1.0	2.7255570888519287	1.4659942388534546
1.0	9440000.0	9450000.0	4.0	2.8882431983947754	1.5412193536758423
1.0	9450000.0	9460000.0	2.0	3.040696144104004	1.6022123098373413
1.0	9480000.0	9490000.0	5.0	2.9967126846313477	1.651375412940979
1.0	9490000.0	9500000.0	4.0	2.78784441947937	1.4894598722457886
1.0	9560000.0	9570000.0	1.0	2.6929593086242676	1.4374234676361084
1.0	9590000.0	9600000.0	3.0	2.626960039138794	1.4143775701522827
1.0	9650000.0	9660000.0	1.0	2.237267017364502	1.2201344966888428
1.0	9660000.0	9670000.0	0.0	2.171365261077881	1.189361572265625
1.0	9680000.0	9690000.0	7.0	2.749774932861328	1.527771234512329
1.0	9690000.0	9700000.0	2.0	2.8720831871032715	1.543370246887207
1.0	9740000.0	9750000.0	3.0	2.8447563648223877	1.5279994010925293
1.0	9760000.0	9770000.0	3.0	2.6714937686920166	1.4222724437713623
1.0	9790000.0	9800000.0	3.0	2.3330836296081543	1.2636892795562744
1.0	9800000.0	9810000.0	3.0	2.4203333854675293	1.3035461902618408
1.0	9910000.0	9920000.0	2.0	2.261493444442749	1.2429535388946533
1.0	9940000.0	9950000.0	1.0	2.4585609436035156	1.3246724605560303
1.0	10100000.0	10110000.0	7.0	2.3194401264190674	1.2587809562683105
1.0	10130000.0	10140000.0	0.0	2.4486188888549805	1.3185521364212036
1.0	10160000.0	10170000.0	0.0	2.372912645339966	1.2831146717071533
1.0	10220000.0	10230000.0	2.0	2.2632083892822266	1.2348383665084839
1.0	10280000.0	10290000.0	1.0	2.7301056385040283	1.4510220289230347
1.0	10300000.0	10310000.0	2.0	2.61268949508667	1.395833134651184
1.0	10310000.0	10320000.0	2.0	2.7224087715148926	1.4590530395507812
1.0	10350000.0	10360000.0	1.0	2.493413209915161	1.356776237487793
1.0	10380000.0	10390000.0	0.0	2.411621570587158	1.3098782300949097
1.0	10390000.0	10400000.0	1.0	2.4827818870544434	1.3506470918655396
1.0	10430000.0	10440000.0	2.0	2.431389331817627	1.3144056797027588
1.0	10560000.0	10570000.0	4.0	2.568808078765869	1.3781667947769165
1.0	10580000.0	10590000.0	2.0	2.29185152053833	1.2564855813980103
1.0	10620000.0	10630000.0	3.0	2.5408425331115723	1.3834631443023682
1.0	10660000.0	10670000.0	3.0	2.362535238265991	1.2830355167388916
1.0	10670000.0	10680000.0	1.0	2.4119796752929688	1.3035959005355835
1.0	10720000.0	10730000.0	2.0	2.3801050186157227	1.2898893356323242
1.0	10780000.0	10790000.0	4.0	2.85040283203125	1.5045815706253052
1.0	10820000.0	10830000.0	4.0	3.030025005340576	1.5902104377746582
1.0	10860000.0	10870000.0	4.0	3.2716972827911377	1.6901143789291382
1.0	10870000.0	10880000.0	4.0	3.1730380058288574	1.6458959579467773
1.0	10880000.0	10890000.0	5.0	3.1605007648468018	1.638054609298706
1.0	10940000.0	10950000.0	3.0	3.1177661418914795	1.6210838556289673
1.0	10990000.0	11000000.0	1.0	3.0982115268707275	1.6144115924835205
1.0	11000000.0	11010000.0	4.0	3.096625328063965	1.6135785579681396
1.0	11120000.0	11130000.0	1.0	2.665294647216797	1.435272455215454
1.0	11190000.0	11200000.0	0.0	2.0491302013397217	1.1325260400772095
1.0	11200000.0	11210000.0	3.0	2.0428569316864014	1.1305757761001587
1.0	11280000.0	11290000.0	1.0	2.439913511276245	1.3612638711929321
1.0	11290000.0	11300000.0	0.0	2.246338367462158	1.2243261337280273
1.0	11300000.0	11310000.0	1.0	2.237443447113037	1.2201316356658936
1.0	11400000.0	11410000.0	0.0	3.0073204040527344	1.5751502513885498
1.0	11420000.0	11430000.0	0.0	2.967529058456421	1.5576785802841187
1.0	11450000.0	11460000.0	3.0	2.961599588394165	1.5621634721755981
1.0	11470000.0	11480000.0	3.0	2.9283671379089355	1.5414998531341553
1.0	11480000.0	11490000.0	4.0	2.9407410621643066	1.550764799118042
1.0	11550000.0	11560000.0	3.0	3.1842846870422363	1.6573867797851562
1.0	11560000.0	11570000.0	6.0	3.1986234188079834	1.6926288604736328
1.0	11610000.0	11620000.0	0.0	3.1375069618225098	1.6502212285995483
1.0	11670000.0	11680000.0	1.0	2.8768744468688965	1.5218992233276367
1.0	11740000.0	11750000.0	3.0	3.0877525806427	2.1176211833953857
1.0	11760000.0	11770000.0	2.0	2.7818384170532227	1.4752657413482666
1.0	11780000.0	11790000.0	6.0	2.506870985031128	1.346810221672058
1.0	11810000.0	11820000.0	0.0	2.777392625808716	1.4712172746658325
1.0	11820000.0	11830000.0	0.0	2.918426513671875	1.5413202047348022
1.0	11850000.0	11860000.0	2.0	2.4761860370635986	1.3359743356704712
1.0	11860000.0	11870000.0	7.0	3.381708860397339	2.893375873565674
1.0	12020000.0	12030000.0	0.0	2.6178066730499268	1.3973133563995361
1.0	12150000.0	12160000.0	1.0	2.6288342475891113	1.4382237195968628
1.0	12270000.0	12280000.0	3.0	2.642981767654419	1.4298158884048462
1.0	12350000.0	12360000.0	1.0	2.381521463394165	1.292389154434204
1.0	12360000.0	12370000.0	1.0	2.391213893890381	1.2918272018432617
1.0	12380000.0	12390000.0	2.0	2.3147501945495605	1.256177544593811
1.0	12400000.0	12410000.0	1.0	2.1838173866271973	1.1949408054351807
1.0	12440000.0	12450000.0	8.0	2.1538970470428467	1.181445837020874
1.0	12450000.0	12460000.0	0.0	2.329075336456299	1.2622425556182861
1.0	12480000.0	12490000.0	2.0	2.142636775970459	1.1762014627456665
1.0	12520000.0	12530000.0	3.0	2.1625816822052	1.1863940954208374
1.0	12560000.0	12570000.0	1.0	2.1578783988952637	1.188190221786499
1.0	12620000.0	12630000.0	0.0	2.8424534797668457	1.5369369983673096
1.0	12650000.0	12660000.0	4.0	2.5508008003234863	1.365475058555603
1.0	12770000.0	12780000.0	1.0	3.2693302631378174	1.7139078378677368
1.0	12780000.0	12790000.0	9.0	3.268888473510742	1.7373244762420654
1.0	12800000.0	12810000.0	4.0	3.600045680999756	1.8742904663085938
1.0	13780000.0	13790000.0	2.0	2.750326633453369	1.5132375955581665
1.0	13790000.0	13800000.0	5.0	2.976461887359619	1.622963309288025
1.0	13800000.0	13810000.0	4.0	3.101405143737793	1.6763288974761963
1.0	13900000.0	13910000.0	5.0	3.7258496284484863	1.8961679935455322
1.0	13930000.0	13940000.0	5.0	3.6087393760681152	1.8471235036849976
1.0	13980000.0	13990000.0	1.0	3.658320665359497	1.8374875783920288
1.0	14030000.0	14040000.0	4.0	3.0614137649536133	1.6124426126480103
1.0	14100000.0	14110000.0	2.0	2.6751158237457275	1.4191930294036865
1.0	14170000.0	14180000.0	3.0	3.8731637001037598	1.938971757888794
1.0	14240000.0	14250000.0	3.0	4.036881923675537	1.9984115362167358
1.0	14290000.0	14300000.0	5.0	3.866236925125122	1.941845178604126
1.0	14350000.0	14360000.0	1.0	4.043636798858643	1.9955947399139404
1.0	14430000.0	14440000.0	0.0	4.811983108520508	2.2123494148254395
1.0	14440000.0	14450000.0	2.0	4.7739081382751465	2.20674729347229
1.0	14460000.0	14470000.0	2.0	4.659997463226318	2.158623218536377
1.0	14590000.0	14600000.0	4.0	5.524284839630127	2.424168109893799
1.0	14630000.0	14640000.0	6.0	5.165093898773193	2.315673828125
1.0	14640000.0	14650000.0	3.0	5.436556339263916	2.4002199172973633
1.0	14650000.0	14660000.0	7.0	5.370467185974121	2.3765065670013428
1.0	14700000.0	14710000.0	7.0	5.866390705108643	2.5246615409851074
1.0	14790000.0	14800000.0	7.0	5.643260955810547	2.4557671546936035
1.0	14820000.0	14830000.0	1.0	5.570277690887451	2.4393391609191895
1.0	14830000.0	14840000.0	5.0	5.406317234039307	2.3883888721466064
1.0	14850000.0	14860000.0	6.0	5.123615741729736	2.3074142932891846
1.0	14890000.0	14900000.0	5.0	4.7949442863464355	2.220574140548706
1.0	14980000.0	14990000.0	2.0	4.916324138641357	2.2468459606170654
1.0	15020000.0	15030000.0	5.0	4.978690147399902	2.2726473808288574
1.0	15090000.0	15100000.0	6.0	4.829929351806641	2.2128329277038574
1.0	15100000.0	15110000.0	3.0	4.819260597229004	2.1999948024749756
1.0	15130000.0	15140000.0	8.0	4.754760265350342	2.203421115875244
1.0	15140000.0	15150000.0	4.0	4.824858665466309	2.228848934173584
1.0	15190000.0	15200000.0	4.0	4.762828826904297	2.2041962146759033
1.0	15270000.0	15280000.0	5.0	3.5804100036621094	1.8261148929595947
1.0	15450000.0	15460000.0	7.0	3.7272491455078125	1.870308518409729
1.0	15460000.0	15470000.0	3.0	3.9717884063720703	1.942739725112915
1.0	15490000.0	15500000.0	5.0	3.730464458465576	1.8735843896865845
1.0	15540000.0	15550000.0	5.0	3.7421364784240723	1.8861688375473022
1.0	15640000.0	15650000.0	0.0	3.3568758964538574	1.7448112964630127
1.0	15670000.0	15680000.0	1.0	3.3994622230529785	1.7719014883041382
1.0	15720000.0	15730000.0	5.0	2.901397943496704	1.5404250621795654
1.0	15780000.0	15790000.0	4.0	3.044046640396118	1.6212698221206665
1.0	15790000.0	15800000.0	4.0	2.985466957092285	1.5772958993911743
1.0	15820000.0	15830000.0	0.0	2.5319361686706543	1.3580772876739502
1.0	15830000.0	15840000.0	4.0	2.3225150108337402	1.2868595123291016
1.0	15870000.0	15880000.0	0.0	2.4026942253112793	1.2975314855575562
1.0	15880000.0	15890000.0	0.0	2.4068686962127686	1.3095544576644897
1.0	15930000.0	15940000.0	2.0	2.5602402687072754	1.3769629001617432
1.0	15940000.0	15950000.0	2.0	3.180449962615967	2.553954601287842
1.0	15950000.0	15960000.0	2.0	2.1097798347473145	1.1629079580307007
1.0	15960000.0	15970000.0	1.0	2.1119587421417236	1.1630585193634033
1.0	16030000.0	16040000.0	1.0	2.404327869415283	1.2985833883285522
1.0	16190000.0	16200000.0	2.0	2.9523396492004395	1.5482956171035767
1.0	16220000.0	16230000.0	4.0	2.723775863647461	1.4459350109100342
1.0	16250000.0	16260000.0	6.0	2.3509793281555176	1.272931456565857
1.0	16260000.0	16270000.0	1.0	2.2826051712036133	1.2405282258987427
1.0	16270000.0	16280000.0	1.0	2.126887559890747	1.3076550960540771
1.0	16300000.0	16310000.0	3.0	2.8897299766540527	2.024034023284912
1.0	16420000.0	16430000.0	0.0	2.9275107383728027	1.5638773441314697
1.0	16470000.0	16480000.0	2.0	2.4662222862243652	1.3463915586471558
1.0	16500000.0	16510000.0	1.0	2.526273012161255	1.3613221645355225
1.0	16650000.0	16660000.0	1.0	2.7881240844726562	1.4781467914581299
1.0	16690000.0	16700000.0	3.0	4.181448936462402	4.04359769821167
1.0	16710000.0	16720000.0	5.0	2.6341404914855957	1.404901385307312
1.0	16750000.0	16760000.0	6.0	3.037991762161255	1.591003656387329
1.0	17010000.0	17020000.0	3.0	3.1528525352478027	1.673825979232788
1.0	17020000.0	17030000.0	2.0	3.205469846725464	1.7567379474639893
1.0	17230000.0	17240000.0	4.0	4.7775702476501465	2.822436809539795
1.0	17380000.0	17390000.0	1.0	2.920313596725464	1.6529662609100342
1.0	17420000.0	17430000.0	3.0	2.7275500297546387	1.4796807765960693
1.0	17450000.0	17460000.0	0.0	3.241215467453003	1.7145612239837646
1.0	17490000.0	17500000.0	5.0	3.2990081310272217	1.7382217645645142
1.0	17650000.0	17660000.0	4.0	3.183867931365967	1.6915152072906494
1.0	17660000.0	17670000.0	2.0	3.2759385108947754	1.7317323684692383
1.0	17700000.0	17710000.0	3.0	3.4158947467803955	1.7672736644744873
1.0	17710000.0	17720000.0	2.0	3.3834431171417236	1.7548595666885376
1.0	17750000.0	17760000.0	2.0	2.548650026321411	1.367494821548462
1.0	17850000.0	17860000.0	3.0	3.57902193069458	1.8527424335479736
1.0	17860000.0	17870000.0	4.0	3.540576219558716	1.8860851526260376
1.0	17920000.0	17930000.0	4.0	3.2043673992156982	1.7470576763153076
1.0	17970000.0	17980000.0	2.0	3.373441219329834	1.754732370376587
1.0	18060000.0	18070000.0	0.0	3.7421040534973145	1.9191474914550781
1.0	18090000.0	18100000.0	3.0	3.508207321166992	1.8387492895126343
1.0	18200000.0	18210000.0	5.0	3.4815402030944824	1.8342231512069702
1.0	18260000.0	18270000.0	3.0	3.5134644508361816	1.8469756841659546
1.0	18290000.0	18300000.0	2.0	3.9790427684783936	1.9915943145751953
1.0	18310000.0	18320000.0	6.0	3.730745792388916	1.919703483581543
1.0	18320000.0	18330000.0	4.0	3.729386806488037	1.9211918115615845
1.0	18350000.0	18360000.0	3.0	3.587745189666748	1.8804948329925537
1.0	18370000.0	18380000.0	3.0	3.731414794921875	1.9215223789215088
1.0	18380000.0	18390000.0	6.0	3.5746219158172607	1.8756980895996094
1.0	18400000.0	18410000.0	1.0	3.8766677379608154	1.9443340301513672
1.0	18410000.0	18420000.0	3.0	3.635590076446533	1.871861457824707
1.0	18470000.0	18480000.0	4.0	3.4356155395507812	1.8028465509414673
1.0	18520000.0	18530000.0	2.0	3.3567237854003906	1.780153512954712
1.0	18560000.0	18570000.0	4.0	3.3617026805877686	1.7836443185806274
1.0	18570000.0	18580000.0	1.0	3.534296751022339	1.8507570028305054
1.0	18580000.0	18590000.0	3.0	3.5144851207733154	1.8484647274017334
1.0	18590000.0	18600000.0	5.0	3.4962944984436035	1.842603087425232
1.0	18600000.0	18610000.0	1.0	3.6295342445373535	1.8766168355941772
1.0	18620000.0	18630000.0	2.0	3.7001662254333496	1.8651800155639648
1.0	18760000.0	18770000.0	5.0	4.391921043395996	2.0974864959716797
1.0	18950000.0	18960000.0	5.0	3.5361526012420654	1.844024419784546
1.0	19000000.0	19010000.0	3.0	3.82621693611145	1.9145023822784424
1.0	19060000.0	19070000.0	3.0	3.6982486248016357	1.9017177820205688
1.0	19090000.0	19100000.0	3.0	3.774998426437378	1.9152377843856812
1.0	19150000.0	19160000.0	2.0	3.307724714279175	1.7506663799285889
1.0	19210000.0	19220000.0	4.0	2.4777212142944336	1.348297357559204
1.0	19390000.0	19400000.0	3.0	2.553622245788574	1.3809772729873657
1.0	19410000.0	19420000.0	2.0	2.08371901512146	1.1485445499420166
1.0	19500000.0	19510000.0	1.0	2.0725555419921875	1.1448402404785156
1.0	19540000.0	19550000.0	0.0	2.072183132171631	1.1434717178344727
1.0	19580000.0	19590000.0	1.0	2.0517470836639404	1.135383129119873
1.0	19650000.0	19660000.0	2.0	2.084552764892578	1.151184320449829
1.0	19690000.0	19700000.0	1.0	2.1828055381774902	1.1956093311309814
1.0	19700000.0	19710000.0	1.0	2.1339337825775146	1.1738717555999756
1.0	19790000.0	19800000.0	0.0	2.4168498516082764	1.3305073976516724
1.0	19830000.0	19840000.0	4.0	2.6912407875061035	1.4674142599105835
1.0	19850000.0	19860000.0	0.0	2.9576854705810547	1.585252285003662
1.0	19920000.0	19930000.0	2.0	6.210257053375244	5.315546989440918
1.0	19950000.0	19960000.0	2.0	2.4089086055755615	1.3001667261123657
1.0	19960000.0	19970000.0	3.0	2.840853214263916	1.5172007083892822
1.0	20000000.0	20010000.0	1.0	2.6940455436706543	1.4365285634994507
1.0	20040000.0	20050000.0	2.0	2.4613938331604004	1.3370176553726196
1.0	20070000.0	20080000.0	0.0	2.298487901687622	1.2498228549957275
1.0	20100000.0	20110000.0	0.0	2.259146213531494	1.2305710315704346
1.0	20130000.0	20140000.0	3.0	2.515638589859009	1.3635492324829102
1.0	20160000.0	20170000.0	2.0	2.8238072395324707	1.5273263454437256
1.0	20170000.0	20180000.0	2.0	2.7540242671966553	1.4871611595153809
1.0	20180000.0	20190000.0	2.0	2.886281967163086	1.5583312511444092
1.0	20210000.0	20220000.0	1.0	2.2678017616271973	1.2337274551391602
1.0	20270000.0	20280000.0	2.0	3.1530392169952393	1.6694036722183228
1.0	20420000.0	20430000.0	2.0	3.1153483390808105	1.6272751092910767
1.0	20530000.0	20540000.0	5.0	3.1304378509521484	1.6468902826309204
1.0	20550000.0	20560000.0	4.0	3.2001662254333496	1.687681794166565
1.0	20580000.0	20590000.0	4.0	3.0861072540283203	1.6388862133026123
1.0	20630000.0	20640000.0	1.0	3.249721050262451	1.7183001041412354
1.0	20670000.0	20680000.0	2.0	3.221447467803955	1.7191013097763062
1.0	20690000.0	20700000.0	2.0	3.2281336784362793	1.7177655696868896
1.0	20800000.0	20810000.0	4.0	3.1021111011505127	1.633304238319397
1.0	20820000.0	20830000.0	0.0	2.4701061248779297	1.3268959522247314
1.0	20860000.0	20870000.0	0.0	3.3605568408966064	1.7434322834014893
1.0	20890000.0	20900000.0	4.0	3.32863187789917	1.7488104104995728
1.0	20920000.0	20930000.0	1.0	2.9739041328430176	1.56870436668396
1.0	20930000.0	20940000.0	5.0	2.884967803955078	1.545986533164978
1.0	20940000.0	20950000.0	5.0	2.9778542518615723	1.6062934398651123
1.0	21040000.0	21050000.0	1.0	2.910845994949341	1.543747067451477
1.0	21050000.0	21060000.0	2.0	2.770902395248413	1.4855449199676514
1.0	21080000.0	21090000.0	3.0	2.34751558303833	1.2748504877090454
1.0	21140000.0	21150000.0	1.0	2.461092233657837	1.3274405002593994
1.0	21250000.0	21260000.0	3.0	2.5040063858032227	1.3528413772583008
1.0	21260000.0	21270000.0	0.0	2.520341157913208	1.3543511629104614
1.0	21300000.0	21310000.0	0.0	2.4124608039855957	1.311064600944519
1.0	21340000.0	21350000.0	3.0	2.4383492469787598	1.3508942127227783
1.0	21360000.0	21370000.0	3.0	2.371140718460083	1.2857158184051514
1.0	21390000.0	21400000.0	2.0	2.2804811000823975	1.2517677545547485
1.0	21450000.0	21460000.0	2.0	2.4064669609069824	1.3128392696380615
1.0	21460000.0	21470000.0	1.0	2.384000778198242	1.297114610671997
1.0	21600000.0	21610000.0	1.0	2.4605088233947754	1.3264527320861816
1.0	21670000.0	21680000.0	1.0	2.625706195831299	1.8166589736938477
1.0	21680000.0	21690000.0	3.0	2.687770366668701	1.455003261566162
1.0	21690000.0	21700000.0	4.0	2.6869397163391113	1.4634298086166382
1.0	21820000.0	21830000.0	2.0	2.6950631141662598	1.4497931003570557
1.0	21850000.0	21860000.0	2.0	2.7126622200012207	1.4792377948760986
1.0	21870000.0	21880000.0	1.0	2.627836227416992	1.4124765396118164
1.0	21970000.0	21980000.0	5.0	2.6725215911865234	1.433976411819458
1.0	21980000.0	21990000.0	3.0	2.6754989624023438	1.4327343702316284
1.0	22010000.0	22020000.0	2.0	2.2008743286132812	1.2029122114181519
1.0	22020000.0	22030000.0	1.0	2.496814250946045	1.3464441299438477
1.0	22030000.0	22040000.0	1.0	2.488787889480591	1.346067190170288
1.0	22060000.0	22070000.0	3.0	2.4712226390838623	1.3350534439086914
1.0	22100000.0	22110000.0	5.0	3.0527114868164062	2.3512916564941406
1.0	22130000.0	22140000.0	4.0	3.0250542163848877	1.610150694847107
1.0	22140000.0	22150000.0	0.0	2.988784074783325	1.5900096893310547
1.0	22150000.0	22160000.0	4.0	2.5413949489593506	1.3707247972488403
1.0	22200000.0	22210000.0	2.0	2.743663787841797	1.4693289995193481
1.0	22250000.0	22260000.0	2.0	2.5156445503234863	1.3513803482055664
1.0	22270000.0	22280000.0	3.0	2.6251797676086426	1.4090312719345093
1.0	22420000.0	22430000.0	5.0	2.355001449584961	1.2739773988723755
1.0	22430000.0	22440000.0	0.0	2.2889437675476074	1.244162678718567
1.0	22640000.0	22650000.0	3.0	3.0204150676727295	1.591017723083496
1.0	22670000.0	22680000.0	2.0	3.15107798576355	1.6578905582427979
1.0	22740000.0	22750000.0	5.0	2.8672988414764404	1.5520474910736084
1.0	22780000.0	22790000.0	1.0	2.324327230453491	1.2627819776535034
1.0	22790000.0	22800000.0	0.0	2.386180877685547	1.292942762374878
1.0	22840000.0	22850000.0	0.0	2.269559860229492	1.2362321615219116
1.0	22960000.0	22970000.0	2.0	3.4384491443634033	1.804844617843628
1.0	23030000.0	23040000.0	2.0	3.3157248497009277	1.7298688888549805
1.0	23150000.0	23160000.0	5.0	2.7988226413726807	1.4850549697875977
1.0	23260000.0	23270000.0	6.0	3.0380215644836426	1.6050618886947632
1.0	23280000.0	23290000.0	4.0	3.0032334327697754	1.5850694179534912
1.0	23300000.0	23310000.0	4.0	3.0182507038116455	1.5939782857894897
1.0	23340000.0	23350000.0	3.0	3.103364944458008	2.429368734359741
1.0	23380000.0	23390000.0	2.0	2.254709482192993	1.2291741371154785
1.0	23390000.0	23400000.0	1.0	2.2920563220977783	1.2461559772491455
1.0	23400000.0	23410000.0	2.0	2.271141529083252	1.2388311624526978
1.0	23570000.0	23580000.0	2.0	2.8952796459198	1.5426820516586304
1.0	23650000.0	23660000.0	5.0	2.509239673614502	1.3465311527252197
1.0	23690000.0	23700000.0	2.0	5.404092311859131	4.990330696105957
1.0	23740000.0	23750000.0	1.0	2.4240312576293945	1.3055845499038696
1.0	23800000.0	23810000.0	7.0	2.9214882850646973	1.5381309986114502
1.0	23850000.0	23860000.0	2.0	3.42108154296875	1.790165662765503
1.0	23910000.0	23920000.0	5.0	3.8454127311706543	1.9200105667114258
1.0	23920000.0	23930000.0	4.0	3.909618377685547	1.9303064346313477
1.0	24030000.0	24040000.0	3.0	2.5789473056793213	1.377647042274475
1.0	24040000.0	24050000.0	0.0	2.7407524585723877	1.4630470275878906
1.0	24210000.0	24220000.0	3.0	2.492432117462158	1.4300044775009155
1.0	24220000.0	24230000.0	4.0	2.4582035541534424	1.3721866607666016
1.0	24230000.0	24240000.0	5.0	2.9801383018493652	1.8624193668365479
1.0	24270000.0	24280000.0	0.0	2.422417402267456	1.3513524532318115
1.0	24300000.0	24310000.0	0.0	3.017150640487671	2.2988500595092773
1.0	24460000.0	24470000.0	6.0	2.70707368850708	1.4762731790542603
1.0	24500000.0	24510000.0	2.0	2.6370551586151123	1.4054023027420044
1.0	24510000.0	24520000.0	0.0	2.8436837196350098	1.6003310680389404
1.0	24560000.0	24570000.0	1.0	2.823944568634033	1.4980170726776123
1.0	24610000.0	24620000.0	3.0	2.8238143920898438	1.4961405992507935
1.0	24620000.0	24630000.0	2.0	2.9159624576568604	1.534677505493164
1.0	24680000.0	24690000.0	1.0	2.5714619159698486	1.3739678859710693
1.0	24770000.0	24780000.0	0.0	2.3709044456481934	1.2811917066574097
1.0	24880000.0	24890000.0	5.0	2.9009978771209717	1.5224785804748535
1.0	24980000.0	24990000.0	0.0	2.732480525970459	1.4448072910308838
1.0	25030000.0	25040000.0	2.0	3.2004265785217285	1.67267644405365
1.0	25070000.0	25080000.0	10.0	4.269537448883057	2.474093198776245
1.0	25110000.0	25120000.0	4.0	2.763120412826538	1.4873307943344116
1.0	25120000.0	25130000.0	2.0	2.6948022842407227	1.436949610710144
1.0	25140000.0	25150000.0	2.0	2.548330307006836	1.3726848363876343
1.0	25220000.0	25230000.0	1.0	2.3698019981384277	1.2939432859420776
1.0	25230000.0	25240000.0	2.0	2.414210081100464	1.3806425333023071
1.0	25290000.0	25300000.0	4.0	2.3768019676208496	1.3138082027435303
1.0	25330000.0	25340000.0	1.0	2.480846405029297	1.3348058462142944
1.0	25360000.0	25370000.0	0.0	2.600090503692627	1.4192185401916504
1.0	25400000.0	25410000.0	2.0	2.597939968109131	1.3928362131118774
1.0	25430000.0	25440000.0	3.0	2.4336295127868652	1.31612229347229
1.0	25440000.0	25450000.0	2.0	2.6518900394439697	1.4127671718597412
1.0	25450000.0	25460000.0	0.0	2.6467761993408203	1.4130094051361084
1.0	25520000.0	25530000.0	1.0	2.5653460025787354	1.373886227607727
1.0	25540000.0	25550000.0	1.0	2.35125994682312	1.285508632659912
1.0	25790000.0	25800000.0	1.0	2.351536273956299	1.273884892463684
1.0	25800000.0	25810000.0	0.0	2.228336811065674	1.2157065868377686
1.0	25880000.0	25890000.0	0.0	2.5597167015075684	1.380865454673767
1.0	25980000.0	25990000.0	3.0	2.669707775115967	1.4182804822921753
1.0	26010000.0	26020000.0	3.0	2.650097370147705	1.4087119102478027
1.0	26100000.0	26110000.0	2.0	2.4037585258483887	1.2985175848007202
1.0	26130000.0	26140000.0	2.0	2.326385021209717	1.2631489038467407
1.0	26140000.0	26150000.0	1.0	6.140557765960693	5.287618160247803
1.0	26210000.0	26220000.0	2.0	2.4265074729919434	1.307579755783081
1.0	26230000.0	26240000.0	4.0	2.691533327102661	1.4567455053329468
1.0	26350000.0	26360000.0	1.0	2.7547333240509033	1.4596059322357178
1.0	26390000.0	26400000.0	0.0	2.9568562507629395	1.5776358842849731
1.0	26420000.0	26430000.0	0.0	2.6783690452575684	1.4283344745635986
1.0	26470000.0	26480000.0	4.0	2.5933234691619873	1.3917526006698608
1.0	26550000.0	26560000.0	1.0	2.9177656173706055	1.5460231304168701
1.0	26580000.0	26590000.0	3.0	2.3146889209747314	1.2563738822937012
1.0	26620000.0	26630000.0	3.0	2.3958475589752197	1.3036346435546875
1.0	26650000.0	26660000.0	2.0	2.834355592727661	1.4977924823760986
1.0	26700000.0	26710000.0	1.0	2.8803162574768066	1.5202081203460693
1.0	26760000.0	26770000.0	2.0	2.3415074348449707	1.2676650285720825
1.0	26800000.0	26810000.0	1.0	2.3334929943084717	1.2639176845550537
1.0	26840000.0	26850000.0	1.0	2.751678228378296	1.456956386566162
1.0	26850000.0	26860000.0	0.0	2.5801451206207275	1.4304949045181274
1.0	26910000.0	26920000.0	4.0	2.6025002002716064	1.3935999870300293
1.0	26930000.0	26940000.0	1.0	2.8110885620117188	1.482736349105835
1.0	26990000.0	27000000.0	3.0	2.804166793823242	1.484584093093872
1.0	27120000.0	27130000.0	3.0	2.3617165088653564	1.2767876386642456
1.0	27150000.0	27160000.0	1.0	2.3226468563079834	1.6251506805419922
1.0	27200000.0	27210000.0	0.0	2.2304813861846924	1.217868447303772
1.0	27290000.0	27300000.0	3.0	2.5764286518096924	1.384545087814331
1.0	27310000.0	27320000.0	0.0	2.5987794399261475	1.3922122716903687
1.0	27360000.0	27370000.0	3.0	2.6509904861450195	1.4173535108566284
1.0	27430000.0	27440000.0	2.0	2.4037625789642334	1.3070369958877563
1.0	27450000.0	27460000.0	0.0	2.453808546066284	1.322815179824829
1.0	27470000.0	27480000.0	1.0	2.3296284675598145	1.263034701347351
1.0	27530000.0	27540000.0	4.0	2.7821238040924072	1.4803721904754639
1.0	27550000.0	27560000.0	4.0	2.798335552215576	1.4902722835540771
1.0	27600000.0	27610000.0	1.0	2.629413604736328	1.4008859395980835
1.0	27670000.0	27680000.0	1.0	2.5577967166900635	1.3688485622406006
1.0	27700000.0	27710000.0	6.0	2.758064031600952	1.4609853029251099
1.0	27780000.0	27790000.0	2.0	2.573061227798462	1.3755266666412354
1.0	27810000.0	27820000.0	1.0	3.9947495460510254	3.8184256553649902
1.0	27990000.0	28000000.0	4.0	2.2562623023986816	1.2437089681625366
1.0	28050000.0	28060000.0	1.0	2.5818982124328613	1.894327163696289
1.0	28090000.0	28100000.0	4.0	2.773345470428467	1.5406197309494019
1.0	28100000.0	28110000.0	3.0	2.6715714931488037	1.4893066883087158
1.0	28120000.0	28130000.0	1.0	2.263174295425415	1.2348886728286743
1.0	28270000.0	28280000.0	2.0	2.3832099437713623	1.2942423820495605
1.0	28300000.0	28310000.0	1.0	2.5671534538269043	1.3711477518081665
1.0	28310000.0	28320000.0	1.0	2.755131483078003	1.4555070400238037
1.0	28440000.0	28450000.0	4.0	3.6752021312713623	1.806142807006836
1.0	28510000.0	28520000.0	2.0	3.0086495876312256	1.5726886987686157
1.0	28520000.0	28530000.0	2.0	2.400078058242798	1.2949644327163696
1.0	28530000.0	28540000.0	1.0	2.39310622215271	1.2916200160980225
1.0	28690000.0	28700000.0	4.0	2.4834296703338623	1.8659477233886719
1.0	28730000.0	28740000.0	3.0	2.488821029663086	1.3390982151031494
1.0	28760000.0	28770000.0	1.0	2.7651705741882324	1.4662225246429443
1.0	28770000.0	28780000.0	1.0	2.7913455963134766	1.4790117740631104
1.0	28820000.0	28830000.0	2.0	2.543722629547119	1.3623250722885132
1.0	28850000.0	28860000.0	4.0	2.648928165435791	1.4664924144744873
1.0	28920000.0	28930000.0	1.0	2.9760942459106445	1.5567820072174072
1.0	29040000.0	29050000.0	4.0	2.622641086578369	1.3960001468658447
1.0	29070000.0	29080000.0	1.0	2.6079695224761963	1.3888766765594482
1.0	29120000.0	29130000.0	1.0	2.780169725418091	1.474652886390686
1.0	29130000.0	29140000.0	3.0	2.7927212715148926	1.4925721883773804
1.0	29180000.0	29190000.0	1.0	2.680274248123169	1.4287500381469727
1.0	29240000.0	29250000.0	2.0	2.576646327972412	1.4264017343521118
1.0	29260000.0	29270000.0	0.0	2.475817918777466	1.3357584476470947
1.0	29290000.0	29300000.0	2.0	2.3691787719726562	1.2840598821640015
1.0	29310000.0	29320000.0	1.0	2.284970283508301	1.2651783227920532
1.0	29360000.0	29370000.0	1.0	2.3052845001220703	1.2989189624786377
1.0	29380000.0	29390000.0	1.0	2.2729954719543457	1.2454020977020264
1.0	29400000.0	29410000.0	1.0	2.4106221199035645	1.3338834047317505
1.0	29640000.0	29650000.0	4.0	2.876730442047119	1.5499634742736816
1.0	29650000.0	29660000.0	1.0	3.0811538696289062	1.638153076171875
1.0	29810000.0	29820000.0	2.0	3.2637085914611816	1.732770323753357
1.0	29820000.0	29830000.0	4.0	3.1272387504577637	1.6799291372299194
1.0	30050000.0	30060000.0	7.0	3.1340911388397217	1.7023112773895264
1.0	30080000.0	30090000.0	4.0	3.4641833305358887	1.830725908279419
1.0	30140000.0	30150000.0	4.0	3.959334135055542	1.9705126285552979
1.0	30260000.0	30270000.0	4.0	3.7359261512756348	1.9072281122207642
1.0	30450000.0	30460000.0	5.0	3.7583365440368652	1.8980575799942017
1.0	30470000.0	30480000.0	4.0	3.815133571624756	1.913089394569397
1.0	30510000.0	30520000.0	4.0	3.9572958946228027	1.981127381324768
1.0	30540000.0	30550000.0	3.0	3.9971604347229004	1.9844831228256226
1.0	30570000.0	30580000.0	4.0	3.8905727863311768	1.9531681537628174
1.0	30580000.0	30590000.0	2.0	4.014435768127441	1.9942201375961304
1.0	30850000.0	30860000.0	6.0	3.5041604042053223	1.7861061096191406
1.0	30890000.0	30900000.0	4.0	4.112366676330566	1.9940617084503174
1.0	30920000.0	30930000.0	3.0	3.281590223312378	1.7128536701202393
1.0	31030000.0	31040000.0	2.0	3.2875723838806152	1.737196683883667
1.0	31200000.0	31210000.0	13.0	4.778748989105225	2.2283594608306885
1.0	31260000.0	31270000.0	2.0	4.115653038024902	1.9599430561065674
1.0	31280000.0	31290000.0	4.0	4.889787673950195	2.2171382904052734
1.0	31300000.0	31310000.0	4.0	4.001194477081299	1.9190059900283813
1.0	31320000.0	31330000.0	2.0	4.002223014831543	1.9275329113006592
1.0	31380000.0	31390000.0	0.0	2.743851900100708	1.4587795734405518
1.0	31390000.0	31400000.0	2.0	2.709257125854492	1.4677304029464722
1.0	31400000.0	31410000.0	0.0	2.278527021408081	1.245450735092163
1.0	31450000.0	31460000.0	3.0	2.1230931282043457	1.1724941730499268
1.0	31490000.0	31500000.0	4.0	2.3557991981506348	1.2771412134170532
1.0	31620000.0	31630000.0	0.0	3.054046154022217	1.633882761001587
1.0	31630000.0	31640000.0	2.0	3.0205788612365723	1.5988342761993408
1.0	31680000.0	31690000.0	5.0	2.908052444458008	1.5595874786376953
1.0	31770000.0	31780000.0	2.0	2.9637649059295654	1.6860030889511108
1.0	31790000.0	31800000.0	2.0	2.362632989883423	1.2775272130966187
1.0	31860000.0	31870000.0	2.0	2.787996292114258	1.499598741531372
1.0	31930000.0	31940000.0	1.0	3.138096570968628	1.671694040298462
1.0	31990000.0	32000000.0	4.0	3.03470778465271	1.623619794845581
1.0	32010000.0	32020000.0	1.0	2.8933329582214355	1.545951008796692
1.0	32020000.0	32030000.0	2.0	2.9972283840179443	1.6088794469833374
1.0	32030000.0	32040000.0	2.0	2.8041768074035645	1.5031383037567139
1.0	32120000.0	32130000.0	1.0	2.5248184204101562	1.3711879253387451
1.0	32150000.0	32160000.0	3.0	2.5475287437438965	1.425970196723938
1.0	32180000.0	32190000.0	2.0	2.701324701309204	1.4539504051208496
1.0	32190000.0	32200000.0	2.0	2.398818254470825	1.2958943843841553
1.0	32260000.0	32270000.0	2.0	2.9323909282684326	1.5451793670654297
1.0	32270000.0	32280000.0	2.0	2.830652952194214	1.5019434690475464
1.0	32390000.0	32400000.0	5.0	2.9614574909210205	1.5630340576171875
1.0	32420000.0	32430000.0	3.0	2.9770960807800293	1.5612159967422485
1.0	32480000.0	32490000.0	1.0	3.539752244949341	2.2554707527160645
1.0	32490000.0	32500000.0	4.0	2.5669143199920654	1.3733012676239014
1.0	32550000.0	32560000.0	3.0	2.426952838897705	1.3078582286834717
1.0	32570000.0	32580000.0	1.0	5.8263349533081055	5.172479629516602
1.0	32600000.0	32610000.0	5.0	2.588589668273926	1.3845877647399902
1.0	32640000.0	32650000.0	3.0	2.811692237854004	2.0491039752960205
1.0	32660000.0	32670000.0	3.0	2.477846145629883	1.8550201654434204
1.0	32680000.0	32690000.0	6.0	5.673069000244141	5.111813068389893
1.0	32690000.0	32700000.0	0.0	2.6051952838897705	1.3883384466171265
1.0	32710000.0	32720000.0	2.0	4.448526382446289	2.836761713027954
1.0	32730000.0	32740000.0	6.0	2.7017557621002197	1.446681022644043
1.0	32830000.0	32840000.0	1.0	2.337127208709717	1.2665947675704956
1.0	32870000.0	32880000.0	4.0	2.702796220779419	1.4385299682617188
1.0	32940000.0	32950000.0	4.0	2.9036448001861572	1.5367543697357178
1.0	33030000.0	33040000.0	1.0	2.7279129028320312	1.470240831375122
1.0	33040000.0	33050000.0	6.0	2.6746532917022705	1.4488619565963745
1.0	33050000.0	33060000.0	1.0	2.6095986366271973	1.413257122039795
1.0	33120000.0	33130000.0	4.0	2.28328275680542	1.2481043338775635
1.0	33220000.0	33230000.0	0.0	2.344926357269287	1.2908884286880493
1.0	33270000.0	33280000.0	1.0	2.1235756874084473	1.1680257320404053
1.0	33380000.0	33390000.0	2.0	2.6782586574554443	1.4523273706436157
1.0	33420000.0	33430000.0	5.0	2.341498374938965	1.338331937789917
1.0	33480000.0	33490000.0	1.0	2.187685012817383	1.1967576742172241
1.0	33620000.0	33630000.0	5.0	2.295544147491455	1.2475053071975708
1.0	33740000.0	33750000.0	1.0	2.2221317291259766	1.2155286073684692
1.0	33780000.0	33790000.0	3.0	2.4549224376678467	1.3258904218673706
1.0	33850000.0	33860000.0	0.0	2.707082748413086	1.4378759860992432
1.0	33860000.0	33870000.0	2.0	2.850245952606201	1.5140835046768188
1.0	33880000.0	33890000.0	2.0	3.1146209239959717	1.6590954065322876
1.0	33890000.0	33900000.0	3.0	2.7764182090759277	1.6329517364501953
1.0	33920000.0	33930000.0	4.0	2.954958438873291	1.5820358991622925
1.0	34010000.0	34020000.0	1.0	4.23561954498291	2.043170690536499
1.0	34040000.0	34050000.0	4.0	3.679008960723877	1.876034140586853
1.0	34060000.0	34070000.0	4.0	3.6905689239501953	1.8749754428863525
1.0	34140000.0	34150000.0	3.0	3.788806200027466	1.8788421154022217
1.0	34170000.0	34180000.0	2.0	4.57615852355957	2.146523952484131
1.0	34180000.0	34190000.0	4.0	4.537998199462891	2.1314196586608887
1.0	34210000.0	34220000.0	4.0	4.274249076843262	2.0515756607055664
1.0	34330000.0	34340000.0	9.0	3.835545063018799	1.9285295009613037
1.0	34340000.0	34350000.0	3.0	3.967698574066162	1.9701114892959595
1.0	34370000.0	34380000.0	3.0	3.7116336822509766	1.8933677673339844
1.0	34450000.0	34460000.0	1.0	4.0042266845703125	1.9781116247177124
1.0	34540000.0	34550000.0	5.0	3.8430628776550293	1.9523073434829712
1.0	34550000.0	34560000.0	3.0	3.6466495990753174	1.8950653076171875
1.0	34640000.0	34650000.0	4.0	3.767906904220581	1.8998934030532837
1.0	34680000.0	34690000.0	5.0	4.013710975646973	1.9825118780136108
1.0	34750000.0	34760000.0	7.0	3.9092860221862793	1.9617618322372437
1.0	34790000.0	34800000.0	8.0	4.037741661071777	1.9942165613174438
1.0	34970000.0	34980000.0	6.0	4.517148017883301	2.123945713043213
1.0	34990000.0	35000000.0	3.0	4.4688591957092285	2.1307129859924316
1.0	35120000.0	35130000.0	4.0	3.657845973968506	1.8805557489395142
1.0	35130000.0	35140000.0	1.0	4.011660575866699	1.9961963891983032
1.0	35180000.0	35190000.0	4.0	4.072290897369385	2.0087695121765137
1.0	35210000.0	35220000.0	2.0	3.6491668224334717	1.8335869312286377
1.0	35260000.0	35270000.0	6.0	3.2273507118225098	1.6920909881591797
1.0	35290000.0	35300000.0	3.0	2.872217893600464	1.5117417573928833
1.0	35300000.0	35310000.0	1.0	2.675004243850708	1.4231418371200562
1.0	35320000.0	35330000.0	0.0	4.688995838165283	4.533398628234863
1.0	35350000.0	35360000.0	3.0	3.226386547088623	1.7105929851531982
1.0	35410000.0	35420000.0	4.0	3.2037932872772217	1.7102352380752563
1.0	35430000.0	35440000.0	3.0	2.9452128410339355	1.5717265605926514
1.0	35440000.0	35450000.0	3.0	2.6080498695373535	1.400567889213562
1.0	35450000.0	35460000.0	4.0	3.783824920654297	2.402348041534424
1.0	35750000.0	35760000.0	0.0	2.713711738586426	1.4403828382492065
1.0	35770000.0	35780000.0	2.0	2.6478688716888428	1.4155828952789307
1.0	35780000.0	35790000.0	4.0	2.71980881690979	1.4462621212005615
1.0	35800000.0	35810000.0	4.0	2.6801645755767822	1.4363857507705688
1.0	35850000.0	35860000.0	5.0	2.5052132606506348	1.3664175271987915
1.0	35920000.0	35930000.0	6.0	2.3778350353240967	1.2848320007324219
1.0	35930000.0	35940000.0	2.0	2.5083491802215576	1.343675971031189
1.0	36010000.0	36020000.0	1.0	2.4083800315856934	1.2996810674667358
1.0	36030000.0	36040000.0	4.0	2.48799991607666	1.3418424129486084
1.0	36040000.0	36050000.0	1.0	2.93751859664917	1.7819955348968506
1.0	36060000.0	36070000.0	3.0	2.464653968811035	1.3280178308486938
1.0	36140000.0	36150000.0	3.0	2.745697259902954	1.4586988687515259
1.0	36160000.0	36170000.0	5.0	2.8642020225524902	1.5123040676116943
1.0	36170000.0	36180000.0	0.0	2.772874355316162	1.4648916721343994
1.0	36200000.0	36210000.0	3.0	2.5284924507141113	1.3575187921524048
1.0	36270000.0	36280000.0	4.0	2.537015199661255	1.8883254528045654
1.0	36420000.0	36430000.0	3.0	2.2133677005767822	1.2200771570205688
1.0	36450000.0	36460000.0	2.0	2.157968044281006	1.1899418830871582
1.0	36510000.0	36520000.0	0.0	2.3481197357177734	1.2797781229019165
1.0	36570000.0	36580000.0	3.0	2.6182000637054443	1.396711826324463
1.0	36680000.0	36690000.0	3.0	3.6872692108154297	2.2166390419006348
1.0	36790000.0	36800000.0	6.0	3.104525089263916	1.6126827001571655
1.0	36810000.0	36820000.0	3.0	2.5066075325012207	1.4976956844329834
1.0	36840000.0	36850000.0	3.0	2.869544744491577	1.5149692296981812
1.0	36890000.0	36900000.0	4.0	2.5319321155548096	1.3638027906417847
1.0	36940000.0	36950000.0	3.0	2.5096077919006348	1.3541364669799805
1.0	37250000.0	37260000.0	3.0	3.2838845252990723	1.7256834506988525
1.0	37380000.0	37390000.0	1.0	3.564744472503662	1.8641622066497803
1.0	37440000.0	37450000.0	1.0	3.643768310546875	1.8942842483520508
1.0	37460000.0	37470000.0	2.0	3.739431381225586	1.9087448120117188
1.0	37470000.0	37480000.0	7.0	3.473109006881714	1.8234310150146484
1.0	37510000.0	37520000.0	2.0	3.885263442993164	1.9552510976791382
1.0	37520000.0	37530000.0	6.0	3.707364320755005	1.897840142250061
1.0	37530000.0	37540000.0	1.0	3.955498218536377	1.9631456136703491
1.0	37540000.0	37550000.0	3.0	3.5482277870178223	1.8245699405670166
1.0	37580000.0	37590000.0	4.0	3.7139980792999268	1.9111589193344116
1.0	37590000.0	37600000.0	2.0	3.6261203289031982	1.8875205516815186
1.0	37600000.0	37610000.0	5.0	3.477785110473633	1.8297145366668701
1.0	37630000.0	37640000.0	3.0	3.3815808296203613	1.7853046655654907
1.0	37640000.0	37650000.0	6.0	3.3821749687194824	1.7827332019805908
1.0	37660000.0	37670000.0	4.0	3.389045238494873	1.7972606420516968
1.0	37680000.0	37690000.0	4.0	3.3843185901641846	1.792152762413025
1.0	37730000.0	37740000.0	1.0	3.293799877166748	1.7429777383804321
1.0	37810000.0	37820000.0	2.0	3.1846730709075928	1.6872965097427368
1.0	37860000.0	37870000.0	4.0	2.9210028648376465	1.5444362163543701
1.0	37880000.0	37890000.0	3.0	2.9335949420928955	1.555776596069336
1.0	37900000.0	37910000.0	2.0	2.7046256065368652	1.442941427230835
1.0	37940000.0	37950000.0	7.0	7.691473484039307	5.127808570861816
1.0	38120000.0	38130000.0	1.0	2.595010280609131	1.3892138004302979
1.0	38130000.0	38140000.0	2.0	2.6623454093933105	1.420905590057373
1.0	38180000.0	38190000.0	7.0	2.8139808177948	1.4909281730651855
1.0	38250000.0	38260000.0	5.0	2.970752000808716	1.5768721103668213
1.0	38270000.0	38280000.0	0.0	4.450228691101074	4.323536396026611
1.0	38280000.0	38290000.0	1.0	2.2720513343811035	1.2373015880584717
1.0	38480000.0	38490000.0	4.0	2.2685773372650146	1.2340484857559204
1.0	38500000.0	38510000.0	2.0	2.8906407356262207	1.5223124027252197
1.0	38520000.0	38530000.0	0.0	2.8131892681121826	1.4846385717391968
1.0	38630000.0	38640000.0	1.0	2.8530118465423584	1.5153002738952637
1.0	38720000.0	38730000.0	3.0	2.8938534259796143	1.5369319915771484
1.0	38860000.0	38870000.0	2.0	3.070544481277466	1.6529247760772705
1.0	38910000.0	38920000.0	3.0	3.018026113510132	1.6097252368927002
1.0	38980000.0	38990000.0	9.0	3.003105401992798	1.597325325012207
1.0	39140000.0	39150000.0	2.0	3.225271701812744	1.7092580795288086
1.0	39160000.0	39170000.0	4.0	3.4046969413757324	1.7962703704833984
1.0	39230000.0	39240000.0	2.0	3.2484679222106934	1.6928611993789673
1.0	39240000.0	39250000.0	1.0	3.266801357269287	1.6964092254638672
1.0	39350000.0	39360000.0	1.0	3.309936046600342	1.7057119607925415
1.0	39420000.0	39430000.0	3.0	3.357438564300537	1.731461763381958
1.0	39510000.0	39520000.0	3.0	2.683680772781372	1.4367345571517944
1.0	39640000.0	39650000.0	2.0	2.2946231365203857	1.2479126453399658
1.0	39740000.0	39750000.0	3.0	2.238658905029297	1.2209253311157227
1.0	39770000.0	39780000.0	1.0	2.2458853721618652	1.229006052017212
1.0	39780000.0	39790000.0	0.0	2.240131378173828	1.2237646579742432
1.0	40030000.0	40040000.0	1.0	2.1422953605651855	1.175847053527832
1.0	40110000.0	40120000.0	4.0	2.702232599258423	1.4385401010513306
1.0	40120000.0	40130000.0	3.0	2.701125383377075	1.4339386224746704
1.0	40260000.0	40270000.0	3.0	2.4150969982147217	1.3101203441619873
1.0	40310000.0	40320000.0	1.0	2.1634974479675293	1.1858350038528442
1.0	40320000.0	40330000.0	2.0	2.1828227043151855	1.1958215236663818
1.0	40330000.0	40340000.0	3.0	2.2847416400909424	1.2431437969207764
1.0	40360000.0	40370000.0	2.0	2.547149181365967	1.5111218690872192
1.0	40390000.0	40400000.0	2.0	2.3527488708496094	1.275517225265503
1.0	40440000.0	40450000.0	4.0	2.2876389026641846	1.2504040002822876
1.0	40450000.0	40460000.0	0.0	2.469698905944824	1.3345816135406494
1.0	40460000.0	40470000.0	2.0	2.367137908935547	1.3206446170806885
1.0	40520000.0	40530000.0	1.0	2.4234416484832764	1.326824426651001
1.0	40530000.0	40540000.0	1.0	2.2947864532470703	1.2480919361114502
1.0	40590000.0	40600000.0	4.0	2.7760391235351562	1.4782673120498657
1.0	40620000.0	40630000.0	4.0	6.019179344177246	5.243231773376465
1.0	40630000.0	40640000.0	3.0	2.574615955352783	1.3745453357696533
1.0	40690000.0	40700000.0	0.0	2.6544699668884277	1.4283721446990967
1.0	40710000.0	40720000.0	4.0	2.8184943199157715	1.49522864818573
1.0	40730000.0	40740000.0	2.0	2.37024188041687	1.2808597087860107
1.0	40770000.0	40780000.0	3.0	2.905083417892456	1.5339672565460205
1.0	40790000.0	40800000.0	4.0	3.0542855262756348	1.594285011291504
1.0	40820000.0	40830000.0	2.0	3.003025531768799	1.5774586200714111
1.0	40920000.0	40930000.0	4.0	2.5968408584594727	1.3881194591522217
1.0	40970000.0	40980000.0	0.0	2.879951000213623	2.0013527870178223
1.0	41060000.0	41070000.0	2.0	3.0549800395965576	1.6021249294281006
1.0	41080000.0	41090000.0	6.0	2.9583702087402344	1.5582515001296997
1.0	41180000.0	41190000.0	3.0	2.393400192260742	1.2937183380126953
1.0	41210000.0	41220000.0	0.0	2.2138469219207764	1.208960771560669
1.0	41230000.0	41240000.0	1.0	2.2525229454040527	1.2273513078689575
1.0	41240000.0	41250000.0	1.0	2.5439677238464355	1.3686168193817139
1.0	41250000.0	41260000.0	3.0	2.725517749786377	1.4530311822891235
1.0	41280000.0	41290000.0	1.0	2.5630266666412354	1.3781722784042358
1.0	41290000.0	41300000.0	1.0	2.4710850715637207	1.3330044746398926
1.0	41310000.0	41320000.0	1.0	2.4095044136047363	1.3047164678573608
1.0	41330000.0	41340000.0	1.0	2.793452739715576	1.5088098049163818
1.0	41370000.0	41380000.0	5.0	2.6401925086975098	1.4318138360977173
1.0	41400000.0	41410000.0	0.0	2.843777656555176	1.5352081060409546
1.0	41420000.0	41430000.0	3.0	2.7217459678649902	1.459345817565918
1.0	41460000.0	41470000.0	1.0	2.357915163040161	1.2872034311294556
1.0	41500000.0	41510000.0	2.0	2.153684616088867	1.182106375694275
1.0	41570000.0	41580000.0	1.0	2.307603359222412	1.2732927799224854
1.0	41760000.0	41770000.0	2.0	2.660508155822754	1.4410011768341064
1.0	41830000.0	41840000.0	2.0	2.590543746948242	1.390721321105957
1.0	41890000.0	41900000.0	3.0	2.508892774581909	1.3599355220794678
1.0	41940000.0	41950000.0	1.0	2.2917356491088867	1.2463715076446533
1.0	41950000.0	41960000.0	1.0	2.301048994064331	1.254852533340454
1.0	41980000.0	41990000.0	0.0	2.231046199798584	1.2269501686096191
1.0	42040000.0	42050000.0	2.0	2.1561617851257324	1.188962697982788
1.0	42060000.0	42070000.0	1.0	2.266918897628784	1.2602107524871826
1.0	42150000.0	42160000.0	2.0	2.399488925933838	1.306577444076538
1.0	42160000.0	42170000.0	0.0	2.3749895095825195	1.290114164352417
1.0	42170000.0	42180000.0	6.0	2.413818836212158	1.310415267944336
1.0	42240000.0	42250000.0	2.0	2.461982488632202	1.3326940536499023
1.0	42250000.0	42260000.0	1.0	2.6424288749694824	1.435560941696167
1.0	42280000.0	42290000.0	2.0	2.444434404373169	1.3246937990188599
1.0	42420000.0	42430000.0	4.0	2.591754674911499	1.394700288772583
1.0	42430000.0	42440000.0	0.0	2.812828540802002	1.4972105026245117
1.0	42530000.0	42540000.0	1.0	3.096745729446411	1.6377280950546265
1.0	42560000.0	42570000.0	1.0	3.2089126110076904	1.6804850101470947
1.0	42620000.0	42630000.0	3.0	3.0168302059173584	1.5866456031799316
1.0	42630000.0	42640000.0	5.0	2.720698595046997	1.4459115266799927
1.0	42640000.0	42650000.0	4.0	2.3704161643981934	1.2807676792144775
1.0	42810000.0	42820000.0	1.0	3.1380388736724854	1.6532421112060547
1.0	42830000.0	42840000.0	4.0	3.0863494873046875	1.62924325466156
1.0	42880000.0	42890000.0	2.0	2.965914487838745	1.5619065761566162
1.0	42900000.0	42910000.0	3.0	3.0147433280944824	1.6011444330215454
1.0	42960000.0	42970000.0	3.0	2.829913377761841	1.504116177558899
1.0	43010000.0	43020000.0	1.0	3.064873456954956	1.6178544759750366
1.0	43110000.0	43120000.0	2.0	2.617387294769287	1.4283380508422852
1.0	43140000.0	43150000.0	2.0	2.2601282596588135	1.7156013250350952
1.0	43290000.0	43300000.0	3.0	2.375880718231201	1.3090250492095947
1.0	43340000.0	43350000.0	3.0	2.7953052520751953	1.5073997974395752
1.0	43350000.0	43360000.0	4.0	2.709974527359009	1.4658715724945068
1.0	43400000.0	43410000.0	3.0	2.5747458934783936	1.4079580307006836
1.0	43410000.0	43420000.0	0.0	2.803122043609619	1.5658119916915894
1.0	43480000.0	43490000.0	3.0	2.5486958026885986	1.374274492263794
1.0	43540000.0	43550000.0	1.0	2.7063090801239014	1.4561231136322021
1.0	43630000.0	43640000.0	2.0	2.608020305633545	1.9062896966934204
1.0	43650000.0	43660000.0	2.0	3.0690534114837646	1.6458775997161865
1.0	43710000.0	43720000.0	4.0	2.8145670890808105	1.510246753692627
1.0	43730000.0	43740000.0	2.0	2.816627264022827	1.5289270877838135
1.0	43800000.0	43810000.0	1.0	2.6321768760681152	1.4090580940246582
1.0	43850000.0	43860000.0	0.0	4.985942840576172	4.750900745391846
1.0	43860000.0	43870000.0	4.0	2.081115484237671	1.1489797830581665
1.0	43920000.0	43930000.0	2.0	2.7368576526641846	1.4680655002593994
1.0	43960000.0	43970000.0	1.0	2.8634865283966064	1.5274590253829956
1.0	43970000.0	43980000.0	7.0	2.849442720413208	1.5306462049484253
1.0	44050000.0	44060000.0	3.0	2.856532335281372	1.5395634174346924
1.0	44080000.0	44090000.0	3.0	2.971834897994995	1.5979546308517456
1.0	44090000.0	44100000.0	3.0	3.0281472206115723	1.6105544567108154
1.0	44120000.0	44130000.0	1.0	2.4536142349243164	1.3201555013656616
1.0	44220000.0	44230000.0	2.0	2.359065532684326	1.2833248376846313
1.0	44250000.0	44260000.0	3.0	2.395670175552368	1.298774242401123
1.0	44300000.0	44310000.0	1.0	2.275702953338623	1.245304822921753
1.0	44370000.0	44380000.0	2.0	2.1789908409118652	1.196007490158081
1.0	44400000.0	44410000.0	2.0	2.385554790496826	1.293372631072998
1.0	44440000.0	44450000.0	2.0	4.023856163024902	3.8552908897399902
1.0	44450000.0	44460000.0	5.0	2.4078516960144043	1.337438702583313
1.0	44550000.0	44560000.0	1.0	3.1050374507904053	1.6472079753875732
1.0	44570000.0	44580000.0	3.0	2.9427573680877686	1.561187505722046
1.0	44610000.0	44620000.0	1.0	3.280733108520508	1.7278125286102295
1.0	44640000.0	44650000.0	3.0	3.037498712539673	1.6191680431365967
1.0	44750000.0	44760000.0	0.0	2.1786396503448486	1.1926493644714355
1.0	44780000.0	44790000.0	1.0	2.0631682872772217	1.1390336751937866
1.0	44820000.0	44830000.0	2.0	2.959458589553833	1.7481515407562256
1.0	44830000.0	44840000.0	5.0	2.479861259460449	1.3485949039459229
1.0	44980000.0	44990000.0	0.0	2.5811607837677	1.4032881259918213
1.0	44990000.0	45000000.0	2.0	2.4383628368377686	1.3297278881072998
1.0	45030000.0	45040000.0	1.0	2.466662645339966	1.3325481414794922
1.0	45040000.0	45050000.0	3.0	2.4355597496032715	1.3232589960098267
1.0	45080000.0	45090000.0	4.0	2.3224778175354004	1.2622718811035156
1.0	45110000.0	45120000.0	1.0	2.1726865768432617	1.189798355102539
1.0	45140000.0	45150000.0	3.0	2.6476778984069824	1.4187982082366943
1.0	45210000.0	45220000.0	2.0	2.4367799758911133	1.3176543712615967
1.0	45260000.0	45270000.0	3.0	3.2200284004211426	2.6197783946990967
1.0	45330000.0	45340000.0	3.0	2.322715997695923	1.2612495422363281
1.0	45400000.0	45410000.0	1.0	2.3254833221435547	1.2641067504882812
1.0	45510000.0	45520000.0	7.0	2.5164365768432617	1.376969575881958
1.0	45570000.0	45580000.0	1.0	2.8249118328094482	1.4978489875793457
1.0	45580000.0	45590000.0	0.0	2.7878992557525635	1.4816277027130127
1.0	45590000.0	45600000.0	2.0	2.6603078842163086	1.4385979175567627
1.0	45630000.0	45640000.0	2.0	2.335082530975342	1.2738908529281616
1.0	45650000.0	45660000.0	2.0	2.42533802986145	1.311092734336853
1.0	45760000.0	45770000.0	1.0	2.6925010681152344	1.4465546607971191
1.0	45810000.0	45820000.0	3.0	2.3693490028381348	1.2803325653076172
1.0	45820000.0	45830000.0	2.0	2.6832125186920166	1.4266008138656616
1.0	45870000.0	45880000.0	2.0	2.9663848876953125	1.6179651021957397
1.0	45920000.0	45930000.0	1.0	2.6331844329833984	1.4062283039093018
1.0	46030000.0	46040000.0	1.0	2.373459815979004	1.282305121421814
1.0	46050000.0	46060000.0	5.0	2.8346593379974365	1.5588146448135376
1.0	46070000.0	46080000.0	1.0	2.1642825603485107	1.1890467405319214
1.0	46090000.0	46100000.0	1.0	2.4204468727111816	1.3057893514633179
1.0	46150000.0	46160000.0	3.0	6.508378028869629	5.394819259643555
1.0	46250000.0	46260000.0	2.0	3.1921679973602295	1.6693410873413086
1.0	46370000.0	46380000.0	1.0	2.4236419200897217	1.323103666305542
1.0	46410000.0	46420000.0	2.0	2.528693437576294	1.3647657632827759
1.0	46430000.0	46440000.0	0.0	2.416494846343994	1.3041889667510986
1.0	46520000.0	46530000.0	5.0	2.55859637260437	1.3796780109405518
1.0	46540000.0	46550000.0	2.0	2.8629648685455322	1.5257740020751953
1.0	46580000.0	46590000.0	1.0	2.8240084648132324	1.504746437072754
1.0	46720000.0	46730000.0	2.0	2.350248098373413	1.2757503986358643
1.0	46730000.0	46740000.0	1.0	2.189566135406494	1.197615623474121
1.0	46860000.0	46870000.0	2.0	2.6357808113098145	1.4054694175720215
1.0	46920000.0	46930000.0	2.0	2.5364391803741455	1.3645318746566772
1.0	46930000.0	46940000.0	4.0	2.5072073936462402	1.3500070571899414
1.0	46960000.0	46970000.0	1.0	2.7375569343566895	1.457491397857666
1.0	46980000.0	46990000.0	2.0	2.5180552005767822	1.3527886867523193
1.0	47200000.0	47210000.0	4.0	3.679431915283203	1.8777250051498413
1.0	47230000.0	47240000.0	3.0	4.006795406341553	1.9856617450714111
1.0	47280000.0	47290000.0	9.0	3.613150119781494	1.8553111553192139
1.0	47430000.0	47440000.0	2.0	3.8974413871765137	1.953352689743042
1.0	47800000.0	47810000.0	1.0	2.9710381031036377	1.6230884790420532
1.0	47850000.0	47860000.0	3.0	2.5563173294067383	1.3932507038116455
1.0	47880000.0	47890000.0	0.0	2.7102670669555664	1.474426031112671
1.0	47910000.0	47920000.0	4.0	2.8485138416290283	1.5704362392425537
1.0	48010000.0	48020000.0	4.0	3.275744915008545	1.7002747058868408
1.0	48100000.0	48110000.0	6.0	3.9795799255371094	1.9765799045562744
1.0	48160000.0	48170000.0	2.0	4.115706443786621	1.9911895990371704
1.0	48180000.0	48190000.0	1.0	4.4181342124938965	2.091733455657959
1.0	48280000.0	48290000.0	6.0	4.243363380432129	2.0501790046691895
1.0	48290000.0	48300000.0	2.0	4.559743404388428	2.1494388580322266
1.0	48430000.0	48440000.0	7.0	5.3570356369018555	2.3810882568359375
1.0	48490000.0	48500000.0	11.0	5.030825614929199	2.279811143875122
1.0	48510000.0	48520000.0	4.0	5.104218482971191	2.3290624618530273
1.0	48580000.0	48590000.0	3.0	5.96999979019165	2.5553762912750244
1.0	48590000.0	48600000.0	3.0	5.733326435089111	2.487471342086792
1.0	48640000.0	48650000.0	3.0	5.222588539123535	2.342067241668701
1.0	48720000.0	48730000.0	4.0	5.932450771331787	2.538771390914917
1.0	48820000.0	48830000.0	5.0	5.01931095123291	2.4006805419921875
1.0	48840000.0	48850000.0	2.0	4.2612833976745605	2.2309353351593018
1.0	48880000.0	48890000.0	4.0	4.732720851898193	2.3220927715301514
1.0	48890000.0	48900000.0	4.0	4.506144046783447	2.247533082962036
1.0	48960000.0	48970000.0	3.0	3.715881824493408	1.8722127676010132
1.0	48990000.0	49000000.0	2.0	3.873861789703369	1.9261497259140015
1.0	49100000.0	49110000.0	3.0	3.8990256786346436	1.949847936630249
1.0	49260000.0	49270000.0	4.0	3.2465546131134033	1.7554357051849365
1.0	49310000.0	49320000.0	5.0	3.2218945026397705	1.768655776977539
1.0	49350000.0	49360000.0	5.0	3.3781776428222656	1.768964171409607
1.0	49380000.0	49390000.0	3.0	3.7425601482391357	1.8775943517684937
1.0	49390000.0	49400000.0	2.0	4.32421350479126	2.104635000228882
1.0	49440000.0	49450000.0	4.0	5.010151386260986	2.280628204345703
1.0	49500000.0	49510000.0	5.0	5.7254462242126465	2.4968156814575195
1.0	49620000.0	49630000.0	6.0	5.706636905670166	2.498563289642334
1.0	49670000.0	49680000.0	4.0	6.316929817199707	2.6605145931243896
1.0	49700000.0	49710000.0	7.0	6.17254638671875	2.6455912590026855
1.0	49710000.0	49720000.0	10.0	5.945156574249268	2.584049940109253
1.0	49730000.0	49740000.0	7.0	5.994231700897217	2.582700252532959
1.0	49740000.0	49750000.0	5.0	5.936616897583008	2.6099514961242676
1.0	49800000.0	49810000.0	5.0	6.864888668060303	2.797339916229248
1.0	49830000.0	49840000.0	5.0	7.2057390213012695	2.8767406940460205
1.0	49950000.0	49960000.0	4.0	6.460762023925781	2.7111124992370605
1.0	49980000.0	49990000.0	4.0	5.975164890289307	2.600762128829956
1.0	50170000.0	50180000.0	6.0	9.276394844055176	3.3006858825683594
1.0	50330000.0	50340000.0	8.0	7.440605163574219	2.92411470413208
1.0	50360000.0	50370000.0	5.0	7.179646968841553	2.8631410598754883
1.0	50420000.0	50430000.0	10.0	5.8385701179504395	2.5269339084625244
1.0	50430000.0	50440000.0	4.0	6.173619270324707	2.6016533374786377
1.0	50440000.0	50450000.0	4.0	5.976125240325928	2.5735721588134766
1.0	50460000.0	50470000.0	6.0	5.861260414123535	2.5244946479797363
1.0	50470000.0	50480000.0	6.0	5.9114813804626465	2.5471737384796143
1.0	50510000.0	50520000.0	7.0	5.4915771484375	2.4132113456726074
1.0	50590000.0	50600000.0	5.0	4.684011936187744	2.170370578765869
1.0	50600000.0	50610000.0	4.0	4.684561729431152	2.1765687465667725
1.0	50660000.0	50670000.0	2.0	4.280134677886963	2.0543484687805176
1.0	50730000.0	50740000.0	3.0	3.7116527557373047	1.890820860862732
1.0	50740000.0	50750000.0	2.0	3.9679083824157715	1.971765160560608
1.0	50870000.0	50880000.0	1.0	3.4067482948303223	1.7993505001068115
1.0	50930000.0	50940000.0	3.0	2.5045206546783447	1.3814538717269897
1.0	51020000.0	51030000.0	0.0	2.3933496475219727	1.3152011632919312
1.0	51050000.0	51060000.0	1.0	2.502499580383301	1.3860160112380981
1.0	51140000.0	51150000.0	2.0	2.675358772277832	1.4599610567092896
1.0	51150000.0	51160000.0	2.0	2.7012200355529785	1.46530020236969
1.0	51190000.0	51200000.0	2.0	2.8040409088134766	1.5140492916107178
1.0	51230000.0	51240000.0	2.0	2.668074131011963	1.4315197467803955
1.0	51380000.0	51390000.0	0.0	2.7454347610473633	1.4755767583847046
1.0	51530000.0	51540000.0	3.0	3.1870856285095215	1.6670678853988647
1.0	51670000.0	51680000.0	3.0	2.804715394973755	1.4886372089385986
1.0	51760000.0	51770000.0	1.0	2.6885015964508057	1.431349515914917
1.0	51780000.0	51790000.0	2.0	2.626171350479126	1.4030823707580566
1.0	51870000.0	51880000.0	2.0	2.799579620361328	1.4745299816131592
1.0	51890000.0	51900000.0	3.0	3.0386948585510254	1.5668995380401611
1.0	51900000.0	51910000.0	4.0	3.1373982429504395	1.6005741357803345
1.0	51930000.0	51940000.0	5.0	3.0682430267333984	1.572204351425171
1.0	52000000.0	52010000.0	0.0	4.195625305175781	1.9837133884429932
1.0	52010000.0	52020000.0	8.0	4.229043006896973	1.997828722000122
1.0	52120000.0	52130000.0	1.0	2.630253314971924	1.4059432744979858
1.0	52220000.0	52230000.0	1.0	2.242661237716675	1.2312812805175781
1.0	52240000.0	52250000.0	2.0	2.2481446266174316	1.2409573793411255
1.0	52380000.0	52390000.0	5.0	2.8092527389526367	1.4969735145568848
1.0	52430000.0	52440000.0	1.0	2.942755699157715	1.5756535530090332
1.0	52450000.0	52460000.0	4.0	2.856379747390747	1.5145468711853027
1.0	52480000.0	52490000.0	1.0	2.6869277954101562	1.4316514730453491
1.0	52490000.0	52500000.0	2.0	2.8443169593811035	2.0817527770996094
1.0	52560000.0	52570000.0	3.0	2.85025691986084	1.5202076435089111
1.0	52610000.0	52620000.0	2.0	2.5025970935821533	1.346337914466858
1.0	52660000.0	52670000.0	2.0	2.8617141246795654	1.541884183883667
1.0	52730000.0	52740000.0	3.0	2.455054759979248	1.3369648456573486
1.0	52830000.0	52840000.0	3.0	3.338682174682617	2.820465564727783
1.0	52880000.0	52890000.0	2.0	2.415492534637451	1.3149003982543945
1.0	52980000.0	52990000.0	1.0	2.395747423171997	1.3020541667938232
1.0	53000000.0	53010000.0	1.0	2.5396888256073	1.3713319301605225
1.0	53100000.0	53110000.0	3.0	3.0743021965026855	1.8971843719482422
1.0	53290000.0	53300000.0	0.0	2.5868353843688965	1.4087188243865967
1.0	53310000.0	53320000.0	1.0	2.9472339153289795	1.5698987245559692
1.0	53330000.0	53340000.0	3.0	3.022465944290161	1.6026279926300049
1.0	53410000.0	53420000.0	5.0	2.961390733718872	1.589080572128296
1.0	53420000.0	53430000.0	5.0	2.8859310150146484	1.5513302087783813
1.0	53430000.0	53440000.0	2.0	2.841820478439331	1.5274044275283813
1.0	53460000.0	53470000.0	0.0	2.903240203857422	1.549899935722351
1.0	53550000.0	53560000.0	2.0	2.9454104900360107	1.5707900524139404
1.0	53640000.0	53650000.0	2.0	2.8558719158172607	1.531379222869873
1.0	53810000.0	53820000.0	2.0	2.6313118934631348	1.4255117177963257
1.0	53860000.0	53870000.0	2.0	2.587334156036377	1.3907692432403564
1.0	53880000.0	53890000.0	2.0	2.727174758911133	1.4644038677215576
1.0	53920000.0	53930000.0	1.0	2.682791233062744	1.4523893594741821
1.0	53990000.0	54000000.0	1.0	2.8857932090759277	1.5350793600082397
1.0	54020000.0	54030000.0	0.0	2.988257646560669	1.6015818119049072
1.0	54040000.0	54050000.0	2.0	2.954188823699951	1.5859546661376953
1.0	54060000.0	54070000.0	5.0	2.976440906524658	1.5980708599090576
1.0	54090000.0	54100000.0	1.0	3.1296939849853516	1.663962960243225
1.0	54260000.0	54270000.0	3.0	2.2192466259002686	1.214634656906128
1.0	54300000.0	54310000.0	2.0	3.7443153858184814	2.435950517654419
1.0	54330000.0	54340000.0	0.0	2.3612539768218994	1.2842943668365479
1.0	54390000.0	54400000.0	8.0	2.337308883666992	1.2936804294586182
1.0	54420000.0	54430000.0	0.0	2.207188367843628	1.2070038318634033
1.0	54430000.0	54440000.0	1.0	2.239788770675659	1.2317566871643066
1.0	54540000.0	54550000.0	4.0	2.268693447113037	1.235469102859497
1.0	54550000.0	54560000.0	2.0	2.328331470489502	1.2685953378677368
1.0	54620000.0	54630000.0	1.0	2.657137393951416	1.4382473230361938
1.0	54680000.0	54690000.0	1.0	2.3551836013793945	1.2761818170547485
1.0	54780000.0	54790000.0	4.0	2.3310742378234863	1.2638026475906372
1.0	54790000.0	54800000.0	4.0	2.413539171218872	1.3018089532852173
1.0	54800000.0	54810000.0	1.0	2.661132335662842	1.419217824935913
1.0	54810000.0	54820000.0	5.0	2.519735097885132	1.3561521768569946
1.0	54860000.0	54870000.0	1.0	2.4228131771087646	1.3073846101760864
1.0	55020000.0	55030000.0	2.0	3.0242502689361572	1.5914376974105835
1.0	55080000.0	55090000.0	6.0	3.233058452606201	1.6847155094146729
1.0	55110000.0	55120000.0	4.0	3.0975184440612793	1.625812292098999
1.0	55170000.0	55180000.0	3.0	3.074328899383545	1.6108163595199585
1.0	55190000.0	55200000.0	3.0	2.4903602600097656	1.3353636264801025
1.0	55240000.0	55250000.0	5.0	2.9308974742889404	1.556687593460083
1.0	55280000.0	55290000.0	2.0	2.965204954147339	1.5755733251571655
1.0	55290000.0	55300000.0	7.0	2.9516735076904297	1.5996296405792236
1.0	55340000.0	55350000.0	0.0	2.6750712394714355	1.4293756484985352
1.0	55410000.0	55420000.0	7.0	3.087491035461426	1.6355106830596924
1.0	55450000.0	55460000.0	6.0	3.3580849170684814	1.7538102865219116
1.0	55460000.0	55470000.0	3.0	3.3032619953155518	1.7193603515625
1.0	55650000.0	55660000.0	2.0	2.545647144317627	1.3735544681549072
1.0	55700000.0	55710000.0	2.0	2.9955923557281494	1.6130390167236328
1.0	55730000.0	55740000.0	5.0	2.9475808143615723	1.5917904376983643
1.0	55760000.0	55770000.0	0.0	3.170952558517456	1.6805307865142822
1.0	55780000.0	55790000.0	2.0	3.12213134765625	1.6751630306243896
1.0	55790000.0	55800000.0	7.0	3.129054546356201	1.672384262084961
1.0	55810000.0	55820000.0	3.0	3.2774460315704346	1.7401726245880127
1.0	55830000.0	55840000.0	0.0	3.402100086212158	1.778873085975647
1.0	55840000.0	55850000.0	4.0	3.038708209991455	1.6383998394012451
1.0	55950000.0	55960000.0	7.0	4.132359504699707	2.0001912117004395
1.0	55990000.0	56000000.0	5.0	3.995176315307617	1.9579124450683594
1.0	56040000.0	56050000.0	7.0	4.885984897613525	2.263575315475464
1.0	56100000.0	56110000.0	5.0	5.273942470550537	2.363349199295044
1.0	56130000.0	56140000.0	5.0	5.008200645446777	2.2995872497558594
1.0	56190000.0	56200000.0	3.0	5.5093512535095215	2.4201884269714355
1.0	56210000.0	56220000.0	5.0	5.59018087387085	2.443629741668701
1.0	56320000.0	56330000.0	2.0	5.160937309265137	2.3084230422973633
1.0	56430000.0	56440000.0	6.0	5.4474873542785645	2.421288013458252
1.0	56500000.0	56510000.0	4.0	5.521357536315918	2.417989492416382
1.0	56600000.0	56610000.0	4.0	4.974967956542969	2.283297300338745
1.0	56610000.0	56620000.0	7.0	4.701201438903809	2.1767690181732178
1.0	56620000.0	56630000.0	3.0	4.822823524475098	2.206214427947998
1.0	56660000.0	56670000.0	6.0	4.499871730804443	2.1160809993743896
1.0	56730000.0	56740000.0	9.0	3.7712790966033936	1.9098352193832397
1.0	56740000.0	56750000.0	5.0	3.9642131328582764	1.9817005395889282
1.0	56790000.0	56800000.0	3.0	4.123394012451172	2.0498979091644287
1.0	56820000.0	56830000.0	2.0	4.466528415679932	2.115712881088257
1.0	56840000.0	56850000.0	5.0	3.9445102214813232	1.9868844747543335
1.0	56870000.0	56880000.0	8.0	3.876661777496338	1.9648168087005615
1.0	56880000.0	56890000.0	3.0	3.9780468940734863	1.9561872482299805
1.0	56920000.0	56930000.0	4.0	3.8861167430877686	1.9337494373321533
1.0	56950000.0	56960000.0	3.0	3.974580764770508	1.9996436834335327
1.0	56960000.0	56970000.0	3.0	3.8450000286102295	1.9272887706756592
1.0	57010000.0	57020000.0	1.0	3.749680757522583	1.9001671075820923
1.0	57030000.0	57040000.0	4.0	3.572216510772705	1.8643449544906616
1.0	57120000.0	57130000.0	4.0	4.843406677246094	2.2421905994415283
1.0	57140000.0	57150000.0	4.0	4.897919178009033	2.2784423828125
1.0	57210000.0	57220000.0	5.0	5.673062801361084	2.4703242778778076
1.0	57230000.0	57240000.0	6.0	5.7764692306518555	2.495569944381714
1.0	57310000.0	57320000.0	5.0	5.347079277038574	2.3774478435516357
1.0	57360000.0	57370000.0	5.0	4.885401248931885	2.246005058288574
1.0	57380000.0	57390000.0	4.0	5.027731418609619	2.28497576713562
1.0	57470000.0	57480000.0	7.0	5.491877555847168	2.4122986793518066
1.0	57480000.0	57490000.0	5.0	6.018076419830322	2.558422565460205
1.0	57520000.0	57530000.0	7.0	5.948328971862793	2.5345988273620605
1.0	57540000.0	57550000.0	4.0	6.114010810852051	2.586982011795044
1.0	57570000.0	57580000.0	10.0	6.2443342208862305	2.6174187660217285
1.0	57600000.0	57610000.0	3.0	6.949171543121338	2.8064236640930176
1.0	57650000.0	57660000.0	4.0	6.879624366760254	2.7865071296691895
1.0	57800000.0	57810000.0	7.0	7.593486785888672	2.958402156829834
1.0	57810000.0	57820000.0	7.0	7.190129280090332	2.871030569076538
1.0	57840000.0	57850000.0	6.0	7.41794490814209	2.919426679611206
1.0	57860000.0	57870000.0	13.0	7.016034126281738	2.8257083892822266
1.0	57950000.0	57960000.0	5.0	6.112107753753662	2.6478800773620605
1.0	58110000.0	58120000.0	9.0	6.071105003356934	2.6155033111572266
1.0	58170000.0	58180000.0	4.0	6.53217077255249	2.7246055603027344
1.0	58290000.0	58300000.0	10.0	6.11861515045166	2.593893527984619
1.0	58310000.0	58320000.0	5.0	6.199527740478516	2.613710403442383
1.0	58320000.0	58330000.0	5.0	6.062798976898193	2.579756736755371
1.0	58370000.0	58380000.0	4.0	5.369551181793213	2.403000831604004
1.0	58410000.0	58420000.0	3.0	5.963789939880371	2.5399303436279297
1.0	58480000.0	58490000.0	7.0	5.602792263031006	2.441955327987671
1.0	58530000.0	58540000.0	9.0	4.965411186218262	2.2558557987213135
1.0	58740000.0	58750000.0	4.0	4.138436317443848	2.0095651149749756
1.0	58760000.0	58770000.0	2.0	3.986294984817505	1.9497640132904053
1.0	58970000.0	58980000.0	3.0	2.513662338256836	1.3587702512741089
1.0	59100000.0	59110000.0	3.0	3.0902953147888184	1.6474628448486328
1.0	59120000.0	59130000.0	1.0	2.5458145141601562	1.3638890981674194
1.0	59290000.0	59300000.0	5.0	3.048285961151123	1.6264301538467407
1.0	59340000.0	59350000.0	4.0	2.966830015182495	1.5855426788330078
1.0	59370000.0	59380000.0	4.0	3.014953136444092	1.595534086227417
1.0	59490000.0	59500000.0	2.0	3.352532148361206	1.776116132736206
1.0	59530000.0	59540000.0	3.0	3.161144495010376	1.6697934865951538
1.0	59540000.0	59550000.0	5.0	2.975914716720581	1.590800404548645
1.0	59670000.0	59680000.0	3.0	3.981987476348877	1.9596506357192993
1.0	59700000.0	59710000.0	3.0	3.9203274250030518	1.9232168197631836
1.0	59770000.0	59780000.0	1.0	3.4585471153259277	1.770416498184204
1.0	59820000.0	59830000.0	2.0	3.1386401653289795	1.6725517511367798
1.0	59870000.0	59880000.0	2.0	3.206087112426758	1.7011791467666626
1.0	59890000.0	59900000.0	3.0	2.9869425296783447	1.607470154762268
1.0	59910000.0	59920000.0	2.0	3.1249470710754395	1.6954253911972046
1.0	59920000.0	59930000.0	1.0	3.145641565322876	1.6875613927841187
1.0	60030000.0	60040000.0	4.0	3.1975841522216797	1.702471137046814
1.0	60090000.0	60100000.0	2.0	3.544994354248047	1.8135795593261719
1.0	60170000.0	60180000.0	4.0	3.5690770149230957	1.8541679382324219
1.0	60200000.0	60210000.0	4.0	4.6052727699279785	2.146355390548706
1.0	60320000.0	60330000.0	4.0	5.15889835357666	2.299894094467163
1.0	60390000.0	60400000.0	6.0	5.764815330505371	2.4947361946105957
1.0	60430000.0	60440000.0	3.0	5.868177890777588	2.5169591903686523
1.0	60490000.0	60500000.0	8.0	6.276656150817871	2.631570339202881
1.0	60520000.0	60530000.0	6.0	6.649173736572266	2.7291135787963867
1.0	60600000.0	60610000.0	6.0	8.295839309692383	3.1275832653045654
1.0	60650000.0	60660000.0	19.0	8.24058723449707	3.104811906814575
1.0	60660000.0	60670000.0	10.0	8.885558128356934	3.2450451850891113
1.0	60740000.0	60750000.0	5.0	8.882550239562988	3.2374587059020996
1.0	60760000.0	60770000.0	12.0	8.10505199432373	3.078437328338623
1.0	60820000.0	60830000.0	10.0	7.26092529296875	2.8813045024871826
1.0	60850000.0	60860000.0	6.0	7.6218366622924805	2.9676780700683594
1.0	60870000.0	60880000.0	8.0	6.837087154388428	2.7759432792663574
1.0	60910000.0	60920000.0	8.0	6.9004082679748535	2.793236494064331
1.0	60990000.0	61000000.0	10.0	7.164053440093994	2.8581039905548096
1.0	61130000.0	61140000.0	7.0	7.810373783111572	3.0108418464660645
1.0	61190000.0	61200000.0	6.0	7.004288673400879	2.8191351890563965
1.0	61210000.0	61220000.0	4.0	7.082299709320068	2.8420560359954834
1.0	61230000.0	61240000.0	7.0	6.724471092224121	2.7498700618743896
1.0	61260000.0	61270000.0	4.0	7.026698112487793	2.8252320289611816
1.0	61300000.0	61310000.0	10.0	6.502195835113525	2.6928775310516357
1.0	61430000.0	61440000.0	3.0	6.042036533355713	2.5699820518493652
1.0	61440000.0	61450000.0	5.0	5.697574138641357	2.46807861328125
1.0	61520000.0	61530000.0	6.0	5.00512170791626	2.293750286102295
1.0	61540000.0	61550000.0	1.0	3.353363513946533	2.414031982421875
1.0	61600000.0	61610000.0	3.0	4.461802959442139	2.1254217624664307
1.0	61650000.0	61660000.0	5.0	4.830639362335205	2.231316089630127
1.0	61660000.0	61670000.0	4.0	5.132619857788086	2.3117306232452393
1.0	61680000.0	61690000.0	4.0	5.164625644683838	2.3198587894439697
1.0	61690000.0	61700000.0	9.0	4.804503917694092	2.2135045528411865
1.0	61750000.0	61760000.0	4.0	4.8520283699035645	2.2291650772094727
1.0	61760000.0	61770000.0	8.0	4.547649383544922	2.1202383041381836
1.0	61790000.0	61800000.0	3.0	4.790426254272461	2.190051555633545
1.0	61900000.0	61910000.0	2.0	4.861665725708008	2.212677001953125
1.0	62070000.0	62080000.0	3.0	3.2753405570983887	1.7111263275146484
1.0	62240000.0	62250000.0	2.0	3.332796812057495	1.74042546749115
1.0	62360000.0	62370000.0	5.0	3.4833343029022217	1.7884438037872314
1.0	62440000.0	62450000.0	1.0	3.4980976581573486	1.7845304012298584
1.0	62460000.0	62470000.0	2.0	3.182351589202881	1.692696213722229
1.0	62610000.0	62620000.0	1.0	3.582604169845581	1.8171733617782593
1.0	62620000.0	62630000.0	5.0	3.7716660499572754	1.8829333782196045
1.0	62660000.0	62670000.0	3.0	3.964611053466797	2.015148639678955
1.0	62670000.0	62680000.0	5.0	4.092713356018066	2.000586748123169
1.0	62790000.0	62800000.0	6.0	3.995927333831787	1.9972810745239258
1.0	62800000.0	62810000.0	2.0	3.834240674972534	1.9258798360824585
1.0	62830000.0	62840000.0	5.0	3.4234237670898438	1.7990614175796509
1.0	62900000.0	62910000.0	3.0	6.235088348388672	5.293942928314209
1.0	62980000.0	62990000.0	5.0	2.970588445663452	1.5895841121673584
1.0	63090000.0	63100000.0	3.0	2.820324420928955	1.5214742422103882
1.0	63130000.0	63140000.0	2.0	2.934004545211792	1.5765340328216553
1.0	63140000.0	63150000.0	2.0	2.840731382369995	1.539454460144043
1.0	63180000.0	63190000.0	5.0	2.9923176765441895	1.6073648929595947
1.0	63310000.0	63320000.0	2.0	2.928586959838867	1.552306056022644
1.0	63330000.0	63340000.0	5.0	2.8693747520446777	1.5113909244537354
1.0	63340000.0	63350000.0	4.0	3.4316201210021973	1.7788206338882446
1.0	63380000.0	63390000.0	3.0	3.951751232147217	1.9664876461029053
1.0	63410000.0	63420000.0	2.0	4.159106254577637	2.0273783206939697
1.0	63470000.0	63480000.0	5.0	3.84230375289917	1.928195595741272
1.0	63490000.0	63500000.0	4.0	4.21786642074585	2.0497279167175293
1.0	63560000.0	63570000.0	3.0	4.792171478271484	2.217996835708618
1.0	63600000.0	63610000.0	5.0	5.3055830001831055	2.3612523078918457
1.0	63610000.0	63620000.0	3.0	5.425235748291016	2.399061679840088
1.0	63640000.0	63650000.0	9.0	4.97659969329834	2.266911745071411
1.0	63700000.0	63710000.0	5.0	4.659913063049316	2.1628992557525635
1.0	63730000.0	63740000.0	6.0	4.943868160247803	2.258553981781006
1.0	63740000.0	63750000.0	0.0	4.676692962646484	2.166673183441162
1.0	63780000.0	63790000.0	5.0	3.778762102127075	1.9297854900360107
1.0	63830000.0	63840000.0	0.0	3.4099254608154297	2.240849733352661
1.0	63910000.0	63920000.0	1.0	2.243536949157715	1.327355980873108
1.0	63930000.0	63940000.0	2.0	2.277184247970581	1.2991093397140503
1.0	63970000.0	63980000.0	0.0	2.120718479156494	1.2306958436965942
1.0	64050000.0	64060000.0	0.0	2.5927557945251465	1.8991680145263672
1.0	64060000.0	64070000.0	2.0	2.4950079917907715	1.3842300176620483
1.0	64070000.0	64080000.0	1.0	2.3185534477233887	1.281569242477417
1.0	64130000.0	64140000.0	7.0	3.1061999797821045	1.6657488346099854
1.0	64150000.0	64160000.0	4.0	3.6193161010742188	1.8482341766357422
1.0	64280000.0	64290000.0	3.0	3.7667107582092285	1.9244133234024048
1.0	64380000.0	64390000.0	4.0	3.682469606399536	2.068599224090576
1.0	64410000.0	64420000.0	5.0	3.994955062866211	1.96371591091156
1.0	64450000.0	64460000.0	4.0	3.9322381019592285	2.0013129711151123
1.0	64470000.0	64480000.0	1.0	4.337635040283203	2.0791914463043213
1.0	64490000.0	64500000.0	8.0	4.1548590660095215	2.008945941925049
1.0	64520000.0	64530000.0	3.0	4.255575180053711	2.0615525245666504
1.0	64530000.0	64540000.0	3.0	4.023857116699219	1.9762089252471924
1.0	64570000.0	64580000.0	4.0	4.28729772567749	2.0558626651763916
1.0	64610000.0	64620000.0	5.0	4.060840606689453	1.9759738445281982
1.0	64620000.0	64630000.0	2.0	4.142067909240723	2.0288643836975098
1.0	64670000.0	64680000.0	8.0	4.631460189819336	2.1563751697540283
1.0	64690000.0	64700000.0	4.0	5.1661787033081055	2.3113231658935547
1.0	64700000.0	64710000.0	4.0	5.031979560852051	2.2835469245910645
1.0	64790000.0	64800000.0	9.0	5.372087478637695	2.3784279823303223
1.0	64860000.0	64870000.0	5.0	5.033627510070801	2.2727882862091064
1.0	64870000.0	64880000.0	5.0	4.924618244171143	2.250479221343994
1.0	64900000.0	64910000.0	4.0	4.363437175750732	2.0642127990722656
1.0	64980000.0	64990000.0	4.0	3.4564456939697266	1.8662655353546143
1.0	65020000.0	65030000.0	4.0	3.8874001502990723	1.9251129627227783
1.0	65070000.0	65080000.0	2.0	4.08188009262085	1.9811646938323975
1.0	65120000.0	65130000.0	3.0	3.9598159790039062	1.9309345483779907
1.0	65180000.0	65190000.0	4.0	3.6656289100646973	1.8917640447616577
1.0	65210000.0	65220000.0	2.0	3.6167964935302734	2.0970969200134277
1.0	65270000.0	65280000.0	4.0	3.006140947341919	1.6134021282196045
1.0	65290000.0	65300000.0	2.0	2.5941522121429443	1.4136345386505127
1.0	65320000.0	65330000.0	3.0	2.4157416820526123	1.3346997499465942
1.0	65420000.0	65430000.0	3.0	2.85288143157959	1.578798532485962
1.0	65440000.0	65450000.0	0.0	2.713510036468506	1.4807326793670654
1.0	65450000.0	65460000.0	2.0	2.558514356613159	1.4054690599441528
1.0	65520000.0	65530000.0	1.0	2.283233642578125	1.2428486347198486
1.0	65530000.0	65540000.0	0.0	5.103302955627441	4.6775360107421875
1.0	65580000.0	65590000.0	1.0	2.9097468852996826	1.5776764154434204
1.0	65610000.0	65620000.0	1.0	3.6137328147888184	2.050025701522827
1.0	65650000.0	65660000.0	1.0	3.206113815307617	1.693718671798706
1.0	65730000.0	65740000.0	3.0	3.484933376312256	1.8227523565292358
1.0	65750000.0	65760000.0	3.0	3.364215135574341	1.7756717205047607
1.0	65880000.0	65890000.0	4.0	2.7204952239990234	1.972834825515747
1.0	65900000.0	65910000.0	2.0	3.4400811195373535	1.7991759777069092
1.0	66100000.0	66110000.0	5.0	5.086536884307861	2.2816450595855713
1.0	66150000.0	66160000.0	2.0	4.822656154632568	2.201828956604004
1.0	66180000.0	66190000.0	8.0	4.8276166915893555	2.2085347175598145
1.0	66190000.0	66200000.0	4.0	4.854963779449463	2.22046160697937
1.0	66210000.0	66220000.0	5.0	4.758184432983398	2.189523696899414
1.0	66370000.0	66380000.0	4.0	3.607407808303833	1.8266531229019165
1.0	66450000.0	66460000.0	5.0	3.2753396034240723	1.7316890954971313
1.0	66460000.0	66470000.0	7.0	3.400491714477539	1.7623956203460693
1.0	66520000.0	66530000.0	3.0	3.6910033226013184	1.8462650775909424
1.0	66570000.0	66580000.0	1.0	2.885220766067505	1.5542151927947998
1.0	66580000.0	66590000.0	2.0	3.1791300773620605	1.6824871301651
1.0	66590000.0	66600000.0	5.0	3.060309886932373	1.6440823078155518
1.0	66620000.0	66630000.0	2.0	3.1162619590759277	1.6609447002410889
1.0	66700000.0	66710000.0	2.0	3.1124837398529053	1.6374304294586182
1.0	66710000.0	66720000.0	2.0	2.9229140281677246	1.540802001953125
1.0	66770000.0	66780000.0	2.0	3.0041093826293945	1.590108871459961
1.0	66780000.0	66790000.0	3.0	2.9755468368530273	1.5847647190093994
1.0	66790000.0	66800000.0	13.0	5.462419033050537	3.135223865509033
1.0	66800000.0	66810000.0	9.0	6.501771450042725	3.288891315460205
1.0	66910000.0	66920000.0	1.0	2.8067574501037598	1.5186817646026611
1.0	66920000.0	66930000.0	4.0	2.7479453086853027	1.5137792825698853
1.0	67020000.0	67030000.0	2.0	2.9137401580810547	1.6031948328018188
1.0	67080000.0	67090000.0	4.0	2.858891725540161	1.5662319660186768
1.0	67210000.0	67220000.0	3.0	3.0359606742858887	1.6629676818847656
1.0	67250000.0	67260000.0	2.0	2.7202327251434326	1.4927575588226318
1.0	67320000.0	67330000.0	2.0	2.745972156524658	1.5179247856140137
1.0	67340000.0	67350000.0	1.0	2.954061985015869	1.6166799068450928
1.0	67360000.0	67370000.0	1.0	2.9459457397460938	1.5978405475616455
1.0	67420000.0	67430000.0	2.0	2.6212007999420166	1.4277441501617432
1.0	67530000.0	67540000.0	1.0	3.213637113571167	1.7138464450836182
1.0	67600000.0	67610000.0	3.0	2.6447346210479736	1.4170825481414795
1.0	67840000.0	67850000.0	1.0	2.5271620750427246	1.367753505706787
1.0	67890000.0	67900000.0	4.0	5.752913475036621	5.144061088562012
1.0	67930000.0	67940000.0	2.0	2.8113932609558105	1.5130634307861328
1.0	68140000.0	68150000.0	4.0	2.936589479446411	1.5824306011199951
1.0	68210000.0	68220000.0	3.0	2.8538734912872314	1.5658619403839111
1.0	68270000.0	68280000.0	2.0	3.7195658683776855	1.8608524799346924
1.0	68320000.0	68330000.0	8.0	4.205111503601074	2.0261824131011963
1.0	68360000.0	68370000.0	2.0	4.578249454498291	2.128857374191284
1.0	68390000.0	68400000.0	4.0	4.855389595031738	2.2141289710998535
1.0	68410000.0	68420000.0	8.0	4.904885292053223	2.2288272380828857
1.0	68420000.0	68430000.0	4.0	5.365287780761719	2.3696448802948
1.0	68520000.0	68530000.0	5.0	4.627663612365723	2.1489078998565674
1.0	68530000.0	68540000.0	6.0	4.481816291809082	2.1047749519348145
1.0	68590000.0	68600000.0	4.0	5.009477615356445	2.259856700897217
1.0	68720000.0	68730000.0	4.0	5.506476402282715	2.4072165489196777
1.0	68820000.0	68830000.0	6.0	5.190834999084473	2.3287570476531982
1.0	68870000.0	68880000.0	6.0	4.576844215393066	2.147242784500122
1.0	68950000.0	68960000.0	0.0	4.8621954917907715	2.2235653400421143
1.0	69020000.0	69030000.0	7.0	5.82100772857666	2.529191255569458
1.0	69090000.0	69100000.0	4.0	6.577536106109619	2.7398695945739746
1.0	69120000.0	69130000.0	10.0	6.322836875915527	2.7119691371917725
1.0	69170000.0	69180000.0	4.0	6.827927589416504	2.7969632148742676
1.0	69190000.0	69200000.0	4.0	6.9170708656311035	2.8512051105499268
1.0	69240000.0	69250000.0	3.0	7.070000648498535	2.8725337982177734
1.0	69310000.0	69320000.0	8.0	7.650941371917725	3.006073236465454
1.0	69410000.0	69420000.0	6.0	7.822789192199707	3.0219435691833496
1.0	69430000.0	69440000.0	10.0	7.793671607971191	3.0210886001586914
1.0	69440000.0	69450000.0	14.0	7.45526123046875	2.960545778274536
1.0	69460000.0	69470000.0	8.0	6.515584468841553	2.8271358013153076
1.0	69570000.0	69580000.0	11.0	8.918028831481934	3.2329349517822266
1.0	69590000.0	69600000.0	12.0	9.222787857055664	3.285473585128784
1.0	69600000.0	69610000.0	8.0	9.838427543640137	3.3824667930603027
1.0	69680000.0	69690000.0	5.0	10.79228401184082	3.519549608230591
1.0	69710000.0	69720000.0	16.0	10.377614974975586	3.467684507369995
1.0	69730000.0	69740000.0	8.0	10.663084983825684	3.501664400100708
1.0	69790000.0	69800000.0	14.0	10.146280288696289	3.4341742992401123
1.0	69900000.0	69910000.0	9.0	9.283839225769043	3.299074649810791
1.0	69950000.0	69960000.0	10.0	9.840336799621582	3.394195556640625
1.0	69990000.0	70000000.0	10.0	10.038240432739258	3.4217238426208496
1.0	70110000.0	70120000.0	7.0	9.688034057617188	3.3676114082336426
1.0	70130000.0	70140000.0	8.0	8.95402717590332	3.2386436462402344
1.0	70150000.0	70160000.0	10.0	8.62430191040039	3.1753649711608887
1.0	70390000.0	70400000.0	2.0	5.451585292816162	2.4365198612213135
1.0	70400000.0	70410000.0	9.0	5.9059600830078125	2.536658763885498
1.0	70480000.0	70490000.0	9.0	6.383391380310059	2.6619555950164795
1.0	70520000.0	70530000.0	6.0	5.702372074127197	2.4641480445861816
1.0	70530000.0	70540000.0	12.0	5.115959644317627	2.309865951538086
1.0	70540000.0	70550000.0	7.0	5.335573673248291	2.3556485176086426
1.0	70560000.0	70570000.0	1.0	5.169969081878662	2.3180582523345947
1.0	70610000.0	70620000.0	2.0	3.339261531829834	1.7682125568389893
1.0	70710000.0	70720000.0	0.0	2.41439151763916	1.3100337982177734
1.0	70770000.0	70780000.0	1.0	2.62029767036438	1.4381487369537354
1.0	70780000.0	70790000.0	5.0	2.519728899002075	1.3912720680236816
1.0	70820000.0	70830000.0	3.0	3.6930909156799316	2.1048836708068848
1.0	70870000.0	70880000.0	3.0	3.5084986686706543	2.1131739616394043
1.0	70910000.0	70920000.0	5.0	3.243372678756714	1.730128526687622
1.0	70970000.0	70980000.0	1.0	3.7291107177734375	1.887385368347168
1.0	71000000.0	71010000.0	8.0	3.6771481037139893	1.8716011047363281
1.0	71030000.0	71040000.0	4.0	4.205191612243652	2.032212257385254
1.0	71180000.0	71190000.0	6.0	5.409300327301025	2.3968796730041504
1.0	71230000.0	71240000.0	8.0	5.653420925140381	2.4548544883728027
1.0	71320000.0	71330000.0	3.0	6.669888496398926	2.741942882537842
1.0	71390000.0	71400000.0	4.0	6.4415154457092285	2.6778969764709473
1.0	71420000.0	71430000.0	5.0	6.141150951385498	2.6046640872955322
1.0	71440000.0	71450000.0	6.0	5.718258857727051	2.4723846912384033
1.0	71460000.0	71470000.0	12.0	5.44667387008667	2.391124963760376
1.0	71470000.0	71480000.0	8.0	5.403140068054199	2.4002280235290527
1.0	71490000.0	71500000.0	8.0	5.564478874206543	2.431562900543213
1.0	71540000.0	71550000.0	3.0	5.124570846557617	2.8108279705047607
1.0	71660000.0	71670000.0	5.0	7.207028865814209	2.881086826324463
1.0	71820000.0	71830000.0	6.0	9.176356315612793	3.277172565460205
1.0	71840000.0	71850000.0	10.0	8.847394943237305	3.219367504119873
1.0	71850000.0	71860000.0	5.0	9.084840774536133	3.264831066131592
1.0	71870000.0	71880000.0	14.0	9.109884262084961	3.2645161151885986
1.0	71890000.0	71900000.0	6.0	9.30593490600586	3.296360731124878
1.0	71950000.0	71960000.0	7.0	9.658350944519043	3.3540871143341064
1.0	72010000.0	72020000.0	10.0	9.85732364654541	3.380341053009033
1.0	72060000.0	72070000.0	13.0	9.639730453491211	3.3517024517059326
1.0	72130000.0	72140000.0	5.0	10.62995719909668	3.4836373329162598
1.0	72220000.0	72230000.0	8.0	11.01209545135498	3.5288257598876953
1.0	72370000.0	72380000.0	17.0	10.763986587524414	3.4998939037323
1.0	72420000.0	72430000.0	9.0	10.342569351196289	3.4516494274139404
1.0	72480000.0	72490000.0	10.0	9.715712547302246	3.3727104663848877
1.0	72520000.0	72530000.0	7.0	10.54298210144043	3.4690685272216797
1.0	72530000.0	72540000.0	11.0	10.717056274414062	3.4910736083984375
1.0	72570000.0	72580000.0	10.0	11.680893898010254	3.5990993976593018
1.0	72590000.0	72600000.0	12.0	11.564064979553223	3.590066909790039
1.0	72640000.0	72650000.0	5.0	12.334932327270508	3.6722571849823
1.0	72690000.0	72700000.0	11.0	10.591679573059082	3.4893622398376465
1.0	72720000.0	72730000.0	2.0	9.972854614257812	3.399942398071289
1.0	72740000.0	72750000.0	12.0	7.985232353210449	3.240314483642578
1.0	72760000.0	72770000.0	7.0	9.022146224975586	3.2799789905548096
1.0	72910000.0	72920000.0	12.0	12.152559280395508	3.6928882598876953
1.0	72970000.0	72980000.0	11.0	12.516032218933105	3.7177627086639404
1.0	73120000.0	73130000.0	13.0	12.805036544799805	3.7334957122802734
1.0	73160000.0	73170000.0	9.0	13.39489459991455	3.7727818489074707
1.0	73180000.0	73190000.0	13.0	13.488992691040039	3.77435302734375
1.0	73210000.0	73220000.0	12.0	13.372842788696289	3.7702362537384033
1.0	73270000.0	73280000.0	16.0	12.344548225402832	3.687523365020752
1.0	73390000.0	73400000.0	12.0	12.781469345092773	3.7082512378692627
1.0	73400000.0	73410000.0	6.0	12.843754768371582	3.7032718658447266
1.0	73460000.0	73470000.0	19.0	12.469609260559082	3.6514739990234375
1.0	73520000.0	73530000.0	8.0	14.143725395202637	3.8102316856384277
1.0	73550000.0	73560000.0	15.0	13.8738374710083	3.7891974449157715
1.0	73570000.0	73580000.0	8.0	14.426358222961426	3.820115327835083
1.0	73620000.0	73630000.0	14.0	15.007926940917969	3.8612060546875
1.0	73650000.0	73660000.0	6.0	15.14061450958252	3.883841037750244
1.0	73750000.0	73760000.0	18.0	14.886072158813477	3.881516218185425
1.0	73840000.0	73850000.0	12.0	15.628132820129395	3.942795991897583
1.0	73880000.0	73890000.0	23.0	14.510724067687988	3.8607380390167236
1.0	73960000.0	73970000.0	8.0	14.294224739074707	3.85235857963562
1.0	74010000.0	74020000.0	15.0	14.003260612487793	3.8234832286834717
1.0	74130000.0	74140000.0	19.0	13.370134353637695	3.7960307598114014
1.0	74200000.0	74210000.0	10.0	13.632659912109375	3.812065601348877
1.0	74260000.0	74270000.0	7.0	12.021142959594727	3.6656906604766846
1.0	74270000.0	74280000.0	9.0	12.088064193725586	3.672077178955078
1.0	74280000.0	74290000.0	14.0	11.283459663391113	3.578641891479492
1.0	74300000.0	74310000.0	9.0	11.001455307006836	3.545032024383545
1.0	74310000.0	74320000.0	13.0	11.155627250671387	3.565768003463745
1.0	74380000.0	74390000.0	3.0	11.142621994018555	3.557835340499878
1.0	74410000.0	74420000.0	15.0	9.899147033691406	3.3970160484313965
1.0	74420000.0	74430000.0	11.0	9.87956428527832	3.393573045730591
1.0	74430000.0	74440000.0	11.0	9.492766380310059	3.33162260055542
1.0	74490000.0	74500000.0	3.0	9.030102729797363	3.265779972076416
1.0	74550000.0	74560000.0	13.0	8.861706733703613	3.2227039337158203
1.0	74620000.0	74630000.0	8.0	8.580284118652344	3.1679701805114746
1.0	74660000.0	74670000.0	3.0	8.34727954864502	3.2572219371795654
1.0	74700000.0	74710000.0	2.0	7.907620906829834	3.0822250843048096
1.0	74760000.0	74770000.0	10.0	6.929759979248047	2.8461403846740723
1.0	74770000.0	74780000.0	8.0	7.24142599105835	2.9091782569885254
1.0	74780000.0	74790000.0	10.0	7.234865665435791	2.9058825969696045
1.0	74820000.0	74830000.0	5.0	6.919693946838379	2.858858585357666
1.0	74830000.0	74840000.0	9.0	6.522154331207275	2.778290271759033
1.0	74900000.0	74910000.0	5.0	5.932409763336182	2.606248140335083
1.0	74920000.0	74930000.0	3.0	5.98465633392334	2.586716651916504
1.0	74990000.0	75000000.0	3.0	5.116031169891357	2.3760807514190674
1.0	75040000.0	75050000.0	9.0	5.054107666015625	2.2879140377044678
1.0	75050000.0	75060000.0	12.0	5.116023063659668	2.3398098945617676
1.0	75060000.0	75070000.0	4.0	5.056562900543213	2.301539897918701
1.0	75130000.0	75140000.0	1.0	4.687935829162598	2.1785037517547607
1.0	75150000.0	75160000.0	4.0	3.698502779006958	1.8852386474609375
1.0	75220000.0	75230000.0	2.0	2.7399983406066895	1.4635889530181885
1.0	75230000.0	75240000.0	4.0	3.3304696083068848	1.8165769577026367
1.0	75240000.0	75250000.0	3.0	4.0554399490356445	1.9727165699005127
1.0	75310000.0	75320000.0	5.0	5.144707679748535	2.360327959060669
1.0	75470000.0	75480000.0	7.0	5.718017578125	2.5415945053100586
1.0	75670000.0	75680000.0	4.0	5.063279628753662	2.301605224609375
1.0	75700000.0	75710000.0	2.0	5.006881237030029	2.2869372367858887
1.0	75800000.0	75810000.0	3.0	4.788323402404785	2.1959710121154785
1.0	75860000.0	75870000.0	6.0	4.4978203773498535	2.157413959503174
1.0	75880000.0	75890000.0	5.0	4.452497959136963	2.1525464057922363
1.0	75950000.0	75960000.0	5.0	4.763774871826172	2.2286503314971924
1.0	75960000.0	75970000.0	7.0	4.627188682556152	2.173189878463745
1.0	76050000.0	76060000.0	4.0	4.439317226409912	2.096707582473755
1.0	76070000.0	76080000.0	4.0	4.179778099060059	2.042698860168457
1.0	76170000.0	76180000.0	2.0	3.8359057903289795	1.9332349300384521
1.0	76210000.0	76220000.0	6.0	3.1017982959747314	1.655218482017517
1.0	76230000.0	76240000.0	2.0	3.8192620277404785	1.902864694595337
1.0	76270000.0	76280000.0	4.0	3.8417892456054688	1.894493818283081
1.0	76350000.0	76360000.0	6.0	4.996185302734375	2.2751002311706543
1.0	76440000.0	76450000.0	6.0	5.911811828613281	2.531680107116699
1.0	76490000.0	76500000.0	6.0	5.615070343017578	2.4444026947021484
1.0	76510000.0	76520000.0	10.0	5.151738166809082	2.3014237880706787
1.0	76530000.0	76540000.0	7.0	5.270907402038574	2.3603978157043457
1.0	76580000.0	76590000.0	3.0	4.682085990905762	2.164090394973755
1.0	76590000.0	76600000.0	5.0	4.712466239929199	2.1707816123962402
1.0	76610000.0	76620000.0	3.0	4.510241508483887	2.1129813194274902
1.0	76640000.0	76650000.0	6.0	4.293998718261719	2.0503737926483154
1.0	76730000.0	76740000.0	10.0	4.713995456695557	2.1714117527008057
1.0	76810000.0	76820000.0	11.0	5.644867897033691	2.4611005783081055
1.0	76830000.0	76840000.0	5.0	6.004201412200928	2.556967258453369
1.0	77080000.0	77090000.0	14.0	6.300847053527832	2.637519121170044
1.0	77100000.0	77110000.0	9.0	6.043970108032227	2.592705011367798
1.0	77140000.0	77150000.0	8.0	5.818012714385986	2.49684476852417
1.0	77280000.0	77290000.0	6.0	5.6210479736328125	2.4427552223205566
1.0	77310000.0	77320000.0	6.0	5.341753005981445	2.373504638671875
1.0	77340000.0	77350000.0	2.0	5.403807640075684	2.3798797130584717
1.0	77400000.0	77410000.0	0.0	4.92917537689209	2.2363498210906982
1.0	77500000.0	77510000.0	1.0	3.9433655738830566	1.9348852634429932
1.0	77510000.0	77520000.0	3.0	3.8166496753692627	1.888479471206665
1.0	77560000.0	77570000.0	4.0	2.811018228530884	1.6015827655792236
1.0	77610000.0	77620000.0	2.0	2.4549527168273926	1.4128698110580444
1.0	77640000.0	77650000.0	0.0	2.4979727268218994	1.412503957748413
1.0	77890000.0	77900000.0	6.0	3.9459023475646973	1.9302113056182861
1.0	78230000.0	78240000.0	5.0	2.673856735229492	1.4561712741851807
1.0	78260000.0	78270000.0	1.0	2.29146409034729	1.2543002367019653
1.0	78340000.0	78350000.0	4.0	2.817675828933716	1.5172321796417236
1.0	78360000.0	78370000.0	1.0	2.8372321128845215	1.5320541858673096
1.0	78460000.0	78470000.0	0.0	2.991466522216797	1.6057707071304321
1.0	78660000.0	78670000.0	6.0	3.7956440448760986	1.9089241027832031
1.0	78740000.0	78750000.0	6.0	4.358100891113281	2.1645731925964355
1.0	78760000.0	78770000.0	4.0	4.962460041046143	2.2472286224365234
1.0	78800000.0	78810000.0	4.0	4.785788059234619	2.1950953006744385
1.0	78910000.0	78920000.0	3.0	5.2003865242004395	2.3262932300567627
1.0	78960000.0	78970000.0	3.0	5.196178436279297	2.336980104446411
1.0	79000000.0	79010000.0	7.0	4.612903594970703	2.1558592319488525
1.0	79010000.0	79020000.0	7.0	4.8944501876831055	2.237809181213379
1.0	79020000.0	79030000.0	9.0	4.666015148162842	2.1808714866638184
1.0	79060000.0	79070000.0	4.0	5.414294242858887	2.3784737586975098
1.0	79110000.0	79120000.0	7.0	5.325428485870361	2.3774216175079346
1.0	79120000.0	79130000.0	5.0	5.232226371765137	2.355774402618408
1.0	79160000.0	79170000.0	7.0	5.479313373565674	2.4023098945617676
1.0	79170000.0	79180000.0	7.0	5.724095821380615	2.4750523567199707
1.0	79230000.0	79240000.0	5.0	5.934601783752441	2.5302200317382812
1.0	79250000.0	79260000.0	5.0	5.830061435699463	2.5064761638641357
1.0	79290000.0	79300000.0	8.0	5.337889194488525	2.377196788787842
1.0	79370000.0	79380000.0	3.0	6.595706939697266	2.730940103530884
1.0	79400000.0	79410000.0	12.0	5.800540924072266	2.538585662841797
1.0	79440000.0	79450000.0	9.0	6.958331108093262	2.8389217853546143
1.0	79510000.0	79520000.0	10.0	7.4436211585998535	2.9547102451324463
1.0	79550000.0	79560000.0	6.0	7.697052955627441	3.0005929470062256
1.0	79580000.0	79590000.0	7.0	7.648561954498291	2.9932870864868164
1.0	79670000.0	79680000.0	6.0	9.184808731079102	3.2769598960876465
1.0	79720000.0	79730000.0	8.0	8.90706729888916	3.229109287261963
1.0	79730000.0	79740000.0	9.0	9.382420539855957	3.3118584156036377
1.0	79830000.0	79840000.0	11.0	8.945782661437988	3.2378106117248535
1.0	79900000.0	79910000.0	11.0	7.758213996887207	3.0145506858825684
1.0	79920000.0	79930000.0	10.0	7.63707971572876	2.9979445934295654
1.0	79930000.0	79940000.0	7.0	7.578077793121338	2.990485906600952
1.0	79940000.0	79950000.0	5.0	7.624228477478027	2.99694561958313
1.0	79990000.0	80000000.0	8.0	7.037275791168213	2.9078164100646973
1.0	80000000.0	80010000.0	8.0	6.313241481781006	2.7715260982513428
1.0	80010000.0	80020000.0	5.0	6.777259826660156	2.8319294452667236
1.0	80060000.0	80070000.0	4.0	6.919625759124756	2.8894965648651123
1.0	80080000.0	80090000.0	3.0	6.994251251220703	2.877925395965576
1.0	80110000.0	80120000.0	6.0	6.867580413818359	2.8889389038085938
1.0	80150000.0	80160000.0	5.0	6.685772895812988	2.826932430267334
1.0	80170000.0	80180000.0	4.0	6.8049139976501465	2.8813743591308594
1.0	80260000.0	80270000.0	7.0	7.487349510192871	2.9920506477355957
1.0	80310000.0	80320000.0	10.0	7.758365631103516	3.037480354309082
1.0	80410000.0	80420000.0	10.0	9.678324699401855	3.3570804595947266
1.0	80450000.0	80460000.0	10.0	10.763476371765137	3.504316806793213
1.0	80460000.0	80470000.0	9.0	10.947067260742188	3.5369865894317627
1.0	80500000.0	80510000.0	12.0	11.170448303222656	3.5511810779571533
1.0	80570000.0	80580000.0	12.0	11.733728408813477	3.6361374855041504
1.0	80670000.0	80680000.0	16.0	10.576387405395508	3.4804375171661377
1.0	80880000.0	80890000.0	11.0	11.265057563781738	3.5492324829101562
1.0	80920000.0	80930000.0	13.0	12.147741317749023	3.6496644020080566
1.0	80960000.0	80970000.0	7.0	12.553842544555664	3.703514814376831
1.0	81030000.0	81040000.0	5.0	14.944401741027832	3.874469757080078
1.0	81060000.0	81070000.0	18.0	14.063270568847656	3.8394293785095215
1.0	81110000.0	81120000.0	19.0	13.85716438293457	3.810352325439453
1.0	81120000.0	81130000.0	7.0	13.99163818359375	3.836113691329956
1.0	81160000.0	81170000.0	16.0	11.961112022399902	3.668020248413086
1.0	81220000.0	81230000.0	7.0	13.692524909973145	3.8046927452087402
1.0	81300000.0	81310000.0	14.0	12.47175121307373	3.7030301094055176
1.0	81340000.0	81350000.0	9.0	12.329275131225586	3.674762010574341
1.0	81350000.0	81360000.0	17.0	12.325586318969727	3.6762759685516357
1.0	81360000.0	81370000.0	12.0	12.859875679016113	3.7421932220458984
1.0	81430000.0	81440000.0	13.0	11.527961730957031	3.6054108142852783
1.0	81460000.0	81470000.0	16.0	11.971525192260742	3.6497788429260254
1.0	81510000.0	81520000.0	15.0	12.881515502929688	3.7488837242126465
1.0	81530000.0	81540000.0	13.0	13.01379680633545	3.7671780586242676
1.0	81670000.0	81680000.0	12.0	12.939302444458008	3.7652435302734375
1.0	81740000.0	81750000.0	18.0	13.357231140136719	3.8092739582061768
1.0	81780000.0	81790000.0	7.0	13.500102043151855	3.7892284393310547
1.0	81790000.0	81800000.0	12.0	12.916295051574707	3.7387261390686035
1.0	81840000.0	81850000.0	14.0	11.803132057189941	3.6315503120422363
1.0	81870000.0	81880000.0	5.0	11.902769088745117	3.649993419647217
1.0	81920000.0	81930000.0	4.0	12.120359420776367	3.684314727783203
1.0	81960000.0	81970000.0	7.0	11.084524154663086	3.557088851928711
1.0	81990000.0	82000000.0	14.0	11.49672794342041	3.614673614501953
1.0	82020000.0	82030000.0	13.0	11.53506088256836	3.611311435699463
1.0	82040000.0	82050000.0	10.0	12.544899940490723	3.7322421073913574
1.0	82060000.0	82070000.0	10.0	11.908163070678711	3.6660780906677246
1.0	82140000.0	82150000.0	10.0	11.252885818481445	3.5763072967529297
1.0	82190000.0	82200000.0	12.0	11.669218063354492	3.636049270629883
1.0	82200000.0	82210000.0	13.0	11.523820877075195	3.6000964641571045
1.0	82230000.0	82240000.0	8.0	12.819734573364258	3.738893508911133
1.0	82250000.0	82260000.0	17.0	12.483133316040039	3.706930637359619
1.0	82340000.0	82350000.0	19.0	13.960721969604492	3.7896361351013184
1.0	82470000.0	82480000.0	11.0	13.024084091186523	3.757551670074463
1.0	82480000.0	82490000.0	16.0	12.690985679626465	3.767634153366089
1.0	82590000.0	82600000.0	7.0	9.808832168579102	3.4132373332977295
1.0	82600000.0	82610000.0	7.0	10.353251457214355	3.4760184288024902
1.0	82610000.0	82620000.0	8.0	11.43311595916748	3.594343662261963
1.0	82660000.0	82670000.0	12.0	11.579380989074707	3.622804641723633
1.0	82670000.0	82680000.0	14.0	11.172917366027832	3.580401659011841
1.0	82800000.0	82810000.0	8.0	11.630758285522461	3.628345489501953
1.0	82830000.0	82840000.0	14.0	11.4973783493042	3.6127898693084717
1.0	82980000.0	82990000.0	11.0	10.988527297973633	3.536558151245117
1.0	83080000.0	83090000.0	11.0	10.92459487915039	3.535423755645752
1.0	83140000.0	83150000.0	9.0	10.632278442382812	3.490567684173584
1.0	83180000.0	83190000.0	9.0	10.560639381408691	3.481330394744873
1.0	83260000.0	83270000.0	8.0	9.6939115524292	3.3611786365509033
1.0	83350000.0	83360000.0	9.0	9.297114372253418	3.2943015098571777
1.0	83450000.0	83460000.0	12.0	8.689374923706055	3.1901907920837402
1.0	83470000.0	83480000.0	5.0	9.011123657226562	3.2471370697021484
1.0	83490000.0	83500000.0	8.0	9.08404541015625	3.2593655586242676
1.0	83530000.0	83540000.0	7.0	7.274665832519531	2.904526710510254
1.0	83540000.0	83550000.0	3.0	7.492682456970215	2.9546923637390137
1.0	83560000.0	83570000.0	10.0	6.164092063903809	2.675732374191284
1.0	83570000.0	83580000.0	7.0	6.0102434158325195	2.62263822555542
1.0	83620000.0	83630000.0	1.0	3.466040849685669	1.8781521320343018
1.0	83990000.0	84000000.0	3.0	2.9675259590148926	1.721839189529419
1.0	84000000.0	84010000.0	3.0	3.316380262374878	1.856453537940979
1.0	84010000.0	84020000.0	4.0	3.310133457183838	1.7773704528808594
1.0	84100000.0	84110000.0	10.0	3.2552523612976074	1.8499759435653687
1.0	84110000.0	84120000.0	3.0	3.9307663440704346	1.9734392166137695
1.0	84120000.0	84130000.0	0.0	4.112822532653809	2.0148935317993164
1.0	84160000.0	84170000.0	2.0	4.13999080657959	1.9954652786254883
1.0	84190000.0	84200000.0	6.0	3.8451194763183594	1.944488763809204
1.0	84280000.0	84290000.0	2.0	4.229119777679443	2.0576870441436768
1.0	84320000.0	84330000.0	1.0	3.9891974925994873	1.9761947393417358
1.0	84480000.0	84490000.0	7.0	3.822211742401123	1.9031963348388672
1.0	84490000.0	84500000.0	6.0	3.9566493034362793	2.0105080604553223
1.0	84580000.0	84590000.0	6.0	3.4236435890197754	1.7616792917251587
1.0	84640000.0	84650000.0	2.0	2.764810562133789	1.540088415145874
1.0	84700000.0	84710000.0	4.0	2.584629535675049	1.4586983919143677
1.0	84710000.0	84720000.0	1.0	2.9481184482574463	1.6837263107299805
1.0	84780000.0	84790000.0	6.0	2.6499621868133545	1.485390067100525
1.0	84810000.0	84820000.0	4.0	2.6523337364196777	1.4678846597671509
1.0	84840000.0	84850000.0	5.0	2.7145209312438965	1.5035321712493896
1.0	84950000.0	84960000.0	3.0	2.1573071479797363	1.1999752521514893
1.0	84970000.0	84980000.0	1.0	4.69429874420166	4.458858966827393
1.0	84980000.0	84990000.0	1.0	2.41267991065979	1.3538775444030762
1.0	85080000.0	85090000.0	1.0	2.493199110031128	1.3785978555679321
1.0	85110000.0	85120000.0	3.0	2.195112705230713	1.2160124778747559
1.0	85120000.0	85130000.0	2.0	2.2210237979888916	1.2254893779754639
1.0	85150000.0	85160000.0	0.0	2.2457995414733887	1.5228327512741089
1.0	85190000.0	85200000.0	1.0	2.9915432929992676	1.6114972829818726
1.0	85280000.0	85290000.0	6.0	2.777142286300659	1.5022218227386475
1.0	85290000.0	85300000.0	2.0	2.8997275829315186	1.5606094598770142
1.0	85430000.0	85440000.0	2.0	2.724600076675415	1.4820811748504639
1.0	85520000.0	85530000.0	1.0	2.987034797668457	1.608892798423767
1.0	85580000.0	85590000.0	4.0	3.128279447555542	1.6624330282211304
1.0	85600000.0	85610000.0	1.0	3.152064085006714	1.6676170825958252
1.0	85640000.0	85650000.0	5.0	3.075349807739258	1.6342538595199585
1.0	85670000.0	85680000.0	4.0	3.387716770172119	1.783090353012085
1.0	85740000.0	85750000.0	6.0	6.281767845153809	3.2980895042419434
1.0	85820000.0	85830000.0	1.0	2.994758367538452	1.6383209228515625
1.0	85860000.0	85870000.0	2.0	3.139235734939575	1.7113720178604126
1.0	85890000.0	85900000.0	2.0	3.724506378173828	1.8852546215057373
1.0	85900000.0	85910000.0	3.0	3.5973358154296875	1.8309886455535889
1.0	85930000.0	85940000.0	3.0	4.591242790222168	2.2911176681518555
1.0	86090000.0	86100000.0	3.0	3.218665599822998	1.7238702774047852
1.0	86100000.0	86110000.0	1.0	3.1249775886535645	1.685922384262085
1.0	86150000.0	86160000.0	1.0	2.6491689682006836	1.4581491947174072
1.0	86170000.0	86180000.0	3.0	3.844806671142578	2.4331653118133545
1.0	86300000.0	86310000.0	2.0	4.20920467376709	2.0146892070770264
1.0	86360000.0	86370000.0	11.0	4.095695495605469	1.9800643920898438
1.0	86370000.0	86380000.0	2.0	4.487903594970703	2.092142343521118
1.0	86440000.0	86450000.0	0.0	4.916929721832275	2.229297161102295
1.0	86520000.0	86530000.0	8.0	3.926680088043213	1.9346450567245483
1.0	86700000.0	86710000.0	5.0	3.6429684162139893	1.8949544429779053
1.0	86720000.0	86730000.0	2.0	4.164661407470703	2.010733127593994
1.0	86910000.0	86920000.0	7.0	3.1649231910705566	1.6922718286514282
1.0	86930000.0	86940000.0	3.0	3.3344027996063232	1.7605364322662354
1.0	87000000.0	87010000.0	5.0	3.3769538402557373	1.7899833917617798
1.0	87010000.0	87020000.0	2.0	3.4320576190948486	1.7991020679473877
1.0	87020000.0	87030000.0	7.0	3.1126246452331543	1.6900243759155273
1.0	87040000.0	87050000.0	1.0	3.180976390838623	1.706785798072815
1.0	87060000.0	87070000.0	1.0	3.2350494861602783	1.7483100891113281
1.0	87170000.0	87180000.0	2.0	5.334062099456787	4.954920291900635
1.0	87210000.0	87220000.0	2.0	2.5628509521484375	1.3924776315689087
1.0	87230000.0	87240000.0	1.0	3.0115249156951904	1.6173813343048096
1.0	87380000.0	87390000.0	2.0	4.218456268310547	2.7865793704986572
1.0	87390000.0	87400000.0	2.0	2.894380807876587	1.5628092288970947
1.0	87400000.0	87410000.0	2.0	2.8036885261535645	1.5304620265960693
1.0	87470000.0	87480000.0	2.0	3.652535915374756	1.842658281326294
1.0	87480000.0	87490000.0	7.0	3.213732957839966	1.7032973766326904
1.0	87500000.0	87510000.0	0.0	3.524810791015625	1.7936313152313232
1.0	87530000.0	87540000.0	0.0	3.2687923908233643	1.7247272729873657
1.0	87560000.0	87570000.0	1.0	3.143650531768799	1.6598482131958008
1.0	87580000.0	87590000.0	2.0	3.1966605186462402	1.6850944757461548
1.0	87640000.0	87650000.0	2.0	3.1673781871795654	1.6919828653335571
1.0	87720000.0	87730000.0	4.0	3.0343854427337646	1.6452462673187256
1.0	87730000.0	87740000.0	3.0	3.1202280521392822	1.6809465885162354
1.0	87740000.0	87750000.0	1.0	3.177126407623291	1.7204936742782593
1.0	87760000.0	87770000.0	2.0	3.0232300758361816	1.6189720630645752
1.0	87810000.0	87820000.0	1.0	2.6610560417175293	1.439812421798706
1.0	87840000.0	87850000.0	3.0	2.9116358757019043	1.5944548845291138
1.0	87870000.0	87880000.0	2.0	3.001067638397217	1.6200273036956787
1.0	87900000.0	87910000.0	2.0	3.374025821685791	1.761497139930725
1.0	88050000.0	88060000.0	0.0	3.3765385150909424	1.7620038986206055
1.0	88070000.0	88080000.0	1.0	3.4772000312805176	1.8013980388641357
1.0	88140000.0	88150000.0	6.0	3.1709084510803223	1.7389780282974243
1.0	88210000.0	88220000.0	3.0	3.244356155395508	1.74101984500885
1.0	88300000.0	88310000.0	2.0	3.048121452331543	1.7098171710968018
1.0	88340000.0	88350000.0	2.0	2.9338927268981934	1.6804250478744507
1.0	88410000.0	88420000.0	2.0	3.5713608264923096	1.8435500860214233
1.0	88420000.0	88430000.0	0.0	3.6790847778320312	1.9020074605941772
1.0	88460000.0	88470000.0	8.0	3.4498538970947266	1.8447151184082031
1.0	88620000.0	88630000.0	6.0	3.4294211864471436	1.8276504278182983
1.0	88630000.0	88640000.0	1.0	3.945263385772705	1.9516947269439697
1.0	88650000.0	88660000.0	3.0	3.996115207672119	2.0114219188690186
1.0	88830000.0	88840000.0	6.0	4.885075569152832	2.2463557720184326
1.0	89000000.0	89010000.0	4.0	5.0710344314575195	2.2892308235168457
1.0	89010000.0	89020000.0	2.0	5.086328029632568	2.2875661849975586
1.0	89030000.0	89040000.0	3.0	4.656756401062012	2.161137104034424
1.0	89040000.0	89050000.0	3.0	4.517988681793213	2.1385226249694824
1.0	89230000.0	89240000.0	1.0	2.901334285736084	1.5527070760726929
1.0	89280000.0	89290000.0	1.0	3.017512559890747	1.6071321964263916
1.0	89320000.0	89330000.0	4.0	2.6642658710479736	1.4365932941436768
1.0	89410000.0	89420000.0	3.0	2.6351442337036133	1.4232927560806274
1.0	89440000.0	89450000.0	1.0	2.5561275482177734	1.382392406463623
1.0	89500000.0	89510000.0	1.0	2.783083200454712	1.5115587711334229
1.0	89540000.0	89550000.0	1.0	2.8340229988098145	1.5478321313858032
1.0	89570000.0	89580000.0	2.0	2.3316240310668945	1.3214843273162842
1.0	89700000.0	89710000.0	2.0	2.6847786903381348	1.507695198059082
1.0	89720000.0	89730000.0	9.0	2.311074733734131	1.3081631660461426
1.0	89760000.0	89770000.0	3.0	2.7581381797790527	1.5026252269744873
1.0	89840000.0	89850000.0	3.0	2.5226433277130127	1.4034364223480225
1.0	89910000.0	89920000.0	2.0	2.632127523422241	1.4353224039077759
1.0	89990000.0	90000000.0	4.0	4.231062889099121	2.571887969970703
1.0	90010000.0	90020000.0	2.0	2.3386900424957275	1.2767105102539062
1.0	90070000.0	90080000.0	2.0	2.434980869293213	1.5209993124008179
1.0	90110000.0	90120000.0	3.0	2.5004422664642334	1.3676931858062744
1.0	90150000.0	90160000.0	4.0	2.340963363647461	1.2857444286346436
1.0	90160000.0	90170000.0	4.0	2.4019808769226074	1.319128155708313
1.0	90180000.0	90190000.0	4.0	2.4679698944091797	1.3407038450241089
1.0	90200000.0	90210000.0	1.0	2.638803005218506	1.4107133150100708
1.0	90290000.0	90300000.0	1.0	2.167893171310425	1.1898910999298096
1.0	90340000.0	90350000.0	0.0	2.37153697013855	1.291320562362671
1.0	90390000.0	90400000.0	0.0	2.14459228515625	1.1834990978240967
1.0	90480000.0	90490000.0	1.0	2.2134172916412354	1.2148873805999756
1.0	90540000.0	90550000.0	2.0	3.0528366565704346	1.6334508657455444
1.0	90570000.0	90580000.0	1.0	3.2551357746124268	1.7243473529815674
1.0	90580000.0	90590000.0	3.0	3.25091814994812	1.7267863750457764
1.0	90620000.0	90630000.0	3.0	3.534219264984131	1.8353271484375
1.0	90670000.0	90680000.0	3.0	3.764153242111206	1.8915889263153076
1.0	90740000.0	90750000.0	6.0	3.933947801589966	1.9345366954803467
1.0	90750000.0	90760000.0	5.0	4.157114505767822	2.008380651473999
1.0	90860000.0	90870000.0	5.0	4.352692604064941	2.065455436706543
1.0	90890000.0	90900000.0	4.0	4.8573808670043945	2.222006320953369
1.0	90900000.0	90910000.0	4.0	4.8221354484558105	2.211132526397705
1.0	90910000.0	90920000.0	3.0	4.790663242340088	2.200026035308838
1.0	90960000.0	90970000.0	6.0	4.905465602874756	2.234041929244995
1.0	90980000.0	90990000.0	8.0	5.1294050216674805	2.3275952339172363
1.0	91050000.0	91060000.0	2.0	5.440749645233154	2.40341854095459
1.0	91080000.0	91090000.0	6.0	4.913434982299805	2.236320972442627
1.0	91130000.0	91140000.0	3.0	4.332367420196533	2.0693421363830566
1.0	91170000.0	91180000.0	3.0	4.182603359222412	2.0208792686462402
1.0	91200000.0	91210000.0	2.0	4.194313049316406	2.0456910133361816
1.0	91320000.0	91330000.0	3.0	3.8634047508239746	1.9292519092559814
1.0	91360000.0	91370000.0	2.0	3.208660840988159	1.7280690670013428
1.0	91410000.0	91420000.0	4.0	2.6946263313293457	1.489174723625183
1.0	91430000.0	91440000.0	5.0	2.818920612335205	1.5335500240325928
1.0	91440000.0	91450000.0	3.0	2.7368175983428955	1.4800806045532227
1.0	91450000.0	91460000.0	4.0	2.6460204124450684	1.4584243297576904
1.0	91490000.0	91500000.0	2.0	3.724515438079834	1.900721549987793
1.0	91600000.0	91610000.0	3.0	3.6730563640594482	1.8653072118759155
1.0	91800000.0	91810000.0	4.0	4.072128772735596	1.9840824604034424
1.0	91850000.0	91860000.0	4.0	2.765645742416382	1.4961483478546143
1.0	91880000.0	91890000.0	4.0	3.3804988861083984	1.7709436416625977
1.0	91900000.0	91910000.0	5.0	3.489584445953369	1.812359094619751
1.0	92020000.0	92030000.0	3.0	3.0749175548553467	1.6648709774017334
1.0	92070000.0	92080000.0	4.0	3.0567078590393066	1.6508572101593018
1.0	92100000.0	92110000.0	4.0	3.200507402420044	1.7105909585952759
1.0	92260000.0	92270000.0	0.0	2.8938136100769043	1.5547919273376465
1.0	92270000.0	92280000.0	0.0	3.0350489616394043	1.618895173072815
1.0	92310000.0	92320000.0	2.0	3.005530834197998	1.6147903203964233
1.0	92320000.0	92330000.0	2.0	3.067857027053833	1.6401097774505615
1.0	92510000.0	92520000.0	2.0	3.4034717082977295	1.7737668752670288
1.0	92530000.0	92540000.0	2.0	3.436483860015869	1.7709976434707642
1.0	92550000.0	92560000.0	4.0	3.058401584625244	1.6269699335098267
1.0	92580000.0	92590000.0	1.0	3.110008716583252	1.6560596227645874
1.0	92600000.0	92610000.0	2.0	2.9892373085021973	1.6019634008407593
1.0	92620000.0	92630000.0	5.0	3.003160238265991	1.6119749546051025
1.0	92630000.0	92640000.0	3.0	3.1194920539855957	1.6522756814956665
1.0	92640000.0	92650000.0	2.0	3.1857998371124268	1.6849710941314697
1.0	92650000.0	92660000.0	0.0	3.4990267753601074	1.8017971515655518
1.0	92660000.0	92670000.0	1.0	3.3904480934143066	1.7570148706436157
1.0	92730000.0	92740000.0	4.0	2.3824169635772705	1.2959250211715698
1.0	92820000.0	92830000.0	1.0	2.444302797317505	1.320391297340393
1.0	92880000.0	92890000.0	1.0	2.5797526836395264	1.4064592123031616
1.0	93030000.0	93040000.0	2.0	2.2832908630371094	1.2765220403671265
1.0	93080000.0	93090000.0	1.0	2.3388795852661133	1.2815306186676025
1.0	93100000.0	93110000.0	3.0	2.477048873901367	1.3663957118988037
1.0	93140000.0	93150000.0	2.0	2.4660236835479736	1.359021544456482
1.0	93290000.0	93300000.0	3.0	3.169795036315918	2.536406993865967
1.0	93340000.0	93350000.0	2.0	4.905228137969971	2.218156099319458
1.0	93420000.0	93430000.0	28.0	3.389141798019409	2.9059321880340576
1.0	93600000.0	93610000.0	4.0	2.1916565895080566	1.2041195631027222
1.0	93620000.0	93630000.0	1.0	2.2819576263427734	1.2448654174804688
1.0	93720000.0	93730000.0	0.0	2.184312343597412	1.2060209512710571
1.0	93780000.0	93790000.0	0.0	2.414512872695923	1.3215389251708984
1.0	93860000.0	93870000.0	3.0	2.7289087772369385	1.4941853284835815
1.0	93890000.0	93900000.0	0.0	3.040440082550049	1.6276912689208984
1.0	93940000.0	93950000.0	2.0	2.8059470653533936	1.5344412326812744
1.0	93980000.0	93990000.0	2.0	2.4435794353485107	1.3525822162628174
1.0	94070000.0	94080000.0	0.0	2.2522244453430176	1.2841176986694336
1.0	94080000.0	94090000.0	1.0	2.096756935119629	1.1778793334960938
1.0	94130000.0	94140000.0	1.0	2.274670362472534	1.2856428623199463
1.0	94200000.0	94210000.0	3.0	2.517199754714966	1.3741172552108765
1.0	94260000.0	94270000.0	1.0	2.5841310024261475	1.43576180934906
1.0	94290000.0	94300000.0	2.0	2.7109546661376953	1.4686779975891113
1.0	94340000.0	94350000.0	4.0	3.2168705463409424	2.574669361114502
1.0	94360000.0	94370000.0	2.0	2.6596317291259766	1.4563789367675781
1.0	94460000.0	94470000.0	6.0	3.4654598236083984	1.8165714740753174
1.0	94470000.0	94480000.0	6.0	3.205214262008667	1.6830339431762695
1.0	94490000.0	94500000.0	2.0	3.460984468460083	1.7996618747711182
1.0	94530000.0	94540000.0	6.0	3.1423144340515137	1.6799930334091187
1.0	94540000.0	94550000.0	6.0	3.465238571166992	1.800025224685669
1.0	94570000.0	94580000.0	3.0	3.396728515625	1.788033127784729
1.0	94590000.0	94600000.0	0.0	3.371962785720825	1.7745437622070312
1.0	94620000.0	94630000.0	7.0	3.3279895782470703	1.7711923122406006
1.0	94710000.0	94720000.0	4.0	3.813516139984131	1.9877620935440063
1.0	94780000.0	94790000.0	3.0	3.3887076377868652	1.7797214984893799
1.0	94860000.0	94870000.0	3.0	3.2723770141601562	1.7412773370742798
1.0	94940000.0	94950000.0	3.0	2.690092086791992	1.5281808376312256
1.0	94950000.0	94960000.0	3.0	2.6057322025299072	1.4787145853042603
1.0	94960000.0	94970000.0	4.0	2.630913257598877	1.506117820739746
1.0	94980000.0	94990000.0	1.0	2.779345750808716	1.5700393915176392
1.0	95010000.0	95020000.0	5.0	3.153109073638916	1.738071084022522
1.0	95020000.0	95030000.0	3.0	3.2597641944885254	1.7477962970733643
1.0	95040000.0	95050000.0	5.0	3.5256435871124268	1.832468032836914
1.0	95080000.0	95090000.0	2.0	3.4222359657287598	1.804302453994751
1.0	95100000.0	95110000.0	3.0	3.6623008251190186	1.8530614376068115
1.0	95150000.0	95160000.0	4.0	3.8144195079803467	1.940127968788147
1.0	95220000.0	95230000.0	1.0	3.684699296951294	1.8783009052276611
1.0	95290000.0	95300000.0	1.0	4.009605884552002	1.9679851531982422
1.0	95400000.0	95410000.0	3.0	4.0009355545043945	2.0451629161834717
1.0	95420000.0	95430000.0	5.0	3.897350311279297	2.081421136856079
1.0	95510000.0	95520000.0	2.0	3.810054302215576	1.8911116123199463
1.0	95640000.0	95650000.0	4.0	4.714239597320557	2.186056613922119
1.0	95650000.0	95660000.0	3.0	4.816074371337891	2.213599681854248
1.0	95730000.0	95740000.0	6.0	5.819573402404785	2.5102739334106445
1.0	95760000.0	95770000.0	2.0	5.410811424255371	2.4007933139801025
1.0	95780000.0	95790000.0	9.0	6.309877395629883	2.6421406269073486
1.0	95790000.0	95800000.0	7.0	6.570270538330078	2.706441879272461
1.0	95830000.0	95840000.0	3.0	6.930462837219238	2.800823926925659
1.0	95850000.0	95860000.0	4.0	6.679962158203125	2.735244035720825
1.0	95970000.0	95980000.0	9.0	7.346437931060791	2.905454158782959
1.0	95980000.0	95990000.0	6.0	7.503199577331543	2.9486677646636963
1.0	95990000.0	96000000.0	6.0	7.516593933105469	2.956547260284424
1.0	96060000.0	96070000.0	9.0	7.699256896972656	2.9918856620788574
1.0	96140000.0	96150000.0	9.0	8.222416877746582	3.0978684425354004
1.0	96200000.0	96210000.0	10.0	8.163152694702148	3.0848259925842285
1.0	96300000.0	96310000.0	9.0	8.420431137084961	3.140561580657959
1.0	96350000.0	96360000.0	7.0	8.540205001831055	3.1623294353485107
1.0	96370000.0	96380000.0	10.0	8.73591423034668	3.2009479999542236
1.0	96380000.0	96390000.0	6.0	8.449021339416504	3.145479202270508
1.0	96390000.0	96400000.0	10.0	8.284629821777344	3.1122260093688965
1.0	96440000.0	96450000.0	11.0	8.047861099243164	3.0685625076293945
1.0	96540000.0	96550000.0	10.0	9.111188888549805	3.2704098224639893
1.0	96620000.0	96630000.0	13.0	8.976125717163086	3.2451813220977783
1.0	96660000.0	96670000.0	13.0	9.59086799621582	3.349583387374878
1.0	96690000.0	96700000.0	6.0	9.720857620239258	3.379188060760498
1.0	96700000.0	96710000.0	3.0	7.874567985534668	3.0402793884277344
1.0	96710000.0	96720000.0	7.0	8.599037170410156	3.1816375255584717
1.0	96850000.0	96860000.0	7.0	9.090604782104492	3.265024185180664
1.0	96890000.0	96900000.0	3.0	8.4323148727417	3.139321804046631
1.0	96920000.0	96930000.0	9.0	7.587393760681152	2.9625823497772217
1.0	97140000.0	97150000.0	1.0	4.949914932250977	2.256274700164795
1.0	97180000.0	97190000.0	1.0	4.515061855316162	2.5457587242126465
1.0	97230000.0	97240000.0	4.0	3.1948516368865967	1.6882591247558594
1.0	97240000.0	97250000.0	3.0	3.1027660369873047	1.6392282247543335
1.0	97270000.0	97280000.0	7.0	3.685446262359619	1.9140514135360718
1.0	97300000.0	97310000.0	6.0	5.205633163452148	2.349409341812134
1.0	97340000.0	97350000.0	6.0	5.993077278137207	2.5649335384368896
1.0	97410000.0	97420000.0	7.0	7.2520856857299805	2.87949538230896
1.0	97480000.0	97490000.0	8.0	8.243162155151367	3.1039071083068848
1.0	97500000.0	97510000.0	13.0	7.75022029876709	2.996987819671631
1.0	97570000.0	97580000.0	14.0	7.945354461669922	3.035784959793091
1.0	97610000.0	97620000.0	11.0	7.3339691162109375	2.899562120437622
1.0	97630000.0	97640000.0	8.0	8.468965530395508	3.147343158721924
1.0	97730000.0	97740000.0	8.0	10.095431327819824	3.4279656410217285
1.0	97760000.0	97770000.0	12.0	9.506985664367676	3.32783842086792
1.0	97840000.0	97850000.0	9.0	10.519990921020508	3.4978280067443848
1.0	97890000.0	97900000.0	9.0	11.321168899536133	3.582509994506836
1.0	97970000.0	97980000.0	17.0	11.36039924621582	3.587305784225464
1.0	98020000.0	98030000.0	10.0	10.302766799926758	3.4534168243408203
1.0	98120000.0	98130000.0	9.0	11.838568687438965	3.6530652046203613
1.0	98160000.0	98170000.0	20.0	11.123189926147461	3.5701873302459717
1.0	98180000.0	98190000.0	19.0	11.144073486328125	3.569392442703247
1.0	98210000.0	98220000.0	12.0	11.338360786437988	3.6142189502716064
1.0	98260000.0	98270000.0	11.0	10.38390827178955	3.4720969200134277
1.0	98310000.0	98320000.0	13.0	8.3011474609375	3.116652011871338
1.0	98320000.0	98330000.0	9.0	8.726690292358398	3.1944992542266846
1.0	98400000.0	98410000.0	3.0	10.102323532104492	3.478363513946533
1.0	98500000.0	98510000.0	11.0	10.08404541015625	3.4773471355438232
1.0	98550000.0	98560000.0	9.0	10.306297302246094	3.4902591705322266
1.0	98560000.0	98570000.0	7.0	10.581093788146973	3.5470175743103027
1.0	98590000.0	98600000.0	9.0	10.041094779968262	3.439215898513794
1.0	98620000.0	98630000.0	6.0	9.8668212890625	3.4059855937957764
1.0	98670000.0	98680000.0	6.0	9.445362091064453	3.343677043914795
1.0	98700000.0	98710000.0	9.0	10.210541725158691	3.467473268508911
1.0	98740000.0	98750000.0	11.0	9.546269416809082	3.3495635986328125
1.0	98790000.0	98800000.0	10.0	9.763691902160645	3.368561267852783
1.0	98810000.0	98820000.0	12.0	9.106290817260742	3.273775815963745
1.0	98820000.0	98830000.0	7.0	9.686042785644531	3.380741596221924
1.0	98870000.0	98880000.0	9.0	9.808536529541016	3.3866546154022217
1.0	98880000.0	98890000.0	9.0	9.379791259765625	3.3176493644714355
1.0	98970000.0	98980000.0	5.0	9.821786880493164	3.4027581214904785
1.0	99120000.0	99130000.0	15.0	8.28746223449707	3.157639980316162
1.0	99140000.0	99150000.0	9.0	9.343160629272461	3.310908079147339
1.0	99250000.0	99260000.0	4.0	8.147513389587402	3.0935850143432617
1.0	99260000.0	99270000.0	4.0	7.796006679534912	3.0128884315490723
1.0	99400000.0	99410000.0	8.0	7.302242279052734	2.8939049243927
1.0	99410000.0	99420000.0	11.0	7.129843711853027	2.849538803100586
1.0	99520000.0	99530000.0	8.0	7.676709175109863	2.9816629886627197
1.0	99650000.0	99660000.0	6.0	6.439517974853516	2.67309308052063
1.0	99670000.0	99680000.0	4.0	6.475057125091553	2.6814987659454346
1.0	99680000.0	99690000.0	3.0	6.635079860687256	2.725224018096924
1.0	99700000.0	99710000.0	6.0	6.818753719329834	2.769465208053589
1.0	99740000.0	99750000.0	11.0	6.690530300140381	2.7374649047851562
1.0	99950000.0	99960000.0	8.0	5.076109409332275	2.279865264892578
1.0	100090000.0	100100000.0	4.0	3.667201280593872	1.8488372564315796
1.0	100170000.0	100180000.0	2.0	2.9993722438812256	1.5907756090164185
1.0	100300000.0	100310000.0	6.0	2.833956241607666	1.5119373798370361
1.0	100460000.0	100470000.0	3.0	2.359868288040161	1.2779262065887451
1.0	100530000.0	100540000.0	1.0	2.4148478507995605	1.3029053211212158
1.0	100540000.0	100550000.0	6.0	2.5168025493621826	1.3715381622314453
1.0	100550000.0	100560000.0	5.0	2.4724459648132324	1.3416399955749512
1.0	100600000.0	100610000.0	2.0	2.433117389678955	1.3107038736343384
1.0	100620000.0	100630000.0	4.0	2.63800311088562	1.4359972476959229
1.0	100700000.0	100710000.0	3.0	2.1856467723846436	1.201915979385376
1.0	100710000.0	100720000.0	1.0	1.8754808902740479	1.530361294746399
1.0	100750000.0	100760000.0	0.0	2.103928327560425	1.1732436418533325
1.0	100800000.0	100810000.0	2.0	2.4733030796051025	1.3572580814361572
1.0	100820000.0	100830000.0	1.0	2.4797399044036865	1.3973530530929565
1.0	100860000.0	100870000.0	2.0	2.4369091987609863	1.3220294713974
1.0	100880000.0	100890000.0	2.0	2.6524758338928223	1.5502448081970215
1.0	100910000.0	100920000.0	3.0	2.6451478004455566	1.4335665702819824
1.0	101000000.0	101010000.0	2.0	3.247969150543213	1.7239363193511963
1.0	101050000.0	101060000.0	2.0	3.492427110671997	1.8044013977050781
1.0	101170000.0	101180000.0	7.0	4.443917274475098	2.1046690940856934
1.0	101180000.0	101190000.0	5.0	4.5792012214660645	2.1362178325653076
1.0	101190000.0	101200000.0	5.0	4.612922668457031	2.1387410163879395
1.0	101200000.0	101210000.0	7.0	4.321385860443115	2.044703722000122
1.0	101210000.0	101220000.0	8.0	4.229582786560059	2.0224530696868896
1.0	101240000.0	101250000.0	1.0	4.2233171463012695	2.01668643951416
1.0	101320000.0	101330000.0	4.0	2.9539942741394043	1.5935404300689697
1.0	101370000.0	101380000.0	2.0	2.2410728931427	1.234038233757019
1.0	101380000.0	101390000.0	1.0	2.3938727378845215	1.3211803436279297
1.0	101430000.0	101440000.0	0.0	2.1357052326202393	1.2103849649429321
1.0	101460000.0	101470000.0	0.0	2.1741857528686523	1.2009247541427612
1.0	101520000.0	101530000.0	2.0	2.450300693511963	1.3539048433303833
1.0	101620000.0	101630000.0	1.0	2.9941749572753906	1.5930120944976807
1.0	101630000.0	101640000.0	0.0	2.8977115154266357	1.5428268909454346
1.0	101690000.0	101700000.0	7.0	2.628749370574951	1.426113486289978
1.0	101720000.0	101730000.0	3.0	2.7841155529022217	1.4991040229797363
1.0	101750000.0	101760000.0	2.0	2.918490171432495	1.557106375694275
1.0	101780000.0	101790000.0	1.0	2.968803644180298	1.5595438480377197
1.0	101810000.0	101820000.0	4.0	2.7117559909820557	1.4709303379058838
1.0	101820000.0	101830000.0	5.0	2.6634600162506104	1.4351551532745361
1.0	101840000.0	101850000.0	4.0	2.702052116394043	1.477838158607483
1.0	101870000.0	101880000.0	6.0	2.973266124725342	1.6317129135131836
1.0	101880000.0	101890000.0	3.0	3.117739677429199	1.6557371616363525
1.0	101900000.0	101910000.0	2.0	3.2174429893493652	1.7116644382476807
1.0	101980000.0	101990000.0	4.0	3.7812721729278564	1.8832429647445679
1.0	102090000.0	102100000.0	5.0	4.752254486083984	2.185333490371704
1.0	102120000.0	102130000.0	3.0	5.501637935638428	2.4066898822784424
1.0	102210000.0	102220000.0	5.0	5.852202892303467	2.5043880939483643
1.0	102230000.0	102240000.0	2.0	6.146280765533447	2.5872185230255127
1.0	102340000.0	102350000.0	9.0	6.3509392738342285	2.6463847160339355
1.0	102390000.0	102400000.0	7.0	7.4957275390625	2.9345192909240723
1.0	102410000.0	102420000.0	9.0	7.516785621643066	2.943256378173828
1.0	102500000.0	102510000.0	10.0	8.387707710266113	3.129188299179077
1.0	102540000.0	102550000.0	4.0	9.153200149536133	3.2750484943389893
1.0	102550000.0	102560000.0	4.0	8.884794235229492	3.229976177215576
1.0	102610000.0	102620000.0	8.0	8.806877136230469	3.209946393966675
1.0	102620000.0	102630000.0	11.0	8.800869941711426	3.2072913646698
1.0	102680000.0	102690000.0	9.0	10.27442455291748	3.450495958328247
1.0	102920000.0	102930000.0	8.0	9.016090393066406	3.2684028148651123
1.0	103080000.0	103090000.0	10.0	11.222956657409668	3.5842947959899902
1.0	103120000.0	103130000.0	10.0	11.8571195602417	3.6486403942108154
1.0	103160000.0	103170000.0	15.0	11.019326210021973	3.5514373779296875
1.0	103170000.0	103180000.0	14.0	11.320915222167969	3.5795111656188965
1.0	103200000.0	103210000.0	14.0	10.980067253112793	3.53983998298645
1.0	103220000.0	103230000.0	12.0	11.111217498779297	3.5547308921813965
1.0	103300000.0	103310000.0	6.0	10.993786811828613	3.5470943450927734
1.0	103310000.0	103320000.0	14.0	10.386587142944336	3.4668171405792236
1.0	103330000.0	103340000.0	7.0	10.619516372680664	3.503042221069336
1.0	103740000.0	103750000.0	5.0	7.319974422454834	2.9784674644470215
1.0	104050000.0	104060000.0	7.0	3.7334320545196533	2.193899154663086
1.0	104100000.0	104110000.0	6.0	4.264688014984131	2.4246082305908203
1.0	104130000.0	104140000.0	4.0	3.50593638420105	2.0089755058288574
1.0	104310000.0	104320000.0	12.0	4.1330766677856445	2.3247177600860596
1.0	104320000.0	104330000.0	4.0	4.4677910804748535	2.443044900894165
1.0	104370000.0	104380000.0	10.0	6.090870380401611	2.7474591732025146
1.0	104380000.0	104390000.0	7.0	6.365179538726807	2.7881131172180176
1.0	104450000.0	104460000.0	6.0	7.176104545593262	2.934602975845337
1.0	104470000.0	104480000.0	11.0	7.009371280670166	2.904360771179199
1.0	104520000.0	104530000.0	9.0	7.126542568206787	2.947746753692627
1.0	104590000.0	104600000.0	1.0	7.808770656585693	3.0525527000427246
1.0	104610000.0	104620000.0	12.0	7.257931709289551	2.942664623260498
1.0	104700000.0	104710000.0	8.0	8.587181091308594	3.1971921920776367
1.0	104750000.0	104760000.0	13.0	7.862555503845215	3.075000286102295
1.0	104780000.0	104790000.0	11.0	8.098146438598633	3.110999822616577
1.0	104810000.0	104820000.0	9.0	8.144869804382324	3.12971830368042
1.0	104880000.0	104890000.0	10.0	7.546550750732422	3.005481719970703
1.0	104890000.0	104900000.0	9.0	7.565338134765625	3.01615571975708
1.0	104970000.0	104980000.0	8.0	8.216447830200195	3.1390843391418457
1.0	105000000.0	105010000.0	11.0	7.6316046714782715	2.983283758163452
1.0	105110000.0	105120000.0	10.0	6.7195868492126465	2.867732048034668
1.0	105190000.0	105200000.0	3.0	5.725004196166992	2.6652579307556152
1.0	105260000.0	105270000.0	7.0	4.962445259094238	2.513399600982666
1.0	105270000.0	105280000.0	4.0	4.897228240966797	2.4820966720581055
1.0	105350000.0	105360000.0	8.0	6.230569839477539	2.7482895851135254
1.0	105410000.0	105420000.0	11.0	6.762497901916504	2.891019344329834
1.0	105470000.0	105480000.0	6.0	7.514864444732666	3.0349643230438232
1.0	105510000.0	105520000.0	10.0	9.047616958618164	3.264921188354492
1.0	105520000.0	105530000.0	8.0	9.77230167388916	3.3722710609436035
1.0	105590000.0	105600000.0	5.0	9.180292129516602	3.2953696250915527
1.0	105620000.0	105630000.0	21.0	8.51496410369873	3.196566581726074
1.0	105630000.0	105640000.0	4.0	9.251253128051758	3.296830415725708
1.0	105680000.0	105690000.0	9.0	8.920339584350586	3.2431588172912598
1.0	105740000.0	105750000.0	5.0	8.907121658325195	3.2395217418670654
1.0	105800000.0	105810000.0	7.0	10.236919403076172	3.437725782394409
1.0	105870000.0	105880000.0	12.0	10.138163566589355	3.4250991344451904
1.0	105880000.0	105890000.0	10.0	10.276236534118652	3.4420363903045654
1.0	105930000.0	105940000.0	7.0	10.533500671386719	3.478325366973877
1.0	105950000.0	105960000.0	7.0	10.421243667602539	3.469714641571045
1.0	105990000.0	106000000.0	11.0	10.349756240844727	3.4520516395568848
1.0	106020000.0	106030000.0	7.0	9.512170791625977	3.341696262359619
1.0	106040000.0	106050000.0	7.0	9.608479499816895	3.3564352989196777
1.0	106060000.0	106070000.0	8.0	9.069816589355469	3.2669405937194824
1.0	106140000.0	106150000.0	10.0	9.38280200958252	3.315666913986206
1.0	106170000.0	106180000.0	10.0	9.97203540802002	3.3986194133758545
1.0	106220000.0	106230000.0	13.0	10.18010425567627	3.4311442375183105
1.0	106250000.0	106260000.0	6.0	10.78342342376709	3.5058815479278564
1.0	106270000.0	106280000.0	25.0	9.811993598937988	3.3818862438201904
1.0	106330000.0	106340000.0	9.0	9.185447692871094	3.2879695892333984
1.0	106350000.0	106360000.0	10.0	8.595189094543457	3.203896999359131
1.0	106400000.0	106410000.0	3.0	7.899327278137207	3.0910372734069824
1.0	106410000.0	106420000.0	6.0	7.5271711349487305	3.0146408081054688
1.0	106430000.0	106440000.0	7.0	7.199224948883057	2.9424824714660645
1.0	106510000.0	106520000.0	5.0	8.034311294555664	3.103098154067993
1.0	106610000.0	106620000.0	11.0	8.633682250976562	3.2069172859191895
1.0	106670000.0	106680000.0	6.0	9.106748580932617	3.2780513763427734
1.0	106830000.0	106840000.0	15.0	8.154170036315918	3.098109722137451
1.0	106860000.0	106870000.0	4.0	8.451922416687012	3.1671197414398193
1.0	106920000.0	106930000.0	9.0	8.142822265625	3.127244472503662
1.0	106930000.0	106940000.0	5.0	8.566877365112305	3.1870434284210205
1.0	107030000.0	107040000.0	13.0	7.584597587585449	3.0136759281158447
1.0	107060000.0	107070000.0	11.0	7.501461982727051	2.984083890914917
1.0	107090000.0	107100000.0	4.0	7.733077049255371	3.015772581100464
1.0	107180000.0	107190000.0	5.0	7.192115783691406	2.9158477783203125
1.0	107190000.0	107200000.0	4.0	7.248374938964844	2.9146151542663574
1.0	107220000.0	107230000.0	7.0	7.483679294586182	2.9547107219696045
1.0	107270000.0	107280000.0	8.0	6.8874053955078125	2.8627607822418213
1.0	107290000.0	107300000.0	6.0	7.138181209564209	2.8766400814056396
1.0	107330000.0	107340000.0	2.0	7.095876216888428	2.8697195053100586
1.0	107400000.0	107410000.0	1.0	5.585832118988037	2.50433349609375
1.0	107410000.0	107420000.0	8.0	5.0548577308654785	2.3937065601348877
1.0	107420000.0	107430000.0	9.0	4.60176944732666	2.2350707054138184
1.0	107450000.0	107460000.0	2.0	4.596334934234619	2.250437021255493
1.0	107470000.0	107480000.0	3.0	3.6320316791534424	1.9591753482818604
1.0	107500000.0	107510000.0	4.0	3.6998515129089355	1.9416077136993408
1.0	107510000.0	107520000.0	2.0	3.929492473602295	2.0031075477600098
1.0	107590000.0	107600000.0	2.0	3.6688895225524902	2.1623692512512207
1.0	107800000.0	107810000.0	4.0	3.1749444007873535	1.7613556385040283
1.0	107820000.0	107830000.0	2.0	3.1149654388427734	1.7643848657608032
1.0	107850000.0	107860000.0	2.0	3.4909005165100098	1.8176254034042358
1.0	107900000.0	107910000.0	2.0	2.882601261138916	1.6042258739471436
[truncated: 47,556 more rows]
