# Supplementary material for: Genome-wide mapping of somatic mutation rates uncovers drivers of cancer
Source: Nat Biotechnol. 2022 Jun 20;40(11):1634–43. doi: 10.1038/s41587-022-01353-8 (PMC9646522; doi:10.1038/s41587-022-01353-8)
Supplement: Supplementary file 4 — Regions and model predictions for each fold of each cancer for which a deep learning model was trained. Regions that were filtered are also listed along with their respective model predictions. [file 41587_2022_1353_MOESM4_ESM.zip › kfold_results/Lymph_tumors/fold_3.txt]

CHROM	START	END	Y_TRUE	Y_PRED	STD
1.0	830000.0	840000.0	1.0	1.9831559658050537	0.2677406072616577
1.0	900000.0	910000.0	3.0	2.2186477184295654	0.28054648637771606
1.0	930000.0	940000.0	4.0	2.2904791831970215	0.37777361273765564
1.0	1000000.0	1010000.0	3.0	2.626667022705078	0.6394649147987366
1.0	1020000.0	1030000.0	3.0	2.2198715209960938	0.34210994839668274
1.0	1100000.0	1110000.0	1.0	2.5801658630371094	0.6980935335159302
1.0	1120000.0	1130000.0	3.0	2.3983242511749268	0.46966543793678284
1.0	1160000.0	1170000.0	3.0	2.3716533184051514	0.9216470718383789
1.0	1240000.0	1250000.0	2.0	2.1623945236206055	0.613080620765686
1.0	1260000.0	1270000.0	4.0	2.275768995285034	0.5359044075012207
1.0	1470000.0	1480000.0	1.0	2.0731842517852783	0.27737292647361755
1.0	1600000.0	1610000.0	1.0	2.015679359436035	0.27777963876724243
1.0	1680000.0	1690000.0	3.0	2.0495526790618896	0.28024551272392273
1.0	1730000.0	1740000.0	2.0	2.206669330596924	0.27026715874671936
1.0	1740000.0	1750000.0	6.0	2.0695693492889404	0.2545216679573059
1.0	1860000.0	1870000.0	4.0	2.556748151779175	0.5792396664619446
1.0	1890000.0	1900000.0	1.0	2.3358843326568604	0.38707637786865234
1.0	1910000.0	1920000.0	6.0	2.508604049682617	0.5372050404548645
1.0	1970000.0	1980000.0	1.0	2.3203253746032715	0.38397306203842163
1.0	2040000.0	2050000.0	3.0	2.3258888721466064	0.3841479420661926
1.0	2090000.0	2100000.0	3.0	2.1696372032165527	0.2676680386066437
1.0	2120000.0	2130000.0	2.0	2.019432306289673	0.29448673129081726
1.0	2130000.0	2140000.0	0.0	2.2204318046569824	0.34612828493118286
1.0	2160000.0	2170000.0	3.0	2.409886598587036	0.8053674697875977
1.0	2210000.0	2220000.0	1.0	2.0282278060913086	0.2629953920841217
1.0	2280000.0	2290000.0	3.0	2.27388072013855	0.3235585391521454
1.0	2450000.0	2460000.0	5.0	3.6152145862579346	1.562439203262329
1.0	2540000.0	2550000.0	2.0	3.666207790374756	1.3549482822418213
1.0	2700000.0	2710000.0	3.0	3.296971559524536	1.097770094871521
1.0	2720000.0	2730000.0	4.0	3.710111141204834	1.4239141941070557
1.0	2770000.0	2780000.0	3.0	3.436225414276123	1.348454475402832
1.0	2830000.0	2840000.0	3.0	3.78847074508667	1.4953973293304443
1.0	2840000.0	2850000.0	2.0	4.051727771759033	1.6668577194213867
1.0	2870000.0	2880000.0	3.0	3.687389850616455	1.3929784297943115
1.0	2940000.0	2950000.0	7.0	3.808121919631958	1.5230134725570679
1.0	2970000.0	2980000.0	1.0	4.272806167602539	1.7899420261383057
1.0	2980000.0	2990000.0	8.0	3.7517364025115967	1.744015097618103
1.0	3010000.0	3020000.0	4.0	4.010666847229004	1.6375935077667236
1.0	3020000.0	3030000.0	1.0	4.24930477142334	1.7255626916885376
1.0	3040000.0	3050000.0	2.0	3.6734721660614014	1.396707534790039
1.0	3070000.0	3080000.0	4.0	3.595200300216675	1.359399437904358
1.0	3120000.0	3130000.0	3.0	3.825762987136841	1.5410610437393188
1.0	3270000.0	3280000.0	6.0	3.3962788581848145	1.156855821609497
1.0	3310000.0	3320000.0	5.0	3.2298011779785156	1.1389970779418945
1.0	3320000.0	3330000.0	3.0	3.0997214317321777	1.0619771480560303
1.0	3370000.0	3380000.0	3.0	2.40813946723938	0.4204980432987213
1.0	3400000.0	3410000.0	3.0	2.588540554046631	0.5693636536598206
1.0	3610000.0	3620000.0	2.0	2.1879096031188965	0.2802425026893616
1.0	3650000.0	3660000.0	0.0	2.0220284461975098	0.2671350836753845
1.0	3810000.0	3820000.0	1.0	2.9531607627868652	1.731676459312439
1.0	3820000.0	3830000.0	2.0	1.8488714694976807	0.3345608115196228
1.0	4000000.0	4010000.0	4.0	2.191537857055664	0.30859678983688354
1.0	4030000.0	4040000.0	5.0	2.54866099357605	0.6035487651824951
1.0	4140000.0	4150000.0	3.0	3.3786354064941406	1.1650025844573975
1.0	4150000.0	4160000.0	3.0	3.686110019683838	1.3877605199813843
1.0	4160000.0	4170000.0	7.0	2.868001937866211	0.794610321521759
1.0	4180000.0	4190000.0	1.0	3.8395256996154785	1.4958429336547852
1.0	4190000.0	4200000.0	7.0	3.6426148414611816	1.4068914651870728
1.0	4200000.0	4210000.0	3.0	3.939815044403076	1.575055480003357
1.0	4220000.0	4230000.0	5.0	4.135003566741943	1.6681283712387085
1.0	4320000.0	4330000.0	2.0	4.632550239562988	1.9645448923110962
1.0	4330000.0	4340000.0	2.0	4.788910865783691	2.0292487144470215
1.0	4350000.0	4360000.0	5.0	4.868780612945557	2.118239164352417
1.0	4380000.0	4390000.0	3.0	4.739623546600342	2.0242927074432373
1.0	4460000.0	4470000.0	5.0	5.003579139709473	2.1535563468933105
1.0	4470000.0	4480000.0	4.0	5.584339141845703	2.3555359840393066
1.0	4500000.0	4510000.0	6.0	5.110689640045166	2.166055917739868
1.0	4610000.0	4620000.0	7.0	5.375260353088379	2.299034595489502
1.0	4710000.0	4720000.0	6.0	4.359827995300293	1.7755985260009766
1.0	4840000.0	4850000.0	0.0	6.011096000671387	2.418724536895752
1.0	4880000.0	4890000.0	6.0	5.588257789611816	2.327604055404663
1.0	4990000.0	5000000.0	4.0	5.600366592407227	2.280555486679077
1.0	5050000.0	5060000.0	4.0	5.846374034881592	2.4394145011901855
1.0	5080000.0	5090000.0	11.0	5.2434258460998535	2.2413697242736816
1.0	5090000.0	5100000.0	6.0	5.461562633514404	2.3338375091552734
1.0	5130000.0	5140000.0	3.0	5.819736957550049	2.3603949546813965
1.0	5160000.0	5170000.0	5.0	5.711383819580078	2.3742706775665283
1.0	5190000.0	5200000.0	5.0	5.255068302154541	2.238283395767212
1.0	5220000.0	5230000.0	1.0	5.509514808654785	2.353184223175049
1.0	5270000.0	5280000.0	2.0	5.564543724060059	2.320708751678467
1.0	5280000.0	5290000.0	6.0	4.787814140319824	2.0537943840026855
1.0	5290000.0	5300000.0	4.0	5.458467960357666	2.296159029006958
1.0	5310000.0	5320000.0	1.0	5.388091564178467	2.291898488998413
1.0	5340000.0	5350000.0	1.0	5.246122360229492	2.242985248565674
1.0	5350000.0	5360000.0	6.0	5.056330680847168	2.1445975303649902
1.0	5400000.0	5410000.0	6.0	4.848936080932617	2.0715160369873047
1.0	5470000.0	5480000.0	5.0	4.701943397521973	1.9690532684326172
1.0	5510000.0	5520000.0	4.0	4.285832405090332	1.7179533243179321
1.0	5580000.0	5590000.0	6.0	4.891565799713135	2.037060260772705
1.0	5600000.0	5610000.0	2.0	4.9499382972717285	2.0409061908721924
1.0	5610000.0	5620000.0	3.0	5.251219749450684	2.1594386100769043
1.0	5700000.0	5710000.0	3.0	5.194216728210449	2.1288535594940186
1.0	5790000.0	5800000.0	3.0	4.458592414855957	1.8015960454940796
1.0	5820000.0	5830000.0	5.0	3.8663439750671387	1.4772409200668335
1.0	5910000.0	5920000.0	3.0	2.874793529510498	0.7899978756904602
1.0	5930000.0	5940000.0	4.0	2.20589017868042	0.28173890709877014
1.0	5970000.0	5980000.0	0.0	2.2984766960144043	0.3618624806404114
1.0	6090000.0	6100000.0	2.0	2.0831058025360107	0.255410373210907
1.0	6100000.0	6110000.0	2.0	2.141514301300049	0.25937628746032715
1.0	6120000.0	6130000.0	2.0	2.1623268127441406	0.26527830958366394
1.0	6150000.0	6160000.0	1.0	2.168910503387451	0.2588973343372345
1.0	6220000.0	6230000.0	5.0	2.209287166595459	0.2905183434486389
1.0	6230000.0	6240000.0	3.0	2.278153657913208	0.3560526967048645
1.0	6320000.0	6330000.0	3.0	2.2580792903900146	0.3652685284614563
1.0	6340000.0	6350000.0	1.0	2.017495632171631	0.2712825536727905
1.0	6400000.0	6410000.0	3.0	2.0151050090789795	0.2832798361778259
1.0	6410000.0	6420000.0	2.0	1.9169132709503174	0.29987484216690063
1.0	6510000.0	6520000.0	0.0	2.9682881832122803	0.8436964154243469
1.0	6630000.0	6640000.0	7.0	3.3881423473358154	1.1686867475509644
1.0	6670000.0	6680000.0	3.0	3.0970661640167236	1.386382818222046
1.0	6700000.0	6710000.0	4.0	2.9907565116882324	0.943588137626648
1.0	6710000.0	6720000.0	2.0	3.0191516876220703	0.974946141242981
1.0	6760000.0	6770000.0	3.0	2.397840976715088	0.8163789510726929
1.0	6950000.0	6960000.0	3.0	2.0703043937683105	0.2682204842567444
1.0	7070000.0	7080000.0	2.0	3.1312174797058105	0.9956560134887695
1.0	7120000.0	7130000.0	3.0	3.2333481311798096	1.0436092615127563
1.0	7200000.0	7210000.0	5.0	3.751868724822998	1.3916383981704712
1.0	7250000.0	7260000.0	1.0	3.6546638011932373	1.3247967958450317
1.0	7260000.0	7270000.0	6.0	3.3609390258789062	1.1394016742706299
1.0	7290000.0	7300000.0	3.0	3.711932420730591	1.3744890689849854
1.0	7310000.0	7320000.0	4.0	3.487525463104248	1.2303844690322876
1.0	7330000.0	7340000.0	4.0	3.3624355792999268	1.1477359533309937
1.0	7340000.0	7350000.0	1.0	3.5832602977752686	1.2772877216339111
1.0	7350000.0	7360000.0	2.0	3.114267587661743	0.9573847055435181
1.0	7370000.0	7380000.0	2.0	3.3990604877471924	1.1604788303375244
1.0	7390000.0	7400000.0	4.0	3.0314061641693115	0.9102643728256226
1.0	7420000.0	7430000.0	2.0	3.489661455154419	1.2709054946899414
1.0	7490000.0	7500000.0	2.0	3.574341297149658	1.2817044258117676
1.0	7540000.0	7550000.0	4.0	3.3990159034729004	1.188952088356018
1.0	7550000.0	7560000.0	3.0	3.326061725616455	1.1190803050994873
1.0	7580000.0	7590000.0	3.0	3.3116352558135986	1.12557053565979
1.0	7600000.0	7610000.0	3.0	3.3160758018493652	1.1287238597869873
1.0	7620000.0	7630000.0	4.0	3.44030499458313	1.2325228452682495
1.0	7650000.0	7660000.0	3.0	2.9816787242889404	0.8893870115280151
1.0	7700000.0	7710000.0	3.0	2.9486355781555176	0.8884185552597046
1.0	7710000.0	7720000.0	6.0	2.901075839996338	0.834027111530304
1.0	7740000.0	7750000.0	2.0	2.918544054031372	0.8502568006515503
1.0	7790000.0	7800000.0	2.0	2.8955540657043457	0.8220756649971008
1.0	7880000.0	7890000.0	3.0	2.2997682094573975	0.33484238386154175
1.0	7960000.0	7970000.0	4.0	2.523927688598633	0.5776606798171997
1.0	8020000.0	8030000.0	2.0	2.22894287109375	0.7083452343940735
1.0	8050000.0	8060000.0	3.0	2.41115140914917	0.4466875195503235
1.0	8080000.0	8090000.0	2.0	3.350229263305664	1.531619906425476
1.0	8150000.0	8160000.0	3.0	2.649726152420044	0.6170676350593567
1.0	8160000.0	8170000.0	1.0	2.7952075004577637	0.7319414019584656
1.0	8200000.0	8210000.0	1.0	2.7373456954956055	0.6845694780349731
1.0	8290000.0	8300000.0	4.0	2.661303997039795	0.635983943939209
1.0	8320000.0	8330000.0	1.0	2.7819037437438965	0.7366082072257996
1.0	8360000.0	8370000.0	2.0	2.700613498687744	0.7028131484985352
1.0	8370000.0	8380000.0	2.0	2.5099289417266846	0.5721496343612671
1.0	8400000.0	8410000.0	4.0	2.5584793090820312	0.5567800402641296
1.0	8510000.0	8520000.0	1.0	2.696599006652832	0.6544809341430664
1.0	8550000.0	8560000.0	3.0	2.600628614425659	0.7284156084060669
1.0	8590000.0	8600000.0	2.0	2.8045096397399902	0.8303428888320923
1.0	8610000.0	8620000.0	3.0	2.108168363571167	0.26418882608413696
1.0	8620000.0	8630000.0	1.0	2.3412423133850098	0.455446720123291
1.0	8660000.0	8670000.0	5.0	2.311047315597534	0.3855447769165039
1.0	8680000.0	8690000.0	1.0	3.2660205364227295	1.3257615566253662
1.0	8710000.0	8720000.0	2.0	2.2520034313201904	0.3447171151638031
1.0	8810000.0	8820000.0	2.0	2.0762243270874023	0.2729165256023407
1.0	8860000.0	8870000.0	2.0	2.0697691440582275	0.2802584767341614
1.0	8970000.0	8980000.0	2.0	2.287421464920044	0.3870849609375
1.0	9050000.0	9060000.0	1.0	2.790356159210205	0.7304631471633911
1.0	9090000.0	9100000.0	1.0	3.089688301086426	0.9670881032943726
1.0	9110000.0	9120000.0	3.0	2.3466544151306152	0.3858659863471985
1.0	9140000.0	9150000.0	3.0	2.6071510314941406	0.6212764978408813
1.0	9150000.0	9160000.0	3.0	2.5710606575012207	0.6281038522720337
1.0	9190000.0	9200000.0	0.0	2.716752052307129	0.7134844660758972
1.0	9250000.0	9260000.0	1.0	2.3065619468688965	0.38490867614746094
1.0	9350000.0	9360000.0	2.0	2.2954564094543457	0.45347338914871216
1.0	9370000.0	9380000.0	3.0	2.2074315547943115	0.27735620737075806
1.0	9380000.0	9390000.0	2.0	2.180372714996338	0.26059603691101074
1.0	9540000.0	9550000.0	2.0	2.481616497039795	0.561190128326416
1.0	9630000.0	9640000.0	1.0	1.9857648611068726	0.266501247882843
1.0	9700000.0	9710000.0	1.0	2.3819432258605957	0.4146951138973236
1.0	9770000.0	9780000.0	5.0	2.6286845207214355	0.587241530418396
1.0	9820000.0	9830000.0	1.0	2.2845327854156494	0.3345547318458557
1.0	9840000.0	9850000.0	6.0	2.7196853160858154	0.7519898414611816
1.0	9950000.0	9960000.0	1.0	2.3066749572753906	0.3843771815299988
1.0	9960000.0	9970000.0	1.0	2.2006478309631348	0.29997333884239197
1.0	9970000.0	9980000.0	3.0	2.492865800857544	0.8568682670593262
1.0	9980000.0	9990000.0	2.0	2.154137134552002	0.28783419728279114
1.0	10050000.0	10060000.0	3.0	2.306087017059326	0.3528624176979065
1.0	10320000.0	10330000.0	3.0	2.0895895957946777	0.2647680342197418
1.0	10330000.0	10340000.0	2.0	2.156364917755127	0.2738221287727356
1.0	10450000.0	10460000.0	3.0	2.5325214862823486	1.1608425378799438
1.0	10460000.0	10470000.0	5.0	2.082435131072998	0.2529652714729309
1.0	10520000.0	10530000.0	3.0	1.9987475872039795	0.27843379974365234
1.0	10550000.0	10560000.0	3.0	2.091728687286377	0.25477734208106995
1.0	10690000.0	10700000.0	1.0	2.1550536155700684	0.2543313503265381
1.0	10700000.0	10710000.0	0.0	2.094796895980835	0.25048062205314636
1.0	10770000.0	10780000.0	4.0	2.218140125274658	0.26911336183547974
1.0	10800000.0	10810000.0	2.0	2.4580209255218506	0.4606795907020569
1.0	10850000.0	10860000.0	3.0	2.4690423011779785	0.48463767766952515
1.0	10910000.0	10920000.0	1.0	2.795997142791748	0.7356630563735962
1.0	10920000.0	10930000.0	4.0	2.5654678344726562	0.5479963421821594
1.0	10930000.0	10940000.0	7.0	2.7471072673797607	0.7062070369720459
1.0	11010000.0	11020000.0	1.0	2.6038060188293457	0.6205452680587769
1.0	11040000.0	11050000.0	2.0	2.5855777263641357	0.6092958450317383
1.0	11140000.0	11150000.0	1.0	2.023204803466797	0.28467875719070435
1.0	11160000.0	11170000.0	2.0	2.047408103942871	0.28974613547325134
1.0	11170000.0	11180000.0	0.0	2.08123517036438	0.2642533779144287
1.0	11340000.0	11350000.0	3.0	2.140180826187134	0.29968029260635376
1.0	11350000.0	11360000.0	2.0	2.023322105407715	0.26880115270614624
1.0	11370000.0	11380000.0	2.0	2.367048501968384	0.43858060240745544
1.0	11380000.0	11390000.0	0.0	2.470551013946533	0.48435384035110474
1.0	11390000.0	11400000.0	3.0	2.442124605178833	0.47382545471191406
1.0	11410000.0	11420000.0	4.0	2.572629451751709	0.5493812561035156
1.0	11430000.0	11440000.0	2.0	2.463520050048828	0.4761227071285248
1.0	11490000.0	11500000.0	2.0	2.6278793811798096	0.5920311212539673
1.0	11500000.0	11510000.0	6.0	2.5175986289978027	0.5021685361862183
1.0	11580000.0	11590000.0	3.0	2.557365894317627	0.5714966654777527
1.0	11620000.0	11630000.0	3.0	2.490018367767334	0.5006363987922668
1.0	11640000.0	11650000.0	3.0	2.577113151550293	0.6173951029777527
1.0	11690000.0	11700000.0	1.0	2.4280495643615723	0.48826637864112854
1.0	11730000.0	11740000.0	1.0	1.9303525686264038	0.29336780309677124
1.0	11750000.0	11760000.0	2.0	2.1877377033233643	0.2875846326351166
1.0	11800000.0	11810000.0	3.0	2.1031887531280518	0.25702032446861267
1.0	11840000.0	11850000.0	6.0	2.2341434955596924	0.30336055159568787
1.0	11950000.0	11960000.0	5.0	2.6509175300598145	0.6487950086593628
1.0	11970000.0	11980000.0	3.0	2.403550624847412	0.5282878875732422
1.0	11990000.0	12000000.0	2.0	2.5738770961761475	0.8127554059028625
1.0	12030000.0	12040000.0	3.0	2.179117202758789	0.3089906573295593
1.0	12040000.0	12050000.0	1.0	2.3992111682891846	0.9481660723686218
1.0	12050000.0	12060000.0	1.0	1.9772088527679443	0.2989540994167328
1.0	12060000.0	12070000.0	2.0	1.9486137628555298	0.2907492518424988
1.0	12130000.0	12140000.0	0.0	2.341888666152954	0.41062411665916443
1.0	12240000.0	12250000.0	3.0	2.1239466667175293	0.26277023553848267
1.0	12370000.0	12380000.0	4.0	1.990312933921814	0.26120442152023315
1.0	12390000.0	12400000.0	2.0	2.064431667327881	0.24888810515403748
1.0	12610000.0	12620000.0	2.0	2.2389941215515137	0.30090370774269104
1.0	12690000.0	12700000.0	0.0	2.832409143447876	0.7496061325073242
1.0	12700000.0	12710000.0	4.0	2.807237386703491	0.7383697032928467
1.0	12730000.0	12740000.0	3.0	3.0450375080108643	0.9243717193603516
1.0	12740000.0	12750000.0	3.0	2.9835944175720215	0.8901920318603516
1.0	12790000.0	12800000.0	3.0	3.124382734298706	0.9783207178115845
1.0	12820000.0	12830000.0	3.0	3.3061060905456543	1.1043545007705688
1.0	12860000.0	12870000.0	1.0	2.968710422515869	0.8894807696342468
1.0	13840000.0	13850000.0	4.0	3.0586180686950684	0.971885085105896
1.0	13940000.0	13950000.0	3.0	3.3541324138641357	1.1866915225982666
1.0	14000000.0	14010000.0	5.0	3.328561305999756	1.1072347164154053
1.0	14130000.0	14140000.0	1.0	2.554441213607788	0.5417198538780212
1.0	14140000.0	14150000.0	2.0	2.620025634765625	0.5854716300964355
1.0	14220000.0	14230000.0	2.0	3.428208589553833	1.2164740562438965
1.0	14260000.0	14270000.0	3.0	3.946312427520752	1.541124701499939
1.0	14280000.0	14290000.0	3.0	3.4867565631866455	1.2344951629638672
1.0	14310000.0	14320000.0	3.0	3.8567891120910645	1.5010178089141846
1.0	14330000.0	14340000.0	4.0	3.6956429481506348	1.4023624658584595
1.0	14340000.0	14350000.0	3.0	3.680612564086914	1.366288185119629
1.0	14360000.0	14370000.0	3.0	3.8500568866729736	1.5527336597442627
1.0	14390000.0	14400000.0	4.0	3.9114532470703125	1.525564432144165
1.0	14410000.0	14420000.0	2.0	4.415210247039795	1.8161518573760986
1.0	14420000.0	14430000.0	8.0	4.239262104034424	1.72183096408844
1.0	14470000.0	14480000.0	6.0	4.545835971832275	1.8609355688095093
1.0	14480000.0	14490000.0	3.0	5.06960391998291	2.148256301879883
1.0	14500000.0	14510000.0	8.0	4.54472541809082	1.9180549383163452
1.0	14550000.0	14560000.0	2.0	5.429146766662598	2.250249147415161
1.0	14570000.0	14580000.0	1.0	5.548830986022949	2.264981269836426
1.0	14600000.0	14610000.0	5.0	5.171536445617676	2.1439461708068848
1.0	14690000.0	14700000.0	5.0	5.618139266967773	2.2494354248046875
1.0	14740000.0	14750000.0	8.0	5.72597599029541	2.276974678039551
1.0	14750000.0	14760000.0	5.0	5.810126304626465	2.254762649536133
1.0	14760000.0	14770000.0	5.0	5.3551530838012695	2.1451752185821533
1.0	14810000.0	14820000.0	5.0	5.178563594818115	2.072688341140747
1.0	14840000.0	14850000.0	9.0	4.585204124450684	1.8224632740020752
1.0	14880000.0	14890000.0	4.0	4.712879657745361	1.9071686267852783
1.0	14900000.0	14910000.0	3.0	4.548953533172607	1.8617210388183594
1.0	15010000.0	15020000.0	8.0	4.446011543273926	1.7813212871551514
1.0	15060000.0	15070000.0	4.0	4.509565830230713	1.8056977987289429
1.0	15080000.0	15090000.0	3.0	4.628410339355469	1.869508147239685
1.0	15120000.0	15130000.0	6.0	4.485295295715332	1.7786411046981812
1.0	15230000.0	15240000.0	4.0	3.755779266357422	1.3901172876358032
1.0	15280000.0	15290000.0	2.0	3.2038941383361816	1.0072059631347656
1.0	15350000.0	15360000.0	4.0	3.1417317390441895	0.967814564704895
1.0	15380000.0	15390000.0	4.0	2.990614652633667	0.8543704152107239
1.0	15410000.0	15420000.0	5.0	3.1920437812805176	1.0101613998413086
1.0	15440000.0	15450000.0	3.0	3.600053310394287	1.2686946392059326
1.0	15550000.0	15560000.0	2.0	3.1741225719451904	1.0018510818481445
1.0	15600000.0	15610000.0	4.0	2.927649736404419	0.8300098180770874
1.0	15730000.0	15740000.0	1.0	3.0624911785125732	1.0042692422866821
1.0	15750000.0	15760000.0	1.0	2.299929141998291	0.32876864075660706
1.0	15770000.0	15780000.0	2.0	2.711526393890381	0.6765364408493042
1.0	15800000.0	15810000.0	3.0	2.567434787750244	0.6159055233001709
1.0	16050000.0	16060000.0	0.0	1.9207481145858765	0.2893340289592743
1.0	16090000.0	16100000.0	4.0	2.2076611518859863	0.26673439145088196
1.0	16160000.0	16170000.0	7.0	4.077338218688965	2.4472098350524902
1.0	16310000.0	16320000.0	1.0	2.4773449897766113	0.5567243695259094
1.0	16350000.0	16360000.0	2.0	2.3663928508758545	0.4463557302951813
1.0	16360000.0	16370000.0	1.0	2.227546215057373	0.3719363212585449
1.0	16390000.0	16400000.0	2.0	2.129554271697998	0.26653704047203064
1.0	16460000.0	16470000.0	2.0	2.1825454235076904	0.2604607939720154
1.0	16510000.0	16520000.0	8.0	2.1289868354797363	0.32151755690574646
1.0	16590000.0	16600000.0	2.0	2.1477694511413574	0.27072492241859436
1.0	16630000.0	16640000.0	3.0	2.0880675315856934	0.24948927760124207
1.0	16700000.0	16710000.0	4.0	2.3608856201171875	0.3808896839618683
1.0	16730000.0	16740000.0	4.0	2.708909749984741	0.6993829607963562
1.0	16790000.0	16800000.0	2.0	2.3144588470458984	0.4021736979484558
1.0	17040000.0	17050000.0	8.0	2.4891536235809326	0.544154167175293
1.0	17250000.0	17260000.0	3.0	2.0600547790527344	0.2691868841648102
1.0	17330000.0	17340000.0	2.0	2.1099300384521484	0.3210681080818176
1.0	17350000.0	17360000.0	0.0	1.9569568634033203	0.27381059527397156
1.0	17360000.0	17370000.0	2.0	2.0290260314941406	0.2529747486114502
1.0	17390000.0	17400000.0	4.0	2.1912262439727783	0.27243906259536743
1.0	17440000.0	17450000.0	2.0	2.4848341941833496	0.5056447982788086
1.0	17520000.0	17530000.0	0.0	2.6234707832336426	0.5895883440971375
1.0	17560000.0	17570000.0	4.0	2.607360601425171	0.5748924016952515
1.0	17580000.0	17590000.0	3.0	2.9819693565368652	0.8641039729118347
1.0	17610000.0	17620000.0	4.0	2.9415979385375977	0.8388792276382446
1.0	17630000.0	17640000.0	8.0	2.6043903827667236	0.582131028175354
1.0	17690000.0	17700000.0	1.0	2.7931742668151855	0.7233869433403015
1.0	17830000.0	17840000.0	2.0	3.0635173320770264	0.934576690196991
1.0	17840000.0	17850000.0	5.0	2.9452481269836426	0.8366644978523254
1.0	17880000.0	17890000.0	4.0	2.7974212169647217	0.7261561155319214
1.0	17890000.0	17900000.0	3.0	2.72017502784729	0.6618272066116333
1.0	17940000.0	17950000.0	2.0	3.0732998847961426	0.9373641014099121
1.0	17950000.0	17960000.0	3.0	2.655565023422241	0.6091991662979126
1.0	17960000.0	17970000.0	3.0	2.794130802154541	0.7230582237243652
1.0	18000000.0	18010000.0	1.0	3.2715396881103516	1.0888960361480713
1.0	18120000.0	18130000.0	1.0	3.611539125442505	1.311703085899353
1.0	18130000.0	18140000.0	2.0	3.758453369140625	1.4326658248901367
1.0	18210000.0	18220000.0	3.0	3.4358298778533936	1.2534483671188354
1.0	18300000.0	18310000.0	3.0	3.6766135692596436	1.3944969177246094
1.0	18340000.0	18350000.0	0.0	3.3795199394226074	1.1979749202728271
1.0	18360000.0	18370000.0	4.0	3.350086212158203	1.1938982009887695
1.0	18480000.0	18490000.0	2.0	3.378309965133667	1.234009027481079
1.0	18510000.0	18520000.0	0.0	3.1301987171173096	1.0375733375549316
1.0	18540000.0	18550000.0	4.0	3.246553897857666	1.1521161794662476
1.0	18550000.0	18560000.0	0.0	3.367603302001953	1.2157666683197021
1.0	18640000.0	18650000.0	4.0	3.6073906421661377	1.3549213409423828
1.0	18730000.0	18740000.0	2.0	4.306789875030518	1.7039844989776611
1.0	18780000.0	18790000.0	6.0	3.8040528297424316	1.4285496473312378
1.0	18860000.0	18870000.0	1.0	3.564248561859131	1.285975694656372
1.0	18900000.0	18910000.0	0.0	3.2567050457000732	1.0759577751159668
1.0	18980000.0	18990000.0	3.0	3.225919008255005	1.0686801671981812
1.0	19010000.0	19020000.0	5.0	3.304109573364258	1.0839440822601318
1.0	19050000.0	19060000.0	1.0	3.09673810005188	0.954332172870636
1.0	19180000.0	19190000.0	5.0	2.7627625465393066	0.7233905792236328
1.0	19200000.0	19210000.0	0.0	2.3724308013916016	0.39196068048477173
1.0	19220000.0	19230000.0	2.0	2.3686881065368652	0.9171810150146484
1.0	19260000.0	19270000.0	3.0	2.2387540340423584	0.3146692216396332
1.0	19310000.0	19320000.0	0.0	2.4623186588287354	0.5175415873527527
1.0	19320000.0	19330000.0	1.0	2.2960128784179688	0.34490734338760376
1.0	19360000.0	19370000.0	4.0	2.3033504486083984	0.3974658250808716
1.0	19380000.0	19390000.0	4.0	2.2716338634490967	0.35015979409217834
1.0	19400000.0	19410000.0	0.0	1.8925431966781616	0.32125645875930786
1.0	19430000.0	19440000.0	2.0	1.8532012701034546	0.33392536640167236
1.0	19460000.0	19470000.0	0.0	1.8989200592041016	0.3105252683162689
1.0	19470000.0	19480000.0	2.0	1.7883113622665405	0.388485848903656
1.0	19480000.0	19490000.0	2.0	1.8142791986465454	0.3570539057254791
1.0	19600000.0	19610000.0	3.0	2.084573268890381	0.2965736389160156
1.0	19610000.0	19620000.0	0.0	1.9587361812591553	0.2937106490135193
1.0	19720000.0	19730000.0	1.0	1.9475761651992798	0.2833968698978424
1.0	19760000.0	19770000.0	2.0	1.9224354028701782	0.2858355641365051
1.0	19810000.0	19820000.0	3.0	2.3122494220733643	0.8321865797042847
1.0	19890000.0	19900000.0	2.0	2.492906332015991	0.537661075592041
1.0	19970000.0	19980000.0	2.0	2.218079090118408	0.3190084993839264
1.0	20030000.0	20040000.0	1.0	2.1189091205596924	0.2844037115573883
1.0	20090000.0	20100000.0	1.0	2.0025794506073	0.25928550958633423
1.0	20140000.0	20150000.0	1.0	2.04404354095459	0.27886927127838135
1.0	20200000.0	20210000.0	3.0	2.679734706878662	1.086586594581604
1.0	20240000.0	20250000.0	2.0	2.248486280441284	0.31146588921546936
1.0	20250000.0	20260000.0	4.0	2.599032402038574	0.5688408017158508
1.0	20260000.0	20270000.0	4.0	2.561856746673584	0.5680513381958008
1.0	20280000.0	20290000.0	3.0	2.686286687850952	0.640090823173523
1.0	20380000.0	20390000.0	4.0	2.997117519378662	0.9086093902587891
1.0	20430000.0	20440000.0	6.0	2.7330262660980225	0.6790328621864319
1.0	20440000.0	20450000.0	2.0	3.039942502975464	0.9143750071525574
1.0	20480000.0	20490000.0	1.0	3.0294830799102783	0.8941801190376282
1.0	20590000.0	20600000.0	0.0	2.858872652053833	0.7861420512199402
1.0	20610000.0	20620000.0	0.0	2.9704575538635254	0.8605664968490601
1.0	20620000.0	20630000.0	3.0	2.803781032562256	0.7374905347824097
1.0	20680000.0	20690000.0	4.0	2.522797107696533	0.5201061367988586
1.0	20760000.0	20770000.0	2.0	2.8177270889282227	0.7521908283233643
1.0	20960000.0	20970000.0	4.0	2.34389066696167	0.6805334091186523
1.0	21060000.0	21070000.0	1.0	2.1925852298736572	0.27605950832366943
1.0	21120000.0	21130000.0	3.0	2.2999532222747803	0.39322248101234436
1.0	21130000.0	21140000.0	1.0	2.1887500286102295	0.2639687955379486
1.0	21180000.0	21190000.0	2.0	2.13250732421875	0.2588375508785248
1.0	21190000.0	21200000.0	3.0	2.1616454124450684	0.2798822820186615
1.0	21200000.0	21210000.0	0.0	2.1149823665618896	0.2606852650642395
1.0	21330000.0	21340000.0	2.0	2.193366050720215	0.29056593775749207
1.0	21410000.0	21420000.0	1.0	2.1010570526123047	0.2810782790184021
1.0	21430000.0	21440000.0	1.0	2.094153881072998	0.26183900237083435
1.0	21490000.0	21500000.0	0.0	2.0476725101470947	0.2616290748119354
1.0	21500000.0	21510000.0	1.0	2.36409330368042	0.7414594888687134
1.0	21520000.0	21530000.0	3.0	2.23529314994812	0.3820328712463379
1.0	21580000.0	21590000.0	2.0	1.9224612712860107	0.3082202970981598
1.0	21630000.0	21640000.0	0.0	2.0554099082946777	0.2606666386127472
1.0	21730000.0	21740000.0	1.0	2.5139517784118652	0.5711681246757507
1.0	21830000.0	21840000.0	2.0	2.2539680004119873	0.3574386239051819
1.0	21840000.0	21850000.0	2.0	2.926419258117676	1.145316481590271
1.0	21880000.0	21890000.0	2.0	2.4333748817443848	0.4789271354675293
1.0	21910000.0	21920000.0	0.0	2.2165160179138184	0.2954890727996826
1.0	21920000.0	21930000.0	3.0	2.222780704498291	0.30483075976371765
1.0	21960000.0	21970000.0	1.0	2.263309955596924	0.30962109565734863
1.0	22070000.0	22080000.0	2.0	2.2536981105804443	0.2916742265224457
1.0	22170000.0	22180000.0	2.0	2.154634952545166	0.2724608778953552
1.0	22190000.0	22200000.0	1.0	2.4901041984558105	0.5078059434890747
1.0	22210000.0	22220000.0	3.0	2.1143691539764404	0.2520467936992645
1.0	22220000.0	22230000.0	0.0	2.119638204574585	0.2627132833003998
1.0	22260000.0	22270000.0	1.0	2.2477240562438965	0.32121434807777405
1.0	22500000.0	22510000.0	1.0	2.4931747913360596	0.5591369867324829
1.0	22650000.0	22660000.0	3.0	2.5971012115478516	0.5681282877922058
1.0	22680000.0	22690000.0	4.0	2.685009717941284	0.6516820788383484
1.0	22700000.0	22710000.0	0.0	2.6166207790374756	0.5943446159362793
1.0	22760000.0	22770000.0	2.0	2.564335346221924	0.5923226475715637
1.0	22800000.0	22810000.0	1.0	2.0964150428771973	0.25245362520217896
1.0	22820000.0	22830000.0	2.0	1.8661506175994873	0.3201643228530884
1.0	22850000.0	22860000.0	0.0	1.9762729406356812	0.26375752687454224
1.0	22880000.0	22890000.0	3.0	2.304863452911377	0.3474721312522888
1.0	23010000.0	23020000.0	3.0	2.8387227058410645	0.7648990750312805
1.0	23040000.0	23050000.0	3.0	2.7481637001037598	0.6927270889282227
1.0	23090000.0	23100000.0	1.0	2.5716259479522705	0.549079418182373
1.0	23130000.0	23140000.0	2.0	2.442709445953369	0.4463459849357605
1.0	23160000.0	23170000.0	1.0	2.6051106452941895	0.5815272331237793
1.0	23170000.0	23180000.0	3.0	2.530322551727295	0.5111638307571411
1.0	23290000.0	23300000.0	4.0	2.589603900909424	0.6142922639846802
1.0	23310000.0	23320000.0	2.0	2.807131290435791	0.785548210144043
1.0	23360000.0	23370000.0	0.0	2.1816513538360596	0.3187916576862335
1.0	23410000.0	23420000.0	2.0	1.9611250162124634	0.2833463251590729
1.0	23420000.0	23430000.0	4.0	1.9790582656860352	0.2705719769001007
1.0	23500000.0	23510000.0	2.0	2.3176803588867188	0.4140475392341614
1.0	23520000.0	23530000.0	1.0	2.4529337882995605	0.476398766040802
1.0	23540000.0	23550000.0	2.0	2.302293062210083	0.3858869969844818
1.0	23600000.0	23610000.0	4.0	2.295705795288086	0.3773762583732605
1.0	23630000.0	23640000.0	3.0	2.1992740631103516	0.2749749720096588
1.0	23660000.0	23670000.0	1.0	2.3235392570495605	0.3511090874671936
1.0	23710000.0	23720000.0	1.0	2.317366123199463	0.37633514404296875
1.0	23720000.0	23730000.0	2.0	2.2478179931640625	0.3090735077857971
1.0	23730000.0	23740000.0	4.0	2.224277973175049	0.30318912863731384
1.0	23790000.0	23800000.0	2.0	2.5406363010406494	0.5632578730583191
1.0	23810000.0	23820000.0	1.0	3.118605136871338	1.1054381132125854
1.0	23840000.0	23850000.0	4.0	2.903318166732788	0.8067663908004761
1.0	23880000.0	23890000.0	16.0	2.9737019538879395	1.7560609579086304
1.0	23900000.0	23910000.0	3.0	3.6515164375305176	1.505244493484497
1.0	23960000.0	23970000.0	6.0	3.018023729324341	0.9032734632492065
1.0	23970000.0	23980000.0	2.0	3.1011502742767334	0.9753397107124329
1.0	23990000.0	24000000.0	4.0	2.764335870742798	0.7403049468994141
1.0	24020000.0	24030000.0	1.0	2.2072017192840576	0.31270575523376465
1.0	24080000.0	24090000.0	2.0	1.9919569492340088	0.27898019552230835
1.0	24110000.0	24120000.0	1.0	2.071603536605835	0.5095426440238953
1.0	24200000.0	24210000.0	2.0	2.1832733154296875	0.38306280970573425
1.0	24400000.0	24410000.0	2.0	2.123570203781128	0.2654528319835663
1.0	24410000.0	24420000.0	3.0	2.0840210914611816	0.2625548839569092
1.0	24420000.0	24430000.0	2.0	2.033308744430542	0.25574326515197754
1.0	24450000.0	24460000.0	3.0	2.1954903602600098	0.30786508321762085
1.0	24470000.0	24480000.0	0.0	2.3889596462249756	0.5032700300216675
1.0	24480000.0	24490000.0	0.0	2.1561310291290283	0.2829079031944275
1.0	24530000.0	24540000.0	3.0	2.4743475914001465	0.49326229095458984
1.0	24540000.0	24550000.0	3.0	2.3999130725860596	0.44544023275375366
1.0	24550000.0	24560000.0	2.0	2.494915246963501	0.5396669507026672
1.0	24710000.0	24720000.0	1.0	3.0566954612731934	1.0993868112564087
1.0	24720000.0	24730000.0	0.0	2.4431588649749756	0.5006347894668579
1.0	24740000.0	24750000.0	2.0	2.090017318725586	0.5103434324264526
1.0	24760000.0	24770000.0	1.0	2.192723274230957	0.2650717794895172
1.0	24820000.0	24830000.0	3.0	2.5544068813323975	0.6006008386611938
1.0	24890000.0	24900000.0	3.0	2.8561646938323975	0.7716039419174194
1.0	24920000.0	24930000.0	3.0	2.7234272956848145	0.7042049765586853
1.0	24960000.0	24970000.0	3.0	2.8683314323425293	1.6268688440322876
1.0	24970000.0	24980000.0	2.0	2.8745193481445312	1.3560922145843506
1.0	25010000.0	25020000.0	2.0	2.859846830368042	0.7911502718925476
1.0	25040000.0	25050000.0	4.0	2.7890331745147705	0.7181258797645569
1.0	25060000.0	25070000.0	4.0	3.5742411613464355	1.4194629192352295
1.0	25160000.0	25170000.0	1.0	2.088158369064331	0.2933240532875061
1.0	25180000.0	25190000.0	2.0	2.164247512817383	0.2885548770427704
1.0	25210000.0	25220000.0	1.0	2.217740535736084	0.32468172907829285
1.0	25250000.0	25260000.0	4.0	5.050078392028809	2.7325563430786133
1.0	25310000.0	25320000.0	2.0	2.1134936809539795	0.25072336196899414
1.0	25370000.0	25380000.0	1.0	2.1865577697753906	0.2930927872657776
1.0	25550000.0	25560000.0	2.0	2.80863618850708	1.5482909679412842
1.0	25670000.0	25680000.0	0.0	1.9713777303695679	0.26010367274284363
1.0	25750000.0	25760000.0	4.0	2.3951263427734375	0.9570597410202026
1.0	25770000.0	25780000.0	1.0	1.9923429489135742	0.264382541179657
1.0	25840000.0	25850000.0	1.0	2.2497029304504395	0.3204554617404938
1.0	25870000.0	25880000.0	3.0	2.2020442485809326	0.3868980407714844
1.0	25890000.0	25900000.0	6.0	2.06876802444458	0.24527402222156525
1.0	26050000.0	26060000.0	1.0	2.148836135864258	0.27017390727996826
1.0	26080000.0	26090000.0	0.0	2.113868236541748	0.2560316026210785
1.0	26180000.0	26190000.0	3.0	2.2314398288726807	0.44130879640579224
1.0	26190000.0	26200000.0	2.0	2.108104944229126	0.27582383155822754
1.0	26300000.0	26310000.0	1.0	2.1888604164123535	0.27719151973724365
1.0	26320000.0	26330000.0	4.0	2.371664524078369	0.9216626882553101
1.0	26630000.0	26640000.0	0.0	2.8426506519317627	0.9250470995903015
1.0	26690000.0	26700000.0	1.0	2.524397850036621	0.5129840970039368
1.0	26710000.0	26720000.0	1.0	2.5405397415161133	0.545319676399231
1.0	26730000.0	26740000.0	3.0	2.3820433616638184	0.45897167921066284
1.0	26740000.0	26750000.0	4.0	2.2596867084503174	0.3485276699066162
1.0	26750000.0	26760000.0	7.0	2.6808104515075684	1.2685620784759521
1.0	26770000.0	26780000.0	2.0	2.044160842895508	0.2609584927558899
1.0	26820000.0	26830000.0	0.0	3.0086374282836914	1.256250023841858
1.0	26860000.0	26870000.0	4.0	2.0915894508361816	0.2537841200828552
1.0	26880000.0	26890000.0	3.0	2.0729262828826904	0.2531537711620331
1.0	26950000.0	26960000.0	0.0	2.5085818767547607	0.5400253534317017
1.0	27010000.0	27020000.0	3.0	2.6687474250793457	1.3470293283462524
1.0	27080000.0	27090000.0	1.0	2.2127163410186768	0.3064514398574829
1.0	27090000.0	27100000.0	1.0	2.1797215938568115	0.2874460816383362
1.0	27100000.0	27110000.0	8.0	1.9804623126983643	0.2836732268333435
1.0	27160000.0	27170000.0	1.0	1.9712417125701904	0.27488410472869873
1.0	27170000.0	27180000.0	2.0	1.993830919265747	0.27346333861351013
1.0	27250000.0	27260000.0	1.0	2.0332350730895996	0.26016998291015625
1.0	27380000.0	27390000.0	1.0	2.2539420127868652	0.35130172967910767
1.0	27390000.0	27400000.0	0.0	2.2438700199127197	0.4112071394920349
1.0	27400000.0	27410000.0	3.0	2.440077543258667	0.5155569314956665
1.0	27460000.0	27470000.0	3.0	2.0233476161956787	0.2579628825187683
1.0	27490000.0	27500000.0	2.0	2.446747303009033	0.5275663137435913
1.0	27560000.0	27570000.0	3.0	2.3986098766326904	0.5741402506828308
1.0	27580000.0	27590000.0	2.0	2.45550799369812	0.5658808946609497
1.0	27630000.0	27640000.0	0.0	2.2275006771087646	0.3126441538333893
1.0	27750000.0	27760000.0	7.0	2.6863179206848145	0.8851596713066101
1.0	27790000.0	27800000.0	2.0	2.330374002456665	0.38006410002708435
1.0	27830000.0	27840000.0	4.0	2.1724581718444824	0.3230592608451843
1.0	27850000.0	27860000.0	2.0	2.0036349296569824	0.2711803913116455
1.0	27880000.0	27890000.0	0.0	1.9514763355255127	0.30499881505966187
1.0	27910000.0	27920000.0	4.0	1.8826299905776978	0.3098204731941223
1.0	28080000.0	28090000.0	0.0	1.9709422588348389	0.2673362195491791
1.0	28110000.0	28120000.0	1.0	2.0251851081848145	0.26024121046066284
1.0	28140000.0	28150000.0	3.0	1.9893481731414795	0.26199719309806824
1.0	28190000.0	28200000.0	3.0	2.2778728008270264	0.3995298445224762
1.0	28320000.0	28330000.0	1.0	2.259887218475342	0.2932477593421936
1.0	28360000.0	28370000.0	2.0	2.32319712638855	0.33780437707901
1.0	28370000.0	28380000.0	2.0	2.3659651279449463	0.38019880652427673
1.0	28410000.0	28420000.0	14.0	2.768371105194092	1.4593544006347656
1.0	28420000.0	28430000.0	3.0	3.2677905559539795	1.0975252389907837
1.0	28460000.0	28470000.0	4.0	3.2515816688537598	1.1065775156021118
1.0	28490000.0	28500000.0	4.0	3.7320666313171387	1.4545488357543945
1.0	28550000.0	28560000.0	1.0	2.3275985717773438	0.8552474975585938
1.0	28560000.0	28570000.0	1.0	2.262906312942505	0.7584750652313232
1.0	28790000.0	28800000.0	1.0	2.2317728996276855	0.2898048460483551
1.0	28800000.0	28810000.0	2.0	2.131767749786377	0.2509249746799469
1.0	28840000.0	28850000.0	3.0	2.6714882850646973	0.822780430316925
1.0	28990000.0	29000000.0	3.0	2.423828125	1.0002591609954834
1.0	29050000.0	29060000.0	1.0	2.6027350425720215	0.6498182415962219
1.0	29150000.0	29160000.0	1.0	2.4743247032165527	0.5481957197189331
1.0	29170000.0	29180000.0	1.0	2.4983386993408203	0.5731343030929565
1.0	29190000.0	29200000.0	4.0	2.3656632900238037	0.4238598346710205
1.0	29210000.0	29220000.0	2.0	2.0014495849609375	0.3332689106464386
1.0	29320000.0	29330000.0	5.0	1.9658777713775635	0.2715262770652771
1.0	29330000.0	29340000.0	1.0	2.029740571975708	0.2618538439273834
1.0	29340000.0	29350000.0	3.0	1.98876953125	0.2625737190246582
1.0	29370000.0	29380000.0	1.0	2.13562273979187	0.2636702358722687
1.0	29410000.0	29420000.0	1.0	2.0718441009521484	0.2543160617351532
1.0	29460000.0	29470000.0	2.0	2.198908805847168	0.3520320653915405
1.0	29500000.0	29510000.0	0.0	3.1744589805603027	1.967245101928711
1.0	29510000.0	29520000.0	3.0	2.151834726333618	0.3323262333869934
1.0	29530000.0	29540000.0	0.0	1.9621555805206299	0.2836330533027649
1.0	29580000.0	29590000.0	3.0	2.2494559288024902	0.3368350565433502
1.0	29600000.0	29610000.0	1.0	2.5267608165740967	0.5327871441841125
1.0	29700000.0	29710000.0	7.0	3.070483446121216	0.9371175765991211
1.0	29710000.0	29720000.0	2.0	3.073183536529541	0.9329451322555542
1.0	29770000.0	29780000.0	4.0	2.9523167610168457	0.8461182713508606
1.0	29870000.0	29880000.0	1.0	2.4682891368865967	0.7991958856582642
1.0	30020000.0	30030000.0	1.0	1.8401339054107666	0.504876434803009
1.0	30070000.0	30080000.0	5.0	3.2454895973205566	1.08458411693573
1.0	30190000.0	30200000.0	3.0	3.510119676589966	1.294011116027832
1.0	30270000.0	30280000.0	3.0	3.4494833946228027	1.2231996059417725
1.0	30280000.0	30290000.0	2.0	3.6605865955352783	1.3822243213653564
1.0	30300000.0	30310000.0	1.0	4.02021598815918	1.5801520347595215
1.0	30350000.0	30360000.0	6.0	4.006484508514404	1.596549391746521
1.0	30410000.0	30420000.0	1.0	4.084293365478516	1.6420180797576904
1.0	30430000.0	30440000.0	3.0	3.9083054065704346	1.5185493230819702
1.0	30520000.0	30530000.0	3.0	3.6428732872009277	1.3347570896148682
1.0	30620000.0	30630000.0	3.0	3.9289908409118652	1.5473196506500244
1.0	30640000.0	30650000.0	4.0	3.8140952587127686	1.4372384548187256
1.0	30720000.0	30730000.0	2.0	3.697967052459717	1.3492029905319214
1.0	30760000.0	30770000.0	3.0	3.9554572105407715	1.5125004053115845
1.0	30780000.0	30790000.0	3.0	3.2211203575134277	1.0352866649627686
1.0	30820000.0	30830000.0	7.0	3.5762124061584473	1.2802326679229736
1.0	30840000.0	30850000.0	4.0	3.3880813121795654	1.1536411046981812
1.0	30880000.0	30890000.0	5.0	3.5012691020965576	1.2422306537628174
1.0	30960000.0	30970000.0	5.0	2.701016664505005	0.7347365617752075
1.0	30970000.0	30980000.0	3.0	2.570906162261963	0.6396377682685852
1.0	31080000.0	31090000.0	3.0	2.663424015045166	0.6810815930366516
1.0	31120000.0	31130000.0	4.0	3.2415661811828613	1.089963674545288
1.0	31180000.0	31190000.0	2.0	3.208576202392578	1.0821893215179443
1.0	31190000.0	31200000.0	3.0	3.205120086669922	1.2378829717636108
1.0	31240000.0	31250000.0	6.0	3.39056396484375	1.2581284046173096
1.0	31470000.0	31480000.0	2.0	1.9911352396011353	0.2621738314628601
1.0	31560000.0	31570000.0	4.0	2.407672882080078	0.4951725900173187
1.0	31570000.0	31580000.0	4.0	2.3381035327911377	0.41443032026290894
1.0	31600000.0	31610000.0	3.0	2.6002914905548096	0.6467201709747314
1.0	31660000.0	31670000.0	3.0	2.641723871231079	0.6667712926864624
1.0	31670000.0	31680000.0	2.0	2.7516767978668213	0.7479442358016968
1.0	31810000.0	31820000.0	3.0	2.0869557857513428	0.25907379388809204
1.0	31840000.0	31850000.0	1.0	2.0768723487854004	0.2624581456184387
1.0	31870000.0	31880000.0	3.0	2.436438798904419	0.5011361241340637
1.0	31920000.0	31930000.0	3.0	2.601126194000244	0.5837063193321228
1.0	32060000.0	32070000.0	4.0	2.3497626781463623	0.43549901247024536
1.0	32080000.0	32090000.0	2.0	2.272420644760132	0.3577960431575775
1.0	32110000.0	32120000.0	0.0	2.8064799308776855	1.5453566312789917
1.0	32200000.0	32210000.0	1.0	2.0719406604766846	0.2725321650505066
1.0	32240000.0	32250000.0	0.0	2.4116458892822266	0.4564122259616852
1.0	32280000.0	32290000.0	3.0	2.7518982887268066	0.7227829098701477
1.0	32320000.0	32330000.0	0.0	2.670653820037842	0.6308677196502686
1.0	32370000.0	32380000.0	5.0	2.6891613006591797	0.6369997262954712
1.0	32400000.0	32410000.0	5.0	4.651069164276123	2.507728099822998
1.0	32440000.0	32450000.0	0.0	2.7097768783569336	0.6702202558517456
1.0	32470000.0	32480000.0	5.0	2.582780599594116	1.1543128490447998
1.0	32530000.0	32540000.0	6.0	2.7294960021972656	1.4355015754699707
1.0	32540000.0	32550000.0	1.0	2.074228048324585	0.26753753423690796
1.0	32560000.0	32570000.0	1.0	2.075277805328369	0.27759045362472534
1.0	32670000.0	32680000.0	3.0	2.7434744834899902	0.8268319368362427
1.0	32720000.0	32730000.0	2.0	2.7758069038391113	0.7410804629325867
1.0	32740000.0	32750000.0	2.0	2.5089163780212402	0.5329772233963013
1.0	32800000.0	32810000.0	1.0	2.499392032623291	0.6668200492858887
1.0	32820000.0	32830000.0	1.0	2.3158042430877686	0.41206684708595276
1.0	32840000.0	32850000.0	3.0	1.9732334613800049	0.27292928099632263
1.0	32950000.0	32960000.0	4.0	2.5176310539245605	0.558776319026947
1.0	32990000.0	33000000.0	1.0	2.586123466491699	0.6265888214111328
1.0	33010000.0	33020000.0	2.0	2.476553440093994	0.5374757051467896
1.0	33020000.0	33030000.0	1.0	2.189289093017578	0.31509774923324585
1.0	33090000.0	33100000.0	5.0	2.1257550716400146	0.25634536147117615
1.0	33180000.0	33190000.0	5.0	2.276360511779785	0.38094398379325867
1.0	33290000.0	33300000.0	2.0	1.8562465906143188	0.3200499415397644
1.0	33320000.0	33330000.0	0.0	1.87283456325531	0.3064027726650238
1.0	33330000.0	33340000.0	2.0	1.8943357467651367	0.3204572796821594
1.0	33570000.0	33580000.0	4.0	2.231823444366455	0.3461185395717621
1.0	33650000.0	33660000.0	3.0	2.361745834350586	0.4826125204563141
1.0	33660000.0	33670000.0	2.0	2.5392158031463623	0.5805107951164246
1.0	33680000.0	33690000.0	1.0	2.5143847465515137	0.5617884397506714
1.0	33750000.0	33760000.0	1.0	2.0196518898010254	0.2750946581363678
1.0	33810000.0	33820000.0	2.0	2.3926708698272705	0.8798667788505554
1.0	33830000.0	33840000.0	4.0	1.9839357137680054	0.2633654773235321
1.0	33840000.0	33850000.0	3.0	2.187824249267578	0.2759169638156891
1.0	33950000.0	33960000.0	2.0	2.338665008544922	0.35578757524490356
1.0	33960000.0	33970000.0	2.0	2.789241313934326	0.7122896313667297
1.0	34000000.0	34010000.0	2.0	3.1170742511749268	0.9608131647109985
1.0	34080000.0	34090000.0	3.0	3.033782958984375	0.9035803079605103
1.0	34100000.0	34110000.0	4.0	3.5428898334503174	1.247758388519287
1.0	34130000.0	34140000.0	1.0	3.7842578887939453	1.425521969795227
1.0	34220000.0	34230000.0	8.0	3.6469616889953613	1.3586941957473755
1.0	34250000.0	34260000.0	3.0	4.3757734298706055	1.7698352336883545
1.0	34280000.0	34290000.0	4.0	4.604077339172363	1.8943443298339844
1.0	34360000.0	34370000.0	5.0	3.514211654663086	1.3405135869979858
1.0	34420000.0	34430000.0	5.0	4.106488227844238	1.6938247680664062
1.0	34570000.0	34580000.0	2.0	4.447359561920166	1.8637412786483765
1.0	34710000.0	34720000.0	1.0	3.090961456298828	1.1831461191177368
1.0	34740000.0	34750000.0	1.0	4.108152866363525	1.7269859313964844
1.0	34770000.0	34780000.0	6.0	4.185978889465332	1.7667407989501953
1.0	34800000.0	34810000.0	5.0	4.024892330169678	1.6106750965118408
1.0	34890000.0	34900000.0	7.0	4.548947334289551	1.8354518413543701
1.0	34980000.0	34990000.0	4.0	4.120059013366699	1.6334069967269897
1.0	35000000.0	35010000.0	2.0	4.002103328704834	1.5589581727981567
1.0	35010000.0	35020000.0	6.0	3.942113161087036	1.5520334243774414
1.0	35090000.0	35100000.0	6.0	3.0439953804016113	0.9701110124588013
1.0	35170000.0	35180000.0	5.0	3.450385332107544	1.195890188217163
1.0	35280000.0	35290000.0	5.0	2.7471113204956055	0.7003076672554016
1.0	35330000.0	35340000.0	2.0	2.4537124633789062	0.47227421402931213
1.0	35540000.0	35550000.0	3.0	2.9291481971740723	1.1392748355865479
1.0	35560000.0	35570000.0	3.0	2.2695531845092773	0.3044082522392273
1.0	35570000.0	35580000.0	1.0	2.3230481147766113	0.364158034324646
1.0	35690000.0	35700000.0	5.0	2.6711792945861816	0.6764338612556458
1.0	35840000.0	35850000.0	3.0	2.1676578521728516	0.27225637435913086
1.0	35910000.0	35920000.0	5.0	2.0152244567871094	0.26991939544677734
1.0	36050000.0	36060000.0	0.0	2.2254912853240967	0.3122166693210602
1.0	36110000.0	36120000.0	3.0	2.364683151245117	0.4812227189540863
1.0	36180000.0	36190000.0	2.0	2.52132248878479	1.1446678638458252
1.0	36190000.0	36200000.0	1.0	2.299384832382202	0.4273849427700043
1.0	36240000.0	36250000.0	0.0	2.3431317806243896	0.4353431761264801
1.0	36280000.0	36290000.0	1.0	2.075345039367676	0.26934459805488586
1.0	36320000.0	36330000.0	0.0	2.146282196044922	0.26966339349746704
1.0	36340000.0	36350000.0	1.0	2.360081195831299	0.9042011499404907
1.0	36440000.0	36450000.0	2.0	1.9290807247161865	0.2815867066383362
1.0	36470000.0	36480000.0	0.0	2.0328330993652344	0.252318799495697
1.0	36480000.0	36490000.0	3.0	1.9640960693359375	0.2679944634437561
1.0	36530000.0	36540000.0	1.0	2.1815900802612305	0.30550649762153625
1.0	36550000.0	36560000.0	3.0	2.185161828994751	0.6287440061569214
1.0	36630000.0	36640000.0	0.0	2.275973320007324	0.33898475766181946
1.0	36670000.0	36680000.0	6.0	2.5012431144714355	0.5361064076423645
1.0	36730000.0	36740000.0	1.0	2.3222572803497314	0.36021512746810913
1.0	36750000.0	36760000.0	4.0	2.327852725982666	0.36652421951293945
1.0	36780000.0	36790000.0	3.0	2.7499196529388428	0.7093871235847473
1.0	36800000.0	36810000.0	3.0	2.4513888359069824	0.4884261190891266
1.0	36830000.0	36840000.0	0.0	2.422624111175537	0.43531495332717896
1.0	36870000.0	36880000.0	3.0	2.5379042625427246	0.5664708018302917
1.0	36880000.0	36890000.0	1.0	2.2803115844726562	0.3739814758300781
1.0	36910000.0	36920000.0	2.0	1.9947092533111572	0.41143274307250977
1.0	36950000.0	36960000.0	1.0	2.4158949851989746	0.47654110193252563
1.0	37060000.0	37070000.0	2.0	2.4837117195129395	0.5393272638320923
1.0	37080000.0	37090000.0	3.0	2.4328970909118652	0.4998258650302887
1.0	37090000.0	37100000.0	0.0	2.48921275138855	0.5184327363967896
1.0	37100000.0	37110000.0	2.0	2.577104091644287	0.5856013298034668
1.0	37110000.0	37120000.0	3.0	2.5788064002990723	0.5871251225471497
1.0	37140000.0	37150000.0	2.0	2.6027615070343018	0.6073470115661621
1.0	37230000.0	37240000.0	5.0	2.46563720703125	0.48638916015625
1.0	37270000.0	37280000.0	0.0	2.9262518882751465	0.8286070823669434
1.0	37370000.0	37380000.0	2.0	3.1323390007019043	0.9919970631599426
1.0	37410000.0	37420000.0	3.0	3.25486421585083	1.0616298913955688
1.0	37550000.0	37560000.0	3.0	3.7051730155944824	1.3745663166046143
1.0	37570000.0	37580000.0	1.0	3.694584369659424	1.367658257484436
1.0	37690000.0	37700000.0	1.0	3.1345601081848145	0.9882010221481323
1.0	37750000.0	37760000.0	1.0	2.7634615898132324	0.77320796251297
1.0	37780000.0	37790000.0	4.0	2.5065367221832275	0.5163634419441223
1.0	37850000.0	37860000.0	3.0	2.567286252975464	0.5823017358779907
1.0	37990000.0	38000000.0	1.0	2.146899938583374	0.35692328214645386
1.0	38000000.0	38010000.0	0.0	1.9336683750152588	0.2843247354030609
1.0	38040000.0	38050000.0	2.0	1.872559905052185	0.3097584545612335
1.0	38070000.0	38080000.0	1.0	2.08984112739563	0.2795296311378479
1.0	38090000.0	38100000.0	2.0	2.2324767112731934	0.3074011206626892
1.0	38150000.0	38160000.0	1.0	2.442683458328247	1.0285415649414062
1.0	38200000.0	38210000.0	3.0	2.7102646827697754	0.7005758285522461
1.0	38210000.0	38220000.0	2.0	2.6762185096740723	0.6603761911392212
1.0	38420000.0	38430000.0	2.0	2.01981258392334	0.25999146699905396
1.0	38440000.0	38450000.0	5.0	1.9702799320220947	0.2755458950996399
1.0	38450000.0	38460000.0	2.0	2.327589988708496	0.855235755443573
1.0	38470000.0	38480000.0	3.0	2.7519333362579346	1.468407392501831
1.0	38490000.0	38500000.0	1.0	2.1647744178771973	0.32382869720458984
1.0	38530000.0	38540000.0	0.0	2.379760265350342	0.45384493470191956
1.0	38570000.0	38580000.0	1.0	2.5025341510772705	0.5254108905792236
1.0	38590000.0	38600000.0	1.0	2.367858409881592	0.4118362069129944
1.0	38620000.0	38630000.0	3.0	2.4784626960754395	0.5242601037025452
1.0	38670000.0	38680000.0	4.0	2.4863698482513428	0.49342623353004456
1.0	38740000.0	38750000.0	3.0	2.5995993614196777	0.5869618058204651
1.0	38790000.0	38800000.0	0.0	2.4053263664245605	0.4510895609855652
1.0	38810000.0	38820000.0	1.0	2.5682082176208496	0.5667128562927246
1.0	38850000.0	38860000.0	2.0	2.5676181316375732	0.5635399222373962
1.0	38920000.0	38930000.0	1.0	2.7412238121032715	0.6844234466552734
1.0	38990000.0	39000000.0	3.0	2.8957760334014893	0.8071247339248657
1.0	39010000.0	39020000.0	2.0	2.75482439994812	0.7134040594100952
1.0	39100000.0	39110000.0	3.0	2.8614954948425293	0.7935130000114441
1.0	39110000.0	39120000.0	1.0	2.670088291168213	0.6466905474662781
1.0	39150000.0	39160000.0	2.0	2.7518973350524902	0.6986305117607117
1.0	39190000.0	39200000.0	5.0	2.5376076698303223	0.541634738445282
1.0	39210000.0	39220000.0	3.0	2.8071446418762207	0.7473375201225281
1.0	39360000.0	39370000.0	4.0	2.718337297439575	0.6882028579711914
1.0	39400000.0	39410000.0	4.0	2.6318931579589844	0.6347774267196655
1.0	39460000.0	39470000.0	2.0	2.549769639968872	0.5284536480903625
1.0	39650000.0	39660000.0	3.0	2.0057623386383057	0.27014607191085815
1.0	39700000.0	39710000.0	1.0	1.992031455039978	0.2669702172279358
1.0	39710000.0	39720000.0	1.0	2.0119800567626953	0.26445141434669495
1.0	39750000.0	39760000.0	0.0	2.021643877029419	0.26773327589035034
1.0	39790000.0	39800000.0	2.0	1.8952224254608154	0.2976912260055542
1.0	39800000.0	39810000.0	1.0	1.9326839447021484	0.281196653842926
1.0	39810000.0	39820000.0	0.0	1.9193023443222046	0.28886866569519043
1.0	39870000.0	39880000.0	2.0	2.028459310531616	0.47898730635643005
1.0	39980000.0	39990000.0	0.0	1.958966851234436	0.32363802194595337
1.0	39990000.0	40000000.0	2.0	2.018587589263916	0.30775296688079834
1.0	40080000.0	40090000.0	1.0	2.378929376602173	0.44848698377609253
1.0	40100000.0	40110000.0	2.0	2.318892002105713	0.363939106464386
1.0	40140000.0	40150000.0	4.0	2.21355938911438	0.30376148223876953
1.0	40290000.0	40300000.0	0.0	2.2704834938049316	0.35105642676353455
1.0	40370000.0	40380000.0	2.0	2.165318489074707	0.3819918632507324
1.0	40400000.0	40410000.0	0.0	2.2316527366638184	0.3606046736240387
1.0	40410000.0	40420000.0	3.0	2.119370698928833	0.3059815764427185
1.0	40550000.0	40560000.0	0.0	2.0287320613861084	0.25364238023757935
1.0	40610000.0	40620000.0	5.0	2.604490280151367	0.6725084185600281
1.0	40660000.0	40670000.0	1.0	2.3458707332611084	0.37024980783462524
1.0	40740000.0	40750000.0	2.0	2.1436829566955566	0.26044517755508423
1.0	40780000.0	40790000.0	0.0	3.017108201980591	0.9769027829170227
1.0	40800000.0	40810000.0	6.0	2.527292013168335	0.5568315386772156
1.0	40910000.0	40920000.0	2.0	2.099457263946533	0.5323151350021362
1.0	40990000.0	41000000.0	4.0	3.124372959136963	1.4373104572296143
1.0	41010000.0	41020000.0	0.0	2.4153544902801514	0.43398913741111755
1.0	41020000.0	41030000.0	6.0	2.6323227882385254	0.6283254623413086
1.0	41030000.0	41040000.0	4.0	2.6226325035095215	0.6514766812324524
1.0	41070000.0	41080000.0	4.0	2.46751070022583	0.516546368598938
1.0	41090000.0	41100000.0	2.0	2.504692554473877	0.5169671177864075
1.0	41110000.0	41120000.0	2.0	2.3964059352874756	0.4500370919704437
1.0	41160000.0	41170000.0	5.0	2.1187026500701904	0.2589559555053711
1.0	41170000.0	41180000.0	4.0	2.3954520225524902	0.8590838313102722
1.0	41220000.0	41230000.0	0.0	1.972499132156372	0.28051215410232544
1.0	41430000.0	41440000.0	2.0	2.2928478717803955	0.4117508828639984
1.0	41530000.0	41540000.0	1.0	2.0127551555633545	0.26604002714157104
1.0	41580000.0	41590000.0	0.0	1.9984544515609741	0.2787697911262512
1.0	41620000.0	41630000.0	3.0	2.004937171936035	0.2701932489871979
1.0	41730000.0	41740000.0	3.0	2.263280153274536	0.3638150095939636
1.0	41820000.0	41830000.0	2.0	2.194418430328369	0.3050088584423065
1.0	41900000.0	41910000.0	4.0	2.197211503982544	0.3030891418457031
1.0	41960000.0	41970000.0	2.0	1.9616838693618774	0.2689207196235657
1.0	42070000.0	42080000.0	2.0	2.0552375316619873	0.2672916054725647
1.0	42120000.0	42130000.0	3.0	2.180847406387329	0.3877981901168823
1.0	42230000.0	42240000.0	1.0	2.150648593902588	0.26945656538009644
1.0	42300000.0	42310000.0	1.0	2.1861019134521484	0.3180733323097229
1.0	42330000.0	42340000.0	3.0	2.159369945526123	0.29864048957824707
1.0	42400000.0	42410000.0	1.0	2.3064961433410645	0.35415878891944885
1.0	42500000.0	42510000.0	3.0	2.6019091606140137	0.7524985074996948
1.0	42580000.0	42590000.0	0.0	2.825376033782959	0.7508223056793213
1.0	42590000.0	42600000.0	5.0	2.648447275161743	0.6418048143386841
1.0	42660000.0	42670000.0	1.0	2.303118944168091	0.33274713158607483
1.0	42750000.0	42760000.0	0.0	2.215989589691162	0.29221653938293457
1.0	42760000.0	42770000.0	0.0	2.205862045288086	0.2763497233390808
1.0	42780000.0	42790000.0	2.0	2.1410865783691406	0.2671508193016052
1.0	42790000.0	42800000.0	2.0	2.2104268074035645	0.2923188805580139
1.0	42890000.0	42900000.0	4.0	2.446165084838867	0.45713821053504944
1.0	42940000.0	42950000.0	2.0	2.529139757156372	0.5242534875869751
1.0	43000000.0	43010000.0	2.0	2.7579283714294434	0.6967889070510864
1.0	43060000.0	43070000.0	4.0	2.5503668785095215	0.5706477761268616
1.0	43100000.0	43110000.0	3.0	2.3337149620056152	0.4287206530570984
1.0	43160000.0	43170000.0	2.0	1.9467251300811768	0.28666114807128906
1.0	43200000.0	43210000.0	1.0	2.006204843521118	0.2682894766330719
1.0	43210000.0	43220000.0	0.0	1.8562204837799072	0.3344389796257019
1.0	43380000.0	43390000.0	0.0	2.4880311489105225	0.5585860013961792
1.0	43440000.0	43450000.0	1.0	2.1094183921813965	0.27472466230392456
1.0	43450000.0	43460000.0	1.0	2.3952434062957764	0.45806390047073364
1.0	43470000.0	43480000.0	4.0	2.2903170585632324	0.33955103158950806
1.0	43520000.0	43530000.0	1.0	2.4384312629699707	0.4778810441493988
1.0	43600000.0	43610000.0	1.0	2.4267406463623047	0.49250125885009766
1.0	43670000.0	43680000.0	2.0	2.3942809104919434	0.4681078791618347
1.0	43760000.0	43770000.0	2.0	2.3403351306915283	0.4321072995662689
1.0	43820000.0	43830000.0	0.0	2.175227403640747	0.6309772729873657
1.0	43840000.0	43850000.0	1.0	2.028900384902954	0.2778717279434204
1.0	43890000.0	43900000.0	2.0	1.8757778406143188	0.31477174162864685
1.0	43930000.0	43940000.0	2.0	2.278496265411377	0.3469286561012268
1.0	44060000.0	44070000.0	1.0	2.2907302379608154	0.3269088864326477
1.0	44170000.0	44180000.0	2.0	2.0782532691955566	0.5149820446968079
1.0	44180000.0	44190000.0	4.0	2.1648004055023193	0.3460732102394104
1.0	44260000.0	44270000.0	4.0	2.0399231910705566	0.2603849768638611
1.0	44270000.0	44280000.0	2.0	2.0488457679748535	0.2594359517097473
1.0	44430000.0	44440000.0	1.0	1.9310554265975952	0.4303610324859619
1.0	44560000.0	44570000.0	2.0	2.6884403228759766	0.6888478994369507
1.0	44810000.0	44820000.0	3.0	1.8959038257598877	0.29730504751205444
1.0	44840000.0	44850000.0	0.0	2.1916630268096924	0.3134584128856659
1.0	44860000.0	44870000.0	2.0	2.226175546646118	0.3691815733909607
1.0	44930000.0	44940000.0	1.0	2.18131685256958	0.30289751291275024
1.0	44940000.0	44950000.0	3.0	2.1031031608581543	0.28201088309288025
1.0	44960000.0	44970000.0	0.0	2.0809786319732666	0.2641529142856598
1.0	45100000.0	45110000.0	2.0	1.9112861156463623	0.3022255003452301
1.0	45170000.0	45180000.0	1.0	2.9565579891204834	1.0012353658676147
1.0	45190000.0	45200000.0	5.0	2.1902358531951904	0.4742416441440582
1.0	45240000.0	45250000.0	5.0	2.695046901702881	1.3845713138580322
1.0	45250000.0	45260000.0	5.0	2.2315096855163574	0.36327648162841797
1.0	45470000.0	45480000.0	1.0	2.205925941467285	0.6748158931732178
1.0	45490000.0	45500000.0	1.0	2.371589422225952	0.45536527037620544
1.0	45520000.0	45530000.0	4.0	2.154628276824951	0.31533074378967285
1.0	45560000.0	45570000.0	1.0	2.515716314315796	0.5698251724243164
1.0	45680000.0	45690000.0	1.0	2.2750351428985596	0.4427001476287842
1.0	45740000.0	45750000.0	4.0	2.372875928878784	0.4471370577812195
1.0	45790000.0	45800000.0	3.0	2.087411403656006	0.26683011651039124
1.0	45830000.0	45840000.0	3.0	2.5330376625061035	0.5996333956718445
1.0	45860000.0	45870000.0	6.0	2.516637086868286	0.5801008343696594
1.0	45890000.0	45900000.0	1.0	2.51361083984375	0.5800489187240601
1.0	45910000.0	45920000.0	1.0	2.390721082687378	0.4657456874847412
1.0	46000000.0	46010000.0	1.0	2.4353599548339844	0.498892605304718
1.0	46230000.0	46240000.0	5.0	2.465869903564453	0.5381878614425659
1.0	46270000.0	46280000.0	4.0	2.159900188446045	0.3423500657081604
1.0	46400000.0	46410000.0	3.0	2.214146852493286	0.31331878900527954
1.0	46460000.0	46470000.0	4.0	1.9093925952911377	0.3100007176399231
1.0	46570000.0	46580000.0	7.0	2.3445873260498047	0.4471634030342102
1.0	46620000.0	46630000.0	2.0	2.5689022541046143	0.6314091086387634
1.0	46660000.0	46670000.0	0.0	2.456897258758545	0.9362961053848267
1.0	46690000.0	46700000.0	3.0	2.361647605895996	0.4688636362552643
1.0	46750000.0	46760000.0	3.0	1.99649178981781	0.2725239396095276
1.0	46880000.0	46890000.0	0.0	2.230278253555298	0.35713011026382446
1.0	46900000.0	46910000.0	2.0	2.059361219406128	0.3073158264160156
1.0	46910000.0	46920000.0	1.0	2.0577661991119385	0.26704078912734985
1.0	46970000.0	46980000.0	2.0	2.095430850982666	0.30993956327438354
1.0	47000000.0	47010000.0	0.0	2.2795825004577637	0.3991878926753998
1.0	47030000.0	47040000.0	2.0	2.0600080490112305	0.25292879343032837
1.0	47050000.0	47060000.0	1.0	2.0630574226379395	0.26514196395874023
1.0	47080000.0	47090000.0	4.0	2.3046352863311768	0.4973487854003906
1.0	47110000.0	47120000.0	2.0	2.152594804763794	0.28210416436195374
1.0	47130000.0	47140000.0	1.0	2.2839176654815674	0.5914802551269531
1.0	47150000.0	47160000.0	1.0	2.0862889289855957	0.261465460062027
1.0	47300000.0	47310000.0	1.0	3.825075626373291	1.4396311044692993
1.0	47370000.0	47380000.0	5.0	3.5718274116516113	1.2756764888763428
1.0	47570000.0	47580000.0	4.0	3.4463887214660645	1.2031577825546265
1.0	47610000.0	47620000.0	6.0	3.5262680053710938	1.2592589855194092
1.0	47650000.0	47660000.0	5.0	2.728057861328125	0.6692544221878052
1.0	47690000.0	47700000.0	0.0	2.8430352210998535	0.7627237439155579
1.0	47710000.0	47720000.0	5.0	2.6808364391326904	0.6759480237960815
1.0	47770000.0	47780000.0	4.0	2.3937573432922363	0.6455436944961548
1.0	47790000.0	47800000.0	2.0	2.328392505645752	0.6376265287399292
1.0	47860000.0	47870000.0	3.0	2.2952303886413574	0.4042351245880127
1.0	47870000.0	47880000.0	3.0	2.2481448650360107	0.3285602033138275
1.0	47890000.0	47900000.0	2.0	2.1539230346679688	0.2688623070716858
1.0	47900000.0	47910000.0	0.0	2.3675155639648438	0.4354178011417389
1.0	48000000.0	48010000.0	4.0	2.8225204944610596	0.7511534690856934
1.0	48040000.0	48050000.0	2.0	3.2671959400177	1.0688974857330322
1.0	48130000.0	48140000.0	1.0	3.797468662261963	1.4223580360412598
1.0	48200000.0	48210000.0	4.0	4.350235462188721	1.761722207069397
1.0	48230000.0	48240000.0	4.0	4.029794692993164	1.5971728563308716
1.0	48240000.0	48250000.0	4.0	4.2740888595581055	1.7067015171051025
1.0	48300000.0	48310000.0	4.0	3.847721576690674	1.466853141784668
1.0	48310000.0	48320000.0	6.0	4.069555282592773	1.5921785831451416
1.0	48340000.0	48350000.0	7.0	3.9489970207214355	1.5126301050186157
1.0	48440000.0	48450000.0	5.0	5.109928131103516	2.102496385574341
1.0	48620000.0	48630000.0	3.0	4.482420921325684	1.937168836593628
1.0	48660000.0	48670000.0	3.0	4.74497127532959	1.9816820621490479
1.0	48680000.0	48690000.0	4.0	4.825059413909912	2.010988235473633
1.0	48690000.0	48700000.0	3.0	5.144061088562012	2.1133389472961426
1.0	48790000.0	48800000.0	5.0	5.0676679611206055	2.1500539779663086
1.0	48860000.0	48870000.0	3.0	4.429570198059082	1.8686082363128662
1.0	48920000.0	48930000.0	5.0	3.365330219268799	1.2656235694885254
1.0	49030000.0	49040000.0	3.0	3.4219555854797363	1.3133544921875
1.0	49060000.0	49070000.0	4.0	3.8509604930877686	1.633782148361206
1.0	49080000.0	49090000.0	1.0	3.8705546855926514	1.6299211978912354
1.0	49210000.0	49220000.0	2.0	2.6247305870056152	0.6431120038032532
1.0	49220000.0	49230000.0	0.0	2.4047391414642334	0.4599002003669739
1.0	49290000.0	49300000.0	2.0	3.567762851715088	1.4815998077392578
1.0	49410000.0	49420000.0	3.0	5.177498817443848	2.215271472930908
1.0	49460000.0	49470000.0	5.0	5.819753170013428	2.46763014793396
1.0	49510000.0	49520000.0	11.0	5.9920759201049805	2.4960362911224365
1.0	49520000.0	49530000.0	1.0	6.428894996643066	2.5784480571746826
1.0	49540000.0	49550000.0	3.0	7.183423042297363	2.773514747619629
1.0	49640000.0	49650000.0	6.0	6.3740034103393555	2.557339906692505
1.0	49650000.0	49660000.0	5.0	6.667157173156738	2.6669890880584717
1.0	49820000.0	49830000.0	6.0	7.308682441711426	2.7820136547088623
1.0	49840000.0	49850000.0	7.0	6.323966026306152	2.581433057785034
1.0	49880000.0	49890000.0	5.0	7.224412441253662	2.7634060382843018
1.0	49910000.0	49920000.0	5.0	7.296812534332275	2.810120105743408
1.0	49940000.0	49950000.0	4.0	7.304512023925781	2.798788070678711
1.0	50050000.0	50060000.0	1.0	8.130343437194824	2.909179925918579
1.0	50070000.0	50080000.0	10.0	7.612147331237793	2.8139469623565674
1.0	50160000.0	50170000.0	9.0	9.151382446289062	3.053337812423706
1.0	50180000.0	50190000.0	7.0	9.1669340133667	3.065380573272705
1.0	50220000.0	50230000.0	10.0	8.997446060180664	3.0360474586486816
1.0	50250000.0	50260000.0	9.0	8.745773315429688	2.9788918495178223
1.0	50390000.0	50400000.0	6.0	6.751304626464844	2.6452465057373047
1.0	50450000.0	50460000.0	5.0	6.197299003601074	2.5398800373077393
1.0	50520000.0	50530000.0	6.0	5.744956016540527	2.378082752227783
1.0	50560000.0	50570000.0	6.0	4.793122291564941	2.0199086666107178
1.0	50570000.0	50580000.0	5.0	4.649641990661621	1.9246076345443726
1.0	50580000.0	50590000.0	3.0	4.62166690826416	1.941664457321167
1.0	50680000.0	50690000.0	1.0	4.289477348327637	1.8344351053237915
1.0	50690000.0	50700000.0	4.0	4.1733880043029785	1.7226331233978271
1.0	50760000.0	50770000.0	7.0	3.8074264526367188	1.486366868019104
1.0	50770000.0	50780000.0	3.0	3.757338285446167	1.4445067644119263
1.0	50810000.0	50820000.0	1.0	3.3486945629119873	1.1381893157958984
1.0	50830000.0	50840000.0	1.0	3.0541179180145264	0.9256278872489929
1.0	50900000.0	50910000.0	1.0	2.228907823562622	0.31453877687454224
1.0	50910000.0	50920000.0	2.0	2.202340602874756	0.2925373911857605
1.0	50940000.0	50950000.0	0.0	2.2688817977905273	0.31992191076278687
1.0	50950000.0	50960000.0	4.0	2.0536651611328125	0.2541578412055969
1.0	51000000.0	51010000.0	4.0	2.038771390914917	0.2564958930015564
1.0	51010000.0	51020000.0	1.0	2.192587375640869	0.2865388095378876
1.0	51030000.0	51040000.0	3.0	2.192333698272705	0.2963600754737854
1.0	51170000.0	51180000.0	3.0	2.335897922515869	0.4096413552761078
1.0	51180000.0	51190000.0	3.0	2.4999871253967285	0.5444803237915039
1.0	51210000.0	51220000.0	1.0	2.4309306144714355	0.4503963589668274
1.0	51250000.0	51260000.0	2.0	2.3229472637176514	0.3701471984386444
1.0	51310000.0	51320000.0	4.0	2.179124355316162	0.2688417434692383
1.0	51330000.0	51340000.0	1.0	2.18483304977417	0.33994656801223755
1.0	51340000.0	51350000.0	1.0	2.2523066997528076	0.35216718912124634
1.0	51610000.0	51620000.0	2.0	2.6890931129455566	0.6799014806747437
1.0	51690000.0	51700000.0	2.0	2.5351414680480957	0.5981953740119934
1.0	51720000.0	51730000.0	2.0	2.1951024532318115	0.2810051739215851
1.0	51730000.0	51740000.0	4.0	2.1086647510528564	0.2571491599082947
1.0	51790000.0	51800000.0	1.0	2.2819037437438965	0.3423725962638855
1.0	51800000.0	51810000.0	2.0	2.366347551345825	0.43998393416404724
1.0	51830000.0	51840000.0	1.0	2.3017706871032715	0.3320571482181549
1.0	52030000.0	52040000.0	1.0	3.8414549827575684	1.5004711151123047
1.0	52080000.0	52090000.0	3.0	2.7636260986328125	1.1802163124084473
1.0	52090000.0	52100000.0	5.0	2.4068191051483154	0.4516330659389496
1.0	52110000.0	52120000.0	3.0	2.493547201156616	0.4897778630256653
1.0	52130000.0	52140000.0	3.0	2.1832993030548096	0.2925962507724762
1.0	52140000.0	52150000.0	0.0	2.4393348693847656	0.49519720673561096
1.0	52150000.0	52160000.0	1.0	2.284022569656372	0.37381410598754883
1.0	52210000.0	52220000.0	2.0	1.9887256622314453	0.2717849612236023
1.0	52390000.0	52400000.0	4.0	2.343865156173706	0.49484649300575256
1.0	52420000.0	52430000.0	1.0	2.4144721031188965	0.48898619413375854
1.0	52570000.0	52580000.0	7.0	2.3502516746520996	0.44141626358032227
1.0	52650000.0	52660000.0	0.0	2.513066530227661	0.5579413175582886
1.0	52710000.0	52720000.0	0.0	2.264878749847412	0.3582998216152191
1.0	52770000.0	52780000.0	1.0	2.2239937782287598	0.2866855561733246
1.0	52780000.0	52790000.0	4.0	2.370917797088623	0.40367722511291504
1.0	52850000.0	52860000.0	0.0	2.0264370441436768	0.3314366340637207
1.0	52900000.0	52910000.0	3.0	2.059979200363159	0.2605055272579193
1.0	52910000.0	52920000.0	2.0	2.049656867980957	0.26009806990623474
1.0	52950000.0	52960000.0	1.0	2.042712688446045	0.25518399477005005
1.0	52960000.0	52970000.0	1.0	2.051584482192993	0.2596965432167053
1.0	53010000.0	53020000.0	0.0	2.6236486434936523	1.2868049144744873
1.0	53060000.0	53070000.0	1.0	2.335012197494507	0.4444834589958191
1.0	53090000.0	53100000.0	3.0	2.453686475753784	0.6330563426017761
1.0	53120000.0	53130000.0	1.0	2.05033016204834	0.27878594398498535
1.0	53190000.0	53200000.0	2.0	2.011587619781494	0.46873244643211365
1.0	53270000.0	53280000.0	3.0	2.0281906127929688	0.2611721158027649
1.0	53320000.0	53330000.0	5.0	2.530707836151123	0.5775505304336548
1.0	53350000.0	53360000.0	1.0	2.600569725036621	0.6179450154304504
1.0	53360000.0	53370000.0	2.0	2.2313032150268555	0.2884146571159363
1.0	53390000.0	53400000.0	1.0	2.4074203968048096	0.509208619594574
1.0	53480000.0	53490000.0	3.0	2.555931568145752	0.6813384294509888
1.0	53490000.0	53500000.0	6.0	2.2828853130340576	0.3252444863319397
1.0	53510000.0	53520000.0	2.0	2.349174976348877	0.373302698135376
1.0	53670000.0	53680000.0	0.0	1.9681898355484009	0.27429699897766113
1.0	53680000.0	53690000.0	0.0	1.9223066568374634	0.42726272344589233
1.0	53800000.0	53810000.0	3.0	2.2804782390594482	0.3607443869113922
1.0	53900000.0	53910000.0	5.0	2.1818859577178955	0.3026197850704193
1.0	53910000.0	53920000.0	1.0	2.259146213531494	0.32242074608802795
1.0	53940000.0	53950000.0	3.0	2.283195972442627	0.349528968334198
1.0	54100000.0	54110000.0	6.0	2.4275169372558594	0.42927294969558716
1.0	54120000.0	54130000.0	2.0	2.5990123748779297	0.5799848437309265
1.0	54140000.0	54150000.0	5.0	2.390937328338623	0.41742849349975586
1.0	54160000.0	54170000.0	2.0	2.576749324798584	0.5692369341850281
1.0	54190000.0	54200000.0	0.0	2.3351051807403564	0.3883480131626129
1.0	54200000.0	54210000.0	3.0	2.413339614868164	0.4946253299713135
1.0	54250000.0	54260000.0	3.0	2.0308830738067627	0.2617385983467102
1.0	54270000.0	54280000.0	5.0	1.9531614780426025	0.27778729796409607
1.0	54290000.0	54300000.0	0.0	2.0803351402282715	0.25743967294692993
1.0	54320000.0	54330000.0	4.0	1.9845736026763916	0.271188884973526
1.0	54350000.0	54360000.0	1.0	2.2828609943389893	0.661932110786438
1.0	54410000.0	54420000.0	3.0	2.113582134246826	0.5501472353935242
1.0	54440000.0	54450000.0	2.0	2.140389919281006	0.32958120107650757
1.0	54500000.0	54510000.0	2.0	2.023608446121216	0.2584637999534607
1.0	54580000.0	54590000.0	5.0	2.1298413276672363	0.28198760747909546
1.0	54740000.0	54750000.0	5.0	2.058976173400879	0.2603294253349304
1.0	54750000.0	54760000.0	3.0	2.0584821701049805	0.2579268515110016
1.0	54770000.0	54780000.0	2.0	2.0956804752349854	0.26016712188720703
1.0	54840000.0	54850000.0	2.0	2.2374281883239746	0.3359752297401428
1.0	54990000.0	55000000.0	4.0	2.7712655067443848	0.7307615280151367
1.0	55000000.0	55010000.0	2.0	2.6889595985412598	0.6559127569198608
1.0	55050000.0	55060000.0	3.0	2.49177622795105	0.4864138960838318
1.0	55200000.0	55210000.0	2.0	2.302858591079712	0.3591235280036926
1.0	55210000.0	55220000.0	2.0	2.557053804397583	0.5760199427604675
1.0	55250000.0	55260000.0	1.0	2.4878482818603516	0.4754942059516907
1.0	55330000.0	55340000.0	3.0	2.06632399559021	0.2983328104019165
1.0	55390000.0	55400000.0	2.0	3.0208938121795654	0.9007695913314819
1.0	55400000.0	55410000.0	2.0	2.8004868030548096	0.7301968932151794
1.0	55420000.0	55430000.0	5.0	2.957599401473999	0.8451148867607117
1.0	55430000.0	55440000.0	2.0	2.9249935150146484	0.8267139196395874
1.0	55510000.0	55520000.0	0.0	2.587806224822998	0.5854543447494507
1.0	55630000.0	55640000.0	2.0	2.150794744491577	0.2616936266422272
1.0	55660000.0	55670000.0	1.0	2.036417007446289	0.25834211707115173
1.0	55680000.0	55690000.0	1.0	2.905062198638916	1.4961202144622803
1.0	55720000.0	55730000.0	2.0	3.6947505474090576	1.6748285293579102
1.0	55770000.0	55780000.0	2.0	2.9491333961486816	0.8866207003593445
1.0	55870000.0	55880000.0	6.0	3.3025031089782715	1.132468342781067
1.0	55890000.0	55900000.0	4.0	3.3560757637023926	1.122490644454956
1.0	55930000.0	55940000.0	2.0	3.5165278911590576	1.2788581848144531
1.0	55960000.0	55970000.0	4.0	3.1791415214538574	1.144335150718689
1.0	56010000.0	56020000.0	3.0	4.291741371154785	1.747799277305603
1.0	56020000.0	56030000.0	3.0	3.7787723541259766	1.4796234369277954
1.0	56050000.0	56060000.0	7.0	4.841156005859375	1.9463993310928345
1.0	56090000.0	56100000.0	3.0	5.263108730316162	2.1617519855499268
1.0	56140000.0	56150000.0	11.0	5.4009199142456055	2.203897714614868
1.0	56160000.0	56170000.0	5.0	5.249866485595703	2.096737861633301
1.0	56290000.0	56300000.0	5.0	4.873911380767822	1.9837017059326172
1.0	56330000.0	56340000.0	3.0	5.115142345428467	2.087843418121338
1.0	56460000.0	56470000.0	6.0	5.675524711608887	2.302964687347412
1.0	56510000.0	56520000.0	7.0	5.288383960723877	2.142188549041748
1.0	56520000.0	56530000.0	3.0	5.588709831237793	2.211082935333252
1.0	56540000.0	56550000.0	5.0	5.281087875366211	2.176802635192871
1.0	56550000.0	56560000.0	8.0	4.2671122550964355	1.834906816482544
1.0	56690000.0	56700000.0	4.0	4.583754539489746	1.8951618671417236
1.0	56750000.0	56760000.0	1.0	4.232235908508301	1.8005321025848389
1.0	56800000.0	56810000.0	3.0	4.515284061431885	1.979458212852478
1.0	56850000.0	56860000.0	6.0	3.853217601776123	1.5678852796554565
1.0	56910000.0	56920000.0	7.0	3.0579943656921387	0.9314205050468445
1.0	57100000.0	57110000.0	5.0	4.562689781188965	1.9623687267303467
1.0	57170000.0	57180000.0	2.0	5.5525126457214355	2.3184053897857666
1.0	57180000.0	57190000.0	5.0	5.554580211639404	2.3021302223205566
1.0	57240000.0	57250000.0	4.0	5.661653995513916	2.2850425243377686
1.0	57290000.0	57300000.0	5.0	5.206182479858398	2.1715340614318848
1.0	57390000.0	57400000.0	7.0	5.795970916748047	2.4519734382629395
1.0	57530000.0	57540000.0	5.0	5.7243170738220215	2.339956760406494
1.0	57730000.0	57740000.0	3.0	7.5741424560546875	2.7704570293426514
1.0	57830000.0	57840000.0	7.0	7.0570478439331055	2.5748355388641357
1.0	57850000.0	57860000.0	3.0	7.344682216644287	2.689659595489502
1.0	57920000.0	57930000.0	9.0	6.319366455078125	2.481915235519409
1.0	57930000.0	57940000.0	7.0	6.1254563331604	2.457732677459717
1.0	57940000.0	57950000.0	1.0	6.209424018859863	2.4237589836120605
1.0	57980000.0	57990000.0	10.0	5.59134578704834	2.3583030700683594
1.0	58080000.0	58090000.0	6.0	6.183017730712891	2.4420623779296875
1.0	58190000.0	58200000.0	7.0	6.723350524902344	2.5309109687805176
1.0	58200000.0	58210000.0	4.0	7.015843391418457	2.6212759017944336
1.0	58270000.0	58280000.0	6.0	6.428681373596191	2.569619655609131
1.0	58300000.0	58310000.0	9.0	6.218031406402588	2.4443917274475098
1.0	58330000.0	58340000.0	6.0	6.2563886642456055	2.448148250579834
1.0	58340000.0	58350000.0	6.0	5.99168586730957	2.3508188724517822
1.0	58390000.0	58400000.0	0.0	6.178844928741455	2.3631162643432617
1.0	58440000.0	58450000.0	6.0	6.050045490264893	2.4198191165924072
1.0	58460000.0	58470000.0	5.0	5.569825172424316	2.2631945610046387
1.0	58510000.0	58520000.0	10.0	4.624967098236084	1.9616302251815796
1.0	58540000.0	58550000.0	6.0	5.19149923324585	2.1550233364105225
1.0	58570000.0	58580000.0	5.0	5.225231170654297	2.1171329021453857
1.0	58580000.0	58590000.0	4.0	4.534728050231934	1.8832918405532837
1.0	58620000.0	58630000.0	3.0	4.386870861053467	1.8235208988189697
1.0	58680000.0	58690000.0	2.0	4.122008800506592	1.6294357776641846
1.0	58710000.0	58720000.0	6.0	3.7434589862823486	1.3957784175872803
1.0	58810000.0	58820000.0	5.0	3.197244644165039	1.0653325319290161
1.0	58910000.0	58920000.0	2.0	2.192208766937256	0.3233019709587097
1.0	58920000.0	58930000.0	2.0	2.2895150184631348	0.37332630157470703
1.0	58980000.0	58990000.0	1.0	2.1702749729156494	0.2585573196411133
1.0	58990000.0	59000000.0	0.0	2.26838755607605	0.29545894265174866
1.0	59000000.0	59010000.0	1.0	2.2409682273864746	0.2840544581413269
1.0	59010000.0	59020000.0	2.0	2.1569905281066895	0.5472205281257629
1.0	59020000.0	59030000.0	2.0	2.6081161499023438	0.5941241979598999
1.0	59050000.0	59060000.0	2.0	2.6128499507904053	0.5864728689193726
1.0	59150000.0	59160000.0	1.0	2.160752296447754	0.27302202582359314
1.0	59190000.0	59200000.0	5.0	2.2591347694396973	0.3417860269546509
1.0	59210000.0	59220000.0	3.0	2.2375433444976807	0.33497071266174316
1.0	59250000.0	59260000.0	2.0	2.6312873363494873	1.25247323513031
1.0	59270000.0	59280000.0	1.0	2.7365355491638184	0.7689648866653442
1.0	59280000.0	59290000.0	1.0	2.4630465507507324	0.5032424926757812
1.0	59300000.0	59310000.0	2.0	2.3414573669433594	0.3936826288700104
1.0	59320000.0	59330000.0	6.0	2.444140911102295	0.47121238708496094
1.0	59330000.0	59340000.0	2.0	2.884263277053833	0.7896898984909058
1.0	59430000.0	59440000.0	8.0	3.122821807861328	1.163216233253479
1.0	59480000.0	59490000.0	2.0	2.9571192264556885	0.8839449882507324
1.0	59520000.0	59530000.0	1.0	2.8523671627044678	0.7672241926193237
1.0	59570000.0	59580000.0	5.0	3.0624358654022217	0.9190710186958313
1.0	59580000.0	59590000.0	4.0	3.4302330017089844	1.1884387731552124
1.0	59590000.0	59600000.0	2.0	3.4205708503723145	1.1633665561676025
1.0	59630000.0	59640000.0	2.0	3.769216537475586	1.4024118185043335
1.0	59640000.0	59650000.0	5.0	3.77528715133667	1.4268553256988525
1.0	59760000.0	59770000.0	3.0	2.881291151046753	1.0559594631195068
1.0	59840000.0	59850000.0	5.0	2.4044060707092285	0.44141703844070435
1.0	59950000.0	59960000.0	2.0	3.0086421966552734	0.92316073179245
1.0	60010000.0	60020000.0	0.0	2.675414800643921	0.6656570434570312
1.0	60060000.0	60070000.0	5.0	2.559140920639038	0.5559788346290588
1.0	60120000.0	60130000.0	5.0	3.1311490535736084	0.983777642250061
1.0	60220000.0	60230000.0	4.0	3.8066272735595703	1.4158673286437988
1.0	60240000.0	60250000.0	3.0	4.704988956451416	1.8809770345687866
1.0	60250000.0	60260000.0	6.0	4.983574867248535	1.9900957345962524
1.0	60300000.0	60310000.0	8.0	4.352951526641846	1.7091467380523682
1.0	60510000.0	60520000.0	3.0	6.424549102783203	2.462007999420166
1.0	60560000.0	60570000.0	8.0	7.800096035003662	2.674199342727661
1.0	60570000.0	60580000.0	8.0	7.7288618087768555	2.728987455368042
1.0	60590000.0	60600000.0	6.0	7.271382808685303	2.5171666145324707
1.0	60640000.0	60650000.0	11.0	8.226049423217773	2.842700958251953
1.0	60690000.0	60700000.0	11.0	8.5216064453125	2.894631862640381
1.0	60750000.0	60760000.0	10.0	8.429521560668945	2.860960006713867
1.0	60880000.0	60890000.0	4.0	6.925597190856934	2.6263375282287598
1.0	60960000.0	60970000.0	6.0	6.4749579429626465	2.5872273445129395
1.0	61010000.0	61020000.0	6.0	6.729733943939209	2.4774012565612793
1.0	61020000.0	61030000.0	3.0	7.513062953948975	2.708890199661255
1.0	61080000.0	61090000.0	6.0	7.811026096343994	2.8182222843170166
1.0	61100000.0	61110000.0	7.0	5.554278373718262	2.301344156265259
1.0	61220000.0	61230000.0	2.0	6.962433815002441	2.585905075073242
1.0	61310000.0	61320000.0	5.0	5.994353771209717	2.3845179080963135
1.0	61340000.0	61350000.0	4.0	6.017243385314941	2.376991033554077
1.0	61420000.0	61430000.0	6.0	5.838591575622559	2.315763235092163
1.0	61450000.0	61460000.0	7.0	5.424742698669434	2.1977243423461914
1.0	61480000.0	61490000.0	2.0	5.38433313369751	2.2336907386779785
1.0	61510000.0	61520000.0	4.0	4.5402913093566895	1.8872814178466797
1.0	61530000.0	61540000.0	3.0	4.493593692779541	1.8259403705596924
1.0	61580000.0	61590000.0	5.0	3.8072192668914795	1.423158884048462
1.0	61620000.0	61630000.0	3.0	3.868706464767456	1.4599494934082031
1.0	61700000.0	61710000.0	5.0	4.207706451416016	1.6531565189361572
1.0	61710000.0	61720000.0	5.0	4.378033638000488	1.7377417087554932
1.0	61720000.0	61730000.0	2.0	4.3453474044799805	1.7651164531707764
1.0	61770000.0	61780000.0	7.0	3.7885711193084717	1.4154592752456665
1.0	61820000.0	61830000.0	4.0	3.3749592304229736	1.1316461563110352
1.0	61860000.0	61870000.0	5.0	4.297500133514404	1.687238335609436
1.0	61930000.0	61940000.0	7.0	3.9038562774658203	1.4978127479553223
1.0	61960000.0	61970000.0	5.0	4.177295207977295	1.6569513082504272
1.0	62000000.0	62010000.0	3.0	3.902940034866333	1.5047484636306763
1.0	62020000.0	62030000.0	1.0	4.2207770347595215	1.687718152999878
1.0	62100000.0	62110000.0	2.0	3.150428533554077	1.0085529088974
1.0	62110000.0	62120000.0	2.0	3.0375940799713135	0.920540988445282
1.0	62120000.0	62130000.0	4.0	2.99652361869812	0.9070693850517273
1.0	62150000.0	62160000.0	1.0	2.6053364276885986	0.5750619173049927
1.0	62170000.0	62180000.0	1.0	2.406041383743286	0.41191282868385315
1.0	62190000.0	62200000.0	6.0	3.0764541625976562	1.6528542041778564
1.0	62200000.0	62210000.0	3.0	2.923067569732666	0.9791198968887329
1.0	62210000.0	62220000.0	6.0	2.4719607830047607	0.5024069547653198
1.0	62270000.0	62280000.0	2.0	2.9203407764434814	0.8089000582695007
1.0	62340000.0	62350000.0	5.0	3.0552027225494385	0.9096089601516724
1.0	62370000.0	62380000.0	4.0	2.7972803115844727	0.7241489291191101
1.0	62380000.0	62390000.0	4.0	2.8584866523742676	0.7770977020263672
1.0	62420000.0	62430000.0	2.0	3.2586426734924316	1.069392204284668
1.0	62430000.0	62440000.0	2.0	3.2792677879333496	1.0874977111816406
1.0	62450000.0	62460000.0	1.0	3.1294848918914795	0.9837865829467773
1.0	62520000.0	62530000.0	3.0	2.5857932567596436	0.5752658247947693
1.0	62530000.0	62540000.0	0.0	2.638701915740967	0.6074565649032593
1.0	62560000.0	62570000.0	2.0	3.1362035274505615	0.9767146110534668
1.0	62630000.0	62640000.0	4.0	3.5241172313690186	1.2442623376846313
1.0	62740000.0	62750000.0	2.0	3.901442050933838	1.4982068538665771
1.0	62760000.0	62770000.0	3.0	3.4142799377441406	1.1645437479019165
1.0	62810000.0	62820000.0	2.0	3.2901527881622314	1.092238426208496
1.0	62820000.0	62830000.0	6.0	3.095254421234131	0.971335768699646
1.0	62860000.0	62870000.0	4.0	2.6609389781951904	0.6926909685134888
1.0	62920000.0	62930000.0	2.0	2.7357468605041504	0.6722272634506226
1.0	62930000.0	62940000.0	2.0	2.5255675315856934	0.5084964632987976
1.0	62950000.0	62960000.0	6.0	2.498868703842163	0.48584413528442383
1.0	62970000.0	62980000.0	1.0	2.3874504566192627	0.4159610867500305
1.0	62990000.0	63000000.0	4.0	2.26096773147583	0.32378536462783813
1.0	63010000.0	63020000.0	4.0	2.381690263748169	0.41828447580337524
1.0	63120000.0	63130000.0	2.0	2.375551700592041	0.39552316069602966
1.0	63190000.0	63200000.0	5.0	2.6239662170410156	0.6037734150886536
1.0	63290000.0	63300000.0	4.0	2.47999906539917	0.46514225006103516
1.0	63350000.0	63360000.0	3.0	3.301084518432617	1.0916794538497925
1.0	63400000.0	63410000.0	6.0	3.6743156909942627	1.357574701309204
1.0	63450000.0	63460000.0	5.0	3.719367504119873	1.3876903057098389
1.0	63500000.0	63510000.0	2.0	3.885913133621216	1.5017154216766357
1.0	63510000.0	63520000.0	5.0	3.671186923980713	1.37270188331604
1.0	63590000.0	63600000.0	4.0	4.768855094909668	1.9144160747528076
1.0	63620000.0	63630000.0	7.0	4.5884881019592285	1.8510973453521729
1.0	63720000.0	63730000.0	3.0	4.690054893493652	1.920964241027832
1.0	63770000.0	63780000.0	6.0	3.3902549743652344	1.1734853982925415
1.0	63810000.0	63820000.0	3.0	2.9334559440612793	0.8435713052749634
1.0	63890000.0	63900000.0	4.0	2.1421866416931152	0.2595748007297516
1.0	63900000.0	63910000.0	3.0	2.0758066177368164	0.27962905168533325
1.0	64000000.0	64010000.0	2.0	2.06174898147583	0.2550381124019623
1.0	64090000.0	64100000.0	2.0	2.1214113235473633	0.25779709219932556
1.0	64110000.0	64120000.0	4.0	2.4991841316223145	0.4831581115722656
1.0	64160000.0	64170000.0	4.0	3.485051393508911	1.2267718315124512
1.0	64170000.0	64180000.0	3.0	3.858830213546753	1.486761450767517
1.0	64180000.0	64190000.0	2.0	3.7944304943084717	1.444753885269165
1.0	64230000.0	64240000.0	0.0	4.102900505065918	1.6332035064697266
1.0	64340000.0	64350000.0	2.0	3.4106650352478027	1.2199156284332275
1.0	64360000.0	64370000.0	1.0	3.8823065757751465	1.5593254566192627
1.0	64400000.0	64410000.0	5.0	3.750389575958252	1.4707199335098267
1.0	64420000.0	64430000.0	4.0	3.9786248207092285	1.6105550527572632
1.0	64500000.0	64510000.0	3.0	4.061516284942627	1.6630891561508179
1.0	64550000.0	64560000.0	1.0	4.147726535797119	1.6577085256576538
1.0	64650000.0	64660000.0	2.0	4.39205265045166	1.7663755416870117
1.0	64660000.0	64670000.0	2.0	3.654921054840088	1.3997242450714111
1.0	64710000.0	64720000.0	4.0	4.642072677612305	1.8804658651351929
1.0	64830000.0	64840000.0	3.0	4.780031681060791	1.9695379734039307
1.0	64890000.0	64900000.0	7.0	4.470725059509277	1.8177337646484375
1.0	64950000.0	64960000.0	3.0	4.365407943725586	1.7925297021865845
1.0	64960000.0	64970000.0	4.0	4.09607458114624	1.6632295846939087
1.0	65000000.0	65010000.0	3.0	3.3812053203582764	1.1824095249176025
1.0	65050000.0	65060000.0	4.0	3.6052565574645996	1.3403297662734985
1.0	65090000.0	65100000.0	2.0	3.2145791053771973	1.0382319688796997
1.0	65150000.0	65160000.0	1.0	3.2370784282684326	1.0761806964874268
1.0	65160000.0	65170000.0	4.0	3.4647507667541504	1.21331787109375
1.0	65170000.0	65180000.0	6.0	3.241664171218872	1.0667306184768677
1.0	65220000.0	65230000.0	4.0	2.909555196762085	0.8411859273910522
1.0	65230000.0	65240000.0	2.0	2.6872153282165527	0.6562023162841797
1.0	65250000.0	65260000.0	3.0	2.5866751670837402	0.5697219371795654
1.0	65330000.0	65340000.0	5.0	2.424166440963745	0.475069522857666
1.0	65350000.0	65360000.0	2.0	2.251143217086792	0.28634920716285706
1.0	65430000.0	65440000.0	6.0	2.316791296005249	0.8320519328117371
1.0	65500000.0	65510000.0	1.0	2.1194517612457275	0.29503846168518066
1.0	65510000.0	65520000.0	1.0	2.0676448345184326	0.2715783715248108
1.0	65680000.0	65690000.0	4.0	2.5921483039855957	0.5778220891952515
1.0	65700000.0	65710000.0	7.0	3.093813419342041	0.9723340272903442
1.0	65770000.0	65780000.0	1.0	3.08420991897583	0.961084246635437
1.0	65810000.0	65820000.0	2.0	2.975024700164795	0.8828849792480469
1.0	65920000.0	65930000.0	7.0	2.9435572624206543	0.8506871461868286
1.0	65980000.0	65990000.0	4.0	4.484475612640381	1.7987229824066162
1.0	66070000.0	66080000.0	5.0	4.908891201019287	1.9694950580596924
1.0	66090000.0	66100000.0	5.0	4.793186187744141	1.8937009572982788
1.0	66120000.0	66130000.0	8.0	4.750699043273926	1.9071540832519531
1.0	66290000.0	66300000.0	4.0	3.446141004562378	1.2056400775909424
1.0	66300000.0	66310000.0	3.0	3.5785598754882812	1.315243124961853
1.0	66310000.0	66320000.0	5.0	3.282118558883667	1.143584966659546
1.0	66320000.0	66330000.0	6.0	3.2351670265197754	1.1176313161849976
1.0	66350000.0	66360000.0	3.0	3.082050323486328	0.9983965754508972
1.0	66380000.0	66390000.0	1.0	3.4798152446746826	1.2062041759490967
1.0	66390000.0	66400000.0	3.0	3.5272819995880127	1.2624022960662842
1.0	66400000.0	66410000.0	2.0	3.3492488861083984	1.1370880603790283
1.0	66490000.0	66500000.0	5.0	3.663459062576294	1.3519856929779053
1.0	66500000.0	66510000.0	1.0	3.5068118572235107	1.240374207496643
1.0	66560000.0	66570000.0	1.0	3.294142961502075	1.1001933813095093
1.0	66690000.0	66700000.0	2.0	2.861611843109131	0.7706993818283081
1.0	66760000.0	66770000.0	6.0	2.6908390522003174	0.6656541228294373
1.0	66820000.0	66830000.0	1.0	2.571213722229004	0.5646244883537292
1.0	66840000.0	66850000.0	2.0	3.2255699634552	1.206324577331543
1.0	66950000.0	66960000.0	4.0	2.287874698638916	0.4183664321899414
1.0	66960000.0	66970000.0	4.0	2.7679762840270996	0.7344310879707336
1.0	67030000.0	67040000.0	2.0	2.9077565670013428	0.8409784436225891
1.0	67060000.0	67070000.0	3.0	2.7245655059814453	0.7084381580352783
1.0	67110000.0	67120000.0	1.0	2.9462943077087402	0.8787689208984375
1.0	67120000.0	67130000.0	1.0	2.969412088394165	0.8918902277946472
1.0	67160000.0	67170000.0	5.0	2.7467734813690186	0.732516348361969
1.0	67170000.0	67180000.0	3.0	2.641906261444092	0.6384540796279907
1.0	67190000.0	67200000.0	3.0	2.377546548843384	0.44193315505981445
1.0	67200000.0	67210000.0	4.0	2.4854416847229004	0.5311644077301025
1.0	67350000.0	67360000.0	1.0	2.8071417808532715	0.7684523463249207
1.0	67390000.0	67400000.0	4.0	3.6235523223876953	2.279153347015381
1.0	67410000.0	67420000.0	2.0	2.2779839038848877	0.3087795376777649
1.0	67440000.0	67450000.0	3.0	2.379167318344116	0.41160330176353455
1.0	67450000.0	67460000.0	2.0	2.3262929916381836	0.3696615695953369
1.0	67460000.0	67470000.0	3.0	2.1705188751220703	0.31261757016181946
1.0	67510000.0	67520000.0	6.0	2.2643234729766846	0.6386361718177795
1.0	67550000.0	67560000.0	2.0	2.583378791809082	0.5589256286621094
1.0	67580000.0	67590000.0	4.0	2.536029815673828	0.5303735733032227
1.0	67670000.0	67680000.0	5.0	2.4988036155700684	0.4977337718009949
1.0	67740000.0	67750000.0	2.0	2.5290284156799316	0.527563750743866
1.0	67750000.0	67760000.0	5.0	2.5105252265930176	0.5132013559341431
1.0	67770000.0	67780000.0	1.0	3.064228057861328	0.9810385704040527
1.0	67780000.0	67790000.0	3.0	2.351201295852661	0.38121017813682556
1.0	67820000.0	67830000.0	1.0	2.4199442863464355	0.46217912435531616
1.0	67870000.0	67880000.0	2.0	2.189466953277588	0.2725788950920105
1.0	67910000.0	67920000.0	2.0	2.2839787006378174	0.34971073269844055
1.0	67920000.0	67930000.0	3.0	2.222412586212158	0.33520036935806274
1.0	67940000.0	67950000.0	5.0	2.3437466621398926	0.40290698409080505
1.0	68000000.0	68010000.0	3.0	2.2510457038879395	0.34703487157821655
1.0	68090000.0	68100000.0	1.0	2.5784847736358643	0.5598130226135254
1.0	68100000.0	68110000.0	5.0	2.4467973709106445	0.46761590242385864
1.0	68160000.0	68170000.0	4.0	2.5227930545806885	0.5237308740615845
1.0	68190000.0	68200000.0	3.0	2.483220100402832	0.4866883158683777
1.0	68250000.0	68260000.0	1.0	3.242388963699341	1.0444011688232422
1.0	68280000.0	68290000.0	3.0	3.151944637298584	0.972640872001648
1.0	68300000.0	68310000.0	5.0	3.512411594390869	1.2364978790283203
1.0	68340000.0	68350000.0	9.0	3.923781633377075	1.504990577697754
1.0	68350000.0	68360000.0	5.0	3.8704781532287598	1.5115716457366943
1.0	68430000.0	68440000.0	3.0	5.237565040588379	2.1163907051086426
1.0	68500000.0	68510000.0	5.0	4.76771879196167	1.9919497966766357
1.0	68710000.0	68720000.0	4.0	5.3332133293151855	2.1438732147216797
1.0	68740000.0	68750000.0	7.0	4.9935479164123535	2.092711925506592
1.0	68750000.0	68760000.0	4.0	4.578787326812744	1.9580342769622803
1.0	68780000.0	68790000.0	4.0	4.575470924377441	1.9324796199798584
1.0	68840000.0	68850000.0	2.0	4.674447059631348	1.9065595865249634
1.0	68890000.0	68900000.0	1.0	4.673339366912842	1.9454829692840576
1.0	68970000.0	68980000.0	2.0	5.471787929534912	2.206021547317505
1.0	68980000.0	68990000.0	5.0	5.240301609039307	2.1384973526000977
1.0	69000000.0	69010000.0	6.0	5.554339408874512	2.2170908451080322
1.0	69010000.0	69020000.0	7.0	6.040812015533447	2.4298617839813232
1.0	69080000.0	69090000.0	8.0	6.593320369720459	2.498295783996582
1.0	69100000.0	69110000.0	9.0	6.189237594604492	2.3879597187042236
1.0	69230000.0	69240000.0	9.0	6.680572509765625	2.532165288925171
1.0	69250000.0	69260000.0	6.0	6.815472602844238	2.53566575050354
1.0	69290000.0	69300000.0	3.0	7.3636345863342285	2.6927454471588135
1.0	69330000.0	69340000.0	8.0	7.775986671447754	2.782299757003784
1.0	69350000.0	69360000.0	4.0	8.111997604370117	2.807804584503174
1.0	69360000.0	69370000.0	12.0	7.035858154296875	2.5959267616271973
1.0	69380000.0	69390000.0	6.0	7.937529563903809	2.757967233657837
1.0	69490000.0	69500000.0	3.0	8.481758117675781	2.911024570465088
1.0	69550000.0	69560000.0	7.0	8.747036933898926	2.937739610671997
1.0	69700000.0	69710000.0	10.0	10.604433059692383	3.294956684112549
1.0	69840000.0	69850000.0	7.0	9.753969192504883	3.1495347023010254
1.0	69870000.0	69880000.0	5.0	9.082870483398438	3.0024547576904297
1.0	69890000.0	69900000.0	16.0	8.911201477050781	2.982548475265503
1.0	69910000.0	69920000.0	6.0	7.9472246170043945	2.7841014862060547
1.0	69960000.0	69970000.0	7.0	10.024551391601562	3.1906657218933105
1.0	70030000.0	70040000.0	9.0	8.157283782958984	2.7875726222991943
1.0	70050000.0	70060000.0	6.0	9.578283309936523	3.097111225128174
1.0	70070000.0	70080000.0	6.0	9.61718463897705	3.107178211212158
1.0	70090000.0	70100000.0	7.0	9.38548469543457	3.0714173316955566
1.0	70100000.0	70110000.0	10.0	9.174894332885742	3.0415828227996826
1.0	70210000.0	70220000.0	12.0	8.004127502441406	2.7575225830078125
1.0	70220000.0	70230000.0	11.0	8.008102416992188	2.7362847328186035
1.0	70250000.0	70260000.0	4.0	7.830725193023682	2.7316277027130127
1.0	70260000.0	70270000.0	3.0	7.5041913986206055	2.653762102127075
1.0	70290000.0	70300000.0	10.0	6.757973670959473	2.48469614982605
1.0	70310000.0	70320000.0	4.0	7.129058837890625	2.533596992492676
1.0	70450000.0	70460000.0	3.0	6.8300461769104	2.4537391662597656
1.0	70470000.0	70480000.0	5.0	6.346946716308594	2.3047432899475098
1.0	70580000.0	70590000.0	4.0	4.751209259033203	1.9112615585327148
1.0	70620000.0	70630000.0	1.0	2.89345121383667	0.8167295455932617
1.0	70670000.0	70680000.0	3.0	2.441530227661133	1.026828408241272
1.0	70690000.0	70700000.0	2.0	2.0924289226531982	0.25192150473594666
1.0	70700000.0	70710000.0	4.0	2.1324119567871094	0.2556256055831909
1.0	70840000.0	70850000.0	1.0	2.658140182495117	0.6220677495002747
1.0	70860000.0	70870000.0	4.0	2.7967379093170166	0.7355177998542786
1.0	70890000.0	70900000.0	3.0	2.228501081466675	0.289678156375885
1.0	70900000.0	70910000.0	0.0	2.528420925140381	0.5091015696525574
1.0	70920000.0	70930000.0	0.0	3.089263439178467	0.9494823217391968
1.0	71330000.0	71340000.0	8.0	5.965700149536133	2.344346523284912
1.0	71340000.0	71350000.0	5.0	6.437579154968262	2.4278836250305176
1.0	71350000.0	71360000.0	9.0	5.691967964172363	2.2510504722595215
1.0	71360000.0	71370000.0	8.0	6.063329219818115	2.318779468536377
1.0	71410000.0	71420000.0	3.0	6.215527057647705	2.3518288135528564
1.0	71520000.0	71530000.0	4.0	4.725281715393066	1.9217376708984375
1.0	71530000.0	71540000.0	3.0	4.110323905944824	1.5911366939544678
1.0	71550000.0	71560000.0	4.0	5.500607967376709	2.173269033432007
1.0	71590000.0	71600000.0	10.0	5.5771050453186035	2.363691568374634
1.0	71710000.0	71720000.0	9.0	6.882842063903809	2.5030529499053955
1.0	71740000.0	71750000.0	9.0	7.224398612976074	2.618816614151001
1.0	71790000.0	71800000.0	6.0	8.67442512512207	2.9258620738983154
1.0	71920000.0	71930000.0	9.0	9.06916332244873	3.000325918197632
1.0	71940000.0	71950000.0	7.0	9.74549388885498	3.152186870574951
1.0	71970000.0	71980000.0	9.0	9.482276916503906	3.0963425636291504
1.0	71990000.0	72000000.0	12.0	9.430490493774414	3.0990803241729736
1.0	72090000.0	72100000.0	8.0	9.497997283935547	3.099745512008667
1.0	72120000.0	72130000.0	11.0	9.248806953430176	3.0537984371185303
1.0	72140000.0	72150000.0	6.0	9.808133125305176	3.1656405925750732
1.0	72200000.0	72210000.0	11.0	10.494543075561523	3.2794768810272217
1.0	72210000.0	72220000.0	6.0	10.888711929321289	3.3476791381835938
1.0	72230000.0	72240000.0	16.0	10.4868745803833	3.274378538131714
1.0	72250000.0	72260000.0	10.0	10.933438301086426	3.3498616218566895
1.0	72300000.0	72310000.0	7.0	11.257548332214355	3.391542911529541
1.0	72310000.0	72320000.0	13.0	11.065559387207031	3.3706183433532715
1.0	72390000.0	72400000.0	12.0	10.411194801330566	3.277292251586914
1.0	72410000.0	72420000.0	11.0	9.995275497436523	3.202688217163086
1.0	72430000.0	72440000.0	9.0	9.827859878540039	3.1655941009521484
1.0	72450000.0	72460000.0	7.0	9.491292953491211	3.1063828468322754
1.0	72510000.0	72520000.0	6.0	10.387243270874023	3.271968364715576
1.0	72560000.0	72570000.0	15.0	10.135982513427734	3.2286319732666016
1.0	72630000.0	72640000.0	14.0	11.514564514160156	3.4319686889648438
1.0	72700000.0	72710000.0	13.0	9.648221969604492	3.1381659507751465
1.0	72770000.0	72780000.0	3.0	6.120663642883301	2.434288501739502
1.0	72780000.0	72790000.0	2.0	5.994751930236816	2.3686349391937256
1.0	72810000.0	72820000.0	12.0	8.91423225402832	2.9829564094543457
1.0	72860000.0	72870000.0	12.0	10.3545560836792	3.2580246925354004
1.0	72900000.0	72910000.0	17.0	11.30138111114502	3.4046757221221924
1.0	72950000.0	72960000.0	12.0	12.201911926269531	3.502596378326416
1.0	72960000.0	72970000.0	14.0	12.404255867004395	3.5153274536132812
1.0	72990000.0	73000000.0	10.0	12.291658401489258	3.5054397583007812
1.0	73060000.0	73070000.0	12.0	11.842954635620117	3.4784653186798096
1.0	73080000.0	73090000.0	15.0	11.581576347351074	3.442258358001709
1.0	73090000.0	73100000.0	13.0	12.100895881652832	3.500666856765747
1.0	73130000.0	73140000.0	11.0	12.667492866516113	3.5379843711853027
1.0	73170000.0	73180000.0	7.0	13.293986320495605	3.587707996368408
1.0	73240000.0	73250000.0	16.0	13.080403327941895	3.5731968879699707
1.0	73310000.0	73320000.0	17.0	12.389843940734863	3.509780168533325
1.0	73420000.0	73430000.0	11.0	11.599980354309082	3.4454903602600098
1.0	73440000.0	73450000.0	7.0	10.257587432861328	3.245476484298706
1.0	73510000.0	73520000.0	5.0	13.7442045211792	3.620053768157959
1.0	73660000.0	73670000.0	18.0	13.741554260253906	3.6094601154327393
1.0	73670000.0	73680000.0	13.0	13.365260124206543	3.587319850921631
1.0	73690000.0	73700000.0	17.0	14.014742851257324	3.635944366455078
1.0	73720000.0	73730000.0	17.0	14.746583938598633	3.667529582977295
1.0	73790000.0	73800000.0	18.0	13.456235885620117	3.6175055503845215
1.0	73920000.0	73930000.0	12.0	14.46723461151123	3.65006685256958
1.0	73940000.0	73950000.0	13.0	14.041170120239258	3.6354966163635254
1.0	73980000.0	73990000.0	12.0	14.25114631652832	3.6455013751983643
1.0	74060000.0	74070000.0	10.0	13.592826843261719	3.5791473388671875
1.0	74070000.0	74080000.0	16.0	14.099261283874512	3.628054141998291
1.0	74120000.0	74130000.0	7.0	13.546945571899414	3.587736129760742
1.0	74190000.0	74200000.0	15.0	13.089080810546875	3.561516523361206
1.0	74340000.0	74350000.0	12.0	10.698997497558594	3.3128325939178467
1.0	74360000.0	74370000.0	9.0	10.323938369750977	3.2405638694763184
1.0	74370000.0	74380000.0	17.0	10.392576217651367	3.271042585372925
1.0	74390000.0	74400000.0	8.0	10.153253555297852	3.222750186920166
1.0	74440000.0	74450000.0	11.0	9.257939338684082	3.0472068786621094
1.0	74470000.0	74480000.0	9.0	8.905588150024414	2.9296765327453613
1.0	74530000.0	74540000.0	7.0	8.884434700012207	2.9508190155029297
1.0	74540000.0	74550000.0	7.0	8.885587692260742	2.954502820968628
1.0	74630000.0	74640000.0	12.0	8.354645729064941	2.83650803565979
1.0	74670000.0	74680000.0	6.0	7.2448625564575195	2.575955867767334
1.0	74740000.0	74750000.0	2.0	7.043951511383057	2.5449020862579346
1.0	74940000.0	74950000.0	3.0	5.803085803985596	2.299036979675293
1.0	74980000.0	74990000.0	5.0	5.739307880401611	2.3315656185150146
1.0	75020000.0	75030000.0	4.0	5.1941423416137695	2.112863063812256
1.0	75030000.0	75040000.0	3.0	5.510447978973389	2.216327428817749
1.0	75070000.0	75080000.0	7.0	4.750010013580322	1.9792003631591797
1.0	75120000.0	75130000.0	4.0	4.527725696563721	1.8868920803070068
1.0	75170000.0	75180000.0	2.0	2.9960787296295166	0.8879058957099915
1.0	75180000.0	75190000.0	2.0	2.5531883239746094	0.5429564714431763
1.0	75190000.0	75200000.0	3.0	2.8076961040496826	1.5277957916259766
1.0	75270000.0	75280000.0	6.0	4.133225440979004	1.723247766494751
1.0	75290000.0	75300000.0	4.0	4.791991710662842	2.0146431922912598
1.0	75330000.0	75340000.0	7.0	5.502150058746338	2.3247792720794678
1.0	75350000.0	75360000.0	12.0	5.442399501800537	2.315173387527466
1.0	75460000.0	75470000.0	10.0	5.448578834533691	2.2485995292663574
1.0	75480000.0	75490000.0	2.0	5.881486892700195	2.3450560569763184
1.0	75530000.0	75540000.0	2.0	5.6602654457092285	2.337928056716919
1.0	75540000.0	75550000.0	6.0	5.024456024169922	2.1506056785583496
1.0	75730000.0	75740000.0	1.0	5.237734794616699	2.1436991691589355
1.0	75740000.0	75750000.0	6.0	4.85032320022583	2.062366008758545
1.0	75750000.0	75760000.0	6.0	5.016337871551514	2.168173313140869
1.0	75760000.0	75770000.0	6.0	4.724999904632568	2.0034124851226807
1.0	75780000.0	75790000.0	6.0	5.1108222007751465	2.1910579204559326
1.0	75830000.0	75840000.0	1.0	4.81473970413208	2.109057664871216
1.0	75900000.0	75910000.0	2.0	4.649698257446289	2.0032927989959717
1.0	75990000.0	76000000.0	8.0	4.247780799865723	1.79208242893219
1.0	76080000.0	76090000.0	2.0	4.028520107269287	1.6105588674545288
1.0	76150000.0	76160000.0	3.0	3.7924644947052	1.5397480726242065
1.0	76250000.0	76260000.0	5.0	2.7545528411865234	1.4645330905914307
1.0	76280000.0	76290000.0	3.0	3.555788516998291	1.309649109840393
1.0	76340000.0	76350000.0	1.0	5.129527568817139	2.0846915245056152
1.0	76370000.0	76380000.0	3.0	5.544770240783691	2.253627300262451
1.0	76380000.0	76390000.0	6.0	5.3171916007995605	2.176525592803955
1.0	76410000.0	76420000.0	6.0	5.509056568145752	2.2094597816467285
1.0	76430000.0	76440000.0	7.0	5.419839859008789	2.1940696239471436
1.0	76560000.0	76570000.0	4.0	4.90392541885376	1.9963443279266357
1.0	76700000.0	76710000.0	1.0	4.767564296722412	1.980582594871521
1.0	76740000.0	76750000.0	5.0	5.030392169952393	2.0854430198669434
1.0	76770000.0	76780000.0	5.0	5.38731575012207	2.1869404315948486
1.0	76800000.0	76810000.0	2.0	6.03151273727417	2.283504009246826
1.0	76840000.0	76850000.0	9.0	5.646307945251465	2.261368751525879
1.0	76860000.0	76870000.0	6.0	5.946352958679199	2.3211989402770996
1.0	76890000.0	76900000.0	10.0	5.553370475769043	2.2373509407043457
1.0	76900000.0	76910000.0	7.0	5.898076057434082	2.3048453330993652
1.0	76980000.0	76990000.0	10.0	6.118525505065918	2.3519835472106934
1.0	76990000.0	77000000.0	8.0	6.0122880935668945	2.291566848754883
1.0	77000000.0	77010000.0	6.0	6.143416404724121	2.3509058952331543
1.0	77020000.0	77030000.0	3.0	6.4783124923706055	2.364750862121582
1.0	77050000.0	77060000.0	3.0	6.85623836517334	2.4534497261047363
1.0	77060000.0	77070000.0	6.0	6.722250938415527	2.5231826305389404
1.0	77070000.0	77080000.0	5.0	6.707326412200928	2.4337191581726074
1.0	77120000.0	77130000.0	7.0	6.65238094329834	2.542280912399292
1.0	77170000.0	77180000.0	6.0	6.390450954437256	2.4536054134368896
1.0	77210000.0	77220000.0	6.0	6.157139778137207	2.469263792037964
1.0	77320000.0	77330000.0	3.0	5.408770561218262	2.194558620452881
1.0	77370000.0	77380000.0	6.0	4.010891914367676	1.6102778911590576
1.0	77420000.0	77430000.0	8.0	3.954408645629883	1.549634575843811
1.0	77480000.0	77490000.0	2.0	3.833838701248169	1.5377830266952515
1.0	77490000.0	77500000.0	7.0	3.538301944732666	1.3702970743179321
1.0	77540000.0	77550000.0	2.0	2.9536855220794678	0.9287002682685852
1.0	77590000.0	77600000.0	0.0	2.1648571491241455	0.2986922860145569
1.0	77630000.0	77640000.0	2.0	2.035470485687256	0.26511120796203613
1.0	77650000.0	77660000.0	1.0	2.002439022064209	0.25793227553367615
1.0	77680000.0	77690000.0	1.0	2.1278624534606934	0.5563806295394897
1.0	77690000.0	77700000.0	1.0	2.3609328269958496	0.4253639280796051
1.0	77740000.0	77750000.0	2.0	2.6629462242126465	0.7263023853302002
1.0	77790000.0	77800000.0	5.0	3.509188175201416	1.2246423959732056
1.0	77830000.0	77840000.0	6.0	3.5604910850524902	1.2528854608535767
1.0	77880000.0	77890000.0	7.0	3.449802875518799	1.1890183687210083
1.0	77980000.0	77990000.0	3.0	2.7181143760681152	0.6636698246002197
1.0	77990000.0	78000000.0	3.0	2.6352698802948	0.6032006144523621
1.0	78010000.0	78020000.0	2.0	2.5286295413970947	0.5149766802787781
1.0	78040000.0	78050000.0	0.0	2.2588391304016113	0.2979796528816223
1.0	78090000.0	78100000.0	3.0	2.1037251949310303	0.2592582106590271
1.0	78170000.0	78180000.0	3.0	2.174802303314209	0.2675732970237732
1.0	78270000.0	78280000.0	4.0	1.9717601537704468	0.28052395582199097
1.0	78380000.0	78390000.0	5.0	2.3682124614715576	0.40069642663002014
1.0	78410000.0	78420000.0	5.0	2.4261245727539062	0.4776882529258728
1.0	78450000.0	78460000.0	1.0	2.259810209274292	0.36588531732559204
1.0	78470000.0	78480000.0	2.0	5.033671855926514	2.4343905448913574
1.0	78520000.0	78530000.0	2.0	2.5971972942352295	0.6083074808120728
1.0	78560000.0	78570000.0	1.0	2.5426039695739746	0.5505870580673218
1.0	78630000.0	78640000.0	3.0	3.311608076095581	1.1137233972549438
1.0	78640000.0	78650000.0	3.0	3.4096744060516357	1.1767290830612183
1.0	78720000.0	78730000.0	5.0	3.9907097816467285	1.5692027807235718
1.0	78730000.0	78740000.0	6.0	4.213956356048584	1.6960608959197998
1.0	78780000.0	78790000.0	1.0	4.348247051239014	1.7588050365447998
1.0	78810000.0	78820000.0	4.0	4.660377502441406	1.914634346961975
1.0	78870000.0	78880000.0	1.0	4.6336469650268555	1.9522173404693604
1.0	78920000.0	78930000.0	4.0	5.449545383453369	2.2457149028778076
1.0	79030000.0	79040000.0	3.0	4.405760765075684	1.7397487163543701
1.0	79080000.0	79090000.0	4.0	4.758251190185547	1.902173399925232
1.0	79140000.0	79150000.0	4.0	4.594513893127441	1.8360612392425537
1.0	79190000.0	79200000.0	6.0	5.678462982177734	2.195575475692749
1.0	79260000.0	79270000.0	4.0	5.893982887268066	2.2630059719085693
1.0	79320000.0	79330000.0	3.0	5.867504596710205	2.260286569595337
1.0	79330000.0	79340000.0	5.0	5.6579790115356445	2.2436344623565674
1.0	79420000.0	79430000.0	5.0	6.683111667633057	2.4630868434906006
1.0	79430000.0	79440000.0	6.0	6.780274868011475	2.472285747528076
1.0	79520000.0	79530000.0	5.0	7.375311374664307	2.622593641281128
1.0	79540000.0	79550000.0	7.0	7.651540279388428	2.7082648277282715
1.0	79560000.0	79570000.0	4.0	7.554644584655762	2.6470282077789307
1.0	79600000.0	79610000.0	9.0	7.758440971374512	2.707602024078369
1.0	79680000.0	79690000.0	10.0	8.227425575256348	2.790032148361206
1.0	79760000.0	79770000.0	12.0	8.89970588684082	2.966721773147583
1.0	79810000.0	79820000.0	9.0	8.29133129119873	2.8388476371765137
1.0	79960000.0	79970000.0	3.0	6.743134498596191	2.5120105743408203
1.0	80070000.0	80080000.0	6.0	6.433631896972656	2.4528584480285645
1.0	80240000.0	80250000.0	5.0	7.144917964935303	2.6060116291046143
1.0	80330000.0	80340000.0	7.0	7.5477471351623535	2.6607301235198975
1.0	80340000.0	80350000.0	9.0	7.9780592918396	2.7768778800964355
1.0	80420000.0	80430000.0	13.0	9.078720092773438	3.018721103668213
1.0	80440000.0	80450000.0	11.0	10.251967430114746	3.2367660999298096
1.0	80490000.0	80500000.0	9.0	11.194465637207031	3.3844170570373535
1.0	80550000.0	80560000.0	9.0	10.827044486999512	3.323244094848633
1.0	80700000.0	80710000.0	11.0	10.683154106140137	3.311551332473755
1.0	80730000.0	80740000.0	7.0	10.657705307006836	3.3107612133026123
1.0	80760000.0	80770000.0	6.0	10.31736946105957	3.2488467693328857
1.0	80770000.0	80780000.0	15.0	9.5820894241333	3.1223371028900146
1.0	80930000.0	80940000.0	16.0	11.751688957214355	3.4557228088378906
1.0	81000000.0	81010000.0	17.0	13.166526794433594	3.5814597606658936
1.0	81020000.0	81030000.0	18.0	13.666238784790039	3.6242153644561768
1.0	81050000.0	81060000.0	7.0	14.276777267456055	3.6440749168395996
1.0	81100000.0	81110000.0	13.0	13.492680549621582	3.567279100418091
1.0	81130000.0	81140000.0	20.0	13.091133117675781	3.590895414352417
1.0	81210000.0	81220000.0	15.0	12.873136520385742	3.5690784454345703
1.0	81370000.0	81380000.0	14.0	12.402775764465332	3.51287841796875
1.0	81440000.0	81450000.0	11.0	11.415420532226562	3.40075945854187
1.0	81470000.0	81480000.0	15.0	11.474617004394531	3.4172682762145996
1.0	81560000.0	81570000.0	7.0	12.94232177734375	3.558722734451294
1.0	81570000.0	81580000.0	11.0	12.399036407470703	3.4979023933410645
1.0	81620000.0	81630000.0	7.0	13.240554809570312	3.5632405281066895
1.0	81640000.0	81650000.0	13.0	13.145223617553711	3.5511183738708496
1.0	81660000.0	81670000.0	9.0	12.790287017822266	3.5310873985290527
1.0	81690000.0	81700000.0	12.0	12.525643348693848	3.518444538116455
1.0	81700000.0	81710000.0	16.0	11.849474906921387	3.423358917236328
1.0	81810000.0	81820000.0	16.0	11.8639497756958	3.446695327758789
1.0	81880000.0	81890000.0	3.0	11.813050270080566	3.4478278160095215
1.0	81910000.0	81920000.0	13.0	11.55895709991455	3.405567169189453
1.0	82030000.0	82040000.0	8.0	11.990853309631348	3.447023868560791
1.0	82080000.0	82090000.0	18.0	11.047506332397461	3.3156256675720215
1.0	82100000.0	82110000.0	7.0	11.471435546875	3.375746250152588
1.0	82120000.0	82130000.0	12.0	11.0491304397583	3.3349671363830566
1.0	82180000.0	82190000.0	11.0	11.610305786132812	3.4180049896240234
1.0	82240000.0	82250000.0	10.0	12.494832038879395	3.477403163909912
1.0	82260000.0	82270000.0	10.0	11.771912574768066	3.399761915206909
1.0	82300000.0	82310000.0	20.0	13.074974060058594	3.541191816329956
1.0	82330000.0	82340000.0	14.0	12.992080688476562	3.5316002368927
1.0	82410000.0	82420000.0	13.0	13.120275497436523	3.5319526195526123
1.0	82490000.0	82500000.0	21.0	11.754251480102539	3.421027421951294
1.0	82570000.0	82580000.0	12.0	11.96886157989502	3.458054304122925
1.0	82650000.0	82660000.0	16.0	11.110736846923828	3.3480618000030518
1.0	82700000.0	82710000.0	11.0	11.223435401916504	3.3802642822265625
1.0	82710000.0	82720000.0	6.0	8.046316146850586	2.896723747253418
1.0	82760000.0	82770000.0	11.0	10.593836784362793	3.271322250366211
1.0	82790000.0	82800000.0	22.0	10.258740425109863	3.229907512664795
1.0	82820000.0	82830000.0	8.0	11.066167831420898	3.354292392730713
1.0	82890000.0	82900000.0	12.0	11.318557739257812	3.3992207050323486
1.0	82920000.0	82930000.0	11.0	10.602083206176758	3.290496826171875
1.0	82990000.0	83000000.0	9.0	10.217570304870605	3.232602596282959
1.0	83030000.0	83040000.0	12.0	10.276296615600586	3.2474312782287598
1.0	83040000.0	83050000.0	12.0	10.077428817749023	3.20622181892395
1.0	83100000.0	83110000.0	15.0	10.705334663391113	3.3067212104797363
1.0	83210000.0	83220000.0	8.0	9.699612617492676	3.1418955326080322
1.0	83220000.0	83230000.0	7.0	9.172248840332031	3.0324206352233887
1.0	83250000.0	83260000.0	9.0	9.293366432189941	3.0550811290740967
1.0	83360000.0	83370000.0	10.0	8.941832542419434	2.971989393234253
1.0	83390000.0	83400000.0	13.0	8.481683731079102	2.8665385246276855
1.0	83400000.0	83410000.0	12.0	8.233734130859375	2.846094846725464
1.0	83500000.0	83510000.0	9.0	8.055203437805176	2.757070302963257
1.0	83590000.0	83600000.0	5.0	5.027514934539795	2.2150492668151855
1.0	83790000.0	83800000.0	2.0	1.8370822668075562	0.4065815806388855
1.0	83860000.0	83870000.0	3.0	1.791735053062439	0.40205541253089905
1.0	83870000.0	83880000.0	0.0	1.7763283252716064	0.40363654494285583
1.0	83880000.0	83890000.0	0.0	1.8680282831192017	0.41232436895370483
1.0	83920000.0	83930000.0	0.0	1.9732621908187866	0.28897738456726074
1.0	83930000.0	83940000.0	1.0	2.118048906326294	0.3080223500728607
1.0	83970000.0	83980000.0	2.0	2.3894307613372803	0.5782004594802856
1.0	83980000.0	83990000.0	6.0	2.3963494300842285	0.5615676045417786
1.0	84050000.0	84060000.0	4.0	3.4015469551086426	1.2809768915176392
1.0	84210000.0	84220000.0	6.0	3.5027480125427246	1.387708067893982
1.0	84220000.0	84230000.0	5.0	3.486955165863037	1.3106231689453125
1.0	84240000.0	84250000.0	5.0	3.6831111907958984	1.4052913188934326
1.0	84250000.0	84260000.0	7.0	3.542156934738159	1.3617734909057617
1.0	84410000.0	84420000.0	3.0	3.7844624519348145	1.466634750366211
1.0	84470000.0	84480000.0	4.0	3.8480987548828125	1.490046739578247
1.0	84510000.0	84520000.0	2.0	3.3040778636932373	1.1671745777130127
1.0	84600000.0	84610000.0	2.0	3.020420789718628	0.9373728036880493
1.0	84720000.0	84730000.0	0.0	2.624788761138916	0.6473320126533508
1.0	84760000.0	84770000.0	1.0	3.2770493030548096	1.4600149393081665
1.0	84770000.0	84780000.0	1.0	2.4724655151367188	0.5011544227600098
1.0	84800000.0	84810000.0	0.0	2.6679911613464355	0.646902859210968
1.0	84830000.0	84840000.0	2.0	2.400700569152832	0.44610482454299927
1.0	84880000.0	84890000.0	2.0	2.801719903945923	0.7483552098274231
1.0	84990000.0	85000000.0	0.0	2.127842664718628	0.25483179092407227
1.0	85000000.0	85010000.0	1.0	2.0211782455444336	0.25775328278541565
1.0	85060000.0	85070000.0	2.0	2.1291539669036865	0.26352959871292114
1.0	85070000.0	85080000.0	3.0	2.134434461593628	0.26548466086387634
1.0	85100000.0	85110000.0	1.0	2.2006545066833496	0.29119163751602173
1.0	85130000.0	85140000.0	3.0	2.0166194438934326	0.2593907415866852
1.0	85160000.0	85170000.0	1.0	2.2194948196411133	0.27616119384765625
1.0	85240000.0	85250000.0	1.0	2.2435762882232666	0.29955434799194336
1.0	85340000.0	85350000.0	0.0	2.7766060829162598	0.7114949822425842
1.0	85350000.0	85360000.0	2.0	2.5399303436279297	0.5383520126342773
1.0	85360000.0	85370000.0	4.0	2.6462225914001465	0.6074836850166321
1.0	85380000.0	85390000.0	2.0	2.4962992668151855	0.4910903871059418
1.0	85510000.0	85520000.0	2.0	2.370497465133667	0.392869770526886
1.0	85560000.0	85570000.0	3.0	2.497959852218628	0.49768462777137756
1.0	85660000.0	85670000.0	3.0	3.1499104499816895	1.3051706552505493
1.0	85690000.0	85700000.0	2.0	2.748502254486084	0.6981490254402161
1.0	85770000.0	85780000.0	2.0	2.8817098140716553	0.7906230688095093
1.0	85840000.0	85850000.0	8.0	2.635798931121826	0.6090370416641235
1.0	85850000.0	85860000.0	3.0	2.9406330585479736	0.8414865732192993
1.0	85910000.0	85920000.0	1.0	3.2880210876464844	1.0756971836090088
1.0	85940000.0	85950000.0	5.0	3.876879930496216	1.4615142345428467
1.0	86020000.0	86030000.0	7.0	3.5159735679626465	1.2405567169189453
1.0	86040000.0	86050000.0	3.0	4.658239364624023	2.249436616897583
1.0	86050000.0	86060000.0	3.0	3.910581588745117	1.526082992553711
1.0	86110000.0	86120000.0	1.0	2.2969536781311035	0.4296432137489319
1.0	86180000.0	86190000.0	6.0	3.120837688446045	1.029687523841858
1.0	86190000.0	86200000.0	4.0	3.023118257522583	0.9470868110656738
1.0	86260000.0	86270000.0	3.0	3.956408977508545	1.5420507192611694
1.0	86270000.0	86280000.0	4.0	3.9577698707580566	1.5258467197418213
1.0	86280000.0	86290000.0	10.0	3.5454471111297607	1.313810110092163
1.0	86340000.0	86350000.0	4.0	4.3106842041015625	1.718701958656311
1.0	86380000.0	86390000.0	6.0	4.14253568649292	1.6731336116790771
1.0	86410000.0	86420000.0	5.0	4.000699520111084	1.5903301239013672
1.0	86480000.0	86490000.0	5.0	3.8693721294403076	1.4860485792160034
1.0	86490000.0	86500000.0	7.0	4.118307113647461	1.6268713474273682
1.0	86560000.0	86570000.0	1.0	4.269658088684082	1.735674262046814
1.0	86590000.0	86600000.0	7.0	3.356095790863037	1.3181653022766113
1.0	86610000.0	86620000.0	4.0	4.355105876922607	1.7373170852661133
1.0	86630000.0	86640000.0	3.0	3.379828691482544	1.248298168182373
1.0	86640000.0	86650000.0	3.0	3.5715794563293457	1.3845621347427368
1.0	86670000.0	86680000.0	4.0	4.045529365539551	1.6062787771224976
1.0	86710000.0	86720000.0	11.0	3.070551633834839	1.0097301006317139
1.0	86810000.0	86820000.0	6.0	3.2023754119873047	1.0777919292449951
1.0	86820000.0	86830000.0	4.0	2.712446928024292	0.6783733367919922
1.0	86830000.0	86840000.0	1.0	2.812774419784546	0.7413128614425659
1.0	86860000.0	86870000.0	2.0	2.4085731506347656	0.7993706464767456
1.0	86900000.0	86910000.0	5.0	2.926253080368042	0.8549140095710754
1.0	86960000.0	86970000.0	1.0	2.7726120948791504	0.7288684844970703
1.0	87030000.0	87040000.0	2.0	2.9726555347442627	0.9004963040351868
1.0	87200000.0	87210000.0	3.0	2.1375889778137207	0.260398805141449
1.0	87250000.0	87260000.0	4.0	2.2773027420043945	0.36542749404907227
1.0	87260000.0	87270000.0	3.0	2.2817533016204834	0.3821689486503601
1.0	87340000.0	87350000.0	2.0	2.148242473602295	0.26413485407829285
1.0	87370000.0	87380000.0	6.0	2.347043991088867	0.8845422863960266
1.0	87410000.0	87420000.0	6.0	2.233564615249634	0.30697447061538696
1.0	87430000.0	87440000.0	0.0	2.7569499015808105	0.6857960820198059
1.0	87460000.0	87470000.0	1.0	2.9835433959960938	0.8534660339355469
1.0	87550000.0	87560000.0	3.0	2.5721335411071777	0.5830898284912109
1.0	87570000.0	87580000.0	1.0	2.8291780948638916	0.7699435949325562
1.0	87650000.0	87660000.0	1.0	2.6714484691619873	0.6794935464859009
1.0	87670000.0	87680000.0	4.0	2.529492139816284	0.569322943687439
1.0	87690000.0	87700000.0	3.0	2.37864089012146	0.42326584458351135
1.0	87790000.0	87800000.0	3.0	3.8395066261291504	1.9743530750274658
1.0	87800000.0	87810000.0	3.0	2.247854232788086	0.3475954234600067
1.0	87980000.0	87990000.0	4.0	3.2084412574768066	1.0957533121109009
1.0	88030000.0	88040000.0	3.0	3.0736262798309326	0.9952894449234009
1.0	88100000.0	88110000.0	1.0	2.863112449645996	0.9028849601745605
1.0	88160000.0	88170000.0	1.0	3.491415023803711	1.3457882404327393
1.0	88190000.0	88200000.0	5.0	2.625016689300537	0.719082236289978
1.0	88220000.0	88230000.0	1.0	3.106311798095703	1.0621163845062256
1.0	88230000.0	88240000.0	5.0	2.735149621963501	0.8432019948959351
1.0	88310000.0	88320000.0	2.0	2.7696547508239746	0.8780879974365234
1.0	88360000.0	88370000.0	3.0	2.4571566581726074	0.6353241205215454
1.0	88370000.0	88380000.0	7.0	2.448324680328369	0.6085982322692871
1.0	88470000.0	88480000.0	3.0	3.8977420330047607	1.6362718343734741
1.0	88490000.0	88500000.0	5.0	3.6066126823425293	1.501349687576294
1.0	88510000.0	88520000.0	5.0	3.6790523529052734	1.488227128982544
1.0	88520000.0	88530000.0	0.0	3.6897215843200684	1.4524633884429932
1.0	88570000.0	88580000.0	2.0	4.046250820159912	1.6764284372329712
1.0	88580000.0	88590000.0	5.0	3.977947950363159	1.6486752033233643
1.0	88590000.0	88600000.0	7.0	4.028414249420166	1.6986229419708252
1.0	88660000.0	88670000.0	7.0	3.774475574493408	1.486133337020874
1.0	88700000.0	88710000.0	1.0	3.8137314319610596	1.5621647834777832
1.0	88710000.0	88720000.0	5.0	3.2739415168762207	1.1975946426391602
1.0	88720000.0	88730000.0	3.0	3.63055157661438	1.4409834146499634
1.0	88730000.0	88740000.0	6.0	3.371760129928589	1.2289425134658813
1.0	88750000.0	88760000.0	4.0	4.21942138671875	1.7377650737762451
1.0	88860000.0	88870000.0	4.0	5.319084167480469	2.164496421813965
1.0	88890000.0	88900000.0	1.0	5.597054958343506	2.2472379207611084
1.0	88900000.0	88910000.0	2.0	5.74364709854126	2.260991334915161
1.0	88910000.0	88920000.0	9.0	5.231897354125977	2.1313300132751465
1.0	88980000.0	88990000.0	6.0	4.718074321746826	1.9492061138153076
1.0	89070000.0	89080000.0	0.0	3.7527897357940674	1.3983560800552368
1.0	89080000.0	89090000.0	3.0	3.789811611175537	1.4192993640899658
1.0	89100000.0	89110000.0	6.0	3.5286612510681152	1.2750341892242432
1.0	89120000.0	89130000.0	3.0	2.7247939109802246	0.6718549132347107
1.0	89140000.0	89150000.0	6.0	2.792375087738037	1.0265222787857056
1.0	89150000.0	89160000.0	4.0	2.5763092041015625	1.1937763690948486
1.0	89160000.0	89170000.0	3.0	2.5071024894714355	0.505524754524231
1.0	89190000.0	89200000.0	1.0	2.479917049407959	0.4722673296928406
1.0	89270000.0	89280000.0	4.0	2.3790884017944336	0.3990601897239685
1.0	89370000.0	89380000.0	3.0	2.5979011058807373	0.5770829319953918
1.0	89380000.0	89390000.0	5.0	2.3677234649658203	0.38873282074928284
1.0	89420000.0	89430000.0	2.0	2.2537102699279785	0.29852327704429626
1.0	89530000.0	89540000.0	2.0	2.3634634017944336	0.44257551431655884
1.0	89560000.0	89570000.0	2.0	2.4220528602600098	0.4681094288825989
1.0	89580000.0	89590000.0	2.0	5.353275775909424	2.5259242057800293
1.0	89640000.0	89650000.0	2.0	2.312798261642456	0.36440616846084595
1.0	89770000.0	89780000.0	1.0	2.3351805210113525	0.3808321952819824
1.0	89800000.0	89810000.0	2.0	2.4942126274108887	0.5076688528060913
1.0	89850000.0	89860000.0	3.0	2.159850597381592	0.25869372487068176
1.0	89890000.0	89900000.0	2.0	2.3127808570861816	0.3582095503807068
1.0	89930000.0	89940000.0	1.0	2.364558458328247	0.43431591987609863
1.0	89940000.0	89950000.0	1.0	2.3355822563171387	0.3969253599643707
1.0	89970000.0	89980000.0	1.0	2.340569496154785	0.3825385570526123
1.0	90030000.0	90040000.0	1.0	2.1274096965789795	0.2565802037715912
1.0	90050000.0	90060000.0	5.0	2.0961198806762695	0.25842276215553284
1.0	90080000.0	90090000.0	0.0	2.341326951980591	0.3719945549964905
1.0	90090000.0	90100000.0	2.0	3.262540817260742	1.6167463064193726
1.0	90100000.0	90110000.0	4.0	2.583242654800415	0.7774659395217896
1.0	90140000.0	90150000.0	2.0	2.277308940887451	0.33281227946281433
1.0	90170000.0	90180000.0	2.0	2.2490012645721436	0.3761840760707855
1.0	90240000.0	90250000.0	2.0	2.3035011291503906	0.39677637815475464
1.0	90270000.0	90280000.0	6.0	2.0627055168151855	0.25884905457496643
1.0	90310000.0	90320000.0	3.0	2.012725353240967	0.2936200499534607
1.0	90560000.0	90570000.0	5.0	2.4889469146728516	0.5123639702796936
1.0	90590000.0	90600000.0	6.0	2.845125913619995	0.7827705144882202
1.0	90640000.0	90650000.0	3.0	3.303394317626953	1.11081862449646
1.0	90650000.0	90660000.0	2.0	3.4430091381073	1.1871669292449951
1.0	90690000.0	90700000.0	4.0	3.9752814769744873	1.5090818405151367
1.0	90830000.0	90840000.0	1.0	4.226391792297363	1.6615488529205322
1.0	90990000.0	91000000.0	5.0	5.280488014221191	2.123994827270508
1.0	91010000.0	91020000.0	5.0	5.098908424377441	2.0856289863586426
1.0	91020000.0	91030000.0	5.0	4.3806304931640625	1.8399293422698975
1.0	91090000.0	91100000.0	9.0	4.852121829986572	2.067305326461792
1.0	91110000.0	91120000.0	5.0	4.369360446929932	1.7790677547454834
1.0	91160000.0	91170000.0	5.0	3.9379756450653076	1.5416234731674194
1.0	91220000.0	91230000.0	1.0	3.7114462852478027	1.4184538125991821
1.0	91240000.0	91250000.0	7.0	3.614522933959961	1.3832556009292603
1.0	91280000.0	91290000.0	9.0	3.2782459259033203	1.1467615365982056
1.0	91290000.0	91300000.0	5.0	3.0176901817321777	0.916373074054718
1.0	91300000.0	91310000.0	2.0	2.8257126808166504	0.74649977684021
1.0	91370000.0	91380000.0	1.0	2.7116596698760986	0.6572141647338867
1.0	91420000.0	91430000.0	5.0	2.1568284034729004	0.29727473855018616
1.0	91520000.0	91530000.0	4.0	3.7363669872283936	1.4756593704223633
1.0	91590000.0	91600000.0	3.0	3.201709032058716	1.050586462020874
1.0	91640000.0	91650000.0	3.0	3.4384708404541016	1.2157447338104248
1.0	91650000.0	91660000.0	5.0	3.705265760421753	1.4006764888763428
1.0	91710000.0	91720000.0	3.0	2.751518726348877	0.7175071835517883
1.0	91720000.0	91730000.0	2.0	3.8365325927734375	1.4792218208312988
1.0	91910000.0	91920000.0	3.0	2.454440116882324	0.5916301012039185
1.0	92010000.0	92020000.0	2.0	2.912574529647827	0.9626535177230835
1.0	92040000.0	92050000.0	3.0	2.8627049922943115	0.8512323498725891
1.0	92060000.0	92070000.0	5.0	2.6556458473205566	0.6540514230728149
1.0	92080000.0	92090000.0	1.0	2.932483434677124	0.8630881309509277
1.0	92090000.0	92100000.0	4.0	2.7668962478637695	0.7432156801223755
1.0	92140000.0	92150000.0	2.0	2.694892168045044	0.67945796251297
1.0	92170000.0	92180000.0	1.0	2.3421454429626465	0.3886491656303406
1.0	92180000.0	92190000.0	4.0	2.2842700481414795	0.3391916751861572
1.0	92210000.0	92220000.0	3.0	2.1810696125030518	0.27095484733581543
1.0	92220000.0	92230000.0	1.0	2.3851447105407715	0.41427698731422424
1.0	92360000.0	92370000.0	2.0	3.041621446609497	0.9160588383674622
1.0	92400000.0	92410000.0	2.0	3.217987060546875	1.042844295501709
1.0	92430000.0	92440000.0	5.0	2.89591908454895	0.8194664120674133
1.0	92440000.0	92450000.0	3.0	3.108114242553711	0.974118709564209
1.0	92450000.0	92460000.0	2.0	3.0809574127197266	0.9407731890678406
1.0	92470000.0	92480000.0	4.0	3.194225788116455	1.0244578123092651
1.0	92540000.0	92550000.0	3.0	2.290804147720337	0.6200932264328003
1.0	92610000.0	92620000.0	2.0	2.5082106590270996	0.4999275803565979
1.0	92680000.0	92690000.0	5.0	3.152648448944092	1.0007061958312988
1.0	92710000.0	92720000.0	0.0	2.39111328125	0.41954055428504944
1.0	92790000.0	92800000.0	2.0	2.1422111988067627	0.2638494372367859
1.0	92810000.0	92820000.0	0.0	2.188086748123169	0.27184611558914185
1.0	92870000.0	92880000.0	1.0	2.163888931274414	0.28503093123435974
1.0	92980000.0	92990000.0	2.0	2.015167236328125	0.27905702590942383
1.0	92990000.0	93000000.0	0.0	2.0965356826782227	0.26796668767929077
1.0	93060000.0	93070000.0	1.0	1.9434219598770142	0.28816622495651245
1.0	93170000.0	93180000.0	3.0	2.1947617530822754	0.2896300256252289
1.0	93210000.0	93220000.0	4.0	2.2133002281188965	0.34682485461235046
1.0	93230000.0	93240000.0	1.0	2.416592836380005	0.4623800218105316
1.0	93300000.0	93310000.0	2.0	2.2840216159820557	0.30852192640304565
1.0	93310000.0	93320000.0	2.0	2.4984023571014404	0.489114373922348
1.0	93320000.0	93330000.0	2.0	2.8914740085601807	0.8332403302192688
1.0	93370000.0	93380000.0	2.0	3.278339385986328	1.1313836574554443
1.0	93390000.0	93400000.0	2.0	4.917996406555176	1.9947757720947266
1.0	93440000.0	93450000.0	5.0	6.007676124572754	2.501330852508545
1.0	93450000.0	93460000.0	6.0	3.630532741546631	1.4350074529647827
1.0	93470000.0	93480000.0	2.0	3.8140320777893066	1.5641791820526123
1.0	93480000.0	93490000.0	2.0	4.0504984855651855	1.6681026220321655
1.0	93570000.0	93580000.0	1.0	2.0678553581237793	0.24898770451545715
1.0	93580000.0	93590000.0	3.0	2.0206198692321777	0.2567615509033203
1.0	93670000.0	93680000.0	2.0	1.9612550735473633	0.29365891218185425
1.0	93740000.0	93750000.0	0.0	2.0494487285614014	0.25797194242477417
1.0	93790000.0	93800000.0	3.0	2.043610095977783	0.26934853196144104
1.0	93900000.0	93910000.0	1.0	2.4383544921875	0.46849966049194336
1.0	93930000.0	93940000.0	1.0	2.525620222091675	0.5557568073272705
1.0	94060000.0	94070000.0	1.0	2.0808379650115967	0.2632555663585663
1.0	94190000.0	94200000.0	7.0	2.2052249908447266	0.3316534459590912
1.0	94280000.0	94290000.0	1.0	2.134204626083374	0.27402323484420776
1.0	94420000.0	94430000.0	5.0	2.6990408897399902	0.6597630977630615
1.0	94450000.0	94460000.0	2.0	3.259371280670166	1.070367693901062
1.0	94520000.0	94530000.0	1.0	3.3397316932678223	1.1343793869018555
1.0	94560000.0	94570000.0	1.0	3.1140849590301514	0.9808322787284851
1.0	94580000.0	94590000.0	2.0	3.041722059249878	0.9272594451904297
1.0	94610000.0	94620000.0	3.0	3.230480909347534	1.085789442062378
1.0	94650000.0	94660000.0	2.0	3.076587677001953	0.9838899374008179
1.0	94660000.0	94670000.0	3.0	2.822160482406616	0.7870127558708191
1.0	94670000.0	94680000.0	2.0	3.0669589042663574	0.9494011998176575
1.0	94680000.0	94690000.0	2.0	3.1404013633728027	1.0222855806350708
1.0	94730000.0	94740000.0	4.0	3.449415683746338	1.205899715423584
1.0	94820000.0	94830000.0	6.0	3.1920394897460938	1.0815470218658447
1.0	94880000.0	94890000.0	0.0	2.637220621109009	1.3047776222229004
1.0	94990000.0	95000000.0	3.0	2.6677768230438232	0.6835753321647644
1.0	95050000.0	95060000.0	1.0	3.3122482299804688	1.1275601387023926
1.0	95070000.0	95080000.0	5.0	2.7717061042785645	0.71427321434021
1.0	95090000.0	95100000.0	2.0	3.8261005878448486	1.5231903791427612
1.0	95180000.0	95190000.0	6.0	3.320713758468628	1.1938512325286865
1.0	95430000.0	95440000.0	3.0	3.7308566570281982	1.41360604763031
1.0	95460000.0	95470000.0	3.0	3.2573161125183105	1.0610735416412354
1.0	95480000.0	95490000.0	4.0	3.2121589183807373	1.0561338663101196
1.0	95560000.0	95570000.0	2.0	4.146422863006592	1.6865718364715576
1.0	95630000.0	95640000.0	4.0	4.363223075866699	1.8107879161834717
1.0	95670000.0	95680000.0	2.0	4.054816246032715	1.6671793460845947
1.0	95750000.0	95760000.0	4.0	4.964005470275879	2.122312068939209
1.0	95870000.0	95880000.0	3.0	7.33489465713501	2.601046323776245
1.0	95890000.0	95900000.0	12.0	6.681935787200928	2.5711562633514404
1.0	95900000.0	95910000.0	3.0	6.94106388092041	2.5741896629333496
1.0	95910000.0	95920000.0	9.0	6.835465431213379	2.6012356281280518
1.0	95950000.0	95960000.0	5.0	6.785048484802246	2.517005443572998
1.0	96010000.0	96020000.0	5.0	7.1395158767700195	2.569972276687622
1.0	96020000.0	96030000.0	8.0	7.318018913269043	2.6744837760925293
1.0	96030000.0	96040000.0	6.0	7.831240177154541	2.753196954727173
1.0	96120000.0	96130000.0	8.0	7.868772029876709	2.7537941932678223
1.0	96130000.0	96140000.0	10.0	7.796144008636475	2.7507569789886475
1.0	96150000.0	96160000.0	3.0	8.444643020629883	2.8663127422332764
1.0	96170000.0	96180000.0	10.0	7.840173244476318	2.7622809410095215
1.0	96280000.0	96290000.0	7.0	7.930153846740723	2.767184257507324
1.0	96340000.0	96350000.0	4.0	8.341849327087402	2.874241352081299
1.0	96420000.0	96430000.0	5.0	7.738221645355225	2.71540904045105
1.0	96450000.0	96460000.0	8.0	8.146344184875488	2.774198293685913
1.0	96510000.0	96520000.0	3.0	6.969917297363281	2.6464507579803467
1.0	96570000.0	96580000.0	8.0	8.766592979431152	2.9333291053771973
1.0	96600000.0	96610000.0	6.0	7.7572784423828125	2.7617275714874268
1.0	96790000.0	96800000.0	11.0	8.453259468078613	2.851109504699707
1.0	96870000.0	96880000.0	9.0	8.101605415344238	2.7565300464630127
1.0	96940000.0	96950000.0	8.0	6.746917724609375	2.5499134063720703
1.0	96980000.0	96990000.0	7.0	6.6325531005859375	2.4005091190338135
1.0	97010000.0	97020000.0	6.0	6.670309543609619	2.3981542587280273
1.0	97080000.0	97090000.0	8.0	5.877307415008545	2.3172521591186523
1.0	97090000.0	97100000.0	6.0	5.68216609954834	2.222954273223877
1.0	97100000.0	97110000.0	7.0	5.241194725036621	2.123624086380005
1.0	97130000.0	97140000.0	9.0	4.978647708892822	2.1148476600646973
1.0	97220000.0	97230000.0	2.0	2.733752489089966	0.7189003229141235
1.0	97290000.0	97300000.0	8.0	4.0870490074157715	1.6331382989883423
1.0	97330000.0	97340000.0	3.0	6.24583625793457	2.332876443862915
1.0	97360000.0	97370000.0	8.0	6.1378889083862305	2.322071075439453
1.0	97460000.0	97470000.0	7.0	7.356284141540527	2.4956607818603516
1.0	97470000.0	97480000.0	9.0	7.515883445739746	2.549485683441162
1.0	97490000.0	97500000.0	9.0	7.7244415283203125	2.700930595397949
1.0	97540000.0	97550000.0	3.0	8.00048542022705	2.7034554481506348
1.0	97550000.0	97560000.0	12.0	7.843270778656006	2.698615550994873
1.0	97560000.0	97570000.0	11.0	7.8009467124938965	2.684511661529541
1.0	97600000.0	97610000.0	6.0	7.475593566894531	2.5891366004943848
1.0	97830000.0	97840000.0	12.0	10.610368728637695	3.278019666671753
1.0	97880000.0	97890000.0	13.0	10.376477241516113	3.248884916305542
1.0	97940000.0	97950000.0	12.0	10.512721061706543	3.2784423828125
1.0	98000000.0	98010000.0	9.0	11.05982494354248	3.3665878772735596
1.0	98070000.0	98080000.0	9.0	11.468161582946777	3.4138572216033936
1.0	98110000.0	98120000.0	12.0	11.687952995300293	3.4337451457977295
1.0	98250000.0	98260000.0	13.0	10.822857856750488	3.3068230152130127
1.0	98270000.0	98280000.0	11.0	9.377306938171387	3.0576586723327637
1.0	98290000.0	98300000.0	9.0	9.062849044799805	2.990394353866577
1.0	98300000.0	98310000.0	7.0	8.936516761779785	2.9695048332214355
1.0	98350000.0	98360000.0	5.0	9.944985389709473	3.165257692337036
1.0	98370000.0	98380000.0	7.0	9.301618576049805	2.998586416244507
1.0	98430000.0	98440000.0	13.0	8.624776840209961	2.774369239807129
1.0	98480000.0	98490000.0	12.0	9.835817337036133	3.09314227104187
1.0	98520000.0	98530000.0	15.0	7.876543998718262	2.675285816192627
1.0	98530000.0	98540000.0	11.0	9.96237564086914	3.1291379928588867
1.0	98610000.0	98620000.0	13.0	9.17093276977539	3.0139987468719482
1.0	98630000.0	98640000.0	12.0	9.018033027648926	2.963289976119995
1.0	98660000.0	98670000.0	10.0	9.394121170043945	3.0271072387695312
1.0	98690000.0	98700000.0	9.0	9.917398452758789	3.162482500076294
1.0	98710000.0	98720000.0	13.0	9.489564895629883	3.0775094032287598
1.0	98720000.0	98730000.0	5.0	9.778364181518555	3.128265380859375
1.0	98830000.0	98840000.0	7.0	9.2393159866333	2.9987568855285645
1.0	98900000.0	98910000.0	3.0	9.521121978759766	3.0710275173187256
1.0	98930000.0	98940000.0	11.0	9.535906791687012	3.053011894226074
1.0	99220000.0	99230000.0	8.0	7.6594672203063965	2.6262099742889404
1.0	99230000.0	99240000.0	11.0	7.237153053283691	2.504122257232666
1.0	99290000.0	99300000.0	2.0	7.640893459320068	2.6655712127685547
1.0	99380000.0	99390000.0	2.0	6.757887363433838	2.352951765060425
1.0	99390000.0	99400000.0	6.0	6.8733086585998535	2.3812222480773926
1.0	99450000.0	99460000.0	5.0	7.489533424377441	2.586012601852417
1.0	99470000.0	99480000.0	7.0	6.614072322845459	2.3076207637786865
1.0	99490000.0	99500000.0	8.0	7.067440032958984	2.5865652561187744
1.0	99510000.0	99520000.0	7.0	7.529565334320068	2.6211254596710205
1.0	99530000.0	99540000.0	12.0	7.0001983642578125	2.4932408332824707
1.0	99540000.0	99550000.0	8.0	6.740875244140625	2.4521591663360596
1.0	99570000.0	99580000.0	10.0	6.3869123458862305	2.3730785846710205
1.0	99630000.0	99640000.0	3.0	6.24392557144165	2.2961926460266113
1.0	99690000.0	99700000.0	4.0	6.54086971282959	2.343101978302002
1.0	99860000.0	99870000.0	4.0	4.672564506530762	1.962775468826294
1.0	99880000.0	99890000.0	6.0	6.128533840179443	2.305917263031006
1.0	99910000.0	99920000.0	4.0	5.8239874839782715	2.2911009788513184
1.0	99960000.0	99970000.0	1.0	4.645236968994141	1.8781888484954834
1.0	99980000.0	99990000.0	4.0	4.288457870483398	1.7033450603485107
1.0	100000000.0	100010000.0	2.0	4.711474418640137	1.901551604270935
1.0	100160000.0	100170000.0	1.0	3.260948896408081	1.0729725360870361
1.0	100200000.0	100210000.0	2.0	2.2576732635498047	0.31931495666503906
1.0	100270000.0	100280000.0	0.0	2.5002243518829346	0.5500214099884033
1.0	100280000.0	100290000.0	6.0	2.307499408721924	0.46842002868652344
1.0	100340000.0	100350000.0	1.0	2.0825393199920654	0.2571869492530823
1.0	100350000.0	100360000.0	3.0	1.9471763372421265	0.2766896188259125
1.0	100370000.0	100380000.0	1.0	2.0599467754364014	0.25188928842544556
1.0	100380000.0	100390000.0	2.0	2.046912670135498	0.257481187582016
1.0	100510000.0	100520000.0	2.0	2.2159550189971924	0.3081448972225189
1.0	100560000.0	100570000.0	3.0	2.1900243759155273	0.27798232436180115
1.0	100640000.0	100650000.0	1.0	2.2445220947265625	0.3404363989830017
1.0	100770000.0	100780000.0	2.0	2.1325573921203613	0.28404802083969116
1.0	100790000.0	100800000.0	2.0	2.141789197921753	0.2835010588169098
1.0	100810000.0	100820000.0	1.0	2.8960680961608887	1.6618797779083252
1.0	100840000.0	100850000.0	2.0	2.036644458770752	0.25420650839805603
1.0	100870000.0	100880000.0	1.0	2.134235143661499	0.24584825336933136
1.0	100920000.0	100930000.0	4.0	2.2059028148651123	0.30718523263931274
1.0	100930000.0	100940000.0	2.0	2.2237496376037598	0.27551189064979553
1.0	100940000.0	100950000.0	2.0	2.274077892303467	0.30800944566726685
1.0	100960000.0	100970000.0	4.0	2.214444398880005	0.27926069498062134
1.0	100970000.0	100980000.0	0.0	2.369041681289673	0.3856845498085022
1.0	101010000.0	101020000.0	4.0	3.157810688018799	0.9903802871704102
1.0	101040000.0	101050000.0	4.0	3.1185567378997803	0.9976922869682312
1.0	101100000.0	101110000.0	6.0	3.5182900428771973	1.2555431127548218
1.0	101350000.0	101360000.0	4.0	2.120117664337158	0.34880051016807556
1.0	101400000.0	101410000.0	1.0	2.018862247467041	0.2649058699607849
1.0	101410000.0	101420000.0	1.0	2.152651786804199	0.34961777925491333
1.0	101440000.0	101450000.0	3.0	1.9416608810424805	0.28167569637298584
1.0	101450000.0	101460000.0	1.0	2.015690565109253	0.26555484533309937
1.0	101510000.0	101520000.0	2.0	2.4360179901123047	0.5329248309135437
1.0	101530000.0	101540000.0	2.0	2.240941047668457	0.3633348047733307
1.0	101580000.0	101590000.0	3.0	2.256551504135132	0.3269093632698059
1.0	101590000.0	101600000.0	4.0	2.752587080001831	0.7949807643890381
1.0	101600000.0	101610000.0	2.0	2.5340492725372314	0.5608561635017395
1.0	101610000.0	101620000.0	7.0	2.539238452911377	0.5705377459526062
1.0	101650000.0	101660000.0	1.0	2.627825975418091	0.5969946980476379
1.0	101710000.0	101720000.0	5.0	3.1343300342559814	1.2703688144683838
1.0	101860000.0	101870000.0	1.0	2.7963662147521973	0.7264544367790222
1.0	101930000.0	101940000.0	1.0	3.5005905628204346	1.2092831134796143
1.0	101940000.0	101950000.0	4.0	3.203112840652466	1.032196283340454
1.0	102140000.0	102150000.0	9.0	4.774117946624756	1.9331785440444946
1.0	102240000.0	102250000.0	8.0	5.9959564208984375	2.289184093475342
1.0	102250000.0	102260000.0	6.0	5.974634170532227	2.224503993988037
1.0	102300000.0	102310000.0	5.0	5.932629585266113	2.28066086769104
1.0	102330000.0	102340000.0	9.0	6.162577152252197	2.2718191146850586
1.0	102350000.0	102360000.0	6.0	6.451114654541016	2.3232598304748535
1.0	102400000.0	102410000.0	3.0	7.415926456451416	2.5236124992370605
1.0	102600000.0	102610000.0	19.0	7.8970184326171875	2.717496156692505
1.0	102700000.0	102710000.0	11.0	9.864067077636719	3.16505765914917
1.0	102750000.0	102760000.0	8.0	9.659407615661621	3.1215100288391113
1.0	102760000.0	102770000.0	9.0	9.427891731262207	3.0943257808685303
1.0	102820000.0	102830000.0	9.0	9.620701789855957	3.11739444732666
1.0	102980000.0	102990000.0	11.0	10.288383483886719	3.243269443511963
1.0	103000000.0	103010000.0	11.0	9.106014251708984	3.0164172649383545
1.0	103070000.0	103080000.0	14.0	10.475687980651855	3.2798690795898438
1.0	103130000.0	103140000.0	8.0	11.429259300231934	3.4107890129089355
1.0	103140000.0	103150000.0	7.0	11.052316665649414	3.3592708110809326
1.0	103150000.0	103160000.0	13.0	10.633273124694824	3.295246124267578
1.0	103230000.0	103240000.0	8.0	10.882413864135742	3.335766315460205
1.0	103260000.0	103270000.0	16.0	10.963668823242188	3.3558170795440674
1.0	103360000.0	103370000.0	9.0	11.010017395019531	3.3557000160217285
1.0	103370000.0	103380000.0	20.0	9.04423999786377	3.0242743492126465
1.0	103430000.0	103440000.0	13.0	10.533781051635742	3.272397994995117
1.0	103460000.0	103470000.0	15.0	10.628644943237305	3.2997429370880127
1.0	103480000.0	103490000.0	12.0	8.994314193725586	3.0274181365966797
1.0	103490000.0	103500000.0	11.0	10.246772766113281	3.239030361175537
1.0	103500000.0	103510000.0	5.0	10.460721969604492	3.2762985229492188
1.0	103540000.0	103550000.0	8.0	10.398283004760742	3.2651772499084473
1.0	103580000.0	103590000.0	11.0	9.448392868041992	3.083096981048584
1.0	103600000.0	103610000.0	8.0	9.318212509155273	3.056256055831909
1.0	103640000.0	103650000.0	15.0	9.182323455810547	3.0593342781066895
1.0	103650000.0	103660000.0	14.0	9.72639274597168	3.142171859741211
1.0	103760000.0	103770000.0	13.0	5.492424011230469	2.280189037322998
1.0	103910000.0	103920000.0	2.0	2.0199809074401855	0.473724365234375
1.0	104010000.0	104020000.0	7.0	3.4627318382263184	1.3432174921035767
1.0	104020000.0	104030000.0	7.0	3.257188320159912	1.3159265518188477
1.0	104040000.0	104050000.0	7.0	3.414440870285034	1.2976863384246826
1.0	104060000.0	104070000.0	3.0	3.7625885009765625	1.988239049911499
1.0	104360000.0	104370000.0	8.0	5.372954368591309	2.26910138130188
1.0	104400000.0	104410000.0	7.0	7.217011451721191	2.6627390384674072
1.0	104440000.0	104450000.0	3.0	6.971254825592041	2.583068370819092
1.0	104580000.0	104590000.0	3.0	7.679821014404297	2.7751917839050293
1.0	104690000.0	104700000.0	7.0	7.665741920471191	2.7600886821746826
1.0	104720000.0	104730000.0	8.0	8.027328491210938	2.801185131072998
1.0	104740000.0	104750000.0	8.0	8.41175651550293	2.8942389488220215
1.0	104800000.0	104810000.0	11.0	7.933184623718262	2.7719674110412598
1.0	104830000.0	104840000.0	7.0	8.251489639282227	2.858548402786255
1.0	104850000.0	104860000.0	3.0	8.477977752685547	2.9142799377441406
1.0	104860000.0	104870000.0	4.0	7.76422643661499	2.761373996734619
1.0	105010000.0	105020000.0	6.0	7.828305721282959	2.808675527572632
1.0	105020000.0	105030000.0	10.0	7.918361663818359	2.8221588134765625
1.0	105070000.0	105080000.0	6.0	7.593279838562012	2.7432615756988525
1.0	105160000.0	105170000.0	7.0	5.682602405548096	2.3602049350738525
1.0	105210000.0	105220000.0	5.0	5.238989353179932	2.2329249382019043
[truncated: 47,556 more rows]
