# Supplementary material for: Genome-wide mapping of somatic mutation rates uncovers drivers of cancer
Source: Nat Biotechnol. 2022 Jun 20;40(11):1634–43. doi: 10.1038/s41587-022-01353-8 (PMC9646522; doi:10.1038/s41587-022-01353-8)
Supplement: Supplementary file 4 — Regions and model predictions for each fold of each cancer for which a deep learning model was trained. Regions that were filtered are also listed along with their respective model predictions. [file 41587_2022_1353_MOESM4_ESM.zip › kfold_results/Lymph_tumors/fold_2.txt]

CHROM	START	END	Y_TRUE	Y_PRED	STD
1.0	970000.0	980000.0	3.0	1.6193103790283203	1.2395288944244385
1.0	1090000.0	1100000.0	4.0	1.4905470609664917	1.1678321361541748
1.0	1110000.0	1120000.0	1.0	1.8276119232177734	1.3414615392684937
1.0	1200000.0	1210000.0	3.0	1.370239019393921	1.1116852760314941
1.0	1250000.0	1260000.0	1.0	1.4398001432418823	1.1425880193710327
1.0	1340000.0	1350000.0	4.0	1.8963218927383423	1.4175628423690796
1.0	1360000.0	1370000.0	1.0	2.163182258605957	1.5367950201034546
1.0	1370000.0	1380000.0	3.0	1.890028715133667	1.4133175611495972
1.0	1450000.0	1460000.0	2.0	1.5540727376937866	1.2020866870880127
1.0	1530000.0	1540000.0	2.0	1.4207913875579834	1.1336814165115356
1.0	1560000.0	1570000.0	0.0	1.3382059335708618	1.099151611328125
1.0	1690000.0	1700000.0	4.0	1.5462555885314941	1.1977306604385376
1.0	1700000.0	1710000.0	3.0	1.6863657236099243	1.2806031703948975
1.0	1720000.0	1730000.0	2.0	1.4244506359100342	1.1353681087493896
1.0	1750000.0	1760000.0	5.0	1.594457983970642	1.225149393081665
1.0	1820000.0	1830000.0	2.0	2.376734972000122	1.7267701625823975
1.0	1830000.0	1840000.0	1.0	1.979236364364624	1.4355928897857666
1.0	1870000.0	1880000.0	2.0	1.8618152141571045	1.378122329711914
1.0	1990000.0	2000000.0	3.0	1.68658447265625	1.2807409763336182
1.0	2000000.0	2010000.0	2.0	1.6763252019882202	1.2743728160858154
1.0	2050000.0	2060000.0	2.0	1.7379392385482788	1.3055490255355835
1.0	2070000.0	2080000.0	4.0	1.6286513805389404	1.2453430891036987
1.0	2100000.0	2110000.0	3.0	1.5360296964645386	1.1920894384384155
1.0	2110000.0	2120000.0	3.0	1.499688744544983	1.1725939512252808
1.0	2220000.0	2230000.0	1.0	1.557088851928711	1.2037763595581055
1.0	2240000.0	2250000.0	1.0	1.6218881607055664	1.2413021326065063
1.0	2250000.0	2260000.0	5.0	1.6736185550689697	1.2575438022613525
1.0	2270000.0	2280000.0	3.0	1.872962236404419	1.3599824905395508
1.0	2310000.0	2320000.0	5.0	1.6122757196426392	1.2355982065200806
1.0	2330000.0	2340000.0	1.0	1.4788347482681274	1.161824107170105
1.0	2370000.0	2380000.0	1.0	2.205336809158325	1.5176455974578857
1.0	2410000.0	2420000.0	5.0	1.8873354196548462	1.4115049839019775
1.0	2710000.0	2720000.0	6.0	2.8076510429382324	1.7812649011611938
1.0	2730000.0	2740000.0	1.0	2.6497397422790527	1.7107998132705688
1.0	2780000.0	2790000.0	3.0	2.8665878772735596	1.8006141185760498
1.0	2890000.0	2900000.0	4.0	2.9667954444885254	1.844861388206482
1.0	2900000.0	2910000.0	3.0	3.204977512359619	1.9316232204437256
1.0	2950000.0	2960000.0	1.0	2.969085454940796	1.843583106994629
1.0	3000000.0	3010000.0	3.0	3.1841297149658203	1.9291698932647705
1.0	3080000.0	3090000.0	4.0	2.7772889137268066	1.7746047973632812
1.0	3130000.0	3140000.0	3.0	2.943469285964966	1.8327629566192627
1.0	3190000.0	3200000.0	4.0	3.010903835296631	1.8607895374298096
1.0	3200000.0	3210000.0	1.0	3.1244328022003174	1.908267617225647
1.0	3220000.0	3230000.0	2.0	2.956587314605713	1.8389739990234375
1.0	3240000.0	3250000.0	4.0	3.035022020339966	1.8711484670639038
1.0	3260000.0	3270000.0	2.0	3.2083942890167236	1.9225229024887085
1.0	3360000.0	3370000.0	4.0	2.324317455291748	1.5631983280181885
1.0	3390000.0	3400000.0	2.0	1.9626384973526	1.4001514911651611
1.0	3440000.0	3450000.0	1.0	1.80999755859375	1.3357328176498413
1.0	3470000.0	3480000.0	3.0	1.8918342590332031	1.3687477111816406
1.0	3550000.0	3560000.0	0.0	1.4754199981689453	1.1600964069366455
1.0	3580000.0	3590000.0	1.0	2.2722384929656982	1.5436739921569824
1.0	3670000.0	3680000.0	3.0	1.9040082693099976	1.4025604724884033
1.0	3700000.0	3710000.0	2.0	1.4530010223388672	1.1489490270614624
1.0	3740000.0	3750000.0	3.0	1.4659295082092285	1.1553287506103516
1.0	3800000.0	3810000.0	3.0	1.3120839595794678	1.0898202657699585
1.0	4020000.0	4030000.0	4.0	2.0637965202331543	1.4482479095458984
1.0	4100000.0	4110000.0	0.0	2.3354666233062744	1.581899642944336
1.0	4280000.0	4290000.0	1.0	3.66015887260437	2.0500290393829346
1.0	4300000.0	4310000.0	5.0	2.9384520053863525	1.8509159088134766
1.0	4340000.0	4350000.0	5.0	3.8852481842041016	2.183297634124756
1.0	4360000.0	4370000.0	5.0	4.186334133148193	2.323359966278076
1.0	4450000.0	4460000.0	2.0	4.302937030792236	2.2818474769592285
1.0	4480000.0	4490000.0	5.0	4.346254825592041	2.3682680130004883
1.0	4520000.0	4530000.0	4.0	4.143857002258301	2.2104179859161377
1.0	4540000.0	4550000.0	9.0	4.130490303039551	2.235177755355835
1.0	4560000.0	4570000.0	4.0	4.492372512817383	2.2890114784240723
1.0	4620000.0	4630000.0	2.0	4.2331647872924805	2.2312731742858887
1.0	4680000.0	4690000.0	3.0	4.096714019775391	2.1730597019195557
1.0	4700000.0	4710000.0	4.0	4.195029258728027	2.259319305419922
1.0	4730000.0	4740000.0	4.0	4.040720462799072	2.268054485321045
1.0	4760000.0	4770000.0	2.0	3.6628048419952393	2.082031726837158
1.0	4850000.0	4860000.0	6.0	3.7870476245880127	2.146960735321045
1.0	4870000.0	4880000.0	9.0	4.647347927093506	2.429053544998169
1.0	4930000.0	4940000.0	5.0	4.202247619628906	2.2489819526672363
1.0	4940000.0	4950000.0	6.0	4.5799970626831055	2.429995536804199
1.0	5000000.0	5010000.0	2.0	4.679192543029785	2.449802875518799
1.0	5010000.0	5020000.0	2.0	4.467867851257324	2.419787883758545
1.0	5030000.0	5040000.0	7.0	4.325085163116455	2.308215379714966
1.0	5060000.0	5070000.0	3.0	4.7219672203063965	2.4499635696411133
1.0	5180000.0	5190000.0	8.0	4.64484167098999	2.4304299354553223
1.0	5200000.0	5210000.0	10.0	3.7825934886932373	2.1166155338287354
1.0	5300000.0	5310000.0	0.0	4.546555042266846	2.3929848670959473
1.0	5370000.0	5380000.0	5.0	3.904691696166992	2.1511738300323486
1.0	5500000.0	5510000.0	1.0	3.7874293327331543	2.0981900691986084
1.0	5540000.0	5550000.0	6.0	3.693669080734253	2.063366413116455
1.0	5550000.0	5560000.0	4.0	3.6650290489196777	2.0622551441192627
1.0	5630000.0	5640000.0	5.0	4.39703893661499	2.258955478668213
1.0	5720000.0	5730000.0	4.0	4.410162925720215	2.296875238418579
1.0	5730000.0	5740000.0	5.0	4.752699851989746	2.4571433067321777
1.0	5770000.0	5780000.0	7.0	3.6924285888671875	2.059692859649658
1.0	5780000.0	5790000.0	4.0	3.8074698448181152	2.0981242656707764
1.0	5810000.0	5820000.0	4.0	3.476468563079834	1.9723846912384033
1.0	5850000.0	5860000.0	2.0	3.2321410179138184	1.9133790731430054
1.0	5960000.0	5970000.0	2.0	1.602346658706665	1.229757308959961
1.0	5990000.0	6000000.0	1.0	1.7991548776626587	1.3190535306930542
1.0	6160000.0	6170000.0	1.0	1.8387149572372437	1.352963924407959
1.0	6170000.0	6180000.0	3.0	1.7745780944824219	1.3229678869247437
1.0	6240000.0	6250000.0	2.0	1.5087541341781616	1.1773723363876343
1.0	6350000.0	6360000.0	1.0	1.4417481422424316	1.1435141563415527
1.0	6430000.0	6440000.0	1.0	1.5592780113220215	1.2050073146820068
1.0	6450000.0	6460000.0	1.0	1.5680211782455444	1.2099496126174927
1.0	6480000.0	6490000.0	1.0	1.4886366128921509	1.1668486595153809
1.0	6490000.0	6500000.0	1.0	1.6100085973739624	1.2342580556869507
1.0	6530000.0	6540000.0	0.0	2.46690034866333	1.6435954570770264
1.0	6550000.0	6560000.0	0.0	2.3749122619628906	1.722694754600525
1.0	6570000.0	6580000.0	1.0	2.0513663291931152	1.5115472078323364
1.0	6590000.0	6600000.0	2.0	1.55227792263031	1.2010838985443115
1.0	6640000.0	6650000.0	3.0	1.6606290340423584	1.2647100687026978
1.0	6650000.0	6660000.0	3.0	1.751177191734314	1.321666955947876
1.0	6740000.0	6750000.0	2.0	1.7218506336212158	1.302917718887329
1.0	6750000.0	6760000.0	3.0	1.682471513748169	1.2781826257705688
1.0	6800000.0	6810000.0	3.0	1.9138450622558594	1.3910876512527466
1.0	6820000.0	6830000.0	0.0	1.9284156560897827	1.4039218425750732
1.0	6870000.0	6880000.0	2.0	1.5560619831085205	1.2032034397125244
1.0	6910000.0	6920000.0	2.0	1.605586051940918	1.2316566705703735
1.0	7080000.0	7090000.0	3.0	2.379774570465088	1.5899009704589844
1.0	7170000.0	7180000.0	1.0	3.103614330291748	1.90218985080719
1.0	7210000.0	7220000.0	2.0	2.8230247497558594	1.7852576971054077
1.0	7240000.0	7250000.0	5.0	3.0575993061065674	1.8675909042358398
1.0	7440000.0	7450000.0	6.0	2.432464599609375	1.6147096157073975
1.0	7500000.0	7510000.0	6.0	2.625805377960205	1.6971426010131836
1.0	7720000.0	7730000.0	5.0	2.1280879974365234	1.4797550439834595
1.0	7760000.0	7770000.0	1.0	2.00529408454895	1.433337926864624
1.0	7800000.0	7810000.0	3.0	2.235276699066162	1.522625207901001
1.0	7870000.0	7880000.0	3.0	2.0048840045928955	1.4291783571243286
1.0	7950000.0	7960000.0	1.0	2.1477227210998535	1.4830297231674194
1.0	8010000.0	8020000.0	2.0	1.8077558279037476	1.3585079908370972
1.0	8070000.0	8080000.0	3.0	2.07490611076355	1.4486827850341797
1.0	8100000.0	8110000.0	6.0	2.2492165565490723	1.5306425094604492
1.0	8110000.0	8120000.0	1.0	2.1995859146118164	1.510027527809143
1.0	8130000.0	8140000.0	2.0	2.1635823249816895	1.489758849143982
1.0	8140000.0	8150000.0	4.0	2.026764154434204	1.4296290874481201
1.0	8170000.0	8180000.0	5.0	2.090317487716675	1.4674808979034424
1.0	8210000.0	8220000.0	2.0	2.1449573040008545	1.4810909032821655
1.0	8230000.0	8240000.0	1.0	2.0270767211914062	1.4293605089187622
1.0	8260000.0	8270000.0	4.0	2.0143845081329346	1.4899680614471436
1.0	8270000.0	8280000.0	0.0	2.201615810394287	1.5307003259658813
1.0	8300000.0	8310000.0	3.0	2.1923794746398926	1.5051435232162476
1.0	8310000.0	8320000.0	2.0	2.1600403785705566	1.506338357925415
1.0	8350000.0	8360000.0	4.0	2.0960164070129395	1.4858932495117188
1.0	8430000.0	8440000.0	3.0	1.6940021514892578	1.285372018814087
1.0	8470000.0	8480000.0	2.0	1.7328274250030518	1.309908151626587
1.0	8540000.0	8550000.0	2.0	1.7649281024932861	1.308232069015503
1.0	8570000.0	8580000.0	3.0	2.0014452934265137	1.4411470890045166
1.0	8630000.0	8640000.0	0.0	1.8588720560073853	1.3493112325668335
1.0	8690000.0	8700000.0	2.0	1.747941017150879	1.2951767444610596
1.0	8700000.0	8710000.0	2.0	1.7096672058105469	1.2930262088775635
1.0	8780000.0	8790000.0	1.0	1.6273295879364014	1.2388465404510498
1.0	8800000.0	8810000.0	3.0	1.6042131185531616	1.2308530807495117
1.0	8820000.0	8830000.0	1.0	1.5994596481323242	1.2263908386230469
1.0	8840000.0	8850000.0	2.0	1.6081340312957764	1.2331569194793701
1.0	8900000.0	8910000.0	5.0	1.6167644262313843	1.2382547855377197
1.0	8910000.0	8920000.0	0.0	1.6340491771697998	1.2485806941986084
1.0	8940000.0	8950000.0	2.0	1.7775497436523438	1.3366212844848633
1.0	8960000.0	8970000.0	3.0	1.7000653743743896	1.2891680002212524
1.0	9000000.0	9010000.0	2.0	1.821579933166504	1.344154953956604
1.0	9030000.0	9040000.0	5.0	1.8626161813735962	1.3949198722839355
1.0	9220000.0	9230000.0	3.0	1.9919849634170532	1.427814245223999
1.0	9230000.0	9240000.0	4.0	1.6850769519805908	1.2756245136260986
1.0	9240000.0	9250000.0	2.0	1.8619476556777954	1.3508490324020386
1.0	9280000.0	9290000.0	1.0	1.7557541131973267	1.3246142864227295
1.0	9320000.0	9330000.0	2.0	1.4773871898651123	1.1610891819000244
1.0	9340000.0	9350000.0	1.0	1.7916514873504639	1.3237335681915283
1.0	9420000.0	9430000.0	0.0	1.7981075048446655	1.3217353820800781
1.0	9530000.0	9540000.0	3.0	1.7655961513519287	1.3309789896011353
1.0	9600000.0	9610000.0	2.0	1.4762074947357178	1.160495400428772
1.0	9610000.0	9620000.0	1.0	1.5700395107269287	1.2110974788665771
1.0	9670000.0	9680000.0	3.0	1.580324649810791	1.216973066329956
1.0	9710000.0	9720000.0	8.0	2.464022636413574	1.6257435083389282
1.0	9730000.0	9740000.0	1.0	1.5969003438949585	1.226569414138794
1.0	9810000.0	9820000.0	2.0	1.6589552164077759	1.2636858224868774
1.0	9830000.0	9840000.0	1.0	1.6970341205596924	1.2872684001922607
1.0	9850000.0	9860000.0	5.0	1.7303292751312256	1.3083140850067139
1.0	9860000.0	9870000.0	4.0	1.7500488758087158	1.3209419250488281
1.0	9880000.0	9890000.0	1.0	1.4843695163726807	1.1646524667739868
1.0	9920000.0	9930000.0	3.0	1.513085126876831	1.179677963256836
1.0	9930000.0	9940000.0	2.0	1.5092556476593018	1.1776387691497803
1.0	10030000.0	10040000.0	2.0	1.5434554815292358	1.1961795091629028
1.0	10090000.0	10100000.0	3.0	1.4577064514160156	1.1512521505355835
1.0	10240000.0	10250000.0	1.0	1.6533616781234741	1.260271668434143
1.0	10250000.0	10260000.0	4.0	1.719874620437622	1.3016645908355713
1.0	10290000.0	10300000.0	0.0	1.6387733221054077	1.2514265775680542
1.0	10440000.0	10450000.0	1.0	1.6390562057495117	1.2515952587127686
1.0	10480000.0	10490000.0	2.0	1.5948607921600342	1.2253841161727905
1.0	10490000.0	10500000.0	0.0	1.768898367881775	1.333119511604309
1.0	10610000.0	10620000.0	5.0	1.560428261756897	1.2056519985198975
1.0	10640000.0	10650000.0	3.0	1.6342411041259766	1.2449554204940796
1.0	10650000.0	10660000.0	2.0	1.579400897026062	1.2164429426193237
1.0	10740000.0	10750000.0	1.0	1.3763717412948608	1.11421537399292
1.0	10830000.0	10840000.0	6.0	1.7930883169174194	1.3488794565200806
1.0	10890000.0	10900000.0	3.0	1.9099397659301758	1.4267584085464478
1.0	10900000.0	10910000.0	2.0	2.1007513999938965	1.55128812789917
1.0	11020000.0	11030000.0	1.0	2.280470609664917	1.579275369644165
1.0	11030000.0	11040000.0	3.0	2.1643872261047363	1.53317391872406
1.0	11050000.0	11060000.0	2.0	1.8744990825653076	1.3975998163223267
1.0	11070000.0	11080000.0	6.0	1.528149127960205	1.1877875328063965
1.0	11090000.0	11100000.0	1.0	1.702142357826233	1.2897117137908936
1.0	11110000.0	11120000.0	1.0	1.53447687625885	1.191239595413208
1.0	11150000.0	11160000.0	2.0	1.4681485891342163	1.561266303062439
1.0	11180000.0	11190000.0	3.0	1.4496370553970337	1.1473188400268555
1.0	11210000.0	11220000.0	3.0	1.43747878074646	1.1414827108383179
1.0	11230000.0	11240000.0	0.0	1.5483179092407227	1.1988762617111206
1.0	11250000.0	11260000.0	2.0	1.4649101495742798	1.1548188924789429
1.0	11260000.0	11270000.0	0.0	1.5287631750106812	1.1881211996078491
1.0	11310000.0	11320000.0	6.0	1.404776930809021	1.126443862915039
1.0	11320000.0	11330000.0	4.0	1.8248989582061768	1.369820237159729
1.0	11360000.0	11370000.0	4.0	1.6541162729263306	1.2607301473617554
1.0	11510000.0	11520000.0	4.0	1.9960784912109375	1.4417591094970703
1.0	11520000.0	11530000.0	3.0	1.994146704673767	1.4449429512023926
1.0	11540000.0	11550000.0	2.0	1.8897978067398071	1.4104028940200806
1.0	11710000.0	11720000.0	3.0	1.511265516281128	1.1781524419784546
1.0	11880000.0	11890000.0	2.0	1.61490797996521	1.237155556678772
1.0	11900000.0	11910000.0	2.0	1.4565963745117188	1.1507102251052856
1.0	11920000.0	11930000.0	4.0	1.9393593072891235	1.4467146396636963
1.0	11930000.0	11940000.0	1.0	2.2094972133636475	1.5654150247573853
1.0	11960000.0	11970000.0	12.0	2.5511183738708496	1.867648720741272
1.0	11980000.0	11990000.0	0.0	1.4251339435577393	1.1356871128082275
1.0	12000000.0	12010000.0	0.0	1.8683521747589111	1.3603203296661377
1.0	12010000.0	12020000.0	2.0	1.9010121822357178	1.3668677806854248
1.0	12080000.0	12090000.0	2.0	1.4131218194961548	1.130183219909668
1.0	12090000.0	12100000.0	2.0	1.540770173072815	1.194697618484497
1.0	12160000.0	12170000.0	0.0	1.6374568939208984	1.2506321668624878
1.0	12190000.0	12200000.0	2.0	1.651007056236267	1.2588367462158203
1.0	12230000.0	12240000.0	1.0	1.8341947793960571	1.3444490432739258
1.0	12410000.0	12420000.0	4.0	1.4738109111785889	1.1592824459075928
1.0	12420000.0	12430000.0	6.0	1.4609944820404053	1.1528784036636353
1.0	12470000.0	12480000.0	2.0	1.4960362911224365	1.17068612575531
1.0	12500000.0	12510000.0	0.0	1.6008644104003906	1.2288873195648193
1.0	12570000.0	12580000.0	0.0	1.7596867084503174	1.3036762475967407
1.0	12580000.0	12590000.0	0.0	1.752245545387268	1.2995790243148804
1.0	12600000.0	12610000.0	2.0	1.7584108114242554	1.298651933670044
1.0	13820000.0	13830000.0	4.0	2.32558536529541	1.5644686222076416
1.0	13950000.0	13960000.0	4.0	2.804474353790283	1.7817882299423218
1.0	13960000.0	13970000.0	2.0	2.779350996017456	1.7707046270370483
1.0	13970000.0	13980000.0	1.0	2.9107630252838135	1.8306961059570312
1.0	14040000.0	14050000.0	3.0	1.774774193763733	1.3369331359863281
1.0	14060000.0	14070000.0	3.0	1.7516025304794312	1.3219400644302368
1.0	14070000.0	14080000.0	3.0	1.5114465951919556	1.1788040399551392
1.0	14110000.0	14120000.0	2.0	1.8332513570785522	1.3736283779144287
1.0	14120000.0	14130000.0	4.0	1.943310022354126	1.4092485904693604
1.0	14160000.0	14170000.0	4.0	2.6470510959625244	1.7096197605133057
1.0	14200000.0	14210000.0	4.0	2.7751567363739014	1.7652552127838135
1.0	14450000.0	14460000.0	6.0	3.455913543701172	1.980223298072815
1.0	14510000.0	14520000.0	7.0	3.6780543327331543	2.0643904209136963
1.0	14520000.0	14530000.0	7.0	3.565883159637451	2.010226249694824
1.0	14870000.0	14880000.0	4.0	4.024097442626953	2.1746368408203125
1.0	14920000.0	14930000.0	3.0	3.2465851306915283	1.9826829433441162
1.0	14930000.0	14940000.0	5.0	3.860597610473633	2.1190569400787354
1.0	14940000.0	14950000.0	7.0	3.972212314605713	2.1645684242248535
1.0	14950000.0	14960000.0	3.0	3.890496015548706	2.1122450828552246
1.0	14990000.0	15000000.0	3.0	3.9239144325256348	2.1510255336761475
1.0	15030000.0	15040000.0	9.0	3.947006940841675	2.1490960121154785
1.0	15070000.0	15080000.0	2.0	3.9027085304260254	2.1365840435028076
1.0	15160000.0	15170000.0	6.0	3.325115203857422	1.9686750173568726
1.0	15240000.0	15250000.0	6.0	2.8025498390197754	1.7933390140533447
1.0	15260000.0	15270000.0	5.0	2.6557130813598633	1.7161834239959717
1.0	15330000.0	15340000.0	2.0	2.9425463676452637	1.8556959629058838
1.0	15360000.0	15370000.0	6.0	2.5743744373321533	1.6836459636688232
1.0	15400000.0	15410000.0	5.0	2.5156755447387695	1.6691265106201172
1.0	15470000.0	15480000.0	5.0	2.243208169937134	1.563959002494812
1.0	15480000.0	15490000.0	2.0	2.541606903076172	1.6913249492645264
1.0	15520000.0	15530000.0	4.0	2.594403028488159	1.6837246417999268
1.0	15530000.0	15540000.0	3.0	2.6001639366149902	1.7065880298614502
1.0	15590000.0	15600000.0	2.0	2.2696385383605957	1.5905125141143799
1.0	15630000.0	15640000.0	5.0	2.045624256134033	1.4536089897155762
1.0	15660000.0	15670000.0	5.0	2.1814663410186768	1.5048038959503174
1.0	15700000.0	15710000.0	3.0	2.147059679031372	1.5211501121520996
1.0	15710000.0	15720000.0	5.0	2.021054267883301	1.4597433805465698
1.0	15740000.0	15750000.0	4.0	2.0015931129455566	1.4235053062438965
1.0	15810000.0	15820000.0	3.0	1.6526076793670654	1.259812355041504
1.0	15860000.0	15870000.0	2.0	1.5413124561309814	1.194997787475586
1.0	15920000.0	15930000.0	1.0	1.652658224105835	1.2598419189453125
1.0	15990000.0	16000000.0	4.0	1.480188012123108	1.16251540184021
1.0	16070000.0	16080000.0	1.0	1.8078807592391968	1.3585898876190186
1.0	16080000.0	16090000.0	1.0	1.692598581314087	1.2844936847686768
1.0	16180000.0	16190000.0	0.0	1.9391876459121704	1.432961106300354
1.0	16210000.0	16220000.0	2.0	2.538977861404419	1.7038624286651611
1.0	16340000.0	16350000.0	0.0	1.7288239002227783	1.3073521852493286
1.0	16370000.0	16380000.0	0.0	1.7138373851776123	1.2978436946868896
1.0	16380000.0	16390000.0	6.0	1.5668402910232544	1.2092808485031128
1.0	16440000.0	16450000.0	2.0	1.8934653997421265	1.3778495788574219
1.0	16530000.0	16540000.0	1.0	1.5437723398208618	1.196354866027832
1.0	16560000.0	16570000.0	1.0	1.6175825595855713	1.2387405633926392
1.0	16570000.0	16580000.0	3.0	1.4684913158416748	1.1566094160079956
1.0	16600000.0	16610000.0	1.0	1.6221100091934204	1.241436243057251
1.0	16620000.0	16630000.0	0.0	1.456050157546997	1.150444507598877
1.0	16940000.0	16950000.0	5.0	1.4261773824691772	1.136172890663147
1.0	17280000.0	17290000.0	0.0	1.4672248363494873	1.1559767723083496
1.0	17340000.0	17350000.0	0.0	1.5048842430114746	1.1753265857696533
1.0	17400000.0	17410000.0	5.0	1.5914855003356934	1.2299718856811523
1.0	17410000.0	17420000.0	6.0	1.660138726234436	1.2645585536956787
1.0	17460000.0	17470000.0	2.0	2.3650028705596924	1.5925226211547852
1.0	17620000.0	17630000.0	3.0	2.2956531047821045	1.5634206533432007
1.0	17720000.0	17730000.0	3.0	2.266984701156616	1.5599920749664307
1.0	17910000.0	17920000.0	4.0	2.1699864864349365	1.5210790634155273
1.0	17930000.0	17940000.0	3.0	2.4267125129699707	1.6101268529891968
1.0	18010000.0	18020000.0	3.0	2.7168478965759277	1.7414289712905884
1.0	18020000.0	18030000.0	1.0	2.6505463123321533	1.710755705833435
1.0	18030000.0	18040000.0	4.0	2.5217173099517822	1.6514365673065186
1.0	18110000.0	18120000.0	3.0	2.854309558868408	1.7959188222885132
1.0	18170000.0	18180000.0	2.0	3.024613380432129	1.8588666915893555
1.0	18230000.0	18240000.0	2.0	2.7927584648132324	1.768946647644043
1.0	18240000.0	18250000.0	3.0	2.6654343605041504	1.7149865627288818
1.0	18270000.0	18280000.0	2.0	2.759364604949951	1.754738450050354
1.0	18280000.0	18290000.0	3.0	2.725234270095825	1.7401870489120483
1.0	18330000.0	18340000.0	0.0	2.7276837825775146	1.7414064407348633
1.0	18460000.0	18470000.0	3.0	2.479931354522705	1.633474588394165
1.0	18650000.0	18660000.0	2.0	2.897392988204956	1.8142163753509521
1.0	18700000.0	18710000.0	7.0	3.1186954975128174	1.9063161611557007
1.0	18770000.0	18780000.0	3.0	3.5460801124572754	2.0125839710235596
1.0	18790000.0	18800000.0	5.0	3.043882369995117	1.8467333316802979
1.0	18800000.0	18810000.0	2.0	3.0209803581237793	1.86501145362854
1.0	18840000.0	18850000.0	4.0	3.2358689308166504	1.9311931133270264
1.0	18850000.0	18860000.0	1.0	3.1355371475219727	1.874780297279358
1.0	18880000.0	18890000.0	3.0	2.781371593475342	1.7654281854629517
1.0	18910000.0	18920000.0	5.0	2.5603623390197754	1.6711019277572632
1.0	18920000.0	18930000.0	4.0	2.530200481414795	1.655988097190857
1.0	19020000.0	19030000.0	5.0	2.816220998764038	1.7878811359405518
1.0	19070000.0	19080000.0	2.0	2.850618839263916	1.7987054586410522
1.0	19190000.0	19200000.0	4.0	2.01292085647583	1.4271538257598877
1.0	19350000.0	19360000.0	4.0	1.8037620782852173	1.3289953470230103
1.0	19450000.0	19460000.0	2.0	1.2932512760162354	1.4358525276184082
1.0	19530000.0	19540000.0	0.0	3.524054765701294	2.9292306900024414
1.0	19560000.0	19570000.0	0.0	1.3133955001831055	1.0902678966522217
1.0	19570000.0	19580000.0	1.0	3.0368285179138184	3.5619711875915527
1.0	19620000.0	19630000.0	3.0	1.4794737100601196	1.1621514558792114
1.0	19630000.0	19640000.0	0.0	1.3580493927001953	1.1067801713943481
1.0	19670000.0	19680000.0	2.0	1.4195572137832642	1.1331160068511963
1.0	19710000.0	19720000.0	1.0	1.5850045680999756	1.2196688652038574
1.0	19770000.0	19780000.0	3.0	1.623868703842163	1.2424834966659546
1.0	19780000.0	19790000.0	1.0	1.7820411920547485	1.341657280921936
1.0	19880000.0	19890000.0	4.0	1.8767598867416382	1.3840930461883545
1.0	19910000.0	19920000.0	4.0	1.8095691204071045	1.3596991300582886
1.0	19980000.0	19990000.0	5.0	1.6166622638702393	1.2381927967071533
1.0	20010000.0	20020000.0	4.0	1.5908515453338623	1.223054051399231
1.0	20050000.0	20060000.0	1.0	1.5429588556289673	1.1959059238433838
1.0	20060000.0	20070000.0	3.0	1.511730432510376	1.1789543628692627
1.0	20120000.0	20130000.0	0.0	1.4635488986968994	1.1541430950164795
1.0	20300000.0	20310000.0	4.0	2.0878207683563232	1.4562788009643555
1.0	20560000.0	20570000.0	5.0	2.2035059928894043	1.516169786453247
1.0	20570000.0	20580000.0	1.0	2.2725772857666016	1.541762351989746
1.0	20640000.0	20650000.0	4.0	2.0987701416015625	1.470285177230835
1.0	20660000.0	20670000.0	2.0	2.2758164405822754	1.5434916019439697
1.0	20700000.0	20710000.0	5.0	2.0919620990753174	1.4565322399139404
1.0	20810000.0	20820000.0	3.0	2.2620608806610107	1.5541926622390747
1.0	20870000.0	20880000.0	7.0	2.1084494590759277	1.481265902519226
1.0	20980000.0	20990000.0	0.0	3.0972776412963867	3.651134490966797
1.0	20990000.0	21000000.0	2.0	1.7873725891113281	1.3451436758041382
1.0	21070000.0	21080000.0	3.0	1.5548218488693237	1.2025066614151
1.0	21100000.0	21110000.0	1.0	1.6305204629898071	1.2464616298675537
1.0	21150000.0	21160000.0	2.0	1.462362289428711	1.153556227684021
1.0	21160000.0	21170000.0	6.0	1.537441611289978	1.1928657293319702
1.0	21220000.0	21230000.0	1.0	1.5972009897232056	1.226750135421753
1.0	21270000.0	21280000.0	2.0	1.5785129070281982	1.2159353494644165
1.0	21290000.0	21300000.0	3.0	1.544175386428833	1.1961523294448853
1.0	21310000.0	21320000.0	1.0	1.6120002269744873	1.2354345321655273
1.0	21440000.0	21450000.0	1.0	1.6561921834945679	1.2495307922363281
1.0	21530000.0	21540000.0	1.0	1.6267684698104858	1.2442137002944946
1.0	21550000.0	21560000.0	2.0	1.4057626724243164	1.126882553100586
1.0	21700000.0	21710000.0	4.0	1.6720165014266968	1.27170991897583
1.0	21720000.0	21730000.0	2.0	1.784834861755371	1.3333004713058472
1.0	21810000.0	21820000.0	2.0	1.592477560043335	1.2239984273910522
1.0	21860000.0	21870000.0	2.0	1.7666969299316406	1.3232556581497192
1.0	21940000.0	21950000.0	0.0	1.569176435470581	1.2106058597564697
1.0	21950000.0	21960000.0	2.0	1.73647141456604	1.3122345209121704
1.0	22000000.0	22010000.0	3.0	1.5610239505767822	1.2059922218322754
1.0	22040000.0	22050000.0	2.0	1.5136387348175049	1.179968237876892
1.0	22080000.0	22090000.0	1.0	1.7046730518341064	1.2920602560043335
1.0	22280000.0	22290000.0	5.0	1.6691169738769531	1.2699247598648071
1.0	22360000.0	22370000.0	1.0	1.9389663934707642	1.402522325515747
1.0	22370000.0	22380000.0	0.0	1.7561862468719482	1.324894905090332
1.0	22460000.0	22470000.0	3.0	1.717904806137085	1.3004169464111328
1.0	22470000.0	22480000.0	4.0	1.6812255382537842	1.2774080038070679
1.0	22480000.0	22490000.0	0.0	1.788856863975525	1.3461072444915771
1.0	22510000.0	22520000.0	2.0	1.8530830144882202	1.3885509967803955
1.0	22520000.0	22530000.0	2.0	1.8759195804595947	1.403833031654358
1.0	22550000.0	22560000.0	3.0	1.8950589895248413	1.3858096599578857
1.0	22570000.0	22580000.0	2.0	1.8528282642364502	1.3723881244659424
1.0	22620000.0	22630000.0	2.0	1.9242347478866577	1.436441421508789
1.0	22810000.0	22820000.0	2.0	1.6012290716171265	1.2220399379730225
1.0	22870000.0	22880000.0	3.0	1.7501609325408936	1.2944843769073486
1.0	22930000.0	22940000.0	5.0	1.9960873126983643	1.4122211933135986
1.0	22950000.0	22960000.0	3.0	2.0283730030059814	1.4492957592010498
1.0	22970000.0	22980000.0	5.0	2.1134591102600098	1.4680827856063843
1.0	22980000.0	22990000.0	5.0	1.9742549657821655	1.4087622165679932
1.0	23020000.0	23030000.0	3.0	2.1611227989196777	1.4940340518951416
1.0	23060000.0	23070000.0	1.0	2.1777262687683105	1.5027984380722046
1.0	23070000.0	23080000.0	5.0	2.0403621196746826	1.4324601888656616
1.0	23080000.0	23090000.0	1.0	2.1990275382995605	1.509387731552124
1.0	23140000.0	23150000.0	2.0	1.9672038555145264	1.4063180685043335
1.0	23190000.0	23200000.0	2.0	2.1458239555358887	1.4820449352264404
1.0	23240000.0	23250000.0	1.0	2.2663588523864746	1.5549293756484985
1.0	23250000.0	23260000.0	3.0	2.1517436504364014	1.5253567695617676
1.0	23350000.0	23360000.0	2.0	1.8844438791275024	1.3740957975387573
1.0	23470000.0	23480000.0	0.0	1.6093050241470337	1.2338457107543945
1.0	23480000.0	23490000.0	3.0	1.592499017715454	1.2208101749420166
1.0	23510000.0	23520000.0	3.0	1.6662321090698242	1.2602641582489014
1.0	23530000.0	23540000.0	1.0	1.7233498096466064	1.3038733005523682
1.0	23560000.0	23570000.0	4.0	1.8347680568695068	1.3745832443237305
1.0	23590000.0	23600000.0	2.0	1.8495441675186157	1.386188268661499
1.0	23620000.0	23630000.0	2.0	1.5877565145492554	1.2212578058242798
1.0	23640000.0	23650000.0	2.0	1.6567424535751343	1.2623341083526611
1.0	23750000.0	23760000.0	4.0	1.696327567100525	1.28682279586792
1.0	23760000.0	23770000.0	2.0	2.0054373741149902	1.4200843572616577
1.0	23770000.0	23780000.0	2.0	1.8085590600967407	1.3478621244430542
1.0	24000000.0	24010000.0	2.0	2.0332980155944824	1.5008331537246704
1.0	24050000.0	24060000.0	4.0	2.1210622787475586	1.47330641746521
1.0	24060000.0	24070000.0	4.0	1.6415977478027344	1.2531309127807617
1.0	24090000.0	24100000.0	2.0	1.6027004718780518	1.229967474937439
1.0	24130000.0	24140000.0	1.0	1.5609796047210693	1.2059649229049683
1.0	24140000.0	24150000.0	2.0	1.5300064086914062	1.1888000965118408
1.0	24250000.0	24260000.0	1.0	1.5957953929901123	1.2224981784820557
1.0	24360000.0	24370000.0	1.0	1.63485586643219	1.249063491821289
1.0	24390000.0	24400000.0	3.0	1.5837482213974	1.2189433574676514
1.0	24630000.0	24640000.0	3.0	1.974120855331421	1.4219270944595337
1.0	24640000.0	24650000.0	4.0	1.723431944847107	1.3039219379425049
1.0	24650000.0	24660000.0	1.0	1.6881077289581299	1.2816894054412842
1.0	24660000.0	24670000.0	2.0	1.755610704421997	1.3245218992233276
1.0	24700000.0	24710000.0	7.0	1.4196652173995972	1.1331672668457031
1.0	24780000.0	24790000.0	2.0	1.5958597660064697	1.2259654998779297
1.0	24790000.0	24800000.0	8.0	1.5235669612884521	1.1853036880493164
1.0	24800000.0	24810000.0	2.0	1.7625396251678467	1.3289964199066162
1.0	24860000.0	24870000.0	1.0	2.231318950653076	1.5538365840911865
1.0	25000000.0	25010000.0	6.0	1.729732871055603	1.3079297542572021
1.0	25080000.0	25090000.0	2.0	1.8095347881317139	1.3596774339675903
1.0	25170000.0	25180000.0	2.0	1.7135568857192993	1.282768726348877
1.0	25240000.0	25250000.0	2.0	1.55729079246521	1.2400188446044922
1.0	25340000.0	25350000.0	3.0	1.5830192565917969	1.2185218334197998
1.0	25410000.0	25420000.0	1.0	1.6945312023162842	1.2857012748718262
1.0	25420000.0	25430000.0	0.0	1.708365797996521	1.2757487297058105
1.0	25490000.0	25500000.0	2.0	1.6964973211288452	1.2784464359283447
1.0	25500000.0	25510000.0	5.0	1.7299435138702393	1.2947680950164795
1.0	25530000.0	25540000.0	3.0	1.6933704614639282	1.284977674484253
1.0	25660000.0	25670000.0	1.0	1.433345079421997	1.1395280361175537
1.0	25680000.0	25690000.0	1.0	1.4234157800674438	1.1348931789398193
1.0	25780000.0	25790000.0	1.0	1.474408745765686	1.1595838069915771
1.0	25850000.0	25860000.0	1.0	1.7282962799072266	1.3070186376571655
1.0	25910000.0	25920000.0	5.0	1.8382219076156616	1.345746397972107
1.0	25950000.0	25960000.0	4.0	1.8142627477645874	1.3627915382385254
1.0	26040000.0	26050000.0	2.0	1.6780563592910767	1.275443196296692
1.0	26090000.0	26100000.0	4.0	1.6089836359024048	1.233655571937561
1.0	26120000.0	26130000.0	1.0	1.5916690826416016	1.2235265970230103
1.0	26170000.0	26180000.0	2.0	1.7857029438018799	1.3286019563674927
1.0	26220000.0	26230000.0	2.0	1.548730492591858	1.199106216430664
1.0	26240000.0	26250000.0	3.0	1.7455558776855469	1.3180510997772217
1.0	26270000.0	26280000.0	3.0	2.0086207389831543	1.437268614768982
1.0	26360000.0	26370000.0	1.0	1.761082649230957	1.32805597782135
1.0	26440000.0	26450000.0	1.0	1.4767793416976929	1.1607811450958252
1.0	26450000.0	26460000.0	2.0	1.6090574264526367	1.2337030172348022
1.0	26530000.0	26540000.0	0.0	1.6819000244140625	1.2778273820877075
1.0	26610000.0	26620000.0	5.0	2.156337022781372	1.4950284957885742
1.0	26660000.0	26670000.0	4.0	1.797222375869751	1.3515828847885132
1.0	26780000.0	26790000.0	2.0	1.5343151092529297	1.191149353981018
1.0	26870000.0	26880000.0	4.0	1.5435898303985596	1.1962547302246094
1.0	26980000.0	26990000.0	1.0	1.8693599700927734	1.3994367122650146
1.0	27000000.0	27010000.0	2.0	1.849679708480835	1.3862805366516113
1.0	27230000.0	27240000.0	2.0	1.5273959636688232	1.187380313873291
1.0	27240000.0	27250000.0	1.0	1.714698076248169	1.298386812210083
1.0	27280000.0	27290000.0	1.0	1.6391487121582031	1.2516512870788574
1.0	27300000.0	27310000.0	2.0	1.7070939540863037	1.2935879230499268
1.0	27320000.0	27330000.0	1.0	1.9752508401870728	1.4711936712265015
1.0	27350000.0	27360000.0	5.0	1.6947247982025146	1.2858226299285889
1.0	27590000.0	27600000.0	1.0	1.6055132150650024	1.2316162586212158
1.0	27650000.0	27660000.0	1.0	1.4782273769378662	1.1615160703659058
1.0	27720000.0	27730000.0	5.0	1.629845380783081	1.2460565567016602
1.0	27760000.0	27770000.0	0.0	2.322678804397583	1.5887199640274048
1.0	27890000.0	27900000.0	3.0	1.7211277484893799	1.3024604320526123
1.0	27900000.0	27910000.0	2.0	1.5634268522262573	1.207345724105835
1.0	27920000.0	27930000.0	0.0	1.4244391918182373	1.1353650093078613
1.0	27930000.0	27940000.0	1.0	1.527012825012207	1.1871705055236816
1.0	27940000.0	27950000.0	1.0	1.4578536748886108	1.1577290296554565
1.0	27980000.0	27990000.0	2.0	1.7670457363128662	1.3031694889068604
1.0	28010000.0	28020000.0	2.0	1.5837507247924805	1.2189457416534424
1.0	28070000.0	28080000.0	0.0	1.4395776987075806	1.1424829959869385
1.0	28130000.0	28140000.0	1.0	1.5248960256576538	1.1860207319259644
1.0	28170000.0	28180000.0	2.0	1.4556936025619507	1.150266408920288
1.0	28180000.0	28190000.0	3.0	1.6309592723846436	1.2467254400253296
1.0	28220000.0	28230000.0	5.0	1.3876174688339233	1.1189600229263306
1.0	28250000.0	28260000.0	0.0	1.6686785221099854	1.269655466079712
1.0	28260000.0	28270000.0	1.0	1.5589933395385742	1.2048466205596924
1.0	28290000.0	28300000.0	0.0	1.5798251628875732	1.2166866064071655
1.0	28330000.0	28340000.0	0.0	1.7548834085464478	1.3240505456924438
1.0	28390000.0	28400000.0	7.0	1.9745509624481201	1.4464094638824463
1.0	28400000.0	28410000.0	14.0	1.8537153005599976	1.3889715671539307
1.0	28500000.0	28510000.0	5.0	2.5651466846466064	1.723899483680725
1.0	28590000.0	28600000.0	0.0	1.5488548278808594	1.199175238609314
1.0	28600000.0	28610000.0	4.0	1.4313066005706787	1.1385667324066162
1.0	28610000.0	28620000.0	1.0	1.6567376852035522	1.262330412864685
1.0	28620000.0	28630000.0	1.0	1.6840975284576416	1.2791941165924072
1.0	28660000.0	28670000.0	1.0	1.5745930671691895	1.213690161705017
1.0	28740000.0	28750000.0	4.0	1.748836874961853	1.3201638460159302
1.0	28810000.0	28820000.0	1.0	1.580320954322815	1.2169697284698486
1.0	28830000.0	28840000.0	14.0	6.880160331726074	3.5671424865722656
1.0	28890000.0	28900000.0	1.0	1.6608012914657593	1.2648146152496338
1.0	29020000.0	29030000.0	3.0	1.6160449981689453	1.2378292083740234
1.0	29030000.0	29040000.0	0.0	1.6844291687011719	1.2793996334075928
1.0	29060000.0	29070000.0	1.0	2.0024044513702393	1.4897959232330322
1.0	29080000.0	29090000.0	2.0	1.64603590965271	1.2558168172836304
1.0	29090000.0	29100000.0	4.0	1.6235767602920532	1.2423114776611328
1.0	29300000.0	29310000.0	3.0	1.5191689729690552	1.1829345226287842
1.0	29350000.0	29360000.0	1.0	1.476067066192627	1.1615407466888428
1.0	29420000.0	29430000.0	2.0	1.465167760848999	1.1549471616744995
1.0	29490000.0	29500000.0	0.0	1.5176761150360107	1.1821357011795044
1.0	29520000.0	29530000.0	2.0	1.4613616466522217	1.153061866760254
1.0	29590000.0	29600000.0	1.0	1.9598439931869507	1.4071385860443115
1.0	29610000.0	29620000.0	4.0	1.6710189580917358	1.2710981369018555
1.0	29620000.0	29630000.0	1.0	1.9726921319961548	1.4153141975402832
1.0	29760000.0	29770000.0	5.0	2.6764779090881348	1.7305415868759155
1.0	29790000.0	29800000.0	6.0	2.386765480041504	1.5917203426361084
1.0	29830000.0	29840000.0	4.0	2.2614989280700684	1.5375937223434448
1.0	29840000.0	29850000.0	3.0	2.2671103477478027	1.5435967445373535
1.0	29850000.0	29860000.0	5.0	2.1986095905303955	1.5221940279006958
1.0	30040000.0	30050000.0	8.0	2.345508098602295	1.577752709388733
1.0	30120000.0	30130000.0	5.0	2.9403061866760254	1.810154676437378
1.0	30150000.0	30160000.0	3.0	2.814971446990967	1.781598687171936
1.0	30160000.0	30170000.0	3.0	2.6794228553771973	1.7204509973526
1.0	30180000.0	30190000.0	0.0	2.563336133956909	1.6770808696746826
1.0	30370000.0	30380000.0	3.0	3.2477989196777344	1.9075473546981812
1.0	30380000.0	30390000.0	3.0	3.1850075721740723	1.8889167308807373
1.0	30420000.0	30430000.0	4.0	3.3317203521728516	1.9352178573608398
1.0	30500000.0	30510000.0	4.0	2.9992880821228027	1.8516641855239868
1.0	30560000.0	30570000.0	7.0	3.0044031143188477	1.8421024084091187
1.0	30600000.0	30610000.0	5.0	3.134341239929199	1.8747180700302124
1.0	30610000.0	30620000.0	3.0	3.116133213043213	1.895410180091858
1.0	30670000.0	30680000.0	4.0	2.9433155059814453	1.8268585205078125
1.0	30680000.0	30690000.0	5.0	2.77457857131958	1.7618526220321655
1.0	30690000.0	30700000.0	1.0	2.9180073738098145	1.812466025352478
1.0	30700000.0	30710000.0	5.0	2.8344767093658447	1.7838280200958252
1.0	30730000.0	30740000.0	6.0	2.9298415184020996	1.8290035724639893
1.0	30740000.0	30750000.0	2.0	3.2626113891601562	1.9197391271591187
1.0	30750000.0	30760000.0	0.0	3.294771909713745	1.9425113201141357
1.0	30770000.0	30780000.0	2.0	3.0800623893737793	1.902868628501892
1.0	30790000.0	30800000.0	4.0	2.950188159942627	1.8439464569091797
1.0	30800000.0	30810000.0	5.0	3.066892623901367	1.877336859703064
1.0	30860000.0	30870000.0	4.0	2.857149839401245	1.809478759765625
1.0	30980000.0	30990000.0	3.0	2.4178662300109863	1.6070911884307861
1.0	31000000.0	31010000.0	2.0	2.3575243949890137	1.5961145162582397
1.0	31020000.0	31030000.0	1.0	2.3747246265411377	1.594822883605957
1.0	31090000.0	31100000.0	4.0	2.167685031890869	1.5122225284576416
1.0	31100000.0	31110000.0	1.0	2.2540276050567627	1.5771558284759521
1.0	31130000.0	31140000.0	5.0	2.267672538757324	1.629773736000061
1.0	31170000.0	31180000.0	1.0	2.1575279235839844	1.5968925952911377
1.0	31210000.0	31220000.0	11.0	3.370394229888916	2.060887575149536
1.0	31250000.0	31260000.0	1.0	3.3558411598205566	2.0816452503204346
1.0	31290000.0	31300000.0	2.0	1.9945545196533203	1.4844121932983398
1.0	31410000.0	31420000.0	2.0	1.4787386655807495	1.161778211593628
1.0	31480000.0	31490000.0	2.0	1.6221487522125244	1.2414581775665283
1.0	31530000.0	31540000.0	2.0	1.5943076610565186	1.7308902740478516
1.0	31650000.0	31660000.0	1.0	2.2481131553649902	1.5707412958145142
1.0	31730000.0	31740000.0	3.0	1.5391829013824463	1.193825602531433
1.0	31740000.0	31750000.0	2.0	1.546346664428711	1.197782278060913
1.0	31750000.0	31760000.0	2.0	1.5445489883422852	1.1967856884002686
1.0	31880000.0	31890000.0	3.0	1.7856944799423218	1.3440461158752441
1.0	31950000.0	31960000.0	3.0	1.8811416625976562	1.3864920139312744
1.0	31970000.0	31980000.0	5.0	1.7428594827651978	1.316326379776001
1.0	32130000.0	32140000.0	3.0	1.5887316465377808	1.22182297706604
1.0	32330000.0	32340000.0	5.0	2.306044101715088	1.5740301609039307
1.0	32450000.0	32460000.0	3.0	2.116161823272705	1.5134724378585815
1.0	32510000.0	32520000.0	0.0	1.5788767337799072	1.2161414623260498
1.0	32590000.0	32600000.0	3.0	1.7415319681167603	1.3154737949371338
1.0	32630000.0	32640000.0	0.0	1.605546236038208	1.2316343784332275
1.0	32650000.0	32660000.0	3.0	1.4719880819320679	1.158362627029419
1.0	32700000.0	32710000.0	2.0	1.7946748733520508	1.3499194383621216
1.0	32760000.0	32770000.0	1.0	1.6199939250946045	1.2401758432388306
1.0	32770000.0	32780000.0	3.0	1.6375293731689453	1.2500855922698975
1.0	32780000.0	32790000.0	3.0	2.3429129123687744	1.571684718132019
1.0	32790000.0	32800000.0	3.0	1.5072225332260132	1.1765629053115845
1.0	32810000.0	32820000.0	1.0	1.5301494598388672	1.188875436782837
1.0	33000000.0	33010000.0	3.0	1.774367332458496	1.3366706371307373
1.0	33060000.0	33070000.0	1.0	1.5996687412261963	1.2281875610351562
1.0	33110000.0	33120000.0	1.0	1.9891437292099	1.6266753673553467
1.0	33190000.0	33200000.0	6.0	1.6376152038574219	1.250728964805603
1.0	33240000.0	33250000.0	0.0	1.4307234287261963	1.1382936239242554
1.0	33250000.0	33260000.0	0.0	1.4698244333267212	1.157278299331665
1.0	33300000.0	33310000.0	0.0	1.3621864318847656	1.1084262132644653
1.0	33310000.0	33320000.0	1.0	1.3612264394760132	1.1080458164215088
1.0	33340000.0	33350000.0	1.0	1.6598494052886963	1.2642335891723633
1.0	33370000.0	33380000.0	0.0	1.6206605434417725	1.2405704259872437
1.0	33390000.0	33400000.0	3.0	1.5519073009490967	1.2008764743804932
1.0	33430000.0	33440000.0	2.0	1.6010005474090576	1.2289669513702393
1.0	33450000.0	33460000.0	1.0	1.7078545093536377	1.2940691709518433
1.0	33510000.0	33520000.0	0.0	1.606067419052124	1.2319380044937134
1.0	33520000.0	33530000.0	2.0	1.9620784521102905	1.3983774185180664
1.0	33530000.0	33540000.0	1.0	1.723942756652832	1.2990124225616455
1.0	33580000.0	33590000.0	3.0	1.6031299829483032	1.2302180528640747
1.0	33700000.0	33710000.0	2.0	1.798071265220642	1.3382271528244019
1.0	33730000.0	33740000.0	1.0	1.491567850112915	1.168363094329834
1.0	33790000.0	33800000.0	1.0	1.4257938861846924	1.135993242263794
1.0	33800000.0	33810000.0	2.0	1.6714376211166382	1.2713556289672852
1.0	33870000.0	33880000.0	4.0	2.1615543365478516	1.520009994506836
1.0	33900000.0	33910000.0	3.0	2.014526844024658	1.4346885681152344
1.0	33930000.0	33940000.0	5.0	1.8002525568008423	1.3535727262496948
1.0	34020000.0	34030000.0	8.0	2.5786831378936768	1.6786400079727173
1.0	34200000.0	34210000.0	10.0	3.009061098098755	1.8600927591323853
1.0	34240000.0	34250000.0	3.0	3.455735683441162	2.0027689933776855
1.0	34290000.0	34300000.0	2.0	2.7257015705108643	1.763580083847046
1.0	34300000.0	34310000.0	3.0	2.980940580368042	1.853877305984497
1.0	34350000.0	34360000.0	2.0	2.590261936187744	1.6815788745880127
1.0	34380000.0	34390000.0	3.0	2.960038661956787	1.8396028280258179
1.0	34390000.0	34400000.0	3.0	3.141963005065918	1.9150034189224243
1.0	34430000.0	34440000.0	3.0	3.0724971294403076	1.8865840435028076
1.0	34470000.0	34480000.0	3.0	2.9214489459991455	1.8234344720840454
1.0	34480000.0	34490000.0	9.0	2.8232483863830566	1.7824561595916748
1.0	34490000.0	34500000.0	5.0	2.7965197563171387	1.7705904245376587
1.0	34500000.0	34510000.0	5.0	3.0342724323272705	1.870557427406311
1.0	34520000.0	34530000.0	2.0	3.1345913410186768	1.9119970798492432
1.0	34530000.0	34540000.0	3.0	2.9421372413635254	1.8321607112884521
1.0	34560000.0	34570000.0	3.0	1.8648401498794556	1.3654595613479614
1.0	34670000.0	34680000.0	5.0	2.9360079765319824	1.8268671035766602
1.0	34700000.0	34710000.0	1.0	3.4740729331970215	2.0064542293548584
1.0	34870000.0	34880000.0	6.0	3.740053176879883	2.0924320220947266
1.0	34900000.0	34910000.0	4.0	3.5369467735290527	2.0014007091522217
1.0	34930000.0	34940000.0	4.0	3.471325635910034	1.9802954196929932
1.0	34960000.0	34970000.0	5.0	3.384965419769287	1.9668442010879517
1.0	35020000.0	35030000.0	1.0	3.246985673904419	1.9233639240264893
1.0	35050000.0	35060000.0	0.0	3.062342405319214	1.8589426279067993
1.0	35070000.0	35080000.0	5.0	2.8089756965637207	1.7763715982437134
1.0	35110000.0	35120000.0	1.0	2.8997321128845215	1.8181946277618408
1.0	35150000.0	35160000.0	5.0	2.7689247131347656	1.7604198455810547
1.0	35200000.0	35210000.0	3.0	2.588683605194092	1.6901817321777344
1.0	35340000.0	35350000.0	1.0	2.018930673599243	1.4540574550628662
1.0	35380000.0	35390000.0	2.0	2.077894687652588	1.4767253398895264
1.0	35390000.0	35400000.0	3.0	1.7701696157455444	1.3339427709579468
1.0	35470000.0	35480000.0	3.0	1.625314712524414	1.2431930303573608
1.0	35490000.0	35500000.0	3.0	1.5218818187713623	1.1843922138214111
1.0	35510000.0	35520000.0	2.0	2.229109525680542	1.5356035232543945
1.0	35550000.0	35560000.0	2.0	1.7657978534698486	1.3311078548431396
1.0	35700000.0	35710000.0	2.0	2.2451229095458984	1.5599855184555054
1.0	35740000.0	35750000.0	2.0	1.5974571704864502	1.2268974781036377
1.0	35760000.0	35770000.0	1.0	1.5837284326553345	1.21893310546875
1.0	35790000.0	35800000.0	1.0	1.7179313898086548	1.3004347085952759
1.0	35810000.0	35820000.0	3.0	1.7703803777694702	1.3340802192687988
1.0	35820000.0	35830000.0	2.0	1.6692848205566406	1.2700273990631104
1.0	35830000.0	35840000.0	3.0	1.9329454898834229	1.383805513381958
1.0	35870000.0	35880000.0	1.0	1.619365930557251	1.2398030757904053
1.0	35900000.0	35910000.0	2.0	1.5954821109771729	1.2257429361343384
1.0	35950000.0	35960000.0	3.0	1.6926864385604858	1.2831995487213135
1.0	36070000.0	36080000.0	2.0	1.6148408651351929	1.2371152639389038
1.0	36120000.0	36130000.0	5.0	1.7611268758773804	1.3280836343765259
1.0	36230000.0	36240000.0	2.0	1.8450067043304443	1.383164644241333
1.0	36290000.0	36300000.0	3.0	1.4137433767318726	1.130466103553772
1.0	36300000.0	36310000.0	1.0	1.4678354263305664	1.1562795639038086
1.0	36370000.0	36380000.0	2.0	1.4137523174285889	1.130470633506775
1.0	36390000.0	36400000.0	2.0	1.8194496631622314	1.3982536792755127
1.0	36430000.0	36440000.0	0.0	1.4952141046524048	1.1702587604522705
1.0	36460000.0	36470000.0	0.0	1.5812623500823975	1.2175108194351196
1.0	36500000.0	36510000.0	3.0	1.5221540927886963	1.1845403909683228
1.0	36520000.0	36530000.0	1.0	1.5725786685943604	1.2125400304794312
1.0	36560000.0	36570000.0	5.0	1.502421259880066	1.1740275621414185
1.0	36580000.0	36590000.0	3.0	1.8472301959991455	1.3846461772918701
1.0	36590000.0	36600000.0	3.0	1.7473907470703125	1.3192307949066162
1.0	36610000.0	36620000.0	2.0	1.7694079875946045	1.333449125289917
1.0	36640000.0	36650000.0	1.0	1.5352216958999634	1.191649317741394
1.0	36720000.0	36730000.0	12.0	1.976690649986267	1.4069669246673584
1.0	36930000.0	36940000.0	1.0	1.5328785181045532	1.1885297298431396
1.0	36960000.0	36970000.0	3.0	1.7794307470321655	1.3399600982666016
1.0	36990000.0	37000000.0	0.0	1.8421119451522827	1.373072862625122
1.0	37000000.0	37010000.0	0.0	1.773084044456482	1.335835576057434
1.0	37070000.0	37080000.0	0.0	1.8952066898345947	1.3640954494476318
1.0	37160000.0	37170000.0	2.0	2.1958768367767334	1.5046136379241943
1.0	37200000.0	37210000.0	2.0	2.237985610961914	1.5240981578826904
1.0	37240000.0	37250000.0	1.0	2.250861406326294	1.5390955209732056
1.0	37260000.0	37270000.0	2.0	2.4615447521209717	1.624734878540039
1.0	37290000.0	37300000.0	1.0	2.504241466522217	1.644521713256836
1.0	37300000.0	37310000.0	1.0	2.43916654586792	1.615435004234314
1.0	37310000.0	37320000.0	4.0	2.317779064178467	1.5609688758850098
1.0	37360000.0	37370000.0	3.0	2.502471446990967	1.6438735723495483
1.0	37480000.0	37490000.0	4.0	2.973365068435669	1.8217449188232422
1.0	37490000.0	37500000.0	4.0	2.85705304145813	1.796386480331421
1.0	37500000.0	37510000.0	4.0	2.81943678855896	1.7803993225097656
1.0	37560000.0	37570000.0	3.0	2.882871150970459	1.8042665719985962
1.0	37610000.0	37620000.0	3.0	2.6881155967712402	1.7240337133407593
1.0	37720000.0	37730000.0	6.0	2.3143150806427	1.5585567951202393
1.0	37820000.0	37830000.0	1.0	2.2862489223480225	1.5466266870498657
1.0	37910000.0	37920000.0	3.0	1.648404836654663	1.257251501083374
1.0	37920000.0	37930000.0	0.0	1.6092554330825806	1.2338168621063232
1.0	38030000.0	38040000.0	0.0	1.343801736831665	1.1012543439865112
1.0	38050000.0	38060000.0	2.0	1.353704571723938	1.1050689220428467
1.0	38140000.0	38150000.0	2.0	1.6714198589324951	1.2688121795654297
1.0	38160000.0	38170000.0	3.0	1.415225625038147	1.1311380863189697
1.0	38230000.0	38240000.0	2.0	1.8706529140472412	1.4003044366836548
1.0	38260000.0	38270000.0	3.0	1.5021779537200928	1.1739009618759155
1.0	38290000.0	38300000.0	3.0	1.5308358669281006	1.189253568649292
1.0	38300000.0	38310000.0	1.0	1.480475664138794	1.1626616716384888
1.0	38350000.0	38360000.0	1.0	1.5099899768829346	1.178027868270874
1.0	38390000.0	38400000.0	5.0	1.4116849899291992	1.129536509513855
1.0	38400000.0	38410000.0	4.0	1.5480823516845703	1.1987441778182983
1.0	38510000.0	38520000.0	4.0	1.687373399734497	1.2810837030410767
1.0	38610000.0	38620000.0	3.0	2.046276807785034	1.4497034549713135
1.0	38680000.0	38690000.0	2.0	2.182114362716675	1.5007379055023193
1.0	38730000.0	38740000.0	0.0	1.9411786794662476	1.3899898529052734
1.0	38760000.0	38770000.0	2.0	2.11004376411438	1.4678065776824951
1.0	38830000.0	38840000.0	3.0	2.0702054500579834	1.4476033449172974
1.0	38840000.0	38850000.0	4.0	2.205446481704712	1.5089377164840698
1.0	38940000.0	38950000.0	5.0	3.8540053367614746	2.231482982635498
1.0	38970000.0	38980000.0	3.0	2.149172306060791	1.4879999160766602
1.0	39040000.0	39050000.0	1.0	2.1613361835479736	1.4987084865570068
1.0	39060000.0	39070000.0	4.0	2.3941495418548584	1.5947118997573853
1.0	39080000.0	39090000.0	5.0	2.364623546600342	1.5841186046600342
1.0	39130000.0	39140000.0	0.0	2.4539542198181152	1.625352144241333
1.0	39200000.0	39210000.0	3.0	2.214200973510742	1.5189470052719116
1.0	39280000.0	39290000.0	0.0	1.9172226190567017	1.431687593460083
1.0	39320000.0	39330000.0	8.0	1.60830819606781	1.2332569360733032
1.0	39370000.0	39380000.0	3.0	2.4335198402404785	1.6341028213500977
1.0	39380000.0	39390000.0	2.0	1.9546277523040771	1.4290932416915894
1.0	39390000.0	39400000.0	2.0	2.2137069702148438	1.5522129535675049
1.0	39450000.0	39460000.0	4.0	2.0391170978546143	1.4545300006866455
1.0	39590000.0	39600000.0	2.0	1.735357642173767	1.3115209341049194
1.0	39630000.0	39640000.0	1.0	1.7814480066299438	1.3412741422653198
1.0	39660000.0	39670000.0	3.0	1.6220569610595703	1.2414034605026245
1.0	39720000.0	39730000.0	3.0	1.4307173490524292	1.1382904052734375
1.0	39760000.0	39770000.0	0.0	1.5222584009170532	1.1845967769622803
1.0	39830000.0	39840000.0	1.0	1.4171311855316162	1.1320050954818726
1.0	39840000.0	39850000.0	5.0	1.4083757400512695	1.1280485391616821
1.0	39880000.0	39890000.0	3.0	1.4242008924484253	1.1352546215057373
1.0	39910000.0	39920000.0	0.0	1.49070143699646	1.1679121255874634
1.0	39920000.0	39930000.0	1.0	1.440239667892456	1.1427966356277466
1.0	39930000.0	39940000.0	2.0	1.4465882778167725	1.1458426713943481
1.0	39970000.0	39980000.0	1.0	1.5545800924301147	1.202370285987854
1.0	40000000.0	40010000.0	2.0	1.3922064304351807	1.1209335327148438
1.0	40050000.0	40060000.0	2.0	1.7119948863983154	1.2966784238815308
1.0	40070000.0	40080000.0	3.0	1.6860179901123047	1.2766345739364624
1.0	40150000.0	40160000.0	2.0	1.6225955486297607	1.241724967956543
1.0	40210000.0	40220000.0	2.0	1.4346870183944702	1.140161156654358
1.0	40300000.0	40310000.0	2.0	1.527901291847229	1.1876535415649414
1.0	40380000.0	40390000.0	3.0	1.6066032648086548	1.232252836227417
1.0	40420000.0	40430000.0	3.0	1.7287120819091797	1.307278037071228
1.0	40480000.0	40490000.0	2.0	1.739520788192749	1.308921456336975
1.0	40510000.0	40520000.0	2.0	1.8414132595062256	1.38077712059021
1.0	40580000.0	40590000.0	2.0	1.7849948406219482	1.3435901403427124
1.0	40640000.0	40650000.0	3.0	1.7672210931777954	1.332025170326233
1.0	40700000.0	40710000.0	4.0	1.6699798107147217	1.2704561948776245
1.0	40720000.0	40730000.0	3.0	1.4447873830795288	1.1449731588363647
1.0	40750000.0	40760000.0	4.0	1.6768239736557007	1.2746820449829102
1.0	40810000.0	40820000.0	2.0	2.2897989749908447	1.5654054880142212
1.0	40860000.0	40870000.0	3.0	3.0213379859924316	1.8877713680267334
1.0	40930000.0	40940000.0	2.0	1.972277045249939	1.4691643714904785
1.0	41130000.0	41140000.0	1.0	1.775220274925232	1.337224006652832
1.0	41140000.0	41150000.0	4.0	1.7359062433242798	1.3118712902069092
1.0	41300000.0	41310000.0	2.0	1.5789291858673096	1.216171145439148
1.0	41350000.0	41360000.0	3.0	1.7704521417617798	1.3341259956359863
1.0	41390000.0	41400000.0	1.0	1.898270845413208	1.3666279315948486
1.0	41540000.0	41550000.0	3.0	1.4902470111846924	1.1676799058914185
1.0	41590000.0	41600000.0	0.0	1.5116994380950928	1.1789368391036987
1.0	41630000.0	41640000.0	2.0	1.57245934009552	1.2124732732772827
1.0	41650000.0	41660000.0	3.0	1.4798327684402466	1.1623337268829346
1.0	41680000.0	41690000.0	0.0	1.5494968891143799	1.1995326280593872
1.0	41690000.0	41700000.0	3.0	1.5104856491088867	1.1782934665679932
1.0	41720000.0	41730000.0	5.0	1.698891282081604	1.28843092918396
1.0	41790000.0	41800000.0	2.0	1.8090126514434814	1.3342621326446533
1.0	41800000.0	41810000.0	3.0	1.8149257898330688	1.3373786211013794
1.0	41850000.0	41860000.0	1.0	1.6424678564071655	1.2536547183990479
1.0	41860000.0	41870000.0	2.0	1.704664945602417	1.2920552492141724
1.0	42000000.0	42010000.0	4.0	1.4401438236236572	1.1427558660507202
1.0	42020000.0	42030000.0	0.0	1.4257864952087402	1.1359885931015015
1.0	42090000.0	42100000.0	1.0	1.471050500869751	1.157891869544983
1.0	42100000.0	42110000.0	3.0	1.7888634204864502	1.3140305280685425
1.0	42180000.0	42190000.0	2.0	1.7443031072616577	1.2931498289108276
1.0	42210000.0	42220000.0	3.0	1.918857216835022	1.3757603168487549
1.0	42270000.0	42280000.0	3.0	1.6305935382843018	1.2364346981048584
1.0	42310000.0	42320000.0	2.0	1.5548100471496582	1.2024997472763062
1.0	42390000.0	42400000.0	2.0	1.700458288192749	1.2738850116729736
1.0	42440000.0	42450000.0	2.0	1.653026819229126	1.2600666284561157
1.0	42460000.0	42470000.0	2.0	1.8276580572128296	1.3400217294692993
1.0	42490000.0	42500000.0	2.0	1.9291980266571045	1.384290099143982
1.0	42570000.0	42580000.0	5.0	2.184898614883423	1.522046446800232
1.0	42650000.0	42660000.0	3.0	1.6436777114868164	1.254390835762024
1.0	42700000.0	42710000.0	1.0	1.7219936847686768	1.3030097484588623
1.0	42770000.0	42780000.0	3.0	1.5337793827056885	1.1908560991287231
1.0	42860000.0	42870000.0	2.0	2.083747386932373	1.4674230813980103
1.0	43050000.0	43060000.0	3.0	1.7829554080963135	1.3282911777496338
1.0	43130000.0	43140000.0	0.0	1.4078235626220703	1.127802848815918
1.0	43180000.0	43190000.0	4.0	1.4937119483947754	1.1694774627685547
1.0	43250000.0	43260000.0	2.0	1.5955305099487305	1.225773572921753
1.0	43280000.0	43290000.0	1.0	1.5308828353881836	1.1892778873443604
1.0	43300000.0	43310000.0	0.0	1.467275619506836	1.1559985876083374
1.0	43310000.0	43320000.0	0.0	1.7106883525848389	1.2958513498306274
1.0	43320000.0	43330000.0	1.0	1.7850072383880615	1.343597650527954
1.0	43420000.0	43430000.0	2.0	1.8610684871673584	1.3915843963623047
1.0	43430000.0	43440000.0	2.0	1.600285530090332	1.2285493612289429
1.0	43460000.0	43470000.0	2.0	1.686627984046936	1.2728978395462036
1.0	43510000.0	43520000.0	2.0	1.7191540002822876	1.285585880279541
1.0	43530000.0	43540000.0	3.0	1.7521222829818726	1.2968538999557495
1.0	43590000.0	43600000.0	3.0	1.7903369665145874	1.3470770120620728
1.0	43610000.0	43620000.0	1.0	1.7386945486068726	1.3136579990386963
1.0	43620000.0	43630000.0	4.0	1.6479806900024414	1.2569968700408936
1.0	43660000.0	43670000.0	4.0	1.96695876121521	1.4115251302719116
1.0	43680000.0	43690000.0	1.0	1.9295804500579834	1.3874070644378662
1.0	43740000.0	43750000.0	5.0	1.6120350360870361	1.2274694442749023
1.0	43750000.0	43760000.0	3.0	1.618534803390503	1.2305126190185547
1.0	43770000.0	43780000.0	2.0	1.5122379064559937	1.179223895072937
1.0	43830000.0	43840000.0	2.0	1.3856703042984009	1.1181273460388184
1.0	43900000.0	43910000.0	4.0	1.3994348049163818	1.1240818500518799
1.0	43910000.0	43920000.0	0.0	1.3961247205734253	1.122631549835205
1.0	43940000.0	43950000.0	1.0	2.006199598312378	1.434603214263916
1.0	43990000.0	44000000.0	0.0	1.9567028284072876	1.4158594608306885
1.0	44000000.0	44010000.0	1.0	1.7344443798065186	1.3051025867462158
1.0	44020000.0	44030000.0	6.0	1.7719640731811523	1.3109980821609497
1.0	44030000.0	44040000.0	3.0	1.6685186624526978	1.2695574760437012
1.0	44070000.0	44080000.0	2.0	1.9779884815216064	1.4032942056655884
1.0	44110000.0	44120000.0	3.0	1.6413371562957764	1.2529722452163696
1.0	44130000.0	44140000.0	0.0	1.4672458171844482	1.1559844017028809
1.0	44150000.0	44160000.0	0.0	1.4134328365325928	1.1303232908248901
1.0	44160000.0	44170000.0	6.0	1.4313468933105469	1.1385866403579712
1.0	44200000.0	44210000.0	1.0	1.557287335395813	1.2038915157318115
1.0	44280000.0	44290000.0	5.0	1.4579689502716064	1.1513875722885132
1.0	44290000.0	44300000.0	3.0	1.5048916339874268	1.1753333806991577
1.0	44340000.0	44350000.0	0.0	1.4664585590362549	1.1555906534194946
1.0	44390000.0	44400000.0	0.0	1.4100128412246704	1.1287816762924194
1.0	44460000.0	44470000.0	0.0	1.6322412490844727	1.2474946975708008
1.0	44470000.0	44480000.0	2.0	1.5819644927978516	1.2158699035644531
1.0	44480000.0	44490000.0	1.0	1.6505670547485352	1.253778100013733
1.0	44490000.0	44500000.0	0.0	1.5256555080413818	1.186434030532837
1.0	44590000.0	44600000.0	3.0	2.103247880935669	1.4890782833099365
1.0	44600000.0	44610000.0	2.0	2.205974578857422	1.5381464958190918
1.0	44740000.0	44750000.0	0.0	1.4489383697509766	1.1469769477844238
1.0	44760000.0	44770000.0	1.0	1.3883943557739258	1.119291067123413
1.0	44800000.0	44810000.0	3.0	1.4091914892196655	1.1284140348434448
1.0	44880000.0	44890000.0	3.0	1.584043264389038	1.2191141843795776
1.0	45020000.0	45030000.0	1.0	1.5246351957321167	1.1858813762664795
1.0	45060000.0	45070000.0	3.0	1.539463996887207	1.1939777135849
1.0	45120000.0	45130000.0	2.0	1.4569787979125977	1.1508948802947998
1.0	45200000.0	45210000.0	1.0	1.5920032262802124	1.223718285560608
1.0	45280000.0	45290000.0	0.0	1.6632789373397827	1.266334891319275
1.0	45310000.0	45320000.0	1.0	1.6222587823867798	1.2415224313735962
1.0	45430000.0	45440000.0	0.0	1.6263939142227173	1.2439906597137451
1.0	45460000.0	45470000.0	2.0	1.6406288146972656	1.2525440454483032
1.0	45480000.0	45490000.0	3.0	1.4636188745498657	1.1541770696640015
1.0	45500000.0	45510000.0	5.0	1.469801902770996	1.157267689704895
1.0	45600000.0	45610000.0	2.0	1.9331611394882202	1.393332600593567
1.0	45660000.0	45670000.0	3.0	1.6425201892852783	1.253688097000122
1.0	45670000.0	45680000.0	1.0	1.6881771087646484	1.2817332744598389
1.0	45700000.0	45710000.0	2.0	1.8410015106201172	1.380500078201294
1.0	45720000.0	45730000.0	1.0	1.8533751964569092	1.3887460231781006
1.0	45840000.0	45850000.0	3.0	1.897256851196289	1.4051110744476318
1.0	45850000.0	45860000.0	1.0	1.8129221200942993	1.3619093894958496
1.0	45960000.0	45970000.0	3.0	1.3129383325576782	1.4240303039550781
1.0	46010000.0	46020000.0	2.0	1.5288400650024414	1.5615314245224
1.0	46120000.0	46130000.0	1.0	1.5543878078460693	1.2022655010223389
1.0	46130000.0	46140000.0	5.0	1.6199554204940796	1.2401540279388428
1.0	46140000.0	46150000.0	0.0	1.8301490545272827	1.3732998371124268
1.0	46170000.0	46180000.0	1.0	1.6344783306121826	1.248839259147644
1.0	46220000.0	46230000.0	0.0	1.8175321817398071	1.3649475574493408
1.0	46380000.0	46390000.0	0.0	1.6514842510223389	1.2591265439987183
1.0	46450000.0	46460000.0	1.0	1.7396481037139893	1.3142658472061157
1.0	46490000.0	46500000.0	2.0	1.519020438194275	1.1828529834747314
1.0	46630000.0	46640000.0	1.0	1.6361452341079712	1.249845266342163
1.0	46670000.0	46680000.0	4.0	1.5812838077545166	1.2175229787826538
1.0	46680000.0	46690000.0	3.0	1.7324987649917603	1.309699535369873
1.0	46710000.0	46720000.0	2.0	1.4833403825759888	1.164124846458435
1.0	46810000.0	46820000.0	3.0	1.4757320880889893	1.160253882408142
1.0	46870000.0	46880000.0	2.0	1.4931871891021729	1.1692057847976685
1.0	46950000.0	46960000.0	2.0	1.4908148050308228	1.1679717302322388
1.0	47060000.0	47070000.0	2.0	1.5182195901870728	1.1824257373809814
1.0	47100000.0	47110000.0	1.0	1.457538366317749	1.1511696577072144
1.0	47120000.0	47130000.0	4.0	1.63018798828125	1.2462636232376099
1.0	47160000.0	47170000.0	4.0	1.4631822109222412	1.1539607048034668
1.0	47170000.0	47180000.0	1.0	1.6237986087799072	1.2424416542053223
1.0	47220000.0	47230000.0	4.0	2.536705255508423	1.7011429071426392
1.0	47250000.0	47260000.0	7.0	2.6313815116882324	1.7099040746688843
1.0	47390000.0	47400000.0	6.0	2.759209632873535	1.7588762044906616
1.0	47480000.0	47490000.0	3.0	3.0058951377868652	1.8647502660751343
1.0	47680000.0	47690000.0	8.0	1.9728305339813232	1.4287803173065186
1.0	47760000.0	47770000.0	2.0	1.6961437463760376	1.2867094278335571
1.0	47810000.0	47820000.0	1.0	1.5504252910614014	1.2000468969345093
1.0	47830000.0	47840000.0	2.0	1.5086534023284912	1.177319049835205
1.0	47940000.0	47950000.0	3.0	1.9971740245819092	1.4151790142059326
1.0	48060000.0	48070000.0	2.0	2.8135623931884766	1.784112572669983
1.0	48080000.0	48090000.0	2.0	3.1722521781921387	1.8947257995605469
1.0	48220000.0	48230000.0	1.0	3.3888301849365234	1.9886772632598877
1.0	48320000.0	48330000.0	4.0	3.3995273113250732	1.998703956604004
1.0	48390000.0	48400000.0	4.0	4.048937797546387	2.1866047382354736
1.0	48450000.0	48460000.0	5.0	4.024694919586182	2.2368900775909424
1.0	48470000.0	48480000.0	2.0	4.553093910217285	2.332733154296875
1.0	48550000.0	48560000.0	3.0	4.644545078277588	2.3615992069244385
1.0	48570000.0	48580000.0	5.0	4.353679656982422	2.2665646076202393
1.0	48730000.0	48740000.0	3.0	5.003164768218994	2.449202060699463
1.0	48760000.0	48770000.0	1.0	4.205157279968262	2.320213556289673
1.0	48770000.0	48780000.0	4.0	4.068003177642822	2.2221362590789795
1.0	48810000.0	48820000.0	11.0	4.231490135192871	2.3068366050720215
1.0	48850000.0	48860000.0	3.0	3.9812240600585938	2.182762622833252
1.0	48870000.0	48880000.0	2.0	3.6111063957214355	2.0498571395874023
1.0	48910000.0	48920000.0	5.0	3.2021536827087402	1.933997392654419
1.0	49000000.0	49010000.0	9.0	2.881554126739502	1.8067724704742432
1.0	49050000.0	49060000.0	1.0	2.8381893634796143	1.788476586341858
1.0	49090000.0	49100000.0	1.0	3.030632495880127	1.869463324546814
1.0	49110000.0	49120000.0	5.0	2.807659864425659	1.7753454446792603
1.0	49150000.0	49160000.0	4.0	2.4223456382751465	1.6100345849990845
1.0	49200000.0	49210000.0	3.0	1.5148271322250366	1.1806038618087769
1.0	49270000.0	49280000.0	3.0	2.5630791187286377	1.6705706119537354
1.0	49370000.0	49380000.0	6.0	2.8314194679260254	1.7854570150375366
1.0	49450000.0	49460000.0	3.0	4.359111785888672	2.384474277496338
1.0	49480000.0	49490000.0	10.0	4.352323055267334	2.3909475803375244
1.0	49550000.0	49560000.0	8.0	5.79636812210083	2.82423734664917
1.0	49560000.0	49570000.0	5.0	4.450673580169678	2.4663829803466797
1.0	49630000.0	49640000.0	7.0	5.164559364318848	2.6325318813323975
1.0	49680000.0	49690000.0	2.0	5.618880271911621	2.7398464679718018
1.0	49690000.0	49700000.0	5.0	5.3457417488098145	2.6726555824279785
1.0	49770000.0	49780000.0	7.0	5.536934852600098	2.7209503650665283
1.0	49870000.0	49880000.0	6.0	6.076097011566162	2.9064218997955322
1.0	49890000.0	49900000.0	9.0	5.469271659851074	2.7598721981048584
1.0	49960000.0	49970000.0	4.0	5.521794319152832	2.7781052589416504
1.0	50080000.0	50090000.0	9.0	6.471290588378906	3.0191702842712402
1.0	50090000.0	50100000.0	7.0	6.961076259613037	3.1086204051971436
1.0	50110000.0	50120000.0	13.0	6.938063144683838	3.0232441425323486
1.0	50230000.0	50240000.0	10.0	7.612484931945801	3.1760525703430176
1.0	50410000.0	50420000.0	6.0	4.916440010070801	2.4841694831848145
1.0	50630000.0	50640000.0	2.0	3.5220985412597656	2.0165634155273438
1.0	50640000.0	50650000.0	4.0	3.1847541332244873	1.9168014526367188
1.0	50670000.0	50680000.0	5.0	3.278456926345825	1.963647484779358
1.0	50700000.0	50710000.0	5.0	3.0587329864501953	1.8855512142181396
1.0	50750000.0	50760000.0	2.0	3.0635299682617188	1.8855311870574951
1.0	50780000.0	50790000.0	2.0	2.9618136882781982	1.8203182220458984
1.0	50880000.0	50890000.0	5.0	1.7967948913574219	1.343761920928955
1.0	50920000.0	50930000.0	1.0	1.5798208713531494	1.2166835069656372
1.0	50990000.0	51000000.0	1.0	1.4595571756362915	1.1752116680145264
1.0	51060000.0	51070000.0	3.0	1.7971713542938232	1.318700909614563
1.0	51070000.0	51080000.0	1.0	1.7573877573013306	1.301573395729065
1.0	51080000.0	51090000.0	1.0	1.849494218826294	1.3561897277832031
1.0	51200000.0	51210000.0	5.0	1.8360583782196045	1.3358300924301147
1.0	51300000.0	51310000.0	2.0	1.8248857259750366	1.336454153060913
1.0	51360000.0	51370000.0	3.0	1.6651694774627686	1.2674955129623413
1.0	51430000.0	51440000.0	4.0	5.190444469451904	2.8313755989074707
1.0	51470000.0	51480000.0	2.0	1.917855978012085	1.3828771114349365
1.0	51500000.0	51510000.0	8.0	2.1224417686462402	1.4889971017837524
1.0	51540000.0	51550000.0	4.0	2.2708325386047363	1.5695898532867432
1.0	51550000.0	51560000.0	0.0	2.3488006591796875	1.6198244094848633
1.0	51570000.0	51580000.0	2.0	2.4139022827148438	1.6293537616729736
1.0	51600000.0	51610000.0	2.0	2.3330702781677246	1.5862513780593872
1.0	51650000.0	51660000.0	2.0	1.8128440380096436	1.3511223793029785
1.0	51660000.0	51670000.0	1.0	1.8625144958496094	1.387554407119751
1.0	51680000.0	51690000.0	3.0	1.8832347393035889	1.3998596668243408
1.0	51700000.0	51710000.0	1.0	2.2830944061279297	1.6838524341583252
1.0	51710000.0	51720000.0	0.0	1.6134440898895264	1.2362895011901855
1.0	51950000.0	51960000.0	7.0	2.6909046173095703	1.7585365772247314
1.0	52050000.0	52060000.0	2.0	2.238927125930786	1.5836678743362427
1.0	52060000.0	52070000.0	9.0	1.907819151878357	1.425325632095337
1.0	52100000.0	52110000.0	4.0	1.9101276397705078	1.3918092250823975
1.0	52190000.0	52200000.0	4.0	1.9120992422103882	1.3926541805267334
1.0	52310000.0	52320000.0	2.0	1.5818793773651123	1.214442491531372
1.0	52320000.0	52330000.0	3.0	1.520766019821167	1.1837937831878662
1.0	52330000.0	52340000.0	2.0	1.5663690567016602	1.2090134620666504
1.0	52350000.0	52360000.0	5.0	1.8060824871063232	1.3574025630950928
1.0	52400000.0	52410000.0	1.0	1.7183822393417358	1.3007185459136963
1.0	52440000.0	52450000.0	2.0	1.7780643701553345	1.339072823524475
1.0	52550000.0	52560000.0	3.0	1.6259959936141968	1.2415931224822998
1.0	52590000.0	52600000.0	2.0	1.7850576639175415	1.3292381763458252
1.0	52600000.0	52610000.0	3.0	1.6885242462158203	1.281951665878296
1.0	52620000.0	52630000.0	2.0	1.6131092309951782	1.2360931634902954
1.0	52720000.0	52730000.0	4.0	1.692513108253479	1.2703521251678467
1.0	52740000.0	52750000.0	3.0	1.7066290378570557	1.2756187915802002
1.0	52920000.0	52930000.0	1.0	1.4823684692382812	1.1636264324188232
1.0	52970000.0	52980000.0	3.0	1.5277210474014282	1.1875550746917725
1.0	53030000.0	53040000.0	3.0	1.7076160907745361	1.2792773246765137
1.0	53160000.0	53170000.0	0.0	1.5864124298095703	1.2204831838607788
1.0	53170000.0	53180000.0	1.0	1.6694657802581787	1.270137071609497
1.0	53180000.0	53190000.0	1.0	1.6862211227416992	1.2805157899856567
1.0	53210000.0	53220000.0	1.0	1.4972717761993408	1.1713345050811768
1.0	53220000.0	53230000.0	0.0	1.4880712032318115	1.166556477546692
1.0	53240000.0	53250000.0	1.0	1.5029363632202148	1.1742987632751465
1.0	53300000.0	53310000.0	1.0	1.929053544998169	1.3912293910980225
1.0	53440000.0	53450000.0	3.0	1.8029518127441406	1.3214342594146729
1.0	53530000.0	53540000.0	1.0	2.0294106006622314	1.4275696277618408
1.0	53610000.0	53620000.0	2.0	1.8754208087921143	1.3569166660308838
1.0	53650000.0	53660000.0	4.0	1.759086012840271	1.3005036115646362
1.0	53660000.0	53670000.0	2.0	1.5680298805236816	1.2099552154541016
1.0	53690000.0	53700000.0	2.0	1.4765074253082275	1.1606452465057373
1.0	53700000.0	53710000.0	4.0	1.5039087533950806	1.1748123168945312
1.0	53720000.0	53730000.0	0.0	1.3216745853424072	1.093149185180664
1.0	53830000.0	53840000.0	0.0	1.8745349645614624	1.3552753925323486
1.0	53840000.0	53850000.0	2.0	1.6722333431243896	1.2718473672866821
1.0	53930000.0	53940000.0	6.0	1.5132852792739868	1.1797823905944824
1.0	53960000.0	53970000.0	1.0	2.0033740997314453	1.4200454950332642
1.0	53970000.0	53980000.0	3.0	1.9774954319000244	1.4055050611495972
1.0	53980000.0	53990000.0	1.0	2.0170106887817383	1.422527551651001
1.0	54030000.0	54040000.0	3.0	2.0868308544158936	1.4580045938491821
1.0	54050000.0	54060000.0	4.0	1.9980289936065674	1.4138416051864624
1.0	54070000.0	54080000.0	2.0	2.1673362255096436	1.4929951429367065
1.0	54150000.0	54160000.0	5.0	1.860227346420288	1.3537360429763794
1.0	54180000.0	54190000.0	1.0	2.1276116371154785	1.4895808696746826
1.0	54210000.0	54220000.0	2.0	1.8406598567962646	1.3639271259307861
1.0	54280000.0	54290000.0	2.0	1.4553918838500977	1.150120735168457
1.0	54340000.0	54350000.0	1.0	1.5516780614852905	1.200749397277832
1.0	54370000.0	54380000.0	1.0	1.5462539196014404	1.1977300643920898
1.0	54380000.0	54390000.0	1.0	1.5252842903137207	1.1862330436706543
1.0	54400000.0	54410000.0	3.0	1.5376259088516235	1.1929696798324585
1.0	54450000.0	54460000.0	2.0	1.7039127349853516	1.288131594657898
1.0	54520000.0	54530000.0	0.0	1.436723232269287	1.1411218643188477
1.0	54590000.0	54600000.0	1.0	1.817643165588379	1.3278257846832275
1.0	54600000.0	54610000.0	2.0	1.7062771320343018	1.293073296546936
1.0	54640000.0	54650000.0	4.0	1.5176153182983398	1.1821026802062988
1.0	54660000.0	54670000.0	2.0	2.909677267074585	2.4338810443878174
1.0	54670000.0	54680000.0	1.0	1.4057897329330444	1.1268954277038574
1.0	54760000.0	54770000.0	3.0	1.6786702871322632	1.2758257389068604
1.0	54830000.0	54840000.0	1.0	1.6066510677337646	1.2322819232940674
1.0	54850000.0	54860000.0	1.0	1.5692235231399536	1.2106295824050903
1.0	54870000.0	54880000.0	1.0	1.9858996868133545	1.4450342655181885
1.0	54880000.0	54890000.0	3.0	1.7497127056121826	1.3168305158615112
1.0	54890000.0	54900000.0	6.0	1.7790987491607666	1.328722596168518
1.0	54920000.0	54930000.0	1.0	2.03078031539917	1.4458101987838745
1.0	54940000.0	54950000.0	2.0	2.1794657707214355	1.4975059032440186
1.0	55040000.0	55050000.0	4.0	2.2471697330474854	1.5351958274841309
1.0	55130000.0	55140000.0	3.0	2.210677146911621	1.5257689952850342
1.0	55140000.0	55150000.0	2.0	2.1664795875549316	1.5167887210845947
1.0	55150000.0	55160000.0	3.0	2.0117850303649902	1.4507032632827759
1.0	55180000.0	55190000.0	6.0	1.565930724143982	1.556933045387268
1.0	55260000.0	55270000.0	2.0	1.668006181716919	1.2566983699798584
1.0	55440000.0	55450000.0	5.0	2.0957107543945312	1.4896970987319946
1.0	55500000.0	55510000.0	1.0	1.765533447265625	1.330937385559082
1.0	55520000.0	55530000.0	7.0	1.8496487140655518	1.3447165489196777
1.0	55570000.0	55580000.0	1.0	1.609347939491272	1.2338693141937256
1.0	55600000.0	55610000.0	0.0	1.4548813104629517	1.1498732566833496
1.0	55610000.0	55620000.0	4.0	1.546698808670044	1.1979796886444092
1.0	55620000.0	55630000.0	0.0	1.571730375289917	1.2120575904846191
1.0	55640000.0	55650000.0	6.0	1.5492162704467773	1.1993777751922607
1.0	55690000.0	55700000.0	2.0	2.2218730449676514	1.516707181930542
1.0	55710000.0	55720000.0	0.0	2.4345924854278564	1.6156539916992188
1.0	55750000.0	55760000.0	2.0	2.11893367767334	1.4738619327545166
1.0	55880000.0	55890000.0	4.0	2.8712050914764404	1.802267074584961
1.0	55900000.0	55910000.0	1.0	2.8470165729522705	1.7924060821533203
1.0	55940000.0	55950000.0	1.0	3.0810186862945557	1.8900293111801147
1.0	56000000.0	56010000.0	6.0	3.036830425262451	1.8715366125106812
1.0	56170000.0	56180000.0	7.0	4.138236045837402	2.204035997390747
1.0	56180000.0	56190000.0	5.0	3.846792697906494	2.1498663425445557
1.0	56200000.0	56210000.0	2.0	4.2034711837768555	2.227893829345703
1.0	56230000.0	56240000.0	7.0	3.9677481651306152	2.18969464302063
1.0	56240000.0	56250000.0	7.0	3.928922653198242	2.1614737510681152
1.0	56260000.0	56270000.0	3.0	3.81575345993042	2.1482956409454346
1.0	56360000.0	56370000.0	6.0	4.0345778465271	2.2032580375671387
1.0	56400000.0	56410000.0	4.0	3.9057228565216064	2.162566900253296
1.0	56420000.0	56430000.0	5.0	4.046301364898682	2.1865577697753906
1.0	56450000.0	56460000.0	6.0	4.694172382354736	2.3838629722595215
1.0	56470000.0	56480000.0	1.0	4.747831344604492	2.3969740867614746
1.0	56480000.0	56490000.0	10.0	4.361266136169434	2.2566077709198
1.0	56580000.0	56590000.0	7.0	4.273026943206787	2.288856029510498
1.0	56720000.0	56730000.0	4.0	3.6783080101013184	2.128981351852417
1.0	56760000.0	56770000.0	3.0	3.2688891887664795	1.9662376642227173
1.0	56770000.0	56780000.0	7.0	3.6004886627197266	2.101008892059326
1.0	56930000.0	56940000.0	3.0	3.1531901359558105	1.91934335231781
1.0	56980000.0	56990000.0	2.0	2.5985331535339355	1.6903831958770752
1.0	56990000.0	57000000.0	3.0	2.7791175842285156	1.7645370960235596
1.0	57020000.0	57030000.0	3.0	3.1441495418548584	1.9170386791229248
1.0	57090000.0	57100000.0	4.0	3.5320403575897217	2.0557141304016113
1.0	57150000.0	57160000.0	4.0	4.052471160888672	2.179640531539917
1.0	57200000.0	57210000.0	6.0	4.616384506225586	2.40159273147583
1.0	57220000.0	57230000.0	6.0	4.466925144195557	2.303400993347168
1.0	57300000.0	57310000.0	8.0	4.577689170837402	2.3822834491729736
1.0	57330000.0	57340000.0	8.0	4.180074214935303	2.2802834510803223
1.0	57370000.0	57380000.0	5.0	3.746483564376831	2.1172900199890137
1.0	57400000.0	57410000.0	5.0	4.604397296905518	2.4133405685424805
1.0	57450000.0	57460000.0	3.0	4.32055139541626	2.2798428535461426
1.0	57550000.0	57560000.0	4.0	4.663355350494385	2.3568115234375
1.0	57620000.0	57630000.0	4.0	5.935003757476807	2.6981348991394043
1.0	57670000.0	57680000.0	8.0	5.923815727233887	2.6808853149414062
1.0	57680000.0	57690000.0	7.0	5.646771430969238	2.6279101371765137
1.0	57690000.0	57700000.0	9.0	5.579558372497559	2.6140201091766357
1.0	57710000.0	57720000.0	7.0	6.066252708435059	2.703993320465088
1.0	57760000.0	57770000.0	10.0	6.644558906555176	2.820768356323242
1.0	57960000.0	57970000.0	7.0	5.194900989532471	2.5473146438598633
1.0	58000000.0	58010000.0	3.0	5.054446220397949	2.5776755809783936
1.0	58010000.0	58020000.0	5.0	4.8220295906066895	2.472160577774048
1.0	58040000.0	58050000.0	6.0	4.749253273010254	2.508031129837036
1.0	58050000.0	58060000.0	9.0	4.937255859375	2.4510133266448975
1.0	58100000.0	58110000.0	10.0	4.679417133331299	2.380242347717285
1.0	58160000.0	58170000.0	9.0	5.14319372177124	2.5254664421081543
1.0	58180000.0	58190000.0	4.0	5.290482997894287	2.57224178314209
1.0	58220000.0	58230000.0	6.0	5.195895195007324	2.4813151359558105
1.0	58230000.0	58240000.0	5.0	5.592935562133789	2.6313652992248535
1.0	58260000.0	58270000.0	12.0	4.960099697113037	2.492748737335205
1.0	58280000.0	58290000.0	4.0	5.27370548248291	2.5056984424591064
1.0	58380000.0	58390000.0	8.0	4.7564520835876465	2.360085964202881
1.0	58430000.0	58440000.0	7.0	4.845229148864746	2.4346508979797363
1.0	58450000.0	58460000.0	4.0	4.435397624969482	2.2894978523254395
1.0	58490000.0	58500000.0	6.0	3.754171371459961	2.1199021339416504
1.0	58550000.0	58560000.0	1.0	4.250901699066162	2.2112274169921875
1.0	58560000.0	58570000.0	5.0	4.261736869812012	2.2222070693969727
1.0	58610000.0	58620000.0	5.0	3.895573377609253	2.113346576690674
1.0	58640000.0	58650000.0	4.0	3.4059901237487793	2.0208098888397217
1.0	58670000.0	58680000.0	7.0	3.209681749343872	1.9255622625350952
1.0	58690000.0	58700000.0	3.0	2.7158942222595215	1.7369667291641235
1.0	58720000.0	58730000.0	2.0	3.1012625694274902	1.9000276327133179
1.0	58750000.0	58760000.0	6.0	3.0894665718078613	1.8935585021972656
1.0	58770000.0	58780000.0	3.0	2.9421558380126953	1.8322441577911377
1.0	58780000.0	58790000.0	4.0	2.518014669418335	1.6500332355499268
1.0	58830000.0	58840000.0	3.0	2.4296066761016846	1.6111412048339844
1.0	58850000.0	58860000.0	2.0	2.337985038757324	1.571529507637024
1.0	58960000.0	58970000.0	1.0	2.1373584270477295	1.4776273965835571
1.0	59180000.0	59190000.0	0.0	1.994378685951233	1.4110164642333984
1.0	59200000.0	59210000.0	1.0	1.814514398574829	1.328598976135254
1.0	59310000.0	59320000.0	1.0	2.261852741241455	1.5433422327041626
1.0	59380000.0	59390000.0	3.0	2.40557861328125	1.5996534824371338
1.0	59400000.0	59410000.0	2.0	2.114515542984009	1.4906699657440186
1.0	59440000.0	59450000.0	1.0	2.2287967205047607	1.5196666717529297
1.0	59450000.0	59460000.0	4.0	2.2132973670959473	1.5131335258483887
1.0	59510000.0	59520000.0	2.0	2.259228229522705	1.5337448120117188
1.0	59550000.0	59560000.0	6.0	2.319340229034424	1.560917854309082
1.0	59560000.0	59570000.0	3.0	2.367457628250122	1.583791732788086
1.0	59610000.0	59620000.0	6.0	2.592871904373169	1.691327691078186
1.0	59660000.0	59670000.0	6.0	2.8475570678710938	1.793704628944397
1.0	59680000.0	59690000.0	5.0	2.741392135620117	1.7510261535644531
1.0	59730000.0	59740000.0	4.0	2.977818012237549	1.8502013683319092
1.0	59750000.0	59760000.0	5.0	2.4056546688079834	1.6006231307983398
1.0	59790000.0	59800000.0	0.0	2.1317081451416016	1.4810216426849365
1.0	59800000.0	59810000.0	5.0	2.2833926677703857	1.546307921409607
1.0	59810000.0	59820000.0	1.0	2.2029995918273926	1.5124924182891846
1.0	59850000.0	59860000.0	3.0	2.254791736602783	1.5316156148910522
1.0	59860000.0	59870000.0	5.0	2.179218292236328	1.4969227313995361
1.0	59900000.0	59910000.0	2.0	2.2064945697784424	1.509411096572876
1.0	60000000.0	60010000.0	3.0	1.6070129871368408	1.228663682937622
1.0	60080000.0	60090000.0	2.0	2.1771321296691895	1.4961576461791992
1.0	60130000.0	60140000.0	3.0	2.580387830734253	1.6776087284088135
1.0	60150000.0	60160000.0	8.0	2.5313193798065186	1.6564853191375732
1.0	60210000.0	60220000.0	4.0	2.8131511211395264	1.7865126132965088
1.0	60270000.0	60280000.0	3.0	3.8407928943634033	2.133159875869751
1.0	60290000.0	60300000.0	5.0	3.192725658416748	1.9482333660125732
1.0	60330000.0	60340000.0	7.0	3.158114194869995	1.9300750494003296
1.0	60360000.0	60370000.0	5.0	4.115722179412842	2.2067229747772217
1.0	60370000.0	60380000.0	6.0	3.875462293624878	2.16687273979187
1.0	60450000.0	60460000.0	5.0	4.603257179260254	2.35714054107666
1.0	60460000.0	60470000.0	10.0	4.358231067657471	2.296581745147705
1.0	60480000.0	60490000.0	8.0	4.942512512207031	2.4472718238830566
1.0	60540000.0	60550000.0	5.0	5.533381462097168	2.620363712310791
1.0	60550000.0	60560000.0	8.0	5.801220417022705	2.7044498920440674
1.0	60580000.0	60590000.0	6.0	6.722550868988037	2.8926632404327393
1.0	60610000.0	60620000.0	8.0	6.964191436767578	2.916273832321167
1.0	60700000.0	60710000.0	7.0	7.377668857574463	2.997650623321533
1.0	60730000.0	60740000.0	8.0	7.62548828125	3.060572862625122
1.0	60890000.0	60900000.0	2.0	6.064558506011963	2.8221027851104736
1.0	60920000.0	60930000.0	8.0	5.585097312927246	2.734452724456787
1.0	60980000.0	60990000.0	2.0	6.180768966674805	2.797933340072632
1.0	61000000.0	61010000.0	15.0	5.879042148590088	2.76271390914917
1.0	61060000.0	61070000.0	6.0	6.668865203857422	2.9375224113464355
1.0	61090000.0	61100000.0	5.0	6.82629919052124	2.8482139110565186
1.0	61250000.0	61260000.0	10.0	5.535854339599609	2.5872159004211426
1.0	61360000.0	61370000.0	4.0	5.088496208190918	2.471513271331787
1.0	61380000.0	61390000.0	6.0	4.980833530426025	2.4623067378997803
1.0	61470000.0	61480000.0	10.0	4.022568702697754	2.1380019187927246
1.0	61490000.0	61500000.0	5.0	4.1534013748168945	2.2113585472106934
1.0	61500000.0	61510000.0	3.0	3.860966205596924	2.159956693649292
1.0	61560000.0	61570000.0	1.0	3.8003737926483154	2.081450939178467
1.0	61570000.0	61580000.0	4.0	3.8090713024139404	2.0914933681488037
1.0	61610000.0	61620000.0	8.0	3.0730998516082764	1.8914711475372314
1.0	61630000.0	61640000.0	3.0	3.0127899646759033	1.8795311450958252
1.0	61640000.0	61650000.0	6.0	3.2724242210388184	1.9565070867538452
1.0	61670000.0	61680000.0	4.0	3.8247628211975098	2.1469411849975586
1.0	61830000.0	61840000.0	4.0	3.5057740211486816	2.0128612518310547
1.0	61850000.0	61860000.0	3.0	3.5130996704101562	2.053262710571289
1.0	61890000.0	61900000.0	8.0	3.8113598823547363	2.0882716178894043
1.0	62060000.0	62070000.0	2.0	2.8476059436798096	1.8065096139907837
1.0	62080000.0	62090000.0	4.0	2.490675926208496	1.6461585760116577
1.0	62140000.0	62150000.0	5.0	1.9149059057235718	1.3856462240219116
1.0	62220000.0	62230000.0	3.0	2.105694532394409	1.4803916215896606
1.0	62290000.0	62300000.0	4.0	2.143416166305542	1.5174123048782349
1.0	62330000.0	62340000.0	5.0	2.247013807296753	1.5421082973480225
1.0	62350000.0	62360000.0	6.0	2.0698814392089844	1.468062162399292
1.0	62490000.0	62500000.0	4.0	2.2956435680389404	1.5537724494934082
1.0	62510000.0	62520000.0	3.0	1.9800605773925781	1.4042036533355713
1.0	62550000.0	62560000.0	4.0	2.0696420669555664	1.4490238428115845
1.0	62590000.0	62600000.0	1.0	2.4177753925323486	1.610732078552246
1.0	62720000.0	62730000.0	5.0	3.244215488433838	1.9502607583999634
1.0	62880000.0	62890000.0	4.0	2.5817742347717285	1.69573175907135
1.0	62910000.0	62920000.0	2.0	1.782698392868042	1.3420908451080322
1.0	62960000.0	62970000.0	2.0	2.2783923149108887	1.5460013151168823
1.0	63020000.0	63030000.0	3.0	1.9247748851776123	1.3835080862045288
1.0	63200000.0	63210000.0	2.0	2.269399404525757	1.5485318899154663
1.0	63280000.0	63290000.0	1.0	2.1220152378082275	1.4862903356552124
1.0	63320000.0	63330000.0	4.0	1.7491766214370728	1.3203798532485962
1.0	63360000.0	63370000.0	7.0	2.658034324645996	1.721520185470581
1.0	63370000.0	63380000.0	2.0	2.86409330368042	1.8088849782943726
1.0	63420000.0	63430000.0	3.0	3.3333587646484375	1.9372895956039429
1.0	63430000.0	63440000.0	3.0	3.109520673751831	1.8981539011001587
1.0	63440000.0	63450000.0	2.0	3.2537758350372314	1.9201730489730835
1.0	63480000.0	63490000.0	1.0	3.2735724449157715	1.9208815097808838
1.0	63520000.0	63530000.0	6.0	3.106734037399292	1.8776737451553345
1.0	63660000.0	63670000.0	5.0	3.907055377960205	2.141907215118408
1.0	63670000.0	63680000.0	9.0	3.837700605392456	2.1128032207489014
1.0	63760000.0	63770000.0	4.0	2.764761447906494	1.7617000341415405
1.0	63820000.0	63830000.0	5.0	2.4018359184265137	1.5995681285858154
1.0	63960000.0	63970000.0	3.0	1.4933674335479736	1.177451491355896
1.0	63980000.0	63990000.0	2.0	1.9702316522598267	1.4677650928497314
1.0	64020000.0	64030000.0	1.0	1.6029163599014282	1.2230039834976196
1.0	64030000.0	64040000.0	1.0	1.669692039489746	1.2561694383621216
1.0	64040000.0	64050000.0	4.0	1.8674386739730835	1.3574082851409912
1.0	64100000.0	64110000.0	4.0	1.706578016281128	1.2816377878189087
1.0	64200000.0	64210000.0	5.0	3.3660686016082764	1.9677406549453735
1.0	64210000.0	64220000.0	5.0	3.170128345489502	1.916813850402832
1.0	64220000.0	64230000.0	4.0	3.046316623687744	1.8567367792129517
1.0	64240000.0	64250000.0	3.0	2.415468692779541	1.6115280389785767
1.0	64320000.0	64330000.0	1.0	3.0766613483428955	1.8879884481430054
1.0	64390000.0	64400000.0	4.0	2.3680670261383057	1.5848575830459595
1.0	64430000.0	64440000.0	5.0	2.8572580814361572	1.7964279651641846
1.0	64460000.0	64470000.0	3.0	2.9178214073181152	1.823219895362854
1.0	64480000.0	64490000.0	9.0	2.8583309650421143	1.7970645427703857
1.0	64560000.0	64570000.0	6.0	3.0143229961395264	1.8624694347381592
1.0	64600000.0	64610000.0	2.0	3.140803575515747	1.9145374298095703
1.0	64630000.0	64640000.0	3.0	2.92661714553833	1.826072096824646
1.0	64680000.0	64690000.0	5.0	3.7508208751678467	2.0617425441741943
1.0	64730000.0	64740000.0	3.0	3.7987008094787598	2.0884320735931396
1.0	64780000.0	64790000.0	6.0	4.102082252502441	2.202436685562134
1.0	64810000.0	64820000.0	2.0	3.0119447708129883	1.8933193683624268
1.0	64940000.0	64950000.0	1.0	3.0016212463378906	1.8602094650268555
1.0	64970000.0	64980000.0	1.0	3.1088109016418457	1.9037530422210693
1.0	64990000.0	65000000.0	3.0	3.0955703258514404	1.8970966339111328
1.0	65030000.0	65040000.0	5.0	2.9782044887542725	1.847402811050415
1.0	65060000.0	65070000.0	8.0	2.907679796218872	1.8176605701446533
1.0	65130000.0	65140000.0	3.0	2.3593242168426514	1.5797784328460693
1.0	65190000.0	65200000.0	2.0	2.617413282394409	1.6933428049087524
1.0	65410000.0	65420000.0	4.0	1.6945075988769531	1.2856853008270264
1.0	65470000.0	65480000.0	0.0	1.6138861179351807	1.2365537881851196
1.0	65490000.0	65500000.0	4.0	1.5325599908828735	1.1885069608688354
1.0	65540000.0	65550000.0	2.0	1.8614885807037354	1.348055124282837
1.0	65560000.0	65570000.0	2.0	2.1903581619262695	1.5042082071304321
1.0	65570000.0	65580000.0	1.0	2.1318633556365967	1.4762369394302368
1.0	65590000.0	65600000.0	2.0	2.0862040519714355	1.4569681882858276
1.0	65630000.0	65640000.0	5.0	2.0718157291412354	1.4578673839569092
1.0	65710000.0	65720000.0	3.0	2.519641637802124	1.6526844501495361
1.0	65790000.0	65800000.0	5.0	2.5082907676696777	1.6477235555648804
1.0	65800000.0	65810000.0	2.0	2.4796576499938965	1.6333004236221313
1.0	65840000.0	65850000.0	2.0	2.5249505043029785	1.6530969142913818
1.0	65850000.0	65860000.0	2.0	2.255593776702881	1.5342447757720947
1.0	65860000.0	65870000.0	5.0	2.240198850631714	1.529494047164917
1.0	65890000.0	65900000.0	5.0	2.393078565597534	1.5944539308547974
1.0	65970000.0	65980000.0	8.0	3.326550006866455	1.9894897937774658
1.0	66040000.0	66050000.0	9.0	3.7298710346221924	2.0887293815612793
1.0	66050000.0	66060000.0	6.0	3.9783854484558105	2.124662160873413
1.0	66130000.0	66140000.0	10.0	3.577869415283203	2.0575222969055176
1.0	66160000.0	66170000.0	4.0	3.5657737255096436	2.0156846046447754
1.0	66220000.0	66230000.0	4.0	3.7323832511901855	2.0778329372406006
1.0	66230000.0	66240000.0	2.0	3.7126717567443848	2.0858378410339355
1.0	66240000.0	66250000.0	2.0	3.1784911155700684	1.9074478149414062
1.0	66260000.0	66270000.0	2.0	3.1098854541778564	1.9016573429107666
1.0	66270000.0	66280000.0	5.0	2.9603238105773926	1.839848518371582
1.0	66360000.0	66370000.0	1.0	2.956868886947632	1.8378877639770508
1.0	66440000.0	66450000.0	9.0	2.522125005722046	1.6556875705718994
1.0	66470000.0	66480000.0	2.0	2.821105480194092	1.7820590734481812
1.0	66480000.0	66490000.0	3.0	2.448401927947998	1.6187855005264282
1.0	66540000.0	66550000.0	6.0	2.774651050567627	1.761743187904358
1.0	66740000.0	66750000.0	3.0	2.8882503509521484	1.8285852670669556
1.0	66750000.0	66760000.0	2.0	2.0768909454345703	1.4549249410629272
1.0	66860000.0	66870000.0	5.0	2.7078447341918945	1.734606146812439
1.0	66940000.0	66950000.0	2.0	1.8348544836044312	1.3356742858886719
1.0	66970000.0	66980000.0	3.0	2.1809685230255127	1.4997003078460693
1.0	66980000.0	66990000.0	3.0	2.3428738117218018	1.5758204460144043
1.0	67000000.0	67010000.0	1.0	2.1848578453063965	1.5000860691070557
1.0	67090000.0	67100000.0	1.0	2.135056257247925	1.4851701259613037
1.0	67130000.0	67140000.0	3.0	2.187636375427246	1.504555344581604
1.0	67140000.0	67150000.0	2.0	2.523949146270752	1.6538673639297485
1.0	67150000.0	67160000.0	2.0	2.234874963760376	1.5272974967956543
1.0	67230000.0	67240000.0	4.0	2.025972366333008	1.4371894598007202
1.0	67290000.0	67300000.0	3.0	2.1043238639831543	1.4805519580841064
1.0	67300000.0	67310000.0	4.0	2.0587379932403564	1.4535679817199707
1.0	67310000.0	67320000.0	2.0	2.0372962951660156	1.4559133052825928
1.0	67330000.0	67340000.0	0.0	2.2052574157714844	1.513225793838501
1.0	67480000.0	67490000.0	0.0	1.933200478553772	1.3844386339187622
1.0	67490000.0	67500000.0	3.0	1.6728328466415405	1.2722152471542358
1.0	67500000.0	67510000.0	0.0	1.7145106792449951	1.2982679605484009
1.0	67570000.0	67580000.0	4.0	2.1237919330596924	1.472830057144165
1.0	67590000.0	67600000.0	4.0	2.123756170272827	1.4730300903320312
1.0	67610000.0	67620000.0	2.0	1.9832042455673218	1.4153004884719849
1.0	67700000.0	67710000.0	2.0	1.9441086053848267	1.392553448677063
1.0	67720000.0	67730000.0	1.0	2.0991950035095215	1.4609178304672241
1.0	67730000.0	67740000.0	2.0	2.0660758018493652	1.4449012279510498
1.0	67800000.0	67810000.0	3.0	1.832588791847229	1.3342176675796509
1.0	67830000.0	67840000.0	1.0	1.8671607971191406	1.353193998336792
1.0	67900000.0	67910000.0	0.0	1.931478500366211	1.3815287351608276
1.0	67950000.0	67960000.0	2.0	1.9420791864395142	1.3871479034423828
1.0	68030000.0	68040000.0	3.0	1.7131927013397217	1.2829068899154663
1.0	68060000.0	68070000.0	2.0	2.128567934036255	1.4814527034759521
1.0	68080000.0	68090000.0	4.0	2.1373982429504395	1.4791901111602783
1.0	68110000.0	68120000.0	2.0	2.0558056831359863	1.4615137577056885
1.0	68200000.0	68210000.0	2.0	2.6623096466064453	1.7131538391113281
1.0	68260000.0	68270000.0	2.0	2.75485897064209	1.753890037536621
1.0	68330000.0	68340000.0	7.0	3.159233570098877	1.900585412979126
1.0	68370000.0	68380000.0	2.0	3.517481565475464	2.0653839111328125
1.0	68400000.0	68410000.0	4.0	3.653642177581787	2.0914483070373535
1.0	68450000.0	68460000.0	4.0	3.826296329498291	2.153438091278076
1.0	68490000.0	68500000.0	7.0	3.5814125537872314	2.0782296657562256
1.0	68570000.0	68580000.0	1.0	3.5107929706573486	2.0660152435302734
1.0	68580000.0	68590000.0	3.0	3.213303804397583	1.9543640613555908
1.0	68630000.0	68640000.0	4.0	2.9456381797790527	1.8440803289413452
1.0	68640000.0	68650000.0	3.0	3.422405958175659	2.0331718921661377
1.0	68700000.0	68710000.0	7.0	3.962855100631714	2.234632968902588
1.0	68730000.0	68740000.0	7.0	3.906656265258789	2.1790549755096436
1.0	68770000.0	68780000.0	5.0	3.9763267040252686	2.1885597705841064
1.0	68790000.0	68800000.0	2.0	3.644078493118286	2.1155924797058105
1.0	68800000.0	68810000.0	9.0	3.4399571418762207	2.0355591773986816
1.0	68880000.0	68890000.0	6.0	3.561026096343994	2.081444263458252
1.0	68900000.0	68910000.0	7.0	3.3401706218719482	1.9955589771270752
1.0	68910000.0	68920000.0	5.0	3.4700725078582764	2.035531997680664
1.0	69030000.0	69040000.0	5.0	4.699298858642578	2.4824514389038086
1.0	69040000.0	69050000.0	9.0	4.691565036773682	2.4865708351135254
1.0	69160000.0	69170000.0	2.0	5.649903774261475	2.7648048400878906
1.0	69180000.0	69190000.0	10.0	5.53872537612915	2.720804214477539
1.0	69270000.0	69280000.0	9.0	6.015482425689697	2.7656948566436768
1.0	69400000.0	69410000.0	7.0	6.759477138519287	2.91827392578125
1.0	69470000.0	69480000.0	6.0	6.877947807312012	2.936793804168701
1.0	69510000.0	69520000.0	8.0	7.082279205322266	2.921320676803589
1.0	69610000.0	69620000.0	6.0	9.032522201538086	3.243774890899658
1.0	69630000.0	69640000.0	10.0	8.767351150512695	3.19342303276062
1.0	69760000.0	69770000.0	9.0	8.829997062683105	3.1709628105163574
1.0	69860000.0	69870000.0	12.0	7.759605407714844	3.056879997253418
1.0	69930000.0	69940000.0	10.0	9.265176773071289	3.205305814743042
1.0	69970000.0	69980000.0	11.0	8.460229873657227	3.108280897140503
1.0	70160000.0	70170000.0	7.0	7.428816318511963	3.0221920013427734
1.0	70180000.0	70190000.0	6.0	8.360074996948242	3.052457094192505
1.0	70300000.0	70310000.0	2.0	5.947283744812012	2.7203125953674316
1.0	70380000.0	70390000.0	6.0	4.884285926818848	2.5522942543029785
1.0	70410000.0	70420000.0	12.0	4.802342414855957	2.463357448577881
1.0	70490000.0	70500000.0	8.0	4.780950546264648	2.3592753410339355
1.0	70650000.0	70660000.0	0.0	1.960675597190857	1.3953920602798462
1.0	70660000.0	70670000.0	4.0	1.619243860244751	1.2385116815567017
1.0	70680000.0	70690000.0	3.0	1.52428138256073	1.185691237449646
1.0	70720000.0	70730000.0	0.0	1.7707287073135376	1.3081552982330322
1.0	70730000.0	70740000.0	2.0	1.6003669500350952	1.2240279912948608
1.0	70740000.0	70750000.0	2.0	1.6040327548980713	1.2238298654556274
1.0	70880000.0	70890000.0	3.0	2.045454502105713	1.434836983680725
1.0	70990000.0	71000000.0	1.0	3.051858425140381	1.8482377529144287
1.0	71040000.0	71050000.0	9.0	3.0917491912841797	1.8609774112701416
1.0	71070000.0	71080000.0	4.0	3.494861602783203	1.9923477172851562
1.0	71110000.0	71120000.0	2.0	2.8957972526550293	1.8202043771743774
1.0	71120000.0	71130000.0	5.0	3.439237117767334	2.009528636932373
1.0	71170000.0	71180000.0	10.0	4.009580612182617	2.197220802307129
1.0	71190000.0	71200000.0	2.0	4.779296875	2.50272274017334
1.0	71210000.0	71220000.0	2.0	5.079379081726074	2.6255290508270264
1.0	71220000.0	71230000.0	6.0	4.471317291259766	2.364999771118164
1.0	71270000.0	71280000.0	4.0	5.298704147338867	2.5435009002685547
1.0	71280000.0	71290000.0	7.0	3.6035704612731934	2.1384494304656982
1.0	71290000.0	71300000.0	3.0	5.465214729309082	2.696268081665039
1.0	71370000.0	71380000.0	6.0	5.311762809753418	2.546478271484375
1.0	71400000.0	71410000.0	5.0	5.28807258605957	2.609766960144043
1.0	71480000.0	71490000.0	4.0	4.317665100097656	2.239022731781006
1.0	71570000.0	71580000.0	5.0	3.285351276397705	2.0023608207702637
1.0	71620000.0	71630000.0	5.0	5.1584696769714355	2.614661931991577
1.0	71630000.0	71640000.0	8.0	5.385789394378662	2.733403444290161
1.0	71670000.0	71680000.0	5.0	5.7502031326293945	2.7626500129699707
1.0	71690000.0	71700000.0	9.0	5.710829257965088	2.7667434215545654
1.0	71730000.0	71740000.0	9.0	6.0461626052856445	2.812532424926758
1.0	71760000.0	71770000.0	10.0	6.5675835609436035	2.8578901290893555
1.0	71810000.0	71820000.0	10.0	7.761135101318359	3.0596797466278076
1.0	71880000.0	71890000.0	10.0	7.922127723693848	3.0085413455963135
1.0	72020000.0	72030000.0	4.0	8.84411334991455	3.1782097816467285
1.0	72030000.0	72040000.0	11.0	8.357748031616211	3.076716184616089
1.0	72070000.0	72080000.0	13.0	7.812283515930176	3.061826705932617
1.0	72080000.0	72090000.0	9.0	8.2140531539917	3.108595609664917
1.0	72110000.0	72120000.0	10.0	8.54810619354248	3.0872273445129395
1.0	72170000.0	72180000.0	6.0	8.91735553741455	3.240044355392456
1.0	72180000.0	72190000.0	16.0	9.017876625061035	3.2014057636260986
1.0	72260000.0	72270000.0	17.0	9.72425365447998	3.306800365447998
1.0	72330000.0	72340000.0	16.0	10.50120735168457	3.4173049926757812
1.0	72340000.0	72350000.0	12.0	10.472973823547363	3.420903444290161
1.0	72380000.0	72390000.0	10.0	9.789632797241211	3.3035073280334473
1.0	72670000.0	72680000.0	23.0	9.621377944946289	3.271191358566284
1.0	72830000.0	72840000.0	12.0	9.009027481079102	3.226606845855713
1.0	72920000.0	72930000.0	5.0	11.825308799743652	3.639169216156006
1.0	73000000.0	73010000.0	6.0	11.431373596191406	3.601806640625
1.0	73010000.0	73020000.0	7.0	11.370872497558594	3.5585198402404785
1.0	73100000.0	73110000.0	18.0	10.882158279418945	3.5352954864501953
1.0	73220000.0	73230000.0	12.0	12.08610725402832	3.7015023231506348
1.0	73250000.0	73260000.0	14.0	12.457771301269531	3.7689404487609863
1.0	73330000.0	73340000.0	14.0	12.11764144897461	3.687805652618408
1.0	73430000.0	73440000.0	14.0	10.63841438293457	3.439087390899658
1.0	73530000.0	73540000.0	21.0	13.172869682312012	3.8519530296325684
1.0	73680000.0	73690000.0	7.0	14.028009414672852	3.988924026489258
1.0	73800000.0	73810000.0	18.0	15.212262153625488	4.116804599761963
1.0	73810000.0	73820000.0	20.0	14.773323059082031	4.068069934844971
1.0	73830000.0	73840000.0	20.0	14.638079643249512	4.0524420738220215
1.0	73890000.0	73900000.0	15.0	11.59992504119873	3.729245662689209
1.0	73900000.0	73910000.0	14.0	13.990606307983398	3.9712796211242676
1.0	74050000.0	74060000.0	9.0	13.636995315551758	3.923161268234253
1.0	74100000.0	74110000.0	21.0	13.231160163879395	3.8634746074676514
1.0	74110000.0	74120000.0	15.0	13.248964309692383	3.865797519683838
1.0	74140000.0	74150000.0	19.0	11.949575424194336	3.6682395935058594
1.0	74150000.0	74160000.0	17.0	12.383132934570312	3.7332375049591064
1.0	74170000.0	74180000.0	14.0	12.804605484008789	3.8024227619171143
1.0	74240000.0	74250000.0	14.0	11.328248023986816	3.5763370990753174
1.0	74250000.0	74260000.0	15.0	10.791248321533203	3.5162689685821533
1.0	74290000.0	74300000.0	9.0	10.038164138793945	3.379303455352783
1.0	74330000.0	74340000.0	9.0	9.957449913024902	3.3404102325439453
1.0	74350000.0	74360000.0	11.0	9.676067352294922	3.3268826007843018
1.0	74460000.0	74470000.0	6.0	7.757715702056885	3.0190577507019043
1.0	74590000.0	74600000.0	9.0	6.044402122497559	2.8239552974700928
1.0	74610000.0	74620000.0	12.0	7.1918745040893555	2.9370977878570557
1.0	74840000.0	74850000.0	5.0	5.196919918060303	2.537717342376709
1.0	74850000.0	74860000.0	9.0	5.586579322814941	2.669191360473633
1.0	74930000.0	74940000.0	7.0	4.609647274017334	2.348107099533081
1.0	74950000.0	74960000.0	11.0	4.919161319732666	2.521562099456787
1.0	74960000.0	74970000.0	6.0	4.622827053070068	2.3229098320007324
1.0	75090000.0	75100000.0	1.0	4.081336498260498	2.1884448528289795
1.0	75110000.0	75120000.0	7.0	3.4210262298583984	2.019733428955078
1.0	75160000.0	75170000.0	5.0	2.285649299621582	1.5493139028549194
1.0	75320000.0	75330000.0	5.0	4.790337562561035	2.5334439277648926
1.0	75370000.0	75380000.0	7.0	4.894471168518066	2.508157730102539
1.0	75400000.0	75410000.0	6.0	5.028141021728516	2.6080493927001953
1.0	75410000.0	75420000.0	7.0	5.057273864746094	2.592071771621704
1.0	75430000.0	75440000.0	4.0	5.050231456756592	2.541485071182251
1.0	75560000.0	75570000.0	5.0	4.578434944152832	2.4489011764526367
1.0	75580000.0	75590000.0	3.0	4.118374347686768	2.290100574493408
1.0	75600000.0	75610000.0	3.0	3.9393532276153564	2.224480152130127
1.0	75620000.0	75630000.0	4.0	4.359030246734619	2.37886905670166
1.0	75650000.0	75660000.0	7.0	4.134896755218506	2.294264793395996
1.0	75680000.0	75690000.0	3.0	4.278382301330566	2.348618745803833
1.0	75810000.0	75820000.0	5.0	4.079921245574951	2.276171922683716
1.0	75870000.0	75880000.0	5.0	3.708159923553467	2.140282154083252
1.0	75910000.0	75920000.0	3.0	3.9266357421875	2.2205123901367188
1.0	75980000.0	75990000.0	3.0	3.7139809131622314	2.0950896739959717
1.0	76000000.0	76010000.0	4.0	3.5009849071502686	2.0581746101379395
1.0	76040000.0	76050000.0	6.0	3.4561805725097656	1.9878454208374023
1.0	76060000.0	76070000.0	5.0	3.6341681480407715	2.069808006286621
1.0	76110000.0	76120000.0	2.0	2.8343217372894287	1.7899751663208008
1.0	76130000.0	76140000.0	3.0	2.877676486968994	1.805106520652771
1.0	76180000.0	76190000.0	4.0	2.433847427368164	1.612298607826233
1.0	76190000.0	76200000.0	3.0	1.9758892059326172	1.4716284275054932
1.0	76310000.0	76320000.0	5.0	3.564021587371826	1.998553991317749
1.0	76450000.0	76460000.0	8.0	4.38944149017334	2.2608213424682617
1.0	76470000.0	76480000.0	7.0	4.357226371765137	2.3101532459259033
1.0	76550000.0	76560000.0	1.0	4.092356204986572	2.213425397872925
1.0	76620000.0	76630000.0	4.0	3.0270981788635254	1.8686717748641968
1.0	76660000.0	76670000.0	2.0	3.9054839611053467	2.21419095993042
1.0	76670000.0	76680000.0	4.0	3.5913963317871094	2.09649920463562
1.0	76710000.0	76720000.0	4.0	4.08115816116333	2.2780911922454834
1.0	76720000.0	76730000.0	3.0	3.7061004638671875	2.13893461227417
1.0	76760000.0	76770000.0	12.0	3.962186098098755	2.2331011295318604
1.0	76780000.0	76790000.0	5.0	4.447508811950684	2.2809765338897705
1.0	76850000.0	76860000.0	5.0	4.877230644226074	2.4959726333618164
1.0	76880000.0	76890000.0	7.0	4.783163547515869	2.445112705230713
1.0	76920000.0	76930000.0	4.0	4.110959053039551	2.2975704669952393
1.0	77010000.0	77020000.0	6.0	5.1089768409729	2.538400888442993
1.0	77040000.0	77050000.0	7.0	5.392188549041748	2.613340377807617
1.0	77090000.0	77100000.0	3.0	5.257413387298584	2.560093402862549
1.0	77130000.0	77140000.0	3.0	4.934950351715088	2.481746196746826
1.0	77190000.0	77200000.0	5.0	4.714400291442871	2.345688819885254
1.0	77220000.0	77230000.0	4.0	4.849734306335449	2.4069669246673584
1.0	77240000.0	77250000.0	3.0	4.627506256103516	2.334221124649048
1.0	77270000.0	77280000.0	6.0	4.520892143249512	2.294673204421997
1.0	77290000.0	77300000.0	6.0	4.211575508117676	2.1988472938537598
1.0	77300000.0	77310000.0	8.0	3.5281167030334473	2.047715425491333
1.0	77550000.0	77560000.0	2.0	2.076132297515869	1.4600422382354736
1.0	77580000.0	77590000.0	2.0	1.846845269203186	1.3455474376678467
1.0	77600000.0	77610000.0	4.0	1.582641839981079	1.214172124862671
1.0	77670000.0	77680000.0	2.0	1.5128695964813232	1.1948637962341309
1.0	77750000.0	77760000.0	3.0	2.1381123065948486	1.4834926128387451
1.0	77770000.0	77780000.0	3.0	2.529052495956421	1.657259225845337
1.0	77810000.0	77820000.0	4.0	2.621387004852295	1.6950807571411133
1.0	77820000.0	77830000.0	3.0	2.9965548515319824	1.8550907373428345
1.0	77840000.0	77850000.0	13.0	2.6613752841949463	1.7130266427993774
1.0	77850000.0	77860000.0	1.0	2.9528307914733887	1.8371267318725586
1.0	77860000.0	77870000.0	4.0	2.5761308670043945	1.6761153936386108
1.0	77910000.0	77920000.0	1.0	2.770848274230957	1.7617183923721313
1.0	77920000.0	77930000.0	5.0	2.625516414642334	1.6989641189575195
1.0	77930000.0	77940000.0	3.0	2.6540112495422363	1.709576964378357
1.0	77940000.0	77950000.0	5.0	2.385180950164795	1.592214822769165
1.0	77970000.0	77980000.0	1.0	2.383821725845337	1.5926700830459595
1.0	78000000.0	78010000.0	4.0	1.9908053874969482	1.4095607995986938
1.0	78020000.0	78030000.0	3.0	1.8081085681915283	1.3256752490997314
1.0	78030000.0	78040000.0	4.0	1.5820074081420898	1.2179396152496338
1.0	78070000.0	78080000.0	4.0	1.6864063739776611	1.2804702520370483
1.0	78120000.0	78130000.0	2.0	1.635340929031372	1.2453222274780273
1.0	78130000.0	78140000.0	0.0	1.6438748836517334	1.2545099258422852
1.0	78140000.0	78150000.0	3.0	2.2542269229888916	1.663874864578247
1.0	78160000.0	78170000.0	2.0	1.6017690896987915	1.2247825860977173
1.0	78190000.0	78200000.0	1.0	1.5546716451644897	1.201887845993042
1.0	78210000.0	78220000.0	2.0	1.5391632318496704	1.1938135623931885
1.0	78240000.0	78250000.0	3.0	1.709207534790039	1.430243730545044
1.0	78420000.0	78430000.0	7.0	1.6461950540542603	1.2559140920639038
1.0	78480000.0	78490000.0	1.0	1.9638280868530273	1.3972147703170776
1.0	78500000.0	78510000.0	5.0	1.9829075336456299	1.408375859260559
1.0	78530000.0	78540000.0	1.0	2.0417699813842773	1.4331214427947998
1.0	78540000.0	78550000.0	3.0	2.0486295223236084	1.439024567604065
1.0	78550000.0	78560000.0	3.0	1.9811121225357056	1.4089124202728271
1.0	78570000.0	78580000.0	2.0	2.0484185218811035	1.4424241781234741
1.0	78590000.0	78600000.0	4.0	2.0917675495147705	1.45989191532135
1.0	78600000.0	78610000.0	1.0	2.310838222503662	1.5571438074111938
1.0	78690000.0	78700000.0	4.0	3.2801616191864014	1.9707714319229126
1.0	78700000.0	78710000.0	4.0	2.7624855041503906	1.7622897624969482
1.0	78710000.0	78720000.0	3.0	2.573059320449829	1.6739327907562256
1.0	78750000.0	78760000.0	5.0	3.6234841346740723	2.064014196395874
1.0	78770000.0	78780000.0	3.0	3.0751214027404785	1.8970613479614258
1.0	78820000.0	78830000.0	7.0	3.5975589752197266	2.0221188068389893
1.0	78890000.0	78900000.0	7.0	3.562847137451172	2.015537977218628
1.0	78900000.0	78910000.0	4.0	3.8837108612060547	2.127810001373291
1.0	78930000.0	78940000.0	0.0	4.164239406585693	2.2044787406921387
1.0	79050000.0	79060000.0	4.0	4.091129302978516	2.157292604446411
1.0	79090000.0	79100000.0	3.0	4.254469871520996	2.25844144821167
1.0	79100000.0	79110000.0	0.0	4.39138126373291	2.338911294937134
1.0	79130000.0	79140000.0	7.0	3.647660732269287	2.0964229106903076
1.0	79200000.0	79210000.0	5.0	4.698371410369873	2.3697779178619385
1.0	79210000.0	79220000.0	6.0	4.736959457397461	2.370433807373047
1.0	79280000.0	79290000.0	5.0	4.312061786651611	2.2538866996765137
1.0	79490000.0	79500000.0	4.0	6.407923698425293	2.815927028656006
1.0	79590000.0	79600000.0	8.0	6.436305999755859	2.80546236038208
1.0	79610000.0	79620000.0	5.0	7.194581508636475	2.935225248336792
1.0	79620000.0	79630000.0	7.0	6.857325553894043	2.9443931579589844
1.0	79630000.0	79640000.0	8.0	5.996585845947266	2.7978737354278564
1.0	79640000.0	79650000.0	9.0	7.2245192527771	2.9557242393493652
1.0	79690000.0	79700000.0	8.0	7.551163673400879	3.01098370552063
1.0	79750000.0	79760000.0	7.0	8.201410293579102	3.137857437133789
1.0	79780000.0	79790000.0	8.0	7.07967472076416	2.9723851680755615
1.0	79820000.0	79830000.0	10.0	7.466229438781738	2.9648351669311523
1.0	79850000.0	79860000.0	9.0	7.130488395690918	2.939345359802246
1.0	79890000.0	79900000.0	8.0	6.712897300720215	2.8581624031066895
1.0	79980000.0	79990000.0	8.0	4.387216091156006	2.404501438140869
1.0	80040000.0	80050000.0	8.0	5.255800247192383	2.5840725898742676
1.0	80050000.0	80060000.0	6.0	5.195970058441162	2.615678548812866
1.0	80100000.0	80110000.0	4.0	4.654452800750732	2.440747022628784
1.0	80230000.0	80240000.0	4.0	6.182608604431152	2.744478225708008
1.0	80370000.0	80380000.0	7.0	7.43734884262085	2.985273838043213
1.0	80430000.0	80440000.0	11.0	8.707124710083008	3.1477348804473877
1.0	80510000.0	80520000.0	9.0	10.419816970825195	3.435091733932495
1.0	80530000.0	80540000.0	14.0	10.09463119506836	3.3444323539733887
1.0	80540000.0	80550000.0	20.0	9.594414710998535	3.258986711502075
1.0	80560000.0	80570000.0	15.0	10.13741683959961	3.4147419929504395
1.0	80640000.0	80650000.0	10.0	9.935272216796875	3.342723846435547
1.0	80690000.0	80700000.0	7.0	9.673074722290039	3.2925148010253906
1.0	80750000.0	80760000.0	13.0	8.092802047729492	3.134204149246216
1.0	80780000.0	80790000.0	17.0	8.548460006713867	3.119615077972412
1.0	80800000.0	80810000.0	11.0	8.199902534484863	3.118527889251709
1.0	80910000.0	80920000.0	8.0	11.034639358520508	3.4971261024475098
1.0	80980000.0	80990000.0	16.0	12.649263381958008	3.7713801860809326
1.0	81140000.0	81150000.0	16.0	12.592089653015137	3.7626681327819824
1.0	81150000.0	81160000.0	9.0	12.694384574890137	3.777860641479492
1.0	81180000.0	81190000.0	12.0	12.585347175598145	3.758382797241211
1.0	81230000.0	81240000.0	13.0	12.66476058959961	3.774277448654175
1.0	81240000.0	81250000.0	6.0	12.091270446777344	3.689136505126953
1.0	81270000.0	81280000.0	14.0	12.215682983398438	3.6964333057403564
1.0	81290000.0	81300000.0	11.0	12.483025550842285	3.741873264312744
1.0	81320000.0	81330000.0	24.0	10.18794059753418	3.3626556396484375
1.0	81390000.0	81400000.0	10.0	11.067866325378418	3.5324807167053223
1.0	81480000.0	81490000.0	6.0	11.475492477416992	3.575716733932495
1.0	81490000.0	81500000.0	12.0	11.318575859069824	3.5378239154815674
1.0	81500000.0	81510000.0	7.0	11.983240127563477	3.6557400226593018
1.0	81520000.0	81530000.0	10.0	12.616104125976562	3.7656376361846924
1.0	81600000.0	81610000.0	18.0	12.154572486877441	3.687206268310547
1.0	81630000.0	81640000.0	7.0	12.012005805969238	3.686927318572998
1.0	81800000.0	81810000.0	18.0	11.531438827514648	3.578183650970459
1.0	81830000.0	81840000.0	17.0	10.596646308898926	3.4159789085388184
1.0	81850000.0	81860000.0	13.0	11.082847595214844	3.500545024871826
1.0	81890000.0	81900000.0	13.0	10.72565746307373	3.4776530265808105
1.0	81940000.0	81950000.0	12.0	10.528139114379883	3.402703046798706
1.0	82010000.0	82020000.0	12.0	10.317761421203613	3.414843797683716
1.0	82150000.0	82160000.0	9.0	10.842777252197266	3.5000858306884766
1.0	82220000.0	82230000.0	14.0	12.073862075805664	3.6709980964660645
1.0	82280000.0	82290000.0	12.0	12.379775047302246	3.7282917499542236
1.0	82310000.0	82320000.0	10.0	12.474543571472168	3.7577450275421143
1.0	82360000.0	82370000.0	13.0	13.081609725952148	3.8406949043273926
1.0	82370000.0	82380000.0	11.0	12.841914176940918	3.8030776977539062
1.0	82420000.0	82430000.0	12.0	12.355424880981445	3.7406227588653564
1.0	82430000.0	82440000.0	15.0	11.319311141967773	3.6312203407287598
1.0	82510000.0	82520000.0	14.0	10.261861801147461	3.417372226715088
1.0	82550000.0	82560000.0	14.0	11.047342300415039	3.5093159675598145
1.0	82690000.0	82700000.0	13.0	10.736557960510254	3.444370985031128
1.0	82740000.0	82750000.0	13.0	10.426228523254395	3.4159839153289795
1.0	82770000.0	82780000.0	4.0	10.861526489257812	3.4605681896209717
1.0	82910000.0	82920000.0	9.0	10.006446838378906	3.3850111961364746
1.0	82930000.0	82940000.0	12.0	9.914152145385742	3.3219070434570312
1.0	82950000.0	82960000.0	8.0	9.405254364013672	3.305720806121826
1.0	83010000.0	83020000.0	11.0	9.797131538391113	3.3252174854278564
1.0	83020000.0	83030000.0	6.0	10.298229217529297	3.3796546459198
1.0	83050000.0	83060000.0	7.0	7.838723659515381	3.1361582279205322
1.0	83060000.0	83070000.0	9.0	9.9720458984375	3.3477306365966797
1.0	83160000.0	83170000.0	12.0	9.190678596496582	3.2224388122558594
1.0	83190000.0	83200000.0	11.0	9.290493965148926	3.26849627494812
1.0	83230000.0	83240000.0	5.0	8.464337348937988	3.137550115585327
1.0	83270000.0	83280000.0	10.0	8.110064506530762	3.0468990802764893
1.0	83280000.0	83290000.0	10.0	7.726431846618652	2.9921927452087402
1.0	83300000.0	83310000.0	6.0	8.104757308959961	3.083082914352417
1.0	83310000.0	83320000.0	5.0	7.905062675476074	3.0385055541992188
1.0	83320000.0	83330000.0	8.0	7.687791347503662	2.993375778198242
1.0	83370000.0	83380000.0	8.0	8.059218406677246	3.0156257152557373
1.0	83380000.0	83390000.0	4.0	8.275097846984863	3.0501794815063477
1.0	83460000.0	83470000.0	9.0	7.792001247406006	3.0139830112457275
1.0	83480000.0	83490000.0	9.0	7.584132194519043	3.0164637565612793
1.0	83580000.0	83590000.0	12.0	4.717866897583008	2.4388492107391357
1.0	83680000.0	83690000.0	3.0	1.849238395690918	1.355468988418579
1.0	84020000.0	84030000.0	5.0	2.59779691696167	1.694153070449829
1.0	84080000.0	84090000.0	3.0	2.7786383628845215	1.7668368816375732
1.0	84140000.0	84150000.0	1.0	3.2933342456817627	1.9760172367095947
1.0	84260000.0	84270000.0	2.0	3.239877223968506	1.9549055099487305
1.0	84380000.0	84390000.0	1.0	2.836303234100342	1.787903070449829
1.0	84540000.0	84550000.0	2.0	2.0189361572265625	1.45485520362854
1.0	84550000.0	84560000.0	4.0	2.5128560066223145	1.6482700109481812
1.0	84620000.0	84630000.0	2.0	2.116387128829956	1.4736320972442627
1.0	84660000.0	84670000.0	4.0	1.679867148399353	1.2649517059326172
1.0	84670000.0	84680000.0	2.0	1.7556743621826172	1.3084526062011719
1.0	84750000.0	84760000.0	0.0	2.162781000137329	1.4980857372283936
1.0	84820000.0	84830000.0	5.0	1.9263484477996826	1.3970205783843994
1.0	84920000.0	84930000.0	4.0	1.7349046468734741	1.302032709121704
1.0	84930000.0	84940000.0	2.0	1.844609260559082	1.3442121744155884
1.0	84940000.0	84950000.0	1.0	1.638108491897583	1.2510257959365845
1.0	85030000.0	85040000.0	3.0	1.4684062004089355	1.1565673351287842
1.0	85140000.0	85150000.0	2.0	1.573520302772522	1.2091363668441772
1.0	85200000.0	85210000.0	2.0	2.01574969291687	1.4213449954986572
1.0	85270000.0	85280000.0	4.0	1.969691514968872	1.3998000621795654
1.0	85300000.0	85310000.0	2.0	2.1369376182556152	1.4776930809020996
1.0	85320000.0	85330000.0	3.0	1.8151226043701172	1.32981276512146
1.0	85330000.0	85340000.0	2.0	2.1262919902801514	1.4734046459197998
1.0	85400000.0	85410000.0	7.0	1.5630333423614502	1.2035048007965088
1.0	85410000.0	85420000.0	2.0	1.673587441444397	1.2583187818527222
1.0	85460000.0	85470000.0	5.0	1.6258070468902588	1.2351850271224976
1.0	85480000.0	85490000.0	2.0	2.055626392364502	1.453580379486084
1.0	85490000.0	85500000.0	2.0	1.9048293828964233	1.3767201900482178
1.0	85620000.0	85630000.0	1.0	2.237776756286621	1.5247334241867065
1.0	85630000.0	85640000.0	3.0	2.0959885120391846	1.458807110786438
1.0	85650000.0	85660000.0	4.0	1.8442646265029907	1.3526732921600342
1.0	85680000.0	85690000.0	4.0	2.384212017059326	1.5900710821151733
1.0	85780000.0	85790000.0	2.0	2.36319899559021	1.5823614597320557
1.0	85880000.0	85890000.0	1.0	2.9268383979797363	1.8256899118423462
1.0	85920000.0	85930000.0	3.0	2.8694701194763184	1.8026103973388672
1.0	85950000.0	85960000.0	8.0	2.9215023517608643	1.8235706090927124
1.0	85980000.0	85990000.0	8.0	3.2922961711883545	1.9891140460968018
1.0	85990000.0	86000000.0	3.0	3.5216126441955566	2.085949182510376
1.0	86010000.0	86020000.0	4.0	3.427915096282959	2.012336254119873
1.0	86070000.0	86080000.0	1.0	2.5553698539733887	1.666448950767517
1.0	86080000.0	86090000.0	5.0	2.6328845024108887	1.7029380798339844
1.0	86230000.0	86240000.0	2.0	2.335272789001465	1.5700838565826416
1.0	86250000.0	86260000.0	2.0	2.9988369941711426	1.8584535121917725
1.0	86310000.0	86320000.0	6.0	3.132615566253662	1.914491891860962
1.0	86470000.0	86480000.0	5.0	3.6849493980407715	2.0961861610412598
1.0	86510000.0	86520000.0	5.0	3.3178954124450684	1.9448760747909546
1.0	86530000.0	86540000.0	1.0	3.502000331878662	2.051379919052124
1.0	86550000.0	86560000.0	3.0	3.5236382484436035	2.0378565788269043
1.0	86600000.0	86610000.0	4.0	3.054434299468994	1.879338026046753
1.0	86690000.0	86700000.0	3.0	3.0758872032165527	1.8868904113769531
1.0	86750000.0	86760000.0	5.0	3.0595202445983887	1.8810800313949585
1.0	86800000.0	86810000.0	3.0	2.9661459922790527	1.8421529531478882
1.0	86840000.0	86850000.0	3.0	1.917945146560669	1.3977460861206055
1.0	86850000.0	86860000.0	3.0	2.179072618484497	1.4972608089447021
1.0	86880000.0	86890000.0	1.0	2.145688533782959	1.4863351583480835
1.0	86950000.0	86960000.0	1.0	2.4016833305358887	1.6071325540542603
1.0	86970000.0	86980000.0	2.0	2.352725028991699	1.5761773586273193
1.0	87080000.0	87090000.0	3.0	2.5127015113830566	1.648206353187561
1.0	87150000.0	87160000.0	2.0	1.9302183389663696	1.3863221406936646
1.0	87160000.0	87170000.0	3.0	2.0495879650115967	1.4378801584243774
1.0	87220000.0	87230000.0	2.0	2.121157646179199	1.470654010772705
1.0	87240000.0	87250000.0	1.0	1.9538991451263428	1.392175316810608
1.0	87290000.0	87300000.0	2.0	1.933419942855835	1.3897613286972046
1.0	87330000.0	87340000.0	0.0	2.157010078430176	1.4879226684570312
1.0	87450000.0	87460000.0	3.0	2.3723809719085693	1.5896730422973633
1.0	87590000.0	87600000.0	2.0	2.5447325706481934	1.6650993824005127
1.0	87600000.0	87610000.0	1.0	2.3981142044067383	1.5970522165298462
1.0	87630000.0	87640000.0	2.0	2.2469468116760254	1.5316121578216553
1.0	87700000.0	87710000.0	2.0	2.1394004821777344	1.48396897315979
1.0	87780000.0	87790000.0	0.0	2.333357334136963	1.5671780109405518
1.0	87850000.0	87860000.0	1.0	2.3278167247772217	1.574663519859314
1.0	87890000.0	87900000.0	1.0	2.6588969230651855	1.7114832401275635
1.0	87910000.0	87920000.0	3.0	2.45253324508667	1.6231048107147217
1.0	87920000.0	87930000.0	2.0	2.8365070819854736	1.7879314422607422
1.0	87930000.0	87940000.0	3.0	2.560995578765869	1.6686490774154663
1.0	87960000.0	87970000.0	2.0	2.5743892192840576	1.6752090454101562
1.0	87990000.0	88000000.0	6.0	2.51383638381958	1.6510646343231201
1.0	88010000.0	88020000.0	0.0	2.8456101417541504	1.7915074825286865
1.0	88020000.0	88030000.0	6.0	2.4922685623168945	1.6414426565170288
1.0	88040000.0	88050000.0	1.0	2.7299857139587402	1.7434055805206299
1.0	88250000.0	88260000.0	2.0	2.278411388397217	1.5533868074417114
1.0	88260000.0	88270000.0	3.0	2.4052317142486572	1.611851692199707
1.0	88270000.0	88280000.0	3.0	2.5916173458099365	1.6912848949432373
1.0	88350000.0	88360000.0	4.0	2.0913376808166504	1.481141209602356
1.0	88400000.0	88410000.0	2.0	2.8436903953552246	1.792710304260254
1.0	88550000.0	88560000.0	4.0	3.551520586013794	2.0777688026428223
1.0	88740000.0	88750000.0	5.0	3.0433764457702637	1.8771145343780518
1.0	88760000.0	88770000.0	5.0	3.1809325218200684	1.9306910037994385
1.0	88780000.0	88790000.0	3.0	3.517165422439575	2.047370433807373
1.0	88840000.0	88850000.0	2.0	4.002395153045654	2.15330171585083
1.0	88880000.0	88890000.0	6.0	4.36818265914917	2.3817973136901855
1.0	88920000.0	88930000.0	3.0	4.431133270263672	2.271946668624878
1.0	88950000.0	88960000.0	4.0	4.6370744705200195	2.3278350830078125
1.0	88970000.0	88980000.0	6.0	3.6973700523376465	2.050851821899414
1.0	89020000.0	89030000.0	9.0	3.5068163871765137	1.9855575561523438
1.0	89090000.0	89100000.0	4.0	2.903027057647705	1.801281213760376
1.0	89110000.0	89120000.0	1.0	2.783127784729004	1.7674680948257446
1.0	89130000.0	89140000.0	1.0	2.4524807929992676	1.6227772235870361
1.0	89260000.0	89270000.0	4.0	1.6764562129974365	1.27445387840271
1.0	89300000.0	89310000.0	6.0	1.9321075677871704	1.3818988800048828
1.0	89400000.0	89410000.0	1.0	1.810856580734253	1.3274346590042114
1.0	89430000.0	89440000.0	2.0	1.65462327003479	1.261038064956665
1.0	89450000.0	89460000.0	4.0	2.0133399963378906	1.4973076581954956
1.0	89470000.0	89480000.0	1.0	1.664056420326233	1.2532994747161865
1.0	89480000.0	89490000.0	3.0	1.6622772216796875	1.2657220363616943
1.0	89510000.0	89520000.0	7.0	1.6300022602081299	1.2531379461288452
1.0	89630000.0	89640000.0	2.0	2.039947509765625	1.4447530508041382
1.0	89680000.0	89690000.0	5.0	2.0012874603271484	1.4267696142196655
1.0	89820000.0	89830000.0	2.0	1.8520164489746094	1.3441553115844727
1.0	89950000.0	89960000.0	5.0	1.57797110080719	1.215620994567871
1.0	90060000.0	90070000.0	0.0	1.5630531311035156	1.207137107849121
1.0	90120000.0	90130000.0	0.0	1.6814695596694946	1.2774301767349243
1.0	90220000.0	90230000.0	1.0	1.566696286201477	1.2091994285583496
1.0	90230000.0	90240000.0	3.0	1.8246002197265625	1.3446943759918213
1.0	90260000.0	90270000.0	2.0	1.6747016906738281	1.2733678817749023
1.0	90280000.0	90290000.0	1.0	1.3105905055999756	1.4147069454193115
1.0	90370000.0	90380000.0	2.0	1.7379372119903564	1.2905523777008057
1.0	90420000.0	90430000.0	4.0	1.4294999837875366	1.1415060758590698
1.0	90440000.0	90450000.0	3.0	1.7680919170379639	1.3032326698303223
1.0	90470000.0	90480000.0	1.0	1.4898436069488525	1.1674692630767822
1.0	90510000.0	90520000.0	3.0	1.9625980854034424	1.419682264328003
1.0	90530000.0	90540000.0	6.0	2.0808441638946533	1.4523639678955078
1.0	90600000.0	90610000.0	4.0	2.6023027896881104	1.6873019933700562
1.0	90660000.0	90670000.0	5.0	2.859388828277588	1.7976871728897095
1.0	90700000.0	90710000.0	3.0	3.3305811882019043	1.9324276447296143
1.0	90730000.0	90740000.0	3.0	3.213392972946167	1.9136078357696533
1.0	90760000.0	90770000.0	5.0	3.3169853687286377	1.938562035560608
1.0	90810000.0	90820000.0	4.0	3.571348190307617	2.020014762878418
1.0	90880000.0	90890000.0	4.0	4.068573951721191	2.216369390487671
1.0	90930000.0	90940000.0	4.0	3.847177028656006	2.0820207595825195
1.0	90950000.0	90960000.0	3.0	3.957521438598633	2.1392626762390137
1.0	91000000.0	91010000.0	6.0	4.2566070556640625	2.2170372009277344
1.0	91030000.0	91040000.0	5.0	4.300724983215332	2.236849308013916
1.0	91040000.0	91050000.0	5.0	4.006653785705566	2.1664538383483887
1.0	91070000.0	91080000.0	3.0	4.217562675476074	2.1897621154785156
1.0	91100000.0	91110000.0	3.0	3.7487170696258545	2.0855541229248047
1.0	91140000.0	91150000.0	1.0	3.597759246826172	2.063826084136963
1.0	91260000.0	91270000.0	4.0	2.880606174468994	1.809008002281189
1.0	91310000.0	91320000.0	1.0	2.626497983932495	1.6987979412078857
1.0	91530000.0	91540000.0	4.0	3.0894055366516113	1.8641936779022217
1.0	91540000.0	91550000.0	1.0	3.0575833320617676	1.842586874961853
1.0	91550000.0	91560000.0	6.0	3.046769380569458	1.8815810680389404
1.0	91560000.0	91570000.0	2.0	2.8560328483581543	1.7980763912200928
1.0	91610000.0	91620000.0	2.0	2.9635112285614014	1.8102937936782837
1.0	91620000.0	91630000.0	8.0	2.6083004474639893	1.6893196105957031
1.0	91730000.0	91740000.0	4.0	2.8241209983825684	1.7825924158096313
1.0	91790000.0	91800000.0	3.0	3.170600414276123	1.926674246788025
1.0	91920000.0	91930000.0	1.0	2.4327497482299805	1.6118284463882446
1.0	91930000.0	91940000.0	3.0	2.7054028511047363	1.7316383123397827
1.0	92000000.0	92010000.0	5.0	2.355638265609741	1.5824365615844727
1.0	92050000.0	92060000.0	3.0	2.3210437297821045	1.5617096424102783
1.0	92160000.0	92170000.0	0.0	2.182633638381958	1.4989392757415771
1.0	92190000.0	92200000.0	1.0	2.126284122467041	1.4729667901992798
1.0	92240000.0	92250000.0	2.0	2.0419952869415283	1.4416614770889282
1.0	92340000.0	92350000.0	3.0	2.229306697845459	1.5232568979263306
1.0	92420000.0	92430000.0	4.0	2.573711395263672	1.6743907928466797
1.0	92460000.0	92470000.0	4.0	2.2710981369018555	1.5395984649658203
1.0	92480000.0	92490000.0	3.0	2.5332908630371094	1.656529426574707
1.0	92490000.0	92500000.0	3.0	2.3148770332336426	1.5596930980682373
1.0	92500000.0	92510000.0	2.0	2.446286678314209	1.6179378032684326
1.0	92520000.0	92530000.0	1.0	2.5363643169403076	1.6583541631698608
1.0	92560000.0	92570000.0	3.0	2.0661661624908447	1.4500608444213867
1.0	92570000.0	92580000.0	4.0	2.1004960536956787	1.462179183959961
1.0	92750000.0	92760000.0	1.0	1.5804888010025024	1.2170641422271729
1.0	92760000.0	92770000.0	2.0	1.7362165451049805	1.3120698928833008
1.0	92830000.0	92840000.0	1.0	1.700918436050415	1.2729548215866089
1.0	92840000.0	92850000.0	3.0	1.5467878580093384	1.1980304718017578
1.0	92860000.0	92870000.0	3.0	1.9377752542495728	1.3882023096084595
1.0	92910000.0	92920000.0	3.0	1.754921555519104	1.3009990453720093
1.0	92970000.0	92980000.0	1.0	1.7021267414093018	1.2713040113449097
1.0	93020000.0	93030000.0	1.0	1.6629753112792969	1.2522051334381104
1.0	93120000.0	93130000.0	0.0	1.8294541835784912	1.3335422277450562
1.0	93220000.0	93230000.0	2.0	1.762346863746643	1.305017352104187
1.0	93250000.0	93260000.0	2.0	1.7967666387557983	1.3512849807739258
1.0	93400000.0	93410000.0	29.0	2.9086410999298096	1.845005750656128
1.0	93460000.0	93470000.0	3.0	1.7375385761260986	1.3129147291183472
1.0	93510000.0	93520000.0	1.0	1.9351780414581299	1.4323171377182007
1.0	93660000.0	93670000.0	0.0	1.4900050163269043	1.1675552129745483
1.0	93690000.0	93700000.0	1.0	1.4878171682357788	1.1664243936538696
1.0	93760000.0	93770000.0	2.0	1.4513479471206665	1.1481472253799438
1.0	93770000.0	93780000.0	1.0	1.5075358152389526	1.1767284870147705
1.0	93810000.0	93820000.0	1.0	3.9217352867126465	2.4523751735687256
1.0	93910000.0	93920000.0	3.0	1.9270912408828735	1.4383795261383057
1.0	93950000.0	93960000.0	3.0	1.9713901281356812	1.4000778198242188
1.0	94000000.0	94010000.0	0.0	1.6316540241241455	1.23691725730896
1.0	94010000.0	94020000.0	2.0	1.446010947227478	1.1472597122192383
1.0	94140000.0	94150000.0	0.0	1.7128652334213257	1.2836277484893799
1.0	94150000.0	94160000.0	3.0	1.9181606769561768	1.3749128580093384
1.0	94160000.0	94170000.0	3.0	1.9204086065292358	1.3759608268737793
1.0	94180000.0	94190000.0	1.0	1.5604236125946045	1.2056493759155273
1.0	94240000.0	94250000.0	2.0	1.8698780536651611	1.3605544567108154
1.0	94300000.0	94310000.0	1.0	1.5366922616958618	1.1924543380737305
1.0	94350000.0	94360000.0	3.0	1.5405795574188232	1.192376971244812
1.0	94370000.0	94380000.0	1.0	2.2020201683044434	1.518026351928711
1.0	94400000.0	94410000.0	2.0	2.336148738861084	1.5686067342758179
1.0	94430000.0	94440000.0	4.0	2.557216167449951	1.669144868850708
1.0	94440000.0	94450000.0	1.0	2.499091625213623	1.6454607248306274
1.0	94630000.0	94640000.0	3.0	2.8535685539245605	1.7948734760284424
1.0	94700000.0	94710000.0	3.0	2.405066728591919	1.621201515197754
1.0	94720000.0	94730000.0	4.0	2.8944764137268066	1.8125379085540771
1.0	94770000.0	94780000.0	4.0	2.73305082321167	1.7434431314468384
1.0	94800000.0	94810000.0	3.0	2.736811876296997	1.7457841634750366
1.0	94850000.0	94860000.0	4.0	2.6634695529937744	1.717389464378357
1.0	94930000.0	94940000.0	1.0	1.761248230934143	1.3090977668762207
1.0	95110000.0	95120000.0	3.0	3.2757492065429688	1.9692779779434204
1.0	95200000.0	95210000.0	2.0	2.9782795906066895	1.8478500843048096
1.0	95210000.0	95220000.0	6.0	2.9082038402557373	1.8178802728652954
1.0	95240000.0	95250000.0	3.0	3.0142908096313477	1.8622735738754272
1.0	95250000.0	95260000.0	3.0	2.8892874717712402	1.8103063106536865
1.0	95310000.0	95320000.0	2.0	2.7524161338806152	1.751816749572754
1.0	95340000.0	95350000.0	2.0	2.785175323486328	1.765829086303711
1.0	95350000.0	95360000.0	5.0	2.7958757877349854	1.770766258239746
1.0	95490000.0	95500000.0	1.0	2.45379638671875	1.6223865747451782
1.0	95520000.0	95530000.0	3.0	2.675269603729248	1.7196813821792603
1.0	95530000.0	95540000.0	5.0	2.152970552444458	1.5503649711608887
1.0	95610000.0	95620000.0	8.0	3.015779733657837	1.8544046878814697
1.0	95660000.0	95670000.0	3.0	3.6746444702148438	2.1017003059387207
1.0	95690000.0	95700000.0	2.0	3.303499698638916	1.9964309930801392
1.0	95700000.0	95710000.0	3.0	2.7584009170532227	1.8073413372039795
1.0	95710000.0	95720000.0	5.0	3.11397385597229	1.934450387954712
1.0	95810000.0	95820000.0	11.0	5.468593597412109	2.5812413692474365
1.0	95840000.0	95850000.0	7.0	5.735243797302246	2.6705970764160156
1.0	95860000.0	95870000.0	7.0	5.651618003845215	2.672903060913086
1.0	95880000.0	95890000.0	6.0	5.939980983734131	2.739591598510742
1.0	95920000.0	95930000.0	2.0	5.0667524337768555	2.6223807334899902
1.0	96000000.0	96010000.0	6.0	5.984969139099121	2.8018107414245605
1.0	96040000.0	96050000.0	10.0	6.226452350616455	2.8490757942199707
1.0	96090000.0	96100000.0	7.0	6.678391456604004	2.8448638916015625
1.0	96110000.0	96120000.0	6.0	6.926888942718506	2.9200339317321777
1.0	96180000.0	96190000.0	6.0	6.916049957275391	2.929482936859131
1.0	96230000.0	96240000.0	12.0	6.678084373474121	2.840653657913208
1.0	96270000.0	96280000.0	10.0	7.2263336181640625	2.9356839656829834
1.0	96400000.0	96410000.0	10.0	7.347585201263428	2.9752235412597656
1.0	96470000.0	96480000.0	11.0	7.7726874351501465	3.0319294929504395
1.0	96500000.0	96510000.0	10.0	8.036348342895508	3.0795934200286865
1.0	96530000.0	96540000.0	8.0	8.21280574798584	3.1523184776306152
1.0	96550000.0	96560000.0	11.0	7.772642612457275	3.076542377471924
1.0	96590000.0	96600000.0	12.0	7.744816780090332	3.0792007446289062
1.0	96640000.0	96650000.0	9.0	8.260599136352539	3.1382694244384766
1.0	96650000.0	96660000.0	12.0	8.313573837280273	3.182419538497925
1.0	96670000.0	96680000.0	5.0	8.279870986938477	3.165806293487549
1.0	96740000.0	96750000.0	9.0	7.621340751647949	3.0750885009765625
1.0	96750000.0	96760000.0	15.0	7.588082790374756	3.0609517097473145
1.0	96780000.0	96790000.0	12.0	7.738696098327637	2.9835867881774902
1.0	96810000.0	96820000.0	5.0	7.810325622558594	3.035623550415039
1.0	96830000.0	96840000.0	12.0	7.5098876953125	2.9900989532470703
1.0	96880000.0	96890000.0	8.0	6.918499946594238	2.890460729598999
1.0	96910000.0	96920000.0	11.0	5.992776870727539	2.7425715923309326
1.0	96950000.0	96960000.0	7.0	6.364904880523682	2.8484904766082764
1.0	96970000.0	96980000.0	13.0	5.461521625518799	2.5541553497314453
1.0	96990000.0	97000000.0	11.0	5.257328510284424	2.5852603912353516
1.0	97040000.0	97050000.0	7.0	5.275810241699219	2.5287909507751465
1.0	97060000.0	97070000.0	2.0	5.162030220031738	2.5144848823547363
1.0	97150000.0	97160000.0	5.0	3.5427939891815186	2.0533103942871094
1.0	97210000.0	97220000.0	1.0	2.640267848968506	1.714703917503357
1.0	97260000.0	97270000.0	5.0	2.725606679916382	1.741241693496704
1.0	97350000.0	97360000.0	7.0	5.104487419128418	2.5202689170837402
1.0	97380000.0	97390000.0	4.0	5.592623233795166	2.665060043334961
1.0	97400000.0	97410000.0	10.0	5.686102867126465	2.5724360942840576
1.0	97430000.0	97440000.0	5.0	5.541964530944824	2.611699342727661
1.0	97520000.0	97530000.0	7.0	6.6639556884765625	2.919837236404419
1.0	97590000.0	97600000.0	4.0	5.911212921142578	2.73988676071167
1.0	97620000.0	97630000.0	3.0	5.778559684753418	2.760796070098877
1.0	97640000.0	97650000.0	13.0	6.28968620300293	2.7997400760650635
1.0	97710000.0	97720000.0	7.0	7.431449890136719	3.02386212348938
1.0	97770000.0	97780000.0	17.0	8.118231773376465	3.1091701984405518
1.0	97810000.0	97820000.0	9.0	9.685407638549805	3.327465057373047
1.0	97900000.0	97910000.0	13.0	9.959882736206055	3.336538791656494
1.0	97930000.0	97940000.0	9.0	9.834528923034668	3.322993516921997
1.0	97950000.0	97960000.0	12.0	9.425880432128906	3.2745957374572754
1.0	97960000.0	97970000.0	9.0	9.514242172241211	3.3368325233459473
1.0	98010000.0	98020000.0	5.0	9.296590805053711	3.330331325531006
1.0	98060000.0	98070000.0	15.0	9.132887840270996	3.2890117168426514
1.0	98080000.0	98090000.0	11.0	10.304557800292969	3.4139466285705566
1.0	98130000.0	98140000.0	11.0	10.445367813110352	3.407118558883667
1.0	98220000.0	98230000.0	4.0	9.952102661132812	3.3977062702178955
1.0	98240000.0	98250000.0	10.0	9.459739685058594	3.347296953201294
1.0	98330000.0	98340000.0	8.0	7.745916843414307	3.0766119956970215
1.0	98440000.0	98450000.0	20.0	7.399423122406006	3.012549877166748
1.0	98540000.0	98550000.0	8.0	9.073458671569824	3.256282329559326
1.0	98570000.0	98580000.0	10.0	8.179278373718262	3.1259818077087402
1.0	98600000.0	98610000.0	14.0	8.283370971679688	3.1185190677642822
1.0	98760000.0	98770000.0	12.0	7.447167873382568	2.9827651977539062
1.0	98770000.0	98780000.0	12.0	7.605423927307129	3.000579833984375
1.0	98840000.0	98850000.0	10.0	7.933418273925781	3.0534141063690186
1.0	98910000.0	98920000.0	7.0	7.9716081619262695	3.0602822303771973
1.0	98920000.0	98930000.0	17.0	7.533724784851074	2.9648070335388184
1.0	98940000.0	98950000.0	10.0	8.92368221282959	3.187304973602295
1.0	98980000.0	98990000.0	7.0	9.098454475402832	3.2759177684783936
1.0	99000000.0	99010000.0	10.0	8.616262435913086	3.1548314094543457
1.0	99010000.0	99020000.0	8.0	9.28332805633545	3.2316174507141113
1.0	99020000.0	99030000.0	8.0	9.286009788513184	3.3222668170928955
1.0	99060000.0	99070000.0	9.0	8.834230422973633	3.1626734733581543
1.0	99070000.0	99080000.0	5.0	7.881028652191162	3.0712344646453857
1.0	99170000.0	99180000.0	10.0	6.826155185699463	2.938464641571045
1.0	99190000.0	99200000.0	8.0	6.989898681640625	2.9209065437316895
1.0	99300000.0	99310000.0	10.0	5.7914886474609375	2.686373233795166
1.0	99320000.0	99330000.0	11.0	5.611187934875488	2.6222503185272217
1.0	99330000.0	99340000.0	3.0	6.319699287414551	2.825538158416748
1.0	99370000.0	99380000.0	7.0	5.621922492980957	2.5988526344299316
1.0	99440000.0	99450000.0	7.0	6.08848762512207	2.717862606048584
1.0	99480000.0	99490000.0	7.0	5.846087455749512	2.6460318565368652
1.0	99580000.0	99590000.0	5.0	5.333359718322754	2.5432026386260986
1.0	99590000.0	99600000.0	7.0	5.543569087982178	2.5983595848083496
1.0	99600000.0	99610000.0	13.0	5.293382167816162	2.502729654312134
1.0	99610000.0	99620000.0	9.0	5.0832624435424805	2.4605658054351807
1.0	99710000.0	99720000.0	10.0	5.364649295806885	2.5526890754699707
1.0	99760000.0	99770000.0	8.0	5.2886128425598145	2.532108783721924
1.0	99770000.0	99780000.0	4.0	5.689512252807617	2.6172032356262207
1.0	99810000.0	99820000.0	10.0	5.398773670196533	2.617297410964966
1.0	99840000.0	99850000.0	4.0	5.577348709106445	2.6171438694000244
1.0	99890000.0	99900000.0	10.0	4.928793430328369	2.4025111198425293
1.0	99920000.0	99930000.0	4.0	4.377127647399902	2.2698793411254883
1.0	100020000.0	100030000.0	4.0	3.6868927478790283	2.071805953979492
1.0	100030000.0	100040000.0	6.0	3.336590528488159	1.9543346166610718
1.0	100040000.0	100050000.0	3.0	3.2420401573181152	1.93263840675354
1.0	100060000.0	100070000.0	8.0	2.674011468887329	1.7200746536254883
1.0	100100000.0	100110000.0	2.0	2.5104446411132812	1.6478261947631836
1.0	100130000.0	100140000.0	1.0	2.928330898284912	1.818464994430542
1.0	100150000.0	100160000.0	2.0	2.843385696411133	1.7891786098480225
1.0	100180000.0	100190000.0	0.0	2.16886568069458	1.4984763860702515
1.0	100210000.0	100220000.0	4.0	1.9405593872070312	1.3953533172607422
1.0	100290000.0	100300000.0	0.0	2.066746234893799	1.4732462167739868
1.0	100320000.0	100330000.0	1.0	1.4680171012878418	1.1563727855682373
1.0	100330000.0	100340000.0	2.0	1.4969544410705566	1.1711654663085938
1.0	100360000.0	100370000.0	2.0	1.4982788562774658	1.1718556880950928
1.0	100390000.0	100400000.0	1.0	1.8027286529541016	1.325986623764038
1.0	100400000.0	100410000.0	1.0	1.9311937093734741	1.387038230895996
1.0	100420000.0	100430000.0	2.0	1.8283694982528687	1.3358752727508545
1.0	100440000.0	100450000.0	1.0	1.5590242147445679	1.2048640251159668
1.0	100490000.0	100500000.0	1.0	1.7413486242294312	1.29396653175354
1.0	100500000.0	100510000.0	5.0	1.7371408939361572	1.3126614093780518
1.0	100590000.0	100600000.0	2.0	1.7338775396347046	1.3105804920196533
1.0	100610000.0	100620000.0	1.0	1.6510937213897705	1.246636152267456
1.0	100680000.0	100690000.0	1.0	1.4375673532485962	1.1415245532989502
1.0	100740000.0	100750000.0	1.0	1.413846731185913	1.1305131912231445
1.0	100830000.0	100840000.0	2.0	1.5500706434249878	1.1998509168624878
1.0	100850000.0	100860000.0	1.0	1.6230300664901733	1.2419795989990234
1.0	101020000.0	101030000.0	1.0	2.8198046684265137	1.7697975635528564
1.0	101090000.0	101100000.0	3.0	2.6422200202941895	1.7047468423843384
1.0	101120000.0	101130000.0	4.0	3.102156639099121	1.8996490240097046
1.0	101220000.0	101230000.0	3.0	3.29876446723938	1.9254010915756226
1.0	101300000.0	101310000.0	0.0	2.3971667289733887	1.598400354385376
1.0	101340000.0	101350000.0	1.0	1.8046735525131226	1.3211297988891602
1.0	101420000.0	101430000.0	1.0	1.4796308279037476	1.1649974584579468
1.0	101480000.0	101490000.0	2.0	1.3908544778823853	1.1203473806381226
1.0	101540000.0	101550000.0	2.0	1.6408029794692993	1.241675853729248
1.0	101680000.0	101690000.0	2.0	2.079528570175171	1.4513353109359741
1.0	101760000.0	101770000.0	0.0	1.70254385471344	1.2907180786132812
1.0	101770000.0	101780000.0	2.0	2.3731276988983154	1.5899955034255981
1.0	101790000.0	101800000.0	4.0	2.234149932861328	1.522308111190796
1.0	101890000.0	101900000.0	2.0	2.4222817420959473	1.607252836227417
1.0	101910000.0	101920000.0	0.0	2.590759515762329	1.6816470623016357
1.0	101920000.0	101930000.0	3.0	2.5914974212646484	1.6830883026123047
1.0	102020000.0	102030000.0	13.0	3.1849465370178223	1.883405327796936
1.0	102200000.0	102210000.0	4.0	4.680180549621582	2.3427441120147705
1.0	102220000.0	102230000.0	7.0	4.934586048126221	2.3825786113739014
1.0	102310000.0	102320000.0	6.0	4.9635491371154785	2.3892087936401367
1.0	102370000.0	102380000.0	7.0	5.773444652557373	2.701653003692627
1.0	102440000.0	102450000.0	7.0	6.442716121673584	2.7846336364746094
1.0	102450000.0	102460000.0	8.0	6.250955104827881	2.7336034774780273
1.0	102470000.0	102480000.0	7.0	6.471768856048584	2.828472137451172
1.0	102530000.0	102540000.0	5.0	7.0763068199157715	2.920881748199463
1.0	102560000.0	102570000.0	5.0	7.885026454925537	3.068363666534424
1.0	102590000.0	102600000.0	11.0	7.140833854675293	2.9456372261047363
1.0	102640000.0	102650000.0	7.0	8.4386568069458	3.1012022495269775
1.0	102650000.0	102660000.0	9.0	8.736515998840332	3.155724048614502
1.0	102660000.0	102670000.0	8.0	8.836318969726562	3.1479063034057617
1.0	102670000.0	102680000.0	5.0	8.963991165161133	3.2403664588928223
1.0	102730000.0	102740000.0	11.0	8.667445182800293	3.138186454772949
1.0	102880000.0	102890000.0	5.0	8.965181350708008	3.1540400981903076
1.0	102890000.0	102900000.0	17.0	7.610633850097656	3.0435376167297363
1.0	102910000.0	102920000.0	5.0	6.028214454650879	2.870532751083374
1.0	102940000.0	102950000.0	6.0	8.668530464172363	3.1607742309570312
1.0	102960000.0	102970000.0	7.0	9.163429260253906	3.2921721935272217
1.0	103020000.0	103030000.0	16.0	8.597455978393555	3.230135679244995
1.0	103040000.0	103050000.0	10.0	8.563800811767578	3.1768929958343506
1.0	103060000.0	103070000.0	8.0	9.754049301147461	3.295609951019287
1.0	103100000.0	103110000.0	5.0	8.551490783691406	3.261035203933716
1.0	103180000.0	103190000.0	14.0	10.172208786010742	3.3427836894989014
1.0	103240000.0	103250000.0	11.0	8.77417278289795	3.2904090881347656
1.0	103250000.0	103260000.0	6.0	10.715898513793945	3.4633395671844482
1.0	103340000.0	103350000.0	18.0	8.895636558532715	3.2723984718322754
1.0	103530000.0	103540000.0	5.0	9.86079216003418	3.289597988128662
1.0	103560000.0	103570000.0	13.0	8.67369270324707	3.15977144241333
1.0	103590000.0	103600000.0	10.0	7.760815620422363	3.0624566078186035
1.0	103630000.0	103640000.0	6.0	8.941591262817383	3.1907248497009277
1.0	103660000.0	103670000.0	6.0	9.470634460449219	3.2477784156799316
1.0	103680000.0	103690000.0	5.0	9.089178085327148	3.2127633094787598
1.0	103750000.0	103760000.0	11.0	5.060873985290527	2.5544180870056152
1.0	103770000.0	103780000.0	8.0	4.5650715827941895	2.4258644580841064
1.0	104000000.0	104010000.0	2.0	1.419598937034607	1.1365320682525635
1.0	104030000.0	104040000.0	8.0	3.0389866828918457	1.8736426830291748
1.0	104340000.0	104350000.0	6.0	3.987279176712036	2.2421534061431885
1.0	104390000.0	104400000.0	6.0	5.384305000305176	2.6930766105651855
1.0	104410000.0	104420000.0	1.0	6.252200126647949	2.91770076751709
1.0	104420000.0	104430000.0	6.0	4.602439880371094	2.47249174118042
1.0	104480000.0	104490000.0	5.0	6.112079620361328	2.858503580093384
1.0	104500000.0	104510000.0	8.0	5.6499342918396	2.7424871921539307
1.0	104650000.0	104660000.0	4.0	6.660683631896973	2.902867078781128
1.0	104670000.0	104680000.0	7.0	5.991974830627441	2.803478717803955
1.0	104730000.0	104740000.0	8.0	7.174729347229004	2.9971375465393066
1.0	104790000.0	104800000.0	3.0	7.3155927658081055	3.008329391479492
1.0	104840000.0	104850000.0	12.0	6.735768795013428	2.920581340789795
1.0	104900000.0	104910000.0	8.0	6.931746482849121	2.964885950088501
1.0	104910000.0	104920000.0	4.0	4.858486175537109	2.555335283279419
1.0	104960000.0	104970000.0	2.0	7.254380702972412	2.97611141204834
1.0	105050000.0	105060000.0	12.0	6.257908821105957	2.840315341949463
1.0	105060000.0	105070000.0	7.0	6.503905296325684	2.828312873840332
1.0	105090000.0	105100000.0	9.0	6.072821140289307	2.8232874870300293
1.0	105120000.0	105130000.0	6.0	5.946318626403809	2.8887476921081543
1.0	105170000.0	105180000.0	3.0	4.553247928619385	2.4431145191192627
1.0	105180000.0	105190000.0	7.0	4.565339088439941	2.4475531578063965
1.0	105220000.0	105230000.0	1.0	3.8881537914276123	2.2056074142456055
1.0	105250000.0	105260000.0	5.0	4.233981132507324	2.3316123485565186
1.0	105320000.0	105330000.0	4.0	4.340673923492432	2.3694443702697754
1.0	105400000.0	105410000.0	5.0	5.692292213439941	2.7071328163146973
1.0	105450000.0	105460000.0	7.0	7.2173051834106445	2.9825801849365234
1.0	105500000.0	105510000.0	8.0	8.098121643066406	3.0996944904327393
1.0	105540000.0	105550000.0	10.0	8.330404281616211	3.1330628395080566
1.0	105580000.0	105590000.0	11.0	7.582393646240234	3.049046754837036
1.0	105720000.0	105730000.0	10.0	7.815196990966797	3.0730526447296143
1.0	105730000.0	105740000.0	7.0	5.4407854080200195	2.7282872200012207
1.0	105810000.0	105820000.0	1.0	9.2369966506958	3.3240954875946045
1.0	105830000.0	105840000.0	11.0	8.327508926391602	3.146618366241455
1.0	105840000.0	105850000.0	6.0	7.667872428894043	3.1274962425231934
[truncated: 47,556 more rows]
