# Supplementary material for: Genome-wide mapping of somatic mutation rates uncovers drivers of cancer
Source: Nat Biotechnol. 2022 Jun 20;40(11):1634–43. doi: 10.1038/s41587-022-01353-8 (PMC9646522; doi:10.1038/s41587-022-01353-8)
Supplement: Supplementary file 4 — Regions and model predictions for each fold of each cancer for which a deep learning model was trained. Regions that were filtered are also listed along with their respective model predictions. [file 41587_2022_1353_MOESM4_ESM.zip › kfold_results/Lymph_tumors/fold_1.txt]

CHROM	START	END	Y_TRUE	Y_PRED	STD
1.0	770000.0	780000.0	0.0	2.1793837547302246	1.4032727479934692
1.0	860000.0	870000.0	4.0	2.416203022003174	1.5411731004714966
1.0	890000.0	900000.0	0.0	2.502981662750244	1.8096002340316772
1.0	910000.0	920000.0	2.0	2.4848437309265137	1.380718469619751
1.0	980000.0	990000.0	4.0	2.4463963508605957	1.350114107131958
1.0	1030000.0	1040000.0	2.0	2.6550469398498535	1.4340898990631104
1.0	1140000.0	1150000.0	3.0	3.3160622119903564	2.4407153129577637
1.0	1180000.0	1190000.0	5.0	2.2814204692840576	1.2823337316513062
1.0	1290000.0	1300000.0	2.0	2.6468193531036377	1.4623640775680542
1.0	1320000.0	1330000.0	2.0	2.377110242843628	1.3170454502105713
1.0	1350000.0	1360000.0	3.0	2.8149752616882324	1.5069258213043213
1.0	1410000.0	1420000.0	2.0	2.3548390865325928	1.2892909049987793
1.0	1490000.0	1500000.0	2.0	2.2293331623077393	1.2498360872268677
1.0	1500000.0	1510000.0	0.0	2.506585121154785	1.3757165670394897
1.0	1760000.0	1770000.0	1.0	2.6682562828063965	1.4732811450958252
1.0	1780000.0	1790000.0	6.0	2.440666913986206	1.3401349782943726
1.0	1800000.0	1810000.0	3.0	2.2536730766296387	1.288724660873413
1.0	1810000.0	1820000.0	1.0	2.46699857711792	1.3362058401107788
1.0	1960000.0	1970000.0	1.0	2.837676763534546	1.5224106311798096
1.0	1980000.0	1990000.0	0.0	2.5354554653167725	1.3662985563278198
1.0	2020000.0	2030000.0	3.0	2.6595237255096436	1.4459352493286133
1.0	2260000.0	2270000.0	5.0	2.554367780685425	1.3988953828811646
1.0	2350000.0	2360000.0	3.0	2.907783031463623	1.5409811735153198
1.0	2380000.0	2390000.0	4.0	3.6019768714904785	1.8061084747314453
1.0	2400000.0	2410000.0	2.0	3.129483461380005	1.6472384929656982
1.0	2430000.0	2440000.0	1.0	3.0460407733917236	1.6110872030258179
1.0	2440000.0	2450000.0	5.0	2.7995078563690186	1.4972883462905884
1.0	2460000.0	2470000.0	8.0	3.405773878097534	1.7139631509780884
1.0	2520000.0	2530000.0	1.0	3.305584669113159	1.7129396200180054
1.0	2550000.0	2560000.0	6.0	3.428868055343628	1.7662872076034546
1.0	2800000.0	2810000.0	4.0	3.6584746837615967	1.8761218786239624
1.0	2920000.0	2930000.0	6.0	3.9704411029815674	2.0531039237976074
1.0	3050000.0	3060000.0	5.0	3.7870736122131348	1.994572401046753
1.0	3060000.0	3070000.0	3.0	3.9358229637145996	1.9791656732559204
1.0	3140000.0	3150000.0	0.0	3.9793083667755127	1.9977169036865234
1.0	3210000.0	3220000.0	5.0	3.768704652786255	1.8774694204330444
1.0	3230000.0	3240000.0	2.0	3.7568581104278564	1.9258525371551514
1.0	3290000.0	3300000.0	3.0	3.615739107131958	1.7889095544815063
1.0	3300000.0	3310000.0	1.0	3.777331829071045	1.9422082901000977
1.0	3330000.0	3340000.0	4.0	3.5323493480682373	1.8660762310028076
1.0	3340000.0	3350000.0	5.0	3.21113657951355	1.6494327783584595
1.0	3350000.0	3360000.0	4.0	3.399275541305542	1.8061004877090454
1.0	3380000.0	3390000.0	2.0	2.949375867843628	1.530442476272583
1.0	3410000.0	3420000.0	1.0	3.07993745803833	1.5914545059204102
1.0	3420000.0	3430000.0	1.0	2.7764499187469482	1.4780027866363525
1.0	3510000.0	3520000.0	2.0	2.4105679988861084	1.342682957649231
1.0	3600000.0	3610000.0	3.0	2.6346569061279297	1.4363040924072266
1.0	3620000.0	3630000.0	4.0	2.5510411262512207	1.4220993518829346
1.0	3640000.0	3650000.0	1.0	2.6507489681243896	1.4405615329742432
1.0	3660000.0	3670000.0	3.0	2.4358582496643066	1.3793636560440063
1.0	3690000.0	3700000.0	0.0	2.183107852935791	1.27509343624115
1.0	3720000.0	3730000.0	4.0	2.653691530227661	1.44022536277771
1.0	3730000.0	3740000.0	1.0	2.1371498107910156	1.2586615085601807
1.0	3770000.0	3780000.0	1.0	3.505725383758545	4.302957534790039
1.0	3780000.0	3790000.0	2.0	1.9829785823822021	1.3228341341018677
1.0	3830000.0	3840000.0	2.0	2.110703706741333	1.3907078504562378
1.0	3840000.0	3850000.0	1.0	2.0333495140075684	1.3464736938476562
1.0	3990000.0	4000000.0	1.0	2.207716464996338	1.3336780071258545
1.0	4070000.0	4080000.0	4.0	3.1228957176208496	1.6241967678070068
1.0	4080000.0	4090000.0	3.0	3.3428587913513184	1.7798885107040405
1.0	4110000.0	4120000.0	2.0	3.6336491107940674	1.805539846420288
1.0	4120000.0	4130000.0	3.0	3.6621346473693848	1.8590517044067383
1.0	4130000.0	4140000.0	2.0	3.4195797443389893	1.721600890159607
1.0	4210000.0	4220000.0	4.0	4.230383396148682	2.0761284828186035
1.0	4260000.0	4270000.0	3.0	4.6540327072143555	2.27681303024292
1.0	4290000.0	4300000.0	6.0	4.556999206542969	2.255019187927246
1.0	4310000.0	4320000.0	7.0	4.419711112976074	2.1847751140594482
1.0	4410000.0	4420000.0	4.0	4.856945514678955	2.3368356227874756
1.0	4490000.0	4500000.0	5.0	5.38387393951416	2.535945415496826
1.0	4590000.0	4600000.0	8.0	5.098484516143799	2.4819095134735107
1.0	4640000.0	4650000.0	3.0	5.394880294799805	2.4469687938690186
1.0	4650000.0	4660000.0	6.0	5.302198886871338	2.4729690551757812
1.0	4660000.0	4670000.0	6.0	5.1165947914123535	2.4140875339508057
1.0	4740000.0	4750000.0	11.0	4.595408916473389	2.2845442295074463
1.0	4750000.0	4760000.0	6.0	4.855887413024902	2.3340232372283936
1.0	4780000.0	4790000.0	7.0	5.1065168380737305	2.4072048664093018
1.0	4790000.0	4800000.0	6.0	5.321620464324951	2.443242311477661
1.0	4810000.0	4820000.0	3.0	5.729988098144531	2.593414783477783
1.0	4820000.0	4830000.0	5.0	5.572882175445557	2.566896438598633
1.0	4830000.0	4840000.0	2.0	5.559356689453125	2.528604030609131
1.0	4890000.0	4900000.0	9.0	5.347676753997803	2.560838222503662
1.0	4900000.0	4910000.0	9.0	5.134104251861572	2.5089569091796875
1.0	4970000.0	4980000.0	8.0	5.556507587432861	2.634117841720581
1.0	5020000.0	5030000.0	4.0	5.509284019470215	2.6240413188934326
1.0	5110000.0	5120000.0	2.0	5.963360786437988	2.7248423099517822
1.0	5120000.0	5130000.0	6.0	5.663819313049316	2.676100492477417
1.0	5230000.0	5240000.0	6.0	5.024534225463867	2.4978089332580566
1.0	5260000.0	5270000.0	8.0	5.118000507354736	2.5503151416778564
1.0	5410000.0	5420000.0	3.0	5.099981784820557	2.4776597023010254
1.0	5420000.0	5430000.0	4.0	5.129510402679443	2.4416444301605225
1.0	5430000.0	5440000.0	4.0	5.135209083557129	2.452759265899658
1.0	5440000.0	5450000.0	7.0	4.767975330352783	2.2791836261749268
1.0	5480000.0	5490000.0	3.0	4.671757698059082	2.1700637340545654
1.0	5560000.0	5570000.0	4.0	4.5858259201049805	2.1399338245391846
1.0	5640000.0	5650000.0	3.0	5.158915042877197	2.3414947986602783
1.0	5690000.0	5700000.0	5.0	4.987059593200684	2.246741771697998
1.0	5830000.0	5840000.0	3.0	3.972621202468872	1.8982921838760376
1.0	5840000.0	5850000.0	5.0	3.9097442626953125	1.8871997594833374
1.0	5870000.0	5880000.0	2.0	3.5608229637145996	1.7662742137908936
1.0	6030000.0	6040000.0	3.0	2.174374580383301	1.2146011590957642
1.0	6040000.0	6050000.0	2.0	2.1661810874938965	1.2164100408554077
1.0	6110000.0	6120000.0	1.0	2.3156847953796387	1.3420826196670532
1.0	6210000.0	6220000.0	1.0	2.593766450881958	1.4335142374038696
1.0	6290000.0	6300000.0	5.0	2.1196773052215576	1.3990724086761475
1.0	6330000.0	6340000.0	0.0	2.1094205379486084	1.314400553703308
1.0	6370000.0	6380000.0	2.0	2.1037635803222656	1.3445953130722046
1.0	6390000.0	6400000.0	1.0	2.191678762435913	1.3304990530014038
1.0	6470000.0	6480000.0	2.0	2.3247268199920654	1.3979825973510742
1.0	6520000.0	6530000.0	4.0	2.7958526611328125	1.6303268671035767
1.0	6540000.0	6550000.0	1.0	3.304919719696045	1.7015892267227173
1.0	6580000.0	6590000.0	3.0	2.760749340057373	1.6150906085968018
1.0	6600000.0	6610000.0	2.0	2.7640676498413086	1.651227593421936
1.0	6680000.0	6690000.0	1.0	2.7816081047058105	1.51689875125885
1.0	6690000.0	6700000.0	1.0	2.9534506797790527	1.5750713348388672
1.0	6720000.0	6730000.0	2.0	2.6146798133850098	1.4154326915740967
1.0	6810000.0	6820000.0	7.0	2.6220314502716064	1.472553014755249
1.0	6830000.0	6840000.0	5.0	2.5277047157287598	1.4009597301483154
1.0	6840000.0	6850000.0	1.0	2.4020683765411377	1.3759033679962158
1.0	6850000.0	6860000.0	2.0	2.1927452087402344	1.2768192291259766
1.0	6860000.0	6870000.0	2.0	2.1930129528045654	1.3053693771362305
1.0	6890000.0	6900000.0	0.0	2.267822265625	1.2669081687927246
1.0	6960000.0	6970000.0	2.0	2.5649302005767822	1.4025108814239502
1.0	6970000.0	6980000.0	1.0	2.71469783782959	1.4668424129486084
1.0	7020000.0	7030000.0	1.0	2.7889761924743652	1.4995732307434082
1.0	7060000.0	7070000.0	3.0	3.1586997509002686	1.6373100280761719
1.0	7190000.0	7200000.0	6.0	3.670771360397339	1.7908897399902344
1.0	7380000.0	7390000.0	5.0	3.49528431892395	1.7797361612319946
1.0	7430000.0	7440000.0	4.0	3.3182971477508545	1.6861603260040283
1.0	7450000.0	7460000.0	4.0	3.5488955974578857	1.8233016729354858
1.0	7460000.0	7470000.0	1.0	3.7078850269317627	1.8252763748168945
1.0	7520000.0	7530000.0	3.0	3.3218345642089844	1.6697862148284912
1.0	7560000.0	7570000.0	6.0	3.22698974609375	1.6999359130859375
1.0	7590000.0	7600000.0	1.0	3.375272274017334	1.7079429626464844
1.0	7690000.0	7700000.0	2.0	3.2611985206604004	1.6552660465240479
1.0	7770000.0	7780000.0	3.0	3.0997509956359863	1.5956441164016724
1.0	7780000.0	7790000.0	3.0	2.936549663543701	1.5356792211532593
1.0	7830000.0	7840000.0	2.0	2.6122069358825684	1.798750638961792
1.0	7840000.0	7850000.0	2.0	2.4456889629364014	1.3423105478286743
1.0	7900000.0	7910000.0	3.0	2.582373857498169	1.4105950593948364
1.0	7930000.0	7940000.0	2.0	2.927368640899658	1.5453650951385498
1.0	7990000.0	8000000.0	2.0	2.8455281257629395	1.530478835105896
1.0	8040000.0	8050000.0	0.0	2.3660054206848145	1.3068335056304932
1.0	8060000.0	8070000.0	4.0	2.4933111667633057	1.3648858070373535
1.0	8410000.0	8420000.0	2.0	2.598891496658325	1.4110043048858643
1.0	8440000.0	8450000.0	4.0	2.5108227729797363	1.3695147037506104
1.0	8500000.0	8510000.0	4.0	2.6955790519714355	1.4512927532196045
1.0	8520000.0	8530000.0	1.0	2.808850049972534	1.5064659118652344
1.0	8600000.0	8610000.0	3.0	2.3223586082458496	1.2835201025009155
1.0	8650000.0	8660000.0	3.0	2.32136869430542	1.2744446992874146
1.0	8730000.0	8740000.0	3.0	2.192497491836548	1.3468151092529297
1.0	8750000.0	8760000.0	4.0	2.339667797088623	1.3433256149291992
1.0	8760000.0	8770000.0	2.0	2.746887683868408	1.5978130102157593
1.0	8770000.0	8780000.0	1.0	2.3870553970336914	1.317510724067688
1.0	8830000.0	8840000.0	0.0	2.405726671218872	1.3575204610824585
1.0	8850000.0	8860000.0	1.0	2.2556395530700684	1.3454934358596802
1.0	9040000.0	9050000.0	1.0	2.9273998737335205	1.557561993598938
1.0	9060000.0	9070000.0	2.0	3.0777180194854736	1.62649667263031
1.0	9130000.0	9140000.0	5.0	2.937229633331299	1.5465588569641113
1.0	9160000.0	9170000.0	2.0	2.596424102783203	1.4064574241638184
1.0	9200000.0	9210000.0	4.0	2.807386875152588	1.5028724670410156
1.0	9210000.0	9220000.0	0.0	2.8775382041931152	1.533036708831787
1.0	9260000.0	9270000.0	3.0	2.4408810138702393	1.4153876304626465
1.0	9290000.0	9300000.0	4.0	2.1543753147125244	1.4160113334655762
1.0	9330000.0	9340000.0	1.0	2.3590362071990967	1.3230574131011963
1.0	9390000.0	9400000.0	3.0	2.4781389236450195	1.340523362159729
1.0	9410000.0	9420000.0	2.0	2.406370162963867	1.3099665641784668
1.0	9430000.0	9440000.0	5.0	2.5188305377960205	1.3762593269348145
1.0	9460000.0	9470000.0	2.0	2.652660369873047	1.433053731918335
1.0	9500000.0	9510000.0	2.0	2.835385799407959	1.5430022478103638
1.0	9510000.0	9520000.0	3.0	2.6110639572143555	1.4021810293197632
1.0	9550000.0	9560000.0	1.0	2.5276715755462646	1.3728663921356201
1.0	9620000.0	9630000.0	1.0	2.2128376960754395	1.273061990737915
1.0	9750000.0	9760000.0	0.0	2.5684709548950195	1.3905712366104126
1.0	9870000.0	9880000.0	3.0	2.54443359375	1.370207667350769
1.0	9900000.0	9910000.0	4.0	2.408290147781372	1.3417158126831055
1.0	10020000.0	10030000.0	3.0	2.421644449234009	1.3553987741470337
1.0	10120000.0	10130000.0	1.0	2.313753604888916	1.284498691558838
1.0	10150000.0	10160000.0	3.0	2.257385730743408	1.2630445957183838
1.0	10230000.0	10240000.0	2.0	2.2134692668914795	1.3183180093765259
1.0	10340000.0	10350000.0	1.0	2.319791316986084	1.2888832092285156
1.0	10420000.0	10430000.0	0.0	2.3398241996765137	1.2971198558807373
1.0	10500000.0	10510000.0	2.0	2.42112135887146	1.3324681520462036
1.0	10510000.0	10520000.0	2.0	2.353485584259033	1.2897940874099731
1.0	10530000.0	10540000.0	3.0	2.797365427017212	2.3827977180480957
1.0	10540000.0	10550000.0	0.0	2.4816362857818604	1.3538519144058228
1.0	10570000.0	10580000.0	2.0	2.2730400562286377	1.3161834478378296
1.0	10630000.0	10640000.0	1.0	2.401794910430908	1.315507411956787
1.0	10680000.0	10690000.0	3.0	2.1385059356689453	1.243432641029358
1.0	10810000.0	10820000.0	1.0	2.742455244064331	1.4771039485931396
1.0	10840000.0	10850000.0	1.0	2.839359760284424	1.5170456171035767
1.0	10960000.0	10970000.0	5.0	2.781564712524414	1.4855847358703613
1.0	10970000.0	10980000.0	0.0	3.0310263633728027	1.6114284992218018
1.0	11080000.0	11090000.0	7.0	2.2288479804992676	1.273422122001648
1.0	11100000.0	11110000.0	4.0	2.642329454421997	1.4178783893585205
1.0	11130000.0	11140000.0	3.0	2.186519145965576	1.2875608205795288
1.0	11270000.0	11280000.0	2.0	2.1639626026153564	1.2725759744644165
1.0	11440000.0	11450000.0	2.0	2.7419607639312744	1.4645615816116333
1.0	11570000.0	11580000.0	3.0	3.0514702796936035	1.5905468463897705
1.0	11590000.0	11600000.0	4.0	2.997598886489868	1.5642235279083252
1.0	11600000.0	11610000.0	3.0	2.958007335662842	1.5785820484161377
1.0	11650000.0	11660000.0	4.0	2.8209643363952637	1.5132462978363037
1.0	11660000.0	11670000.0	1.0	2.857774257659912	1.5280072689056396
1.0	11680000.0	11690000.0	1.0	2.849158525466919	1.517422080039978
1.0	11700000.0	11710000.0	3.0	2.443549156188965	1.3444936275482178
1.0	11790000.0	11800000.0	0.0	2.6343460083007812	2.069007158279419
1.0	11870000.0	11880000.0	0.0	2.7367775440216064	1.465376853942871
1.0	11890000.0	11900000.0	3.0	2.4230360984802246	1.3208638429641724
1.0	11910000.0	11920000.0	6.0	2.962130069732666	1.5820392370224
1.0	11940000.0	11950000.0	5.0	2.9763283729553223	1.5697132349014282
1.0	12100000.0	12110000.0	3.0	2.429567813873291	1.4753459692001343
1.0	12120000.0	12130000.0	3.0	2.4708526134490967	1.4446841478347778
1.0	12180000.0	12190000.0	1.0	2.4958693981170654	1.4236892461776733
1.0	12200000.0	12210000.0	3.0	2.4095168113708496	1.3875484466552734
1.0	12210000.0	12220000.0	1.0	2.6742372512817383	1.4631884098052979
1.0	12220000.0	12230000.0	3.0	2.618802785873413	1.8738393783569336
1.0	12330000.0	12340000.0	0.0	2.186432123184204	1.2726092338562012
1.0	12340000.0	12350000.0	2.0	2.2387688159942627	1.2610198259353638
1.0	12430000.0	12440000.0	2.0	2.148587226867676	1.2813451290130615
1.0	12540000.0	12550000.0	0.0	2.035982131958008	1.3295634984970093
1.0	12630000.0	12640000.0	5.0	2.3060383796691895	1.315262794494629
1.0	12640000.0	12650000.0	2.0	2.4745867252349854	1.3603206872940063
1.0	12710000.0	12720000.0	1.0	3.0575928688049316	1.619775414466858
1.0	12720000.0	12730000.0	5.0	3.1827292442321777	1.653630256652832
1.0	12750000.0	12760000.0	3.0	3.2731709480285645	1.6773179769515991
1.0	12760000.0	12770000.0	2.0	3.2089157104492188	1.6539500951766968
1.0	12830000.0	12840000.0	4.0	3.244189500808716	1.6650444269180298
1.0	13860000.0	13870000.0	0.0	3.6263327598571777	1.7848390340805054
1.0	13870000.0	13880000.0	6.0	3.4604644775390625	1.7410999536514282
1.0	14020000.0	14030000.0	3.0	4.852760314941406	2.895841121673584
1.0	14080000.0	14090000.0	5.0	2.5957388877868652	1.405635118484497
1.0	14150000.0	14160000.0	2.0	3.226724624633789	1.6527141332626343
1.0	14210000.0	14220000.0	6.0	3.611926317214966	1.8157007694244385
1.0	14270000.0	14280000.0	6.0	3.6673195362091064	1.8490310907363892
1.0	14490000.0	14500000.0	8.0	4.639028549194336	2.3035202026367188
1.0	14580000.0	14590000.0	5.0	5.152029037475586	2.374774217605591
1.0	14610000.0	14620000.0	8.0	4.687119483947754	2.200364828109741
1.0	14660000.0	14670000.0	9.0	5.053021430969238	2.3567779064178467
1.0	14720000.0	14730000.0	5.0	5.421055316925049	2.4044172763824463
1.0	14770000.0	14780000.0	6.0	5.325257301330566	2.3504581451416016
1.0	14780000.0	14790000.0	7.0	5.2358551025390625	2.321074962615967
1.0	14800000.0	14810000.0	6.0	5.216737270355225	2.3625786304473877
1.0	14860000.0	14870000.0	3.0	4.832646369934082	2.1982715129852295
1.0	15000000.0	15010000.0	4.0	4.613999366760254	2.153440237045288
1.0	15170000.0	15180000.0	2.0	4.376224040985107	2.0524344444274902
1.0	15180000.0	15190000.0	3.0	4.187705993652344	1.9627330303192139
1.0	15210000.0	15220000.0	4.0	4.122984409332275	1.9392786026000977
1.0	15220000.0	15230000.0	4.0	4.074803352355957	1.9300384521484375
1.0	15250000.0	15260000.0	4.0	3.7002952098846436	1.816030740737915
1.0	15290000.0	15300000.0	6.0	3.5811073780059814	1.7790820598602295
1.0	15300000.0	15310000.0	3.0	3.8085174560546875	1.839638352394104
1.0	15310000.0	15320000.0	3.0	3.8702552318573	1.8560678958892822
1.0	15370000.0	15380000.0	2.0	3.7544937133789062	1.8257520198822021
1.0	15420000.0	15430000.0	3.0	3.5266597270965576	1.7782542705535889
1.0	15510000.0	15520000.0	3.0	3.0375046730041504	1.598057508468628
1.0	15570000.0	15580000.0	3.0	3.1225745677948	1.6422948837280273
1.0	15580000.0	15590000.0	5.0	3.115485429763794	1.643803358078003
1.0	15650000.0	15660000.0	2.0	2.7377946376800537	1.4681193828582764
1.0	15760000.0	15770000.0	5.0	2.8289079666137695	1.5154093503952026
1.0	15850000.0	15860000.0	2.0	4.2877302169799805	4.861194133758545
1.0	15890000.0	15900000.0	1.0	2.3626599311828613	1.3670613765716553
1.0	15900000.0	15910000.0	1.0	2.477465867996216	1.3646348714828491
1.0	15970000.0	15980000.0	1.0	2.014930009841919	1.3339993953704834
1.0	15980000.0	15990000.0	0.0	2.049767017364502	1.3651930093765259
1.0	16010000.0	16020000.0	2.0	2.600109338760376	1.968261480331421
1.0	16020000.0	16030000.0	0.0	2.262721300125122	1.2722482681274414
1.0	16040000.0	16050000.0	0.0	2.0564205646514893	1.3203866481781006
1.0	16060000.0	16070000.0	3.0	2.159531831741333	1.3431453704833984
1.0	16100000.0	16110000.0	1.0	2.6007015705108643	1.4150279760360718
1.0	16150000.0	16160000.0	3.0	2.845970869064331	1.5324127674102783
1.0	16170000.0	16180000.0	5.0	4.3063554763793945	2.4030346870422363
1.0	16200000.0	16210000.0	1.0	2.5531086921691895	1.387234091758728
1.0	16230000.0	16240000.0	6.0	2.32336688041687	1.2754015922546387
1.0	16290000.0	16300000.0	1.0	2.3120694160461426	1.2987747192382812
1.0	16320000.0	16330000.0	1.0	2.603271245956421	1.4130008220672607
1.0	16330000.0	16340000.0	1.0	2.701233386993408	1.4758732318878174
1.0	16400000.0	16410000.0	2.0	2.2931230068206787	1.3541382551193237
1.0	16450000.0	16460000.0	4.0	2.5398828983306885	1.389276385307312
1.0	16480000.0	16490000.0	1.0	2.5725369453430176	1.4046456813812256
1.0	16520000.0	16530000.0	2.0	2.27886962890625	1.2932653427124023
1.0	16540000.0	16550000.0	0.0	2.587368965148926	1.3920961618423462
1.0	16550000.0	16560000.0	4.0	2.467604160308838	1.357445478439331
1.0	16610000.0	16620000.0	1.0	2.3493146896362305	1.2903622388839722
1.0	16640000.0	16650000.0	6.0	2.251558780670166	1.2943212985992432
1.0	16660000.0	16670000.0	1.0	2.5626327991485596	1.3813139200210571
1.0	16720000.0	16730000.0	2.0	2.5129237174987793	1.3725372552871704
1.0	16740000.0	16750000.0	3.0	3.0908730030059814	1.6331253051757812
1.0	16780000.0	16790000.0	2.0	2.5099799633026123	1.3700828552246094
1.0	17290000.0	17300000.0	0.0	2.2012786865234375	1.2244418859481812
1.0	17300000.0	17310000.0	1.0	2.6268744468688965	1.4362188577651978
1.0	17370000.0	17380000.0	0.0	2.0624935626983643	1.336707592010498
1.0	17480000.0	17490000.0	1.0	3.3571505546569824	1.7217588424682617
1.0	17500000.0	17510000.0	3.0	3.1012206077575684	1.6227210760116577
1.0	17540000.0	17550000.0	7.0	3.008436679840088	1.5951979160308838
1.0	17570000.0	17580000.0	0.0	3.222200393676758	1.6769405603408813
1.0	17590000.0	17600000.0	0.0	3.373882293701172	1.7081725597381592
1.0	17600000.0	17610000.0	4.0	3.0009889602661133	1.5938628911972046
1.0	17640000.0	17650000.0	2.0	3.031407594680786	1.5890520811080933
1.0	17670000.0	17680000.0	3.0	2.969057083129883	1.5609432458877563
1.0	17730000.0	17740000.0	3.0	2.5345396995544434	1.3802598714828491
1.0	17740000.0	17750000.0	1.0	2.4769177436828613	1.3547725677490234
1.0	17870000.0	17880000.0	3.0	3.1298394203186035	1.610228180885315
1.0	17900000.0	17910000.0	2.0	2.9436073303222656	1.5505698919296265
1.0	17980000.0	17990000.0	8.0	3.113586187362671	1.6406452655792236
1.0	17990000.0	18000000.0	3.0	3.3605175018310547	1.7565521001815796
1.0	18050000.0	18060000.0	2.0	3.5262598991394043	1.75432550907135
1.0	18070000.0	18080000.0	7.0	3.3563122749328613	1.717768669128418
1.0	18080000.0	18090000.0	5.0	3.8462719917297363	2.095590829849243
1.0	18160000.0	18170000.0	2.0	3.6232857704162598	1.7871284484863281
1.0	18220000.0	18230000.0	7.0	3.452414035797119	1.7740322351455688
1.0	18250000.0	18260000.0	2.0	3.394221067428589	1.7326793670654297
1.0	18390000.0	18400000.0	8.0	3.5188217163085938	1.82436203956604
1.0	18420000.0	18430000.0	3.0	3.3755130767822266	1.71238112449646
1.0	18450000.0	18460000.0	4.0	3.4330825805664062	1.7446067333221436
1.0	18490000.0	18500000.0	7.0	3.2063167095184326	1.6543052196502686
1.0	18500000.0	18510000.0	3.0	3.0110132694244385	1.565800666809082
1.0	18530000.0	18540000.0	2.0	3.2481789588928223	1.7182834148406982
1.0	18610000.0	18620000.0	3.0	3.3292651176452637	1.6817195415496826
1.0	18630000.0	18640000.0	3.0	3.7343692779541016	1.8770124912261963
1.0	18670000.0	18680000.0	4.0	3.813695192337036	1.8818504810333252
1.0	18740000.0	18750000.0	1.0	4.484461784362793	2.13040828704834
1.0	18750000.0	18760000.0	6.0	4.319932460784912	2.119257926940918
1.0	18810000.0	18820000.0	5.0	3.6016831398010254	1.7933731079101562
1.0	18830000.0	18840000.0	2.0	3.9526658058166504	2.004997730255127
1.0	18890000.0	18900000.0	1.0	3.428100109100342	1.7134921550750732
1.0	18930000.0	18940000.0	6.0	3.4232985973358154	1.7135841846466064
1.0	19120000.0	19130000.0	4.0	3.356083393096924	1.6938259601593018
1.0	19130000.0	19140000.0	1.0	3.2635250091552734	1.680402398109436
1.0	19140000.0	19150000.0	1.0	3.0214619636535645	1.5698665380477905
1.0	19160000.0	19170000.0	5.0	3.082628011703491	1.6063385009765625
1.0	19170000.0	19180000.0	3.0	3.0279581546783447	1.5784248113632202
1.0	19230000.0	19240000.0	1.0	2.1927120685577393	1.246159553527832
1.0	19270000.0	19280000.0	0.0	2.7022719383239746	1.5639379024505615
1.0	19300000.0	19310000.0	3.0	2.6106765270233154	1.4217008352279663
1.0	19330000.0	19340000.0	1.0	2.3803389072418213	1.392540693283081
1.0	19340000.0	19350000.0	0.0	2.7534544467926025	1.4945871829986572
1.0	19440000.0	19450000.0	3.0	2.060797929763794	1.3757436275482178
1.0	19510000.0	19520000.0	3.0	2.002906560897827	1.3741285800933838
1.0	19520000.0	19530000.0	0.0	1.9838178157806396	1.3485662937164307
1.0	19550000.0	19560000.0	0.0	1.964455246925354	1.364198088645935
1.0	19590000.0	19600000.0	6.0	2.18528151512146	1.365768313407898
1.0	19640000.0	19650000.0	2.0	2.010733127593994	1.3657528162002563
1.0	19680000.0	19690000.0	1.0	2.075814723968506	1.313031792640686
1.0	19730000.0	19740000.0	3.0	2.0473408699035645	1.2820193767547607
1.0	19740000.0	19750000.0	1.0	2.0253000259399414	1.3065077066421509
1.0	19750000.0	19760000.0	2.0	2.016263484954834	1.3904680013656616
1.0	19800000.0	19810000.0	1.0	2.199502944946289	1.4222902059555054
1.0	19940000.0	19950000.0	5.0	2.240509510040283	1.2622840404510498
1.0	19990000.0	20000000.0	0.0	2.5692403316497803	1.3845189809799194
1.0	20020000.0	20030000.0	6.0	2.1498568058013916	1.3195778131484985
1.0	20080000.0	20090000.0	2.0	2.1870057582855225	1.28999924659729
1.0	20150000.0	20160000.0	3.0	2.5704567432403564	1.4553829431533813
1.0	20360000.0	20370000.0	5.0	3.0843467712402344	1.6073764562606812
1.0	20400000.0	20410000.0	1.0	3.277864933013916	1.6848580837249756
1.0	20410000.0	20420000.0	1.0	3.1761698722839355	1.6317609548568726
1.0	20450000.0	20460000.0	1.0	3.262770891189575	1.6734132766723633
1.0	20470000.0	20480000.0	9.0	2.8051645755767822	1.5047906637191772
1.0	20500000.0	20510000.0	0.0	3.021451950073242	1.5797173976898193
1.0	20520000.0	20530000.0	3.0	2.9214911460876465	1.5566848516464233
1.0	20540000.0	20550000.0	4.0	2.9434173107147217	1.5737820863723755
1.0	20600000.0	20610000.0	1.0	3.0653576850891113	1.5900071859359741
1.0	20710000.0	20720000.0	3.0	3.1716346740722656	1.618207335472107
1.0	20720000.0	20730000.0	2.0	3.369427442550659	1.7566688060760498
1.0	20730000.0	20740000.0	1.0	3.3466734886169434	1.7881250381469727
1.0	20750000.0	20760000.0	8.0	2.9941482543945312	1.5637013912200928
1.0	20770000.0	20780000.0	2.0	3.347290515899658	1.684380292892456
1.0	20880000.0	20890000.0	1.0	3.1441619396209717	1.6350221633911133
1.0	20970000.0	20980000.0	2.0	2.4046578407287598	1.3256022930145264
1.0	21000000.0	21010000.0	2.0	2.8402304649353027	1.526254415512085
1.0	21020000.0	21030000.0	2.0	2.7782371044158936	1.4984016418457031
1.0	21170000.0	21180000.0	5.0	2.1743524074554443	1.22933030128479
1.0	21210000.0	21220000.0	3.0	2.302764892578125	1.2811720371246338
1.0	21240000.0	21250000.0	3.0	2.483710527420044	1.362993597984314
1.0	21370000.0	21380000.0	1.0	2.2032618522644043	1.2392122745513916
1.0	21380000.0	21390000.0	4.0	2.1900298595428467	1.2733265161514282
1.0	21510000.0	21520000.0	6.0	2.1372671127319336	1.2901406288146973
1.0	21560000.0	21570000.0	1.0	2.1324679851531982	1.221260905265808
1.0	21570000.0	21580000.0	1.0	2.157578229904175	1.206052303314209
1.0	21610000.0	21620000.0	0.0	3.0678138732910156	2.0084569454193115
1.0	21620000.0	21630000.0	1.0	3.020146369934082	1.9050443172454834
1.0	21890000.0	21900000.0	3.0	2.515185832977295	1.3781356811523438
1.0	21930000.0	21940000.0	3.0	2.40968656539917	1.3311727046966553
1.0	22050000.0	22060000.0	2.0	2.3818368911743164	1.3085311651229858
1.0	22240000.0	22250000.0	5.0	2.2566356658935547	1.2972973585128784
1.0	22380000.0	22390000.0	4.0	2.552168130874634	1.4612101316452026
1.0	22400000.0	22410000.0	0.0	2.390718936920166	1.318229079246521
1.0	22410000.0	22420000.0	4.0	2.318480968475342	1.319490671157837
1.0	22450000.0	22460000.0	1.0	2.330012798309326	1.348069667816162
1.0	22540000.0	22550000.0	0.0	2.8381097316741943	1.5201566219329834
1.0	22580000.0	22590000.0	1.0	2.716404914855957	1.4512767791748047
1.0	22590000.0	22600000.0	5.0	2.784729480743408	1.5036576986312866
1.0	22600000.0	22610000.0	4.0	2.7502517700195312	1.4687366485595703
1.0	22610000.0	22620000.0	3.0	2.805943250656128	1.50607430934906
1.0	22660000.0	22670000.0	5.0	2.9198174476623535	1.5599164962768555
1.0	22710000.0	22720000.0	7.0	2.7602622509002686	1.4968315362930298
1.0	22720000.0	22730000.0	1.0	2.86791729927063	1.5332447290420532
1.0	22750000.0	22760000.0	1.0	2.725965738296509	1.4763805866241455
1.0	22830000.0	22840000.0	3.0	2.035956621170044	1.296090841293335
1.0	22900000.0	22910000.0	1.0	2.948162078857422	1.5513770580291748
1.0	22910000.0	22920000.0	1.0	2.955392837524414	1.5647003650665283
1.0	22920000.0	22930000.0	0.0	3.026266574859619	1.5708873271942139
1.0	23050000.0	23060000.0	4.0	2.931457996368408	1.5535502433776855
1.0	23120000.0	23130000.0	4.0	2.6838841438293457	1.4486979246139526
1.0	23180000.0	23190000.0	3.0	2.759110689163208	1.4851510524749756
1.0	23210000.0	23220000.0	2.0	3.006647825241089	1.5885127782821655
1.0	23220000.0	23230000.0	4.0	3.044585704803467	1.5923049449920654
1.0	23270000.0	23280000.0	2.0	2.9931488037109375	1.5968152284622192
1.0	23330000.0	23340000.0	3.0	2.812267541885376	1.5053737163543701
1.0	23370000.0	23380000.0	2.0	2.219372510910034	1.2323814630508423
1.0	23430000.0	23440000.0	0.0	2.200711250305176	1.3250434398651123
1.0	23440000.0	23450000.0	2.0	2.208137035369873	1.3355159759521484
1.0	23450000.0	23460000.0	1.0	2.166248321533203	1.3024532794952393
1.0	23580000.0	23590000.0	1.0	2.8675484657287598	1.5374910831451416
1.0	23610000.0	23620000.0	1.0	2.3120861053466797	1.2739927768707275
1.0	23670000.0	23680000.0	3.0	2.789656639099121	1.6703059673309326
1.0	23700000.0	23710000.0	3.0	2.671492576599121	1.4468449354171753
1.0	23780000.0	23790000.0	5.0	3.0278987884521484	1.5892231464385986
1.0	23860000.0	23870000.0	0.0	3.1962780952453613	1.6750648021697998
1.0	23870000.0	23880000.0	3.0	3.0479726791381836	1.5945427417755127
1.0	23890000.0	23900000.0	4.0	3.3812179565429688	1.7195860147476196
1.0	23930000.0	23940000.0	4.0	3.514974594116211	1.8616892099380493
1.0	23950000.0	23960000.0	2.0	3.581684112548828	1.767635703086853
1.0	23980000.0	23990000.0	1.0	3.3671212196350098	1.7525819540023804
1.0	24100000.0	24110000.0	2.0	2.5690276622772217	1.4929273128509521
1.0	24150000.0	24160000.0	0.0	3.5495429039001465	3.760690212249756
1.0	24170000.0	24180000.0	1.0	2.218928813934326	1.3411366939544678
1.0	24180000.0	24190000.0	2.0	2.0655171871185303	1.3191463947296143
1.0	24240000.0	24250000.0	1.0	2.25163197517395	1.3050340414047241
1.0	24330000.0	24340000.0	0.0	2.3677780628204346	1.464178442955017
1.0	24370000.0	24380000.0	2.0	2.415494441986084	1.472524642944336
1.0	24380000.0	24390000.0	2.0	2.3969225883483887	1.4771156311035156
1.0	24440000.0	24450000.0	3.0	2.342195987701416	1.4025089740753174
1.0	24490000.0	24500000.0	1.0	2.445603847503662	1.411242961883545
1.0	24570000.0	24580000.0	2.0	2.645749092102051	1.4377275705337524
1.0	24690000.0	24700000.0	4.0	2.4314284324645996	1.3217933177947998
1.0	24830000.0	24840000.0	2.0	3.0140161514282227	1.6122061014175415
1.0	24850000.0	24860000.0	2.0	2.8346011638641357	1.5192631483078003
1.0	24870000.0	24880000.0	4.0	2.871135711669922	1.5352163314819336
1.0	24900000.0	24910000.0	2.0	3.0297200679779053	1.6071710586547852
1.0	24910000.0	24920000.0	3.0	2.9719691276550293	1.5830302238464355
1.0	24950000.0	24960000.0	4.0	3.0640482902526855	1.6305177211761475
1.0	25020000.0	25030000.0	1.0	3.1717591285705566	1.6491289138793945
1.0	25050000.0	25060000.0	2.0	2.89548921585083	1.5413094758987427
1.0	25090000.0	25100000.0	3.0	2.6484694480895996	1.430463194847107
1.0	25150000.0	25160000.0	2.0	2.3966896533966064	1.3225524425506592
1.0	25260000.0	25270000.0	0.0	2.3239264488220215	1.4475597143173218
1.0	25270000.0	25280000.0	3.0	2.410346031188965	1.43401300907135
1.0	25280000.0	25290000.0	2.0	2.4723377227783203	1.4628989696502686
1.0	25300000.0	25310000.0	1.0	2.4845542907714844	1.4162132740020752
1.0	25390000.0	25400000.0	1.0	2.475283145904541	1.382175087928772
1.0	25460000.0	25470000.0	2.0	2.6014959812164307	1.4975312948226929
1.0	25510000.0	25520000.0	2.0	2.5780062675476074	1.4586167335510254
1.0	25560000.0	25570000.0	1.0	2.258445978164673	1.4216110706329346
1.0	25760000.0	25770000.0	3.0	2.1106390953063965	1.3745990991592407
1.0	25900000.0	25910000.0	1.0	2.625159740447998	1.4076297283172607
1.0	25920000.0	25930000.0	5.0	2.8124659061431885	1.5022056102752686
1.0	25960000.0	25970000.0	1.0	2.9126973152160645	1.5589303970336914
1.0	25990000.0	26000000.0	4.0	2.790402412414551	1.497629165649414
1.0	26000000.0	26010000.0	0.0	2.787736654281616	1.487294316291809
1.0	26020000.0	26030000.0	5.0	2.2432191371917725	1.2921102046966553
1.0	26110000.0	26120000.0	1.0	2.316648006439209	1.284454345703125
1.0	26200000.0	26210000.0	4.0	2.3948206901550293	1.4038536548614502
1.0	26250000.0	26260000.0	4.0	2.6548471450805664	1.424433708190918
1.0	26290000.0	26300000.0	2.0	2.5237550735473633	1.391405701637268
1.0	26310000.0	26320000.0	5.0	2.182929515838623	1.2604658603668213
1.0	26340000.0	26350000.0	1.0	2.3569436073303223	1.312207579612732
1.0	26370000.0	26380000.0	3.0	2.7016384601593018	1.4804279804229736
1.0	26400000.0	26410000.0	1.0	2.604834794998169	1.4049431085586548
1.0	26410000.0	26420000.0	5.0	2.6476926803588867	1.460106611251831
1.0	26500000.0	26510000.0	1.0	2.2675795555114746	1.3793258666992188
1.0	26540000.0	26550000.0	4.0	2.6912715435028076	1.4529812335968018
1.0	26560000.0	26570000.0	1.0	3.1716368198394775	3.1017403602600098
1.0	26570000.0	26580000.0	2.0	2.2607178688049316	1.265273928642273
1.0	26680000.0	26690000.0	4.0	2.582310199737549	1.3951236009597778
1.0	26720000.0	26730000.0	4.0	2.771923542022705	1.479475736618042
1.0	26810000.0	26820000.0	3.0	2.6866466999053955	1.4463341236114502
1.0	26970000.0	26980000.0	3.0	2.852428913116455	1.5271222591400146
1.0	27030000.0	27040000.0	2.0	2.2956998348236084	1.26939058303833
1.0	27040000.0	27050000.0	3.0	2.3567874431610107	1.2894853353500366
1.0	27060000.0	27070000.0	4.0	2.378129243850708	1.311643362045288
1.0	27110000.0	27120000.0	0.0	4.2270097732543945	4.8576226234436035
1.0	27190000.0	27200000.0	3.0	2.4045588970184326	1.3748940229415894
1.0	27330000.0	27340000.0	2.0	2.4584250450134277	1.3689043521881104
1.0	27340000.0	27350000.0	5.0	2.5834102630615234	1.4502804279327393
1.0	27420000.0	27430000.0	5.0	2.143836498260498	1.322363257408142
1.0	27440000.0	27450000.0	1.0	2.189171314239502	1.330018401145935
1.0	27540000.0	27550000.0	2.0	2.751469373703003	1.469057559967041
1.0	27610000.0	27620000.0	3.0	2.2070791721343994	1.2664425373077393
1.0	27640000.0	27650000.0	4.0	3.8622798919677734	1.9418904781341553
1.0	27690000.0	27700000.0	2.0	2.3536126613616943	1.4009151458740234
1.0	27730000.0	27740000.0	1.0	2.5064139366149902	1.4116077423095703
1.0	27770000.0	27780000.0	1.0	2.3938443660736084	1.3131195306777954
1.0	27840000.0	27850000.0	1.0	2.2291417121887207	1.3078429698944092
1.0	27860000.0	27870000.0	2.0	1.990483283996582	1.3412272930145264
1.0	27950000.0	27960000.0	2.0	2.500149965286255	1.4979217052459717
1.0	28150000.0	28160000.0	2.0	2.5171756744384766	1.6430597305297852
1.0	28210000.0	28220000.0	2.0	2.380373477935791	1.3926318883895874
1.0	28240000.0	28250000.0	2.0	2.6348938941955566	2.0227878093719482
1.0	28340000.0	28350000.0	1.0	2.625821828842163	1.5347646474838257
1.0	28430000.0	28440000.0	5.0	3.628936767578125	1.8163821697235107
1.0	28450000.0	28460000.0	2.0	3.4688594341278076	1.7703139781951904
1.0	28540000.0	28550000.0	2.0	2.199036121368408	1.25786292552948
1.0	28570000.0	28580000.0	3.0	2.429806709289551	1.4637489318847656
1.0	28580000.0	28590000.0	1.0	2.486370086669922	1.6670230627059937
1.0	28640000.0	28650000.0	3.0	2.4331843852996826	1.3935846090316772
1.0	28650000.0	28660000.0	1.0	2.2191131114959717	1.4094325304031372
1.0	28750000.0	28760000.0	2.0	2.4426867961883545	1.3252309560775757
1.0	28780000.0	28790000.0	1.0	2.5224854946136475	1.3775259256362915
1.0	28930000.0	28940000.0	1.0	2.6876094341278076	1.4459431171417236
1.0	28960000.0	28970000.0	1.0	3.4471352100372314	1.7200982570648193
1.0	29100000.0	29110000.0	2.0	2.5343427658081055	1.3672749996185303
1.0	29140000.0	29150000.0	1.0	2.6841657161712646	1.4478672742843628
1.0	29160000.0	29170000.0	5.0	2.613952398300171	1.4595776796340942
1.0	29220000.0	29230000.0	1.0	2.2178237438201904	1.353572130203247
1.0	29230000.0	29240000.0	3.0	2.326244831085205	1.3568378686904907
1.0	29250000.0	29260000.0	1.0	3.1858603954315186	1.9395039081573486
1.0	29390000.0	29400000.0	2.0	2.1029865741729736	1.2606778144836426
1.0	29440000.0	29450000.0	3.0	2.0507092475891113	1.2681347131729126
1.0	29470000.0	29480000.0	2.0	2.0644943714141846	1.353769302368164
1.0	29480000.0	29490000.0	4.0	2.0621187686920166	1.3195266723632812
1.0	29540000.0	29550000.0	1.0	2.0881805419921875	1.2796772718429565
1.0	29570000.0	29580000.0	4.0	2.611410140991211	1.4112926721572876
1.0	29670000.0	29680000.0	3.0	3.1752240657806396	1.651389718055725
1.0	29720000.0	29730000.0	2.0	3.235509157180786	1.6541420221328735
1.0	29730000.0	29740000.0	2.0	3.5116958618164062	1.768345594406128
1.0	29740000.0	29750000.0	2.0	3.561619281768799	1.777174711227417
1.0	29750000.0	29760000.0	3.0	3.5737991333007812	1.7833175659179688
1.0	29780000.0	29790000.0	6.0	3.1634716987609863	1.6284208297729492
1.0	30060000.0	30070000.0	4.0	3.2451071739196777	1.6934118270874023
1.0	30170000.0	30180000.0	3.0	3.3930039405822754	1.691498041152954
1.0	30210000.0	30220000.0	1.0	3.272129774093628	1.6580688953399658
1.0	30230000.0	30240000.0	1.0	3.3854453563690186	1.7057301998138428
1.0	30320000.0	30330000.0	6.0	3.705622911453247	1.812645673751831
1.0	30330000.0	30340000.0	5.0	3.9205737113952637	1.9523496627807617
1.0	30360000.0	30370000.0	2.0	3.8492863178253174	1.8571285009384155
1.0	30440000.0	30450000.0	4.0	3.8166987895965576	1.896540641784668
1.0	30460000.0	30470000.0	3.0	3.9232521057128906	2.0146946907043457
1.0	30490000.0	30500000.0	2.0	4.051192283630371	2.0133907794952393
1.0	30550000.0	30560000.0	2.0	3.4200940132141113	1.7163524627685547
1.0	30630000.0	30640000.0	3.0	3.7539970874786377	1.8224389553070068
1.0	30650000.0	30660000.0	3.0	3.6676135063171387	1.8018808364868164
1.0	30660000.0	30670000.0	4.0	3.515092372894287	1.7508856058120728
1.0	30830000.0	30840000.0	6.0	3.365252733230591	1.7244685888290405
1.0	30930000.0	30940000.0	1.0	3.4175937175750732	1.7316131591796875
1.0	30940000.0	30950000.0	1.0	3.213836669921875	1.6649181842803955
1.0	30950000.0	30960000.0	2.0	3.485807418823242	1.7574135065078735
1.0	30990000.0	31000000.0	7.0	2.9134204387664795	1.552450180053711
1.0	31010000.0	31020000.0	4.0	2.8228440284729004	1.5142525434494019
1.0	31160000.0	31170000.0	3.0	3.4357528686523438	1.8226706981658936
1.0	31340000.0	31350000.0	3.0	2.335519790649414	1.3396899700164795
1.0	31360000.0	31370000.0	2.0	2.22658109664917	1.310509443283081
1.0	31370000.0	31380000.0	0.0	2.3627278804779053	1.2984789609909058
1.0	31500000.0	31510000.0	1.0	2.354616403579712	1.303687334060669
1.0	31700000.0	31710000.0	3.0	2.8042235374450684	1.5008224248886108
1.0	31720000.0	31730000.0	0.0	2.6924867630004883	1.4525436162948608
1.0	31760000.0	31770000.0	3.0	2.6909329891204834	1.5057315826416016
1.0	31780000.0	31790000.0	1.0	2.2841591835021973	1.2613996267318726
1.0	31830000.0	31840000.0	1.0	2.1820149421691895	1.217248558998108
1.0	31850000.0	31860000.0	2.0	2.681899309158325	1.4472101926803589
1.0	31890000.0	31900000.0	3.0	2.8155813217163086	1.5132079124450684
1.0	31910000.0	31920000.0	1.0	2.7036538124084473	1.4547821283340454
1.0	32000000.0	32010000.0	5.0	2.699887752532959	1.4520995616912842
1.0	32040000.0	32050000.0	2.0	2.3316760063171387	1.2951645851135254
1.0	32050000.0	32060000.0	1.0	2.569614887237549	1.3978900909423828
1.0	32070000.0	32080000.0	2.0	2.732668161392212	1.4617910385131836
1.0	32100000.0	32110000.0	0.0	2.079007387161255	1.3565953969955444
1.0	32140000.0	32150000.0	4.0	2.370152711868286	1.3253051042556763
1.0	32170000.0	32180000.0	3.0	2.4186606407165527	1.4433685541152954
1.0	32210000.0	32220000.0	3.0	2.294888973236084	1.315091848373413
1.0	32230000.0	32240000.0	1.0	2.377105712890625	1.299535870552063
1.0	32250000.0	32260000.0	1.0	2.8015313148498535	1.567911982536316
1.0	32310000.0	32320000.0	4.0	2.8906188011169434	1.5480800867080688
1.0	32340000.0	32350000.0	6.0	2.913430690765381	1.5522257089614868
1.0	32380000.0	32390000.0	3.0	2.837190628051758	1.5116055011749268
1.0	32410000.0	32420000.0	3.0	2.913055896759033	1.5526102781295776
1.0	32430000.0	32440000.0	7.0	2.9739527702331543	1.580496072769165
1.0	32460000.0	32470000.0	3.0	2.8993797302246094	1.5472831726074219
1.0	32610000.0	32620000.0	3.0	2.4646244049072266	1.3382694721221924
1.0	32850000.0	32860000.0	0.0	2.3126330375671387	1.3252754211425781
1.0	32930000.0	32940000.0	1.0	2.714340925216675	1.4764535427093506
1.0	32960000.0	32970000.0	4.0	2.8037776947021484	1.5162827968597412
1.0	33080000.0	33090000.0	2.0	2.2508773803710938	1.3014435768127441
1.0	33160000.0	33170000.0	4.0	2.407740354537964	1.3493162393569946
1.0	33170000.0	33180000.0	3.0	2.4679691791534424	1.4019567966461182
1.0	33210000.0	33220000.0	0.0	2.4043126106262207	1.3741041421890259
1.0	33230000.0	33240000.0	1.0	2.0053253173828125	1.309715747833252
1.0	33280000.0	33290000.0	4.0	5.242490291595459	5.197317123413086
1.0	33460000.0	33470000.0	0.0	2.114454507827759	1.3849238157272339
1.0	33470000.0	33480000.0	1.0	1.9887721538543701	1.3630928993225098
1.0	33490000.0	33500000.0	2.0	2.093601703643799	1.312049150466919
1.0	33560000.0	33570000.0	2.0	2.189310073852539	1.3138316869735718
1.0	33630000.0	33640000.0	2.0	2.329383373260498	1.2920001745224
1.0	33720000.0	33730000.0	3.0	2.398155450820923	1.823224425315857
1.0	33760000.0	33770000.0	2.0	2.1136229038238525	1.2962868213653564
1.0	33940000.0	33950000.0	1.0	2.663090705871582	1.4430272579193115
1.0	33970000.0	33980000.0	4.0	3.176980495452881	1.633583426475525
1.0	34030000.0	34040000.0	5.0	3.395322322845459	1.6907923221588135
1.0	34050000.0	34060000.0	3.0	3.4099349975585938	1.7011387348175049
1.0	34070000.0	34080000.0	3.0	3.2736124992370605	1.657702088356018
1.0	34090000.0	34100000.0	7.0	3.3552520275115967	1.6958433389663696
1.0	34190000.0	34200000.0	9.0	4.0510029792785645	1.9478023052215576
1.0	34230000.0	34240000.0	4.0	4.234635353088379	2.015244960784912
1.0	34260000.0	34270000.0	7.0	4.538980007171631	2.2028820514678955
1.0	34270000.0	34280000.0	1.0	4.657609462738037	2.2387871742248535
1.0	34310000.0	34320000.0	1.0	4.081552982330322	1.9607311487197876
1.0	34410000.0	34420000.0	4.0	4.087034225463867	2.032050371170044
1.0	34580000.0	34590000.0	2.0	4.738307952880859	2.3913345336914062
1.0	34590000.0	34600000.0	6.0	4.124111652374268	2.028794765472412
1.0	34600000.0	34610000.0	7.0	3.856349229812622	1.926409125328064
1.0	34630000.0	34640000.0	5.0	3.805337905883789	2.012749195098877
1.0	34650000.0	34660000.0	3.0	3.8481483459472656	1.9501838684082031
1.0	34660000.0	34670000.0	5.0	3.8237061500549316	1.9872385263442993
1.0	34690000.0	34700000.0	4.0	4.1293439865112305	2.0149598121643066
1.0	34720000.0	34730000.0	2.0	3.6008734703063965	1.8303006887435913
1.0	34730000.0	34740000.0	1.0	4.052087783813477	1.9883716106414795
1.0	34760000.0	34770000.0	2.0	4.211556911468506	2.163033962249756
1.0	34820000.0	34830000.0	3.0	4.1230974197387695	1.973537802696228
1.0	34830000.0	34840000.0	2.0	4.312664985656738	2.04750394821167
1.0	34840000.0	34850000.0	3.0	4.321158409118652	2.035585403442383
1.0	34850000.0	34860000.0	5.0	4.756894111633301	2.235750436782837
1.0	34860000.0	34870000.0	4.0	4.605585098266602	2.1518473625183105
1.0	34910000.0	34920000.0	2.0	4.498926162719727	2.098881244659424
1.0	35060000.0	35070000.0	3.0	3.5351638793945312	1.7497615814208984
1.0	35080000.0	35090000.0	3.0	3.448566436767578	1.7173070907592773
1.0	35140000.0	35150000.0	2.0	3.5503668785095215	1.7574104070663452
1.0	35160000.0	35170000.0	7.0	3.6441452503204346	1.7919836044311523
1.0	35220000.0	35230000.0	4.0	3.159893035888672	1.6401188373565674
1.0	35240000.0	35250000.0	3.0	3.0272326469421387	1.6018340587615967
1.0	35270000.0	35280000.0	3.0	3.1805615425109863	1.6226295232772827
1.0	35360000.0	35370000.0	1.0	3.061825752258301	1.6073455810546875
1.0	35370000.0	35380000.0	4.0	3.0126192569732666	1.5829981565475464
1.0	35400000.0	35410000.0	0.0	3.090811252593994	1.612105131149292
1.0	35420000.0	35430000.0	3.0	2.7574477195739746	1.4878349304199219
1.0	35460000.0	35470000.0	2.0	2.4938769340515137	1.363275170326233
1.0	35500000.0	35510000.0	3.0	3.031644821166992	1.5988869667053223
1.0	35580000.0	35590000.0	5.0	2.884589910507202	1.5395686626434326
1.0	35630000.0	35640000.0	4.0	3.018460512161255	1.5819957256317139
1.0	35640000.0	35650000.0	2.0	2.5940279960632324	1.4062697887420654
1.0	35650000.0	35660000.0	1.0	4.767845153808594	2.731750249862671
1.0	35670000.0	35680000.0	1.0	2.993375301361084	1.5884130001068115
1.0	35680000.0	35690000.0	2.0	2.8643908500671387	1.5301988124847412
1.0	35730000.0	35740000.0	3.0	2.315516948699951	1.4745079278945923
1.0	35940000.0	35950000.0	2.0	2.5202441215515137	1.3735443353652954
1.0	36020000.0	36030000.0	4.0	5.242490291595459	5.197317123413086
1.0	36090000.0	36100000.0	0.0	2.3212108612060547	1.2802538871765137
1.0	36130000.0	36140000.0	5.0	2.7773873805999756	1.4990484714508057
1.0	36260000.0	36270000.0	3.0	2.52875018119812	1.4180309772491455
1.0	36350000.0	36360000.0	0.0	2.116654872894287	1.2867066860198975
1.0	36380000.0	36390000.0	0.0	1.9884092807769775	1.3531129360198975
1.0	36400000.0	36410000.0	3.0	2.1798605918884277	1.3418724536895752
1.0	36490000.0	36500000.0	1.0	2.198542594909668	1.2756065130233765
1.0	36600000.0	36610000.0	3.0	2.2263729572296143	1.2969391345977783
1.0	36620000.0	36630000.0	3.0	5.242490291595459	5.197317123413086
1.0	36690000.0	36700000.0	1.0	2.8039448261260986	2.0579476356506348
1.0	36740000.0	36750000.0	5.0	2.6913459300994873	1.4484727382659912
1.0	36760000.0	36770000.0	5.0	2.5775020122528076	1.3999830484390259
1.0	36770000.0	36780000.0	3.0	2.7046284675598145	1.45254647731781
1.0	36860000.0	36870000.0	3.0	4.98947811126709	5.13761043548584
1.0	37030000.0	37040000.0	2.0	2.5868277549743652	1.4352538585662842
1.0	37040000.0	37050000.0	4.0	2.5603396892547607	1.444277048110962
1.0	37050000.0	37060000.0	3.0	2.606200695037842	1.442251443862915
1.0	37150000.0	37160000.0	4.0	2.8979334831237793	1.5503681898117065
1.0	37210000.0	37220000.0	7.0	2.9774386882781982	1.575490951538086
1.0	37220000.0	37230000.0	6.0	2.99737286567688	1.5749666690826416
1.0	37280000.0	37290000.0	3.0	3.1054272651672363	1.6051183938980103
1.0	37390000.0	37400000.0	3.0	3.348799228668213	1.689645528793335
1.0	37400000.0	37410000.0	2.0	3.3945281505584717	1.7108485698699951
1.0	37420000.0	37430000.0	1.0	3.652827739715576	1.8024728298187256
1.0	37450000.0	37460000.0	8.0	3.2549185752868652	1.6607398986816406
1.0	37650000.0	37660000.0	2.0	3.1737279891967773	1.630271553993225
1.0	37740000.0	37750000.0	3.0	2.993642807006836	1.5718820095062256
1.0	37790000.0	37800000.0	4.0	2.9561898708343506	1.5671064853668213
1.0	37800000.0	37810000.0	1.0	3.048503875732422	1.5906437635421753
1.0	37890000.0	37900000.0	0.0	2.7742295265197754	1.4824825525283813
1.0	37930000.0	37940000.0	1.0	2.1891560554504395	1.3461765050888062
1.0	37950000.0	37960000.0	2.0	2.0668253898620605	1.3345611095428467
1.0	37980000.0	37990000.0	2.0	2.6064047813415527	1.5095345973968506
1.0	38010000.0	38020000.0	1.0	2.529613733291626	1.3409428596496582
1.0	38330000.0	38340000.0	1.0	2.1724088191986084	1.2799943685531616
1.0	38340000.0	38350000.0	2.0	2.28739857673645	1.275994062423706
1.0	38560000.0	38570000.0	3.0	2.7075037956237793	1.4627430438995361
1.0	38580000.0	38590000.0	5.0	2.6422066688537598	1.4389221668243408
1.0	38600000.0	38610000.0	3.0	2.633017063140869	1.4399547576904297
1.0	38640000.0	38650000.0	2.0	2.7875707149505615	1.4978843927383423
1.0	38650000.0	38660000.0	4.0	2.7400479316711426	1.4663349390029907
1.0	38660000.0	38670000.0	3.0	2.8747410774230957	1.5414817333221436
1.0	38710000.0	38720000.0	1.0	2.7672035694122314	1.4982566833496094
1.0	38750000.0	38760000.0	1.0	2.8077433109283447	1.5133880376815796
1.0	38770000.0	38780000.0	4.0	2.841021776199341	1.5245192050933838
1.0	38800000.0	38810000.0	0.0	2.731370449066162	1.4606928825378418
1.0	38900000.0	38910000.0	3.0	2.943082809448242	1.5469871759414673
1.0	38930000.0	38940000.0	2.0	3.047246217727661	1.602608323097229
1.0	39020000.0	39030000.0	3.0	2.9197120666503906	1.5671980381011963
1.0	39070000.0	39080000.0	2.0	3.098783016204834	1.6222301721572876
1.0	39120000.0	39130000.0	2.0	3.2207252979278564	1.6591469049453735
1.0	39220000.0	39230000.0	4.0	3.198241710662842	1.6627861261367798
1.0	39260000.0	39270000.0	3.0	3.1301565170288086	1.641823172569275
1.0	39270000.0	39280000.0	7.0	2.891292095184326	1.5507453680038452
1.0	39300000.0	39310000.0	4.0	2.3718340396881104	1.3069908618927002
1.0	39470000.0	39480000.0	4.0	2.5760951042175293	1.3979156017303467
1.0	39540000.0	39550000.0	3.0	2.580615520477295	1.38758385181427
1.0	39550000.0	39560000.0	0.0	2.345601797103882	1.286311149597168
1.0	39580000.0	39590000.0	3.0	2.2629237174987793	1.2893385887145996
1.0	39600000.0	39610000.0	1.0	2.461740732192993	1.3521382808685303
1.0	39610000.0	39620000.0	2.0	2.433082342147827	1.3246527910232544
1.0	39690000.0	39700000.0	1.0	2.1696982383728027	1.3317880630493164
1.0	39730000.0	39740000.0	3.0	2.356290340423584	1.3952525854110718
1.0	39820000.0	39830000.0	4.0	1.9903026819229126	1.3685786724090576
1.0	39850000.0	39860000.0	4.0	1.9627742767333984	1.3664432764053345
1.0	39890000.0	39900000.0	0.0	2.10089111328125	1.3201971054077148
1.0	39900000.0	39910000.0	1.0	2.089808702468872	1.3519562482833862
1.0	39950000.0	39960000.0	1.0	2.206815242767334	1.2369072437286377
1.0	40020000.0	40030000.0	4.0	2.149365186691284	1.3771506547927856
1.0	40090000.0	40100000.0	2.0	2.4373316764831543	1.3240232467651367
1.0	40130000.0	40140000.0	2.0	2.619234323501587	1.452252984046936
1.0	40160000.0	40170000.0	2.0	2.8047029972076416	1.5433200597763062
1.0	40170000.0	40180000.0	3.0	2.947298049926758	1.697475790977478
1.0	40180000.0	40190000.0	3.0	2.738788604736328	1.4910852909088135
1.0	40250000.0	40260000.0	1.0	2.49293851852417	1.3784468173980713
1.0	40270000.0	40280000.0	1.0	2.536288261413574	1.4085876941680908
1.0	40430000.0	40440000.0	1.0	2.1722874641418457	1.3522628545761108
1.0	40540000.0	40550000.0	3.0	2.163076400756836	1.3110668659210205
1.0	40560000.0	40570000.0	2.0	2.427886962890625	1.35933256149292
1.0	40570000.0	40580000.0	6.0	2.65101957321167	1.427635908126831
1.0	40670000.0	40680000.0	2.0	2.4112229347229004	1.3290611505508423
1.0	40680000.0	40690000.0	2.0	2.386610507965088	1.3028892278671265
1.0	40760000.0	40770000.0	2.0	2.787379264831543	1.495030403137207
1.0	40840000.0	40850000.0	8.0	4.720914840698242	2.8960328102111816
1.0	40850000.0	40860000.0	9.0	6.0319061279296875	3.215442180633545
1.0	40870000.0	40880000.0	3.0	2.3708362579345703	1.2967872619628906
1.0	40880000.0	40890000.0	1.0	2.3855719566345215	1.3016226291656494
1.0	40890000.0	40900000.0	0.0	2.748932361602783	1.4741265773773193
1.0	40900000.0	40910000.0	1.0	2.7457897663116455	1.4749243259429932
1.0	40940000.0	40950000.0	0.0	2.5035266876220703	1.5608049631118774
1.0	40980000.0	40990000.0	4.0	2.7320542335510254	1.469738483428955
1.0	41100000.0	41110000.0	0.0	2.6659817695617676	1.438816785812378
1.0	41150000.0	41160000.0	1.0	2.7532546520233154	2.298769950866699
1.0	41190000.0	41200000.0	2.0	2.1140778064727783	1.2698417901992798
1.0	41200000.0	41210000.0	3.0	2.0215508937835693	1.283595085144043
1.0	41320000.0	41330000.0	3.0	2.3874928951263428	1.4498140811920166
1.0	41340000.0	41350000.0	5.0	2.435973882675171	1.3646889925003052
1.0	41380000.0	41390000.0	1.0	2.591836452484131	1.4158878326416016
1.0	41490000.0	41500000.0	0.0	2.081498861312866	1.1870063543319702
1.0	41510000.0	41520000.0	2.0	2.0078461170196533	1.296688199043274
1.0	41560000.0	41570000.0	1.0	2.1687397956848145	1.2203545570373535
1.0	41700000.0	41710000.0	0.0	2.2951972484588623	1.4420156478881836
1.0	41740000.0	41750000.0	1.0	2.5612661838531494	1.488612413406372
1.0	41810000.0	41820000.0	0.0	2.7090351581573486	1.4550588130950928
1.0	41880000.0	41890000.0	2.0	2.3406925201416016	1.3691426515579224
1.0	41910000.0	41920000.0	2.0	2.3167874813079834	1.293710470199585
1.0	41930000.0	41940000.0	3.0	2.387903928756714	1.4353078603744507
1.0	41970000.0	41980000.0	3.0	2.1364376544952393	1.379347562789917
1.0	42050000.0	42060000.0	2.0	2.18800687789917	1.3985487222671509
1.0	42080000.0	42090000.0	2.0	2.1227970123291016	1.3605303764343262
1.0	42110000.0	42120000.0	0.0	2.176684856414795	1.3165785074234009
1.0	42130000.0	42140000.0	1.0	2.388075351715088	1.4556690454483032
1.0	42140000.0	42150000.0	2.0	2.18361759185791	1.348694086074829
1.0	42220000.0	42230000.0	3.0	2.396667957305908	1.3290681838989258
1.0	42260000.0	42270000.0	2.0	2.333617925643921	1.3255475759506226
1.0	42290000.0	42300000.0	4.0	2.3706226348876953	1.3862133026123047
1.0	42320000.0	42330000.0	1.0	2.3142008781433105	1.318584680557251
1.0	42340000.0	42350000.0	1.0	2.4046311378479004	1.3297221660614014
1.0	42350000.0	42360000.0	2.0	2.3463311195373535	1.3010690212249756
1.0	42370000.0	42380000.0	2.0	2.5688514709472656	1.4036047458648682
1.0	42470000.0	42480000.0	3.0	2.6597867012023926	1.4303197860717773
1.0	42480000.0	42490000.0	4.0	2.6919469833374023	1.4528541564941406
1.0	42610000.0	42620000.0	5.0	2.7437565326690674	1.471651315689087
1.0	42680000.0	42690000.0	0.0	2.5720529556274414	1.3981730937957764
1.0	42850000.0	42860000.0	2.0	2.85988450050354	1.5377180576324463
1.0	42870000.0	42880000.0	2.0	3.0748846530914307	1.6141326427459717
1.0	42910000.0	42920000.0	3.0	2.961402416229248	1.5708081722259521
1.0	42920000.0	42930000.0	4.0	5.242489337921143	5.197317123413086
1.0	42950000.0	42960000.0	1.0	2.8007161617279053	1.4957994222640991
1.0	42970000.0	42980000.0	6.0	2.8308863639831543	1.5043599605560303
1.0	42980000.0	42990000.0	3.0	3.057670831680298	1.5787612199783325
1.0	43030000.0	43040000.0	1.0	2.7328262329101562	1.4646241664886475
1.0	43070000.0	43080000.0	2.0	2.6949844360351562	1.4615848064422607
1.0	43080000.0	43090000.0	2.0	2.69629168510437	1.4653079509735107
1.0	43220000.0	43230000.0	0.0	1.9870834350585938	1.32764732837677
1.0	43240000.0	43250000.0	1.0	2.0276646614074707	1.3124502897262573
1.0	43260000.0	43270000.0	4.0	2.530230760574341	1.41470205783844
1.0	43490000.0	43500000.0	3.0	2.5784964561462402	1.4149457216262817
1.0	43640000.0	43650000.0	1.0	2.742236852645874	1.4702281951904297
1.0	43690000.0	43700000.0	0.0	2.5930795669555664	1.3933296203613281
1.0	43700000.0	43710000.0	4.0	2.5980117321014404	1.4230633974075317
1.0	43720000.0	43730000.0	1.0	2.757607936859131	1.493156909942627
1.0	43780000.0	43790000.0	1.0	2.293267250061035	1.2788124084472656
1.0	43790000.0	43800000.0	2.0	2.4384050369262695	1.3307362794876099
1.0	43810000.0	43820000.0	2.0	2.289327383041382	1.2770893573760986
1.0	43870000.0	43880000.0	0.0	2.1106791496276855	1.2957159280776978
1.0	43880000.0	43890000.0	3.0	2.0947742462158203	1.345245361328125
1.0	43950000.0	43960000.0	3.0	2.885582447052002	1.5241565704345703
1.0	43980000.0	43990000.0	3.0	2.7967236042022705	1.4933409690856934
1.0	44040000.0	44050000.0	4.0	2.358158588409424	1.304353952407837
1.0	44140000.0	44150000.0	1.0	2.133570432662964	1.235990285873413
1.0	44230000.0	44240000.0	0.0	2.344839096069336	1.2862250804901123
1.0	44310000.0	44320000.0	1.0	2.1787261962890625	1.3317286968231201
1.0	44320000.0	44330000.0	3.0	2.0067391395568848	1.3303369283676147
1.0	44330000.0	44340000.0	1.0	2.07918119430542	1.3406764268875122
1.0	44350000.0	44360000.0	2.0	2.229546546936035	1.2769269943237305
1.0	44360000.0	44370000.0	1.0	2.0622987747192383	1.303285837173462
1.0	44380000.0	44390000.0	3.0	2.1035008430480957	1.3385570049285889
1.0	44420000.0	44430000.0	0.0	2.078744411468506	1.2538270950317383
1.0	44500000.0	44510000.0	4.0	2.4570436477661133	1.3915590047836304
1.0	44520000.0	44530000.0	4.0	2.637819766998291	1.4397594928741455
1.0	44580000.0	44590000.0	3.0	2.8674674034118652	1.539603590965271
1.0	44620000.0	44630000.0	2.0	3.034829616546631	1.590205192565918
1.0	44650000.0	44660000.0	5.0	2.617940902709961	1.4316484928131104
1.0	44690000.0	44700000.0	3.0	2.019226551055908	1.3434034585952759
1.0	44710000.0	44720000.0	2.0	2.0040810108184814	1.2993547916412354
1.0	44720000.0	44730000.0	1.0	2.103524684906006	1.3369810581207275
1.0	44850000.0	44860000.0	2.0	2.6093571186065674	1.4802268743515015
1.0	44890000.0	44900000.0	1.0	2.4524312019348145	1.4244277477264404
1.0	44950000.0	44960000.0	1.0	2.4634790420532227	1.4321839809417725
1.0	45000000.0	45010000.0	0.0	2.3953044414520264	1.414621114730835
1.0	45010000.0	45020000.0	2.0	2.2406020164489746	1.2781274318695068
1.0	45070000.0	45080000.0	2.0	2.364607810974121	1.4404480457305908
1.0	45090000.0	45100000.0	2.0	2.1953978538513184	1.4125036001205444
1.0	45130000.0	45140000.0	1.0	2.3171753883361816	1.2965762615203857
1.0	45150000.0	45160000.0	1.0	2.6529154777526855	1.4261956214904785
1.0	45290000.0	45300000.0	5.0	2.3529980182647705	1.3296005725860596
1.0	45300000.0	45310000.0	1.0	2.5715391635894775	1.3862240314483643
1.0	45370000.0	45380000.0	4.0	2.136566400527954	1.373795509338379
1.0	45390000.0	45400000.0	5.0	2.1490955352783203	1.3464758396148682
1.0	45420000.0	45430000.0	1.0	2.335258960723877	1.29999577999115
1.0	45530000.0	45540000.0	3.0	2.7192025184631348	1.4752763509750366
1.0	45610000.0	45620000.0	3.0	2.628485918045044	1.4197670221328735
1.0	45690000.0	45700000.0	0.0	2.6927876472473145	1.4653609991073608
1.0	45710000.0	45720000.0	3.0	2.7322287559509277	1.4734795093536377
1.0	45800000.0	45810000.0	5.0	3.034376621246338	1.7975295782089233
1.0	45880000.0	45890000.0	3.0	2.6154677867889404	1.4093132019042969
1.0	45930000.0	45940000.0	3.0	2.5716371536254883	1.3880903720855713
1.0	45940000.0	45950000.0	2.0	2.511437177658081	1.359587550163269
1.0	45950000.0	45960000.0	0.0	3.7045555114746094	4.024748802185059
1.0	45970000.0	45980000.0	1.0	2.250152111053467	1.2632428407669067
1.0	45980000.0	45990000.0	3.0	4.48422908782959	4.896891117095947
1.0	46080000.0	46090000.0	5.0	2.18225359916687	1.2363874912261963
1.0	46100000.0	46110000.0	2.0	2.288419246673584	1.265890121459961
1.0	46110000.0	46120000.0	1.0	2.3429760932922363	1.2840220928192139
1.0	46160000.0	46170000.0	0.0	2.4891602993011475	1.3608217239379883
1.0	46200000.0	46210000.0	3.0	2.4544596672058105	1.3330774307250977
1.0	46290000.0	46300000.0	2.0	2.4188485145568848	1.330803394317627
1.0	46310000.0	46320000.0	3.0	2.6659796237945557	1.4397313594818115
1.0	46340000.0	46350000.0	0.0	2.6483044624328613	1.4208416938781738
1.0	46420000.0	46430000.0	0.0	2.2833220958709717	1.3006837368011475
1.0	46470000.0	46480000.0	1.0	2.153404712677002	1.2637920379638672
1.0	46480000.0	46490000.0	2.0	2.1886305809020996	1.3474777936935425
1.0	46510000.0	46520000.0	1.0	2.628594160079956	1.4283336400985718
1.0	46560000.0	46570000.0	0.0	2.7234668731689453	1.4719812870025635
1.0	46590000.0	46600000.0	4.0	3.4191417694091797	1.8864246606826782
1.0	46610000.0	46620000.0	4.0	2.700218439102173	1.4459636211395264
1.0	46640000.0	46650000.0	2.0	2.239950180053711	1.3126649856567383
1.0	46650000.0	46660000.0	0.0	2.0918078422546387	1.2902978658676147
1.0	46740000.0	46750000.0	1.0	2.1764960289001465	1.2526136636734009
1.0	46760000.0	46770000.0	5.0	4.816536903381348	2.636701822280884
1.0	46770000.0	46780000.0	5.0	2.1467978954315186	1.2862824201583862
1.0	46830000.0	46840000.0	0.0	2.2690939903259277	1.276166319847107
1.0	46990000.0	47000000.0	2.0	2.433533191680908	1.3595561981201172
1.0	47020000.0	47030000.0	5.0	2.247171640396118	1.2881765365600586
1.0	47070000.0	47080000.0	0.0	2.254297971725464	1.261606216430664
1.0	47090000.0	47100000.0	2.0	2.3198466300964355	1.2745388746261597
1.0	47210000.0	47220000.0	4.0	3.334031581878662	1.7273828983306885
1.0	47260000.0	47270000.0	5.0	3.247100830078125	1.6752218008041382
1.0	47270000.0	47280000.0	3.0	3.450460910797119	1.7225812673568726
1.0	47400000.0	47410000.0	5.0	3.3792037963867188	1.6926177740097046
1.0	47460000.0	47470000.0	2.0	3.6291961669921875	1.7983146905899048
1.0	47500000.0	47510000.0	2.0	3.389291286468506	1.7016055583953857
1.0	47510000.0	47520000.0	3.0	3.2806496620178223	1.6693809032440186
1.0	47600000.0	47610000.0	1.0	3.5802054405212402	1.7753963470458984
1.0	47730000.0	47740000.0	4.0	2.56164813041687	1.3910731077194214
1.0	47740000.0	47750000.0	3.0	2.5822017192840576	1.3998830318450928
1.0	47750000.0	47760000.0	2.0	2.6391525268554688	1.4247045516967773
1.0	47780000.0	47790000.0	1.0	2.8028054237365723	1.5013964176177979
1.0	47820000.0	47830000.0	0.0	2.357344150543213	1.3052895069122314
1.0	47840000.0	47850000.0	1.0	2.083359956741333	1.2265862226486206
1.0	47980000.0	47990000.0	3.0	2.986560344696045	1.5861790180206299
1.0	48050000.0	48060000.0	5.0	3.4625582695007324	1.758615493774414
1.0	48070000.0	48080000.0	2.0	3.828789472579956	1.85531747341156
1.0	48090000.0	48100000.0	6.0	3.6257171630859375	1.7854185104370117
1.0	48110000.0	48120000.0	6.0	3.497887134552002	1.738564133644104
1.0	48190000.0	48200000.0	5.0	4.013655185699463	1.9182024002075195
1.0	48250000.0	48260000.0	5.0	4.038390636444092	1.9185121059417725
1.0	48260000.0	48270000.0	4.0	4.106493949890137	1.957667350769043
1.0	48270000.0	48280000.0	6.0	4.034224510192871	1.9238786697387695
1.0	48330000.0	48340000.0	1.0	4.40635871887207	2.052048921585083
1.0	48370000.0	48380000.0	4.0	4.322134971618652	2.0269901752471924
1.0	48400000.0	48410000.0	4.0	5.128280162811279	2.292407512664795
1.0	48460000.0	48470000.0	4.0	5.034974098205566	2.271761655807495
1.0	48480000.0	48490000.0	11.0	4.928765773773193	2.2542054653167725
1.0	48520000.0	48530000.0	4.0	5.058075904846191	2.245899200439453
1.0	48600000.0	48610000.0	9.0	5.111596584320068	2.367473602294922
1.0	48700000.0	48710000.0	8.0	5.085692882537842	2.299839735031128
1.0	48950000.0	48960000.0	2.0	3.9513657093048096	2.061966896057129
1.0	49010000.0	49020000.0	1.0	3.739759922027588	1.966731309890747
1.0	49020000.0	49030000.0	3.0	3.7437355518341064	2.0196263790130615
1.0	49130000.0	49140000.0	1.0	3.5412001609802246	1.8737777471542358
1.0	49160000.0	49170000.0	4.0	3.4631056785583496	1.8423693180084229
1.0	49170000.0	49180000.0	6.0	3.3901965618133545	1.8934627771377563
1.0	49180000.0	49190000.0	1.0	3.3961517810821533	1.9589767456054688
1.0	49230000.0	49240000.0	2.0	3.1042256355285645	1.843807578086853
1.0	49240000.0	49250000.0	4.0	3.1043975353240967	1.7203311920166016
1.0	49250000.0	49260000.0	1.0	3.733877658843994	2.147268295288086
1.0	49300000.0	49310000.0	0.0	3.7452895641326904	2.0575153827667236
1.0	49360000.0	49370000.0	3.0	3.87414813041687	2.1774020195007324
1.0	49400000.0	49410000.0	5.0	4.3664350509643555	2.2159011363983154
1.0	49490000.0	49500000.0	12.0	5.385696887969971	2.6251273155212402
1.0	49570000.0	49580000.0	5.0	6.553514003753662	2.8296315670013428
1.0	49600000.0	49610000.0	7.0	6.023380279541016	2.783074378967285
1.0	49610000.0	49620000.0	6.0	6.203944683074951	2.7593979835510254
1.0	49660000.0	49670000.0	4.0	6.34911584854126	2.8489797115325928
1.0	49750000.0	49760000.0	4.0	5.283402919769287	2.5583019256591797
1.0	49900000.0	49910000.0	3.0	6.740046501159668	2.914825439453125
1.0	49920000.0	49930000.0	8.0	6.494973182678223	2.8783440589904785
1.0	49990000.0	50000000.0	2.0	6.856860160827637	2.937448501586914
1.0	50000000.0	50010000.0	6.0	6.5992279052734375	2.896505355834961
1.0	50040000.0	50050000.0	9.0	6.9405646324157715	2.96036958694458
1.0	50100000.0	50110000.0	9.0	8.400775909423828	3.197268009185791
1.0	50140000.0	50150000.0	10.0	8.866381645202637	3.2953693866729736
1.0	50190000.0	50200000.0	12.0	8.971528053283691	3.2974705696105957
1.0	50210000.0	50220000.0	7.0	9.31123161315918	3.3784146308898926
1.0	50240000.0	50250000.0	5.0	9.098254203796387	3.311209201812744
1.0	50260000.0	50270000.0	9.0	8.583192825317383	3.2327561378479004
1.0	50270000.0	50280000.0	9.0	8.249506950378418	3.157968044281006
1.0	50280000.0	50290000.0	10.0	8.15385627746582	3.138838291168213
1.0	50290000.0	50300000.0	5.0	7.320937156677246	3.01908802986145
1.0	50300000.0	50310000.0	11.0	7.773381233215332	3.08308482170105
1.0	50350000.0	50360000.0	7.0	7.29925537109375	2.97746205329895
1.0	50530000.0	50540000.0	8.0	4.893739223480225	2.301258087158203
1.0	50620000.0	50630000.0	6.0	4.257055759429932	2.0501773357391357
1.0	50650000.0	50660000.0	2.0	3.9615464210510254	1.943627953529358
1.0	50710000.0	50720000.0	4.0	3.7172341346740723	1.8500168323516846
1.0	50720000.0	50730000.0	5.0	3.6761908531188965	1.8289505243301392
1.0	50790000.0	50800000.0	6.0	3.3866703510284424	1.6957788467407227
1.0	50840000.0	50850000.0	7.0	2.9504599571228027	1.5563814640045166
1.0	50850000.0	50860000.0	3.0	3.2817203998565674	1.6775010824203491
1.0	50890000.0	50900000.0	1.0	3.3576865196228027	1.9794296026229858
1.0	50970000.0	50980000.0	3.0	2.2552554607391357	1.308441400527954
1.0	51040000.0	51050000.0	1.0	2.3613107204437256	1.3472216129302979
1.0	51100000.0	51110000.0	2.0	2.7082109451293945	1.5007191896438599
1.0	51110000.0	51120000.0	5.0	2.538865566253662	1.5033843517303467
1.0	51130000.0	51140000.0	3.0	2.6282403469085693	1.5111700296401978
1.0	51240000.0	51250000.0	2.0	2.5481481552124023	1.3897020816802979
1.0	51280000.0	51290000.0	3.0	2.6480581760406494	1.421895146369934
1.0	51290000.0	51300000.0	4.0	2.45466685295105	1.3477710485458374
1.0	51410000.0	51420000.0	1.0	2.4643516540527344	1.3343923091888428
1.0	51440000.0	51450000.0	1.0	3.300520658493042	1.8781875371932983
1.0	51450000.0	51460000.0	1.0	2.821575880050659	1.5057497024536133
1.0	51480000.0	51490000.0	3.0	2.810560464859009	1.500566005706787
1.0	51520000.0	51530000.0	3.0	3.164747953414917	1.642454743385315
1.0	51590000.0	51600000.0	5.0	3.071545124053955	1.6221859455108643
1.0	51740000.0	51750000.0	1.0	2.359302282333374	1.290045976638794
1.0	51750000.0	51760000.0	4.0	2.380315065383911	1.3499128818511963
1.0	51810000.0	51820000.0	0.0	2.5896573066711426	1.390417456626892
1.0	51820000.0	51830000.0	5.0	2.429790496826172	1.3315917253494263
1.0	51860000.0	51870000.0	4.0	2.6070396900177	1.4127243757247925
1.0	51910000.0	51920000.0	4.0	3.031562089920044	1.6158186197280884
1.0	51920000.0	51930000.0	5.0	3.202634811401367	1.6702226400375366
1.0	51960000.0	51970000.0	5.0	3.5510401725769043	1.7842686176300049
1.0	51970000.0	51980000.0	9.0	3.4281716346740723	1.7367188930511475
1.0	51980000.0	51990000.0	18.0	2.8201208114624023	1.4398839473724365
1.0	52160000.0	52170000.0	3.0	2.4380829334259033	1.324061632156372
1.0	52170000.0	52180000.0	3.0	2.359067440032959	1.3065638542175293
1.0	52250000.0	52260000.0	0.0	2.1525626182556152	1.2722015380859375
1.0	52260000.0	52270000.0	2.0	2.2509055137634277	1.2494792938232422
1.0	52280000.0	52290000.0	2.0	2.3058598041534424	1.2822871208190918
1.0	52370000.0	52380000.0	1.0	2.8161325454711914	1.5142468214035034
1.0	52460000.0	52470000.0	5.0	2.736858367919922	1.4633997678756714
1.0	52510000.0	52520000.0	1.0	2.356229543685913	1.2911040782928467
1.0	52520000.0	52530000.0	2.0	3.2683379650115967	3.2894034385681152
1.0	52540000.0	52550000.0	5.0	2.3481383323669434	1.3004424571990967
1.0	52750000.0	52760000.0	3.0	2.5436882972717285	1.3934319019317627
1.0	52820000.0	52830000.0	1.0	2.3881313800811768	1.3035284280776978
1.0	52840000.0	52850000.0	3.0	2.3515591621398926	1.3021903038024902
1.0	52860000.0	52870000.0	2.0	2.388338565826416	1.3155382871627808
1.0	52870000.0	52880000.0	5.0	2.8509185314178467	2.4924817085266113
1.0	52890000.0	52900000.0	2.0	2.2862915992736816	1.2634600400924683
1.0	52940000.0	52950000.0	1.0	2.0576682090759277	1.2548232078552246
1.0	53040000.0	53050000.0	2.0	2.5040721893310547	1.4296720027923584
1.0	53050000.0	53060000.0	5.0	2.468982219696045	1.399827480316162
1.0	53110000.0	53120000.0	1.0	2.242903470993042	1.3530545234680176
1.0	53150000.0	53160000.0	3.0	2.045804738998413	1.2783234119415283
1.0	53250000.0	53260000.0	3.0	2.0872642993927	1.281955361366272
1.0	53340000.0	53350000.0	2.0	2.7811222076416016	1.5001306533813477
1.0	53450000.0	53460000.0	6.0	2.4964823722839355	1.368770956993103
1.0	53500000.0	53510000.0	3.0	2.561952829360962	1.3914991617202759
1.0	53540000.0	53550000.0	3.0	2.6772401332855225	1.443415880203247
1.0	53560000.0	53570000.0	4.0	3.003140687942505	1.599186658859253
1.0	53570000.0	53580000.0	2.0	2.6194679737091064	1.426828384399414
1.0	53590000.0	53600000.0	3.0	2.4467508792877197	1.3476169109344482
1.0	53600000.0	53610000.0	6.0	2.604487895965576	1.4151709079742432
1.0	53620000.0	53630000.0	1.0	2.7030837535858154	1.4733190536499023
1.0	53630000.0	53640000.0	1.0	2.6331260204315186	1.4331804513931274
1.0	53730000.0	53740000.0	2.0	1.9834610223770142	1.3531522750854492
1.0	53740000.0	53750000.0	4.0	2.0015084743499756	1.3689700365066528
1.0	53770000.0	53780000.0	1.0	2.011012554168701	1.3612216711044312
1.0	53790000.0	53800000.0	2.0	2.331376314163208	1.4223172664642334
1.0	53820000.0	53830000.0	2.0	2.597691059112549	1.4215633869171143
1.0	53850000.0	53860000.0	0.0	2.557417392730713	1.3946634531021118
1.0	53870000.0	53880000.0	1.0	2.530045986175537	1.4045422077178955
1.0	53950000.0	53960000.0	1.0	2.5983688831329346	1.4005857706069946
1.0	54000000.0	54010000.0	1.0	2.7891669273376465	1.500456690788269
1.0	54010000.0	54020000.0	1.0	2.6913490295410156	1.4614808559417725
1.0	54080000.0	54090000.0	2.0	2.841848373413086	1.5051045417785645
1.0	54110000.0	54120000.0	1.0	2.9264638423919678	1.551151156425476
1.0	54220000.0	54230000.0	1.0	2.7130284309387207	1.4680639505386353
1.0	54230000.0	54240000.0	2.0	2.2726588249206543	1.2553479671478271
1.0	54480000.0	54490000.0	3.0	2.5618016719818115	1.4165384769439697
1.0	54490000.0	54500000.0	1.0	2.376577138900757	1.3132834434509277
1.0	54530000.0	54540000.0	2.0	2.12648868560791	1.3285202980041504
1.0	54560000.0	54570000.0	1.0	2.145958662033081	1.3144911527633667
1.0	54610000.0	54620000.0	2.0	2.6429543495178223	1.4398458003997803
1.0	54630000.0	54640000.0	3.0	2.2280025482177734	1.2900264263153076
1.0	54650000.0	54660000.0	3.0	2.1448111534118652	1.2365491390228271
1.0	54690000.0	54700000.0	2.0	2.4112470149993896	1.3298444747924805
1.0	54710000.0	54720000.0	2.0	2.39068865776062	1.31742262840271
1.0	54730000.0	54740000.0	2.0	2.375828504562378	1.3127280473709106
1.0	54820000.0	54830000.0	3.0	2.238685131072998	1.256949543952942
1.0	54960000.0	54970000.0	3.0	2.926337480545044	1.5610754489898682
1.0	55010000.0	55020000.0	7.0	2.6120400428771973	1.419412612915039
1.0	55070000.0	55080000.0	0.0	3.0733673572540283	1.5835442543029785
1.0	55100000.0	55110000.0	4.0	3.1802265644073486	1.6547139883041382
1.0	55120000.0	55130000.0	4.0	3.0917835235595703	1.5944788455963135
1.0	55160000.0	55170000.0	5.0	3.028261661529541	1.5846198797225952
1.0	55220000.0	55230000.0	0.0	2.544867753982544	1.3844127655029297
1.0	55230000.0	55240000.0	3.0	2.97444486618042	1.5795162916183472
1.0	55300000.0	55310000.0	2.0	2.7187695503234863	1.4732202291488647
1.0	55470000.0	55480000.0	3.0	3.1468567848205566	1.6275132894515991
1.0	55480000.0	55490000.0	5.0	2.8949179649353027	1.544123888015747
1.0	55540000.0	55550000.0	1.0	2.4546284675598145	1.345778465270996
1.0	55560000.0	55570000.0	0.0	2.3060145378112793	1.2683732509613037
1.0	55670000.0	55680000.0	6.0	2.2001094818115234	1.3293861150741577
1.0	55800000.0	55810000.0	2.0	3.089390754699707	1.5861575603485107
1.0	55820000.0	55830000.0	1.0	3.0787901878356934	1.6339715719223022
1.0	55850000.0	55860000.0	4.0	3.184328556060791	1.6836531162261963
1.0	55860000.0	55870000.0	4.0	3.2105326652526855	1.6492278575897217
1.0	55910000.0	55920000.0	1.0	3.706188678741455	1.841404676437378
1.0	55920000.0	55930000.0	2.0	3.544830322265625	1.8211123943328857
1.0	56070000.0	56080000.0	4.0	5.108072757720947	2.332771062850952
1.0	56120000.0	56130000.0	6.0	5.030912399291992	2.38975191116333
1.0	56250000.0	56260000.0	7.0	4.719847679138184	2.2745728492736816
1.0	56280000.0	56290000.0	3.0	4.882167339324951	2.279620409011841
1.0	56310000.0	56320000.0	4.0	4.830488681793213	2.263288974761963
1.0	56340000.0	56350000.0	5.0	4.924895286560059	2.310126781463623
1.0	56490000.0	56500000.0	7.0	5.08450984954834	2.342358112335205
1.0	56570000.0	56580000.0	3.0	5.203462600708008	2.4982500076293945
1.0	56630000.0	56640000.0	4.0	4.895577907562256	2.326528549194336
1.0	56640000.0	56650000.0	3.0	4.785510540008545	2.2344908714294434
1.0	56650000.0	56660000.0	5.0	4.445435523986816	2.1099116802215576
1.0	56710000.0	56720000.0	2.0	4.322556972503662	2.0882115364074707
1.0	56830000.0	56840000.0	1.0	3.5445404052734375	1.842126488685608
1.0	56860000.0	56870000.0	6.0	3.9327144622802734	2.023585796356201
1.0	56890000.0	56900000.0	1.0	4.1025543212890625	2.0862746238708496
1.0	56940000.0	56950000.0	4.0	4.118693828582764	2.0274696350097656
1.0	56970000.0	56980000.0	5.0	3.707263231277466	2.0908925533294678
1.0	57000000.0	57010000.0	3.0	3.996246814727783	2.2232322692871094
1.0	57040000.0	57050000.0	5.0	3.8642070293426514	2.0154895782470703
1.0	57060000.0	57070000.0	4.0	4.151797294616699	2.102001667022705
1.0	57110000.0	57120000.0	5.0	4.025184631347656	2.023399829864502
1.0	57160000.0	57170000.0	8.0	5.020181179046631	2.381622791290283
1.0	57320000.0	57330000.0	6.0	5.137234210968018	2.4157955646514893
1.0	57410000.0	57420000.0	2.0	5.344111442565918	2.5385820865631104
1.0	57490000.0	57500000.0	9.0	5.668978214263916	2.5555152893066406
1.0	57500000.0	57510000.0	6.0	5.739276885986328	2.627551317214966
1.0	57560000.0	57570000.0	7.0	6.184185981750488	2.705548048019409
1.0	57580000.0	57590000.0	14.0	6.004306316375732	2.6693384647369385
1.0	57610000.0	57620000.0	9.0	6.748841285705566	2.8517370223999023
1.0	57700000.0	57710000.0	11.0	6.919256687164307	2.8736331462860107
1.0	57720000.0	57730000.0	8.0	7.274019718170166	2.9436488151550293
1.0	57780000.0	57790000.0	12.0	7.549367427825928	3.0306155681610107
1.0	57820000.0	57830000.0	8.0	7.3919243812561035	2.998566150665283
1.0	57870000.0	57880000.0	6.0	7.152831077575684	2.9221622943878174
1.0	57910000.0	57920000.0	5.0	6.604695796966553	2.8670735359191895
1.0	57990000.0	58000000.0	3.0	6.035799503326416	2.849576711654663
1.0	58060000.0	58070000.0	2.0	6.366367340087891	2.7320587635040283
1.0	58070000.0	58080000.0	4.0	6.303506374359131	2.7507588863372803
1.0	58210000.0	58220000.0	5.0	6.835096836090088	2.8840878009796143
1.0	58240000.0	58250000.0	5.0	6.730754852294922	2.8962740898132324
1.0	58250000.0	58260000.0	5.0	6.616474151611328	2.837836265563965
1.0	58350000.0	58360000.0	8.0	5.98806619644165	2.6417670249938965
1.0	58420000.0	58430000.0	5.0	5.827556133270264	2.6168038845062256
1.0	58470000.0	58480000.0	4.0	5.619599342346191	2.5492782592773438
1.0	58600000.0	58610000.0	2.0	5.3744707107543945	2.5443854331970215
1.0	58700000.0	58710000.0	7.0	3.9907259941101074	1.942262887954712
1.0	58790000.0	58800000.0	3.0	3.6811976432800293	1.8392035961151123
1.0	58870000.0	58880000.0	10.0	2.708172082901001	1.4475475549697876
1.0	58880000.0	58890000.0	2.0	2.8214898109436035	1.4905736446380615
1.0	58940000.0	58950000.0	1.0	2.4109349250793457	1.328360676765442
1.0	59030000.0	59040000.0	6.0	2.796778678894043	1.5098984241485596
1.0	59090000.0	59100000.0	6.0	2.811326503753662	1.5069940090179443
1.0	59230000.0	59240000.0	1.0	2.593825578689575	1.4284493923187256
1.0	59350000.0	59360000.0	3.0	2.608593463897705	1.4109808206558228
1.0	59360000.0	59370000.0	3.0	2.5181174278259277	1.376268982887268
1.0	59410000.0	59420000.0	4.0	2.9875218868255615	1.5667948722839355
1.0	59470000.0	59480000.0	4.0	3.2543768882751465	1.81992506980896
1.0	59500000.0	59510000.0	1.0	2.794583797454834	1.4826445579528809
1.0	59600000.0	59610000.0	1.0	3.5896003246307373	1.865809440612793
1.0	59650000.0	59660000.0	5.0	3.7798705101013184	1.831568956375122
1.0	59710000.0	59720000.0	6.0	3.4382483959198	1.7324306964874268
1.0	59720000.0	59730000.0	4.0	3.1615490913391113	1.6177114248275757
1.0	59780000.0	59790000.0	6.0	2.6853995323181152	1.4493682384490967
1.0	59960000.0	59970000.0	4.0	3.093672513961792	1.6696115732192993
1.0	59980000.0	59990000.0	3.0	2.859628200531006	1.5808789730072021
1.0	59990000.0	60000000.0	5.0	3.045452833175659	1.6607125997543335
1.0	60180000.0	60190000.0	6.0	3.8238635063171387	1.9110199213027954
1.0	60260000.0	60270000.0	4.0	4.980867385864258	2.266315221786499
1.0	60280000.0	60290000.0	7.0	4.405308723449707	2.054910898208618
1.0	60380000.0	60390000.0	6.0	5.693142414093018	2.4565505981445312
1.0	60400000.0	60410000.0	7.0	5.526425838470459	2.391930103302002
1.0	60420000.0	60430000.0	5.0	5.375314235687256	2.340688467025757
1.0	60470000.0	60480000.0	7.0	5.952475547790527	2.5277774333953857
1.0	60500000.0	60510000.0	5.0	6.071556568145752	2.5546023845672607
1.0	60630000.0	60640000.0	11.0	8.507230758666992	3.1688082218170166
1.0	60670000.0	60680000.0	11.0	8.069214820861816	3.131075382232666
1.0	60680000.0	60690000.0	7.0	8.029573440551758	3.1091418266296387
1.0	60770000.0	60780000.0	9.0	8.282180786132812	3.1611530780792236
1.0	60790000.0	60800000.0	16.0	7.390431880950928	2.973384141921997
1.0	60800000.0	60810000.0	6.0	7.406847953796387	2.937908411026001
1.0	60810000.0	60820000.0	7.0	7.630550384521484	3.012075662612915
1.0	60840000.0	60850000.0	3.0	6.653273105621338	2.8086256980895996
1.0	60860000.0	60870000.0	9.0	7.261595726013184	2.957911491394043
1.0	60940000.0	60950000.0	9.0	7.054852485656738	2.931088924407959
1.0	61040000.0	61050000.0	15.0	7.226661682128906	2.9267191886901855
1.0	61120000.0	61130000.0	5.0	7.3795928955078125	2.9149856567382812
1.0	61150000.0	61160000.0	6.0	7.09491491317749	2.918454170227051
1.0	61160000.0	61170000.0	9.0	6.709444522857666	2.8147644996643066
1.0	61170000.0	61180000.0	3.0	7.2298078536987305	2.947317600250244
1.0	61180000.0	61190000.0	13.0	6.391043663024902	2.7512309551239014
1.0	61290000.0	61300000.0	9.0	6.196045875549316	2.6411654949188232
1.0	61330000.0	61340000.0	4.0	6.248335361480713	2.634586811065674
1.0	61350000.0	61360000.0	13.0	5.97297477722168	2.5612473487854004
1.0	61370000.0	61380000.0	4.0	6.772219657897949	2.7565722465515137
1.0	61390000.0	61400000.0	8.0	6.091621398925781	2.5532097816467285
1.0	61400000.0	61410000.0	8.0	5.822229862213135	2.4948272705078125
1.0	61410000.0	61420000.0	5.0	5.599891185760498	2.427539587020874
1.0	61460000.0	61470000.0	9.0	4.67876672744751	2.1556763648986816
1.0	61730000.0	61740000.0	3.0	4.518685340881348	2.124892234802246
1.0	61740000.0	61750000.0	6.0	4.66004753112793	2.1662182807922363
1.0	61810000.0	61820000.0	2.0	4.2232666015625	1.9931919574737549
1.0	61870000.0	61880000.0	2.0	4.480409145355225	2.081014633178711
1.0	61880000.0	61890000.0	5.0	4.561069488525391	2.099153995513916
1.0	61910000.0	61920000.0	6.0	4.4199538230896	2.0657620429992676
1.0	61950000.0	61960000.0	5.0	4.360600471496582	2.0187673568725586
1.0	61980000.0	61990000.0	6.0	4.211397647857666	1.9662357568740845
1.0	62040000.0	62050000.0	1.0	3.907501697540283	1.8829237222671509
1.0	62160000.0	62170000.0	2.0	2.6070451736450195	1.41221284866333
1.0	62180000.0	62190000.0	1.0	2.6335816383361816	1.424143671989441
1.0	62230000.0	62240000.0	0.0	2.845402240753174	1.5099035501480103
1.0	62250000.0	62260000.0	3.0	3.0071463584899902	1.5682833194732666
1.0	62260000.0	62270000.0	7.0	2.923203706741333	1.5415847301483154
1.0	62280000.0	62290000.0	2.0	3.1826491355895996	1.633333444595337
1.0	62300000.0	62310000.0	2.0	3.5466971397399902	1.7723846435546875
1.0	62310000.0	62320000.0	4.0	3.3862693309783936	1.7088582515716553
1.0	62320000.0	62330000.0	4.0	3.017381429672241	1.5789257287979126
1.0	62540000.0	62550000.0	1.0	3.0180771350860596	1.6253421306610107
1.0	62570000.0	62580000.0	2.0	3.368964433670044	1.7308006286621094
1.0	62580000.0	62590000.0	4.0	3.2276663780212402	1.698784589767456
1.0	62690000.0	62700000.0	8.0	3.9256138801574707	1.939764380455017
1.0	62700000.0	62710000.0	6.0	3.8739495277404785	1.873565435409546
1.0	62710000.0	62720000.0	4.0	3.7995803356170654	1.8366857767105103
1.0	62730000.0	62740000.0	2.0	3.8342156410217285	1.8490149974822998
1.0	62750000.0	62760000.0	0.0	4.097474098205566	1.9712622165679932
1.0	62770000.0	62780000.0	2.0	3.8018603324890137	1.837498426437378
1.0	62840000.0	62850000.0	3.0	3.2422547340393066	1.6462490558624268
1.0	62850000.0	62860000.0	3.0	3.2804672718048096	1.6743698120117188
1.0	62870000.0	62880000.0	4.0	3.258455276489258	1.6802136898040771
1.0	63000000.0	63010000.0	3.0	2.5645124912261963	1.40570068359375
1.0	63040000.0	63050000.0	3.0	2.6580023765563965	1.4342323541641235
1.0	63050000.0	63060000.0	1.0	2.7315590381622314	1.479528546333313
1.0	63060000.0	63070000.0	0.0	2.7251622676849365	1.4569233655929565
1.0	63070000.0	63080000.0	1.0	2.758635997772217	1.5002822875976562
1.0	63080000.0	63090000.0	1.0	2.6653504371643066	1.4468879699707031
1.0	63150000.0	63160000.0	1.0	2.419537305831909	1.316712737083435
1.0	63170000.0	63180000.0	3.0	2.8412930965423584	1.5030059814453125
1.0	63240000.0	63250000.0	4.0	3.2923858165740967	1.6868398189544678
1.0	63250000.0	63260000.0	2.0	2.884627103805542	1.5411416292190552
1.0	63260000.0	63270000.0	2.0	3.5555808544158936	1.820818305015564
1.0	63300000.0	63310000.0	3.0	2.8444037437438965	1.5054118633270264
1.0	63390000.0	63400000.0	6.0	3.6241276264190674	1.7894477844238281
1.0	63540000.0	63550000.0	5.0	4.427090644836426	2.098069667816162
1.0	63550000.0	63560000.0	1.0	4.472616195678711	2.0862722396850586
1.0	63690000.0	63700000.0	9.0	4.514200210571289	2.090714693069458
1.0	63710000.0	63720000.0	3.0	4.795031547546387	2.1727821826934814
1.0	63790000.0	63800000.0	2.0	3.4673068523406982	1.8684895038604736
1.0	63800000.0	63810000.0	7.0	3.226893901824951	1.6539748907089233
1.0	63840000.0	63850000.0	0.0	2.6490511894226074	1.4540334939956665
1.0	63850000.0	63860000.0	3.0	2.7063987255096436	1.532698392868042
1.0	63870000.0	63880000.0	3.0	2.497786045074463	1.4161901473999023
1.0	63880000.0	63890000.0	2.0	2.4266581535339355	1.3946762084960938
1.0	63940000.0	63950000.0	0.0	2.249530792236328	1.3478670120239258
1.0	63950000.0	63960000.0	1.0	2.2865593433380127	1.5068196058273315
1.0	63990000.0	64000000.0	1.0	2.216813564300537	1.277669906616211
1.0	64120000.0	64130000.0	2.0	3.1842458248138428	1.8583685159683228
1.0	64190000.0	64200000.0	5.0	4.005805492401123	2.0822136402130127
1.0	64250000.0	64260000.0	7.0	3.755096435546875	1.8941676616668701
1.0	64260000.0	64270000.0	4.0	3.7611217498779297	1.911145806312561
1.0	64290000.0	64300000.0	5.0	4.007931709289551	2.1767101287841797
1.0	64310000.0	64320000.0	6.0	3.833773136138916	1.9304563999176025
1.0	64440000.0	64450000.0	0.0	4.1185302734375	2.135152816772461
1.0	64540000.0	64550000.0	3.0	4.231661796569824	2.209277868270874
1.0	64580000.0	64590000.0	4.0	4.456274509429932	2.183232545852661
1.0	64590000.0	64600000.0	5.0	4.284268856048584	2.1944589614868164
1.0	64640000.0	64650000.0	7.0	4.145341396331787	2.113579750061035
1.0	64720000.0	64730000.0	5.0	4.832733631134033	2.276519298553467
1.0	64750000.0	64760000.0	7.0	5.115628719329834	2.352821111679077
1.0	64760000.0	64770000.0	7.0	5.26068115234375	2.41379976272583
1.0	64820000.0	64830000.0	5.0	5.0116424560546875	2.2835445404052734
1.0	64880000.0	64890000.0	3.0	4.39970064163208	2.1496548652648926
1.0	65100000.0	65110000.0	3.0	3.918001890182495	1.9196898937225342
1.0	65110000.0	65120000.0	0.0	4.098823070526123	1.9862239360809326
1.0	65140000.0	65150000.0	6.0	3.5940558910369873	1.8131592273712158
1.0	65240000.0	65250000.0	3.0	3.1603312492370605	1.66891610622406
1.0	65260000.0	65270000.0	2.0	3.1657254695892334	1.6779558658599854
1.0	65280000.0	65290000.0	2.0	2.9003634452819824	1.5550193786621094
1.0	65340000.0	65350000.0	3.0	2.477332830429077	1.3577028512954712
1.0	65360000.0	65370000.0	1.0	2.595492124557495	1.4132373332977295
1.0	65380000.0	65390000.0	0.0	2.358977794647217	1.3023635149002075
1.0	65390000.0	65400000.0	3.0	2.4286515712738037	1.3353869915008545
1.0	65620000.0	65630000.0	4.0	2.8707756996154785	1.5150935649871826
1.0	65660000.0	65670000.0	4.0	2.995030641555786	1.5506160259246826
1.0	65670000.0	65680000.0	5.0	2.9013495445251465	1.5195459127426147
1.0	65780000.0	65790000.0	1.0	3.3760178089141846	1.7475181818008423
1.0	65830000.0	65840000.0	5.0	3.0680835247039795	1.618943214416504
1.0	65930000.0	65940000.0	2.0	3.7696502208709717	1.872846245765686
1.0	65960000.0	65970000.0	4.0	4.184092044830322	2.027008533477783
1.0	66000000.0	66010000.0	5.0	4.352641582489014	2.0880677700042725
1.0	66080000.0	66090000.0	7.0	4.7107439041137695	2.188445568084717
1.0	66170000.0	66180000.0	2.0	4.558737754821777	2.0870699882507324
1.0	66250000.0	66260000.0	5.0	4.129408359527588	2.1677472591400146
1.0	66340000.0	66350000.0	0.0	3.0965442657470703	1.6180232763290405
1.0	66410000.0	66420000.0	1.0	3.155827045440674	1.6127588748931885
1.0	66430000.0	66440000.0	2.0	3.230198621749878	1.676879644393921
1.0	66600000.0	66610000.0	0.0	2.9143824577331543	1.522418737411499
1.0	66610000.0	66620000.0	3.0	2.9556000232696533	1.535444974899292
1.0	66670000.0	66680000.0	2.0	2.74267315864563	1.4735026359558105
1.0	66680000.0	66690000.0	5.0	2.620434045791626	1.4218237400054932
1.0	66730000.0	66740000.0	1.0	3.1006922721862793	1.60416579246521
1.0	66810000.0	66820000.0	1.0	3.5704903602600098	2.0571494102478027
1.0	66850000.0	66860000.0	2.0	3.1029882431030273	1.6021337509155273
1.0	66930000.0	66940000.0	6.0	2.825826406478882	1.5045121908187866
1.0	66990000.0	67000000.0	1.0	2.9576382637023926	1.5400550365447998
1.0	67010000.0	67020000.0	3.0	2.86714506149292	1.5135705471038818
1.0	67070000.0	67080000.0	5.0	2.778280258178711	1.4817028045654297
1.0	67100000.0	67110000.0	1.0	3.026686191558838	1.579355001449585
1.0	67220000.0	67230000.0	1.0	2.777340888977051	1.4793120622634888
1.0	67260000.0	67270000.0	3.0	2.780579090118408	1.4737656116485596
1.0	67270000.0	67280000.0	0.0	2.7536368370056152	1.4872983694076538
1.0	67280000.0	67290000.0	3.0	2.594799757003784	1.4053544998168945
1.0	67380000.0	67390000.0	3.0	2.4408535957336426	1.339003562927246
1.0	67560000.0	67570000.0	1.0	2.8814785480499268	1.5270899534225464
1.0	67630000.0	67640000.0	3.0	2.8999485969543457	1.5350370407104492
1.0	67650000.0	67660000.0	1.0	2.870553731918335	1.538554310798645
1.0	67680000.0	67690000.0	3.0	2.853266477584839	1.5263671875
1.0	67690000.0	67700000.0	4.0	2.825186252593994	1.522078275680542
1.0	67760000.0	67770000.0	2.0	2.9144608974456787	1.5412464141845703
1.0	67810000.0	67820000.0	1.0	2.5222318172454834	1.3805742263793945
1.0	67860000.0	67870000.0	3.0	2.428821086883545	1.3395304679870605
1.0	67880000.0	67890000.0	1.0	2.3179523944854736	1.2877657413482666
1.0	67960000.0	67970000.0	2.0	2.6170525550842285	1.4253871440887451
1.0	67990000.0	68000000.0	0.0	2.6562533378601074	1.4359554052352905
1.0	68010000.0	68020000.0	1.0	2.6124889850616455	1.4258956909179688
1.0	68020000.0	68030000.0	4.0	2.480955123901367	1.3650468587875366
1.0	68130000.0	68140000.0	2.0	2.948742389678955	1.5439362525939941
1.0	68150000.0	68160000.0	6.0	3.797070264816284	2.411648750305176
1.0	68170000.0	68180000.0	3.0	2.5686428546905518	1.4001505374908447
1.0	68180000.0	68190000.0	2.0	2.7743325233459473	1.4730446338653564
1.0	68230000.0	68240000.0	1.0	3.310062885284424	1.676269292831421
1.0	68240000.0	68250000.0	6.0	3.5693447589874268	1.758776307106018
1.0	68380000.0	68390000.0	5.0	4.5014824867248535	2.1536083221435547
1.0	68470000.0	68480000.0	5.0	4.595800399780273	2.192323923110962
1.0	68480000.0	68490000.0	4.0	4.727818012237549	2.2506308555603027
1.0	68540000.0	68550000.0	5.0	4.697281837463379	2.354249954223633
1.0	68560000.0	68570000.0	5.0	4.555216312408447	2.1479439735412598
1.0	68610000.0	68620000.0	3.0	5.098412990570068	2.3434619903564453
1.0	68620000.0	68630000.0	7.0	4.6460442543029785	2.2181320190429688
1.0	68660000.0	68670000.0	6.0	4.404355049133301	2.131976842880249
1.0	68680000.0	68690000.0	9.0	4.438811302185059	2.1881072521209717
1.0	68690000.0	68700000.0	6.0	4.378087997436523	2.344271183013916
1.0	68760000.0	68770000.0	4.0	5.286163806915283	2.408170223236084
1.0	68810000.0	68820000.0	1.0	4.981836795806885	2.3595521450042725
1.0	68960000.0	68970000.0	8.0	3.7849831581115723	2.045517683029175
1.0	69050000.0	69060000.0	3.0	6.407387733459473	2.823443651199341
1.0	69070000.0	69080000.0	7.0	6.194483757019043	2.8012044429779053
1.0	69140000.0	69150000.0	2.0	5.973186492919922	2.8075485229492188
1.0	69220000.0	69230000.0	5.0	7.325930595397949	3.076084852218628
1.0	69280000.0	69290000.0	12.0	7.419190406799316	3.07727313041687
1.0	69300000.0	69310000.0	11.0	7.274598121643066	3.0920581817626953
1.0	69320000.0	69330000.0	10.0	7.230471611022949	3.0065417289733887
1.0	69540000.0	69550000.0	6.0	9.502784729003906	3.4095122814178467
1.0	69620000.0	69630000.0	12.0	10.38292121887207	3.5377471446990967
1.0	69640000.0	69650000.0	16.0	9.88232135772705	3.4680886268615723
1.0	69660000.0	69670000.0	13.0	10.550989151000977	3.571392059326172
1.0	69670000.0	69680000.0	8.0	10.961761474609375	3.6359710693359375
1.0	69720000.0	69730000.0	15.0	10.505656242370605	3.579615354537964
1.0	69750000.0	69760000.0	15.0	9.590890884399414	3.4464473724365234
1.0	69780000.0	69790000.0	6.0	9.996820449829102	3.503751754760742
1.0	69800000.0	69810000.0	7.0	10.357085227966309	3.557736873626709
1.0	69830000.0	69840000.0	9.0	9.62218189239502	3.4367213249206543
1.0	69920000.0	69930000.0	12.0	10.247533798217773	3.534984588623047
1.0	69940000.0	69950000.0	10.0	10.247285842895508	3.538241147994995
1.0	69980000.0	69990000.0	7.0	10.607561111450195	3.5949013233184814
1.0	70010000.0	70020000.0	21.0	9.313077926635742	3.356990098953247
1.0	70060000.0	70070000.0	5.0	9.849528312683105	3.4688103199005127
1.0	70140000.0	70150000.0	11.0	8.881052017211914	3.3181469440460205
1.0	70190000.0	70200000.0	11.0	8.935736656188965	3.289313793182373
1.0	70240000.0	70250000.0	8.0	8.028306007385254	3.083207845687866
1.0	70340000.0	70350000.0	7.0	5.709084510803223	2.6228578090667725
1.0	70420000.0	70430000.0	8.0	6.326785564422607	2.765578269958496
1.0	70570000.0	70580000.0	4.0	4.619196891784668	2.1147873401641846
1.0	70800000.0	70810000.0	2.0	2.3593037128448486	1.3071016073226929
1.0	70810000.0	70820000.0	2.0	2.3650403022766113	1.3084114789962769
1.0	70930000.0	70940000.0	2.0	3.3835835456848145	1.7220306396484375
1.0	70950000.0	70960000.0	4.0	3.4444451332092285	1.7175912857055664
1.0	70960000.0	70970000.0	2.0	3.3873679637908936	1.6914424896240234
1.0	71010000.0	71020000.0	3.0	3.6913294792175293	1.808262586593628
1.0	71020000.0	71030000.0	3.0	3.803516387939453	1.8612149953842163
1.0	71160000.0	71170000.0	4.0	5.1199469566345215	2.4442811012268066
1.0	71240000.0	71250000.0	6.0	5.6935272216796875	2.6093664169311523
1.0	71250000.0	71260000.0	7.0	6.020806312561035	2.6823196411132812
1.0	71430000.0	71440000.0	3.0	6.004443168640137	2.6383111476898193
1.0	71450000.0	71460000.0	3.0	5.5772833824157715	2.4865784645080566
1.0	71510000.0	71520000.0	1.0	5.257574081420898	2.343169689178467
1.0	71560000.0	71570000.0	10.0	5.623591423034668	2.5496861934661865
1.0	71640000.0	71650000.0	5.0	6.875378608703613	2.909682512283325
1.0	71650000.0	71660000.0	4.0	7.03743839263916	2.9642157554626465
1.0	71720000.0	71730000.0	9.0	7.33801794052124	3.0447399616241455
1.0	71750000.0	71760000.0	6.0	7.584131717681885	3.096937656402588
1.0	71830000.0	71840000.0	5.0	9.3060941696167	3.3949272632598877
1.0	71860000.0	71870000.0	10.0	9.347587585449219	3.394899368286133
1.0	71960000.0	71970000.0	16.0	9.581625938415527	3.4376285076141357
1.0	72100000.0	72110000.0	8.0	10.046621322631836	3.50592041015625
1.0	72150000.0	72160000.0	12.0	9.83519172668457	3.4756393432617188
1.0	72160000.0	72170000.0	8.0	10.67353343963623	3.5755722522735596
1.0	72190000.0	72200000.0	11.0	10.64958381652832	3.5863475799560547
1.0	72240000.0	72250000.0	6.0	11.627575874328613	3.707501173019409
1.0	72270000.0	72280000.0	12.0	11.660528182983398	3.711487293243408
1.0	72290000.0	72300000.0	15.0	11.583346366882324	3.7176787853240967
1.0	72320000.0	72330000.0	9.0	11.670960426330566	3.709895372390747
1.0	72360000.0	72370000.0	11.0	11.209948539733887	3.6594276428222656
1.0	72400000.0	72410000.0	5.0	10.45723819732666	3.5639426708221436
1.0	72440000.0	72450000.0	11.0	9.834477424621582	3.4711945056915283
1.0	72460000.0	72470000.0	5.0	10.369998931884766	3.5349221229553223
1.0	72490000.0	72500000.0	7.0	9.88819694519043	3.4752464294433594
1.0	72500000.0	72510000.0	9.0	10.066353797912598	3.4987716674804688
1.0	72540000.0	72550000.0	11.0	10.406261444091797	3.5406997203826904
1.0	72600000.0	72610000.0	17.0	11.470415115356445	3.678811550140381
1.0	72620000.0	72630000.0	11.0	11.634330749511719	3.7219643592834473
1.0	72650000.0	72660000.0	9.0	11.823223114013672	3.7328200340270996
1.0	72660000.0	72670000.0	12.0	11.721376419067383	3.7375030517578125
1.0	72710000.0	72720000.0	10.0	9.827293395996094	3.488058567047119
1.0	72790000.0	72800000.0	2.0	9.141426086425781	3.4209237098693848
1.0	72840000.0	72850000.0	14.0	10.18156623840332	3.5211665630340576
1.0	72870000.0	72880000.0	14.0	10.898226737976074	3.6134846210479736
1.0	72880000.0	72890000.0	15.0	11.149770736694336	3.660092830657959
1.0	73020000.0	73030000.0	16.0	12.144434928894043	3.784271240234375
1.0	73070000.0	73080000.0	8.0	12.255955696105957	3.8088583946228027
1.0	73110000.0	73120000.0	11.0	12.855074882507324	3.8831868171691895
1.0	73140000.0	73150000.0	6.0	13.966939926147461	3.991366147994995
1.0	73200000.0	73210000.0	13.0	13.326205253601074	3.905229091644287
1.0	73280000.0	73290000.0	12.0	13.5210542678833	3.9536967277526855
1.0	73290000.0	73300000.0	13.0	13.354825019836426	3.92907977104187
1.0	73300000.0	73310000.0	9.0	13.286130905151367	3.9210000038146973
1.0	73340000.0	73350000.0	16.0	12.434158325195312	3.8076682090759277
1.0	73350000.0	73360000.0	11.0	12.095331192016602	3.759355068206787
1.0	73480000.0	73490000.0	17.0	13.0792818069458	3.837841510772705
1.0	73490000.0	73500000.0	14.0	13.648025512695312	3.9110171794891357
1.0	73540000.0	73550000.0	22.0	13.43208122253418	3.869816303253174
1.0	73560000.0	73570000.0	16.0	14.308398246765137	4.002717018127441
1.0	73600000.0	73610000.0	7.0	14.265069961547852	3.991112232208252
1.0	73630000.0	73640000.0	19.0	15.045536994934082	4.08479642868042
1.0	73700000.0	73710000.0	14.0	14.680460929870605	4.050570487976074
1.0	73730000.0	73740000.0	15.0	15.368632316589355	4.093594074249268
1.0	73820000.0	73830000.0	12.0	15.7540283203125	4.131730079650879
1.0	73850000.0	73860000.0	14.0	15.676033020019531	4.126544952392578
1.0	73910000.0	73920000.0	12.0	15.009925842285156	4.0918707847595215
1.0	73930000.0	73940000.0	18.0	13.987581253051758	4.03415584564209
1.0	73970000.0	73980000.0	11.0	14.52409839630127	4.029811859130859
1.0	73990000.0	74000000.0	17.0	13.655786514282227	3.956374406814575
1.0	74000000.0	74010000.0	16.0	13.981264114379883	3.9945931434631348
1.0	74040000.0	74050000.0	13.0	14.296977043151855	4.024661064147949
1.0	74080000.0	74090000.0	14.0	14.499471664428711	4.0459418296813965
1.0	74090000.0	74100000.0	8.0	14.88818359375	4.078710079193115
1.0	74180000.0	74190000.0	8.0	13.78400993347168	3.9855568408966064
1.0	74210000.0	74220000.0	16.0	12.987648010253906	3.901610851287842
1.0	74320000.0	74330000.0	13.0	10.98243236541748	3.649512529373169
1.0	74400000.0	74410000.0	6.0	10.422221183776855	3.558854579925537
1.0	74450000.0	74460000.0	9.0	9.541783332824707	3.3824222087860107
1.0	74570000.0	74580000.0	10.0	8.513864517211914	3.231579542160034
1.0	74580000.0	74590000.0	8.0	8.548811912536621	3.2763290405273438
1.0	74640000.0	74650000.0	10.0	8.27200698852539	3.2179172039031982
1.0	74690000.0	74700000.0	8.0	8.240220069885254	3.2163772583007812
1.0	74710000.0	74720000.0	9.0	7.702715873718262	3.0751469135284424
1.0	74720000.0	74730000.0	11.0	7.320931434631348	3.0755457878112793
1.0	74790000.0	74800000.0	7.0	7.231463432312012	3.0476279258728027
1.0	74800000.0	74810000.0	5.0	6.9580583572387695	2.9360382556915283
1.0	74860000.0	74870000.0	7.0	6.8493781089782715	2.8632586002349854
1.0	74880000.0	74890000.0	5.0	6.404588222503662	2.755535364151001
1.0	75000000.0	75010000.0	4.0	5.501477241516113	2.554133653640747
1.0	75010000.0	75020000.0	5.0	5.508125305175781	2.5738322734832764
1.0	75080000.0	75090000.0	5.0	4.734700679779053	2.321445941925049
1.0	75100000.0	75110000.0	5.0	4.6694464683532715	2.3273918628692627
1.0	75140000.0	75150000.0	3.0	4.3241424560546875	2.082702159881592
1.0	75250000.0	75260000.0	0.0	4.550776481628418	2.249617338180542
1.0	75280000.0	75290000.0	3.0	4.821557998657227	2.4368767738342285
1.0	75300000.0	75310000.0	8.0	4.876238822937012	2.4854073524475098
1.0	75390000.0	75400000.0	6.0	6.083441734313965	2.8153579235076904
1.0	75520000.0	75530000.0	8.0	5.229447364807129	2.649690628051758
1.0	75550000.0	75560000.0	1.0	5.633589267730713	2.7434425354003906
1.0	75610000.0	75620000.0	3.0	5.307623386383057	2.5640506744384766
1.0	75630000.0	75640000.0	6.0	4.949906349182129	2.488900661468506
1.0	75790000.0	75800000.0	5.0	5.072824954986572	2.531679630279541
1.0	75820000.0	75830000.0	4.0	4.855867862701416	2.555288791656494
1.0	75890000.0	75900000.0	6.0	4.687395095825195	2.417675495147705
1.0	75920000.0	75930000.0	5.0	4.749846458435059	2.4679369926452637
1.0	76010000.0	76020000.0	1.0	4.4556474685668945	2.2563633918762207
1.0	76020000.0	76030000.0	7.0	4.234541893005371	2.1814563274383545
1.0	76030000.0	76040000.0	2.0	4.291393756866455	2.1106743812561035
1.0	76090000.0	76100000.0	1.0	3.9087767601013184	1.9262778759002686
1.0	76100000.0	76110000.0	5.0	3.5512328147888184	1.818376898765564
1.0	76200000.0	76210000.0	1.0	3.0231785774230957	1.594457983970642
1.0	76260000.0	76270000.0	5.0	3.6006693840026855	1.829024314880371
1.0	76300000.0	76310000.0	3.0	4.326447486877441	2.1120247840881348
1.0	76330000.0	76340000.0	4.0	4.6750168800354	2.184988498687744
1.0	76360000.0	76370000.0	5.0	4.994383811950684	2.288581132888794
1.0	76390000.0	76400000.0	5.0	5.141420364379883	2.3312318325042725
1.0	76400000.0	76410000.0	5.0	5.107468128204346	2.306182622909546
1.0	76520000.0	76530000.0	3.0	5.171552658081055	2.3224308490753174
1.0	76540000.0	76550000.0	10.0	4.500840663909912	2.0869903564453125
1.0	76570000.0	76580000.0	2.0	4.5159759521484375	2.1423728466033936
1.0	76650000.0	76660000.0	3.0	4.153979301452637	2.068697929382324
1.0	76820000.0	76830000.0	5.0	6.223504066467285	2.6964712142944336
1.0	76870000.0	76880000.0	5.0	5.6692681312561035	2.583909273147583
1.0	77150000.0	77160000.0	4.0	5.841008186340332	2.60276460647583
1.0	77160000.0	77170000.0	5.0	6.306302070617676	2.7155890464782715
1.0	77180000.0	77190000.0	7.0	6.37802791595459	2.7299463748931885
1.0	77230000.0	77240000.0	8.0	5.464325904846191	2.4514575004577637
1.0	77330000.0	77340000.0	5.0	5.3454766273498535	2.3967223167419434
1.0	77390000.0	77400000.0	3.0	4.845200538635254	2.280640125274658
1.0	77410000.0	77420000.0	4.0	4.329310894012451	2.1223559379577637
1.0	77440000.0	77450000.0	3.0	4.3265533447265625	2.142778158187866
1.0	77470000.0	77480000.0	4.0	3.9186336994171143	1.9469499588012695
1.0	77530000.0	77540000.0	4.0	3.431408643722534	1.8269932270050049
1.0	77710000.0	77720000.0	2.0	3.0287108421325684	2.067056655883789
1.0	77730000.0	77740000.0	2.0	2.851623296737671	1.5347219705581665
1.0	77760000.0	77770000.0	1.0	3.406871795654297	1.7096385955810547
1.0	77800000.0	77810000.0	2.0	3.905041456222534	1.935095191001892
1.0	77870000.0	77880000.0	2.0	3.640087842941284	1.7851181030273438
1.0	77900000.0	77910000.0	4.0	3.608612060546875	1.77655029296875
1.0	77950000.0	77960000.0	1.0	2.982919216156006	1.5505317449569702
1.0	78050000.0	78060000.0	1.0	2.4470596313476562	1.3429181575775146
1.0	78060000.0	78070000.0	0.0	2.472385883331299	1.3533580303192139
1.0	78100000.0	78110000.0	4.0	2.3038744926452637	1.2820191383361816
1.0	78110000.0	78120000.0	3.0	2.3331961631774902	1.3025003671646118
1.0	78180000.0	78190000.0	1.0	2.3095390796661377	1.2699739933013916
1.0	78370000.0	78380000.0	2.0	2.8137452602386475	1.505733847618103
1.0	78580000.0	78590000.0	0.0	2.9229631423950195	1.5480153560638428
1.0	78680000.0	78690000.0	5.0	3.6361746788024902	1.8038969039916992
1.0	78790000.0	78800000.0	2.0	4.645242691040039	2.155439853668213
1.0	78830000.0	78840000.0	9.0	4.315390586853027	2.1504805088043213
1.0	78860000.0	78870000.0	5.0	4.132837295532227	1.9985101222991943
1.0	78950000.0	78960000.0	3.0	5.05435848236084	2.3282291889190674
1.0	78980000.0	78990000.0	7.0	4.721641540527344	2.174909830093384
1.0	78990000.0	79000000.0	5.0	4.602894306182861	2.1426477432250977
1.0	79040000.0	79050000.0	9.0	4.644559383392334	2.1446666717529297
1.0	79240000.0	79250000.0	7.0	5.510603904724121	2.4521608352661133
1.0	79300000.0	79310000.0	3.0	5.583771228790283	2.4576263427734375
1.0	79360000.0	79370000.0	7.0	6.035056114196777	2.6414427757263184
1.0	79410000.0	79420000.0	5.0	6.560717582702637	2.816338300704956
1.0	79460000.0	79470000.0	7.0	6.993022918701172	2.9687609672546387
1.0	79470000.0	79480000.0	10.0	7.05328893661499	2.9596877098083496
1.0	79480000.0	79490000.0	7.0	7.137560844421387	2.933741331100464
1.0	79500000.0	79510000.0	4.0	7.9137773513793945	3.0978317260742188
1.0	79570000.0	79580000.0	13.0	7.293696403503418	3.0253212451934814
1.0	79700000.0	79710000.0	10.0	8.690004348754883	3.3039326667785645
1.0	79710000.0	79720000.0	8.0	8.890681266784668	3.322002410888672
1.0	79740000.0	79750000.0	13.0	9.264512062072754	3.36909818649292
1.0	79770000.0	79780000.0	8.0	9.171850204467773	3.3768246173858643
1.0	79790000.0	79800000.0	9.0	9.113187789916992	3.3557586669921875
1.0	79970000.0	79980000.0	7.0	5.634621620178223	2.7485756874084473
1.0	80090000.0	80100000.0	9.0	6.4177446365356445	2.997610092163086
1.0	80120000.0	80130000.0	2.0	7.165029048919678	3.0958309173583984
1.0	80130000.0	80140000.0	8.0	6.679959297180176	3.020662307739258
1.0	80210000.0	80220000.0	14.0	6.487657070159912	2.9993324279785156
1.0	80250000.0	80260000.0	3.0	7.4755964279174805	3.1138358116149902
1.0	80300000.0	80310000.0	5.0	7.774144649505615	3.1792914867401123
1.0	80380000.0	80390000.0	9.0	9.120223045349121	3.365295886993408
1.0	80480000.0	80490000.0	11.0	11.404704093933105	3.6831626892089844
1.0	80580000.0	80590000.0	12.0	11.702160835266113	3.737435817718506
1.0	80590000.0	80600000.0	5.0	11.125103950500488	3.7097995281219482
1.0	80610000.0	80620000.0	14.0	11.40762996673584	3.6992697715759277
1.0	80630000.0	80640000.0	8.0	11.508214950561523	3.6896862983703613
1.0	80660000.0	80670000.0	14.0	10.410293579101562	3.5527758598327637
1.0	80710000.0	80720000.0	8.0	11.044708251953125	3.635812282562256
1.0	80810000.0	80820000.0	7.0	10.215944290161133	3.521867275238037
1.0	80820000.0	80830000.0	7.0	10.37360954284668	3.5470244884490967
1.0	80840000.0	80850000.0	14.0	10.66870403289795	3.5801913738250732
1.0	80850000.0	80860000.0	6.0	11.500051498413086	3.6949820518493652
1.0	80870000.0	80880000.0	5.0	10.037894248962402	3.555459976196289
1.0	80890000.0	80900000.0	15.0	11.209099769592285	3.6354591846466064
1.0	80940000.0	80950000.0	13.0	12.52032470703125	3.799781084060669
1.0	80970000.0	80980000.0	12.0	13.354330062866211	3.929309368133545
1.0	81040000.0	81050000.0	16.0	14.426872253417969	4.035495758056641
1.0	81080000.0	81090000.0	15.0	14.698553085327148	4.054075717926025
1.0	81190000.0	81200000.0	14.0	12.653470039367676	3.883852481842041
1.0	81200000.0	81210000.0	10.0	12.579793930053711	3.88588285446167
1.0	81260000.0	81270000.0	14.0	13.283488273620605	3.92427134513855
1.0	81280000.0	81290000.0	14.0	13.076031684875488	3.8843624591827393
1.0	81310000.0	81320000.0	11.0	12.385498046875	3.8243041038513184
1.0	81330000.0	81340000.0	10.0	12.228689193725586	3.802258014678955
1.0	81590000.0	81600000.0	18.0	13.042976379394531	3.9095115661621094
1.0	81610000.0	81620000.0	13.0	13.544140815734863	3.965402126312256
1.0	81650000.0	81660000.0	13.0	13.69971752166748	3.976375102996826
1.0	81720000.0	81730000.0	16.0	12.607762336730957	3.852118730545044
1.0	81730000.0	81740000.0	8.0	13.683619499206543	3.9789772033691406
1.0	81770000.0	81780000.0	12.0	11.84026050567627	3.7443478107452393
1.0	81860000.0	81870000.0	15.0	11.557897567749023	3.7262325286865234
1.0	81900000.0	81910000.0	5.0	12.675443649291992	3.8647549152374268
1.0	81950000.0	81960000.0	21.0	10.82404613494873	3.601306915283203
1.0	81980000.0	81990000.0	15.0	11.406838417053223	3.6737442016601562
1.0	82070000.0	82080000.0	13.0	11.846567153930664	3.7460403442382812
1.0	82090000.0	82100000.0	7.0	11.965738296508789	3.758934497833252
1.0	82110000.0	82120000.0	12.0	11.602352142333984	3.727031707763672
1.0	82130000.0	82140000.0	15.0	11.315152168273926	3.6986465454101562
1.0	82210000.0	82220000.0	11.0	12.789294242858887	3.879122257232666
1.0	82290000.0	82300000.0	15.0	13.676279067993164	3.9786059856414795
1.0	82560000.0	82570000.0	11.0	12.290140151977539	3.823028087615967
1.0	82630000.0	82640000.0	20.0	10.705223083496094	3.601731777191162
1.0	82730000.0	82740000.0	7.0	12.67395305633545	3.866567611694336
1.0	82750000.0	82760000.0	14.0	11.595796585083008	3.7288577556610107
1.0	82810000.0	82820000.0	13.0	11.317750930786133	3.6871464252471924
1.0	82840000.0	82850000.0	9.0	11.980313301086426	3.777069568634033
1.0	82850000.0	82860000.0	14.0	11.420164108276367	3.708056926727295
1.0	82860000.0	82870000.0	7.0	11.640756607055664	3.732292652130127
1.0	82870000.0	82880000.0	14.0	11.383355140686035	3.70243763923645
1.0	82900000.0	82910000.0	13.0	11.288454055786133	3.689807415008545
1.0	82960000.0	82970000.0	11.0	10.851381301879883	3.6261277198791504
1.0	82970000.0	82980000.0	12.0	10.989311218261719	3.6357409954071045
1.0	83000000.0	83010000.0	14.0	10.706870079040527	3.6001200675964355
1.0	83070000.0	83080000.0	10.0	11.237565994262695	3.678058624267578
1.0	83130000.0	83140000.0	8.0	10.703592300415039	3.604677677154541
1.0	83170000.0	83180000.0	14.0	10.227225303649902	3.527073383331299
1.0	83240000.0	83250000.0	7.0	9.979097366333008	3.4935429096221924
1.0	83330000.0	83340000.0	13.0	8.713869094848633	3.313145399093628
1.0	83410000.0	83420000.0	8.0	9.282673835754395	3.3976333141326904
1.0	83430000.0	83440000.0	7.0	9.449287414550781	3.416839122772217
1.0	83510000.0	83520000.0	9.0	7.819750785827637	3.1252148151397705
1.0	83520000.0	83530000.0	10.0	7.373510837554932	3.071394443511963
1.0	83610000.0	83620000.0	0.0	4.275720119476318	2.479526996612549
1.0	83780000.0	83790000.0	0.0	2.336151599884033	1.871445894241333
1.0	83890000.0	83900000.0	0.0	2.1795802116394043	1.389277696609497
1.0	83950000.0	83960000.0	1.0	2.698826551437378	1.747768759727478
1.0	84030000.0	84040000.0	1.0	3.7446694374084473	2.077441453933716
1.0	84040000.0	84050000.0	3.0	3.6618125438690186	2.1970057487487793
1.0	84070000.0	84080000.0	4.0	3.624640703201294	2.1501121520996094
1.0	84170000.0	84180000.0	1.0	4.252248287200928	2.2523226737976074
1.0	84290000.0	84300000.0	3.0	4.2156877517700195	2.148301124572754
1.0	84300000.0	84310000.0	4.0	4.020173072814941	2.0600831508636475
1.0	84310000.0	84320000.0	4.0	3.757904052734375	1.9120101928710938
1.0	84340000.0	84350000.0	1.0	3.624462604522705	1.9703855514526367
1.0	84370000.0	84380000.0	7.0	3.518369197845459	1.8346903324127197
1.0	84420000.0	84430000.0	4.0	3.800621747970581	1.978507399559021
1.0	84570000.0	84580000.0	6.0	3.539165496826172	1.9605308771133423
1.0	84630000.0	84640000.0	3.0	2.674704074859619	1.4537172317504883
1.0	84680000.0	84690000.0	1.0	2.553215265274048	1.5053852796554565
1.0	84730000.0	84740000.0	3.0	2.935983419418335	1.8546743392944336
1.0	84790000.0	84800000.0	8.0	2.46410870552063	1.4385627508163452
1.0	84890000.0	84900000.0	3.0	2.651763916015625	1.4172658920288086
1.0	84960000.0	84970000.0	5.0	2.0014262199401855	1.2734750509262085
1.0	85050000.0	85060000.0	2.0	2.6233506202697754	1.4301540851593018
1.0	85090000.0	85100000.0	2.0	2.392967939376831	1.3278590440750122
1.0	85170000.0	85180000.0	3.0	2.5867464542388916	1.415432333946228
1.0	85210000.0	85220000.0	1.0	2.7408957481384277	1.4836838245391846
1.0	85230000.0	85240000.0	2.0	2.6493494510650635	1.4449819326400757
1.0	85370000.0	85380000.0	2.0	2.8088111877441406	1.4846751689910889
1.0	85530000.0	85540000.0	5.0	2.7019383907318115	1.4624305963516235
1.0	85540000.0	85550000.0	2.0	2.9228785037994385	1.537898302078247
1.0	85550000.0	85560000.0	1.0	2.997903347015381	1.585080623626709
1.0	85570000.0	85580000.0	4.0	2.8113913536071777	1.4974244832992554
1.0	85590000.0	85600000.0	1.0	3.0505566596984863	1.5796006917953491
1.0	85610000.0	85620000.0	3.0	2.94047212600708	1.5348460674285889
1.0	85700000.0	85710000.0	3.0	2.900312662124634	1.5398720502853394
1.0	85710000.0	85720000.0	6.0	2.455845355987549	1.3459656238555908
1.0	85800000.0	85810000.0	3.0	3.1244406700134277	1.6275981664657593
1.0	85810000.0	85820000.0	2.0	3.2363510131835938	1.7524540424346924
1.0	85830000.0	85840000.0	5.0	2.9190897941589355	1.564929723739624
1.0	85870000.0	85880000.0	2.0	3.3092448711395264	1.7241092920303345
1.0	86000000.0	86010000.0	3.0	4.013276100158691	1.9590826034545898
1.0	86030000.0	86040000.0	5.0	3.8903324604034424	1.9648278951644897
1.0	86060000.0	86070000.0	6.0	3.3768997192382812	1.7551820278167725
1.0	86140000.0	86150000.0	2.0	2.552546977996826	1.424243688583374
1.0	86240000.0	86250000.0	3.0	3.577850818634033	1.9630060195922852
1.0	86330000.0	86340000.0	4.0	3.914172649383545	2.0148589611053467
1.0	86400000.0	86410000.0	5.0	4.1556854248046875	2.1410603523254395
1.0	86420000.0	86430000.0	4.0	4.345695972442627	2.1363320350646973
1.0	86500000.0	86510000.0	1.0	4.280126094818115	2.0776560306549072
1.0	86660000.0	86670000.0	3.0	3.9069747924804688	1.9355809688568115
1.0	86680000.0	86690000.0	0.0	3.645089626312256	1.8304516077041626
1.0	86740000.0	86750000.0	2.0	3.8900208473205566	1.9628089666366577
1.0	86760000.0	86770000.0	4.0	3.8398311138153076	2.0393528938293457
1.0	86870000.0	86880000.0	0.0	3.2514634132385254	1.640425443649292
1.0	86890000.0	86900000.0	4.0	2.831456422805786	1.4934669733047485
1.0	86990000.0	87000000.0	2.0	3.3872528076171875	1.7050209045410156
1.0	87110000.0	87120000.0	3.0	2.8706250190734863	1.5069531202316284
1.0	87180000.0	87190000.0	3.0	2.1754679679870605	1.2243009805679321
1.0	87190000.0	87200000.0	3.0	2.1318955421447754	1.2386256456375122
1.0	87310000.0	87320000.0	3.0	2.692774534225464	1.449987769126892
1.0	87320000.0	87330000.0	3.0	2.4036550521850586	1.3269178867340088
1.0	87350000.0	87360000.0	1.0	2.3603262901306152	1.305910348892212
1.0	87440000.0	87450000.0	1.0	2.984741687774658	1.5640270709991455
1.0	87520000.0	87530000.0	24.0	2.66550874710083	1.7009540796279907
1.0	87610000.0	87620000.0	2.0	3.215104341506958	1.6592175960540771
1.0	87680000.0	87690000.0	2.0	2.709691047668457	1.501098871231079
1.0	87710000.0	87720000.0	5.0	2.7235591411590576	1.4730925559997559
1.0	87770000.0	87780000.0	0.0	2.9178857803344727	1.5267053842544556
1.0	87820000.0	87830000.0	3.0	2.4499993324279785	1.3740936517715454
1.0	87830000.0	87840000.0	6.0	2.4000229835510254	1.35465407371521
1.0	87970000.0	87980000.0	6.0	2.939946174621582	1.5756049156188965
1.0	88000000.0	88010000.0	2.0	3.4112629890441895	1.9364569187164307
1.0	88090000.0	88100000.0	3.0	3.3632330894470215	1.8620837926864624
1.0	88120000.0	88130000.0	4.0	3.322814464569092	1.8639274835586548
1.0	88150000.0	88160000.0	3.0	3.277167558670044	1.841356873512268
1.0	88170000.0	88180000.0	2.0	3.62931752204895	2.113135576248169
1.0	88180000.0	88190000.0	5.0	3.35102915763855	1.8993905782699585
1.0	88320000.0	88330000.0	1.0	3.243101119995117	2.1729283332824707
1.0	88380000.0	88390000.0	4.0	3.036935806274414	1.9945703744888306
1.0	88390000.0	88400000.0	2.0	3.3232712745666504	2.116184711456299
1.0	88430000.0	88440000.0	2.0	3.4770865440368652	2.104712963104248
1.0	88450000.0	88460000.0	0.0	3.944300889968872	2.1080803871154785
1.0	88480000.0	88490000.0	2.0	3.7982375621795654	2.1300199031829834
1.0	88600000.0	88610000.0	2.0	3.8526358604431152	2.0567526817321777
1.0	88690000.0	88700000.0	1.0	3.7915122509002686	2.1004514694213867
1.0	88770000.0	88780000.0	2.0	4.223188877105713	2.2192513942718506
1.0	88800000.0	88810000.0	6.0	3.6855971813201904	1.9703105688095093
1.0	88810000.0	88820000.0	1.0	3.831373929977417	1.9639841318130493
1.0	88820000.0	88830000.0	6.0	4.474815845489502	2.284580945968628
1.0	88930000.0	88940000.0	11.0	5.087889671325684	2.329160690307617
1.0	88990000.0	89000000.0	4.0	4.314000606536865	2.0152859687805176
1.0	89220000.0	89230000.0	0.0	2.667203426361084	1.4402471780776978
1.0	89290000.0	89300000.0	0.0	2.5889523029327393	1.405909776687622
1.0	89330000.0	89340000.0	5.0	2.4568164348602295	1.3463952541351318
1.0	89340000.0	89350000.0	2.0	2.47499418258667	1.3544338941574097
1.0	89460000.0	89470000.0	3.0	2.5879244804382324	1.4014060497283936
1.0	89550000.0	89560000.0	2.0	2.6293230056762695	1.4171812534332275
1.0	89590000.0	89600000.0	2.0	4.057336330413818	2.581559181213379
1.0	89600000.0	89610000.0	2.0	2.4894068241119385	1.3844332695007324
1.0	89670000.0	89680000.0	0.0	2.5293290615081787	1.3862550258636475
1.0	89740000.0	89750000.0	2.0	2.6624722480773926	1.458058476448059
1.0	89750000.0	89760000.0	1.0	2.62296724319458	1.4215389490127563
1.0	89830000.0	89840000.0	1.0	2.467393159866333	1.3600471019744873
1.0	89920000.0	89930000.0	3.0	2.634702205657959	1.4609911441802979
1.0	89960000.0	89970000.0	2.0	2.414191246032715	1.3478004932403564
1.0	90000000.0	90010000.0	1.0	2.4078433513641357	1.3362747430801392
1.0	90040000.0	90050000.0	3.0	2.122675657272339	1.2551192045211792
1.0	90130000.0	90140000.0	2.0	2.507298231124878	1.4219233989715576
1.0	90190000.0	90200000.0	0.0	2.534165143966675	1.3767050504684448
1.0	90320000.0	90330000.0	2.0	2.2438762187957764	1.2430692911148071
1.0	90350000.0	90360000.0	0.0	2.195385456085205	1.2257715463638306
1.0	90400000.0	90410000.0	1.0	2.1474997997283936	1.2575253248214722
1.0	90410000.0	90420000.0	2.0	2.3597426414489746	1.3007934093475342
1.0	90720000.0	90730000.0	5.0	3.9547343254089355	1.9239803552627563
1.0	90770000.0	90780000.0	2.0	4.188693046569824	2.0369534492492676
1.0	90780000.0	90790000.0	6.0	3.9603354930877686	1.9184925556182861
1.0	90850000.0	90860000.0	6.0	4.069028377532959	1.9723294973373413
1.0	90870000.0	90880000.0	1.0	4.551405429840088	2.1635184288024902
1.0	90940000.0	90950000.0	6.0	4.711267948150635	2.221503973007202
1.0	91060000.0	91070000.0	6.0	5.195941925048828	2.4738762378692627
1.0	91120000.0	91130000.0	7.0	4.272221088409424	2.2287707328796387
1.0	91180000.0	91190000.0	3.0	4.663240909576416	2.393594980239868
1.0	91190000.0	91200000.0	4.0	4.32401180267334	2.2696986198425293
1.0	91210000.0	91220000.0	1.0	3.9122092723846436	1.9062951803207397
1.0	91250000.0	91260000.0	2.0	3.9296393394470215	1.959733009338379
1.0	91330000.0	91340000.0	2.0	3.9425647258758545	1.9824129343032837
1.0	91340000.0	91350000.0	8.0	4.035634517669678	2.2383666038513184
1.0	91390000.0	91400000.0	2.0	3.153122663497925	1.8175216913223267
1.0	91400000.0	91410000.0	4.0	2.79317045211792	1.5555859804153442
1.0	91480000.0	91490000.0	4.0	3.5313427448272705	2.289299488067627
1.0	91630000.0	91640000.0	5.0	3.4784183502197266	1.7814327478408813
1.0	91660000.0	91670000.0	3.0	3.7594165802001953	1.8497470617294312
1.0	91690000.0	91700000.0	1.0	4.063445091247559	2.111754894256592
1.0	91740000.0	91750000.0	3.0	3.5564048290252686	1.8408920764923096
1.0	91810000.0	91820000.0	1.0	4.076835632324219	2.083104372024536
1.0	91820000.0	91830000.0	3.0	3.9556992053985596	2.063270092010498
1.0	91940000.0	91950000.0	3.0	3.235281467437744	1.639593482017517
1.0	91980000.0	91990000.0	2.0	2.662905693054199	1.4447518587112427
1.0	92110000.0	92120000.0	1.0	2.7525007724761963	1.4761520624160767
1.0	92150000.0	92160000.0	6.0	2.435427188873291	1.3373719453811646
1.0	92250000.0	92260000.0	3.0	2.330437660217285	1.2813093662261963
1.0	92410000.0	92420000.0	2.0	3.3861000537872314	1.7062660455703735
1.0	92590000.0	92600000.0	7.0	2.7016491889953613	1.4653881788253784
1.0	92690000.0	92700000.0	2.0	3.0832347869873047	1.6018552780151367
1.0	92700000.0	92710000.0	2.0	2.8338723182678223	1.5166349411010742
1.0	92800000.0	92810000.0	0.0	2.2685341835021973	1.2673431634902954
1.0	92950000.0	92960000.0	2.0	2.7975001335144043	1.7985827922821045
1.0	92960000.0	92970000.0	1.0	2.353456974029541	1.3901439905166626
1.0	93000000.0	93010000.0	3.0	2.2714591026306152	1.3810361623764038
1.0	93070000.0	93080000.0	4.0	2.2158265113830566	1.3599411249160767
1.0	93130000.0	93140000.0	1.0	2.4047799110412598	1.3132801055908203
1.0	93160000.0	93170000.0	2.0	2.2650039196014404	1.3280723094940186
1.0	93190000.0	93200000.0	0.0	2.471738338470459	1.3446495532989502
1.0	93200000.0	93210000.0	0.0	2.6070611476898193	1.407310128211975
1.0	93240000.0	93250000.0	0.0	2.673278570175171	1.438654899597168
1.0	93270000.0	93280000.0	4.0	2.598891019821167	1.4102270603179932
1.0	93280000.0	93290000.0	3.0	2.5597217082977295	1.4003984928131104
1.0	93330000.0	93340000.0	3.0	3.212559461593628	1.7086670398712158
1.0	93380000.0	93390000.0	0.0	3.5383810997009277	1.8241462707519531
1.0	93410000.0	93420000.0	11.0	5.313008785247803	2.3933186531066895
1.0	93430000.0	93440000.0	8.0	4.219308853149414	2.0250582695007324
1.0	93500000.0	93510000.0	2.0	4.4467315673828125	2.0994815826416016
1.0	93520000.0	93530000.0	1.0	3.324946165084839	1.735876441001892
1.0	93550000.0	93560000.0	2.0	2.3847031593322754	1.314452052116394
1.0	93640000.0	93650000.0	3.0	3.5537757873535156	2.3677306175231934
1.0	93710000.0	93720000.0	3.0	2.1539692878723145	1.3800128698349
1.0	93730000.0	93740000.0	2.0	2.1764707565307617	1.3299472332000732
1.0	93750000.0	93760000.0	1.0	2.1330409049987793	1.3634843826293945
1.0	93830000.0	93840000.0	5.0	2.126187324523926	1.2418992519378662
1.0	94050000.0	94060000.0	2.0	2.0541605949401855	1.3307746648788452
1.0	94090000.0	94100000.0	2.0	2.1416351795196533	1.2639706134796143
1.0	94100000.0	94110000.0	2.0	2.4470267295837402	1.3495051860809326
1.0	94110000.0	94120000.0	3.0	2.4623608589172363	1.3557467460632324
1.0	94120000.0	94130000.0	3.0	2.249964475631714	1.2582781314849854
1.0	94230000.0	94240000.0	2.0	2.3031165599823	1.325060248374939
1.0	94310000.0	94320000.0	2.0	5.242490291595459	5.197317123413086
1.0	94330000.0	94340000.0	3.0	2.1991865634918213	1.3716257810592651
1.0	94480000.0	94490000.0	4.0	3.0085206031799316	1.5640496015548706
1.0	94500000.0	94510000.0	3.0	3.184920310974121	1.622158408164978
1.0	94510000.0	94520000.0	2.0	3.3147213459014893	1.681923508644104
1.0	94550000.0	94560000.0	4.0	3.375685453414917	1.6927646398544312
1.0	94640000.0	94650000.0	5.0	3.433181047439575	1.8636382818222046
1.0	94690000.0	94700000.0	1.0	3.5300583839416504	1.8237850666046143
1.0	94760000.0	94770000.0	2.0	3.5611069202423096	1.793830156326294
1.0	94790000.0	94800000.0	7.0	3.3144423961639404	1.8707644939422607
1.0	94890000.0	94900000.0	1.0	2.804556369781494	1.5473142862319946
1.0	94900000.0	94910000.0	2.0	2.6883020401000977	1.5682706832885742
1.0	95000000.0	95010000.0	2.0	2.9851202964782715	1.7501211166381836
1.0	95060000.0	95070000.0	3.0	3.214949369430542	1.6775001287460327
1.0	95130000.0	95140000.0	3.0	3.8734779357910156	1.9785197973251343
1.0	95160000.0	95170000.0	1.0	3.7313342094421387	1.9012010097503662
1.0	95170000.0	95180000.0	4.0	3.685784101486206	1.8853185176849365
1.0	95230000.0	95240000.0	7.0	3.6475319862365723	1.9455089569091797
1.0	95260000.0	95270000.0	1.0	3.4567275047302246	1.8918983936309814
1.0	95280000.0	95290000.0	3.0	3.733323574066162	1.8775430917739868
1.0	95320000.0	95330000.0	4.0	3.0573720932006836	1.5774385929107666
1.0	95360000.0	95370000.0	7.0	3.611476182937622	1.9770467281341553
1.0	95380000.0	95390000.0	2.0	3.739468812942505	1.9291387796401978
1.0	95470000.0	95480000.0	4.0	3.879439115524292	2.08720064163208
1.0	95500000.0	95510000.0	4.0	3.333536148071289	1.8356281518936157
1.0	95540000.0	95550000.0	5.0	3.817049503326416	1.8542543649673462
1.0	95580000.0	95590000.0	0.0	3.5674209594726562	1.8130747079849243
1.0	95680000.0	95690000.0	6.0	4.661978721618652	2.209878444671631
1.0	95800000.0	95810000.0	8.0	6.413503170013428	2.728320598602295
1.0	95960000.0	95970000.0	12.0	7.03042459487915	2.9231784343719482
1.0	96070000.0	96080000.0	12.0	7.525906562805176	3.0348269939422607
1.0	96080000.0	96090000.0	1.0	7.837795257568359	3.0855841636657715
1.0	96190000.0	96200000.0	9.0	8.367050170898438	3.197495937347412
1.0	96240000.0	96250000.0	9.0	8.024824142456055	3.140963315963745
1.0	96250000.0	96260000.0	11.0	7.845017433166504	3.1020493507385254
1.0	96310000.0	96320000.0	6.0	8.475217819213867	3.201084852218628
1.0	96410000.0	96420000.0	8.0	8.144749641418457	3.180098056793213
1.0	96460000.0	96470000.0	11.0	9.027524948120117	3.332778215408325
1.0	96630000.0	96640000.0	9.0	9.344727516174316	3.3752148151397705
1.0	96720000.0	96730000.0	11.0	9.683317184448242	3.430666446685791
1.0	96760000.0	96770000.0	10.0	9.098650932312012	3.341113567352295
1.0	96770000.0	96780000.0	14.0	8.662409782409668	3.3116695880889893
1.0	96930000.0	96940000.0	6.0	7.815774440765381	3.122596502304077
1.0	96960000.0	96970000.0	6.0	7.507387638092041	2.9927124977111816
1.0	97000000.0	97010000.0	2.0	7.139997959136963	2.9273324012756348
1.0	97030000.0	97040000.0	6.0	6.7574052810668945	2.7880799770355225
1.0	97050000.0	97060000.0	4.0	6.640407562255859	2.8106393814086914
1.0	97110000.0	97120000.0	3.0	5.2089314460754395	2.433919906616211
1.0	97120000.0	97130000.0	10.0	4.972821235656738	2.5081229209899902
1.0	97160000.0	97170000.0	8.0	4.472491264343262	2.235788106918335
1.0	97250000.0	97260000.0	3.0	3.9256091117858887	2.0229134559631348
1.0	97280000.0	97290000.0	2.0	4.327677249908447	2.395895481109619
1.0	97310000.0	97320000.0	4.0	5.352858543395996	2.400965690612793
1.0	97370000.0	97380000.0	10.0	6.475064754486084	2.758087158203125
1.0	97390000.0	97400000.0	10.0	6.906691551208496	2.856076717376709
1.0	97510000.0	97520000.0	5.0	8.23216724395752	3.104016065597534
1.0	97650000.0	97660000.0	9.0	9.3590726852417	3.4152889251708984
1.0	97690000.0	97700000.0	2.0	9.434179306030273	3.4109578132629395
1.0	97720000.0	97730000.0	20.0	9.220213890075684	3.3653717041015625
1.0	97780000.0	97790000.0	2.0	9.127705574035645	3.3693268299102783
1.0	97870000.0	97880000.0	14.0	11.439824104309082	3.721224308013916
1.0	97910000.0	97920000.0	17.0	10.788444519042969	3.635303020477295
1.0	97980000.0	97990000.0	5.0	12.08897590637207	3.809452772140503
1.0	98040000.0	98050000.0	14.0	10.608375549316406	3.6114983558654785
1.0	98090000.0	98100000.0	13.0	11.868456840515137	3.781813859939575
1.0	98140000.0	98150000.0	12.0	11.63933277130127	3.7521533966064453
1.0	98340000.0	98350000.0	13.0	10.223051071166992	3.5503547191619873
1.0	98360000.0	98370000.0	5.0	8.950642585754395	3.256232500076294
1.0	98390000.0	98400000.0	9.0	9.628179550170898	3.3637681007385254
1.0	98450000.0	98460000.0	6.0	10.182525634765625	3.469963788986206
1.0	98460000.0	98470000.0	15.0	9.876760482788086	3.4244422912597656
1.0	98470000.0	98480000.0	11.0	10.507643699645996	3.5422844886779785
1.0	98490000.0	98500000.0	10.0	10.26480770111084	3.4964137077331543
1.0	98510000.0	98520000.0	7.0	10.499248504638672	3.5257740020751953
1.0	98580000.0	98590000.0	9.0	10.364603042602539	3.524272918701172
1.0	98640000.0	98650000.0	12.0	9.854571342468262	3.430605411529541
1.0	98650000.0	98660000.0	8.0	9.850098609924316	3.4174914360046387
1.0	98680000.0	98690000.0	10.0	9.990981101989746	3.4435505867004395
1.0	98800000.0	98810000.0	12.0	9.132380485534668	3.284170627593994
1.0	98850000.0	98860000.0	6.0	10.065079689025879	3.516446352005005
1.0	98860000.0	98870000.0	9.0	10.1861572265625	3.4971389770507812
1.0	98950000.0	98960000.0	12.0	9.931628227233887	3.437422513961792
1.0	98960000.0	98970000.0	11.0	10.365301132202148	3.5185985565185547
1.0	98990000.0	99000000.0	15.0	10.121076583862305	3.4846107959747314
1.0	99030000.0	99040000.0	23.0	9.731914520263672	3.427000045776367
1.0	99100000.0	99110000.0	7.0	9.91881275177002	3.447439670562744
1.0	99110000.0	99120000.0	13.0	9.68646240234375	3.3979408740997314
1.0	99130000.0	99140000.0	2.0	10.007589340209961	3.4514427185058594
1.0	99150000.0	99160000.0	8.0	9.221504211425781	3.3161463737487793
1.0	99210000.0	99220000.0	14.0	7.748673915863037	2.984692096710205
1.0	99240000.0	99250000.0	12.0	7.559945583343506	2.958771228790283
1.0	99310000.0	99320000.0	7.0	7.362059116363525	2.942908525466919
1.0	99360000.0	99370000.0	4.0	7.174370765686035	2.92632794380188
1.0	99420000.0	99430000.0	6.0	7.327104091644287	2.8745646476745605
1.0	99430000.0	99440000.0	12.0	7.067990303039551	2.8189220428466797
1.0	99460000.0	99470000.0	9.0	6.83542537689209	2.7483181953430176
1.0	99560000.0	99570000.0	4.0	7.265322685241699	2.914506673812866
1.0	99640000.0	99650000.0	5.0	6.334526062011719	2.6177971363067627
1.0	99660000.0	99670000.0	6.0	6.175087928771973	2.5660271644592285
1.0	99730000.0	99740000.0	4.0	6.538226127624512	2.6861445903778076
1.0	99750000.0	99760000.0	5.0	6.911828517913818	2.7669668197631836
1.0	99790000.0	99800000.0	11.0	6.857851982116699	2.743929147720337
1.0	99820000.0	99830000.0	11.0	6.036182403564453	2.5190796852111816
1.0	99850000.0	99860000.0	10.0	5.899153232574463	2.511467456817627
1.0	99870000.0	99880000.0	6.0	5.817010879516602	2.4603383541107178
1.0	99940000.0	99950000.0	4.0	4.530765533447266	2.0759589672088623
1.0	99990000.0	100000000.0	4.0	4.486679553985596	2.0726616382598877
1.0	100070000.0	100080000.0	8.0	3.398125410079956	1.7182706594467163
1.0	100110000.0	100120000.0	2.0	3.1324968338012695	1.6958544254302979
1.0	100120000.0	100130000.0	3.0	3.099989414215088	1.6272363662719727
1.0	100140000.0	100150000.0	1.0	3.083936929702759	1.6110690832138062
1.0	100190000.0	100200000.0	3.0	2.661691665649414	1.423162579536438
1.0	100220000.0	100230000.0	4.0	2.6868112087249756	1.439937949180603
1.0	100450000.0	100460000.0	2.0	2.4282655715942383	1.3520252704620361
1.0	100470000.0	100480000.0	4.0	2.22735857963562	1.302650809288025
1.0	100480000.0	100490000.0	1.0	2.286045789718628	1.271744728088379
1.0	100520000.0	100530000.0	2.0	2.2946078777313232	1.2647569179534912
1.0	100570000.0	100580000.0	2.0	2.4038169384002686	1.3235204219818115
1.0	100580000.0	100590000.0	1.0	2.285003185272217	1.260025978088379
1.0	100670000.0	100680000.0	1.0	2.0735936164855957	1.2953447103500366
1.0	100690000.0	100700000.0	3.0	2.016197681427002	1.311524510383606
1.0	100760000.0	100770000.0	1.0	2.2655909061431885	1.3330594301223755
1.0	100890000.0	100900000.0	3.0	2.379490613937378	1.3001952171325684
1.0	100900000.0	100910000.0	2.0	2.53558611869812	1.373903512954712
1.0	100980000.0	100990000.0	2.0	2.5516703128814697	1.391266942024231
1.0	101080000.0	101090000.0	4.0	3.535212993621826	1.7485907077789307
1.0	101110000.0	101120000.0	7.0	4.077298641204834	1.934449553489685
1.0	101160000.0	101170000.0	6.0	4.146539688110352	1.9602009057998657
1.0	101230000.0	101240000.0	3.0	3.685832977294922	1.790326714515686
1.0	101260000.0	101270000.0	3.0	3.7862744331359863	1.8500089645385742
1.0	101270000.0	101280000.0	2.0	3.553821563720703	1.7688738107681274
1.0	101290000.0	101300000.0	5.0	3.1643471717834473	1.6161410808563232
1.0	101310000.0	101320000.0	4.0	2.9679551124572754	1.5597286224365234
1.0	101330000.0	101340000.0	0.0	2.610121488571167	1.4199659824371338
1.0	101360000.0	101370000.0	3.0	5.206338882446289	5.196646690368652
1.0	101390000.0	101400000.0	2.0	2.3773887157440186	1.3589222431182861
1.0	101490000.0	101500000.0	0.0	2.711320400238037	1.7089945077896118
1.0	101500000.0	101510000.0	1.0	2.198310375213623	1.378169298171997
1.0	101550000.0	101560000.0	4.0	2.2648262977600098	1.3288952112197876
1.0	101570000.0	101580000.0	2.0	2.4940409660339355	1.3644349575042725
1.0	101640000.0	101650000.0	2.0	2.7667934894561768	1.488610863685608
1.0	101700000.0	101710000.0	6.0	3.8746275901794434	2.803739547729492
1.0	101730000.0	101740000.0	3.0	2.6402649879455566	1.415462613105774
1.0	101800000.0	101810000.0	2.0	2.918029308319092	1.551365852355957
1.0	101850000.0	101860000.0	1.0	2.93151593208313	1.553170919418335
1.0	102000000.0	102010000.0	2.0	3.6573879718780518	1.808651328086853
1.0	102030000.0	102040000.0	2.0	3.741633653640747	1.8448127508163452
1.0	102050000.0	102060000.0	3.0	4.0584635734558105	1.931928038597107
1.0	102080000.0	102090000.0	9.0	4.1631269454956055	1.9542335271835327
1.0	102150000.0	102160000.0	1.0	4.889477252960205	2.185882568359375
1.0	102160000.0	102170000.0	4.0	5.251579761505127	2.29898738861084
1.0	102170000.0	102180000.0	5.0	5.221199989318848	2.296509265899658
1.0	102280000.0	102290000.0	5.0	6.013145446777344	2.521920680999756
1.0	102380000.0	102390000.0	5.0	7.096549987792969	2.849198818206787
1.0	102460000.0	102470000.0	12.0	7.1941704750061035	2.8817617893218994
1.0	102480000.0	102490000.0	10.0	7.463939666748047	3.0419018268585205
1.0	102690000.0	102700000.0	14.0	10.27479362487793	3.546755313873291
1.0	102720000.0	102730000.0	13.0	9.767219543457031	3.4642226696014404
1.0	102800000.0	102810000.0	8.0	9.003432273864746	3.4027304649353027
1.0	102830000.0	102840000.0	10.0	10.036231994628906	3.5032639503479004
1.0	102840000.0	102850000.0	9.0	9.68275260925293	3.451016902923584
1.0	102860000.0	102870000.0	7.0	9.506635665893555	3.423273801803589
1.0	102900000.0	102910000.0	15.0	9.527803421020508	3.3951416015625
1.0	102930000.0	102940000.0	11.0	10.12419319152832	3.5221431255340576
1.0	103320000.0	103330000.0	5.0	10.623866081237793	3.5927913188934326
1.0	103380000.0	103390000.0	7.0	11.24358081817627	3.674711227416992
1.0	103420000.0	103430000.0	10.0	11.20101547241211	3.672868013381958
1.0	103450000.0	103460000.0	14.0	10.777825355529785	3.6227850914001465
1.0	103520000.0	103530000.0	11.0	10.8313570022583	3.621746063232422
1.0	103570000.0	103580000.0	6.0	10.260111808776855	3.5351638793945312
1.0	103670000.0	103680000.0	10.0	10.083723068237305	3.5091967582702637
1.0	103720000.0	103730000.0	11.0	7.7122907638549805	3.21415376663208
1.0	103780000.0	103790000.0	2.0	4.085226535797119	2.367931842803955
1.0	104090000.0	104100000.0	4.0	3.7673778533935547	2.2301595211029053
1.0	104110000.0	104120000.0	12.0	3.7996819019317627	2.6197333335876465
1.0	104350000.0	104360000.0	3.0	5.512290954589844	2.871795177459717
1.0	104430000.0	104440000.0	4.0	7.1783037185668945	3.085916042327881
1.0	104460000.0	104470000.0	7.0	5.993635654449463	2.8888237476348877
1.0	104490000.0	104500000.0	7.0	6.572205543518066	3.0379602909088135
1.0	104510000.0	104520000.0	7.0	6.831323146820068	3.0705201625823975
1.0	104560000.0	104570000.0	9.0	7.406327247619629	3.110919713973999
1.0	104600000.0	104610000.0	6.0	7.570416450500488	3.162271499633789
1.0	104620000.0	104630000.0	8.0	7.452462673187256	3.133422613143921
1.0	104640000.0	104650000.0	6.0	7.649462699890137	3.1706957817077637
1.0	104680000.0	104690000.0	10.0	7.814167022705078	3.1811742782592773
1.0	104770000.0	104780000.0	4.0	8.233860969543457	3.2371582984924316
1.0	104820000.0	104830000.0	4.0	8.103498458862305	3.224839687347412
1.0	104950000.0	104960000.0	9.0	7.906402587890625	3.196727991104126
1.0	104980000.0	104990000.0	5.0	8.448737144470215	3.274766445159912
1.0	105030000.0	105040000.0	9.0	7.718157768249512	3.1745903491973877
1.0	105150000.0	105160000.0	12.0	5.686789512634277	2.8580479621887207
1.0	105230000.0	105240000.0	2.0	5.032412052154541	2.7910943031311035
1.0	105300000.0	105310000.0	2.0	5.038965702056885	2.783031702041626
1.0	105340000.0	105350000.0	6.0	6.137820720672607	2.9409196376800537
1.0	105360000.0	105370000.0	3.0	5.631827354431152	2.817934036254883
1.0	105370000.0	105380000.0	6.0	6.461508274078369	3.009291410446167
1.0	105420000.0	105430000.0	8.0	7.3302903175354	3.1086153984069824
1.0	105440000.0	105450000.0	10.0	8.003852844238281	3.1966052055358887
1.0	105460000.0	105470000.0	11.0	8.007288932800293	3.2095515727996826
1.0	105490000.0	105500000.0	9.0	8.89769172668457	3.338707447052002
1.0	105560000.0	105570000.0	7.0	8.94824504852295	3.3483664989471436
1.0	105600000.0	105610000.0	8.0	9.151773452758789	3.3729045391082764
1.0	105700000.0	105710000.0	12.0	8.716166496276855	3.3082401752471924
1.0	105850000.0	105860000.0	5.0	10.446574211120605	3.544032573699951
1.0	105890000.0	105900000.0	9.0	10.137807846069336	3.505988359451294
1.0	105900000.0	105910000.0	13.0	9.690131187438965	3.4408621788024902
1.0	105920000.0	105930000.0	8.0	10.50076675415039	3.562469959259033
1.0	106080000.0	106090000.0	11.0	8.985249519348145	3.348020553588867
1.0	106180000.0	106190000.0	12.0	10.243474006652832	3.510892391204834
1.0	106260000.0	106270000.0	8.0	10.313112258911133	3.529282331466675
1.0	106290000.0	106300000.0	8.0	9.815610885620117	3.4736034870147705
1.0	106320000.0	106330000.0	9.0	9.25788688659668	3.4104995727539062
1.0	106340000.0	106350000.0	8.0	9.003585815429688	3.3565216064453125
1.0	106370000.0	106380000.0	5.0	9.245109558105469	3.3950610160827637
1.0	106440000.0	106450000.0	9.0	6.895380973815918	3.0630602836608887
1.0	106450000.0	106460000.0	8.0	6.947083473205566	3.006798505783081
1.0	106580000.0	106590000.0	8.0	7.952872276306152	3.19309139251709
1.0	106680000.0	106690000.0	9.0	8.837862968444824	3.32818603515625
1.0	106720000.0	106730000.0	7.0	9.103296279907227	3.3609931468963623
1.0	106730000.0	106740000.0	11.0	8.905805587768555	3.3164114952087402
1.0	106740000.0	106750000.0	5.0	9.0479736328125	3.353762149810791
1.0	106750000.0	106760000.0	7.0	9.042370796203613	3.3557682037353516
1.0	106780000.0	106790000.0	7.0	7.8729987144470215	3.2264809608459473
1.0	106810000.0	106820000.0	15.0	8.202104568481445	3.2380199432373047
1.0	106840000.0	106850000.0	6.0	8.195131301879883	3.230424165725708
1.0	106890000.0	106900000.0	6.0	8.428803443908691	3.268312454223633
1.0	106960000.0	106970000.0	4.0	8.138101577758789	3.2218689918518066
1.0	107050000.0	107060000.0	7.0	8.044801712036133	3.212567090988159
1.0	107070000.0	107080000.0	5.0	7.920875549316406	3.200915575027466
1.0	107080000.0	107090000.0	3.0	7.773713111877441	3.169515609741211
1.0	107110000.0	107120000.0	10.0	7.315115928649902	3.0936291217803955
1.0	107140000.0	107150000.0	6.0	7.015458106994629	3.0627665519714355
1.0	107200000.0	107210000.0	9.0	7.2301177978515625	3.0364956855773926
1.0	107210000.0	107220000.0	8.0	7.586791038513184	3.1347317695617676
1.0	107230000.0	107240000.0	7.0	7.0457587242126465	3.0488669872283936
1.0	107250000.0	107260000.0	12.0	6.869378566741943	3.0058982372283936
1.0	107260000.0	107270000.0	4.0	7.146827697753906	3.04970121383667
1.0	107280000.0	107290000.0	8.0	6.839150905609131	2.98372220993042
1.0	107360000.0	107370000.0	4.0	6.274626731872559	2.914663553237915
1.0	107550000.0	107560000.0	3.0	3.563558578491211	2.150578260421753
1.0	107600000.0	107610000.0	1.0	2.8570139408111572	1.7593234777450562
1.0	107610000.0	107620000.0	4.0	3.2669219970703125	1.967885971069336
1.0	107740000.0	107750000.0	1.0	3.8416075706481934	2.357816696166992
1.0	107860000.0	107870000.0	2.0	3.2090537548065186	1.8317794799804688
1.0	107920000.0	107930000.0	1.0	2.904468059539795	1.6538804769515991
1.0	107940000.0	107950000.0	2.0	2.7455430030822754	1.5494418144226074
1.0	108030000.0	108040000.0	2.0	2.9088449478149414	1.5250369310379028
1.0	108120000.0	108130000.0	2.0	2.097062110900879	1.2563408613204956
1.0	108360000.0	108370000.0	2.0	2.4955077171325684	1.403928518295288
1.0	108390000.0	108400000.0	3.0	2.6819591522216797	1.4905357360839844
1.0	108430000.0	108440000.0	2.0	2.8936779499053955	1.6324872970581055
1.0	108550000.0	108560000.0	5.0	2.7934374809265137	1.5210174322128296
1.0	108580000.0	108590000.0	0.0	2.7850842475891113	1.524592399597168
1.0	108590000.0	108600000.0	5.0	2.5544586181640625	1.3934236764907837
1.0	108630000.0	108640000.0	0.0	2.811985492706299	1.4912704229354858
1.0	108640000.0	108650000.0	3.0	2.6697747707366943	1.4624351263046265
1.0	108720000.0	108730000.0	0.0	2.024057388305664	1.3461625576019287
1.0	108740000.0	108750000.0	3.0	5.1591997146606445	5.190125942230225
1.0	109020000.0	109030000.0	2.0	2.425530195236206	1.3928096294403076
1.0	109040000.0	109050000.0	3.0	2.6119275093078613	1.544735074043274
1.0	109290000.0	109300000.0	1.0	2.178123950958252	1.2388242483139038
1.0	109550000.0	109560000.0	4.0	2.359714984893799	1.2927643060684204
1.0	109560000.0	109570000.0	5.0	2.497302770614624	1.3640429973602295
1.0	109680000.0	109690000.0	0.0	2.70257306098938	1.456953763961792
1.0	109760000.0	109770000.0	2.0	2.321394443511963	1.2773358821868896
1.0	109800000.0	109810000.0	4.0	2.494046926498413	1.4277369976043701
1.0	109870000.0	109880000.0	2.0	2.4725966453552246	1.3634130954742432
1.0	109890000.0	109900000.0	0.0	2.889721155166626	1.530702829360962
1.0	109900000.0	109910000.0	3.0	2.851572036743164	1.5110068321228027
1.0	109950000.0	109960000.0	3.0	2.2903785705566406	1.2878620624542236
1.0	110010000.0	110020000.0	1.0	2.4979565143585205	1.4045498371124268
1.0	110040000.0	110050000.0	2.0	2.268409490585327	1.3931429386138916
1.0	110060000.0	110070000.0	3.0	2.4066739082336426	1.443202018737793
1.0	110210000.0	110220000.0	1.0	2.1523237228393555	1.3954792022705078
1.0	110270000.0	110280000.0	3.0	2.4564876556396484	1.4409271478652954
1.0	110410000.0	110420000.0	3.0	2.5372986793518066	1.3837130069732666
1.0	110420000.0	110430000.0	0.0	2.5563035011291504	1.4059460163116455
1.0	110610000.0	110620000.0	2.0	2.7818760871887207	1.5631673336029053
1.0	110670000.0	110680000.0	2.0	2.6025214195251465	1.421183466911316
1.0	110690000.0	110700000.0	7.0	2.508955478668213	1.444640874862671
[truncated: 47,556 more rows]
