# Supplementary material for: Genome-wide mapping of somatic mutation rates uncovers drivers of cancer
Source: Nat Biotechnol. 2022 Jun 20;40(11):1634–43. doi: 10.1038/s41587-022-01353-8 (PMC9646522; doi:10.1038/s41587-022-01353-8)
Supplement: Supplementary file 4 — Regions and model predictions for each fold of each cancer for which a deep learning model was trained. Regions that were filtered are also listed along with their respective model predictions. [file 41587_2022_1353_MOESM4_ESM.zip › kfold_results/Lymph_tumors/fold_0.txt]

CHROM	START	END	Y_TRUE	Y_PRED	STD
1.0	840000.0	850000.0	3.0	2.1880593299865723	0.9398218393325806
1.0	850000.0	860000.0	1.0	2.3163769245147705	1.0494455099105835
1.0	870000.0	880000.0	2.0	2.3982956409454346	1.117865800857544
1.0	920000.0	930000.0	0.0	2.6272003650665283	1.3017473220825195
1.0	960000.0	970000.0	3.0	2.496258497238159	1.197906494140625
1.0	1040000.0	1050000.0	1.0	2.37751841545105	1.1006401777267456
1.0	1060000.0	1070000.0	2.0	2.2395687103271484	0.9841443300247192
1.0	1070000.0	1080000.0	2.0	2.7751147747039795	1.414785385131836
1.0	1080000.0	1090000.0	2.0	2.5604848861694336	1.2492882013320923
1.0	1210000.0	1220000.0	3.0	2.3180973529815674	1.050896406173706
1.0	1300000.0	1310000.0	5.0	2.386465549468994	1.1080656051635742
1.0	1310000.0	1320000.0	4.0	2.525998592376709	1.221803069114685
1.0	1330000.0	1340000.0	1.0	2.389833450317383	1.1108628511428833
1.0	1460000.0	1470000.0	2.0	2.253775119781494	0.9962973594665527
1.0	1510000.0	1520000.0	3.0	2.6931405067443848	1.3526830673217773
1.0	1540000.0	1550000.0	0.0	2.184138298034668	0.9364330172538757
1.0	1710000.0	1720000.0	2.0	2.7050509452819824	1.361793875694275
1.0	1790000.0	1800000.0	1.0	2.7840843200683594	1.421494483947754
1.0	1840000.0	1850000.0	1.0	2.7057251930236816	1.3623045682907104
1.0	1850000.0	1860000.0	2.0	2.5716822147369385	1.2581552267074585
1.0	1880000.0	1890000.0	2.0	2.6345009803771973	1.3074322938919067
1.0	1920000.0	1930000.0	2.0	2.6420321464538574	1.3132789134979248
1.0	1940000.0	1950000.0	3.0	2.6284077167510986	1.3026810884475708
1.0	1950000.0	1960000.0	5.0	2.6530003547668457	1.321777582168579
1.0	2030000.0	2040000.0	3.0	2.4266276359558105	1.1412196159362793
1.0	2060000.0	2070000.0	0.0	2.294050455093384	1.0305757522583008
1.0	2170000.0	2180000.0	2.0	2.262068510055542	1.0033869743347168
1.0	2320000.0	2330000.0	0.0	2.333932399749756	1.0642201900482178
1.0	2340000.0	2350000.0	2.0	2.292856216430664	1.0295658111572266
1.0	2360000.0	2370000.0	3.0	2.7913920879364014	1.4269520044326782
1.0	2390000.0	2400000.0	3.0	3.2718708515167236	1.6521860361099243
1.0	2480000.0	2490000.0	18.0	3.901285171508789	2.1512796878814697
1.0	2490000.0	2500000.0	5.0	2.535875082015991	1.2296996116638184
1.0	2500000.0	2510000.0	1.0	2.658052921295166	1.3256909847259521
1.0	2740000.0	2750000.0	7.0	3.197470188140869	1.5881702899932861
1.0	2790000.0	2800000.0	5.0	3.8165347576141357	1.815129041671753
1.0	2850000.0	2860000.0	2.0	3.926572799682617	1.8883644342422485
1.0	2860000.0	2870000.0	1.0	3.8964571952819824	1.879631757736206
1.0	2880000.0	2890000.0	3.0	3.9955151081085205	1.9049354791641235
1.0	2910000.0	2920000.0	4.0	4.045990943908691	1.9421828985214233
1.0	2930000.0	2940000.0	4.0	3.948986530303955	1.8753238916397095
1.0	2990000.0	3000000.0	10.0	3.8582375049591064	1.7985007762908936
1.0	3090000.0	3100000.0	2.0	3.8786511421203613	1.8549020290374756
1.0	3150000.0	3160000.0	4.0	3.9053726196289062	1.8877906799316406
1.0	3160000.0	3170000.0	4.0	3.717398166656494	1.7549114227294922
1.0	3280000.0	3290000.0	3.0	3.7641398906707764	1.8329273462295532
1.0	3430000.0	3440000.0	1.0	2.612457036972046	1.2902271747589111
1.0	3480000.0	3490000.0	1.0	2.5329933166503906	1.227398157119751
1.0	3520000.0	3530000.0	0.0	2.6375813484191895	1.3098251819610596
1.0	3540000.0	3550000.0	1.0	2.2636351585388184	1.00472092628479
1.0	3560000.0	3570000.0	1.0	2.146653652191162	0.9039387702941895
1.0	3630000.0	3640000.0	2.0	2.5362887382507324	1.2300283908843994
1.0	3680000.0	3690000.0	6.0	2.4685893058776855	1.1754965782165527
1.0	3760000.0	3770000.0	0.0	2.1339328289031982	0.892885684967041
1.0	4010000.0	4020000.0	6.0	2.5259881019592285	1.2217943668365479
1.0	4040000.0	4050000.0	2.0	2.8222692012786865	1.4498918056488037
1.0	4050000.0	4060000.0	2.0	2.913273334503174	1.5164501667022705
1.0	4090000.0	4100000.0	2.0	3.5337131023406982	1.7772233486175537
1.0	4170000.0	4180000.0	4.0	3.7860217094421387	1.84877610206604
1.0	4250000.0	4260000.0	6.0	4.479445457458496	2.0843863487243652
1.0	4270000.0	4280000.0	4.0	4.49565315246582	2.0945537090301514
1.0	4400000.0	4410000.0	5.0	4.821305274963379	2.1910130977630615
1.0	4550000.0	4560000.0	7.0	5.243607521057129	2.3325858116149902
1.0	4580000.0	4590000.0	3.0	5.420095443725586	2.3864665031433105
1.0	4720000.0	4730000.0	5.0	4.908128261566162	2.193840265274048
1.0	4800000.0	4810000.0	5.0	5.822169303894043	2.4684033393859863
1.0	4910000.0	4920000.0	2.0	5.300514221191406	2.356389284133911
1.0	4960000.0	4970000.0	5.0	5.580746650695801	2.458685874938965
1.0	5070000.0	5080000.0	7.0	5.19363260269165	2.318781852722168
1.0	5170000.0	5180000.0	2.0	4.710153102874756	2.1589107513427734
1.0	5240000.0	5250000.0	4.0	4.8097052574157715	2.2205185890197754
1.0	5330000.0	5340000.0	6.0	4.860382080078125	2.1870625019073486
1.0	5360000.0	5370000.0	8.0	5.0020880699157715	2.2463340759277344
1.0	5390000.0	5400000.0	10.0	4.696761131286621	2.1436374187469482
1.0	5450000.0	5460000.0	6.0	5.153467178344727	2.3007774353027344
1.0	5460000.0	5470000.0	3.0	5.204998970031738	2.305530071258545
1.0	5490000.0	5500000.0	4.0	5.0273213386535645	2.270293712615967
1.0	5570000.0	5580000.0	4.0	4.4457268714904785	2.0953826904296875
1.0	5650000.0	5660000.0	8.0	5.066195011138916	2.280487060546875
1.0	5660000.0	5670000.0	5.0	5.3172688484191895	2.3661041259765625
1.0	5670000.0	5680000.0	4.0	5.277976989746094	2.4410552978515625
1.0	5710000.0	5720000.0	8.0	4.9251861572265625	2.237125873565674
1.0	5750000.0	5760000.0	6.0	4.618229866027832	2.177814245223999
1.0	5760000.0	5770000.0	5.0	4.666922569274902	2.1774957180023193
1.0	5800000.0	5810000.0	2.0	4.181170463562012	2.0369529724121094
1.0	5860000.0	5870000.0	3.0	3.9659640789031982	1.927796721458435
1.0	5880000.0	5890000.0	6.0	3.285097599029541	1.6531522274017334
1.0	5900000.0	5910000.0	2.0	3.118191957473755	1.6255693435668945
1.0	5940000.0	5950000.0	3.0	2.448598861694336	1.15921950340271
1.0	5980000.0	5990000.0	3.0	2.417048215866089	1.1333425045013428
1.0	6000000.0	6010000.0	1.0	2.2910008430480957	1.027989387512207
1.0	6010000.0	6020000.0	4.0	2.21917462348938	0.9666386842727661
1.0	6020000.0	6030000.0	3.0	2.1848971843719482	0.9370893239974976
1.0	6070000.0	6080000.0	4.0	2.3135228157043457	1.0470389127731323
1.0	6140000.0	6150000.0	1.0	2.3701906204223633	1.0945411920547485
1.0	6180000.0	6190000.0	1.0	2.3565006256103516	1.0831286907196045
1.0	6200000.0	6210000.0	3.0	2.351651668548584	1.079072117805481
1.0	6250000.0	6260000.0	3.0	2.0273518562316895	0.8000222444534302
1.0	6260000.0	6270000.0	1.0	2.3737893104553223	1.097537636756897
1.0	6270000.0	6280000.0	0.0	2.2605371475219727	1.0020740032196045
1.0	6310000.0	6320000.0	2.0	2.4694111347198486	1.1761634349822998
1.0	6380000.0	6390000.0	2.0	2.089740514755249	0.8543926477432251
1.0	6500000.0	6510000.0	3.0	2.3561787605285645	1.0828578472137451
1.0	6660000.0	6670000.0	15.0	6.35091495513916	3.0087883472442627
1.0	6790000.0	6800000.0	1.0	2.5227975845336914	1.2192426919937134
1.0	6900000.0	6910000.0	2.0	2.3146796226501465	1.0480194091796875
1.0	7040000.0	7050000.0	3.0	2.9199166297912598	1.5203043222427368
1.0	7050000.0	7060000.0	1.0	3.1075098514556885	1.5923106670379639
1.0	7090000.0	7100000.0	5.0	3.267580509185791	1.6548084020614624
1.0	7110000.0	7120000.0	1.0	3.2528750896453857	1.6433948278427124
1.0	7130000.0	7140000.0	2.0	3.546180248260498	1.759926438331604
1.0	7140000.0	7150000.0	5.0	3.6032798290252686	1.7817233800888062
1.0	7160000.0	7170000.0	4.0	3.6527328491210938	1.7973092794418335
1.0	7270000.0	7280000.0	5.0	3.3901047706604004	1.7233365774154663
1.0	7280000.0	7290000.0	5.0	3.6245741844177246	1.790113091468811
1.0	7320000.0	7330000.0	1.0	3.7450759410858154	1.8452351093292236
1.0	7480000.0	7490000.0	5.0	3.745070219039917	1.8262956142425537
1.0	7610000.0	7620000.0	4.0	3.366849899291992	1.6469749212265015
1.0	7630000.0	7640000.0	4.0	3.552703857421875	1.7284177541732788
1.0	7670000.0	7680000.0	6.0	3.2516891956329346	1.6270954608917236
1.0	7680000.0	7690000.0	2.0	3.175617218017578	1.6113994121551514
1.0	7730000.0	7740000.0	3.0	2.638948917388916	1.3108854293823242
1.0	7810000.0	7820000.0	2.0	2.758326292037964	1.4021728038787842
1.0	7850000.0	7860000.0	2.0	2.3932015895843506	1.113651990890503
1.0	7890000.0	7900000.0	4.0	2.347756862640381	1.0758106708526611
1.0	7920000.0	7930000.0	2.0	2.7019503116607666	1.3594229221343994
1.0	7940000.0	7950000.0	3.0	2.677793502807617	1.3409132957458496
1.0	7970000.0	7980000.0	1.0	2.7112982273101807	1.3665530681610107
1.0	8000000.0	8010000.0	4.0	2.55564546585083	1.2454445362091064
1.0	8090000.0	8100000.0	4.0	2.741619825363159	1.3895714282989502
1.0	8180000.0	8190000.0	2.0	2.6366240978240967	1.3090801239013672
1.0	8220000.0	8230000.0	0.0	2.7051353454589844	1.3618555068969727
1.0	8250000.0	8260000.0	4.0	2.7536683082580566	1.3986669778823853
1.0	8330000.0	8340000.0	4.0	2.8363406658172607	1.4602903127670288
1.0	8380000.0	8390000.0	1.0	2.5905539989471436	1.2730534076690674
1.0	8390000.0	8400000.0	4.0	2.683411121368408	1.3452242612838745
1.0	8450000.0	8460000.0	1.0	2.6573612689971924	1.3251529932022095
1.0	8480000.0	8490000.0	6.0	4.258742332458496	2.3193469047546387
1.0	8490000.0	8500000.0	6.0	2.645754814147949	1.3161628246307373
1.0	8530000.0	8540000.0	2.0	2.581944704055786	1.2662594318389893
1.0	8580000.0	8590000.0	8.0	2.4746804237365723	1.1804444789886475
1.0	8790000.0	8800000.0	2.0	2.298457622528076	1.0343072414398193
1.0	8870000.0	8880000.0	2.0	2.364379405975342	1.0897011756896973
1.0	8930000.0	8940000.0	3.0	3.605823040008545	1.976427435874939
1.0	8990000.0	9000000.0	3.0	2.4432058334350586	1.1548116207122803
1.0	9020000.0	9030000.0	2.0	2.7674453258514404	1.4090293645858765
1.0	9300000.0	9310000.0	3.0	2.215693712234497	0.9636454582214355
1.0	9310000.0	9320000.0	1.0	2.1920645236968994	0.943278431892395
1.0	9360000.0	9370000.0	2.0	2.4274532794952393	1.1418979167938232
1.0	9400000.0	9410000.0	4.0	2.4662928581237793	1.1736304759979248
1.0	9470000.0	9480000.0	2.0	2.7719273567199707	1.41239333152771
1.0	9520000.0	9530000.0	4.0	2.4638190269470215	1.1716241836547852
1.0	9640000.0	9650000.0	1.0	2.1267096996307373	0.8865907788276672
1.0	9720000.0	9730000.0	0.0	2.569514513015747	1.2564386129379272
1.0	9780000.0	9790000.0	3.0	2.9923043251037598	1.4930654764175415
1.0	9890000.0	9900000.0	0.0	2.392871856689453	1.1133711338043213
1.0	9990000.0	10000000.0	0.0	2.2375168800354004	0.9823850393295288
1.0	10000000.0	10010000.0	1.0	2.798077344894409	1.4319323301315308
1.0	10110000.0	10120000.0	1.0	2.2788689136505127	1.0176851749420166
1.0	10140000.0	10150000.0	1.0	2.234562397003174	0.9798538088798523
1.0	10170000.0	10180000.0	2.0	2.2667412757873535	1.0073661804199219
1.0	10180000.0	10190000.0	1.0	2.261073589324951	1.0025312900543213
1.0	10190000.0	10200000.0	2.0	2.1906471252441406	0.9420499801635742
1.0	10200000.0	10210000.0	2.0	2.168449878692627	0.9228445887565613
1.0	10210000.0	10220000.0	2.0	2.060283899307251	0.8287054300308228
1.0	10260000.0	10270000.0	7.0	2.3816752433776855	1.1040923595428467
1.0	10270000.0	10280000.0	2.0	2.6702067852020264	1.3350772857666016
1.0	10360000.0	10370000.0	3.0	2.3691914081573486	1.093712329864502
1.0	10370000.0	10380000.0	6.0	2.2871811389923096	1.0247490406036377
1.0	10400000.0	10410000.0	2.0	2.3281798362731934	1.0593798160552979
1.0	10410000.0	10420000.0	4.0	2.2737884521484375	1.0133631229400635
1.0	10470000.0	10480000.0	5.0	2.2480831146240234	0.9914392232894897
1.0	10590000.0	10600000.0	1.0	2.351274013519287	1.078754186630249
1.0	10600000.0	10610000.0	0.0	2.3362019062042236	1.066124677658081
1.0	10710000.0	10720000.0	1.0	2.1823720932006836	0.9349042773246765
1.0	10730000.0	10740000.0	3.0	2.2549214363098145	0.9972742199897766
1.0	10750000.0	10760000.0	1.0	2.204847812652588	0.9543053507804871
1.0	10760000.0	10770000.0	4.0	2.436067581176758	1.14896559715271
1.0	10790000.0	10800000.0	1.0	2.642237901687622	1.3134385347366333
1.0	10950000.0	10960000.0	3.0	2.6671414375305176	1.3327112197875977
1.0	10980000.0	10990000.0	4.0	2.8220040798187256	1.4496968984603882
1.0	11240000.0	11250000.0	4.0	1.999460220336914	0.7758381962776184
1.0	11330000.0	11340000.0	3.0	2.3130366802215576	1.0466299057006836
1.0	11460000.0	11470000.0	0.0	2.83339262008667	1.4581117630004883
1.0	11530000.0	11540000.0	2.0	2.8316502571105957	1.4568254947662354
1.0	11630000.0	11640000.0	1.0	2.6833930015563965	1.3452091217041016
1.0	11720000.0	11730000.0	2.0	2.051013231277466	0.8206233978271484
1.0	11770000.0	11780000.0	1.0	2.372331380844116	1.0963255167007446
1.0	11830000.0	11840000.0	0.0	2.482757568359375	1.1869946718215942
1.0	12070000.0	12080000.0	2.0	2.0228114128112793	0.7960798740386963
1.0	12110000.0	12120000.0	2.0	2.288177490234375	1.0255950689315796
1.0	12140000.0	12150000.0	0.0	2.588944435119629	1.2717775106430054
1.0	12170000.0	12180000.0	7.0	2.1754069328308105	0.9288774728775024
1.0	12250000.0	12260000.0	2.0	2.384108066558838	1.1061121225357056
1.0	12260000.0	12270000.0	2.0	2.419219970703125	1.1351300477981567
1.0	12280000.0	12290000.0	1.0	2.3412516117095947	1.0703608989715576
1.0	12290000.0	12300000.0	4.0	2.4216458797454834	1.1371294260025024
1.0	12300000.0	12310000.0	1.0	2.1335530281066895	0.8925563097000122
1.0	12310000.0	12320000.0	1.0	2.06437611579895	0.8322752118110657
1.0	12320000.0	12330000.0	1.0	2.1983230113983154	0.948676586151123
1.0	12460000.0	12470000.0	0.0	2.1760571002960205	0.9294403195381165
1.0	12490000.0	12500000.0	0.0	2.2143073081970215	0.9624573588371277
1.0	12510000.0	12520000.0	0.0	2.1987242698669434	0.9490238428115845
1.0	12530000.0	12540000.0	2.0	2.261869192123413	1.0032167434692383
1.0	12550000.0	12560000.0	2.0	1.987022042274475	0.765079915523529
1.0	12590000.0	12600000.0	3.0	2.2035670280456543	0.953203558921814
1.0	12660000.0	12670000.0	1.0	2.3079254627227783	1.0423141717910767
1.0	12670000.0	12680000.0	6.0	3.121549129486084	1.6630386114120483
1.0	12680000.0	12690000.0	2.0	2.5991103649139404	1.279770851135254
1.0	12810000.0	12820000.0	3.0	3.4431159496307373	1.739122748374939
1.0	13810000.0	13820000.0	3.0	3.0923144817352295	1.4938702583312988
1.0	13830000.0	13840000.0	4.0	3.280012607574463	1.5599912405014038
1.0	13850000.0	13860000.0	3.0	3.6259026527404785	1.7611396312713623
1.0	13910000.0	13920000.0	3.0	3.463872194290161	1.6986322402954102
1.0	13920000.0	13930000.0	7.0	3.2646923065185547	1.6262305974960327
1.0	13990000.0	14000000.0	5.0	3.695018768310547	1.7952358722686768
1.0	14010000.0	14020000.0	0.0	3.466475009918213	1.732567548751831
1.0	14050000.0	14060000.0	6.0	3.238722324371338	1.7422164678573608
1.0	14090000.0	14100000.0	4.0	2.68245267868042	1.3433942794799805
1.0	14180000.0	14190000.0	5.0	3.7019379138946533	1.8111063241958618
1.0	14190000.0	14200000.0	4.0	3.6262314319610596	1.7804241180419922
1.0	14230000.0	14240000.0	2.0	3.785245418548584	1.8279997110366821
1.0	14250000.0	14260000.0	6.0	3.672360897064209	1.7856563329696655
1.0	14300000.0	14310000.0	2.0	4.029688835144043	1.8806686401367188
1.0	14370000.0	14380000.0	1.0	4.174864292144775	1.9336563348770142
1.0	14380000.0	14390000.0	4.0	3.913017988204956	1.838235855102539
1.0	14400000.0	14410000.0	7.0	4.082697868347168	1.9013382196426392
1.0	14530000.0	14540000.0	4.0	4.831960201263428	2.176297903060913
1.0	14540000.0	14550000.0	4.0	4.988862991333008	2.246490001678467
1.0	14560000.0	14570000.0	3.0	5.155691146850586	2.2704389095306396
1.0	14620000.0	14630000.0	2.0	5.069399833679199	2.240482807159424
1.0	14670000.0	14680000.0	5.0	5.465283393859863	2.3877315521240234
1.0	14730000.0	14740000.0	8.0	5.415092468261719	2.4197542667388916
1.0	14910000.0	14920000.0	4.0	4.520042419433594	2.1195292472839355
1.0	14960000.0	14970000.0	4.0	4.7730278968811035	2.1733670234680176
1.0	14970000.0	14980000.0	5.0	4.529674530029297	2.116122245788574
1.0	15040000.0	15050000.0	3.0	5.061733722686768	2.297757625579834
1.0	15050000.0	15060000.0	10.0	4.238604545593262	2.028676748275757
1.0	15110000.0	15120000.0	4.0	4.613348484039307	2.151231288909912
1.0	15150000.0	15160000.0	4.0	4.309012413024902	2.0775630474090576
1.0	15200000.0	15210000.0	4.0	4.053236961364746	1.965355634689331
1.0	15320000.0	15330000.0	4.0	3.6893410682678223	1.801293134689331
1.0	15340000.0	15350000.0	5.0	3.6423377990722656	1.7674834728240967
1.0	15390000.0	15400000.0	4.0	3.516235828399658	1.7370697259902954
1.0	15430000.0	15440000.0	2.0	3.552932024002075	1.7862465381622314
1.0	15500000.0	15510000.0	4.0	3.6931347846984863	1.8141943216323853
1.0	15560000.0	15570000.0	2.0	3.1284608840942383	1.6209605932235718
1.0	15610000.0	15620000.0	7.0	2.9771316051483154	1.536339521408081
1.0	15620000.0	15630000.0	1.0	2.908684253692627	1.5131311416625977
1.0	15680000.0	15690000.0	1.0	2.9184062480926514	1.4900797605514526
1.0	15690000.0	15700000.0	3.0	2.697620153427124	1.3561118841171265
1.0	15840000.0	15850000.0	2.0	2.3186240196228027	1.0513365268707275
1.0	15910000.0	15920000.0	8.0	2.1487975120544434	0.9058015942573547
1.0	16000000.0	16010000.0	2.0	2.3065195083618164	1.0411237478256226
1.0	16120000.0	16130000.0	4.0	2.574995756149292	1.260768175125122
1.0	16240000.0	16250000.0	2.0	2.4063973426818848	1.1245627403259277
1.0	16280000.0	16290000.0	3.0	2.2417399883270264	0.9860011339187622
1.0	16410000.0	16420000.0	2.0	2.4350152015686035	1.148101568222046
1.0	16490000.0	16500000.0	3.0	2.590963840484619	1.2733709812164307
1.0	16580000.0	16590000.0	0.0	2.219212055206299	0.9666694402694702
1.0	16670000.0	16680000.0	3.0	2.813978910446167	1.4437534809112549
1.0	16760000.0	16770000.0	4.0	2.825249433517456	1.4520978927612305
1.0	16770000.0	16780000.0	5.0	2.3059000968933105	1.0405992269515991
1.0	17030000.0	17040000.0	6.0	2.717503786087036	1.3712756633758545
1.0	17240000.0	17250000.0	3.0	2.4041008949279785	1.1226670742034912
1.0	17310000.0	17320000.0	0.0	2.445814609527588	1.1569454669952393
1.0	17320000.0	17330000.0	2.0	2.3045003414154053	1.0394207239151
1.0	17430000.0	17440000.0	2.0	2.6198642253875732	1.2960195541381836
1.0	17470000.0	17480000.0	2.0	2.897048234939575	1.5046956539154053
1.0	17510000.0	17520000.0	6.0	2.872824192047119	1.465079665184021
1.0	17530000.0	17540000.0	5.0	2.8599627017974854	1.477652668952942
1.0	17550000.0	17560000.0	2.0	2.94707989692688	1.5080472230911255
1.0	17680000.0	17690000.0	1.0	3.0233607292175293	1.5300036668777466
1.0	17760000.0	17770000.0	6.0	3.363508939743042	1.8241004943847656
1.0	17770000.0	17780000.0	3.0	2.814455509185791	1.4441038370132446
1.0	18040000.0	18050000.0	2.0	3.401223659515381	1.7172906398773193
1.0	18100000.0	18110000.0	5.0	3.3334946632385254	1.6839215755462646
1.0	18140000.0	18150000.0	5.0	3.759058713912964	1.8211467266082764
1.0	18150000.0	18160000.0	4.0	3.6830763816833496	1.8038959503173828
1.0	18180000.0	18190000.0	4.0	3.6270782947540283	1.7728859186172485
1.0	18190000.0	18200000.0	2.0	3.596897840499878	1.7636032104492188
1.0	18430000.0	18440000.0	2.0	3.2498505115509033	1.556318998336792
1.0	18440000.0	18450000.0	1.0	3.5025436878204346	1.729098916053772
1.0	18660000.0	18670000.0	5.0	3.9312539100646973	1.894613265991211
1.0	18680000.0	18690000.0	6.0	3.9610824584960938	1.927577257156372
1.0	18690000.0	18700000.0	3.0	4.254515647888184	2.018376588821411
1.0	18710000.0	18720000.0	3.0	4.192681312561035	2.0127956867218018
1.0	18720000.0	18730000.0	6.0	4.207062244415283	2.0207040309906006
1.0	18820000.0	18830000.0	7.0	3.4986414909362793	1.7789833545684814
1.0	18870000.0	18880000.0	3.0	3.663888454437256	1.8153812885284424
1.0	18940000.0	18950000.0	2.0	3.6263060569763184	1.8011515140533447
1.0	18960000.0	18970000.0	3.0	3.6013989448547363	1.7135393619537354
1.0	18970000.0	18980000.0	3.0	3.6662373542785645	1.724327802658081
1.0	18990000.0	19000000.0	0.0	3.7417616844177246	1.8100531101226807
1.0	19030000.0	19040000.0	10.0	3.311389207839966	1.683616042137146
1.0	19040000.0	19050000.0	3.0	3.443981170654297	1.706656813621521
1.0	19080000.0	19090000.0	4.0	3.6639304161071777	1.8297443389892578
1.0	19100000.0	19110000.0	4.0	3.22007417678833	1.686090111732483
1.0	19110000.0	19120000.0	4.0	3.406658887863159	1.7490530014038086
1.0	19240000.0	19250000.0	2.0	2.1860873699188232	0.9381178617477417
1.0	19250000.0	19260000.0	0.0	2.394947052001953	1.1150968074798584
1.0	19280000.0	19290000.0	3.0	2.657832384109497	1.325519323348999
1.0	19290000.0	19300000.0	4.0	2.4572927951812744	1.1663094758987427
1.0	19370000.0	19380000.0	2.0	2.4866435527801514	1.1901401281356812
1.0	19420000.0	19430000.0	1.0	2.0023436546325684	0.7783229351043701
1.0	19490000.0	19500000.0	1.0	1.979043960571289	0.7581992149353027
1.0	19660000.0	19670000.0	1.0	2.1597352027893066	0.9152958989143372
1.0	19820000.0	19830000.0	1.0	2.3507871627807617	1.078345537185669
1.0	19840000.0	19850000.0	6.0	2.4321799278259277	1.1457736492156982
1.0	19900000.0	19910000.0	2.0	2.435744524002075	1.1487013101577759
1.0	19930000.0	19940000.0	1.0	2.4944515228271484	1.196441888809204
1.0	20110000.0	20120000.0	2.0	2.1857028007507324	0.9377827644348145
1.0	20190000.0	20200000.0	2.0	2.56349515914917	1.2516740560531616
1.0	20220000.0	20230000.0	0.0	2.264414072036743	1.005383014678955
1.0	20230000.0	20240000.0	2.0	2.2363715171813965	0.9814019203186035
1.0	20290000.0	20300000.0	2.0	2.8413808345794678	1.4640052318572998
1.0	20340000.0	20350000.0	0.0	3.413140058517456	1.717850685119629
1.0	20390000.0	20400000.0	3.0	2.974081039428711	1.5373884439468384
1.0	20460000.0	20470000.0	2.0	3.142963409423828	1.6084959506988525
1.0	20490000.0	20500000.0	3.0	2.893503427505493	1.4771904945373535
1.0	20510000.0	20520000.0	5.0	2.6271541118621826	1.3017101287841797
1.0	20650000.0	20660000.0	2.0	2.9191665649414062	1.5006293058395386
1.0	20740000.0	20750000.0	3.0	3.1230099201202393	1.5911881923675537
1.0	20780000.0	20790000.0	2.0	2.9393386840820312	1.5352237224578857
1.0	20790000.0	20800000.0	6.0	2.8196308612823486	1.4479401111602783
1.0	20830000.0	20840000.0	2.0	1.9644256830215454	0.7456519603729248
1.0	20850000.0	20860000.0	2.0	2.8723223209381104	1.486690878868103
1.0	20900000.0	20910000.0	1.0	2.8494820594787598	1.469962477684021
1.0	20910000.0	20920000.0	5.0	2.7659735679626465	1.407923936843872
1.0	20950000.0	20960000.0	2.0	2.7118117809295654	1.3669463396072388
1.0	21010000.0	21020000.0	3.0	2.5632996559143066	1.2515227794647217
1.0	21030000.0	21040000.0	4.0	2.5657458305358887	1.2534583806991577
1.0	21090000.0	21100000.0	3.0	2.3350977897644043	1.0651934146881104
1.0	21110000.0	21120000.0	2.0	2.7406206130981445	1.3888123035430908
1.0	21230000.0	21240000.0	3.0	2.3554844856262207	1.0822765827178955
1.0	21280000.0	21290000.0	3.0	2.2088851928710938	0.9577810168266296
1.0	21320000.0	21330000.0	3.0	2.256923198699951	0.9989936947822571
1.0	21350000.0	21360000.0	2.0	2.264488697052002	1.0054512023925781
1.0	21400000.0	21410000.0	3.0	2.135246753692627	0.8940261602401733
1.0	21420000.0	21430000.0	2.0	2.2513320446014404	0.994208037853241
1.0	21470000.0	21480000.0	4.0	2.2053885459899902	0.95476895570755
1.0	21480000.0	21490000.0	0.0	2.2295069694519043	0.9755210876464844
1.0	21540000.0	21550000.0	1.0	2.1662776470184326	0.9209674596786499
1.0	21590000.0	21600000.0	4.0	2.124941349029541	0.8850544095039368
1.0	21640000.0	21650000.0	1.0	2.272735357284546	1.0124679803848267
1.0	21650000.0	21660000.0	3.0	2.215475559234619	0.9634594917297363
1.0	21660000.0	21670000.0	3.0	2.0107455253601074	0.7856038808822632
1.0	21900000.0	21910000.0	2.0	2.4522242546081543	1.1621744632720947
1.0	21990000.0	22000000.0	1.0	2.3658063411712646	1.0908855199813843
1.0	22090000.0	22100000.0	4.0	2.421475887298584	1.1369898319244385
1.0	22160000.0	22170000.0	3.0	2.229898452758789	0.975852370262146
1.0	22180000.0	22190000.0	1.0	2.380553722381592	1.1031585931777954
1.0	22230000.0	22240000.0	4.0	2.376835584640503	1.1000745296478271
1.0	22350000.0	22360000.0	1.0	4.260974884033203	2.349773645401001
1.0	22390000.0	22400000.0	2.0	2.4786641597747803	1.183673620223999
1.0	22440000.0	22450000.0	4.0	2.2104415893554688	0.9591256380081177
1.0	22490000.0	22500000.0	4.0	2.3590760231018066	1.0852766036987305
1.0	22530000.0	22540000.0	0.0	2.5159430503845215	1.2137492895126343
1.0	22560000.0	22570000.0	2.0	2.610517978668213	1.288711667060852
1.0	22630000.0	22640000.0	2.0	2.795865297317505	1.430284023284912
1.0	22690000.0	22700000.0	2.0	2.7528204917907715	1.3980261087417603
1.0	22730000.0	22740000.0	1.0	2.6611945629119873	1.3281196355819702
1.0	22770000.0	22780000.0	2.0	2.397239923477173	1.1169906854629517
1.0	22860000.0	22870000.0	2.0	2.3514761924743652	1.078925371170044
1.0	22890000.0	22900000.0	3.0	2.6747994422912598	1.3386085033416748
1.0	22940000.0	22950000.0	4.0	2.8220462799072266	1.4497287273406982
1.0	22990000.0	23000000.0	3.0	2.8253848552703857	1.4521982669830322
1.0	23000000.0	23010000.0	3.0	2.8354928493499756	1.4596624374389648
1.0	23100000.0	23110000.0	2.0	2.8076767921447754	1.4390714168548584
1.0	23110000.0	23120000.0	2.0	2.7248106002807617	1.3768329620361328
1.0	23200000.0	23210000.0	5.0	2.7781741619110107	1.4170763492584229
1.0	23230000.0	23240000.0	1.0	2.7423815727233887	1.3901450634002686
1.0	23460000.0	23470000.0	2.0	2.2422072887420654	0.9864057302474976
1.0	23490000.0	23500000.0	2.0	2.2497708797454834	0.9928768873214722
1.0	23550000.0	23560000.0	4.0	2.5518832206726074	1.242450475692749
1.0	23680000.0	23690000.0	5.0	2.348055124282837	1.0760650634765625
1.0	23820000.0	23830000.0	3.0	2.705787181854248	1.3623534440994263
1.0	23830000.0	23840000.0	0.0	2.742722988128662	1.3904014825820923
1.0	23940000.0	23950000.0	2.0	3.9377570152282715	1.9252573251724243
1.0	24070000.0	24080000.0	2.0	2.419792652130127	1.1356008052825928
1.0	24120000.0	24130000.0	2.0	2.23101806640625	0.9768126606941223
1.0	24190000.0	24200000.0	4.0	1.881456971168518	0.6760681867599487
1.0	24280000.0	24290000.0	0.0	2.8521623611450195	1.4719305038452148
1.0	24290000.0	24300000.0	0.0	2.150209426879883	0.9070237278938293
1.0	24320000.0	24330000.0	0.0	2.074995517730713	0.8415390253067017
1.0	24340000.0	24350000.0	0.0	2.0451748371124268	0.8155423998832703
1.0	24430000.0	24440000.0	1.0	2.2986128330230713	1.0344372987747192
1.0	24520000.0	24530000.0	0.0	2.4444966316223145	1.155867338180542
1.0	24580000.0	24590000.0	2.0	2.407665729522705	1.1256109476089478
1.0	24600000.0	24610000.0	6.0	2.5560522079467773	1.2457702159881592
1.0	24670000.0	24680000.0	1.0	2.495327949523926	1.1971548795700073
1.0	24730000.0	24740000.0	0.0	2.5466294288635254	1.2382732629776
1.0	24750000.0	24760000.0	3.0	2.2024729251861572	0.9522565603256226
1.0	24810000.0	24820000.0	4.0	2.689680576324463	1.350035548210144
1.0	24840000.0	24850000.0	2.0	2.5623674392700195	1.250776767730713
1.0	24930000.0	24940000.0	4.0	2.518522262573242	1.215814232826233
1.0	24940000.0	24950000.0	3.0	2.694305896759033	1.3535749912261963
1.0	24990000.0	25000000.0	6.0	2.5490267276763916	1.2401801347732544
1.0	25100000.0	25110000.0	1.0	2.505507230758667	1.2053552865982056
1.0	25130000.0	25140000.0	1.0	2.387032985687256	1.1085364818572998
1.0	25190000.0	25200000.0	1.0	2.283787965774536	1.0218682289123535
1.0	25200000.0	25210000.0	0.0	2.3173248767852783	1.0502476692199707
1.0	25320000.0	25330000.0	1.0	2.4318933486938477	1.1455405950546265
1.0	25350000.0	25360000.0	4.0	2.463397741317749	1.171281099319458
1.0	25380000.0	25390000.0	2.0	2.239062547683716	0.9837120771408081
1.0	25470000.0	25480000.0	1.0	2.5084872245788574	1.2077525854110718
1.0	25480000.0	25490000.0	8.0	2.3585052490234375	1.0848045349121094
1.0	25570000.0	25580000.0	4.0	2.8007895946502686	1.4339525699615479
1.0	25580000.0	25590000.0	2.0	2.136331558227539	0.8949729800224304
1.0	25810000.0	25820000.0	2.0	2.149653196334839	0.906542956829071
1.0	25820000.0	25830000.0	4.0	2.2213196754455566	0.9684842824935913
1.0	25860000.0	25870000.0	1.0	2.2883753776550293	1.0257593393325806
1.0	25930000.0	25940000.0	1.0	2.3889949321746826	1.1101658344268799
1.0	25940000.0	25950000.0	2.0	2.367893695831299	1.0926282405853271
1.0	25970000.0	25980000.0	4.0	2.6514668464660645	1.3205926418304443
1.0	26030000.0	26040000.0	2.0	2.4919121265411377	1.1943981647491455
1.0	26060000.0	26070000.0	3.0	2.2542526721954346	0.9967025518417358
1.0	26070000.0	26080000.0	1.0	2.1836845874786377	0.9360355138778687
1.0	26150000.0	26160000.0	1.0	2.0743257999420166	0.8409436941146851
1.0	26160000.0	26170000.0	3.0	2.2095417976379395	0.9583470225334167
1.0	26260000.0	26270000.0	2.0	2.461500883102417	1.1697359085083008
1.0	26280000.0	26290000.0	0.0	2.498476505279541	1.199690580368042
1.0	26330000.0	26340000.0	3.0	2.329143524169922	1.060194492340088
1.0	26380000.0	26390000.0	7.0	2.294923782348633	1.03131103515625
1.0	26430000.0	26440000.0	0.0	2.3027431964874268	1.0379304885864258
1.0	26460000.0	26470000.0	3.0	2.3014349937438965	1.036824345588684
1.0	26480000.0	26490000.0	0.0	2.430713176727295	1.1445796489715576
1.0	26490000.0	26500000.0	0.0	2.0113368034362793	0.786120593547821
1.0	26510000.0	26520000.0	3.0	2.273895025253296	1.013458251953125
1.0	26520000.0	26530000.0	3.0	2.3538615703582764	1.0809180736541748
1.0	26590000.0	26600000.0	4.0	2.1842899322509766	0.9365652203559875
1.0	26600000.0	26610000.0	2.0	2.3383185863494873	1.0679025650024414
1.0	26640000.0	26650000.0	6.0	4.2416534423828125	2.339484453201294
1.0	26670000.0	26680000.0	0.0	2.5916483402252197	1.2739070653915405
1.0	26790000.0	26800000.0	1.0	2.0599207878112793	0.8283923864364624
1.0	26890000.0	26900000.0	2.0	2.2952139377593994	1.0315587520599365
1.0	26900000.0	26910000.0	0.0	2.301727771759033	1.0370763540267944
1.0	26920000.0	26930000.0	5.0	2.3204257488250732	1.0528613328933716
1.0	26940000.0	26950000.0	3.0	2.832766056060791	1.457649827003479
1.0	27020000.0	27030000.0	11.0	3.0131444931030273	1.5877110958099365
1.0	27050000.0	27060000.0	1.0	2.3997726440429688	1.119084119796753
1.0	27070000.0	27080000.0	2.0	2.577324390411377	1.2626116275787354
1.0	27130000.0	27140000.0	2.0	2.258432388305664	1.000277042388916
1.0	27180000.0	27190000.0	2.0	2.1539645195007324	0.9102863073348999
1.0	27210000.0	27220000.0	2.0	1.7055435180664062	0.5528084635734558
1.0	27220000.0	27230000.0	1.0	1.8780139684677124	0.6732644438743591
1.0	27260000.0	27270000.0	3.0	2.0808939933776855	0.8466717600822449
1.0	27270000.0	27280000.0	3.0	2.076791286468506	0.8430925607681274
1.0	27370000.0	27380000.0	0.0	2.4039974212646484	1.1225762367248535
1.0	27410000.0	27420000.0	1.0	2.43839430809021	1.150874376296997
1.0	27480000.0	27490000.0	2.0	2.5202081203460693	1.2171658277511597
1.0	27520000.0	27530000.0	0.0	2.3868613243103027	1.1083918809890747
1.0	27570000.0	27580000.0	4.0	2.4147353172302246	1.1314373016357422
1.0	27620000.0	27630000.0	7.0	2.3042328357696533	1.0391900539398193
1.0	27660000.0	27670000.0	2.0	2.528883934020996	1.2241064310073853
1.0	27680000.0	27690000.0	1.0	2.221518039703369	0.9686541557312012
1.0	27710000.0	27720000.0	1.0	2.4271748065948486	1.1416748762130737
1.0	27740000.0	27750000.0	3.0	2.375239610671997	1.098748803138733
1.0	27800000.0	27810000.0	4.0	2.6913037300109863	1.351276159286499
1.0	27870000.0	27880000.0	2.0	1.9545371532440186	0.7371888160705566
1.0	27960000.0	27970000.0	0.0	2.4755122661590576	1.181121826171875
1.0	27970000.0	27980000.0	1.0	2.2056033611297607	0.9549568891525269
1.0	28020000.0	28030000.0	1.0	2.259380578994751	1.0010881423950195
1.0	28040000.0	28050000.0	2.0	2.2590811252593994	1.0008299350738525
1.0	28060000.0	28070000.0	1.0	2.053676128387451	0.8229452967643738
1.0	28160000.0	28170000.0	2.0	2.0748751163482666	0.8414316177368164
1.0	28200000.0	28210000.0	2.0	2.4505810737609863	1.1608366966247559
1.0	28230000.0	28240000.0	1.0	2.117760419845581	0.878808856010437
1.0	28280000.0	28290000.0	1.0	2.0765128135681152	0.8428567051887512
1.0	28350000.0	28360000.0	3.0	2.387551784515381	1.1089674234390259
1.0	28380000.0	28390000.0	8.0	2.608912944793701	1.2874548435211182
1.0	28470000.0	28480000.0	5.0	3.0233540534973145	1.5948922634124756
1.0	28480000.0	28490000.0	0.0	3.0235342979431152	1.5950227975845337
1.0	28680000.0	28690000.0	1.0	2.2260220050811768	0.9725233912467957
1.0	28720000.0	28730000.0	2.0	2.192192792892456	0.9433881640434265
1.0	28860000.0	28870000.0	4.0	2.291551351547241	1.0284576416015625
1.0	28900000.0	28910000.0	3.0	3.039186954498291	1.6059967279434204
1.0	28940000.0	28950000.0	4.0	2.4145851135253906	1.131318211555481
1.0	29010000.0	29020000.0	3.0	2.3580315113067627	1.0844053030014038
1.0	29110000.0	29120000.0	6.0	2.4426791667938232	1.1543775796890259
1.0	29200000.0	29210000.0	1.0	2.376826047897339	1.1000661849975586
1.0	29270000.0	29280000.0	1.0	2.291813850402832	1.0286791324615479
1.0	29280000.0	29290000.0	2.0	2.2933380603790283	1.0299729108810425
1.0	29430000.0	29440000.0	2.0	2.121626615524292	0.8821722865104675
1.0	29450000.0	29460000.0	2.0	2.2903971672058105	1.0274817943572998
1.0	29550000.0	29560000.0	0.0	2.0955591201782227	0.8594621419906616
1.0	29560000.0	29570000.0	1.0	2.4280848503112793	1.1424156427383423
1.0	29630000.0	29640000.0	2.0	2.476602554321289	1.182004690170288
1.0	29660000.0	29670000.0	8.0	2.7392401695251465	1.387771725654602
1.0	29680000.0	29690000.0	1.0	2.9570398330688477	1.5375151634216309
1.0	29690000.0	29700000.0	1.0	3.356473922729492	1.71535325050354
1.0	29800000.0	29810000.0	3.0	2.9492111206054688	1.542297601699829
1.0	29860000.0	29870000.0	0.0	2.641846179962158	1.3131344318389893
1.0	30030000.0	30040000.0	2.0	2.908010721206665	1.4239088296890259
1.0	30090000.0	30100000.0	7.0	3.2663795948028564	1.649698257446289
1.0	30100000.0	30110000.0	0.0	3.7386772632598877	1.8413078784942627
1.0	30110000.0	30120000.0	3.0	3.467072010040283	1.7246596813201904
1.0	30130000.0	30140000.0	2.0	3.7636959552764893	1.8681386709213257
1.0	30200000.0	30210000.0	4.0	3.012333631515503	1.5118869543075562
1.0	30220000.0	30230000.0	4.0	3.267951250076294	1.6199324131011963
1.0	30240000.0	30250000.0	3.0	3.5900979042053223	1.748376488685608
1.0	30250000.0	30260000.0	6.0	3.5849785804748535	1.7577240467071533
1.0	30290000.0	30300000.0	4.0	3.9093947410583496	1.8817567825317383
1.0	30310000.0	30320000.0	2.0	4.041712760925293	1.9271109104156494
1.0	30340000.0	30350000.0	6.0	4.000680923461914	1.917209267616272
1.0	30390000.0	30400000.0	5.0	3.9640145301818848	1.8953781127929688
1.0	30400000.0	30410000.0	6.0	3.879260301589966	1.8683445453643799
1.0	30480000.0	30490000.0	3.0	3.8661601543426514	1.8652877807617188
1.0	30530000.0	30540000.0	2.0	3.74796986579895	1.822171926498413
1.0	30590000.0	30600000.0	4.0	3.6069626808166504	1.770621657371521
1.0	30710000.0	30720000.0	5.0	3.561319351196289	1.7736295461654663
1.0	30810000.0	30820000.0	6.0	3.782346725463867	1.8658668994903564
1.0	30870000.0	30880000.0	0.0	3.2454142570495605	1.688284158706665
1.0	30900000.0	30910000.0	4.0	3.736565113067627	1.873801827430725
1.0	31040000.0	31050000.0	2.0	2.6804046630859375	1.3429152965545654
1.0	31060000.0	31070000.0	0.0	2.849320650100708	1.4698415994644165
1.0	31070000.0	31080000.0	5.0	2.64080548286438	1.3123263120651245
1.0	31110000.0	31120000.0	2.0	2.9011332988739014	1.5076611042022705
1.0	31140000.0	31150000.0	1.0	3.677060604095459	1.8908590078353882
1.0	31150000.0	31160000.0	2.0	3.6584744453430176	1.8744169473648071
1.0	31230000.0	31240000.0	9.0	6.245572090148926	2.8628084659576416
1.0	31270000.0	31280000.0	1.0	3.0754215717315674	1.631241798400879
1.0	31310000.0	31320000.0	1.0	2.8026986122131348	1.4353723526000977
1.0	31330000.0	31340000.0	2.0	2.5953617095947266	1.2768219709396362
1.0	31350000.0	31360000.0	1.0	2.446575403213501	1.1575654745101929
1.0	31420000.0	31430000.0	4.0	2.112109422683716	0.8738881945610046
1.0	31430000.0	31440000.0	2.0	2.0883584022521973	0.8531762957572937
1.0	31440000.0	31450000.0	1.0	2.145181655883789	0.9026605486869812
1.0	31460000.0	31470000.0	2.0	2.1021666526794434	0.8652251362800598
1.0	31510000.0	31520000.0	2.0	2.461486339569092	1.1697248220443726
1.0	31520000.0	31530000.0	0.0	2.3310229778289795	1.061769723892212
1.0	31540000.0	31550000.0	0.0	2.427048683166504	1.1415680646896362
1.0	31580000.0	31590000.0	5.0	2.5605876445770264	1.2493692636489868
1.0	31590000.0	31600000.0	0.0	2.597182273864746	1.2782535552978516
1.0	31690000.0	31700000.0	3.0	2.5697898864746094	1.2566567659378052
1.0	31710000.0	31720000.0	7.0	2.5466232299804688	1.2382698059082031
1.0	31800000.0	31810000.0	2.0	2.4104866981506348	1.1279354095458984
1.0	31820000.0	31830000.0	1.0	2.1983845233917236	0.9487223625183105
1.0	31900000.0	31910000.0	2.0	2.5120689868927	1.2106359004974365
1.0	31960000.0	31970000.0	2.0	2.4873573780059814	1.1907144784927368
1.0	31980000.0	31990000.0	2.0	2.677419662475586	1.3406219482421875
1.0	32090000.0	32100000.0	1.0	2.128560781478882	0.8882057070732117
1.0	32160000.0	32170000.0	0.0	2.2782070636749268	1.0171269178390503
1.0	32220000.0	32230000.0	3.0	2.3668386936187744	1.0917513370513916
1.0	32290000.0	32300000.0	4.0	2.5596065521240234	1.2485953569412231
1.0	32300000.0	32310000.0	6.0	2.6442089080810547	1.3149688243865967
1.0	32350000.0	32360000.0	2.0	2.6869242191314697	1.3479177951812744
1.0	32360000.0	32370000.0	1.0	3.023416042327881	1.5280672311782837
1.0	32500000.0	32510000.0	1.0	2.371173858642578	1.0953681468963623
1.0	32520000.0	32530000.0	2.0	2.4879298210144043	1.191176414489746
1.0	32620000.0	32630000.0	3.0	2.2247462272644043	0.9714229702949524
1.0	32750000.0	32760000.0	5.0	2.5740420818328857	1.2600204944610596
1.0	32860000.0	32870000.0	2.0	2.625094413757324	1.3001028299331665
1.0	32890000.0	32900000.0	1.0	2.4165098667144775	1.1328988075256348
1.0	32920000.0	32930000.0	5.0	2.469326972961426	1.1760956048965454
1.0	32970000.0	32980000.0	0.0	2.593191623687744	1.2751182317733765
1.0	33070000.0	33080000.0	1.0	2.3843483924865723	1.106308937072754
1.0	33130000.0	33140000.0	0.0	2.3050537109375	1.0398839712142944
1.0	33140000.0	33150000.0	0.0	2.2600903511047363	1.0016977787017822
1.0	33150000.0	33160000.0	2.0	2.1867690086364746	0.9387029409408569
1.0	33200000.0	33210000.0	3.0	2.2628135681152344	1.0040260553359985
1.0	33350000.0	33360000.0	3.0	2.3674674034118652	1.0922693014144897
1.0	33360000.0	33370000.0	0.0	2.305912494659424	1.0406112670898438
1.0	33400000.0	33410000.0	1.0	2.094547748565674	0.858573317527771
1.0	33410000.0	33420000.0	3.0	2.0628559589385986	0.8309429883956909
1.0	33440000.0	33450000.0	3.0	2.2653450965881348	1.0061757564544678
1.0	33500000.0	33510000.0	5.0	2.2634201049804688	1.004540205001831
1.0	33540000.0	33550000.0	2.0	2.1568245887756348	0.912768542766571
1.0	33550000.0	33560000.0	0.0	2.289238691329956	1.0264976024627686
1.0	33590000.0	33600000.0	1.0	2.2744624614715576	1.0139379501342773
1.0	33600000.0	33610000.0	5.0	2.2162156105041504	0.9640949368476868
1.0	33610000.0	33620000.0	0.0	2.2792179584503174	1.017979383468628
1.0	33640000.0	33650000.0	1.0	2.3361754417419434	1.0661004781723022
1.0	33690000.0	33700000.0	4.0	2.4609291553497314	1.1692726612091064
1.0	33710000.0	33720000.0	2.0	2.3426198959350586	1.071507215499878
1.0	33770000.0	33780000.0	3.0	2.439342975616455	1.1516437530517578
1.0	33820000.0	33830000.0	0.0	2.3626785278320312	1.0882792472839355
1.0	33910000.0	33920000.0	4.0	2.6342272758483887	1.3072162866592407
1.0	33980000.0	33990000.0	3.0	3.1180267333984375	1.5972799062728882
1.0	33990000.0	34000000.0	1.0	3.5072808265686035	1.7484171390533447
1.0	34110000.0	34120000.0	8.0	3.886949062347412	1.9034391641616821
1.0	34120000.0	34130000.0	0.0	4.316295623779297	2.0567073822021484
1.0	34150000.0	34160000.0	2.0	4.311007499694824	2.0373458862304688
1.0	34160000.0	34170000.0	2.0	4.557188510894775	2.1116394996643066
1.0	34320000.0	34330000.0	5.0	4.21136999130249	1.9793155193328857
1.0	34400000.0	34410000.0	4.0	4.245244026184082	1.9619264602661133
1.0	34440000.0	34450000.0	0.0	4.086400032043457	1.9064865112304688
1.0	34460000.0	34470000.0	3.0	3.9270272254943848	1.826006531715393
1.0	34510000.0	34520000.0	3.0	4.153902530670166	1.9416534900665283
1.0	34610000.0	34620000.0	2.0	3.899407148361206	1.8542089462280273
1.0	34620000.0	34630000.0	3.0	3.9033596515655518	1.8561489582061768
1.0	34780000.0	34790000.0	3.0	4.291535377502441	1.9960628747940063
1.0	34810000.0	34820000.0	3.0	4.304602146148682	2.0095763206481934
1.0	34880000.0	34890000.0	6.0	4.6396589279174805	2.1553359031677246
1.0	34920000.0	34930000.0	4.0	4.421445369720459	2.0856595039367676
1.0	34940000.0	34950000.0	4.0	4.520467758178711	2.1312360763549805
1.0	34950000.0	34960000.0	9.0	4.424377918243408	2.0709052085876465
1.0	35040000.0	35050000.0	5.0	3.7109718322753906	1.8408317565917969
1.0	35100000.0	35110000.0	2.0	3.3714396953582764	1.6830737590789795
1.0	35190000.0	35200000.0	5.0	3.608982801437378	1.8136584758758545
1.0	35230000.0	35240000.0	3.0	3.112196445465088	1.6217190027236938
1.0	35250000.0	35260000.0	4.0	2.951098918914795	1.543653130531311
1.0	35310000.0	35320000.0	3.0	2.3637473583221436	1.0891683101654053
1.0	35480000.0	35490000.0	4.0	2.4039528369903564	1.1225430965423584
1.0	35530000.0	35540000.0	1.0	3.0564000606536865	1.5906574726104736
1.0	35620000.0	35630000.0	7.0	2.792065382003784	1.427450180053711
1.0	35660000.0	35670000.0	2.0	2.633106231689453	1.3063440322875977
1.0	35710000.0	35720000.0	7.0	2.6419758796691895	1.313232183456421
1.0	35720000.0	35730000.0	2.0	2.639740467071533	1.3115020990371704
1.0	35860000.0	35870000.0	3.0	2.3590681552886963	1.0852675437927246
1.0	35880000.0	35890000.0	2.0	2.3832437992095947	1.1053980588912964
1.0	35890000.0	35900000.0	1.0	2.4255924224853516	1.1403731107711792
1.0	35960000.0	35970000.0	2.0	2.3631606101989746	1.0886789560317993
1.0	35970000.0	35980000.0	3.0	2.396265745162964	1.1161868572235107
1.0	35990000.0	36000000.0	3.0	2.3294599056243896	1.0604608058929443
1.0	36000000.0	36010000.0	1.0	2.3164148330688477	1.0494763851165771
1.0	36080000.0	36090000.0	0.0	2.266700029373169	1.0073314905166626
1.0	36100000.0	36110000.0	2.0	2.7697105407714844	1.4107308387756348
1.0	36150000.0	36160000.0	6.0	2.3181354999542236	1.0509294271469116
1.0	36210000.0	36220000.0	1.0	2.3000736236572266	1.0356789827346802
1.0	36220000.0	36230000.0	2.0	2.2473630905151367	0.990818202495575
1.0	36250000.0	36260000.0	2.0	2.328554630279541	1.0597038269042969
1.0	36310000.0	36320000.0	0.0	2.1882777214050293	0.940008282661438
1.0	36330000.0	36340000.0	5.0	2.2133805751800537	0.9616567492485046
1.0	36360000.0	36370000.0	3.0	2.109867572784424	0.8719350695610046
1.0	36410000.0	36420000.0	1.0	2.064126491546631	0.8320554494857788
1.0	36540000.0	36550000.0	3.0	2.403890609741211	1.122491478919983
1.0	36700000.0	36710000.0	1.0	2.634793758392334	1.3076612949371338
1.0	36710000.0	36720000.0	0.0	2.628122329711914	1.3024638891220093
1.0	36820000.0	36830000.0	2.0	2.4269728660583496	1.1415059566497803
1.0	36850000.0	36860000.0	6.0	4.292050838470459	2.3662447929382324
1.0	36900000.0	36910000.0	2.0	2.245175838470459	0.9889437556266785
1.0	36920000.0	36930000.0	1.0	1.9869201183319092	0.7649927735328674
1.0	36970000.0	36980000.0	0.0	2.514894962310791	1.2129024267196655
1.0	36980000.0	36990000.0	2.0	2.311615467071533	1.0454366207122803
1.0	37010000.0	37020000.0	4.0	2.40364146232605	1.122284173965454
1.0	37020000.0	37030000.0	5.0	2.3841357231140137	1.1061360836029053
1.0	37120000.0	37130000.0	1.0	2.7507011890411377	1.396423101425171
1.0	37130000.0	37140000.0	1.0	2.7844629287719727	1.421783447265625
1.0	37170000.0	37180000.0	1.0	2.752359628677368	1.3976788520812988
1.0	37180000.0	37190000.0	3.0	2.839500904083252	1.4626166820526123
1.0	37190000.0	37200000.0	2.0	2.7685554027557373	1.409864068031311
1.0	37320000.0	37330000.0	5.0	2.7842376232147217	1.4216123819351196
1.0	37330000.0	37340000.0	3.0	2.8433854579925537	1.465478777885437
1.0	37340000.0	37350000.0	2.0	2.847292423248291	1.4683514833450317
1.0	37350000.0	37360000.0	1.0	3.1848666667938232	1.5977575778961182
1.0	37430000.0	37440000.0	5.0	3.44171142578125	1.6971399784088135
1.0	37620000.0	37630000.0	2.0	3.595384120941162	1.7803411483764648
1.0	37700000.0	37710000.0	1.0	2.9057953357696533	1.5110416412353516
1.0	37710000.0	37720000.0	2.0	2.9493260383605957	1.5423794984817505
1.0	37760000.0	37770000.0	2.0	2.805030584335327	1.4371073246002197
1.0	37770000.0	37780000.0	2.0	2.8153557777404785	1.444772481918335
1.0	37870000.0	37880000.0	6.0	2.5913329124450684	1.2736585140228271
1.0	37960000.0	37970000.0	0.0	2.122671365737915	0.8830753564834595
1.0	37970000.0	37980000.0	1.0	2.0233850479125977	0.7965761423110962
1.0	38020000.0	38030000.0	1.0	2.102820873260498	0.8657932281494141
1.0	38060000.0	38070000.0	1.0	2.118986129760742	0.8798748254776001
1.0	38080000.0	38090000.0	1.0	2.4136829376220703	1.1305711269378662
1.0	38100000.0	38110000.0	4.0	2.5119006633758545	1.2105004787445068
1.0	38110000.0	38120000.0	1.0	2.3968701362609863	1.116686224937439
1.0	38170000.0	38180000.0	2.0	2.2819972038269043	1.0203406810760498
1.0	38190000.0	38200000.0	3.0	2.6130530834198	1.2906968593597412
1.0	38220000.0	38230000.0	1.0	2.7303385734558105	1.3810304403305054
1.0	38240000.0	38250000.0	7.0	2.593726396560669	1.2755393981933594
1.0	38310000.0	38320000.0	2.0	2.243736743927002	0.987718939781189
1.0	38320000.0	38330000.0	1.0	2.4850494861602783	1.188848853111267
1.0	38380000.0	38390000.0	1.0	2.217404365539551	0.9651187062263489
1.0	38410000.0	38420000.0	3.0	2.116036891937256	0.8773113489151001
1.0	38460000.0	38470000.0	2.0	2.417057514190674	1.1333470344543457
1.0	38540000.0	38550000.0	2.0	2.4731290340423584	1.179182767868042
1.0	38550000.0	38560000.0	1.0	2.4767706394195557	1.1821388006210327
1.0	38690000.0	38700000.0	1.0	2.717250347137451	1.3710834980010986
1.0	38700000.0	38710000.0	2.0	2.66750431060791	1.3329883813858032
1.0	38780000.0	38790000.0	6.0	2.5870983600616455	1.2703230381011963
1.0	38820000.0	38830000.0	3.0	2.687434434890747	1.3483152389526367
1.0	38870000.0	38880000.0	0.0	2.9562127590179443	1.5322633981704712
1.0	38880000.0	38890000.0	1.0	2.9491872787475586	1.5422824621200562
1.0	38950000.0	38960000.0	2.0	2.7108993530273438	1.3662540912628174
1.0	38960000.0	38970000.0	1.0	2.6899075508117676	1.3502076864242554
1.0	39000000.0	39010000.0	1.0	2.8593764305114746	1.4772183895111084
1.0	39030000.0	39040000.0	4.0	2.743194818496704	1.390757441520691
1.0	39050000.0	39060000.0	1.0	2.8063926696777344	1.4381177425384521
1.0	39170000.0	39180000.0	4.0	2.9786479473114014	1.562465786933899
1.0	39180000.0	39190000.0	3.0	2.9209885597229004	1.5220187902450562
1.0	39250000.0	39260000.0	3.0	2.8232977390289307	1.4506504535675049
1.0	39290000.0	39300000.0	1.0	2.713655948638916	1.3683497905731201
1.0	39310000.0	39320000.0	2.0	2.333357095718384	1.063733696937561
1.0	39330000.0	39340000.0	0.0	2.2958245277404785	1.0320721864700317
1.0	39340000.0	39350000.0	0.0	2.7088189125061035	1.364665150642395
1.0	39490000.0	39500000.0	4.0	3.3381991386413574	1.8076915740966797
1.0	39560000.0	39570000.0	4.0	2.297734022140503	1.0336923599243164
1.0	39570000.0	39580000.0	0.0	2.538637161254883	1.231906533241272
1.0	39620000.0	39630000.0	1.0	2.4406418800354004	1.1527103185653687
1.0	39670000.0	39680000.0	6.0	2.5377755165100098	1.231211543083191
1.0	39680000.0	39690000.0	1.0	2.5094189643859863	1.2084970474243164
1.0	39860000.0	39870000.0	1.0	2.176994800567627	0.93024742603302
1.0	39940000.0	39950000.0	3.0	2.0847294330596924	0.8500224947929382
1.0	39960000.0	39970000.0	1.0	2.186038017272949	0.9380720257759094
1.0	40010000.0	40020000.0	3.0	2.0311474800109863	0.8033223152160645
1.0	40040000.0	40050000.0	1.0	2.4057793617248535	1.1240545511245728
1.0	40060000.0	40070000.0	1.0	2.416520833969116	1.1329066753387451
1.0	40190000.0	40200000.0	3.0	2.465874433517456	1.173292875289917
1.0	40200000.0	40210000.0	4.0	2.1548120975494385	0.9110246896743774
1.0	40220000.0	40230000.0	0.0	2.122286558151245	0.882749080657959
1.0	40240000.0	40250000.0	3.0	2.1745200157165527	0.9281042814254761
1.0	40280000.0	40290000.0	1.0	2.384031295776367	1.1060491800308228
1.0	40340000.0	40350000.0	0.0	1.9951359033584595	0.7720947861671448
1.0	40350000.0	40360000.0	1.0	2.353072166442871	1.080259084701538
1.0	40470000.0	40480000.0	1.0	2.457833766937256	1.1667474508285522
1.0	40490000.0	40500000.0	2.0	2.337599515914917	1.0672943592071533
1.0	40500000.0	40510000.0	0.0	2.655301332473755	1.323563814163208
1.0	40600000.0	40610000.0	1.0	2.4293394088745117	1.1434495449066162
1.0	40650000.0	40660000.0	1.0	2.5052266120910645	1.2051279544830322
1.0	40950000.0	40960000.0	3.0	2.496485471725464	1.1980814933776855
1.0	40960000.0	40970000.0	2.0	2.4478883743286133	1.1586390733718872
1.0	41000000.0	41010000.0	2.0	2.333570957183838	1.0639147758483887
1.0	41040000.0	41050000.0	2.0	2.5632667541503906	1.2514965534210205
1.0	41050000.0	41060000.0	1.0	2.54783034324646	1.2392299175262451
1.0	41120000.0	41130000.0	2.0	2.3952112197875977	1.1153141260147095
1.0	41260000.0	41270000.0	2.0	2.382511854171753	1.1047821044921875
1.0	41270000.0	41280000.0	1.0	2.200939655303955	0.9509366750717163
1.0	41360000.0	41370000.0	2.0	2.4408364295959473	1.1528728008270264
1.0	41410000.0	41420000.0	2.0	2.497236728668213	1.1986922025680542
1.0	41440000.0	41450000.0	1.0	2.4253034591674805	1.1401355266571045
1.0	41450000.0	41460000.0	3.0	2.0775575637817383	0.8437612652778625
1.0	41470000.0	41480000.0	2.0	2.097559690475464	0.861204981803894
1.0	41480000.0	41490000.0	2.0	2.132462739944458	0.8916071057319641
1.0	41520000.0	41530000.0	3.0	2.1523842811584473	0.9089170694351196
1.0	41550000.0	41560000.0	5.0	2.0668909549713135	0.8344637155532837
1.0	41600000.0	41610000.0	4.0	2.0645623207092285	0.8324369192123413
1.0	41610000.0	41620000.0	0.0	2.104618549346924	0.8673533201217651
1.0	41660000.0	41670000.0	0.0	2.21032977104187	0.9590240716934204
1.0	41710000.0	41720000.0	0.0	2.3620622158050537	1.0877618789672852
1.0	41750000.0	41760000.0	2.0	2.312669038772583	1.0463224649429321
1.0	41770000.0	41780000.0	2.0	2.4646761417388916	1.1723212003707886
1.0	41780000.0	41790000.0	4.0	2.323376178741455	1.0553439855575562
1.0	41840000.0	41850000.0	1.0	2.542611598968506	1.2350796461105347
1.0	41870000.0	41880000.0	0.0	2.4838879108428955	1.1879088878631592
1.0	41920000.0	41930000.0	0.0	2.358551263809204	1.0848400592803955
1.0	41990000.0	42000000.0	1.0	2.251973867416382	0.9947632551193237
1.0	42030000.0	42040000.0	0.0	2.137752056121826	0.8962022662162781
1.0	42190000.0	42200000.0	2.0	2.389772891998291	1.1108131408691406
1.0	42200000.0	42210000.0	1.0	2.352006435394287	1.0793676376342773
1.0	42360000.0	42370000.0	1.0	2.4939632415771484	1.1960465908050537
1.0	42380000.0	42390000.0	4.0	2.3995919227600098	1.1189372539520264
1.0	42510000.0	42520000.0	4.0	2.704932689666748	1.3617054224014282
1.0	42540000.0	42550000.0	3.0	2.876685619354248	1.489876389503479
1.0	42550000.0	42560000.0	3.0	2.9016969203948975	1.5080664157867432
1.0	42600000.0	42610000.0	1.0	2.649311065673828	1.318922758102417
1.0	42670000.0	42680000.0	0.0	2.4432413578033447	1.1548439264297485
1.0	42690000.0	42700000.0	4.0	2.358584403991699	1.0848655700683594
1.0	42710000.0	42720000.0	1.0	2.291222095489502	1.0281801223754883
1.0	42720000.0	42730000.0	7.0	2.2879629135131836	1.0254180431365967
1.0	42730000.0	42740000.0	5.0	2.3246076107025146	1.0563828945159912
1.0	42740000.0	42750000.0	4.0	2.2219715118408203	0.9690445065498352
1.0	42800000.0	42810000.0	1.0	2.958594799041748	1.5490158796310425
1.0	42820000.0	42830000.0	1.0	2.85193133354187	1.4717592000961304
1.0	42840000.0	42850000.0	4.0	2.606013536453247	1.2851841449737549
1.0	42930000.0	42940000.0	6.0	2.5356593132019043	1.2295290231704712
1.0	42990000.0	43000000.0	2.0	2.7303364276885986	1.3810272216796875
1.0	43040000.0	43050000.0	4.0	2.370713472366333	1.0949820280075073
1.0	43120000.0	43130000.0	1.0	1.791325569152832	0.6067331433296204
1.0	43150000.0	43160000.0	2.0	2.215503215789795	0.9634773135185242
1.0	43170000.0	43180000.0	1.0	2.1719741821289062	0.9259032011032104
1.0	43190000.0	43200000.0	2.0	2.303872585296631	1.038884162902832
1.0	43230000.0	43240000.0	1.0	2.5633115768432617	1.2515318393707275
1.0	43270000.0	43280000.0	2.0	2.1477560997009277	0.9048982858657837
1.0	43370000.0	43380000.0	3.0	2.3378117084503174	1.067472219467163
1.0	43390000.0	43400000.0	1.0	2.6301794052124023	1.3040695190429688
1.0	43500000.0	43510000.0	0.0	2.4777584075927734	1.1829407215118408
1.0	43560000.0	43570000.0	3.0	2.5062224864959717	1.2059307098388672
1.0	44010000.0	44020000.0	1.0	2.5327930450439453	1.2272331714630127
1.0	44100000.0	44110000.0	7.0	2.559640884399414	1.2486213445663452
1.0	44190000.0	44200000.0	2.0	2.3239006996154785	1.0557901859283447
1.0	44210000.0	44220000.0	0.0	2.2172999382019043	0.9650252461433411
1.0	44240000.0	44250000.0	0.0	2.2756621837615967	1.0149595737457275
1.0	44410000.0	44420000.0	1.0	2.0778915882110596	0.8440588116645813
1.0	44510000.0	44520000.0	1.0	2.4534499645233154	1.1631819009780884
1.0	44530000.0	44540000.0	3.0	2.5355684757232666	1.2294542789459229
1.0	44540000.0	44550000.0	6.0	2.559845209121704	1.2487802505493164
1.0	44630000.0	44640000.0	1.0	2.797238349914551	1.4313112497329712
1.0	44660000.0	44670000.0	3.0	2.4674811363220215	1.1745951175689697
1.0	44670000.0	44680000.0	2.0	2.2736992835998535	1.0132896900177002
1.0	44680000.0	44690000.0	2.0	2.0356478691101074	0.8072521090507507
1.0	44700000.0	44710000.0	4.0	2.019895076751709	0.7935429811477661
1.0	44730000.0	44740000.0	0.0	2.088095188140869	0.8529489636421204
1.0	44770000.0	44780000.0	1.0	1.9780051708221436	0.7573022246360779
1.0	44790000.0	44800000.0	0.0	2.107391357421875	0.8697705268859863
1.0	44870000.0	44880000.0	1.0	2.384634494781494	1.1065477132797241
1.0	44900000.0	44910000.0	4.0	2.2482845783233643	0.9916121363639832
1.0	44910000.0	44920000.0	0.0	2.3660354614257812	1.091080904006958
1.0	44920000.0	44930000.0	3.0	2.367781162261963	1.092532753944397
1.0	44970000.0	44980000.0	1.0	2.268486499786377	1.0088518857955933
1.0	45050000.0	45060000.0	1.0	2.1329760551452637	0.8920508623123169
1.0	45160000.0	45170000.0	1.0	2.516115665435791	1.2138879299163818
1.0	45180000.0	45190000.0	4.0	2.6839277744293213	1.3456224203109741
1.0	45220000.0	45230000.0	2.0	2.115297555923462	0.8766657710075378
1.0	45270000.0	45280000.0	1.0	2.415766716003418	1.1322884559631348
1.0	45320000.0	45330000.0	0.0	2.195655107498169	0.9463827013969421
1.0	45340000.0	45350000.0	5.0	2.0469789505004883	0.8171114921569824
1.0	45350000.0	45360000.0	1.0	2.207705497741699	0.9567661285400391
1.0	45360000.0	45370000.0	0.0	2.1214258670806885	0.8819960355758667
1.0	45410000.0	45420000.0	3.0	2.2062723636627197	0.9555383920669556
1.0	45440000.0	45450000.0	0.0	2.2827489376068115	1.0209861993789673
1.0	45450000.0	45460000.0	1.0	2.238013744354248	0.9828133583068848
1.0	45550000.0	45560000.0	4.0	2.316868543624878	1.0498621463775635
1.0	45620000.0	45630000.0	2.0	2.41862154006958	1.1346436738967896
1.0	45730000.0	45740000.0	1.0	2.444263458251953	1.155678391456604
1.0	45900000.0	45910000.0	4.0	2.375847101211548	1.0992538928985596
1.0	46020000.0	46030000.0	4.0	2.129718780517578	0.8892093896865845
1.0	46060000.0	46070000.0	4.0	2.2068517208099365	0.9560327529907227
1.0	46180000.0	46190000.0	5.0	2.3098111152648926	1.0439000129699707
1.0	46190000.0	46200000.0	3.0	2.258664846420288	1.000480055809021
1.0	46210000.0	46220000.0	1.0	2.5193560123443604	1.2164802551269531
1.0	46240000.0	46250000.0	6.0	2.4482779502868652	1.15895676612854
1.0	46260000.0	46270000.0	6.0	2.5287251472473145	1.2239868640899658
1.0	46280000.0	46290000.0	1.0	2.4717624187469482	1.1780744791030884
1.0	46300000.0	46310000.0	2.0	2.429412364959717	1.1435035467147827
1.0	46320000.0	46330000.0	2.0	2.4790565967559814	1.183995008468628
1.0	46330000.0	46340000.0	3.0	2.434278964996338	1.1474977731704712
1.0	46350000.0	46360000.0	9.0	2.224313497543335	0.9710524678230286
1.0	46360000.0	46370000.0	1.0	2.400243043899536	1.1194767951965332
1.0	46390000.0	46400000.0	1.0	2.3732211589813232	1.0970652103424072
1.0	46440000.0	46450000.0	3.0	2.3601789474487305	1.0862013101577759
1.0	46500000.0	46510000.0	2.0	2.2901782989501953	1.0272939205169678
1.0	46530000.0	46540000.0	3.0	2.337010622024536	1.0668047666549683
1.0	46550000.0	46560000.0	3.0	2.465270757675171	1.172802209854126
1.0	46600000.0	46610000.0	1.0	2.4463229179382324	1.1573574542999268
1.0	46800000.0	46810000.0	3.0	2.1932590007781982	0.9443153142929077
1.0	46820000.0	46830000.0	0.0	2.100693464279175	0.8639327883720398
1.0	46840000.0	46850000.0	3.0	2.3114378452301025	1.0452826023101807
1.0	46890000.0	46900000.0	2.0	2.3478002548217773	1.0758492946624756
1.0	46940000.0	46950000.0	0.0	2.3414251804351807	1.0705060958862305
1.0	47010000.0	47020000.0	3.0	2.3446409702301025	1.073199987411499
1.0	47040000.0	47050000.0	5.0	2.072756052017212	0.8395760655403137
1.0	47140000.0	47150000.0	5.0	2.3454883098602295	1.0739119052886963
1.0	47180000.0	47190000.0	4.0	2.1197755336761475	0.8805578947067261
1.0	47320000.0	47330000.0	4.0	3.9367306232452393	1.9354772567749023
1.0	47490000.0	47500000.0	5.0	3.3464248180389404	1.6750733852386475
1.0	47640000.0	47650000.0	3.0	3.3481945991516113	1.6728105545043945
1.0	47660000.0	47670000.0	6.0	3.3516845703125	1.6990768909454346
1.0	47670000.0	47680000.0	7.0	2.9796977043151855	1.531940221786499
1.0	47700000.0	47710000.0	5.0	2.803633213043213	1.4360668659210205
1.0	47720000.0	47730000.0	2.0	2.384732723236084	1.106627345085144
1.0	47920000.0	47930000.0	1.0	2.724065065383911	1.3762661218643188
1.0	47930000.0	47940000.0	0.0	2.8267459869384766	1.453206181526184
1.0	47950000.0	47960000.0	4.0	2.788001298904419	1.4244225025177002
1.0	47960000.0	47970000.0	4.0	2.736462354660034	1.385664701461792
1.0	47970000.0	47980000.0	2.0	2.743150234222412	1.390729308128357
1.0	47990000.0	48000000.0	3.0	2.933584213256836	1.5310901403427124
1.0	48020000.0	48030000.0	4.0	3.0913760662078857	1.5477997064590454
1.0	48030000.0	48040000.0	1.0	3.2707762718200684	1.6428241729736328
1.0	48120000.0	48130000.0	3.0	3.5827407836914062	1.7825409173965454
1.0	48140000.0	48150000.0	5.0	3.8730149269104004	1.880205512046814
1.0	48150000.0	48160000.0	5.0	3.840275526046753	1.8785330057144165
1.0	48170000.0	48180000.0	8.0	3.897669553756714	1.8519401550292969
1.0	48210000.0	48220000.0	5.0	4.045256614685059	1.9626924991607666
1.0	48350000.0	48360000.0	4.0	4.526597023010254	2.126967430114746
1.0	48360000.0	48370000.0	2.0	4.327539443969727	2.054903507232666
1.0	48380000.0	48390000.0	5.0	4.5102643966674805	2.1111197471618652
1.0	48410000.0	48420000.0	6.0	4.988142967224121	2.285893201828003
1.0	48500000.0	48510000.0	10.0	4.984648704528809	2.2953245639801025
1.0	48530000.0	48540000.0	6.0	5.284931182861328	2.41219162940979
1.0	48540000.0	48550000.0	7.0	5.050274848937988	2.3138859272003174
1.0	48560000.0	48570000.0	2.0	4.990180969238281	2.3314566612243652
1.0	48650000.0	48660000.0	11.0	4.360790252685547	2.072758197784424
1.0	48710000.0	48720000.0	6.0	5.157101631164551	2.3011460304260254
1.0	48750000.0	48760000.0	9.0	5.150874137878418	2.277269124984741
1.0	48800000.0	48810000.0	8.0	4.7869672775268555	2.1662678718566895
1.0	48930000.0	48940000.0	3.0	3.8808159828186035	1.7875289916992188
1.0	48940000.0	48950000.0	3.0	3.7138800621032715	1.7953174114227295
1.0	48970000.0	48980000.0	3.0	4.129746437072754	1.936100721359253
1.0	49040000.0	49050000.0	4.0	3.537815570831299	1.6569255590438843
1.0	49070000.0	49080000.0	4.0	3.7895655632019043	1.7746137380599976
1.0	49120000.0	49130000.0	3.0	3.405377149581909	1.5996112823486328
1.0	49140000.0	49150000.0	7.0	2.872699022293091	1.4058921337127686
1.0	49190000.0	49200000.0	2.0	2.4816131591796875	1.1860650777816772
1.0	49280000.0	49290000.0	2.0	3.158611297607422	1.4717273712158203
1.0	49320000.0	49330000.0	3.0	3.5082106590270996	1.6845519542694092
1.0	49330000.0	49340000.0	3.0	3.2637672424316406	1.5098251104354858
1.0	49340000.0	49350000.0	3.0	3.3469295501708984	1.5618597269058228
1.0	49420000.0	49430000.0	1.0	4.857433319091797	2.165398120880127
1.0	49430000.0	49440000.0	1.0	5.001535892486572	2.2189557552337646
1.0	49590000.0	49600000.0	5.0	6.018819808959961	2.6227359771728516
1.0	49760000.0	49770000.0	8.0	6.073896884918213	2.6450157165527344
1.0	49780000.0	49790000.0	8.0	6.149430751800537	2.646210193634033
1.0	49790000.0	49800000.0	5.0	6.624250888824463	2.761474370956421
1.0	49810000.0	49820000.0	5.0	6.639536380767822	2.7637455463409424
1.0	49850000.0	49860000.0	11.0	6.5421037673950195	2.7453513145446777
1.0	49860000.0	49870000.0	7.0	6.603124141693115	2.7637369632720947
1.0	49930000.0	49940000.0	15.0	6.033097743988037	2.6684787273406982
1.0	49970000.0	49980000.0	6.0	6.002500057220459	2.653722047805786
1.0	50130000.0	50140000.0	9.0	8.458928108215332	3.0178329944610596
1.0	50150000.0	50160000.0	9.0	8.424450874328613	3.028296947479248
1.0	50310000.0	50320000.0	6.0	7.477173805236816	2.897386074066162
1.0	50320000.0	50330000.0	12.0	7.393498420715332	2.9137275218963623
1.0	50370000.0	50380000.0	4.0	6.953388214111328	2.856834888458252
1.0	50480000.0	50490000.0	4.0	5.769830226898193	2.4708666801452637
1.0	50490000.0	50500000.0	6.0	5.586081027984619	2.417250871658325
1.0	50500000.0	50510000.0	4.0	5.671639442443848	2.4488251209259033
1.0	50540000.0	50550000.0	5.0	5.090432643890381	2.277998447418213
1.0	50550000.0	50560000.0	3.0	5.261579990386963	2.34268856048584
1.0	50610000.0	50620000.0	3.0	4.580334663391113	2.1084132194519043
1.0	50800000.0	50810000.0	3.0	3.2837862968444824	1.6873300075531006
1.0	50820000.0	50830000.0	3.0	3.1593382358551025	1.656184434890747
1.0	50860000.0	50870000.0	5.0	3.2024052143096924	1.6541461944580078
1.0	50960000.0	50970000.0	2.0	2.3827602863311768	1.1049928665161133
1.0	50980000.0	50990000.0	1.0	2.2719240188598633	1.0117788314819336
1.0	51090000.0	51100000.0	3.0	2.4327077865600586	1.1462090015411377
1.0	51120000.0	51130000.0	3.0	2.4729485511779785	1.179034948348999
1.0	51160000.0	51170000.0	4.0	2.683389186859131	1.3279879093170166
1.0	51260000.0	51270000.0	3.0	2.4603753089904785	1.168821096420288
1.0	51270000.0	51280000.0	1.0	2.624816417694092	1.2998807430267334
1.0	51320000.0	51330000.0	7.0	2.322721004486084	1.0548003911972046
1.0	51390000.0	51400000.0	0.0	2.3528194427490234	1.0800507068634033
1.0	51400000.0	51410000.0	1.0	2.340380907058716	1.0696303844451904
1.0	51420000.0	51430000.0	3.0	2.502209424972534	1.2027051448822021
1.0	51460000.0	51470000.0	1.0	2.5429646968841553	1.2353527545928955
1.0	51490000.0	51500000.0	5.0	2.678499937057495	1.3414548635482788
1.0	51510000.0	51520000.0	3.0	2.7155983448028564	1.3698228597640991
1.0	51560000.0	51570000.0	1.0	2.9314000606536865	1.5295183658599854
1.0	51580000.0	51590000.0	6.0	2.830979108810425	1.456331491470337
1.0	51620000.0	51630000.0	3.0	2.6267330646514893	1.3013784885406494
1.0	51630000.0	51640000.0	1.0	2.519742727279663	1.2167922258377075
1.0	51640000.0	51650000.0	5.0	2.517843723297119	1.215266466140747
1.0	51770000.0	51780000.0	4.0	2.2768170833587646	1.0159443616867065
1.0	51840000.0	51850000.0	5.0	2.3136303424835205	1.0471296310424805
1.0	51880000.0	51890000.0	2.0	2.775622844696045	1.4151623249053955
1.0	51990000.0	52000000.0	6.0	2.991171360015869	1.5721888542175293
1.0	52020000.0	52030000.0	2.0	2.98380708694458	1.566964030265808
1.0	52040000.0	52050000.0	2.0	3.4315898418426514	1.7581859827041626
1.0	52070000.0	52080000.0	2.0	3.031967878341675	1.600940465927124
1.0	52180000.0	52190000.0	1.0	2.308056592941284	1.042425513267517
1.0	52200000.0	52210000.0	4.0	2.231928586959839	0.9775930643081665
1.0	52230000.0	52240000.0	0.0	2.150594472885132	0.9073570370674133
1.0	52270000.0	52280000.0	2.0	2.227682590484619	0.9739513397216797
1.0	52290000.0	52300000.0	1.0	2.3720033168792725	1.0960525274276733
1.0	52300000.0	52310000.0	0.0	2.3720128536224365	1.0960599184036255
1.0	52340000.0	52350000.0	3.0	2.6035523414611816	1.2832515239715576
1.0	52360000.0	52370000.0	5.0	2.6036200523376465	1.2833051681518555
1.0	52410000.0	52420000.0	0.0	2.565988540649414	1.2536464929580688
1.0	52500000.0	52510000.0	2.0	2.33516001701355	1.0652450323104858
1.0	52530000.0	52540000.0	2.0	2.3662381172180176	1.091251254081726
1.0	52580000.0	52590000.0	5.0	2.3792924880981445	1.1021112203598022
1.0	52630000.0	52640000.0	0.0	2.3481879234313965	1.0761682987213135
1.0	52670000.0	52680000.0	2.0	2.4320969581604004	1.1457083225250244
1.0	52680000.0	52690000.0	2.0	2.3293254375457764	1.0603538751602173
1.0	52690000.0	52700000.0	0.0	2.278867244720459	1.0176823139190674
1.0	52700000.0	52710000.0	1.0	2.2349345684051514	0.9801746606826782
1.0	52760000.0	52770000.0	3.0	2.4025135040283203	1.121356725692749
1.0	52790000.0	52800000.0	6.0	2.429445505142212	1.1435368061065674
1.0	52800000.0	52810000.0	1.0	2.396980047225952	1.1167776584625244
1.0	52810000.0	52820000.0	5.0	2.341796636581421	1.0708202123641968
1.0	52930000.0	52940000.0	2.0	2.112560749053955	0.8742812275886536
1.0	52990000.0	53000000.0	3.0	2.299591541290283	1.0352699756622314
1.0	53020000.0	53030000.0	0.0	2.371603488922119	1.0957214832305908
1.0	53070000.0	53080000.0	5.0	2.104872226715088	0.8675759434700012
1.0	53080000.0	53090000.0	2.0	2.2961838245391846	1.0323786735534668
1.0	53130000.0	53140000.0	1.0	2.277240753173828	1.0163040161132812
1.0	53140000.0	53150000.0	0.0	2.1833064556121826	0.9357121586799622
1.0	53200000.0	53210000.0	1.0	2.1201419830322266	0.8808820843696594
1.0	53230000.0	53240000.0	4.0	2.092801570892334	0.8570524454116821
1.0	53260000.0	53270000.0	4.0	2.0970969200134277	0.8607996106147766
1.0	53280000.0	53290000.0	3.0	2.137526035308838	0.8960040807723999
1.0	53370000.0	53380000.0	1.0	2.210634708404541	0.95928955078125
1.0	53380000.0	53390000.0	1.0	2.3144469261169434	1.0478169918060303
1.0	53400000.0	53410000.0	5.0	2.3951239585876465	1.1152397394180298
1.0	53520000.0	53530000.0	1.0	2.6390600204467773	1.3109724521636963
1.0	53580000.0	53590000.0	0.0	2.5871033668518066	1.270326018333435
1.0	53710000.0	53720000.0	1.0	1.942763090133667	0.7271709442138672
1.0	53750000.0	53760000.0	3.0	2.0083987712860107	0.7835755348205566
1.0	53760000.0	53770000.0	0.0	2.179696798324585	0.9325845837593079
1.0	53780000.0	53790000.0	0.0	1.998279333114624	0.7748098373413086
1.0	54130000.0	54140000.0	5.0	2.569866418838501	1.2567169666290283
1.0	54170000.0	54180000.0	2.0	2.643564224243164	1.314466953277588
1.0	54240000.0	54250000.0	1.0	2.1834113597869873	0.9358072280883789
1.0	54310000.0	54320000.0	3.0	2.3056812286376953	1.0404125452041626
1.0	54360000.0	54370000.0	2.0	2.473452091217041	1.179450511932373
1.0	54460000.0	54470000.0	1.0	2.4426937103271484	1.1543914079666138
1.0	54470000.0	54480000.0	1.0	2.449918031692505	1.1602941751480103
1.0	54510000.0	54520000.0	1.0	3.1625001430511475	1.6909754276275635
1.0	54570000.0	54580000.0	2.0	2.3227322101593018	1.0548076629638672
1.0	54700000.0	54710000.0	2.0	2.328930377960205	1.060020089149475
1.0	54720000.0	54730000.0	0.0	2.3775837421417236	1.100694179534912
1.0	54930000.0	54940000.0	3.0	2.4777164459228516	1.18290376663208
1.0	54950000.0	54960000.0	0.0	2.376406192779541	1.0997164249420166
1.0	54970000.0	54980000.0	5.0	2.724236488342285	1.37639582157135
1.0	54980000.0	54990000.0	2.0	2.810211658477783	1.4409551620483398
1.0	55030000.0	55040000.0	3.0	2.606768846511841	1.2857745885849
1.0	55060000.0	55070000.0	2.0	2.594947338104248	1.276499629020691
1.0	55270000.0	55280000.0	3.0	2.5255651473999023	1.2214550971984863
1.0	55310000.0	55320000.0	1.0	2.2762739658355713	1.0154809951782227
1.0	55320000.0	55330000.0	4.0	2.1252520084381104	0.8853300213813782
1.0	55350000.0	55360000.0	1.0	2.8106842041015625	1.4413093328475952
1.0	55530000.0	55540000.0	2.0	2.2535572052001953	0.9961134195327759
1.0	55550000.0	55560000.0	3.0	2.2433838844299316	0.9874130487442017
1.0	55580000.0	55590000.0	2.0	2.271636962890625	1.0115407705307007
1.0	55590000.0	55600000.0	3.0	2.1318514347076416	0.8910707235336304
1.0	55740000.0	55750000.0	4.0	2.6532084941864014	1.3219411373138428
1.0	55970000.0	55980000.0	3.0	4.115054130554199	1.9349874258041382
1.0	55980000.0	55990000.0	5.0	4.034027576446533	1.8996843099594116
1.0	56030000.0	56040000.0	3.0	4.078123569488525	1.9028476476669312
1.0	56060000.0	56070000.0	2.0	5.286181449890137	2.315284252166748
1.0	56080000.0	56090000.0	6.0	5.424400329589844	2.3811745643615723
1.0	56110000.0	56120000.0	4.0	5.085297584533691	2.229198694229126
1.0	56150000.0	56160000.0	6.0	5.37341833114624	2.34203839302063
1.0	56220000.0	56230000.0	4.0	5.413605213165283	2.3924708366394043
1.0	56270000.0	56280000.0	6.0	4.856167316436768	2.1936707496643066
1.0	56300000.0	56310000.0	4.0	5.12698221206665	2.269707202911377
1.0	56350000.0	56360000.0	3.0	5.119490623474121	2.2620487213134766
1.0	56370000.0	56380000.0	5.0	4.948737144470215	2.197330951690674
1.0	56380000.0	56390000.0	9.0	4.847136497497559	2.172701358795166
1.0	56390000.0	56400000.0	4.0	5.262545108795166	2.2885851860046387
1.0	56410000.0	56420000.0	3.0	5.44521951675415	2.3640379905700684
1.0	56440000.0	56450000.0	7.0	5.503437519073486	2.401899814605713
1.0	56530000.0	56540000.0	5.0	5.483490943908691	2.369870662689209
1.0	56560000.0	56570000.0	4.0	5.288687705993652	2.324371337890625
1.0	56590000.0	56600000.0	3.0	5.1466474533081055	2.2962088584899902
1.0	56670000.0	56680000.0	3.0	4.775113105773926	2.174103260040283
1.0	56680000.0	56690000.0	3.0	4.736202239990234	2.142115592956543
1.0	56700000.0	56710000.0	6.0	4.312434673309326	2.0170388221740723
1.0	56780000.0	56790000.0	1.0	4.484627723693848	2.0546047687530518
1.0	56810000.0	56820000.0	3.0	4.379862308502197	2.011040449142456
1.0	56900000.0	56910000.0	1.0	4.028593063354492	1.8920987844467163
1.0	57050000.0	57060000.0	1.0	4.07023811340332	1.8885133266448975
1.0	57080000.0	57090000.0	4.0	4.257125377655029	1.9849408864974976
1.0	57130000.0	57140000.0	5.0	4.903179168701172	2.2048630714416504
1.0	57190000.0	57200000.0	8.0	5.129550457000732	2.302865505218506
1.0	57250000.0	57260000.0	8.0	5.344542503356934	2.357567071914673
1.0	57260000.0	57270000.0	5.0	5.487161636352539	2.39088773727417
1.0	57270000.0	57280000.0	5.0	5.2720947265625	2.3458735942840576
1.0	57280000.0	57290000.0	1.0	5.669534683227539	2.46237850189209
1.0	57340000.0	57350000.0	3.0	5.151514053344727	2.3121180534362793
1.0	57350000.0	57360000.0	2.0	5.197120666503906	2.3399085998535156
1.0	57420000.0	57430000.0	4.0	5.356470584869385	2.373284101486206
1.0	57430000.0	57440000.0	2.0	5.468876361846924	2.422088623046875
1.0	57440000.0	57450000.0	3.0	5.179988384246826	2.3116633892059326
1.0	57460000.0	57470000.0	6.0	5.205479621887207	2.2860469818115234
1.0	57510000.0	57520000.0	5.0	5.988556861877441	2.5459229946136475
1.0	57590000.0	57600000.0	5.0	6.498898983001709	2.649733066558838
1.0	57630000.0	57640000.0	0.0	6.7880754470825195	2.7682697772979736
1.0	57640000.0	57650000.0	5.0	6.627449989318848	2.710226058959961
1.0	57660000.0	57670000.0	8.0	6.713966369628906	2.7256920337677
1.0	57740000.0	57750000.0	3.0	7.552955627441406	2.9116737842559814
1.0	57750000.0	57760000.0	7.0	7.0886735916137695	2.857564926147461
1.0	57770000.0	57780000.0	8.0	7.295018672943115	2.878887891769409
1.0	57790000.0	57800000.0	10.0	7.364209175109863	2.909677743911743
1.0	57880000.0	57890000.0	4.0	7.036868095397949	2.7921221256256104
1.0	57890000.0	57900000.0	9.0	6.44204044342041	2.68644642829895
1.0	57900000.0	57910000.0	3.0	6.504267692565918	2.655026435852051
1.0	57970000.0	57980000.0	5.0	5.714447021484375	2.508185625076294
1.0	58090000.0	58100000.0	4.0	5.790622711181641	2.464285373687744
1.0	58120000.0	58130000.0	4.0	6.085971832275391	2.637375593185425
1.0	58130000.0	58140000.0	8.0	5.922914028167725	2.608344793319702
1.0	58140000.0	58150000.0	7.0	5.955277919769287	2.5534067153930664
1.0	58360000.0	58370000.0	6.0	6.052541255950928	2.544556140899658
1.0	58400000.0	58410000.0	4.0	5.8723931312561035	2.5214202404022217
1.0	58500000.0	58510000.0	7.0	5.211041450500488	2.2854926586151123
1.0	58520000.0	58530000.0	6.0	5.3693084716796875	2.334470272064209
1.0	58650000.0	58660000.0	7.0	4.2990007400512695	1.9917564392089844
1.0	58660000.0	58670000.0	4.0	4.4825921058654785	2.048797130584717
1.0	58800000.0	58810000.0	5.0	3.5773329734802246	1.717050552368164
1.0	58820000.0	58830000.0	2.0	3.231804609298706	1.5975834131240845
1.0	58860000.0	58870000.0	1.0	2.9834911823272705	1.4898358583450317
1.0	58890000.0	58900000.0	1.0	2.6610848903656006	1.3280344009399414
1.0	58900000.0	58910000.0	2.0	2.436938762664795	1.149679183959961
1.0	58930000.0	58940000.0	4.0	2.285331964492798	1.0231825113296509
1.0	59040000.0	59050000.0	4.0	2.5934765338897705	1.2753422260284424
1.0	59060000.0	59070000.0	4.0	2.784925699234009	1.4221198558807373
1.0	59070000.0	59080000.0	4.0	2.7811391353607178	1.4192918539047241
1.0	59080000.0	59090000.0	3.0	2.533413887023926	1.2277305126190186
1.0	59110000.0	59120000.0	2.0	2.4086201190948486	1.1263996362686157
1.0	59130000.0	59140000.0	2.0	2.305943727493286	1.040639877319336
1.0	59140000.0	59150000.0	2.0	2.351775646209717	1.0791767835617065
1.0	59160000.0	59170000.0	1.0	2.3407318592071533	1.069922685623169
1.0	59170000.0	59180000.0	1.0	2.497969150543213	1.199286699295044
1.0	59220000.0	59230000.0	3.0	2.4431068897247314	1.154726505279541
1.0	59240000.0	59250000.0	4.0	3.864704132080078	2.130234479904175
1.0	59260000.0	59270000.0	2.0	2.368252754211426	1.092929482460022
1.0	59390000.0	59400000.0	4.0	2.864555835723877	1.4434897899627686
1.0	59460000.0	59470000.0	1.0	2.739551067352295	1.3880037069320679
1.0	59620000.0	59630000.0	4.0	3.860591411590576	1.8684380054473877
1.0	59690000.0	59700000.0	0.0	3.225797653198242	1.5944147109985352
1.0	59740000.0	59750000.0	2.0	3.7878379821777344	1.8265278339385986
1.0	59880000.0	59890000.0	4.0	2.8403477668762207	1.4208780527114868
1.0	59940000.0	59950000.0	4.0	2.961122989654541	1.4300230741500854
1.0	59970000.0	59980000.0	4.0	2.7257907390594482	1.3593602180480957
1.0	60020000.0	60030000.0	2.0	3.0701088905334473	1.4937903881072998
1.0	60040000.0	60050000.0	3.0	3.310990571975708	1.5736849308013916
1.0	60070000.0	60080000.0	1.0	2.717094898223877	1.3709663152694702
1.0	60100000.0	60110000.0	3.0	3.124128580093384	1.529673457145691
1.0	60140000.0	60150000.0	2.0	3.383716106414795	1.6173728704452515
1.0	60160000.0	60170000.0	5.0	3.433187961578369	1.6433404684066772
1.0	60190000.0	60200000.0	2.0	3.667257308959961	1.7641191482543945
1.0	60230000.0	60240000.0	5.0	4.5414042472839355	2.0962774753570557
1.0	60310000.0	60320000.0	7.0	4.583876609802246	2.0965969562530518
1.0	60340000.0	60350000.0	2.0	5.0955281257629395	2.2801945209503174
1.0	60350000.0	60360000.0	9.0	4.895654201507568	2.266815662384033
1.0	60410000.0	60420000.0	1.0	5.546761989593506	2.5504910945892334
1.0	60440000.0	60450000.0	5.0	5.5518598556518555	2.5284440517425537
1.0	60530000.0	60540000.0	9.0	6.2736124992370605	2.7296342849731445
1.0	60620000.0	60630000.0	7.0	7.7749924659729	3.2232353687286377
1.0	60710000.0	60720000.0	7.0	9.28205680847168	3.674560070037842
1.0	60720000.0	60730000.0	7.0	9.50068473815918	3.5748488903045654
1.0	60780000.0	60790000.0	3.0	7.699141025543213	2.928678035736084
1.0	60830000.0	60840000.0	7.0	7.303086757659912	2.889470338821411
1.0	60930000.0	60940000.0	5.0	6.015158176422119	2.5852763652801514
1.0	60970000.0	60980000.0	3.0	6.074843406677246	2.6136114597320557
1.0	61030000.0	61040000.0	9.0	6.977613925933838	2.762223958969116
1.0	61050000.0	61060000.0	9.0	6.945875644683838	2.750321865081787
1.0	61070000.0	61080000.0	9.0	6.521328926086426	2.748683452606201
1.0	61110000.0	61120000.0	9.0	6.439065456390381	2.7201521396636963
1.0	61140000.0	61150000.0	7.0	7.055543422698975	2.845006227493286
1.0	61200000.0	61210000.0	13.0	6.263201713562012	2.656259298324585
1.0	61270000.0	61280000.0	8.0	6.355414867401123	2.7173655033111572
1.0	61280000.0	61290000.0	4.0	6.635218143463135	2.7763352394104004
1.0	61320000.0	61330000.0	6.0	6.064475059509277	2.6604669094085693
1.0	61550000.0	61560000.0	4.0	4.6879987716674805	2.116100311279297
1.0	61590000.0	61600000.0	7.0	4.267358303070068	2.004749298095703
1.0	61780000.0	61790000.0	1.0	4.2714972496032715	2.0259079933166504
1.0	61800000.0	61810000.0	5.0	3.9998791217803955	1.9206883907318115
1.0	61840000.0	61850000.0	9.0	4.161308288574219	1.984959602355957
1.0	61920000.0	61930000.0	3.0	4.072698593139648	1.9427036046981812
1.0	61940000.0	61950000.0	10.0	4.318098545074463	2.0054819583892822
1.0	61970000.0	61980000.0	4.0	4.108831882476807	2.031808614730835
1.0	61990000.0	62000000.0	4.0	4.012474536895752	2.0110859870910645
1.0	62030000.0	62040000.0	2.0	3.6049797534942627	1.8697969913482666
1.0	62050000.0	62060000.0	9.0	3.234445095062256	1.6544082164764404
1.0	62090000.0	62100000.0	4.0	2.9437737464904785	1.5384068489074707
1.0	62130000.0	62140000.0	2.0	2.5938022136688232	1.2755982875823975
1.0	62390000.0	62400000.0	4.0	2.8145649433135986	1.4351532459259033
1.0	62400000.0	62410000.0	7.0	2.838482618331909	1.4618664979934692
1.0	62470000.0	62480000.0	7.0	2.724870204925537	1.3768794536590576
1.0	62480000.0	62490000.0	3.0	2.773801803588867	1.413804531097412
1.0	62500000.0	62510000.0	3.0	2.619690418243408	1.295880913734436
1.0	62600000.0	62610000.0	4.0	2.9030163288116455	1.4587491750717163
1.0	62780000.0	62790000.0	2.0	3.7572224140167236	1.8210737705230713
1.0	62890000.0	62900000.0	3.0	3.0399672985076904	1.5787659883499146
1.0	62940000.0	62950000.0	3.0	2.712289810180664	1.3618433475494385
1.0	63100000.0	63110000.0	1.0	2.437469482421875	1.150116205215454
1.0	63110000.0	63120000.0	4.0	2.3426883220672607	1.0715608596801758
1.0	63210000.0	63220000.0	5.0	2.6716485023498535	1.336184024810791
1.0	63230000.0	63240000.0	1.0	2.9054081439971924	1.5107601881027222
1.0	63270000.0	63280000.0	1.0	2.76334810256958	1.4034771919250488
1.0	63460000.0	63470000.0	4.0	3.6646599769592285	1.8222715854644775
1.0	63530000.0	63540000.0	2.0	4.412439823150635	2.0682590007781982
1.0	63570000.0	63580000.0	4.0	4.359764099121094	2.066162586212158
1.0	63580000.0	63590000.0	5.0	4.579571723937988	2.122554302215576
1.0	63630000.0	63640000.0	9.0	4.836256504058838	2.2176053524017334
1.0	63650000.0	63660000.0	2.0	4.619177341461182	2.1549251079559326
1.0	63680000.0	63690000.0	5.0	4.979259967803955	2.286865711212158
1.0	63750000.0	63760000.0	1.0	4.441356182098389	2.1000447273254395
1.0	63860000.0	63870000.0	0.0	2.4562766551971436	1.165480136871338
1.0	63920000.0	63930000.0	2.0	2.2956948280334473	1.031962275505066
1.0	64010000.0	64020000.0	1.0	2.2423386573791504	0.9865161776542664
1.0	64080000.0	64090000.0	6.0	2.3742847442626953	1.0979511737823486
1.0	64140000.0	64150000.0	1.0	3.7632153034210205	1.811743974685669
1.0	64270000.0	64280000.0	4.0	3.8124217987060547	1.8249965906143188
1.0	64300000.0	64310000.0	3.0	3.9409356117248535	1.8312190771102905
1.0	64330000.0	64340000.0	5.0	3.821701765060425	1.79287588596344
1.0	64350000.0	64360000.0	2.0	4.122403144836426	1.9364805221557617
1.0	64370000.0	64380000.0	3.0	3.5630507469177246	1.696311354637146
1.0	64510000.0	64520000.0	4.0	4.021406650543213	1.8570187091827393
1.0	64770000.0	64780000.0	6.0	5.453198432922363	2.37730073928833
1.0	64800000.0	64810000.0	4.0	5.402943134307861	2.3921141624450684
1.0	64840000.0	64850000.0	3.0	5.3303117752075195	2.3210196495056152
1.0	64850000.0	64860000.0	15.0	4.718519687652588	2.148305892944336
1.0	64910000.0	64920000.0	3.0	4.460173606872559	2.054330348968506
1.0	64920000.0	64930000.0	4.0	4.3523406982421875	2.015404224395752
1.0	64930000.0	64940000.0	2.0	4.362808704376221	2.0401065349578857
1.0	65010000.0	65020000.0	5.0	3.6860663890838623	1.747511625289917
1.0	65040000.0	65050000.0	5.0	3.7515876293182373	1.7428901195526123
1.0	65080000.0	65090000.0	7.0	3.9640402793884277	1.857198715209961
1.0	65200000.0	65210000.0	3.0	3.327784776687622	1.6478049755096436
1.0	65300000.0	65310000.0	0.0	2.413151264190674	1.130136489868164
1.0	65310000.0	65320000.0	1.0	2.408581256866455	1.1263647079467773
1.0	65370000.0	65380000.0	5.0	2.3489491939544678	1.0768095254898071
1.0	65400000.0	65410000.0	3.0	2.3729374408721924	1.096832275390625
1.0	65460000.0	65470000.0	1.0	2.3615007400512695	1.0872962474822998
1.0	65480000.0	65490000.0	1.0	2.3259387016296387	1.0574973821640015
1.0	65550000.0	65560000.0	1.0	2.4904441833496094	1.1932092905044556
1.0	65600000.0	65610000.0	2.0	2.7367618083953857	1.3858970403671265
1.0	65640000.0	65650000.0	4.0	2.7612452507019043	1.397665023803711
1.0	65690000.0	65700000.0	2.0	2.6827166080474854	1.344687819480896
1.0	65720000.0	65730000.0	3.0	2.8176541328430176	1.4464759826660156
1.0	65740000.0	65750000.0	0.0	3.130098819732666	1.6002187728881836
1.0	65760000.0	65770000.0	2.0	3.470371961593628	1.7135937213897705
1.0	65820000.0	65830000.0	4.0	3.1555304527282715	1.5681283473968506
1.0	65870000.0	65880000.0	1.0	3.465740203857422	1.6690698862075806
1.0	65940000.0	65950000.0	3.0	4.076050281524658	1.8992283344268799
1.0	65950000.0	65960000.0	2.0	4.315862655639648	2.0002963542938232
1.0	65990000.0	66000000.0	8.0	4.481222152709961	2.0778279304504395
1.0	66030000.0	66040000.0	2.0	5.136122703552246	2.234822988510132
1.0	66060000.0	66070000.0	1.0	4.968918323516846	2.2104053497314453
1.0	66140000.0	66150000.0	5.0	4.527529716491699	2.1182007789611816
1.0	66280000.0	66290000.0	4.0	3.902740955352783	1.8406890630722046
1.0	66330000.0	66340000.0	1.0	3.3057994842529297	1.5880753993988037
1.0	66420000.0	66430000.0	2.0	3.057699680328369	1.5048671960830688
1.0	66510000.0	66520000.0	2.0	3.6829123497009277	1.7619102001190186
1.0	66530000.0	66540000.0	4.0	3.5861434936523438	1.7155964374542236
1.0	66550000.0	66560000.0	7.0	3.081712484359741	1.5365859270095825
1.0	66630000.0	66640000.0	3.0	3.007606029510498	1.4873991012573242
1.0	66640000.0	66650000.0	4.0	2.70098876953125	1.3586851358413696
1.0	66720000.0	66730000.0	2.0	2.8978209495544434	1.4327633380889893
1.0	66830000.0	66840000.0	2.0	3.170419692993164	1.6559909582138062
1.0	66870000.0	66880000.0	0.0	2.8727405071258545	1.4473880529403687
1.0	66900000.0	66910000.0	1.0	2.6438374519348145	1.3146803379058838
1.0	67040000.0	67050000.0	1.0	2.824862003326416	1.3815946578979492
1.0	67050000.0	67060000.0	6.0	2.6073532104492188	1.2862358093261719
1.0	67180000.0	67190000.0	4.0	2.6349735260009766	1.3077952861785889
1.0	67240000.0	67250000.0	1.0	2.4468331336975098	1.1577726602554321
1.0	67370000.0	67380000.0	4.0	2.6504414081573486	1.3197977542877197
1.0	67400000.0	67410000.0	5.0	2.50596284866333	1.2057195901870728
1.0	67430000.0	67440000.0	7.0	2.336845874786377	1.0666662454605103
1.0	67470000.0	67480000.0	3.0	2.394885301589966	1.1150442361831665
1.0	67520000.0	67530000.0	1.0	2.669361114501953	1.3344178199768066
1.0	67620000.0	67630000.0	2.0	2.645151138305664	1.3156969547271729
1.0	67660000.0	67670000.0	1.0	2.812640428543091	1.442758560180664
1.0	67790000.0	67800000.0	4.0	2.550238847732544	1.2411454916000366
1.0	67850000.0	67860000.0	5.0	2.395752429962158	1.115760087966919
1.0	67970000.0	67980000.0	2.0	2.3569154739379883	1.083472490310669
1.0	67980000.0	67990000.0	0.0	2.4244720935821533	1.1394500732421875
1.0	68040000.0	68050000.0	1.0	2.509653091430664	1.2086912393569946
1.0	68050000.0	68060000.0	2.0	2.562756061553955	1.2510833740234375
1.0	68070000.0	68080000.0	0.0	2.7059104442596436	1.3624441623687744
1.0	68120000.0	68130000.0	1.0	2.998176097869873	1.520989179611206
1.0	68220000.0	68230000.0	3.0	3.0416884422302246	1.5171284675598145
1.0	68290000.0	68300000.0	3.0	3.809311628341675	1.8295444250106812
1.0	68310000.0	68320000.0	2.0	4.158450126647949	1.9592021703720093
1.0	68440000.0	68450000.0	1.0	5.298482418060303	2.313535690307617
1.0	68460000.0	68470000.0	4.0	4.984475135803223	2.2395403385162354
1.0	68510000.0	68520000.0	9.0	4.4536662101745605	2.034275531768799
1.0	68600000.0	68610000.0	0.0	4.682966709136963	2.147408962249756
1.0	68650000.0	68660000.0	5.0	4.424225807189941	2.0427825450897217
1.0	68670000.0	68680000.0	7.0	4.728440761566162	2.1097750663757324
1.0	68830000.0	68840000.0	5.0	4.996577262878418	2.2107956409454346
1.0	68860000.0	68870000.0	6.0	4.596971035003662	2.128068208694458
1.0	68920000.0	68930000.0	10.0	4.793662071228027	2.1540427207946777
1.0	68930000.0	68940000.0	2.0	4.937208652496338	2.237004518508911
1.0	68940000.0	68950000.0	1.0	4.600538730621338	2.130014419555664
1.0	68990000.0	69000000.0	4.0	5.431772708892822	2.4299941062927246
1.0	69060000.0	69070000.0	5.0	6.091177940368652	2.631016969680786
1.0	69110000.0	69120000.0	7.0	6.29373025894165	2.6896934509277344
1.0	69130000.0	69140000.0	11.0	6.1215009689331055	2.650592088699341
1.0	69150000.0	69160000.0	4.0	5.573548316955566	2.490856647491455
1.0	69210000.0	69220000.0	9.0	6.664300441741943	2.75192928314209
1.0	69260000.0	69270000.0	7.0	7.2168779373168945	2.8968844413757324
1.0	69370000.0	69380000.0	6.0	7.689660549163818	2.9232048988342285
1.0	69390000.0	69400000.0	3.0	4.747950553894043	2.3482792377471924
1.0	69420000.0	69430000.0	4.0	7.5935187339782715	2.9054832458496094
1.0	69480000.0	69490000.0	10.0	7.729708671569824	2.9922125339508057
1.0	69520000.0	69530000.0	12.0	8.05008602142334	2.961043357849121
1.0	69650000.0	69660000.0	8.0	10.274149894714355	3.329829454421997
1.0	69690000.0	69700000.0	12.0	10.227384567260742	3.311131715774536
1.0	69740000.0	69750000.0	10.0	9.978081703186035	3.2615063190460205
1.0	69810000.0	69820000.0	4.0	9.792203903198242	3.258584976196289
1.0	69820000.0	69830000.0	7.0	9.402734756469727	3.1847987174987793
1.0	69880000.0	69890000.0	12.0	8.320727348327637	2.9675700664520264
1.0	70000000.0	70010000.0	10.0	9.069355964660645	3.125699520111084
1.0	70020000.0	70030000.0	11.0	9.282096862792969	3.201496124267578
1.0	70040000.0	70050000.0	6.0	8.548713684082031	3.107863426208496
1.0	70080000.0	70090000.0	14.0	8.65004825592041	3.0141043663024902
1.0	70120000.0	70130000.0	9.0	8.637151718139648	3.0784435272216797
1.0	70170000.0	70180000.0	10.0	8.326870918273926	3.034470558166504
1.0	70200000.0	70210000.0	5.0	8.191904067993164	2.9847664833068848
1.0	70230000.0	70240000.0	9.0	7.517916679382324	2.85752272605896
1.0	70270000.0	70280000.0	12.0	6.705294132232666	2.7270455360412598
1.0	70280000.0	70290000.0	12.0	6.6293840408325195	2.701749086380005
1.0	70320000.0	70330000.0	4.0	5.904026985168457	2.549375295639038
1.0	70330000.0	70340000.0	3.0	6.576870918273926	2.7200424671173096
1.0	70360000.0	70370000.0	6.0	6.200990200042725	2.6263089179992676
1.0	70440000.0	70450000.0	5.0	6.762423515319824	2.7490766048431396
1.0	70460000.0	70470000.0	6.0	5.71945858001709	2.473829746246338
1.0	70500000.0	70510000.0	9.0	6.108716011047363	2.5860180854797363
1.0	70510000.0	70520000.0	6.0	6.084995746612549	2.55556583404541
1.0	70550000.0	70560000.0	6.0	4.713099479675293	2.155916690826416
1.0	70590000.0	70600000.0	2.0	4.037310600280762	1.9644482135772705
1.0	70600000.0	70610000.0	5.0	3.4405109882354736	1.739656686782837
1.0	70630000.0	70640000.0	3.0	2.6287341117858887	1.3029391765594482
1.0	70640000.0	70650000.0	3.0	2.5058798789978027	1.2056556940078735
1.0	70750000.0	70760000.0	3.0	2.246994733810425	0.9905039072036743
1.0	70760000.0	70770000.0	2.0	2.279313325881958	1.0180628299713135
1.0	70790000.0	70800000.0	3.0	2.3709444999694824	1.09517502784729
1.0	70850000.0	70860000.0	2.0	2.902141809463501	1.5083938837051392
1.0	70940000.0	70950000.0	6.0	3.3011538982391357	1.6426703929901123
1.0	70980000.0	70990000.0	6.0	3.301321506500244	1.6444765329360962
1.0	71080000.0	71090000.0	6.0	4.545600414276123	2.0625483989715576
1.0	71090000.0	71100000.0	6.0	4.3506903648376465	2.0074894428253174
1.0	71100000.0	71110000.0	2.0	4.837227821350098	2.1715950965881348
1.0	71130000.0	71140000.0	4.0	4.847255706787109	2.164246082305908
1.0	71140000.0	71150000.0	4.0	4.845237731933594	2.1705222129821777
1.0	71150000.0	71160000.0	2.0	4.798229217529297	2.148322582244873
1.0	71200000.0	71210000.0	7.0	4.970829963684082	2.2614238262176514
1.0	71300000.0	71310000.0	6.0	6.254960060119629	2.6225039958953857
1.0	71310000.0	71320000.0	9.0	6.054825782775879	2.579815626144409
1.0	71380000.0	71390000.0	10.0	6.074767112731934	2.634389877319336
1.0	71500000.0	71510000.0	4.0	5.629495143890381	2.4550540447235107
1.0	71580000.0	71590000.0	7.0	4.963067054748535	2.269731044769287
1.0	71600000.0	71610000.0	7.0	5.355447292327881	2.458285093307495
1.0	71700000.0	71710000.0	5.0	6.717770576477051	2.7717552185058594
1.0	71770000.0	71780000.0	4.0	7.797910213470459	2.9332711696624756
1.0	71780000.0	71790000.0	11.0	7.855738162994385	2.9382126331329346
1.0	71800000.0	71810000.0	8.0	8.118939399719238	2.9745748043060303
1.0	71900000.0	71910000.0	8.0	8.982823371887207	3.056156635284424
1.0	71910000.0	71920000.0	13.0	8.960638046264648	3.0559322834014893
1.0	71930000.0	71940000.0	10.0	9.015707015991211	3.061009645462036
1.0	72000000.0	72010000.0	11.0	9.48150634765625	3.1151022911071777
1.0	72040000.0	72050000.0	10.0	8.954401016235352	3.070955276489258
1.0	72050000.0	72060000.0	5.0	9.388387680053711	3.1093742847442627
1.0	72280000.0	72290000.0	11.0	11.031939506530762	3.341886043548584
1.0	72470000.0	72480000.0	11.0	9.672433853149414	3.1550488471984863
1.0	72550000.0	72560000.0	7.0	10.129732131958008	3.2451038360595703
1.0	72580000.0	72590000.0	8.0	11.40345573425293	3.437826633453369
1.0	72610000.0	72620000.0	14.0	11.416864395141602	3.4897780418395996
1.0	72680000.0	72690000.0	10.0	10.518699645996094	3.2502026557922363
1.0	72730000.0	72740000.0	14.0	8.747968673706055	3.0527706146240234
1.0	72750000.0	72760000.0	6.0	9.181973457336426	3.1661019325256348
1.0	72800000.0	72810000.0	1.0	7.430880546569824	3.055077314376831
1.0	72820000.0	72830000.0	10.0	9.414634704589844	3.192605972290039
1.0	72890000.0	72900000.0	17.0	10.263483047485352	3.315552234649658
1.0	72930000.0	72940000.0	17.0	11.329283714294434	3.4028916358947754
1.0	72940000.0	72950000.0	8.0	11.662164688110352	3.530186891555786
1.0	72980000.0	72990000.0	10.0	12.075902938842773	3.5091006755828857
1.0	73030000.0	73040000.0	9.0	12.057348251342773	3.5504355430603027
1.0	73040000.0	73050000.0	12.0	11.746391296386719	3.5148537158966064
1.0	73050000.0	73060000.0	19.0	12.006718635559082	3.5671610832214355
1.0	73150000.0	73160000.0	16.0	12.416633605957031	4.162566184997559
1.0	73190000.0	73200000.0	15.0	12.677772521972656	4.093433856964111
1.0	73230000.0	73240000.0	22.0	12.386381149291992	3.5722248554229736
1.0	73260000.0	73270000.0	9.0	13.232029914855957	3.755983829498291
1.0	73320000.0	73330000.0	13.0	13.019308090209961	3.6772704124450684
1.0	73370000.0	73380000.0	10.0	11.91248893737793	3.558150053024292
1.0	73380000.0	73390000.0	9.0	12.43204116821289	3.6131997108459473
1.0	73410000.0	73420000.0	15.0	11.915359497070312	3.5384128093719482
1.0	73470000.0	73480000.0	12.0	12.371260643005371	3.5713963508605957
1.0	73500000.0	73510000.0	9.0	13.45838737487793	3.728105068206787
1.0	73580000.0	73590000.0	22.0	12.842519760131836	3.752312183380127
1.0	73590000.0	73600000.0	17.0	13.500663757324219	3.7356503009796143
1.0	73610000.0	73620000.0	13.0	14.013461112976074	4.288081169128418
1.0	73640000.0	73650000.0	10.0	14.548611640930176	5.038320064544678
1.0	73710000.0	73720000.0	18.0	14.798504829406738	4.61252498626709
1.0	73740000.0	73750000.0	18.0	14.416845321655273	4.700671195983887
1.0	73760000.0	73770000.0	14.0	15.056692123413086	5.026110649108887
1.0	73770000.0	73780000.0	14.0	14.989160537719727	4.627291679382324
1.0	73780000.0	73790000.0	11.0	15.548103332519531	4.925258636474609
1.0	73860000.0	73870000.0	10.0	15.145753860473633	4.704555511474609
1.0	73870000.0	73880000.0	12.0	14.62816333770752	4.774444580078125
1.0	74020000.0	74030000.0	12.0	13.102354049682617	4.243712902069092
1.0	74030000.0	74040000.0	13.0	13.492405891418457	4.255359649658203
1.0	74160000.0	74170000.0	18.0	12.833869934082031	3.9897003173828125
1.0	74220000.0	74230000.0	9.0	12.648208618164062	3.809826612472534
1.0	74230000.0	74240000.0	8.0	12.562880516052246	3.8828930854797363
1.0	74480000.0	74490000.0	11.0	8.350214004516602	3.0068953037261963
1.0	74500000.0	74510000.0	5.0	8.966473579406738	3.0901026725769043
1.0	74510000.0	74520000.0	11.0	8.894158363342285	3.0890233516693115
1.0	74520000.0	74530000.0	8.0	8.765562057495117	3.035322666168213
1.0	74600000.0	74610000.0	5.0	7.969607353210449	2.948467254638672
1.0	74650000.0	74660000.0	6.0	7.774252414703369	2.92997407913208
1.0	74680000.0	74690000.0	8.0	7.532933712005615	2.8903279304504395
1.0	74730000.0	74740000.0	11.0	6.887884616851807	2.800656795501709
1.0	74750000.0	74760000.0	4.0	6.955076694488525	2.816662549972534
1.0	74870000.0	74880000.0	8.0	6.297686576843262	2.671402931213379
1.0	74890000.0	74900000.0	8.0	5.645686626434326	2.4609830379486084
1.0	74970000.0	74980000.0	3.0	5.801804542541504	2.4821360111236572
1.0	75200000.0	75210000.0	2.0	2.4411780834198	1.1531460285186768
1.0	75210000.0	75220000.0	1.0	2.596435070037842	1.277669906616211
1.0	75260000.0	75270000.0	6.0	4.362072944641113	2.0314464569091797
1.0	75360000.0	75370000.0	1.0	5.737974643707275	2.5278539657592773
1.0	75420000.0	75430000.0	7.0	5.828314781188965	2.577526569366455
1.0	75440000.0	75450000.0	4.0	5.727458477020264	2.5471320152282715
1.0	75490000.0	75500000.0	7.0	5.383700370788574	2.471839427947998
1.0	75510000.0	75520000.0	6.0	5.187483310699463	2.4158825874328613
1.0	75590000.0	75600000.0	9.0	4.808353900909424	2.184413194656372
1.0	75660000.0	75670000.0	6.0	5.100559234619141	2.2836318016052246
1.0	75690000.0	75700000.0	6.0	5.042723178863525	2.2972121238708496
1.0	75710000.0	75720000.0	8.0	4.862364292144775	2.215179681777954
1.0	75770000.0	75780000.0	2.0	4.92208194732666	2.2352731227874756
1.0	75930000.0	75940000.0	1.0	4.544084548950195	2.1356711387634277
1.0	75970000.0	75980000.0	4.0	4.6189422607421875	2.207510471343994
1.0	76120000.0	76130000.0	5.0	3.995579481124878	1.8977320194244385
1.0	76220000.0	76230000.0	1.0	2.5844621658325195	1.2682452201843262
1.0	76420000.0	76430000.0	5.0	5.514363765716553	2.4184422492980957
1.0	76460000.0	76470000.0	5.0	5.707762241363525	2.478455066680908
1.0	76480000.0	76490000.0	3.0	5.786139011383057	2.474506378173828
1.0	76500000.0	76510000.0	5.0	5.413596153259277	2.369628429412842
1.0	76600000.0	76610000.0	4.0	4.403553009033203	2.0182156562805176
1.0	76680000.0	76690000.0	4.0	4.863137245178223	2.190713405609131
1.0	76690000.0	76700000.0	3.0	4.77483606338501	2.135380268096924
1.0	76750000.0	76760000.0	4.0	5.204436302185059	2.2692368030548096
1.0	76790000.0	76800000.0	2.0	5.742076873779297	2.473675012588501
1.0	76910000.0	76920000.0	1.0	6.4236860275268555	2.672119140625
1.0	76930000.0	76940000.0	2.0	6.086630821228027	2.596911668777466
1.0	76940000.0	76950000.0	5.0	5.646288871765137	2.4957454204559326
1.0	76950000.0	76960000.0	6.0	5.061223030090332	2.304927349090576
1.0	76960000.0	76970000.0	5.0	5.7289228439331055	2.4452157020568848
1.0	76970000.0	76980000.0	5.0	5.867281436920166	2.529636859893799
1.0	77030000.0	77040000.0	10.0	5.955878257751465	2.5329127311706543
1.0	77110000.0	77120000.0	7.0	6.072127342224121	2.623422861099243
1.0	77250000.0	77260000.0	4.0	5.839926719665527	2.5026049613952637
1.0	77260000.0	77270000.0	13.0	5.198569297790527	2.305675506591797
1.0	77350000.0	77360000.0	7.0	5.144752025604248	2.277698516845703
1.0	77380000.0	77390000.0	3.0	4.78404426574707	2.1555638313293457
1.0	77450000.0	77460000.0	3.0	4.3716230392456055	2.016500949859619
1.0	77520000.0	77530000.0	4.0	3.6731038093566895	1.7278903722763062
1.0	77620000.0	77630000.0	1.0	2.311962604522705	1.0457228422164917
1.0	77660000.0	77670000.0	2.0	2.203711986541748	0.9533326029777527
1.0	77700000.0	77710000.0	2.0	2.7378883361816406	1.3082107305526733
1.0	77720000.0	77730000.0	2.0	2.699437141418457	1.323024868965149
1.0	77780000.0	77790000.0	5.0	3.500216245651245	1.6331548690795898
1.0	77960000.0	77970000.0	2.0	2.8301119804382324	1.4556912183761597
1.0	78080000.0	78090000.0	3.0	2.359818935394287	1.085898995399475
1.0	78150000.0	78160000.0	5.0	2.2630770206451416	1.0042486190795898
1.0	78200000.0	78210000.0	1.0	2.2446985244750977	0.9885417222976685
1.0	78220000.0	78230000.0	1.0	2.464913845062256	1.1725107431411743
1.0	78280000.0	78290000.0	2.0	2.1748671531677246	0.9284111857414246
1.0	78290000.0	78300000.0	0.0	2.265615463256836	1.0064105987548828
1.0	78300000.0	78310000.0	0.0	2.2332229614257812	0.9787043333053589
1.0	78310000.0	78320000.0	3.0	2.3823230266571045	1.1046303510665894
1.0	78320000.0	78330000.0	3.0	2.41805100440979	1.1341702938079834
1.0	78330000.0	78340000.0	0.0	2.4016366004943848	1.1206282377243042
1.0	78350000.0	78360000.0	1.0	2.401711940765381	1.1206943988800049
1.0	78390000.0	78400000.0	3.0	2.5338120460510254	1.2280528545379639
1.0	78400000.0	78410000.0	5.0	2.4115428924560547	1.1288096904754639
1.0	78430000.0	78440000.0	3.0	2.466440200805664	1.1737538576126099
1.0	78440000.0	78450000.0	2.0	7.8708600997924805	3.7403335571289062
1.0	78490000.0	78500000.0	1.0	2.6560540199279785	1.3241420984268188
1.0	78510000.0	78520000.0	2.0	2.660712480545044	1.3277438879013062
1.0	78610000.0	78620000.0	3.0	2.7697176933288574	1.4107367992401123
1.0	78840000.0	78850000.0	3.0	4.651407241821289	2.1073946952819824
1.0	78850000.0	78860000.0	7.0	4.408927917480469	2.0207760334014893
1.0	78880000.0	78890000.0	6.0	4.370179176330566	2.012371778488159
1.0	78940000.0	78950000.0	5.0	4.753963470458984	2.1236066818237305
1.0	78970000.0	78980000.0	3.0	5.086184978485107	2.263254165649414
1.0	79150000.0	79160000.0	6.0	5.214258193969727	2.301511287689209
1.0	79180000.0	79190000.0	5.0	5.595793724060059	2.409940242767334
1.0	79220000.0	79230000.0	7.0	5.780099391937256	2.4793100357055664
1.0	79270000.0	79280000.0	9.0	5.4462761878967285	2.3603522777557373
1.0	79350000.0	79360000.0	5.0	5.8732781410217285	2.5019214153289795
1.0	79380000.0	79390000.0	5.0	6.112977504730225	2.5919032096862793
1.0	79390000.0	79400000.0	5.0	6.17020320892334	2.615443706512451
1.0	79450000.0	79460000.0	9.0	6.513789176940918	2.7210357189178467
1.0	79530000.0	79540000.0	8.0	7.132113456726074	2.8122620582580566
1.0	79650000.0	79660000.0	5.0	8.219801902770996	2.9811720848083496
1.0	79660000.0	79670000.0	9.0	8.109864234924316	2.9542062282562256
1.0	79800000.0	79810000.0	8.0	8.61214542388916	3.0094542503356934
1.0	79840000.0	79850000.0	11.0	8.107793807983398	2.9632725715637207
1.0	79860000.0	79870000.0	4.0	7.7938385009765625	2.929955244064331
1.0	79870000.0	79880000.0	4.0	7.595546722412109	2.904036283493042
1.0	79910000.0	79920000.0	4.0	7.57196569442749	2.9120676517486572
1.0	80020000.0	80030000.0	7.0	6.131329536437988	2.652848720550537
1.0	80030000.0	80040000.0	6.0	5.857047080993652	2.578845500946045
1.0	80140000.0	80150000.0	7.0	6.287919521331787	2.674574613571167
1.0	80180000.0	80190000.0	6.0	6.095488548278809	2.6513381004333496
1.0	80190000.0	80200000.0	7.0	6.379481792449951	2.7167887687683105
1.0	80200000.0	80210000.0	5.0	6.355955600738525	2.7005085945129395
1.0	80220000.0	80230000.0	10.0	6.3725972175598145	2.719597578048706
1.0	80270000.0	80280000.0	4.0	7.175768852233887	2.874774217605591
1.0	80280000.0	80290000.0	4.0	7.211514472961426	2.8553531169891357
1.0	80290000.0	80300000.0	8.0	7.301048278808594	2.876431941986084
1.0	80320000.0	80330000.0	7.0	7.246756553649902	2.8527143001556396
1.0	80360000.0	80370000.0	8.0	8.033567428588867	2.9463067054748535
1.0	80470000.0	80480000.0	8.0	10.59929370880127	3.3759841918945312
1.0	80520000.0	80530000.0	10.0	11.060888290405273	3.4402146339416504
1.0	80600000.0	80610000.0	8.0	7.591161251068115	3.1090948581695557
1.0	80620000.0	80630000.0	8.0	10.90160083770752	3.3508141040802
1.0	80650000.0	80660000.0	11.0	10.320262908935547	3.2956223487854004
1.0	80680000.0	80690000.0	8.0	10.573234558105469	3.3551063537597656
1.0	80720000.0	80730000.0	10.0	10.096963882446289	3.3008625507354736
1.0	80740000.0	80750000.0	8.0	10.474761962890625	3.337639570236206
1.0	80790000.0	80800000.0	10.0	9.724494934082031	3.138852834701538
1.0	80830000.0	80840000.0	9.0	10.210409164428711	3.220299482345581
1.0	80900000.0	80910000.0	7.0	11.186091423034668	3.360675096511841
1.0	80950000.0	80960000.0	15.0	11.534541130065918	3.4493916034698486
1.0	80990000.0	81000000.0	20.0	12.780454635620117	3.7140839099884033
1.0	81010000.0	81020000.0	12.0	13.529333114624023	4.183053493499756
1.0	81070000.0	81080000.0	16.0	13.692570686340332	4.756128311157227
1.0	81090000.0	81100000.0	11.0	13.880663871765137	4.878509521484375
1.0	81170000.0	81180000.0	15.0	12.88555908203125	3.708474636077881
1.0	81380000.0	81390000.0	15.0	11.870424270629883	3.4978644847869873
1.0	81420000.0	81430000.0	8.0	11.85367488861084	3.479215621948242
1.0	81450000.0	81460000.0	14.0	11.963016510009766	3.493283748626709
1.0	81540000.0	81550000.0	14.0	12.70525074005127	3.6744697093963623
1.0	81550000.0	81560000.0	24.0	11.949926376342773	3.4959423542022705
1.0	81580000.0	81590000.0	15.0	12.519830703735352	3.5872669219970703
1.0	81680000.0	81690000.0	17.0	12.218464851379395	3.715339183807373
1.0	81750000.0	81760000.0	14.0	12.91008186340332	4.211559772491455
1.0	81760000.0	81770000.0	13.0	13.017961502075195	4.421810150146484
1.0	81820000.0	81830000.0	13.0	11.674698829650879	3.4436862468719482
1.0	81930000.0	81940000.0	4.0	10.9129638671875	3.452280044555664
1.0	81970000.0	81980000.0	12.0	9.6744966506958	3.1148531436920166
1.0	82000000.0	82010000.0	18.0	10.349313735961914	3.269084930419922
1.0	82050000.0	82060000.0	11.0	11.677958488464355	3.622162342071533
1.0	82160000.0	82170000.0	11.0	10.762163162231445	3.415764331817627
1.0	82170000.0	82180000.0	9.0	11.096269607543945	3.4056754112243652
1.0	82270000.0	82280000.0	16.0	11.871981620788574	4.0482916831970215
1.0	82320000.0	82330000.0	13.0	13.1878080368042	4.506688594818115
1.0	82350000.0	82360000.0	7.0	14.01458740234375	4.8864641189575195
1.0	82380000.0	82390000.0	15.0	12.90009880065918	4.395708084106445
1.0	82390000.0	82400000.0	20.0	13.245221138000488	4.453078746795654
1.0	82400000.0	82410000.0	16.0	13.350439071655273	4.4923601150512695
1.0	82440000.0	82450000.0	12.0	12.141193389892578	4.002828121185303
1.0	82450000.0	82460000.0	16.0	11.70991039276123	3.608830213546753
1.0	82460000.0	82470000.0	5.0	12.689947128295898	3.97902250289917
1.0	82500000.0	82510000.0	12.0	11.299755096435547	3.5544590950012207
1.0	82520000.0	82530000.0	9.0	10.783966064453125	3.2933297157287598
1.0	82540000.0	82550000.0	8.0	11.232847213745117	3.414275646209717
1.0	82580000.0	82590000.0	11.0	11.383744239807129	3.410649061203003
1.0	82620000.0	82630000.0	12.0	10.15818977355957	3.22902250289917
1.0	82640000.0	82650000.0	16.0	10.642423629760742	3.3319287300109863
1.0	82680000.0	82690000.0	5.0	10.808363914489746	3.320409059524536
1.0	82720000.0	82730000.0	10.0	10.124395370483398	3.226947069168091
1.0	82780000.0	82790000.0	12.0	10.455821990966797	3.2971158027648926
1.0	82880000.0	82890000.0	10.0	11.138433456420898	3.3650200366973877
1.0	82940000.0	82950000.0	7.0	10.620063781738281	3.3249258995056152
1.0	83090000.0	83100000.0	6.0	10.411666870117188	3.2840874195098877
1.0	83110000.0	83120000.0	17.0	10.283843994140625	3.3105881214141846
1.0	83120000.0	83130000.0	7.0	9.833483695983887	3.2269816398620605
1.0	83150000.0	83160000.0	11.0	9.537821769714355	3.221353054046631
1.0	83200000.0	83210000.0	13.0	9.875509262084961	3.2184250354766846
1.0	83290000.0	83300000.0	10.0	8.37401008605957	2.9871628284454346
1.0	83340000.0	83350000.0	7.0	8.718347549438477	3.0245628356933594
1.0	83440000.0	83450000.0	10.0	8.058903694152832	2.940326690673828
1.0	83550000.0	83560000.0	8.0	6.423065185546875	2.7154927253723145
1.0	83960000.0	83970000.0	4.0	2.6076905727386475	1.2578003406524658
1.0	84060000.0	84070000.0	5.0	3.7051472663879395	1.8413718938827515
1.0	84090000.0	84100000.0	1.0	3.7958450317382812	1.7843834161758423
1.0	84130000.0	84140000.0	3.0	3.9593167304992676	1.8473113775253296
1.0	84150000.0	84160000.0	2.0	3.502636432647705	1.715598464012146
1.0	84180000.0	84190000.0	5.0	3.976018190383911	1.8424396514892578
1.0	84200000.0	84210000.0	5.0	4.036539554595947	1.8526935577392578
1.0	84230000.0	84240000.0	4.0	3.9499919414520264	1.8869264125823975
1.0	84270000.0	84280000.0	4.0	4.249893665313721	1.9447323083877563
1.0	84330000.0	84340000.0	3.0	3.7990219593048096	1.7547848224639893
1.0	84350000.0	84360000.0	5.0	3.4032950401306152	1.5889509916305542
1.0	84360000.0	84370000.0	5.0	3.2603256702423096	1.5176459550857544
1.0	84390000.0	84400000.0	5.0	3.6756389141082764	1.725191354751587
1.0	84400000.0	84410000.0	0.0	3.996533155441284	1.8343404531478882
1.0	84430000.0	84440000.0	3.0	4.144604682922363	1.911907434463501
1.0	84440000.0	84450000.0	4.0	4.0307111740112305	1.876211404800415
1.0	84450000.0	84460000.0	2.0	4.249660968780518	1.974906325340271
1.0	84460000.0	84470000.0	4.0	2.97871470451355	1.553429126739502
1.0	84500000.0	84510000.0	4.0	3.8888401985168457	1.8224143981933594
1.0	84530000.0	84540000.0	7.0	3.86163592338562	1.8150373697280884
1.0	84560000.0	84570000.0	1.0	4.017279624938965	1.8598476648330688
1.0	84590000.0	84600000.0	2.0	3.4110805988311768	1.5929937362670898
1.0	84610000.0	84620000.0	3.0	4.239622592926025	2.3383984565734863
1.0	84650000.0	84660000.0	5.0	2.345795154571533	1.0741665363311768
1.0	84740000.0	84750000.0	1.0	3.114974021911621	1.4903817176818848
1.0	84850000.0	84860000.0	1.0	2.716784715652466	1.3692958354949951
1.0	84860000.0	84870000.0	1.0	2.7004733085632324	1.3582944869995117
1.0	84870000.0	84880000.0	1.0	2.906212091445923	1.459096908569336
1.0	84900000.0	84910000.0	0.0	2.589064359664917	1.2718756198883057
1.0	85010000.0	85020000.0	1.0	2.227675199508667	0.9739452600479126
1.0	85020000.0	85030000.0	0.0	2.282898426055908	1.0211106538772583
1.0	85040000.0	85050000.0	2.0	2.407757520675659	1.1256861686706543
1.0	85180000.0	85190000.0	1.0	2.621724843978882	1.2974733114242554
1.0	85220000.0	85230000.0	3.0	2.5546584129333496	1.2446563243865967
1.0	85250000.0	85260000.0	4.0	2.640263080596924	1.3119049072265625
1.0	85260000.0	85270000.0	4.0	2.574784278869629	1.2606077194213867
1.0	85310000.0	85320000.0	0.0	2.73565411567688	1.3850593566894531
1.0	85390000.0	85400000.0	1.0	2.4899165630340576	1.1927883625030518
1.0	85420000.0	85430000.0	3.0	2.5879549980163574	1.2709935903549194
1.0	85450000.0	85460000.0	1.0	2.708935499191284	1.3647509813308716
1.0	85500000.0	85510000.0	3.0	2.6563034057617188	1.3243329524993896
1.0	85720000.0	85730000.0	0.0	2.4148471355438232	1.1315301656723022
1.0	85730000.0	85740000.0	1.0	2.422367572784424	1.1377220153808594
1.0	85750000.0	85760000.0	4.0	3.045929431915283	1.5353643894195557
1.0	85760000.0	85770000.0	1.0	3.0790467262268066	1.550727128982544
1.0	85790000.0	85800000.0	2.0	3.048255681991577	1.5557224750518799
1.0	85960000.0	85970000.0	3.0	3.9567999839782715	1.8641960620880127
1.0	86120000.0	86130000.0	0.0	2.5221662521362305	1.218738317489624
1.0	86130000.0	86140000.0	5.0	2.3657238483428955	1.090820550918579
1.0	86160000.0	86170000.0	0.0	2.3998258113861084	1.119132399559021
1.0	86200000.0	86210000.0	3.0	3.1197760105133057	1.4845709800720215
1.0	86220000.0	86230000.0	1.0	3.470324754714966	1.6015217304229736
1.0	86320000.0	86330000.0	2.0	4.355146884918213	2.0019402503967285
1.0	86350000.0	86360000.0	5.0	4.330092430114746	1.9645440578460693
1.0	86430000.0	86440000.0	5.0	4.463509559631348	2.0173683166503906
1.0	86450000.0	86460000.0	3.0	4.741286754608154	2.1166651248931885
1.0	86460000.0	86470000.0	2.0	4.742206573486328	2.1322214603424072
1.0	86570000.0	86580000.0	5.0	4.528883934020996	2.0799765586853027
1.0	86580000.0	86590000.0	2.0	4.3622612953186035	1.9999828338623047
1.0	86620000.0	86630000.0	2.0	4.1418657302856445	1.94155752658844
1.0	86650000.0	86660000.0	6.0	4.044100284576416	1.8726885318756104
1.0	86730000.0	86740000.0	2.0	4.054622650146484	1.8823845386505127
1.0	86770000.0	86780000.0	7.0	3.4975249767303467	1.6643266677856445
1.0	86780000.0	86790000.0	0.0	3.6861367225646973	1.7436920404434204
1.0	86790000.0	86800000.0	2.0	2.843677043914795	1.448744535446167
1.0	86920000.0	86930000.0	4.0	3.0829830169677734	1.547316312789917
1.0	86940000.0	86950000.0	2.0	2.916947841644287	1.485167145729065
1.0	86980000.0	86990000.0	3.0	3.3810648918151855	1.6655759811401367
1.0	87050000.0	87060000.0	6.0	2.8305137157440186	1.4559868574142456
1.0	87100000.0	87110000.0	2.0	3.1332831382751465	1.557470679283142
1.0	87300000.0	87310000.0	4.0	2.3905768394470215	1.1114745140075684
1.0	87360000.0	87370000.0	0.0	2.2138874530792236	0.9620903134346008
1.0	87420000.0	87430000.0	2.0	2.930232524871826	1.4683576822280884
1.0	87490000.0	87500000.0	4.0	2.859100818634033	1.4327515363693237
1.0	87510000.0	87520000.0	2.0	3.281125545501709	1.622113823890686
1.0	87540000.0	87550000.0	4.0	2.5709848403930664	1.2576016187667847
1.0	87620000.0	87630000.0	3.0	3.1862189769744873	1.6383966207504272
1.0	87660000.0	87670000.0	1.0	2.7819199562072754	1.419877529144287
1.0	87750000.0	87760000.0	1.0	2.710901975631714	1.3662554025650024
1.0	87860000.0	87870000.0	1.0	2.5633418560028076	1.2515524625778198
1.0	88060000.0	88070000.0	4.0	3.2009284496307373	1.5277522802352905
1.0	88080000.0	88090000.0	5.0	3.2591605186462402	1.5544071197509766
1.0	88110000.0	88120000.0	1.0	3.1597704887390137	1.4816511869430542
1.0	88130000.0	88140000.0	3.0	3.239539384841919	1.5363824367523193
1.0	88200000.0	88210000.0	1.0	3.347825527191162	1.566263198852539
1.0	88240000.0	88250000.0	5.0	3.0974414348602295	1.4752851724624634
1.0	88280000.0	88290000.0	1.0	3.4518699645996094	1.6185966730117798
1.0	88290000.0	88300000.0	1.0	3.3829264640808105	1.5752127170562744
1.0	88330000.0	88340000.0	1.0	2.9422340393066406	1.3962196111679077
1.0	88440000.0	88450000.0	1.0	3.7585341930389404	1.7646820545196533
1.0	88500000.0	88510000.0	9.0	3.61077618598938	1.7407251596450806
1.0	88530000.0	88540000.0	1.0	4.253121376037598	1.9675991535186768
1.0	88540000.0	88550000.0	4.0	4.032842636108398	1.874179482460022
1.0	88560000.0	88570000.0	5.0	4.400192737579346	2.0075531005859375
1.0	88610000.0	88620000.0	4.0	3.5375123023986816	1.6773557662963867
1.0	88640000.0	88650000.0	1.0	3.9265830516815186	1.8077621459960938
1.0	88670000.0	88680000.0	1.0	3.77667236328125	1.7882373332977295
1.0	88680000.0	88690000.0	2.0	4.068701267242432	1.8684459924697876
1.0	88790000.0	88800000.0	1.0	4.381697177886963	1.9990289211273193
1.0	88850000.0	88860000.0	12.0	4.762851715087891	2.146941661834717
1.0	88870000.0	88880000.0	4.0	5.198211193084717	2.285834550857544
1.0	88940000.0	88950000.0	8.0	5.1610212326049805	2.299182415008545
1.0	88960000.0	88970000.0	6.0	4.8850531578063965	2.201932191848755
1.0	89170000.0	89180000.0	0.0	2.6382880210876465	1.3103772401809692
1.0	89200000.0	89210000.0	4.0	2.5215253829956055	1.2182238101959229
1.0	89210000.0	89220000.0	0.0	2.531130313873291	1.225909948348999
1.0	89240000.0	89250000.0	6.0	2.62530517578125	1.3002707958221436
1.0	89250000.0	89260000.0	3.0	2.4436326026916504	1.155160665512085
1.0	89310000.0	89320000.0	5.0	2.44024658203125	1.1523895263671875
1.0	89350000.0	89360000.0	1.0	2.3612492084503174	1.0870921611785889
1.0	89520000.0	89530000.0	2.0	2.415958881378174	1.1324511766433716
1.0	89610000.0	89620000.0	0.0	2.5645909309387207	1.252537488937378
1.0	89650000.0	89660000.0	0.0	2.330117702484131	1.061011552810669
1.0	89660000.0	89670000.0	2.0	3.019972562789917	1.5925182104110718
1.0	89730000.0	89740000.0	4.0	2.56541109085083	1.2531911134719849
1.0	89780000.0	89790000.0	3.0	2.671515941619873	1.3360803127288818
1.0	89810000.0	89820000.0	1.0	2.3709030151367188	1.095137357711792
1.0	89980000.0	89990000.0	2.0	2.389756441116333	1.1108007431030273
1.0	90020000.0	90030000.0	0.0	2.382984161376953	1.1051757335662842
1.0	90250000.0	90260000.0	1.0	2.3504207134246826	1.078040599822998
1.0	90300000.0	90310000.0	2.0	2.021963119506836	0.7953398823738098
1.0	90330000.0	90340000.0	3.0	2.3128538131713867	1.0464731454849243
1.0	90360000.0	90370000.0	1.0	2.242819309234619	0.9869295358657837
1.0	90380000.0	90390000.0	1.0	2.156876802444458	0.9128149747848511
1.0	90430000.0	90440000.0	1.0	2.3441131114959717	1.0727580785751343
1.0	90450000.0	90460000.0	3.0	2.304182767868042	1.039147138595581
1.0	90460000.0	90470000.0	1.0	2.6346209049224854	1.3075214624404907
1.0	90490000.0	90500000.0	0.0	2.258126974105835	1.000016212463379
1.0	90500000.0	90510000.0	1.0	2.433619737625122	1.1469550132751465
1.0	90550000.0	90560000.0	1.0	2.864882469177246	1.4812530279159546
1.0	90610000.0	90620000.0	3.0	3.3019232749938965	1.6749597787857056
1.0	90790000.0	90800000.0	8.0	4.1416015625	1.9344021081924438
1.0	90800000.0	90810000.0	5.0	4.128643989562988	1.928597092628479
1.0	90820000.0	90830000.0	4.0	4.470577716827393	2.0632433891296387
1.0	90840000.0	90850000.0	1.0	4.598883152008057	2.1083033084869385
1.0	90920000.0	90930000.0	5.0	4.7961883544921875	2.158306360244751
1.0	90970000.0	90980000.0	7.0	4.721702575683594	2.1229758262634277
1.0	91150000.0	91160000.0	3.0	4.256797790527344	1.9986763000488281
1.0	91230000.0	91240000.0	3.0	3.7264552116394043	1.7992969751358032
1.0	91270000.0	91280000.0	4.0	3.7479469776153564	1.7953393459320068
1.0	91350000.0	91360000.0	1.0	3.7373576164245605	1.7596938610076904
1.0	91380000.0	91390000.0	2.0	3.1013312339782715	1.5150316953659058
1.0	91470000.0	91480000.0	3.0	2.555288791656494	1.2451597452163696
1.0	91500000.0	91510000.0	3.0	3.8039634227752686	1.844664216041565
1.0	91510000.0	91520000.0	0.0	3.853794813156128	1.8267090320587158
1.0	91580000.0	91590000.0	6.0	3.3942902088165283	1.6398788690567017
1.0	91700000.0	91710000.0	5.0	3.9250423908233643	1.8317909240722656
1.0	91770000.0	91780000.0	4.0	3.7153515815734863	1.7575416564941406
1.0	91780000.0	91790000.0	5.0	3.5992445945739746	1.6680799722671509
1.0	91840000.0	91850000.0	6.0	3.254540205001831	1.5843007564544678
1.0	91860000.0	91870000.0	5.0	3.720412015914917	1.7919059991836548
1.0	91870000.0	91880000.0	0.0	3.231842041015625	1.620131492614746
1.0	91950000.0	91960000.0	4.0	2.9982359409332275	1.5341311693191528
1.0	91960000.0	91970000.0	1.0	3.041749954223633	1.6077865362167358
1.0	91970000.0	91980000.0	1.0	2.5713765621185303	1.257914423942566
1.0	91990000.0	92000000.0	3.0	2.8267383575439453	1.3989698886871338
1.0	92030000.0	92040000.0	2.0	2.869201421737671	1.461606502532959
1.0	92120000.0	92130000.0	3.0	2.785183906555176	1.4223188161849976
1.0	92200000.0	92210000.0	5.0	2.2954792976379395	1.0317821502685547
1.0	92230000.0	92240000.0	1.0	2.5257632732391357	1.221620798110962
1.0	92280000.0	92290000.0	5.0	2.6656546592712402	1.331561803817749
1.0	92290000.0	92300000.0	4.0	2.5350594520568848	1.2290478944778442
1.0	92300000.0	92310000.0	2.0	2.6050641536712646	1.2844356298446655
1.0	92330000.0	92340000.0	5.0	2.665306806564331	1.3312945365905762
1.0	92350000.0	92360000.0	6.0	2.9126152992248535	1.515971302986145
1.0	92370000.0	92380000.0	3.0	3.0961074829101562	1.5551639795303345
1.0	92380000.0	92390000.0	4.0	3.102598190307617	1.561240553855896
1.0	92390000.0	92400000.0	6.0	2.73616099357605	1.3854396343231201
1.0	92670000.0	92680000.0	6.0	2.9668991565704346	1.5248222351074219
1.0	92770000.0	92780000.0	5.0	2.198493480682373	0.9488233327865601
1.0	92780000.0	92790000.0	3.0	2.349691152572632	1.0774236917495728
1.0	92900000.0	92910000.0	2.0	2.249498128890991	0.9926429986953735
1.0	92920000.0	92930000.0	2.0	2.264523983001709	1.0054806470870972
1.0	92930000.0	92940000.0	2.0	2.2034072875976562	0.9530649185180664
1.0	92940000.0	92950000.0	1.0	3.9286980628967285	2.1669399738311768
1.0	93040000.0	93050000.0	1.0	2.2334635257720947	0.9789106249809265
1.0	93110000.0	93120000.0	3.0	2.310255765914917	1.0442804098129272
1.0	93150000.0	93160000.0	2.0	2.1606781482696533	0.9161018133163452
1.0	93260000.0	93270000.0	0.0	2.556837797164917	1.2463923692703247
1.0	93360000.0	93370000.0	5.0	2.949516534805298	1.5425176620483398
1.0	93490000.0	93500000.0	1.0	2.956862211227417	1.547778844833374
1.0	93530000.0	93540000.0	2.0	2.5640206336975098	1.252087950706482
1.0	93540000.0	93550000.0	1.0	3.5569827556610107	1.946397066116333
1.0	93560000.0	93570000.0	2.0	2.2806880474090576	1.0192346572875977
1.0	93590000.0	93600000.0	1.0	2.144862174987793	0.9023838043212891
1.0	93610000.0	93620000.0	2.0	2.221123695373535	0.9683125615119934
1.0	93630000.0	93640000.0	4.0	2.2650043964385986	1.0058834552764893
1.0	93650000.0	93660000.0	5.0	2.1017348766326904	0.8648470640182495
1.0	93680000.0	93690000.0	0.0	2.0742526054382324	0.8408842086791992
1.0	93700000.0	93710000.0	1.0	2.0864853858947754	0.8515461087226868
1.0	93800000.0	93810000.0	0.0	2.2382328510284424	0.9830003976821899
1.0	93820000.0	93830000.0	2.0	2.204235076904297	0.9537790417671204
1.0	93840000.0	93850000.0	2.0	2.5447921752929688	1.2368137836456299
1.0	93880000.0	93890000.0	4.0	2.600022077560425	1.2804821729660034
1.0	93920000.0	93930000.0	3.0	2.5724501609802246	1.2587602138519287
1.0	93960000.0	93970000.0	3.0	2.39451265335083	1.1147353649139404
1.0	93990000.0	94000000.0	1.0	2.2560737133026123	0.9982585906982422
1.0	94020000.0	94030000.0	4.0	2.2639548778533936	1.0049941539764404
1.0	94030000.0	94040000.0	0.0	2.14715838432312	0.9043763875961304
1.0	94040000.0	94050000.0	1.0	2.0672109127044678	0.8347495198249817
1.0	94170000.0	94180000.0	2.0	2.4547715187072754	1.1642553806304932
1.0	94210000.0	94220000.0	2.0	2.6168813705444336	1.2936890125274658
1.0	94220000.0	94230000.0	1.0	2.416207790374756	1.1326513290405273
1.0	94270000.0	94280000.0	0.0	2.5270910263061523	1.2226771116256714
1.0	94380000.0	94390000.0	4.0	2.650160312652588	1.3195812702178955
1.0	94740000.0	94750000.0	2.0	3.719897508621216	1.7891433238983154
1.0	94810000.0	94820000.0	4.0	3.252176284790039	1.6261885166168213
1.0	94870000.0	94880000.0	1.0	3.1893184185028076	1.6000467538833618
1.0	94920000.0	94930000.0	1.0	2.368354320526123	1.0930144786834717
1.0	95120000.0	95130000.0	5.0	3.421085834503174	1.6724601984024048
1.0	95140000.0	95150000.0	5.0	3.869351625442505	1.8389219045639038
1.0	95190000.0	95200000.0	2.0	3.60456919670105	1.7012828588485718
1.0	95270000.0	95280000.0	4.0	3.743492841720581	1.8104054927825928
1.0	95300000.0	95310000.0	4.0	3.7882580757141113	1.8151441812515259
1.0	95330000.0	95340000.0	3.0	3.619539260864258	1.7670133113861084
1.0	95370000.0	95380000.0	7.0	3.584934711456299	1.723120927810669
1.0	95390000.0	95400000.0	3.0	4.268499851226807	2.1582491397857666
1.0	95410000.0	95420000.0	2.0	3.6848978996276855	1.771272897720337
1.0	95440000.0	95450000.0	2.0	3.762303590774536	1.8052520751953125
1.0	95450000.0	95460000.0	5.0	3.5812346935272217	1.7337782382965088
1.0	95550000.0	95560000.0	4.0	4.04445743560791	1.9429525136947632
1.0	95570000.0	95580000.0	10.0	3.8533873558044434	1.8597418069839478
1.0	95590000.0	95600000.0	2.0	4.124732971191406	1.9435417652130127
1.0	95600000.0	95610000.0	3.0	4.033769130706787	1.9028724431991577
1.0	95720000.0	95730000.0	5.0	5.646114349365234	2.4478812217712402
1.0	95740000.0	95750000.0	10.0	5.628776550292969	2.410341739654541
1.0	95770000.0	95780000.0	10.0	5.740407943725586	2.5021402835845947
1.0	95820000.0	95830000.0	9.0	6.495358943939209	2.7360661029815674
1.0	95930000.0	95940000.0	4.0	6.387182712554932	2.688859701156616
1.0	95940000.0	95950000.0	6.0	6.652468681335449	2.7582626342773438
1.0	96050000.0	96060000.0	10.0	7.17400598526001	2.834015130996704
1.0	96100000.0	96110000.0	6.0	7.439093112945557	2.8537161350250244
1.0	96160000.0	96170000.0	5.0	7.855233669281006	2.9177443981170654
1.0	96210000.0	96220000.0	8.0	7.992834568023682	2.9565742015838623
1.0	96220000.0	96230000.0	6.0	8.19249439239502	2.9781508445739746
1.0	96290000.0	96300000.0	8.0	7.889815330505371	2.933969020843506
1.0	96320000.0	96330000.0	9.0	7.700173377990723	2.9097063541412354
1.0	96330000.0	96340000.0	3.0	8.217287063598633	2.973759174346924
1.0	96360000.0	96370000.0	7.0	7.924558162689209	2.931506395339966
1.0	96430000.0	96440000.0	13.0	7.110864162445068	2.8201839923858643
1.0	96480000.0	96490000.0	5.0	8.752887725830078	3.0272300243377686
1.0	96490000.0	96500000.0	5.0	9.16490364074707	3.112107276916504
1.0	96520000.0	96530000.0	1.0	7.4737982749938965	2.9440321922302246
1.0	96560000.0	96570000.0	18.0	8.574777603149414	3.00533390045166
1.0	96580000.0	96590000.0	11.0	8.37333869934082	2.9904541969299316
1.0	96680000.0	96690000.0	5.0	9.41730785369873	3.2052254676818848
1.0	96730000.0	96740000.0	8.0	8.952722549438477	3.0989954471588135
1.0	96800000.0	96810000.0	10.0	8.150815963745117	2.9500012397766113
1.0	96820000.0	96830000.0	7.0	8.809296607971191	3.0724434852600098
1.0	96860000.0	96870000.0	10.0	7.815303802490234	2.913550853729248
1.0	97020000.0	97030000.0	8.0	6.465269565582275	2.6925878524780273
1.0	97170000.0	97180000.0	8.0	4.75552225112915	2.1359219551086426
1.0	97190000.0	97200000.0	0.0	2.953051805496216	1.545048475265503
1.0	97200000.0	97210000.0	3.0	3.4894256591796875	1.7279746532440186
1.0	97420000.0	97430000.0	9.0	6.989891052246094	2.79545259475708
1.0	97440000.0	97450000.0	2.0	7.389054775238037	2.8379197120666504
1.0	97450000.0	97460000.0	9.0	7.350760459899902	2.8571765422821045
1.0	97530000.0	97540000.0	7.0	7.424483299255371	2.897142171859741
1.0	97580000.0	97590000.0	8.0	8.093639373779297	2.9341931343078613
1.0	97660000.0	97670000.0	5.0	8.59476375579834	3.078031063079834
1.0	97670000.0	97680000.0	7.0	8.787538528442383	3.1068272590637207
1.0	97680000.0	97690000.0	13.0	8.183382034301758	2.957810878753662
1.0	97700000.0	97710000.0	6.0	8.907991409301758	3.0755670070648193
1.0	97740000.0	97750000.0	17.0	9.361992835998535	3.161804437637329
1.0	97790000.0	97800000.0	9.0	9.739703178405762	3.239971876144409
1.0	97800000.0	97810000.0	13.0	10.006001472473145	3.2876060009002686
1.0	97850000.0	97860000.0	7.0	9.986806869506836	3.2044174671173096
1.0	97860000.0	97870000.0	5.0	10.154492378234863	3.2855758666992188
1.0	97920000.0	97930000.0	14.0	10.095807075500488	3.287656307220459
1.0	97990000.0	98000000.0	14.0	10.727978706359863	3.3519511222839355
1.0	98030000.0	98040000.0	10.0	10.023185729980469	3.289895534515381
1.0	98050000.0	98060000.0	10.0	10.461874008178711	3.331101179122925
1.0	98100000.0	98110000.0	1.0	10.944218635559082	3.68414306640625
1.0	98150000.0	98160000.0	21.0	9.68569564819336	3.1665282249450684
1.0	98170000.0	98180000.0	13.0	10.462122917175293	3.2549490928649902
1.0	98190000.0	98200000.0	8.0	10.650814056396484	3.300882339477539
1.0	98200000.0	98210000.0	11.0	10.481457710266113	3.3112499713897705
1.0	98230000.0	98240000.0	4.0	10.629740715026855	3.3688628673553467
1.0	98280000.0	98290000.0	12.0	9.150306701660156	3.165364980697632
1.0	98380000.0	98390000.0	14.0	8.14109992980957	3.249953031539917
1.0	98410000.0	98420000.0	8.0	8.235334396362305	2.837815761566162
1.0	98420000.0	98430000.0	11.0	8.230937004089355	2.821723222732544
1.0	98730000.0	98740000.0	12.0	9.202877044677734	3.0626533031463623
1.0	98750000.0	98760000.0	6.0	9.145846366882324	3.161858081817627
1.0	98780000.0	98790000.0	8.0	9.014352798461914	3.130868673324585
1.0	98890000.0	98900000.0	10.0	9.099395751953125	3.153674602508545
1.0	99040000.0	99050000.0	11.0	9.514845848083496	3.2201290130615234
1.0	99090000.0	99100000.0	8.0	9.212839126586914	3.17092227935791
1.0	99160000.0	99170000.0	7.0	8.61227798461914	3.051687717437744
1.0	99180000.0	99190000.0	8.0	8.376304626464844	3.003056287765503
1.0	99200000.0	99210000.0	10.0	7.737735748291016	2.917370557785034
1.0	99270000.0	99280000.0	7.0	7.413637638092041	2.8974013328552246
1.0	99280000.0	99290000.0	1.0	7.589424133300781	2.8802196979522705
1.0	99350000.0	99360000.0	12.0	6.1480536460876465	2.5418789386749268
1.0	99550000.0	99560000.0	5.0	7.100425720214844	2.8597426414489746
1.0	99720000.0	99730000.0	7.0	6.252577781677246	2.7042455673217773
1.0	99780000.0	99790000.0	10.0	6.728641510009766	2.793462038040161
1.0	99830000.0	99840000.0	9.0	6.757058143615723	2.7958292961120605
1.0	99900000.0	99910000.0	8.0	5.1242499351501465	2.387014865875244
1.0	99930000.0	99940000.0	6.0	4.803042888641357	2.2535362243652344
1.0	100010000.0	100020000.0	5.0	4.252161502838135	2.027113914489746
1.0	100050000.0	100060000.0	3.0	3.8378283977508545	1.8870731592178345
1.0	100080000.0	100090000.0	7.0	3.0024428367614746	1.5801608562469482
1.0	100230000.0	100240000.0	5.0	2.547382116317749	1.2388739585876465
1.0	100240000.0	100250000.0	4.0	2.6322741508483887	1.3056946992874146
1.0	100250000.0	100260000.0	1.0	2.757739543914795	1.4017292261123657
1.0	100310000.0	100320000.0	1.0	2.396170139312744	1.1161067485809326
1.0	100410000.0	100420000.0	1.0	2.3480141162872314	1.0760276317596436
1.0	100430000.0	100440000.0	0.0	2.187473773956299	0.9393131136894226
1.0	100630000.0	100640000.0	4.0	2.388277530670166	1.1095702648162842
1.0	100650000.0	100660000.0	1.0	2.261725664138794	1.0030925273895264
1.0	100720000.0	100730000.0	1.0	2.3328986167907715	1.063348412513733
1.0	100730000.0	100740000.0	2.0	2.2585949897766113	1.0004204511642456
1.0	100780000.0	100790000.0	0.0	2.432936429977417	1.1464006900787354
1.0	100950000.0	100960000.0	2.0	2.4190688133239746	1.135008454322815
1.0	100990000.0	101000000.0	2.0	2.607048511505127	1.2859976291656494
1.0	101030000.0	101040000.0	5.0	3.1378588676452637	1.5892918109893799
1.0	101070000.0	101080000.0	4.0	3.696612596511841	1.7533992528915405
1.0	101130000.0	101140000.0	1.0	3.6047165393829346	1.7766361236572266
1.0	101250000.0	101260000.0	6.0	3.6914870738983154	1.8282794952392578
1.0	101470000.0	101480000.0	3.0	2.0277397632598877	0.8003657460212708
1.0	101560000.0	101570000.0	0.0	2.3173060417175293	1.0502278804779053
1.0	101660000.0	101670000.0	1.0	2.5546576976776123	1.2446556091308594
1.0	101670000.0	101680000.0	1.0	2.495652675628662	1.19741690158844
1.0	101740000.0	101750000.0	0.0	2.9188966751098633	1.5205104351043701
1.0	101830000.0	101840000.0	2.0	2.455296754837036	1.1646811962127686
1.0	101950000.0	101960000.0	6.0	3.3933112621307373	1.6475951671600342
1.0	101960000.0	101970000.0	4.0	3.2515456676483154	1.6152689456939697
1.0	101970000.0	101980000.0	1.0	3.382211208343506	1.65182363986969
1.0	101990000.0	102000000.0	3.0	3.8061089515686035	1.8292901515960693
1.0	102010000.0	102020000.0	6.0	3.218567371368408	1.6001783609390259
1.0	102040000.0	102050000.0	2.0	4.604287147521973	2.1260852813720703
1.0	102070000.0	102080000.0	2.0	4.652817726135254	2.1189041137695312
1.0	102100000.0	102110000.0	3.0	5.180895805358887	2.2732627391815186
1.0	102110000.0	102120000.0	2.0	5.410493850708008	2.3368918895721436
1.0	102130000.0	102140000.0	7.0	4.849343299865723	2.199298858642578
1.0	102180000.0	102190000.0	10.0	5.564826965332031	2.3751096725463867
1.0	102190000.0	102200000.0	7.0	5.606836795806885	2.4018917083740234
1.0	102260000.0	102270000.0	11.0	5.973618507385254	2.5069968700408936
1.0	102270000.0	102280000.0	4.0	6.348094463348389	2.6155354976654053
1.0	102290000.0	102300000.0	7.0	6.1572723388671875	2.5835061073303223
1.0	102320000.0	102330000.0	4.0	6.459939002990723	2.6806387901306152
1.0	102360000.0	102370000.0	3.0	6.9806647300720215	2.789761781692505
1.0	102420000.0	102430000.0	9.0	7.560232639312744	2.8992934226989746
1.0	102430000.0	102440000.0	6.0	7.478233337402344	2.854543447494507
1.0	102490000.0	102500000.0	13.0	7.349992275238037	2.831176280975342
1.0	102510000.0	102520000.0	7.0	8.253278732299805	3.0324440002441406
1.0	102520000.0	102530000.0	11.0	8.301725387573242	3.0491771697998047
1.0	102570000.0	102580000.0	4.0	8.10304069519043	3.00287127494812
1.0	102580000.0	102590000.0	7.0	8.308813095092773	2.968367576599121
1.0	102630000.0	102640000.0	9.0	8.442056655883789	2.9922008514404297
1.0	102710000.0	102720000.0	9.0	9.258474349975586	3.163194179534912
1.0	102740000.0	102750000.0	15.0	9.232523918151855	3.1293749809265137
1.0	102770000.0	102780000.0	5.0	8.476255416870117	3.1270928382873535
1.0	102780000.0	102790000.0	7.0	9.461949348449707	3.188981294631958
1.0	102790000.0	102800000.0	11.0	9.695682525634766	3.2404510974884033
1.0	102810000.0	102820000.0	10.0	9.416732788085938	3.1948294639587402
1.0	102850000.0	102860000.0	8.0	8.747919082641602	3.070619821548462
1.0	102870000.0	102880000.0	9.0	8.80565071105957	3.0495173931121826
1.0	102950000.0	102960000.0	11.0	9.494864463806152	3.221909284591675
1.0	102990000.0	103000000.0	11.0	9.84349250793457	3.2616398334503174
1.0	103010000.0	103020000.0	4.0	9.726887702941895	3.2389144897460938
1.0	103030000.0	103040000.0	14.0	9.82070541381836	3.248365879058838
1.0	103050000.0	103060000.0	9.0	9.881354331970215	3.2740111351013184
1.0	103090000.0	103100000.0	8.0	10.409196853637695	3.2840113639831543
1.0	103110000.0	103120000.0	14.0	10.475499153137207	3.2442455291748047
1.0	103190000.0	103200000.0	12.0	10.614225387573242	3.3626632690429688
1.0	103210000.0	103220000.0	13.0	10.449554443359375	3.288977861404419
1.0	103270000.0	103280000.0	8.0	9.967063903808594	3.246997117996216
1.0	103280000.0	103290000.0	10.0	10.655487060546875	3.317655086517334
1.0	103350000.0	103360000.0	10.0	10.466795921325684	3.3587658405303955
1.0	103400000.0	103410000.0	7.0	10.67289924621582	3.3764071464538574
1.0	103410000.0	103420000.0	11.0	10.647958755493164	3.3407657146453857
1.0	103440000.0	103450000.0	15.0	10.295252799987793	3.3115620613098145
1.0	103470000.0	103480000.0	6.0	10.644960403442383	3.3686110973358154
1.0	103550000.0	103560000.0	12.0	9.840716361999512	3.268458127975464
1.0	103610000.0	103620000.0	11.0	10.006001472473145	3.288966655731201
1.0	103620000.0	103630000.0	8.0	9.788785934448242	3.2602286338806152
1.0	103690000.0	103700000.0	10.0	8.746784210205078	3.0288338661193848
1.0	103700000.0	103710000.0	13.0	8.086785316467285	2.9586336612701416
1.0	103710000.0	103720000.0	13.0	7.729360103607178	2.910505771636963
1.0	103730000.0	103740000.0	7.0	7.0523176193237305	2.8267343044281006
1.0	104070000.0	104080000.0	1.0	2.805924654006958	1.4377726316452026
1.0	104080000.0	104090000.0	2.0	3.2517523765563965	1.6688953638076782
1.0	104120000.0	104130000.0	3.0	3.6518301963806152	1.8895372152328491
1.0	104330000.0	104340000.0	6.0	4.389919757843018	2.119877576828003
1.0	104530000.0	104540000.0	7.0	7.045526027679443	2.900897741317749
1.0	104540000.0	104550000.0	7.0	7.041595458984375	2.882267713546753
1.0	104570000.0	104580000.0	4.0	6.9619622230529785	2.882277011871338
1.0	104630000.0	104640000.0	5.0	7.147921562194824	2.8557498455047607
1.0	104660000.0	104670000.0	10.0	7.400284767150879	2.9268345832824707
1.0	104710000.0	104720000.0	7.0	8.239062309265137	3.005661725997925
1.0	104930000.0	104940000.0	12.0	7.326629638671875	2.8678441047668457
1.0	104940000.0	104950000.0	8.0	7.662322044372559	2.957669258117676
1.0	104990000.0	105000000.0	7.0	7.761159420013428	2.9381918907165527
1.0	105040000.0	105050000.0	8.0	7.035379886627197	2.849743127822876
1.0	105080000.0	105090000.0	5.0	7.113526344299316	2.837437868118286
1.0	105100000.0	105110000.0	1.0	7.039056301116943	2.831791400909424
1.0	105130000.0	105140000.0	1.0	6.1277360916137695	2.6505606174468994
1.0	105140000.0	105150000.0	3.0	5.858368396759033	2.6019272804260254
1.0	105240000.0	105250000.0	3.0	4.933980941772461	2.3188164234161377
1.0	105290000.0	105300000.0	5.0	4.355079650878906	2.120303153991699
1.0	105380000.0	105390000.0	4.0	4.525234699249268	2.302046060562134
1.0	105390000.0	105400000.0	3.0	5.242209434509277	2.384005069732666
1.0	105430000.0	105440000.0	10.0	7.438232421875	2.898293972015381
1.0	105530000.0	105540000.0	13.0	8.879840850830078	3.067528247833252
1.0	105550000.0	105560000.0	8.0	8.490628242492676	3.020967960357666
1.0	105570000.0	105580000.0	10.0	8.379191398620605	3.052125930786133
1.0	105690000.0	105700000.0	5.0	8.738340377807617	3.0718326568603516
1.0	105710000.0	105720000.0	8.0	8.23227310180664	3.0284435749053955
1.0	105750000.0	105760000.0	10.0	6.676385402679443	2.771728754043579
1.0	105770000.0	105780000.0	7.0	9.231054306030273	3.1123881340026855
1.0	105780000.0	105790000.0	11.0	9.057519912719727	3.0673558712005615
1.0	105790000.0	105800000.0	8.0	9.386198997497559	3.129199981689453
1.0	105820000.0	105830000.0	15.0	9.466989517211914	3.1344711780548096
1.0	105860000.0	105870000.0	14.0	9.789871215820312	3.225688934326172
1.0	105960000.0	105970000.0	6.0	10.334434509277344	3.3188133239746094
1.0	106100000.0	106110000.0	4.0	8.840593338012695	3.0948479175567627
1.0	106110000.0	106120000.0	6.0	7.707472324371338	3.0130717754364014
1.0	106130000.0	106140000.0	8.0	9.06183910369873	3.1018784046173096
1.0	106200000.0	106210000.0	7.0	8.233905792236328	3.0494747161865234
1.0	106210000.0	106220000.0	10.0	9.760568618774414	3.2422900199890137
1.0	106380000.0	106390000.0	6.0	7.790245056152344	2.944800615310669
1.0	106390000.0	106400000.0	4.0	7.563580513000488	2.9254367351531982
1.0	106460000.0	106470000.0	9.0	6.678333282470703	2.8254354000091553
1.0	106500000.0	106510000.0	5.0	7.572436332702637	2.9973881244659424
1.0	106520000.0	106530000.0	9.0	7.6131591796875	2.91170072555542
1.0	106570000.0	106580000.0	9.0	7.5325140953063965	2.9194281101226807
1.0	106630000.0	106640000.0	11.0	8.267083168029785	3.022547483444214
1.0	106760000.0	106770000.0	8.0	8.571216583251953	3.096581220626831
1.0	106800000.0	106810000.0	6.0	8.232095718383789	2.992767810821533
1.0	106820000.0	106830000.0	6.0	8.211698532104492	3.0002481937408447
1.0	106950000.0	106960000.0	9.0	7.337459564208984	2.906019926071167
1.0	106970000.0	106980000.0	10.0	7.521172523498535	2.901902675628662
1.0	107000000.0	107010000.0	8.0	7.68536376953125	2.956652879714966
1.0	107020000.0	107030000.0	11.0	7.412164211273193	2.8980095386505127
1.0	107040000.0	107050000.0	4.0	7.65850305557251	2.939033269882202
1.0	107100000.0	107110000.0	6.0	7.04406213760376	2.8303794860839844
1.0	107120000.0	107130000.0	10.0	6.8493757247924805	2.793255090713501
1.0	107150000.0	107160000.0	8.0	6.873408317565918	2.794233798980713
1.0	107300000.0	107310000.0	7.0	6.656268119812012	2.771125078201294
1.0	107310000.0	107320000.0	10.0	6.4876909255981445	2.738856792449951
1.0	107380000.0	107390000.0	6.0	5.536610126495361	2.501814603805542
1.0	107440000.0	107450000.0	2.0	4.575509071350098	2.2217700481414795
1.0	107480000.0	107490000.0	1.0	4.43381404876709	2.120488405227661
1.0	107490000.0	107500000.0	4.0	4.160208225250244	1.9477005004882812
1.0	107530000.0	107540000.0	2.0	3.4185969829559326	1.6885936260223389
1.0	107630000.0	107640000.0	4.0	3.1799252033233643	1.5192298889160156
1.0	107650000.0	107660000.0	4.0	3.476649045944214	1.641484260559082
1.0	107710000.0	107720000.0	4.0	3.4213836193084717	1.5911853313446045
1.0	107720000.0	107730000.0	3.0	3.343789577484131	1.5618102550506592
1.0	107750000.0	107760000.0	7.0	3.3890328407287598	1.5987775325775146
1.0	107810000.0	107820000.0	3.0	3.1347360610961914	1.473469614982605
1.0	107970000.0	107980000.0	3.0	2.618391752243042	1.2948716878890991
1.0	107980000.0	107990000.0	1.0	2.848684787750244	1.4335368871688843
1.0	108000000.0	108010000.0	1.0	2.8019776344299316	1.4348376989364624
1.0	108020000.0	108030000.0	2.0	2.8113245964050293	1.4417818784713745
1.0	108090000.0	108100000.0	2.0	2.6907050609588623	1.3508185148239136
1.0	108100000.0	108110000.0	0.0	2.6211116313934326	1.2969955205917358
1.0	108110000.0	108120000.0	5.0	2.291804075241089	1.0286742448806763
1.0	108130000.0	108140000.0	1.0	2.191675901412964	0.9429411888122559
1.0	108170000.0	108180000.0	0.0	2.2408201694488525	0.9852216839790344
1.0	108260000.0	108270000.0	0.0	2.146271228790283	0.9036048650741577
1.0	108310000.0	108320000.0	3.0	2.2979493141174316	1.0338764190673828
1.0	108380000.0	108390000.0	2.0	2.8089396953582764	1.3647722005844116
1.0	108450000.0	108460000.0	1.0	2.629906177520752	1.3038523197174072
1.0	108490000.0	108500000.0	1.0	2.7430830001831055	1.3564817905426025
1.0	108500000.0	108510000.0	1.0	3.3972156047821045	1.8458038568496704
1.0	108530000.0	108540000.0	6.0	2.6142306327819824	1.2916120290756226
1.0	108600000.0	108610000.0	1.0	2.992687463760376	1.509171485900879
1.0	108610000.0	108620000.0	3.0	2.7761082649230957	1.392176628112793
1.0	108650000.0	108660000.0	2.0	2.615325927734375	1.2924714088439941
1.0	108680000.0	108690000.0	4.0	2.0402727127075195	0.8112696409225464
1.0	108870000.0	108880000.0	3.0	2.082157611846924	0.8477778434753418
1.0	109150000.0	109160000.0	1.0	2.2134833335876465	0.961743175983429
1.0	109160000.0	109170000.0	0.0	2.2203099727630615	0.9676130414009094
[truncated: 47,556 more rows]
