# Supplementary material for: Genome-wide mapping of somatic mutation rates uncovers drivers of cancer
Source: Nat Biotechnol. 2022 Jun 20;40(11):1634–43. doi: 10.1038/s41587-022-01353-8 (PMC9646522; doi:10.1038/s41587-022-01353-8)
Supplement: Supplementary file 4 — Regions and model predictions for each fold of each cancer for which a deep learning model was trained. Regions that were filtered are also listed along with their respective model predictions. [file 41587_2022_1353_MOESM4_ESM.zip › kfold_results/ColoRect-AdenoCA/fold_0.txt]

CHROM	START	END	Y_TRUE	Y_PRED	STD
1.0	790000.0	800000.0	7.0	16.449195861816406	3.13209867477417
1.0	1010000.0	1020000.0	2.0	9.051826477050781	5.040196418762207
1.0	1020000.0	1030000.0	4.0	8.661130905151367	1.448514699935913
1.0	1110000.0	1120000.0	5.0	10.461701393127441	1.8300793170928955
1.0	1150000.0	1160000.0	3.0	7.392173767089844	4.197086334228516
1.0	1180000.0	1190000.0	2.0	8.525633811950684	1.4284521341323853
1.0	1260000.0	1270000.0	9.0	8.013714790344238	4.2055182456970215
1.0	1290000.0	1300000.0	18.0	11.824178695678711	2.129746913909912
1.0	1300000.0	1310000.0	21.0	13.003623962402344	2.3693742752075195
1.0	1310000.0	1320000.0	2.0	12.392095565795898	2.2440128326416016
1.0	1340000.0	1350000.0	15.0	14.588467597961426	2.712675094604492
1.0	1350000.0	1360000.0	14.0	15.147900581359863	2.8326258659362793
1.0	1700000.0	1710000.0	10.0	12.558323860168457	2.276611089706421
1.0	1850000.0	1860000.0	5.0	12.984991073608398	2.3641250133514404
1.0	1870000.0	1880000.0	18.0	16.82932472229004	3.2064666748046875
1.0	1900000.0	1910000.0	12.0	17.362396240234375	3.3273487091064453
1.0	1970000.0	1980000.0	7.0	11.607358932495117	2.0630455017089844
1.0	2030000.0	2040000.0	13.0	10.349853515625	1.8043006658554077
1.0	2060000.0	2070000.0	6.0	10.352056503295898	1.8054183721542358
1.0	2070000.0	2080000.0	10.0	11.209394454956055	1.9837194681167603
1.0	2100000.0	2110000.0	5.0	7.9966583251953125	1.3181219100952148
1.0	2110000.0	2120000.0	7.0	8.240501403808594	1.3650922775268555
1.0	2230000.0	2240000.0	7.0	12.908750534057617	7.651917934417725
1.0	2260000.0	2270000.0	8.0	11.87656021118164	2.134601593017578
1.0	2340000.0	2350000.0	6.0	9.347434043884277	1.5801764726638794
1.0	2420000.0	2430000.0	11.0	13.236930847167969	2.4319512844085693
1.0	2520000.0	2530000.0	10.0	10.052099227905273	1.7342551946640015
1.0	2540000.0	2550000.0	29.0	18.66574478149414	3.596224546432495
1.0	2560000.0	2570000.0	18.0	13.463052749633789	2.473553419113159
1.0	2570000.0	2580000.0	16.0	15.66761302947998	2.945427656173706
1.0	2720000.0	2730000.0	22.0	16.586292266845703	3.1617519855499268
1.0	2750000.0	2760000.0	32.0	26.22043228149414	5.069705963134766
1.0	2810000.0	2820000.0	28.0	20.014802932739258	3.8554153442382812
1.0	2840000.0	2850000.0	17.0	26.173065185546875	5.046562194824219
1.0	2850000.0	2860000.0	21.0	25.4154052734375	4.901487827301025
1.0	2920000.0	2930000.0	29.0	27.550457000732422	5.303106784820557
1.0	2940000.0	2950000.0	16.0	24.561237335205078	4.756511688232422
1.0	2950000.0	2960000.0	25.0	26.412277221679688	5.087698936462402
1.0	2980000.0	2990000.0	13.0	12.56005859375	2.2534830570220947
1.0	3020000.0	3030000.0	16.0	20.892337799072266	4.034817695617676
1.0	3040000.0	3050000.0	22.0	17.989288330078125	3.4407336711883545
1.0	3100000.0	3110000.0	23.0	17.31698226928711	3.3044276237487793
1.0	3110000.0	3120000.0	21.0	17.478918075561523	3.339510679244995
1.0	3190000.0	3200000.0	15.0	16.517776489257812	3.136932849884033
1.0	3360000.0	3370000.0	31.0	27.863605499267578	5.36950159072876
1.0	3380000.0	3390000.0	5.0	14.593076705932617	8.608290672302246
1.0	3490000.0	3500000.0	16.0	17.68325424194336	3.3919506072998047
1.0	3510000.0	3520000.0	12.0	15.208511352539062	2.855769395828247
1.0	3530000.0	3540000.0	18.0	18.98113441467285	3.6630492210388184
1.0	3580000.0	3590000.0	14.0	15.749589920043945	2.982456922531128
1.0	3620000.0	3630000.0	15.0	13.15852165222168	2.4020321369171143
1.0	3680000.0	3690000.0	27.0	18.904611587524414	3.6462454795837402
1.0	3720000.0	3730000.0	22.0	25.551742553710938	4.953425407409668
1.0	3730000.0	3740000.0	21.0	12.247157096862793	2.2010490894317627
1.0	3810000.0	3820000.0	13.0	12.252347946166992	2.2090377807617188
1.0	3990000.0	4000000.0	11.0	14.060925483703613	2.5935301780700684
1.0	4010000.0	4020000.0	18.0	21.675045013427734	4.221253395080566
1.0	4070000.0	4080000.0	26.0	25.404211044311523	4.919333457946777
1.0	4330000.0	4340000.0	30.0	38.038658142089844	6.831477165222168
1.0	4390000.0	4400000.0	28.0	32.22966384887695	6.03693962097168
1.0	4420000.0	4430000.0	39.0	34.32398223876953	6.341700553894043
1.0	4500000.0	4510000.0	43.0	40.16637420654297	7.086338996887207
1.0	4570000.0	4580000.0	29.0	34.25384521484375	6.310336112976074
1.0	4600000.0	4610000.0	46.0	43.36616897583008	7.416178226470947
1.0	4610000.0	4620000.0	47.0	39.804500579833984	7.04709529876709
1.0	4620000.0	4630000.0	37.0	37.0681037902832	6.704598426818848
1.0	4650000.0	4660000.0	25.0	35.980018615722656	6.557014465332031
1.0	4790000.0	4800000.0	36.0	34.16334915161133	6.305429458618164
1.0	5010000.0	5020000.0	43.0	49.26468276977539	7.890944480895996
1.0	5060000.0	5070000.0	38.0	44.940914154052734	7.5565032958984375
1.0	5070000.0	5080000.0	47.0	43.573753356933594	7.407737731933594
1.0	5110000.0	5120000.0	50.0	50.1606330871582	7.931110382080078
1.0	5120000.0	5130000.0	57.0	48.72725296020508	7.841463565826416
1.0	5160000.0	5170000.0	55.0	47.793251037597656	7.755755424499512
1.0	5180000.0	5190000.0	32.0	45.52657699584961	7.603680610656738
1.0	5230000.0	5240000.0	55.0	42.804771423339844	7.364010810852051
1.0	5270000.0	5280000.0	51.0	47.92646026611328	7.801429748535156
1.0	5320000.0	5330000.0	33.0	40.66932678222656	7.139302730560303
1.0	5360000.0	5370000.0	41.0	41.5671501159668	7.241319179534912
1.0	5380000.0	5390000.0	43.0	44.65423583984375	7.546530246734619
1.0	5470000.0	5480000.0	34.0	30.77805519104004	5.802937984466553
1.0	5540000.0	5550000.0	34.0	32.17138671875	6.014779090881348
1.0	5550000.0	5560000.0	22.0	33.44133758544922	6.198863983154297
1.0	5580000.0	5590000.0	27.0	33.46295928955078	6.212584495544434
1.0	5620000.0	5630000.0	41.0	34.19233703613281	6.328341007232666
1.0	5650000.0	5660000.0	21.0	30.690176010131836	5.8046064376831055
1.0	5680000.0	5690000.0	21.0	33.58704376220703	6.238327503204346
1.0	5770000.0	5780000.0	25.0	25.91671371459961	4.994815349578857
1.0	5790000.0	5800000.0	29.0	25.831100463867188	4.977959156036377
1.0	5880000.0	5890000.0	24.0	21.561420440673828	4.178254127502441
1.0	5940000.0	5950000.0	10.0	12.208468437194824	2.190042495727539
1.0	5960000.0	5970000.0	14.0	13.336271286010742	2.435161590576172
1.0	5990000.0	6000000.0	6.0	16.016592025756836	3.023564338684082
1.0	6040000.0	6050000.0	14.0	16.186784744262695	3.0637924671173096
1.0	6160000.0	6170000.0	17.0	15.635576248168945	2.9520206451416016
1.0	6180000.0	6190000.0	7.0	15.783279418945312	2.984241485595703
1.0	6230000.0	6240000.0	12.0	17.609298706054688	3.3817715644836426
1.0	6240000.0	6250000.0	20.0	14.407758712768555	2.6690473556518555
1.0	6340000.0	6350000.0	8.0	11.172876358032227	1.9723039865493774
1.0	6360000.0	6370000.0	7.0	10.064992904663086	1.7360244989395142
1.0	6370000.0	6380000.0	16.0	11.512475967407227	2.048491954803467
1.0	6390000.0	6400000.0	6.0	9.056477546691895	1.5224733352661133
1.0	6410000.0	6420000.0	7.0	9.184924125671387	1.5492627620697021
1.0	6460000.0	6470000.0	14.0	18.41671371459961	3.5515735149383545
1.0	6520000.0	6530000.0	5.0	9.140571594238281	1.5398417711257935
1.0	6620000.0	6630000.0	22.0	21.43838882446289	4.179098606109619
1.0	6650000.0	6660000.0	5.0	11.573287963867188	5.993734836578369
1.0	6700000.0	6710000.0	8.0	12.360982894897461	2.221721887588501
1.0	6830000.0	6840000.0	29.0	25.703754425048828	4.965541839599609
1.0	6860000.0	6870000.0	15.0	19.590028762817383	3.7523276805877686
1.0	6870000.0	6880000.0	27.0	18.88564109802246	3.617382764816284
1.0	6910000.0	6920000.0	18.0	21.441024780273438	4.137381076812744
1.0	6980000.0	6990000.0	26.0	22.425350189208984	4.3421549797058105
1.0	7000000.0	7010000.0	23.0	26.868783950805664	5.1691975593566895
1.0	7010000.0	7020000.0	25.0	22.786727905273438	4.398530006408691
1.0	7040000.0	7050000.0	29.0	28.009389877319336	5.360298156738281
1.0	7050000.0	7060000.0	35.0	34.62932586669922	6.409370422363281
1.0	7090000.0	7100000.0	35.0	34.99870300292969	6.46112585067749
1.0	7150000.0	7160000.0	34.0	28.9074764251709	5.513980865478516
1.0	7270000.0	7280000.0	47.0	34.796634674072266	6.432036399841309
1.0	7320000.0	7330000.0	26.0	26.154125213623047	5.010470390319824
1.0	7340000.0	7350000.0	24.0	28.160619735717773	5.379859924316406
1.0	7420000.0	7430000.0	25.0	24.78630828857422	4.786093235015869
1.0	7450000.0	7460000.0	36.0	33.95305633544922	6.308037757873535
1.0	7500000.0	7510000.0	18.0	18.94474220275879	3.6343657970428467
1.0	7570000.0	7580000.0	21.0	21.333059310913086	4.111889839172363
1.0	7670000.0	7680000.0	24.0	21.93442153930664	4.246594429016113
1.0	7690000.0	7700000.0	23.0	19.47189712524414	3.7482616901397705
1.0	7720000.0	7730000.0	14.0	20.93411636352539	4.051281929016113
1.0	7780000.0	7790000.0	31.0	22.956100463867188	4.447571277618408
1.0	7850000.0	7860000.0	18.0	21.12322998046875	4.083331108093262
1.0	7860000.0	7870000.0	22.0	20.708019256591797	3.9989657402038574
1.0	7890000.0	7900000.0	19.0	20.583415985107422	3.9757704734802246
1.0	7920000.0	7930000.0	16.0	23.13715171813965	4.484015941619873
1.0	7970000.0	7980000.0	26.0	23.575170516967773	4.57007360458374
1.0	7980000.0	7990000.0	33.0	25.84992027282715	4.998240947723389
1.0	7990000.0	8000000.0	20.0	26.29988670349121	5.077976226806641
1.0	8070000.0	8080000.0	17.0	19.756729125976562	3.7847564220428467
1.0	8150000.0	8160000.0	33.0	21.27858543395996	4.119500637054443
1.0	8180000.0	8190000.0	21.0	23.412799835205078	4.536607265472412
1.0	8210000.0	8220000.0	25.0	24.77340316772461	4.80106258392334
1.0	8230000.0	8240000.0	23.0	22.669475555419922	4.399542808532715
1.0	8260000.0	8270000.0	12.0	19.999588012695312	3.8585801124572754
1.0	8370000.0	8380000.0	16.0	16.973285675048828	3.2316055297851562
1.0	8410000.0	8420000.0	8.0	12.80537223815918	2.299272060394287
1.0	8420000.0	8430000.0	7.0	14.191770553588867	2.6090641021728516
1.0	8440000.0	8450000.0	16.0	17.165647506713867	3.2478508949279785
1.0	8680000.0	8690000.0	23.0	22.490821838378906	4.366617679595947
1.0	8770000.0	8780000.0	25.0	23.14849281311035	4.49368953704834
1.0	8800000.0	8810000.0	17.0	21.25723648071289	4.120525360107422
1.0	8820000.0	8830000.0	30.0	21.6986141204834	4.210801124572754
1.0	8830000.0	8840000.0	27.0	21.986347198486328	4.266367435455322
1.0	8860000.0	8870000.0	21.0	21.569795608520508	4.181240558624268
1.0	8880000.0	8890000.0	29.0	19.526851654052734	3.7649950981140137
1.0	8890000.0	8900000.0	20.0	25.016929626464844	4.8478875160217285
1.0	8900000.0	8910000.0	13.0	20.319746017456055	3.9334933757781982
1.0	8940000.0	8950000.0	16.0	19.398635864257812	3.743044376373291
1.0	8980000.0	8990000.0	16.0	25.544506072998047	4.949118137359619
1.0	9000000.0	9010000.0	20.0	20.16958236694336	3.9070115089416504
1.0	9150000.0	9160000.0	26.0	25.027685165405273	4.855652332305908
1.0	9170000.0	9180000.0	11.0	14.523101806640625	2.7011256217956543
1.0	9240000.0	9250000.0	20.0	14.69763469696045	2.7189366817474365
1.0	9270000.0	9280000.0	16.0	22.6595458984375	4.406579494476318
1.0	9280000.0	9290000.0	23.0	23.394668579101562	4.550716400146484
1.0	9300000.0	9310000.0	10.0	12.06066608428955	2.1543755531311035
1.0	9310000.0	9320000.0	13.0	14.895868301391602	2.780949354171753
1.0	9350000.0	9360000.0	20.0	12.036615371704102	2.1534347534179688
1.0	9360000.0	9370000.0	10.0	12.20422649383545	2.1967101097106934
1.0	9370000.0	9380000.0	8.0	12.837224006652832	2.3315069675445557
1.0	9380000.0	9390000.0	15.0	11.269417762756348	1.9922420978546143
1.0	9430000.0	9440000.0	21.0	16.47417640686035	3.1332497596740723
1.0	9500000.0	9510000.0	27.0	18.998512268066406	3.658034563064575
1.0	9560000.0	9570000.0	31.0	21.494121551513672	4.172208786010742
1.0	9620000.0	9630000.0	15.0	17.46735191345215	3.330024242401123
1.0	9720000.0	9730000.0	23.0	20.235382080078125	3.9425690174102783
1.0	9730000.0	9740000.0	25.0	17.262454986572266	3.3085010051727295
1.0	9750000.0	9760000.0	21.0	19.140710830688477	3.702352523803711
1.0	9870000.0	9880000.0	19.0	17.04676055908203	3.2320055961608887
1.0	9970000.0	9980000.0	22.0	19.662492752075195	3.810361862182617
1.0	10020000.0	10030000.0	13.0	16.168651580810547	3.0676846504211426
1.0	10100000.0	10110000.0	18.0	14.0690279006958	2.594625949859619
1.0	10130000.0	10140000.0	14.0	16.57364273071289	3.137049436569214
1.0	10160000.0	10170000.0	13.0	15.84093952178955	2.9759960174560547
1.0	10180000.0	10190000.0	13.0	16.531841278076172	3.120309352874756
1.0	10210000.0	10220000.0	7.0	15.868391036987305	2.991274356842041
1.0	10220000.0	10230000.0	17.0	13.482770919799805	2.4685330390930176
1.0	10230000.0	10240000.0	16.0	15.957232475280762	3.009859085083008
1.0	10270000.0	10280000.0	20.0	16.59891128540039	3.153791904449463
1.0	10330000.0	10340000.0	8.0	20.478845596313477	3.966848850250244
1.0	10360000.0	10370000.0	16.0	20.533458709716797	3.9734854698181152
1.0	10390000.0	10400000.0	7.0	16.506389617919922	3.1199581623077393
1.0	10440000.0	10450000.0	15.0	15.972494125366211	3.012176990509033
1.0	10520000.0	10530000.0	7.0	12.54736042022705	2.263766050338745
1.0	10530000.0	10540000.0	11.0	15.424070358276367	2.8930835723876953
1.0	10550000.0	10560000.0	15.0	15.270620346069336	2.8553466796875
1.0	10560000.0	10570000.0	16.0	15.124801635742188	2.8312275409698486
1.0	10640000.0	10650000.0	9.0	19.602638244628906	3.7990589141845703
1.0	10680000.0	10690000.0	7.0	10.144575119018555	1.7519174814224243
1.0	10760000.0	10770000.0	7.0	9.115117073059082	1.5421125888824463
1.0	10780000.0	10790000.0	3.0	10.129963874816895	1.7513290643692017
1.0	10830000.0	10840000.0	8.0	11.8309965133667	2.117507219314575
1.0	10840000.0	10850000.0	20.0	10.703573226928711	1.8778969049453735
1.0	10850000.0	10860000.0	9.0	13.045605659484863	2.368032455444336
1.0	11010000.0	11020000.0	22.0	20.795825958251953	4.0405707359313965
1.0	11040000.0	11050000.0	14.0	22.16910743713379	4.304142951965332
1.0	11150000.0	11160000.0	18.0	15.62547779083252	2.9305801391601562
1.0	11180000.0	11190000.0	9.0	12.918222427368164	2.345132350921631
1.0	11250000.0	11260000.0	15.0	13.714970588684082	2.5217692852020264
1.0	11300000.0	11310000.0	11.0	12.984643936157227	2.3619887828826904
1.0	11340000.0	11350000.0	12.0	14.361740112304688	2.6512880325317383
1.0	11380000.0	11390000.0	24.0	21.591903686523438	4.189047813415527
1.0	11410000.0	11420000.0	26.0	22.67055892944336	4.404431343078613
1.0	11470000.0	11480000.0	30.0	25.903484344482422	4.998490333557129
1.0	11480000.0	11490000.0	19.0	25.836233139038086	4.988157749176025
1.0	11520000.0	11530000.0	23.0	25.952646255493164	5.00386905670166
1.0	11540000.0	11550000.0	25.0	24.593408584594727	4.739490985870361
1.0	11570000.0	11580000.0	14.0	28.854278564453125	5.51265287399292
1.0	11640000.0	11650000.0	33.0	28.225574493408203	5.41080904006958
1.0	11710000.0	11720000.0	10.0	15.383379936218262	2.868809461593628
1.0	11790000.0	11800000.0	11.0	19.385522842407227	3.7465128898620605
1.0	11890000.0	11900000.0	10.0	11.775749206542969	2.0843167304992676
1.0	11960000.0	11970000.0	15.0	21.759220123291016	4.232065200805664
1.0	12040000.0	12050000.0	16.0	12.74244499206543	2.308380126953125
1.0	12070000.0	12080000.0	8.0	14.734743118286133	2.740762710571289
1.0	12150000.0	12160000.0	20.0	23.40205192565918	4.552664279937744
1.0	12160000.0	12170000.0	22.0	21.14634132385254	4.113977909088135
1.0	12350000.0	12360000.0	21.0	16.467920303344727	3.1022377014160156
1.0	12400000.0	12410000.0	9.0	16.3651180267334	3.0758869647979736
1.0	12530000.0	12540000.0	22.0	16.580278396606445	3.1317243576049805
1.0	12570000.0	12580000.0	18.0	17.786800384521484	3.3989956378936768
1.0	12580000.0	12590000.0	21.0	17.57962417602539	3.3696377277374268
1.0	12600000.0	12610000.0	17.0	17.394962310791016	3.332258701324463
1.0	12720000.0	12730000.0	31.0	28.684301376342773	5.497101306915283
1.0	12770000.0	12780000.0	25.0	25.132164001464844	4.8616509437561035
1.0	13790000.0	13800000.0	24.0	20.439218521118164	3.969235897064209
1.0	14030000.0	14040000.0	32.0	27.755985260009766	5.320122718811035
1.0	14040000.0	14050000.0	20.0	26.25713539123535	5.028481960296631
1.0	14050000.0	14060000.0	21.0	22.8021183013916	4.403564929962158
1.0	14060000.0	14070000.0	24.0	22.19522476196289	4.2829155921936035
1.0	14100000.0	14110000.0	14.0	17.09400749206543	3.2116222381591797
1.0	14130000.0	14140000.0	13.0	15.030227661132812	2.802183151245117
1.0	14160000.0	14170000.0	27.0	31.193798065185547	5.904078006744385
1.0	14250000.0	14260000.0	25.0	29.11429786682129	5.548329830169678
1.0	14350000.0	14360000.0	23.0	26.11843490600586	5.0226545333862305
1.0	14360000.0	14370000.0	20.0	30.347522735595703	5.7439374923706055
1.0	14420000.0	14430000.0	30.0	28.987186431884766	5.491648197174072
1.0	14490000.0	14500000.0	32.0	30.8952579498291	5.80081844329834
1.0	14580000.0	14590000.0	31.0	31.007633209228516	5.840846061706543
1.0	14600000.0	14610000.0	21.0	29.489898681640625	5.574747085571289
1.0	14700000.0	14710000.0	34.0	31.105335235595703	5.862904071807861
1.0	14820000.0	14830000.0	41.0	36.362342834472656	6.607455253601074
1.0	14850000.0	14860000.0	27.0	32.43681335449219	6.041197299957275
1.0	14890000.0	14900000.0	41.0	37.512451171875	6.754866600036621
1.0	15030000.0	15040000.0	28.0	31.934778213500977	5.983767509460449
1.0	15100000.0	15110000.0	23.0	22.91470718383789	4.422667503356934
1.0	15130000.0	15140000.0	19.0	27.608388900756836	5.292263031005859
1.0	15220000.0	15230000.0	21.0	19.117475509643555	3.6801185607910156
1.0	15490000.0	15500000.0	15.0	19.054800033569336	3.675154209136963
1.0	15500000.0	15510000.0	12.0	16.255084991455078	3.065307855606079
1.0	15580000.0	15590000.0	21.0	21.060501098632812	4.083911895751953
1.0	15590000.0	15600000.0	45.0	23.27804183959961	4.523205757141113
1.0	15600000.0	15610000.0	17.0	20.179317474365234	3.908216953277588
1.0	15670000.0	15680000.0	13.0	15.05274772644043	2.805119514465332
1.0	15690000.0	15700000.0	18.0	17.561635971069336	3.357799530029297
1.0	15700000.0	15710000.0	15.0	18.162364959716797	3.49284291267395
1.0	15750000.0	15760000.0	5.0	10.94646167755127	1.9083054065704346
1.0	15760000.0	15770000.0	17.0	18.692943572998047	3.609238862991333
1.0	15800000.0	15810000.0	22.0	18.9279727935791	3.66011118888855
1.0	15840000.0	15850000.0	11.0	15.17236328125	2.8378241062164307
1.0	15850000.0	15860000.0	13.0	17.205381393432617	3.279005765914917
1.0	15870000.0	15880000.0	9.0	16.088481903076172	3.024277687072754
1.0	15920000.0	15930000.0	14.0	21.254520416259766	4.135512828826904
1.0	15940000.0	15950000.0	17.0	16.095966339111328	3.028357744216919
1.0	15970000.0	15980000.0	8.0	13.820307731628418	2.5424675941467285
1.0	15980000.0	15990000.0	14.0	16.134214401245117	3.033116102218628
1.0	16010000.0	16020000.0	17.0	14.05595588684082	2.5982728004455566
1.0	16040000.0	16050000.0	9.0	10.923059463500977	1.9147827625274658
1.0	16050000.0	16060000.0	2.0	9.596244812011719	5.012327671051025
1.0	16080000.0	16090000.0	5.0	11.632682800292969	2.0671863555908203
1.0	16090000.0	16100000.0	7.0	10.347747802734375	6.196911811828613
1.0	16120000.0	16130000.0	8.0	14.945340156555176	2.8016486167907715
1.0	16150000.0	16160000.0	15.0	18.680484771728516	3.611323833465576
1.0	16160000.0	16170000.0	15.0	18.094196319580078	3.468432664871216
1.0	16490000.0	16500000.0	7.0	12.073099136352539	2.164902925491333
1.0	16520000.0	16530000.0	13.0	14.43365478515625	2.6934702396392822
1.0	16620000.0	16630000.0	11.0	15.385614395141602	2.881986141204834
1.0	16670000.0	16680000.0	14.0	17.393375396728516	3.3376643657684326
1.0	16720000.0	16730000.0	16.0	12.133410453796387	2.177704334259033
1.0	16780000.0	16790000.0	10.0	13.607162475585938	2.492626905441284
1.0	17040000.0	17050000.0	35.0	20.225215911865234	3.9130516052246094
1.0	17230000.0	17240000.0	34.0	22.23674201965332	4.323366641998291
1.0	17250000.0	17260000.0	15.0	13.76902961730957	2.527461051940918
1.0	17280000.0	17290000.0	18.0	14.012868881225586	2.5790743827819824
1.0	17320000.0	17330000.0	10.0	11.373875617980957	2.004917621612549
1.0	17330000.0	17340000.0	10.0	10.81063175201416	1.892534852027893
1.0	17360000.0	17370000.0	15.0	15.842798233032227	2.9828054904937744
1.0	17380000.0	17390000.0	17.0	22.530359268188477	4.385585308074951
1.0	17430000.0	17440000.0	13.0	15.437707901000977	2.8984572887420654
1.0	17540000.0	17550000.0	19.0	20.320941925048828	3.9310097694396973
1.0	17560000.0	17570000.0	12.0	16.916091918945312	3.2122130393981934
1.0	17620000.0	17630000.0	18.0	27.611270904541016	5.313745975494385
1.0	17640000.0	17650000.0	26.0	21.319238662719727	4.134286880493164
1.0	17660000.0	17670000.0	17.0	21.46662139892578	4.168292999267578
1.0	17730000.0	17740000.0	14.0	14.765643119812012	2.7318317890167236
1.0	17910000.0	17920000.0	10.0	10.04760456085205	1.728035569190979
1.0	17940000.0	17950000.0	9.0	9.700438499450684	1.6542850732803345
1.0	17960000.0	17970000.0	11.0	10.061236381530762	1.7297452688217163
1.0	18010000.0	18020000.0	7.0	10.698783874511719	1.8678375482559204
1.0	18030000.0	18040000.0	13.0	21.74623680114746	4.234313488006592
1.0	18060000.0	18070000.0	18.0	20.62644386291504	4.001795291900635
1.0	18090000.0	18100000.0	18.0	22.196746826171875	4.310379981994629
1.0	18140000.0	18150000.0	15.0	28.986148834228516	5.542441368103027
1.0	18150000.0	18160000.0	23.0	24.032241821289062	4.6424174308776855
1.0	18180000.0	18190000.0	19.0	25.296340942382812	4.8865885734558105
1.0	18230000.0	18240000.0	28.0	27.16342544555664	5.205259323120117
1.0	18320000.0	18330000.0	21.0	26.206954956054688	5.0354719161987305
1.0	18460000.0	18470000.0	21.0	24.159297943115234	4.652604579925537
1.0	18550000.0	18560000.0	38.0	32.059749603271484	6.020005226135254
1.0	18590000.0	18600000.0	35.0	30.53277587890625	5.77301549911499
1.0	18610000.0	18620000.0	14.0	28.184886932373047	5.375577926635742
1.0	18650000.0	18660000.0	32.0	29.85772132873535	5.661074638366699
1.0	18720000.0	18730000.0	22.0	23.737380981445312	4.56897497177124
1.0	18740000.0	18750000.0	21.0	26.838003158569336	5.133978843688965
1.0	18750000.0	18760000.0	31.0	34.965633392333984	6.434349060058594
1.0	18830000.0	18840000.0	36.0	31.885211944580078	5.9857177734375
1.0	18880000.0	18890000.0	24.0	24.62055206298828	4.739842414855957
1.0	18900000.0	18910000.0	28.0	24.392290115356445	4.711369037628174
1.0	18990000.0	19000000.0	11.0	18.394123077392578	3.521214246749878
1.0	19060000.0	19070000.0	12.0	22.569332122802734	4.3754425048828125
1.0	19100000.0	19110000.0	22.0	24.022293090820312	4.655205249786377
1.0	19120000.0	19130000.0	18.0	20.2911319732666	3.929508924484253
1.0	19130000.0	19140000.0	22.0	19.203475952148438	3.705409526824951
1.0	19170000.0	19180000.0	19.0	24.351566314697266	4.723555088043213
1.0	19300000.0	19310000.0	22.0	25.579620361328125	4.960452079772949
1.0	19310000.0	19320000.0	25.0	22.249004364013672	4.331048965454102
1.0	19320000.0	19330000.0	19.0	26.030651092529297	5.037698268890381
1.0	19370000.0	19380000.0	18.0	17.155956268310547	3.280745029449463
1.0	19390000.0	19400000.0	11.0	10.800503730773926	1.8878915309906006
1.0	19470000.0	19480000.0	9.0	14.838285446166992	2.7520792484283447
1.0	19480000.0	19490000.0	10.0	14.945444107055664	2.7819511890411377
1.0	19510000.0	19520000.0	7.0	15.501920700073242	2.901564359664917
1.0	19560000.0	19570000.0	9.0	11.579933166503906	2.0540733337402344
1.0	19640000.0	19650000.0	11.0	11.829766273498535	2.115727186203003
1.0	19730000.0	19740000.0	20.0	12.980318069458008	2.3627219200134277
1.0	19750000.0	19760000.0	16.0	14.39118480682373	2.6735124588012695
1.0	19780000.0	19790000.0	17.0	15.703213691711426	2.9395015239715576
1.0	19800000.0	19810000.0	10.0	12.834561347961426	2.3153483867645264
1.0	19810000.0	19820000.0	14.0	17.46624755859375	3.320831298828125
1.0	19830000.0	19840000.0	29.0	21.501089096069336	4.1739583015441895
1.0	19940000.0	19950000.0	23.0	17.970243453979492	3.4138100147247314
1.0	19950000.0	19960000.0	14.0	15.243850708007812	2.841280937194824
1.0	20030000.0	20040000.0	10.0	13.060831069946289	2.3838977813720703
1.0	20100000.0	20110000.0	11.0	12.951166152954102	2.3521854877471924
1.0	20140000.0	20150000.0	25.0	18.229692459106445	3.502911329269409
1.0	20230000.0	20240000.0	19.0	15.99907398223877	2.9983792304992676
1.0	20260000.0	20270000.0	15.0	24.14470672607422	4.686007499694824
1.0	20300000.0	20310000.0	15.0	16.308124542236328	3.090972900390625
1.0	20360000.0	20370000.0	24.0	29.6038875579834	5.647781848907471
1.0	20390000.0	20400000.0	26.0	24.64630889892578	4.772047519683838
1.0	20440000.0	20450000.0	25.0	23.151142120361328	4.483194828033447
1.0	20460000.0	20470000.0	11.0	20.65731430053711	3.9981212615966797
1.0	20470000.0	20480000.0	19.0	15.625816345214844	2.943052291870117
1.0	20520000.0	20530000.0	22.0	21.33111000061035	4.132828712463379
1.0	20560000.0	20570000.0	28.0	21.634078979492188	4.201328277587891
1.0	20640000.0	20650000.0	13.0	20.511518478393555	3.964733600616455
1.0	20740000.0	20750000.0	30.0	29.775951385498047	5.6763105392456055
1.0	20870000.0	20880000.0	34.0	24.88508415222168	4.826216220855713
1.0	20900000.0	20910000.0	23.0	24.167871475219727	4.6826066970825195
1.0	20910000.0	20920000.0	14.0	20.657960891723633	3.9986987113952637
1.0	20930000.0	20940000.0	13.0	18.821950912475586	3.6168015003204346
1.0	20970000.0	20980000.0	12.0	13.466499328613281	2.4508330821990967
1.0	21000000.0	21010000.0	32.0	23.18436050415039	4.50998592376709
1.0	21050000.0	21060000.0	17.0	14.422409057617188	2.6747829914093018
1.0	21070000.0	21080000.0	16.0	17.303125381469727	3.276484966278076
1.0	21180000.0	21190000.0	19.0	17.918289184570312	3.406078338623047
1.0	21210000.0	21220000.0	16.0	20.289661407470703	3.892364501953125
1.0	21230000.0	21240000.0	14.0	21.711944580078125	4.200860500335693
1.0	21270000.0	21280000.0	18.0	20.60871124267578	3.9557414054870605
1.0	21300000.0	21310000.0	20.0	22.571178436279297	4.360987186431885
1.0	21330000.0	21340000.0	20.0	22.33395004272461	4.331034183502197
1.0	21340000.0	21350000.0	17.0	20.73906898498535	4.013515949249268
1.0	21470000.0	21480000.0	16.0	18.326236724853516	3.4976913928985596
1.0	21500000.0	21510000.0	25.0	19.916418075561523	3.8499226570129395
1.0	21650000.0	21660000.0	12.0	14.107107162475586	2.600790500640869
1.0	21690000.0	21700000.0	25.0	20.04080581665039	3.8764472007751465
1.0	21730000.0	21740000.0	31.0	26.28314208984375	5.082873344421387
1.0	21840000.0	21850000.0	16.0	17.028844833374023	3.253533124923706
1.0	21860000.0	21870000.0	14.0	19.39252281188965	3.7550201416015625
1.0	21950000.0	21960000.0	14.0	13.480517387390137	2.4767086505889893
1.0	21970000.0	21980000.0	14.0	14.739245414733887	2.7418744564056396
1.0	22020000.0	22030000.0	17.0	16.454296112060547	3.1176917552948
1.0	22080000.0	22090000.0	24.0	16.53841781616211	3.125598669052124
1.0	22150000.0	22160000.0	8.0	13.826359748840332	7.5786895751953125
1.0	22210000.0	22220000.0	5.0	8.830098152160645	1.4803169965744019
1.0	22250000.0	22260000.0	13.0	12.129924774169922	2.188471794128418
1.0	22260000.0	22270000.0	13.0	12.485383987426758	2.2655045986175537
1.0	22280000.0	22290000.0	14.0	15.308184623718262	2.8712449073791504
1.0	22350000.0	22360000.0	17.0	15.949243545532227	3.015690803527832
1.0	22380000.0	22390000.0	20.0	16.7684383392334	3.170569658279419
1.0	22420000.0	22430000.0	17.0	16.399005889892578	3.0863683223724365
1.0	22450000.0	22460000.0	8.0	14.218862533569336	2.6367595195770264
1.0	22490000.0	22500000.0	19.0	20.61905860900879	4.00241231918335
1.0	22510000.0	22520000.0	16.0	21.27197265625	4.127280235290527
1.0	22540000.0	22550000.0	28.0	25.34755516052246	4.911627292633057
1.0	22580000.0	22590000.0	16.0	13.836596488952637	2.551388740539551
1.0	22710000.0	22720000.0	28.0	22.201353073120117	4.299591064453125
1.0	22820000.0	22830000.0	22.0	18.255752563476562	3.4756081104278564
1.0	22870000.0	22880000.0	15.0	19.019113540649414	3.6669819355010986
1.0	22890000.0	22900000.0	18.0	20.738176345825195	4.019008159637451
1.0	22980000.0	22990000.0	18.0	19.36572265625	3.743931531906128
1.0	22990000.0	23000000.0	18.0	21.90674591064453	4.256534576416016
1.0	23030000.0	23040000.0	14.0	13.908465385437012	2.556257486343384
1.0	23200000.0	23210000.0	10.0	12.368571281433105	2.2357230186462402
1.0	23270000.0	23280000.0	37.0	27.1259765625	5.236161231994629
1.0	23310000.0	23320000.0	26.0	26.817455291748047	5.1757707595825195
1.0	23410000.0	23420000.0	8.0	14.693130493164062	2.713930606842041
1.0	23630000.0	23640000.0	12.0	21.440763473510742	4.129679203033447
1.0	23740000.0	23750000.0	12.0	14.787206649780273	2.7647883892059326
1.0	23860000.0	23870000.0	21.0	17.67339515686035	3.394463062286377
1.0	23910000.0	23920000.0	27.0	20.222238540649414	3.9238696098327637
1.0	23960000.0	23970000.0	15.0	19.810184478759766	3.8284709453582764
1.0	24110000.0	24120000.0	7.0	14.11157512664795	2.6072261333465576
1.0	24230000.0	24240000.0	15.0	17.1232967376709	3.2911484241485596
1.0	24250000.0	24260000.0	7.0	17.654483795166016	3.4002785682678223
1.0	24370000.0	24380000.0	22.0	16.513431549072266	3.163668632507324
1.0	24440000.0	24450000.0	8.0	13.903541564941406	2.560239315032959
1.0	24460000.0	24470000.0	20.0	14.696179389953613	2.744910478591919
1.0	24500000.0	24510000.0	19.0	17.46381187438965	3.347097873687744
1.0	24570000.0	24580000.0	16.0	22.662036895751953	4.404212474822998
1.0	24610000.0	24620000.0	18.0	19.57798957824707	3.7835357189178467
1.0	24640000.0	24650000.0	19.0	15.630714416503906	2.9411208629608154
1.0	24680000.0	24690000.0	19.0	12.211255073547363	2.194546699523926
1.0	24710000.0	24720000.0	13.0	14.55986499786377	2.706040620803833
1.0	24800000.0	24810000.0	23.0	18.99840545654297	3.65761137008667
1.0	24820000.0	24830000.0	24.0	20.360614776611328	3.953828811645508
1.0	24840000.0	24850000.0	21.0	19.27139663696289	3.7063241004943848
1.0	24880000.0	24890000.0	15.0	17.319082260131836	3.3004212379455566
1.0	24910000.0	24920000.0	24.0	21.857524871826172	4.242175579071045
1.0	24990000.0	25000000.0	17.0	18.14150047302246	3.4461135864257812
1.0	25000000.0	25010000.0	7.0	18.527263641357422	3.552844285964966
1.0	25140000.0	25150000.0	34.0	21.964927673339844	4.247256278991699
1.0	25160000.0	25170000.0	17.0	21.385997772216797	4.1404924392700195
1.0	25230000.0	25240000.0	21.0	15.664016723632812	2.940068006515503
1.0	25240000.0	25250000.0	13.0	17.938617706298828	3.421802520751953
1.0	25270000.0	25280000.0	15.0	21.215469360351562	4.113123416900635
1.0	25310000.0	25320000.0	19.0	19.47610855102539	3.756359577178955
1.0	25380000.0	25390000.0	13.0	17.274568557739258	3.2894515991210938
1.0	25410000.0	25420000.0	19.0	21.933395385742188	4.254208564758301
1.0	25430000.0	25440000.0	16.0	22.91301918029785	4.444049835205078
1.0	25440000.0	25450000.0	22.0	21.667903900146484	4.206169128417969
1.0	25460000.0	25470000.0	15.0	23.146678924560547	4.488066673278809
1.0	25480000.0	25490000.0	31.0	33.66881561279297	6.282151222229004
1.0	25490000.0	25500000.0	21.0	20.910160064697266	4.043181419372559
1.0	25510000.0	25520000.0	19.0	21.37380027770996	4.144344329833984
1.0	25550000.0	25560000.0	19.0	15.844888687133789	2.9876363277435303
1.0	25680000.0	25690000.0	11.0	14.332585334777832	2.6588571071624756
1.0	25790000.0	25800000.0	12.0	17.91068458557129	3.413485288619995
1.0	25890000.0	25900000.0	10.0	15.047494888305664	2.7996628284454346
1.0	25950000.0	25960000.0	44.0	32.17551803588867	6.057644844055176
1.0	25990000.0	26000000.0	20.0	23.06920623779297	4.46566104888916
1.0	26010000.0	26020000.0	27.0	22.18590545654297	4.296257972717285
1.0	26080000.0	26090000.0	23.0	18.69345474243164	3.597409725189209
1.0	26110000.0	26120000.0	29.0	23.22440528869629	4.511664390563965
1.0	26140000.0	26150000.0	8.0	13.087542533874512	2.378516435623169
1.0	26220000.0	26230000.0	19.0	15.462468147277832	2.898159980773926
1.0	26330000.0	26340000.0	22.0	21.230621337890625	4.119799613952637
1.0	26360000.0	26370000.0	20.0	16.081787109375	3.0325913429260254
1.0	26460000.0	26470000.0	22.0	26.0150146484375	5.029149532318115
1.0	26470000.0	26480000.0	34.0	25.24005126953125	4.8866868019104
1.0	26490000.0	26500000.0	20.0	17.152183532714844	3.2694554328918457
1.0	26510000.0	26520000.0	7.0	13.387460708618164	2.4407474994659424
1.0	26540000.0	26550000.0	17.0	20.562007904052734	3.9884254932403564
1.0	26640000.0	26650000.0	15.0	18.19854164123535	3.496713638305664
1.0	26740000.0	26750000.0	28.0	29.62386131286621	5.662670135498047
1.0	26970000.0	26980000.0	17.0	22.162168502807617	4.30955696105957
1.0	26990000.0	27000000.0	29.0	23.615291595458984	4.591127395629883
1.0	27000000.0	27010000.0	19.0	21.80534553527832	4.2370195388793945
1.0	27030000.0	27040000.0	8.0	16.253154754638672	3.0519556999206543
1.0	27050000.0	27060000.0	15.0	17.688217163085938	3.3517138957977295
1.0	27110000.0	27120000.0	15.0	14.092691421508789	2.6092522144317627
1.0	27120000.0	27130000.0	10.0	13.4357271194458	2.468026876449585
1.0	27210000.0	27220000.0	8.0	11.96449089050293	2.140592098236084
1.0	27290000.0	27300000.0	21.0	14.66443157196045	2.736863136291504
1.0	27360000.0	27370000.0	15.0	16.482019424438477	3.142216205596924
1.0	27420000.0	27430000.0	10.0	13.141682624816895	2.3879709243774414
1.0	27490000.0	27500000.0	21.0	23.010753631591797	4.4728217124938965
1.0	27600000.0	27610000.0	14.0	19.153650283813477	3.7061984539031982
1.0	27630000.0	27640000.0	26.0	15.114949226379395	2.8337819576263428
1.0	27720000.0	27730000.0	11.0	13.522872924804688	2.487780809402466
1.0	27790000.0	27800000.0	12.0	15.652071952819824	2.933497190475464
1.0	27850000.0	27860000.0	7.0	12.248196601867676	2.2008841037750244
1.0	27900000.0	27910000.0	16.0	12.79305362701416	2.3301000595092773
1.0	27920000.0	27930000.0	3.0	9.482473373413086	1.608473539352417
1.0	27970000.0	27980000.0	15.0	18.380428314208984	3.544126033782959
1.0	28260000.0	28270000.0	11.0	14.434808731079102	2.680058240890503
1.0	28350000.0	28360000.0	19.0	18.471893310546875	3.5261764526367188
1.0	28420000.0	28430000.0	24.0	22.49873924255371	4.368424415588379
1.0	28430000.0	28440000.0	19.0	21.844188690185547	4.239501953125
1.0	28460000.0	28470000.0	19.0	22.83997917175293	4.434479713439941
1.0	28470000.0	28480000.0	26.0	18.610544204711914	3.586080551147461
1.0	28490000.0	28500000.0	18.0	19.380916595458984	3.7348456382751465
1.0	28510000.0	28520000.0	22.0	19.33651351928711	3.7362911701202393
1.0	28620000.0	28630000.0	22.0	22.16402244567871	4.308218955993652
1.0	28750000.0	28760000.0	8.0	16.97855567932129	3.2237701416015625
1.0	29010000.0	29020000.0	11.0	15.580639839172363	2.92724871635437
1.0	29020000.0	29030000.0	14.0	13.847036361694336	2.54978609085083
1.0	29100000.0	29110000.0	12.0	19.389278411865234	3.743727207183838
1.0	29120000.0	29130000.0	17.0	21.406085968017578	4.162251949310303
1.0	29150000.0	29160000.0	20.0	21.44649887084961	4.169561862945557
1.0	29160000.0	29170000.0	18.0	21.252443313598633	4.12619161605835
1.0	29230000.0	29240000.0	13.0	17.84188461303711	3.4217581748962402
1.0	29240000.0	29250000.0	13.0	17.857934951782227	3.411919355392456
1.0	29250000.0	29260000.0	14.0	19.882892608642578	3.814380645751953
1.0	29290000.0	29300000.0	15.0	19.379161834716797	3.7446112632751465
1.0	29300000.0	29310000.0	17.0	20.535762786865234	3.985485076904297
1.0	29330000.0	29340000.0	23.0	21.271709442138672	4.131717681884766
1.0	29340000.0	29350000.0	20.0	19.198734283447266	3.7081291675567627
1.0	29350000.0	29360000.0	14.0	19.99277687072754	3.867392063140869
1.0	29480000.0	29490000.0	16.0	16.668601989746094	3.1395630836486816
1.0	29550000.0	29560000.0	18.0	19.175758361816406	3.693777561187744
1.0	29620000.0	29630000.0	25.0	22.01544952392578	4.276675224304199
1.0	29630000.0	29640000.0	15.0	16.454601287841797	3.1262764930725098
1.0	29660000.0	29670000.0	26.0	25.47415542602539	4.945879936218262
1.0	29710000.0	29720000.0	22.0	22.705646514892578	4.398713111877441
1.0	29730000.0	29740000.0	22.0	24.146835327148438	4.6794257164001465
1.0	29770000.0	29780000.0	10.0	21.651683807373047	4.188366889953613
1.0	30050000.0	30060000.0	15.0	24.644304275512695	4.77691125869751
1.0	30180000.0	30190000.0	32.0	28.01198959350586	5.33593225479126
1.0	30210000.0	30220000.0	29.0	28.650527954101562	5.451396465301514
1.0	30230000.0	30240000.0	31.0	34.0361328125	6.27683162689209
1.0	30240000.0	30250000.0	38.0	36.649314880371094	6.662911891937256
1.0	30290000.0	30300000.0	46.0	37.11431884765625	6.717807769775391
1.0	30350000.0	30360000.0	53.0	33.02861785888672	6.13368558883667
1.0	30430000.0	30440000.0	25.0	28.938369750976562	5.483384132385254
1.0	30440000.0	30450000.0	35.0	31.015457153320312	5.841956615447998
1.0	30490000.0	30500000.0	29.0	40.77796173095703	7.152931213378906
1.0	30520000.0	30530000.0	38.0	35.128456115722656	6.444544792175293
1.0	30580000.0	30590000.0	23.0	32.242088317871094	6.0336103439331055
1.0	30590000.0	30600000.0	29.0	26.700536727905273	5.1228227615356445
1.0	30620000.0	30630000.0	38.0	37.76130294799805	6.805793762207031
1.0	30660000.0	30670000.0	21.0	24.493167877197266	4.7024688720703125
1.0	30780000.0	30790000.0	23.0	26.448965072631836	5.059433937072754
1.0	30840000.0	30850000.0	20.0	21.86654281616211	4.208994388580322
1.0	30860000.0	30870000.0	29.0	37.41150665283203	6.782872200012207
1.0	30920000.0	30930000.0	20.0	16.969562530517578	3.222626209259033
1.0	31030000.0	31040000.0	36.0	39.343772888183594	7.014793395996094
1.0	31120000.0	31130000.0	9.0	17.317081451416016	3.291349411010742
1.0	31190000.0	31200000.0	13.0	14.199625968933105	2.6222503185272217
1.0	31230000.0	31240000.0	15.0	20.77193260192871	4.02027702331543
1.0	31240000.0	31250000.0	18.0	17.966041564941406	3.445887804031372
1.0	31380000.0	31390000.0	13.0	15.779714584350586	2.967266798019409
1.0	31490000.0	31500000.0	30.0	22.250946044921875	4.260672569274902
1.0	31540000.0	31550000.0	35.0	24.220224380493164	4.692720890045166
1.0	31600000.0	31610000.0	23.0	24.615753173828125	4.772642612457275
1.0	31770000.0	31780000.0	11.0	18.31986427307129	3.507091522216797
1.0	31810000.0	31820000.0	22.0	15.69909381866455	2.9523379802703857
1.0	31840000.0	31850000.0	15.0	15.25410270690918	2.850144863128662
1.0	31920000.0	31930000.0	27.0	28.633712768554688	5.491843223571777
1.0	31980000.0	31990000.0	21.0	22.400564193725586	4.35516357421875
1.0	32060000.0	32070000.0	26.0	24.978931427001953	4.848044395446777
1.0	32070000.0	32080000.0	22.0	22.84864616394043	4.450778007507324
1.0	32280000.0	32290000.0	18.0	23.135746002197266	4.491365909576416
1.0	32310000.0	32320000.0	29.0	22.589319229125977	4.3884124755859375
1.0	32330000.0	32340000.0	18.0	23.07181167602539	4.481010913848877
1.0	32370000.0	32380000.0	15.0	19.798276901245117	3.790257215499878
1.0	32400000.0	32410000.0	16.0	16.815265655517578	3.178114414215088
1.0	32420000.0	32430000.0	17.0	19.00650405883789	3.6668784618377686
1.0	32540000.0	32550000.0	14.0	13.530606269836426	2.4786667823791504
1.0	32550000.0	32560000.0	6.0	14.101941108703613	2.6151695251464844
1.0	32600000.0	32610000.0	14.0	17.075767517089844	3.2470741271972656
1.0	32700000.0	32710000.0	13.0	13.4375581741333	2.471515655517578
1.0	32770000.0	32780000.0	18.0	14.710604667663574	2.7350707054138184
1.0	32930000.0	32940000.0	18.0	21.320476531982422	4.134693145751953
1.0	32940000.0	32950000.0	14.0	24.781219482421875	5.028162956237793
1.0	33000000.0	33010000.0	17.0	20.776803970336914	4.023764610290527
1.0	33010000.0	33020000.0	20.0	18.72733497619629	3.6104016304016113
1.0	33070000.0	33080000.0	23.0	18.443950653076172	3.5502052307128906
1.0	33150000.0	33160000.0	10.0	17.747671127319336	3.400768995285034
1.0	33160000.0	33170000.0	11.0	14.820440292358398	2.771671772003174
1.0	33340000.0	33350000.0	10.0	14.805468559265137	2.7708964347839355
1.0	33350000.0	33360000.0	6.0	12.589189529418945	2.282837152481079
1.0	33360000.0	33370000.0	10.0	8.572407722473145	2.66056489944458
1.0	33380000.0	33390000.0	17.0	18.62728500366211	3.5948612689971924
1.0	33450000.0	33460000.0	25.0	16.38283920288086	3.1198155879974365
1.0	33500000.0	33510000.0	16.0	21.26858139038086	4.124564170837402
1.0	33520000.0	33530000.0	17.0	22.544189453125	4.376749038696289
1.0	33530000.0	33540000.0	30.0	25.64479637145996	4.972017288208008
1.0	33610000.0	33620000.0	7.0	15.621198654174805	2.927699565887451
1.0	33660000.0	33670000.0	45.0	37.65074920654297	6.8343610763549805
1.0	33730000.0	33740000.0	12.0	15.025856018066406	2.8002939224243164
1.0	33770000.0	33780000.0	13.0	17.69400978088379	3.3775970935821533
1.0	33840000.0	33850000.0	15.0	21.944110870361328	4.250163555145264
1.0	33860000.0	33870000.0	30.0	27.255340576171875	5.235169410705566
1.0	33900000.0	33910000.0	26.0	28.512645721435547	5.456796169281006
1.0	33940000.0	33950000.0	21.0	24.17551040649414	4.659041404724121
1.0	33980000.0	33990000.0	30.0	28.601917266845703	5.428562641143799
1.0	34020000.0	34030000.0	30.0	32.020713806152344	5.9950361251831055
1.0	34030000.0	34040000.0	38.0	35.23621368408203	6.4774932861328125
1.0	34110000.0	34120000.0	37.0	31.2519588470459	5.879864692687988
1.0	34200000.0	34210000.0	34.0	30.25067138671875	5.705221652984619
1.0	34230000.0	34240000.0	38.0	35.17593002319336	6.444985866546631
1.0	34330000.0	34340000.0	28.0	33.01680374145508	6.142221450805664
1.0	34480000.0	34490000.0	35.0	35.05985641479492	6.423531532287598
1.0	34560000.0	34570000.0	22.0	26.889739990234375	5.114582538604736
1.0	34650000.0	34660000.0	30.0	36.06145477294922	6.569760799407959
1.0	34670000.0	34680000.0	32.0	37.00907516479492	6.673333168029785
1.0	34680000.0	34690000.0	41.0	40.06391906738281	7.068177700042725
1.0	34690000.0	34700000.0	50.0	42.116947174072266	7.287498474121094
1.0	34720000.0	34730000.0	36.0	31.37405776977539	5.877505779266357
1.0	34820000.0	34830000.0	31.0	35.185516357421875	6.437307834625244
1.0	34860000.0	34870000.0	35.0	38.84949493408203	6.932173728942871
1.0	34890000.0	34900000.0	31.0	31.919055938720703	5.9857659339904785
1.0	34920000.0	34930000.0	17.0	29.665592193603516	5.627182960510254
1.0	34960000.0	34970000.0	31.0	32.1807746887207	6.028229713439941
1.0	34990000.0	35000000.0	17.0	26.944683074951172	5.17943811416626
1.0	35010000.0	35020000.0	31.0	31.27987289428711	5.886826992034912
1.0	35190000.0	35200000.0	31.0	31.055639266967773	5.869017124176025
1.0	35210000.0	35220000.0	23.0	26.945653915405273	5.166990280151367
1.0	35400000.0	35410000.0	37.0	37.262603759765625	6.769044399261475
1.0	35440000.0	35450000.0	22.0	21.372859954833984	4.117222785949707
1.0	35550000.0	35560000.0	23.0	19.768924713134766	3.802961826324463
1.0	35730000.0	35740000.0	25.0	24.638734817504883	4.763879776000977
1.0	35890000.0	35900000.0	18.0	17.481380462646484	3.3309452533721924
1.0	35920000.0	35930000.0	28.0	16.753826141357422	3.1659724712371826
1.0	36010000.0	36020000.0	13.0	18.321125030517578	3.4870121479034424
1.0	36060000.0	36070000.0	17.0	18.66126823425293	3.584789276123047
1.0	36100000.0	36110000.0	19.0	23.25033187866211	4.509405612945557
1.0	36130000.0	36140000.0	26.0	26.05649757385254	5.032965183258057
1.0	36260000.0	36270000.0	23.0	25.5996150970459	4.950733184814453
1.0	36320000.0	36330000.0	34.0	24.103378295898438	4.666235446929932
1.0	36380000.0	36390000.0	12.0	15.976343154907227	2.9899039268493652
1.0	36430000.0	36440000.0	11.0	21.374948501586914	4.143385887145996
1.0	36450000.0	36460000.0	18.0	20.83805274963379	4.035595417022705
1.0	36490000.0	36500000.0	18.0	19.698772430419922	3.806009292602539
1.0	36530000.0	36540000.0	30.0	23.842464447021484	4.624500751495361
1.0	36560000.0	36570000.0	17.0	16.948209762573242	3.220547914505005
1.0	36600000.0	36610000.0	13.0	16.324430465698242	3.0822677612304688
1.0	36620000.0	36630000.0	7.0	15.20112133026123	2.8339345455169678
1.0	36710000.0	36720000.0	13.0	17.06991958618164	3.243032932281494
1.0	36730000.0	36740000.0	12.0	15.859710693359375	2.9740376472473145
1.0	36790000.0	36800000.0	30.0	20.225194931030273	3.9183642864227295
1.0	36810000.0	36820000.0	8.0	12.35454273223877	2.2233097553253174
1.0	36900000.0	36910000.0	19.0	22.774076461791992	4.424282550811768
1.0	36960000.0	36970000.0	31.0	31.938976287841797	6.021325588226318
1.0	36980000.0	36990000.0	19.0	19.657024383544922	3.7860920429229736
1.0	37000000.0	37010000.0	19.0	24.71871566772461	4.780066013336182
1.0	37010000.0	37020000.0	25.0	31.706008911132812	5.988057613372803
1.0	37110000.0	37120000.0	18.0	24.401126861572266	4.720105171203613
1.0	37130000.0	37140000.0	19.0	25.739212036132812	4.957157611846924
1.0	37150000.0	37160000.0	19.0	24.438405990600586	4.723276138305664
1.0	37270000.0	37280000.0	27.0	25.31900405883789	4.870550155639648
1.0	37280000.0	37290000.0	23.0	26.59592056274414	5.098151683807373
1.0	37380000.0	37390000.0	31.0	28.028493881225586	5.343558311462402
1.0	37440000.0	37450000.0	26.0	29.719003677368164	5.625126838684082
1.0	37460000.0	37470000.0	36.0	29.5777530670166	5.604228973388672
1.0	37470000.0	37480000.0	29.0	28.31865882873535	5.388514041900635
1.0	37610000.0	37620000.0	36.0	32.03960418701172	5.996138572692871
1.0	37680000.0	37690000.0	25.0	38.04622268676758	6.829522132873535
1.0	37890000.0	37900000.0	12.0	22.355792999267578	4.324462413787842
1.0	37970000.0	37980000.0	19.0	16.900310516357422	3.203943967819214
1.0	38010000.0	38020000.0	19.0	17.197402954101562	3.2625815868377686
1.0	38050000.0	38060000.0	16.0	17.356075286865234	3.2825992107391357
1.0	38060000.0	38070000.0	21.0	24.533662796020508	4.76529598236084
1.0	38070000.0	38080000.0	15.0	24.232105255126953	4.698555946350098
1.0	38130000.0	38140000.0	23.0	21.758808135986328	4.225246429443359
1.0	38140000.0	38150000.0	12.0	19.79115867614746	3.8136234283447266
1.0	38170000.0	38180000.0	23.0	14.448678970336914	2.6626458168029785
1.0	38280000.0	38290000.0	12.0	14.359865188598633	2.649395227432251
1.0	38290000.0	38300000.0	16.0	17.373687744140625	3.2952733039855957
1.0	38300000.0	38310000.0	14.0	16.819501876831055	3.1698622703552246
1.0	38330000.0	38340000.0	12.0	16.274625778198242	3.0869245529174805
1.0	38350000.0	38360000.0	13.0	17.167198181152344	3.267819881439209
1.0	38460000.0	38470000.0	9.0	16.265867233276367	3.080023765563965
1.0	38500000.0	38510000.0	21.0	22.992328643798828	4.4638800621032715
1.0	38570000.0	38580000.0	27.0	27.954931259155273	5.365879058837891
1.0	38620000.0	38630000.0	28.0	30.1248779296875	5.727567195892334
1.0	38660000.0	38670000.0	34.0	30.31427001953125	5.7492146492004395
1.0	38670000.0	38680000.0	20.0	23.474891662597656	4.533711910247803
1.0	38700000.0	38710000.0	16.0	26.98189926147461	5.179695129394531
1.0	38750000.0	38760000.0	38.0	30.10934829711914	5.6921305656433105
1.0	38770000.0	38780000.0	43.0	42.02152633666992	7.290991306304932
1.0	38790000.0	38800000.0	25.0	31.422954559326172	5.903680324554443
1.0	38810000.0	38820000.0	35.0	35.44599914550781	6.493261814117432
1.0	38900000.0	38910000.0	26.0	45.24418258666992	7.588768005371094
1.0	38960000.0	38970000.0	34.0	34.09290313720703	6.300056457519531
1.0	38980000.0	38990000.0	29.0	32.85438919067383	6.130192756652832
1.0	39070000.0	39080000.0	18.0	28.218379974365234	5.384835720062256
1.0	39080000.0	39090000.0	30.0	28.733989715576172	5.486174583435059
1.0	39110000.0	39120000.0	17.0	25.12979507446289	4.840645790100098
1.0	39120000.0	39130000.0	36.0	28.18302345275879	5.388054847717285
1.0	39160000.0	39170000.0	23.0	28.391082763671875	5.415133476257324
1.0	39170000.0	39180000.0	19.0	32.28370666503906	6.064795017242432
1.0	39190000.0	39200000.0	19.0	26.505334854125977	5.0927557945251465
1.0	39220000.0	39230000.0	20.0	27.22666358947754	5.233475685119629
1.0	39320000.0	39330000.0	17.0	18.86250877380371	3.601869583129883
1.0	39350000.0	39360000.0	13.0	21.475955963134766	4.1644721031188965
1.0	39400000.0	39410000.0	16.0	18.178640365600586	3.4860033988952637
1.0	39600000.0	39610000.0	14.0	20.754932403564453	4.021876335144043
1.0	39720000.0	39730000.0	21.0	18.96344757080078	3.6450774669647217
1.0	39890000.0	39900000.0	19.0	18.69736099243164	3.5755858421325684
1.0	39960000.0	39970000.0	21.0	19.42462730407715	3.756056547164917
1.0	40020000.0	40030000.0	13.0	14.570706367492676	2.6947340965270996
1.0	40030000.0	40040000.0	12.0	14.814976692199707	2.743745803833008
1.0	40040000.0	40050000.0	16.0	22.163293838500977	4.301080226898193
1.0	40120000.0	40130000.0	13.0	21.44451332092285	4.153909206390381
1.0	40170000.0	40180000.0	37.0	29.58795166015625	5.636066913604736
1.0	40180000.0	40190000.0	34.0	37.7184944152832	6.843129634857178
1.0	40210000.0	40220000.0	10.0	14.751011848449707	2.7272047996520996
1.0	40220000.0	40230000.0	12.0	12.62971019744873	2.2761356830596924
1.0	40380000.0	40390000.0	13.0	22.507993698120117	4.3703227043151855
1.0	40390000.0	40400000.0	9.0	17.23607063293457	3.281684160232544
1.0	40400000.0	40410000.0	18.0	20.314254760742188	3.9261462688446045
1.0	40410000.0	40420000.0	17.0	22.34486961364746	4.338746070861816
1.0	40420000.0	40430000.0	11.0	12.09913158416748	2.1591343879699707
1.0	40450000.0	40460000.0	18.0	21.113082885742188	4.097227573394775
1.0	40460000.0	40470000.0	22.0	19.53863525390625	3.7731385231018066
1.0	40470000.0	40480000.0	38.0	22.946496963500977	4.456333160400391
1.0	40530000.0	40540000.0	14.0	17.883636474609375	3.3835625648498535
1.0	40600000.0	40610000.0	35.0	29.017436981201172	5.554460048675537
1.0	40630000.0	40640000.0	20.0	21.382770538330078	4.123551368713379
1.0	40850000.0	40860000.0	10.0	20.142807006835938	3.8812966346740723
1.0	40890000.0	40900000.0	30.0	25.940982818603516	5.001057147979736
1.0	40900000.0	40910000.0	28.0	27.002920150756836	5.196455478668213
1.0	40950000.0	40960000.0	22.0	24.630300521850586	4.762805938720703
1.0	41000000.0	41010000.0	21.0	21.626338958740234	4.182873249053955
1.0	41020000.0	41030000.0	23.0	31.148279190063477	5.894069194793701
1.0	41080000.0	41090000.0	40.0	31.280847549438477	5.914961338043213
1.0	41130000.0	41140000.0	16.0	20.659984588623047	3.9856534004211426
1.0	41270000.0	41280000.0	14.0	18.623332977294922	3.587301254272461
1.0	41390000.0	41400000.0	19.0	22.4898624420166	4.372119426727295
1.0	41420000.0	41430000.0	21.0	25.2447566986084	4.892995357513428
1.0	41540000.0	41550000.0	15.0	21.0048885345459	4.069612979888916
1.0	41680000.0	41690000.0	21.0	24.848033905029297	4.805447578430176
1.0	41740000.0	41750000.0	29.0	20.05059242248535	3.8734500408172607
1.0	41920000.0	41930000.0	20.0	17.26776695251465	3.298313617706299
1.0	41960000.0	41970000.0	6.0	13.590901374816895	2.48211407661438
1.0	41980000.0	41990000.0	16.0	15.926129341125488	2.999722957611084
1.0	42020000.0	42030000.0	18.0	24.467880249023438	4.739411354064941
1.0	42030000.0	42040000.0	33.0	21.546009063720703	4.177089691162109
1.0	42050000.0	42060000.0	24.0	23.570724487304688	4.566136360168457
1.0	42060000.0	42070000.0	28.0	28.200519561767578	5.404771327972412
1.0	42090000.0	42100000.0	40.0	23.181774139404297	4.485321998596191
1.0	42110000.0	42120000.0	26.0	22.578556060791016	4.3645219802856445
1.0	42160000.0	42170000.0	20.0	22.535648345947266	4.356114864349365
1.0	42250000.0	42260000.0	22.0	23.68576431274414	4.582119941711426
1.0	42270000.0	42280000.0	15.0	21.033151626586914	4.061723232269287
1.0	42280000.0	42290000.0	31.0	25.284976959228516	4.879334449768066
1.0	42420000.0	42430000.0	13.0	26.40951919555664	5.058506965637207
1.0	42550000.0	42560000.0	33.0	42.11334991455078	7.298257350921631
1.0	42610000.0	42620000.0	30.0	24.700376510620117	4.751220226287842
1.0	42620000.0	42630000.0	37.0	27.542163848876953	5.2635674476623535
1.0	42640000.0	42650000.0	28.0	21.260364532470703	4.08571720123291
1.0	42660000.0	42670000.0	32.0	25.447078704833984	4.885891914367676
1.0	42870000.0	42880000.0	25.0	25.62759780883789	4.924036026000977
1.0	42900000.0	42910000.0	29.0	24.886747360229492	4.805743217468262
1.0	42960000.0	42970000.0	18.0	25.01795196533203	4.823289394378662
1.0	42970000.0	42980000.0	23.0	31.591304779052734	5.937046527862549
1.0	42980000.0	42990000.0	36.0	36.075286865234375	6.592051029205322
1.0	43050000.0	43060000.0	46.0	30.237491607666016	5.732369422912598
1.0	43190000.0	43200000.0	18.0	23.348934173583984	4.531683444976807
1.0	43270000.0	43280000.0	17.0	22.66534996032715	4.3835649490356445
1.0	43320000.0	43330000.0	22.0	32.450584411621094	6.099709510803223
1.0	43380000.0	43390000.0	31.0	28.083984375	5.388001441955566
1.0	43400000.0	43410000.0	15.0	16.061573028564453	2.993770122528076
1.0	43440000.0	43450000.0	25.0	23.223674774169922	4.480748653411865
1.0	43490000.0	43500000.0	28.0	24.141422271728516	4.669674873352051
1.0	43530000.0	43540000.0	19.0	20.828304290771484	4.022993564605713
1.0	43560000.0	43570000.0	31.0	32.124881744384766	6.045851707458496
1.0	43660000.0	43670000.0	27.0	29.39517593383789	5.608913898468018
1.0	43670000.0	43680000.0	32.0	26.935428619384766	5.185826778411865
1.0	43720000.0	43730000.0	22.0	26.284887313842773	5.067774295806885
1.0	43730000.0	43740000.0	11.0	16.710874557495117	3.162660598754883
1.0	43760000.0	43770000.0	15.0	21.2993221282959	4.127676486968994
1.0	43770000.0	43780000.0	18.0	13.210676193237305	2.4142518043518066
1.0	43820000.0	43830000.0	19.0	13.205029487609863	2.402325391769409
1.0	43840000.0	43850000.0	12.0	15.442317008972168	2.8960299491882324
1.0	43870000.0	43880000.0	15.0	15.860738754272461	2.9891366958618164
1.0	43890000.0	43900000.0	2.0	11.20728588104248	1.9642902612686157
1.0	43910000.0	43920000.0	5.0	14.743856430053711	8.32422161102295
1.0	43920000.0	43930000.0	27.0	24.552043914794922	4.772823333740234
1.0	43930000.0	43940000.0	18.0	20.040842056274414	3.8872058391571045
1.0	43940000.0	43950000.0	36.0	23.18367576599121	4.514163017272949
1.0	43970000.0	43980000.0	14.0	17.711681365966797	3.3998875617980957
1.0	44000000.0	44010000.0	12.0	10.91014575958252	1.9020687341690063
1.0	44060000.0	44070000.0	6.0	12.466548919677734	6.510308742523193
1.0	44120000.0	44130000.0	11.0	14.063267707824707	2.5905308723449707
1.0	44160000.0	44170000.0	15.0	15.334129333496094	2.8586440086364746
1.0	44170000.0	44180000.0	14.0	15.367223739624023	2.884998321533203
1.0	44290000.0	44300000.0	24.0	22.77755355834961	4.419716835021973
1.0	44310000.0	44320000.0	23.0	20.762210845947266	4.021236896514893
1.0	44380000.0	44390000.0	18.0	17.831737518310547	3.423905611038208
1.0	44440000.0	44450000.0	7.0	11.191804885864258	1.9663997888565063
1.0	44480000.0	44490000.0	19.0	12.383842468261719	2.2304446697235107
1.0	44510000.0	44520000.0	32.0	24.424062728881836	4.740507125854492
1.0	44590000.0	44600000.0	27.0	27.593151092529297	5.299307823181152
1.0	44680000.0	44690000.0	12.0	13.250167846679688	2.3909316062927246
1.0	44700000.0	44710000.0	17.0	13.353055953979492	2.427696704864502
1.0	44740000.0	44750000.0	15.0	16.504680633544922	3.103282928466797
1.0	44760000.0	44770000.0	13.0	14.294489860534668	2.6358249187469482
1.0	44860000.0	44870000.0	30.0	36.678009033203125	6.700125217437744
1.0	44900000.0	44910000.0	28.0	29.91843032836914	5.683168888092041
1.0	44960000.0	44970000.0	31.0	28.452356338500977	5.4440107345581055
1.0	44990000.0	45000000.0	32.0	29.535541534423828	5.629524230957031
1.0	45140000.0	45150000.0	11.0	17.072765350341797	3.2642605304718018
1.0	45200000.0	45210000.0	20.0	19.247154235839844	3.714634656906128
1.0	45260000.0	45270000.0	7.0	13.42638874053955	2.4640047550201416
1.0	45360000.0	45370000.0	9.0	19.393381118774414	3.7464516162872314
1.0	45490000.0	45500000.0	21.0	22.796171188354492	4.430111885070801
1.0	45510000.0	45520000.0	21.0	19.241687774658203	3.717599391937256
1.0	45530000.0	45540000.0	17.0	29.368438720703125	5.6128830909729
1.0	45570000.0	45580000.0	19.0	21.077951431274414	4.0799336433410645
1.0	45630000.0	45640000.0	16.0	19.599328994750977	3.7713711261749268
1.0	45670000.0	45680000.0	24.0	22.79779052734375	4.396868705749512
1.0	45690000.0	45700000.0	24.0	27.717370986938477	5.329812049865723
1.0	45710000.0	45720000.0	27.0	25.907241821289062	5.013113975524902
1.0	45730000.0	45740000.0	17.0	23.31157684326172	4.52514123916626
1.0	45790000.0	45800000.0	15.0	13.882573127746582	2.536184072494507
1.0	45820000.0	45830000.0	19.0	22.100805282592773	4.284830093383789
1.0	45830000.0	45840000.0	17.0	21.620140075683594	4.190586090087891
1.0	45840000.0	45850000.0	19.0	22.758752822875977	4.411262512207031
1.0	45870000.0	45880000.0	24.0	23.27324867248535	4.521946907043457
1.0	45890000.0	45900000.0	17.0	24.029626846313477	4.662806034088135
1.0	45970000.0	45980000.0	4.0	14.9797945022583	2.783068895339966
1.0	46100000.0	46110000.0	9.0	17.212610244750977	3.2571091651916504
1.0	46170000.0	46180000.0	17.0	15.975064277648926	3.0082054138183594
1.0	46250000.0	46260000.0	33.0	28.521032333374023	5.466649532318115
1.0	46260000.0	46270000.0	28.0	23.26660919189453	4.515744686126709
1.0	46280000.0	46290000.0	23.0	23.04400062561035	4.466594219207764
1.0	46390000.0	46400000.0	18.0	20.619205474853516	3.9685070514678955
1.0	46470000.0	46480000.0	8.0	15.318324089050293	2.8560383319854736
1.0	46540000.0	46550000.0	18.0	23.512500762939453	4.559102535247803
1.0	46570000.0	46580000.0	19.0	21.80765151977539	4.371111869812012
1.0	46580000.0	46590000.0	20.0	22.881275177001953	4.44276237487793
1.0	46610000.0	46620000.0	25.0	25.131338119506836	4.912453651428223
1.0	46650000.0	46660000.0	5.0	12.009908676147461	2.1329221725463867
1.0	46750000.0	46760000.0	18.0	14.851434707641602	2.7654404640197754
1.0	46770000.0	46780000.0	12.0	14.691133499145508	2.7172703742980957
1.0	46870000.0	46880000.0	6.0	10.170623779296875	1.7469890117645264
1.0	46910000.0	46920000.0	20.0	18.711130142211914	3.6064534187316895
1.0	46920000.0	46930000.0	16.0	20.54730796813965	3.981066942214966
1.0	46970000.0	46980000.0	12.0	13.792205810546875	2.545762538909912
1.0	46980000.0	46990000.0	16.0	13.532811164855957	2.4834818840026855
1.0	47030000.0	47040000.0	10.0	13.914955139160156	2.557548761367798
1.0	47080000.0	47090000.0	19.0	14.985796928405762	2.804701328277588
1.0	47090000.0	47100000.0	17.0	19.214664459228516	3.7122154235839844
1.0	47110000.0	47120000.0	11.0	19.415664672851562	3.748182773590088
1.0	47130000.0	47140000.0	19.0	15.232136726379395	2.8421053886413574
1.0	47140000.0	47150000.0	16.0	17.788528442382812	3.375771999359131
1.0	47150000.0	47160000.0	19.0	18.601673126220703	3.5367588996887207
1.0	47370000.0	47380000.0	25.0	31.282541275024414	5.9140143394470215
1.0	47400000.0	47410000.0	20.0	22.590341567993164	4.376711845397949
1.0	47480000.0	47490000.0	22.0	25.0904541015625	4.840497016906738
1.0	47650000.0	47660000.0	7.0	13.256306648254395	2.412226438522339
1.0	47710000.0	47720000.0	18.0	21.5305118560791	4.170960426330566
1.0	47740000.0	47750000.0	18.0	18.12163543701172	3.444591522216797
1.0	47790000.0	47800000.0	13.0	18.595989227294922	3.5898678302764893
1.0	47910000.0	47920000.0	17.0	19.069734573364258	3.6741554737091064
1.0	48070000.0	48080000.0	32.0	31.69093894958496	5.994359493255615
1.0	48200000.0	48210000.0	27.0	28.25164222717285	5.428791522979736
1.0	48310000.0	48320000.0	21.0	17.824138641357422	3.414766311645508
1.0	48360000.0	48370000.0	13.0	16.15878677368164	3.0550284385681152
1.0	48430000.0	48440000.0	12.0	21.003337860107422	4.05128812789917
1.0	48550000.0	48560000.0	35.0	33.102088928222656	6.16792631149292
1.0	48650000.0	48660000.0	25.0	33.80805206298828	6.2755279541015625
1.0	48700000.0	48710000.0	15.0	22.85739517211914	4.411807060241699
1.0	48710000.0	48720000.0	15.0	22.381765365600586	4.320928573608398
1.0	48750000.0	48760000.0	23.0	22.46523666381836	4.351173400878906
1.0	48770000.0	48780000.0	19.0	27.752782821655273	5.288944244384766
1.0	48810000.0	48820000.0	18.0	29.428625106811523	5.5632524490356445
1.0	48870000.0	48880000.0	28.0	24.568796157836914	4.7240800857543945
1.0	48920000.0	48930000.0	24.0	34.8598747253418	6.401846408843994
1.0	49140000.0	49150000.0	26.0	30.06930160522461	5.654141426086426
1.0	49150000.0	49160000.0	25.0	32.200477600097656	6.002495765686035
1.0	49170000.0	49180000.0	39.0	35.227516174316406	6.451989650726318
1.0	49240000.0	49250000.0	20.0	34.76648712158203	6.374556064605713
1.0	49260000.0	49270000.0	36.0	45.0286979675293	7.560205936431885
1.0	49330000.0	49340000.0	26.0	40.48359298706055	6.979671478271484
1.0	49390000.0	49400000.0	36.0	40.68684768676758	7.1097517013549805
1.0	49630000.0	49640000.0	48.0	46.431304931640625	7.54586124420166
1.0	49710000.0	49720000.0	48.0	49.116493225097656	7.8612213134765625
1.0	49790000.0	49800000.0	57.0	48.175621032714844	7.739212989807129
1.0	49870000.0	49880000.0	49.0	55.85991287231445	8.089319229125977
1.0	49900000.0	49910000.0	51.0	55.88822555541992	8.178657531738281
1.0	49940000.0	49950000.0	61.0	52.9954719543457	8.050386428833008
1.0	50190000.0	50200000.0	39.0	44.68761444091797	7.517989158630371
1.0	50240000.0	50250000.0	36.0	43.91344451904297	7.448672294616699
1.0	50280000.0	50290000.0	44.0	38.95842361450195	6.922318458557129
1.0	50290000.0	50300000.0	30.0	32.785911560058594	6.0920000076293945
1.0	50410000.0	50420000.0	24.0	37.29324722290039	6.724721431732178
1.0	50430000.0	50440000.0	36.0	37.910240173339844	6.80342960357666
1.0	50440000.0	50450000.0	39.0	40.03517532348633	7.061963081359863
1.0	50460000.0	50470000.0	32.0	42.5096549987793	7.328623294830322
1.0	50480000.0	50490000.0	25.0	35.44614791870117	6.4948930740356445
1.0	50570000.0	50580000.0	34.0	43.357757568359375	7.395790100097656
1.0	50600000.0	50610000.0	42.0	40.17939376831055	6.920452117919922
1.0	50650000.0	50660000.0	29.0	33.988739013671875	6.279247283935547
1.0	50700000.0	50710000.0	50.0	32.59946060180664	6.0904459953308105
1.0	50710000.0	50720000.0	29.0	33.72804641723633	6.244290828704834
1.0	50750000.0	50760000.0	40.0	31.3206729888916	5.877007484436035
1.0	50910000.0	50920000.0	13.0	22.902170181274414	4.411112308502197
1.0	50920000.0	50930000.0	14.0	23.11955451965332	4.430522918701172
1.0	50950000.0	50960000.0	27.0	22.148738861083984	4.262454032897949
1.0	50980000.0	50990000.0	17.0	22.08047103881836	4.258669376373291
1.0	51000000.0	51010000.0	17.0	22.236637115478516	4.288767337799072
1.0	51020000.0	51030000.0	16.0	20.024127960205078	3.826547145843506
1.0	51060000.0	51070000.0	14.0	19.626806259155273	3.7737135887145996
1.0	51100000.0	51110000.0	26.0	21.097219467163086	4.08908748626709
1.0	51210000.0	51220000.0	14.0	19.72303009033203	3.772827625274658
1.0	51270000.0	51280000.0	26.0	24.085813522338867	4.663869857788086
1.0	51440000.0	51450000.0	38.0	42.539520263671875	7.359341621398926
1.0	51450000.0	51460000.0	33.0	38.089664459228516	6.867679595947266
1.0	51460000.0	51470000.0	39.0	37.12289047241211	6.7398786544799805
1.0	51520000.0	51530000.0	45.0	38.3458251953125	6.877501010894775
1.0	51630000.0	51640000.0	26.0	34.20922088623047	6.34318208694458
1.0	51890000.0	51900000.0	15.0	19.642536163330078	3.767465114593506
1.0	52000000.0	52010000.0	20.0	24.079296112060547	4.665816307067871
1.0	52020000.0	52030000.0	27.0	25.066802978515625	4.8444719314575195
1.0	52050000.0	52060000.0	25.0	25.788330078125	4.978154182434082
1.0	52070000.0	52080000.0	32.0	27.384967803955078	5.2627973556518555
1.0	52100000.0	52110000.0	21.0	23.23933982849121	4.496564865112305
1.0	52140000.0	52150000.0	25.0	21.420801162719727	4.148932456970215
1.0	52160000.0	52170000.0	17.0	22.475156784057617	4.348118782043457
1.0	52230000.0	52240000.0	11.0	18.702163696289062	3.565373182296753
1.0	52280000.0	52290000.0	24.0	22.32798194885254	4.327780723571777
1.0	52360000.0	52370000.0	43.0	31.628917694091797	5.968202114105225
1.0	52380000.0	52390000.0	31.0	25.447195053100586	4.907297611236572
1.0	52390000.0	52400000.0	30.0	26.822383880615234	5.1449198722839355
1.0	52400000.0	52410000.0	30.0	27.645854949951172	5.2999773025512695
1.0	52520000.0	52530000.0	23.0	19.40696144104004	3.71282958984375
1.0	52600000.0	52610000.0	30.0	25.676204681396484	4.954750061035156
1.0	52740000.0	52750000.0	20.0	22.31504249572754	4.328957557678223
1.0	52800000.0	52810000.0	12.0	16.640621185302734	3.144345760345459
1.0	52850000.0	52860000.0	15.0	14.940225601196289	2.7780776023864746
1.0	52860000.0	52870000.0	10.0	15.815007209777832	2.9610989093780518
1.0	52920000.0	52930000.0	14.0	22.187458038330078	4.304846286773682
1.0	52940000.0	52950000.0	26.0	21.906139373779297	4.248898506164551
1.0	53020000.0	53030000.0	42.0	28.99658203125	5.543095588684082
1.0	53030000.0	53040000.0	26.0	29.741485595703125	5.66581392288208
1.0	53040000.0	53050000.0	28.0	28.38779067993164	5.435403347015381
1.0	53070000.0	53080000.0	22.0	23.44753646850586	4.533210754394531
1.0	53220000.0	53230000.0	18.0	20.51005744934082	3.9638266563415527
1.0	53260000.0	53270000.0	15.0	18.67423439025879	3.5778160095214844
1.0	53380000.0	53390000.0	13.0	16.96260643005371	3.21049427986145
1.0	53460000.0	53470000.0	20.0	18.999866485595703	3.6412978172302246
1.0	53480000.0	53490000.0	23.0	20.428638458251953	3.9209227561950684
1.0	53510000.0	53520000.0	29.0	20.809650421142578	3.9893412590026855
1.0	53530000.0	53540000.0	23.0	20.611942291259766	3.9885566234588623
1.0	53600000.0	53610000.0	17.0	23.523502349853516	4.552865028381348
1.0	53640000.0	53650000.0	22.0	20.969707489013672	4.060050964355469
1.0	53700000.0	53710000.0	20.0	21.8404598236084	4.230360507965088
1.0	53740000.0	53750000.0	16.0	12.877494812011719	2.3284778594970703
1.0	53780000.0	53790000.0	8.0	13.571752548217773	2.478451728820801
1.0	53790000.0	53800000.0	13.0	18.54140281677246	3.5336709022521973
1.0	53840000.0	53850000.0	30.0	22.656461715698242	4.385188102722168
1.0	53870000.0	53880000.0	24.0	23.780385971069336	4.593106269836426
1.0	53900000.0	53910000.0	38.0	25.1653995513916	4.848835468292236
1.0	53930000.0	53940000.0	23.0	21.68421745300293	4.185297966003418
1.0	53940000.0	53950000.0	11.0	23.565698623657227	4.55594539642334
1.0	53950000.0	53960000.0	30.0	26.518407821655273	5.105103969573975
1.0	53960000.0	53970000.0	22.0	19.360763549804688	3.7291107177734375
1.0	54140000.0	54150000.0	16.0	19.80376434326172	3.806360960006714
1.0	54160000.0	54170000.0	11.0	21.145854949951172	4.084074974060059
1.0	54180000.0	54190000.0	36.0	25.3626766204834	4.904074668884277
1.0	54340000.0	54350000.0	18.0	17.82946014404297	3.4067344665527344
1.0	54350000.0	54360000.0	18.0	19.158061981201172	3.6852498054504395
1.0	54430000.0	54440000.0	16.0	17.974735260009766	3.4370036125183105
1.0	54440000.0	54450000.0	22.0	20.3358211517334	3.936309337615967
1.0	54500000.0	54510000.0	14.0	19.347347259521484	3.7216238975524902
1.0	54550000.0	54560000.0	14.0	20.808332443237305	4.01444149017334
1.0	54580000.0	54590000.0	6.0	14.800015449523926	2.762575626373291
1.0	54650000.0	54660000.0	13.0	13.171671867370605	2.406785249710083
1.0	54700000.0	54710000.0	6.0	11.349225997924805	2.005207061767578
1.0	54820000.0	54830000.0	19.0	13.487184524536133	2.4696128368377686
1.0	54890000.0	54900000.0	23.0	21.175241470336914	4.115840911865234
1.0	54960000.0	54970000.0	19.0	19.879928588867188	3.844787120819092
1.0	54980000.0	54990000.0	20.0	20.952993392944336	4.067753791809082
1.0	55070000.0	55080000.0	10.0	12.864461898803711	2.328512668609619
1.0	55100000.0	55110000.0	26.0	21.52059555053711	4.184684753417969
1.0	55230000.0	55240000.0	30.0	19.847814559936523	3.844113826751709
1.0	55270000.0	55280000.0	11.0	14.183418273925781	2.6208393573760986
1.0	55280000.0	55290000.0	26.0	21.297407150268555	4.12555456161499
1.0	55340000.0	55350000.0	12.0	17.8968505859375	3.391674757003784
1.0	55350000.0	55360000.0	16.0	21.408559799194336	4.107793807983398
1.0	55430000.0	55440000.0	27.0	19.520071029663086	3.777646541595459
1.0	55450000.0	55460000.0	12.0	15.252191543579102	2.860417366027832
1.0	55550000.0	55560000.0	22.0	17.519149780273438	3.3229880332946777
1.0	55640000.0	55650000.0	17.0	21.65682601928711	4.1715407371521
1.0	55650000.0	55660000.0	32.0	24.075429916381836	4.649412631988525
1.0	55710000.0	55720000.0	28.0	25.950225830078125	4.997283935546875
1.0	55740000.0	55750000.0	20.0	27.159957885742188	5.21877384185791
1.0	55760000.0	55770000.0	41.0	29.7133846282959	5.657195091247559
1.0	55820000.0	55830000.0	32.0	30.695873260498047	5.807548522949219
1.0	55850000.0	55860000.0	34.0	38.83049011230469	6.948069095611572
1.0	55860000.0	55870000.0	22.0	31.933963775634766	6.003636837005615
1.0	55880000.0	55890000.0	33.0	29.119815826416016	5.542340278625488
1.0	55890000.0	55900000.0	30.0	28.75137710571289	5.4737229347229
1.0	55950000.0	55960000.0	20.0	26.43954086303711	5.083314418792725
1.0	55980000.0	55990000.0	28.0	25.83599281311035	4.974555015563965
1.0	56100000.0	56110000.0	24.0	29.226919174194336	5.566164970397949
1.0	56110000.0	56120000.0	28.0	31.34052085876465	5.893402576446533
1.0	56170000.0	56180000.0	37.0	31.264963150024414	5.87894344329834
1.0	56190000.0	56200000.0	37.0	32.01443862915039	5.993076324462891
1.0	56230000.0	56240000.0	44.0	39.089942932128906	6.936875343322754
1.0	56240000.0	56250000.0	40.0	34.88208770751953	6.4070844650268555
1.0	56290000.0	56300000.0	39.0	37.72198486328125	6.790572166442871
1.0	56300000.0	56310000.0	45.0	39.11089324951172	6.92461633682251
1.0	56310000.0	56320000.0	42.0	39.465309143066406	6.981536865234375
1.0	56350000.0	56360000.0	36.0	41.42644119262695	7.195002555847168
1.0	56450000.0	56460000.0	44.0	40.7064323425293	7.139443397521973
1.0	56480000.0	56490000.0	42.0	43.44649124145508	7.426643371582031
1.0	56530000.0	56540000.0	42.0	40.455039978027344	7.097550868988037
1.0	56560000.0	56570000.0	53.0	39.91147994995117	7.0436296463012695
1.0	56580000.0	56590000.0	41.0	42.761985778808594	7.354345798492432
1.0	56630000.0	56640000.0	44.0	42.068450927734375	7.2853498458862305
1.0	56640000.0	56650000.0	32.0	36.11970138549805	6.585044860839844
1.0	56690000.0	56700000.0	26.0	33.149070739746094	6.160256385803223
1.0	56760000.0	56770000.0	24.0	32.26266860961914	6.031314373016357
1.0	56790000.0	56800000.0	23.0	29.137802124023438	5.535758972167969
1.0	56800000.0	56810000.0	31.0	32.66357421875	6.108893394470215
1.0	56840000.0	56850000.0	31.0	28.746810913085938	5.465417861938477
1.0	56950000.0	56960000.0	21.0	24.189899444580078	4.676724433898926
1.0	56960000.0	56970000.0	19.0	23.0314884185791	4.423210144042969
1.0	56990000.0	57000000.0	21.0	22.360637664794922	4.317246913909912
1.0	57040000.0	57050000.0	28.0	26.578903198242188	5.101809501647949
1.0	57180000.0	57190000.0	30.0	40.635738372802734	7.124999046325684
1.0	57200000.0	57210000.0	34.0	41.25160598754883	7.190590858459473
1.0	57250000.0	57260000.0	26.0	33.24418640136719	6.168640613555908
1.0	57270000.0	57280000.0	32.0	34.288082122802734	6.302839279174805
1.0	57350000.0	57360000.0	29.0	38.3715934753418	6.859788417816162
1.0	57360000.0	57370000.0	33.0	35.25600051879883	6.4476141929626465
1.0	57420000.0	57430000.0	33.0	36.275569915771484	6.575402736663818
1.0	57530000.0	57540000.0	42.0	39.491973876953125	6.814335823059082
1.0	57740000.0	57750000.0	42.0	43.665889739990234	7.307286262512207
1.0	57820000.0	57830000.0	54.0	46.71699523925781	7.597930908203125
1.0	57910000.0	57920000.0	61.0	49.734718322753906	7.777759552001953
1.0	57990000.0	58000000.0	47.0	48.078453063964844	7.787489414215088
1.0	58090000.0	58100000.0	45.0	45.13314437866211	7.370242118835449
1.0	58130000.0	58140000.0	54.0	48.09688186645508	7.708075046539307
1.0	58190000.0	58200000.0	34.0	43.696632385253906	7.337156772613525
1.0	58310000.0	58320000.0	38.0	43.3858642578125	7.344635963439941
1.0	58370000.0	58380000.0	37.0	36.67138671875	6.573464393615723
1.0	58420000.0	58430000.0	49.0	37.789955139160156	6.728610038757324
1.0	58480000.0	58490000.0	40.0	37.66880416870117	6.7549147605896
1.0	58580000.0	58590000.0	32.0	31.19004249572754	5.8593854904174805
1.0	58620000.0	58630000.0	28.0	29.151493072509766	5.534884452819824
1.0	58660000.0	58670000.0	31.0	34.667755126953125	6.403670310974121
1.0	58690000.0	58700000.0	28.0	26.79189682006836	5.135119438171387
1.0	58740000.0	58750000.0	26.0	26.93637466430664	5.1759538650512695
1.0	58750000.0	58760000.0	22.0	32.69763946533203	6.124673843383789
1.0	58860000.0	58870000.0	24.0	26.18478775024414	5.044419765472412
1.0	58870000.0	58880000.0	21.0	25.643096923828125	4.949979305267334
1.0	58900000.0	58910000.0	26.0	24.712528228759766	4.784468173980713
1.0	59040000.0	59050000.0	27.0	19.303829193115234	3.7171008586883545
1.0	59070000.0	59080000.0	26.0	24.938549041748047	4.832222938537598
1.0	59080000.0	59090000.0	10.0	18.832462310791016	3.630685806274414
1.0	59110000.0	59120000.0	21.0	18.870502471923828	3.6125640869140625
1.0	59180000.0	59190000.0	26.0	24.122455596923828	4.682822227478027
1.0	59250000.0	59260000.0	18.0	24.980228424072266	4.832442283630371
1.0	59260000.0	59270000.0	25.0	25.013896942138672	4.838428020477295
1.0	59310000.0	59320000.0	24.0	24.92521858215332	4.821108818054199
1.0	59350000.0	59360000.0	20.0	19.971603393554688	3.840162754058838
1.0	59360000.0	59370000.0	16.0	19.776090621948242	3.8157265186309814
1.0	59380000.0	59390000.0	23.0	26.568256378173828	5.127236843109131
1.0	59410000.0	59420000.0	26.0	23.73027801513672	4.605053424835205
1.0	59440000.0	59450000.0	15.0	22.9707088470459	4.451807498931885
1.0	59490000.0	59500000.0	21.0	22.00149917602539	4.2681450843811035
1.0	59540000.0	59550000.0	17.0	25.09149742126465	4.858136177062988
1.0	59620000.0	59630000.0	31.0	27.606197357177734	5.302145481109619
1.0	59790000.0	59800000.0	23.0	19.89288902282715	3.815744400024414
1.0	59970000.0	59980000.0	22.0	22.283611297607422	4.328675270080566
1.0	60120000.0	60130000.0	25.0	21.521780014038086	4.177325248718262
1.0	60230000.0	60240000.0	22.0	24.445194244384766	4.71683931350708
1.0	60260000.0	60270000.0	29.0	35.271610260009766	6.487528324127197
1.0	60310000.0	60320000.0	21.0	24.973217010498047	4.819589138031006
1.0	60320000.0	60330000.0	33.0	23.569862365722656	4.52225399017334
1.0	60340000.0	60350000.0	35.0	26.348495483398438	5.073437690734863
1.0	60500000.0	60510000.0	29.0	27.815929412841797	5.302447319030762
1.0	60670000.0	60680000.0	28.0	32.27987289428711	5.995633125305176
1.0	60720000.0	60730000.0	38.0	32.85149002075195	6.098799228668213
1.0	60840000.0	60850000.0	35.0	25.215394973754883	4.805905818939209
1.0	60910000.0	60920000.0	37.0	33.785400390625	6.246214389801025
1.0	61000000.0	61010000.0	27.0	33.143104553222656	6.1446309089660645
1.0	61060000.0	61070000.0	29.0	32.974876403808594	6.121111869812012
1.0	61070000.0	61080000.0	33.0	29.005306243896484	5.501900672912598
1.0	61100000.0	61110000.0	24.0	19.72712516784668	3.778345823287964
1.0	61170000.0	61180000.0	22.0	34.699241638183594	6.369106769561768
1.0	61280000.0	61290000.0	32.0	29.54842185974121	5.584630489349365
1.0	61320000.0	61330000.0	27.0	26.167882919311523	5.021063327789307
1.0	61440000.0	61450000.0	16.0	27.14127540588379	5.20490837097168
1.0	61460000.0	61470000.0	25.0	30.395233154296875	5.771368026733398
1.0	61490000.0	61500000.0	26.0	31.784725189208984	5.988570213317871
1.0	61590000.0	61600000.0	24.0	22.896692276000977	4.429587364196777
1.0	61600000.0	61610000.0	22.0	23.847970962524414	4.603859901428223
1.0	61610000.0	61620000.0	18.0	23.251689910888672	4.490317344665527
1.0	61690000.0	61700000.0	37.0	26.740619659423828	5.142127513885498
1.0	61700000.0	61710000.0	30.0	26.704803466796875	5.111916542053223
1.0	61710000.0	61720000.0	30.0	26.65216636657715	5.109567642211914
1.0	61720000.0	61730000.0	26.0	23.625356674194336	4.558326721191406
1.0	61740000.0	61750000.0	34.0	23.94495964050293	4.639373302459717
1.0	61890000.0	61900000.0	19.0	21.735279083251953	4.204544544219971
1.0	61970000.0	61980000.0	33.0	29.819040298461914	5.661220073699951
1.0	62000000.0	62010000.0	32.0	32.493892669677734	6.094959259033203
1.0	62110000.0	62120000.0	27.0	27.723363876342773	5.31732702255249
1.0	62160000.0	62170000.0	16.0	19.57071876525879	3.7616798877716064
1.0	62200000.0	62210000.0	31.0	22.462568283081055	4.3641815185546875
1.0	62210000.0	62220000.0	20.0	18.46916389465332	3.520930051803589
1.0	62240000.0	62250000.0	14.0	18.849578857421875	3.585221767425537
1.0	62290000.0	62300000.0	20.0	19.225500106811523	3.6624484062194824
1.0	62390000.0	62400000.0	19.0	18.655683517456055	3.5486855506896973
1.0	62420000.0	62430000.0	21.0	20.576248168945312	3.959519863128662
1.0	62440000.0	62450000.0	21.0	19.46187973022461	3.74977445602417
1.0	62460000.0	62470000.0	28.0	17.329362869262695	3.281473159790039
1.0	62480000.0	62490000.0	14.0	19.822071075439453	3.7931246757507324
1.0	62520000.0	62530000.0	13.0	18.363061904907227	3.5000827312469482
1.0	62590000.0	62600000.0	22.0	16.252735137939453	3.0516371726989746
1.0	62660000.0	62670000.0	21.0	17.290756225585938	3.284107208251953
1.0	62710000.0	62720000.0	23.0	22.32633399963379	4.319791316986084
1.0	62720000.0	62730000.0	23.0	23.50174331665039	4.541630744934082
1.0	62810000.0	62820000.0	19.0	22.225685119628906	4.2995219230651855
1.0	62960000.0	62970000.0	17.0	23.102996826171875	4.467195987701416
1.0	63010000.0	63020000.0	14.0	22.891765594482422	4.4270477294921875
1.0	63110000.0	63120000.0	29.0	22.8931827545166	4.40914249420166
1.0	63120000.0	63130000.0	20.0	24.63370704650879	4.7680277824401855
1.0	63210000.0	63220000.0	32.0	28.231277465820312	5.4127631187438965
1.0	63230000.0	63240000.0	44.0	32.3088493347168	6.077054023742676
1.0	63260000.0	63270000.0	19.0	31.841175079345703	5.984879493713379
1.0	63310000.0	63320000.0	19.0	27.5797176361084	5.276303291320801
1.0	63320000.0	63330000.0	24.0	28.88326072692871	5.495701789855957
1.0	63370000.0	63380000.0	29.0	33.57966995239258	6.234274387359619
1.0	63560000.0	63570000.0	29.0	36.628990173339844	6.630963325500488
1.0	63580000.0	63590000.0	32.0	36.113494873046875	6.583225250244141
1.0	63620000.0	63630000.0	37.0	36.31901931762695	6.616247653961182
1.0	63730000.0	63740000.0	40.0	36.751399993896484	6.653250694274902
1.0	63790000.0	63800000.0	32.0	40.30717086791992	7.133309841156006
1.0	63820000.0	63830000.0	38.0	34.55293273925781	6.3953142166137695
1.0	63840000.0	63850000.0	22.0	21.972747802734375	4.232174396514893
1.0	63960000.0	63970000.0	16.0	20.545236587524414	3.9694924354553223
1.0	63990000.0	64000000.0	23.0	23.538639068603516	4.559185981750488
1.0	64030000.0	64040000.0	24.0	22.675457000732422	4.400817394256592
1.0	64060000.0	64070000.0	17.0	19.467397689819336	3.7255682945251465
1.0	64070000.0	64080000.0	15.0	19.49850845336914	3.748401641845703
1.0	64080000.0	64090000.0	23.0	20.50885581970215	3.9363460540771484
1.0	64120000.0	64130000.0	17.0	20.315532684326172	3.8880581855773926
1.0	64160000.0	64170000.0	20.0	23.496246337890625	4.54492712020874
1.0	64190000.0	64200000.0	34.0	28.74733543395996	5.48601770401001
1.0	64220000.0	64230000.0	51.0	37.44294357299805	6.765610694885254
1.0	64310000.0	64320000.0	35.0	31.954727172851562	5.884106159210205
1.0	64370000.0	64380000.0	27.0	30.320873260498047	5.681918144226074
1.0	64440000.0	64450000.0	35.0	30.288671493530273	5.708094596862793
1.0	64510000.0	64520000.0	32.0	30.523284912109375	5.744529724121094
1.0	64620000.0	64630000.0	33.0	28.431848526000977	5.417089939117432
1.0	64650000.0	64660000.0	35.0	28.659164428710938	5.457558631896973
1.0	64860000.0	64870000.0	30.0	32.36221694946289	6.0575852394104
1.0	64880000.0	64890000.0	22.0	29.626361846923828	5.607653617858887
1.0	64950000.0	64960000.0	35.0	31.485620498657227	5.9141645431518555
1.0	64970000.0	64980000.0	36.0	27.592702865600586	5.257049083709717
1.0	65000000.0	65010000.0	26.0	26.7497501373291	5.126869201660156
1.0	65020000.0	65030000.0	21.0	31.751134872436523	5.93429708480835
1.0	65100000.0	65110000.0	26.0	22.422821044921875	4.316882610321045
1.0	65120000.0	65130000.0	21.0	28.59800148010254	5.338040351867676
1.0	65190000.0	65200000.0	28.0	31.15700340270996	5.888607501983643
1.0	65220000.0	65230000.0	31.0	23.881881713867188	4.61422872543335
1.0	65230000.0	65240000.0	22.0	24.247962951660156	4.664613246917725
1.0	65260000.0	65270000.0	19.0	24.69997787475586	4.782077789306641
1.0	65310000.0	65320000.0	9.0	14.216958999633789	2.62387752532959
1.0	65340000.0	65350000.0	21.0	17.082042694091797	3.2278926372528076
1.0	65450000.0	65460000.0	24.0	24.85406494140625	4.808524131774902
1.0	65470000.0	65480000.0	34.0	26.870075225830078	5.178000450134277
1.0	65530000.0	65540000.0	16.0	24.609315872192383	4.73779821395874
1.0	65640000.0	65650000.0	13.0	23.580820083618164	4.559182643890381
1.0	65660000.0	65670000.0	17.0	21.41153907775879	4.134101390838623
1.0	65710000.0	65720000.0	30.0	28.112102508544922	5.4008660316467285
1.0	65770000.0	65780000.0	32.0	30.064395904541016	5.710747718811035
1.0	65860000.0	65870000.0	13.0	25.791683197021484	4.93693208694458
1.0	65920000.0	65930000.0	22.0	23.676937103271484	4.582493782043457
1.0	65940000.0	65950000.0	24.0	27.126800537109375	5.222360134124756
1.0	65970000.0	65980000.0	39.0	30.39516830444336	5.762433052062988
1.0	65980000.0	65990000.0	30.0	30.13107681274414	5.702813625335693
1.0	66040000.0	66050000.0	27.0	35.15949249267578	6.434002876281738
1.0	66060000.0	66070000.0	36.0	34.79189682006836	6.382039546966553
1.0	66100000.0	66110000.0	38.0	40.82147979736328	7.159937381744385
1.0	66190000.0	66200000.0	31.0	37.76811981201172	6.784512996673584
1.0	66230000.0	66240000.0	32.0	43.77029037475586	7.446745872497559
1.0	66280000.0	66290000.0	34.0	37.53636169433594	6.760848045349121
1.0	66300000.0	66310000.0	29.0	37.907432556152344	6.791577339172363
1.0	66310000.0	66320000.0	36.0	40.25922393798828	7.086913108825684
1.0	66430000.0	66440000.0	29.0	35.91033172607422	6.547997951507568
1.0	66490000.0	66500000.0	23.0	35.95355987548828	6.542489051818848
1.0	66520000.0	66530000.0	38.0	35.95676803588867	6.552979946136475
1.0	66580000.0	66590000.0	37.0	34.89238739013672	6.407346248626709
1.0	66720000.0	66730000.0	27.0	32.334896087646484	6.025418281555176
1.0	66760000.0	66770000.0	30.0	31.85232925415039	5.9669976234436035
1.0	66780000.0	66790000.0	38.0	31.683853149414062	5.926336765289307
1.0	66810000.0	66820000.0	35.0	30.537511825561523	5.7716450691223145
1.0	66960000.0	66970000.0	53.0	38.14447021484375	6.85213565826416
1.0	67070000.0	67080000.0	36.0	38.302330017089844	6.850058078765869
1.0	67100000.0	67110000.0	43.0	37.26342010498047	6.671626091003418
1.0	67110000.0	67120000.0	28.0	39.63202667236328	7.016956329345703
1.0	67120000.0	67130000.0	32.0	39.86554718017578	7.0481276512146
1.0	67150000.0	67160000.0	41.0	37.97541427612305	6.818089485168457
1.0	67230000.0	67240000.0	31.0	35.96649932861328	6.566210746765137
1.0	67280000.0	67290000.0	32.0	28.827428817749023	5.491290092468262
1.0	67310000.0	67320000.0	29.0	31.736392974853516	5.9497480392456055
1.0	67410000.0	67420000.0	16.0	19.384029388427734	3.688122510910034
1.0	67550000.0	67560000.0	32.0	30.465625762939453	5.773491859436035
1.0	67650000.0	67660000.0	25.0	30.311986923217773	5.730037689208984
1.0	67680000.0	67690000.0	32.0	31.035694122314453	5.858487129211426
1.0	67700000.0	67710000.0	23.0	31.049591064453125	5.852232933044434
1.0	67730000.0	67740000.0	25.0	32.82526397705078	6.138362407684326
1.0	67740000.0	67750000.0	30.0	31.001094818115234	5.863952159881592
1.0	67750000.0	67760000.0	25.0	30.6954345703125	5.808543682098389
1.0	67880000.0	67890000.0	18.0	19.686870574951172	3.7549827098846436
1.0	67910000.0	67920000.0	26.0	27.7408447265625	5.333118438720703
1.0	68030000.0	68040000.0	17.0	24.46964454650879	4.72459077835083
1.0	68040000.0	68050000.0	29.0	24.57406997680664	4.733631610870361
1.0	68050000.0	68060000.0	24.0	26.786972045898438	5.140151023864746
1.0	68090000.0	68100000.0	24.0	21.387462615966797	4.115326404571533
1.0	68120000.0	68130000.0	25.0	32.84014892578125	6.151911735534668
1.0	68190000.0	68200000.0	27.0	19.4543399810791	3.7232298851013184
1.0	68350000.0	68360000.0	14.0	26.06253433227539	5.023633003234863
1.0	68410000.0	68420000.0	24.0	28.168750762939453	5.3815813064575195
1.0	68430000.0	68440000.0	29.0	38.19352340698242	6.866848945617676
1.0	68470000.0	68480000.0	19.0	25.56492042541504	4.927093029022217
1.0	68580000.0	68590000.0	17.0	18.06093406677246	3.4272828102111816
1.0	68620000.0	68630000.0	22.0	19.365802764892578	3.700639247894287
1.0	68630000.0	68640000.0	22.0	18.557979583740234	3.533362627029419
1.0	68670000.0	68680000.0	19.0	26.36574363708496	4.970541000366211
1.0	68810000.0	68820000.0	26.0	35.2925910949707	6.473222255706787
1.0	68880000.0	68890000.0	25.0	37.43837356567383	6.737168788909912
1.0	68900000.0	68910000.0	28.0	37.234642028808594	6.711766242980957
1.0	68910000.0	68920000.0	33.0	32.24205017089844	6.015476703643799
1.0	68950000.0	68960000.0	21.0	23.493785858154297	4.493427276611328
1.0	69120000.0	69130000.0	39.0	45.70606231689453	7.554953098297119
1.0	69170000.0	69180000.0	43.0	42.5016975402832	7.253415107727051
1.0	69210000.0	69220000.0	48.0	48.55371856689453	7.734652519226074
1.0	69270000.0	69280000.0	43.0	50.78948974609375	7.808094024658203
1.0	69280000.0	69290000.0	69.0	46.1950569152832	7.470919609069824
1.0	69600000.0	69610000.0	66.0	58.2321662902832	8.18718147277832
1.0	69610000.0	69620000.0	45.0	59.25383377075195	8.155452728271484
1.0	69670000.0	69680000.0	53.0	55.25530242919922	8.039358139038086
1.0	69680000.0	69690000.0	52.0	54.74851608276367	7.99273157119751
1.0	69700000.0	69710000.0	62.0	52.4512939453125	7.890599727630615
1.0	69750000.0	69760000.0	54.0	56.116905212402344	8.049948692321777
1.0	69800000.0	69810000.0	39.0	55.52392578125	8.046574592590332
1.0	69820000.0	69830000.0	63.0	56.63923263549805	8.103857040405273
1.0	69830000.0	69840000.0	56.0	55.719017028808594	8.091327667236328
1.0	69860000.0	69870000.0	41.0	53.942543029785156	7.980729579925537
1.0	69890000.0	69900000.0	52.0	55.676414489746094	8.047329902648926
1.0	69900000.0	69910000.0	55.0	57.24982833862305	8.09986686706543
1.0	69910000.0	69920000.0	39.0	48.040306091308594	7.602604866027832
1.0	69950000.0	69960000.0	54.0	50.316444396972656	7.7705206871032715
1.0	70020000.0	70030000.0	61.0	58.727821350097656	8.242288589477539
1.0	70080000.0	70090000.0	42.0	53.083839416503906	7.934403896331787
1.0	70170000.0	70180000.0	53.0	47.96416473388672	7.580704689025879
1.0	70180000.0	70190000.0	48.0	54.51618576049805	8.090709686279297
1.0	70240000.0	70250000.0	35.0	44.80644226074219	7.429935455322266
1.0	70250000.0	70260000.0	41.0	49.257957458496094	7.799206733703613
1.0	70290000.0	70300000.0	61.0	45.43278884887695	7.528414726257324
1.0	70330000.0	70340000.0	34.0	44.204044342041016	7.472683906555176
1.0	70440000.0	70450000.0	38.0	36.085357666015625	6.552327632904053
1.0	70450000.0	70460000.0	46.0	38.24553298950195	6.8422722816467285
1.0	70470000.0	70480000.0	33.0	37.88779830932617	6.785942077636719
1.0	70490000.0	70500000.0	28.0	41.38530731201172	7.156227111816406
1.0	70510000.0	70520000.0	40.0	41.86519241333008	7.251150608062744
1.0	70530000.0	70540000.0	34.0	38.40082550048828	6.87398624420166
1.0	70580000.0	70590000.0	52.0	40.58274841308594	7.136471748352051
1.0	70740000.0	70750000.0	15.0	19.747934341430664	3.7848639488220215
1.0	70780000.0	70790000.0	21.0	21.324480056762695	4.0959672927856445
1.0	70940000.0	70950000.0	40.0	35.719459533691406	6.541264533996582
1.0	71000000.0	71010000.0	43.0	41.3609619140625	7.209639072418213
1.0	71010000.0	71020000.0	51.0	40.17586135864258	7.067152500152588
1.0	71090000.0	71100000.0	40.0	36.293697357177734	6.59558629989624
1.0	71100000.0	71110000.0	31.0	43.55675506591797	7.427403450012207
1.0	71170000.0	71180000.0	38.0	42.29780960083008	7.290614128112793
1.0	71240000.0	71250000.0	28.0	41.153846740722656	7.173050880432129
1.0	71270000.0	71280000.0	41.0	38.905399322509766	6.8888702392578125
1.0	71300000.0	71310000.0	34.0	46.415557861328125	7.639856815338135
1.0	71310000.0	71320000.0	41.0	43.77696990966797	7.424509525299072
1.0	71330000.0	71340000.0	50.0	37.312896728515625	6.710913181304932
1.0	71340000.0	71350000.0	49.0	40.326194763183594	7.028444766998291
1.0	71350000.0	71360000.0	32.0	45.388336181640625	7.450772762298584
1.0	71380000.0	71390000.0	43.0	49.092689514160156	7.852744102478027
1.0	71400000.0	71410000.0	45.0	43.659942626953125	7.4128265380859375
1.0	71490000.0	71500000.0	36.0	41.57093811035156	7.218768119812012
1.0	71520000.0	71530000.0	27.0	26.643291473388672	5.054202079772949
1.0	71530000.0	71540000.0	29.0	25.878658294677734	4.929049015045166
1.0	71550000.0	71560000.0	30.0	35.03794479370117	6.433638095855713
1.0	71560000.0	71570000.0	35.0	38.585079193115234	6.875636100769043
1.0	71790000.0	71800000.0	28.0	43.876705169677734	7.457027435302734
1.0	71810000.0	71820000.0	43.0	44.9671745300293	7.551952362060547
1.0	71840000.0	71850000.0	37.0	43.129432678222656	7.351468086242676
1.0	71850000.0	71860000.0	37.0	45.25041961669922	7.575865745544434
1.0	71880000.0	71890000.0	44.0	44.06279754638672	7.362406253814697
1.0	71950000.0	71960000.0	46.0	40.17265701293945	6.988071441650391
1.0	71960000.0	71970000.0	41.0	44.593624114990234	7.486411094665527
1.0	71970000.0	71980000.0	35.0	39.04328155517578	6.939176082611084
1.0	71990000.0	72000000.0	50.0	46.16383743286133	7.581077575683594
1.0	72030000.0	72040000.0	44.0	43.52629852294922	7.309298038482666
1.0	72050000.0	72060000.0	40.0	42.77942657470703	7.216291904449463
1.0	72070000.0	72080000.0	29.0	41.63182067871094	7.122645378112793
1.0	72110000.0	72120000.0	50.0	46.12174606323242	7.537609100341797
1.0	72160000.0	72170000.0	40.0	48.56712341308594	7.7772393226623535
1.0	72300000.0	72310000.0	30.0	39.10997772216797	6.8498077392578125
1.0	72370000.0	72380000.0	37.0	42.33810043334961	7.169416904449463
1.0	72390000.0	72400000.0	43.0	42.86882781982422	7.224591255187988
1.0	72430000.0	72440000.0	52.0	41.66265869140625	7.069417476654053
1.0	72460000.0	72470000.0	36.0	49.159175872802734	7.7459259033203125
1.0	72600000.0	72610000.0	38.0	48.954444885253906	7.8207902908325195
1.0	72630000.0	72640000.0	41.0	50.665672302246094	7.810909271240234
1.0	72740000.0	72750000.0	54.0	40.56092834472656	7.1136956214904785
1.0	72820000.0	72830000.0	52.0	50.2120361328125	7.841648101806641
1.0	72900000.0	72910000.0	53.0	52.212181091308594	7.966965675354004
1.0	72920000.0	72930000.0	59.0	58.56672286987305	8.150919914245605
1.0	72950000.0	72960000.0	45.0	55.35993194580078	8.031457901000977
1.0	72970000.0	72980000.0	70.0	56.44392776489258	8.086501121520996
1.0	73020000.0	73030000.0	51.0	57.41565704345703	8.074247360229492
1.0	73040000.0	73050000.0	61.0	60.52155303955078	8.164031028747559
1.0	73070000.0	73080000.0	37.0	64.95591735839844	8.169583320617676
1.0	73110000.0	73120000.0	52.0	56.82636260986328	8.076980590820312
1.0	73130000.0	73140000.0	48.0	60.46714401245117	8.150849342346191
1.0	73160000.0	73170000.0	67.0	61.483253479003906	8.186330795288086
1.0	73240000.0	73250000.0	63.0	58.98759078979492	8.143372535705566
1.0	73410000.0	73420000.0	62.0	53.94385528564453	7.990834712982178
1.0	73430000.0	73440000.0	52.0	51.7525634765625	7.877647399902344
1.0	73510000.0	73520000.0	33.0	56.09272003173828	8.115880966186523
1.0	73540000.0	73550000.0	62.0	56.9153938293457	8.140311241149902
1.0	73650000.0	73660000.0	53.0	57.148719787597656	8.132728576660156
1.0	73680000.0	73690000.0	50.0	56.73577880859375	8.13941478729248
1.0	73690000.0	73700000.0	56.0	61.0191650390625	8.209172248840332
1.0	73740000.0	73750000.0	82.0	61.874610900878906	8.258493423461914
1.0	73750000.0	73760000.0	57.0	54.45795440673828	8.092048645019531
1.0	73860000.0	73870000.0	41.0	55.80864715576172	8.10595417022705
1.0	73870000.0	73880000.0	46.0	51.9163818359375	7.940987586975098
1.0	73890000.0	73900000.0	46.0	48.1746826171875	7.736968040466309
1.0	73940000.0	73950000.0	40.0	52.217079162597656	7.953810691833496
1.0	73960000.0	73970000.0	55.0	48.03333282470703	7.717445373535156
1.0	73980000.0	73990000.0	46.0	47.036468505859375	7.621743679046631
1.0	74210000.0	74220000.0	40.0	46.4434814453125	7.6724066734313965
1.0	74230000.0	74240000.0	41.0	38.51648712158203	6.855052947998047
1.0	74250000.0	74260000.0	28.0	36.149600982666016	6.5477471351623535
1.0	74300000.0	74310000.0	38.0	44.475929260253906	7.463092803955078
1.0	74380000.0	74390000.0	56.0	50.37491989135742	7.898343086242676
1.0	74530000.0	74540000.0	42.0	52.652503967285156	7.9537482261657715
1.0	74600000.0	74610000.0	48.0	51.27687454223633	7.937029838562012
1.0	74640000.0	74650000.0	46.0	51.05957794189453	7.9168291091918945
1.0	74650000.0	74660000.0	43.0	49.050819396972656	7.846791744232178
1.0	74670000.0	74680000.0	30.0	34.72957992553711	6.380521297454834
1.0	75010000.0	75020000.0	54.0	49.40913391113281	7.744423866271973
1.0	75030000.0	75040000.0	51.0	52.2105598449707	7.938482761383057
1.0	75070000.0	75080000.0	69.0	51.4585075378418	7.852073669433594
1.0	75120000.0	75130000.0	61.0	47.07586669921875	7.702276706695557
1.0	75170000.0	75180000.0	21.0	27.932270050048828	5.275981426239014
1.0	75180000.0	75190000.0	26.0	25.625812530517578	4.861142158508301
1.0	75210000.0	75220000.0	21.0	24.64992904663086	4.6832122802734375
1.0	75230000.0	75240000.0	35.0	41.81004333496094	7.249791145324707
1.0	75240000.0	75250000.0	52.0	48.374244689941406	7.8217949867248535
1.0	75300000.0	75310000.0	58.0	49.20999526977539	7.8080244064331055
1.0	75330000.0	75340000.0	50.0	50.20380401611328	7.895904541015625
1.0	75410000.0	75420000.0	40.0	46.5721549987793	7.638649940490723
1.0	75470000.0	75480000.0	47.0	56.44559860229492	8.106114387512207
1.0	75550000.0	75560000.0	57.0	57.41132354736328	8.150713920593262
1.0	75590000.0	75600000.0	34.0	49.19545364379883	7.779045104980469
1.0	75600000.0	75610000.0	45.0	55.57451629638672	8.171201705932617
1.0	75620000.0	75630000.0	54.0	56.06309127807617	8.164355278015137
1.0	75630000.0	75640000.0	43.0	47.93450927734375	7.659306526184082
1.0	75660000.0	75670000.0	52.0	50.22780990600586	7.850306510925293
1.0	75700000.0	75710000.0	50.0	49.86277389526367	7.777224063873291
1.0	75830000.0	75840000.0	52.0	47.280601501464844	7.742284297943115
1.0	75870000.0	75880000.0	47.0	45.490238189697266	7.567595481872559
1.0	76010000.0	76020000.0	38.0	43.549072265625	7.35221004486084
1.0	76120000.0	76130000.0	33.0	42.134788513183594	7.293342590332031
1.0	76230000.0	76240000.0	29.0	29.79220199584961	5.646807670593262
1.0	76270000.0	76280000.0	24.0	31.471023559570312	5.903805732727051
1.0	76340000.0	76350000.0	47.0	44.98713684082031	7.55978536605835
1.0	76360000.0	76370000.0	45.0	44.70001220703125	7.532511234283447
1.0	76380000.0	76390000.0	38.0	43.97395706176758	7.457540035247803
1.0	76390000.0	76400000.0	39.0	43.750240325927734	7.43198299407959
1.0	76500000.0	76510000.0	25.0	30.819997787475586	5.803534507751465
1.0	76550000.0	76560000.0	20.0	35.005760192871094	6.387195110321045
1.0	76580000.0	76590000.0	31.0	32.09552764892578	5.988490104675293
1.0	76730000.0	76740000.0	31.0	33.0721321105957	6.138779640197754
1.0	76760000.0	76770000.0	35.0	40.101829528808594	7.022305488586426
1.0	76780000.0	76790000.0	41.0	41.784149169921875	7.063642978668213
1.0	76860000.0	76870000.0	40.0	48.0711784362793	7.790208339691162
1.0	76880000.0	76890000.0	48.0	44.4166374206543	7.337776184082031
1.0	76900000.0	76910000.0	43.0	42.96126937866211	7.188391208648682
1.0	76930000.0	76940000.0	41.0	43.33415603637695	7.310249328613281
1.0	77020000.0	77030000.0	41.0	42.34265899658203	7.217284202575684
1.0	77100000.0	77110000.0	50.0	43.303245544433594	7.329892635345459
1.0	77260000.0	77270000.0	36.0	43.29998016357422	7.346034049987793
1.0	77310000.0	77320000.0	47.0	48.20165252685547	7.803276062011719
1.0	77320000.0	77330000.0	47.0	41.62102508544922	7.221487522125244
1.0	77330000.0	77340000.0	40.0	37.15947723388672	6.653407096862793
1.0	77380000.0	77390000.0	33.0	40.158573150634766	7.002053260803223
1.0	77400000.0	77410000.0	28.0	43.91291809082031	7.32613468170166
1.0	77490000.0	77500000.0	47.0	36.920074462890625	6.578503608703613
1.0	77580000.0	77590000.0	27.0	28.341320037841797	5.415937423706055
1.0	77620000.0	77630000.0	23.0	26.073659896850586	5.012876033782959
1.0	77680000.0	77690000.0	20.0	26.879409790039062	5.157661437988281
1.0	77700000.0	77710000.0	37.0	42.164310455322266	7.314199924468994
1.0	77780000.0	77790000.0	39.0	39.00942611694336	6.942839622497559
1.0	77790000.0	77800000.0	44.0	43.70602035522461	7.451338768005371
1.0	77810000.0	77820000.0	38.0	37.470985412597656	6.753730773925781
1.0	77820000.0	77830000.0	34.0	41.21266174316406	7.188641548156738
1.0	77870000.0	77880000.0	29.0	37.60879898071289	6.784141540527344
1.0	77950000.0	77960000.0	23.0	29.628320693969727	5.630860328674316
1.0	78010000.0	78020000.0	27.0	28.343090057373047	5.428299903869629
1.0	78030000.0	78040000.0	14.0	20.576873779296875	3.9461753368377686
1.0	78040000.0	78050000.0	11.0	21.77390480041504	4.1899871826171875
1.0	78080000.0	78090000.0	22.0	22.73664665222168	4.381040096282959
1.0	78090000.0	78100000.0	26.0	20.555492401123047	3.9336752891540527
1.0	78100000.0	78110000.0	29.0	21.31674575805664	4.106213092803955
1.0	78140000.0	78150000.0	17.0	22.14909553527832	4.282024383544922
1.0	78190000.0	78200000.0	17.0	20.130939483642578	3.8654677867889404
1.0	78270000.0	78280000.0	16.0	18.605281829833984	3.5663933753967285
1.0	78300000.0	78310000.0	21.0	23.859966278076172	4.6233625411987305
1.0	78310000.0	78320000.0	24.0	23.19063377380371	4.493512153625488
1.0	78320000.0	78330000.0	24.0	23.78061866760254	4.6082587242126465
1.0	78390000.0	78400000.0	24.0	28.908321380615234	5.524228572845459
1.0	78610000.0	78620000.0	22.0	26.68546485900879	5.144953727722168
1.0	78730000.0	78740000.0	31.0	33.1175537109375	6.1677141189575195
1.0	78790000.0	78800000.0	25.0	34.67436981201172	6.398707389831543
1.0	78850000.0	78860000.0	32.0	40.50314712524414	7.111538887023926
1.0	78910000.0	78920000.0	35.0	44.12963104248047	7.413832664489746
1.0	78920000.0	78930000.0	36.0	44.73035430908203	7.516278266906738
1.0	78930000.0	78940000.0	42.0	37.27965545654297	6.725006103515625
1.0	78970000.0	78980000.0	49.0	42.81621551513672	7.348574638366699
1.0	79020000.0	79030000.0	45.0	43.75345230102539	7.454771995544434
1.0	79060000.0	79070000.0	45.0	44.13579559326172	7.482877254486084
1.0	79080000.0	79090000.0	34.0	34.395713806152344	6.371088027954102
1.0	79220000.0	79230000.0	41.0	40.33995056152344	7.02969217300415
1.0	79230000.0	79240000.0	45.0	43.30449676513672	7.385730743408203
1.0	79250000.0	79260000.0	48.0	48.03748321533203	7.774127960205078
1.0	79280000.0	79290000.0	38.0	46.60353469848633	7.617510795593262
1.0	79300000.0	79310000.0	50.0	47.44765090942383	7.730790138244629
1.0	79330000.0	79340000.0	46.0	43.36219024658203	7.38433837890625
1.0	79350000.0	79360000.0	55.0	48.062286376953125	7.673068046569824
1.0	79410000.0	79420000.0	40.0	49.79951095581055	7.800969123840332
1.0	79530000.0	79540000.0	42.0	51.588653564453125	7.925195217132568
1.0	79600000.0	79610000.0	53.0	48.44315719604492	7.761898994445801
1.0	79670000.0	79680000.0	52.0	54.4366455078125	8.036075592041016
1.0	79680000.0	79690000.0	39.0	48.722747802734375	7.741526126861572
1.0	79700000.0	79710000.0	49.0	50.56174087524414	7.901176452636719
1.0	79710000.0	79720000.0	48.0	52.960960388183594	7.968242645263672
1.0	79720000.0	79730000.0	55.0	48.526939392089844	7.734475135803223
1.0	79730000.0	79740000.0	50.0	41.827362060546875	7.2057318687438965
1.0	79770000.0	79780000.0	45.0	55.14086151123047	8.052597045898438
1.0	79860000.0	79870000.0	44.0	50.622127532958984	7.822110176086426
1.0	80000000.0	80010000.0	64.0	51.02961349487305	7.9171462059021
1.0	80050000.0	80060000.0	61.0	56.267181396484375	8.085213661193848
1.0	80180000.0	80190000.0	55.0	53.379539489746094	7.989222526550293
1.0	80500000.0	80510000.0	62.0	57.287147521972656	8.130758285522461
1.0	80510000.0	80520000.0	43.0	46.05147171020508	7.605963706970215
1.0	80580000.0	80590000.0	47.0	54.561683654785156	8.009568214416504
1.0	80630000.0	80640000.0	60.0	60.51141357421875	8.156702995300293
1.0	80640000.0	80650000.0	62.0	58.37934112548828	8.115653991699219
1.0	80680000.0	80690000.0	56.0	56.64763259887695	8.071564674377441
1.0	80690000.0	80700000.0	54.0	56.277626037597656	8.068567276000977
1.0	80710000.0	80720000.0	61.0	58.650489807128906	8.099687576293945
1.0	80730000.0	80740000.0	66.0	62.67694091796875	8.134827613830566
1.0	80760000.0	80770000.0	47.0	64.29966735839844	8.148713111877441
1.0	80790000.0	80800000.0	69.0	61.7317008972168	8.145886421203613
1.0	80870000.0	80880000.0	49.0	48.71770477294922	7.492667198181152
1.0	80930000.0	80940000.0	49.0	61.486244201660156	8.131718635559082
1.0	80960000.0	80970000.0	67.0	50.50336837768555	7.820542335510254
1.0	81000000.0	81010000.0	64.0	62.25745391845703	8.17542839050293
1.0	81060000.0	81070000.0	57.0	60.88191604614258	8.164769172668457
1.0	81070000.0	81080000.0	64.0	57.35258102416992	8.09353256225586
1.0	81080000.0	81090000.0	64.0	61.872215270996094	8.203531265258789
1.0	81120000.0	81130000.0	73.0	56.7335205078125	8.047761917114258
1.0	81150000.0	81160000.0	56.0	58.28815841674805	8.117938995361328
1.0	81180000.0	81190000.0	62.0	60.92296600341797	8.168472290039062
1.0	81200000.0	81210000.0	69.0	53.215599060058594	8.05157470703125
1.0	81290000.0	81300000.0	71.0	60.5263786315918	8.146867752075195
1.0	81380000.0	81390000.0	53.0	56.950050354003906	8.106353759765625
1.0	81390000.0	81400000.0	57.0	57.680213928222656	8.107452392578125
1.0	81510000.0	81520000.0	57.0	52.64617156982422	7.917901515960693
1.0	81530000.0	81540000.0	44.0	55.9048957824707	8.034696578979492
1.0	81570000.0	81580000.0	53.0	48.28474044799805	7.714742183685303
1.0	81600000.0	81610000.0	58.0	51.695068359375	7.893984794616699
1.0	81610000.0	81620000.0	58.0	51.88496017456055	7.879509925842285
1.0	81660000.0	81670000.0	57.0	53.727149963378906	7.977226257324219
1.0	81780000.0	81790000.0	41.0	49.13382339477539	7.722997188568115
1.0	81810000.0	81820000.0	45.0	45.56536865234375	7.403936862945557
1.0	81860000.0	81870000.0	42.0	42.52632522583008	7.303446292877197
1.0	81870000.0	81880000.0	45.0	47.42530059814453	7.571142673492432
1.0	81900000.0	81910000.0	41.0	38.599609375	6.880669593811035
1.0	81920000.0	81930000.0	54.0	41.048973083496094	7.083952903747559
1.0	81950000.0	81960000.0	54.0	43.589717864990234	7.353517055511475
1.0	81990000.0	82000000.0	39.0	40.92415237426758	7.0688676834106445
1.0	82000000.0	82010000.0	45.0	38.89635467529297	6.915763854980469
1.0	82080000.0	82090000.0	35.0	38.55278778076172	6.862851619720459
1.0	82200000.0	82210000.0	41.0	40.92836380004883	7.102709770202637
1.0	82230000.0	82240000.0	45.0	42.4049072265625	7.2789106369018555
1.0	82240000.0	82250000.0	53.0	44.54790496826172	7.412317752838135
1.0	82260000.0	82270000.0	36.0	41.35598373413086	7.201809883117676
1.0	82330000.0	82340000.0	48.0	42.15308380126953	7.1572160720825195
1.0	82340000.0	82350000.0	37.0	41.998291015625	7.1445183753967285
1.0	82350000.0	82360000.0	46.0	39.52296829223633	6.9046502113342285
1.0	82370000.0	82380000.0	39.0	39.394622802734375	6.911829948425293
1.0	82450000.0	82460000.0	42.0	48.55356216430664	7.658374786376953
1.0	82560000.0	82570000.0	47.0	46.798858642578125	7.600257873535156
1.0	82660000.0	82670000.0	63.0	47.81818771362305	7.659122467041016
1.0	82690000.0	82700000.0	31.0	43.19334030151367	7.3154497146606445
1.0	82810000.0	82820000.0	31.0	47.11542892456055	7.598472595214844
1.0	82820000.0	82830000.0	36.0	40.64662551879883	6.995255947113037
1.0	82850000.0	82860000.0	64.0	43.9660758972168	7.334080696105957
1.0	82900000.0	82910000.0	59.0	50.66169357299805	7.815221309661865
1.0	82930000.0	82940000.0	38.0	49.79261016845703	7.766348361968994
1.0	82940000.0	82950000.0	48.0	55.2281608581543	8.038690567016602
1.0	82960000.0	82970000.0	58.0	52.603981018066406	7.978543758392334
1.0	82970000.0	82980000.0	61.0	56.70195770263672	8.086507797241211
1.0	83000000.0	83010000.0	64.0	58.46867752075195	8.180012702941895
1.0	83050000.0	83060000.0	46.0	49.03228759765625	7.740683555603027
1.0	83070000.0	83080000.0	55.0	58.205726623535156	8.096107482910156
1.0	83180000.0	83190000.0	54.0	59.966644287109375	8.16368293762207
1.0	83220000.0	83230000.0	54.0	55.004371643066406	8.032716751098633
1.0	83230000.0	83240000.0	41.0	52.626319885253906	7.894041538238525
1.0	83260000.0	83270000.0	48.0	50.514976501464844	7.789231300354004
1.0	83330000.0	83340000.0	45.0	51.430397033691406	7.885130882263184
1.0	83400000.0	83410000.0	55.0	51.24201583862305	7.890632629394531
1.0	83450000.0	83460000.0	68.0	50.528934478759766	7.828917026519775
1.0	83470000.0	83480000.0	45.0	46.714744567871094	7.505359649658203
1.0	83480000.0	83490000.0	48.0	51.42894744873047	7.884270668029785
1.0	83520000.0	83530000.0	42.0	45.102867126464844	7.424633026123047
1.0	83570000.0	83580000.0	49.0	34.51483917236328	6.346276760101318
1.0	83780000.0	83790000.0	27.0	20.114089965820312	3.884258270263672
1.0	83890000.0	83900000.0	16.0	20.003013610839844	3.8420653343200684
1.0	83970000.0	83980000.0	46.0	30.61590003967285	5.768725395202637
1.0	84070000.0	84080000.0	36.0	36.674407958984375	6.603639125823975
1.0	84090000.0	84100000.0	37.0	30.312210083007812	5.715487003326416
1.0	84150000.0	84160000.0	23.0	23.971820831298828	4.610224723815918
1.0	84200000.0	84210000.0	37.0	26.302541732788086	5.041783809661865
1.0	84220000.0	84230000.0	32.0	29.290508270263672	5.552573204040527
1.0	84280000.0	84290000.0	26.0	28.718257904052734	5.454348087310791
1.0	84300000.0	84310000.0	28.0	30.398189544677734	5.732039451599121
1.0	84330000.0	84340000.0	34.0	32.97022247314453	6.1298041343688965
1.0	84380000.0	84390000.0	24.0	28.5317440032959	5.385774612426758
1.0	84430000.0	84440000.0	40.0	33.591304779052734	6.212382793426514
1.0	84480000.0	84490000.0	26.0	33.48792266845703	6.216629981994629
1.0	84490000.0	84500000.0	28.0	31.438919067382812	5.889039993286133
1.0	84500000.0	84510000.0	39.0	34.73183059692383	6.424447536468506
1.0	84530000.0	84540000.0	38.0	43.2248420715332	7.4339799880981445
1.0	84600000.0	84610000.0	24.0	32.96608352661133	6.161405086517334
1.0	84670000.0	84680000.0	22.0	23.78350257873535	4.569583892822266
1.0	84790000.0	84800000.0	15.0	23.77371597290039	4.588913917541504
1.0	84960000.0	84970000.0	14.0	23.79758071899414	4.565058708190918
1.0	84980000.0	84990000.0	33.0	29.900714874267578	5.666072845458984
1.0	85000000.0	85010000.0	22.0	24.377126693725586	4.714206695556641
1.0	85020000.0	85030000.0	23.0	22.884225845336914	4.421939849853516
1.0	85060000.0	85070000.0	20.0	28.39255142211914	5.435539245605469
1.0	85120000.0	85130000.0	24.0	22.22604751586914	4.266498565673828
1.0	85230000.0	85240000.0	24.0	29.773242950439453	5.65993595123291
1.0	85240000.0	85250000.0	25.0	26.28973960876465	5.056458950042725
1.0	85390000.0	85400000.0	30.0	27.73165512084961	5.29818868637085
1.0	85480000.0	85490000.0	20.0	29.065465927124023	5.5311503410339355
1.0	85580000.0	85590000.0	20.0	29.287918090820312	5.56641149520874
1.0	85590000.0	85600000.0	36.0	28.67312240600586	5.467354774475098
1.0	85610000.0	85620000.0	30.0	31.385543823242188	5.900822639465332
1.0	85710000.0	85720000.0	30.0	26.00830078125	5.02051305770874
1.0	85760000.0	85770000.0	26.0	24.301151275634766	4.6951189041137695
1.0	85820000.0	85830000.0	16.0	26.3823299407959	5.087685585021973
1.0	85860000.0	85870000.0	24.0	27.91029930114746	5.337629795074463
1.0	85890000.0	85900000.0	14.0	29.699249267578125	5.634393692016602
1.0	86030000.0	86040000.0	39.0	31.59830665588379	5.944843292236328
1.0	86060000.0	86070000.0	20.0	28.96502685546875	5.518660545349121
1.0	86070000.0	86080000.0	14.0	26.937572479248047	5.158003807067871
1.0	86110000.0	86120000.0	18.0	20.616992950439453	3.954409122467041
1.0	86140000.0	86150000.0	19.0	22.119298934936523	4.2550554275512695
1.0	86180000.0	86190000.0	40.0	38.82299041748047	6.954820156097412
1.0	86260000.0	86270000.0	35.0	40.03133010864258	7.066050052642822
1.0	86270000.0	86280000.0	32.0	37.17798614501953	6.7316436767578125
1.0	86360000.0	86370000.0	48.0	41.653663635253906	7.235892295837402
1.0	86380000.0	86390000.0	56.0	39.37374496459961	6.991055488586426
1.0	86560000.0	86570000.0	43.0	42.05527877807617	7.271624565124512
1.0	86570000.0	86580000.0	39.0	36.594913482666016	6.62985897064209
1.0	86590000.0	86600000.0	42.0	38.247459411621094	6.836863040924072
1.0	86600000.0	86610000.0	44.0	38.22953796386719	6.834292411804199
1.0	86610000.0	86620000.0	32.0	41.92455291748047	7.2582221031188965
1.0	86650000.0	86660000.0	39.0	38.98485565185547	6.920018196105957
1.0	86750000.0	86760000.0	38.0	38.66432189941406	6.910834312438965
1.0	86810000.0	86820000.0	20.0	26.356674194335938	5.071116924285889
1.0	86970000.0	86980000.0	24.0	29.06802749633789	5.541270732879639
1.0	87040000.0	87050000.0	19.0	28.150665283203125	5.36675500869751
1.0	87050000.0	87060000.0	35.0	31.952917098999023	6.0008649826049805
1.0	87260000.0	87270000.0	22.0	25.694387435913086	4.9603071212768555
1.0	87310000.0	87320000.0	23.0	28.94009017944336	5.529418468475342
1.0	87500000.0	87510000.0	23.0	27.793832778930664	5.314150810241699
1.0	87520000.0	87530000.0	22.0	27.543956756591797	5.30143928527832
1.0	87530000.0	87540000.0	23.0	23.41755485534668	4.535977363586426
1.0	87540000.0	87550000.0	27.0	23.37640380859375	4.5318403244018555
1.0	87550000.0	87560000.0	15.0	24.918338775634766	4.819416046142578
1.0	87590000.0	87600000.0	20.0	24.29629135131836	4.703093528747559
1.0	87740000.0	87750000.0	33.0	32.874759674072266	6.128066062927246
1.0	87760000.0	87770000.0	20.0	31.14339828491211	5.861483573913574
1.0	87860000.0	87870000.0	31.0	30.554065704345703	5.756119728088379
1.0	87910000.0	87920000.0	25.0	33.236114501953125	6.175891876220703
1.0	88080000.0	88090000.0	29.0	32.602806091308594	6.080460548400879
1.0	88130000.0	88140000.0	29.0	36.263587951660156	6.589740753173828
1.0	88310000.0	88320000.0	36.0	38.572731018066406	6.875500679016113
1.0	88380000.0	88390000.0	43.0	38.72980880737305	6.887763023376465
1.0	88400000.0	88410000.0	36.0	35.985130310058594	6.540199279785156
1.0	88440000.0	88450000.0	23.0	36.963096618652344	6.595529079437256
1.0	88550000.0	88560000.0	32.0	39.09613800048828	6.953221797943115
1.0	88570000.0	88580000.0	45.0	38.52444076538086	6.867984771728516
1.0	88620000.0	88630000.0	27.0	38.55522918701172	6.876684665679932
1.0	88630000.0	88640000.0	30.0	35.69289016723633	6.514828681945801
1.0	88690000.0	88700000.0	33.0	33.3953857421875	6.179797172546387
1.0	88700000.0	88710000.0	44.0	37.51017379760742	6.753360748291016
1.0	88720000.0	88730000.0	53.0	39.57862854003906	6.9988112449646
1.0	88770000.0	88780000.0	28.0	37.17601776123047	6.715344429016113
1.0	88780000.0	88790000.0	23.0	39.49049377441406	6.950362205505371
1.0	88790000.0	88800000.0	34.0	35.84234619140625	6.540030479431152
1.0	88900000.0	88910000.0	48.0	48.202293395996094	7.81200647354126
1.0	88910000.0	88920000.0	45.0	44.40760040283203	7.510695457458496
1.0	88930000.0	88940000.0	37.0	37.28647994995117	6.715320587158203
1.0	88980000.0	88990000.0	31.0	36.89082717895508	6.679574489593506
1.0	89000000.0	89010000.0	42.0	39.98377990722656	7.064227104187012
1.0	89030000.0	89040000.0	37.0	37.52018737792969	6.750131130218506
1.0	89160000.0	89170000.0	28.0	27.125207901000977	5.206304550170898
1.0	89260000.0	89270000.0	15.0	21.938791275024414	4.203861713409424
1.0	89300000.0	89310000.0	17.0	24.94342041015625	4.8251519203186035
1.0	89330000.0	89340000.0	24.0	21.897632598876953	4.212092399597168
1.0	89370000.0	89380000.0	30.0	30.3708438873291	5.770535469055176
1.0	89420000.0	89430000.0	14.0	20.761072158813477	3.977748394012451
1.0	89430000.0	89440000.0	25.0	23.276662826538086	4.469229698181152
1.0	89450000.0	89460000.0	27.0	22.68442153930664	4.364096641540527
1.0	89530000.0	89540000.0	38.0	26.65523338317871	5.117428302764893
1.0	89550000.0	89560000.0	39.0	31.083724975585938	5.848661422729492
1.0	89580000.0	89590000.0	23.0	26.586589813232422	5.0853071212768555
1.0	89600000.0	89610000.0	20.0	34.76300048828125	6.378064155578613
1.0	89720000.0	89730000.0	44.0	37.31338119506836	6.732078552246094
1.0	89800000.0	89810000.0	34.0	33.23590087890625	6.177912712097168
1.0	89980000.0	89990000.0	24.0	26.10610008239746	5.033877372741699
1.0	90010000.0	90020000.0	24.0	24.53252601623535	4.743337631225586
1.0	90260000.0	90270000.0	28.0	25.065521240234375	4.831549167633057
1.0	90280000.0	90290000.0	32.0	24.93932342529297	4.815179824829102
1.0	90320000.0	90330000.0	29.0	23.3647518157959	4.49131965637207
1.0	90340000.0	90350000.0	18.0	23.014862060546875	4.427050590515137
1.0	90350000.0	90360000.0	18.0	22.249279022216797	4.285362720489502
1.0	90490000.0	90500000.0	17.0	23.87924575805664	4.595919609069824
1.0	90560000.0	90570000.0	39.0	32.050559997558594	6.016369342803955
1.0	90640000.0	90650000.0	41.0	34.46791458129883	6.360132694244385
1.0	90650000.0	90660000.0	32.0	29.220584869384766	5.549717903137207
1.0	90660000.0	90670000.0	31.0	28.247573852539062	5.385517120361328
1.0	90690000.0	90700000.0	28.0	35.79003143310547	6.529598236083984
1.0	90720000.0	90730000.0	30.0	31.922992706298828	5.965893745422363
1.0	90750000.0	90760000.0	30.0	31.79708480834961	5.95892858505249
1.0	90850000.0	90860000.0	29.0	34.932350158691406	6.41068172454834
1.0	90950000.0	90960000.0	39.0	40.73794937133789	7.142362117767334
1.0	90970000.0	90980000.0	28.0	39.091888427734375	6.934471130371094
1.0	91030000.0	91040000.0	32.0	42.95191192626953	7.3557257652282715
1.0	91050000.0	91060000.0	46.0	40.74531173706055	7.128044128417969
1.0	91070000.0	91080000.0	44.0	43.73632049560547	7.434382438659668
1.0	91200000.0	91210000.0	35.0	42.601112365722656	7.357052803039551
1.0	91320000.0	91330000.0	25.0	34.18303298950195	6.340930938720703
1.0	91350000.0	91360000.0	25.0	28.024303436279297	5.350842475891113
1.0	91380000.0	91390000.0	23.0	26.261882781982422	5.012326717376709
1.0	91470000.0	91480000.0	23.0	25.310802459716797	4.837857723236084
1.0	91620000.0	91630000.0	27.0	27.383373260498047	5.251585483551025
1.0	91660000.0	91670000.0	31.0	31.443164825439453	5.914218425750732
1.0	91690000.0	91700000.0	27.0	34.32474899291992	6.34997034072876
1.0	91810000.0	91820000.0	39.0	39.75072479248047	7.011197566986084
1.0	91870000.0	91880000.0	45.0	41.04730987548828	7.179457664489746
1.0	91880000.0	91890000.0	39.0	38.49913787841797	6.89947509765625
1.0	91910000.0	91920000.0	23.0	28.783573150634766	5.457482814788818
1.0	91950000.0	91960000.0	35.0	37.78629684448242	6.814466953277588
1.0	91960000.0	91970000.0	31.0	32.0413818359375	6.0229315757751465
1.0	92030000.0	92040000.0	30.0	28.807132720947266	5.486788749694824
1.0	92150000.0	92160000.0	22.0	24.292741775512695	4.666862964630127
1.0	92180000.0	92190000.0	22.0	26.64629554748535	5.066309452056885
1.0	92230000.0	92240000.0	26.0	23.376941680908203	4.508572578430176
1.0	92240000.0	92250000.0	15.0	23.648937225341797	4.55109167098999
1.0	92260000.0	92270000.0	18.0	22.714160919189453	4.3857622146606445
1.0	92270000.0	92280000.0	26.0	24.191097259521484	4.66662073135376
1.0	92300000.0	92310000.0	17.0	24.035287857055664	4.652352333068848
1.0	92320000.0	92330000.0	28.0	23.69004249572754	4.5755109786987305
1.0	92390000.0	92400000.0	25.0	28.222341537475586	5.397209167480469
1.0	92410000.0	92420000.0	39.0	30.32430076599121	5.75131893157959
1.0	92510000.0	92520000.0	26.0	31.48336410522461	5.92600154876709
1.0	92520000.0	92530000.0	31.0	31.886682510375977	6.002373695373535
1.0	92530000.0	92540000.0	31.0	31.505563735961914	5.941444396972656
1.0	92550000.0	92560000.0	21.0	26.500015258789062	5.103789329528809
1.0	92600000.0	92610000.0	20.0	26.1961669921875	5.0451579093933105
1.0	92610000.0	92620000.0	16.0	24.71347427368164	4.76650333404541
1.0	92630000.0	92640000.0	28.0	24.97802734375	4.825366020202637
1.0	92660000.0	92670000.0	37.0	31.11102294921875	5.888243675231934
1.0	92680000.0	92690000.0	32.0	29.343252182006836	5.596644401550293
1.0	92750000.0	92760000.0	13.0	20.70920181274414	3.9691665172576904
1.0	92790000.0	92800000.0	22.0	23.06313705444336	4.449337005615234
1.0	92800000.0	92810000.0	8.0	20.599130630493164	3.9493918418884277
1.0	92810000.0	92820000.0	17.0	21.537494659423828	4.146636009216309
1.0	92940000.0	92950000.0	20.0	22.290517807006836	4.316230773925781
1.0	92960000.0	92970000.0	24.0	30.000873565673828	5.702953815460205
1.0	93060000.0	93070000.0	21.0	20.96196746826172	4.055283546447754
1.0	93080000.0	93090000.0	18.0	18.92803192138672	3.621577501296997
1.0	93280000.0	93290000.0	19.0	24.501415252685547	4.750323295593262
1.0	93330000.0	93340000.0	10.0	24.776063919067383	4.796540260314941
1.0	93360000.0	93370000.0	11.0	19.987701416015625	3.837242841720581
1.0	93420000.0	93430000.0	29.0	22.816448211669922	4.41912841796875
1.0	93450000.0	93460000.0	25.0	30.70737648010254	5.819602012634277
1.0	93490000.0	93500000.0	32.0	31.87135887145996	5.996236801147461
1.0	93530000.0	93540000.0	38.0	32.35625457763672	6.074275970458984
1.0	93540000.0	93550000.0	17.0	25.370471954345703	4.891260623931885
1.0	93570000.0	93580000.0	20.0	23.485713958740234	4.535160064697266
1.0	93630000.0	93640000.0	20.0	22.592857360839844	4.358580589294434
1.0	93700000.0	93710000.0	17.0	22.520723342895508	4.346649169921875
1.0	93810000.0	93820000.0	18.0	22.678842544555664	4.381683826446533
1.0	93880000.0	93890000.0	33.0	31.652551651000977	5.968282699584961
1.0	93920000.0	93930000.0	22.0	24.352243423461914	4.706645488739014
1.0	93950000.0	93960000.0	35.0	24.691286087036133	4.774198055267334
1.0	93960000.0	93970000.0	25.0	24.91048240661621	4.8177666664123535
1.0	93990000.0	94000000.0	24.0	25.149368286132812	4.867128372192383
1.0	94030000.0	94040000.0	13.0	17.160558700561523	3.236238956451416
1.0	94050000.0	94060000.0	16.0	17.704992294311523	3.3763413429260254
1.0	94100000.0	94110000.0	13.0	19.724885940551758	3.804805040359497
1.0	94140000.0	94150000.0	18.0	21.6677188873291	4.195015907287598
1.0	94190000.0	94200000.0	17.0	23.59109878540039	4.572352409362793
1.0	94220000.0	94230000.0	24.0	22.678592681884766	4.39200496673584
1.0	94270000.0	94280000.0	24.0	26.757518768310547	5.152493953704834
1.0	94310000.0	94320000.0	17.0	24.949159622192383	4.793745994567871
1.0	94330000.0	94340000.0	19.0	23.748594284057617	4.585501194000244
1.0	94400000.0	94410000.0	32.0	31.988574981689453	6.019617557525635
1.0	94430000.0	94440000.0	32.0	27.39666175842285	5.248238563537598
1.0	94450000.0	94460000.0	26.0	27.180105209350586	5.217074394226074
1.0	94500000.0	94510000.0	23.0	27.866069793701172	5.337063789367676
1.0	94530000.0	94540000.0	23.0	26.826934814453125	5.155911445617676
1.0	94560000.0	94570000.0	21.0	23.98460578918457	4.62855339050293
1.0	94710000.0	94720000.0	25.0	30.424861907958984	5.765443325042725
1.0	94760000.0	94770000.0	23.0	26.93747901916504	5.1652750968933105
1.0	94780000.0	94790000.0	14.0	26.39287757873535	5.06374979019165
1.0	94810000.0	94820000.0	18.0	26.078350067138672	5.02005672454834
1.0	94960000.0	94970000.0	17.0	20.696903228759766	3.9700875282287598
1.0	95080000.0	95090000.0	25.0	21.01370620727539	4.0754547119140625
1.0	95110000.0	95120000.0	16.0	22.750192642211914	4.410648345947266
1.0	95120000.0	95130000.0	11.0	23.769412994384766	4.589089393615723
1.0	95180000.0	95190000.0	18.0	17.997299194335938	3.4508450031280518
1.0	95220000.0	95230000.0	14.0	19.124170303344727	3.692352771759033
1.0	95280000.0	95290000.0	15.0	19.344226837158203	3.732863187789917
1.0	95410000.0	95420000.0	16.0	21.156909942626953	4.110347747802734
1.0	95420000.0	95430000.0	9.0	18.922243118286133	3.639273166656494
1.0	95530000.0	95540000.0	29.0	20.246723175048828	3.897817611694336
1.0	95540000.0	95550000.0	23.0	27.307056427001953	5.262864112854004
1.0	95570000.0	95580000.0	27.0	27.764062881469727	5.334969520568848
1.0	95580000.0	95590000.0	20.0	18.89148712158203	3.61609148979187
1.0	95610000.0	95620000.0	22.0	25.366153717041016	4.912986755371094
1.0	95630000.0	95640000.0	12.0	23.045822143554688	4.464081287384033
1.0	95710000.0	95720000.0	14.0	22.427501678466797	4.317889213562012
1.0	95740000.0	95750000.0	36.0	33.49842834472656	6.222159385681152
1.0	95770000.0	95780000.0	26.0	32.916290283203125	6.123359203338623
1.0	95780000.0	95790000.0	21.0	32.10490417480469	6.007134914398193
1.0	95850000.0	95860000.0	31.0	32.707244873046875	6.091405868530273
1.0	95900000.0	95910000.0	25.0	35.297264099121094	6.433361053466797
1.0	96000000.0	96010000.0	27.0	33.985721588134766	6.263129234313965
1.0	96170000.0	96180000.0	32.0	39.55302047729492	6.964301109313965
1.0	96190000.0	96200000.0	42.0	36.255462646484375	6.491951942443848
1.0	96250000.0	96260000.0	41.0	40.03891372680664	6.934756278991699
1.0	96270000.0	96280000.0	37.0	43.3699836730957	7.278719902038574
1.0	96280000.0	96290000.0	35.0	45.6568489074707	7.515233516693115
1.0	96310000.0	96320000.0	35.0	37.491546630859375	6.738924980163574
1.0	96330000.0	96340000.0	42.0	45.60114288330078	7.480147361755371
1.0	96390000.0	96400000.0	45.0	47.83385467529297	7.646946907043457
1.0	96400000.0	96410000.0	36.0	48.376312255859375	7.6729230880737305
1.0	96490000.0	96500000.0	33.0	49.35826873779297	7.793183326721191
1.0	96520000.0	96530000.0	30.0	33.194129943847656	6.092595100402832
1.0	96570000.0	96580000.0	53.0	47.65081024169922	7.6105756759643555
1.0	96600000.0	96610000.0	38.0	39.96497344970703	6.988652229309082
1.0	96680000.0	96690000.0	48.0	46.556793212890625	7.618985176086426
1.0	96720000.0	96730000.0	57.0	51.605079650878906	7.907827854156494
1.0	96750000.0	96760000.0	55.0	50.6417236328125	7.8959059715271
1.0	96760000.0	96770000.0	53.0	51.30449295043945	7.932177543640137
1.0	96810000.0	96820000.0	53.0	52.436248779296875	8.009739875793457
1.0	96880000.0	96890000.0	42.0	50.5811882019043	7.91683292388916
1.0	97010000.0	97020000.0	54.0	46.835227966308594	7.609886169433594
1.0	97020000.0	97030000.0	56.0	43.85603332519531	7.396131992340088
1.0	97040000.0	97050000.0	53.0	45.94974899291992	7.613326072692871
1.0	97050000.0	97060000.0	60.0	48.23700714111328	7.76443338394165
1.0	97090000.0	97100000.0	40.0	42.29964065551758	7.295754432678223
1.0	97120000.0	97130000.0	44.0	41.19580841064453	7.187272548675537
1.0	97130000.0	97140000.0	57.0	43.875579833984375	7.467498779296875
1.0	97140000.0	97150000.0	40.0	37.254886627197266	6.713569641113281
1.0	97160000.0	97170000.0	43.0	37.5582160949707	6.774955749511719
1.0	97270000.0	97280000.0	25.0	27.1637020111084	5.201670169830322
1.0	97380000.0	97390000.0	47.0	44.886375427246094	7.531114101409912
1.0	97430000.0	97440000.0	39.0	43.71588134765625	7.442893981933594
1.0	97450000.0	97460000.0	52.0	43.83278274536133	7.4185590744018555
1.0	97540000.0	97550000.0	46.0	42.41582107543945	7.248028755187988
1.0	97550000.0	97560000.0	44.0	42.172332763671875	7.270388603210449
1.0	97560000.0	97570000.0	54.0	45.655967712402344	7.471691131591797
1.0	97610000.0	97620000.0	60.0	45.027008056640625	7.461939334869385
1.0	97700000.0	97710000.0	50.0	45.53096008300781	7.491588592529297
1.0	97710000.0	97720000.0	51.0	41.76531982421875	7.203102111816406
1.0	97760000.0	97770000.0	54.0	46.934593200683594	7.573087215423584
1.0	97770000.0	97780000.0	54.0	47.13607406616211	7.601785182952881
1.0	97780000.0	97790000.0	13.0	33.23414611816406	6.09291410446167
1.0	97840000.0	97850000.0	37.0	48.185081481933594	7.648035526275635
1.0	97950000.0	97960000.0	54.0	48.23294448852539	7.687185764312744
1.0	97960000.0	97970000.0	62.0	50.211341857910156	7.822842597961426
1.0	97970000.0	97980000.0	56.0	48.548927307128906	7.733593940734863
1.0	98010000.0	98020000.0	50.0	47.060081481933594	7.567518711090088
1.0	98030000.0	98040000.0	48.0	49.94047927856445	7.740396976470947
1.0	98070000.0	98080000.0	47.0	51.613807678222656	7.8503289222717285
1.0	98090000.0	98100000.0	46.0	44.33220291137695	7.4343767166137695
1.0	98150000.0	98160000.0	48.0	45.61790084838867	7.515641689300537
1.0	98180000.0	98190000.0	45.0	48.14557647705078	7.672740936279297
1.0	98210000.0	98220000.0	39.0	44.21379852294922	7.431781768798828
1.0	98240000.0	98250000.0	44.0	41.94486618041992	7.234091758728027
1.0	98270000.0	98280000.0	42.0	47.00688934326172	7.612547397613525
1.0	98280000.0	98290000.0	33.0	44.31233596801758	7.436187744140625
1.0	98390000.0	98400000.0	51.0	47.594970703125	7.731576442718506
1.0	98420000.0	98430000.0	58.0	53.2628059387207	8.09272575378418
1.0	98520000.0	98530000.0	41.0	48.230255126953125	7.823869228363037
1.0	98640000.0	98650000.0	35.0	40.704978942871094	7.129830360412598
1.0	98680000.0	98690000.0	39.0	43.049720764160156	7.369757175445557
1.0	98730000.0	98740000.0	50.0	40.344444274902344	7.001593112945557
1.0	98770000.0	98780000.0	41.0	36.77568435668945	6.6605072021484375
1.0	98780000.0	98790000.0	34.0	36.26267623901367	6.599847316741943
1.0	98840000.0	98850000.0	45.0	39.47783660888672	6.9493303298950195
1.0	98990000.0	99000000.0	45.0	44.96440505981445	7.549895286560059
1.0	99020000.0	99030000.0	52.0	47.18505859375	7.729390621185303
1.0	99030000.0	99040000.0	44.0	49.29444122314453	7.872476100921631
1.0	99060000.0	99070000.0	51.0	47.07653045654297	7.7253737449646
1.0	99170000.0	99180000.0	25.0	24.57522964477539	4.703225612640381
1.0	99220000.0	99230000.0	21.0	26.415237426757812	5.068340301513672
1.0	99240000.0	99250000.0	42.0	34.42806625366211	6.336800575256348
1.0	99250000.0	99260000.0	25.0	39.21977996826172	6.974131107330322
1.0	99310000.0	99320000.0	52.0	40.51301193237305	7.100858211517334
1.0	99390000.0	99400000.0	24.0	37.931053161621094	6.789886474609375
1.0	99560000.0	99570000.0	41.0	45.86559295654297	7.61272668838501
1.0	99570000.0	99580000.0	44.0	39.978004455566406	7.025203704833984
1.0	99600000.0	99610000.0	42.0	44.81572723388672	7.529036521911621
1.0	99610000.0	99620000.0	49.0	45.27925491333008	7.566702365875244
1.0	99650000.0	99660000.0	38.0	47.439430236816406	7.737718105316162
1.0	99690000.0	99700000.0	45.0	45.88832092285156	7.5981574058532715
1.0	99780000.0	99790000.0	35.0	42.69050216674805	7.33406925201416
1.0	99850000.0	99860000.0	33.0	34.29398727416992	6.286822319030762
1.0	99860000.0	99870000.0	26.0	29.158954620361328	5.523674011230469
1.0	99870000.0	99880000.0	24.0	35.66739273071289	6.509714603424072
1.0	99910000.0	99920000.0	43.0	35.647132873535156	6.514404296875
1.0	99960000.0	99970000.0	23.0	35.46012496948242	6.495674133300781
1.0	100020000.0	100030000.0	24.0	30.980148315429688	5.843342304229736
1.0	100060000.0	100070000.0	21.0	32.41803741455078	6.07347297668457
1.0	100160000.0	100170000.0	32.0	30.79775619506836	5.8332695960998535
1.0	100170000.0	100180000.0	21.0	22.048294067382812	4.237780570983887
1.0	100220000.0	100230000.0	26.0	27.398700714111328	5.244985103607178
1.0	100240000.0	100250000.0	26.0	32.740943908691406	6.136257171630859
1.0	100360000.0	100370000.0	21.0	24.069734573364258	4.644520282745361
1.0	100370000.0	100380000.0	31.0	25.652099609375	4.945675849914551
1.0	100440000.0	100450000.0	24.0	20.431995391845703	3.9106528759002686
1.0	100450000.0	100460000.0	27.0	22.57808494567871	4.34896183013916
1.0	100460000.0	100470000.0	22.0	23.678136825561523	4.542407989501953
1.0	100520000.0	100530000.0	20.0	20.9283390045166	4.018298149108887
1.0	100570000.0	100580000.0	23.0	23.436588287353516	4.542582035064697
1.0	100580000.0	100590000.0	17.0	21.138811111450195	4.075034141540527
1.0	100670000.0	100680000.0	15.0	19.740957260131836	3.798821210861206
1.0	100710000.0	100720000.0	35.0	27.204456329345703	5.2225542068481445
1.0	100720000.0	100730000.0	29.0	31.174551010131836	5.873658657073975
1.0	100750000.0	100760000.0	19.0	21.900775909423828	4.208577632904053
1.0	100770000.0	100780000.0	39.0	31.51228904724121	5.944244861602783
1.0	100780000.0	100790000.0	31.0	31.198490142822266	5.896070957183838
1.0	100840000.0	100850000.0	25.0	24.431232452392578	4.694387435913086
1.0	100910000.0	100920000.0	20.0	25.232040405273438	4.844594478607178
1.0	100960000.0	100970000.0	18.0	21.53861427307129	4.129456520080566
1.0	100980000.0	100990000.0	26.0	28.688983917236328	5.458795547485352
1.0	100990000.0	101000000.0	32.0	33.98145294189453	6.3011884689331055
1.0	101010000.0	101020000.0	40.0	39.076759338378906	6.9630446434021
1.0	101040000.0	101050000.0	43.0	36.053348541259766	6.5792341232299805
1.0	101070000.0	101080000.0	31.0	37.26564407348633	6.734236240386963
1.0	101180000.0	101190000.0	35.0	38.931007385253906	6.930481910705566
1.0	101370000.0	101380000.0	23.0	22.681377410888672	4.348380088806152
1.0	101400000.0	101410000.0	15.0	21.925596237182617	4.192461967468262
1.0	101680000.0	101690000.0	43.0	36.65343475341797	6.660003662109375
1.0	101720000.0	101730000.0	39.0	31.1099910736084	5.860299110412598
1.0	101740000.0	101750000.0	39.0	36.437068939208984	6.627167701721191
1.0	101760000.0	101770000.0	25.0	36.978965759277344	6.704087257385254
1.0	101770000.0	101780000.0	25.0	37.78757095336914	6.796970367431641
1.0	101820000.0	101830000.0	23.0	35.328125	6.479392051696777
1.0	101870000.0	101880000.0	46.0	42.034122467041016	7.283505439758301
1.0	101920000.0	101930000.0	32.0	41.185367584228516	7.191330909729004
1.0	101940000.0	101950000.0	37.0	38.05620574951172	6.835572719573975
1.0	102050000.0	102060000.0	35.0	37.69297409057617	6.787671089172363
1.0	102080000.0	102090000.0	29.0	38.19890594482422	6.834107875823975
1.0	102130000.0	102140000.0	20.0	35.649452209472656	6.4949212074279785
1.0	102150000.0	102160000.0	30.0	35.562191009521484	6.49273157119751
1.0	102170000.0	102180000.0	31.0	37.706382751464844	6.755210876464844
1.0	102290000.0	102300000.0	49.0	37.350860595703125	6.62923526763916
1.0	102390000.0	102400000.0	36.0	43.507301330566406	7.323702335357666
1.0	102440000.0	102450000.0	43.0	41.66594696044922	7.201149940490723
1.0	102480000.0	102490000.0	41.0	43.06679153442383	7.3380937576293945
1.0	102530000.0	102540000.0	38.0	40.02985382080078	7.047786712646484
1.0	102640000.0	102650000.0	41.0	50.700706481933594	7.86843204498291
1.0	102690000.0	102700000.0	54.0	52.048362731933594	7.9637932777404785
1.0	102710000.0	102720000.0	60.0	52.423057556152344	7.938266754150391
1.0	102780000.0	102790000.0	51.0	58.70257568359375	8.194679260253906
1.0	102790000.0	102800000.0	37.0	57.66667938232422	8.167806625366211
1.0	102810000.0	102820000.0	59.0	56.51157760620117	8.124438285827637
1.0	102830000.0	102840000.0	43.0	54.313377380371094	7.993615627288818
1.0	102890000.0	102900000.0	60.0	53.769622802734375	8.030584335327148
1.0	103010000.0	103020000.0	57.0	54.50970458984375	8.01121711730957
1.0	103110000.0	103120000.0	62.0	55.275550842285156	8.037079811096191
1.0	103120000.0	103130000.0	53.0	51.654212951660156	7.895805358886719
1.0	103150000.0	103160000.0	48.0	59.6001091003418	8.148645401000977
1.0	103230000.0	103240000.0	52.0	58.68684768676758	8.158449172973633
1.0	103240000.0	103250000.0	49.0	49.685890197753906	7.780573844909668
1.0	103310000.0	103320000.0	66.0	55.355224609375	8.110806465148926
1.0	103320000.0	103330000.0	59.0	50.287193298339844	7.83240270614624
1.0	103350000.0	103360000.0	54.0	61.52122116088867	8.220846176147461
1.0	103440000.0	103450000.0	59.0	62.560508728027344	8.232439041137695
1.0	103600000.0	103610000.0	61.0	58.60740280151367	8.16001033782959
1.0	103660000.0	103670000.0	43.0	59.8639030456543	8.162652969360352
1.0	103770000.0	103780000.0	59.0	35.256324768066406	6.444974422454834
1.0	103910000.0	103920000.0	29.0	14.88885498046875	2.7834887504577637
1.0	104100000.0	104110000.0	29.0	31.342296600341797	5.866446018218994
1.0	104130000.0	104140000.0	40.0	27.12322998046875	5.198225975036621
1.0	104310000.0	104320000.0	71.0	43.59381103515625	7.424675941467285
1.0	104330000.0	104340000.0	39.0	44.98301315307617	7.475152015686035
1.0	104370000.0	104380000.0	63.0	54.29658889770508	8.107986450195312
1.0	104400000.0	104410000.0	64.0	61.02058792114258	8.154457092285156
1.0	104450000.0	104460000.0	51.0	63.51194381713867	8.154047966003418
1.0	104460000.0	104470000.0	42.0	52.13690185546875	7.9907073974609375
1.0	104600000.0	104610000.0	60.0	63.942115783691406	8.17875862121582
1.0	104750000.0	104760000.0	45.0	54.97949981689453	8.03873062133789
1.0	104850000.0	104860000.0	66.0	68.09416961669922	8.097397804260254
1.0	104940000.0	104950000.0	68.0	67.83973693847656	8.082783699035645
1.0	105000000.0	105010000.0	45.0	56.605873107910156	8.155123710632324
1.0	105060000.0	105070000.0	72.0	70.5055923461914	8.014776229858398
1.0	105080000.0	105090000.0	53.0	63.565956115722656	8.181607246398926
1.0	105100000.0	105110000.0	39.0	61.15510177612305	8.149015426635742
1.0	105330000.0	105340000.0	58.0	56.88881301879883	8.130452156066895
1.0	105410000.0	105420000.0	45.0	56.587562561035156	8.071298599243164
1.0	105450000.0	105460000.0	59.0	63.19208908081055	8.217915534973145
1.0	105470000.0	105480000.0	44.0	44.5970344543457	7.488797187805176
1.0	105570000.0	105580000.0	56.0	63.99285125732422	8.16851806640625
1.0	105620000.0	105630000.0	59.0	66.02536010742188	8.15321159362793
1.0	105710000.0	105720000.0	56.0	64.30039978027344	8.192851066589355
1.0	105740000.0	105750000.0	45.0	58.55022048950195	8.146066665649414
1.0	105780000.0	105790000.0	59.0	59.28032302856445	8.141325950622559
1.0	105840000.0	105850000.0	51.0	51.912010192871094	7.9471235275268555
1.0	105930000.0	105940000.0	62.0	55.81364059448242	8.117658615112305
1.0	105960000.0	105970000.0	46.0	57.16106033325195	8.146079063415527
1.0	106070000.0	106080000.0	62.0	51.78812789916992	7.996707916259766
1.0	106110000.0	106120000.0	44.0	39.01060104370117	6.91832971572876
1.0	106170000.0	106180000.0	31.0	39.649993896484375	6.983772277832031
1.0	106190000.0	106200000.0	43.0	48.92201614379883	7.7749834060668945
1.0	106210000.0	106220000.0	56.0	50.796424865722656	7.949275016784668
1.0	106220000.0	106230000.0	37.0	49.50726318359375	7.89572286605835
1.0	106240000.0	106250000.0	58.0	48.712669372558594	7.749005317687988
1.0	106290000.0	106300000.0	58.0	48.46207809448242	7.754327297210693
1.0	106390000.0	106400000.0	49.0	55.1348876953125	8.071371078491211
1.0	106430000.0	106440000.0	54.0	58.11060333251953	8.157079696655273
1.0	106460000.0	106470000.0	69.0	59.709617614746094	8.16572380065918
1.0	106590000.0	106600000.0	62.0	63.61627960205078	8.140711784362793
1.0	106650000.0	106660000.0	78.0	61.00786590576172	8.190370559692383
1.0	106770000.0	106780000.0	63.0	66.67877197265625	8.111211776733398
1.0	107010000.0	107020000.0	65.0	63.45564651489258	8.203448295593262
1.0	107030000.0	107040000.0	64.0	64.86790466308594	8.138437271118164
1.0	107040000.0	107050000.0	47.0	67.15510559082031	8.089953422546387
1.0	107050000.0	107060000.0	64.0	64.23216247558594	8.123449325561523
1.0	107100000.0	107110000.0	65.0	66.9666976928711	8.128637313842773
1.0	107130000.0	107140000.0	47.0	58.67181396484375	8.161904335021973
1.0	107200000.0	107210000.0	54.0	58.4732666015625	8.174298286437988
1.0	107320000.0	107330000.0	53.0	58.287078857421875	8.110763549804688
1.0	107340000.0	107350000.0	52.0	58.294647216796875	8.101396560668945
1.0	107350000.0	107360000.0	51.0	58.93152618408203	8.142712593078613
1.0	107360000.0	107370000.0	59.0	61.36545944213867	8.190109252929688
1.0	107430000.0	107440000.0	44.0	56.638221740722656	8.131736755371094
1.0	107460000.0	107470000.0	57.0	53.26024627685547	7.958033561706543
1.0	107480000.0	107490000.0	49.0	52.74702072143555	7.921783447265625
1.0	107590000.0	107600000.0	42.0	42.283851623535156	7.319209098815918
1.0	107600000.0	107610000.0	32.0	37.136566162109375	6.70168924331665
1.0	107620000.0	107630000.0	41.0	52.3072395324707	8.051475524902344
1.0	107630000.0	107640000.0	35.0	44.967384338378906	7.532792091369629
1.0	107700000.0	107710000.0	38.0	47.24714279174805	7.728437900543213
1.0	107710000.0	107720000.0	51.0	46.77425003051758	7.660914421081543
1.0	107770000.0	107780000.0	36.0	44.07625961303711	7.365745544433594
1.0	107850000.0	107860000.0	44.0	42.323272705078125	7.281734466552734
1.0	108000000.0	108010000.0	40.0	38.996788024902344	6.9446001052856445
1.0	108060000.0	108070000.0	28.0	28.411190032958984	5.378517150878906
1.0	108080000.0	108090000.0	19.0	29.455413818359375	5.571789741516113
1.0	108150000.0	108160000.0	33.0	25.942602157592773	4.993553161621094
1.0	108160000.0	108170000.0	16.0	24.652278900146484	4.753442764282227
1.0	108300000.0	108310000.0	37.0	39.05924606323242	6.94141149520874
1.0	108350000.0	108360000.0	30.0	41.89325714111328	7.268937110900879
1.0	108360000.0	108370000.0	34.0	39.63334274291992	7.019144535064697
1.0	108370000.0	108380000.0	37.0	40.09746551513672	7.059403896331787
1.0	108380000.0	108390000.0	41.0	42.49908447265625	7.336233615875244
1.0	108500000.0	108510000.0	32.0	32.187217712402344	6.016636848449707
1.0	108550000.0	108560000.0	37.0	33.764404296875	6.2676472663879395
1.0	108640000.0	108650000.0	35.0	37.52086639404297	6.782608985900879
1.0	108680000.0	108690000.0	26.0	22.06307029724121	4.226727485656738
1.0	108720000.0	108730000.0	33.0	20.143634796142578	3.8461360931396484
1.0	108850000.0	108860000.0	29.0	18.615554809570312	3.575751543045044
1.0	108880000.0	108890000.0	38.0	22.543094635009766	4.388298988342285
1.0	109050000.0	109060000.0	32.0	28.47677993774414	5.472989082336426
1.0	109100000.0	109110000.0	21.0	21.098861694335938	4.075347900390625
1.0	109150000.0	109160000.0	18.0	20.914127349853516	4.018606662750244
1.0	109240000.0	109250000.0	16.0	21.7331600189209	4.183535575866699
1.0	109280000.0	109290000.0	22.0	26.166793823242188	5.081973075866699
1.0	109300000.0	109310000.0	20.0	21.280689239501953	4.107159614562988
[truncated: 47,565 more rows]
