# Supplementary material for: Genome-wide mapping of somatic mutation rates uncovers drivers of cancer
Source: Nat Biotechnol. 2022 Jun 20;40(11):1634–43. doi: 10.1038/s41587-022-01353-8 (PMC9646522; doi:10.1038/s41587-022-01353-8)
Supplement: Supplementary file 4 — Regions and model predictions for each fold of each cancer for which a deep learning model was trained. Regions that were filtered are also listed along with their respective model predictions. [file 41587_2022_1353_MOESM4_ESM.zip › kfold_results/ColoRect-AdenoCA/fold_1.txt]

CHROM	START	END	Y_TRUE	Y_PRED	STD
1.0	850000.0	860000.0	9.0	12.764388084411621	2.832925319671631
1.0	870000.0	880000.0	10.0	8.539154052734375	1.4706201553344727
1.0	900000.0	910000.0	13.0	11.292585372924805	2.5423731803894043
1.0	960000.0	970000.0	7.0	8.182555198669434	1.6988840103149414
1.0	980000.0	990000.0	2.0	6.473498344421387	1.555620551109314
1.0	1050000.0	1060000.0	14.0	8.884785652160645	1.8821748495101929
1.0	1070000.0	1080000.0	4.0	6.120420455932617	1.718750238418579
1.0	1130000.0	1140000.0	3.0	11.44093132019043	2.570291519165039
1.0	1170000.0	1180000.0	9.0	7.608325004577637	1.8731813430786133
1.0	1210000.0	1220000.0	10.0	14.163030624389648	3.132307529449463
1.0	1240000.0	1250000.0	1.0	5.1377434730529785	1.9084217548370361
1.0	1250000.0	1260000.0	9.0	7.567816257476807	1.7359672784805298
1.0	1280000.0	1290000.0	2.0	7.073915004730225	1.507526159286499
1.0	1330000.0	1340000.0	3.0	9.270474433898926	1.550551176071167
1.0	1690000.0	1700000.0	12.0	8.507037162780762	1.5052037239074707
1.0	1730000.0	1740000.0	13.0	12.209391593933105	2.7199387550354004
1.0	1790000.0	1800000.0	17.0	14.904983520507812	3.2874245643615723
1.0	1860000.0	1870000.0	18.0	20.84880828857422	4.52520751953125
1.0	1910000.0	1920000.0	12.0	13.799654960632324	3.054081916809082
1.0	1990000.0	2000000.0	6.0	11.055824279785156	2.494253158569336
1.0	2000000.0	2010000.0	3.0	9.64962100982666	2.0222089290618896
1.0	2020000.0	2030000.0	10.0	9.39881420135498	2.0116567611694336
1.0	2040000.0	2050000.0	8.0	10.01072883605957	2.259389638900757
1.0	2090000.0	2100000.0	8.0	9.873788833618164	2.0690410137176514
1.0	2120000.0	2130000.0	4.0	8.351347923278809	1.6336915493011475
1.0	2150000.0	2160000.0	25.0	13.705696105957031	3.037673234939575
1.0	2160000.0	2170000.0	7.0	7.989621162414551	1.363351821899414
1.0	2170000.0	2180000.0	4.0	10.68299674987793	2.4207305908203125
1.0	2210000.0	2220000.0	7.0	10.138938903808594	2.148541212081909
1.0	2250000.0	2260000.0	17.0	13.271286010742188	2.943286180496216
1.0	2370000.0	2380000.0	13.0	10.028512954711914	2.11125111579895
1.0	2470000.0	2480000.0	5.0	9.715313911437988	1.7496312856674194
1.0	2530000.0	2540000.0	20.0	18.842708587646484	4.12100887298584
1.0	2700000.0	2710000.0	19.0	17.195926666259766	3.7750906944274902
1.0	2730000.0	2740000.0	22.0	19.5091552734375	4.258650779724121
1.0	2800000.0	2810000.0	23.0	18.93094253540039	4.140000343322754
1.0	2860000.0	2870000.0	21.0	26.415918350219727	5.5672712326049805
1.0	2910000.0	2920000.0	28.0	32.112640380859375	6.462366580963135
1.0	2930000.0	2940000.0	20.0	19.464679718017578	4.249512195587158
1.0	2960000.0	2970000.0	46.0	31.762929916381836	6.417527675628662
1.0	3010000.0	3020000.0	21.0	16.808115005493164	3.6902174949645996
1.0	3030000.0	3040000.0	12.0	16.727033615112305	3.6748452186584473
1.0	3140000.0	3150000.0	32.0	17.038679122924805	3.742323398590088
1.0	3150000.0	3160000.0	21.0	16.313623428344727	3.584332227706909
1.0	3170000.0	3180000.0	13.0	17.203950881958008	3.780559539794922
1.0	3210000.0	3220000.0	24.0	17.53743553161621	3.8480682373046875
1.0	3230000.0	3240000.0	14.0	16.031349182128906	3.527696132659912
1.0	3250000.0	3260000.0	19.0	17.595035552978516	3.860642671585083
1.0	3260000.0	3270000.0	19.0	16.48818588256836	3.615769147872925
1.0	3320000.0	3330000.0	20.0	13.13135814666748	2.9094085693359375
1.0	3420000.0	3430000.0	18.0	14.097406387329102	3.115473985671997
1.0	3440000.0	3450000.0	13.0	12.163006782531738	2.711390972137451
1.0	3450000.0	3460000.0	15.0	14.026469230651855	3.1009228229522705
1.0	3460000.0	3470000.0	13.0	13.932212829589844	3.082998275756836
1.0	3600000.0	3610000.0	8.0	11.347967147827148	2.547417163848877
1.0	3630000.0	3640000.0	13.0	13.8768310546875	3.067206859588623
1.0	3640000.0	3650000.0	7.0	14.652990341186523	3.233779191970825
1.0	3740000.0	3750000.0	8.0	12.961202621459961	2.872703790664673
1.0	3770000.0	3780000.0	13.0	13.083964347839355	2.8984193801879883
1.0	4120000.0	4130000.0	21.0	22.206247329711914	4.792593479156494
1.0	4130000.0	4140000.0	17.0	24.666946411132812	5.237919807434082
1.0	4170000.0	4180000.0	22.0	30.08283042907715	6.163954257965088
1.0	4190000.0	4200000.0	25.0	31.04636573791504	6.318695545196533
1.0	4210000.0	4220000.0	28.0	27.34552574157715	5.710381507873535
1.0	4220000.0	4230000.0	28.0	29.696056365966797	6.102381706237793
1.0	4230000.0	4240000.0	42.0	26.52066421508789	5.567788600921631
1.0	4260000.0	4270000.0	45.0	33.48454666137695	6.6656928062438965
1.0	4280000.0	4290000.0	39.0	36.79595184326172	7.088860988616943
1.0	4370000.0	4380000.0	34.0	38.2570915222168	7.233506202697754
1.0	4380000.0	4390000.0	34.0	31.035404205322266	6.305975914001465
1.0	4480000.0	4490000.0	25.0	36.254547119140625	7.0068840980529785
1.0	4510000.0	4520000.0	49.0	40.055885314941406	7.416632652282715
1.0	4530000.0	4540000.0	48.0	39.98309326171875	7.414673805236816
1.0	4700000.0	4710000.0	49.0	33.686859130859375	6.680874824523926
1.0	4720000.0	4730000.0	31.0	30.611957550048828	6.18698263168335
1.0	4740000.0	4750000.0	34.0	31.578231811523438	6.3009538650512695
1.0	4900000.0	4910000.0	41.0	44.842742919921875	7.790181636810303
1.0	4940000.0	4950000.0	63.0	44.05629348754883	7.743614196777344
1.0	4950000.0	4960000.0	43.0	41.572235107421875	7.511178493499756
1.0	5020000.0	5030000.0	37.0	40.09637451171875	7.376533508300781
1.0	5030000.0	5040000.0	38.0	40.894657135009766	7.445523262023926
1.0	5080000.0	5090000.0	50.0	45.72945022583008	7.856656551361084
1.0	5290000.0	5300000.0	46.0	45.65416717529297	7.837217807769775
1.0	5330000.0	5340000.0	27.0	37.080894470214844	7.070502281188965
1.0	5480000.0	5490000.0	22.0	30.449743270874023	6.2142157554626465
1.0	5500000.0	5510000.0	36.0	30.18593406677246	6.180075168609619
1.0	5510000.0	5520000.0	29.0	31.00559425354004	6.277876853942871
1.0	5530000.0	5540000.0	32.0	31.847888946533203	6.400254726409912
1.0	5610000.0	5620000.0	41.0	37.59197235107422	7.176990509033203
1.0	5660000.0	5670000.0	51.0	37.1805534362793	7.113219261169434
1.0	5690000.0	5700000.0	31.0	30.060094833374023	6.162500381469727
1.0	5810000.0	5820000.0	23.0	22.555233001708984	4.851984977722168
1.0	5820000.0	5830000.0	34.0	29.11086654663086	6.00759220123291
1.0	5890000.0	5900000.0	18.0	18.541126251220703	4.055574893951416
1.0	5920000.0	5930000.0	10.0	12.455499649047852	2.7649264335632324
1.0	5980000.0	5990000.0	22.0	14.961642265319824	3.301111936569214
1.0	6000000.0	6010000.0	15.0	12.9515380859375	2.869844913482666
1.0	6060000.0	6070000.0	13.0	14.650090217590332	3.2339751720428467
1.0	6100000.0	6110000.0	19.0	17.099933624267578	3.758462429046631
1.0	6110000.0	6120000.0	13.0	16.904285430908203	3.7150797843933105
1.0	6300000.0	6310000.0	10.0	10.424160957336426	2.257422685623169
1.0	6500000.0	6510000.0	8.0	9.098628997802734	1.3647053241729736
1.0	6570000.0	6580000.0	14.0	14.453855514526367	3.196040630340576
1.0	6680000.0	6690000.0	9.0	10.838214874267578	2.3402488231658936
1.0	6710000.0	6720000.0	11.0	13.510513305664062	2.9870352745056152
1.0	6820000.0	6830000.0	22.0	25.069040298461914	5.323806285858154
1.0	6850000.0	6860000.0	20.0	17.208251953125	3.7753689289093018
1.0	6930000.0	6940000.0	22.0	18.007888793945312	3.940955400466919
1.0	6950000.0	6960000.0	22.0	20.372482299804688	4.4251909255981445
1.0	7060000.0	7070000.0	29.0	29.286340713500977	6.040162563323975
1.0	7080000.0	7090000.0	31.0	28.781896591186523	5.960297584533691
1.0	7200000.0	7210000.0	23.0	26.545345306396484	5.576083660125732
1.0	7230000.0	7240000.0	38.0	30.587915420532227	6.243599891662598
1.0	7280000.0	7290000.0	24.0	25.118270874023438	5.329012870788574
1.0	7300000.0	7310000.0	30.0	30.12937355041504	6.1733880043029785
1.0	7380000.0	7390000.0	32.0	33.477699279785156	6.664032936096191
1.0	7390000.0	7400000.0	21.0	24.013553619384766	5.125463008880615
1.0	7400000.0	7410000.0	27.0	24.47394561767578	5.2112860679626465
1.0	7410000.0	7420000.0	16.0	24.334550857543945	5.187967777252197
1.0	7510000.0	7520000.0	16.0	18.852933883666992	4.117719650268555
1.0	7540000.0	7550000.0	33.0	20.988765716552734	4.549742221832275
1.0	7650000.0	7660000.0	31.0	20.87204360961914	4.526017189025879
1.0	7700000.0	7710000.0	14.0	17.380748748779297	3.813559055328369
1.0	7790000.0	7800000.0	20.0	21.04961585998535	4.551946640014648
1.0	7830000.0	7840000.0	23.0	17.728012084960938	3.8854339122772217
1.0	7910000.0	7920000.0	25.0	26.017955780029297	5.488003253936768
1.0	7960000.0	7970000.0	30.0	22.717235565185547	4.892268180847168
1.0	8040000.0	8050000.0	8.0	15.103994369506836	3.3210556507110596
1.0	8090000.0	8100000.0	26.0	21.033315658569336	4.5549211502075195
1.0	8110000.0	8120000.0	28.0	21.652009963989258	4.6777262687683105
1.0	8170000.0	8180000.0	26.0	18.661685943603516	4.085144996643066
1.0	8190000.0	8200000.0	19.0	22.004074096679688	4.748852729797363
1.0	8290000.0	8300000.0	9.0	18.52974510192871	4.057417869567871
1.0	8310000.0	8320000.0	17.0	19.566614151000977	4.263075351715088
1.0	8330000.0	8340000.0	20.0	18.76549530029297	4.105109214782715
1.0	8350000.0	8360000.0	33.0	18.804222106933594	4.115179061889648
1.0	8390000.0	8400000.0	26.0	18.87258529663086	4.130943775177002
1.0	8450000.0	8460000.0	19.0	17.5115909576416	3.840175151824951
1.0	8470000.0	8480000.0	20.0	15.863507270812988	3.491483688354492
1.0	8480000.0	8490000.0	21.0	16.786314010620117	3.6847007274627686
1.0	8500000.0	8510000.0	16.0	15.829519271850586	3.4848735332489014
1.0	8520000.0	8530000.0	16.0	16.028160095214844	3.52490234375
1.0	8530000.0	8540000.0	18.0	17.269062042236328	3.7897822856903076
1.0	8610000.0	8620000.0	16.0	17.038280487060547	3.7404956817626953
1.0	8640000.0	8650000.0	19.0	17.318233489990234	3.801607131958008
1.0	8660000.0	8670000.0	16.0	16.715526580810547	3.673509120941162
1.0	8690000.0	8700000.0	19.0	17.969675064086914	3.9377007484436035
1.0	8720000.0	8730000.0	16.0	18.629966735839844	4.075162410736084
1.0	8780000.0	8790000.0	20.0	20.114614486694336	4.375481605529785
1.0	8920000.0	8930000.0	8.0	15.261993408203125	3.354094982147217
1.0	8960000.0	8970000.0	16.0	20.176456451416016	4.3935980796813965
1.0	9020000.0	9030000.0	30.0	22.43107032775879	4.842770576477051
1.0	9050000.0	9060000.0	17.0	23.17645835876465	4.976053714752197
1.0	9070000.0	9080000.0	20.0	16.875158309936523	3.708561658859253
1.0	9090000.0	9100000.0	16.0	20.25046730041504	4.3995256423950195
1.0	9110000.0	9120000.0	14.0	18.177520751953125	3.982346773147583
1.0	9120000.0	9130000.0	20.0	16.3791446685791	3.6027445793151855
1.0	9180000.0	9190000.0	11.0	14.629966735839844	3.2265191078186035
1.0	9230000.0	9240000.0	14.0	15.627243041992188	3.4401135444641113
1.0	9320000.0	9330000.0	12.0	11.730401992797852	2.623134136199951
1.0	9340000.0	9350000.0	15.0	19.455154418945312	4.245987415313721
1.0	9440000.0	9450000.0	13.0	14.338430404663086	3.165266275405884
1.0	9480000.0	9490000.0	19.0	20.3862361907959	4.432117462158203
1.0	9510000.0	9520000.0	27.0	19.41963768005371	4.238974094390869
1.0	9530000.0	9540000.0	18.0	19.747989654541016	4.307879447937012
1.0	9540000.0	9550000.0	13.0	21.290245056152344	4.60425329208374
1.0	9640000.0	9650000.0	13.0	13.553982734680176	2.9948625564575195
1.0	9680000.0	9690000.0	18.0	19.896825790405273	4.338338375091553
1.0	9710000.0	9720000.0	13.0	18.70754051208496	4.097332954406738
1.0	9760000.0	9770000.0	20.0	18.953683853149414	4.144937038421631
1.0	9850000.0	9860000.0	18.0	13.9412202835083	3.082225799560547
1.0	9860000.0	9870000.0	13.0	14.04981803894043	3.104578971862793
1.0	9880000.0	9890000.0	17.0	14.423408508300781	3.1810736656188965
1.0	9900000.0	9910000.0	15.0	12.454530715942383	2.7677855491638184
1.0	9930000.0	9940000.0	5.0	12.789998054504395	2.839252233505249
1.0	9950000.0	9960000.0	9.0	14.524467468261719	3.2071547508239746
1.0	9980000.0	9990000.0	20.0	16.794071197509766	3.6951441764831543
1.0	9990000.0	10000000.0	21.0	13.383999824523926	2.9634621143341064
1.0	10120000.0	10130000.0	9.0	15.016937255859375	3.3104655742645264
1.0	10150000.0	10160000.0	18.0	14.863870620727539	3.278174877166748
1.0	10170000.0	10180000.0	13.0	14.717860221862793	3.2450592517852783
1.0	10380000.0	10390000.0	13.0	14.74963665008545	3.253358840942383
1.0	10500000.0	10510000.0	12.0	13.477010726928711	2.9808220863342285
1.0	10610000.0	10620000.0	21.0	14.88267707824707	3.2835285663604736
1.0	10630000.0	10640000.0	16.0	17.516551971435547	3.8434555530548096
1.0	10770000.0	10780000.0	5.0	10.214239120483398	2.124830722808838
1.0	10920000.0	10930000.0	14.0	16.507753372192383	3.630258083343506
1.0	10940000.0	10950000.0	24.0	21.728559494018555	4.704532146453857
1.0	10960000.0	10970000.0	12.0	15.4811429977417	3.410991668701172
1.0	10970000.0	10980000.0	19.0	19.08620834350586	4.166606426239014
1.0	10980000.0	10990000.0	18.0	25.497804641723633	5.405768394470215
1.0	11020000.0	11030000.0	10.0	16.72113800048828	3.6772894859313965
1.0	11090000.0	11100000.0	16.0	21.380155563354492	4.630112648010254
1.0	11100000.0	11110000.0	17.0	17.969308853149414	3.942661762237549
1.0	11110000.0	11120000.0	13.0	11.745924949645996	2.0219123363494873
1.0	11240000.0	11250000.0	13.0	13.614723205566406	3.0123116970062256
1.0	11310000.0	11320000.0	9.0	13.608293533325195	3.0071024894714355
1.0	11320000.0	11330000.0	17.0	18.17716407775879	3.98749041557312
1.0	11330000.0	11340000.0	9.0	16.41898536682129	3.606016159057617
1.0	11360000.0	11370000.0	20.0	19.307575225830078	4.214537143707275
1.0	11390000.0	11400000.0	18.0	19.11577796936035	4.174368858337402
1.0	11440000.0	11450000.0	30.0	23.26426124572754	4.987792015075684
1.0	11490000.0	11500000.0	25.0	23.41140365600586	5.012150764465332
1.0	11510000.0	11520000.0	25.0	21.163312911987305	4.585812091827393
1.0	11550000.0	11560000.0	26.0	25.1042537689209	5.325833320617676
1.0	11600000.0	11610000.0	34.0	24.4676570892334	5.215331077575684
1.0	11670000.0	11680000.0	21.0	24.070051193237305	5.134516716003418
1.0	11730000.0	11740000.0	8.0	12.819168090820312	2.841231346130371
1.0	11750000.0	11760000.0	16.0	19.953601837158203	4.345139026641846
1.0	11770000.0	11780000.0	28.0	22.52686882019043	4.85420560836792
1.0	11800000.0	11810000.0	19.0	13.338569641113281	2.9511313438415527
1.0	11810000.0	11820000.0	27.0	18.51991844177246	4.0536580085754395
1.0	11820000.0	11830000.0	15.0	15.939065933227539	3.508603572845459
1.0	11850000.0	11860000.0	10.0	12.684828758239746	2.815553903579712
1.0	11900000.0	11910000.0	19.0	12.40170669555664	2.7551281452178955
1.0	11910000.0	11920000.0	18.0	20.011009216308594	4.360024452209473
1.0	11920000.0	11930000.0	24.0	21.52329444885254	4.656016826629639
1.0	11970000.0	11980000.0	13.0	15.54255485534668	3.4227585792541504
1.0	11980000.0	11990000.0	11.0	10.05716609954834	1.9455667734146118
1.0	12080000.0	12090000.0	7.0	12.201014518737793	2.7163875102996826
1.0	12090000.0	12100000.0	7.0	14.84327220916748	3.2780227661132812
1.0	12170000.0	12180000.0	21.0	16.71918296813965	3.6791882514953613
1.0	12220000.0	12230000.0	10.0	14.158767700195312	3.125267505645752
1.0	12240000.0	12250000.0	10.0	13.979080200195312	3.0881705284118652
1.0	12260000.0	12270000.0	10.0	15.738629341125488	3.463840961456299
1.0	12270000.0	12280000.0	26.0	21.753896713256836	4.700998783111572
1.0	12300000.0	12310000.0	13.0	13.785595893859863	3.0479819774627686
1.0	12360000.0	12370000.0	15.0	15.00189208984375	3.3039016723632812
1.0	12410000.0	12420000.0	21.0	15.271632194519043	3.3646328449249268
1.0	12420000.0	12430000.0	15.0	15.063018798828125	3.3196544647216797
1.0	12430000.0	12440000.0	20.0	15.275286674499512	3.3651580810546875
1.0	12490000.0	12500000.0	15.0	15.50379753112793	3.4125869274139404
1.0	12510000.0	12520000.0	19.0	15.062939643859863	3.317274570465088
1.0	12550000.0	12560000.0	19.0	14.928922653198242	3.289051055908203
1.0	12590000.0	12600000.0	33.0	21.755962371826172	4.697371959686279
1.0	12610000.0	12620000.0	16.0	16.744548797607422	3.681286573410034
1.0	12630000.0	12640000.0	12.0	13.139544486999512	2.904819965362549
1.0	12670000.0	12680000.0	16.0	12.250389099121094	2.1300148963928223
1.0	12680000.0	12690000.0	18.0	20.195459365844727	4.393721580505371
1.0	12700000.0	12710000.0	15.0	24.86627197265625	5.287041664123535
1.0	12710000.0	12720000.0	17.0	21.219829559326172	4.601922512054443
1.0	12730000.0	12740000.0	14.0	26.920040130615234	5.649905204772949
1.0	12780000.0	12790000.0	28.0	26.396724700927734	5.556572914123535
1.0	12860000.0	12870000.0	18.0	26.7183895111084	5.610318183898926
1.0	13820000.0	13830000.0	35.0	21.841915130615234	4.717778205871582
1.0	13860000.0	13870000.0	35.0	24.534225463867188	5.225278377532959
1.0	13910000.0	13920000.0	35.0	28.8717041015625	5.9250688552856445
1.0	13960000.0	13970000.0	36.0	34.04450607299805	6.72702169418335
1.0	14000000.0	14010000.0	48.0	36.76164245605469	7.0841264724731445
1.0	14070000.0	14080000.0	25.0	21.66193962097168	4.67089319229126
1.0	14080000.0	14090000.0	21.0	20.587692260742188	4.474301338195801
1.0	14170000.0	14180000.0	36.0	28.202098846435547	5.860527038574219
1.0	14200000.0	14210000.0	28.0	25.960058212280273	5.482731819152832
1.0	14270000.0	14280000.0	16.0	26.497005462646484	5.55873966217041
1.0	14280000.0	14290000.0	15.0	27.714824676513672	5.783242225646973
1.0	14340000.0	14350000.0	27.0	28.687963485717773	5.931812763214111
1.0	14480000.0	14490000.0	40.0	35.533382415771484	6.911290168762207
1.0	14550000.0	14560000.0	37.0	33.42025375366211	6.592506408691406
1.0	14620000.0	14630000.0	19.0	28.6221981048584	5.879720687866211
1.0	14650000.0	14660000.0	27.0	29.564321517944336	6.053938388824463
1.0	14730000.0	14740000.0	37.0	32.781333923339844	6.565578460693359
1.0	14740000.0	14750000.0	32.0	31.861064910888672	6.426401615142822
1.0	14770000.0	14780000.0	31.0	31.4783992767334	6.362698554992676
1.0	14790000.0	14800000.0	32.0	33.32754135131836	6.55913782119751
1.0	14930000.0	14940000.0	38.0	32.53071975708008	6.4276442527771
1.0	14940000.0	14950000.0	32.0	33.73881530761719	6.640827178955078
1.0	14990000.0	15000000.0	35.0	30.692651748657227	6.206658840179443
1.0	15000000.0	15010000.0	34.0	30.166568756103516	6.154099941253662
1.0	15140000.0	15150000.0	17.0	24.667781829833984	5.244462013244629
1.0	15170000.0	15180000.0	21.0	22.15374755859375	4.774735450744629
1.0	15180000.0	15190000.0	37.0	25.127656936645508	5.328974723815918
1.0	15230000.0	15240000.0	22.0	16.4786434173584	3.621105909347534
1.0	15260000.0	15270000.0	14.0	15.321269035339355	3.3734054565429688
1.0	15320000.0	15330000.0	16.0	14.484411239624023	3.200199604034424
1.0	15330000.0	15340000.0	17.0	17.374805450439453	3.8177998065948486
1.0	15380000.0	15390000.0	9.0	16.948688507080078	3.724943161010742
1.0	15480000.0	15490000.0	16.0	13.03887939453125	2.887636423110962
1.0	15510000.0	15520000.0	9.0	15.929240226745605	3.5017809867858887
1.0	15520000.0	15530000.0	15.0	15.255964279174805	3.3565826416015625
1.0	15530000.0	15540000.0	15.0	15.805017471313477	3.476555347442627
1.0	15570000.0	15580000.0	22.0	18.487625122070312	4.037464141845703
1.0	15630000.0	15640000.0	14.0	17.533267974853516	3.8474135398864746
1.0	15640000.0	15650000.0	31.0	21.493274688720703	4.6566548347473145
1.0	15680000.0	15690000.0	19.0	18.621814727783203	4.073962688446045
1.0	15720000.0	15730000.0	18.0	17.8601016998291	3.917893171310425
1.0	15860000.0	15870000.0	17.0	14.332898139953613	3.162090301513672
1.0	16030000.0	16040000.0	12.0	12.616617202758789	2.805849552154541
1.0	16200000.0	16210000.0	18.0	15.339001655578613	3.3800151348114014
1.0	16280000.0	16290000.0	12.0	13.619183540344238	3.012418270111084
1.0	16380000.0	16390000.0	13.0	13.789998054504395	3.0517947673797607
1.0	16410000.0	16420000.0	17.0	12.933642387390137	2.8715434074401855
1.0	16420000.0	16430000.0	24.0	17.748565673828125	3.8937931060791016
1.0	16510000.0	16520000.0	10.0	14.014089584350586	3.0995612144470215
1.0	16560000.0	16570000.0	15.0	15.11993408203125	3.336240291595459
1.0	16570000.0	16580000.0	9.0	13.366793632507324	2.9616923332214355
1.0	16600000.0	16610000.0	12.0	13.727643013000488	3.0388200283050537
1.0	16630000.0	16640000.0	9.0	12.988340377807617	2.8812460899353027
1.0	16700000.0	16710000.0	13.0	13.334213256835938	2.952000141143799
1.0	16710000.0	16720000.0	18.0	13.65758228302002	3.0221445560455322
1.0	16790000.0	16800000.0	24.0	16.327896118164062	3.5907692909240723
1.0	17010000.0	17020000.0	23.0	21.860273361206055	4.723542213439941
1.0	17240000.0	17250000.0	17.0	15.011758804321289	3.308668851852417
1.0	17300000.0	17310000.0	18.0	13.546526908874512	2.9955151081085205
1.0	17400000.0	17410000.0	8.0	13.730779647827148	3.0333452224731445
1.0	17530000.0	17540000.0	12.0	16.199487686157227	3.561384677886963
1.0	17590000.0	17600000.0	14.0	18.42863655090332	4.034565448760986
1.0	17610000.0	17620000.0	23.0	21.343408584594727	4.621472358703613
1.0	17630000.0	17640000.0	27.0	23.23317527770996	4.981618404388428
1.0	17710000.0	17720000.0	16.0	23.18405532836914	4.978171348571777
1.0	17760000.0	17770000.0	19.0	14.525659561157227	3.2039635181427
1.0	17840000.0	17850000.0	13.0	14.018943786621094	3.0946431159973145
1.0	17860000.0	17870000.0	14.0	12.308555603027344	2.639817714691162
1.0	17900000.0	17910000.0	8.0	11.309419631958008	2.5380730628967285
1.0	17920000.0	17930000.0	16.0	10.509570121765137	2.3866450786590576
1.0	17930000.0	17940000.0	8.0	9.590923309326172	2.0288069248199463
1.0	17970000.0	17980000.0	2.0	9.917951583862305	2.079556941986084
1.0	17990000.0	18000000.0	5.0	9.245210647583008	1.9326889514923096
1.0	18040000.0	18050000.0	25.0	19.49033546447754	4.254542827606201
1.0	18070000.0	18080000.0	17.0	20.96661376953125	4.542769908905029
1.0	18100000.0	18110000.0	19.0	21.707889556884766	4.691891670227051
1.0	18240000.0	18250000.0	24.0	23.56934928894043	5.0421319007873535
1.0	18270000.0	18280000.0	20.0	24.732234954833984	5.258049964904785
1.0	18290000.0	18300000.0	18.0	24.982372283935547	5.304263114929199
1.0	18300000.0	18310000.0	18.0	27.684656143188477	5.7791619300842285
1.0	18350000.0	18360000.0	30.0	28.00656509399414	5.827940940856934
1.0	18430000.0	18440000.0	15.0	19.729639053344727	4.287316799163818
1.0	18500000.0	18510000.0	24.0	27.163776397705078	5.691525459289551
1.0	18520000.0	18530000.0	29.0	25.68828773498535	5.419681072235107
1.0	18600000.0	18610000.0	25.0	26.748876571655273	5.610755443572998
1.0	18620000.0	18630000.0	35.0	28.016372680664062	5.831539630889893
1.0	18640000.0	18650000.0	31.0	25.33416175842285	5.368454933166504
1.0	18660000.0	18670000.0	22.0	28.16172218322754	5.853455543518066
1.0	18670000.0	18680000.0	29.0	26.44602394104004	5.56041955947876
1.0	18730000.0	18740000.0	25.0	25.938934326171875	5.474573612213135
1.0	18760000.0	18770000.0	26.0	25.81317138671875	5.449411869049072
1.0	18770000.0	18780000.0	25.0	26.925212860107422	5.649242401123047
1.0	18840000.0	18850000.0	47.0	36.690223693847656	7.062209129333496
1.0	18920000.0	18930000.0	24.0	26.046695709228516	5.495384693145752
1.0	19000000.0	19010000.0	28.0	20.50436782836914	4.4523234367370605
1.0	19030000.0	19040000.0	19.0	21.449020385742188	4.641076564788818
1.0	19160000.0	19170000.0	23.0	23.378253936767578	5.011689186096191
1.0	19180000.0	19190000.0	24.0	19.01657485961914	4.15813684463501
1.0	19190000.0	19200000.0	11.0	17.41739845275879	3.8255934715270996
1.0	19210000.0	19220000.0	5.0	15.231697082519531	3.356456756591797
1.0	19290000.0	19300000.0	24.0	22.14125633239746	4.777990818023682
1.0	19430000.0	19440000.0	9.0	11.976198196411133	2.6711506843566895
1.0	19500000.0	19510000.0	13.0	13.629125595092773	3.015536308288574
1.0	19550000.0	19560000.0	15.0	11.931129455566406	2.6624395847320557
1.0	19590000.0	19600000.0	7.0	13.204191207885742	2.9240965843200684
1.0	19630000.0	19640000.0	9.0	10.861936569213867	2.193373680114746
1.0	19670000.0	19680000.0	7.0	9.943191528320312	2.082716464996338
1.0	19690000.0	19700000.0	11.0	12.144937515258789	2.7050750255584717
1.0	19700000.0	19710000.0	10.0	12.273208618164062	2.7312424182891846
1.0	19720000.0	19730000.0	16.0	12.491462707519531	2.7778103351593018
1.0	19880000.0	19890000.0	27.0	23.455036163330078	5.029051780700684
1.0	19900000.0	19910000.0	22.0	22.625587463378906	4.866061687469482
1.0	20010000.0	20020000.0	17.0	12.245875358581543	2.7246146202087402
1.0	20050000.0	20060000.0	10.0	12.290996551513672	2.734376907348633
1.0	20240000.0	20250000.0	7.0	15.432775497436523	3.396879196166992
1.0	20430000.0	20440000.0	21.0	21.476837158203125	4.643957614898682
1.0	20480000.0	20490000.0	17.0	21.104307174682617	4.580895900726318
1.0	20490000.0	20500000.0	15.0	17.911645889282227	3.921957492828369
1.0	20570000.0	20580000.0	20.0	20.946361541748047	4.534582614898682
1.0	20710000.0	20720000.0	22.0	21.231197357177734	4.59742546081543
1.0	20730000.0	20740000.0	14.0	21.322845458984375	4.612174987792969
1.0	20750000.0	20760000.0	19.0	25.606246948242188	5.418796539306641
1.0	20800000.0	20810000.0	21.0	16.237091064453125	3.562337875366211
1.0	20810000.0	20820000.0	10.0	14.155749320983887	1.5744167566299438
1.0	20850000.0	20860000.0	37.0	26.30742835998535	5.5441975593566895
1.0	20950000.0	20960000.0	29.0	26.183990478515625	5.529158592224121
1.0	20990000.0	21000000.0	13.0	20.53947639465332	4.463159561157227
1.0	21080000.0	21090000.0	14.0	16.227874755859375	3.5657553672790527
1.0	21100000.0	21110000.0	19.0	17.444698333740234	3.8238399028778076
1.0	21190000.0	21200000.0	21.0	17.293119430541992	3.7926650047302246
1.0	21280000.0	21290000.0	12.0	19.13395118713379	4.180697917938232
1.0	21370000.0	21380000.0	21.0	17.843477249145508	3.911590099334717
1.0	21380000.0	21390000.0	20.0	18.380441665649414	4.024203300476074
1.0	21410000.0	21420000.0	19.0	17.479223251342773	3.8321635723114014
1.0	21440000.0	21450000.0	18.0	18.00398826599121	3.9466159343719482
1.0	21550000.0	21560000.0	9.0	12.527559280395508	2.7842488288879395
1.0	21580000.0	21590000.0	11.0	12.142118453979492	2.704577684402466
1.0	21620000.0	21630000.0	19.0	13.684809684753418	3.0258634090423584
1.0	21640000.0	21650000.0	13.0	15.380090713500977	3.3905162811279297
1.0	21660000.0	21670000.0	12.0	12.15870475769043	2.7086679935455322
1.0	21670000.0	21680000.0	22.0	17.849231719970703	3.920619249343872
1.0	21680000.0	21690000.0	16.0	20.758544921875	4.505948066711426
1.0	21820000.0	21830000.0	20.0	20.752273559570312	4.50393533706665
1.0	21850000.0	21860000.0	18.0	18.871227264404297	4.119975566864014
1.0	22040000.0	22050000.0	10.0	15.255752563476562	3.3601813316345215
1.0	22050000.0	22060000.0	19.0	15.731626510620117	3.4628920555114746
1.0	22070000.0	22080000.0	16.0	15.63659381866455	3.442720890045166
1.0	22180000.0	22190000.0	9.0	9.056988716125488	1.6531928777694702
1.0	22230000.0	22240000.0	10.0	12.773115158081055	2.83992338180542
1.0	22400000.0	22410000.0	18.0	16.735172271728516	3.679051637649536
1.0	22520000.0	22530000.0	18.0	24.9268856048584	5.297053337097168
1.0	22530000.0	22540000.0	24.0	19.037212371826172	4.161664009094238
1.0	22600000.0	22610000.0	15.0	22.521137237548828	4.851446628570557
1.0	22660000.0	22670000.0	19.0	21.202529907226562	4.589096546173096
1.0	22680000.0	22690000.0	23.0	27.178470611572266	5.6926469802856445
1.0	22690000.0	22700000.0	30.0	24.54695701599121	5.227315902709961
1.0	22750000.0	22760000.0	27.0	28.390060424804688	5.902543544769287
1.0	22770000.0	22780000.0	22.0	22.983642578125	4.924269676208496
1.0	22800000.0	22810000.0	26.0	19.68306541442871	4.290045261383057
1.0	22860000.0	22870000.0	16.0	16.65619468688965	3.660612106323242
1.0	22900000.0	22910000.0	23.0	18.056209564208984	3.956434965133667
1.0	22920000.0	22930000.0	15.0	17.704771041870117	3.8853683471679688
1.0	22950000.0	22960000.0	18.0	21.78415870666504	4.7129669189453125
1.0	23070000.0	23080000.0	12.0	14.513501167297363	3.2011234760284424
1.0	23080000.0	23090000.0	10.0	12.33604621887207	2.744513988494873
1.0	23090000.0	23100000.0	15.0	12.645292282104492	2.8102569580078125
1.0	23150000.0	23160000.0	12.0	12.872941970825195	2.85966157913208
1.0	23230000.0	23240000.0	9.0	12.2739839553833	2.7304062843322754
1.0	23340000.0	23350000.0	18.0	20.640087127685547	4.480412006378174
1.0	23370000.0	23380000.0	20.0	18.230693817138672	3.9940433502197266
1.0	23450000.0	23460000.0	20.0	17.92177963256836	3.926663875579834
1.0	23490000.0	23500000.0	14.0	16.78942108154297	3.6845383644104004
1.0	23560000.0	23570000.0	18.0	22.999502182006836	4.940908432006836
1.0	23570000.0	23580000.0	13.0	19.34182357788086	4.223265647888184
1.0	23580000.0	23590000.0	17.0	19.967065811157227	4.351014137268066
1.0	23610000.0	23620000.0	23.0	17.92513656616211	3.9308414459228516
1.0	23640000.0	23650000.0	14.0	16.84416389465332	3.6999592781066895
1.0	23650000.0	23660000.0	13.0	15.121185302734375	3.3298168182373047
1.0	23660000.0	23670000.0	13.0	17.72372817993164	3.8847076892852783
1.0	23770000.0	23780000.0	12.0	14.64387321472168	3.2301814556121826
1.0	23800000.0	23810000.0	18.0	14.20593547821045	3.1410133838653564
1.0	23820000.0	23830000.0	16.0	19.290395736694336	4.215380668640137
1.0	23890000.0	23900000.0	11.0	17.044666290283203	3.7417073249816895
1.0	23900000.0	23910000.0	15.0	20.76970672607422	4.507719993591309
1.0	23940000.0	23950000.0	14.0	19.074459075927734	4.1667890548706055
1.0	23950000.0	23960000.0	9.0	19.31576156616211	4.220954895019531
1.0	23970000.0	23980000.0	17.0	22.06393051147461	4.759455680847168
1.0	24020000.0	24030000.0	14.0	14.348974227905273	3.1649231910705566
1.0	24030000.0	24040000.0	12.0	13.894457817077637	3.0691497325897217
1.0	24070000.0	24080000.0	16.0	14.864282608032227	3.2723000049591064
1.0	24080000.0	24090000.0	13.0	13.670721054077148	3.018867015838623
1.0	24140000.0	24150000.0	21.0	13.616350173950195	3.0124423503875732
1.0	24200000.0	24210000.0	15.0	21.900959014892578	4.737173080444336
1.0	24240000.0	24250000.0	12.0	15.007977485656738	3.31451678276062
1.0	24270000.0	24280000.0	0.0	22.27211570739746	4.804408073425293
1.0	24290000.0	24300000.0	0.0	14.231701850891113	3.147754192352295
1.0	24320000.0	24330000.0	0.0	14.897089004516602	3.295356273651123
1.0	24410000.0	24420000.0	11.0	12.56489372253418	2.7938642501831055
1.0	24420000.0	24430000.0	7.0	12.56788158416748	2.794250965118408
1.0	24580000.0	24590000.0	21.0	22.46395492553711	4.830994606018066
1.0	24630000.0	24640000.0	18.0	18.780960083007812	4.097609519958496
1.0	24660000.0	24670000.0	10.0	14.030654907226562	3.0976357460021973
1.0	24670000.0	24680000.0	9.0	13.287961959838867	2.94223690032959
1.0	24740000.0	24750000.0	13.0	15.250714302062988	3.3576583862304688
1.0	24790000.0	24800000.0	13.0	14.217175483703613	3.136599540710449
1.0	24810000.0	24820000.0	19.0	21.919631958007812	4.73159122467041
1.0	24900000.0	24910000.0	15.0	19.95669174194336	4.346223831176758
1.0	24930000.0	24940000.0	23.0	23.23284912109375	4.982271671295166
1.0	24940000.0	24950000.0	21.0	26.04469871520996	5.4985151290893555
1.0	24960000.0	24970000.0	19.0	20.432567596435547	4.440066337585449
1.0	25030000.0	25040000.0	10.0	19.167646408081055	4.191779136657715
1.0	25040000.0	25050000.0	22.0	17.52872657775879	3.8475704193115234
1.0	25090000.0	25100000.0	23.0	19.82234764099121	4.313619136810303
1.0	25100000.0	25110000.0	25.0	19.634571075439453	4.270936012268066
1.0	25180000.0	25190000.0	17.0	21.039323806762695	4.561066627502441
1.0	25190000.0	25200000.0	14.0	18.7982234954834	4.108637809753418
1.0	25210000.0	25220000.0	29.0	24.38372802734375	5.201687812805176
1.0	25250000.0	25260000.0	15.0	16.750972747802734	3.676952838897705
1.0	25300000.0	25310000.0	18.0	25.260427474975586	5.358616828918457
1.0	25320000.0	25330000.0	16.0	18.38591194152832	4.024971008300781
1.0	25420000.0	25430000.0	24.0	25.191425323486328	5.338249683380127
1.0	25540000.0	25550000.0	18.0	17.993587493896484	3.944190263748169
1.0	25670000.0	25680000.0	19.0	14.73652458190918	3.2494125366210938
1.0	25760000.0	25770000.0	15.0	17.438953399658203	3.8264846801757812
1.0	25850000.0	25860000.0	14.0	20.34535026550293	4.420874118804932
1.0	25920000.0	25930000.0	29.0	22.767200469970703	4.896878719329834
1.0	25930000.0	25940000.0	34.0	26.614416122436523	5.612849235534668
1.0	26050000.0	26060000.0	19.0	17.9124698638916	3.9220118522644043
1.0	26090000.0	26100000.0	16.0	15.245031356811523	3.3548102378845215
1.0	26370000.0	26380000.0	10.0	19.04205894470215	4.1627702713012695
1.0	26410000.0	26420000.0	26.0	23.8067626953125	5.088502407073975
1.0	26440000.0	26450000.0	18.0	16.3857479095459	3.597588300704956
1.0	26590000.0	26600000.0	12.0	14.215662002563477	3.137253761291504
1.0	26860000.0	26870000.0	9.0	10.989105224609375	2.148193359375
1.0	26930000.0	26940000.0	21.0	24.53960609436035	5.229705333709717
1.0	26950000.0	26960000.0	22.0	23.637981414794922	5.062199592590332
1.0	27010000.0	27020000.0	26.0	18.74013900756836	4.094577312469482
1.0	27020000.0	27030000.0	9.0	14.886639595031738	3.2811779975891113
1.0	27080000.0	27090000.0	10.0	13.147851943969727	2.9111523628234863
1.0	27090000.0	27100000.0	7.0	13.11126708984375	2.9046006202697754
1.0	27170000.0	27180000.0	6.0	10.770112991333008	2.32879638671875
1.0	27200000.0	27210000.0	15.0	12.497026443481445	2.7777276039123535
1.0	27220000.0	27230000.0	12.0	13.474349975585938	2.981684923171997
1.0	27240000.0	27250000.0	14.0	15.476898193359375	3.4137165546417236
1.0	27250000.0	27260000.0	13.0	12.395059585571289	2.7569241523742676
1.0	27300000.0	27310000.0	14.0	16.228694915771484	3.574847459793091
1.0	27310000.0	27320000.0	13.0	19.760086059570312	4.305621147155762
1.0	27350000.0	27360000.0	16.0	16.324941635131836	3.593158006668091
1.0	27390000.0	27400000.0	14.0	15.668533325195312	3.4556846618652344
1.0	27400000.0	27410000.0	19.0	21.826644897460938	4.7191057205200195
1.0	27470000.0	27480000.0	11.0	13.149218559265137	2.9093735218048096
1.0	27550000.0	27560000.0	18.0	23.72261619567871	5.077174186706543
1.0	27590000.0	27600000.0	14.0	16.41769790649414	3.6111152172088623
1.0	27640000.0	27650000.0	16.0	19.93766212463379	4.34752893447876
1.0	27660000.0	27670000.0	2.0	9.939892768859863	2.0804264545440674
1.0	27680000.0	27690000.0	8.0	9.778347969055176	1.6721452474594116
1.0	27700000.0	27710000.0	11.0	12.804040908813477	2.8442375659942627
1.0	27740000.0	27750000.0	12.0	14.1461181640625	3.1257450580596924
1.0	27780000.0	27790000.0	18.0	14.35448169708252	3.1698641777038574
1.0	28050000.0	28060000.0	17.0	15.841682434082031	3.4864330291748047
1.0	28080000.0	28090000.0	17.0	15.396444320678711	3.390394687652588
1.0	28090000.0	28100000.0	18.0	22.213342666625977	4.7903642654418945
1.0	28120000.0	28130000.0	16.0	15.230941772460938	3.355492115020752
1.0	28180000.0	28190000.0	15.0	15.485383987426758	3.41430926322937
1.0	28210000.0	28220000.0	12.0	13.589932441711426	3.0073893070220947
1.0	28310000.0	28320000.0	13.0	14.410593032836914	3.178692579269409
1.0	28330000.0	28340000.0	16.0	15.937749862670898	3.5084469318389893
1.0	28360000.0	28370000.0	20.0	16.362590789794922	3.5986971855163574
1.0	28380000.0	28390000.0	13.0	19.25792121887207	4.199580669403076
1.0	28410000.0	28420000.0	20.0	18.344158172607422	4.019797325134277
1.0	28480000.0	28490000.0	17.0	17.0750789642334	3.751843214035034
1.0	28520000.0	28530000.0	12.0	14.461875915527344	3.1830265522003174
1.0	28530000.0	28540000.0	12.0	15.712739944458008	3.4564640522003174
1.0	28540000.0	28550000.0	15.0	15.07537841796875	3.3195338249206543
1.0	28590000.0	28600000.0	15.0	14.18809700012207	3.1304681301116943
1.0	28610000.0	28620000.0	14.0	16.16116714477539	3.5580508708953857
1.0	28650000.0	28660000.0	11.0	16.36831283569336	3.598978042602539
1.0	28680000.0	28690000.0	22.0	18.78945541381836	4.109923362731934
1.0	28740000.0	28750000.0	13.0	16.989843368530273	3.7336177825927734
1.0	28770000.0	28780000.0	15.0	14.773147583007812	3.258776903152466
1.0	28790000.0	28800000.0	9.0	13.732111930847168	3.0347321033477783
1.0	28830000.0	28840000.0	17.0	13.380224227905273	2.9608795642852783
1.0	28840000.0	28850000.0	15.0	12.059914588928223	2.6906845569610596
1.0	29030000.0	29040000.0	14.0	13.760385513305664	3.0398144721984863
1.0	29040000.0	29050000.0	16.0	16.074176788330078	3.5385875701904297
1.0	29220000.0	29230000.0	12.0	14.086404800415039	3.1093382835388184
1.0	29400000.0	29410000.0	27.0	20.093000411987305	4.361631870269775
1.0	29410000.0	29420000.0	24.0	20.028064727783203	4.347171783447266
1.0	29490000.0	29500000.0	25.0	17.038293838500977	3.7425875663757324
1.0	29510000.0	29520000.0	14.0	17.818620681762695	3.909672498703003
1.0	29530000.0	29540000.0	14.0	13.440923690795898	2.972477436065674
1.0	29540000.0	29550000.0	8.0	14.382240295410156	3.1716041564941406
1.0	29600000.0	29610000.0	24.0	17.049734115600586	3.744932174682617
1.0	29750000.0	29760000.0	20.0	24.705612182617188	5.257014274597168
1.0	29760000.0	29770000.0	24.0	26.45623779296875	5.566164493560791
1.0	29850000.0	29860000.0	60.0	25.74868392944336	5.438170909881592
1.0	30040000.0	30050000.0	35.0	22.389429092407227	4.823221683502197
1.0	30110000.0	30120000.0	24.0	24.981616973876953	5.312135219573975
1.0	30130000.0	30140000.0	58.0	38.33906555175781	7.246523857116699
1.0	30320000.0	30330000.0	33.0	31.53158187866211	6.351015090942383
1.0	30370000.0	30380000.0	29.0	32.590885162353516	6.4940009117126465
1.0	30380000.0	30390000.0	30.0	36.291770935058594	6.988984107971191
1.0	30410000.0	30420000.0	34.0	30.70596694946289	6.240556716918945
1.0	30470000.0	30480000.0	28.0	24.115978240966797	5.148155689239502
1.0	30530000.0	30540000.0	24.0	25.268625259399414	5.354270935058594
1.0	30540000.0	30550000.0	27.0	30.75748634338379	6.2809247970581055
1.0	30610000.0	30620000.0	29.0	32.7842903137207	6.572315216064453
1.0	30640000.0	30650000.0	49.0	34.98378372192383	6.816908359527588
1.0	30650000.0	30660000.0	35.0	31.538721084594727	6.377599239349365
1.0	30820000.0	30830000.0	46.0	34.77131652832031	6.828944206237793
1.0	30930000.0	30940000.0	24.0	20.379512786865234	4.435759544372559
1.0	30980000.0	30990000.0	20.0	20.303010940551758	4.406676292419434
1.0	31000000.0	31010000.0	22.0	26.942779541015625	5.647231578826904
1.0	31070000.0	31080000.0	23.0	21.6922607421875	4.685502052307129
1.0	31100000.0	31110000.0	22.0	24.627471923828125	5.236445426940918
1.0	31130000.0	31140000.0	16.0	20.04595184326172	4.360354423522949
1.0	31150000.0	31160000.0	13.0	21.303508758544922	4.604378700256348
1.0	31210000.0	31220000.0	19.0	16.317209243774414	3.5896220207214355
1.0	31300000.0	31310000.0	30.0	23.129220962524414	4.961087703704834
1.0	31310000.0	31320000.0	11.0	20.17234230041504	4.389976501464844
1.0	31320000.0	31330000.0	13.0	16.955249786376953	3.7260818481445312
1.0	31440000.0	31450000.0	13.0	17.81653594970703	3.9047000408172607
1.0	31520000.0	31530000.0	15.0	16.72587013244629	3.6657321453094482
1.0	31620000.0	31630000.0	17.0	22.029796600341797	4.743165016174316
1.0	31630000.0	31640000.0	17.0	19.008831024169922	4.156055927276611
1.0	31690000.0	31700000.0	15.0	17.087203979492188	3.754826068878174
1.0	31700000.0	31710000.0	23.0	20.890411376953125	4.527191638946533
1.0	31740000.0	31750000.0	15.0	15.624133110046387	3.4393792152404785
1.0	31780000.0	31790000.0	14.0	14.983835220336914	3.3026976585388184
1.0	31790000.0	31800000.0	13.0	14.739277839660645	3.2512710094451904
1.0	31800000.0	31810000.0	17.0	16.860599517822266	3.7056427001953125
1.0	31870000.0	31880000.0	16.0	21.1961727142334	4.590742588043213
1.0	31890000.0	31900000.0	10.0	12.894871711730957	2.857045888900757
1.0	31910000.0	31920000.0	16.0	16.60321617126465	3.6527371406555176
1.0	31950000.0	31960000.0	21.0	19.49809455871582	4.249283790588379
1.0	31970000.0	31980000.0	12.0	14.67021369934082	3.2395267486572266
1.0	31990000.0	32000000.0	16.0	24.04425621032715	5.132289409637451
1.0	32030000.0	32040000.0	11.0	16.99047088623047	3.733405351638794
1.0	32040000.0	32050000.0	8.0	10.495363235473633	2.1049816608428955
1.0	32090000.0	32100000.0	12.0	12.781634330749512	2.83329439163208
1.0	32100000.0	32110000.0	12.0	13.670428276062012	3.0217080116271973
1.0	32140000.0	32150000.0	11.0	14.900479316711426	3.2898154258728027
1.0	32190000.0	32200000.0	13.0	12.78011703491211	2.837027072906494
1.0	32270000.0	32280000.0	23.0	23.483753204345703	5.038488864898682
1.0	32300000.0	32310000.0	26.0	18.0364933013916	3.9569191932678223
1.0	32410000.0	32420000.0	23.0	21.29751205444336	4.603707790374756
1.0	32430000.0	32440000.0	21.0	24.65140724182129	5.247714042663574
1.0	32440000.0	32450000.0	16.0	19.740488052368164	4.3008809089660645
1.0	32510000.0	32520000.0	20.0	15.02171516418457	3.310711622238159
1.0	32520000.0	32530000.0	14.0	14.301576614379883	3.1557326316833496
1.0	32590000.0	32600000.0	12.0	13.867158889770508	3.0657401084899902
1.0	32620000.0	32630000.0	6.0	13.37048053741455	2.9618091583251953
1.0	32690000.0	32700000.0	9.0	12.23869514465332	2.723351001739502
1.0	32760000.0	32770000.0	10.0	12.785008430480957	2.836472749710083
1.0	32800000.0	32810000.0	10.0	11.377952575683594	2.1294405460357666
1.0	32850000.0	32860000.0	12.0	14.444360733032227	3.1850647926330566
1.0	32890000.0	32900000.0	14.0	20.442584991455078	4.446290969848633
1.0	32920000.0	32930000.0	17.0	24.36240005493164	5.195620059967041
1.0	32970000.0	32980000.0	21.0	26.33901596069336	5.552254676818848
1.0	33030000.0	33040000.0	13.0	18.337709426879883	4.013554573059082
1.0	33050000.0	33060000.0	15.0	16.301498413085938	3.582928419113159
1.0	33090000.0	33100000.0	10.0	14.387710571289062	3.173942804336548
1.0	33110000.0	33120000.0	6.0	14.092989921569824	3.110994338989258
1.0	33120000.0	33130000.0	15.0	13.60309886932373	3.0089404582977295
1.0	33170000.0	33180000.0	15.0	15.204739570617676	3.353228807449341
1.0	33180000.0	33190000.0	11.0	13.966852188110352	3.089412212371826
1.0	33200000.0	33210000.0	10.0	10.597848892211914	1.7193152904510498
1.0	33240000.0	33250000.0	13.0	11.854676246643066	2.6495096683502197
1.0	33300000.0	33310000.0	6.0	13.217819213867188	2.931918144226074
1.0	33320000.0	33330000.0	16.0	13.216072082519531	2.9306252002716064
1.0	33420000.0	33430000.0	14.0	13.527990341186523	2.992457389831543
1.0	33490000.0	33500000.0	16.0	15.685537338256836	3.4470627307891846
1.0	33510000.0	33520000.0	22.0	15.132975578308105	3.337658643722534
1.0	33600000.0	33610000.0	20.0	18.45574951171875	4.0415358543396
1.0	33640000.0	33650000.0	17.0	15.139409065246582	3.3292927742004395
1.0	33700000.0	33710000.0	18.0	24.745216369628906	5.2635626792907715
1.0	33710000.0	33720000.0	19.0	22.602685928344727	4.864687919616699
1.0	33800000.0	33810000.0	12.0	15.713968276977539	3.457045078277588
1.0	33870000.0	33880000.0	33.0	31.226587295532227	6.343583106994629
1.0	33950000.0	33960000.0	11.0	22.13471031188965	4.767641067504883
1.0	34050000.0	34060000.0	43.0	31.40252113342285	6.361429214477539
1.0	34080000.0	34090000.0	29.0	28.231121063232422	5.857213497161865
1.0	34120000.0	34130000.0	22.0	27.236413955688477	5.672818183898926
1.0	34130000.0	34140000.0	24.0	27.261707305908203	5.695781707763672
1.0	34150000.0	34160000.0	33.0	31.923954010009766	6.378682613372803
1.0	34190000.0	34200000.0	42.0	32.73447036743164	6.525535583496094
1.0	34240000.0	34250000.0	22.0	32.509620666503906	6.450879096984863
1.0	34250000.0	34260000.0	26.0	32.79710006713867	6.485419273376465
1.0	34280000.0	34290000.0	40.0	32.90806198120117	6.5162787437438965
1.0	34340000.0	34350000.0	39.0	33.09579849243164	6.576120853424072
1.0	34360000.0	34370000.0	25.0	31.98700523376465	6.406442165374756
1.0	34420000.0	34430000.0	31.0	31.50824546813965	6.320173740386963
1.0	34510000.0	34520000.0	31.0	36.22798538208008	6.943432807922363
1.0	34580000.0	34590000.0	51.0	39.55093765258789	7.316712379455566
1.0	34600000.0	34610000.0	34.0	36.08856964111328	6.942418098449707
1.0	34730000.0	34740000.0	44.0	36.5806999206543	6.980277061462402
1.0	34740000.0	34750000.0	40.0	38.99497985839844	7.270974636077881
1.0	34750000.0	34760000.0	35.0	40.2491569519043	7.370104789733887
1.0	34760000.0	34770000.0	56.0	46.0794677734375	7.885847568511963
1.0	34770000.0	34780000.0	48.0	43.911094665527344	7.720921516418457
1.0	34790000.0	34800000.0	27.0	37.0058708190918	7.051778316497803
1.0	34800000.0	34810000.0	28.0	38.12468338012695	7.157890319824219
1.0	34810000.0	34820000.0	28.0	37.584381103515625	7.107874870300293
1.0	35080000.0	35090000.0	19.0	24.80743980407715	5.27235221862793
1.0	35090000.0	35100000.0	23.0	22.822158813476562	4.899906635284424
1.0	35100000.0	35110000.0	11.0	24.06751823425293	5.141934871673584
1.0	35120000.0	35130000.0	26.0	25.163829803466797	5.338090896606445
1.0	35140000.0	35150000.0	30.0	28.405994415283203	5.894814491271973
1.0	35150000.0	35160000.0	24.0	26.491455078125	5.577132225036621
1.0	35230000.0	35240000.0	30.0	27.873332977294922	5.808831691741943
1.0	35240000.0	35250000.0	16.0	23.7039852142334	5.076812267303467
1.0	35260000.0	35270000.0	36.0	26.63812828063965	5.60986852645874
1.0	35290000.0	35300000.0	22.0	19.03354263305664	4.156469821929932
1.0	35350000.0	35360000.0	29.0	30.70186424255371	6.283578395843506
1.0	35420000.0	35430000.0	33.0	26.513473510742188	5.602812767028809
1.0	35580000.0	35590000.0	20.0	23.00102424621582	4.940796852111816
1.0	35670000.0	35680000.0	26.0	27.384546279907227	5.728054046630859
1.0	35690000.0	35700000.0	33.0	30.34897804260254	6.211071491241455
1.0	35750000.0	35760000.0	16.0	20.792821884155273	4.514636039733887
1.0	35760000.0	35770000.0	13.0	19.73662757873535	4.297558784484863
1.0	35780000.0	35790000.0	23.0	19.753538131713867	4.305896759033203
1.0	35790000.0	35800000.0	35.0	19.651348114013672	4.285804271697998
1.0	35800000.0	35810000.0	19.0	19.804203033447266	4.316450595855713
1.0	35840000.0	35850000.0	19.0	18.34964370727539	4.019126892089844
1.0	35850000.0	35860000.0	23.0	18.42466926574707	4.033845901489258
1.0	35860000.0	35870000.0	17.0	18.415964126586914	4.029911041259766
1.0	35880000.0	35890000.0	19.0	18.094226837158203	3.9635396003723145
1.0	35930000.0	35940000.0	18.0	16.534032821655273	3.629952907562256
1.0	35950000.0	35960000.0	24.0	18.846261978149414	4.12188720703125
1.0	35960000.0	35970000.0	17.0	17.85330581665039	3.9147727489471436
1.0	35990000.0	36000000.0	25.0	17.886783599853516	3.9164321422576904
1.0	36050000.0	36060000.0	19.0	17.125659942626953	3.7537930011749268
1.0	36110000.0	36120000.0	39.0	30.68771743774414	6.276087760925293
1.0	36170000.0	36180000.0	16.0	22.487937927246094	4.846282005310059
1.0	36440000.0	36450000.0	26.0	19.314319610595703	4.207598686218262
1.0	36480000.0	36490000.0	14.0	17.144039154052734	3.764554500579834
1.0	36570000.0	36580000.0	17.0	15.888516426086426	3.4966697692871094
1.0	36590000.0	36600000.0	19.0	16.740415573120117	3.682629108428955
1.0	36610000.0	36620000.0	21.0	15.14641284942627	3.3389034271240234
1.0	36720000.0	36730000.0	17.0	14.788418769836426	3.260277271270752
1.0	36740000.0	36750000.0	17.0	14.51891803741455	3.202085018157959
1.0	36830000.0	36840000.0	14.0	13.614801406860352	3.0092532634735107
1.0	36860000.0	36870000.0	17.0	15.939953804016113	3.507164716720581
1.0	36910000.0	36920000.0	25.0	20.564355850219727	4.462133407592773
1.0	36940000.0	36950000.0	18.0	23.075340270996094	4.952088356018066
1.0	36950000.0	36960000.0	21.0	22.15456771850586	4.783823013305664
1.0	37050000.0	37060000.0	19.0	21.143320083618164	4.578454494476318
1.0	37080000.0	37090000.0	22.0	24.060749053955078	5.134354591369629
1.0	37230000.0	37240000.0	17.0	22.824199676513672	4.900949001312256
1.0	37240000.0	37250000.0	16.0	23.64347267150879	5.050185680389404
1.0	37350000.0	37360000.0	41.0	30.90059471130371	6.283530235290527
1.0	37410000.0	37420000.0	26.0	25.845993041992188	5.443364143371582
1.0	37600000.0	37610000.0	36.0	33.55030059814453	6.651701927185059
1.0	37630000.0	37640000.0	40.0	34.94587326049805	6.826902866363525
1.0	37770000.0	37780000.0	18.0	22.3773250579834	4.816399097442627
1.0	37910000.0	37920000.0	27.0	20.797374725341797	4.51953649520874
1.0	38110000.0	38120000.0	17.0	19.66057777404785	4.283672332763672
1.0	38150000.0	38160000.0	7.0	13.679906845092773	3.01861834526062
1.0	38210000.0	38220000.0	23.0	21.192352294921875	4.586174011230469
1.0	38220000.0	38230000.0	37.0	21.865949630737305	4.723016738891602
1.0	38250000.0	38260000.0	31.0	21.803653717041016	4.719364643096924
1.0	38260000.0	38270000.0	13.0	13.256253242492676	2.930314540863037
1.0	38400000.0	38410000.0	16.0	14.219584465026855	3.1395456790924072
1.0	38440000.0	38450000.0	17.0	15.48345947265625	3.407606601715088
1.0	38490000.0	38500000.0	14.0	16.569385528564453	3.6409144401550293
1.0	38560000.0	38570000.0	27.0	20.64798927307129	4.482043266296387
1.0	38630000.0	38640000.0	30.0	25.86005210876465	5.457653999328613
1.0	38720000.0	38730000.0	21.0	28.092784881591797	5.843564510345459
1.0	38760000.0	38770000.0	28.0	33.32857894897461	6.638110160827637
1.0	38820000.0	38830000.0	25.0	33.91019821166992	6.685372829437256
1.0	38840000.0	38850000.0	31.0	35.983863830566406	6.983509063720703
1.0	38850000.0	38860000.0	51.0	40.80264663696289	7.477353096008301
1.0	38860000.0	38870000.0	39.0	42.45635223388672	7.62720251083374
1.0	38880000.0	38890000.0	32.0	36.860443115234375	7.051866054534912
1.0	38920000.0	38930000.0	38.0	34.807315826416016	6.8178534507751465
1.0	38990000.0	39000000.0	34.0	31.852249145507812	6.437865257263184
1.0	39000000.0	39010000.0	40.0	34.054954528808594	6.740960597991943
1.0	39050000.0	39060000.0	26.0	33.43204116821289	6.650416374206543
1.0	39100000.0	39110000.0	24.0	31.389236450195312	6.3651323318481445
1.0	39130000.0	39140000.0	24.0	28.398693084716797	5.899197101593018
1.0	39250000.0	39260000.0	22.0	26.966846466064453	5.658504486083984
1.0	39270000.0	39280000.0	24.0	25.418209075927734	5.386543273925781
1.0	39460000.0	39470000.0	19.0	15.884880065917969	3.493464708328247
1.0	39560000.0	39570000.0	19.0	18.265005111694336	4.004350185394287
1.0	39580000.0	39590000.0	19.0	16.138364791870117	3.547884464263916
1.0	39590000.0	39600000.0	19.0	16.124217987060547	3.545736789703369
1.0	39630000.0	39640000.0	21.0	16.665842056274414	3.6623446941375732
1.0	39660000.0	39670000.0	17.0	17.392372131347656	3.8196616172790527
1.0	39750000.0	39760000.0	13.0	15.976144790649414	3.5140514373779297
1.0	39760000.0	39770000.0	11.0	15.632540702819824	3.4407894611358643
1.0	39770000.0	39780000.0	16.0	16.357473373413086	3.5970077514648438
1.0	39780000.0	39790000.0	9.0	16.218692779541016	3.566636562347412
1.0	39940000.0	39950000.0	11.0	14.275030136108398	3.1519951820373535
1.0	39970000.0	39980000.0	11.0	14.863653182983398	3.2818779945373535
1.0	40010000.0	40020000.0	18.0	14.321624755859375	3.1610891819000244
1.0	40110000.0	40120000.0	17.0	20.96209144592285	4.5429182052612305
1.0	40140000.0	40150000.0	18.0	22.598007202148438	4.868369102478027
1.0	40150000.0	40160000.0	16.0	19.4692325592041	4.241565227508545
1.0	40160000.0	40170000.0	23.0	24.827342987060547	5.283123970031738
1.0	40240000.0	40250000.0	10.0	15.20423412322998	3.3485476970672607
1.0	40250000.0	40260000.0	8.0	14.143572807312012	3.12251353263855
1.0	40270000.0	40280000.0	20.0	21.71463966369629	4.6976399421691895
1.0	40290000.0	40300000.0	20.0	20.24311065673828	4.403414726257324
1.0	40440000.0	40450000.0	13.0	18.93689727783203	4.133844375610352
1.0	40510000.0	40520000.0	9.0	17.533992767333984	3.839794874191284
1.0	40560000.0	40570000.0	21.0	27.130367279052734	5.6955461502075195
1.0	40580000.0	40590000.0	25.0	30.310684204101562	6.208209037780762
1.0	40620000.0	40630000.0	25.0	27.503459930419922	5.75587272644043
1.0	40680000.0	40690000.0	19.0	19.154674530029297	4.183091163635254
1.0	40710000.0	40720000.0	16.0	23.460796356201172	5.022965431213379
1.0	40720000.0	40730000.0	25.0	18.261999130249023	3.993821620941162
1.0	40730000.0	40740000.0	20.0	17.140552520751953	3.7592673301696777
1.0	40800000.0	40810000.0	13.0	25.521011352539062	5.406576156616211
1.0	40930000.0	40940000.0	27.0	33.02344512939453	6.611103057861328
1.0	40970000.0	40980000.0	14.0	23.95877456665039	5.1163249015808105
1.0	41010000.0	41020000.0	28.0	25.14800453186035	5.346731662750244
1.0	41040000.0	41050000.0	17.0	27.1019287109375	5.682433605194092
1.0	41150000.0	41160000.0	11.0	16.276294708251953	3.570643186569214
1.0	41230000.0	41240000.0	19.0	13.70159912109375	3.0255627632141113
1.0	41300000.0	41310000.0	15.0	17.74267578125	3.8914036750793457
1.0	41400000.0	41410000.0	32.0	22.660152435302734	4.869048595428467
1.0	41450000.0	41460000.0	10.0	16.391422271728516	3.6004719734191895
1.0	41510000.0	41520000.0	9.0	14.923563957214355	3.2871055603027344
1.0	41620000.0	41630000.0	25.0	19.8308162689209	4.313502788543701
1.0	41720000.0	41730000.0	23.0	25.911657333374023	5.476737976074219
1.0	41860000.0	41870000.0	24.0	20.476491928100586	4.449175834655762
1.0	41940000.0	41950000.0	15.0	13.73827838897705	3.033252716064453
1.0	42070000.0	42080000.0	17.0	23.801368713378906	5.096240997314453
1.0	42120000.0	42130000.0	17.0	23.096424102783203	4.943882465362549
1.0	42140000.0	42150000.0	20.0	21.409313201904297	4.630950450897217
1.0	42170000.0	42180000.0	23.0	22.929828643798828	4.916302680969238
1.0	42230000.0	42240000.0	29.0	22.392427444458008	4.816340923309326
1.0	42240000.0	42250000.0	21.0	20.85708999633789	4.523294925689697
1.0	42290000.0	42300000.0	32.0	23.33311653137207	5.003050804138184
1.0	42300000.0	42310000.0	29.0	24.758285522460938	5.261952877044678
1.0	42330000.0	42340000.0	28.0	23.18672752380371	4.971625328063965
1.0	42390000.0	42400000.0	31.0	36.464256286621094	7.050800323486328
1.0	42470000.0	42480000.0	30.0	30.9968204498291	6.286354064941406
1.0	42480000.0	42490000.0	54.0	36.905372619628906	7.088685512542725
1.0	42510000.0	42520000.0	38.0	31.34488868713379	6.324746131896973
1.0	42530000.0	42540000.0	46.0	40.62197494506836	7.496739864349365
1.0	42540000.0	42550000.0	42.0	37.74408721923828	7.190832614898682
1.0	42590000.0	42600000.0	34.0	33.175506591796875	6.612937927246094
1.0	42650000.0	42660000.0	31.0	21.69376564025879	4.694100856781006
1.0	42730000.0	42740000.0	32.0	21.638622283935547	4.67755126953125
1.0	42760000.0	42770000.0	21.0	20.468486785888672	4.4492058753967285
1.0	42790000.0	42800000.0	21.0	21.841747283935547	4.721417427062988
1.0	42840000.0	42850000.0	29.0	27.405994415283203	5.744638919830322
1.0	42880000.0	42890000.0	19.0	23.99795913696289	5.125454902648926
1.0	42910000.0	42920000.0	38.0	31.920452117919922	6.44647216796875
1.0	42920000.0	42930000.0	15.0	19.836753845214844	4.324497222900391
1.0	42940000.0	42950000.0	17.0	26.122844696044922	5.500438690185547
1.0	43010000.0	43020000.0	25.0	28.13503646850586	5.84384298324585
1.0	43030000.0	43040000.0	25.0	28.182266235351562	5.8506269454956055
1.0	43130000.0	43140000.0	19.0	16.656661987304688	3.6510348320007324
1.0	43150000.0	43160000.0	23.0	20.224206924438477	4.401560306549072
1.0	43160000.0	43170000.0	13.0	18.560871124267578	4.056687355041504
1.0	43180000.0	43190000.0	21.0	17.6403865814209	3.864837169647217
1.0	43350000.0	43360000.0	36.0	28.919708251953125	5.996878623962402
1.0	43470000.0	43480000.0	23.0	22.510395050048828	4.8491644859313965
1.0	43520000.0	43530000.0	30.0	21.273481369018555	4.613280296325684
1.0	43590000.0	43600000.0	29.0	31.983139038085938	6.456578731536865
1.0	43630000.0	43640000.0	15.0	18.79682159423828	4.1017022132873535
1.0	43650000.0	43660000.0	29.0	32.38927459716797	6.516314506530762
1.0	43710000.0	43720000.0	31.0	26.678808212280273	5.607993125915527
1.0	43780000.0	43790000.0	18.0	16.053146362304688	3.532578229904175
1.0	43810000.0	43820000.0	19.0	14.551126480102539	3.2132046222686768
1.0	43830000.0	43840000.0	18.0	11.514371871948242	1.8219255208969116
1.0	43980000.0	43990000.0	21.0	19.937175750732422	4.343421936035156
1.0	43990000.0	44000000.0	11.0	11.44869613647461	2.237516164779663
1.0	44020000.0	44030000.0	8.0	10.713361740112305	2.087369203567505
1.0	44050000.0	44060000.0	7.0	10.073238372802734	1.8535534143447876
1.0	44110000.0	44120000.0	18.0	17.939373016357422	3.931063413619995
1.0	44200000.0	44210000.0	22.0	18.209461212158203	3.9837806224823
1.0	44280000.0	44290000.0	20.0	19.378528594970703	4.22116231918335
1.0	44370000.0	44380000.0	24.0	16.024372100830078	3.5269038677215576
1.0	44390000.0	44400000.0	9.0	12.700111389160156	2.8206372261047363
1.0	44420000.0	44430000.0	13.0	13.224499702453613	2.9277939796447754
1.0	44430000.0	44440000.0	9.0	12.545587539672852	2.7856791019439697
1.0	44450000.0	44460000.0	16.0	13.625349044799805	3.013509511947632
1.0	44470000.0	44480000.0	10.0	12.424177169799805	2.759577512741089
1.0	44500000.0	44510000.0	18.0	22.7642879486084	4.910382270812988
1.0	44530000.0	44540000.0	23.0	24.690372467041016	5.256231307983398
1.0	44550000.0	44560000.0	24.0	24.813364028930664	5.285386562347412
1.0	44600000.0	44610000.0	23.0	28.991390228271484	5.996917724609375
1.0	44780000.0	44790000.0	11.0	15.925915718078613	3.501134157180786
1.0	44790000.0	44800000.0	13.0	16.40644073486328	3.6019082069396973
1.0	44810000.0	44820000.0	15.0	17.36686134338379	3.8057703971862793
1.0	44830000.0	44840000.0	21.0	24.65369987487793	5.253018856048584
1.0	45040000.0	45050000.0	24.0	26.24483299255371	5.535556793212891
1.0	45070000.0	45080000.0	21.0	22.723281860351562	4.896924018859863
1.0	45120000.0	45130000.0	11.0	13.0891752243042	2.8962082862854004
1.0	45330000.0	45340000.0	9.0	15.067291259765625	3.3211658000946045
1.0	45370000.0	45380000.0	18.0	17.31693458557129	3.7996439933776855
1.0	45500000.0	45510000.0	16.0	17.11844253540039	3.760012149810791
1.0	45660000.0	45670000.0	18.0	29.10495376586914	6.011343955993652
1.0	45740000.0	45750000.0	22.0	24.893566131591797	5.290711402893066
1.0	45880000.0	45890000.0	34.0	19.004154205322266	4.149115562438965
1.0	45900000.0	45910000.0	16.0	22.88433074951172	4.918111324310303
1.0	45930000.0	45940000.0	25.0	21.759307861328125	4.694247245788574
1.0	45940000.0	45950000.0	14.0	17.626596450805664	3.864630937576294
1.0	45960000.0	45970000.0	9.0	14.333984375	3.162161111831665
1.0	46010000.0	46020000.0	9.0	16.681716918945312	3.66691255569458
1.0	46050000.0	46060000.0	9.0	12.638903617858887	2.8077199459075928
1.0	46060000.0	46070000.0	23.0	15.047109603881836	3.3183887004852295
1.0	46070000.0	46080000.0	12.0	14.500665664672852	3.199425220489502
1.0	46140000.0	46150000.0	12.0	17.891918182373047	3.9199378490448
1.0	46150000.0	46160000.0	18.0	15.548739433288574	3.4275100231170654
1.0	46160000.0	46170000.0	16.0	16.63567352294922	3.6562442779541016
1.0	46190000.0	46200000.0	15.0	15.47352409362793	3.4081311225891113
1.0	46210000.0	46220000.0	21.0	19.169321060180664	4.182456016540527
1.0	46240000.0	46250000.0	28.0	26.19124412536621	5.524357318878174
1.0	46270000.0	46280000.0	19.0	17.735803604125977	3.883803606033325
1.0	46420000.0	46430000.0	19.0	15.584004402160645	3.4298453330993652
1.0	46430000.0	46440000.0	19.0	15.6268892288208	3.4403045177459717
1.0	46450000.0	46460000.0	20.0	17.768754959106445	3.8958828449249268
1.0	46720000.0	46730000.0	13.0	14.14098834991455	3.119265079498291
1.0	46730000.0	46740000.0	15.0	13.747563362121582	3.0348944664001465
1.0	46760000.0	46770000.0	15.0	14.32580280303955	3.1586973667144775
1.0	46840000.0	46850000.0	13.0	19.384296417236328	4.228667259216309
1.0	46860000.0	46870000.0	11.0	13.122703552246094	2.9046714305877686
1.0	46930000.0	46940000.0	21.0	17.303442001342773	3.8007864952087402
1.0	47040000.0	47050000.0	14.0	13.869277954101562	3.0606274604797363
1.0	47170000.0	47180000.0	18.0	18.049190521240234	3.953428268432617
1.0	47250000.0	47260000.0	26.0	27.574270248413086	5.754707336425781
1.0	47300000.0	47310000.0	19.0	30.447994232177734	6.22122859954834
1.0	47390000.0	47400000.0	13.0	23.523029327392578	5.032631874084473
1.0	47430000.0	47440000.0	30.0	25.872045516967773	5.468216419219971
1.0	47490000.0	47500000.0	21.0	26.09491539001465	5.498631477355957
1.0	47510000.0	47520000.0	15.0	26.772470474243164	5.617766380310059
1.0	47670000.0	47680000.0	23.0	18.8875732421875	4.129097938537598
1.0	47680000.0	47690000.0	16.0	19.620563507080078	4.274619102478027
1.0	47730000.0	47740000.0	10.0	14.992703437805176	3.302687883377075
1.0	47750000.0	47760000.0	13.0	14.692181587219238	3.2382445335388184
1.0	47840000.0	47850000.0	12.0	15.697491645812988	3.4556548595428467
1.0	47870000.0	47880000.0	17.0	16.915576934814453	3.7181060314178467
1.0	47880000.0	47890000.0	11.0	16.84939956665039	3.704272747039795
1.0	47960000.0	47970000.0	25.0	24.765090942382812	5.2657318115234375
1.0	48000000.0	48010000.0	18.0	17.15669059753418	3.7688357830047607
1.0	48020000.0	48030000.0	15.0	14.517848014831543	3.2043521404266357
1.0	48060000.0	48070000.0	18.0	25.531375885009766	5.404202461242676
1.0	48130000.0	48140000.0	27.0	28.551822662353516	5.923535346984863
1.0	48140000.0	48150000.0	19.0	17.957712173461914	3.9389443397521973
1.0	48210000.0	48220000.0	17.0	21.911651611328125	4.721560478210449
1.0	48220000.0	48230000.0	17.0	16.492019653320312	3.6269798278808594
1.0	48230000.0	48240000.0	18.0	15.409414291381836	3.393521785736084
1.0	48270000.0	48280000.0	18.0	17.207256317138672	3.7767341136932373
1.0	48390000.0	48400000.0	23.0	19.949115753173828	4.3395891189575195
1.0	48440000.0	48450000.0	15.0	23.419816970825195	5.014298439025879
1.0	48490000.0	48500000.0	24.0	25.551889419555664	5.399460315704346
1.0	48620000.0	48630000.0	28.0	30.693166732788086	6.265379905700684
1.0	48730000.0	48740000.0	31.0	33.837745666503906	6.7110772132873535
1.0	48760000.0	48770000.0	26.0	25.3786678314209	5.280162811279297
1.0	48940000.0	48950000.0	31.0	27.668365478515625	5.779045104980469
1.0	48990000.0	49000000.0	32.0	30.104450225830078	6.156922817230225
1.0	49000000.0	49010000.0	37.0	32.62578582763672	6.511866569519043
1.0	49010000.0	49020000.0	41.0	33.88515090942383	6.6775102615356445
1.0	49210000.0	49220000.0	23.0	34.27906036376953	6.617361545562744
1.0	49300000.0	49310000.0	33.0	40.03415298461914	7.413999080657959
1.0	49340000.0	49350000.0	44.0	37.2507438659668	7.044158935546875
1.0	49490000.0	49500000.0	50.0	43.56636047363281	7.645268440246582
1.0	49500000.0	49510000.0	36.0	43.668113708496094	7.66439151763916
1.0	49550000.0	49560000.0	58.0	45.15049743652344	7.786027431488037
1.0	49570000.0	49580000.0	52.0	44.67412567138672	7.738694190979004
1.0	49660000.0	49670000.0	36.0	47.66857147216797	7.917574882507324
1.0	49730000.0	49740000.0	43.0	45.63801193237305	7.796755313873291
1.0	49740000.0	49750000.0	50.0	44.70024871826172	7.754849910736084
1.0	49780000.0	49790000.0	49.0	49.64651107788086	7.977978706359863
1.0	49860000.0	49870000.0	52.0	53.40612030029297	8.105875015258789
1.0	49890000.0	49900000.0	52.0	52.35419464111328	8.099401473999023
1.0	49910000.0	49920000.0	65.0	51.045745849609375	8.0414400100708
1.0	49920000.0	49930000.0	56.0	51.92327880859375	8.075854301452637
1.0	49930000.0	49940000.0	47.0	50.827880859375	8.032777786254883
1.0	49970000.0	49980000.0	47.0	47.950401306152344	7.8996100425720215
1.0	50040000.0	50050000.0	42.0	42.74010467529297	7.589028835296631
1.0	50070000.0	50080000.0	53.0	45.41597366333008	7.746006011962891
1.0	50090000.0	50100000.0	41.0	43.267494201660156	7.568610191345215
1.0	50110000.0	50120000.0	43.0	45.66778564453125	7.820462703704834
1.0	50250000.0	50260000.0	29.0	40.51219940185547	7.394785404205322
1.0	50360000.0	50370000.0	35.0	37.26165008544922	7.075915336608887
1.0	50370000.0	50380000.0	39.0	36.98424530029297	7.044152736663818
1.0	50390000.0	50400000.0	27.0	37.41687774658203	7.110806941986084
1.0	50450000.0	50460000.0	51.0	40.34797668457031	7.394233703613281
1.0	50470000.0	50480000.0	35.0	40.64605712890625	7.417255401611328
1.0	50490000.0	50500000.0	34.0	36.43242645263672	6.972493648529053
1.0	50500000.0	50510000.0	51.0	39.79633712768555	7.3707122802734375
1.0	50640000.0	50650000.0	33.0	34.774864196777344	6.729666233062744
1.0	50720000.0	50730000.0	24.0	33.88435745239258	6.649265289306641
1.0	50780000.0	50790000.0	26.0	33.185306549072266	6.5681352615356445
1.0	50850000.0	50860000.0	48.0	38.46467208862305	7.274707794189453
1.0	51050000.0	51060000.0	16.0	17.815853118896484	3.903320789337158
1.0	51070000.0	51080000.0	16.0	18.657352447509766	4.080916404724121
1.0	51080000.0	51090000.0	20.0	17.014041900634766	3.736712694168091
1.0	51090000.0	51100000.0	16.0	19.567485809326172	4.257416725158691
1.0	51170000.0	51180000.0	16.0	18.884857177734375	4.128353118896484
1.0	51250000.0	51260000.0	28.0	20.407119750976562	4.441699981689453
1.0	51340000.0	51350000.0	30.0	22.766555786132812	4.893967151641846
1.0	51470000.0	51480000.0	36.0	33.88833236694336	6.7228569984436035
1.0	51480000.0	51490000.0	42.0	40.29755401611328	7.462573051452637
1.0	51490000.0	51500000.0	37.0	37.32136535644531	7.152469635009766
1.0	51580000.0	51590000.0	26.0	36.14338684082031	7.008378505706787
1.0	51600000.0	51610000.0	38.0	35.65343475341797	6.94992733001709
1.0	51670000.0	51680000.0	28.0	25.922561645507812	5.471314907073975
1.0	51740000.0	51750000.0	9.0	16.42975425720215	3.6068248748779297
1.0	51750000.0	51760000.0	21.0	16.159753799438477	3.549424648284912
1.0	51770000.0	51780000.0	13.0	12.515090942382812	2.7788562774658203
1.0	51830000.0	51840000.0	15.0	15.183977127075195	3.345393657684326
1.0	51840000.0	51850000.0	12.0	15.801565170288086	3.4771950244903564
1.0	51960000.0	51970000.0	25.0	19.611265182495117	4.2691755294799805
1.0	51980000.0	51990000.0	16.0	20.47048568725586	4.436072826385498
1.0	51990000.0	52000000.0	23.0	22.112545013427734	4.768677711486816
1.0	52040000.0	52050000.0	18.0	21.58660316467285	4.657742023468018
1.0	52080000.0	52090000.0	28.0	21.788330078125	4.702720642089844
1.0	52120000.0	52130000.0	28.0	22.280147552490234	4.802534103393555
1.0	52170000.0	52180000.0	24.0	19.06911849975586	4.167506217956543
1.0	52190000.0	52200000.0	23.0	19.544633865356445	4.2454047203063965
1.0	52250000.0	52260000.0	14.0	17.26595115661621	3.78501558303833
1.0	52290000.0	52300000.0	15.0	20.303958892822266	4.419483184814453
1.0	52310000.0	52320000.0	19.0	18.682144165039062	4.086291313171387
1.0	52350000.0	52360000.0	50.0	31.154077529907227	6.338291645050049
1.0	52460000.0	52470000.0	30.0	25.535205841064453	5.402779579162598
1.0	52540000.0	52550000.0	13.0	17.474267959594727	3.829158067703247
1.0	52590000.0	52600000.0	35.0	28.363876342773438	5.8940863609313965
1.0	52650000.0	52660000.0	31.0	23.103551864624023	4.937460899353027
1.0	52670000.0	52680000.0	25.0	23.915775299072266	5.084357261657715
1.0	52680000.0	52690000.0	25.0	19.9052734375	4.334053993225098
1.0	52810000.0	52820000.0	17.0	14.608301162719727	3.2176194190979004
1.0	52880000.0	52890000.0	18.0	17.313167572021484	3.801265239715576
1.0	53130000.0	53140000.0	18.0	23.361963272094727	5.012126445770264
1.0	53140000.0	53150000.0	30.0	20.620996475219727	4.472348213195801
1.0	53160000.0	53170000.0	18.0	17.730175018310547	3.88238787651062
1.0	53170000.0	53180000.0	18.0	22.752687454223633	4.897344589233398
1.0	53190000.0	53200000.0	26.0	17.92344856262207	3.925285816192627
1.0	53290000.0	53300000.0	31.0	23.986738204956055	5.122265815734863
1.0	53340000.0	53350000.0	25.0	23.954814910888672	5.098151206970215
1.0	53360000.0	53370000.0	26.0	17.870243072509766	3.910982608795166
1.0	53370000.0	53380000.0	6.0	15.740926742553711	3.4545722007751465
1.0	53400000.0	53410000.0	15.0	19.521434783935547	4.255095481872559
1.0	53440000.0	53450000.0	10.0	18.83572769165039	4.1149797439575195
1.0	53630000.0	53640000.0	13.0	21.939332962036133	4.738565921783447
1.0	53650000.0	53660000.0	20.0	19.657739639282227	4.286491394042969
1.0	53680000.0	53690000.0	29.0	17.462860107421875	3.8222618103027344
1.0	53720000.0	53730000.0	13.0	15.71423625946045	3.453347682952881
1.0	53750000.0	53760000.0	9.0	15.938329696655273	3.498779773712158
1.0	53910000.0	53920000.0	30.0	30.5373477935791	6.2374725341796875
1.0	53920000.0	53930000.0	20.0	23.697769165039062	5.069578647613525
1.0	54000000.0	54010000.0	16.0	17.85820960998535	3.9113929271698
1.0	54010000.0	54020000.0	15.0	21.83303451538086	4.711715221405029
1.0	54040000.0	54050000.0	21.0	19.007192611694336	4.1502227783203125
1.0	54050000.0	54060000.0	23.0	19.60004997253418	4.268413543701172
1.0	54060000.0	54070000.0	15.0	18.863435745239258	4.124691009521484
1.0	54070000.0	54080000.0	41.0	26.232524871826172	5.537909030914307
1.0	54150000.0	54160000.0	17.0	17.58870506286621	3.856999635696411
1.0	54220000.0	54230000.0	26.0	22.02153968811035	4.747895240783691
1.0	54230000.0	54240000.0	14.0	17.4232120513916	3.816977024078369
1.0	54270000.0	54280000.0	21.0	17.440616607666016	3.8229401111602783
1.0	54280000.0	54290000.0	20.0	17.498783111572266	3.8357887268066406
1.0	54330000.0	54340000.0	19.0	15.27601146697998	3.365222215652466
1.0	54370000.0	54380000.0	14.0	16.6771240234375	3.6653130054473877
1.0	54390000.0	54400000.0	31.0	18.066314697265625	3.9600932598114014
1.0	54420000.0	54430000.0	16.0	15.764791488647461	3.466341495513916
1.0	54460000.0	54470000.0	23.0	23.404541015625	5.012835502624512
1.0	54510000.0	54520000.0	15.0	16.564960479736328	3.6375269889831543
1.0	54520000.0	54530000.0	17.0	16.992361068725586	3.7328267097473145
1.0	54620000.0	54630000.0	16.0	14.220659255981445	3.1414501667022705
1.0	54670000.0	54680000.0	5.0	12.318662643432617	2.739649534225464
1.0	54720000.0	54730000.0	8.0	12.369524002075195	2.7509961128234863
1.0	54760000.0	54770000.0	16.0	12.242884635925293	2.7276339530944824
1.0	54780000.0	54790000.0	11.0	12.444707870483398	2.7687971591949463
1.0	54830000.0	54840000.0	13.0	13.913264274597168	3.074606418609619
1.0	54850000.0	54860000.0	11.0	13.553523063659668	2.9951696395874023
1.0	54880000.0	54890000.0	11.0	17.014087677001953	3.741858720779419
1.0	55080000.0	55090000.0	9.0	16.515472412109375	3.633145570755005
1.0	55120000.0	55130000.0	31.0	21.013355255126953	4.56125020980835
1.0	55130000.0	55140000.0	15.0	17.402210235595703	3.8182449340820312
1.0	55140000.0	55150000.0	14.0	17.13742446899414	3.7645201683044434
1.0	55170000.0	55180000.0	22.0	19.219186782836914	4.198904991149902
1.0	55180000.0	55190000.0	11.0	16.805234909057617	3.6927173137664795
1.0	55200000.0	55210000.0	9.0	14.235544204711914	3.136688232421875
1.0	55300000.0	55310000.0	17.0	17.605575561523438	3.8622703552246094
1.0	55420000.0	55430000.0	25.0	27.06380271911621	5.678812026977539
1.0	55440000.0	55450000.0	18.0	16.01912498474121	3.5162460803985596
1.0	55510000.0	55520000.0	13.0	11.421358108520508	2.5582566261291504
1.0	55600000.0	55610000.0	21.0	17.815494537353516	3.9060072898864746
1.0	55620000.0	55630000.0	24.0	18.692838668823242	4.089946746826172
1.0	55690000.0	55700000.0	28.0	28.50991439819336	5.921418190002441
1.0	55700000.0	55710000.0	42.0	28.003276824951172	5.832987308502197
1.0	55720000.0	55730000.0	21.0	26.285175323486328	5.53731632232666
1.0	55730000.0	55740000.0	28.0	33.68695831298828	6.693438529968262
1.0	55750000.0	55760000.0	21.0	26.65625	5.59496545791626
1.0	55780000.0	55790000.0	24.0	27.835424423217773	5.7863993644714355
1.0	55790000.0	55800000.0	24.0	27.460346221923828	5.731853485107422
1.0	55800000.0	55810000.0	33.0	28.810379028320312	5.965317726135254
1.0	55830000.0	55840000.0	30.0	31.068561553955078	6.320401191711426
1.0	55910000.0	55920000.0	27.0	31.48822593688965	6.3785505294799805
1.0	55920000.0	55930000.0	30.0	27.783878326416016	5.78592586517334
1.0	55940000.0	55950000.0	29.0	25.864269256591797	5.4571943283081055
1.0	55960000.0	55970000.0	19.0	22.374923706054688	4.831995964050293
1.0	55990000.0	56000000.0	21.0	25.243005752563477	5.341243743896484
1.0	56020000.0	56030000.0	24.0	24.05467987060547	5.111847400665283
1.0	56130000.0	56140000.0	29.0	32.11388397216797	6.440573215484619
1.0	56150000.0	56160000.0	37.0	30.425100326538086	6.165322780609131
1.0	56210000.0	56220000.0	36.0	31.995243072509766	6.430137634277344
1.0	56220000.0	56230000.0	40.0	42.44914627075195	7.607440948486328
1.0	56280000.0	56290000.0	30.0	35.52374267578125	6.829137325286865
1.0	56330000.0	56340000.0	33.0	38.561851501464844	7.2118120193481445
1.0	56360000.0	56370000.0	45.0	43.91460418701172	7.689260005950928
1.0	56370000.0	56380000.0	27.0	35.39324188232422	6.86163854598999
1.0	56470000.0	56480000.0	31.0	40.61699676513672	7.407651424407959
1.0	56550000.0	56560000.0	28.0	33.92089080810547	6.629488945007324
1.0	56570000.0	56580000.0	58.0	38.5181999206543	7.219417572021484
1.0	56590000.0	56600000.0	37.0	38.00655746459961	7.087638854980469
1.0	56600000.0	56610000.0	23.0	33.633365631103516	6.6016364097595215
1.0	56610000.0	56620000.0	32.0	35.763877868652344	6.844292640686035
1.0	56810000.0	56820000.0	49.0	33.83656311035156	6.667265892028809
1.0	56900000.0	56910000.0	23.0	21.640962600708008	4.676741600036621
1.0	56920000.0	56930000.0	26.0	23.317153930664062	4.986003875732422
1.0	56930000.0	56940000.0	26.0	21.644155502319336	4.6630425453186035
1.0	56980000.0	56990000.0	15.0	19.270898818969727	4.205863952636719
1.0	57080000.0	57090000.0	29.0	30.527751922607422	6.2332892417907715
1.0	57120000.0	57130000.0	39.0	36.07951736450195	6.881977081298828
1.0	57130000.0	57140000.0	38.0	36.55222702026367	6.909159183502197
1.0	57160000.0	57170000.0	25.0	36.77410888671875	6.927325248718262
1.0	57190000.0	57200000.0	56.0	37.655799865722656	7.11594295501709
1.0	57290000.0	57300000.0	25.0	34.76409912109375	6.797687530517578
1.0	57300000.0	57310000.0	41.0	32.4870719909668	6.465982913970947
1.0	57340000.0	57350000.0	41.0	34.32179641723633	6.699092864990234
1.0	57430000.0	57440000.0	20.0	35.15892791748047	6.782181739807129
1.0	57460000.0	57470000.0	35.0	35.27326202392578	6.730385780334473
1.0	57500000.0	57510000.0	34.0	36.56085205078125	6.9738311767578125
1.0	57510000.0	57520000.0	34.0	36.374290466308594	6.920356750488281
1.0	57630000.0	57640000.0	42.0	41.432029724121094	7.418355464935303
1.0	57640000.0	57650000.0	41.0	41.072689056396484	7.4120988845825195
1.0	57650000.0	57660000.0	25.0	39.461814880371094	7.23500919342041
1.0	57680000.0	57690000.0	48.0	38.57038497924805	7.153250694274902
1.0	57710000.0	57720000.0	43.0	38.487213134765625	7.195536136627197
1.0	57830000.0	57840000.0	46.0	40.946163177490234	7.402609825134277
1.0	57980000.0	57990000.0	43.0	42.8499755859375	7.57220458984375
1.0	58050000.0	58060000.0	35.0	42.71833038330078	7.533934116363525
1.0	58070000.0	58080000.0	41.0	40.42032241821289	7.375217437744141
1.0	58120000.0	58130000.0	44.0	42.99897003173828	7.59536600112915
1.0	58170000.0	58180000.0	52.0	44.22696304321289	7.7092156410217285
1.0	58220000.0	58230000.0	50.0	42.20985412597656	7.526700019836426
1.0	58290000.0	58300000.0	35.0	38.65052795410156	7.169731140136719
1.0	58320000.0	58330000.0	40.0	36.7856559753418	7.011130332946777
1.0	58330000.0	58340000.0	36.0	37.607688903808594	7.096409797668457
1.0	58350000.0	58360000.0	33.0	38.512733459472656	7.1815056800842285
1.0	58390000.0	58400000.0	35.0	42.53400421142578	7.5966057777404785
1.0	58430000.0	58440000.0	44.0	39.034175872802734	7.246420383453369
1.0	58440000.0	58450000.0	44.0	38.94413757324219	7.249505043029785
1.0	58450000.0	58460000.0	46.0	35.315040588378906	6.816246032714844
1.0	58490000.0	58500000.0	32.0	37.38011932373047	7.085066318511963
1.0	58510000.0	58520000.0	36.0	35.00020980834961	6.817929744720459
1.0	58610000.0	58620000.0	24.0	31.207733154296875	6.294346809387207
1.0	58640000.0	58650000.0	38.0	34.78005599975586	6.812966823577881
1.0	58700000.0	58710000.0	26.0	33.2752799987793	6.617369174957275
1.0	58710000.0	58720000.0	19.0	28.076435089111328	5.83657169342041
1.0	58790000.0	58800000.0	33.0	29.681560516357422	6.104421138763428
1.0	58800000.0	58810000.0	27.0	29.74435806274414	6.107758522033691
1.0	58810000.0	58820000.0	32.0	28.644704818725586	5.936554908752441
1.0	58880000.0	58890000.0	22.0	24.303373336791992	5.165867805480957
1.0	58940000.0	58950000.0	18.0	20.24472999572754	4.395050048828125
1.0	59000000.0	59010000.0	16.0	21.175649642944336	4.58132791519165
1.0	59010000.0	59020000.0	19.0	20.391698837280273	4.435632228851318
1.0	59020000.0	59030000.0	26.0	30.568700790405273	6.245689868927002
1.0	59060000.0	59070000.0	22.0	26.918787002563477	5.634868144989014
1.0	59120000.0	59130000.0	17.0	18.313800811767578	4.009374141693115
1.0	59200000.0	59210000.0	24.0	23.202760696411133	4.972339153289795
1.0	59230000.0	59240000.0	22.0	21.74698829650879	4.705754280090332
1.0	59370000.0	59380000.0	31.0	22.568634033203125	4.864404678344727
1.0	59450000.0	59460000.0	17.0	23.924184799194336	5.1079792976379395
1.0	59470000.0	59480000.0	15.0	21.629165649414062	4.668459415435791
1.0	59520000.0	59530000.0	20.0	19.99712562561035	4.348625183105469
1.0	59580000.0	59590000.0	41.0	33.68048095703125	6.6803178787231445
1.0	59640000.0	59650000.0	45.0	27.92721176147461	5.809853553771973
1.0	59660000.0	59670000.0	21.0	24.87314224243164	5.264364719390869
1.0	59700000.0	59710000.0	28.0	25.562023162841797	5.381104469299316
1.0	59710000.0	59720000.0	19.0	25.553417205810547	5.395444869995117
1.0	59740000.0	59750000.0	19.0	27.719409942626953	5.767186641693115
1.0	59770000.0	59780000.0	30.0	22.371082305908203	4.7984161376953125
1.0	59780000.0	59790000.0	12.0	19.283899307250977	4.210289001464844
1.0	59810000.0	59820000.0	18.0	19.183889389038086	4.182822227478027
1.0	59870000.0	59880000.0	24.0	19.76743507385254	4.29998779296875
1.0	60000000.0	60010000.0	17.0	15.186388969421387	3.3493094444274902
1.0	60030000.0	60040000.0	25.0	22.92496681213379	4.904141902923584
1.0	60070000.0	60080000.0	20.0	17.99167251586914	3.9412155151367188
1.0	60080000.0	60090000.0	12.0	19.089155197143555	4.166481971740723
1.0	60150000.0	60160000.0	17.0	17.90146827697754	3.924060821533203
1.0	60280000.0	60290000.0	20.0	18.7592830657959	4.100729942321777
1.0	60360000.0	60370000.0	23.0	20.09884262084961	4.373241424560547
1.0	60370000.0	60380000.0	18.0	19.904382705688477	4.331288814544678
1.0	60410000.0	60420000.0	25.0	25.332544326782227	5.375374794006348
1.0	60420000.0	60430000.0	39.0	32.70674514770508	6.557822227478027
1.0	60440000.0	60450000.0	29.0	26.857532501220703	5.634336471557617
1.0	60600000.0	60610000.0	28.0	32.905616760253906	6.538200378417969
1.0	60620000.0	60630000.0	14.0	28.137325286865234	5.817259788513184
1.0	60630000.0	60640000.0	27.0	32.4958610534668	6.498860836029053
1.0	60650000.0	60660000.0	45.0	36.1644287109375	6.976998329162598
1.0	60710000.0	60720000.0	24.0	30.514965057373047	6.2047624588012695
1.0	60750000.0	60760000.0	37.0	32.63303756713867	6.533102989196777
1.0	60760000.0	60770000.0	39.0	37.62261199951172	7.148109436035156
1.0	60800000.0	60810000.0	20.0	31.651779174804688	6.348875999450684
1.0	60820000.0	60830000.0	20.0	33.16056442260742	6.582771301269531
1.0	61090000.0	61100000.0	27.0	32.72992706298828	6.533814907073975
1.0	61120000.0	61130000.0	22.0	29.80535888671875	6.071295738220215
1.0	61180000.0	61190000.0	25.0	29.98519515991211	6.13360595703125
1.0	61210000.0	61220000.0	24.0	28.192058563232422	5.859212875366211
1.0	61300000.0	61310000.0	22.0	27.50083351135254	5.74219274520874
1.0	61450000.0	61460000.0	25.0	24.427453994750977	5.193670272827148
1.0	61770000.0	61780000.0	16.0	19.121164321899414	4.175349235534668
1.0	61820000.0	61830000.0	17.0	18.601024627685547	4.069455146789551
1.0	61830000.0	61840000.0	24.0	21.46792221069336	4.639578819274902
1.0	61860000.0	61870000.0	29.0	20.495121002197266	4.447092056274414
1.0	61980000.0	61990000.0	23.0	31.301410675048828	6.347977638244629
1.0	62020000.0	62030000.0	28.0	32.92482376098633	6.59052038192749
1.0	62100000.0	62110000.0	31.0	26.59183120727539	5.574816703796387
1.0	62120000.0	62130000.0	23.0	27.55118179321289	5.757124423980713
1.0	62130000.0	62140000.0	22.0	25.652746200561523	5.423041343688965
1.0	62150000.0	62160000.0	24.0	18.779367446899414	4.106751441955566
1.0	62220000.0	62230000.0	23.0	17.23018455505371	3.7774147987365723
1.0	62300000.0	62310000.0	20.0	19.087976455688477	4.1709303855896
1.0	62490000.0	62500000.0	23.0	19.179073333740234	4.190243721008301
1.0	62500000.0	62510000.0	18.0	17.975948333740234	3.9387001991271973
1.0	62510000.0	62520000.0	20.0	16.73828887939453	3.6727218627929688
1.0	62540000.0	62550000.0	22.0	16.92066192626953	3.7116730213165283
1.0	62610000.0	62620000.0	11.0	14.890704154968262	3.274019718170166
1.0	62620000.0	62630000.0	15.0	15.4168701171875	3.3907828330993652
1.0	62670000.0	62680000.0	28.0	25.71807289123535	5.446194648742676
1.0	62690000.0	62700000.0	18.0	19.591360092163086	4.273980617523193
1.0	62740000.0	62750000.0	22.0	20.54527473449707	4.463998794555664
1.0	62770000.0	62780000.0	28.0	23.866735458374023	5.101448059082031
1.0	62890000.0	62900000.0	30.0	27.44915771484375	5.739687919616699
1.0	62920000.0	62930000.0	21.0	19.440021514892578	4.23980712890625
1.0	62950000.0	62960000.0	25.0	19.308391571044922	4.214793682098389
1.0	63070000.0	63080000.0	27.0	21.894489288330078	4.721405029296875
1.0	63090000.0	63100000.0	23.0	20.209917068481445	4.397460460662842
1.0	63200000.0	63210000.0	33.0	28.322479248046875	5.8824896812438965
1.0	63240000.0	63250000.0	28.0	31.222583770751953	6.34518575668335
1.0	63350000.0	63360000.0	33.0	32.76662826538086	6.56887674331665
1.0	63390000.0	63400000.0	29.0	34.367740631103516	6.785686492919922
1.0	63490000.0	63500000.0	23.0	32.326873779296875	6.484703063964844
1.0	63520000.0	63530000.0	27.0	33.43511199951172	6.598153591156006
1.0	63540000.0	63550000.0	22.0	32.857295989990234	6.569618225097656
1.0	63570000.0	63580000.0	34.0	37.74231719970703	7.153216361999512
1.0	63610000.0	63620000.0	35.0	35.46259307861328	6.9030938148498535
1.0	63640000.0	63650000.0	34.0	40.885440826416016	7.504490852355957
1.0	63650000.0	63660000.0	36.0	36.03108596801758	6.984616756439209
1.0	63690000.0	63700000.0	46.0	36.30198287963867	7.01186990737915
1.0	63720000.0	63730000.0	26.0	36.986717224121094	7.044281959533691
1.0	63880000.0	63890000.0	17.0	20.058467864990234	4.366116046905518
1.0	63910000.0	63920000.0	29.0	22.79631233215332	4.891390800476074
1.0	63940000.0	63950000.0	13.0	19.99148941040039	4.348694801330566
1.0	64010000.0	64020000.0	18.0	20.916208267211914	4.53249979019165
1.0	64040000.0	64050000.0	21.0	25.012371063232422	5.310082912445068
1.0	64090000.0	64100000.0	20.0	19.34964370727539	4.222900390625
1.0	64140000.0	64150000.0	31.0	25.185672760009766	5.346294403076172
1.0	64240000.0	64250000.0	26.0	27.31711196899414	5.690426826477051
1.0	64250000.0	64260000.0	30.0	25.6898250579834	5.405125617980957
1.0	64350000.0	64360000.0	33.0	28.862010955810547	5.915265083312988
1.0	64380000.0	64390000.0	18.0	24.5532169342041	5.226009845733643
1.0	64390000.0	64400000.0	14.0	22.67475700378418	4.881316184997559
1.0	64410000.0	64420000.0	31.0	27.459264755249023	5.689516544342041
1.0	64420000.0	64430000.0	42.0	30.442733764648438	6.172591686248779
1.0	64430000.0	64440000.0	33.0	28.810989379882812	5.921261310577393
1.0	64500000.0	64510000.0	34.0	32.10393524169922	6.399777412414551
1.0	64530000.0	64540000.0	29.0	30.962474822998047	6.238217353820801
1.0	64610000.0	64620000.0	38.0	33.616111755371094	6.607357025146484
1.0	64670000.0	64680000.0	31.0	44.79372787475586	7.839245796203613
1.0	64710000.0	64720000.0	37.0	33.37938690185547	6.655980110168457
1.0	64730000.0	64740000.0	30.0	30.85805892944336	6.306308746337891
1.0	64750000.0	64760000.0	35.0	37.711463928222656	7.185587406158447
1.0	64760000.0	64770000.0	35.0	35.04798126220703	6.868404388427734
1.0	64770000.0	64780000.0	23.0	29.169336318969727	6.015536785125732
1.0	64910000.0	64920000.0	33.0	34.582489013671875	6.8127241134643555
1.0	64960000.0	64970000.0	30.0	30.1026611328125	6.0578107833862305
1.0	65060000.0	65070000.0	30.0	25.495811462402344	5.3681511878967285
1.0	65070000.0	65080000.0	21.0	25.50893783569336	5.387718677520752
1.0	65160000.0	65170000.0	29.0	26.88022232055664	5.640643119812012
1.0	65180000.0	65190000.0	36.0	34.730064392089844	6.836322784423828
1.0	65200000.0	65210000.0	27.0	33.677268981933594	6.693516731262207
1.0	65250000.0	65260000.0	22.0	18.673925399780273	4.078361988067627
1.0	65350000.0	65360000.0	21.0	19.8656005859375	4.320207595825195
1.0	65380000.0	65390000.0	32.0	20.34146499633789	4.416652679443359
1.0	65420000.0	65430000.0	29.0	19.743572235107422	4.296710968017578
1.0	65460000.0	65470000.0	21.0	23.384105682373047	5.0001749992370605
1.0	65570000.0	65580000.0	22.0	24.465465545654297	5.20871114730835
1.0	65780000.0	65790000.0	24.0	28.493091583251953	5.881943702697754
1.0	65870000.0	65880000.0	22.0	23.830490112304688	5.061178684234619
1.0	65880000.0	65890000.0	21.0	23.519861221313477	5.032083034515381
1.0	65890000.0	65900000.0	11.0	19.2620849609375	4.1972455978393555
1.0	65990000.0	66000000.0	30.0	31.19638442993164	6.3537211418151855
1.0	66050000.0	66060000.0	46.0	37.12031173706055	7.040197849273682
1.0	66160000.0	66170000.0	38.0	35.23590850830078	6.862663269042969
1.0	66240000.0	66250000.0	50.0	41.62073516845703	7.562483310699463
1.0	66250000.0	66260000.0	43.0	37.8692626953125	7.1757988929748535
1.0	66260000.0	66270000.0	36.0	38.09583282470703	7.1992669105529785
1.0	66410000.0	66420000.0	24.0	26.271015167236328	5.528369903564453
1.0	66420000.0	66430000.0	17.0	27.78985023498535	5.788140773773193
1.0	66590000.0	66600000.0	22.0	32.225311279296875	6.445847511291504
1.0	66670000.0	66680000.0	42.0	32.538536071777344	6.497660160064697
1.0	66700000.0	66710000.0	26.0	35.945926666259766	6.945822715759277
1.0	66800000.0	66810000.0	25.0	32.0977897644043	6.460413455963135
1.0	66840000.0	66850000.0	19.0	27.76336097717285	5.7806291580200195
1.0	66920000.0	66930000.0	34.0	34.99236297607422	6.826328277587891
1.0	67050000.0	67060000.0	43.0	37.99245071411133	7.164071083068848
1.0	67060000.0	67070000.0	25.0	38.75585174560547	7.250486850738525
1.0	67190000.0	67200000.0	32.0	32.43931198120117	6.518979549407959
1.0	67320000.0	67330000.0	30.0	29.883569717407227	6.094466209411621
1.0	67330000.0	67340000.0	22.0	27.77743911743164	5.75356388092041
1.0	67350000.0	67360000.0	33.0	26.00054359436035	5.451432228088379
1.0	67370000.0	67380000.0	22.0	22.52350616455078	4.833583354949951
1.0	67440000.0	67450000.0	16.0	18.491817474365234	4.043591499328613
1.0	67470000.0	67480000.0	18.0	18.059696197509766	3.9475536346435547
1.0	67500000.0	67510000.0	20.0	19.41290283203125	4.230935096740723
1.0	67570000.0	67580000.0	19.0	30.408798217773438	6.218064308166504
1.0	67660000.0	67670000.0	35.0	28.53927993774414	5.904986381530762
1.0	67760000.0	67770000.0	29.0	33.932403564453125	6.722147464752197
1.0	67770000.0	67780000.0	32.0	29.0707950592041	6.005982398986816
1.0	67800000.0	67810000.0	21.0	24.7667236328125	5.2470903396606445
1.0	67920000.0	67930000.0	16.0	28.48172950744629	5.910240173339844
1.0	67930000.0	67940000.0	19.0	24.576557159423828	5.231558322906494
1.0	67990000.0	68000000.0	29.0	26.484416961669922	5.571351051330566
1.0	68170000.0	68180000.0	15.0	18.017602920532227	3.942483901977539
1.0	68200000.0	68210000.0	25.0	19.275157928466797	4.2061614990234375
1.0	68290000.0	68300000.0	12.0	17.77798080444336	3.8887062072753906
1.0	68310000.0	68320000.0	25.0	23.96426773071289	5.121026515960693
1.0	68480000.0	68490000.0	23.0	29.625356674194336	6.092846870422363
1.0	68590000.0	68600000.0	18.0	16.512248992919922	3.617819309234619
1.0	68640000.0	68650000.0	16.0	19.87082862854004	4.328038215637207
1.0	68690000.0	68700000.0	23.0	21.75885009765625	4.684510707855225
1.0	68720000.0	68730000.0	43.0	31.72330093383789	6.38311767578125
1.0	68830000.0	68840000.0	40.0	28.98441505432129	5.954394817352295
1.0	68870000.0	68880000.0	28.0	37.2767219543457	7.126160621643066
1.0	68940000.0	68950000.0	20.0	22.528583526611328	4.851506233215332
1.0	68990000.0	69000000.0	37.0	38.47703170776367	7.190400123596191
1.0	69020000.0	69030000.0	40.0	40.47761917114258	7.409529209136963
1.0	69050000.0	69060000.0	40.0	40.69106674194336	7.376228332519531
1.0	69090000.0	69100000.0	30.0	39.83435821533203	7.302862644195557
1.0	69110000.0	69120000.0	55.0	40.25409698486328	7.303227424621582
1.0	69140000.0	69150000.0	33.0	38.60401153564453	7.185302734375
1.0	69190000.0	69200000.0	49.0	45.86858367919922	7.754827976226807
1.0	69310000.0	69320000.0	43.0	52.561439514160156	8.059045791625977
1.0	69320000.0	69330000.0	54.0	47.214744567871094	7.8468194007873535
1.0	69420000.0	69430000.0	60.0	51.06903839111328	8.002276420593262
1.0	69430000.0	69440000.0	60.0	52.0128173828125	8.044900894165039
1.0	69470000.0	69480000.0	42.0	54.958946228027344	8.156135559082031
1.0	69480000.0	69490000.0	79.0	54.30827713012695	8.129010200500488
1.0	69540000.0	69550000.0	49.0	54.56574630737305	8.14889907836914
1.0	69570000.0	69580000.0	46.0	51.74420166015625	8.021758079528809
1.0	69840000.0	69850000.0	59.0	50.97972106933594	8.025195121765137
1.0	69870000.0	69880000.0	50.0	53.03786087036133	8.087057113647461
1.0	69920000.0	69930000.0	45.0	53.599456787109375	8.12236499786377
1.0	69930000.0	69940000.0	62.0	51.62763595581055	8.039822578430176
1.0	70030000.0	70040000.0	41.0	43.090763092041016	7.61065673828125
1.0	70130000.0	70140000.0	49.0	50.73666000366211	8.019939422607422
1.0	70220000.0	70230000.0	43.0	47.577796936035156	7.847410678863525
1.0	70230000.0	70240000.0	42.0	46.7241096496582	7.799160957336426
1.0	70270000.0	70280000.0	44.0	42.49726104736328	7.520901679992676
1.0	70340000.0	70350000.0	27.0	36.70751190185547	6.954898834228516
1.0	70360000.0	70370000.0	43.0	39.2589111328125	7.232102394104004
1.0	70400000.0	70410000.0	39.0	37.64829635620117	7.065951347351074
1.0	70560000.0	70570000.0	47.0	31.37246322631836	6.358419895172119
1.0	70590000.0	70600000.0	34.0	32.705047607421875	6.556784152984619
1.0	70710000.0	70720000.0	16.0	18.348133087158203	4.0178704261779785
1.0	70810000.0	70820000.0	21.0	19.722515106201172	4.299759387969971
1.0	70870000.0	70880000.0	30.0	29.319866180419922	6.044526100158691
1.0	70890000.0	70900000.0	24.0	23.129230499267578	4.9664788246154785
1.0	70900000.0	70910000.0	16.0	22.81633186340332	4.909939765930176
1.0	70910000.0	70920000.0	28.0	33.02045440673828	6.6051530838012695
1.0	70950000.0	70960000.0	40.0	35.40898132324219	6.928400993347168
1.0	71020000.0	71030000.0	37.0	35.254638671875	6.841444492340088
1.0	71140000.0	71150000.0	40.0	38.72712707519531	7.219233512878418
1.0	71220000.0	71230000.0	39.0	41.75835418701172	7.478536128997803
1.0	71250000.0	71260000.0	36.0	42.688270568847656	7.546548366546631
1.0	71280000.0	71290000.0	25.0	32.462276458740234	6.417314052581787
1.0	71370000.0	71380000.0	34.0	40.26041793823242	7.3475518226623535
1.0	71430000.0	71440000.0	48.0	42.17141342163086	7.548117160797119
1.0	71510000.0	71520000.0	28.0	34.80292892456055	6.847714900970459
1.0	71600000.0	71610000.0	32.0	39.64513397216797	7.304731845855713
1.0	71640000.0	71650000.0	34.0	31.786046981811523	6.3542280197143555
1.0	71670000.0	71680000.0	29.0	35.3032112121582	6.750550746917725
1.0	71690000.0	71700000.0	48.0	35.998390197753906	6.843538761138916
1.0	71730000.0	71740000.0	27.0	37.87714385986328	7.046934604644775
1.0	71740000.0	71750000.0	29.0	39.53337478637695	7.240599632263184
1.0	71770000.0	71780000.0	34.0	38.96885299682617	7.165291786193848
1.0	72000000.0	72010000.0	48.0	41.70381164550781	7.405849456787109
1.0	72020000.0	72030000.0	40.0	42.78483963012695	7.513271331787109
1.0	72040000.0	72050000.0	41.0	40.18609619140625	7.274611473083496
1.0	72140000.0	72150000.0	40.0	41.1804313659668	7.368714332580566
1.0	72170000.0	72180000.0	44.0	38.991947174072266	7.230538845062256
1.0	72190000.0	72200000.0	41.0	40.67705154418945	7.326560020446777
1.0	72210000.0	72220000.0	49.0	38.8056640625	7.158196449279785
1.0	72230000.0	72240000.0	29.0	40.168006896972656	7.3164777755737305
1.0	72240000.0	72250000.0	41.0	39.57328414916992	7.209458351135254
1.0	72340000.0	72350000.0	38.0	38.336097717285156	7.093676567077637
1.0	72440000.0	72450000.0	42.0	42.557579040527344	7.4700212478637695
1.0	72450000.0	72460000.0	53.0	43.14849853515625	7.5315656661987305
1.0	72500000.0	72510000.0	36.0	43.74372482299805	7.579037666320801
1.0	72510000.0	72520000.0	47.0	47.42514419555664	7.8252973556518555
1.0	72620000.0	72630000.0	45.0	47.23051071166992	7.81667947769165
1.0	72670000.0	72680000.0	39.0	50.00572967529297	7.974858283996582
1.0	72680000.0	72690000.0	42.0	42.2047119140625	7.4770331382751465
1.0	72700000.0	72710000.0	64.0	43.766883850097656	7.607826232910156
1.0	72720000.0	72730000.0	43.0	43.94242858886719	7.620077610015869
1.0	72760000.0	72770000.0	37.0	38.25225067138672	7.148231506347656
1.0	72780000.0	72790000.0	12.0	27.89824867248535	5.699681758880615
1.0	72800000.0	72810000.0	21.0	38.37842559814453	7.156031131744385
1.0	72880000.0	72890000.0	48.0	49.156028747558594	7.950247764587402
1.0	72960000.0	72970000.0	49.0	54.801422119140625	8.11562442779541
1.0	73000000.0	73010000.0	51.0	46.56819534301758	7.804198265075684
1.0	73030000.0	73040000.0	43.0	52.085968017578125	8.039027214050293
1.0	73090000.0	73100000.0	60.0	59.19279098510742	8.213127136230469
1.0	73100000.0	73110000.0	66.0	57.58989334106445	8.17667293548584
1.0	73140000.0	73150000.0	55.0	58.2213020324707	8.185551643371582
1.0	73170000.0	73180000.0	64.0	57.893836975097656	8.189363479614258
1.0	73260000.0	73270000.0	54.0	58.244789123535156	8.205316543579102
1.0	73290000.0	73300000.0	47.0	54.182456970214844	8.131582260131836
1.0	73390000.0	73400000.0	54.0	52.138275146484375	8.041511535644531
1.0	73440000.0	73450000.0	46.0	43.856483459472656	7.654234409332275
1.0	73560000.0	73570000.0	67.0	51.024105072021484	8.011167526245117
1.0	73620000.0	73630000.0	70.0	53.849693298339844	8.122903823852539
1.0	73700000.0	73710000.0	50.0	52.081260681152344	8.056108474731445
1.0	73770000.0	73780000.0	46.0	55.63916778564453	8.166116714477539
1.0	73790000.0	73800000.0	55.0	48.115966796875	7.9031081199646
1.0	73810000.0	73820000.0	60.0	53.29209518432617	8.11732292175293
1.0	73880000.0	73890000.0	48.0	51.211280822753906	8.013555526733398
1.0	73930000.0	73940000.0	53.0	44.29633712768555	7.6483154296875
1.0	73970000.0	73980000.0	41.0	48.39713668823242	7.937469482421875
1.0	74090000.0	74100000.0	45.0	40.30518341064453	7.3134942054748535
1.0	74110000.0	74120000.0	44.0	41.414188385009766	7.413451194763184
1.0	74180000.0	74190000.0	49.0	35.52984619140625	6.858218193054199
1.0	74270000.0	74280000.0	30.0	40.71120071411133	7.34680700302124
1.0	74280000.0	74290000.0	42.0	42.031349182128906	7.467700958251953
1.0	74340000.0	74350000.0	42.0	42.92902755737305	7.521390438079834
1.0	74390000.0	74400000.0	44.0	46.57269287109375	7.799138069152832
1.0	74400000.0	74410000.0	43.0	46.87101745605469	7.8211236000061035
1.0	74420000.0	74430000.0	46.0	49.696800231933594	7.988272190093994
1.0	74440000.0	74450000.0	33.0	44.124671936035156	7.643990516662598
1.0	74450000.0	74460000.0	50.0	49.17853927612305	7.966702461242676
1.0	74570000.0	74580000.0	60.0	48.20392990112305	7.900265693664551
1.0	74610000.0	74620000.0	43.0	48.3826789855957	7.9194841384887695
1.0	74630000.0	74640000.0	62.0	49.519203186035156	7.993279457092285
1.0	74690000.0	74700000.0	46.0	52.44690704345703	8.122028350830078
1.0	74720000.0	74730000.0	40.0	45.801822662353516	7.760152339935303
1.0	74870000.0	74880000.0	46.0	45.519309997558594	7.731884002685547
1.0	74890000.0	74900000.0	46.0	44.885528564453125	7.690367698669434
1.0	74940000.0	74950000.0	57.0	46.612945556640625	7.797882080078125
1.0	75020000.0	75030000.0	42.0	48.63195037841797	7.919740200042725
1.0	75040000.0	75050000.0	34.0	54.07710647583008	8.125139236450195
1.0	75100000.0	75110000.0	56.0	47.9185676574707	7.866847038269043
1.0	75110000.0	75120000.0	46.0	44.12734603881836	7.614982604980469
1.0	75130000.0	75140000.0	62.0	43.24026107788086	7.645857334136963
1.0	75260000.0	75270000.0	55.0	40.38565444946289	7.3777666091918945
1.0	75270000.0	75280000.0	29.0	40.560062408447266	7.383261203765869
1.0	75310000.0	75320000.0	62.0	46.984413146972656	7.822970390319824
1.0	75320000.0	75330000.0	45.0	45.84511184692383	7.726412773132324
1.0	75490000.0	75500000.0	61.0	55.04044723510742	8.166313171386719
1.0	75520000.0	75530000.0	77.0	52.97632598876953	8.089195251464844
1.0	75530000.0	75540000.0	46.0	53.153724670410156	8.106328010559082
1.0	75610000.0	75620000.0	54.0	52.36383056640625	8.097699165344238
1.0	75650000.0	75660000.0	49.0	49.8034553527832	7.95871114730835
1.0	75670000.0	75680000.0	41.0	47.754432678222656	7.831296443939209
1.0	75690000.0	75700000.0	50.0	47.81560516357422	7.857251167297363
1.0	75780000.0	75790000.0	46.0	44.1045036315918	7.634565830230713
1.0	75800000.0	75810000.0	50.0	43.97229766845703	7.599991798400879
1.0	75820000.0	75830000.0	44.0	46.71628952026367	7.795750617980957
1.0	76100000.0	76110000.0	35.0	35.702667236328125	6.904406547546387
1.0	76250000.0	76260000.0	24.0	21.591020584106445	4.67049503326416
1.0	76370000.0	76380000.0	40.0	41.01171112060547	7.4833083152771
1.0	76440000.0	76450000.0	43.0	37.05443572998047	7.056346893310547
1.0	76620000.0	76630000.0	24.0	30.116180419921875	6.137744426727295
1.0	76640000.0	76650000.0	47.0	37.021583557128906	7.0082526206970215
1.0	76690000.0	76700000.0	44.0	37.19367218017578	7.039732456207275
1.0	76700000.0	76710000.0	43.0	38.914329528808594	7.162872314453125
1.0	76800000.0	76810000.0	45.0	41.27459716796875	7.3819780349731445
1.0	76820000.0	76830000.0	48.0	40.619163513183594	7.3179755210876465
1.0	76850000.0	76860000.0	49.0	41.204200744628906	7.375941276550293
1.0	76920000.0	76930000.0	41.0	37.31688690185547	6.998805999755859
1.0	76970000.0	76980000.0	25.0	38.683380126953125	7.121185302734375
1.0	76980000.0	76990000.0	57.0	39.308067321777344	7.2127814292907715
1.0	77040000.0	77050000.0	37.0	40.341514587402344	7.296681880950928
1.0	77050000.0	77060000.0	28.0	34.39003372192383	6.670037269592285
1.0	77080000.0	77090000.0	44.0	39.30168914794922	7.1838250160217285
1.0	77150000.0	77160000.0	31.0	41.68052291870117	7.483941078186035
1.0	77170000.0	77180000.0	44.0	44.73563766479492	7.737790107727051
1.0	77220000.0	77230000.0	47.0	42.143226623535156	7.544283866882324
1.0	77230000.0	77240000.0	37.0	41.54875946044922	7.472561836242676
1.0	77270000.0	77280000.0	48.0	44.4167366027832	7.738253116607666
1.0	77290000.0	77300000.0	26.0	44.88856506347656	7.739898681640625
1.0	77300000.0	77310000.0	35.0	38.83494186401367	7.256389617919922
1.0	77410000.0	77420000.0	40.0	41.672935485839844	7.4369611740112305
1.0	77420000.0	77430000.0	44.0	42.01862335205078	7.471505641937256
1.0	77440000.0	77450000.0	38.0	45.073143005371094	7.792196750640869
1.0	77540000.0	77550000.0	45.0	34.636024475097656	6.690404415130615
1.0	77600000.0	77610000.0	23.0	28.90890884399414	5.930750370025635
1.0	77630000.0	77640000.0	12.0	26.295801162719727	5.53425407409668
1.0	77640000.0	77650000.0	36.0	25.148693084716797	5.337264060974121
1.0	77690000.0	77700000.0	37.0	35.59870910644531	6.875453948974609
1.0	77720000.0	77730000.0	44.0	38.590206146240234	7.283031463623047
1.0	77830000.0	77840000.0	28.0	37.573219299316406	7.160723686218262
1.0	77860000.0	77870000.0	28.0	30.96687889099121	6.2772536277771
1.0	77880000.0	77890000.0	27.0	37.06747817993164	7.1078386306762695
1.0	77990000.0	78000000.0	30.0	26.625682830810547	5.599186420440674
1.0	78000000.0	78010000.0	31.0	22.42678451538086	4.822087287902832
1.0	78020000.0	78030000.0	13.0	20.951183319091797	4.54675817489624
1.0	78120000.0	78130000.0	17.0	18.603153228759766	4.071192741394043
1.0	78150000.0	78160000.0	10.0	20.94331932067871	4.535425662994385
1.0	78160000.0	78170000.0	18.0	19.526823043823242	4.256150245666504
1.0	78240000.0	78250000.0	30.0	24.152538299560547	5.151284694671631
1.0	78330000.0	78340000.0	14.0	17.341089248657227	3.801835298538208
1.0	78350000.0	78360000.0	21.0	21.907724380493164	4.725269317626953
1.0	78400000.0	78410000.0	11.0	25.94482421875	5.472470283508301
1.0	78450000.0	78460000.0	26.0	21.18958282470703	4.588039398193359
1.0	78480000.0	78490000.0	34.0	26.363988876342773	5.551163673400879
1.0	78510000.0	78520000.0	19.0	20.98151969909668	4.566861152648926
1.0	78550000.0	78560000.0	16.0	23.377229690551758	4.994427680969238
1.0	78640000.0	78650000.0	17.0	24.90723991394043	5.294240951538086
1.0	78710000.0	78720000.0	20.0	23.49203872680664	5.020339488983154
1.0	78720000.0	78730000.0	28.0	27.502145767211914	5.7344183921813965
1.0	78760000.0	78770000.0	24.0	31.46651268005371	6.3189311027526855
1.0	78820000.0	78830000.0	34.0	35.79766082763672	6.8774733543396
1.0	78830000.0	78840000.0	36.0	35.689674377441406	6.834087371826172
1.0	78840000.0	78850000.0	35.0	35.88956832885742	6.8652544021606445
1.0	78890000.0	78900000.0	48.0	39.43170928955078	7.2466840744018555
1.0	78990000.0	79000000.0	35.0	43.264122009277344	7.559746742248535
1.0	79030000.0	79040000.0	45.0	38.71905517578125	7.23349666595459
1.0	79110000.0	79120000.0	22.0	34.4824104309082	6.752285957336426
1.0	79120000.0	79130000.0	29.0	36.7471809387207	6.9230804443359375
1.0	79130000.0	79140000.0	27.0	36.023841857910156	6.938706398010254
1.0	79140000.0	79150000.0	26.0	38.088722229003906	7.207430839538574
1.0	79190000.0	79200000.0	31.0	38.792171478271484	7.226519584655762
1.0	79400000.0	79410000.0	46.0	46.06816864013672	7.770496368408203
1.0	79420000.0	79430000.0	56.0	46.55978012084961	7.775097846984863
1.0	79480000.0	79490000.0	43.0	44.60169219970703	7.6523590087890625
1.0	79490000.0	79500000.0	44.0	45.34735107421875	7.711157321929932
1.0	79590000.0	79600000.0	40.0	48.069793701171875	7.872204780578613
1.0	79640000.0	79650000.0	43.0	51.22460174560547	8.014289855957031
1.0	79740000.0	79750000.0	60.0	49.562110900878906	7.933969020843506
1.0	79780000.0	79790000.0	44.0	46.81547546386719	7.822868347167969
1.0	79790000.0	79800000.0	64.0	50.59580612182617	8.000653266906738
1.0	79820000.0	79830000.0	55.0	49.26579666137695	7.94286584854126
1.0	79830000.0	79840000.0	48.0	49.74757385253906	7.940073490142822
1.0	79870000.0	79880000.0	49.0	51.06385040283203	8.009482383728027
1.0	79910000.0	79920000.0	52.0	53.84302520751953	8.115431785583496
1.0	79940000.0	79950000.0	54.0	50.38051223754883	7.975505828857422
1.0	79960000.0	79970000.0	50.0	52.54168701171875	8.06024169921875
1.0	79980000.0	79990000.0	43.0	47.0169677734375	7.812497615814209
1.0	80020000.0	80030000.0	51.0	50.91315460205078	8.030359268188477
1.0	80060000.0	80070000.0	58.0	53.9964485168457	8.11431884765625
1.0	80080000.0	80090000.0	45.0	44.88358688354492	7.720231056213379
1.0	80100000.0	80110000.0	48.0	40.87406921386719	7.368610382080078
1.0	80150000.0	80160000.0	50.0	45.31795883178711	7.7321600914001465
1.0	80190000.0	80200000.0	51.0	50.81708526611328	7.988181114196777
1.0	80340000.0	80350000.0	63.0	46.50609588623047	7.802567958831787
1.0	80360000.0	80370000.0	45.0	51.92530059814453	8.04456615447998
1.0	80380000.0	80390000.0	63.0	50.51785659790039	7.995631217956543
1.0	80440000.0	80450000.0	49.0	49.507572174072266	7.925288200378418
1.0	80520000.0	80530000.0	53.0	52.79732131958008	8.092500686645508
1.0	80600000.0	80610000.0	36.0	40.647308349609375	7.364278316497803
1.0	80650000.0	80660000.0	60.0	53.81126022338867	8.103940963745117
1.0	80660000.0	80670000.0	68.0	52.6932258605957	8.072772979736328
1.0	80750000.0	80760000.0	61.0	56.4071159362793	8.163658142089844
1.0	80800000.0	80810000.0	57.0	57.32568359375	8.1898193359375
1.0	80810000.0	80820000.0	80.0	61.014488220214844	8.211273193359375
1.0	80820000.0	80830000.0	76.0	60.19368362426758	8.19736385345459
1.0	80840000.0	80850000.0	64.0	61.59892654418945	8.202085494995117
1.0	80900000.0	80910000.0	59.0	61.4683723449707	8.201688766479492
1.0	80920000.0	80930000.0	62.0	58.0773811340332	8.182235717773438
1.0	80940000.0	80950000.0	64.0	60.420989990234375	8.222860336303711
1.0	80970000.0	80980000.0	56.0	56.7438850402832	8.159761428833008
1.0	80980000.0	80990000.0	52.0	60.301910400390625	8.211908340454102
1.0	81010000.0	81020000.0	52.0	57.90521240234375	8.176292419433594
1.0	81050000.0	81060000.0	55.0	58.50999069213867	8.197625160217285
1.0	81090000.0	81100000.0	51.0	58.07616424560547	8.19245719909668
1.0	81110000.0	81120000.0	57.0	56.88593292236328	8.167890548706055
1.0	81140000.0	81150000.0	72.0	57.55741500854492	8.174589157104492
1.0	81430000.0	81440000.0	70.0	51.59547805786133	8.008752822875977
1.0	81440000.0	81450000.0	58.0	52.52555465698242	8.04849624633789
1.0	81460000.0	81470000.0	67.0	51.53993606567383	8.036686897277832
1.0	81480000.0	81490000.0	69.0	47.56016159057617	7.825169563293457
1.0	81560000.0	81570000.0	47.0	53.159156799316406	8.082257270812988
1.0	81580000.0	81590000.0	51.0	52.50798416137695	8.061250686645508
1.0	81620000.0	81630000.0	53.0	51.328941345214844	8.040082931518555
1.0	81640000.0	81650000.0	45.0	44.3979606628418	7.6573004722595215
1.0	81680000.0	81690000.0	53.0	46.4967155456543	7.797228813171387
1.0	81700000.0	81710000.0	61.0	50.63776779174805	8.020403861999512
1.0	81750000.0	81760000.0	53.0	47.03325653076172	7.806855201721191
1.0	81760000.0	81770000.0	53.0	45.31522750854492	7.684287071228027
1.0	81770000.0	81780000.0	51.0	47.80699920654297	7.87682580947876
1.0	81800000.0	81810000.0	63.0	42.34337615966797	7.466413974761963
1.0	81820000.0	81830000.0	48.0	46.039093017578125	7.748898506164551
1.0	81880000.0	81890000.0	46.0	42.76140213012695	7.489797115325928
1.0	81930000.0	81940000.0	49.0	40.13465118408203	7.2858123779296875
1.0	81940000.0	81950000.0	55.0	41.95869827270508	7.454957485198975
1.0	82020000.0	82030000.0	52.0	39.24415588378906	7.1957855224609375
1.0	82030000.0	82040000.0	40.0	42.734779357910156	7.5097174644470215
1.0	82040000.0	82050000.0	41.0	42.05434036254883	7.437674522399902
1.0	82060000.0	82070000.0	49.0	38.57377624511719	7.131627559661865
1.0	82110000.0	82120000.0	45.0	42.11293411254883	7.451075553894043
1.0	82120000.0	82130000.0	36.0	40.918487548828125	7.357516288757324
1.0	82190000.0	82200000.0	35.0	41.274818420410156	7.401573181152344
1.0	82250000.0	82260000.0	38.0	44.271644592285156	7.631917476654053
1.0	82270000.0	82280000.0	42.0	47.540122985839844	7.877099514007568
1.0	82280000.0	82290000.0	44.0	45.55554962158203	7.704644680023193
1.0	82320000.0	82330000.0	43.0	43.294212341308594	7.5349249839782715
1.0	82360000.0	82370000.0	50.0	44.6407470703125	7.628564357757568
1.0	82440000.0	82450000.0	37.0	48.496360778808594	7.897465705871582
1.0	82490000.0	82500000.0	40.0	46.986915588378906	7.810301303863525
1.0	82730000.0	82740000.0	58.0	42.95490264892578	7.5138959884643555
1.0	82770000.0	82780000.0	47.0	46.33690643310547	7.796165466308594
1.0	82790000.0	82800000.0	48.0	43.300113677978516	7.5936174392700195
1.0	82830000.0	82840000.0	47.0	46.11814498901367	7.743422031402588
1.0	82840000.0	82850000.0	41.0	47.033843994140625	7.805586814880371
1.0	82860000.0	82870000.0	48.0	45.76179885864258	7.7266645431518555
1.0	82920000.0	82930000.0	34.0	50.90938186645508	8.002485275268555
1.0	82990000.0	83000000.0	44.0	53.1507453918457	8.077059745788574
1.0	83040000.0	83050000.0	62.0	56.65687942504883	8.18289852142334
1.0	83110000.0	83120000.0	75.0	55.491539001464844	8.148735046386719
1.0	83160000.0	83170000.0	42.0	56.8742561340332	8.173713684082031
1.0	83250000.0	83260000.0	59.0	51.1152458190918	8.004875183105469
1.0	83440000.0	83450000.0	53.0	45.91969680786133	7.728856086730957
1.0	83460000.0	83470000.0	46.0	48.97385787963867	7.900576591491699
1.0	83500000.0	83510000.0	53.0	45.05755615234375	7.6935601234436035
1.0	83550000.0	83560000.0	52.0	37.24854278564453	7.009014129638672
1.0	83870000.0	83880000.0	14.0	18.800891876220703	4.099907398223877
1.0	83960000.0	83970000.0	43.0	28.87565040588379	5.878907203674316
1.0	83990000.0	84000000.0	36.0	31.70424461364746	6.3096418380737305
1.0	84000000.0	84010000.0	33.0	33.411964416503906	6.515024662017822
1.0	84100000.0	84110000.0	27.0	32.72685623168945	6.4818267822265625
1.0	84110000.0	84120000.0	27.0	31.31601333618164	6.274659633636475
1.0	84140000.0	84150000.0	30.0	33.168128967285156	6.553853511810303
1.0	84190000.0	84200000.0	24.0	30.281742095947266	6.137650489807129
1.0	84210000.0	84220000.0	30.0	29.668346405029297	6.0137715339660645
1.0	84240000.0	84250000.0	23.0	32.626441955566406	6.468544006347656
1.0	84250000.0	84260000.0	29.0	29.138900756835938	5.959775447845459
1.0	84420000.0	84430000.0	31.0	31.271326065063477	6.2681474685668945
1.0	84440000.0	84450000.0	35.0	33.6207160949707	6.630743503570557
1.0	84460000.0	84470000.0	17.0	31.048992156982422	6.308624267578125
1.0	84570000.0	84580000.0	28.0	28.86574363708496	5.871094703674316
1.0	84590000.0	84600000.0	29.0	28.05453872680664	5.821465492248535
1.0	84640000.0	84650000.0	24.0	26.975387573242188	5.590664863586426
1.0	84650000.0	84660000.0	31.0	21.99513816833496	4.747538089752197
1.0	84780000.0	84790000.0	31.0	26.430288314819336	5.540238380432129
1.0	84820000.0	84830000.0	25.0	25.39380645751953	5.375130653381348
1.0	84840000.0	84850000.0	29.0	30.982986450195312	6.29093074798584
1.0	84870000.0	84880000.0	20.0	25.7220458984375	5.407713890075684
1.0	85010000.0	85020000.0	21.0	23.678499221801758	5.057225704193115
1.0	85070000.0	85080000.0	28.0	31.1483097076416	6.327271938323975
1.0	85100000.0	85110000.0	20.0	25.71735191345215	5.433225154876709
1.0	85210000.0	85220000.0	29.0	29.344924926757812	6.049880504608154
1.0	85330000.0	85340000.0	25.0	30.008447647094727	6.138637542724609
1.0	85360000.0	85370000.0	32.0	31.961313247680664	6.448739051818848
1.0	85370000.0	85380000.0	26.0	33.8195686340332	6.695784568786621
1.0	85410000.0	85420000.0	29.0	24.763526916503906	5.250837802886963
1.0	85500000.0	85510000.0	29.0	27.917537689208984	5.745340347290039
1.0	85510000.0	85520000.0	22.0	28.833019256591797	5.963116645812988
1.0	85520000.0	85530000.0	29.0	30.76935386657715	6.273506164550781
1.0	85560000.0	85570000.0	22.0	28.21639060974121	5.8585991859436035
1.0	85630000.0	85640000.0	22.0	23.209108352661133	4.978023529052734
1.0	85640000.0	85650000.0	27.0	24.135709762573242	5.131312370300293
1.0	85680000.0	85690000.0	30.0	26.674007415771484	5.604020118713379
1.0	85780000.0	85790000.0	19.0	21.000219345092773	4.556212425231934
1.0	85790000.0	85800000.0	13.0	22.386308670043945	4.827427864074707
1.0	85800000.0	85810000.0	25.0	24.38058090209961	5.1890411376953125
1.0	85830000.0	85840000.0	23.0	23.814847946166992	5.071929931640625
1.0	85870000.0	85880000.0	26.0	23.279186248779297	4.984388828277588
1.0	85920000.0	85930000.0	16.0	27.7302303314209	5.726266860961914
1.0	85980000.0	85990000.0	54.0	36.188331604003906	7.01813268661499
1.0	86000000.0	86010000.0	51.0	36.387123107910156	7.037935733795166
1.0	86010000.0	86020000.0	25.0	31.205739974975586	6.27885103225708
1.0	86250000.0	86260000.0	39.0	39.97075271606445	7.407861232757568
1.0	86310000.0	86320000.0	44.0	40.181373596191406	7.353969573974609
1.0	86450000.0	86460000.0	35.0	39.618865966796875	7.320918083190918
1.0	86500000.0	86510000.0	41.0	40.510589599609375	7.393100738525391
1.0	86550000.0	86560000.0	36.0	41.34003448486328	7.411618232727051
1.0	86620000.0	86630000.0	34.0	30.643478393554688	6.2452287673950195
1.0	86670000.0	86680000.0	33.0	35.12571334838867	6.846505165100098
1.0	86710000.0	86720000.0	31.0	34.1268196105957	6.714356422424316
1.0	86760000.0	86770000.0	29.0	34.53044509887695	6.782868385314941
1.0	86790000.0	86800000.0	25.0	29.71651268005371	6.085524082183838
1.0	86800000.0	86810000.0	30.0	32.30377197265625	6.47571325302124
1.0	86830000.0	86840000.0	21.0	24.295238494873047	5.169114112854004
1.0	86850000.0	86860000.0	18.0	28.580224990844727	5.878363132476807
1.0	86860000.0	86870000.0	36.0	31.0511531829834	6.336142539978027
1.0	86880000.0	86890000.0	25.0	27.0612850189209	5.680920600891113
1.0	86890000.0	86900000.0	40.0	30.419214248657227	6.197113990783691
1.0	87100000.0	87110000.0	41.0	31.916568756103516	6.4179582595825195
1.0	87180000.0	87190000.0	16.0	21.302791595458984	4.615347385406494
1.0	87200000.0	87210000.0	23.0	20.336551666259766	4.425604820251465
1.0	87220000.0	87230000.0	25.0	22.292526245117188	4.809325218200684
1.0	87250000.0	87260000.0	24.0	24.663862228393555	5.240494728088379
1.0	87330000.0	87340000.0	25.0	20.560331344604492	4.462043285369873
1.0	87420000.0	87430000.0	21.0	21.56982421875	4.658139705657959
1.0	87510000.0	87520000.0	19.0	24.14175033569336	5.110257148742676
1.0	87560000.0	87570000.0	15.0	20.144638061523438	4.3850555419921875
1.0	87570000.0	87580000.0	26.0	22.58962631225586	4.841506004333496
1.0	87670000.0	87680000.0	27.0	29.218006134033203	6.020567893981934
1.0	87700000.0	87710000.0	30.0	31.498098373413086	6.3721818923950195
1.0	87730000.0	87740000.0	39.0	32.54010772705078	6.481370449066162
1.0	87780000.0	87790000.0	33.0	34.8078727722168	6.832118034362793
1.0	87820000.0	87830000.0	35.0	28.620922088623047	5.872263431549072
1.0	87840000.0	87850000.0	43.0	35.277503967285156	6.82275390625
1.0	87850000.0	87860000.0	40.0	27.026519775390625	5.646139621734619
1.0	87870000.0	87880000.0	28.0	30.511205673217773	6.16008996963501
1.0	87970000.0	87980000.0	35.0	31.450363159179688	6.347377777099609
1.0	88000000.0	88010000.0	43.0	37.59093475341797	7.123815059661865
1.0	88010000.0	88020000.0	37.0	33.95068359375	6.630835056304932
1.0	88050000.0	88060000.0	32.0	29.106586456298828	5.957998275756836
1.0	88090000.0	88100000.0	40.0	35.59455108642578	6.856808662414551
1.0	88110000.0	88120000.0	27.0	33.700767517089844	6.5774827003479
1.0	88230000.0	88240000.0	33.0	37.007747650146484	7.028055667877197
1.0	88300000.0	88310000.0	44.0	37.600826263427734	7.121903896331787
1.0	88450000.0	88460000.0	30.0	34.81254196166992	6.732913970947266
1.0	88500000.0	88510000.0	34.0	37.88948440551758	7.171946048736572
1.0	88560000.0	88570000.0	31.0	36.5033073425293	6.974102020263672
1.0	88580000.0	88590000.0	42.0	34.15338897705078	6.680093288421631
1.0	88590000.0	88600000.0	38.0	34.28544998168945	6.665414333343506
1.0	88680000.0	88690000.0	38.0	30.327396392822266	6.148862361907959
1.0	88800000.0	88810000.0	29.0	33.35320281982422	6.580094814300537
1.0	88830000.0	88840000.0	44.0	37.897972106933594	7.0740766525268555
1.0	88840000.0	88850000.0	39.0	35.987876892089844	6.892711639404297
1.0	88860000.0	88870000.0	38.0	36.76303482055664	6.970025062561035
1.0	88920000.0	88930000.0	34.0	33.44308090209961	6.6388678550720215
1.0	88990000.0	89000000.0	26.0	34.828189849853516	6.769148349761963
1.0	89010000.0	89020000.0	41.0	35.38181686401367	6.893502235412598
1.0	89020000.0	89030000.0	39.0	36.315284729003906	6.997513771057129
1.0	89040000.0	89050000.0	29.0	33.663291931152344	6.6429290771484375
1.0	89130000.0	89140000.0	34.0	38.45647430419922	7.276952266693115
1.0	89280000.0	89290000.0	20.0	18.301427841186523	4.0032477378845215
1.0	89320000.0	89330000.0	28.0	17.489057540893555	3.8334743976593018
1.0	89540000.0	89550000.0	34.0	32.60394287109375	6.524283409118652
1.0	89610000.0	89620000.0	37.0	36.83887481689453	7.058812141418457
1.0	89630000.0	89640000.0	32.0	31.80460548400879	6.33791971206665
1.0	89640000.0	89650000.0	23.0	33.313880920410156	6.560835838317871
1.0	89650000.0	89660000.0	25.0	34.87693405151367	6.686515808105469
1.0	89700000.0	89710000.0	53.0	32.74801254272461	6.52346658706665
1.0	89770000.0	89780000.0	44.0	33.9041748046875	6.600468635559082
1.0	89780000.0	89790000.0	42.0	37.5379524230957	7.084317207336426
1.0	89850000.0	89860000.0	40.0	28.717639923095703	5.895903587341309
1.0	89890000.0	89900000.0	46.0	26.14139175415039	5.514180660247803
1.0	89950000.0	89960000.0	18.0	27.20895004272461	5.693046569824219
1.0	89970000.0	89980000.0	38.0	35.225364685058594	6.893232822418213
1.0	90000000.0	90010000.0	25.0	23.663362503051758	5.056468963623047
1.0	90020000.0	90030000.0	23.0	19.257587432861328	4.20098876953125
1.0	90030000.0	90040000.0	17.0	22.074565887451172	4.757452964782715
1.0	90070000.0	90080000.0	15.0	26.67757797241211	5.608101844787598
1.0	90100000.0	90110000.0	32.0	26.72268295288086	5.612761497497559
1.0	90130000.0	90140000.0	26.0	26.42816162109375	5.538363456726074
1.0	90170000.0	90180000.0	31.0	24.847000122070312	5.2574615478515625
1.0	90250000.0	90260000.0	28.0	30.843746185302734	6.285430908203125
1.0	90370000.0	90380000.0	15.0	20.744632720947266	4.507210731506348
1.0	90400000.0	90410000.0	20.0	18.945301055908203	4.140270709991455
1.0	90620000.0	90630000.0	26.0	30.72178077697754	6.182840824127197
1.0	90790000.0	90800000.0	31.0	31.82668113708496	6.402228355407715
1.0	90890000.0	90900000.0	62.0	40.635189056396484	7.407779693603516
1.0	90910000.0	90920000.0	45.0	42.71033477783203	7.6001877784729
1.0	90980000.0	90990000.0	54.0	45.88679122924805	7.833468437194824
1.0	90990000.0	91000000.0	35.0	40.15385437011719	7.281947135925293
1.0	91010000.0	91020000.0	32.0	39.28899383544922	7.273073673248291
1.0	91020000.0	91030000.0	40.0	33.94706344604492	6.625832557678223
1.0	91090000.0	91100000.0	38.0	40.58625411987305	7.406471252441406
1.0	91210000.0	91220000.0	26.0	35.72460174560547	6.955610752105713
1.0	91220000.0	91230000.0	33.0	35.04008865356445	6.871981620788574
1.0	91340000.0	91350000.0	36.0	39.32996368408203	7.35140323638916
1.0	91360000.0	91370000.0	20.0	21.640642166137695	4.682351589202881
1.0	91400000.0	91410000.0	33.0	21.6473388671875	4.687142372131348
1.0	91420000.0	91430000.0	25.0	21.255918502807617	4.607873916625977
1.0	91510000.0	91520000.0	24.0	27.560916900634766	5.757410526275635
1.0	91540000.0	91550000.0	29.0	24.311588287353516	5.192294120788574
1.0	91580000.0	91590000.0	10.0	23.45789337158203	5.024159908294678
1.0	91600000.0	91610000.0	17.0	28.347095489501953	5.872988224029541
1.0	91610000.0	91620000.0	33.0	28.538888931274414	5.917966365814209
1.0	91790000.0	91800000.0	38.0	36.893638610839844	7.018551826477051
1.0	91820000.0	91830000.0	43.0	38.96240997314453	7.224141597747803
1.0	91840000.0	91850000.0	41.0	35.34720230102539	6.842953681945801
1.0	91860000.0	91870000.0	37.0	38.48405075073242	7.26120138168335
1.0	91900000.0	91910000.0	41.0	36.288185119628906	7.019803524017334
1.0	92000000.0	92010000.0	26.0	30.8613338470459	6.2146100997924805
1.0	92090000.0	92100000.0	36.0	31.028100967407227	6.28040075302124
1.0	92100000.0	92110000.0	27.0	28.923473358154297	5.9716973304748535
1.0	92120000.0	92130000.0	32.0	29.609228134155273	6.07476806640625
1.0	92220000.0	92230000.0	18.0	24.9130916595459	5.250607490539551
1.0	92250000.0	92260000.0	15.0	21.756244659423828	4.694409370422363
1.0	92280000.0	92290000.0	17.0	23.689315795898438	5.057226657867432
1.0	92350000.0	92360000.0	20.0	23.142078399658203	4.988966941833496
1.0	92370000.0	92380000.0	31.0	30.22607421875	6.191741943359375
1.0	92430000.0	92440000.0	41.0	31.674123764038086	6.410269260406494
1.0	92450000.0	92460000.0	24.0	32.359344482421875	6.509819984436035
1.0	92490000.0	92500000.0	24.0	28.74811363220215	5.955356121063232
1.0	92560000.0	92570000.0	17.0	23.415515899658203	5.014671802520752
1.0	92580000.0	92590000.0	21.0	24.742820739746094	5.241040229797363
1.0	92590000.0	92600000.0	20.0	23.47050666809082	5.021683692932129
1.0	92650000.0	92660000.0	35.0	27.35762596130371	5.721807479858398
1.0	92760000.0	92770000.0	17.0	18.529266357421875	4.050187587738037
1.0	92780000.0	92790000.0	17.0	18.80441665649414	4.111057281494141
1.0	92870000.0	92880000.0	18.0	24.059968948364258	5.140796184539795
1.0	92880000.0	92890000.0	21.0	25.340621948242188	5.370709419250488
1.0	92950000.0	92960000.0	35.0	23.974117279052734	5.145147323608398
1.0	92980000.0	92990000.0	31.0	22.24599838256836	4.788036346435547
1.0	93040000.0	93050000.0	15.0	21.324487686157227	4.614199161529541
1.0	93110000.0	93120000.0	20.0	19.986156463623047	4.3468217849731445
1.0	93130000.0	93140000.0	24.0	20.464197158813477	4.440421104431152
1.0	93150000.0	93160000.0	15.0	18.388751983642578	4.027381420135498
1.0	93190000.0	93200000.0	17.0	19.104671478271484	4.173967361450195
1.0	93210000.0	93220000.0	31.0	19.007904052734375	4.153072357177734
1.0	93250000.0	93260000.0	19.0	21.836450576782227	4.716483116149902
1.0	93300000.0	93310000.0	20.0	18.362590789794922	4.016798973083496
1.0	93310000.0	93320000.0	17.0	18.87814712524414	4.123692512512207
1.0	93580000.0	93590000.0	22.0	20.182723999023438	4.393303871154785
1.0	93600000.0	93610000.0	18.0	19.487564086914062	4.2525634765625
1.0	93610000.0	93620000.0	21.0	19.921663284301758	4.336670875549316
1.0	93650000.0	93660000.0	17.0	19.748531341552734	4.303138732910156
1.0	93670000.0	93680000.0	19.0	19.094745635986328	4.172017574310303
1.0	93720000.0	93730000.0	21.0	19.084003448486328	4.168389320373535
1.0	93730000.0	93740000.0	31.0	21.650264739990234	4.676570892333984
1.0	93750000.0	93760000.0	22.0	20.40702247619629	4.436740875244141
1.0	93780000.0	93790000.0	39.0	20.930734634399414	4.534140110015869
1.0	93790000.0	93800000.0	24.0	22.609394073486328	4.8605875968933105
1.0	93820000.0	93830000.0	16.0	22.032581329345703	4.7572808265686035
1.0	94070000.0	94080000.0	20.0	16.959747314453125	3.723341703414917
1.0	94090000.0	94100000.0	23.0	17.437881469726562	3.827476978302002
1.0	94130000.0	94140000.0	19.0	17.33792495727539	3.8055903911590576
1.0	94290000.0	94300000.0	17.0	20.99102210998535	4.550224781036377
1.0	94460000.0	94470000.0	28.0	26.226207733154297	5.520835876464844
1.0	94490000.0	94500000.0	29.0	25.493274688720703	5.400333404541016
1.0	94520000.0	94530000.0	25.0	23.375686645507812	5.003331184387207
1.0	94590000.0	94600000.0	41.0	27.888158798217773	5.809947967529297
1.0	94660000.0	94670000.0	31.0	25.58526039123535	5.372553825378418
1.0	94770000.0	94780000.0	29.0	24.20486831665039	5.15716028213501
1.0	94790000.0	94800000.0	21.0	25.172958374023438	5.336706638336182
1.0	94870000.0	94880000.0	25.0	30.043960571289062	6.161341667175293
1.0	94880000.0	94890000.0	28.0	21.876510620117188	4.713766574859619
1.0	95070000.0	95080000.0	27.0	17.239164352416992	3.783926486968994
1.0	95090000.0	95100000.0	14.0	21.94101905822754	4.732027053833008
1.0	95130000.0	95140000.0	28.0	21.4106388092041	4.621024131774902
1.0	95140000.0	95150000.0	12.0	18.09469223022461	3.9644064903259277
1.0	95200000.0	95210000.0	21.0	17.701934814453125	3.8786532878875732
1.0	95230000.0	95240000.0	12.0	17.464397430419922	3.829537868499756
1.0	95310000.0	95320000.0	11.0	13.277780532836914	2.935586929321289
1.0	95320000.0	95330000.0	14.0	14.922233581542969	3.287128448486328
1.0	95340000.0	95350000.0	5.0	14.866525650024414	3.276094436645508
1.0	95350000.0	95360000.0	19.0	14.490747451782227	3.1975226402282715
1.0	95480000.0	95490000.0	16.0	19.00021743774414	4.149983882904053
1.0	95510000.0	95520000.0	24.0	20.575786590576172	4.462917327880859
1.0	95520000.0	95530000.0	15.0	19.519855499267578	4.256195068359375
1.0	95600000.0	95610000.0	16.0	21.645099639892578	4.663816928863525
1.0	95690000.0	95700000.0	23.0	25.53837013244629	5.39901065826416
1.0	95700000.0	95710000.0	16.0	19.29009246826172	4.205127716064453
1.0	95800000.0	95810000.0	37.0	33.584739685058594	6.6341233253479
1.0	95880000.0	95890000.0	30.0	30.968807220458984	6.2477641105651855
1.0	95970000.0	95980000.0	30.0	32.59972381591797	6.454545021057129
1.0	96070000.0	96080000.0	32.0	34.26335906982422	6.678367614746094
1.0	96100000.0	96110000.0	27.0	30.290075302124023	6.137764930725098
1.0	96130000.0	96140000.0	31.0	31.218704223632812	6.281764507293701
1.0	96150000.0	96160000.0	34.0	34.82960891723633	6.719409942626953
1.0	96160000.0	96170000.0	37.0	37.292694091796875	7.053033351898193
1.0	96230000.0	96240000.0	41.0	36.42583465576172	6.9464521408081055
1.0	96290000.0	96300000.0	39.0	38.99779510498047	7.222393035888672
1.0	96360000.0	96370000.0	41.0	43.2918815612793	7.5843329429626465
1.0	96430000.0	96440000.0	43.0	47.94930648803711	7.899430751800537
1.0	96450000.0	96460000.0	45.0	44.83134078979492	7.643333435058594
1.0	96540000.0	96550000.0	44.0	41.52058410644531	7.426682949066162
1.0	96550000.0	96560000.0	47.0	43.289512634277344	7.555914878845215
1.0	96560000.0	96570000.0	49.0	48.11151885986328	7.8641252517700195
1.0	96580000.0	96590000.0	40.0	49.60786056518555	7.955862522125244
1.0	96630000.0	96640000.0	58.0	44.76380157470703	7.732064247131348
1.0	96640000.0	96650000.0	47.0	45.84244918823242	7.731137275695801
1.0	96660000.0	96670000.0	45.0	49.651641845703125	7.994184970855713
1.0	96690000.0	96700000.0	50.0	45.017574310302734	7.707262992858887
1.0	96700000.0	96710000.0	37.0	35.21807098388672	6.778205871582031
1.0	96740000.0	96750000.0	45.0	46.349327087402344	7.830504417419434
1.0	96800000.0	96810000.0	62.0	49.51172637939453	7.948411464691162
1.0	96860000.0	96870000.0	60.0	50.543373107910156	8.028300285339355
1.0	96870000.0	96880000.0	48.0	48.95796585083008	7.983109951019287
1.0	96970000.0	96980000.0	43.0	46.75092315673828	7.837679862976074
1.0	96980000.0	96990000.0	52.0	40.274349212646484	7.313149452209473
1.0	97100000.0	97110000.0	46.0	43.547508239746094	7.614335536956787
1.0	97410000.0	97420000.0	41.0	47.300933837890625	7.907818794250488
1.0	97420000.0	97430000.0	59.0	45.358848571777344	7.77178955078125
1.0	97470000.0	97480000.0	54.0	45.042396545410156	7.729473114013672
1.0	97530000.0	97540000.0	37.0	44.18098831176758	7.628264427185059
1.0	97650000.0	97660000.0	42.0	43.80959701538086	7.575874328613281
1.0	97680000.0	97690000.0	42.0	45.010772705078125	7.674530982971191
1.0	97800000.0	97810000.0	50.0	42.684104919433594	7.5118088722229
1.0	97810000.0	97820000.0	49.0	46.04106521606445	7.7442827224731445
1.0	97830000.0	97840000.0	61.0	44.615013122558594	7.630753993988037
1.0	97870000.0	97880000.0	41.0	49.835609436035156	7.9324798583984375
1.0	97880000.0	97890000.0	48.0	50.98566436767578	7.989442348480225
1.0	97890000.0	97900000.0	52.0	53.992774963378906	8.10119915008545
1.0	97900000.0	97910000.0	61.0	54.89789962768555	8.129591941833496
1.0	98120000.0	98130000.0	47.0	46.95246505737305	7.789122581481934
1.0	98160000.0	98170000.0	53.0	49.521141052246094	7.93680477142334
1.0	98220000.0	98230000.0	40.0	45.03404998779297	7.6630449295043945
1.0	98230000.0	98240000.0	51.0	39.686100006103516	7.271645545959473
1.0	98250000.0	98260000.0	35.0	46.68277359008789	7.767858982086182
1.0	98260000.0	98270000.0	56.0	45.370628356933594	7.701600551605225
1.0	98290000.0	98300000.0	34.0	45.741355895996094	7.736135005950928
1.0	98300000.0	98310000.0	56.0	46.98264694213867	7.819706916809082
1.0	98320000.0	98330000.0	43.0	46.668861389160156	7.776139259338379
1.0	98400000.0	98410000.0	50.0	46.74113082885742	7.873904228210449
1.0	98690000.0	98700000.0	38.0	39.5617790222168	7.310269355773926
1.0	98700000.0	98710000.0	35.0	41.661224365234375	7.512943267822266
1.0	98750000.0	98760000.0	39.0	41.51737976074219	7.522483825683594
1.0	98860000.0	98870000.0	33.0	37.38343048095703	7.077974796295166
1.0	98900000.0	98910000.0	47.0	39.57097244262695	7.320507049560547
1.0	98920000.0	98930000.0	38.0	40.322540283203125	7.36197566986084
1.0	98930000.0	98940000.0	33.0	41.48979568481445	7.509152889251709
1.0	98970000.0	98980000.0	44.0	41.68907928466797	7.486794471740723
1.0	99110000.0	99120000.0	31.0	36.161128997802734	6.9625701904296875
1.0	99150000.0	99160000.0	25.0	24.35599136352539	5.197164058685303
1.0	99160000.0	99170000.0	19.0	25.412151336669922	5.383683204650879
1.0	99190000.0	99200000.0	22.0	26.043193817138672	5.476618766784668
1.0	99290000.0	99300000.0	50.0	36.7476921081543	7.0322065353393555
1.0	99320000.0	99330000.0	44.0	40.05928039550781	7.329174995422363
1.0	99480000.0	99490000.0	39.0	42.93777847290039	7.602755546569824
1.0	99520000.0	99530000.0	42.0	46.62859344482422	7.840519905090332
1.0	99580000.0	99590000.0	44.0	43.67719650268555	7.6434831619262695
1.0	99700000.0	99710000.0	37.0	45.024356842041016	7.710956573486328
1.0	99830000.0	99840000.0	30.0	38.706966400146484	7.181451320648193
1.0	99840000.0	99850000.0	44.0	34.55527877807617	6.748852729797363
1.0	99890000.0	99900000.0	39.0	33.57027053833008	6.606219291687012
1.0	99990000.0	100000000.0	37.0	31.175220489501953	6.263675689697266
1.0	100000000.0	100010000.0	32.0	29.389225006103516	6.033705234527588
1.0	100030000.0	100040000.0	22.0	31.038110733032227	6.258923053741455
1.0	100080000.0	100090000.0	26.0	26.411062240600586	5.51497745513916
1.0	100100000.0	100110000.0	34.0	27.780590057373047	5.75321102142334
1.0	100110000.0	100120000.0	22.0	22.508214950561523	4.847727298736572
1.0	100290000.0	100300000.0	36.0	28.481008529663086	5.90803337097168
1.0	100300000.0	100310000.0	37.0	29.538894653320312	6.074052333831787
1.0	100390000.0	100400000.0	28.0	29.391590118408203	6.058138370513916
1.0	100410000.0	100420000.0	32.0	28.038549423217773	5.8374762535095215
1.0	100430000.0	100440000.0	28.0	22.44832420349121	4.8207268714904785
1.0	100480000.0	100490000.0	30.0	20.432659149169922	4.444843292236328
1.0	100490000.0	100500000.0	24.0	22.387794494628906	4.809025764465332
1.0	100510000.0	100520000.0	18.0	19.841957092285156	4.325007438659668
1.0	100550000.0	100560000.0	15.0	21.154010772705078	4.585417747497559
1.0	100610000.0	100620000.0	16.0	21.901668548583984	4.733534812927246
1.0	100690000.0	100700000.0	17.0	20.9268798828125	4.544737815856934
1.0	100740000.0	100750000.0	20.0	20.80609130859375	4.519565105438232
1.0	100760000.0	100770000.0	27.0	24.323627471923828	5.184496879577637
1.0	100790000.0	100800000.0	54.0	28.152355194091797	5.855110168457031
1.0	100830000.0	100840000.0	24.0	24.75949478149414	5.236268043518066
1.0	100850000.0	100860000.0	22.0	22.318279266357422	4.805942058563232
1.0	100860000.0	100870000.0	17.0	24.592798233032227	5.200131416320801
1.0	100870000.0	100880000.0	20.0	24.629074096679688	5.1988725662231445
1.0	100890000.0	100900000.0	24.0	24.150251388549805	5.119731426239014
1.0	100900000.0	100910000.0	20.0	23.047393798828125	4.944533348083496
1.0	100920000.0	100930000.0	22.0	22.12059783935547	4.7602643966674805
1.0	101020000.0	101030000.0	36.0	37.675514221191406	7.156532287597656
1.0	101030000.0	101040000.0	51.0	35.940162658691406	6.9622483253479
1.0	101080000.0	101090000.0	34.0	33.321449279785156	6.591070652008057
1.0	101090000.0	101100000.0	41.0	32.20598220825195	6.456305027008057
1.0	101170000.0	101180000.0	46.0	34.51362228393555	6.7649946212768555
1.0	101260000.0	101270000.0	40.0	37.03580856323242	7.013365745544434
1.0	101350000.0	101360000.0	33.0	21.90175437927246	4.733022212982178
1.0	101380000.0	101390000.0	15.0	20.9221134185791	4.53991174697876
1.0	101390000.0	101400000.0	23.0	20.480335235595703	4.451351165771484
1.0	101490000.0	101500000.0	19.0	23.838897705078125	5.091831684112549
1.0	101600000.0	101610000.0	28.0	36.94878387451172	7.086403846740723
1.0	101640000.0	101650000.0	29.0	37.10057830810547	7.1140546798706055
1.0	101710000.0	101720000.0	25.0	35.90583038330078	6.972257137298584
1.0	101830000.0	101840000.0	29.0	37.56206512451172	7.143309593200684
1.0	101900000.0	101910000.0	42.0	33.717586517333984	6.618643283843994
1.0	101970000.0	101980000.0	24.0	35.376522064208984	6.821114540100098
1.0	101980000.0	101990000.0	41.0	37.368995666503906	7.10205602645874
1.0	102020000.0	102030000.0	32.0	36.92345428466797	7.0268874168396
1.0	102030000.0	102040000.0	29.0	36.53937530517578	7.050073146820068
1.0	102040000.0	102050000.0	44.0	37.62904739379883	7.149918556213379
1.0	102120000.0	102130000.0	37.0	33.767574310302734	6.621832847595215
1.0	102140000.0	102150000.0	36.0	35.92665100097656	6.872212886810303
1.0	102160000.0	102170000.0	27.0	36.355194091796875	6.922003746032715
1.0	102180000.0	102190000.0	30.0	37.39810562133789	7.071571350097656
1.0	102210000.0	102220000.0	28.0	39.68418884277344	7.266244411468506
1.0	102310000.0	102320000.0	42.0	41.58259201049805	7.44229793548584
1.0	102330000.0	102340000.0	39.0	41.366241455078125	7.417675971984863
1.0	102340000.0	102350000.0	32.0	42.05596160888672	7.473211765289307
1.0	102380000.0	102390000.0	25.0	42.88301467895508	7.54898738861084
1.0	102450000.0	102460000.0	32.0	41.98102951049805	7.493716239929199
1.0	102470000.0	102480000.0	39.0	41.52283477783203	7.447166442871094
1.0	102600000.0	102610000.0	44.0	46.012794494628906	7.75869083404541
1.0	102610000.0	102620000.0	38.0	49.756858825683594	7.978848457336426
1.0	102670000.0	102680000.0	52.0	49.62285232543945	7.9621405601501465
1.0	102720000.0	102730000.0	45.0	51.34967041015625	8.02235221862793
1.0	102730000.0	102740000.0	58.0	53.112648010253906	8.119685173034668
1.0	102750000.0	102760000.0	51.0	53.16008377075195	8.104700088500977
1.0	102760000.0	102770000.0	50.0	50.67633819580078	8.009954452514648
1.0	102870000.0	102880000.0	46.0	52.47584915161133	8.074651718139648
1.0	102950000.0	102960000.0	54.0	50.76604080200195	8.015917778015137
1.0	102990000.0	103000000.0	68.0	51.98773193359375	8.050252914428711
1.0	103030000.0	103040000.0	58.0	57.73984909057617	8.20803451538086
1.0	103070000.0	103080000.0	65.0	56.87060546875	8.183771133422852
1.0	103130000.0	103140000.0	71.0	56.63704299926758	8.188020706176758
1.0	103210000.0	103220000.0	47.0	50.38993453979492	7.994898796081543
1.0	103270000.0	103280000.0	41.0	51.799522399902344	8.071125984191895
1.0	103480000.0	103490000.0	56.0	53.9483642578125	8.125734329223633
1.0	103500000.0	103510000.0	53.0	58.81916427612305	8.21802806854248
1.0	103530000.0	103540000.0	57.0	61.070106506347656	8.234707832336426
1.0	103550000.0	103560000.0	44.0	60.01694869995117	8.228456497192383
1.0	103620000.0	103630000.0	64.0	55.853904724121094	8.177950859069824
1.0	103640000.0	103650000.0	48.0	52.30279541015625	8.058828353881836
1.0	103680000.0	103690000.0	62.0	55.606483459472656	8.166067123413086
1.0	103730000.0	103740000.0	39.0	33.94374084472656	6.647294521331787
1.0	103740000.0	103750000.0	57.0	36.27942657470703	6.943285942077637
1.0	103780000.0	103790000.0	23.0	19.984498977661133	4.325804710388184
1.0	104000000.0	104010000.0	36.0	20.93777084350586	4.568500995635986
1.0	104050000.0	104060000.0	32.0	27.081863403320312	5.636200904846191
1.0	104060000.0	104070000.0	37.0	23.186250686645508	4.956295013427734
1.0	104340000.0	104350000.0	58.0	48.72338104248047	7.956317901611328
1.0	104350000.0	104360000.0	59.0	48.80385971069336	7.952078819274902
1.0	104360000.0	104370000.0	68.0	51.307472229003906	8.056415557861328
1.0	104430000.0	104440000.0	50.0	60.489524841308594	8.212333679199219
1.0	104510000.0	104520000.0	72.0	62.2774772644043	8.233516693115234
1.0	104520000.0	104530000.0	65.0	61.8380126953125	8.217130661010742
1.0	104580000.0	104590000.0	70.0	61.08559036254883	8.234472274780273
1.0	104630000.0	104640000.0	58.0	60.80438232421875	8.217202186584473
1.0	104650000.0	104660000.0	52.0	57.8094596862793	8.20910930633545
1.0	104670000.0	104680000.0	67.0	50.123321533203125	7.977494716644287
1.0	104690000.0	104700000.0	47.0	54.106163024902344	8.139806747436523
1.0	104730000.0	104740000.0	65.0	58.14924240112305	8.1979398727417
1.0	104740000.0	104750000.0	63.0	59.204490661621094	8.2130765914917
1.0	104830000.0	104840000.0	81.0	60.38349533081055	8.215618133544922
1.0	104840000.0	104850000.0	61.0	60.45819854736328	8.226902961730957
1.0	104860000.0	104870000.0	57.0	62.37255096435547	8.211321830749512
1.0	104890000.0	104900000.0	62.0	64.33560180664062	8.1981782913208
1.0	104900000.0	104910000.0	71.0	64.29827880859375	8.203718185424805
1.0	104910000.0	104920000.0	56.0	56.88359451293945	8.182320594787598
1.0	105030000.0	105040000.0	78.0	60.292518615722656	8.20122241973877
1.0	105040000.0	105050000.0	78.0	64.62007141113281	8.203453063964844
1.0	105190000.0	105200000.0	54.0	61.66951370239258	8.221559524536133
1.0	105220000.0	105230000.0	53.0	58.60109329223633	8.2066068649292
1.0	105350000.0	105360000.0	59.0	58.6317253112793	8.21794319152832
1.0	105430000.0	105440000.0	68.0	59.887481689453125	8.215856552124023
1.0	105460000.0	105470000.0	77.0	56.63507843017578	8.170185089111328
1.0	105480000.0	105490000.0	54.0	48.858070373535156	7.9170989990234375
1.0	105490000.0	105500000.0	60.0	59.258705139160156	8.217565536499023
1.0	105510000.0	105520000.0	77.0	60.60162353515625	8.220170021057129
1.0	105540000.0	105550000.0	55.0	57.83153533935547	8.203813552856445
1.0	105580000.0	105590000.0	72.0	61.37776565551758	8.221940994262695
1.0	105600000.0	105610000.0	63.0	60.75453567504883	8.212191581726074
1.0	105660000.0	105670000.0	58.0	57.605567932128906	8.187646865844727
1.0	105770000.0	105780000.0	75.0	56.4852409362793	8.187437057495117
1.0	105820000.0	105830000.0	51.0	57.91394805908203	8.209596633911133
1.0	105900000.0	105910000.0	49.0	55.41668701171875	8.163368225097656
1.0	105950000.0	105960000.0	53.0	49.987953186035156	7.970722198486328
1.0	105970000.0	105980000.0	44.0	53.70537185668945	8.123030662536621
1.0	106010000.0	106020000.0	39.0	47.49651336669922	7.871199131011963
1.0	106040000.0	106050000.0	54.0	51.93196487426758	8.066157341003418
1.0	106060000.0	106070000.0	54.0	43.968017578125	7.615174293518066
1.0	106120000.0	106130000.0	48.0	41.18376541137695	7.415299892425537
1.0	106150000.0	106160000.0	38.0	47.880592346191406	7.880488395690918
1.0	106180000.0	106190000.0	44.0	47.6849365234375	7.870547294616699
1.0	106360000.0	106370000.0	34.0	44.176429748535156	7.605354309082031
1.0	106380000.0	106390000.0	38.0	51.5110969543457	8.025201797485352
1.0	106490000.0	106500000.0	56.0	51.3335075378418	8.033500671386719
1.0	106500000.0	106510000.0	48.0	60.435302734375	8.233067512512207
[truncated: 47,566 more rows]
