# Supplementary material for: Genome-wide mapping of somatic mutation rates uncovers drivers of cancer
Source: Nat Biotechnol. 2022 Jun 20;40(11):1634–43. doi: 10.1038/s41587-022-01353-8 (PMC9646522; doi:10.1038/s41587-022-01353-8)
Supplement: Supplementary file 4 — Regions and model predictions for each fold of each cancer for which a deep learning model was trained. Regions that were filtered are also listed along with their respective model predictions. [file 41587_2022_1353_MOESM4_ESM.zip › kfold_results/ColoRect-AdenoCA/fold_2.txt]

CHROM	START	END	Y_TRUE	Y_PRED	STD
1.0	860000.0	870000.0	10.0	11.470880508422852	2.2845816612243652
1.0	970000.0	980000.0	5.0	7.060369968414307	1.831841230392456
1.0	990000.0	1000000.0	10.0	9.087285995483398	1.7518850564956665
1.0	1000000.0	1010000.0	8.0	6.319642066955566	1.7655246257781982
1.0	1030000.0	1040000.0	13.0	15.848652839660645	3.5078136920928955
1.0	1090000.0	1100000.0	4.0	5.313017845153809	1.7918792963027954
1.0	1100000.0	1110000.0	6.0	5.479847431182861	1.8271992206573486
1.0	1140000.0	1150000.0	6.0	9.151222229003906	1.8710941076278687
1.0	1160000.0	1170000.0	7.0	6.722987174987793	1.853393316268921
1.0	1190000.0	1200000.0	9.0	7.142409324645996	1.9333585500717163
1.0	1200000.0	1210000.0	8.0	5.735859394073486	1.8381439447402954
1.0	1270000.0	1280000.0	3.0	7.159684658050537	1.936789870262146
1.0	1320000.0	1330000.0	5.0	7.359544277191162	2.041137218475342
1.0	1370000.0	1380000.0	10.0	7.2019782066345215	1.9062761068344116
1.0	1410000.0	1420000.0	3.0	7.410704135894775	2.0364606380462646
1.0	1460000.0	1470000.0	8.0	6.769773006439209	1.8772573471069336
1.0	1490000.0	1500000.0	10.0	8.828962326049805	1.9068199396133423
1.0	1510000.0	1520000.0	23.0	16.089435577392578	3.646181106567383
1.0	1530000.0	1540000.0	5.0	11.288724899291992	2.398388385772705
1.0	1540000.0	1550000.0	19.0	13.412750244140625	2.974581241607666
1.0	1550000.0	1560000.0	9.0	6.159211158752441	1.548511266708374
1.0	1560000.0	1570000.0	5.0	5.316855430603027	1.519303560256958
1.0	1600000.0	1610000.0	5.0	6.863847255706787	1.7343242168426514
1.0	1680000.0	1690000.0	8.0	8.436707496643066	2.0452568531036377
1.0	1760000.0	1770000.0	15.0	11.916050910949707	2.418617010116577
1.0	1800000.0	1810000.0	13.0	12.8731050491333	2.6071112155914307
1.0	1810000.0	1820000.0	21.0	14.963491439819336	3.2402946949005127
1.0	1840000.0	1850000.0	15.0	12.931750297546387	2.655984401702881
1.0	1950000.0	1960000.0	14.0	11.8318452835083	2.4110260009765625
1.0	1980000.0	1990000.0	2.0	11.85301685333252	6.97857666015625
1.0	2010000.0	2020000.0	7.0	9.945903778076172	1.8859825134277344
1.0	2080000.0	2090000.0	7.0	7.015092372894287	1.502221703529358
1.0	2140000.0	2150000.0	14.0	10.916414260864258	2.141263961791992
1.0	2290000.0	2300000.0	33.0	15.295791625976562	3.308711290359497
1.0	2330000.0	2340000.0	9.0	7.748199462890625	2.261584758758545
1.0	2350000.0	2360000.0	12.0	16.959943771362305	3.857522487640381
1.0	2360000.0	2370000.0	10.0	7.824389457702637	1.8495702743530273
1.0	2400000.0	2410000.0	8.0	7.213026523590088	1.6656553745269775
1.0	2440000.0	2450000.0	5.0	8.222468376159668	2.737988233566284
1.0	2510000.0	2520000.0	12.0	9.462889671325684	2.025200366973877
1.0	2760000.0	2770000.0	27.0	21.366376876831055	4.866633415222168
1.0	2780000.0	2790000.0	13.0	16.540836334228516	3.5522046089172363
1.0	2820000.0	2830000.0	15.0	16.09041976928711	3.3898720741271973
1.0	2870000.0	2880000.0	30.0	28.60235023498535	6.239680290222168
1.0	3090000.0	3100000.0	20.0	17.261966705322266	3.852646589279175
1.0	3160000.0	3170000.0	16.0	15.008079528808594	3.2162652015686035
1.0	3200000.0	3210000.0	10.0	13.527040481567383	2.7553963661193848
1.0	3270000.0	3280000.0	12.0	12.9502592086792	2.59741473197937
1.0	3290000.0	3300000.0	22.0	12.69267463684082	2.567331314086914
1.0	3300000.0	3310000.0	19.0	17.7142276763916	3.8902831077575684
1.0	3310000.0	3320000.0	23.0	15.780733108520508	3.4625866413116455
1.0	3340000.0	3350000.0	14.0	10.009439468383789	2.0503482818603516
1.0	3430000.0	3440000.0	15.0	12.074094772338867	2.4336798191070557
1.0	3570000.0	3580000.0	31.0	22.270374298095703	5.071848392486572
1.0	3690000.0	3700000.0	15.0	7.729832649230957	1.957322359085083
1.0	3710000.0	3720000.0	18.0	18.218006134033203	4.190433502197266
1.0	3760000.0	3770000.0	21.0	12.733461380004883	2.560533046722412
1.0	4020000.0	4030000.0	32.0	22.687030792236328	5.621345043182373
1.0	4050000.0	4060000.0	18.0	21.66031265258789	4.9538679122924805
1.0	4140000.0	4150000.0	29.0	22.42342185974121	5.085442543029785
1.0	4160000.0	4170000.0	20.0	21.475811004638672	4.898595333099365
1.0	4270000.0	4280000.0	30.0	30.173553466796875	6.470911502838135
1.0	4300000.0	4310000.0	37.0	34.66643142700195	7.021201133728027
1.0	4310000.0	4320000.0	41.0	36.154754638671875	7.214635372161865
1.0	4320000.0	4330000.0	46.0	34.62596893310547	7.0481696128845215
1.0	4410000.0	4420000.0	42.0	31.189783096313477	6.610037803649902
1.0	4450000.0	4460000.0	35.0	38.51416015625	7.4036149978637695
1.0	4490000.0	4500000.0	38.0	36.14939880371094	7.184075355529785
1.0	4560000.0	4570000.0	36.0	35.37961196899414	7.107259273529053
1.0	4580000.0	4590000.0	48.0	36.5873908996582	7.2523040771484375
1.0	4640000.0	4650000.0	41.0	36.382789611816406	7.234166622161865
1.0	4680000.0	4690000.0	25.0	30.015064239501953	6.446900367736816
1.0	4710000.0	4720000.0	20.0	20.143508911132812	4.280895233154297
1.0	4800000.0	4810000.0	25.0	29.998809814453125	6.445659637451172
1.0	4840000.0	4850000.0	36.0	32.84319305419922	6.81756067276001
1.0	4860000.0	4870000.0	38.0	43.2639274597168	7.7391862869262695
1.0	4870000.0	4880000.0	48.0	45.118064880371094	7.92852783203125
1.0	4880000.0	4890000.0	38.0	34.879974365234375	7.046858787536621
1.0	4910000.0	4920000.0	46.0	41.042720794677734	7.617489814758301
1.0	5040000.0	5050000.0	37.0	43.51677322387695	7.774883270263672
1.0	5190000.0	5200000.0	33.0	41.92496109008789	7.651336669921875
1.0	5240000.0	5250000.0	56.0	41.742897033691406	7.664418697357178
1.0	5260000.0	5270000.0	55.0	44.23442840576172	7.823301792144775
1.0	5300000.0	5310000.0	35.0	41.21268844604492	7.602518558502197
1.0	5340000.0	5350000.0	40.0	32.907005310058594	6.842243194580078
1.0	5390000.0	5400000.0	31.0	34.99747848510742	7.060271263122559
1.0	5420000.0	5430000.0	35.0	34.02911376953125	6.974381446838379
1.0	5430000.0	5440000.0	28.0	34.26166534423828	7.0028228759765625
1.0	5450000.0	5460000.0	40.0	33.912574768066406	6.949535369873047
1.0	5560000.0	5570000.0	21.0	26.171367645263672	5.813584804534912
1.0	5570000.0	5580000.0	18.0	27.318166732788086	6.024451732635498
1.0	5600000.0	5610000.0	40.0	45.2768669128418	7.93356990814209
1.0	5750000.0	5760000.0	18.0	27.305892944335938	6.036518573760986
1.0	5780000.0	5790000.0	14.0	23.6212100982666	5.317347049713135
1.0	5900000.0	5910000.0	9.0	16.800527572631836	3.767791748046875
1.0	5910000.0	5920000.0	17.0	14.162063598632812	3.00140118598938
1.0	6020000.0	6030000.0	10.0	10.567258834838867	2.035517454147339
1.0	6120000.0	6130000.0	19.0	17.955596923828125	4.019383430480957
1.0	6220000.0	6230000.0	23.0	15.204118728637695	3.3418056964874268
1.0	6260000.0	6270000.0	8.0	11.806574821472168	2.4588193893432617
1.0	6420000.0	6430000.0	17.0	12.306699752807617	2.50895619392395
1.0	6430000.0	6440000.0	16.0	12.032922744750977	2.429518222808838
1.0	6580000.0	6590000.0	9.0	11.261502265930176	2.3442227840423584
1.0	6610000.0	6620000.0	14.0	12.607162475585938	2.6146039962768555
1.0	6690000.0	6700000.0	9.0	7.974950313568115	2.3876678943634033
1.0	6720000.0	6730000.0	14.0	12.794462203979492	2.582063674926758
1.0	6730000.0	6740000.0	13.0	14.24553108215332	3.0145211219787598
1.0	6740000.0	6750000.0	19.0	15.501928329467773	3.395519256591797
1.0	6750000.0	6760000.0	14.0	15.547569274902344	3.4346847534179688
1.0	6810000.0	6820000.0	26.0	23.3670597076416	5.2558794021606445
1.0	6900000.0	6910000.0	21.0	18.081302642822266	4.000170707702637
1.0	6990000.0	7000000.0	26.0	26.591583251953125	5.890067100524902
1.0	7140000.0	7150000.0	30.0	28.45303726196289	6.192503929138184
1.0	7170000.0	7180000.0	25.0	26.115825653076172	5.802313804626465
1.0	7180000.0	7190000.0	18.0	26.666088104248047	5.876248359680176
1.0	7250000.0	7260000.0	31.0	27.4392147064209	6.024628639221191
1.0	7310000.0	7320000.0	22.0	27.20172691345215	5.996850967407227
1.0	7350000.0	7360000.0	23.0	26.856304168701172	5.917234897613525
1.0	7360000.0	7370000.0	43.0	34.44733428955078	6.996777534484863
1.0	7370000.0	7380000.0	35.0	26.674503326416016	5.905126094818115
1.0	7430000.0	7440000.0	27.0	23.4031925201416	5.289035797119141
1.0	7520000.0	7530000.0	16.0	20.92865562438965	4.750821113586426
1.0	7610000.0	7620000.0	16.0	18.182966232299805	4.079086780548096
1.0	7630000.0	7640000.0	17.0	21.04549789428711	4.77152681350708
1.0	7680000.0	7690000.0	33.0	22.40794563293457	5.045241355895996
1.0	7750000.0	7760000.0	24.0	23.883535385131836	5.377549171447754
1.0	7810000.0	7820000.0	20.0	20.218252182006836	4.531149864196777
1.0	7930000.0	7940000.0	29.0	26.751510620117188	5.92240047454834
1.0	7950000.0	7960000.0	18.0	25.965808868408203	5.778956890106201
1.0	8010000.0	8020000.0	19.0	21.22683334350586	4.849129676818848
1.0	8020000.0	8030000.0	14.0	16.710277557373047	3.669017791748047
1.0	8050000.0	8060000.0	17.0	20.001718521118164	4.512822151184082
1.0	8060000.0	8070000.0	13.0	19.288198471069336	4.3843889236450195
1.0	8120000.0	8130000.0	20.0	22.310791015625	5.018372535705566
1.0	8160000.0	8170000.0	21.0	23.82964515686035	5.366905212402344
1.0	8200000.0	8210000.0	18.0	21.948745727539062	4.950953006744385
1.0	8270000.0	8280000.0	20.0	20.494152069091797	4.660714149475098
1.0	8280000.0	8290000.0	14.0	21.037220001220703	4.759670734405518
1.0	8490000.0	8500000.0	19.0	16.95041847229004	3.7921550273895264
1.0	8540000.0	8550000.0	17.0	18.73416519165039	4.2510762214660645
1.0	8570000.0	8580000.0	16.0	17.663850784301758	3.9896373748779297
1.0	8590000.0	8600000.0	16.0	17.88826560974121	4.047665596008301
1.0	8620000.0	8630000.0	14.0	18.555879592895508	4.20349645614624
1.0	8630000.0	8640000.0	24.0	19.295148849487305	4.386861324310303
1.0	8650000.0	8660000.0	20.0	17.63933563232422	3.9818406105041504
1.0	8750000.0	8760000.0	15.0	21.27199935913086	4.846639156341553
1.0	8760000.0	8770000.0	22.0	18.782337188720703	4.2459716796875
1.0	8790000.0	8800000.0	18.0	21.052560806274414	4.779297828674316
1.0	8840000.0	8850000.0	19.0	17.436546325683594	3.9252288341522217
1.0	8930000.0	8940000.0	14.0	12.93498420715332	2.6699163913726807
1.0	8990000.0	9000000.0	14.0	24.33843421936035	5.474464416503906
1.0	9060000.0	9070000.0	18.0	17.657947540283203	3.979990005493164
1.0	9080000.0	9090000.0	13.0	19.69131851196289	4.475828170776367
1.0	9200000.0	9210000.0	14.0	20.273792266845703	4.577251434326172
1.0	9250000.0	9260000.0	28.0	18.818679809570312	4.2577805519104
1.0	9450000.0	9460000.0	18.0	17.98046112060547	4.058553695678711
1.0	9630000.0	9640000.0	13.0	12.878952026367188	2.5649571418762207
1.0	9660000.0	9670000.0	4.0	9.46864128112793	2.4289119243621826
1.0	9690000.0	9700000.0	17.0	22.90470314025879	5.190914630889893
1.0	9830000.0	9840000.0	13.0	15.106512069702148	3.270904541015625
1.0	9910000.0	9920000.0	11.0	13.193341255187988	2.7871603965759277
1.0	10110000.0	10120000.0	16.0	14.200927734375	3.0215344429016113
1.0	10200000.0	10210000.0	18.0	14.67491626739502	3.1255152225494385
1.0	10280000.0	10290000.0	24.0	17.475624084472656	3.908308506011963
1.0	10290000.0	10300000.0	14.0	15.941446304321289	3.534672498703003
1.0	10300000.0	10310000.0	17.0	17.544301986694336	3.953429698944092
1.0	10350000.0	10360000.0	20.0	16.743648529052734	3.747217893600464
1.0	10370000.0	10380000.0	19.0	16.407329559326172	3.6656737327575684
1.0	10450000.0	10460000.0	22.0	14.98316764831543	3.369210720062256
1.0	10510000.0	10520000.0	14.0	16.49249267578125	3.6840691566467285
1.0	10540000.0	10550000.0	8.0	14.96697998046875	3.2429897785186768
1.0	10580000.0	10590000.0	20.0	15.932928085327148	3.527376174926758
1.0	10590000.0	10600000.0	17.0	15.521154403686523	3.3900036811828613
1.0	10670000.0	10680000.0	13.0	11.901290893554688	2.3837971687316895
1.0	10710000.0	10720000.0	6.0	5.955529689788818	1.8582885265350342
1.0	10730000.0	10740000.0	8.0	5.508805751800537	1.60573410987854
1.0	10820000.0	10830000.0	4.0	8.609586715698242	1.7428195476531982
1.0	10880000.0	10890000.0	14.0	15.092050552368164	3.2810769081115723
1.0	10900000.0	10910000.0	18.0	18.89006805419922	4.270290374755859
1.0	10950000.0	10960000.0	14.0	18.942428588867188	4.278345108032227
1.0	11120000.0	11130000.0	15.0	9.87944221496582	2.279888391494751
1.0	11200000.0	11210000.0	17.0	12.115361213684082	2.4756243228912354
1.0	11270000.0	11280000.0	13.0	12.604802131652832	2.5867152214050293
1.0	11280000.0	11290000.0	11.0	14.719914436340332	3.196948289871216
1.0	11430000.0	11440000.0	29.0	22.292308807373047	5.047845840454102
1.0	11450000.0	11460000.0	18.0	23.304147720336914	5.259734153747559
1.0	11500000.0	11510000.0	14.0	22.624774932861328	5.1063947677612305
1.0	11530000.0	11540000.0	23.0	22.771873474121094	5.162661552429199
1.0	11620000.0	11630000.0	33.0	23.933300018310547	5.385828971862793
1.0	11690000.0	11700000.0	29.0	24.3862361907959	5.50195837020874
1.0	11760000.0	11770000.0	23.0	14.646078109741211	3.1020538806915283
1.0	11860000.0	11870000.0	10.0	13.039459228515625	2.7538437843322754
1.0	11880000.0	11890000.0	11.0	10.149561882019043	2.1626689434051514
1.0	11930000.0	11940000.0	16.0	18.635112762451172	4.188538551330566
1.0	11940000.0	11950000.0	16.0	15.230311393737793	3.3635849952697754
1.0	11950000.0	11960000.0	21.0	19.34596824645996	4.4225568771362305
1.0	11990000.0	12000000.0	12.0	12.755279541015625	2.603250026702881
1.0	12060000.0	12070000.0	9.0	8.794197082519531	3.035952091217041
1.0	12100000.0	12110000.0	18.0	19.74603843688965	4.554512023925781
1.0	12140000.0	12150000.0	10.0	19.019554138183594	4.283681392669678
1.0	12250000.0	12260000.0	15.0	12.911550521850586	2.7135519981384277
1.0	12280000.0	12290000.0	22.0	21.934850692749023	4.9915595054626465
1.0	12330000.0	12340000.0	19.0	13.304570198059082	2.727109909057617
1.0	12390000.0	12400000.0	15.0	16.595638275146484	3.683204174041748
1.0	12460000.0	12470000.0	21.0	15.654867172241211	3.423959255218506
1.0	12470000.0	12480000.0	13.0	14.811802864074707	3.176164150238037
1.0	12480000.0	12490000.0	18.0	15.946310043334961	3.5212440490722656
1.0	12520000.0	12530000.0	15.0	17.073205947875977	3.8260276317596436
1.0	12560000.0	12570000.0	11.0	13.035284042358398	2.6248748302459717
1.0	12740000.0	12750000.0	21.0	26.453882217407227	5.996209621429443
1.0	12750000.0	12760000.0	30.0	28.031482696533203	6.270285606384277
1.0	12760000.0	12770000.0	29.0	27.664499282836914	6.099479675292969
1.0	12820000.0	12830000.0	21.0	26.983989715576172	6.081192493438721
1.0	13780000.0	13790000.0	25.0	22.030948638916016	7.420996189117432
1.0	13830000.0	13840000.0	15.0	23.291316986083984	5.484816551208496
1.0	13840000.0	13850000.0	22.0	26.071258544921875	5.979254245758057
1.0	13920000.0	13930000.0	21.0	27.90134620666504	6.001723289489746
1.0	13930000.0	13940000.0	34.0	34.671844482421875	7.009763240814209
1.0	13940000.0	13950000.0	25.0	32.80699920654297	6.753269195556641
1.0	13950000.0	13960000.0	38.0	30.889724731445312	6.561273097991943
1.0	13990000.0	14000000.0	28.0	29.522104263305664	6.335005760192871
1.0	14010000.0	14020000.0	39.0	36.2509651184082	7.293341159820557
1.0	14140000.0	14150000.0	16.0	13.638063430786133	2.7475504875183105
1.0	14150000.0	14160000.0	16.0	18.403244018554688	4.141942024230957
1.0	14190000.0	14200000.0	13.0	24.24098777770996	5.415849685668945
1.0	14240000.0	14250000.0	21.0	24.408954620361328	5.4656219482421875
1.0	14290000.0	14300000.0	21.0	27.153757095336914	6.030035972595215
1.0	14440000.0	14450000.0	27.0	29.469533920288086	6.394223690032959
1.0	14450000.0	14460000.0	28.0	29.19051170349121	6.321191787719727
1.0	14530000.0	14540000.0	42.0	31.81399917602539	6.6265435218811035
1.0	14630000.0	14640000.0	30.0	31.655466079711914	6.603167533874512
1.0	14640000.0	14650000.0	36.0	36.652923583984375	7.241138458251953
1.0	14660000.0	14670000.0	32.0	28.892253875732422	6.198003768920898
1.0	14670000.0	14680000.0	21.0	32.721641540527344	6.794371128082275
1.0	14780000.0	14790000.0	28.0	33.98728942871094	6.928872108459473
1.0	14810000.0	14820000.0	41.0	33.93785858154297	6.905031681060791
1.0	14910000.0	14920000.0	21.0	32.209922790527344	6.688780307769775
1.0	14960000.0	14970000.0	40.0	30.150991439819336	6.3889031410217285
1.0	14970000.0	14980000.0	40.0	30.979366302490234	6.552508354187012
1.0	15010000.0	15020000.0	27.0	27.9622745513916	6.0868449211120605
1.0	15150000.0	15160000.0	24.0	23.366348266601562	5.251023769378662
1.0	15190000.0	15200000.0	19.0	21.954421997070312	4.947478294372559
1.0	15270000.0	15280000.0	13.0	15.547101020812988	3.400120496749878
1.0	15390000.0	15400000.0	13.0	15.421524047851562	3.363065242767334
1.0	15400000.0	15410000.0	12.0	16.831298828125	3.817762851715088
1.0	15470000.0	15480000.0	18.0	15.70531177520752	3.4728939533233643
1.0	15540000.0	15550000.0	12.0	15.465133666992188	3.338655471801758
1.0	15550000.0	15560000.0	17.0	19.174728393554688	4.343459606170654
1.0	15650000.0	15660000.0	13.0	15.336408615112305	3.3036258220672607
1.0	15730000.0	15740000.0	8.0	15.162829399108887	3.4192416667938232
1.0	15790000.0	15800000.0	16.0	17.956710815429688	4.036870002746582
1.0	15820000.0	15830000.0	15.0	12.550666809082031	2.5956757068634033
1.0	15890000.0	15900000.0	14.0	12.618618965148926	2.4982829093933105
1.0	15900000.0	15910000.0	12.0	13.8580961227417	2.9383885860443115
1.0	16000000.0	16010000.0	13.0	16.658262252807617	3.7397868633270264
1.0	16210000.0	16220000.0	17.0	16.69746208190918	3.7350754737854004
1.0	16220000.0	16230000.0	10.0	16.119441986083984	3.5864696502685547
1.0	16240000.0	16250000.0	19.0	14.812494277954102	3.194417953491211
1.0	16310000.0	16320000.0	11.0	18.18453598022461	4.093295097351074
1.0	16320000.0	16330000.0	19.0	19.545516967773438	4.454281330108643
1.0	16440000.0	16450000.0	10.0	13.608973503112793	2.8637967109680176
1.0	16470000.0	16480000.0	9.0	7.9720659255981445	1.9730981588363647
1.0	16590000.0	16600000.0	13.0	14.99372386932373	3.2721054553985596
1.0	16640000.0	16650000.0	15.0	15.343668937683105	3.3577213287353516
1.0	16690000.0	16700000.0	16.0	17.4785213470459	3.9229800701141357
1.0	16760000.0	16770000.0	12.0	19.79986572265625	4.557058811187744
1.0	17020000.0	17030000.0	19.0	13.451543807983398	2.7119240760803223
1.0	17310000.0	17320000.0	10.0	9.060522079467773	2.206920862197876
1.0	17370000.0	17380000.0	12.0	13.416311264038086	2.8176329135894775
1.0	17470000.0	17480000.0	27.0	21.404190063476562	4.853214263916016
1.0	17500000.0	17510000.0	30.0	28.822723388671875	6.340799808502197
1.0	17520000.0	17530000.0	17.0	19.233068466186523	4.355216026306152
1.0	17570000.0	17580000.0	9.0	16.873645782470703	3.7586777210235596
1.0	17650000.0	17660000.0	27.0	23.28390121459961	5.182770729064941
1.0	17680000.0	17690000.0	19.0	20.595239639282227	4.600012302398682
1.0	17740000.0	17750000.0	9.0	12.42009162902832	2.433364152908325
1.0	17750000.0	17760000.0	10.0	11.488372802734375	2.538983106613159
1.0	17830000.0	17840000.0	18.0	17.79032325744629	4.0160627365112305
1.0	17850000.0	17860000.0	12.0	14.746195793151855	3.2204113006591797
1.0	17880000.0	17890000.0	17.0	12.065177917480469	2.4398293495178223
1.0	18000000.0	18010000.0	6.0	8.33757495880127	1.7175891399383545
1.0	18050000.0	18060000.0	12.0	20.64480209350586	4.7941789627075195
1.0	18110000.0	18120000.0	28.0	20.845111846923828	4.711733818054199
1.0	18120000.0	18130000.0	19.0	21.398223876953125	4.875981330871582
1.0	18190000.0	18200000.0	19.0	25.68036460876465	5.734566688537598
1.0	18280000.0	18290000.0	27.0	24.38714027404785	5.468669414520264
1.0	18370000.0	18380000.0	24.0	26.32219886779785	5.844831943511963
1.0	18410000.0	18420000.0	27.0	27.286418914794922	6.010855197906494
1.0	18420000.0	18430000.0	27.0	24.61197280883789	5.528386116027832
1.0	18450000.0	18460000.0	19.0	25.07049560546875	5.600191593170166
1.0	18470000.0	18480000.0	30.0	22.004785537719727	4.97137975692749
1.0	18480000.0	18490000.0	24.0	24.633934020996094	5.5315375328063965
1.0	18510000.0	18520000.0	45.0	27.572805404663086	6.042418003082275
1.0	18560000.0	18570000.0	28.0	26.993520736694336	5.95760440826416
1.0	18570000.0	18580000.0	26.0	28.87076187133789	6.263937473297119
1.0	18580000.0	18590000.0	39.0	27.483577728271484	6.04244327545166
1.0	18700000.0	18710000.0	17.0	25.29938507080078	5.667954444885254
1.0	18710000.0	18720000.0	30.0	22.57369041442871	5.113039970397949
1.0	18800000.0	18810000.0	12.0	19.573474884033203	4.2889723777771
1.0	18810000.0	18820000.0	20.0	26.337146759033203	5.843494415283203
1.0	18820000.0	18830000.0	36.0	27.573898315429688	6.064112663269043
1.0	18850000.0	18860000.0	23.0	25.57345962524414	5.6985063552856445
1.0	18860000.0	18870000.0	21.0	21.268274307250977	4.745882987976074
1.0	18890000.0	18900000.0	25.0	25.224559783935547	5.62773323059082
1.0	18930000.0	18940000.0	17.0	24.85131072998047	5.567360877990723
1.0	18960000.0	18970000.0	28.0	22.289602279663086	5.059495449066162
1.0	18980000.0	18990000.0	16.0	24.618213653564453	5.502230644226074
1.0	19010000.0	19020000.0	23.0	21.269420623779297	4.803485870361328
1.0	19050000.0	19060000.0	21.0	19.89699935913086	4.501128673553467
1.0	19080000.0	19090000.0	32.0	28.494976043701172	6.193032264709473
1.0	19110000.0	19120000.0	24.0	23.373397827148438	5.29366397857666
1.0	19200000.0	19210000.0	4.0	11.932506561279297	2.3531079292297363
1.0	19240000.0	19250000.0	11.0	10.557408332824707	1.8891360759735107
1.0	19250000.0	19260000.0	10.0	14.943717956542969	3.2652034759521484
1.0	19260000.0	19270000.0	18.0	14.610855102539062	3.172487497329712
1.0	19280000.0	19290000.0	15.0	12.484880447387695	2.760387420654297
1.0	19380000.0	19390000.0	9.0	14.839805603027344	3.218820571899414
1.0	19420000.0	19430000.0	14.0	11.683873176574707	2.5004801750183105
1.0	19450000.0	19460000.0	12.0	12.865198135375977	2.669395923614502
1.0	19520000.0	19530000.0	12.0	13.765090942382812	2.890833854675293
1.0	19530000.0	19540000.0	14.0	15.465719223022461	3.353342056274414
1.0	19710000.0	19720000.0	13.0	12.944659233093262	2.7043845653533936
1.0	19740000.0	19750000.0	15.0	14.033056259155273	2.9798941612243652
1.0	19760000.0	19770000.0	15.0	14.576864242553711	3.1667585372924805
1.0	19790000.0	19800000.0	6.0	14.58116340637207	3.084066390991211
1.0	19840000.0	19850000.0	19.0	21.969959259033203	4.945546627044678
1.0	19910000.0	19920000.0	14.0	21.9228515625	4.977163314819336
1.0	19930000.0	19940000.0	10.0	17.11823081970215	3.835181713104248
1.0	19970000.0	19980000.0	6.0	9.458552360534668	2.1396288871765137
1.0	20040000.0	20050000.0	6.0	14.03631591796875	3.037480354309082
1.0	20070000.0	20080000.0	8.0	10.939077377319336	2.1368536949157715
1.0	20110000.0	20120000.0	19.0	12.301158905029297	2.5100436210632324
1.0	20150000.0	20160000.0	26.0	23.36775779724121	5.343760967254639
1.0	20170000.0	20180000.0	15.0	20.791244506835938	4.752119064331055
1.0	20180000.0	20190000.0	25.0	22.46707534790039	5.078510761260986
1.0	20190000.0	20200000.0	16.0	23.66611099243164	5.35696268081665
1.0	20200000.0	20210000.0	16.0	18.282358169555664	4.191951751708984
1.0	20210000.0	20220000.0	15.0	16.93623924255371	3.7645325660705566
1.0	20250000.0	20260000.0	16.0	23.33302879333496	5.304720878601074
1.0	20340000.0	20350000.0	23.0	36.797969818115234	7.375317573547363
1.0	20410000.0	20420000.0	26.0	22.148296356201172	4.951967716217041
1.0	20450000.0	20460000.0	26.0	22.261009216308594	5.0718584060668945
1.0	20510000.0	20520000.0	12.0	15.323885917663574	3.331752300262451
1.0	20530000.0	20540000.0	14.0	19.90158462524414	4.498203277587891
1.0	20550000.0	20560000.0	13.0	22.090452194213867	4.952969551086426
1.0	20610000.0	20620000.0	16.0	20.319347381591797	4.593935489654541
1.0	20770000.0	20780000.0	18.0	22.90986442565918	5.173434257507324
1.0	20790000.0	20800000.0	24.0	21.108501434326172	4.788674354553223
1.0	20980000.0	20990000.0	13.0	11.635452270507812	2.5025203227996826
1.0	21010000.0	21020000.0	20.0	17.79130744934082	4.016852855682373
1.0	21020000.0	21030000.0	13.0	17.359176635742188	3.8971073627471924
1.0	21060000.0	21070000.0	22.0	17.2530460357666	3.8668742179870605
1.0	21140000.0	21150000.0	14.0	12.660602569580078	2.460204839706421
1.0	21160000.0	21170000.0	10.0	17.78311538696289	3.9979538917541504
1.0	21220000.0	21230000.0	23.0	20.265962600708008	4.621264457702637
1.0	21240000.0	21250000.0	22.0	20.148147583007812	4.551107883453369
1.0	21250000.0	21260000.0	22.0	19.1478328704834	4.362954616546631
1.0	21360000.0	21370000.0	26.0	18.193984985351562	4.130115985870361
1.0	21460000.0	21470000.0	15.0	17.05702018737793	3.80228853225708
1.0	21520000.0	21530000.0	34.0	21.119356155395508	4.856489181518555
1.0	21560000.0	21570000.0	10.0	9.306982040405273	1.836130142211914
1.0	21600000.0	21610000.0	11.0	14.076547622680664	2.981536388397217
1.0	21610000.0	21620000.0	19.0	13.737295150756836	2.905052900314331
1.0	21630000.0	21640000.0	10.0	15.443954467773438	3.386463165283203
1.0	21720000.0	21730000.0	30.0	26.934581756591797	5.942232608795166
1.0	21810000.0	21820000.0	14.0	16.762882232666016	3.7796287536621094
1.0	21830000.0	21840000.0	9.0	18.450754165649414	4.086859703063965
1.0	21870000.0	21880000.0	23.0	19.31888198852539	4.389850616455078
1.0	21880000.0	21890000.0	20.0	18.16930389404297	4.0726423263549805
1.0	21920000.0	21930000.0	12.0	10.174893379211426	2.007920026779175
1.0	21930000.0	21940000.0	11.0	9.622942924499512	1.9749538898468018
1.0	21990000.0	22000000.0	15.0	15.046930313110352	3.4796016216278076
1.0	22030000.0	22040000.0	28.0	15.277911186218262	3.318692684173584
1.0	22090000.0	22100000.0	10.0	15.780369758605957	3.4937870502471924
1.0	22190000.0	22200000.0	4.0	8.446420669555664	1.9870083332061768
1.0	22220000.0	22230000.0	7.0	9.4513521194458	2.0533485412597656
1.0	22390000.0	22400000.0	15.0	15.956074714660645	3.5077786445617676
1.0	22410000.0	22420000.0	21.0	18.041210174560547	4.081545829772949
1.0	22480000.0	22490000.0	13.0	17.170738220214844	3.8440475463867188
1.0	22500000.0	22510000.0	21.0	19.715303421020508	4.471693515777588
1.0	22560000.0	22570000.0	17.0	18.113567352294922	4.070775032043457
1.0	22610000.0	22620000.0	13.0	19.728801727294922	4.4731974601745605
1.0	22620000.0	22630000.0	36.0	26.180328369140625	5.839665412902832
1.0	22670000.0	22680000.0	23.0	24.352436065673828	5.470188140869141
1.0	22790000.0	22800000.0	13.0	18.625192642211914	4.21420955657959
1.0	22830000.0	22840000.0	18.0	16.130413055419922	3.5004868507385254
1.0	22840000.0	22850000.0	6.0	12.000995635986328	2.3038249015808105
1.0	22930000.0	22940000.0	27.0	22.96435546875	5.159714698791504
1.0	22940000.0	22950000.0	21.0	20.344736099243164	4.590692043304443
1.0	23060000.0	23070000.0	9.0	13.697854995727539	2.881378412246704
1.0	23140000.0	23150000.0	7.0	12.033224105834961	2.431605100631714
1.0	23170000.0	23180000.0	10.0	14.0001220703125	2.9900546073913574
1.0	23210000.0	23220000.0	11.0	12.915685653686523	2.706890106201172
1.0	23240000.0	23250000.0	13.0	16.66953468322754	3.74176287651062
1.0	23300000.0	23310000.0	16.0	21.002361297607422	4.7619853019714355
1.0	23330000.0	23340000.0	18.0	23.25861358642578	5.253967761993408
1.0	23440000.0	23450000.0	12.0	18.548004150390625	4.205190658569336
1.0	23520000.0	23530000.0	24.0	21.17888069152832	4.76605749130249
1.0	23530000.0	23540000.0	13.0	19.075725555419922	4.301431655883789
1.0	23670000.0	23680000.0	19.0	17.50811195373535	4.022926330566406
1.0	23690000.0	23700000.0	16.0	13.85987663269043	2.860694408416748
1.0	23700000.0	23710000.0	13.0	15.623781204223633	3.4560554027557373
1.0	23710000.0	23720000.0	8.0	11.843507766723633	2.3376946449279785
1.0	23830000.0	23840000.0	7.0	10.260601997375488	1.9702469110488892
1.0	23870000.0	23880000.0	19.0	16.1063232421875	3.5921852588653564
1.0	23880000.0	23890000.0	11.0	13.938232421875	2.89359712600708
1.0	24000000.0	24010000.0	22.0	21.41512107849121	4.853328704833984
1.0	24100000.0	24110000.0	16.0	13.560551643371582	2.808058261871338
1.0	24190000.0	24200000.0	16.0	12.739519119262695	2.7144932746887207
1.0	24360000.0	24370000.0	16.0	19.23995018005371	4.963523864746094
1.0	24380000.0	24390000.0	13.0	12.851155281066895	2.9215645790100098
1.0	24390000.0	24400000.0	16.0	13.834213256835938	3.2459683418273926
1.0	24490000.0	24500000.0	24.0	15.256063461303711	3.347776412963867
1.0	24530000.0	24540000.0	24.0	19.067020416259766	4.320923328399658
1.0	24560000.0	24570000.0	22.0	22.199071884155273	5.052826881408691
1.0	24690000.0	24700000.0	14.0	12.949600219726562	2.6676177978515625
1.0	24750000.0	24760000.0	14.0	15.837430000305176	3.475925922393799
1.0	24780000.0	24790000.0	7.0	12.1135835647583	2.3379197120666504
1.0	24870000.0	24880000.0	21.0	22.236312866210938	5.0204758644104
1.0	24970000.0	24980000.0	18.0	17.475915908813477	3.852144718170166
1.0	25020000.0	25030000.0	20.0	20.576045989990234	4.630867958068848
1.0	25050000.0	25060000.0	16.0	19.776004791259766	4.492470741271973
1.0	25080000.0	25090000.0	22.0	19.5379581451416	4.376808166503906
1.0	25110000.0	25120000.0	17.0	20.366605758666992	4.591527462005615
1.0	25130000.0	25140000.0	12.0	21.64822769165039	4.870184421539307
1.0	25200000.0	25210000.0	32.0	24.268070220947266	5.4566731452941895
1.0	25290000.0	25300000.0	18.0	21.481470108032227	4.862330436706543
1.0	25330000.0	25340000.0	21.0	18.776269912719727	4.243751049041748
1.0	25350000.0	25360000.0	15.0	20.02398109436035	4.518938064575195
1.0	25400000.0	25410000.0	26.0	22.489471435546875	5.065005302429199
1.0	25530000.0	25540000.0	20.0	20.425912857055664	4.634523868560791
1.0	25560000.0	25570000.0	8.0	14.647111892700195	3.1334621906280518
1.0	25570000.0	25580000.0	35.0	15.993098258972168	3.6071064472198486
1.0	25660000.0	25670000.0	14.0	12.310907363891602	2.4609522819519043
1.0	25770000.0	25780000.0	21.0	18.356149673461914	4.15465784072876
1.0	25860000.0	25870000.0	17.0	20.40261459350586	4.623136043548584
1.0	25940000.0	25950000.0	18.0	19.349294662475586	4.331584453582764
1.0	25980000.0	25990000.0	13.0	21.920061111450195	4.941254138946533
1.0	26070000.0	26080000.0	23.0	17.844690322875977	3.9837985038757324
1.0	26180000.0	26190000.0	15.0	15.097021102905273	3.243596315383911
1.0	26210000.0	26220000.0	17.0	17.12774658203125	3.8419909477233887
1.0	26230000.0	26240000.0	20.0	17.98482322692871	4.065872669219971
1.0	26240000.0	26250000.0	16.0	21.098230361938477	4.7964277267456055
1.0	26270000.0	26280000.0	26.0	21.759841918945312	4.968038082122803
1.0	26290000.0	26300000.0	19.0	15.794611930847168	3.3988614082336426
1.0	26320000.0	26330000.0	16.0	19.044490814208984	4.315570831298828
1.0	26340000.0	26350000.0	15.0	18.810665130615234	4.272640228271484
1.0	26430000.0	26440000.0	12.0	20.637107849121094	4.758218288421631
1.0	26500000.0	26510000.0	12.0	14.377128601074219	3.021568775177002
1.0	26630000.0	26640000.0	20.0	18.150911331176758	4.09552001953125
1.0	26670000.0	26680000.0	12.0	13.377927780151367	2.776973247528076
1.0	26680000.0	26690000.0	8.0	12.038835525512695	2.3733725547790527
1.0	26690000.0	26700000.0	28.0	19.464454650878906	4.4130659103393555
1.0	26700000.0	26710000.0	28.0	25.871252059936523	5.796367168426514
1.0	26730000.0	26740000.0	23.0	23.687191009521484	5.331381797790527
1.0	26850000.0	26860000.0	9.0	15.703753471374512	3.428436279296875
1.0	26890000.0	26900000.0	9.0	11.250738143920898	2.4184818267822266
1.0	26900000.0	26910000.0	26.0	17.19797706604004	3.9058432579040527
1.0	26910000.0	26920000.0	14.0	25.29916763305664	5.695469856262207
1.0	26980000.0	26990000.0	29.0	24.210834503173828	5.45558500289917
1.0	27060000.0	27070000.0	10.0	13.353967666625977	2.7497992515563965
1.0	27430000.0	27440000.0	10.0	9.835508346557617	1.8792024850845337
1.0	27440000.0	27450000.0	11.0	12.94520092010498	2.650421619415283
1.0	27450000.0	27460000.0	7.0	10.616637229919434	2.0717456340789795
1.0	27520000.0	27530000.0	27.0	20.219226837158203	4.596652984619141
1.0	27570000.0	27580000.0	15.0	16.306535720825195	3.6296756267547607
1.0	27580000.0	27590000.0	25.0	16.402008056640625	3.653273344039917
1.0	27620000.0	27630000.0	10.0	9.62432861328125	1.731816291809082
1.0	27670000.0	27680000.0	6.0	9.405254364013672	1.9428274631500244
1.0	27690000.0	27700000.0	12.0	11.564008712768555	2.35306453704834
1.0	27710000.0	27720000.0	7.0	15.024429321289062	3.2696774005889893
1.0	27800000.0	27810000.0	15.0	14.797811508178711	3.181441068649292
1.0	27810000.0	27820000.0	19.0	14.378839492797852	3.0346598625183105
1.0	27840000.0	27850000.0	16.0	11.763805389404297	2.3985342979431152
1.0	27960000.0	27970000.0	14.0	20.397846221923828	4.78131628036499
1.0	28010000.0	28020000.0	19.0	22.685251235961914	5.2233686447143555
1.0	28020000.0	28030000.0	22.0	23.566370010375977	5.326540946960449
1.0	28200000.0	28210000.0	14.0	13.111839294433594	2.7783637046813965
1.0	28230000.0	28240000.0	12.0	12.705899238586426	2.5976669788360596
1.0	28400000.0	28410000.0	20.0	19.3713321685791	4.403785705566406
1.0	28440000.0	28450000.0	23.0	21.57856559753418	4.878343105316162
1.0	28500000.0	28510000.0	15.0	18.58412742614746	4.187701225280762
1.0	28640000.0	28650000.0	18.0	19.709001541137695	4.479310512542725
1.0	28800000.0	28810000.0	11.0	11.764944076538086	2.327056646347046
1.0	28850000.0	28860000.0	7.0	10.256305694580078	2.1447110176086426
1.0	28900000.0	28910000.0	10.0	11.276082992553711	2.2203454971313477
1.0	28930000.0	28940000.0	16.0	11.796099662780762	2.316878080368042
1.0	28990000.0	29000000.0	12.0	15.772485733032227	3.4416141510009766
1.0	29060000.0	29070000.0	18.0	14.036397933959961	2.909510374069214
1.0	29070000.0	29080000.0	14.0	15.686042785644531	3.381859540939331
1.0	29110000.0	29120000.0	12.0	21.973316192626953	4.980709075927734
1.0	29170000.0	29180000.0	20.0	21.5714111328125	4.884543418884277
1.0	29210000.0	29220000.0	13.0	12.418561935424805	2.389551877975464
1.0	29270000.0	29280000.0	22.0	19.62060546875	4.405467987060547
1.0	29360000.0	29370000.0	10.0	18.37723731994629	4.15633487701416
1.0	29380000.0	29390000.0	19.0	17.639034271240234	3.9352478981018066
1.0	29420000.0	29430000.0	18.0	16.214075088500977	3.61297869682312
1.0	29470000.0	29480000.0	12.0	10.837532043457031	2.8486926555633545
1.0	29500000.0	29510000.0	10.0	16.100893020629883	3.5374093055725098
1.0	29560000.0	29570000.0	7.0	16.49432373046875	3.641997814178467
1.0	29580000.0	29590000.0	13.0	15.573803901672363	3.3662428855895996
1.0	29690000.0	29700000.0	20.0	21.73126792907715	4.9150495529174805
1.0	29720000.0	29730000.0	14.0	21.70146369934082	4.924197196960449
1.0	29800000.0	29810000.0	25.0	22.379924774169922	5.047237873077393
1.0	29810000.0	29820000.0	31.0	21.004610061645508	4.747365951538086
1.0	29820000.0	29830000.0	24.0	22.665271759033203	5.107161521911621
1.0	29840000.0	29850000.0	19.0	18.691110610961914	4.295163154602051
1.0	29860000.0	29870000.0	32.0	28.533550262451172	7.393415927886963
1.0	30100000.0	30110000.0	27.0	22.575302124023438	5.096924781799316
1.0	30160000.0	30170000.0	20.0	30.141204833984375	6.463486671447754
1.0	30190000.0	30200000.0	22.0	27.56976890563965	6.063822269439697
1.0	30200000.0	30210000.0	32.0	23.452951431274414	5.27176570892334
1.0	30280000.0	30290000.0	43.0	35.35916519165039	7.081033229827881
1.0	30300000.0	30310000.0	34.0	29.1521053314209	6.286031723022461
1.0	30460000.0	30470000.0	32.0	31.458520889282227	6.654467582702637
1.0	30550000.0	30560000.0	31.0	27.170557022094727	5.963016510009766
1.0	30630000.0	30640000.0	41.0	30.670944213867188	6.52529764175415
1.0	30670000.0	30680000.0	32.0	32.40357208251953	6.746129512786865
1.0	30730000.0	30740000.0	28.0	27.239221572875977	5.988554000854492
1.0	30740000.0	30750000.0	23.0	25.675838470458984	5.711008548736572
1.0	30750000.0	30760000.0	31.0	30.674840927124023	6.5303826332092285
1.0	30800000.0	30810000.0	18.0	21.308069229125977	4.801233768463135
1.0	30810000.0	30820000.0	33.0	30.773090362548828	6.558457374572754
1.0	30830000.0	30840000.0	20.0	22.950031280517578	5.18514347076416
1.0	30870000.0	30880000.0	15.0	23.261898040771484	5.2395734786987305
1.0	30890000.0	30900000.0	26.0	23.317607879638672	5.2584686279296875
1.0	30940000.0	30950000.0	26.0	21.551132202148438	4.880228519439697
1.0	30970000.0	30980000.0	26.0	21.092653274536133	4.853456020355225
1.0	31010000.0	31020000.0	23.0	21.817646026611328	4.952356815338135
1.0	31160000.0	31170000.0	24.0	20.25460433959961	4.5714874267578125
1.0	31170000.0	31180000.0	15.0	19.209148406982422	4.366271018981934
1.0	31200000.0	31210000.0	22.0	17.369535446166992	3.7979514598846436
1.0	31290000.0	31300000.0	15.0	17.653966903686523	3.966655731201172
1.0	31350000.0	31360000.0	8.0	14.509527206420898	3.0835366249084473
1.0	31360000.0	31370000.0	7.0	17.896432876586914	4.012923240661621
1.0	31370000.0	31380000.0	8.0	15.682607650756836	3.4176604747772217
1.0	31420000.0	31430000.0	23.0	16.074167251586914	3.4586493968963623
1.0	31430000.0	31440000.0	27.0	18.140653610229492	4.072258949279785
1.0	31470000.0	31480000.0	19.0	18.401920318603516	4.080820083618164
1.0	31510000.0	31520000.0	16.0	18.50083351135254	4.070694446563721
1.0	31530000.0	31540000.0	19.0	17.220666885375977	3.7220661640167236
1.0	31560000.0	31570000.0	28.0	25.104541778564453	5.621067523956299
1.0	31660000.0	31670000.0	22.0	21.268871307373047	4.840529441833496
1.0	31680000.0	31690000.0	17.0	25.881305694580078	5.884261131286621
1.0	31710000.0	31720000.0	15.0	20.819522857666016	4.808187484741211
1.0	31720000.0	31730000.0	13.0	20.2900390625	4.579718589782715
1.0	31750000.0	31760000.0	16.0	14.62633991241455	3.1357262134552
1.0	31860000.0	31870000.0	13.0	16.7530574798584	3.755195140838623
1.0	32000000.0	32010000.0	17.0	20.010034561157227	4.59043550491333
1.0	32120000.0	32130000.0	11.0	13.612492561340332	2.9051272869110107
1.0	32130000.0	32140000.0	11.0	9.198027610778809	1.6923511028289795
1.0	32150000.0	32160000.0	12.0	13.869768142700195	2.941725730895996
1.0	32200000.0	32210000.0	6.0	10.669504165649414	2.0643579959869385
1.0	32210000.0	32220000.0	17.0	14.224710464477539	3.089920997619629
1.0	32260000.0	32270000.0	17.0	21.354068756103516	4.904634475708008
1.0	32340000.0	32350000.0	15.0	23.150964736938477	5.229882717132568
1.0	32350000.0	32360000.0	18.0	23.474987030029297	5.271933078765869
1.0	32360000.0	32370000.0	29.0	24.597393035888672	5.51859188079834
1.0	32480000.0	32490000.0	19.0	16.05430793762207	3.534541606903076
1.0	32490000.0	32500000.0	12.0	15.885078430175781	3.4852306842803955
1.0	32530000.0	32540000.0	20.0	17.423568725585938	3.9732086658477783
1.0	32630000.0	32640000.0	13.0	10.993650436401367	2.1547272205352783
1.0	32640000.0	32650000.0	13.0	12.484891891479492	2.5496532917022705
1.0	32650000.0	32660000.0	11.0	8.8134126663208	2.155583620071411
1.0	32680000.0	32690000.0	9.0	10.236635208129883	2.143232822418213
1.0	32720000.0	32730000.0	15.0	19.7654972076416	4.424206733703613
1.0	32780000.0	32790000.0	20.0	12.486856460571289	2.54512619972229
1.0	32790000.0	32800000.0	10.0	9.48309326171875	1.955840826034546
1.0	32870000.0	32880000.0	12.0	22.56612205505371	5.1359052658081055
1.0	32950000.0	32960000.0	22.0	22.45654296875	5.07011604309082
1.0	32960000.0	32970000.0	28.0	22.943355560302734	5.097229957580566
1.0	33020000.0	33030000.0	13.0	13.480730056762695	2.735518217086792
1.0	33040000.0	33050000.0	17.0	17.02041244506836	3.8003830909729004
1.0	33210000.0	33220000.0	5.0	7.8221940994262695	1.604727029800415
1.0	33230000.0	33240000.0	6.0	7.985898017883301	1.9872230291366577
1.0	33250000.0	33260000.0	14.0	11.808954238891602	2.372796058654785
1.0	33270000.0	33280000.0	7.0	12.351495742797852	2.5259900093078613
1.0	33280000.0	33290000.0	10.0	12.087442398071289	2.4488117694854736
1.0	33290000.0	33300000.0	11.0	14.04284954071045	2.9768929481506348
1.0	33410000.0	33420000.0	15.0	15.15667724609375	3.2920081615448
1.0	33430000.0	33440000.0	26.0	18.645587921142578	4.25429630279541
1.0	33470000.0	33480000.0	9.0	13.953756332397461	2.8491666316986084
1.0	33560000.0	33570000.0	16.0	16.66571617126465	3.711655855178833
1.0	33580000.0	33590000.0	17.0	21.889904022216797	4.9510064125061035
1.0	33760000.0	33770000.0	15.0	13.437902450561523	2.7025749683380127
1.0	33810000.0	33820000.0	15.0	16.491405487060547	3.5833334922790527
1.0	33820000.0	33830000.0	10.0	18.43655014038086	4.292986869812012
1.0	33910000.0	33920000.0	43.0	33.28243637084961	6.965521335601807
1.0	33930000.0	33940000.0	36.0	25.356433868408203	5.66754674911499
1.0	33990000.0	34000000.0	43.0	32.221370697021484	6.665544033050537
1.0	34000000.0	34010000.0	34.0	28.7668399810791	6.1482744216918945
1.0	34100000.0	34110000.0	25.0	28.25442123413086	6.107054710388184
1.0	34170000.0	34180000.0	21.0	31.074298858642578	6.570651054382324
1.0	34260000.0	34270000.0	46.0	29.072031021118164	6.296169281005859
1.0	34270000.0	34280000.0	45.0	37.419761657714844	7.30700159072876
1.0	34380000.0	34390000.0	33.0	29.702159881591797	6.37808895111084
1.0	34390000.0	34400000.0	28.0	30.120718002319336	6.410733222961426
1.0	34470000.0	34480000.0	29.0	31.362415313720703	6.632214546203613
1.0	34490000.0	34500000.0	32.0	34.44806671142578	6.945095062255859
1.0	34530000.0	34540000.0	50.0	32.08838653564453	6.717674255371094
1.0	34550000.0	34560000.0	28.0	25.513713836669922	5.678240776062012
1.0	34590000.0	34600000.0	33.0	31.081762313842773	6.559414863586426
1.0	34620000.0	34630000.0	40.0	31.397287368774414	6.633020877838135
1.0	34700000.0	34710000.0	42.0	41.27473831176758	7.62396764755249
1.0	34780000.0	34790000.0	36.0	39.34673309326172	7.50973653793335
1.0	34900000.0	34910000.0	33.0	32.08158493041992	6.779610633850098
1.0	34940000.0	34950000.0	21.0	28.475337982177734	6.206831932067871
1.0	34970000.0	34980000.0	26.0	39.54656982421875	7.565789699554443
1.0	35040000.0	35050000.0	20.0	25.4605655670166	5.6304731369018555
1.0	35050000.0	35060000.0	11.0	23.62796401977539	5.317696571350098
1.0	35060000.0	35070000.0	21.0	23.64215087890625	5.330911159515381
1.0	35070000.0	35080000.0	22.0	25.756799697875977	5.724928855895996
1.0	35130000.0	35140000.0	28.0	30.084667205810547	6.601071834564209
1.0	35180000.0	35190000.0	32.0	29.733184814453125	6.410744667053223
1.0	35200000.0	35210000.0	21.0	23.393245697021484	5.271661758422852
1.0	35220000.0	35230000.0	17.0	16.675151824951172	3.4771506786346436
1.0	35320000.0	35330000.0	20.0	19.499727249145508	4.268621921539307
1.0	35330000.0	35340000.0	19.0	23.574411392211914	5.383479118347168
1.0	35360000.0	35370000.0	27.0	27.463815689086914	6.026589870452881
1.0	35380000.0	35390000.0	24.0	26.163753509521484	5.810321807861328
1.0	35390000.0	35400000.0	16.0	23.926639556884766	5.334965229034424
1.0	35430000.0	35440000.0	29.0	27.946971893310547	6.115431785583496
1.0	35460000.0	35470000.0	18.0	22.8388614654541	5.2117919921875
1.0	35470000.0	35480000.0	21.0	19.304607391357422	4.18087100982666
1.0	35500000.0	35510000.0	38.0	31.306554794311523	6.631494998931885
1.0	35540000.0	35550000.0	21.0	23.059823989868164	5.2307353019714355
1.0	35570000.0	35580000.0	24.0	18.184429168701172	3.9194159507751465
1.0	35620000.0	35630000.0	21.0	30.013891220092773	6.449727535247803
1.0	35640000.0	35650000.0	14.0	20.730548858642578	4.557633399963379
1.0	35650000.0	35660000.0	24.0	17.53609848022461	3.767444610595703
1.0	35700000.0	35710000.0	28.0	29.18132972717285	6.316258430480957
1.0	35710000.0	35720000.0	37.0	28.627735137939453	6.24039888381958
1.0	35740000.0	35750000.0	20.0	21.080944061279297	4.813278675079346
1.0	35830000.0	35840000.0	21.0	19.7489070892334	4.501950740814209
1.0	35870000.0	35880000.0	16.0	18.534412384033203	4.204270362854004
1.0	36000000.0	36010000.0	24.0	18.355722427368164	4.154173851013184
1.0	36020000.0	36030000.0	12.0	12.25682544708252	2.4112770557403564
1.0	36070000.0	36080000.0	15.0	17.333410263061523	3.7869772911071777
1.0	36080000.0	36090000.0	17.0	17.439590454101562	3.8417868614196777
1.0	36140000.0	36150000.0	29.0	24.849939346313477	5.577611446380615
1.0	36230000.0	36240000.0	19.0	20.555404663085938	4.643479824066162
1.0	36350000.0	36360000.0	14.0	15.376089096069336	3.3071112632751465
1.0	36370000.0	36380000.0	12.0	15.206586837768555	3.1756348609924316
1.0	36410000.0	36420000.0	18.0	18.505966186523438	4.19333553314209
1.0	36420000.0	36430000.0	11.0	20.217037200927734	4.568259239196777
1.0	36460000.0	36470000.0	35.0	18.944799423217773	4.214729309082031
1.0	36470000.0	36480000.0	17.0	18.36441421508789	4.152809143066406
1.0	36520000.0	36530000.0	24.0	19.99812889099121	4.452232837677002
1.0	36540000.0	36550000.0	27.0	23.332021713256836	5.30157995223999
1.0	36580000.0	36590000.0	15.0	18.661331176757812	4.2071356773376465
1.0	36630000.0	36640000.0	16.0	13.087507247924805	2.722996950149536
1.0	36670000.0	36680000.0	20.0	16.831523895263672	3.770559787750244
1.0	36680000.0	36690000.0	30.0	19.80990982055664	4.4958086013793945
1.0	36700000.0	36710000.0	12.0	14.83977222442627	3.1716251373291016
1.0	36750000.0	36760000.0	19.0	13.314656257629395	2.7069711685180664
1.0	36920000.0	36930000.0	10.0	13.290002822875977	2.6656737327575684
1.0	36930000.0	36940000.0	17.0	18.8081111907959	4.248420238494873
1.0	37030000.0	37040000.0	16.0	19.56378173828125	4.420714855194092
1.0	37070000.0	37080000.0	24.0	22.264286041259766	5.024932384490967
1.0	37100000.0	37110000.0	21.0	22.369571685791016	5.05226993560791
1.0	37120000.0	37130000.0	25.0	24.607593536376953	5.510547161102295
1.0	37170000.0	37180000.0	20.0	25.27106475830078	5.643195629119873
1.0	37190000.0	37200000.0	20.0	23.823518753051758	5.358320236206055
1.0	37200000.0	37210000.0	30.0	24.778011322021484	5.55435848236084
1.0	37210000.0	37220000.0	37.0	28.467151641845703	6.175623893737793
1.0	37300000.0	37310000.0	19.0	24.581066131591797	5.487342357635498
1.0	37320000.0	37330000.0	31.0	24.663188934326172	5.530039310455322
1.0	37370000.0	37380000.0	27.0	27.06039810180664	5.944878101348877
1.0	37400000.0	37410000.0	32.0	27.437545776367188	6.021368980407715
1.0	37420000.0	37430000.0	28.0	21.68693733215332	4.736605167388916
1.0	37540000.0	37550000.0	20.0	23.362390518188477	5.0994977951049805
1.0	37560000.0	37570000.0	35.0	31.487497329711914	6.6399102210998535
1.0	37650000.0	37660000.0	30.0	32.70038604736328	6.803123474121094
1.0	37750000.0	37760000.0	25.0	28.847503662109375	6.21337366104126
1.0	37780000.0	37790000.0	23.0	25.161020278930664	5.6192216873168945
1.0	37880000.0	37890000.0	35.0	25.962787628173828	5.843676567077637
1.0	37920000.0	37930000.0	13.0	20.403242111206055	4.618338108062744
1.0	37930000.0	37940000.0	15.0	18.785724639892578	4.255274772644043
1.0	37940000.0	37950000.0	10.0	10.865144729614258	2.9857616424560547
1.0	37950000.0	37960000.0	16.0	14.434440612792969	2.961559534072876
1.0	37980000.0	37990000.0	20.0	21.773378372192383	5.004907131195068
1.0	38000000.0	38010000.0	15.0	13.541269302368164	2.7029221057891846
1.0	38080000.0	38090000.0	23.0	21.127792358398438	4.784616470336914
1.0	38200000.0	38210000.0	17.0	20.670442581176758	4.748318672180176
1.0	38310000.0	38320000.0	13.0	17.22146224975586	3.796557903289795
1.0	38390000.0	38400000.0	21.0	15.517413139343262	3.4239132404327393
1.0	38530000.0	38540000.0	24.0	22.718399047851562	5.133450984954834
1.0	38550000.0	38560000.0	17.0	20.889156341552734	4.733354091644287
1.0	38690000.0	38700000.0	25.0	27.79617691040039	6.095416069030762
1.0	38710000.0	38720000.0	22.0	26.248672485351562	5.834334850311279
1.0	38730000.0	38740000.0	21.0	25.41158103942871	5.644640922546387
1.0	38740000.0	38750000.0	31.0	32.571319580078125	6.861966609954834
1.0	38830000.0	38840000.0	44.0	38.39473342895508	7.388267517089844
1.0	39010000.0	39020000.0	37.0	33.03327560424805	6.84487771987915
1.0	39060000.0	39070000.0	38.0	30.47528648376465	6.4526686668396
1.0	39140000.0	39150000.0	27.0	27.23502540588379	5.993441104888916
1.0	39180000.0	39190000.0	20.0	26.20259666442871	5.783998489379883
1.0	39230000.0	39240000.0	21.0	19.223867416381836	4.279990196228027
1.0	39240000.0	39250000.0	26.0	24.972705841064453	5.576730251312256
1.0	39260000.0	39270000.0	30.0	28.422542572021484	6.175501346588135
1.0	39280000.0	39290000.0	19.0	22.116785049438477	5.025925159454346
1.0	39300000.0	39310000.0	20.0	18.97810173034668	4.314726829528809
1.0	39370000.0	39380000.0	11.0	18.054609298706055	4.0771803855896
1.0	39490000.0	39500000.0	15.0	14.907716751098633	3.1839187145233154
1.0	39510000.0	39520000.0	12.0	16.885034561157227	3.7782249450683594
1.0	39540000.0	39550000.0	12.0	19.52775001525879	4.46450138092041
1.0	39550000.0	39560000.0	22.0	16.93402099609375	3.7506299018859863
1.0	39610000.0	39620000.0	18.0	20.102087020874023	4.450620651245117
1.0	39650000.0	39660000.0	20.0	19.448482513427734	4.423612117767334
1.0	39670000.0	39680000.0	28.0	20.864177703857422	4.7150373458862305
1.0	39710000.0	39720000.0	20.0	18.278335571289062	4.131340503692627
1.0	39730000.0	39740000.0	14.0	17.73805809020996	4.002773761749268
1.0	39790000.0	39800000.0	16.0	15.967447280883789	3.5185325145721436
1.0	39800000.0	39810000.0	23.0	15.358241081237793	3.357240676879883
1.0	39820000.0	39830000.0	17.0	15.35551929473877	3.364934206008911
1.0	39880000.0	39890000.0	12.0	16.941667556762695	3.802119016647339
1.0	39910000.0	39920000.0	10.0	14.392817497253418	3.043604612350464
1.0	39950000.0	39960000.0	17.0	12.35654354095459	2.4629812240600586
1.0	39980000.0	39990000.0	3.0	9.001612663269043	1.9393428564071655
1.0	40000000.0	40010000.0	22.0	13.612347602844238	2.8501627445220947
1.0	40090000.0	40100000.0	14.0	17.863384246826172	4.01198673248291
1.0	40130000.0	40140000.0	21.0	21.269495010375977	4.751934051513672
1.0	40300000.0	40310000.0	18.0	16.592174530029297	3.7016749382019043
1.0	40310000.0	40320000.0	16.0	16.388036727905273	3.629194974899292
1.0	40480000.0	40490000.0	24.0	22.431386947631836	5.066086769104004
1.0	40490000.0	40500000.0	18.0	21.518075942993164	4.894184589385986
1.0	40590000.0	40600000.0	28.0	24.80931282043457	5.557028293609619
1.0	40610000.0	40620000.0	41.0	28.13704490661621	6.160153865814209
1.0	40770000.0	40780000.0	18.0	16.100589752197266	3.4756808280944824
1.0	40780000.0	40790000.0	19.0	20.602426528930664	4.741496562957764
1.0	40860000.0	40870000.0	22.0	24.413740158081055	5.338784217834473
1.0	40880000.0	40890000.0	11.0	18.649478912353516	4.202714443206787
1.0	40920000.0	40930000.0	24.0	20.61245346069336	4.707331657409668
1.0	40940000.0	40950000.0	18.0	21.795745849609375	4.9561052322387695
1.0	40960000.0	40970000.0	29.0	21.10610580444336	4.819074630737305
1.0	40990000.0	41000000.0	29.0	29.358510971069336	6.355023384094238
1.0	41030000.0	41040000.0	36.0	28.625019073486328	6.216443061828613
1.0	41060000.0	41070000.0	36.0	29.474817276000977	6.380377769470215
1.0	41090000.0	41100000.0	15.0	16.962833404541016	3.6144580841064453
1.0	41140000.0	41150000.0	28.0	23.800447463989258	5.354124546051025
1.0	41180000.0	41190000.0	25.0	18.493833541870117	4.197585582733154
1.0	41200000.0	41210000.0	20.0	17.184017181396484	3.8441379070281982
1.0	41330000.0	41340000.0	18.0	21.6922607421875	4.979684829711914
1.0	41340000.0	41350000.0	11.0	20.34844398498535	4.6133198738098145
1.0	41350000.0	41360000.0	22.0	22.243717193603516	5.077056884765625
1.0	41430000.0	41440000.0	24.0	23.53719711303711	5.337269306182861
1.0	41440000.0	41450000.0	15.0	18.956314086914062	4.24578857421875
1.0	41460000.0	41470000.0	21.0	14.141347885131836	2.8864457607269287
1.0	41480000.0	41490000.0	10.0	10.252843856811523	1.949506402015686
1.0	41550000.0	41560000.0	18.0	16.64641571044922	3.6807384490966797
1.0	41600000.0	41610000.0	20.0	19.39142608642578	4.419169902801514
1.0	41630000.0	41640000.0	25.0	20.903289794921875	4.733064651489258
1.0	41650000.0	41660000.0	25.0	20.981287002563477	4.763805389404297
1.0	41660000.0	41670000.0	17.0	24.00678062438965	5.324108600616455
1.0	41700000.0	41710000.0	22.0	18.985797882080078	4.296290397644043
1.0	41730000.0	41740000.0	25.0	24.28230857849121	5.469370365142822
1.0	41770000.0	41780000.0	26.0	27.956531524658203	6.1243486404418945
1.0	41850000.0	41860000.0	15.0	14.903834342956543	3.127258539199829
1.0	41880000.0	41890000.0	23.0	12.665486335754395	2.54074764251709
1.0	41900000.0	41910000.0	26.0	21.36624526977539	4.863215446472168
1.0	42190000.0	42200000.0	20.0	20.501842498779297	4.630373001098633
1.0	42220000.0	42230000.0	23.0	23.673267364501953	5.323419094085693
1.0	42260000.0	42270000.0	21.0	25.417797088623047	5.595932960510254
1.0	42320000.0	42330000.0	15.0	24.01163673400879	5.405830383300781
1.0	42370000.0	42380000.0	38.0	31.662471771240234	6.709103584289551
1.0	42440000.0	42450000.0	18.0	25.33878517150879	5.637253284454346
1.0	42630000.0	42640000.0	14.0	14.633951187133789	3.057356357574463
1.0	42690000.0	42700000.0	18.0	20.188098907470703	4.61326265335083
1.0	42700000.0	42710000.0	22.0	20.69443130493164	4.660788536071777
1.0	42710000.0	42720000.0	20.0	19.006933212280273	4.1887640953063965
1.0	42770000.0	42780000.0	21.0	21.098615646362305	4.753294467926025
1.0	42800000.0	42810000.0	26.0	20.214344024658203	4.616144180297852
1.0	42930000.0	42940000.0	34.0	27.839885711669922	6.023641109466553
1.0	43000000.0	43010000.0	29.0	29.460582733154297	6.261369228363037
1.0	43080000.0	43090000.0	43.0	29.744104385375977	6.420683860778809
1.0	43120000.0	43130000.0	19.0	20.160104751586914	4.546987533569336
1.0	43200000.0	43210000.0	5.0	10.11601448059082	1.9854004383087158
1.0	43280000.0	43290000.0	25.0	19.32682228088379	4.398317813873291
1.0	43290000.0	43300000.0	12.0	19.283227920532227	4.3699469566345215
1.0	43370000.0	43380000.0	29.0	26.724767684936523	5.9284348487854
1.0	43390000.0	43400000.0	10.0	11.342971801757812	3.6879119873046875
1.0	43430000.0	43440000.0	29.0	23.077686309814453	5.223372936248779
1.0	43480000.0	43490000.0	21.0	22.615415573120117	5.079412937164307
1.0	43510000.0	43520000.0	21.0	23.645170211791992	5.332856178283691
1.0	43540000.0	43550000.0	28.0	28.98577880859375	6.288708686828613
1.0	43620000.0	43630000.0	26.0	25.9931640625	5.796941757202148
1.0	43740000.0	43750000.0	14.0	14.346124649047852	2.9358110427856445
1.0	43790000.0	43800000.0	18.0	22.444095611572266	5.072900772094727
1.0	43800000.0	43810000.0	20.0	17.92245864868164	4.049944877624512
1.0	43880000.0	43890000.0	9.0	11.805025100708008	2.6020963191986084
1.0	44010000.0	44020000.0	3.0	7.043936729431152	1.9030555486679077
1.0	44040000.0	44050000.0	8.0	7.513693332672119	2.101417064666748
1.0	44150000.0	44160000.0	7.0	8.730648040771484	2.7888731956481934
1.0	44210000.0	44220000.0	21.0	18.2262020111084	4.079344272613525
1.0	44250000.0	44260000.0	26.0	18.30197525024414	4.12062931060791
1.0	44330000.0	44340000.0	12.0	18.179241180419922	4.012008190155029
1.0	44410000.0	44420000.0	20.0	12.286062240600586	2.414228916168213
1.0	44520000.0	44530000.0	25.0	22.560771942138672	5.110953330993652
1.0	44560000.0	44570000.0	19.0	28.212646484375	6.188655853271484
1.0	44610000.0	44620000.0	23.0	30.219696044921875	6.478220462799072
1.0	44640000.0	44650000.0	34.0	31.817001342773438	6.699268341064453
1.0	44650000.0	44660000.0	40.0	30.876333236694336	6.630855560302734
1.0	44670000.0	44680000.0	30.0	29.032766342163086	6.459547996520996
1.0	44720000.0	44730000.0	17.0	11.847119331359863	2.404575824737549
1.0	44730000.0	44740000.0	14.0	15.440191268920898	3.235502243041992
1.0	44880000.0	44890000.0	32.0	26.53323745727539	5.892114639282227
1.0	44890000.0	44900000.0	26.0	29.49117660522461	6.367637634277344
1.0	44940000.0	44950000.0	31.0	31.09779930114746	6.597245216369629
1.0	45000000.0	45010000.0	29.0	24.316364288330078	5.414826393127441
1.0	45050000.0	45060000.0	21.0	22.050561904907227	5.072880744934082
1.0	45130000.0	45140000.0	17.0	15.42933464050293	3.400747776031494
1.0	45170000.0	45180000.0	18.0	21.551212310791016	4.941705703735352
1.0	45190000.0	45200000.0	21.0	18.524011611938477	4.198567867279053
1.0	45250000.0	45260000.0	16.0	14.599050521850586	3.2485358715057373
1.0	45270000.0	45280000.0	8.0	11.421638488769531	2.496429920196533
1.0	45290000.0	45300000.0	15.0	14.722149848937988	3.2094101905822754
1.0	45300000.0	45310000.0	19.0	17.69750213623047	3.973538637161255
1.0	45310000.0	45320000.0	19.0	14.974932670593262	3.2743747234344482
1.0	45350000.0	45360000.0	20.0	15.460844039916992	3.379387617111206
1.0	45390000.0	45400000.0	17.0	17.862548828125	4.027237415313721
1.0	45410000.0	45420000.0	16.0	17.978897094726562	4.057183742523193
1.0	45420000.0	45430000.0	16.0	16.933813095092773	3.797057628631592
1.0	45470000.0	45480000.0	8.0	8.397315979003906	2.17291522026062
1.0	45560000.0	45570000.0	9.0	21.284870147705078	4.794675350189209
1.0	45610000.0	45620000.0	13.0	25.478107452392578	5.613533973693848
1.0	45910000.0	45920000.0	22.0	21.440000534057617	4.818317890167236
1.0	46020000.0	46030000.0	12.0	10.78297233581543	2.163738965988159
1.0	46300000.0	46310000.0	16.0	20.758960723876953	4.731649398803711
1.0	46400000.0	46410000.0	14.0	17.968496322631836	4.0584259033203125
1.0	46440000.0	46450000.0	16.0	18.27800178527832	4.137697219848633
1.0	46460000.0	46470000.0	16.0	14.71495532989502	3.104431390762329
1.0	46510000.0	46520000.0	20.0	19.144474029541016	4.2272491455078125
1.0	46630000.0	46640000.0	16.0	17.356313705444336	3.909221649169922
1.0	46660000.0	46670000.0	18.0	13.46264362335205	2.8681137561798096
1.0	46670000.0	46680000.0	21.0	17.934711456298828	4.047821998596191
1.0	46680000.0	46690000.0	22.0	18.465286254882812	4.175963878631592
1.0	46740000.0	46750000.0	9.0	12.11328125	2.317725419998169
1.0	46800000.0	46810000.0	14.0	15.903036117553711	3.5499908924102783
1.0	46820000.0	46830000.0	19.0	11.989075660705566	2.3542075157165527
1.0	46890000.0	46900000.0	17.0	19.955631256103516	4.50543212890625
1.0	46990000.0	47000000.0	20.0	14.364156723022461	3.141977071762085
1.0	47000000.0	47010000.0	12.0	23.05706024169922	5.192396640777588
1.0	47120000.0	47130000.0	14.0	16.18351173400879	3.5320820808410645
1.0	47260000.0	47270000.0	16.0	15.62675952911377	3.2766449451446533
1.0	47270000.0	47280000.0	20.0	18.8450927734375	4.225279808044434
1.0	47500000.0	47510000.0	28.0	28.52273941040039	6.109332084655762
1.0	47610000.0	47620000.0	16.0	20.004199981689453	4.502056121826172
1.0	47690000.0	47700000.0	16.0	18.625171661376953	4.252162933349609
1.0	47800000.0	47810000.0	11.0	14.277944564819336	3.046945571899414
1.0	47820000.0	47830000.0	22.0	15.840954780578613	3.5156829357147217
1.0	47850000.0	47860000.0	15.0	17.595224380493164	3.964447021484375
1.0	47890000.0	47900000.0	11.0	14.131330490112305	3.063979387283325
1.0	47930000.0	47940000.0	13.0	20.489490509033203	4.601563930511475
1.0	47950000.0	47960000.0	19.0	19.542224884033203	4.4094672203063965
1.0	47970000.0	47980000.0	24.0	18.177165985107422	4.007939338684082
1.0	47980000.0	47990000.0	16.0	17.99051284790039	4.029580116271973
1.0	47990000.0	48000000.0	14.0	20.570148468017578	4.706212043762207
1.0	48010000.0	48020000.0	19.0	14.741476058959961	3.185786724090576
1.0	48080000.0	48090000.0	18.0	18.248119354248047	4.086195945739746
1.0	48100000.0	48110000.0	13.0	16.625272750854492	3.7107949256896973
1.0	48150000.0	48160000.0	13.0	18.68802833557129	4.21762752532959
1.0	48190000.0	48200000.0	25.0	19.335281372070312	4.458884239196777
1.0	48290000.0	48300000.0	17.0	15.419878005981445	3.3229384422302246
1.0	48350000.0	48360000.0	18.0	17.27054786682129	3.8613104820251465
1.0	48410000.0	48420000.0	22.0	19.913009643554688	4.452967643737793
1.0	48460000.0	48470000.0	15.0	18.856979370117188	4.284829139709473
1.0	48520000.0	48530000.0	20.0	23.41097068786621	5.371106147766113
1.0	48540000.0	48550000.0	37.0	25.173030853271484	5.649364471435547
1.0	48580000.0	48590000.0	29.0	28.508258819580078	6.2285661697387695
1.0	48680000.0	48690000.0	25.0	23.839513778686523	5.368408203125
1.0	48860000.0	48870000.0	26.0	23.146089553833008	5.208304405212402
1.0	48890000.0	48900000.0	20.0	28.572757720947266	6.095365047454834
1.0	48910000.0	48920000.0	18.0	22.931753158569336	5.171685695648193
1.0	48930000.0	48940000.0	36.0	29.15452003479004	6.227029800415039
1.0	48950000.0	48960000.0	40.0	30.285655975341797	6.529475212097168
1.0	48970000.0	48980000.0	41.0	37.52545928955078	7.3587965965271
1.0	49100000.0	49110000.0	34.0	38.20348358154297	7.386919975280762
1.0	49110000.0	49120000.0	36.0	34.67805862426758	7.011157989501953
1.0	49180000.0	49190000.0	39.0	30.529277801513672	6.512670993804932
1.0	49200000.0	49210000.0	37.0	32.457252502441406	6.550510406494141
1.0	49220000.0	49230000.0	38.0	34.2597770690918	6.753603458404541
1.0	49230000.0	49240000.0	38.0	33.558441162109375	6.765631198883057
1.0	49310000.0	49320000.0	33.0	35.797264099121094	7.091970920562744
1.0	49440000.0	49450000.0	30.0	41.85617446899414	7.636662483215332
1.0	49450000.0	49460000.0	32.0	44.27196502685547	7.822548866271973
1.0	49480000.0	49490000.0	41.0	40.15131378173828	7.4689741134643555
1.0	49520000.0	49530000.0	42.0	41.43787384033203	7.596009731292725
1.0	49560000.0	49570000.0	28.0	34.6649284362793	6.878907203674316
1.0	49590000.0	49600000.0	50.0	44.265052795410156	7.7820587158203125
1.0	49610000.0	49620000.0	48.0	44.01618957519531	7.7868475914001465
1.0	49620000.0	49630000.0	34.0	41.59175491333008	7.601678371429443
1.0	49670000.0	49680000.0	44.0	46.5796012878418	7.948185920715332
1.0	49770000.0	49780000.0	56.0	47.920936584472656	7.97878885269165
1.0	49800000.0	49810000.0	49.0	47.68407440185547	7.973188877105713
1.0	49820000.0	49830000.0	44.0	49.3338508605957	8.019658088684082
1.0	49840000.0	49850000.0	53.0	46.1175422668457	7.883935451507568
1.0	49980000.0	49990000.0	43.0	46.1931266784668	7.847642421722412
1.0	50100000.0	50110000.0	41.0	45.04888916015625	7.847914218902588
1.0	50140000.0	50150000.0	34.0	47.157466888427734	7.958881378173828
1.0	50210000.0	50220000.0	48.0	44.875797271728516	7.888368129730225
1.0	50310000.0	50320000.0	30.0	38.619651794433594	7.417097568511963
1.0	50320000.0	50330000.0	35.0	37.07215118408203	7.295346260070801
1.0	50330000.0	50340000.0	34.0	32.685630798339844	6.728372097015381
1.0	50350000.0	50360000.0	28.0	36.5106086730957	7.206761837005615
1.0	50510000.0	50520000.0	36.0	38.27228546142578	7.3789963722229
1.0	50520000.0	50530000.0	41.0	35.611236572265625	7.075523376464844
1.0	50530000.0	50540000.0	31.0	38.258995056152344	7.353619575500488
1.0	50540000.0	50550000.0	52.0	34.08322525024414	6.953225612640381
1.0	50550000.0	50560000.0	40.0	37.338172912597656	7.2713942527771
1.0	50580000.0	50590000.0	36.0	38.50493240356445	7.355194091796875
1.0	50620000.0	50630000.0	38.0	34.488563537597656	6.924701690673828
1.0	50630000.0	50640000.0	36.0	34.51738357543945	6.927165985107422
1.0	50660000.0	50670000.0	34.0	35.67292022705078	7.0634260177612305
1.0	50670000.0	50680000.0	47.0	35.32820510864258	7.09659481048584
1.0	50680000.0	50690000.0	40.0	34.19082260131836	6.970120906829834
1.0	50770000.0	50780000.0	35.0	35.02410125732422	7.0495429039001465
1.0	50790000.0	50800000.0	25.0	30.4931640625	6.558412075042725
1.0	50810000.0	50820000.0	34.0	30.285049438476562	6.483355522155762
1.0	50860000.0	50870000.0	40.0	39.777198791503906	7.580216407775879
1.0	50890000.0	50900000.0	33.0	36.05343246459961	7.651320457458496
1.0	51010000.0	51020000.0	17.0	19.275741577148438	4.391371726989746
1.0	51040000.0	51050000.0	19.0	19.052555084228516	4.337756156921387
1.0	51120000.0	51130000.0	16.0	18.468294143676758	4.1745452880859375
1.0	51230000.0	51240000.0	27.0	21.535297393798828	4.919276237487793
1.0	51310000.0	51320000.0	26.0	22.611003875732422	5.141852378845215
1.0	51330000.0	51340000.0	24.0	21.612258911132812	4.906733512878418
1.0	51400000.0	51410000.0	21.0	25.298974990844727	5.7014031410217285
1.0	51420000.0	51430000.0	20.0	27.790447235107422	6.093771934509277
1.0	51430000.0	51440000.0	30.0	28.221038818359375	6.2342352867126465
1.0	51510000.0	51520000.0	35.0	39.996002197265625	7.539372444152832
1.0	51530000.0	51540000.0	32.0	34.09859085083008	6.949915409088135
1.0	51570000.0	51580000.0	30.0	37.96316909790039	7.412352561950684
1.0	51620000.0	51630000.0	29.0	34.758827209472656	7.094732761383057
1.0	51660000.0	51670000.0	20.0	29.328887939453125	6.3956732749938965
1.0	51700000.0	51710000.0	14.0	18.307159423828125	4.117972373962402
1.0	51760000.0	51770000.0	11.0	11.009089469909668	2.1579396724700928
1.0	51790000.0	51800000.0	17.0	13.938333511352539	2.955575704574585
1.0	51800000.0	51810000.0	13.0	17.101903915405273	3.8299155235290527
1.0	51810000.0	51820000.0	21.0	16.659082412719727	3.746206283569336
1.0	51820000.0	51830000.0	13.0	16.596500396728516	3.707502841949463
1.0	51860000.0	51870000.0	14.0	16.30169105529785	3.6328983306884766
1.0	51880000.0	51890000.0	19.0	19.99799156188965	4.555349826812744
1.0	51900000.0	51910000.0	17.0	19.271957397460938	4.385268211364746
1.0	51920000.0	51930000.0	20.0	18.915258407592773	4.29547643661499
1.0	52030000.0	52040000.0	19.0	21.668903350830078	4.9162797927856445
1.0	52060000.0	52070000.0	33.0	25.425750732421875	5.648498058319092
1.0	52130000.0	52140000.0	18.0	20.722213745117188	4.733813285827637
1.0	52300000.0	52310000.0	19.0	20.79351806640625	4.748978614807129
1.0	52330000.0	52340000.0	26.0	20.694005966186523	4.725191116333008
1.0	52370000.0	52380000.0	35.0	26.732440948486328	5.898894309997559
1.0	52410000.0	52420000.0	20.0	24.408367156982422	5.43295955657959
1.0	52420000.0	52430000.0	28.0	23.583824157714844	5.315498352050781
1.0	52480000.0	52490000.0	18.0	20.934274673461914	4.75493860244751
1.0	52490000.0	52500000.0	19.0	16.98502540588379	3.6981773376464844
1.0	52570000.0	52580000.0	24.0	26.45479393005371	5.864666938781738
1.0	52620000.0	52630000.0	17.0	21.29019546508789	4.862063407897949
1.0	52700000.0	52710000.0	21.0	21.141544342041016	4.784451007843018
1.0	52720000.0	52730000.0	18.0	22.133743286132812	4.936819076538086
1.0	52730000.0	52740000.0	21.0	19.676504135131836	4.4220991134643555
1.0	52830000.0	52840000.0	20.0	14.874369621276855	3.2390780448913574
1.0	52840000.0	52850000.0	10.0	10.686484336853027	2.0644843578338623
1.0	52900000.0	52910000.0	14.0	16.702838897705078	3.7377219200134277
1.0	52910000.0	52920000.0	18.0	18.86434555053711	4.275308132171631
1.0	52980000.0	52990000.0	20.0	20.387277603149414	4.6511406898498535
1.0	53010000.0	53020000.0	23.0	20.172855377197266	4.56111478805542
1.0	53050000.0	53060000.0	24.0	26.086288452148438	5.780351161956787
1.0	53180000.0	53190000.0	15.0	25.551589965820312	5.723984718322754
1.0	53230000.0	53240000.0	17.0	17.856672286987305	3.9979004859924316
1.0	53250000.0	53260000.0	17.0	17.4112606048584	3.760538101196289
1.0	53300000.0	53310000.0	21.0	23.045883178710938	5.188644886016846
1.0	53500000.0	53510000.0	21.0	16.90939712524414	3.7916998863220215
1.0	53520000.0	53530000.0	29.0	21.448238372802734	4.801173210144043
1.0	53560000.0	53570000.0	18.0	16.719196319580078	3.6482415199279785
1.0	53610000.0	53620000.0	28.0	24.828258514404297	5.558947563171387
1.0	53620000.0	53630000.0	31.0	24.542028427124023	5.5007548332214355
1.0	53660000.0	53670000.0	28.0	17.67086410522461	3.985792875289917
1.0	53670000.0	53680000.0	17.0	13.971296310424805	2.8334405422210693
1.0	53690000.0	53700000.0	28.0	16.60007095336914	3.7135443687438965
1.0	53760000.0	53770000.0	14.0	14.238245010375977	2.8872487545013428
1.0	53800000.0	53810000.0	22.0	27.389087677001953	6.311192989349365
1.0	53860000.0	53870000.0	25.0	23.27651596069336	5.252241611480713
1.0	53970000.0	53980000.0	12.0	16.206405639648438	3.441143035888672
1.0	53990000.0	54000000.0	21.0	16.755874633789062	3.594301700592041
1.0	54020000.0	54030000.0	14.0	21.482912063598633	4.857016086578369
1.0	54170000.0	54180000.0	25.0	23.190223693847656	5.210142135620117
1.0	54210000.0	54220000.0	20.0	26.195117950439453	5.817513942718506
1.0	54260000.0	54270000.0	17.0	16.399202346801758	3.4978137016296387
1.0	54290000.0	54300000.0	13.0	16.02357292175293	3.420550584793091
1.0	54310000.0	54320000.0	16.0	20.622079849243164	4.669997215270996
1.0	54470000.0	54480000.0	11.0	19.56350326538086	4.421887397766113
1.0	54530000.0	54540000.0	20.0	16.767593383789062	3.7616608142852783
1.0	54540000.0	54550000.0	25.0	18.050134658813477	4.085360050201416
1.0	54560000.0	54570000.0	18.0	15.422094345092773	3.3975906372070312
1.0	54600000.0	54610000.0	18.0	16.617652893066406	3.7097885608673096
1.0	54680000.0	54690000.0	5.0	9.460983276367188	2.0072176456451416
1.0	54690000.0	54700000.0	16.0	9.472142219543457	1.853212594985962
1.0	54750000.0	54760000.0	8.0	13.831033706665039	2.9676833152770996
1.0	54800000.0	54810000.0	10.0	12.524731636047363	2.611194133758545
1.0	54920000.0	54930000.0	18.0	17.072113037109375	3.8249220848083496
1.0	54930000.0	54940000.0	16.0	19.295333862304688	4.370379447937012
1.0	54940000.0	54950000.0	21.0	17.079471588134766	3.8351268768310547
1.0	54970000.0	54980000.0	24.0	19.137752532958984	4.345761775970459
1.0	55040000.0	55050000.0	10.0	12.126962661743164	2.418043613433838
1.0	55050000.0	55060000.0	9.0	9.821107864379883	1.9111435413360596
1.0	55110000.0	55120000.0	15.0	17.042428970336914	3.8254261016845703
1.0	55190000.0	55200000.0	12.0	15.862358093261719	3.405602216720581
1.0	55210000.0	55220000.0	16.0	16.944551467895508	3.7964749336242676
1.0	55240000.0	55250000.0	16.0	13.560104370117188	2.8320398330688477
1.0	55250000.0	55260000.0	12.0	10.819469451904297	2.1028366088867188
1.0	55260000.0	55270000.0	18.0	12.815574645996094	2.6037936210632324
1.0	55290000.0	55300000.0	36.0	21.00887680053711	4.74038553237915
1.0	55310000.0	55320000.0	20.0	11.740518569946289	2.647963762283325
1.0	55320000.0	55330000.0	11.0	10.619783401489258	2.1744399070739746
1.0	55390000.0	55400000.0	29.0	22.775524139404297	5.145194053649902
1.0	55410000.0	55420000.0	15.0	19.541568756103516	4.430600166320801
1.0	55460000.0	55470000.0	15.0	16.974369049072266	3.809291124343872
1.0	55470000.0	55480000.0	15.0	17.87039566040039	4.0222249031066895
1.0	55480000.0	55490000.0	20.0	17.745389938354492	4.023880481719971
1.0	55500000.0	55510000.0	12.0	16.00314712524414	3.4105238914489746
1.0	55530000.0	55540000.0	11.0	13.726284980773926	2.818779945373535
1.0	55540000.0	55550000.0	11.0	15.419769287109375	3.3237273693084717
1.0	55610000.0	55620000.0	16.0	19.548330307006836	4.451958656311035
1.0	55810000.0	55820000.0	24.0	27.92117691040039	6.080203056335449
1.0	56010000.0	56020000.0	24.0	29.27559471130371	6.294702053070068
1.0	56090000.0	56100000.0	45.0	32.642555236816406	6.743605613708496
1.0	56120000.0	56130000.0	39.0	35.156192779541016	7.046595573425293
1.0	56160000.0	56170000.0	26.0	31.53076171875	6.5874528884887695
1.0	56180000.0	56190000.0	36.0	33.706356048583984	6.888963222503662
1.0	56320000.0	56330000.0	43.0	38.40776824951172	7.35428524017334
1.0	56340000.0	56350000.0	43.0	37.755062103271484	7.2716064453125
1.0	56380000.0	56390000.0	50.0	42.386146545410156	7.682967185974121
1.0	56420000.0	56430000.0	53.0	40.39524459838867	7.506797790527344
1.0	56430000.0	56440000.0	44.0	40.60955047607422	7.559751987457275
1.0	56460000.0	56470000.0	45.0	37.65012741088867	7.278460502624512
1.0	56490000.0	56500000.0	38.0	37.8234977722168	7.29840612411499
1.0	56500000.0	56510000.0	32.0	39.18329620361328	7.413759708404541
1.0	56520000.0	56530000.0	47.0	37.20929718017578	7.27370548248291
1.0	56650000.0	56660000.0	34.0	33.87687301635742	6.921138763427734
1.0	56750000.0	56760000.0	23.0	32.13703918457031	6.6759467124938965
1.0	56890000.0	56900000.0	25.0	22.785892486572266	5.062150478363037
1.0	56970000.0	56980000.0	15.0	18.51515769958496	4.07725715637207
1.0	57000000.0	57010000.0	19.0	23.802322387695312	5.200657844543457
1.0	57010000.0	57020000.0	15.0	24.456382751464844	5.3640546798706055
1.0	57060000.0	57070000.0	43.0	31.67791748046875	6.753666877746582
1.0	57090000.0	57100000.0	51.0	38.487606048583984	7.4377923011779785
1.0	57100000.0	57110000.0	33.0	35.83917999267578	7.147664546966553
1.0	57230000.0	57240000.0	41.0	37.231876373291016	7.252539157867432
1.0	57260000.0	57270000.0	43.0	34.6612663269043	6.931336879730225
1.0	57330000.0	57340000.0	34.0	36.99198532104492	7.2729315757751465
1.0	57400000.0	57410000.0	37.0	36.995216369628906	7.259812831878662
1.0	57440000.0	57450000.0	37.0	32.804176330566406	6.809106349945068
1.0	57450000.0	57460000.0	42.0	36.505855560302734	7.181607723236084
1.0	57490000.0	57500000.0	31.0	34.54136276245117	6.941925048828125
1.0	57570000.0	57580000.0	41.0	36.894737243652344	7.181286811828613
1.0	57580000.0	57590000.0	34.0	38.63323211669922	7.342303276062012
1.0	57590000.0	57600000.0	43.0	39.2389030456543	7.4040985107421875
1.0	57600000.0	57610000.0	60.0	38.11515808105469	7.236072540283203
1.0	57670000.0	57680000.0	40.0	38.742801666259766	7.367340087890625
1.0	57700000.0	57710000.0	43.0	38.57646942138672	7.334508419036865
1.0	57720000.0	57730000.0	46.0	37.54032516479492	7.2403388023376465
1.0	57760000.0	57770000.0	43.0	40.227882385253906	7.474474906921387
1.0	57800000.0	57810000.0	25.0	39.02433395385742	7.432891845703125
1.0	57860000.0	57870000.0	44.0	43.109188079833984	7.69796895980835
1.0	57930000.0	57940000.0	46.0	45.24237823486328	7.87313175201416
1.0	57940000.0	57950000.0	47.0	41.57292556762695	7.59244441986084
1.0	58000000.0	58010000.0	45.0	42.41188430786133	7.660761833190918
1.0	58040000.0	58050000.0	46.0	35.810218811035156	7.074199676513672
1.0	58110000.0	58120000.0	47.0	45.48227310180664	7.852545261383057
1.0	58210000.0	58220000.0	53.0	46.18526077270508	7.913492679595947
1.0	58230000.0	58240000.0	44.0	45.85075759887695	7.899588108062744
1.0	58270000.0	58280000.0	39.0	45.91917037963867	7.946528434753418
1.0	58280000.0	58290000.0	44.0	41.899776458740234	7.669088840484619
1.0	58400000.0	58410000.0	36.0	37.513587951660156	7.2528076171875
1.0	58470000.0	58480000.0	43.0	39.96812057495117	7.520174503326416
1.0	58520000.0	58530000.0	20.0	33.079463958740234	6.859448432922363
1.0	58530000.0	58540000.0	31.0	29.3271541595459	6.322254180908203
1.0	58540000.0	58550000.0	34.0	33.7647819519043	6.881526947021484
1.0	58550000.0	58560000.0	26.0	31.648117065429688	6.615839958190918
1.0	58570000.0	58580000.0	34.0	32.580936431884766	6.744017601013184
1.0	58650000.0	58660000.0	32.0	30.1679630279541	6.4060540199279785
1.0	58820000.0	58830000.0	34.0	26.791086196899414	5.822066307067871
1.0	58890000.0	58900000.0	19.0	23.273670196533203	5.182549476623535
1.0	58910000.0	58920000.0	18.0	22.34432029724121	4.993790626525879
1.0	58990000.0	59000000.0	29.0	19.752582550048828	4.495988845825195
1.0	59030000.0	59040000.0	23.0	22.168975830078125	4.916927337646484
1.0	59130000.0	59140000.0	13.0	18.261722564697266	4.059001922607422
1.0	59150000.0	59160000.0	17.0	17.916664123535156	4.020999908447266
1.0	59170000.0	59180000.0	16.0	24.193119049072266	5.414605140686035
1.0	59220000.0	59230000.0	15.0	24.46949577331543	5.470859050750732
1.0	59240000.0	59250000.0	19.0	22.134891510009766	4.980206489562988
1.0	59480000.0	59490000.0	12.0	20.353633880615234	4.577919960021973
1.0	59500000.0	59510000.0	24.0	23.81517219543457	5.356809139251709
1.0	59510000.0	59520000.0	19.0	20.639934539794922	4.691112518310547
1.0	59550000.0	59560000.0	17.0	25.847814559936523	5.758114337921143
1.0	59590000.0	59600000.0	28.0	27.902923583984375	6.036513328552246
1.0	59610000.0	59620000.0	21.0	23.624605178833008	5.329537391662598
1.0	59650000.0	59660000.0	19.0	23.81952476501465	5.344618797302246
1.0	59690000.0	59700000.0	21.0	24.650447845458984	5.470080375671387
1.0	59750000.0	59760000.0	33.0	26.364551544189453	5.812125205993652
1.0	59860000.0	59870000.0	18.0	21.827726364135742	4.815741539001465
1.0	59890000.0	59900000.0	19.0	18.101367950439453	4.093379497528076
1.0	59900000.0	59910000.0	20.0	20.5054874420166	4.546804428100586
1.0	60020000.0	60030000.0	28.0	18.521167755126953	4.201608180999756
1.0	60090000.0	60100000.0	17.0	20.15833282470703	4.547050476074219
1.0	60100000.0	60110000.0	21.0	18.46633529663086	4.1871337890625
1.0	60140000.0	60150000.0	21.0	19.45992660522461	4.354798793792725
1.0	60160000.0	60170000.0	19.0	23.77316665649414	5.2930498123168945
1.0	60250000.0	60260000.0	33.0	29.48760414123535	6.379449844360352
1.0	60270000.0	60280000.0	25.0	29.538650512695312	6.325470447540283
1.0	60400000.0	60410000.0	29.0	31.132312774658203	6.593841552734375
1.0	60480000.0	60490000.0	40.0	31.573801040649414	6.5885329246521
1.0	60510000.0	60520000.0	28.0	34.53132629394531	7.030856132507324
1.0	60530000.0	60540000.0	25.0	27.683218002319336	6.061724662780762
1.0	60560000.0	60570000.0	34.0	34.21308135986328	6.970538139343262
1.0	60580000.0	60590000.0	28.0	30.694732666015625	6.465599060058594
1.0	60680000.0	60690000.0	22.0	25.428014755249023	5.648716926574707
1.0	60700000.0	60710000.0	33.0	34.98594284057617	7.078321933746338
1.0	60740000.0	60750000.0	22.0	29.036865234375	6.264612197875977
1.0	60810000.0	60820000.0	28.0	31.863656997680664	6.6287970542907715
1.0	60850000.0	60860000.0	23.0	31.396203994750977	6.531214714050293
1.0	60870000.0	60880000.0	37.0	32.52997589111328	6.720704078674316
1.0	60880000.0	60890000.0	25.0	29.90883445739746	6.316829681396484
1.0	60930000.0	60940000.0	33.0	27.601150512695312	6.0019965171813965
1.0	60940000.0	60950000.0	32.0	34.69535827636719	7.027563571929932
1.0	60960000.0	60970000.0	34.0	31.256099700927734	6.631845951080322
1.0	61010000.0	61020000.0	23.0	30.44803810119629	6.413614749908447
1.0	61030000.0	61040000.0	27.0	28.794076919555664	6.166914463043213
1.0	61040000.0	61050000.0	31.0	29.387889862060547	6.227688312530518
1.0	61110000.0	61120000.0	28.0	24.282135009765625	5.418310642242432
1.0	61150000.0	61160000.0	30.0	30.57193374633789	6.5115790367126465
1.0	61160000.0	61170000.0	29.0	25.985122680664062	5.7341508865356445
1.0	61190000.0	61200000.0	20.0	26.845928192138672	5.835356712341309
1.0	61220000.0	61230000.0	25.0	28.683406829833984	6.178434371948242
1.0	61270000.0	61280000.0	36.0	26.88994789123535	5.88885498046875
1.0	61310000.0	61320000.0	34.0	32.39582061767578	6.7562665939331055
1.0	61330000.0	61340000.0	22.0	29.824533462524414	6.427941799163818
1.0	61350000.0	61360000.0	25.0	29.401439666748047	6.353695869445801
1.0	61360000.0	61370000.0	32.0	26.5510196685791	5.876631736755371
1.0	61410000.0	61420000.0	35.0	27.6442813873291	6.0219221115112305
1.0	61420000.0	61430000.0	19.0	31.1785831451416	6.611602783203125
1.0	61430000.0	61440000.0	38.0	26.566020965576172	5.888579845428467
1.0	61470000.0	61480000.0	32.0	27.43218994140625	6.0127716064453125
1.0	61480000.0	61490000.0	29.0	29.681354522705078	6.395467281341553
1.0	61560000.0	61570000.0	21.0	28.2269344329834	6.1388750076293945
1.0	61570000.0	61580000.0	22.0	29.04555892944336	6.252554416656494
1.0	61580000.0	61590000.0	30.0	23.844223022460938	5.353338718414307
1.0	61620000.0	61630000.0	21.0	23.305835723876953	5.246273040771484
1.0	61790000.0	61800000.0	23.0	21.787328720092773	4.926402568817139
1.0	61800000.0	61810000.0	18.0	21.78658676147461	4.88231086730957
1.0	61840000.0	61850000.0	13.0	22.770675659179688	5.066184997558594
1.0	61850000.0	61860000.0	13.0	17.038101196289062	3.668870449066162
1.0	61960000.0	61970000.0	19.0	27.441028594970703	6.016848564147949
1.0	62030000.0	62040000.0	40.0	29.509984970092773	6.369138240814209
1.0	62040000.0	62050000.0	23.0	27.45038414001465	6.035123825073242
1.0	62050000.0	62060000.0	28.0	26.58822250366211	5.875441551208496
1.0	62080000.0	62090000.0	22.0	27.7047119140625	6.0772528648376465
1.0	62170000.0	62180000.0	20.0	16.867549896240234	3.6077704429626465
1.0	62190000.0	62200000.0	18.0	24.975250244140625	5.63376522064209
1.0	62280000.0	62290000.0	11.0	16.429927825927734	3.50750732421875
1.0	62320000.0	62330000.0	26.0	15.314173698425293	3.18318510055542
1.0	62450000.0	62460000.0	22.0	19.732830047607422	4.501283168792725
1.0	62530000.0	62540000.0	15.0	16.90073013305664	3.7906627655029297
1.0	62550000.0	62560000.0	22.0	16.065839767456055	3.5700907707214355
1.0	62570000.0	62580000.0	15.0	18.349639892578125	4.160622596740723
1.0	62630000.0	62640000.0	21.0	20.947086334228516	4.741921901702881
1.0	62700000.0	62710000.0	29.0	21.104684829711914	4.761143684387207
1.0	62780000.0	62790000.0	22.0	21.90736961364746	4.9639692306518555
1.0	62820000.0	62830000.0	17.0	24.460750579833984	5.465920448303223
1.0	62900000.0	62910000.0	20.0	16.600269317626953	3.5363850593566895
1.0	62990000.0	63000000.0	18.0	18.624723434448242	4.2091064453125
1.0	63000000.0	63010000.0	34.0	19.249347686767578	4.379908084869385
1.0	63050000.0	63060000.0	29.0	21.54781723022461	4.921324253082275
1.0	63130000.0	63140000.0	21.0	22.422910690307617	5.046273231506348
1.0	63150000.0	63160000.0	21.0	18.234582901000977	3.9421074390411377
1.0	63180000.0	63190000.0	21.0	24.69683837890625	5.5279645919799805
1.0	63300000.0	63310000.0	18.0	28.557109832763672	6.115249156951904
1.0	63380000.0	63390000.0	28.0	30.431909561157227	6.48439884185791
1.0	63420000.0	63430000.0	23.0	30.491455078125	6.468461036682129
1.0	63480000.0	63490000.0	36.0	29.76078224182129	6.377076625823975
1.0	63550000.0	63560000.0	36.0	35.197078704833984	7.0683183670043945
1.0	63630000.0	63640000.0	36.0	38.193275451660156	7.371299743652344
1.0	63710000.0	63720000.0	28.0	39.08440399169922	7.473017692565918
1.0	63780000.0	63790000.0	28.0	21.22018051147461	4.863674163818359
1.0	63800000.0	63810000.0	40.0	30.507278442382812	6.522198677062988
1.0	63830000.0	63840000.0	27.0	24.03373908996582	5.438721656799316
1.0	63850000.0	63860000.0	25.0	26.299972534179688	5.7464447021484375
1.0	63860000.0	63870000.0	22.0	20.361392974853516	4.5966386795043945
1.0	63870000.0	63880000.0	23.0	22.64764976501465	5.160325050354004
1.0	63890000.0	63900000.0	31.0	21.072093963623047	4.817457675933838
1.0	63900000.0	63910000.0	19.0	21.274845123291016	4.86508321762085
1.0	63930000.0	63940000.0	14.0	16.856632232666016	3.762249708175659
1.0	63970000.0	63980000.0	14.0	17.928211212158203	4.059390068054199
1.0	63980000.0	63990000.0	22.0	21.21038246154785	4.777151107788086
1.0	64050000.0	64060000.0	20.0	18.845684051513672	4.22982120513916
1.0	64110000.0	64120000.0	15.0	19.337514877319336	4.328622341156006
1.0	64170000.0	64180000.0	31.0	28.4830379486084	6.25875186920166
1.0	64230000.0	64240000.0	22.0	31.613811492919922	6.673556327819824
1.0	64280000.0	64290000.0	25.0	32.31489562988281	6.688669681549072
1.0	64330000.0	64340000.0	20.0	31.338909149169922	6.516636848449707
1.0	64340000.0	64350000.0	30.0	31.25603675842285	6.551516056060791
1.0	64360000.0	64370000.0	34.0	29.241296768188477	6.23809814453125
1.0	64470000.0	64480000.0	34.0	29.229318618774414	6.204195976257324
1.0	64520000.0	64530000.0	32.0	33.73295974731445	6.80847692489624
1.0	64550000.0	64560000.0	37.0	31.912506103515625	6.657339572906494
1.0	64570000.0	64580000.0	38.0	32.22765350341797	6.686251640319824
1.0	64580000.0	64590000.0	40.0	32.53278350830078	6.752671718597412
1.0	64680000.0	64690000.0	47.0	37.466209411621094	7.341810703277588
1.0	64720000.0	64730000.0	36.0	36.16682815551758	7.243067264556885
1.0	64840000.0	64850000.0	54.0	34.300838470458984	7.012803077697754
1.0	64850000.0	64860000.0	30.0	31.129348754882812	6.551973819732666
1.0	64940000.0	64950000.0	23.0	25.199764251708984	5.6301469802856445
1.0	64980000.0	64990000.0	32.0	30.03542709350586	6.356659889221191
1.0	65040000.0	65050000.0	21.0	26.048425674438477	5.683650016784668
1.0	65110000.0	65120000.0	22.0	23.841697692871094	5.308648109436035
1.0	65140000.0	65150000.0	24.0	20.501358032226562	4.607975959777832
1.0	65170000.0	65180000.0	35.0	29.896270751953125	6.41855525970459
1.0	65270000.0	65280000.0	16.0	20.388275146484375	4.663506507873535
1.0	65290000.0	65300000.0	17.0	19.177814483642578	4.3314104080200195
1.0	65300000.0	65310000.0	12.0	14.742147445678711	3.059605360031128
1.0	65330000.0	65340000.0	16.0	15.5490083694458	3.327683210372925
1.0	65360000.0	65370000.0	26.0	19.468074798583984	4.438125133514404
1.0	65370000.0	65380000.0	13.0	21.1103458404541	4.8254241943359375
1.0	65390000.0	65400000.0	17.0	19.689735412597656	4.4836106300354
1.0	65490000.0	65500000.0	26.0	22.62032699584961	5.058804035186768
1.0	65520000.0	65530000.0	16.0	22.142471313476562	5.049655437469482
1.0	65590000.0	65600000.0	28.0	22.911197662353516	5.182029724121094
1.0	65600000.0	65610000.0	28.0	24.274721145629883	5.4519829750061035
1.0	65610000.0	65620000.0	15.0	15.460174560546875	3.34006929397583
1.0	65620000.0	65630000.0	30.0	19.936676025390625	4.521617889404297
1.0	65700000.0	65710000.0	30.0	32.37736129760742	6.830431938171387
1.0	65740000.0	65750000.0	29.0	26.369049072265625	5.7967705726623535
1.0	65750000.0	65760000.0	24.0	25.242685317993164	5.512704372406006
1.0	65760000.0	65770000.0	31.0	25.327991485595703	5.531463623046875
1.0	65800000.0	65810000.0	27.0	23.9108829498291	5.262160301208496
1.0	65850000.0	65860000.0	20.0	20.85629653930664	4.6709699630737305
1.0	65950000.0	65960000.0	34.0	28.399738311767578	6.194591999053955
1.0	65960000.0	65970000.0	37.0	26.970861434936523	5.896319389343262
1.0	66030000.0	66040000.0	33.0	32.947914123535156	6.730809211730957
1.0	66090000.0	66100000.0	33.0	29.974584579467773	6.396333694458008
1.0	66180000.0	66190000.0	30.0	39.33797073364258	7.462577819824219
1.0	66220000.0	66230000.0	29.0	35.264259338378906	7.057682991027832
1.0	66330000.0	66340000.0	36.0	36.843536376953125	7.2669501304626465
1.0	66390000.0	66400000.0	33.0	33.042274475097656	6.816430568695068
1.0	66460000.0	66470000.0	31.0	34.64636993408203	6.998815059661865
1.0	66500000.0	66510000.0	38.0	34.80750274658203	6.968344211578369
1.0	66600000.0	66610000.0	18.0	29.248132705688477	6.238733768463135
1.0	66630000.0	66640000.0	27.0	35.455322265625	7.072415351867676
1.0	66770000.0	66780000.0	31.0	32.62754440307617	6.729124546051025
1.0	66790000.0	66800000.0	26.0	31.471385955810547	6.5899763107299805
1.0	66860000.0	66870000.0	29.0	29.83633041381836	6.325482368469238
1.0	66900000.0	66910000.0	27.0	28.946020126342773	6.231050491333008
1.0	66940000.0	66950000.0	17.0	27.831445693969727	6.0878705978393555
1.0	66970000.0	66980000.0	29.0	33.03118896484375	6.812176704406738
1.0	66980000.0	66990000.0	31.0	36.09726333618164	7.181447505950928
1.0	67080000.0	67090000.0	16.0	37.437408447265625	7.272930145263672
1.0	67140000.0	67150000.0	37.0	35.887672424316406	7.0427565574646
1.0	67160000.0	67170000.0	38.0	35.83761215209961	7.047549247741699
1.0	67170000.0	67180000.0	46.0	35.229400634765625	7.024981498718262
1.0	67200000.0	67210000.0	31.0	34.9276008605957	6.958404541015625
1.0	67220000.0	67230000.0	35.0	36.19257736206055	7.210080146789551
1.0	67250000.0	67260000.0	39.0	33.129608154296875	6.7822394371032715
1.0	67260000.0	67270000.0	41.0	31.281192779541016	6.595102787017822
1.0	67270000.0	67280000.0	25.0	34.08422088623047	6.894444465637207
1.0	67360000.0	67370000.0	25.0	23.683788299560547	5.343502998352051
1.0	67450000.0	67460000.0	24.0	18.992238998413086	4.202063083648682
1.0	67460000.0	67470000.0	12.0	16.90998077392578	3.5447659492492676
1.0	67510000.0	67520000.0	17.0	19.544384002685547	4.386164665222168
1.0	67580000.0	67590000.0	31.0	29.9964542388916	6.405881404876709
1.0	67850000.0	67860000.0	16.0	19.86285972595215	4.479470252990723
1.0	67860000.0	67870000.0	17.0	20.068912506103516	4.5068254470825195
1.0	67870000.0	67880000.0	25.0	19.943138122558594	4.54091739654541
1.0	67980000.0	67990000.0	28.0	24.085697174072266	5.32764196395874
1.0	68000000.0	68010000.0	22.0	23.777658462524414	5.373372554779053
1.0	68010000.0	68020000.0	17.0	19.476001739501953	4.373801231384277
1.0	68100000.0	68110000.0	33.0	25.640213012695312	5.712629795074463
1.0	68150000.0	68160000.0	22.0	18.319787979125977	4.208090305328369
1.0	68160000.0	68170000.0	26.0	21.04168128967285	4.7882304191589355
1.0	68270000.0	68280000.0	24.0	23.83687400817871	5.343454837799072
1.0	68280000.0	68290000.0	18.0	18.336973190307617	4.154213905334473
1.0	68330000.0	68340000.0	31.0	28.658523559570312	6.237649917602539
1.0	68400000.0	68410000.0	24.0	26.98358154296875	5.928864002227783
1.0	68460000.0	68470000.0	24.0	31.117849349975586	6.566753387451172
1.0	68500000.0	68510000.0	25.0	29.478717803955078	6.3467631340026855
1.0	68510000.0	68520000.0	17.0	26.333477020263672	5.8094282150268555
1.0	68600000.0	68610000.0	15.0	17.831409454345703	3.881352186203003
1.0	68660000.0	68670000.0	24.0	22.97309112548828	5.19223690032959
1.0	68680000.0	68690000.0	23.0	27.612060546875	6.155526161193848
1.0	68740000.0	68750000.0	34.0	32.29248046875	6.72435998916626
1.0	69010000.0	69020000.0	44.0	38.29076385498047	7.315184116363525
1.0	69040000.0	69050000.0	41.0	42.69715118408203	7.692342281341553
1.0	69180000.0	69190000.0	45.0	44.97785186767578	7.740100860595703
1.0	69240000.0	69250000.0	44.0	47.925865173339844	7.966251373291016
1.0	69370000.0	69380000.0	43.0	50.3923225402832	8.064781188964844
1.0	69380000.0	69390000.0	52.0	48.3630256652832	7.981010437011719
1.0	69390000.0	69400000.0	36.0	35.58562088012695	6.845621585845947
1.0	69490000.0	69500000.0	57.0	57.4655876159668	8.488469123840332
1.0	69660000.0	69670000.0	53.0	55.3931884765625	8.284875869750977
1.0	69690000.0	69700000.0	54.0	52.97216796875	8.158669471740723
1.0	69740000.0	69750000.0	57.0	54.673545837402344	8.248056411743164
1.0	69760000.0	69770000.0	51.0	55.7899284362793	8.314209938049316
1.0	69780000.0	69790000.0	41.0	53.213706970214844	8.207029342651367
1.0	69940000.0	69950000.0	52.0	49.43749237060547	7.9950432777404785
1.0	69970000.0	69980000.0	45.0	49.93462371826172	8.089137077331543
1.0	70000000.0	70010000.0	54.0	47.616233825683594	7.952012538909912
1.0	70150000.0	70160000.0	52.0	49.034934997558594	7.98900842666626
1.0	70200000.0	70210000.0	47.0	47.76747512817383	7.999946594238281
1.0	70300000.0	70310000.0	37.0	45.41259765625	7.838559150695801
1.0	70390000.0	70400000.0	38.0	25.04782485961914	5.443577766418457
1.0	70610000.0	70620000.0	29.0	22.097925186157227	4.98773717880249
1.0	70620000.0	70630000.0	18.0	22.978673934936523	5.24753999710083
1.0	70640000.0	70650000.0	22.0	22.040212631225586	5.045473098754883
1.0	70750000.0	70760000.0	15.0	18.038904190063477	3.965073347091675
1.0	70800000.0	70810000.0	27.0	18.645557403564453	4.229697227478027
1.0	70850000.0	70860000.0	39.0	33.43756103515625	6.947432041168213
1.0	70930000.0	70940000.0	31.0	38.844749450683594	7.455774784088135
1.0	70980000.0	70990000.0	29.0	38.06700897216797	7.390832424163818
1.0	71070000.0	71080000.0	33.0	39.47318649291992	7.435267448425293
1.0	71080000.0	71090000.0	45.0	38.72998046875	7.373320579528809
1.0	71110000.0	71120000.0	32.0	33.411460876464844	6.769510746002197
1.0	71130000.0	71140000.0	37.0	38.51264572143555	7.341439247131348
1.0	71180000.0	71190000.0	32.0	39.87225341796875	7.455197334289551
1.0	71290000.0	71300000.0	47.0	40.85021209716797	7.566427707672119
1.0	71390000.0	71400000.0	34.0	40.950618743896484	7.538512229919434
1.0	71470000.0	71480000.0	48.0	39.811214447021484	7.476767063140869
1.0	71650000.0	71660000.0	36.0	32.45472717285156	6.676275730133057
1.0	71660000.0	71670000.0	39.0	35.42768096923828	7.007659912109375
1.0	71710000.0	71720000.0	36.0	38.4065055847168	7.29852819442749
1.0	71750000.0	71760000.0	32.0	37.73749923706055	7.311424255371094
1.0	71800000.0	71810000.0	50.0	35.9094352722168	7.165677070617676
1.0	71820000.0	71830000.0	51.0	40.513336181640625	7.529787540435791
1.0	71890000.0	71900000.0	36.0	37.6564826965332	7.220330715179443
1.0	71910000.0	71920000.0	40.0	42.28515625	7.618566036224365
1.0	71930000.0	71940000.0	41.0	40.8834228515625	7.508848667144775
1.0	71940000.0	71950000.0	43.0	40.040199279785156	7.449713230133057
1.0	72080000.0	72090000.0	40.0	42.49361801147461	7.595900058746338
1.0	72090000.0	72100000.0	47.0	39.98167037963867	7.4269280433654785
1.0	72100000.0	72110000.0	33.0	43.2639045715332	7.631768703460693
1.0	72120000.0	72130000.0	36.0	43.684593200683594	7.7388811111450195
1.0	72130000.0	72140000.0	61.0	42.00548553466797	7.582678318023682
1.0	72220000.0	72230000.0	38.0	37.24928283691406	7.215863227844238
1.0	72250000.0	72260000.0	42.0	36.07200622558594	7.0516557693481445
1.0	72260000.0	72270000.0	34.0	38.09798812866211	7.264472961425781
1.0	72280000.0	72290000.0	30.0	36.42986297607422	7.136151313781738
1.0	72330000.0	72340000.0	42.0	39.55431365966797	7.36455774307251
1.0	72360000.0	72370000.0	38.0	41.1406364440918	7.542568206787109
1.0	72400000.0	72410000.0	38.0	38.90814971923828	7.346761226654053
1.0	72480000.0	72490000.0	51.0	44.1363410949707	7.751899719238281
1.0	72490000.0	72500000.0	40.0	44.42642593383789	7.693645477294922
1.0	72520000.0	72530000.0	48.0	45.700626373291016	7.774319648742676
1.0	72610000.0	72620000.0	46.0	47.78862762451172	7.915872097015381
1.0	72640000.0	72650000.0	47.0	50.53010177612305	8.071556091308594
1.0	72650000.0	72660000.0	53.0	49.914154052734375	8.055051803588867
1.0	72660000.0	72670000.0	42.0	51.2278938293457	8.116644859313965
1.0	72690000.0	72700000.0	51.0	45.42534255981445	7.839163303375244
1.0	72810000.0	72820000.0	41.0	42.14458084106445	7.5619378089904785
1.0	72870000.0	72880000.0	54.0	48.06157684326172	7.922067165374756
1.0	72980000.0	72990000.0	55.0	52.2479362487793	8.147618293762207
1.0	72990000.0	73000000.0	60.0	55.96588897705078	8.321184158325195
1.0	73050000.0	73060000.0	66.0	55.97819137573242	8.303766250610352
1.0	73120000.0	73130000.0	73.0	56.89025115966797	8.352680206298828
1.0	73200000.0	73210000.0	51.0	58.58177947998047	8.426316261291504
1.0	73230000.0	73240000.0	42.0	54.87751388549805	8.28361988067627
1.0	73250000.0	73260000.0	58.0	56.343231201171875	8.362680435180664
1.0	73270000.0	73280000.0	59.0	48.3448486328125	8.054098129272461
1.0	73280000.0	73290000.0	63.0	51.48868942260742	8.130598068237305
1.0	73460000.0	73470000.0	59.0	54.736114501953125	8.281282424926758
1.0	73570000.0	73580000.0	51.0	51.590667724609375	8.131244659423828
1.0	73610000.0	73620000.0	48.0	51.3710823059082	8.15768814086914
1.0	73730000.0	73740000.0	49.0	54.90203857421875	8.348546028137207
1.0	73760000.0	73770000.0	50.0	53.77490234375	8.275110244750977
1.0	73900000.0	73910000.0	48.0	50.62128829956055	8.131184577941895
1.0	74010000.0	74020000.0	35.0	47.447731018066406	8.020933151245117
1.0	74040000.0	74050000.0	35.0	44.79518508911133	7.8201189041137695
1.0	74070000.0	74080000.0	24.0	43.01905059814453	7.633184909820557
1.0	74140000.0	74150000.0	43.0	38.81131362915039	7.350838661193848
1.0	74150000.0	74160000.0	40.0	41.59199905395508	7.5982184410095215
1.0	74200000.0	74210000.0	39.0	45.09163284301758	7.880937099456787
1.0	74310000.0	74320000.0	47.0	41.52287292480469	7.5624518394470215
1.0	74320000.0	74330000.0	50.0	40.44013214111328	7.479213714599609
1.0	74540000.0	74550000.0	52.0	50.21403121948242	8.063763618469238
1.0	74620000.0	74630000.0	57.0	47.965023040771484	7.986475944519043
1.0	74680000.0	74690000.0	24.0	44.48512649536133	7.709104061126709
1.0	74750000.0	74760000.0	45.0	43.5223274230957	7.688028812408447
1.0	74770000.0	74780000.0	50.0	41.412933349609375	7.532672882080078
1.0	74800000.0	74810000.0	43.0	39.504188537597656	7.387876987457275
1.0	74860000.0	74870000.0	37.0	42.56462860107422	7.651098728179932
1.0	74880000.0	74890000.0	44.0	45.61650466918945	7.786409854888916
1.0	74930000.0	74940000.0	31.0	46.71548080444336	7.839861869812012
1.0	74960000.0	74970000.0	56.0	45.36549758911133	7.760656833648682
1.0	74970000.0	74980000.0	61.0	46.37277603149414	7.798651218414307
1.0	75000000.0	75010000.0	63.0	48.21680450439453	7.9154534339904785
1.0	75060000.0	75070000.0	40.0	54.98858642578125	8.260258674621582
1.0	75080000.0	75090000.0	46.0	48.859275817871094	7.967155456542969
1.0	75090000.0	75100000.0	49.0	49.19936752319336	8.015246391296387
1.0	75160000.0	75170000.0	35.0	36.08995819091797	7.166964530944824
1.0	75200000.0	75210000.0	22.0	25.335128784179688	5.4410810470581055
1.0	75290000.0	75300000.0	36.0	46.93227005004883	7.87203311920166
1.0	75730000.0	75740000.0	45.0	47.21886444091797	7.885159492492676
1.0	75750000.0	75760000.0	55.0	46.26410675048828	7.886055946350098
1.0	75810000.0	75820000.0	45.0	45.77405548095703	7.864368438720703
1.0	75890000.0	75900000.0	51.0	41.76013946533203	7.573519706726074
1.0	75930000.0	75940000.0	39.0	43.54927444458008	7.745339870452881
1.0	75950000.0	75960000.0	45.0	41.85985565185547	7.614963531494141
1.0	76040000.0	76050000.0	39.0	37.91396713256836	7.291960716247559
1.0	76050000.0	76060000.0	33.0	38.575462341308594	7.345178127288818
1.0	76070000.0	76080000.0	50.0	43.31077194213867	7.780465126037598
1.0	76150000.0	76160000.0	42.0	34.407691955566406	7.085125923156738
1.0	76190000.0	76200000.0	17.0	21.387794494628906	4.6651201248168945
1.0	76200000.0	76210000.0	18.0	18.539234161376953	3.910256862640381
1.0	76450000.0	76460000.0	33.0	37.485103607177734	7.3128767013549805
1.0	76460000.0	76470000.0	36.0	38.3774528503418	7.406701564788818
1.0	76480000.0	76490000.0	40.0	37.5524787902832	7.32855224609375
1.0	76530000.0	76540000.0	33.0	36.1823616027832	7.1953887939453125
1.0	76540000.0	76550000.0	35.0	31.193233489990234	6.57781457901001
1.0	76610000.0	76620000.0	46.0	33.14773178100586	6.773205757141113
1.0	76670000.0	76680000.0	40.0	34.37273406982422	6.949460506439209
1.0	76680000.0	76690000.0	27.0	38.803951263427734	7.365197658538818
1.0	76740000.0	76750000.0	26.0	38.61549758911133	7.333078861236572
1.0	76770000.0	76780000.0	36.0	38.028717041015625	7.277009010314941
1.0	76790000.0	76800000.0	36.0	40.11255645751953	7.416596412658691
1.0	76830000.0	76840000.0	42.0	39.25598907470703	7.341671943664551
1.0	76870000.0	76880000.0	41.0	42.767478942871094	7.598297119140625
1.0	76940000.0	76950000.0	46.0	37.2048454284668	7.248583793640137
1.0	77070000.0	77080000.0	41.0	33.81096649169922	6.860562324523926
1.0	77130000.0	77140000.0	31.0	35.20088577270508	7.005578517913818
1.0	77250000.0	77260000.0	38.0	45.14997863769531	7.872827053070068
1.0	77390000.0	77400000.0	58.0	41.19026565551758	7.5502777099609375
1.0	77470000.0	77480000.0	41.0	32.53536605834961	6.635922908782959
1.0	77480000.0	77490000.0	35.0	36.607147216796875	7.146209716796875
1.0	77520000.0	77530000.0	43.0	37.65409851074219	7.285111904144287
1.0	77530000.0	77540000.0	40.0	38.97576904296875	7.456133842468262
1.0	77560000.0	77570000.0	40.0	33.112850189208984	6.823224067687988
1.0	77660000.0	77670000.0	30.0	25.985576629638672	5.782369613647461
1.0	77760000.0	77770000.0	45.0	40.44386291503906	7.5523576736450195
1.0	77770000.0	77780000.0	45.0	40.3210334777832	7.569077968597412
1.0	77840000.0	77850000.0	34.0	36.44023895263672	7.212697505950928
1.0	77850000.0	77860000.0	44.0	37.340457916259766	7.338059902191162
1.0	77890000.0	77900000.0	39.0	37.6963996887207	7.382238864898682
1.0	77900000.0	77910000.0	32.0	34.829505920410156	7.09345006942749
1.0	77940000.0	77950000.0	21.0	31.614736557006836	6.707862854003906
1.0	77960000.0	77970000.0	27.0	28.864395141601562	6.236630439758301
1.0	77970000.0	77980000.0	31.0	26.75998878479004	5.902498722076416
1.0	77980000.0	77990000.0	23.0	27.495685577392578	6.034623146057129
1.0	78050000.0	78060000.0	18.0	20.642353057861328	4.718535423278809
1.0	78060000.0	78070000.0	27.0	21.87737464904785	4.998655796051025
1.0	78070000.0	78080000.0	15.0	21.605632781982422	4.907925605773926
1.0	78110000.0	78120000.0	23.0	19.353519439697266	4.409139156341553
1.0	78210000.0	78220000.0	22.0	19.14037322998047	4.356032848358154
1.0	78230000.0	78240000.0	26.0	26.290660858154297	5.836586952209473
1.0	78260000.0	78270000.0	25.0	20.094675064086914	4.589066505432129
1.0	78360000.0	78370000.0	26.0	22.6003360748291	5.103062152862549
1.0	78370000.0	78380000.0	19.0	28.285175323486328	6.118314266204834
1.0	78420000.0	78430000.0	25.0	19.89846420288086	4.382547378540039
1.0	78440000.0	78450000.0	19.0	19.51516342163086	4.3044538497924805
1.0	78520000.0	78530000.0	19.0	24.49456787109375	5.4396891593933105
1.0	78530000.0	78540000.0	25.0	25.483646392822266	5.6622185707092285
1.0	78560000.0	78570000.0	24.0	22.078067779541016	4.913334846496582
1.0	78590000.0	78600000.0	28.0	23.507421493530273	5.266085624694824
1.0	78680000.0	78690000.0	32.0	29.336450576782227	6.3358330726623535
1.0	78740000.0	78750000.0	38.0	26.956188201904297	5.922635555267334
1.0	78770000.0	78780000.0	44.0	28.9582462310791	6.2480902671813965
1.0	78880000.0	78890000.0	23.0	39.58864974975586	7.444788455963135
1.0	78940000.0	78950000.0	30.0	36.84807205200195	7.205682277679443
1.0	78980000.0	78990000.0	48.0	44.26838302612305	7.798671722412109
1.0	79010000.0	79020000.0	42.0	40.460147857666016	7.564312934875488
1.0	79040000.0	79050000.0	47.0	41.759002685546875	7.656243801116943
1.0	79050000.0	79060000.0	39.0	44.86162185668945	7.870348930358887
1.0	79240000.0	79250000.0	43.0	44.35761642456055	7.806862831115723
1.0	79260000.0	79270000.0	37.0	44.46007537841797	7.804106712341309
1.0	79290000.0	79300000.0	37.0	43.181488037109375	7.726830959320068
1.0	79320000.0	79330000.0	41.0	45.952144622802734	7.859955787658691
1.0	79360000.0	79370000.0	49.0	44.873287200927734	7.7484259605407715
1.0	79370000.0	79380000.0	59.0	48.76116943359375	8.014928817749023
1.0	79460000.0	79470000.0	45.0	51.366477966308594	8.179174423217773
1.0	79510000.0	79520000.0	53.0	48.84794616699219	8.017302513122559
1.0	79520000.0	79530000.0	57.0	49.82598114013672	8.0624361038208
1.0	79610000.0	79620000.0	58.0	49.42070770263672	8.013749122619629
1.0	79650000.0	79660000.0	38.0	48.47142791748047	7.962522029876709
1.0	79750000.0	79760000.0	58.0	49.462684631347656	8.013110160827637
1.0	79760000.0	79770000.0	50.0	52.407875061035156	8.162101745605469
1.0	80040000.0	80050000.0	60.0	53.0068359375	8.190681457519531
1.0	80110000.0	80120000.0	59.0	52.2877082824707	8.165291786193848
1.0	80140000.0	80150000.0	44.0	51.52014923095703	8.190813064575195
1.0	80200000.0	80210000.0	49.0	53.883697509765625	8.239297866821289
1.0	80210000.0	80220000.0	41.0	48.353271484375	7.982935428619385
1.0	80220000.0	80230000.0	52.0	49.85987091064453	8.077841758728027
1.0	80290000.0	80300000.0	60.0	50.933021545410156	8.107561111450195
1.0	80320000.0	80330000.0	44.0	46.04792022705078	7.896018981933594
1.0	80330000.0	80340000.0	38.0	50.421287536621094	8.128259658813477
1.0	80370000.0	80380000.0	47.0	46.177345275878906	7.821185111999512
1.0	80410000.0	80420000.0	40.0	48.62032699584961	8.02197265625
1.0	80430000.0	80440000.0	66.0	51.77875900268555	8.158700942993164
1.0	80450000.0	80460000.0	56.0	51.47735595703125	8.097053527832031
1.0	80480000.0	80490000.0	67.0	51.55146408081055	8.160759925842285
1.0	80490000.0	80500000.0	47.0	52.17170333862305	8.155994415283203
1.0	80540000.0	80550000.0	55.0	52.59282302856445	8.18187427520752
1.0	80610000.0	80620000.0	58.0	56.66166305541992	8.373083114624023
1.0	80720000.0	80730000.0	48.0	58.27582550048828	8.418767929077148
1.0	80880000.0	80890000.0	72.0	60.17323684692383	8.457849502563477
1.0	80910000.0	80920000.0	66.0	59.89344024658203	8.47990894317627
1.0	80990000.0	81000000.0	53.0	60.64629364013672	8.486058235168457
1.0	81100000.0	81110000.0	49.0	55.551239013671875	8.322702407836914
1.0	81170000.0	81180000.0	56.0	62.109405517578125	8.55113410949707
1.0	81230000.0	81240000.0	52.0	61.57609176635742	8.500139236450195
1.0	81240000.0	81250000.0	59.0	54.262596130371094	8.244370460510254
1.0	81260000.0	81270000.0	62.0	55.99736785888672	8.311005592346191
1.0	81330000.0	81340000.0	65.0	57.00762176513672	8.381227493286133
1.0	81340000.0	81350000.0	50.0	56.949989318847656	8.375407218933105
1.0	81360000.0	81370000.0	51.0	58.04193878173828	8.441113471984863
1.0	81450000.0	81460000.0	55.0	54.43696212768555	8.241708755493164
1.0	81470000.0	81480000.0	51.0	50.182395935058594	8.037039756774902
1.0	81490000.0	81500000.0	46.0	47.30060577392578	7.99554443359375
1.0	81670000.0	81680000.0	47.0	52.047889709472656	8.168584823608398
1.0	81690000.0	81700000.0	54.0	49.79167175292969	8.0610990524292
1.0	81720000.0	81730000.0	46.0	48.88242721557617	7.9845733642578125
1.0	81790000.0	81800000.0	44.0	45.08018112182617	7.729800224304199
1.0	81830000.0	81840000.0	39.0	45.32406997680664	7.755162715911865
1.0	81890000.0	81900000.0	41.0	39.115013122558594	7.3937811851501465
1.0	82070000.0	82080000.0	41.0	41.1403694152832	7.498574256896973
1.0	82130000.0	82140000.0	49.0	39.84894943237305	7.470510005950928
1.0	82170000.0	82180000.0	42.0	40.392398834228516	7.440425872802734
1.0	82180000.0	82190000.0	43.0	41.08464050292969	7.571462154388428
1.0	82220000.0	82230000.0	55.0	44.022911071777344	7.743203639984131
1.0	82290000.0	82300000.0	50.0	42.93457794189453	7.601487636566162
1.0	82300000.0	82310000.0	40.0	42.99239730834961	7.629449367523193
1.0	82390000.0	82400000.0	50.0	46.02240753173828	7.788603782653809
1.0	82400000.0	82410000.0	54.0	45.73945999145508	7.775127410888672
1.0	82410000.0	82420000.0	42.0	40.58356475830078	7.489858150482178
1.0	82500000.0	82510000.0	59.0	43.90093994140625	7.74700927734375
1.0	82540000.0	82550000.0	50.0	42.71571350097656	7.648677825927734
1.0	82570000.0	82580000.0	47.0	43.036991119384766	7.645766258239746
1.0	82580000.0	82590000.0	45.0	43.90407180786133	7.692000389099121
1.0	82740000.0	82750000.0	47.0	45.4764518737793	7.8304266929626465
1.0	82750000.0	82760000.0	46.0	45.36037063598633	7.79337215423584
1.0	82780000.0	82790000.0	40.0	45.314964294433594	7.793042182922363
1.0	82870000.0	82880000.0	53.0	48.09193801879883	7.908056735992432
1.0	83100000.0	83110000.0	68.0	55.29802322387695	8.271514892578125
1.0	83170000.0	83180000.0	63.0	56.8277702331543	8.386842727661133
1.0	83190000.0	83200000.0	51.0	58.38819122314453	8.439809799194336
1.0	83200000.0	83210000.0	57.0	57.59846115112305	8.427888870239258
1.0	83360000.0	83370000.0	44.0	51.05652618408203	8.061638832092285
1.0	83390000.0	83400000.0	48.0	46.03165817260742	7.894400119781494
1.0	83510000.0	83520000.0	47.0	42.236114501953125	7.677702903747559
1.0	83540000.0	83550000.0	32.0	44.6307258605957	7.769343376159668
1.0	83560000.0	83570000.0	46.0	40.96722412109375	7.592979431152344
1.0	83590000.0	83600000.0	44.0	40.55732345581055	7.738831996917725
1.0	83860000.0	83870000.0	14.0	14.984098434448242	3.230738401412964
1.0	83930000.0	83940000.0	15.0	21.147186279296875	5.110945701599121
1.0	83980000.0	83990000.0	38.0	33.68123245239258	6.909476280212402
1.0	84040000.0	84050000.0	53.0	33.84400177001953	6.914046287536621
1.0	84060000.0	84070000.0	40.0	33.93853759765625	6.909570217132568
1.0	84180000.0	84190000.0	33.0	29.317373275756836	6.271615505218506
1.0	84260000.0	84270000.0	24.0	30.36174964904785	6.389840602874756
1.0	84290000.0	84300000.0	27.0	27.955074310302734	6.082525730133057
1.0	84310000.0	84320000.0	21.0	26.2307186126709	5.774961471557617
1.0	84320000.0	84330000.0	24.0	28.856943130493164	6.195385932922363
1.0	84360000.0	84370000.0	29.0	27.946496963500977	6.024288177490234
1.0	84400000.0	84410000.0	25.0	30.129459381103516	6.309805870056152
1.0	84510000.0	84520000.0	23.0	29.0489559173584	6.295950412750244
1.0	84550000.0	84560000.0	28.0	25.965282440185547	5.714628219604492
1.0	84610000.0	84620000.0	24.0	24.972530364990234	5.628754615783691
1.0	84620000.0	84630000.0	19.0	26.092269897460938	5.820401191711426
1.0	84850000.0	84860000.0	25.0	26.48691749572754	5.839910984039307
1.0	84860000.0	84870000.0	33.0	26.469141006469727	5.836261749267578
1.0	84920000.0	84930000.0	28.0	30.413976669311523	6.481839179992676
1.0	84930000.0	84940000.0	39.0	35.190574645996094	7.120617866516113
1.0	84940000.0	84950000.0	18.0	28.993770599365234	6.281865119934082
1.0	85040000.0	85050000.0	25.0	24.2641544342041	5.414914131164551
1.0	85050000.0	85060000.0	35.0	28.5283145904541	6.190258979797363
1.0	85150000.0	85160000.0	17.0	24.357563018798828	5.342711448669434
1.0	85190000.0	85200000.0	32.0	34.84272766113281	7.0761518478393555
1.0	85250000.0	85260000.0	31.0	33.76142883300781	6.9045000076293945
1.0	85310000.0	85320000.0	27.0	26.278366088867188	5.829390525817871
1.0	85540000.0	85550000.0	30.0	29.238872528076172	6.269558906555176
1.0	85570000.0	85580000.0	35.0	30.311819076538086	6.472506523132324
1.0	85600000.0	85610000.0	23.0	25.749584197998047	5.740922451019287
1.0	85740000.0	85750000.0	17.0	20.06447982788086	4.6087493896484375
1.0	85750000.0	85760000.0	26.0	24.81528091430664	5.553060054779053
1.0	85770000.0	85780000.0	24.0	25.65765380859375	5.718733787536621
1.0	85810000.0	85820000.0	16.0	20.25107192993164	4.619053840637207
1.0	85880000.0	85890000.0	18.0	24.6452579498291	5.497936248779297
1.0	85910000.0	85920000.0	13.0	25.453060150146484	5.6956706047058105
1.0	85930000.0	85940000.0	34.0	28.370803833007812	6.719679355621338
1.0	86040000.0	86050000.0	16.0	24.60689353942871	5.5668745040893555
1.0	86050000.0	86060000.0	35.0	36.88087463378906	7.388761043548584
1.0	86090000.0	86100000.0	26.0	24.10272979736328	5.448225975036621
1.0	86120000.0	86130000.0	16.0	22.87312889099121	5.217769622802734
1.0	86130000.0	86140000.0	17.0	22.52735137939453	5.139807224273682
1.0	86150000.0	86160000.0	27.0	21.048425674438477	4.691941738128662
1.0	86230000.0	86240000.0	33.0	32.11091232299805	6.722153663635254
1.0	86240000.0	86250000.0	27.0	40.514503479003906	7.545739650726318
1.0	86300000.0	86310000.0	48.0	40.83812713623047	7.548417568206787
1.0	86350000.0	86360000.0	31.0	40.44935607910156	7.522279262542725
1.0	86400000.0	86410000.0	30.0	40.57566833496094	7.559370994567871
1.0	86470000.0	86480000.0	38.0	39.16875076293945	7.393923282623291
1.0	86480000.0	86490000.0	35.0	39.385406494140625	7.428092956542969
1.0	86630000.0	86640000.0	36.0	29.874841690063477	6.351567268371582
1.0	86730000.0	86740000.0	37.0	32.68840789794922	6.733891487121582
1.0	86780000.0	86790000.0	28.0	31.764896392822266	6.634584903717041
1.0	86840000.0	86850000.0	21.0	23.354900360107422	5.2383270263671875
1.0	86870000.0	86880000.0	31.0	28.150390625	6.125001430511475
1.0	86900000.0	86910000.0	29.0	26.65834617614746	5.821262836456299
1.0	86910000.0	86920000.0	30.0	27.971851348876953	5.987351417541504
1.0	87000000.0	87010000.0	37.0	27.595592498779297	6.0183868408203125
1.0	87020000.0	87030000.0	32.0	31.129867553710938	6.514311790466309
1.0	87080000.0	87090000.0	30.0	25.48543357849121	5.6497483253479
1.0	87150000.0	87160000.0	20.0	30.17824363708496	6.464022159576416
1.0	87240000.0	87250000.0	32.0	26.877227783203125	5.95930290222168
1.0	87300000.0	87310000.0	27.0	28.74204444885254	6.252615928649902
1.0	87360000.0	87370000.0	15.0	17.26319122314453	3.7649402618408203
1.0	87390000.0	87400000.0	17.0	23.290088653564453	5.261085510253906
1.0	87460000.0	87470000.0	25.0	22.96141815185547	5.134087562561035
1.0	87620000.0	87630000.0	17.0	26.5277099609375	5.86669921875
1.0	87900000.0	87910000.0	31.0	31.053264617919922	6.493502616882324
1.0	87960000.0	87970000.0	39.0	34.15672302246094	6.902543544769287
1.0	87980000.0	87990000.0	32.0	35.10032653808594	7.013369560241699
1.0	88070000.0	88080000.0	40.0	33.76666259765625	6.914992332458496
1.0	88150000.0	88160000.0	36.0	33.185916900634766	6.8113908767700195
1.0	88160000.0	88170000.0	42.0	32.61726760864258	6.756037712097168
1.0	88180000.0	88190000.0	42.0	29.8992862701416	6.376608848571777
1.0	88190000.0	88200000.0	30.0	34.2022819519043	6.9366302490234375
1.0	88210000.0	88220000.0	35.0	32.91238021850586	6.771320343017578
1.0	88240000.0	88250000.0	35.0	35.43195724487305	7.074472904205322
1.0	88250000.0	88260000.0	41.0	32.79911422729492	6.740107536315918
1.0	88330000.0	88340000.0	26.0	34.80406951904297	6.971273899078369
1.0	88340000.0	88350000.0	29.0	35.15265655517578	7.0256781578063965
1.0	88350000.0	88360000.0	39.0	31.140771865844727	6.539576053619385
1.0	88390000.0	88400000.0	33.0	34.34702682495117	6.955710411071777
1.0	88410000.0	88420000.0	21.0	34.011756896972656	6.924965858459473
1.0	88430000.0	88440000.0	28.0	36.269927978515625	7.113352298736572
1.0	88520000.0	88530000.0	32.0	34.16013717651367	6.862722873687744
1.0	88530000.0	88540000.0	47.0	34.129913330078125	6.870922088623047
1.0	88650000.0	88660000.0	28.0	36.75947952270508	7.167972564697266
1.0	88750000.0	88760000.0	39.0	36.22272491455078	7.113609313964844
1.0	88810000.0	88820000.0	28.0	30.773550033569336	6.553840637207031
1.0	88850000.0	88860000.0	38.0	38.46892547607422	7.379133701324463
1.0	88870000.0	88880000.0	31.0	38.04677200317383	7.317564964294434
1.0	88880000.0	88890000.0	46.0	40.626548767089844	7.597470760345459
1.0	88890000.0	88900000.0	31.0	36.197547912597656	7.163598537445068
1.0	88940000.0	88950000.0	25.0	38.44403839111328	7.3629045486450195
1.0	88960000.0	88970000.0	36.0	38.73645782470703	7.417506217956543
1.0	89070000.0	89080000.0	23.0	32.85988998413086	6.834123134613037
1.0	89110000.0	89120000.0	42.0	33.1473503112793	6.823206901550293
1.0	89150000.0	89160000.0	30.0	22.405567169189453	5.040238380432129
1.0	89210000.0	89220000.0	24.0	22.43959617614746	5.127250671386719
1.0	89230000.0	89240000.0	26.0	20.8841609954834	4.775965690612793
1.0	89250000.0	89260000.0	23.0	18.919231414794922	4.201635360717773
1.0	89310000.0	89320000.0	21.0	20.459232330322266	4.630110263824463
1.0	89350000.0	89360000.0	19.0	19.8514404296875	4.523351669311523
1.0	89400000.0	89410000.0	27.0	19.035289764404297	4.194694995880127
1.0	89410000.0	89420000.0	18.0	19.35957908630371	4.285235404968262
1.0	89440000.0	89450000.0	20.0	18.82526206970215	4.075858116149902
1.0	89480000.0	89490000.0	15.0	19.473657608032227	4.206361770629883
1.0	89570000.0	89580000.0	22.0	23.702865600585938	5.343106746673584
1.0	89670000.0	89680000.0	23.0	36.80537033081055	7.236509799957275
1.0	89760000.0	89770000.0	32.0	36.024959564208984	7.136865139007568
1.0	89830000.0	89840000.0	25.0	26.677413940429688	5.850844383239746
1.0	89910000.0	89920000.0	25.0	31.342357635498047	6.630614280700684
1.0	90040000.0	90050000.0	26.0	20.568323135375977	4.6410932540893555
1.0	90060000.0	90070000.0	22.0	22.111587524414062	5.023024559020996
1.0	90230000.0	90240000.0	39.0	33.047462463378906	6.858882904052734
1.0	90270000.0	90280000.0	24.0	30.27762222290039	6.530024528503418
1.0	90310000.0	90320000.0	20.0	20.862455368041992	4.686816215515137
1.0	90390000.0	90400000.0	17.0	19.67804527282715	4.454743385314941
1.0	90420000.0	90430000.0	23.0	26.699798583984375	5.965734958648682
1.0	90470000.0	90480000.0	27.0	22.82859230041504	5.163145542144775
1.0	90550000.0	90560000.0	33.0	32.439308166503906	6.690877437591553
1.0	90570000.0	90580000.0	45.0	33.320823669433594	6.823444366455078
1.0	90580000.0	90590000.0	32.0	34.06547927856445	6.94918966293335
1.0	90700000.0	90710000.0	31.0	29.079692840576172	6.2745747566223145
1.0	90770000.0	90780000.0	38.0	32.28321075439453	6.693398475646973
1.0	90810000.0	90820000.0	24.0	28.90576171875	6.208937644958496
1.0	90830000.0	90840000.0	32.0	41.318634033203125	7.598959922790527
1.0	90870000.0	90880000.0	36.0	38.146236419677734	7.347723484039307
1.0	90940000.0	90950000.0	39.0	39.88666534423828	7.455721855163574
1.0	91000000.0	91010000.0	45.0	41.162925720214844	7.5317792892456055
1.0	91080000.0	91090000.0	32.0	39.00391387939453	7.394879341125488
1.0	91230000.0	91240000.0	34.0	35.418731689453125	7.122771263122559
1.0	91240000.0	91250000.0	38.0	33.53809356689453	6.899593353271484
1.0	91260000.0	91270000.0	25.0	34.56862258911133	7.023587226867676
1.0	91300000.0	91310000.0	33.0	28.90365219116211	6.286271572113037
1.0	91310000.0	91320000.0	20.0	30.895076751708984	6.560732841491699
1.0	91370000.0	91380000.0	29.0	22.39754867553711	5.0756731033325195
1.0	91410000.0	91420000.0	23.0	22.32642364501953	5.0965895652771
1.0	91500000.0	91510000.0	24.0	22.039548873901367	5.032031059265137
1.0	91520000.0	91530000.0	27.0	28.89401626586914	6.2166748046875
1.0	91720000.0	91730000.0	49.0	37.104549407958984	7.257598876953125
1.0	91740000.0	91750000.0	33.0	31.601898193359375	6.639859676361084
1.0	91770000.0	91780000.0	42.0	39.25470733642578	7.4693498611450195
1.0	91930000.0	91940000.0	27.0	29.713369369506836	6.360662937164307
1.0	91980000.0	91990000.0	24.0	22.02313232421875	4.844055652618408
1.0	92010000.0	92020000.0	34.0	31.676624298095703	6.578549385070801
1.0	92020000.0	92030000.0	36.0	31.204204559326172	6.509179592132568
1.0	92040000.0	92050000.0	34.0	30.360584259033203	6.488487243652344
1.0	92080000.0	92090000.0	32.0	30.500396728515625	6.416661262512207
1.0	92110000.0	92120000.0	30.0	28.896503448486328	6.261639595031738
1.0	92140000.0	92150000.0	29.0	29.584392547607422	6.3912272453308105
1.0	92290000.0	92300000.0	22.0	20.5380916595459	4.683941841125488
1.0	92310000.0	92320000.0	24.0	23.32413101196289	5.254599571228027
1.0	92340000.0	92350000.0	25.0	28.396142959594727	6.209146976470947
1.0	92400000.0	92410000.0	30.0	29.67500877380371	6.392125606536865
1.0	92620000.0	92630000.0	28.0	25.399288177490234	5.61660623550415
1.0	92640000.0	92650000.0	21.0	23.63728904724121	5.283396244049072
1.0	92700000.0	92710000.0	26.0	25.84202003479004	5.897200107574463
1.0	92770000.0	92780000.0	23.0	18.80669593811035	4.166577339172363
1.0	92830000.0	92840000.0	18.0	20.10348892211914	4.589140892028809
1.0	92860000.0	92870000.0	32.0	27.59139060974121	6.101343631744385
1.0	92920000.0	92930000.0	25.0	29.48876953125	6.366848945617676
1.0	93120000.0	93130000.0	30.0	21.78887176513672	4.9460015296936035
1.0	93140000.0	93150000.0	16.0	18.5685977935791	4.214219093322754
1.0	93260000.0	93270000.0	21.0	24.37602996826172	5.476780891418457
1.0	93270000.0	93280000.0	23.0	23.81380844116211	5.398132801055908
1.0	93370000.0	93380000.0	14.0	25.48743438720703	5.666117191314697
1.0	93380000.0	93390000.0	30.0	24.060794830322266	5.438464164733887
1.0	93390000.0	93400000.0	30.0	28.980321884155273	6.351278781890869
1.0	93640000.0	93650000.0	18.0	18.875877380371094	4.263287544250488
1.0	93660000.0	93670000.0	18.0	19.371021270751953	4.4059343338012695
1.0	93680000.0	93690000.0	28.0	20.677520751953125	4.720141410827637
1.0	93800000.0	93810000.0	22.0	23.23966407775879	5.281654357910156
1.0	93860000.0	93870000.0	25.0	26.149982452392578	5.801873683929443
1.0	93900000.0	93910000.0	22.0	28.262527465820312	6.172349452972412
1.0	94010000.0	94020000.0	16.0	18.488147735595703	4.113232612609863
1.0	94110000.0	94120000.0	26.0	20.503421783447266	4.510075569152832
1.0	94150000.0	94160000.0	27.0	21.277063369750977	4.7813520431518555
1.0	94230000.0	94240000.0	18.0	21.486759185791016	4.809060096740723
1.0	94260000.0	94270000.0	28.0	21.351390838623047	4.8850884437561035
1.0	94300000.0	94310000.0	24.0	22.485164642333984	5.066020965576172
1.0	94420000.0	94430000.0	30.0	27.411935806274414	6.038999080657959
1.0	94510000.0	94520000.0	22.0	25.14385986328125	5.624260425567627
1.0	94550000.0	94560000.0	23.0	27.893753051757812	6.119935035705566
1.0	94650000.0	94660000.0	32.0	25.511795043945312	5.648825645446777
1.0	94670000.0	94680000.0	25.0	28.640361785888672	6.113498687744141
1.0	94730000.0	94740000.0	28.0	27.4596004486084	6.034336090087891
1.0	94820000.0	94830000.0	21.0	29.48990821838379	6.347825527191162
1.0	94850000.0	94860000.0	23.0	23.87278175354004	5.387655258178711
1.0	94920000.0	94930000.0	20.0	20.843769073486328	4.768799781799316
1.0	94950000.0	94960000.0	17.0	19.068572998046875	4.316637992858887
1.0	94980000.0	94990000.0	22.0	22.308706283569336	5.088016510009766
1.0	95060000.0	95070000.0	19.0	20.482349395751953	4.662047386169434
1.0	95150000.0	95160000.0	18.0	18.89359474182129	4.2912421226501465
1.0	95270000.0	95280000.0	19.0	18.110244750976562	4.1031293869018555
1.0	95330000.0	95340000.0	16.0	15.162135124206543	3.3312888145446777
1.0	95390000.0	95400000.0	14.0	15.55512809753418	3.5101332664489746
1.0	95470000.0	95480000.0	14.0	22.073965072631836	4.9744696617126465
1.0	95560000.0	95570000.0	20.0	26.041736602783203	5.813648223876953
1.0	95680000.0	95690000.0	22.0	25.8031005859375	5.735258102416992
1.0	95720000.0	95730000.0	34.0	31.06679916381836	6.652060508728027
1.0	95760000.0	95770000.0	19.0	25.858530044555664	5.89284610748291
1.0	95890000.0	95900000.0	26.0	32.377193450927734	6.698561191558838
1.0	95910000.0	95920000.0	33.0	30.60403823852539	6.462767601013184
1.0	95920000.0	95930000.0	31.0	30.698787689208984	6.469506740570068
1.0	95930000.0	95940000.0	26.0	35.55598449707031	7.127857208251953
1.0	95960000.0	95970000.0	24.0	31.05539321899414	6.494691371917725
1.0	95980000.0	95990000.0	44.0	34.771583557128906	6.991898536682129
1.0	96030000.0	96040000.0	21.0	32.68036651611328	6.739280700683594
1.0	96140000.0	96150000.0	34.0	32.74648666381836	6.725892066955566
1.0	96180000.0	96190000.0	34.0	36.983604431152344	7.173062324523926
1.0	96240000.0	96250000.0	31.0	36.87591552734375	7.153771877288818
1.0	96320000.0	96330000.0	42.0	46.922306060791016	7.923623561859131
1.0	96340000.0	96350000.0	41.0	41.32948684692383	7.587197780609131
1.0	96350000.0	96360000.0	48.0	45.85307693481445	7.8812575340271
1.0	96420000.0	96430000.0	45.0	46.07514572143555	7.895672798156738
1.0	96470000.0	96480000.0	48.0	46.485877990722656	7.845889091491699
1.0	96500000.0	96510000.0	57.0	44.4038200378418	7.754098415374756
1.0	96510000.0	96520000.0	28.0	33.50434112548828	6.817887306213379
1.0	96530000.0	96540000.0	50.0	45.18512725830078	7.816657066345215
1.0	96590000.0	96600000.0	46.0	43.64458465576172	7.717355251312256
1.0	96620000.0	96630000.0	54.0	48.16570281982422	8.044297218322754
1.0	96670000.0	96680000.0	52.0	45.567222595214844	7.850808143615723
1.0	96730000.0	96740000.0	37.0	48.0257568359375	7.975335121154785
1.0	96820000.0	96830000.0	47.0	46.79429626464844	7.952571868896484
1.0	96850000.0	96860000.0	56.0	49.09034729003906	8.066424369812012
1.0	96890000.0	96900000.0	66.0	51.1525993347168	8.180334091186523
1.0	96910000.0	96920000.0	38.0	46.87199020385742	7.937277317047119
1.0	96930000.0	96940000.0	39.0	44.677513122558594	7.7650909423828125
1.0	96950000.0	96960000.0	50.0	50.35430908203125	8.052092552185059
1.0	96960000.0	96970000.0	58.0	50.28295135498047	8.087267875671387
1.0	96990000.0	97000000.0	43.0	42.83863067626953	7.690176963806152
1.0	97180000.0	97190000.0	24.0	33.879913330078125	7.017560005187988
1.0	97220000.0	97230000.0	23.0	20.404754638671875	4.373161792755127
1.0	97230000.0	97240000.0	28.0	23.937692642211914	5.280709266662598
1.0	97240000.0	97250000.0	32.0	24.268964767456055	5.380790710449219
1.0	97250000.0	97260000.0	24.0	23.99162483215332	5.295978546142578
1.0	97290000.0	97300000.0	32.0	34.466773986816406	6.993966102600098
1.0	97330000.0	97340000.0	51.0	46.109474182128906	7.945340156555176
1.0	97350000.0	97360000.0	49.0	48.09562683105469	8.01816177368164
1.0	97440000.0	97450000.0	43.0	47.00642776489258	7.96091365814209
1.0	97570000.0	97580000.0	33.0	44.01055908203125	7.685523986816406
1.0	97670000.0	97680000.0	41.0	44.0428581237793	7.681613922119141
1.0	97910000.0	97920000.0	59.0	50.879730224609375	8.053584098815918
1.0	97920000.0	97930000.0	73.0	50.02985763549805	8.014226913452148
1.0	97940000.0	97950000.0	49.0	47.34190368652344	7.896462440490723
1.0	98000000.0	98010000.0	48.0	51.96704864501953	8.131828308105469
1.0	98080000.0	98090000.0	48.0	46.13002395629883	7.843911647796631
1.0	98110000.0	98120000.0	46.0	50.757537841796875	8.08026123046875
1.0	98340000.0	98350000.0	48.0	47.684715270996094	7.8715033531188965
1.0	98350000.0	98360000.0	62.0	45.74664306640625	7.832484245300293
1.0	98360000.0	98370000.0	53.0	47.01293182373047	7.950935363769531
1.0	98370000.0	98380000.0	50.0	47.359886169433594	7.888031005859375
1.0	98410000.0	98420000.0	63.0	51.55828857421875	8.216837882995605
1.0	98500000.0	98510000.0	43.0	53.294456481933594	8.368739128112793
1.0	98510000.0	98520000.0	43.0	41.26847457885742	7.566064357757568
1.0	98530000.0	98540000.0	36.0	47.15031814575195	7.984414100646973
1.0	98570000.0	98580000.0	36.0	39.28553009033203	7.429546356201172
1.0	98580000.0	98590000.0	42.0	43.7222785949707	7.7817583084106445
1.0	98610000.0	98620000.0	42.0	41.592655181884766	7.645999908447266
1.0	98630000.0	98640000.0	43.0	40.90838623046875	7.5678911209106445
1.0	98650000.0	98660000.0	37.0	45.33544158935547	7.892143249511719
1.0	98660000.0	98670000.0	35.0	40.72211837768555	7.5536017417907715
1.0	98670000.0	98680000.0	35.0	33.757537841796875	6.914186954498291
1.0	98790000.0	98800000.0	38.0	37.05365753173828	7.199912071228027
1.0	98800000.0	98810000.0	36.0	38.383602142333984	7.335193634033203
1.0	98820000.0	98830000.0	32.0	37.30949401855469	7.281298637390137
1.0	98830000.0	98840000.0	35.0	29.927846908569336	6.379889488220215
1.0	98940000.0	98950000.0	44.0	45.18781280517578	7.814338684082031
1.0	98950000.0	98960000.0	53.0	41.43834686279297	7.595681667327881
1.0	99100000.0	99110000.0	46.0	42.279842376708984	7.798974514007568
1.0	99120000.0	99130000.0	11.0	30.32883644104004	6.51989221572876
1.0	99210000.0	99220000.0	26.0	26.156078338623047	5.8166985511779785
1.0	99270000.0	99280000.0	34.0	35.29292678833008	7.0842695236206055
1.0	99350000.0	99360000.0	41.0	37.57103729248047	7.2396111488342285
1.0	99380000.0	99390000.0	33.0	38.947879791259766	7.304925441741943
1.0	99430000.0	99440000.0	30.0	40.339473724365234	7.467417240142822
1.0	99540000.0	99550000.0	41.0	41.28763198852539	7.582900047302246
1.0	99550000.0	99560000.0	38.0	43.371673583984375	7.724132537841797
1.0	99750000.0	99760000.0	41.0	41.343658447265625	7.544999599456787
1.0	99820000.0	99830000.0	32.0	34.16990280151367	6.894087791442871
1.0	99930000.0	99940000.0	35.0	30.612173080444336	6.460367679595947
1.0	100010000.0	100020000.0	37.0	30.625202178955078	6.429107666015625
1.0	100040000.0	100050000.0	33.0	27.878320693969727	6.025356769561768
1.0	100180000.0	100190000.0	27.0	22.692296981811523	5.177309513092041
1.0	100230000.0	100240000.0	28.0	28.1224308013916	6.190557956695557
1.0	100330000.0	100340000.0	25.0	24.11313247680664	5.4261932373046875
1.0	100470000.0	100480000.0	23.0	20.248666763305664	4.566306114196777
1.0	100540000.0	100550000.0	22.0	19.03907585144043	4.233523368835449
1.0	100600000.0	100610000.0	25.0	19.528730392456055	4.446059226989746
1.0	100630000.0	100640000.0	27.0	29.912551879882812	6.452014923095703
1.0	100640000.0	100650000.0	32.0	27.234548568725586	5.942044258117676
1.0	100680000.0	100690000.0	23.0	21.461238861083984	4.889246940612793
1.0	100700000.0	100710000.0	21.0	21.279022216796875	4.760439872741699
1.0	100820000.0	100830000.0	28.0	21.996288299560547	4.989523887634277
1.0	101100000.0	101110000.0	18.0	29.117046356201172	6.23406982421875
1.0	101210000.0	101220000.0	45.0	41.696327209472656	7.614323616027832
1.0	101250000.0	101260000.0	36.0	39.180633544921875	7.433020114898682
1.0	101360000.0	101370000.0	19.0	21.18606185913086	4.685997009277344
1.0	101410000.0	101420000.0	16.0	20.570762634277344	4.693111419677734
1.0	101430000.0	101440000.0	27.0	20.36740493774414	4.655331134796143
1.0	101470000.0	101480000.0	14.0	21.808420181274414	4.983719825744629
1.0	101500000.0	101510000.0	23.0	22.04072380065918	5.018371105194092
1.0	101560000.0	101570000.0	42.0	40.31753921508789	7.579270839691162
1.0	101610000.0	101620000.0	43.0	38.070533752441406	7.364088535308838
1.0	101660000.0	101670000.0	43.0	37.581119537353516	7.296703338623047
1.0	101700000.0	101710000.0	35.0	32.6058349609375	6.727471351623535
1.0	101750000.0	101760000.0	33.0	36.3706169128418	7.222898006439209
1.0	101790000.0	101800000.0	46.0	36.26021957397461	7.164098262786865
1.0	101800000.0	101810000.0	44.0	36.9564323425293	7.234185218811035
1.0	101810000.0	101820000.0	41.0	36.38888931274414	7.2392258644104
1.0	101910000.0	101920000.0	35.0	32.8629264831543	6.768756866455078
1.0	102000000.0	102010000.0	34.0	37.897560119628906	7.34347677230835
1.0	102070000.0	102080000.0	41.0	36.316734313964844	7.174871921539307
1.0	102100000.0	102110000.0	36.0	32.0136833190918	6.6325531005859375
1.0	102190000.0	102200000.0	35.0	31.9091739654541	6.694427490234375
1.0	102260000.0	102270000.0	39.0	42.67018508911133	7.655660152435303
1.0	102280000.0	102290000.0	38.0	38.90743637084961	7.35534143447876
1.0	102300000.0	102310000.0	44.0	37.01093292236328	7.144028663635254
1.0	102370000.0	102380000.0	32.0	40.97254180908203	7.522996425628662
1.0	102410000.0	102420000.0	40.0	39.195377349853516	7.401392459869385
1.0	102430000.0	102440000.0	33.0	38.64013671875	7.3282575607299805
1.0	102460000.0	102470000.0	33.0	43.5129280090332	7.769255638122559
1.0	102520000.0	102530000.0	36.0	42.11105728149414	7.658974647521973
1.0	102560000.0	102570000.0	40.0	38.03239440917969	7.287361145019531
1.0	102660000.0	102670000.0	54.0	46.16957473754883	7.904380798339844
1.0	102700000.0	102710000.0	46.0	47.30303955078125	7.927297115325928
1.0	102740000.0	102750000.0	57.0	54.6021728515625	8.351259231567383
1.0	102900000.0	102910000.0	53.0	41.662227630615234	7.596739768981934
1.0	102960000.0	102970000.0	41.0	53.795997619628906	8.25438404083252
1.0	103260000.0	103270000.0	48.0	55.767791748046875	8.30423641204834
1.0	103370000.0	103380000.0	42.0	51.837913513183594	8.124481201171875
1.0	103380000.0	103390000.0	60.0	57.43163299560547	8.380813598632812
1.0	103400000.0	103410000.0	66.0	56.31798553466797	8.318408012390137
1.0	103470000.0	103480000.0	62.0	54.439125061035156	8.243152618408203
1.0	103540000.0	103550000.0	55.0	58.67510986328125	8.408492088317871
1.0	103560000.0	103570000.0	70.0	59.1265754699707	8.510087966918945
1.0	103590000.0	103600000.0	53.0	51.3896369934082	8.184041976928711
1.0	103690000.0	103700000.0	53.0	52.82318115234375	8.223160743713379
1.0	103710000.0	103720000.0	53.0	48.85528564453125	8.115484237670898
1.0	103720000.0	103730000.0	63.0	48.28893280029297	8.20441722869873
1.0	103760000.0	103770000.0	58.0	48.311241149902344	9.446937561035156
1.0	104040000.0	104050000.0	54.0	33.31787872314453	6.9219818115234375
1.0	104070000.0	104080000.0	23.0	21.4166259765625	4.680367946624756
1.0	104320000.0	104330000.0	56.0	47.01847457885742	8.899734497070312
1.0	104380000.0	104390000.0	58.0	55.538490295410156	8.327885627746582
1.0	104390000.0	104400000.0	79.0	57.339927673339844	8.445075988769531
1.0	104540000.0	104550000.0	57.0	63.40117645263672	8.61616325378418
1.0	104770000.0	104780000.0	63.0	58.70030975341797	8.400650024414062
1.0	104780000.0	104790000.0	61.0	58.01347732543945	8.368280410766602
1.0	104820000.0	104830000.0	72.0	61.37778854370117	8.498136520385742
1.0	104980000.0	104990000.0	61.0	64.35435485839844	8.599294662475586
1.0	105070000.0	105080000.0	66.0	63.887115478515625	8.623115539550781
1.0	105140000.0	105150000.0	58.0	56.54668045043945	8.350400924682617
1.0	105150000.0	105160000.0	57.0	59.053260803222656	8.476628303527832
1.0	105230000.0	105240000.0	67.0	56.981178283691406	8.370113372802734
1.0	105240000.0	105250000.0	59.0	56.44498825073242	8.359228134155273
1.0	105270000.0	105280000.0	59.0	58.091514587402344	8.445197105407715
1.0	105280000.0	105290000.0	72.0	59.0162467956543	8.508814811706543
1.0	105320000.0	105330000.0	60.0	54.70073318481445	8.258344650268555
1.0	105340000.0	105350000.0	55.0	54.25310516357422	8.234848976135254
1.0	105370000.0	105380000.0	68.0	51.76621627807617	8.210000991821289
1.0	105380000.0	105390000.0	38.0	43.417572021484375	7.894931793212891
1.0	105390000.0	105400000.0	38.0	43.28547668457031	7.572951316833496
1.0	105500000.0	105510000.0	46.0	61.9840087890625	8.541021347045898
1.0	105520000.0	105530000.0	63.0	61.57099533081055	8.54179859161377
1.0	105550000.0	105560000.0	56.0	60.131805419921875	8.496809005737305
1.0	105700000.0	105710000.0	66.0	57.54033279418945	8.4547119140625
1.0	105810000.0	105820000.0	60.0	54.002357482910156	8.269375801086426
1.0	105830000.0	105840000.0	58.0	55.9112434387207	8.384037017822266
1.0	106000000.0	106010000.0	52.0	52.8141975402832	8.204216957092285
1.0	106050000.0	106060000.0	51.0	51.957664489746094	8.21093463897705
1.0	106160000.0	106170000.0	43.0	44.05476760864258	7.778536796569824
1.0	106260000.0	106270000.0	45.0	41.87944030761719	7.552670955657959
1.0	106280000.0	106290000.0	58.0	47.316829681396484	7.9870100021362305
1.0	106320000.0	106330000.0	54.0	45.90074920654297	7.891587257385254
1.0	106340000.0	106350000.0	40.0	48.40671920776367	8.050368309020996
1.0	106400000.0	106410000.0	60.0	54.455787658691406	8.28118896484375
1.0	106540000.0	106550000.0	68.0	59.47224807739258	8.46697998046875
1.0	106580000.0	106590000.0	62.0	63.186683654785156	8.558870315551758
1.0	106620000.0	106630000.0	55.0	62.71271514892578	8.569061279296875
1.0	106640000.0	106650000.0	69.0	62.67313766479492	8.568394660949707
1.0	106680000.0	106690000.0	74.0	64.61567687988281	8.638049125671387
1.0	106780000.0	106790000.0	58.0	53.183921813964844	8.253703117370605
1.0	106790000.0	106800000.0	84.0	64.12812805175781	8.580767631530762
1.0	106820000.0	106830000.0	58.0	62.8400993347168	8.600408554077148
1.0	106840000.0	106850000.0	67.0	61.95928192138672	8.549840927124023
1.0	106930000.0	106940000.0	61.0	63.240760803222656	8.565579414367676
1.0	106940000.0	106950000.0	61.0	61.87822341918945	8.524043083190918
1.0	107080000.0	107090000.0	57.0	62.23527145385742	8.563543319702148
1.0	107140000.0	107150000.0	60.0	58.438087463378906	8.4401216506958
1.0	107170000.0	107180000.0	54.0	58.108612060546875	8.43542194366455
1.0	107190000.0	107200000.0	54.0	55.765113830566406	8.3153715133667
1.0	107220000.0	107230000.0	49.0	53.5833625793457	8.219308853149414
1.0	107290000.0	107300000.0	66.0	54.864707946777344	8.244665145874023
1.0	107300000.0	107310000.0	55.0	56.69679641723633	8.356492042541504
1.0	107380000.0	107390000.0	70.0	55.58931350708008	8.301351547241211
1.0	107420000.0	107430000.0	61.0	49.08582305908203	8.023710250854492
1.0	107490000.0	107500000.0	49.0	47.78904724121094	7.975569248199463
1.0	107520000.0	107530000.0	36.0	48.20528793334961	7.985787391662598
1.0	107550000.0	107560000.0	41.0	46.862266540527344	7.939378261566162
1.0	107670000.0	107680000.0	45.0	44.48515319824219	7.821875095367432
1.0	107680000.0	107690000.0	25.0	40.39826202392578	7.462023735046387
1.0	107800000.0	107810000.0	40.0	41.13512420654297	7.5559539794921875
1.0	107840000.0	107850000.0	32.0	42.1706428527832	7.658758640289307
1.0	107890000.0	107900000.0	37.0	36.65217971801758	7.197120666503906
1.0	107920000.0	107930000.0	36.0	39.24885940551758	7.431909084320068
1.0	107940000.0	107950000.0	41.0	39.688636779785156	7.49854040145874
1.0	107990000.0	108000000.0	39.0	35.489234924316406	7.048454284667969
1.0	108050000.0	108060000.0	37.0	34.58463668823242	7.055735111236572
1.0	108070000.0	108080000.0	19.0	23.436695098876953	5.2635369300842285
1.0	108180000.0	108190000.0	19.0	23.790555953979492	5.41058874130249
1.0	108200000.0	108210000.0	11.0	23.015583038330078	5.160904407501221
1.0	108240000.0	108250000.0	40.0	31.74627113342285	6.603387355804443
1.0	108280000.0	108290000.0	30.0	32.01811599731445	6.569573879241943
1.0	108320000.0	108330000.0	39.0	36.818809509277344	7.185949802398682
1.0	108400000.0	108410000.0	32.0	38.464176177978516	7.3439812660217285
1.0	108430000.0	108440000.0	28.0	38.585838317871094	7.342939853668213
1.0	108460000.0	108470000.0	57.0	35.3253288269043	7.046404838562012
1.0	108490000.0	108500000.0	38.0	37.866119384765625	7.346654415130615
1.0	108570000.0	108580000.0	24.0	33.2201042175293	6.856549263000488
1.0	108620000.0	108630000.0	42.0	31.8781795501709	6.661524295806885
1.0	108630000.0	108640000.0	36.0	34.41907501220703	7.0752058029174805
1.0	108650000.0	108660000.0	27.0	28.70383644104004	6.255780220031738
1.0	108660000.0	108670000.0	22.0	27.078937530517578	5.977961540222168
1.0	108690000.0	108700000.0	18.0	17.923152923583984	3.819578170776367
1.0	108750000.0	108760000.0	33.0	31.755142211914062	7.1710405349731445
1.0	109120000.0	109130000.0	14.0	19.389892578125	4.439908027648926
1.0	109130000.0	109140000.0	18.0	21.210800170898438	4.770267486572266
1.0	109230000.0	109240000.0	17.0	21.928442001342773	4.9527587890625
1.0	109250000.0	109260000.0	25.0	30.29848289489746	6.519505500793457
1.0	109320000.0	109330000.0	18.0	19.24102020263672	4.3164963722229
1.0	109360000.0	109370000.0	29.0	24.95127296447754	5.582666397094727
1.0	109420000.0	109430000.0	15.0	21.51288604736328	4.873510837554932
1.0	109430000.0	109440000.0	27.0	20.63958740234375	4.688015937805176
1.0	109440000.0	109450000.0	25.0	19.756834030151367	4.505927085876465
1.0	109510000.0	109520000.0	19.0	17.378650665283203	3.903874158859253
1.0	109530000.0	109540000.0	20.0	16.567617416381836	3.69675874710083
1.0	109620000.0	109630000.0	17.0	21.170087814331055	4.791036128997803
1.0	109670000.0	109680000.0	12.0	16.08917236328125	3.5773708820343018
1.0	109680000.0	109690000.0	14.0	17.00164031982422	3.809453248977661
1.0	109710000.0	109720000.0	11.0	12.806757926940918	2.632537364959717
1.0	109790000.0	109800000.0	9.0	10.758508682250977	2.15114164352417
1.0	109860000.0	109870000.0	12.0	12.966387748718262	2.6627376079559326
1.0	109880000.0	109890000.0	11.0	13.910272598266602	2.873939037322998
1.0	109930000.0	109940000.0	14.0	20.585805892944336	4.640891075134277
1.0	110070000.0	110080000.0	15.0	17.070926666259766	3.7476398944854736
1.0	110100000.0	110110000.0	16.0	20.215030670166016	4.621209621429443
1.0	110180000.0	110190000.0	15.0	18.405704498291016	4.1751298904418945
1.0	110280000.0	110290000.0	20.0	12.097137451171875	2.3646187782287598
1.0	110370000.0	110380000.0	34.0	24.808847427368164	5.575167655944824
1.0	110450000.0	110460000.0	25.0	14.250460624694824	2.829953193664551
1.0	110490000.0	110500000.0	34.0	24.28548240661621	5.474623203277588
[truncated: 47,566 more rows]
