# Supplementary material for: Genome-wide mapping of somatic mutation rates uncovers drivers of cancer
Source: Nat Biotechnol. 2022 Jun 20;40(11):1634–43. doi: 10.1038/s41587-022-01353-8 (PMC9646522; doi:10.1038/s41587-022-01353-8)
Supplement: Supplementary file 4 — Regions and model predictions for each fold of each cancer for which a deep learning model was trained. Regions that were filtered are also listed along with their respective model predictions. [file 41587_2022_1353_MOESM4_ESM.zip › kfold_results/ColoRect-AdenoCA/fold_4.txt]

CHROM	START	END	Y_TRUE	Y_PRED	STD
1.0	830000.0	840000.0	34.0	20.126087188720703	4.5500993728637695
1.0	840000.0	850000.0	3.0	11.367331504821777	2.5121359825134277
1.0	880000.0	890000.0	7.0	8.007929801940918	3.2923614978790283
1.0	890000.0	900000.0	7.0	7.536391258239746	2.1705381870269775
1.0	1080000.0	1090000.0	6.0	7.120307922363281	1.7751073837280273
1.0	1450000.0	1460000.0	4.0	6.717313289642334	1.6174602508544922
1.0	1470000.0	1480000.0	4.0	7.25881814956665	2.640437364578247
1.0	1480000.0	1490000.0	7.0	8.06826400756836	1.88882315158844
1.0	1500000.0	1510000.0	11.0	8.316113471984863	1.9418010711669922
1.0	1710000.0	1720000.0	10.0	7.624203681945801	1.8961198329925537
1.0	1720000.0	1730000.0	7.0	7.436282157897949	1.9562244415283203
1.0	1750000.0	1760000.0	12.0	12.636303901672363	2.9445507526397705
1.0	1770000.0	1780000.0	24.0	13.360280990600586	3.107856273651123
1.0	1820000.0	1830000.0	9.0	11.63823127746582	3.7240397930145264
1.0	1890000.0	1900000.0	18.0	16.52511215209961	3.883668899536133
1.0	1930000.0	1940000.0	21.0	19.313573837280273	4.336618900299072
1.0	2050000.0	2060000.0	6.0	9.74620246887207	2.1360256671905518
1.0	2130000.0	2140000.0	9.0	6.860015869140625	1.6734044551849365
1.0	2180000.0	2190000.0	9.0	7.681536674499512	1.8808618783950806
1.0	2190000.0	2200000.0	16.0	11.606793403625488	2.648637294769287
1.0	2240000.0	2250000.0	7.0	7.951441764831543	1.9666649103164673
1.0	2430000.0	2440000.0	9.0	9.478989601135254	2.166029453277588
1.0	2460000.0	2470000.0	10.0	9.339029312133789	2.1413991451263428
1.0	2480000.0	2490000.0	6.0	6.383157730102539	1.616156816482544
1.0	2500000.0	2510000.0	10.0	13.036806106567383	2.838676929473877
1.0	2690000.0	2700000.0	23.0	21.171796798706055	5.974043846130371
1.0	2740000.0	2750000.0	20.0	19.33050537109375	4.939584732055664
1.0	2830000.0	2840000.0	24.0	19.997356414794922	4.907792568206787
1.0	2970000.0	2980000.0	24.0	24.80068016052246	5.352213382720947
1.0	2990000.0	3000000.0	17.0	13.985757827758789	3.080620050430298
1.0	3060000.0	3070000.0	19.0	17.745115280151367	4.557559490203857
1.0	3070000.0	3080000.0	25.0	17.52617073059082	4.369694709777832
1.0	3120000.0	3130000.0	22.0	16.193767547607422	3.9381542205810547
1.0	3130000.0	3140000.0	12.0	14.69798469543457	3.029555320739746
1.0	3220000.0	3230000.0	15.0	16.476573944091797	3.7773704528808594
1.0	3240000.0	3250000.0	12.0	11.925063133239746	2.5747334957122803
1.0	3280000.0	3290000.0	23.0	15.575166702270508	3.7638163566589355
1.0	3350000.0	3360000.0	27.0	18.97756576538086	4.217577934265137
1.0	3400000.0	3410000.0	15.0	17.97234535217285	3.661177158355713
1.0	3480000.0	3490000.0	10.0	14.632512092590332	3.46606183052063
1.0	3540000.0	3550000.0	14.0	8.301605224609375	1.7063146829605103
1.0	3590000.0	3600000.0	10.0	11.211920738220215	2.4406323432922363
1.0	3610000.0	3620000.0	11.0	12.069801330566406	2.889371633529663
1.0	3650000.0	3660000.0	6.0	9.879353523254395	2.167764902114868
1.0	3660000.0	3670000.0	24.0	16.8649959564209	4.62495756149292
1.0	3790000.0	3800000.0	9.0	10.317842483520508	2.028489351272583
1.0	3800000.0	3810000.0	15.0	8.259086608886719	2.7035937309265137
1.0	3820000.0	3830000.0	19.0	8.966486930847168	1.801790475845337
1.0	4000000.0	4010000.0	16.0	21.2391357421875	6.244033336639404
1.0	4030000.0	4040000.0	23.0	18.369152069091797	4.731453895568848
1.0	4110000.0	4120000.0	19.0	21.7460880279541	5.19069766998291
1.0	4150000.0	4160000.0	19.0	25.04684829711914	5.625284194946289
1.0	4180000.0	4190000.0	33.0	24.829811096191406	5.614986419677734
1.0	4200000.0	4210000.0	28.0	26.694866180419922	5.8385210037231445
1.0	4250000.0	4260000.0	39.0	42.09078598022461	7.274750709533691
1.0	4290000.0	4300000.0	36.0	38.861881256103516	7.049156188964844
1.0	4340000.0	4350000.0	36.0	39.84635925292969	7.189352512359619
1.0	4430000.0	4440000.0	38.0	36.48596954345703	6.815244197845459
1.0	4470000.0	4480000.0	44.0	41.72986602783203	7.3300909996032715
1.0	4540000.0	4550000.0	30.0	35.06511306762695	6.704522609710693
1.0	4690000.0	4700000.0	37.0	27.5893611907959	5.8139190673828125
1.0	4750000.0	4760000.0	24.0	27.692611694335938	5.699378967285156
1.0	4760000.0	4770000.0	30.0	26.645193099975586	5.741564750671387
1.0	4770000.0	4780000.0	34.0	28.304080963134766	5.841673851013184
1.0	4850000.0	4860000.0	49.0	36.670379638671875	6.817939758300781
1.0	4890000.0	4900000.0	40.0	36.547054290771484	6.779048919677734
1.0	4960000.0	4970000.0	42.0	41.304317474365234	7.251440525054932
1.0	4970000.0	4980000.0	30.0	42.197505950927734	7.345437049865723
1.0	4980000.0	4990000.0	46.0	42.42298889160156	7.349583625793457
1.0	4990000.0	5000000.0	44.0	37.48731231689453	6.907713413238525
1.0	5150000.0	5160000.0	41.0	47.3353385925293	7.536641597747803
1.0	5250000.0	5260000.0	40.0	43.18548583984375	7.369757175445557
1.0	5280000.0	5290000.0	39.0	42.18572998046875	7.142930030822754
1.0	5310000.0	5320000.0	34.0	39.37461853027344	7.110898494720459
1.0	5410000.0	5420000.0	34.0	39.78929901123047	7.13952112197876
1.0	5440000.0	5450000.0	33.0	32.718814849853516	6.498587608337402
1.0	5490000.0	5500000.0	24.0	31.905193328857422	6.431154727935791
1.0	5520000.0	5530000.0	29.0	31.870677947998047	6.4519853591918945
1.0	5630000.0	5640000.0	33.0	28.338085174560547	6.010775566101074
1.0	5670000.0	5680000.0	25.0	31.732324600219727	6.376245975494385
1.0	5730000.0	5740000.0	36.0	27.472957611083984	5.626132965087891
1.0	5840000.0	5850000.0	23.0	22.451793670654297	5.162417411804199
1.0	5860000.0	5870000.0	26.0	26.24972915649414	5.609206199645996
1.0	5970000.0	5980000.0	8.0	11.642477989196777	2.602658748626709
1.0	6010000.0	6020000.0	18.0	10.810826301574707	2.377472400665283
1.0	6050000.0	6060000.0	13.0	14.354177474975586	4.553410530090332
1.0	6080000.0	6090000.0	21.0	16.60030746459961	3.2961630821228027
1.0	6130000.0	6140000.0	22.0	16.19898796081543	3.8044097423553467
1.0	6170000.0	6180000.0	31.0	23.55108070373535	5.172839164733887
1.0	6210000.0	6220000.0	10.0	14.186352729797363	2.8416152000427246
1.0	6280000.0	6290000.0	20.0	7.7429070472717285	1.6500030755996704
1.0	6320000.0	6330000.0	10.0	7.879988193511963	1.8549169301986694
1.0	6400000.0	6410000.0	5.0	7.874110221862793	1.7174265384674072
1.0	6480000.0	6490000.0	11.0	9.546767234802246	1.9616626501083374
1.0	6510000.0	6520000.0	13.0	7.948251247406006	1.6664345264434814
1.0	6530000.0	6540000.0	2.0	7.458371162414551	1.8262932300567627
1.0	6550000.0	6560000.0	10.0	8.185029983520508	1.7549829483032227
1.0	6590000.0	6600000.0	8.0	9.37504768371582	2.182339906692505
1.0	6630000.0	6640000.0	17.0	14.024060249328613	2.9101474285125732
1.0	6790000.0	6800000.0	18.0	21.029861450195312	5.07922887802124
1.0	6800000.0	6810000.0	21.0	20.26333236694336	5.043376445770264
1.0	6880000.0	6890000.0	20.0	20.910945892333984	4.810019016265869
1.0	6890000.0	6900000.0	12.0	18.23956871032715	4.3601484298706055
1.0	6940000.0	6950000.0	23.0	18.92176628112793	4.8219380378723145
1.0	6970000.0	6980000.0	18.0	21.05533790588379	5.073235988616943
1.0	7020000.0	7030000.0	15.0	19.9505558013916	4.845729827880859
1.0	7030000.0	7040000.0	40.0	23.530887603759766	5.431209087371826
1.0	7110000.0	7120000.0	21.0	23.180553436279297	5.371682643890381
1.0	7120000.0	7130000.0	30.0	26.652851104736328	5.843923568725586
1.0	7160000.0	7170000.0	30.0	24.412965774536133	5.550950050354004
1.0	7190000.0	7200000.0	29.0	30.3724422454834	6.261068344116211
1.0	7220000.0	7230000.0	35.0	31.169239044189453	6.405128479003906
1.0	7240000.0	7250000.0	27.0	36.66541290283203	6.949549198150635
1.0	7260000.0	7270000.0	30.0	35.40220260620117	6.824563503265381
1.0	7290000.0	7300000.0	34.0	25.259754180908203	5.65499210357666
1.0	7440000.0	7450000.0	22.0	21.92626953125	5.156920433044434
1.0	7460000.0	7470000.0	23.0	21.399066925048828	4.718206405639648
1.0	7480000.0	7490000.0	27.0	20.2684383392334	4.940365314483643
1.0	7490000.0	7500000.0	17.0	18.692485809326172	4.6580657958984375
1.0	7530000.0	7540000.0	21.0	16.4276180267334	4.117506504058838
1.0	7550000.0	7560000.0	17.0	18.011829376220703	4.572600364685059
1.0	7560000.0	7570000.0	17.0	16.71548843383789	4.404251575469971
1.0	7600000.0	7610000.0	27.0	23.376728057861328	5.343485355377197
1.0	7620000.0	7630000.0	12.0	17.71445083618164	4.413495063781738
1.0	7640000.0	7650000.0	20.0	18.49784278869629	4.5701446533203125
1.0	7730000.0	7740000.0	19.0	16.770774841308594	4.087721347808838
1.0	7820000.0	7830000.0	26.0	25.032428741455078	5.265449523925781
1.0	7870000.0	7880000.0	28.0	20.670629501342773	4.9420084953308105
1.0	7900000.0	7910000.0	16.0	20.856714248657227	5.082698345184326
1.0	7940000.0	7950000.0	22.0	26.22503089904785	5.624537467956543
1.0	8000000.0	8010000.0	19.0	23.595745086669922	5.344583511352539
1.0	8030000.0	8040000.0	10.0	13.535116195678711	2.9493393898010254
1.0	8130000.0	8140000.0	12.0	19.578771591186523	4.863669395446777
1.0	8250000.0	8260000.0	24.0	20.3416690826416	4.585103988647461
1.0	8400000.0	8410000.0	12.0	15.977520942687988	3.270357608795166
1.0	8510000.0	8520000.0	28.0	15.687055587768555	3.93168568611145
1.0	8550000.0	8560000.0	13.0	15.464323043823242	3.1528728008270264
1.0	8580000.0	8590000.0	16.0	16.521326065063477	3.5089657306671143
1.0	8700000.0	8710000.0	16.0	18.867605209350586	4.7141547203063965
1.0	8710000.0	8720000.0	19.0	16.884597778320312	4.198282718658447
1.0	8870000.0	8880000.0	23.0	19.805429458618164	4.802145481109619
1.0	9040000.0	9050000.0	23.0	19.88987159729004	4.492349624633789
1.0	9100000.0	9110000.0	26.0	18.077713012695312	4.321382522583008
1.0	9160000.0	9170000.0	13.0	11.340494155883789	2.3850438594818115
1.0	9390000.0	9400000.0	10.0	11.2693452835083	2.2537307739257812
1.0	9400000.0	9410000.0	15.0	11.00352954864502	2.5149006843566895
1.0	9410000.0	9420000.0	10.0	8.79509162902832	1.964226484298706
1.0	9460000.0	9470000.0	12.0	16.63821792602539	4.5145416259765625
1.0	9470000.0	9480000.0	16.0	15.500524520874023	4.2075018882751465
1.0	9490000.0	9500000.0	22.0	17.05368423461914	4.5482282638549805
1.0	9520000.0	9530000.0	23.0	21.98904037475586	5.066031455993652
1.0	9550000.0	9560000.0	28.0	21.407140731811523	5.015103816986084
1.0	9600000.0	9610000.0	14.0	13.374310493469238	2.9203672409057617
1.0	9650000.0	9660000.0	10.0	8.988821029663086	1.8373823165893555
1.0	9700000.0	9710000.0	16.0	18.206661224365234	4.564359188079834
1.0	9740000.0	9750000.0	15.0	13.210087776184082	2.6074378490448
1.0	9780000.0	9790000.0	15.0	9.04841423034668	2.0188117027282715
1.0	9800000.0	9810000.0	12.0	9.731817245483398	2.162810802459717
1.0	9820000.0	9830000.0	12.0	12.602948188781738	2.88975191116333
1.0	9840000.0	9850000.0	21.0	13.807876586914062	2.9376301765441895
1.0	10000000.0	10010000.0	12.0	12.80034351348877	2.9345204830169678
1.0	10050000.0	10060000.0	20.0	19.123226165771484	4.222934246063232
1.0	10240000.0	10250000.0	14.0	15.337063789367676	3.7835357189178467
1.0	10410000.0	10420000.0	14.0	15.517135620117188	3.7359440326690674
1.0	10460000.0	10470000.0	17.0	11.27161979675293	2.1552186012268066
1.0	10470000.0	10480000.0	13.0	10.14445686340332	2.210538148880005
1.0	10480000.0	10490000.0	13.0	12.225868225097656	2.724261522293091
1.0	10490000.0	10500000.0	17.0	12.997906684875488	2.950434684753418
1.0	10600000.0	10610000.0	19.0	15.362115859985352	3.538320541381836
1.0	10650000.0	10660000.0	15.0	16.58340835571289	3.415994644165039
1.0	10690000.0	10700000.0	14.0	7.253056526184082	1.8299036026000977
1.0	10700000.0	10710000.0	9.0	7.088818550109863	2.9008774757385254
1.0	10720000.0	10730000.0	5.0	7.070492744445801	3.132803440093994
1.0	10740000.0	10750000.0	9.0	6.485496520996094	1.7429535388946533
1.0	10750000.0	10760000.0	8.0	6.091094493865967	2.0230932235717773
1.0	10790000.0	10800000.0	7.0	8.909646034240723	1.9955768585205078
1.0	10800000.0	10810000.0	9.0	8.065736770629883	1.8780933618545532
1.0	10810000.0	10820000.0	8.0	7.373495578765869	1.785301923751831
1.0	10870000.0	10880000.0	13.0	10.497479438781738	2.005436658859253
1.0	10930000.0	10940000.0	15.0	17.567304611206055	4.47072696685791
1.0	10990000.0	11000000.0	19.0	15.869059562683105	3.517077922821045
1.0	11050000.0	11060000.0	25.0	21.144058227539062	4.823141098022461
1.0	11080000.0	11090000.0	13.0	14.305290222167969	3.2594406604766846
1.0	11130000.0	11140000.0	7.0	8.639459609985352	1.8621536493301392
1.0	11170000.0	11180000.0	12.0	10.647222518920898	2.3324923515319824
1.0	11260000.0	11270000.0	13.0	11.772677421569824	2.617889881134033
1.0	11350000.0	11360000.0	15.0	12.764848709106445	3.330317735671997
1.0	11420000.0	11430000.0	24.0	21.581905364990234	5.175424575805664
1.0	11580000.0	11590000.0	12.0	17.3319149017334	4.245604515075684
1.0	11610000.0	11620000.0	36.0	25.04766273498535	5.608386993408203
1.0	11630000.0	11640000.0	26.0	23.54452133178711	5.316187381744385
1.0	11650000.0	11660000.0	26.0	22.07955551147461	4.858730316162109
1.0	11680000.0	11690000.0	19.0	24.4447021484375	5.430874824523926
1.0	11700000.0	11710000.0	19.0	18.863357543945312	4.182242393493652
1.0	11720000.0	11730000.0	11.0	13.658154487609863	3.0278708934783936
1.0	11740000.0	11750000.0	22.0	19.449615478515625	4.910120964050293
1.0	11780000.0	11790000.0	25.0	19.190418243408203	4.261097431182861
1.0	11840000.0	11850000.0	13.0	13.168980598449707	2.5867390632629395
1.0	11870000.0	11880000.0	10.0	11.104413986206055	2.339181423187256
1.0	12000000.0	12010000.0	11.0	12.71885871887207	2.6544413566589355
1.0	12010000.0	12020000.0	7.0	8.560364723205566	1.967656135559082
1.0	12020000.0	12030000.0	9.0	9.127260208129883	2.0293402671813965
1.0	12030000.0	12040000.0	14.0	10.38047981262207	3.1422553062438965
1.0	12050000.0	12060000.0	7.0	8.504572868347168	2.025543689727783
1.0	12110000.0	12120000.0	25.0	17.373489379882812	4.682835578918457
1.0	12130000.0	12140000.0	28.0	17.15609359741211	4.46925687789917
1.0	12180000.0	12190000.0	27.0	15.58257007598877	3.095409631729126
1.0	12190000.0	12200000.0	18.0	14.139699935913086	2.8769826889038086
1.0	12290000.0	12300000.0	12.0	12.571256637573242	2.7990012168884277
1.0	12380000.0	12390000.0	10.0	13.350484848022461	3.007930278778076
1.0	12620000.0	12630000.0	20.0	15.850863456726074	3.1951615810394287
1.0	12640000.0	12650000.0	8.0	10.633842468261719	2.2602224349975586
1.0	12660000.0	12670000.0	20.0	13.277322769165039	3.2830147743225098
1.0	12800000.0	12810000.0	33.0	25.97555923461914	5.525467872619629
1.0	12810000.0	12820000.0	30.0	27.98140525817871	5.84639835357666
1.0	12830000.0	12840000.0	27.0	24.861318588256836	5.359535217285156
1.0	13850000.0	13860000.0	24.0	24.724567413330078	5.599859714508057
1.0	13870000.0	13880000.0	21.0	28.887683868408203	6.093006610870361
1.0	13900000.0	13910000.0	33.0	29.174076080322266	6.1222076416015625
1.0	13970000.0	13980000.0	51.0	36.48337936401367	6.852362632751465
1.0	13980000.0	13990000.0	28.0	30.92849349975586	6.334938049316406
1.0	14110000.0	14120000.0	18.0	17.142545700073242	3.568387269973755
1.0	14120000.0	14130000.0	13.0	16.261070251464844	3.3470611572265625
1.0	14180000.0	14190000.0	27.0	30.69258689880371	6.314332485198975
1.0	14210000.0	14220000.0	20.0	25.08510398864746	5.443905830383301
1.0	14230000.0	14240000.0	21.0	27.054668426513672	5.86458683013916
1.0	14260000.0	14270000.0	23.0	31.45513343811035	6.343504905700684
1.0	14300000.0	14310000.0	22.0	27.48638343811035	5.849883556365967
1.0	14310000.0	14320000.0	28.0	28.047094345092773	5.968477249145508
1.0	14330000.0	14340000.0	37.0	30.33023452758789	6.1674981117248535
1.0	14370000.0	14380000.0	13.0	25.31606101989746	5.653680801391602
1.0	14390000.0	14400000.0	18.0	27.113513946533203	5.8643622398376465
1.0	14400000.0	14410000.0	25.0	27.576791763305664	5.937882900238037
1.0	14470000.0	14480000.0	25.0	31.980182647705078	6.293944835662842
1.0	14500000.0	14510000.0	30.0	33.33168411254883	6.3708367347717285
1.0	14520000.0	14530000.0	27.0	31.341567993164062	6.364584922790527
1.0	14560000.0	14570000.0	23.0	29.70807456970215	6.03704309463501
1.0	14570000.0	14580000.0	30.0	32.849159240722656	6.412653923034668
1.0	14610000.0	14620000.0	20.0	28.45050048828125	6.027552127838135
1.0	14690000.0	14700000.0	27.0	26.72039794921875	5.818148612976074
1.0	14750000.0	14760000.0	38.0	31.599502563476562	6.3017191886901855
1.0	14870000.0	14880000.0	34.0	35.88671112060547	6.808509826660156
1.0	14900000.0	14910000.0	35.0	37.56633377075195	6.967022895812988
1.0	14950000.0	14960000.0	36.0	29.316492080688477	5.9008002281188965
1.0	14980000.0	14990000.0	26.0	28.19137954711914	5.810192584991455
1.0	15110000.0	15120000.0	24.0	21.974212646484375	5.164483070373535
1.0	15120000.0	15130000.0	19.0	22.11652183532715	5.194936275482178
1.0	15160000.0	15170000.0	30.0	24.5882625579834	5.537478446960449
1.0	15240000.0	15250000.0	19.0	19.431751251220703	4.334450721740723
1.0	15250000.0	15260000.0	13.0	15.880785942077637	3.337942600250244
1.0	15280000.0	15290000.0	8.0	14.528923034667969	2.9664673805236816
1.0	15290000.0	15300000.0	10.0	16.64545440673828	3.7168478965759277
1.0	15310000.0	15320000.0	9.0	13.170002937316895	2.6488051414489746
1.0	15340000.0	15350000.0	14.0	13.353739738464355	2.7125821113586426
1.0	15350000.0	15360000.0	15.0	13.6487455368042	3.069418430328369
1.0	15360000.0	15370000.0	14.0	13.880763053894043	3.439502000808716
1.0	15410000.0	15420000.0	22.0	18.736549377441406	4.497228145599365
1.0	15420000.0	15430000.0	21.0	18.380935668945312	4.611307621002197
1.0	15430000.0	15440000.0	28.0	18.484012603759766	4.250359535217285
1.0	15440000.0	15450000.0	16.0	17.36522674560547	4.118432998657227
1.0	15460000.0	15470000.0	24.0	18.033443450927734	4.255549430847168
1.0	15610000.0	15620000.0	14.0	18.483142852783203	4.662531852722168
1.0	15620000.0	15630000.0	19.0	20.853225708007812	4.883151531219482
1.0	15740000.0	15750000.0	4.0	9.0709867477417	1.9822771549224854
1.0	15770000.0	15780000.0	21.0	17.977901458740234	4.548558235168457
1.0	15830000.0	15840000.0	20.0	10.518150329589844	2.3698818683624268
1.0	15990000.0	16000000.0	11.0	15.647323608398438	3.392925262451172
1.0	16020000.0	16030000.0	11.0	10.214580535888672	2.250086545944214
1.0	16100000.0	16110000.0	6.0	8.552241325378418	2.345734119415283
1.0	16180000.0	16190000.0	16.0	14.75244140625	3.279143810272217
1.0	16190000.0	16200000.0	18.0	15.609262466430664	3.4322094917297363
1.0	16290000.0	16300000.0	12.0	9.561103820800781	2.083629608154297
1.0	16300000.0	16310000.0	18.0	19.747119903564453	5.012834072113037
1.0	16360000.0	16370000.0	18.0	11.655900955200195	2.5831105709075928
1.0	16370000.0	16380000.0	11.0	10.056371688842773	1.970158576965332
1.0	16390000.0	16400000.0	12.0	12.112713813781738	2.7452826499938965
1.0	16460000.0	16470000.0	8.0	8.16517162322998	2.101693630218506
1.0	16550000.0	16560000.0	9.0	10.0230073928833	2.1594035625457764
1.0	16650000.0	16660000.0	11.0	15.16991901397705	3.4928081035614014
1.0	16940000.0	16950000.0	29.0	13.922757148742676	3.1095194816589355
1.0	17290000.0	17300000.0	9.0	12.361557006835938	2.3305492401123047
1.0	17350000.0	17360000.0	7.0	10.715450286865234	2.3858509063720703
1.0	17490000.0	17500000.0	29.0	22.30295753479004	5.217996120452881
1.0	17580000.0	17590000.0	15.0	19.43611717224121	4.891226291656494
1.0	17670000.0	17680000.0	13.0	18.82113265991211	4.5268683433532715
1.0	17690000.0	17700000.0	16.0	21.432659149169922	4.946902751922607
1.0	18160000.0	18170000.0	21.0	22.259990692138672	5.240528106689453
1.0	18200000.0	18210000.0	22.0	23.568933486938477	5.411398887634277
1.0	18210000.0	18220000.0	14.0	22.675745010375977	5.295129776000977
1.0	18360000.0	18370000.0	29.0	24.642559051513672	5.570815086364746
1.0	18380000.0	18390000.0	26.0	27.815603256225586	5.970250606536865
1.0	18490000.0	18500000.0	29.0	26.250415802001953	5.803256988525391
1.0	18530000.0	18540000.0	24.0	26.88387107849121	5.841560363769531
1.0	18680000.0	18690000.0	29.0	31.425628662109375	6.363844871520996
1.0	18940000.0	18950000.0	32.0	27.69205665588379	5.926877975463867
1.0	18950000.0	18960000.0	31.0	22.10763168334961	4.89669132232666
1.0	19020000.0	19030000.0	25.0	23.304004669189453	5.193836212158203
1.0	19070000.0	19080000.0	18.0	22.03885841369629	5.219018459320068
1.0	19090000.0	19100000.0	13.0	24.094470977783203	5.45916748046875
1.0	19140000.0	19150000.0	21.0	17.74746322631836	3.9834678173065186
1.0	19150000.0	19160000.0	17.0	19.46604347229004	4.451338768005371
1.0	19270000.0	19280000.0	8.0	8.838701248168945	1.9807666540145874
1.0	19340000.0	19350000.0	21.0	21.326820373535156	4.876623153686523
1.0	19350000.0	19360000.0	23.0	20.79305076599121	4.438889503479004
1.0	19360000.0	19370000.0	13.0	17.42913818359375	3.8900909423828125
1.0	19440000.0	19450000.0	11.0	10.42521858215332	2.3168814182281494
1.0	19490000.0	19500000.0	11.0	11.598586082458496	2.619032859802246
1.0	19540000.0	19550000.0	14.0	10.615821838378906	2.047618865966797
1.0	19580000.0	19590000.0	16.0	7.180288791656494	1.842584252357483
1.0	19600000.0	19610000.0	17.0	13.043014526367188	2.6653428077697754
1.0	19610000.0	19620000.0	11.0	11.974449157714844	2.74941349029541
1.0	19620000.0	19630000.0	22.0	15.268000602722168	3.1422276496887207
1.0	19680000.0	19690000.0	13.0	8.989267349243164	2.095292091369629
1.0	19770000.0	19780000.0	17.0	13.140101432800293	3.0020649433135986
1.0	19820000.0	19830000.0	17.0	20.232776641845703	4.96129035949707
1.0	19890000.0	19900000.0	25.0	21.252182006835938	5.010562896728516
1.0	19920000.0	19930000.0	14.0	15.24846363067627	3.4380135536193848
1.0	19960000.0	19970000.0	17.0	16.671310424804688	3.4380295276641846
1.0	19980000.0	19990000.0	20.0	12.34335994720459	3.961447238922119
1.0	19990000.0	20000000.0	18.0	16.818899154663086	3.8386855125427246
1.0	20000000.0	20010000.0	14.0	13.024706840515137	3.089125633239746
1.0	20120000.0	20130000.0	16.0	10.767210006713867	2.3016393184661865
1.0	20160000.0	20170000.0	26.0	27.399566650390625	5.853710174560547
1.0	20220000.0	20230000.0	13.0	14.457682609558105	3.1947884559631348
1.0	20420000.0	20430000.0	12.0	22.158031463623047	5.035949230194092
1.0	20540000.0	20550000.0	23.0	24.18868637084961	5.423420429229736
1.0	20580000.0	20590000.0	21.0	19.023210525512695	4.686159133911133
1.0	20620000.0	20630000.0	17.0	19.167245864868164	4.7492780685424805
1.0	20630000.0	20640000.0	14.0	18.754968643188477	4.700675010681152
1.0	20670000.0	20680000.0	22.0	20.677631378173828	4.799742698669434
1.0	20680000.0	20690000.0	12.0	17.622583389282227	4.623091697692871
1.0	20690000.0	20700000.0	16.0	20.502559661865234	5.10189962387085
1.0	20700000.0	20710000.0	19.0	20.867258071899414	5.110983848571777
1.0	20720000.0	20730000.0	31.0	25.111679077148438	5.363797187805176
1.0	20760000.0	20770000.0	22.0	22.265003204345703	5.250658988952637
1.0	20830000.0	20840000.0	20.0	21.017684936523438	5.152432441711426
1.0	20860000.0	20870000.0	30.0	24.04170036315918	5.451054573059082
1.0	20880000.0	20890000.0	18.0	21.14529800415039	4.7466630935668945
1.0	20940000.0	20950000.0	14.0	20.48794174194336	4.794854640960693
1.0	20960000.0	20970000.0	11.0	10.432230949401855	2.1668002605438232
1.0	21040000.0	21050000.0	33.0	16.317230224609375	4.013871192932129
1.0	21130000.0	21140000.0	20.0	16.12114906311035	3.3602631092071533
1.0	21170000.0	21180000.0	15.0	16.840333938598633	3.5675768852233887
1.0	21260000.0	21270000.0	11.0	18.616161346435547	4.294894695281982
1.0	21350000.0	21360000.0	18.0	18.124011993408203	4.49112606048584
1.0	21390000.0	21400000.0	15.0	20.099140167236328	4.490786075592041
1.0	21400000.0	21410000.0	24.0	17.538623809814453	3.7512145042419434
1.0	21430000.0	21440000.0	11.0	18.9926815032959	4.7022480964660645
1.0	21450000.0	21460000.0	13.0	16.662796020507812	3.7972469329833984
1.0	21480000.0	21490000.0	15.0	15.47278118133545	3.169658899307251
1.0	21490000.0	21500000.0	16.0	14.910163879394531	3.2724125385284424
1.0	21530000.0	21540000.0	21.0	20.116506576538086	4.476063251495361
1.0	21900000.0	21910000.0	20.0	18.802837371826172	4.614106178283691
1.0	21910000.0	21920000.0	14.0	15.427691459655762	3.1513679027557373
1.0	22000000.0	22010000.0	19.0	14.619842529296875	3.1505632400512695
1.0	22010000.0	22020000.0	21.0	13.269935607910156	2.9854226112365723
1.0	22100000.0	22110000.0	11.0	13.721769332885742	2.9427647590637207
1.0	22200000.0	22210000.0	7.0	7.1494598388671875	1.8388410806655884
1.0	22360000.0	22370000.0	12.0	14.719700813293457	3.0063302516937256
1.0	22430000.0	22440000.0	12.0	13.9245023727417	2.8298449516296387
1.0	22640000.0	22650000.0	11.0	21.82488441467285	5.2031660079956055
1.0	22720000.0	22730000.0	23.0	26.610422134399414	5.726990699768066
1.0	22730000.0	22740000.0	19.0	22.843660354614258	5.259127616882324
1.0	22780000.0	22790000.0	21.0	20.40017318725586	4.513234615325928
1.0	22810000.0	22820000.0	16.0	18.47927474975586	3.9189491271972656
1.0	22880000.0	22890000.0	21.0	18.711257934570312	4.790419578552246
1.0	23000000.0	23010000.0	9.0	14.147259712219238	2.8625595569610596
1.0	23010000.0	23020000.0	22.0	19.092758178710938	4.358163833618164
1.0	23050000.0	23060000.0	15.0	12.77591609954834	3.0502395629882812
1.0	23110000.0	23120000.0	10.0	9.364763259887695	2.06575345993042
1.0	23250000.0	23260000.0	15.0	21.891193389892578	5.221685886383057
1.0	23280000.0	23290000.0	13.0	21.3843936920166	5.1185526847839355
1.0	23380000.0	23390000.0	16.0	16.60752296447754	3.528914213180542
1.0	23390000.0	23400000.0	16.0	15.9246187210083	3.3371682167053223
1.0	23400000.0	23410000.0	21.0	14.057345390319824	2.913757085800171
1.0	23460000.0	23470000.0	15.0	15.005029678344727	3.074786424636841
1.0	23470000.0	23480000.0	12.0	17.448644638061523	4.467120170593262
1.0	23480000.0	23490000.0	23.0	17.331497192382812	4.404274940490723
1.0	23540000.0	23550000.0	18.0	19.98604393005371	4.956797122955322
1.0	23550000.0	23560000.0	16.0	21.760337829589844	5.154449462890625
1.0	23600000.0	23610000.0	24.0	19.538633346557617	4.551866054534912
1.0	23620000.0	23630000.0	18.0	16.248123168945312	3.390082597732544
1.0	23720000.0	23730000.0	8.0	12.469711303710938	2.7088236808776855
1.0	23730000.0	23740000.0	18.0	11.871713638305664	2.624441385269165
1.0	23810000.0	23820000.0	19.0	19.6357364654541	4.882914066314697
1.0	23840000.0	23850000.0	18.0	9.380680084228516	2.078272581100464
1.0	23980000.0	23990000.0	22.0	21.004940032958984	5.071341514587402
1.0	24050000.0	24060000.0	17.0	13.42517375946045	2.7547593116760254
1.0	24060000.0	24070000.0	22.0	15.981195449829102	3.3477084636688232
1.0	24130000.0	24140000.0	13.0	8.426475524902344	1.9047982692718506
1.0	24180000.0	24190000.0	13.0	10.166776657104492	2.2104644775390625
1.0	24220000.0	24230000.0	13.0	14.609829902648926	3.382422924041748
1.0	24330000.0	24340000.0	1.0	15.25671100616455	4.041979789733887
1.0	24470000.0	24480000.0	18.0	15.819938659667969	3.516381025314331
1.0	24520000.0	24530000.0	13.0	14.693719863891602	3.2977969646453857
1.0	24540000.0	24550000.0	21.0	20.213241577148438	4.9087018966674805
1.0	24620000.0	24630000.0	17.0	18.411813735961914	4.319553852081299
1.0	24650000.0	24660000.0	14.0	16.160959243774414	3.450171709060669
1.0	24700000.0	24710000.0	20.0	12.761579513549805	2.6459176540374756
1.0	24720000.0	24730000.0	16.0	17.821725845336914	4.042647838592529
1.0	24730000.0	24740000.0	14.0	21.34592056274414	4.594847679138184
1.0	24770000.0	24780000.0	14.0	12.608272552490234	2.7703518867492676
1.0	24920000.0	24930000.0	29.0	21.708810806274414	5.1500091552734375
1.0	24950000.0	24960000.0	32.0	23.895553588867188	5.358486652374268
1.0	24980000.0	24990000.0	17.0	16.865779876708984	3.7870407104492188
1.0	25010000.0	25020000.0	26.0	20.87468910217285	5.051578521728516
1.0	25150000.0	25160000.0	23.0	22.720012664794922	4.7648210525512695
1.0	25260000.0	25270000.0	22.0	17.703989028930664	4.289134979248047
1.0	25280000.0	25290000.0	29.0	16.637996673583984	3.6748528480529785
1.0	25340000.0	25350000.0	9.0	14.808758735656738	3.3730475902557373
1.0	25360000.0	25370000.0	15.0	19.086227416992188	4.715152740478516
1.0	25370000.0	25380000.0	15.0	20.611431121826172	5.043205261230469
1.0	25450000.0	25460000.0	26.0	20.971439361572266	5.075885772705078
1.0	25470000.0	25480000.0	28.0	24.366161346435547	5.472962856292725
1.0	25500000.0	25510000.0	15.0	22.15549087524414	5.057626724243164
1.0	25580000.0	25590000.0	12.0	16.162673950195312	3.3395493030548096
1.0	25780000.0	25790000.0	20.0	15.991780281066895	3.3567092418670654
1.0	25810000.0	25820000.0	30.0	14.513928413391113	3.0304629802703857
1.0	25880000.0	25890000.0	13.0	9.20966911315918	2.061232566833496
1.0	25900000.0	25910000.0	16.0	18.453060150146484	4.706507682800293
1.0	25960000.0	25970000.0	50.0	30.638126373291016	6.289083957672119
1.0	25970000.0	25980000.0	22.0	22.379005432128906	5.1059489250183105
1.0	26000000.0	26010000.0	18.0	26.861499786376953	5.732897758483887
1.0	26040000.0	26050000.0	24.0	26.311080932617188	5.601634979248047
1.0	26100000.0	26110000.0	12.0	13.75957202911377	2.7934281826019287
1.0	26150000.0	26160000.0	9.0	12.898797988891602	2.8642830848693848
1.0	26160000.0	26170000.0	19.0	17.87821388244629	4.694221019744873
1.0	26190000.0	26200000.0	21.0	13.843867301940918	3.0940356254577637
1.0	26200000.0	26210000.0	21.0	15.957559585571289	4.091211318969727
1.0	26250000.0	26260000.0	28.0	23.45392417907715	5.358395099639893
1.0	26260000.0	26270000.0	25.0	21.89933204650879	5.195033073425293
1.0	26280000.0	26290000.0	13.0	15.937724113464355	3.2485337257385254
1.0	26310000.0	26320000.0	10.0	15.729501724243164	3.5571086406707764
1.0	26390000.0	26400000.0	20.0	21.926197052001953	5.214422702789307
1.0	26400000.0	26410000.0	24.0	20.40328025817871	5.016400337219238
1.0	26450000.0	26460000.0	31.0	21.24388885498047	5.108138561248779
1.0	26480000.0	26490000.0	16.0	17.19900894165039	3.813599109649658
1.0	26520000.0	26530000.0	22.0	20.988067626953125	4.6239213943481445
1.0	26560000.0	26570000.0	17.0	15.93779468536377	3.3756744861602783
1.0	26570000.0	26580000.0	9.0	13.378949165344238	2.7748820781707764
1.0	26580000.0	26590000.0	16.0	11.46085262298584	2.263545036315918
1.0	26600000.0	26610000.0	6.0	10.346941947937012	2.177894115447998
1.0	26610000.0	26620000.0	6.0	11.734369277954102	2.584012269973755
1.0	26770000.0	26780000.0	16.0	13.545438766479492	2.7241568565368652
1.0	26780000.0	26790000.0	14.0	15.356451034545898	3.392746686935425
1.0	26790000.0	26800000.0	10.0	9.75489330291748	1.8691222667694092
1.0	26810000.0	26820000.0	27.0	19.682897567749023	4.413207530975342
1.0	26840000.0	26850000.0	23.0	21.88490867614746	4.871962070465088
1.0	26870000.0	26880000.0	5.0	8.405431747436523	1.9190505743026733
1.0	26880000.0	26890000.0	7.0	8.159405708312988	2.0033438205718994
1.0	26920000.0	26930000.0	18.0	18.83823013305664	4.847253799438477
1.0	26940000.0	26950000.0	25.0	17.353952407836914	3.927713394165039
1.0	27040000.0	27050000.0	9.0	17.153697967529297	3.5499749183654785
1.0	27100000.0	27110000.0	16.0	9.329568862915039	1.9878580570220947
1.0	27130000.0	27140000.0	27.0	14.671875	3.4598686695098877
1.0	27150000.0	27160000.0	9.0	8.976651191711426	1.983534574508667
1.0	27160000.0	27170000.0	7.0	7.821938514709473	1.8764451742172241
1.0	27180000.0	27190000.0	7.0	10.825526237487793	2.618506908416748
1.0	27190000.0	27200000.0	14.0	10.778602600097656	2.5656847953796387
1.0	27260000.0	27270000.0	10.0	9.00341510772705	2.0388855934143066
1.0	27270000.0	27280000.0	13.0	8.582170486450195	1.9818909168243408
1.0	27320000.0	27330000.0	11.0	13.11036491394043	2.9910855293273926
1.0	27340000.0	27350000.0	11.0	17.9290714263916	4.284377098083496
1.0	27380000.0	27390000.0	18.0	14.374051094055176	3.009334087371826
1.0	27410000.0	27420000.0	18.0	17.091472625732422	3.9192185401916504
1.0	27460000.0	27470000.0	14.0	9.193656921386719	2.0223889350891113
1.0	27530000.0	27540000.0	21.0	22.38020896911621	5.230745792388916
1.0	27540000.0	27550000.0	26.0	22.720958709716797	5.1530656814575195
1.0	27610000.0	27620000.0	9.0	12.255088806152344	2.5373990535736084
1.0	27770000.0	27780000.0	19.0	14.193771362304688	3.1527762413024902
1.0	27830000.0	27840000.0	13.0	14.17494010925293	2.96760630607605
1.0	27860000.0	27870000.0	10.0	10.257208824157715	2.2502875328063965
1.0	27910000.0	27920000.0	10.0	8.792742729187012	1.8443076610565186
1.0	27930000.0	27940000.0	13.0	14.602258682250977	4.189993381500244
1.0	27940000.0	27950000.0	12.0	16.61836814880371	4.575467109680176
1.0	27950000.0	27960000.0	18.0	14.498934745788574	4.066479682922363
1.0	27980000.0	27990000.0	9.0	13.761797904968262	2.7762510776519775
1.0	28100000.0	28110000.0	17.0	15.924029350280762	3.2693943977355957
1.0	28110000.0	28120000.0	16.0	16.899639129638672	3.5182900428771973
1.0	28130000.0	28140000.0	13.0	15.747515678405762	3.2497928142547607
1.0	28140000.0	28150000.0	15.0	13.998034477233887	2.978118896484375
1.0	28170000.0	28180000.0	9.0	10.149701118469238	2.224884510040283
1.0	28190000.0	28200000.0	19.0	14.31605052947998	2.8901689052581787
1.0	28250000.0	28260000.0	22.0	18.469308853149414	4.317551612854004
1.0	28290000.0	28300000.0	7.0	12.587626457214355	4.110727787017822
1.0	28300000.0	28310000.0	21.0	13.590963363647461	3.136863946914673
1.0	28370000.0	28380000.0	13.0	18.317609786987305	4.752810001373291
1.0	28550000.0	28560000.0	18.0	13.876741409301758	2.8382604122161865
1.0	28600000.0	28610000.0	17.0	10.60476016998291	2.012939214706421
1.0	28690000.0	28700000.0	21.0	16.689844131469727	3.4555306434631348
1.0	28720000.0	28730000.0	17.0	14.836090087890625	3.063666582107544
1.0	28730000.0	28740000.0	19.0	16.120304107666016	3.3240509033203125
1.0	28760000.0	28770000.0	14.0	16.36623191833496	3.594702959060669
1.0	28780000.0	28790000.0	12.0	14.059036254882812	3.0024819374084473
1.0	28820000.0	28830000.0	19.0	12.037102699279785	2.777472734451294
1.0	28860000.0	28870000.0	11.0	14.662343978881836	5.013516426086426
1.0	28890000.0	28900000.0	12.0	9.936152458190918	2.176644802093506
1.0	28940000.0	28950000.0	16.0	12.366498947143555	2.7999930381774902
1.0	28960000.0	28970000.0	15.0	13.943519592285156	3.159193754196167
1.0	29080000.0	29090000.0	17.0	14.450286865234375	3.0996034145355225
1.0	29140000.0	29150000.0	23.0	19.038881301879883	4.681128025054932
1.0	29200000.0	29210000.0	14.0	17.229835510253906	3.8047263622283936
1.0	29260000.0	29270000.0	22.0	18.912919998168945	4.27990198135376
1.0	29310000.0	29320000.0	13.0	18.158061981201172	4.626523017883301
1.0	29370000.0	29380000.0	17.0	18.975597381591797	4.703062057495117
1.0	29390000.0	29400000.0	19.0	18.017309188842773	4.594008922576904
1.0	29430000.0	29440000.0	20.0	15.615766525268555	3.288140058517456
1.0	29440000.0	29450000.0	16.0	13.081637382507324	2.7929935455322266
1.0	29460000.0	29470000.0	19.0	18.172527313232422	4.0539164543151855
1.0	29520000.0	29530000.0	11.0	10.290177345275879	2.197556972503662
1.0	29610000.0	29620000.0	15.0	12.350667953491211	2.8833138942718506
1.0	29650000.0	29660000.0	16.0	15.301130294799805	3.9840774536132812
1.0	29700000.0	29710000.0	30.0	30.778411865234375	6.275146484375
1.0	29740000.0	29750000.0	17.0	26.33329200744629	5.739633083343506
1.0	29830000.0	29840000.0	39.0	24.23575210571289	5.222991943359375
1.0	30020000.0	30030000.0	6.0	14.793017387390137	5.673428058624268
1.0	30060000.0	30070000.0	28.0	22.390277862548828	5.378663539886475
1.0	30140000.0	30150000.0	28.0	26.459651947021484	5.801926612854004
1.0	30170000.0	30180000.0	29.0	26.003734588623047	5.701824188232422
1.0	30220000.0	30230000.0	31.0	25.89530372619629	5.7288665771484375
1.0	30270000.0	30280000.0	23.0	28.75955581665039	6.060759544372559
1.0	30330000.0	30340000.0	44.0	32.39099884033203	6.414628505706787
1.0	30340000.0	30350000.0	46.0	36.141448974609375	6.779630184173584
1.0	30390000.0	30400000.0	22.0	28.158187866210938	5.9890546798706055
1.0	30500000.0	30510000.0	29.0	31.799280166625977	6.3543381690979
1.0	30510000.0	30520000.0	23.0	22.329740524291992	5.214437484741211
1.0	30600000.0	30610000.0	24.0	25.9787540435791	5.728377342224121
1.0	30690000.0	30700000.0	37.0	28.246973037719727	6.028964996337891
1.0	30700000.0	30710000.0	30.0	28.622455596923828	6.070448875427246
1.0	30950000.0	30960000.0	22.0	20.774084091186523	5.061740398406982
1.0	30990000.0	31000000.0	15.0	22.249767303466797	5.2046709060668945
1.0	31080000.0	31090000.0	18.0	24.767364501953125	5.531492710113525
1.0	31090000.0	31100000.0	42.0	27.16229820251465	5.719614505767822
1.0	31110000.0	31120000.0	21.0	21.870960235595703	4.952375888824463
1.0	31140000.0	31150000.0	27.0	26.003469467163086	5.536721229553223
1.0	31180000.0	31190000.0	15.0	19.561450958251953	4.475165843963623
1.0	31220000.0	31230000.0	21.0	8.235127449035645	1.9025672674179077
1.0	31260000.0	31270000.0	16.0	19.467273712158203	4.604383945465088
1.0	31340000.0	31350000.0	10.0	13.391390800476074	2.8390040397644043
1.0	31390000.0	31400000.0	28.0	24.535263061523438	5.553290367126465
1.0	31480000.0	31490000.0	30.0	20.450241088867188	4.973607063293457
1.0	31500000.0	31510000.0	23.0	19.563539505004883	4.762682914733887
1.0	31580000.0	31590000.0	17.0	23.458148956298828	5.379673957824707
1.0	31760000.0	31770000.0	11.0	12.408025741577148	2.726193904876709
1.0	31820000.0	31830000.0	13.0	14.818072319030762	3.4959399700164795
1.0	31880000.0	31890000.0	11.0	13.829839706420898	2.747602939605713
1.0	31930000.0	31940000.0	26.0	26.694223403930664	5.6373395919799805
1.0	32160000.0	32170000.0	10.0	8.874818801879883	1.9582713842391968
1.0	32170000.0	32180000.0	13.0	13.683595657348633	3.068840503692627
1.0	32220000.0	32230000.0	12.0	11.334383010864258	2.5467426776885986
1.0	32230000.0	32240000.0	9.0	14.205767631530762	3.168947458267212
1.0	32240000.0	32250000.0	16.0	17.971508026123047	4.586834907531738
1.0	32320000.0	32330000.0	17.0	21.557228088378906	5.122544288635254
1.0	32380000.0	32390000.0	25.0	16.91659164428711	3.785475492477417
1.0	32390000.0	32400000.0	17.0	19.262048721313477	4.378986835479736
1.0	32460000.0	32470000.0	11.0	20.589630126953125	4.586418628692627
1.0	32470000.0	32480000.0	16.0	15.946184158325195	3.4382805824279785
1.0	32500000.0	32510000.0	13.0	13.450655937194824	2.6882882118225098
1.0	32570000.0	32580000.0	17.0	13.65668773651123	3.11259126663208
1.0	32610000.0	32620000.0	18.0	15.56189250946045	3.51649808883667
1.0	32740000.0	32750000.0	12.0	14.890922546386719	3.4391541481018066
1.0	32820000.0	32830000.0	13.0	12.129598617553711	2.3759942054748535
1.0	33060000.0	33070000.0	17.0	15.133888244628906	3.3247056007385254
1.0	33140000.0	33150000.0	15.0	12.697613716125488	2.898864269256592
1.0	33310000.0	33320000.0	13.0	13.273173332214355	3.0745716094970703
1.0	33330000.0	33340000.0	5.0	13.357461929321289	2.9110114574432373
1.0	33370000.0	33380000.0	15.0	21.151411056518555	5.1562724113464355
1.0	33390000.0	33400000.0	23.0	18.340614318847656	4.70113468170166
1.0	33400000.0	33410000.0	14.0	12.414523124694824	2.7998805046081543
1.0	33480000.0	33490000.0	15.0	13.355230331420898	3.0118699073791504
1.0	33540000.0	33550000.0	15.0	16.469619750976562	3.403186082839966
1.0	33550000.0	33560000.0	12.0	13.092117309570312	2.7808098793029785
1.0	33590000.0	33600000.0	18.0	19.52610969543457	4.922125339508057
1.0	33630000.0	33640000.0	10.0	14.05723762512207	3.182786226272583
1.0	33650000.0	33660000.0	23.0	25.937191009521484	5.755319118499756
1.0	33680000.0	33690000.0	20.0	22.22161865234375	5.114162921905518
1.0	33720000.0	33730000.0	8.0	12.41693115234375	2.722562789916992
1.0	33740000.0	33750000.0	17.0	12.983813285827637	2.5188510417938232
1.0	33750000.0	33760000.0	18.0	14.353452682495117	3.0247573852539062
1.0	33780000.0	33790000.0	17.0	16.291593551635742	3.6332240104675293
1.0	33790000.0	33800000.0	16.0	10.754693984985352	2.2876853942871094
1.0	33830000.0	33840000.0	13.0	13.38801097869873	2.902073621749878
1.0	33850000.0	33860000.0	27.0	20.765901565551758	5.001789093017578
1.0	33920000.0	33930000.0	36.0	24.13995933532715	5.475336074829102
1.0	33970000.0	33980000.0	27.0	31.422443389892578	6.3791303634643555
1.0	34040000.0	34050000.0	28.0	28.845134735107422	5.991398811340332
1.0	34090000.0	34100000.0	38.0	32.6948356628418	6.479337215423584
1.0	34140000.0	34150000.0	31.0	23.686994552612305	5.208800315856934
1.0	34160000.0	34170000.0	25.0	32.92430114746094	6.433650970458984
1.0	34220000.0	34230000.0	21.0	31.192495346069336	6.294989109039307
1.0	34290000.0	34300000.0	15.0	22.3029842376709	5.213564872741699
1.0	34310000.0	34320000.0	31.0	32.00326919555664	6.407009124755859
1.0	34350000.0	34360000.0	31.0	29.639450073242188	6.1178154945373535
1.0	34410000.0	34420000.0	23.0	28.790613174438477	6.090147495269775
1.0	34440000.0	34450000.0	25.0	29.261341094970703	6.131186485290527
1.0	34460000.0	34470000.0	33.0	33.03207015991211	6.489332675933838
1.0	34520000.0	34530000.0	29.0	32.29606246948242	6.311473846435547
1.0	34610000.0	34620000.0	36.0	31.391193389892578	6.256129264831543
1.0	34640000.0	34650000.0	26.0	35.739524841308594	6.755223751068115
1.0	34870000.0	34880000.0	23.0	30.667984008789062	6.317067623138428
1.0	34880000.0	34890000.0	35.0	28.443256378173828	6.053433895111084
1.0	34910000.0	34920000.0	24.0	29.284313201904297	6.118889808654785
1.0	35160000.0	35170000.0	38.0	23.88479995727539	5.474155902862549
1.0	35170000.0	35180000.0	21.0	25.308090209960938	5.656754970550537
1.0	35270000.0	35280000.0	32.0	27.179462432861328	5.845958232879639
1.0	35300000.0	35310000.0	28.0	17.621583938598633	4.4260101318359375
1.0	35310000.0	35320000.0	13.0	17.819822311401367	4.372553825378418
1.0	35410000.0	35420000.0	43.0	31.723302841186523	6.413640022277832
1.0	35450000.0	35460000.0	18.0	19.67585563659668	4.74478006362915
1.0	35510000.0	35520000.0	32.0	29.28397560119629	6.136296272277832
1.0	35630000.0	35640000.0	24.0	28.81887435913086	6.078387260437012
1.0	35660000.0	35670000.0	32.0	27.916278839111328	5.9785895347595215
1.0	35770000.0	35780000.0	24.0	18.882566452026367	4.262292385101318
1.0	35900000.0	35910000.0	13.0	9.499344825744629	2.057382106781006
1.0	35970000.0	35980000.0	16.0	18.88627052307129	4.724949359893799
1.0	36030000.0	36040000.0	22.0	16.442062377929688	4.388380527496338
1.0	36040000.0	36050000.0	23.0	17.399497985839844	4.669646263122559
1.0	36120000.0	36130000.0	22.0	27.46123695373535	5.863619804382324
1.0	36180000.0	36190000.0	14.0	13.854646682739258	3.1227500438690186
1.0	36190000.0	36200000.0	16.0	16.636838912963867	4.129826545715332
1.0	36200000.0	36210000.0	11.0	15.789129257202148	3.5101914405822754
1.0	36220000.0	36230000.0	18.0	18.4703426361084	4.712653160095215
1.0	36240000.0	36250000.0	27.0	23.72743797302246	5.447151184082031
1.0	36250000.0	36260000.0	36.0	23.872880935668945	5.456607818603516
1.0	36330000.0	36340000.0	29.0	22.79500389099121	4.975451469421387
1.0	36390000.0	36400000.0	22.0	18.081045150756836	3.872285842895508
1.0	36400000.0	36410000.0	19.0	20.633853912353516	4.848801136016846
1.0	36500000.0	36510000.0	18.0	18.308340072631836	4.439808368682861
1.0	36550000.0	36560000.0	14.0	12.2481689453125	3.083526372909546
1.0	36640000.0	36650000.0	14.0	11.084001541137695	3.716139554977417
1.0	36760000.0	36770000.0	11.0	11.783503532409668	2.51452898979187
1.0	36780000.0	36790000.0	16.0	10.690852165222168	2.1220130920410156
1.0	36800000.0	36810000.0	9.0	11.190051078796387	3.1074764728546143
1.0	36820000.0	36830000.0	8.0	9.391538619995117	2.1383137702941895
1.0	36840000.0	36850000.0	19.0	10.963029861450195	2.4028565883636475
1.0	36850000.0	36860000.0	12.0	10.336621284484863	2.223003387451172
1.0	36890000.0	36900000.0	19.0	17.308462142944336	4.518387794494629
1.0	36970000.0	36980000.0	28.0	20.942750930786133	5.047770977020264
1.0	37020000.0	37030000.0	24.0	20.83349609375	5.0340399742126465
1.0	37040000.0	37050000.0	20.0	21.40035629272461	5.1421003341674805
1.0	37060000.0	37070000.0	30.0	22.202651977539062	5.230475425720215
1.0	37090000.0	37100000.0	22.0	22.687801361083984	5.313363552093506
1.0	37250000.0	37260000.0	31.0	22.224834442138672	5.253330230712891
1.0	37260000.0	37270000.0	24.0	22.303234100341797	5.270262718200684
1.0	37290000.0	37300000.0	27.0	24.039386749267578	5.487705707550049
1.0	37330000.0	37340000.0	27.0	23.030988693237305	5.353037357330322
1.0	37390000.0	37400000.0	30.0	27.730993270874023	5.940441131591797
1.0	37430000.0	37440000.0	33.0	26.85744857788086	5.823753356933594
1.0	37450000.0	37460000.0	24.0	25.582204818725586	5.533778190612793
1.0	37480000.0	37490000.0	39.0	27.584392547607422	5.903509616851807
1.0	37490000.0	37500000.0	33.0	23.476425170898438	5.445686340332031
1.0	37500000.0	37510000.0	16.0	24.923397064208984	5.354221343994141
1.0	37510000.0	37520000.0	32.0	27.269216537475586	5.894922256469727
1.0	37550000.0	37560000.0	31.0	31.70562171936035	6.377364158630371
1.0	37570000.0	37580000.0	35.0	31.309499740600586	6.234860420227051
1.0	37580000.0	37590000.0	42.0	30.09999656677246	6.209051132202148
1.0	37590000.0	37600000.0	20.0	27.941543579101562	5.955018997192383
1.0	37620000.0	37630000.0	43.0	33.56040573120117	6.540209770202637
1.0	37640000.0	37650000.0	40.0	29.686901092529297	6.014945983886719
1.0	37660000.0	37670000.0	36.0	38.562232971191406	6.960501670837402
1.0	37690000.0	37700000.0	38.0	29.220165252685547	6.039494514465332
1.0	37700000.0	37710000.0	26.0	24.835208892822266	5.439194679260254
1.0	37740000.0	37750000.0	25.0	26.063140869140625	5.69732141494751
1.0	37800000.0	37810000.0	25.0	26.025903701782227	5.718226432800293
1.0	37810000.0	37820000.0	34.0	25.505722045898438	5.687271595001221
1.0	37860000.0	37870000.0	24.0	23.22018814086914	5.226840019226074
1.0	37960000.0	37970000.0	12.0	16.11838150024414	3.3161354064941406
1.0	37990000.0	38000000.0	24.0	21.718711853027344	4.929972171783447
1.0	38020000.0	38030000.0	15.0	14.2337007522583	2.938598155975342
1.0	38030000.0	38040000.0	13.0	13.485644340515137	3.0142292976379395
1.0	38040000.0	38050000.0	15.0	13.968562126159668	3.088000535964966
1.0	38090000.0	38100000.0	26.0	18.442424774169922	4.302128791809082
1.0	38100000.0	38110000.0	21.0	22.938243865966797	5.234436988830566
1.0	38120000.0	38130000.0	28.0	17.781925201416016	4.151609420776367
1.0	38180000.0	38190000.0	6.0	10.484461784362793	2.239884614944458
1.0	38190000.0	38200000.0	12.0	13.716242790222168	3.0381908416748047
1.0	38240000.0	38250000.0	36.0	22.01303482055664	5.203631401062012
1.0	38270000.0	38280000.0	15.0	12.202247619628906	2.751931667327881
1.0	38320000.0	38330000.0	16.0	14.553433418273926	3.001387119293213
1.0	38340000.0	38350000.0	22.0	12.43360424041748	2.698093891143799
1.0	38380000.0	38390000.0	26.0	13.874048233032227	2.8317341804504395
1.0	38410000.0	38420000.0	13.0	12.321553230285645	2.4973936080932617
1.0	38470000.0	38480000.0	15.0	15.846183776855469	4.2976531982421875
1.0	38480000.0	38490000.0	16.0	14.9583101272583	3.401191234588623
1.0	38580000.0	38590000.0	17.0	19.686107635498047	4.892891883850098
1.0	38650000.0	38660000.0	29.0	23.554182052612305	5.423914432525635
1.0	38680000.0	38690000.0	32.0	27.7447509765625	5.968722820281982
1.0	38800000.0	38810000.0	27.0	31.243419647216797	6.356629371643066
1.0	38910000.0	38920000.0	30.0	32.829227447509766	6.412717342376709
1.0	38950000.0	38960000.0	26.0	33.0914306640625	6.507142066955566
1.0	39150000.0	39160000.0	33.0	32.0676383972168	6.42780065536499
1.0	39200000.0	39210000.0	25.0	26.67011070251465	5.822207450866699
1.0	39290000.0	39300000.0	37.0	29.715744018554688	6.136450290679932
1.0	39310000.0	39320000.0	19.0	17.293201446533203	3.5859475135803223
1.0	39330000.0	39340000.0	17.0	15.886774063110352	3.560485363006592
1.0	39340000.0	39350000.0	25.0	22.921306610107422	5.236049175262451
1.0	39470000.0	39480000.0	12.0	15.120431900024414	3.2697041034698486
1.0	39680000.0	39690000.0	20.0	17.628536224365234	4.185366153717041
1.0	39690000.0	39700000.0	17.0	17.95386505126953	4.069069862365723
1.0	39700000.0	39710000.0	22.0	16.269922256469727	3.7943835258483887
1.0	39830000.0	39840000.0	14.0	15.137594223022461	3.2043991088867188
1.0	39860000.0	39870000.0	14.0	17.597667694091797	4.320279121398926
1.0	39870000.0	39880000.0	13.0	13.905248641967773	2.904684543609619
1.0	39920000.0	39930000.0	14.0	12.76201057434082	2.904989004135132
1.0	40070000.0	40080000.0	25.0	20.94411849975586	5.062634468078613
1.0	40190000.0	40200000.0	42.0	29.659404754638672	6.2179999351501465
1.0	40280000.0	40290000.0	17.0	14.664474487304688	3.351869583129883
1.0	40330000.0	40340000.0	20.0	13.840311050415039	3.102372407913208
1.0	40340000.0	40350000.0	21.0	15.959689140319824	3.606807231903076
1.0	40370000.0	40380000.0	34.0	21.3242244720459	4.690990924835205
1.0	40430000.0	40440000.0	11.0	13.057815551757812	4.490724086761475
1.0	40570000.0	40580000.0	27.0	31.566547393798828	6.376613140106201
1.0	40650000.0	40660000.0	15.0	20.974672317504883	4.705550670623779
1.0	40660000.0	40670000.0	10.0	19.827869415283203	4.62398624420166
1.0	40670000.0	40680000.0	31.0	19.11238670349121	4.386623859405518
1.0	40740000.0	40750000.0	19.0	17.075496673583984	4.0664873123168945
1.0	40750000.0	40760000.0	16.0	15.245089530944824	3.487581968307495
1.0	40790000.0	40800000.0	37.0	27.87283706665039	5.938591957092285
1.0	40870000.0	40880000.0	24.0	21.64068031311035	5.150819301605225
1.0	40910000.0	40920000.0	22.0	25.149677276611328	5.472595691680908
1.0	40980000.0	40990000.0	18.0	27.330541610717773	5.768180847167969
1.0	41100000.0	41110000.0	18.0	19.759029388427734	4.643627166748047
1.0	41110000.0	41120000.0	11.0	17.842449188232422	4.243719100952148
1.0	41170000.0	41180000.0	19.0	19.3327693939209	4.676393985748291
1.0	41210000.0	41220000.0	14.0	16.094499588012695	3.472851514816284
1.0	41240000.0	41250000.0	16.0	13.706228256225586	2.942355155944824
1.0	41250000.0	41260000.0	8.0	14.471684455871582	3.21747088432312
1.0	41260000.0	41270000.0	7.0	12.589234352111816	2.4726216793060303
1.0	41280000.0	41290000.0	14.0	13.373872756958008	2.83111572265625
1.0	41370000.0	41380000.0	26.0	21.74270248413086	5.170208930969238
1.0	41380000.0	41390000.0	16.0	18.85605239868164	4.781214237213135
1.0	41410000.0	41420000.0	26.0	22.61073875427246	5.003299713134766
1.0	41500000.0	41510000.0	14.0	13.299832344055176	2.927541732788086
1.0	41520000.0	41530000.0	19.0	17.284626007080078	4.5649285316467285
1.0	41530000.0	41540000.0	25.0	16.564159393310547	4.00220251083374
1.0	41590000.0	41600000.0	25.0	19.68009376525879	4.472526550292969
1.0	41610000.0	41620000.0	16.0	20.579368591308594	5.012350559234619
1.0	41750000.0	41760000.0	27.0	24.33773422241211	5.502784729003906
1.0	41800000.0	41810000.0	37.0	30.590124130249023	6.162609100341797
1.0	41830000.0	41840000.0	11.0	14.89738941192627	3.354478359222412
1.0	41910000.0	41920000.0	18.0	14.093927383422852	2.8362889289855957
1.0	41930000.0	41940000.0	24.0	16.0330753326416	3.895956516265869
1.0	41950000.0	41960000.0	7.0	15.637884140014648	3.5089645385742188
1.0	41990000.0	42000000.0	17.0	15.927228927612305	4.423585414886475
1.0	42100000.0	42110000.0	22.0	23.63155746459961	5.338862419128418
1.0	42130000.0	42140000.0	26.0	19.989444732666016	4.836493492126465
1.0	42180000.0	42190000.0	23.0	20.356340408325195	4.915371894836426
1.0	42200000.0	42210000.0	24.0	20.289112091064453	4.991596221923828
1.0	42210000.0	42220000.0	19.0	21.088027954101562	5.08966588973999
1.0	42310000.0	42320000.0	18.0	23.22979736328125	5.316401481628418
1.0	42340000.0	42350000.0	21.0	21.76980209350586	5.152342796325684
1.0	42380000.0	42390000.0	25.0	24.274456024169922	5.533902168273926
1.0	42400000.0	42410000.0	34.0	32.11700439453125	6.41796350479126
1.0	42460000.0	42470000.0	29.0	29.894428253173828	6.065243721008301
1.0	42560000.0	42570000.0	43.0	38.62871551513672	6.99029016494751
1.0	42570000.0	42580000.0	35.0	34.12018585205078	6.605776309967041
1.0	42580000.0	42590000.0	44.0	38.255584716796875	7.0380096435546875
1.0	42680000.0	42690000.0	26.0	23.769643783569336	5.359323978424072
1.0	42720000.0	42730000.0	19.0	22.27642059326172	5.268284797668457
1.0	42750000.0	42760000.0	19.0	22.905719757080078	5.330461025238037
1.0	42810000.0	42820000.0	39.0	31.581745147705078	6.385336399078369
1.0	42820000.0	42830000.0	27.0	29.637691497802734	6.173446178436279
1.0	42860000.0	42870000.0	24.0	23.794099807739258	5.455593585968018
1.0	42950000.0	42960000.0	42.0	26.116586685180664	5.18137264251709
1.0	42990000.0	43000000.0	17.0	28.93141746520996	5.907244682312012
1.0	43070000.0	43080000.0	21.0	29.6828556060791	6.116990089416504
1.0	43100000.0	43110000.0	30.0	27.372528076171875	5.761918544769287
1.0	43110000.0	43120000.0	23.0	28.61834144592285	5.87322998046875
1.0	43170000.0	43180000.0	10.0	18.45930290222168	4.187963962554932
1.0	43210000.0	43220000.0	10.0	10.859334945678711	2.2771213054656982
1.0	43230000.0	43240000.0	22.0	16.13271713256836	4.465193271636963
1.0	43260000.0	43270000.0	32.0	26.136383056640625	5.921409606933594
1.0	43300000.0	43310000.0	19.0	18.29715919494629	4.716745376586914
1.0	43410000.0	43420000.0	25.0	14.580305099487305	3.1273696422576904
1.0	43420000.0	43430000.0	19.0	18.064058303833008	4.496940612792969
1.0	43500000.0	43510000.0	22.0	20.6131534576416	4.962580680847168
1.0	43610000.0	43620000.0	18.0	25.138471603393555	5.626702308654785
1.0	43700000.0	43710000.0	18.0	20.111427307128906	4.6454973220825195
1.0	43860000.0	43870000.0	14.0	15.068509101867676	3.3282859325408936
1.0	43900000.0	43910000.0	8.0	9.13546371459961	2.021697759628296
1.0	43960000.0	43970000.0	29.0	17.3089656829834	3.551480770111084
1.0	44030000.0	44040000.0	6.0	8.129324913024902	2.212350368499756
1.0	44070000.0	44080000.0	9.0	8.85564136505127	3.302952289581299
1.0	44180000.0	44190000.0	11.0	17.82085418701172	4.662837028503418
1.0	44220000.0	44230000.0	22.0	20.456462860107422	5.009647369384766
1.0	44240000.0	44250000.0	24.0	19.392864227294922	4.4451069831848145
1.0	44270000.0	44280000.0	18.0	19.327041625976562	4.550926685333252
1.0	44320000.0	44330000.0	18.0	16.928909301757812	3.773064374923706
1.0	44340000.0	44350000.0	14.0	14.823213577270508	3.1071572303771973
1.0	44350000.0	44360000.0	24.0	16.72305679321289	3.683349609375
1.0	44490000.0	44500000.0	24.0	10.439013481140137	2.2083332538604736
1.0	44540000.0	44550000.0	21.0	24.849910736083984	5.622553825378418
1.0	44660000.0	44670000.0	24.0	28.383529663085938	5.980416774749756
1.0	44690000.0	44700000.0	23.0	16.54721450805664	3.449235439300537
1.0	44710000.0	44720000.0	14.0	12.070478439331055	2.4620413780212402
1.0	44770000.0	44780000.0	21.0	10.910243034362793	2.4069130420684814
1.0	44840000.0	44850000.0	38.0	26.412185668945312	5.937734127044678
1.0	44850000.0	44860000.0	34.0	33.47919464111328	6.6081719398498535
1.0	44870000.0	44880000.0	26.0	25.030288696289062	5.6559929847717285
1.0	44930000.0	44940000.0	32.0	32.35664367675781	6.461284637451172
1.0	44950000.0	44960000.0	22.0	32.51116180419922	6.438260078430176
1.0	44980000.0	44990000.0	21.0	29.511388778686523	6.142734050750732
1.0	45020000.0	45030000.0	26.0	22.01011085510254	4.836815357208252
1.0	45030000.0	45040000.0	28.0	26.774662017822266	5.711289882659912
1.0	45060000.0	45070000.0	20.0	24.527599334716797	5.31807804107666
1.0	45080000.0	45090000.0	13.0	20.287551879882812	4.59283447265625
1.0	45100000.0	45110000.0	7.0	9.49169635772705	2.1723198890686035
1.0	45180000.0	45190000.0	16.0	13.679933547973633	2.8123769760131836
1.0	45220000.0	45230000.0	9.0	7.255690097808838	1.9507776498794556
1.0	45280000.0	45290000.0	16.0	14.00915813446045	2.7879300117492676
1.0	45400000.0	45410000.0	12.0	18.20310401916504	4.421998500823975
1.0	45430000.0	45440000.0	16.0	15.389140129089355	3.443512439727783
1.0	45440000.0	45450000.0	14.0	14.877767562866211	3.418365955352783
1.0	45450000.0	45460000.0	16.0	21.367380142211914	5.229888916015625
1.0	45480000.0	45490000.0	19.0	16.493228912353516	4.440399646759033
1.0	45520000.0	45530000.0	15.0	18.80142593383789	4.783825874328613
1.0	45550000.0	45560000.0	15.0	19.871631622314453	4.5059919357299805
1.0	45580000.0	45590000.0	24.0	19.991365432739258	4.641099452972412
1.0	45650000.0	45660000.0	21.0	19.74233055114746	4.889437198638916
1.0	45760000.0	45770000.0	19.0	17.19852638244629	4.0697174072265625
1.0	45810000.0	45820000.0	16.0	13.498723983764648	3.1484477519989014
1.0	45920000.0	45930000.0	24.0	19.91434097290039	4.490277290344238
1.0	45950000.0	45960000.0	15.0	14.72069263458252	3.6886305809020996
1.0	45980000.0	45990000.0	19.0	12.556352615356445	2.4169814586639404
1.0	46080000.0	46090000.0	7.0	10.4107666015625	2.030604362487793
1.0	46090000.0	46100000.0	10.0	11.377525329589844	2.4509637355804443
1.0	46120000.0	46130000.0	18.0	14.336944580078125	3.4653568267822266
1.0	46130000.0	46140000.0	15.0	15.969888687133789	3.950160503387451
1.0	46200000.0	46210000.0	18.0	17.29079246520996	4.578400135040283
1.0	46230000.0	46240000.0	19.0	22.55194664001465	5.295584678649902
1.0	46320000.0	46330000.0	20.0	21.706974029541016	4.878512859344482
1.0	46330000.0	46340000.0	20.0	21.780818939208984	4.682872772216797
1.0	46360000.0	46370000.0	15.0	20.97642707824707	4.975825309753418
1.0	46370000.0	46380000.0	22.0	19.555587768554688	4.533294200897217
1.0	46480000.0	46490000.0	11.0	10.48990249633789	2.2722344398498535
1.0	46620000.0	46630000.0	20.0	22.67549705505371	5.1790361404418945
1.0	46690000.0	46700000.0	25.0	20.25094985961914	4.605561256408691
1.0	46710000.0	46720000.0	13.0	11.69231128692627	2.2849297523498535
1.0	46810000.0	46820000.0	13.0	10.39911937713623	2.299449920654297
1.0	46830000.0	46840000.0	12.0	14.06651496887207	3.2346580028533936
1.0	46900000.0	46910000.0	23.0	16.641407012939453	4.312661170959473
1.0	47020000.0	47030000.0	13.0	11.20672607421875	2.5240488052368164
1.0	47180000.0	47190000.0	23.0	16.440574645996094	4.285358428955078
1.0	47200000.0	47210000.0	38.0	31.179046630859375	6.33446741104126
1.0	47210000.0	47220000.0	27.0	22.591007232666016	5.282578945159912
1.0	47220000.0	47230000.0	16.0	21.978824615478516	5.202132225036621
1.0	47230000.0	47240000.0	28.0	24.29488182067871	5.475270748138428
1.0	47460000.0	47470000.0	24.0	28.514293670654297	5.948820114135742
1.0	47640000.0	47650000.0	12.0	14.525057792663574	2.8757755756378174
1.0	47660000.0	47670000.0	19.0	25.985370635986328	5.606264591217041
1.0	47700000.0	47710000.0	26.0	20.422794342041016	4.750864505767822
1.0	47720000.0	47730000.0	23.0	13.38774299621582	2.7111639976501465
1.0	47760000.0	47770000.0	17.0	14.39402961730957	3.001370668411255
1.0	47810000.0	47820000.0	16.0	13.157228469848633	2.9575164318084717
1.0	47830000.0	47840000.0	12.0	14.108564376831055	2.933178424835205
1.0	47900000.0	47910000.0	11.0	14.66540813446045	4.479261875152588
1.0	47920000.0	47930000.0	18.0	20.543041229248047	5.023331165313721
1.0	47940000.0	47950000.0	14.0	15.14030647277832	3.681166887283325
1.0	48030000.0	48040000.0	10.0	14.004122734069824	2.8542799949645996
1.0	48160000.0	48170000.0	13.0	13.507474899291992	2.70552134513855
1.0	48260000.0	48270000.0	19.0	15.513071060180664	3.496588945388794
1.0	48280000.0	48290000.0	19.0	15.353616714477539	3.4383254051208496
1.0	48300000.0	48310000.0	14.0	15.53770923614502	3.4734046459198
1.0	48320000.0	48330000.0	22.0	21.34212303161621	5.149909019470215
1.0	48370000.0	48380000.0	26.0	16.628726959228516	3.975135326385498
1.0	48470000.0	48480000.0	41.0	28.070119857788086	6.0286359786987305
1.0	48480000.0	48490000.0	22.0	26.229263305664062	5.7543535232543945
1.0	48500000.0	48510000.0	23.0	22.32488250732422	5.2764482498168945
1.0	48560000.0	48570000.0	26.0	25.479427337646484	5.655988693237305
1.0	48570000.0	48580000.0	31.0	32.728172302246094	6.4648919105529785
1.0	48590000.0	48600000.0	36.0	34.423118591308594	6.665238380432129
1.0	48600000.0	48610000.0	33.0	33.15089797973633	6.482570648193359
1.0	48660000.0	48670000.0	36.0	30.59738540649414	6.21274471282959
1.0	48790000.0	48800000.0	26.0	25.648712158203125	5.098635673522949
1.0	48800000.0	48810000.0	30.0	25.999725341796875	5.136027812957764
1.0	48880000.0	48890000.0	19.0	26.917957305908203	5.172691345214844
1.0	49020000.0	49030000.0	50.0	38.0833740234375	6.95071268081665
1.0	49040000.0	49050000.0	36.0	33.58743667602539	6.5670576095581055
1.0	49050000.0	49060000.0	28.0	32.50856399536133	6.473659515380859
1.0	49080000.0	49090000.0	37.0	37.10797882080078	6.8748779296875
1.0	49090000.0	49100000.0	34.0	36.38787078857422	6.869772434234619
1.0	49160000.0	49170000.0	36.0	32.34990310668945	6.4297194480896
1.0	49350000.0	49360000.0	32.0	35.97861099243164	6.731955051422119
1.0	49360000.0	49370000.0	40.0	39.11927032470703	7.118113040924072
1.0	49380000.0	49390000.0	46.0	35.72608184814453	6.73257303237915
1.0	49410000.0	49420000.0	37.0	39.22454071044922	7.074038028717041
1.0	49420000.0	49430000.0	47.0	38.99152755737305	7.1033501625061035
1.0	49430000.0	49440000.0	39.0	40.19252395629883	7.110649108886719
1.0	49460000.0	49470000.0	55.0	41.089046478271484	7.240555763244629
1.0	49510000.0	49520000.0	44.0	43.680320739746094	7.4089250564575195
1.0	49650000.0	49660000.0	42.0	46.793601989746094	7.484776496887207
1.0	49680000.0	49690000.0	49.0	48.12389373779297	7.613945960998535
1.0	49700000.0	49710000.0	45.0	48.385169982910156	7.572909355163574
1.0	49760000.0	49770000.0	59.0	46.51368713378906	7.443155765533447
1.0	49830000.0	49840000.0	40.0	51.6209716796875	7.705369472503662
1.0	49850000.0	49860000.0	60.0	53.49934768676758	7.747021675109863
1.0	49880000.0	49890000.0	55.0	53.190345764160156	7.745147705078125
1.0	49960000.0	49970000.0	50.0	50.671653747558594	7.6276535987854
1.0	50080000.0	50090000.0	43.0	46.92600631713867	7.488014221191406
1.0	50130000.0	50140000.0	45.0	47.866493225097656	7.536562919616699
1.0	50150000.0	50160000.0	51.0	46.8696403503418	7.483101844787598
1.0	50180000.0	50190000.0	45.0	43.9955940246582	7.332484245300293
1.0	50230000.0	50240000.0	38.0	40.764434814453125	7.069244384765625
1.0	50300000.0	50310000.0	27.0	34.35106658935547	6.545438289642334
1.0	50420000.0	50430000.0	32.0	36.3234977722168	6.731719970703125
1.0	50590000.0	50600000.0	33.0	38.27092361450195	6.814597129821777
1.0	50610000.0	50620000.0	41.0	36.428401947021484	6.647181034088135
1.0	50730000.0	50740000.0	23.0	33.0651741027832	6.453042507171631
1.0	50740000.0	50750000.0	26.0	33.84417724609375	6.537053108215332
1.0	50820000.0	50830000.0	40.0	34.89856719970703	6.702874183654785
1.0	50840000.0	50850000.0	39.0	34.16472625732422	6.605454921722412
1.0	50870000.0	50880000.0	46.0	40.099266052246094	7.228270053863525
1.0	50930000.0	50940000.0	18.0	20.341915130615234	4.289943695068359
1.0	50990000.0	51000000.0	15.0	18.64720344543457	4.124369144439697
1.0	51030000.0	51040000.0	17.0	18.620952606201172	4.194159507751465
1.0	51130000.0	51140000.0	19.0	17.817888259887695	4.263400077819824
1.0	51140000.0	51150000.0	20.0	18.046964645385742	4.333626747131348
1.0	51180000.0	51190000.0	20.0	18.487285614013672	4.189103126525879
1.0	51190000.0	51200000.0	18.0	17.349498748779297	3.9938271045684814
1.0	51280000.0	51290000.0	34.0	23.616493225097656	4.917139530181885
1.0	51290000.0	51300000.0	27.0	22.003131866455078	5.219513893127441
1.0	51540000.0	51550000.0	42.0	41.471885681152344	7.3123674392700195
1.0	51560000.0	51570000.0	52.0	36.51012420654297	6.869111061096191
1.0	51590000.0	51600000.0	31.0	36.528114318847656	6.843507289886475
1.0	51690000.0	51700000.0	30.0	25.269502639770508	5.454158782958984
1.0	51730000.0	51740000.0	25.0	19.898921966552734	4.25089168548584
1.0	51910000.0	51920000.0	18.0	19.55980682373047	4.903364658355713
1.0	51930000.0	51940000.0	18.0	19.243051528930664	4.855445861816406
1.0	52010000.0	52020000.0	28.0	21.495458602905273	5.139089584350586
1.0	52150000.0	52160000.0	25.0	21.619354248046875	4.742005348205566
1.0	52210000.0	52220000.0	13.0	18.869953155517578	4.223199844360352
1.0	52220000.0	52230000.0	23.0	19.197481155395508	4.287127494812012
1.0	52320000.0	52330000.0	16.0	20.254980087280273	4.994610786437988
1.0	52550000.0	52560000.0	20.0	19.52060317993164	4.899646759033203
1.0	52690000.0	52700000.0	31.0	21.929636001586914	4.807969093322754
1.0	52710000.0	52720000.0	26.0	21.854812622070312	4.5809783935546875
1.0	52760000.0	52770000.0	12.0	18.655099868774414	4.222226142883301
1.0	52780000.0	52790000.0	17.0	18.303295135498047	4.027637481689453
1.0	52790000.0	52800000.0	18.0	17.593708038330078	3.9559707641601562
1.0	52890000.0	52900000.0	17.0	16.60063934326172	3.695143222808838
1.0	52950000.0	52960000.0	22.0	21.05091667175293	5.108270168304443
1.0	53060000.0	53070000.0	21.0	22.873559951782227	5.337503910064697
1.0	53080000.0	53090000.0	26.0	27.321491241455078	5.76464319229126
1.0	53100000.0	53110000.0	25.0	22.195175170898438	5.242681503295898
1.0	53110000.0	53120000.0	22.0	25.074037551879883	5.429582118988037
1.0	53120000.0	53130000.0	29.0	23.137453079223633	5.151418685913086
1.0	53150000.0	53160000.0	17.0	13.233192443847656	2.8217616081237793
1.0	53200000.0	53210000.0	21.0	18.506267547607422	4.444301605224609
1.0	53270000.0	53280000.0	22.0	19.200729370117188	4.867213249206543
1.0	53310000.0	53320000.0	27.0	24.7415714263916	5.588901996612549
1.0	53320000.0	53330000.0	48.0	22.986278533935547	5.341565132141113
1.0	53540000.0	53550000.0	16.0	15.287747383117676	3.8033347129821777
1.0	53590000.0	53600000.0	15.0	19.837743759155273	4.902793884277344
1.0	53710000.0	53720000.0	22.0	15.250760078430176	3.2571654319763184
1.0	53730000.0	53740000.0	8.0	10.449694633483887	2.19111967086792
1.0	53770000.0	53780000.0	8.0	9.677610397338867	2.082110643386841
1.0	53820000.0	53830000.0	47.0	26.20534324645996	5.565191268920898
1.0	53880000.0	53890000.0	29.0	30.637588500976562	6.210054397583008
1.0	53980000.0	53990000.0	27.0	18.364561080932617	4.6535258293151855
1.0	54030000.0	54040000.0	37.0	26.694528579711914	5.76873254776001
1.0	54080000.0	54090000.0	22.0	21.81698989868164	5.1566972732543945
1.0	54120000.0	54130000.0	14.0	20.499563217163086	5.005742073059082
1.0	54240000.0	54250000.0	12.0	17.82778549194336	3.729252338409424
1.0	54320000.0	54330000.0	20.0	12.535428047180176	2.7671689987182617
1.0	54380000.0	54390000.0	16.0	19.50496482849121	4.8454813957214355
1.0	54410000.0	54420000.0	13.0	14.231473922729492	3.282289981842041
1.0	54570000.0	54580000.0	18.0	16.841182708740234	3.567488193511963
1.0	54660000.0	54670000.0	15.0	12.163253784179688	3.14564847946167
1.0	54810000.0	54820000.0	8.0	11.536415100097656	2.5926527976989746
1.0	54840000.0	54850000.0	10.0	11.506780624389648	2.504763126373291
1.0	54860000.0	54870000.0	8.0	10.799875259399414	2.4773173332214355
1.0	54990000.0	55000000.0	25.0	24.362184524536133	5.284430503845215
1.0	55150000.0	55160000.0	14.0	18.644115447998047	4.503032684326172
1.0	55560000.0	55570000.0	15.0	16.012954711914062	3.779482364654541
1.0	55570000.0	55580000.0	20.0	17.333703994750977	4.556967735290527
1.0	55590000.0	55600000.0	16.0	15.13733196258545	3.561535358428955
1.0	55630000.0	55640000.0	16.0	20.419403076171875	5.033022880554199
1.0	55660000.0	55670000.0	22.0	20.908435821533203	5.09521484375
1.0	55670000.0	55680000.0	19.0	21.793771743774414	5.191554069519043
1.0	55680000.0	55690000.0	20.0	20.646892547607422	5.1281538009643555
1.0	55770000.0	55780000.0	17.0	26.355331420898438	5.783231258392334
1.0	55840000.0	55850000.0	20.0	24.413021087646484	5.505211353302002
1.0	55970000.0	55980000.0	32.0	24.527725219726562	5.258286952972412
1.0	56040000.0	56050000.0	28.0	26.968456268310547	5.5173468589782715
1.0	56080000.0	56090000.0	21.0	30.540477752685547	6.058557510375977
1.0	56140000.0	56150000.0	35.0	39.26333236694336	6.982884883880615
1.0	56270000.0	56280000.0	39.0	38.87632369995117	6.881407737731934
1.0	56390000.0	56400000.0	36.0	38.016971588134766	6.856098175048828
1.0	56440000.0	56450000.0	32.0	44.01622009277344	7.319384574890137
1.0	56540000.0	56550000.0	44.0	39.592220306396484	7.013367652893066
1.0	56620000.0	56630000.0	30.0	36.90000915527344	6.809171199798584
1.0	56660000.0	56670000.0	36.0	33.50908660888672	6.395378589630127
1.0	56680000.0	56690000.0	44.0	33.50239944458008	6.369693756103516
1.0	56710000.0	56720000.0	37.0	31.9622745513916	6.128914833068848
1.0	56740000.0	56750000.0	40.0	29.12322425842285	6.041862487792969
1.0	56770000.0	56780000.0	32.0	33.1026725769043	6.202805042266846
1.0	56820000.0	56830000.0	29.0	27.825878143310547	5.524013996124268
1.0	56850000.0	56860000.0	27.0	26.778060913085938	5.65995979309082
1.0	56860000.0	56870000.0	29.0	26.873531341552734	5.354733943939209
1.0	56870000.0	56880000.0	31.0	24.145069122314453	5.3066816329956055
1.0	56910000.0	56920000.0	25.0	21.66970443725586	4.832350254058838
1.0	56940000.0	56950000.0	19.0	23.1212158203125	4.982651233673096
1.0	57050000.0	57060000.0	35.0	31.394359588623047	6.249016761779785
1.0	57150000.0	57160000.0	28.0	36.54164505004883	6.549184322357178
1.0	57210000.0	57220000.0	43.0	38.41516876220703	6.987514495849609
1.0	57220000.0	57230000.0	35.0	35.589576721191406	6.635140419006348
1.0	57280000.0	57290000.0	24.0	32.60805130004883	6.353813171386719
1.0	57310000.0	57320000.0	47.0	30.6361083984375	6.138601779937744
1.0	57370000.0	57380000.0	33.0	31.466800689697266	6.178947448730469
1.0	57380000.0	57390000.0	33.0	31.96805191040039	6.358860969543457
1.0	57410000.0	57420000.0	34.0	33.48413848876953	6.448172569274902
1.0	57480000.0	57490000.0	36.0	33.70722961425781	6.335680961608887
1.0	57520000.0	57530000.0	28.0	34.31172180175781	6.259317874908447
1.0	57540000.0	57550000.0	48.0	38.64787673950195	6.880943298339844
1.0	57610000.0	57620000.0	34.0	40.11222839355469	7.130637168884277
1.0	57660000.0	57670000.0	44.0	39.761436462402344	6.919142723083496
1.0	57690000.0	57700000.0	41.0	39.44095230102539	6.986978054046631
1.0	57730000.0	57740000.0	23.0	35.471290588378906	6.571833610534668
1.0	57750000.0	57760000.0	43.0	39.59170913696289	6.918572425842285
1.0	57770000.0	57780000.0	51.0	37.40843963623047	6.674584865570068
1.0	57780000.0	57790000.0	36.0	40.98554229736328	7.067543029785156
1.0	57810000.0	57820000.0	40.0	40.88368606567383	6.978818416595459
1.0	57840000.0	57850000.0	50.0	43.32639694213867	7.326234340667725
1.0	57890000.0	57900000.0	36.0	46.397499084472656	7.520122528076172
1.0	57950000.0	57960000.0	44.0	43.58799743652344	7.276124000549316
1.0	57970000.0	57980000.0	49.0	43.83259582519531	7.396981239318848
1.0	58010000.0	58020000.0	50.0	40.84078598022461	7.0402116775512695
1.0	58060000.0	58070000.0	43.0	40.364654541015625	6.969545841217041
1.0	58100000.0	58110000.0	32.0	42.70183563232422	7.325371742248535
1.0	58160000.0	58170000.0	42.0	44.77444076538086	7.47479248046875
1.0	58180000.0	58190000.0	43.0	46.56019973754883	7.433193206787109
1.0	58340000.0	58350000.0	38.0	38.486568450927734	6.902697563171387
1.0	58380000.0	58390000.0	26.0	39.406158447265625	7.0085272789001465
1.0	58500000.0	58510000.0	31.0	34.37335968017578	6.588738441467285
1.0	58560000.0	58570000.0	28.0	31.05682945251465	6.1018476486206055
1.0	58600000.0	58610000.0	34.0	32.171207427978516	6.274763584136963
1.0	58770000.0	58780000.0	28.0	26.24028968811035	5.763980865478516
1.0	58780000.0	58790000.0	26.0	25.87619972229004	5.71111536026001
1.0	58920000.0	58930000.0	22.0	21.9013671875	4.805307865142822
1.0	58930000.0	58940000.0	21.0	18.711872100830078	4.526678562164307
1.0	58960000.0	58970000.0	15.0	18.833698272705078	4.572469711303711
1.0	58980000.0	58990000.0	15.0	19.76484489440918	4.861964225769043
1.0	59050000.0	59060000.0	14.0	21.01987648010254	4.86552619934082
1.0	59160000.0	59170000.0	21.0	17.810298919677734	3.9597103595733643
1.0	59270000.0	59280000.0	19.0	19.014039993286133	4.813941955566406
1.0	59290000.0	59300000.0	29.0	25.351430892944336	5.38490104675293
1.0	59320000.0	59330000.0	21.0	20.78628921508789	5.026293754577637
1.0	59330000.0	59340000.0	20.0	24.695072174072266	5.4878644943237305
1.0	59390000.0	59400000.0	16.0	19.573307037353516	4.5413947105407715
1.0	59400000.0	59410000.0	25.0	19.0391902923584	4.426132678985596
1.0	59460000.0	59470000.0	20.0	22.95002555847168	5.2453765869140625
1.0	59530000.0	59540000.0	28.0	22.069110870361328	5.231199264526367
1.0	59560000.0	59570000.0	25.0	23.6275634765625	5.147698402404785
1.0	59570000.0	59580000.0	16.0	22.26034164428711	5.237627983093262
1.0	59600000.0	59610000.0	27.0	20.523666381835938	5.027085304260254
1.0	59670000.0	59680000.0	22.0	26.4541015625	5.800100326538086
1.0	59720000.0	59730000.0	18.0	22.75489616394043	5.092291355133057
1.0	59730000.0	59740000.0	25.0	27.242630004882812	5.569529056549072
1.0	59800000.0	59810000.0	23.0	21.75005531311035	4.9733781814575195
1.0	59880000.0	59890000.0	23.0	20.650493621826172	4.710494041442871
1.0	59950000.0	59960000.0	21.0	25.20992088317871	5.250131130218506
1.0	60010000.0	60020000.0	23.0	20.070802688598633	4.68084716796875
1.0	60040000.0	60050000.0	13.0	20.949159622192383	4.612933158874512
1.0	60060000.0	60070000.0	18.0	16.369436264038086	3.89318585395813
1.0	60130000.0	60140000.0	16.0	16.693918228149414	3.8817906379699707
1.0	60180000.0	60190000.0	18.0	20.14468765258789	4.960049629211426
1.0	60240000.0	60250000.0	25.0	25.599260330200195	5.692961692810059
1.0	60350000.0	60360000.0	28.0	22.533065795898438	5.287060260772705
1.0	60390000.0	60400000.0	32.0	32.42919158935547	6.513856410980225
1.0	60430000.0	60440000.0	20.0	22.15017318725586	5.257783889770508
1.0	60460000.0	60470000.0	29.0	29.6639404296875	6.133679389953613
1.0	60490000.0	60500000.0	34.0	30.140939712524414	6.18938684463501
1.0	60520000.0	60530000.0	21.0	29.133960723876953	6.036847114562988
1.0	60550000.0	60560000.0	26.0	29.515857696533203	6.147084712982178
1.0	60570000.0	60580000.0	22.0	30.309661865234375	6.177948951721191
1.0	60610000.0	60620000.0	24.0	29.319873809814453	6.1110992431640625
1.0	60640000.0	60650000.0	22.0	32.665916442871094	6.40601110458374
1.0	60690000.0	60700000.0	39.0	34.061851501464844	6.570443153381348
1.0	60730000.0	60740000.0	31.0	31.878589630126953	6.325013637542725
1.0	60790000.0	60800000.0	30.0	35.76348114013672	6.5786261558532715
1.0	60860000.0	60870000.0	22.0	34.9017219543457	6.7102861404418945
1.0	60920000.0	60930000.0	29.0	30.16585350036621	5.831103324890137
1.0	60970000.0	60980000.0	28.0	28.027013778686523	5.659664154052734
1.0	61050000.0	61060000.0	22.0	31.60201072692871	6.035380840301514
1.0	61140000.0	61150000.0	28.0	27.1390323638916	5.80268669128418
1.0	61250000.0	61260000.0	24.0	28.31764793395996	5.966908931732178
1.0	61260000.0	61270000.0	30.0	29.773605346679688	6.181109428405762
1.0	61340000.0	61350000.0	26.0	31.027923583984375	6.286437511444092
1.0	61380000.0	61390000.0	20.0	23.759788513183594	5.4568352699279785
1.0	61390000.0	61400000.0	16.0	25.189327239990234	5.64143180847168
1.0	61400000.0	61410000.0	20.0	26.337610244750977	5.779722690582275
1.0	61500000.0	61510000.0	22.0	30.034236907958984	6.179495334625244
1.0	61550000.0	61560000.0	19.0	24.416934967041016	5.515559196472168
1.0	61630000.0	61640000.0	31.0	25.573457717895508	5.319028854370117
1.0	61650000.0	61660000.0	15.0	22.500457763671875	5.291642189025879
1.0	61660000.0	61670000.0	26.0	23.964750289916992	5.470071315765381
1.0	61680000.0	61690000.0	27.0	27.8443660736084	5.847421169281006
1.0	61870000.0	61880000.0	16.0	17.280635833740234	4.018032073974609
1.0	61880000.0	61890000.0	30.0	20.51974105834961	5.021686553955078
1.0	61910000.0	61920000.0	20.0	19.487262725830078	4.904736518859863
1.0	61940000.0	61950000.0	37.0	27.668176651000977	5.5204339027404785
1.0	61990000.0	62000000.0	23.0	27.720928192138672	5.953980445861816
1.0	62060000.0	62070000.0	22.0	34.49384689331055	6.7671685218811035
1.0	62070000.0	62080000.0	29.0	27.9752140045166	5.652714729309082
1.0	62140000.0	62150000.0	19.0	22.287302017211914	5.1456756591796875
1.0	62180000.0	62190000.0	13.0	17.67856216430664	3.923407793045044
1.0	62250000.0	62260000.0	22.0	16.453285217285156	3.478501796722412
1.0	62270000.0	62280000.0	19.0	16.264245986938477	3.4348320960998535
1.0	62350000.0	62360000.0	18.0	15.804887771606445	3.6206138134002686
1.0	62380000.0	62390000.0	25.0	16.178739547729492	3.759201765060425
1.0	62400000.0	62410000.0	22.0	16.987464904785156	4.012234687805176
1.0	62470000.0	62480000.0	24.0	18.701862335205078	4.059194087982178
1.0	62560000.0	62570000.0	17.0	17.484455108642578	3.6902918815612793
1.0	62730000.0	62740000.0	20.0	19.567052841186523	4.872353553771973
1.0	62760000.0	62770000.0	19.0	21.3341121673584	5.129698276519775
1.0	62800000.0	62810000.0	25.0	21.94553565979004	5.22429084777832
1.0	62830000.0	62840000.0	34.0	25.832202911376953	5.709774971008301
1.0	62850000.0	62860000.0	24.0	25.322294235229492	5.616091251373291
1.0	62860000.0	62870000.0	15.0	19.904281616210938	4.901684761047363
1.0	62880000.0	62890000.0	30.0	25.43965721130371	5.567868232727051
1.0	62930000.0	62940000.0	11.0	19.215991973876953	4.015410900115967
1.0	62980000.0	62990000.0	19.0	21.15818977355957	5.017804145812988
1.0	63020000.0	63030000.0	15.0	20.189416885375977	4.9642014503479
1.0	63100000.0	63110000.0	26.0	20.843347549438477	4.932161331176758
1.0	63140000.0	63150000.0	11.0	22.803659439086914	5.265250205993652
1.0	63170000.0	63180000.0	30.0	21.53923988342285	5.077805519104004
1.0	63270000.0	63280000.0	32.0	23.698469161987305	5.43393087387085
1.0	63290000.0	63300000.0	22.0	27.230493545532227	5.466368675231934
1.0	63330000.0	63340000.0	22.0	34.045982360839844	6.613081932067871
1.0	63410000.0	63420000.0	24.0	33.27422332763672	6.474272727966309
1.0	63430000.0	63440000.0	27.0	28.57477378845215	6.013582706451416
1.0	63450000.0	63460000.0	30.0	30.82840347290039	6.33829402923584
1.0	63470000.0	63480000.0	36.0	32.044891357421875	6.4062957763671875
1.0	63590000.0	63600000.0	48.0	38.41436767578125	7.0024213790893555
1.0	63700000.0	63710000.0	36.0	31.111522674560547	6.264693737030029
1.0	63750000.0	63760000.0	28.0	35.46809768676758	6.577188014984131
1.0	63760000.0	63770000.0	36.0	32.748130798339844	6.571812629699707
1.0	63770000.0	63780000.0	28.0	38.412498474121094	7.015044212341309
1.0	63920000.0	63930000.0	18.0	22.97926902770996	4.840332984924316
1.0	63950000.0	63960000.0	14.0	21.188278198242188	5.025794506072998
1.0	64000000.0	64010000.0	24.0	21.68655014038086	5.014620304107666
1.0	64020000.0	64030000.0	21.0	19.57075309753418	4.827910900115967
1.0	64100000.0	64110000.0	21.0	18.018558502197266	4.6169633865356445
1.0	64200000.0	64210000.0	33.0	32.502105712890625	6.500865936279297
1.0	64210000.0	64220000.0	34.0	29.883296966552734	6.2211713790893555
1.0	64290000.0	64300000.0	37.0	29.909555435180664	5.967675685882568
1.0	64300000.0	64310000.0	43.0	29.052154541015625	5.840627193450928
1.0	64450000.0	64460000.0	25.0	30.794275283813477	6.035296440124512
1.0	64490000.0	64500000.0	26.0	33.15509796142578	6.103397369384766
1.0	64540000.0	64550000.0	30.0	31.141674041748047	5.952707767486572
1.0	64560000.0	64570000.0	36.0	31.3174991607666	5.852007865905762
1.0	64590000.0	64600000.0	35.0	32.9495849609375	6.257674694061279
1.0	64630000.0	64640000.0	27.0	30.272418975830078	6.017035007476807
1.0	64660000.0	64670000.0	20.0	29.439661026000977	6.179764270782471
1.0	64690000.0	64700000.0	43.0	38.738792419433594	7.112873077392578
1.0	64700000.0	64710000.0	26.0	35.85781478881836	6.793299674987793
1.0	64800000.0	64810000.0	23.0	27.627323150634766	5.960456848144531
1.0	64820000.0	64830000.0	30.0	29.92350196838379	6.1469197273254395
1.0	64890000.0	64900000.0	33.0	33.093448638916016	6.496272087097168
1.0	64920000.0	64930000.0	37.0	29.3096981048584	6.163393020629883
1.0	65010000.0	65020000.0	32.0	27.781749725341797	5.354191780090332
1.0	65030000.0	65040000.0	25.0	26.569904327392578	5.4233717918396
1.0	65050000.0	65060000.0	20.0	26.846954345703125	5.156325817108154
1.0	65080000.0	65090000.0	32.0	26.394847869873047	5.105020046234131
1.0	65090000.0	65100000.0	30.0	24.26470947265625	5.162086486816406
1.0	65320000.0	65330000.0	9.0	12.073211669921875	2.634936809539795
1.0	65400000.0	65410000.0	28.0	20.19063949584961	4.978887557983398
1.0	65550000.0	65560000.0	29.0	27.50714683532715	5.897740840911865
1.0	65560000.0	65570000.0	29.0	27.111536026000977	5.635385990142822
1.0	65650000.0	65660000.0	23.0	21.865570068359375	5.027519702911377
1.0	65670000.0	65680000.0	16.0	20.783954620361328	5.072588920593262
1.0	65680000.0	65690000.0	22.0	22.76302146911621	5.245267391204834
1.0	65720000.0	65730000.0	16.0	24.027362823486328	5.540520668029785
1.0	65730000.0	65740000.0	24.0	27.452966690063477	5.860140323638916
1.0	65810000.0	65820000.0	22.0	25.09916114807129	5.056088447570801
1.0	65820000.0	65830000.0	21.0	24.0753116607666	5.071132659912109
1.0	65830000.0	65840000.0	27.0	24.422321319580078	4.912798881530762
1.0	65900000.0	65910000.0	16.0	22.262805938720703	5.258586883544922
1.0	66070000.0	66080000.0	37.0	32.84718704223633	6.102862358093262
1.0	66120000.0	66130000.0	51.0	39.6663703918457	7.100836277008057
1.0	66170000.0	66180000.0	39.0	34.7988166809082	6.667529106140137
1.0	66270000.0	66280000.0	41.0	34.759700775146484	6.607919216156006
1.0	66290000.0	66300000.0	38.0	38.60759353637695	6.922931671142578
1.0	66320000.0	66330000.0	37.0	38.5216064453125	6.984362602233887
1.0	66350000.0	66360000.0	26.0	32.82868194580078	6.264533996582031
1.0	66370000.0	66380000.0	36.0	34.06735610961914	6.580590724945068
1.0	66380000.0	66390000.0	35.0	33.785621643066406	6.532080173492432
1.0	66400000.0	66410000.0	30.0	37.35942840576172	6.98739767074585
1.0	66450000.0	66460000.0	45.0	34.267311096191406	6.5590057373046875
1.0	66470000.0	66480000.0	36.0	34.73525619506836	6.4461350440979
1.0	66480000.0	66490000.0	28.0	31.24434471130371	6.281941890716553
1.0	66530000.0	66540000.0	25.0	33.104393005371094	6.345272541046143
1.0	66540000.0	66550000.0	42.0	32.81718063354492	6.296294212341309
1.0	66570000.0	66580000.0	34.0	27.9487361907959	5.631072998046875
1.0	66610000.0	66620000.0	35.0	31.275562286376953	6.041823387145996
1.0	66620000.0	66630000.0	32.0	35.55543899536133	6.755505561828613
1.0	66680000.0	66690000.0	41.0	33.862701416015625	6.5411272048950195
1.0	66690000.0	66700000.0	28.0	33.76980209350586	6.546784400939941
1.0	66710000.0	66720000.0	33.0	30.268075942993164	5.8378448486328125
1.0	66730000.0	66740000.0	30.0	29.051361083984375	5.779297828674316
1.0	66820000.0	66830000.0	23.0	27.292083740234375	5.514735698699951
1.0	66830000.0	66840000.0	19.0	25.103899002075195	5.642794609069824
1.0	66850000.0	66860000.0	42.0	31.656856536865234	6.2879743576049805
1.0	66910000.0	66920000.0	21.0	29.712539672851562	6.149100303649902
1.0	66930000.0	66940000.0	37.0	35.399959564208984	6.732644557952881
1.0	67000000.0	67010000.0	35.0	34.85442352294922	6.490959167480469
1.0	67020000.0	67030000.0	47.0	33.59589385986328	6.463502407073975
1.0	67030000.0	67040000.0	40.0	37.49842071533203	6.940866947174072
1.0	67130000.0	67140000.0	42.0	35.29137420654297	6.661684513092041
1.0	67240000.0	67250000.0	37.0	29.394596099853516	6.135746955871582
1.0	67290000.0	67300000.0	41.0	31.61997413635254	5.936701774597168
1.0	67300000.0	67310000.0	29.0	30.833541870117188	5.910403251647949
1.0	67340000.0	67350000.0	26.0	29.422779083251953	5.777005195617676
1.0	67380000.0	67390000.0	18.0	21.364521026611328	4.793257713317871
1.0	67390000.0	67400000.0	25.0	19.088943481445312	4.001732349395752
1.0	67400000.0	67410000.0	28.0	20.654552459716797	4.373495578765869
1.0	67420000.0	67430000.0	28.0	18.208728790283203	3.8605690002441406
1.0	67430000.0	67440000.0	24.0	18.883153915405273	4.107071399688721
1.0	67490000.0	67500000.0	20.0	17.92868423461914	4.119387626647949
1.0	67520000.0	67530000.0	26.0	26.200607299804688	5.774672508239746
1.0	67560000.0	67570000.0	40.0	29.837169647216797	6.157833099365234
1.0	67590000.0	67600000.0	27.0	26.284473419189453	5.767147064208984
1.0	67600000.0	67610000.0	26.0	24.548608779907227	5.397681713104248
1.0	67610000.0	67620000.0	28.0	27.46503257751465	5.942774772644043
1.0	67620000.0	67630000.0	31.0	26.877655029296875	5.859041690826416
1.0	67780000.0	67790000.0	24.0	30.078405380249023	6.172748565673828
1.0	67810000.0	67820000.0	20.0	27.620574951171875	5.899213790893555
1.0	67830000.0	67840000.0	25.0	25.41019630432129	5.505434513092041
1.0	67840000.0	67850000.0	15.0	21.30660629272461	4.9698920249938965
1.0	67960000.0	67970000.0	26.0	24.882781982421875	5.597681045532227
1.0	67970000.0	67980000.0	30.0	25.847583770751953	5.703654766082764
1.0	68020000.0	68030000.0	23.0	21.081613540649414	5.094364166259766
1.0	68070000.0	68080000.0	20.0	23.30495834350586	5.394815444946289
1.0	68080000.0	68090000.0	29.0	26.965316772460938	5.832004547119141
1.0	68140000.0	68150000.0	30.0	25.011520385742188	5.434796333312988
1.0	68180000.0	68190000.0	16.0	19.229644775390625	4.597565650939941
1.0	68210000.0	68220000.0	16.0	19.5432186126709	4.492888927459717
1.0	68240000.0	68250000.0	16.0	19.44344711303711	4.856230735778809
1.0	68260000.0	68270000.0	19.0	19.608327865600586	4.766550540924072
1.0	68320000.0	68330000.0	20.0	26.82330894470215	5.820732116699219
1.0	68340000.0	68350000.0	21.0	26.170272827148438	5.717903137207031
1.0	68360000.0	68370000.0	18.0	28.217647552490234	5.959700584411621
1.0	68370000.0	68380000.0	20.0	28.763225555419922	5.972731590270996
1.0	68380000.0	68390000.0	37.0	26.2338924407959	5.758885860443115
1.0	68390000.0	68400000.0	20.0	27.8463134765625	5.949735164642334
1.0	68450000.0	68460000.0	25.0	28.447551727294922	5.904842853546143
1.0	68520000.0	68530000.0	37.0	29.181194305419922	5.993319988250732
1.0	68560000.0	68570000.0	22.0	21.36939239501953	4.701523780822754
1.0	68570000.0	68580000.0	25.0	23.17136001586914	4.740503787994385
1.0	68700000.0	68710000.0	31.0	28.833904266357422	6.001824855804443
1.0	68710000.0	68720000.0	37.0	33.43678665161133	6.550448417663574
1.0	68750000.0	68760000.0	34.0	27.38594627380371	5.775643348693848
1.0	68760000.0	68770000.0	33.0	30.89408302307129	6.209751129150391
1.0	68840000.0	68850000.0	38.0	30.8972110748291	6.1686296463012695
1.0	68860000.0	68870000.0	31.0	35.597984313964844	6.743935585021973
1.0	68920000.0	68930000.0	32.0	36.85271072387695	6.8156843185424805
1.0	68930000.0	68940000.0	32.0	33.13176727294922	6.4096808433532715
1.0	68980000.0	68990000.0	50.0	40.02590560913086	7.0593581199646
1.0	69060000.0	69070000.0	36.0	41.46302032470703	7.1546430587768555
1.0	69070000.0	69080000.0	42.0	42.564849853515625	7.198971748352051
1.0	69080000.0	69090000.0	44.0	39.32270050048828	6.837027549743652
1.0	69100000.0	69110000.0	36.0	39.527591705322266	6.858867645263672
1.0	69150000.0	69160000.0	32.0	38.09117889404297	6.734349250793457
1.0	69230000.0	69240000.0	44.0	46.36785125732422	7.4064459800720215
1.0	69260000.0	69270000.0	53.0	46.35786819458008	7.382227897644043
1.0	69290000.0	69300000.0	61.0	53.4441032409668	7.736515998840332
1.0	69300000.0	69310000.0	51.0	52.2786979675293	7.684225559234619
1.0	69400000.0	69410000.0	66.0	52.57744598388672	7.691349983215332
1.0	69410000.0	69420000.0	67.0	50.88410949707031	7.663069248199463
1.0	69440000.0	69450000.0	58.0	50.97992706298828	7.632714748382568
1.0	69510000.0	69520000.0	37.0	53.49769973754883	7.710091590881348
1.0	69550000.0	69560000.0	59.0	52.84033966064453	7.689803123474121
1.0	69590000.0	69600000.0	67.0	52.0062370300293	7.658756256103516
1.0	69620000.0	69630000.0	64.0	53.47003936767578	7.723515510559082
1.0	69650000.0	69660000.0	49.0	53.307334899902344	7.713971138000488
1.0	69710000.0	69720000.0	47.0	53.0429573059082	7.710803985595703
1.0	69730000.0	69740000.0	48.0	52.55598831176758	7.686018466949463
1.0	69790000.0	69800000.0	72.0	54.702545166015625	7.757309913635254
1.0	69880000.0	69890000.0	49.0	52.425743103027344	7.681797027587891
1.0	69960000.0	69970000.0	77.0	46.09012985229492	7.408975124359131
1.0	69990000.0	70000000.0	48.0	50.0168571472168	7.602317810058594
1.0	70050000.0	70060000.0	47.0	50.947330474853516	7.638784885406494
1.0	70140000.0	70150000.0	46.0	49.03291702270508	7.519253730773926
1.0	70260000.0	70270000.0	60.0	45.85102081298828	7.379134178161621
1.0	70280000.0	70290000.0	48.0	41.96453094482422	7.072659492492676
1.0	70320000.0	70330000.0	41.0	33.70148849487305	6.418828010559082
1.0	70410000.0	70420000.0	48.0	37.693260192871094	6.693844795227051
1.0	70460000.0	70470000.0	30.0	31.3712158203125	6.189330577850342
1.0	70480000.0	70490000.0	32.0	40.60989761352539	6.983677864074707
1.0	70520000.0	70530000.0	27.0	38.60386276245117	7.030117034912109
1.0	70550000.0	70560000.0	51.0	37.36249923706055	6.763720512390137
1.0	70570000.0	70580000.0	23.0	36.78553771972656	6.863093376159668
1.0	70650000.0	70660000.0	26.0	23.179370880126953	5.062892436981201
1.0	70660000.0	70670000.0	20.0	21.019245147705078	4.715582847595215
1.0	70670000.0	70680000.0	11.0	18.34700584411621	3.9395318031311035
1.0	70730000.0	70740000.0	23.0	17.911916732788086	4.2037858963012695
1.0	70820000.0	70830000.0	22.0	20.17403793334961	4.9938154220581055
1.0	70920000.0	70930000.0	24.0	31.035205841064453	6.334149360656738
1.0	71030000.0	71040000.0	49.0	38.059776306152344	7.000831604003906
1.0	71040000.0	71050000.0	31.0	39.187156677246094	7.051855564117432
1.0	71120000.0	71130000.0	45.0	39.31252670288086	7.038419246673584
1.0	71150000.0	71160000.0	39.0	35.80884552001953	6.793652534484863
1.0	71190000.0	71200000.0	41.0	40.85132598876953	7.036540985107422
1.0	71200000.0	71210000.0	39.0	38.26393508911133	6.7833251953125
1.0	71230000.0	71240000.0	45.0	41.20566177368164	7.141722202301025
1.0	71360000.0	71370000.0	48.0	40.33148956298828	6.9502153396606445
1.0	71480000.0	71490000.0	56.0	37.13605880737305	6.787438869476318
1.0	71500000.0	71510000.0	43.0	37.372257232666016	6.915055751800537
1.0	71570000.0	71580000.0	27.0	29.128625869750977	6.084778785705566
1.0	71580000.0	71590000.0	26.0	31.82183265686035	6.265887260437012
1.0	71590000.0	71600000.0	39.0	40.96781921386719	7.084601402282715
1.0	71760000.0	71770000.0	31.0	37.3810920715332	6.658361911773682
1.0	71780000.0	71790000.0	45.0	43.07172775268555	7.216989994049072
1.0	71830000.0	71840000.0	39.0	38.73139953613281	6.7884697914123535
1.0	71860000.0	71870000.0	35.0	40.704307556152344	6.9639177322387695
1.0	71900000.0	71910000.0	45.0	39.90106964111328	6.8675336837768555
1.0	71920000.0	71930000.0	49.0	38.10148620605469	6.684690952301025
1.0	72010000.0	72020000.0	40.0	40.518314361572266	6.953873634338379
1.0	72060000.0	72070000.0	41.0	40.17314910888672	6.897364139556885
1.0	72150000.0	72160000.0	45.0	39.774803161621094	6.860132694244385
1.0	72290000.0	72300000.0	37.0	37.075340270996094	6.588578701019287
1.0	72310000.0	72320000.0	44.0	36.00086975097656	6.508399963378906
1.0	72320000.0	72330000.0	48.0	36.826560974121094	6.515083312988281
1.0	72580000.0	72590000.0	41.0	46.24302673339844	7.374050140380859
1.0	72730000.0	72740000.0	69.0	41.622215270996094	7.063260555267334
1.0	72750000.0	72760000.0	46.0	43.776329040527344	7.3057756423950195
1.0	72840000.0	72850000.0	61.0	39.75727081298828	6.942407131195068
1.0	72860000.0	72870000.0	58.0	45.401275634765625	7.352237701416016
1.0	72890000.0	72900000.0	54.0	49.20853805541992	7.541640281677246
1.0	72940000.0	72950000.0	41.0	49.960609436035156	7.592105865478516
1.0	73010000.0	73020000.0	55.0	54.985862731933594	7.745965480804443
1.0	73080000.0	73090000.0	65.0	54.2382698059082	7.75369119644165
1.0	73180000.0	73190000.0	73.0	60.62738800048828	7.884521484375
1.0	73210000.0	73220000.0	57.0	57.784584045410156	7.8299150466918945
1.0	73300000.0	73310000.0	61.0	53.39772415161133	7.7051520347595215
1.0	73310000.0	73320000.0	50.0	51.54656982421875	7.633227348327637
1.0	73330000.0	73340000.0	57.0	53.49126434326172	7.71288537979126
1.0	73370000.0	73380000.0	55.0	52.95367431640625	7.704500675201416
1.0	73400000.0	73410000.0	51.0	51.763084411621094	7.616116523742676
1.0	73470000.0	73480000.0	49.0	52.21706008911133	7.658195495605469
1.0	73520000.0	73530000.0	47.0	48.4339485168457	7.511136054992676
1.0	73530000.0	73540000.0	50.0	53.025909423828125	7.700499534606934
1.0	73550000.0	73560000.0	60.0	52.484039306640625	7.681546688079834
1.0	73580000.0	73590000.0	47.0	50.45880889892578	7.578635215759277
1.0	73590000.0	73600000.0	47.0	50.92428207397461	7.628889560699463
1.0	73600000.0	73610000.0	41.0	53.84923553466797	7.7235236167907715
1.0	73720000.0	73730000.0	62.0	54.35123825073242	7.750108242034912
1.0	73830000.0	73840000.0	57.0	49.83251190185547	7.596376895904541
1.0	73840000.0	73850000.0	46.0	49.38934326171875	7.567826271057129
1.0	73990000.0	74000000.0	48.0	45.353233337402344	7.347222328186035
1.0	74000000.0	74010000.0	58.0	43.55817413330078	7.226441860198975
1.0	74030000.0	74040000.0	33.0	44.13805389404297	7.280844211578369
1.0	74060000.0	74070000.0	27.0	39.92243194580078	6.957282066345215
1.0	74120000.0	74130000.0	43.0	43.04868698120117	7.203558444976807
1.0	74160000.0	74170000.0	42.0	38.75843811035156	6.78848934173584
1.0	74170000.0	74180000.0	43.0	40.90978240966797	7.048728942871094
1.0	74240000.0	74250000.0	35.0	36.79589080810547	6.6840667724609375
1.0	74290000.0	74300000.0	32.0	38.00293731689453	6.763749599456787
1.0	74330000.0	74340000.0	30.0	39.700496673583984	7.002054691314697
1.0	74350000.0	74360000.0	38.0	40.217411041259766	7.106741905212402
1.0	74360000.0	74370000.0	38.0	42.636688232421875	7.207715034484863
1.0	74370000.0	74380000.0	52.0	42.28564453125	7.134860992431641
1.0	74430000.0	74440000.0	53.0	44.3902702331543	7.353979587554932
1.0	74480000.0	74490000.0	49.0	43.54776382446289	7.30059814453125
1.0	74550000.0	74560000.0	43.0	54.2868766784668	7.764649391174316
1.0	74580000.0	74590000.0	43.0	43.63719177246094	7.272055625915527
1.0	74660000.0	74670000.0	27.0	34.464134216308594	6.643357753753662
1.0	74700000.0	74710000.0	52.0	42.9265022277832	7.149878025054932
1.0	74710000.0	74720000.0	44.0	38.84047317504883	6.824739933013916
1.0	74740000.0	74750000.0	44.0	40.057228088378906	6.885599613189697
1.0	74790000.0	74800000.0	38.0	39.97444152832031	6.896607875823975
1.0	74850000.0	74860000.0	38.0	44.778724670410156	7.3071417808532715
1.0	74920000.0	74930000.0	53.0	45.51374435424805	7.353309631347656
1.0	74980000.0	74990000.0	43.0	44.580162048339844	7.3561835289001465
1.0	74990000.0	75000000.0	58.0	42.553810119628906	7.136707305908203
1.0	75220000.0	75230000.0	30.0	25.57137680053711	5.733647346496582
1.0	75250000.0	75260000.0	45.0	40.67963409423828	7.060800075531006
1.0	75280000.0	75290000.0	42.0	43.67695617675781	7.257688999176025
1.0	75350000.0	75360000.0	47.0	48.548282623291016	7.514240264892578
1.0	75360000.0	75370000.0	43.0	41.10109329223633	7.108479976654053
1.0	75390000.0	75400000.0	48.0	52.722129821777344	7.706507682800293
1.0	75420000.0	75430000.0	55.0	49.91987228393555	7.585345268249512
1.0	75460000.0	75470000.0	49.0	50.371604919433594	7.541587829589844
1.0	75540000.0	75550000.0	47.0	50.930503845214844	7.615355014801025
1.0	75560000.0	75570000.0	66.0	51.277099609375	7.631712436676025
1.0	75680000.0	75690000.0	53.0	48.63616943359375	7.5159173011779785
1.0	75740000.0	75750000.0	42.0	44.604331970214844	7.3137102127075195
1.0	75760000.0	75770000.0	49.0	44.403785705566406	7.245354652404785
1.0	75880000.0	75890000.0	46.0	43.970523834228516	7.223453521728516
1.0	75900000.0	75910000.0	47.0	43.42753601074219	7.181356906890869
1.0	75960000.0	75970000.0	31.0	43.526283264160156	7.188753604888916
1.0	75970000.0	75980000.0	51.0	45.337867736816406	7.342659950256348
1.0	75980000.0	75990000.0	54.0	42.51844787597656	7.189245700836182
1.0	76030000.0	76040000.0	46.0	41.02376174926758	7.07720947265625
1.0	76090000.0	76100000.0	38.0	37.405216217041016	6.982483863830566
1.0	76170000.0	76180000.0	48.0	40.607845306396484	7.226789951324463
1.0	76180000.0	76190000.0	24.0	33.072166442871094	6.5654616355896
1.0	76260000.0	76270000.0	32.0	25.291563034057617	5.544703006744385
1.0	76350000.0	76360000.0	39.0	35.59287643432617	6.707550048828125
1.0	76420000.0	76430000.0	24.0	38.36027908325195	6.814305782318115
1.0	76560000.0	76570000.0	36.0	36.792564392089844	6.558581352233887
1.0	76570000.0	76580000.0	27.0	29.734975814819336	5.7443766593933105
1.0	76650000.0	76660000.0	43.0	34.820308685302734	6.4577131271362305
1.0	76660000.0	76670000.0	35.0	36.546932220458984	6.554864406585693
1.0	76720000.0	76730000.0	36.0	38.73414993286133	6.725013732910156
1.0	76840000.0	76850000.0	53.0	42.26747512817383	7.140541076660156
1.0	76890000.0	76900000.0	47.0	41.590538024902344	7.032006740570068
1.0	76910000.0	76920000.0	38.0	41.513938903808594	7.089447975158691
1.0	77010000.0	77020000.0	29.0	34.204811096191406	6.432115077972412
1.0	77060000.0	77070000.0	31.0	33.34816360473633	6.257091045379639
1.0	77160000.0	77170000.0	39.0	40.52812576293945	7.058106899261475
1.0	77280000.0	77290000.0	57.0	43.136940002441406	7.260153293609619
1.0	77340000.0	77350000.0	34.0	39.292869567871094	6.9719696044921875
1.0	77450000.0	77460000.0	62.0	41.07033157348633	7.127073764801025
1.0	77500000.0	77510000.0	39.0	35.922386169433594	6.568274021148682
1.0	77550000.0	77560000.0	29.0	30.002605438232422	5.765053749084473
1.0	77590000.0	77600000.0	24.0	29.80670738220215	5.90294075012207
1.0	77610000.0	77620000.0	22.0	31.044780731201172	5.982394218444824
1.0	77920000.0	77930000.0	24.0	32.5607795715332	6.4269585609436035
1.0	77930000.0	77940000.0	25.0	27.80814552307129	5.932324409484863
1.0	78130000.0	78140000.0	20.0	20.80150032043457	4.997599124908447
1.0	78170000.0	78180000.0	24.0	17.737394332885742	3.991223096847534
1.0	78180000.0	78190000.0	23.0	17.94407081604004	4.257877826690674
1.0	78220000.0	78230000.0	26.0	20.909664154052734	4.80898380279541
1.0	78280000.0	78290000.0	18.0	18.997854232788086	4.778812408447266
1.0	78290000.0	78300000.0	21.0	20.843624114990234	5.0553879737854
1.0	78340000.0	78350000.0	33.0	22.803499221801758	4.926174163818359
1.0	78410000.0	78420000.0	27.0	19.907642364501953	4.500056266784668
1.0	78490000.0	78500000.0	30.0	31.186931610107422	6.333469390869141
1.0	78540000.0	78550000.0	24.0	22.32899284362793	5.1676130294799805
1.0	78580000.0	78590000.0	19.0	20.392318725585938	5.002415657043457
1.0	78600000.0	78610000.0	19.0	21.346878051757812	4.850154399871826
1.0	78660000.0	78670000.0	27.0	24.668994903564453	5.499063014984131
1.0	78690000.0	78700000.0	20.0	25.318727493286133	5.321433067321777
1.0	78700000.0	78710000.0	21.0	22.640666961669922	5.17534875869751
1.0	78800000.0	78810000.0	29.0	36.47816848754883	6.812707424163818
1.0	78810000.0	78820000.0	36.0	32.6134147644043	6.304556369781494
1.0	78870000.0	78880000.0	37.0	39.78797912597656	7.0367021560668945
1.0	78900000.0	78910000.0	38.0	39.75344467163086	6.948828220367432
1.0	78960000.0	78970000.0	50.0	43.30000686645508	7.278864860534668
1.0	79000000.0	79010000.0	48.0	42.891719818115234	7.20761251449585
1.0	79090000.0	79100000.0	43.0	39.612998962402344	6.876537322998047
1.0	79100000.0	79110000.0	31.0	42.635292053222656	7.146781921386719
1.0	79200000.0	79210000.0	59.0	36.76544952392578	6.806241035461426
1.0	79210000.0	79220000.0	51.0	37.997222900390625	6.787498474121094
1.0	79270000.0	79280000.0	42.0	41.33070755004883	7.159262180328369
1.0	79380000.0	79390000.0	52.0	46.20402145385742	7.356060981750488
1.0	79390000.0	79400000.0	66.0	45.89682388305664	7.342136383056641
1.0	79440000.0	79450000.0	50.0	49.118350982666016	7.515472412109375
1.0	79450000.0	79460000.0	54.0	50.25285339355469	7.58136510848999
1.0	79470000.0	79480000.0	41.0	46.35255813598633	7.378213405609131
1.0	79500000.0	79510000.0	36.0	45.569801330566406	7.33356237411499
1.0	79540000.0	79550000.0	56.0	49.48250198364258	7.5355730056762695
1.0	79560000.0	79570000.0	51.0	45.498046875	7.322188377380371
1.0	79570000.0	79580000.0	46.0	44.37754440307617	7.219576835632324
1.0	79580000.0	79590000.0	65.0	48.27495193481445	7.484219551086426
1.0	79690000.0	79700000.0	56.0	48.69866943359375	7.4928412437438965
1.0	79800000.0	79810000.0	53.0	49.00286102294922	7.5163726806640625
1.0	79810000.0	79820000.0	46.0	45.98178482055664	7.368812561035156
1.0	79840000.0	79850000.0	47.0	53.076393127441406	7.699558258056641
1.0	79850000.0	79860000.0	45.0	50.99125289916992	7.631969451904297
1.0	79900000.0	79910000.0	61.0	47.741981506347656	7.466737270355225
1.0	79970000.0	79980000.0	47.0	44.076271057128906	7.33535099029541
1.0	79990000.0	80000000.0	54.0	53.865196228027344	7.727001190185547
1.0	80010000.0	80020000.0	67.0	52.8237190246582	7.702630043029785
1.0	80030000.0	80040000.0	52.0	50.11164093017578	7.6036553382873535
1.0	80070000.0	80080000.0	67.0	52.54045486450195	7.691703796386719
1.0	80090000.0	80100000.0	53.0	54.425201416015625	7.74507999420166
1.0	80120000.0	80130000.0	56.0	52.213050842285156	7.661251068115234
1.0	80170000.0	80180000.0	48.0	50.76817321777344	7.602734565734863
1.0	80230000.0	80240000.0	46.0	49.58287048339844	7.567963600158691
1.0	80260000.0	80270000.0	51.0	50.13486862182617	7.5746049880981445
1.0	80300000.0	80310000.0	55.0	48.8283576965332	7.518900394439697
1.0	80420000.0	80430000.0	65.0	49.86057662963867	7.591285705566406
1.0	80470000.0	80480000.0	48.0	49.44963836669922	7.573229789733887
1.0	80550000.0	80560000.0	54.0	52.745338439941406	7.690339088439941
1.0	80560000.0	80570000.0	61.0	57.46788787841797	7.830318450927734
1.0	80570000.0	80580000.0	44.0	58.25957107543945	7.846128940582275
1.0	80700000.0	80710000.0	52.0	56.804443359375	7.772116184234619
1.0	80740000.0	80750000.0	57.0	60.262962341308594	7.809778690338135
1.0	80770000.0	80780000.0	62.0	59.140342712402344	7.771956443786621
1.0	80780000.0	80790000.0	63.0	59.3685417175293	7.860793113708496
1.0	81020000.0	81030000.0	66.0	60.22612380981445	7.874173164367676
1.0	81040000.0	81050000.0	51.0	58.798095703125	7.798287391662598
1.0	81130000.0	81140000.0	71.0	58.207054138183594	7.732269287109375
1.0	81190000.0	81200000.0	48.0	53.073486328125	7.688711643218994
1.0	81210000.0	81220000.0	54.0	62.9398078918457	7.8982343673706055
1.0	81220000.0	81230000.0	59.0	60.65037155151367	7.783368110656738
1.0	81280000.0	81290000.0	75.0	57.893516540527344	7.762192726135254
1.0	81310000.0	81320000.0	59.0	54.66015625	7.6357574462890625
1.0	81420000.0	81430000.0	53.0	51.609352111816406	7.608620643615723
1.0	81500000.0	81510000.0	36.0	47.80974197387695	7.470005989074707
1.0	81520000.0	81530000.0	54.0	54.08857345581055	7.731924533843994
1.0	81550000.0	81560000.0	46.0	52.29248046875	7.6811981201171875
1.0	81630000.0	81640000.0	56.0	52.403282165527344	7.678444862365723
1.0	81650000.0	81660000.0	47.0	47.21479797363281	7.420567989349365
1.0	81730000.0	81740000.0	48.0	48.936561584472656	7.53610897064209
1.0	81740000.0	81750000.0	38.0	46.24687194824219	7.337461948394775
1.0	81850000.0	81860000.0	45.0	45.5444450378418	7.324520111083984
1.0	81960000.0	81970000.0	31.0	38.94056701660156	6.839735507965088
1.0	81970000.0	81980000.0	36.0	40.41147994995117	6.874651908874512
1.0	81980000.0	81990000.0	40.0	42.63727569580078	7.110130310058594
1.0	82010000.0	82020000.0	38.0	39.45884323120117	6.840867519378662
1.0	82050000.0	82060000.0	42.0	40.384220123291016	6.8695068359375
1.0	82090000.0	82100000.0	32.0	41.32693862915039	6.983941555023193
1.0	82140000.0	82150000.0	35.0	37.68293762207031	6.735694885253906
1.0	82150000.0	82160000.0	53.0	42.89523696899414	7.1226806640625
1.0	82210000.0	82220000.0	46.0	40.72779846191406	6.9408979415893555
1.0	82380000.0	82390000.0	34.0	44.88452911376953	7.237696647644043
1.0	82420000.0	82430000.0	49.0	44.884803771972656	7.2569580078125
1.0	82460000.0	82470000.0	58.0	39.57151794433594	6.836035251617432
1.0	82470000.0	82480000.0	43.0	43.05425262451172	7.179341793060303
1.0	82510000.0	82520000.0	42.0	42.19450759887695	7.102790832519531
1.0	82550000.0	82560000.0	38.0	42.964473724365234	7.13431453704834
1.0	82600000.0	82610000.0	35.0	33.84833908081055	6.248834133148193
1.0	82610000.0	82620000.0	44.0	42.02421951293945	7.073413848876953
1.0	82620000.0	82630000.0	34.0	35.27109909057617	6.592585563659668
1.0	82640000.0	82650000.0	42.0	42.04195022583008	7.090095520019531
1.0	82650000.0	82660000.0	46.0	43.848793029785156	7.239990234375
1.0	82700000.0	82710000.0	46.0	46.03696060180664	7.412539482116699
1.0	82710000.0	82720000.0	24.0	27.622512817382812	6.759736061096191
1.0	82800000.0	82810000.0	57.0	45.80839920043945	7.3466796875
1.0	82890000.0	82900000.0	54.0	50.493309020996094	7.6129150390625
1.0	82910000.0	82920000.0	49.0	48.01356887817383	7.4591240882873535
1.0	82950000.0	82960000.0	59.0	50.06978225708008	7.572508335113525
1.0	83090000.0	83100000.0	58.0	55.5481071472168	7.674537658691406
1.0	83130000.0	83140000.0	56.0	54.57427978515625	7.7266950607299805
1.0	83270000.0	83280000.0	40.0	51.75151443481445	7.649825096130371
1.0	83280000.0	83290000.0	50.0	49.29590606689453	7.5433149337768555
1.0	83300000.0	83310000.0	48.0	46.87556076049805	7.2894697189331055
1.0	83310000.0	83320000.0	40.0	52.050201416015625	7.656198024749756
1.0	83320000.0	83330000.0	62.0	47.60070037841797	7.432949066162109
1.0	83350000.0	83360000.0	61.0	47.804500579833984	7.445224761962891
1.0	83370000.0	83380000.0	52.0	50.17824172973633	7.590090274810791
1.0	83380000.0	83390000.0	46.0	49.41984176635742	7.547314643859863
1.0	83410000.0	83420000.0	69.0	49.46515655517578	7.535372257232666
1.0	83580000.0	83590000.0	43.0	35.0882453918457	6.452227592468262
1.0	83680000.0	83690000.0	20.0	20.192167282104492	4.792998313903809
1.0	83790000.0	83800000.0	14.0	12.241400718688965	2.783540964126587
1.0	84010000.0	84020000.0	28.0	31.583454132080078	5.894599914550781
1.0	84020000.0	84030000.0	34.0	31.230342864990234	5.986048221588135
1.0	84030000.0	84040000.0	23.0	34.002891540527344	6.550834655761719
1.0	84050000.0	84060000.0	47.0	34.898590087890625	6.481919288635254
1.0	84080000.0	84090000.0	31.0	31.373870849609375	6.007962226867676
1.0	84130000.0	84140000.0	37.0	30.274927139282227	6.026209354400635
1.0	84160000.0	84170000.0	23.0	30.958343505859375	6.123217582702637
1.0	84170000.0	84180000.0	38.0	31.345905303955078	6.132722854614258
1.0	84270000.0	84280000.0	20.0	27.35293197631836	5.788991928100586
1.0	84350000.0	84360000.0	17.0	29.07317543029785	5.659543037414551
1.0	84370000.0	84380000.0	33.0	30.891326904296875	5.856518745422363
1.0	84410000.0	84420000.0	26.0	32.43130874633789	6.101567268371582
1.0	84450000.0	84460000.0	35.0	30.353927612304688	5.827797889709473
1.0	84540000.0	84550000.0	33.0	25.416229248046875	5.700028419494629
1.0	84560000.0	84570000.0	31.0	28.565038681030273	5.737835884094238
1.0	84580000.0	84590000.0	34.0	30.384952545166016	5.829751014709473
1.0	84680000.0	84690000.0	25.0	22.586177825927734	5.3003435134887695
1.0	84710000.0	84720000.0	31.0	24.216567993164062	5.189310073852539
1.0	84720000.0	84730000.0	28.0	21.296918869018555	5.107747554779053
1.0	84730000.0	84740000.0	26.0	21.935245513916016	5.18691349029541
1.0	84740000.0	84750000.0	21.0	27.464374542236328	5.726452350616455
1.0	84800000.0	84810000.0	24.0	24.18511390686035	5.421630382537842
1.0	84900000.0	84910000.0	17.0	24.361055374145508	5.4324798583984375
1.0	84950000.0	84960000.0	20.0	19.829513549804688	4.195033073425293
1.0	84970000.0	84980000.0	22.0	21.186378479003906	5.145373344421387
1.0	84990000.0	85000000.0	24.0	24.45297622680664	5.282105445861816
1.0	85030000.0	85040000.0	25.0	20.336185455322266	4.937333583831787
1.0	85090000.0	85100000.0	26.0	27.92791175842285	5.9347052574157715
1.0	85110000.0	85120000.0	19.0	19.391122817993164	4.650875568389893
1.0	85140000.0	85150000.0	21.0	23.14874839782715	5.381970405578613
1.0	85270000.0	85280000.0	26.0	30.33832359313965	6.103126049041748
1.0	85300000.0	85310000.0	24.0	29.52948570251465	5.950362682342529
1.0	85320000.0	85330000.0	32.0	23.741893768310547	5.342689514160156
1.0	85350000.0	85360000.0	24.0	22.735010147094727	5.318915367126465
1.0	85380000.0	85390000.0	20.0	25.987049102783203	5.730088233947754
1.0	85420000.0	85430000.0	32.0	28.918209075927734	6.018197059631348
1.0	85490000.0	85500000.0	34.0	24.27092933654785	5.1973137855529785
1.0	85530000.0	85540000.0	21.0	27.439258575439453	5.91304874420166
1.0	85550000.0	85560000.0	27.0	29.649982452392578	6.096257209777832
1.0	85620000.0	85630000.0	22.0	26.31417465209961	5.1954264640808105
1.0	85650000.0	85660000.0	23.0	20.363666534423828	5.00901460647583
1.0	85660000.0	85670000.0	18.0	24.38001251220703	5.299187660217285
1.0	85670000.0	85680000.0	35.0	29.886306762695312	6.07576847076416
1.0	85690000.0	85700000.0	27.0	29.557323455810547	6.104811668395996
1.0	85730000.0	85740000.0	16.0	18.701507568359375	4.045406818389893
1.0	85900000.0	85910000.0	22.0	26.730871200561523	5.366122245788574
1.0	85950000.0	85960000.0	43.0	33.51654815673828	6.2146124839782715
1.0	85960000.0	85970000.0	32.0	31.281200408935547	6.154517650604248
1.0	86200000.0	86210000.0	37.0	32.74634552001953	6.4530792236328125
1.0	86220000.0	86230000.0	31.0	36.19589614868164	6.698347568511963
1.0	86320000.0	86330000.0	37.0	38.930747985839844	6.9658989906311035
1.0	86330000.0	86340000.0	48.0	30.2323055267334	5.922083377838135
1.0	86370000.0	86380000.0	46.0	40.655845642089844	7.140017032623291
1.0	86410000.0	86420000.0	31.0	39.12358474731445	7.021009922027588
1.0	86430000.0	86440000.0	36.0	39.74266815185547	6.979832649230957
1.0	86460000.0	86470000.0	38.0	37.11115264892578	6.7252092361450195
1.0	86510000.0	86520000.0	47.0	40.021141052246094	7.015257835388184
1.0	86580000.0	86590000.0	38.0	39.50821304321289	7.028383731842041
1.0	86640000.0	86650000.0	45.0	35.07392120361328	6.639534950256348
1.0	86680000.0	86690000.0	25.0	29.162017822265625	6.113931655883789
1.0	86690000.0	86700000.0	35.0	33.74803161621094	6.497067451477051
1.0	86740000.0	86750000.0	30.0	28.997467041015625	5.8903703689575195
1.0	86770000.0	86780000.0	35.0	32.61553192138672	6.413416862487793
1.0	86920000.0	86930000.0	43.0	29.10162353515625	6.031396389007568
1.0	86940000.0	86950000.0	24.0	31.224117279052734	6.289549827575684
1.0	86960000.0	86970000.0	32.0	27.25132179260254	5.873380184173584
1.0	87060000.0	87070000.0	29.0	30.33306312561035	5.953507423400879
1.0	87110000.0	87120000.0	27.0	31.19979476928711	6.194334983825684
1.0	87190000.0	87200000.0	25.0	22.210376739501953	5.185358047485352
1.0	87290000.0	87300000.0	32.0	24.880550384521484	5.535551071166992
1.0	87340000.0	87350000.0	16.0	20.898910522460938	4.787840366363525
1.0	87400000.0	87410000.0	19.0	24.011804580688477	4.933059215545654
1.0	87440000.0	87450000.0	15.0	21.026988983154297	4.876471519470215
1.0	87450000.0	87460000.0	17.0	19.84103775024414	4.911683559417725
1.0	87470000.0	87480000.0	22.0	22.59123992919922	5.017801284790039
1.0	87480000.0	87490000.0	12.0	21.66168785095215	4.700730800628662
1.0	87490000.0	87500000.0	25.0	22.797475814819336	4.945791721343994
1.0	87580000.0	87590000.0	18.0	21.32979965209961	5.113990306854248
1.0	87610000.0	87620000.0	26.0	22.89630889892578	5.338244438171387
1.0	87630000.0	87640000.0	29.0	28.668426513671875	5.949803352355957
1.0	87650000.0	87660000.0	35.0	31.07925033569336	6.3323259353637695
1.0	87660000.0	87670000.0	30.0	27.9968318939209	5.877992153167725
1.0	87680000.0	87690000.0	26.0	29.718130111694336	5.935026168823242
1.0	87710000.0	87720000.0	38.0	30.16021728515625	6.136618137359619
1.0	87810000.0	87820000.0	29.0	26.926105499267578	5.649294853210449
1.0	87830000.0	87840000.0	38.0	28.813369750976562	5.706313133239746
1.0	87930000.0	87940000.0	27.0	29.816242218017578	6.185471534729004
1.0	87990000.0	88000000.0	36.0	33.218971252441406	6.436468601226807
1.0	88040000.0	88050000.0	39.0	31.419902801513672	6.18036413192749
1.0	88060000.0	88070000.0	36.0	30.073028564453125	5.930418491363525
1.0	88140000.0	88150000.0	25.0	31.348033905029297	6.139538764953613
1.0	88260000.0	88270000.0	34.0	33.50825881958008	6.253819465637207
1.0	88270000.0	88280000.0	41.0	32.23997116088867	6.192403316497803
1.0	88290000.0	88300000.0	28.0	38.98483657836914	6.887778282165527
1.0	88320000.0	88330000.0	41.0	37.646209716796875	6.733821868896484
1.0	88360000.0	88370000.0	47.0	32.78752899169922	6.341420650482178
1.0	88480000.0	88490000.0	33.0	34.57813262939453	6.505214691162109
1.0	88610000.0	88620000.0	34.0	34.82493209838867	6.632935523986816
1.0	88640000.0	88650000.0	29.0	31.08835220336914	6.16823673248291
1.0	88670000.0	88680000.0	23.0	32.04351043701172	6.2931694984436035
1.0	88730000.0	88740000.0	41.0	37.89204406738281	6.846122741699219
1.0	88820000.0	88830000.0	48.0	38.17201614379883	6.783113956451416
1.0	88950000.0	88960000.0	42.0	38.42476272583008	6.923666954040527
1.0	88970000.0	88980000.0	37.0	37.99086380004883	6.916594505310059
1.0	89080000.0	89090000.0	35.0	36.476356506347656	6.752446174621582
1.0	89090000.0	89100000.0	34.0	35.969642639160156	6.843158721923828
1.0	89100000.0	89110000.0	33.0	32.48845672607422	6.16563081741333
1.0	89120000.0	89130000.0	40.0	29.91716957092285	6.0562424659729
1.0	89140000.0	89150000.0	27.0	27.4215030670166	5.791229248046875
1.0	89190000.0	89200000.0	29.0	22.892162322998047	5.294161796569824
1.0	89340000.0	89350000.0	14.0	18.610939025878906	4.186875343322754
1.0	89380000.0	89390000.0	23.0	24.118682861328125	5.267206192016602
1.0	89460000.0	89470000.0	33.0	29.82296371459961	5.9866790771484375
1.0	89500000.0	89510000.0	30.0	25.50713348388672	5.568591594696045
1.0	89560000.0	89570000.0	39.0	33.63629913330078	6.429158687591553
1.0	89590000.0	89600000.0	22.0	26.725183486938477	5.472365856170654
1.0	89680000.0	89690000.0	40.0	34.270606994628906	6.402037620544434
1.0	89730000.0	89740000.0	27.0	30.605396270751953	5.838161468505859
1.0	89740000.0	89750000.0	34.0	28.711584091186523	5.872593402862549
1.0	89750000.0	89760000.0	32.0	31.896011352539062	6.044875621795654
1.0	89810000.0	89820000.0	29.0	30.313770294189453	6.126133918762207
1.0	89840000.0	89850000.0	33.0	33.349754333496094	6.367155075073242
1.0	89930000.0	89940000.0	26.0	32.9670295715332	6.523308753967285
1.0	89940000.0	89950000.0	35.0	34.21903991699219	6.526065826416016
1.0	90050000.0	90060000.0	16.0	20.315006256103516	4.971287727355957
1.0	90080000.0	90090000.0	21.0	24.358142852783203	5.109450340270996
1.0	90090000.0	90100000.0	21.0	19.959026336669922	4.952932834625244
1.0	90160000.0	90170000.0	28.0	26.776514053344727	5.4320783615112305
1.0	90190000.0	90200000.0	18.0	28.834548950195312	5.9260783195495605
1.0	90200000.0	90210000.0	26.0	27.780614852905273	5.967596530914307
1.0	90220000.0	90230000.0	35.0	24.195432662963867	5.521261215209961
1.0	90240000.0	90250000.0	39.0	30.312213897705078	6.233593463897705
1.0	90290000.0	90300000.0	14.0	22.51563262939453	5.052816390991211
1.0	90360000.0	90370000.0	26.0	20.54152488708496	5.025692939758301
1.0	90500000.0	90510000.0	28.0	30.42350196838379	6.017144680023193
1.0	90510000.0	90520000.0	39.0	30.5571231842041	6.251140117645264
1.0	90530000.0	90540000.0	32.0	31.527273178100586	6.226613998413086
1.0	90600000.0	90610000.0	36.0	31.99395751953125	6.293170928955078
1.0	90740000.0	90750000.0	28.0	30.11932945251465	5.850625038146973
1.0	90780000.0	90790000.0	31.0	31.14675521850586	6.177052974700928
1.0	90800000.0	90810000.0	24.0	30.954504013061523	6.1432881355285645
1.0	90820000.0	90830000.0	29.0	32.33192443847656	6.324855804443359
1.0	90840000.0	90850000.0	33.0	35.341636657714844	6.589842796325684
1.0	90880000.0	90890000.0	34.0	39.38916015625	6.943148136138916
1.0	91060000.0	91070000.0	41.0	44.70770263671875	7.376575469970703
1.0	91100000.0	91110000.0	31.0	38.08436965942383	6.939004421234131
1.0	91130000.0	91140000.0	32.0	39.91895294189453	7.042210578918457
1.0	91150000.0	91160000.0	42.0	38.06150436401367	6.965123176574707
1.0	91160000.0	91170000.0	47.0	42.565635681152344	7.256566047668457
1.0	91190000.0	91200000.0	32.0	33.00313186645508	6.401989936828613
1.0	91330000.0	91340000.0	37.0	32.40166091918945	6.46560525894165
1.0	91430000.0	91440000.0	23.0	20.771780014038086	4.515406608581543
1.0	91440000.0	91450000.0	31.0	21.244792938232422	4.689484596252441
1.0	91480000.0	91490000.0	20.0	20.386577606201172	4.846841812133789
1.0	91530000.0	91540000.0	30.0	23.063661575317383	5.355056285858154
1.0	91560000.0	91570000.0	29.0	27.154857635498047	5.672306537628174
1.0	91590000.0	91600000.0	26.0	24.287124633789062	5.476747035980225
1.0	91700000.0	91710000.0	30.0	34.162132263183594	6.602359771728516
1.0	91710000.0	91720000.0	22.0	27.128122329711914	5.820614814758301
1.0	91730000.0	91740000.0	42.0	36.66646194458008	6.660740852355957
1.0	91940000.0	91950000.0	34.0	31.92691421508789	6.34844446182251
1.0	91970000.0	91980000.0	21.0	23.386112213134766	5.462939262390137
1.0	92060000.0	92070000.0	37.0	28.060171127319336	5.986151218414307
1.0	92160000.0	92170000.0	36.0	23.360326766967773	5.340366840362549
1.0	92190000.0	92200000.0	21.0	22.143667221069336	4.8210039138793945
1.0	92200000.0	92210000.0	19.0	20.95293617248535	4.666913032531738
1.0	92210000.0	92220000.0	20.0	23.652002334594727	5.205652713775635
1.0	92360000.0	92370000.0	33.0	28.222064971923828	6.015315055847168
1.0	92420000.0	92430000.0	30.0	30.31943702697754	6.291555404663086
1.0	92440000.0	92450000.0	30.0	34.40376663208008	6.697283744812012
1.0	92460000.0	92470000.0	27.0	32.826412200927734	6.496875762939453
1.0	92480000.0	92490000.0	31.0	33.12315368652344	6.556605339050293
1.0	92500000.0	92510000.0	36.0	31.086776733398438	6.2541823387146
1.0	92540000.0	92550000.0	28.0	25.011850357055664	5.462888240814209
1.0	92570000.0	92580000.0	18.0	23.678876876831055	5.1363654136657715
1.0	92710000.0	92720000.0	21.0	20.835540771484375	4.644851207733154
1.0	92840000.0	92850000.0	21.0	19.478221893310547	4.871445655822754
1.0	92900000.0	92910000.0	35.0	21.47762107849121	5.130129814147949
1.0	92910000.0	92920000.0	40.0	27.767202377319336	5.946187973022461
1.0	92930000.0	92940000.0	39.0	29.85604476928711	6.127249717712402
1.0	93000000.0	93010000.0	18.0	21.888957977294922	5.009123802185059
1.0	93030000.0	93040000.0	26.0	22.29210662841797	4.713788032531738
1.0	93070000.0	93080000.0	17.0	19.451797485351562	4.694796085357666
1.0	93160000.0	93170000.0	12.0	19.840747833251953	4.831508636474609
1.0	93230000.0	93240000.0	17.0	19.992095947265625	4.486205577850342
1.0	93240000.0	93250000.0	20.0	17.336490631103516	4.063540458679199
1.0	93400000.0	93410000.0	28.0	24.14632797241211	5.339763164520264
1.0	93410000.0	93420000.0	21.0	24.67117691040039	5.456971168518066
1.0	93430000.0	93440000.0	31.0	28.46567726135254	6.032076835632324
1.0	93460000.0	93470000.0	36.0	24.934024810791016	5.533677101135254
1.0	93480000.0	93490000.0	31.0	32.615821838378906	6.468562126159668
1.0	93500000.0	93510000.0	26.0	26.203907012939453	5.775174617767334
1.0	93520000.0	93530000.0	40.0	33.459293365478516	6.648200988769531
1.0	93550000.0	93560000.0	24.0	21.478485107421875	4.883744239807129
1.0	93620000.0	93630000.0	23.0	19.655914306640625	4.66561222076416
1.0	93740000.0	93750000.0	22.0	21.710620880126953	5.155332088470459
1.0	93760000.0	93770000.0	18.0	22.452484130859375	5.191268444061279
1.0	93830000.0	93840000.0	27.0	21.17026138305664	5.122927665710449
1.0	93910000.0	93920000.0	27.0	20.518585205078125	5.092442512512207
1.0	94020000.0	94030000.0	15.0	19.733932495117188	4.381065845489502
1.0	94180000.0	94190000.0	20.0	21.187942504882812	4.947580814361572
1.0	94370000.0	94380000.0	25.0	22.043743133544922	5.399282932281494
1.0	94470000.0	94480000.0	28.0	22.887292861938477	5.2634663581848145
1.0	94480000.0	94490000.0	25.0	24.055315017700195	5.420443534851074
1.0	94570000.0	94580000.0	21.0	23.388912200927734	5.383799076080322
1.0	94610000.0	94620000.0	26.0	31.10371971130371	6.292670249938965
1.0	94620000.0	94630000.0	29.0	30.571826934814453	6.160404205322266
1.0	94630000.0	94640000.0	22.0	26.95218849182129	5.415815830230713
1.0	94640000.0	94650000.0	17.0	29.491107940673828	5.6446027755737305
1.0	94680000.0	94690000.0	17.0	30.70157814025879	5.870635986328125
1.0	94720000.0	94730000.0	23.0	28.19527816772461	5.814803600311279
1.0	94890000.0	94900000.0	21.0	21.091510772705078	4.80090856552124
1.0	94930000.0	94940000.0	23.0	20.3897762298584	4.7014970779418945
1.0	94990000.0	95000000.0	13.0	18.672182083129883	4.171135902404785
1.0	95020000.0	95030000.0	23.0	21.064577102661133	4.98062801361084
1.0	95040000.0	95050000.0	30.0	25.044912338256836	5.326011657714844
1.0	95050000.0	95060000.0	20.0	25.228883743286133	5.379981994628906
1.0	95100000.0	95110000.0	13.0	19.788951873779297	4.313626766204834
1.0	95160000.0	95170000.0	16.0	19.96415138244629	4.690572261810303
1.0	95250000.0	95260000.0	25.0	19.52261734008789	4.174738883972168
1.0	95360000.0	95370000.0	21.0	16.4097843170166	3.7126400470733643
1.0	95380000.0	95390000.0	15.0	16.03384017944336	3.6433796882629395
1.0	95400000.0	95410000.0	19.0	19.458341598510742	4.321056365966797
1.0	95430000.0	95440000.0	21.0	20.592350006103516	4.738524436950684
1.0	95450000.0	95460000.0	14.0	18.653030395507812	4.776795864105225
1.0	95460000.0	95470000.0	12.0	18.91189193725586	4.791966915130615
1.0	95500000.0	95510000.0	18.0	18.84990692138672	4.819014549255371
1.0	95640000.0	95650000.0	26.0	21.685810089111328	4.811069011688232
1.0	95660000.0	95670000.0	28.0	22.813922882080078	4.682316303253174
1.0	95730000.0	95740000.0	43.0	36.64521408081055	6.900676727294922
1.0	95750000.0	95760000.0	20.0	23.68563461303711	5.439812660217285
1.0	95790000.0	95800000.0	39.0	30.290451049804688	6.1505231857299805
1.0	95860000.0	95870000.0	34.0	31.585779190063477	6.130318641662598
1.0	95950000.0	95960000.0	40.0	33.97792434692383	6.520542144775391
1.0	96020000.0	96030000.0	32.0	30.30878257751465	5.752870082855225
1.0	96050000.0	96060000.0	26.0	33.498924255371094	6.277822494506836
1.0	96060000.0	96070000.0	38.0	38.46628189086914	6.897898197174072
1.0	96090000.0	96100000.0	30.0	32.70380401611328	6.122961521148682
1.0	96120000.0	96130000.0	29.0	32.30438232421875	6.109475612640381
1.0	96210000.0	96220000.0	31.0	35.88478469848633	6.510937690734863
1.0	96220000.0	96230000.0	37.0	39.92455291748047	6.938948631286621
1.0	96410000.0	96420000.0	55.0	43.07438278198242	7.1580915451049805
1.0	96440000.0	96450000.0	38.0	48.101524353027344	7.5251054763793945
1.0	96460000.0	96470000.0	57.0	46.81962203979492	7.422782897949219
1.0	96480000.0	96490000.0	47.0	46.07105255126953	7.448081970214844
1.0	96650000.0	96660000.0	52.0	51.170772552490234	7.651326656341553
1.0	96710000.0	96720000.0	31.0	42.64784622192383	7.189375877380371
1.0	96770000.0	96780000.0	55.0	50.006072998046875	7.607292175292969
1.0	96780000.0	96790000.0	59.0	53.278236389160156	7.7295708656311035
1.0	96830000.0	96840000.0	49.0	47.34885787963867	7.4871506690979
1.0	96920000.0	96930000.0	48.0	51.923072814941406	7.694676876068115
1.0	96940000.0	96950000.0	42.0	45.06686782836914	7.274331569671631
1.0	97060000.0	97070000.0	35.0	44.89800262451172	7.331916809082031
1.0	97080000.0	97090000.0	38.0	43.00110626220703	7.25518798828125
1.0	97170000.0	97180000.0	36.0	36.220767974853516	6.872310638427734
1.0	97200000.0	97210000.0	24.0	25.66122055053711	5.760550498962402
1.0	97310000.0	97320000.0	34.0	34.41728973388672	6.551379203796387
1.0	97370000.0	97380000.0	47.0	44.97523880004883	7.359668731689453
1.0	97400000.0	97410000.0	42.0	47.406471252441406	7.544787406921387
1.0	97480000.0	97490000.0	38.0	48.98567581176758	7.569720268249512
1.0	97490000.0	97500000.0	61.0	48.73306655883789	7.541520595550537
1.0	97500000.0	97510000.0	49.0	46.142799377441406	7.399065971374512
1.0	97630000.0	97640000.0	31.0	43.9647331237793	7.205181121826172
1.0	97660000.0	97670000.0	52.0	41.39569091796875	6.98662805557251
1.0	97720000.0	97730000.0	52.0	40.468849182128906	6.927497863769531
1.0	98020000.0	98030000.0	49.0	43.52739715576172	7.165242671966553
1.0	98040000.0	98050000.0	50.0	44.25389862060547	7.230886936187744
1.0	98050000.0	98060000.0	46.0	45.9686393737793	7.136688232421875
1.0	98060000.0	98070000.0	50.0	45.96156692504883	7.354368686676025
1.0	98380000.0	98390000.0	41.0	42.30110549926758	7.161196231842041
1.0	98430000.0	98440000.0	58.0	47.28239440917969	7.565241813659668
1.0	98450000.0	98460000.0	46.0	51.04658889770508	7.682798862457275
1.0	98460000.0	98470000.0	55.0	48.989559173583984	7.589840888977051
1.0	98480000.0	98490000.0	39.0	50.598121643066406	7.680328369140625
1.0	98490000.0	98500000.0	42.0	49.04753875732422	7.562943935394287
1.0	98540000.0	98550000.0	54.0	44.55765914916992	7.3474836349487305
1.0	98550000.0	98560000.0	53.0	42.61073684692383	7.172145843505859
1.0	98560000.0	98570000.0	32.0	42.8574333190918	7.289892673492432
1.0	98720000.0	98730000.0	34.0	40.90298080444336	7.020473480224609
1.0	98740000.0	98750000.0	53.0	35.71643829345703	6.553500175476074
1.0	98810000.0	98820000.0	39.0	38.651206970214844	6.95516300201416
1.0	98850000.0	98860000.0	33.0	31.940582275390625	6.368577003479004
1.0	98890000.0	98900000.0	35.0	39.6945686340332	6.912875175476074
1.0	98960000.0	98970000.0	37.0	43.16687774658203	7.184957027435303
1.0	99040000.0	99050000.0	46.0	42.996604919433594	7.249964237213135
1.0	99090000.0	99100000.0	45.0	34.738670349121094	6.550034999847412
1.0	99140000.0	99150000.0	31.0	27.834136962890625	5.663754463195801
1.0	99180000.0	99190000.0	12.0	29.755908966064453	5.615211009979248
1.0	99200000.0	99210000.0	23.0	28.495386123657227	5.520850658416748
1.0	99280000.0	99290000.0	38.0	35.79095458984375	6.637585639953613
1.0	99330000.0	99340000.0	44.0	34.349098205566406	6.4734039306640625
1.0	99370000.0	99380000.0	36.0	37.695953369140625	6.699793338775635
1.0	99400000.0	99410000.0	39.0	35.7899055480957	6.652700901031494
1.0	99420000.0	99430000.0	53.0	37.062110900878906	6.829164981842041
1.0	99440000.0	99450000.0	35.0	39.1317138671875	6.896169185638428
1.0	99450000.0	99460000.0	35.0	42.340492248535156	7.141986846923828
1.0	99590000.0	99600000.0	57.0	45.362083435058594	7.385626316070557
1.0	99640000.0	99650000.0	43.0	41.13535690307617	7.116628170013428
1.0	99660000.0	99670000.0	47.0	42.534366607666016	7.280889987945557
1.0	99710000.0	99720000.0	40.0	44.18095016479492	7.287930965423584
1.0	99810000.0	99820000.0	25.0	35.75359344482422	6.5576653480529785
1.0	99880000.0	99890000.0	38.0	32.966957092285156	6.252387046813965
1.0	99900000.0	99910000.0	32.0	31.127750396728516	6.090338230133057
1.0	99920000.0	99930000.0	21.0	31.991806030273438	6.121595859527588
1.0	99950000.0	99960000.0	33.0	34.534324645996094	6.564091682434082
1.0	99980000.0	99990000.0	29.0	29.55608558654785	5.880805969238281
1.0	100070000.0	100080000.0	37.0	30.612329483032227	5.98669958114624
1.0	100120000.0	100130000.0	17.0	23.607227325439453	5.2819952964782715
1.0	100200000.0	100210000.0	20.0	21.10282325744629	5.127009391784668
1.0	100270000.0	100280000.0	43.0	27.96329116821289	5.975190162658691
1.0	100310000.0	100320000.0	21.0	24.90512466430664	5.585606575012207
1.0	100400000.0	100410000.0	36.0	26.878597259521484	5.849813938140869
1.0	100530000.0	100540000.0	17.0	16.43311309814453	3.538121461868286
1.0	100560000.0	100570000.0	15.0	18.902515411376953	4.364422798156738
1.0	100590000.0	100600000.0	24.0	18.931686401367188	4.918546199798584
1.0	100620000.0	100630000.0	30.0	31.023508071899414	6.300482749938965
1.0	100650000.0	100660000.0	31.0	19.961750030517578	4.660311698913574
1.0	100800000.0	100810000.0	33.0	28.897411346435547	6.039156913757324
1.0	100970000.0	100980000.0	17.0	22.731159210205078	5.355109691619873
1.0	101000000.0	101010000.0	36.0	27.73183822631836	7.465602874755859
1.0	101120000.0	101130000.0	23.0	33.253578186035156	6.351645469665527
1.0	101190000.0	101200000.0	45.0	34.49066162109375	6.223145484924316
1.0	101200000.0	101210000.0	46.0	37.16320037841797	6.611344814300537
1.0	101220000.0	101230000.0	44.0	39.772159576416016	6.92196798324585
1.0	101240000.0	101250000.0	29.0	39.904945373535156	6.939755916595459
1.0	101270000.0	101280000.0	49.0	37.88323974609375	6.864166259765625
1.0	101290000.0	101300000.0	35.0	41.45962905883789	7.205105781555176
1.0	101300000.0	101310000.0	39.0	36.34833908081055	6.681668758392334
1.0	101310000.0	101320000.0	32.0	35.07210922241211	6.6049628257751465
1.0	101420000.0	101430000.0	17.0	20.81377601623535	4.791266441345215
1.0	101450000.0	101460000.0	18.0	18.478755950927734	4.081473350524902
1.0	101460000.0	101470000.0	15.0	18.524982452392578	4.592212677001953
1.0	101480000.0	101490000.0	32.0	20.192169189453125	5.042498588562012
1.0	101510000.0	101520000.0	29.0	26.884735107421875	5.726953029632568
1.0	101540000.0	101550000.0	23.0	29.027263641357422	5.829776287078857
1.0	101590000.0	101600000.0	52.0	35.20051193237305	6.6587958335876465
1.0	101860000.0	101870000.0	38.0	34.99705123901367	6.654588222503662
1.0	101880000.0	101890000.0	30.0	39.60250473022461	6.980536460876465
1.0	101890000.0	101900000.0	36.0	40.69110870361328	7.1414947509765625
1.0	101930000.0	101940000.0	42.0	37.657470703125	6.839999198913574
1.0	101950000.0	101960000.0	45.0	38.41592788696289	6.882251739501953
1.0	101990000.0	102000000.0	37.0	36.382572174072266	6.735774040222168
1.0	102010000.0	102020000.0	25.0	29.376256942749023	6.008096218109131
1.0	102090000.0	102100000.0	15.0	27.295791625976562	5.601480007171631
1.0	102110000.0	102120000.0	41.0	35.96602249145508	6.637981414794922
1.0	102240000.0	102250000.0	42.0	37.89579772949219	6.786238193511963
1.0	102270000.0	102280000.0	35.0	37.61511993408203	6.710953712463379
1.0	102400000.0	102410000.0	43.0	39.14186477661133	6.950072288513184
1.0	102420000.0	102430000.0	37.0	38.5586051940918	6.800823211669922
1.0	102500000.0	102510000.0	31.0	40.805519104003906	7.029636383056641
1.0	102570000.0	102580000.0	33.0	38.63546371459961	6.932066440582275
1.0	102580000.0	102590000.0	58.0	43.76277542114258	7.238578796386719
1.0	102620000.0	102630000.0	41.0	43.73406982421875	7.210456848144531
1.0	102630000.0	102640000.0	48.0	43.41896438598633	7.234518527984619
1.0	102650000.0	102660000.0	45.0	46.643165588378906	7.414105415344238
1.0	102850000.0	102860000.0	43.0	48.24976348876953	7.514002799987793
1.0	102860000.0	102870000.0	53.0	51.9907341003418	7.680493354797363
1.0	102910000.0	102920000.0	48.0	45.285240173339844	7.350371360778809
1.0	102920000.0	102930000.0	50.0	47.28448486328125	7.481593132019043
1.0	103040000.0	103050000.0	47.0	52.129608154296875	7.6848955154418945
1.0	103060000.0	103070000.0	64.0	56.381446838378906	7.8132500648498535
1.0	103080000.0	103090000.0	53.0	55.0285530090332	7.762609958648682
1.0	103090000.0	103100000.0	46.0	51.45244598388672	7.661029815673828
1.0	103100000.0	103110000.0	53.0	49.319419860839844	7.595439910888672
1.0	103140000.0	103150000.0	65.0	51.90666580200195	7.67886209487915
1.0	103170000.0	103180000.0	57.0	54.06035614013672	7.7530927658081055
1.0	103220000.0	103230000.0	57.0	57.59517288208008	7.846350193023682
1.0	103250000.0	103260000.0	49.0	53.6063117980957	7.73728084564209
1.0	103360000.0	103370000.0	59.0	50.013553619384766	7.610821723937988
1.0	103450000.0	103460000.0	74.0	48.55907440185547	7.535582542419434
1.0	103460000.0	103470000.0	58.0	53.33154296875	7.730010032653809
1.0	103520000.0	103530000.0	61.0	59.192169189453125	7.868508338928223
1.0	103610000.0	103620000.0	78.0	57.4605827331543	7.843118190765381
1.0	103650000.0	103660000.0	63.0	54.20482635498047	7.753361701965332
1.0	103670000.0	103680000.0	55.0	53.380615234375	7.706377983093262
1.0	103700000.0	103710000.0	38.0	47.364967346191406	7.483074188232422
1.0	104010000.0	104020000.0	60.0	28.91251564025879	6.11780309677124
1.0	104020000.0	104030000.0	45.0	24.67532730102539	5.249821186065674
1.0	104090000.0	104100000.0	20.0	19.780420303344727	4.356974124908447
1.0	104110000.0	104120000.0	34.0	24.02109146118164	5.057284355163574
1.0	104420000.0	104430000.0	47.0	57.16959762573242	7.83022403717041
1.0	104470000.0	104480000.0	62.0	61.04555130004883	7.892783164978027
1.0	104480000.0	104490000.0	53.0	61.349342346191406	7.8413591384887695
1.0	104530000.0	104540000.0	60.0	64.24322509765625	7.9224677085876465
1.0	104570000.0	104580000.0	59.0	58.92280197143555	7.860844612121582
1.0	104620000.0	104630000.0	62.0	59.3128662109375	7.864954948425293
1.0	104660000.0	104670000.0	50.0	55.493408203125	7.7872514724731445
1.0	104710000.0	104720000.0	42.0	55.7421875	7.801861763000488
1.0	104720000.0	104730000.0	61.0	57.0210075378418	7.821646690368652
1.0	104790000.0	104800000.0	59.0	59.2016487121582	7.860459804534912
1.0	104810000.0	104820000.0	47.0	60.9152717590332	7.8841552734375
1.0	104930000.0	104940000.0	65.0	63.445892333984375	7.910323143005371
1.0	105010000.0	105020000.0	58.0	61.74615478515625	7.898179531097412
1.0	105050000.0	105060000.0	61.0	62.443328857421875	7.908283233642578
1.0	105090000.0	105100000.0	64.0	60.96006393432617	7.8863115310668945
1.0	105120000.0	105130000.0	58.0	55.97918701171875	7.812744140625
1.0	105130000.0	105140000.0	60.0	57.749061584472656	7.8331499099731445
1.0	105170000.0	105180000.0	73.0	59.366676330566406	7.862185478210449
1.0	105180000.0	105190000.0	53.0	57.70184326171875	7.829240322113037
1.0	105210000.0	105220000.0	59.0	56.74580001831055	7.808708190917969
1.0	105530000.0	105540000.0	64.0	60.44074630737305	7.878800868988037
1.0	105590000.0	105600000.0	60.0	62.185089111328125	7.903286933898926
1.0	105610000.0	105620000.0	53.0	58.2801513671875	7.8639817237854
1.0	105640000.0	105650000.0	65.0	55.6301383972168	7.781672477722168
1.0	105680000.0	105690000.0	54.0	55.05112838745117	7.770450592041016
1.0	105690000.0	105700000.0	63.0	60.0247802734375	7.883358955383301
1.0	105720000.0	105730000.0	51.0	58.302406311035156	7.845271110534668
1.0	105750000.0	105760000.0	54.0	48.82596206665039	7.605853080749512
1.0	105790000.0	105800000.0	62.0	59.89277267456055	7.8762640953063965
1.0	105850000.0	105860000.0	50.0	55.588218688964844	7.796592712402344
1.0	105860000.0	105870000.0	41.0	57.77850341796875	7.834968566894531
1.0	105870000.0	105880000.0	41.0	56.717132568359375	7.808528900146484
1.0	105890000.0	105900000.0	65.0	55.732582092285156	7.79686975479126
1.0	105910000.0	105920000.0	43.0	53.432533264160156	7.735266208648682
1.0	105920000.0	105930000.0	68.0	50.69819641113281	7.6371612548828125
1.0	106030000.0	106040000.0	49.0	49.98363494873047	7.611738681793213
1.0	106100000.0	106110000.0	40.0	47.76638412475586	7.4920806884765625
1.0	106140000.0	106150000.0	34.0	44.85402297973633	7.3453779220581055
1.0	106270000.0	106280000.0	49.0	46.98856735229492	7.441872596740723
1.0	106300000.0	106310000.0	33.0	46.39382553100586	7.410685062408447
1.0	106350000.0	106360000.0	47.0	48.53119659423828	7.536505699157715
1.0	106370000.0	106380000.0	56.0	51.86553192138672	7.656168460845947
1.0	106410000.0	106420000.0	53.0	53.478599548339844	7.7307610511779785
1.0	106440000.0	106450000.0	58.0	56.95182418823242	7.823976039886475
1.0	106450000.0	106460000.0	52.0	49.314964294433594	7.576298713684082
1.0	106560000.0	106570000.0	43.0	62.52678298950195	7.896236419677734
1.0	106600000.0	106610000.0	53.0	62.673439025878906	7.904844760894775
1.0	106740000.0	106750000.0	62.0	62.987548828125	7.901116847991943
1.0	106760000.0	106770000.0	65.0	65.76622772216797	7.942530632019043
1.0	106800000.0	106810000.0	71.0	64.57395935058594	7.932301998138428
1.0	106810000.0	106820000.0	60.0	65.53318786621094	7.938575744628906
1.0	106850000.0	106860000.0	66.0	64.56608581542969	7.935122013092041
1.0	106900000.0	106910000.0	52.0	61.61513137817383	7.8868408203125
1.0	106970000.0	106980000.0	69.0	60.28490447998047	7.831017971038818
1.0	107000000.0	107010000.0	63.0	60.93804931640625	7.886801719665527
1.0	107020000.0	107030000.0	66.0	63.22352981567383	7.890163421630859
1.0	107090000.0	107100000.0	64.0	58.56935501098633	7.845211029052734
1.0	107250000.0	107260000.0	56.0	58.436927795410156	7.855189323425293
1.0	107260000.0	107270000.0	49.0	55.837974548339844	7.787400722503662
1.0	107330000.0	107340000.0	47.0	54.412025451660156	7.767117500305176
1.0	107370000.0	107380000.0	48.0	57.4561767578125	7.828198432922363
1.0	107390000.0	107400000.0	52.0	52.103729248046875	7.7041730880737305
1.0	107450000.0	107460000.0	60.0	48.744903564453125	7.560619354248047
1.0	107540000.0	107550000.0	51.0	41.64316940307617	7.1929192543029785
1.0	107560000.0	107570000.0	36.0	44.987403869628906	7.465770721435547
1.0	107570000.0	107580000.0	53.0	46.289520263671875	7.508628845214844
1.0	107610000.0	107620000.0	49.0	44.507293701171875	7.427415370941162
1.0	107780000.0	107790000.0	47.0	38.59324645996094	6.811463832855225
1.0	107810000.0	107820000.0	36.0	39.54646682739258	7.000575065612793
1.0	107870000.0	107880000.0	38.0	42.90011978149414	7.2875823974609375
1.0	107880000.0	107890000.0	34.0	40.46413040161133	7.074219703674316
1.0	107900000.0	107910000.0	33.0	39.024139404296875	7.061577796936035
1.0	107970000.0	107980000.0	26.0	35.241844177246094	6.698647499084473
1.0	108040000.0	108050000.0	27.0	34.59778594970703	6.6605224609375
1.0	108110000.0	108120000.0	25.0	21.910717010498047	5.134346961975098
1.0	108170000.0	108180000.0	17.0	23.069211959838867	5.376696586608887
1.0	108230000.0	108240000.0	33.0	30.464351654052734	6.009325981140137
1.0	108250000.0	108260000.0	44.0	34.24177169799805	6.508608818054199
1.0	108260000.0	108270000.0	36.0	28.416030883789062	5.707961082458496
1.0	108270000.0	108280000.0	29.0	31.185964584350586	6.2368035316467285
[truncated: 47,566 more rows]
