# Supplementary material for: Genome-wide mapping of somatic mutation rates uncovers drivers of cancer
Source: Nat Biotechnol. 2022 Jun 20;40(11):1634–43. doi: 10.1038/s41587-022-01353-8 (PMC9646522; doi:10.1038/s41587-022-01353-8)
Supplement: Supplementary file 4 — Regions and model predictions for each fold of each cancer for which a deep learning model was trained. Regions that were filtered are also listed along with their respective model predictions. [file 41587_2022_1353_MOESM4_ESM.zip › kfold_results/ColoRect-AdenoCA/fold_3.txt]

CHROM	START	END	Y_TRUE	Y_PRED	STD
1.0	770000.0	780000.0	9.0	12.408509254455566	2.2038674354553223
1.0	910000.0	920000.0	16.0	13.375175476074219	2.4326562881469727
1.0	920000.0	930000.0	25.0	24.7781925201416	5.34737491607666
1.0	930000.0	940000.0	10.0	9.573308944702148	1.6247851848602295
1.0	940000.0	950000.0	21.0	12.890403747558594	2.3528151512145996
1.0	950000.0	960000.0	5.0	9.245569229125977	1.5948834419250488
1.0	1040000.0	1050000.0	7.0	11.670674324035645	2.017397880554199
1.0	1060000.0	1070000.0	8.0	6.449624538421631	1.6119403839111328
1.0	1120000.0	1130000.0	23.0	18.653682708740234	3.8051018714904785
1.0	1220000.0	1230000.0	7.0	7.40756893157959	1.529972791671753
1.0	1230000.0	1240000.0	3.0	6.4606146812438965	1.6105318069458008
1.0	1360000.0	1370000.0	4.0	7.682338714599609	1.5303641557693481
1.0	1590000.0	1600000.0	7.0	8.897110939025879	1.557883620262146
1.0	1610000.0	1620000.0	5.0	9.619815826416016	1.6239807605743408
1.0	1740000.0	1750000.0	13.0	12.676902770996094	2.266272783279419
1.0	1780000.0	1790000.0	15.0	14.470422744750977	2.7647604942321777
1.0	1830000.0	1840000.0	16.0	15.612849235534668	3.021538257598877
1.0	1880000.0	1890000.0	20.0	20.5347957611084	4.300797462463379
1.0	1920000.0	1930000.0	25.0	20.096792221069336	4.176723957061768
1.0	1940000.0	1950000.0	16.0	19.83956527709961	4.163914680480957
1.0	1960000.0	1970000.0	11.0	14.225886344909668	2.6352803707122803
1.0	2200000.0	2210000.0	4.0	8.652098655700684	1.5325573682785034
1.0	2220000.0	2230000.0	5.0	9.969419479370117	1.6728718280792236
1.0	2270000.0	2280000.0	19.0	12.218703269958496	2.140937566757202
1.0	2280000.0	2290000.0	17.0	12.485712051391602	2.195437431335449
1.0	2300000.0	2310000.0	20.0	14.2572660446167	2.6547646522521973
1.0	2310000.0	2320000.0	14.0	10.281710624694824	1.7219583988189697
1.0	2320000.0	2330000.0	7.0	8.250323295593262	1.5169858932495117
1.0	2380000.0	2390000.0	11.0	9.919088363647461	1.6675121784210205
1.0	2390000.0	2400000.0	13.0	10.694364547729492	1.7959502935409546
1.0	2410000.0	2420000.0	9.0	8.108207702636719	1.5077890157699585
1.0	2450000.0	2460000.0	12.0	8.103876113891602	1.5304278135299683
1.0	2490000.0	2500000.0	10.0	7.762368679046631	1.530949592590332
1.0	2550000.0	2560000.0	18.0	24.31409454345703	5.259226322174072
1.0	2710000.0	2720000.0	25.0	17.238483428955078	3.4602882862091064
1.0	2770000.0	2780000.0	29.0	17.861005783081055	3.6156296730041504
1.0	2790000.0	2800000.0	12.0	18.52023696899414	3.7853946685791016
1.0	2880000.0	2890000.0	17.0	19.688434600830078	4.0894880294799805
1.0	2890000.0	2900000.0	17.0	18.409067153930664	3.7649917602539062
1.0	2900000.0	2910000.0	25.0	25.778278350830078	5.491644382476807
1.0	3000000.0	3010000.0	28.0	16.912464141845703	3.369969129562378
1.0	3050000.0	3060000.0	19.0	15.622779846191406	3.035169839859009
1.0	3080000.0	3090000.0	18.0	15.054821968078613	2.9117610454559326
1.0	3180000.0	3190000.0	22.0	15.72407341003418	3.0425665378570557
1.0	3330000.0	3340000.0	18.0	14.794181823730469	2.795039653778076
1.0	3370000.0	3380000.0	11.0	7.6051788330078125	1.5249913930892944
1.0	3390000.0	3400000.0	3.0	8.92254638671875	1.5605528354644775
1.0	3410000.0	3420000.0	8.0	12.23094367980957	2.1502034664154053
1.0	3470000.0	3480000.0	23.0	17.376123428344727	3.4765465259552
1.0	3500000.0	3510000.0	18.0	13.040987968444824	2.3584108352661133
1.0	3520000.0	3530000.0	10.0	12.650251388549805	2.2619199752807617
1.0	3550000.0	3560000.0	12.0	9.247453689575195	1.5807883739471436
1.0	3560000.0	3570000.0	11.0	9.55327320098877	1.6215900182724
1.0	3670000.0	3680000.0	29.0	21.02214813232422	4.414263725280762
1.0	3700000.0	3710000.0	12.0	9.23084545135498	1.5891302824020386
1.0	3750000.0	3760000.0	16.0	13.065080642700195	2.366302967071533
1.0	3780000.0	3790000.0	12.0	9.03828239440918	1.564126968383789
1.0	3830000.0	3840000.0	20.0	17.838054656982422	3.74859356880188
1.0	3840000.0	3850000.0	10.0	11.006564140319824	1.977895975112915
1.0	4040000.0	4050000.0	18.0	20.166515350341797	4.20197057723999
1.0	4060000.0	4070000.0	23.0	20.77070426940918	4.351519584655762
1.0	4080000.0	4090000.0	19.0	23.240821838378906	4.921665668487549
1.0	4090000.0	4100000.0	32.0	29.717355728149414	6.205462455749512
1.0	4100000.0	4110000.0	17.0	19.455678939819336	4.04379940032959
1.0	4350000.0	4360000.0	37.0	38.657447814941406	7.311800956726074
1.0	4360000.0	4370000.0	27.0	31.613840103149414	6.485923767089844
1.0	4400000.0	4410000.0	28.0	33.02408981323242	6.659084320068359
1.0	4440000.0	4450000.0	40.0	36.527198791503906	7.088414669036865
1.0	4460000.0	4470000.0	33.0	36.31897735595703	7.081084251403809
1.0	4520000.0	4530000.0	36.0	35.059547424316406	6.899789333343506
1.0	4550000.0	4560000.0	32.0	38.622337341308594	7.321290016174316
1.0	4590000.0	4600000.0	40.0	42.716468811035156	7.639584541320801
1.0	4630000.0	4640000.0	43.0	40.13880920410156	7.428896427154541
1.0	4660000.0	4670000.0	39.0	34.64188003540039	6.906664848327637
1.0	4670000.0	4680000.0	23.0	29.973247528076172	6.2588725090026855
1.0	4730000.0	4740000.0	36.0	30.408702850341797	6.257837295532227
1.0	4780000.0	4790000.0	25.0	30.01056480407715	6.238383769989014
1.0	4810000.0	4820000.0	29.0	32.19590377807617	6.529163360595703
1.0	4820000.0	4830000.0	26.0	34.547889709472656	6.8486480712890625
1.0	4830000.0	4840000.0	45.0	33.384605407714844	6.6803789138793945
1.0	4930000.0	4940000.0	30.0	41.85066604614258	7.493596076965332
1.0	5000000.0	5010000.0	42.0	42.776344299316406	7.560415744781494
1.0	5050000.0	5060000.0	54.0	46.20256042480469	7.771925926208496
1.0	5090000.0	5100000.0	51.0	44.967002868652344	7.664666652679443
1.0	5130000.0	5140000.0	36.0	42.5006103515625	7.553884029388428
1.0	5140000.0	5150000.0	38.0	42.241233825683594	7.465712070465088
1.0	5170000.0	5180000.0	24.0	33.72710037231445	6.853636264801025
1.0	5200000.0	5210000.0	39.0	43.49483871459961	7.584372520446777
1.0	5210000.0	5220000.0	38.0	37.70027542114258	7.1696295738220215
1.0	5220000.0	5230000.0	36.0	38.24030685424805	7.210508823394775
1.0	5350000.0	5360000.0	36.0	35.969757080078125	7.033760070800781
1.0	5370000.0	5380000.0	31.0	34.664146423339844	6.911390781402588
1.0	5400000.0	5410000.0	33.0	30.39312744140625	6.294535160064697
1.0	5460000.0	5470000.0	35.0	30.0766544342041	6.256677627563477
1.0	5590000.0	5600000.0	33.0	35.302650451660156	6.978893280029297
1.0	5640000.0	5650000.0	38.0	33.385292053222656	6.755270957946777
1.0	5700000.0	5710000.0	32.0	29.11748695373535	6.109922409057617
1.0	5710000.0	5720000.0	21.0	27.51630210876465	5.811856269836426
1.0	5720000.0	5730000.0	25.0	23.131057739257812	4.944352626800537
1.0	5740000.0	5750000.0	20.0	22.862224578857422	4.8635454177856445
1.0	5760000.0	5770000.0	27.0	26.951122283935547	5.718285083770752
1.0	5800000.0	5810000.0	20.0	21.154277801513672	4.439535617828369
1.0	5830000.0	5840000.0	18.0	23.515560150146484	5.005016326904297
1.0	5850000.0	5860000.0	29.0	22.614099502563477	4.794023036956787
1.0	5870000.0	5880000.0	26.0	24.47966957092285	5.228875160217285
1.0	5930000.0	5940000.0	8.0	10.747018814086914	1.8366050720214844
1.0	5950000.0	5960000.0	17.0	13.630925178527832	2.512613296508789
1.0	6030000.0	6040000.0	11.0	12.067123413085938	2.1126022338867188
1.0	6070000.0	6080000.0	19.0	16.315805435180664	3.2055695056915283
1.0	6090000.0	6100000.0	20.0	16.5068359375	3.2442665100097656
1.0	6140000.0	6150000.0	18.0	17.379669189453125	3.473005771636963
1.0	6150000.0	6160000.0	15.0	14.748029708862305	2.7830615043640137
1.0	6190000.0	6200000.0	15.0	19.561203002929688	4.050065040588379
1.0	6200000.0	6210000.0	12.0	14.919734001159668	2.833487033843994
1.0	6250000.0	6260000.0	15.0	12.091937065124512	2.130009412765503
1.0	6270000.0	6280000.0	9.0	11.419659614562988	1.9564698934555054
1.0	6290000.0	6300000.0	18.0	12.219159126281738	2.166844129562378
1.0	6310000.0	6320000.0	12.0	11.604803085327148	1.9928882122039795
1.0	6330000.0	6340000.0	4.0	7.341187953948975	1.5297712087631226
1.0	6350000.0	6360000.0	15.0	10.124945640563965	1.701287865638733
1.0	6380000.0	6390000.0	5.0	10.168699264526367	1.7052593231201172
1.0	6440000.0	6450000.0	16.0	14.859212875366211	2.829556941986084
1.0	6450000.0	6460000.0	8.0	12.82563591003418	2.3203048706054688
1.0	6470000.0	6480000.0	17.0	12.911794662475586	2.3281517028808594
1.0	6490000.0	6500000.0	13.0	13.418377876281738	2.425950527191162
1.0	6540000.0	6550000.0	9.0	11.099864959716797	1.9077743291854858
1.0	6560000.0	6570000.0	16.0	10.187637329101562	1.7071189880371094
1.0	6600000.0	6610000.0	6.0	10.986641883850098	1.8590774536132812
1.0	6640000.0	6650000.0	6.0	8.79719352722168	1.5381853580474854
1.0	6660000.0	6670000.0	22.0	14.968164443969727	2.8892722129821777
1.0	6670000.0	6680000.0	11.0	10.817968368530273	1.8892284631729126
1.0	6760000.0	6770000.0	19.0	18.44635772705078	3.7894139289855957
1.0	6780000.0	6790000.0	14.0	20.26607894897461	4.225534915924072
1.0	6840000.0	6850000.0	11.0	15.763795852661133	3.1159942150115967
1.0	6920000.0	6930000.0	16.0	18.619558334350586	3.846623182296753
1.0	6960000.0	6970000.0	28.0	21.668020248413086	4.567702770233154
1.0	7070000.0	7080000.0	19.0	24.495845794677734	5.199336051940918
1.0	7100000.0	7110000.0	25.0	26.621530532836914	5.6314215660095215
1.0	7130000.0	7140000.0	32.0	31.665542602539062	6.51088809967041
1.0	7210000.0	7220000.0	24.0	29.005813598632812	6.072192668914795
1.0	7330000.0	7340000.0	27.0	33.43062210083008	6.688207149505615
1.0	7580000.0	7590000.0	30.0	23.664203643798828	5.026310920715332
1.0	7590000.0	7600000.0	26.0	20.50467300415039	4.2820515632629395
1.0	7710000.0	7720000.0	14.0	21.624996185302734	4.561796188354492
1.0	7740000.0	7750000.0	13.0	19.03475570678711	3.944680690765381
1.0	7760000.0	7770000.0	15.0	19.13929557800293	4.012001991271973
1.0	7770000.0	7780000.0	23.0	23.8530330657959	5.020510673522949
1.0	7800000.0	7810000.0	25.0	19.791885375976562	4.096931457519531
1.0	7840000.0	7850000.0	12.0	16.566341400146484	3.328482151031494
1.0	7880000.0	7890000.0	24.0	19.50479507446289	4.061865329742432
1.0	8080000.0	8090000.0	13.0	16.402149200439453	3.3022186756134033
1.0	8100000.0	8110000.0	27.0	23.370983123779297	4.962212562561035
1.0	8140000.0	8150000.0	21.0	21.241832733154297	4.4605584144592285
1.0	8220000.0	8230000.0	10.0	19.09405517578125	3.9437499046325684
1.0	8240000.0	8250000.0	17.0	22.934473037719727	4.8609938621521
1.0	8300000.0	8310000.0	11.0	20.233348846435547	4.213762283325195
1.0	8320000.0	8330000.0	19.0	20.48318099975586	4.27354621887207
1.0	8340000.0	8350000.0	28.0	20.688533782958984	4.33984899520874
1.0	8360000.0	8370000.0	29.0	21.326152801513672	4.4846391677856445
1.0	8380000.0	8390000.0	23.0	20.855743408203125	4.371331691741943
1.0	8430000.0	8440000.0	17.0	15.10810375213623	2.92209792137146
1.0	8460000.0	8470000.0	10.0	15.246350288391113	2.964315176010132
1.0	8560000.0	8570000.0	16.0	14.327662467956543	2.7234840393066406
1.0	8600000.0	8610000.0	11.0	17.730663299560547	3.6192328929901123
1.0	8730000.0	8740000.0	18.0	19.130481719970703	3.9668021202087402
1.0	8740000.0	8750000.0	30.0	19.205020904541016	3.9870877265930176
1.0	8810000.0	8820000.0	15.0	21.7645263671875	4.535989284515381
1.0	8850000.0	8860000.0	11.0	19.874364852905273	4.125304698944092
1.0	8910000.0	8920000.0	19.0	17.031963348388672	3.4115805625915527
1.0	8970000.0	8980000.0	19.0	20.922138214111328	4.393460750579834
1.0	9010000.0	9020000.0	17.0	21.889392852783203	4.609997749328613
1.0	9030000.0	9040000.0	28.0	21.32132339477539	4.4846906661987305
1.0	9130000.0	9140000.0	22.0	18.32052993774414	3.7290778160095215
1.0	9140000.0	9150000.0	17.0	22.16753578186035	4.6866607666015625
1.0	9190000.0	9200000.0	22.0	22.543798446655273	4.767111778259277
1.0	9210000.0	9220000.0	18.0	16.14456558227539	3.1792800426483154
1.0	9220000.0	9230000.0	15.0	14.997064590454102	2.8734872341156006
1.0	9260000.0	9270000.0	25.0	20.851409912109375	4.371763229370117
1.0	9290000.0	9300000.0	18.0	14.354385375976562	2.7165281772613525
1.0	9330000.0	9340000.0	14.0	14.645195007324219	2.764341115951538
1.0	9420000.0	9430000.0	11.0	11.708964347839355	2.0265390872955322
1.0	9590000.0	9600000.0	19.0	18.271631240844727	3.738341808319092
1.0	9610000.0	9620000.0	16.0	14.90131664276123	2.872260808944702
1.0	9670000.0	9680000.0	9.0	13.959875106811523	2.6235244274139404
1.0	9770000.0	9780000.0	11.0	12.306840896606445	2.1833178997039795
1.0	9790000.0	9800000.0	9.0	9.237754821777344	1.5954349040985107
1.0	9810000.0	9820000.0	16.0	13.908612251281738	2.5934386253356934
1.0	9890000.0	9900000.0	12.0	14.199073791503906	2.667161703109741
1.0	9920000.0	9930000.0	6.0	11.28538990020752	1.9269523620605469
1.0	9940000.0	9950000.0	9.0	11.057807922363281	1.8936563730239868
1.0	9960000.0	9970000.0	6.0	13.781858444213867	2.568270444869995
1.0	10030000.0	10040000.0	17.0	13.446016311645508	2.4630942344665527
1.0	10090000.0	10100000.0	14.0	16.95522689819336	3.42332124710083
1.0	10140000.0	10150000.0	8.0	15.118429183959961	2.9357173442840576
1.0	10190000.0	10200000.0	15.0	14.263656616210938	2.683896780014038
1.0	10250000.0	10260000.0	23.0	22.286579132080078	4.71001672744751
1.0	10260000.0	10270000.0	38.0	23.085033416748047	4.897443771362305
1.0	10310000.0	10320000.0	16.0	15.79973316192627	3.1228079795837402
1.0	10320000.0	10330000.0	15.0	15.955291748046875	3.154308795928955
1.0	10340000.0	10350000.0	18.0	15.648679733276367	3.0640625953674316
1.0	10400000.0	10410000.0	13.0	15.115900039672852	2.9276723861694336
1.0	10420000.0	10430000.0	14.0	13.440765380859375	2.470024585723877
1.0	10430000.0	10440000.0	13.0	12.226713180541992	2.1552681922912598
1.0	10570000.0	10580000.0	24.0	15.009414672851562	2.906005382537842
1.0	10620000.0	10630000.0	16.0	17.257694244384766	3.4458255767822266
1.0	10660000.0	10670000.0	16.0	14.539087295532227	2.7698869705200195
1.0	10860000.0	10870000.0	20.0	15.86517333984375	3.071113109588623
1.0	10890000.0	10900000.0	14.0	13.472223281860352	2.4652321338653564
1.0	10910000.0	10920000.0	21.0	17.003822326660156	3.373948574066162
1.0	11000000.0	11010000.0	10.0	13.696864128112793	2.5316147804260254
1.0	11030000.0	11040000.0	20.0	18.101993560791016	3.6809678077697754
1.0	11070000.0	11080000.0	14.0	16.082462310791016	3.2055466175079346
1.0	11140000.0	11150000.0	10.0	11.912503242492676	2.0951998233795166
1.0	11160000.0	11170000.0	20.0	15.387227058410645	2.964372396469116
1.0	11190000.0	11200000.0	12.0	11.939788818359375	2.085561752319336
1.0	11210000.0	11220000.0	13.0	13.315286636352539	2.4572877883911133
1.0	11230000.0	11240000.0	10.0	13.524011611938477	2.500556230545044
1.0	11290000.0	11300000.0	11.0	12.032491683959961	2.1023900508880615
1.0	11370000.0	11380000.0	18.0	21.162776947021484	4.445808410644531
1.0	11400000.0	11410000.0	22.0	23.43997573852539	4.976672172546387
1.0	11460000.0	11470000.0	22.0	28.246801376342773	5.957707405090332
1.0	11560000.0	11570000.0	31.0	32.46133041381836	6.633828639984131
1.0	11590000.0	11600000.0	21.0	21.669279098510742	4.563840866088867
1.0	11660000.0	11670000.0	23.0	23.063528060913086	4.910098075866699
1.0	11830000.0	11840000.0	22.0	19.503103256225586	4.040937423706055
1.0	12120000.0	12130000.0	20.0	19.087261199951172	3.9527626037597656
1.0	12200000.0	12210000.0	10.0	12.058566093444824	2.118570327758789
1.0	12210000.0	12220000.0	20.0	16.708911895751953	3.2994964122772217
1.0	12230000.0	12240000.0	4.0	12.877265930175781	2.3238322734832764
1.0	12310000.0	12320000.0	12.0	13.136469841003418	2.38665771484375
1.0	12320000.0	12330000.0	19.0	14.30467414855957	2.7180533409118652
1.0	12340000.0	12350000.0	15.0	14.464877128601074	2.7564635276794434
1.0	12370000.0	12380000.0	17.0	14.083529472351074	2.6476550102233887
1.0	12440000.0	12450000.0	15.0	15.720413208007812	3.1079084873199463
1.0	12450000.0	12460000.0	12.0	15.511601448059082	3.047900676727295
1.0	12500000.0	12510000.0	10.0	16.93927574157715	3.4136035442352295
1.0	12540000.0	12550000.0	14.0	15.807037353515625	3.0882561206817627
1.0	12650000.0	12660000.0	9.0	12.933664321899414	2.3482213020324707
1.0	12690000.0	12700000.0	14.0	22.136734008789062	4.68513822555542
1.0	12790000.0	12800000.0	36.0	30.626537322998047	6.344157695770264
1.0	13800000.0	13810000.0	33.0	26.579952239990234	5.6438140869140625
1.0	13810000.0	13820000.0	24.0	23.058774948120117	4.896659851074219
1.0	14020000.0	14030000.0	36.0	24.759029388427734	5.377335548400879
1.0	14090000.0	14100000.0	23.0	18.850543975830078	3.9359099864959717
1.0	14220000.0	14230000.0	18.0	22.81475830078125	4.842954635620117
1.0	14380000.0	14390000.0	26.0	29.336711883544922	6.13967752456665
1.0	14410000.0	14420000.0	34.0	36.05023956298828	7.082123756408691
1.0	14430000.0	14440000.0	22.0	26.978260040283203	5.710952281951904
1.0	14460000.0	14470000.0	30.0	27.579193115234375	5.818211078643799
1.0	14510000.0	14520000.0	27.0	32.37929916381836	6.5590033531188965
1.0	14540000.0	14550000.0	45.0	37.62155532836914	7.227865695953369
1.0	14590000.0	14600000.0	27.0	30.815349578857422	6.389712333679199
1.0	14720000.0	14730000.0	31.0	34.16909408569336	6.846270561218262
1.0	14760000.0	14770000.0	32.0	28.518978118896484	5.9944682121276855
1.0	14800000.0	14810000.0	33.0	33.48283386230469	6.7672929763793945
1.0	14830000.0	14840000.0	29.0	32.199440002441406	6.535275459289551
1.0	14840000.0	14850000.0	31.0	32.973567962646484	6.682913780212402
1.0	14860000.0	14870000.0	40.0	31.85260581970215	6.5230207443237305
1.0	14880000.0	14890000.0	41.0	32.49441146850586	6.611562252044678
1.0	14920000.0	14930000.0	32.0	26.949077606201172	5.757369041442871
1.0	15020000.0	15030000.0	24.0	27.788965225219727	5.846924781799316
1.0	15040000.0	15050000.0	31.0	29.561649322509766	6.179213047027588
1.0	15050000.0	15060000.0	33.0	24.171016693115234	5.140388488769531
1.0	15060000.0	15070000.0	21.0	23.677209854125977	5.027476787567139
1.0	15070000.0	15080000.0	33.0	27.897167205810547	5.844949245452881
1.0	15080000.0	15090000.0	26.0	24.561208724975586	5.220339298248291
1.0	15090000.0	15100000.0	22.0	25.281240463256836	5.377412796020508
1.0	15200000.0	15210000.0	28.0	19.143184661865234	3.9590439796447754
1.0	15210000.0	15220000.0	36.0	20.996280670166016	4.3937668800354
1.0	15300000.0	15310000.0	9.0	15.667219161987305	3.020169496536255
1.0	15370000.0	15380000.0	11.0	12.88475513458252	2.3102517127990723
1.0	15450000.0	15460000.0	23.0	17.35772132873535	3.473618745803833
1.0	15560000.0	15570000.0	22.0	21.264019012451172	4.4577956199646
1.0	15660000.0	15670000.0	19.0	18.08746337890625	3.6733334064483643
1.0	15710000.0	15720000.0	20.0	16.56546401977539	3.266571521759033
1.0	15780000.0	15790000.0	18.0	19.40938949584961	4.000843524932861
1.0	15810000.0	15820000.0	19.0	14.635920524597168	2.775425910949707
1.0	15880000.0	15890000.0	12.0	15.665353775024414	3.049574375152588
1.0	15910000.0	15920000.0	18.0	15.753315925598145	3.0645344257354736
1.0	15930000.0	15940000.0	24.0	19.896076202392578	4.127399444580078
1.0	15950000.0	15960000.0	16.0	14.558534622192383	2.8004863262176514
1.0	15960000.0	15970000.0	13.0	12.466036796569824	2.219555616378784
1.0	16060000.0	16070000.0	14.0	8.178533554077148	1.510772943496704
1.0	16070000.0	16080000.0	12.0	14.462900161743164	2.7067971229553223
1.0	16170000.0	16180000.0	25.0	13.05981159210205	2.3864824771881104
1.0	16230000.0	16240000.0	15.0	16.74225616455078	3.3664519786834717
1.0	16250000.0	16260000.0	20.0	13.492462158203125	2.496666669845581
1.0	16260000.0	16270000.0	7.0	8.78154468536377	1.5404554605484009
1.0	16270000.0	16280000.0	8.0	10.06584358215332	1.7436872720718384
1.0	16330000.0	16340000.0	9.0	16.966161727905273	3.3754801750183105
1.0	16340000.0	16350000.0	5.0	13.961288452148438	2.5691261291503906
1.0	16350000.0	16360000.0	10.0	14.240628242492676	2.6738290786743164
1.0	16400000.0	16410000.0	13.0	12.54542064666748	2.2315890789031982
1.0	16450000.0	16460000.0	9.0	8.523646354675293	1.5252052545547485
1.0	16480000.0	16490000.0	23.0	9.430356979370117	1.6312614679336548
1.0	16500000.0	16510000.0	14.0	11.796025276184082	2.0455942153930664
1.0	16530000.0	16540000.0	4.0	8.772985458374023	1.5458403825759888
1.0	16540000.0	16550000.0	15.0	13.049214363098145	2.3932950496673584
1.0	16580000.0	16590000.0	17.0	14.631103515625	2.804075241088867
1.0	16610000.0	16620000.0	12.0	14.283208847045898	2.705531358718872
1.0	16660000.0	16670000.0	10.0	15.725990295410156	3.095484495162964
1.0	16730000.0	16740000.0	17.0	19.257427215576172	3.967850923538208
1.0	16740000.0	16750000.0	20.0	19.613388061523438	4.0580620765686035
1.0	16750000.0	16760000.0	19.0	21.128969192504883	4.432953834533691
1.0	16770000.0	16780000.0	9.0	10.652975082397461	1.814695954322815
1.0	17030000.0	17040000.0	24.0	14.70708179473877	2.843423843383789
1.0	17340000.0	17350000.0	16.0	12.214166641235352	2.1459250450134277
1.0	17390000.0	17400000.0	18.0	16.723079681396484	3.3009376525878906
1.0	17410000.0	17420000.0	17.0	14.403226852416992	2.6994194984436035
1.0	17420000.0	17430000.0	12.0	13.184781074523926	2.386256694793701
1.0	17440000.0	17450000.0	8.0	12.572416305541992	2.2456958293914795
1.0	17450000.0	17460000.0	20.0	20.859220504760742	4.361285209655762
1.0	17460000.0	17470000.0	22.0	23.216541290283203	4.921474456787109
1.0	17480000.0	17490000.0	22.0	22.593469619750977	4.787387371063232
1.0	17510000.0	17520000.0	16.0	18.790939331054688	3.8559794425964355
1.0	17550000.0	17560000.0	15.0	15.508333206176758	3.015934705734253
1.0	17600000.0	17610000.0	20.0	19.05255889892578	3.9207541942596436
1.0	17700000.0	17710000.0	21.0	23.228403091430664	4.950780391693115
1.0	17720000.0	17730000.0	15.0	20.218990325927734	4.220648288726807
1.0	17770000.0	17780000.0	20.0	22.673137664794922	4.818116188049316
1.0	17870000.0	17880000.0	16.0	15.516029357910156	3.0075573921203613
1.0	17890000.0	17900000.0	6.0	10.233369827270508	1.7182934284210205
1.0	17950000.0	17960000.0	5.0	9.466548919677734	1.5993788242340088
1.0	17980000.0	17990000.0	10.0	8.810325622558594	1.5435289144515991
1.0	18020000.0	18030000.0	12.0	12.486032485961914	2.2191288471221924
1.0	18080000.0	18090000.0	27.0	20.86008644104004	4.376128673553467
1.0	18130000.0	18140000.0	33.0	27.908523559570312	5.904289245605469
1.0	18170000.0	18180000.0	23.0	23.425357818603516	4.982017993927002
1.0	18220000.0	18230000.0	28.0	31.051738739013672	6.421961784362793
1.0	18250000.0	18260000.0	23.0	26.278186798095703	5.598868370056152
1.0	18260000.0	18270000.0	30.0	26.731801986694336	5.671456336975098
1.0	18310000.0	18320000.0	34.0	26.433734893798828	5.604623317718506
1.0	18330000.0	18340000.0	32.0	26.84295082092285	5.702528953552246
1.0	18340000.0	18350000.0	22.0	27.466968536376953	5.824386119842529
1.0	18390000.0	18400000.0	28.0	25.426332473754883	5.3931779861450195
1.0	18400000.0	18410000.0	24.0	26.337575912475586	5.593097686767578
1.0	18440000.0	18450000.0	31.0	27.58172035217285	5.847153663635254
1.0	18540000.0	18550000.0	33.0	28.98722267150879	6.092184066772461
1.0	18630000.0	18640000.0	28.0	27.275165557861328	5.775655269622803
1.0	18690000.0	18700000.0	23.0	31.6942138671875	6.529341220855713
1.0	18780000.0	18790000.0	31.0	28.80911636352539	6.053093910217285
1.0	18790000.0	18800000.0	32.0	25.022762298583984	5.336162567138672
1.0	18870000.0	18880000.0	17.0	24.38083267211914	5.19326114654541
1.0	18910000.0	18920000.0	34.0	27.583810806274414	5.843581199645996
1.0	18970000.0	18980000.0	15.0	19.31849479675293	3.9789810180664062
1.0	19040000.0	19050000.0	19.0	20.928632736206055	4.398141860961914
1.0	19220000.0	19230000.0	12.0	17.112401962280273	3.4322638511657715
1.0	19230000.0	19240000.0	11.0	12.173991203308105	2.1465065479278564
1.0	19330000.0	19340000.0	12.0	14.261800765991211	2.689446449279785
1.0	19400000.0	19410000.0	10.0	10.400392532348633	1.7471473217010498
1.0	19410000.0	19420000.0	10.0	10.52830696105957	1.7772128582000732
1.0	19460000.0	19470000.0	12.0	12.594856262207031	2.2579407691955566
1.0	19570000.0	19580000.0	19.0	11.9931640625	2.1029889583587646
1.0	19650000.0	19660000.0	5.0	8.580613136291504	1.528387427330017
1.0	19660000.0	19670000.0	9.0	10.02332592010498	1.6931205987930298
1.0	19850000.0	19860000.0	12.0	21.23105812072754	4.467047214508057
1.0	20020000.0	20030000.0	11.0	11.323692321777344	1.9387229681015015
1.0	20060000.0	20070000.0	10.0	13.302619934082031	2.4284451007843018
1.0	20080000.0	20090000.0	11.0	15.032678604125977	2.8788034915924072
1.0	20090000.0	20100000.0	5.0	11.758527755737305	2.039166212081909
1.0	20130000.0	20140000.0	17.0	16.9451961517334	3.3746025562286377
1.0	20270000.0	20280000.0	17.0	24.325794219970703	5.1859130859375
1.0	20280000.0	20290000.0	15.0	23.290454864501953	4.943951606750488
1.0	20290000.0	20300000.0	14.0	26.293167114257812	5.584522247314453
1.0	20380000.0	20390000.0	17.0	25.365991592407227	5.3736572265625
1.0	20400000.0	20410000.0	19.0	22.388439178466797	4.732851505279541
1.0	20500000.0	20510000.0	19.0	21.337604522705078	4.487149238586426
1.0	20590000.0	20600000.0	27.0	20.02956199645996	4.167173385620117
1.0	20600000.0	20610000.0	12.0	19.656564712524414	4.074338912963867
1.0	20650000.0	20660000.0	22.0	21.840023040771484	4.604047775268555
1.0	20660000.0	20670000.0	23.0	21.266307830810547	4.4729437828063965
1.0	20780000.0	20790000.0	27.0	23.7817440032959	5.05847692489624
1.0	20820000.0	20830000.0	19.0	14.65263843536377	2.8168373107910156
1.0	20890000.0	20900000.0	23.0	25.39824676513672	5.413308620452881
1.0	20920000.0	20930000.0	22.0	19.827259063720703	4.13553524017334
1.0	21030000.0	21040000.0	15.0	17.213895797729492	3.4423515796661377
1.0	21090000.0	21100000.0	19.0	16.15702247619629	3.2144227027893066
1.0	21110000.0	21120000.0	26.0	16.807476043701172	3.4164175987243652
1.0	21120000.0	21130000.0	29.0	18.624711990356445	3.8291709423065186
1.0	21150000.0	21160000.0	15.0	15.963297843933105	3.1837079524993896
1.0	21200000.0	21210000.0	25.0	17.02933692932129	3.4558753967285156
1.0	21290000.0	21300000.0	18.0	17.66115379333496	3.6352500915527344
1.0	21310000.0	21320000.0	30.0	18.926088333129883	3.913400173187256
1.0	21320000.0	21330000.0	30.0	20.510677337646484	4.321827411651611
1.0	21420000.0	21430000.0	20.0	18.963748931884766	3.963994264602661
1.0	21510000.0	21520000.0	18.0	18.574140548706055	3.7910900115966797
1.0	21540000.0	21550000.0	10.0	12.273150444030762	2.1830930709838867
1.0	21570000.0	21580000.0	13.0	13.3997163772583	2.454557180404663
1.0	21590000.0	21600000.0	5.0	11.854238510131836	2.0626962184906006
1.0	21700000.0	21710000.0	32.0	23.640127182006836	5.026486873626709
1.0	21890000.0	21900000.0	18.0	15.158926010131836	2.8924050331115723
1.0	21940000.0	21950000.0	8.0	9.348212242126465	1.6068195104599
1.0	21960000.0	21970000.0	5.0	15.517183303833008	3.0004429817199707
1.0	21980000.0	21990000.0	20.0	16.17827796936035	3.17488431930542
1.0	22060000.0	22070000.0	19.0	15.443133354187012	3.0297131538391113
1.0	22130000.0	22140000.0	15.0	20.423952102661133	4.343737602233887
1.0	22140000.0	22150000.0	12.0	11.716127395629883	2.0255844593048096
1.0	22160000.0	22170000.0	6.0	8.459360122680664	1.5298125743865967
1.0	22170000.0	22180000.0	6.0	7.717530727386475	1.5173161029815674
1.0	22240000.0	22250000.0	9.0	11.294057846069336	1.9314124584197998
1.0	22270000.0	22280000.0	11.0	14.893747329711914	2.8149476051330566
1.0	22370000.0	22380000.0	13.0	16.675434112548828	3.3154654502868652
1.0	22440000.0	22450000.0	12.0	11.997613906860352	2.1042799949645996
1.0	22460000.0	22470000.0	15.0	12.077853202819824	2.125600814819336
1.0	22470000.0	22480000.0	19.0	20.846450805664062	4.375011444091797
1.0	22550000.0	22560000.0	16.0	20.423316955566406	4.267759799957275
1.0	22570000.0	22580000.0	15.0	17.160354614257812	3.425215244293213
1.0	22590000.0	22600000.0	18.0	18.53896713256836	3.7934272289276123
1.0	22630000.0	22640000.0	36.0	31.876916885375977	6.551572322845459
1.0	22650000.0	22660000.0	17.0	20.67717742919922	4.330281734466553
1.0	22700000.0	22710000.0	22.0	25.851633071899414	5.504998683929443
1.0	22740000.0	22750000.0	19.0	21.63837242126465	4.564985275268555
1.0	22760000.0	22770000.0	31.0	37.109222412109375	7.233399868011475
1.0	22850000.0	22860000.0	14.0	13.396886825561523	2.4692740440368652
1.0	22910000.0	22920000.0	15.0	19.67299461364746	4.078018665313721
1.0	22960000.0	22970000.0	13.0	16.021549224853516	3.141935348510742
1.0	22970000.0	22980000.0	23.0	17.174304962158203	3.426942825317383
1.0	23020000.0	23030000.0	19.0	17.64250373840332	3.546057939529419
1.0	23040000.0	23050000.0	10.0	13.554919242858887	2.499605655670166
1.0	23100000.0	23110000.0	9.0	12.486539840698242	2.195364475250244
1.0	23120000.0	23130000.0	9.0	10.26957893371582	1.7232990264892578
1.0	23130000.0	23140000.0	13.0	10.963984489440918	1.862953782081604
1.0	23160000.0	23170000.0	13.0	14.195879936218262	2.650475025177002
1.0	23180000.0	23190000.0	14.0	13.044092178344727	2.3473424911499023
1.0	23190000.0	23200000.0	16.0	12.669974327087402	2.2588720321655273
1.0	23220000.0	23230000.0	15.0	15.01722526550293	2.8609933853149414
1.0	23260000.0	23270000.0	21.0	23.932004928588867	5.1038408279418945
1.0	23290000.0	23300000.0	25.0	21.737295150756836	4.576015472412109
1.0	23350000.0	23360000.0	24.0	19.64838409423828	4.100193977355957
1.0	23360000.0	23370000.0	23.0	19.599761962890625	4.078076362609863
1.0	23420000.0	23430000.0	21.0	16.788986206054688	3.391958236694336
1.0	23430000.0	23440000.0	12.0	15.976701736450195	3.1801795959472656
1.0	23500000.0	23510000.0	19.0	20.209575653076172	4.223136901855469
1.0	23510000.0	23520000.0	10.0	19.044736862182617	3.9186999797821045
1.0	23590000.0	23600000.0	30.0	21.3216609954834	4.4845476150512695
1.0	23680000.0	23690000.0	29.0	17.000240325927734	3.4044690132141113
1.0	23750000.0	23760000.0	19.0	12.005996704101562	2.1015217304229736
1.0	23760000.0	23770000.0	8.0	13.921775817871094	2.5856544971466064
1.0	23780000.0	23790000.0	15.0	17.475603103637695	3.498490810394287
1.0	23790000.0	23800000.0	17.0	16.41145896911621	3.2278614044189453
1.0	23850000.0	23860000.0	8.0	11.342695236206055	1.9603254795074463
1.0	23920000.0	23930000.0	12.0	15.33965015411377	2.940880298614502
1.0	23930000.0	23940000.0	12.0	17.201879501342773	3.4313042163848877
1.0	23990000.0	24000000.0	23.0	21.056772232055664	4.430202484130859
1.0	24040000.0	24050000.0	17.0	15.958589553833008	3.1461575031280518
1.0	24090000.0	24100000.0	7.0	13.823516845703125	2.5747416019439697
1.0	24120000.0	24130000.0	4.0	7.826424598693848	1.5408437252044678
1.0	24150000.0	24160000.0	17.0	19.319005966186523	4.004341125488281
1.0	24170000.0	24180000.0	14.0	13.035909652709961	2.3828125
1.0	24210000.0	24220000.0	23.0	19.518756866455078	4.105222225189209
1.0	24280000.0	24290000.0	1.0	13.201037406921387	2.412844181060791
1.0	24300000.0	24310000.0	0.0	13.568530082702637	2.5539350509643555
1.0	24340000.0	24350000.0	0.0	13.424041748046875	2.4484610557556152
1.0	24400000.0	24410000.0	17.0	12.842071533203125	2.29038143157959
1.0	24430000.0	24440000.0	10.0	12.659262657165527	2.2494521141052246
1.0	24450000.0	24460000.0	12.0	14.50432300567627	2.7463672161102295
1.0	24480000.0	24490000.0	18.0	13.092745780944824	2.3760738372802734
1.0	24510000.0	24520000.0	18.0	13.893597602844238	2.618428945541382
1.0	24550000.0	24560000.0	23.0	21.154956817626953	4.437503814697266
1.0	24600000.0	24610000.0	16.0	21.442346572875977	4.512025833129883
1.0	24760000.0	24770000.0	11.0	15.197004318237305	2.9096286296844482
1.0	24830000.0	24840000.0	21.0	18.12354278564453	3.6926188468933105
1.0	24850000.0	24860000.0	21.0	18.019567489624023	3.668830156326294
1.0	24860000.0	24870000.0	16.0	18.0741024017334	3.675309419631958
1.0	24890000.0	24900000.0	13.0	20.271244049072266	4.223971366882324
1.0	25060000.0	25070000.0	18.0	18.989587783813477	3.914949893951416
1.0	25070000.0	25080000.0	24.0	15.996684074401855	3.167581081390381
1.0	25120000.0	25130000.0	23.0	17.52448081970215	3.5704739093780518
1.0	25170000.0	25180000.0	17.0	22.56536293029785	4.826815605163574
1.0	25220000.0	25230000.0	17.0	18.138431549072266	3.698047637939453
1.0	25390000.0	25400000.0	21.0	16.897878646850586	3.35847806930542
1.0	25520000.0	25530000.0	17.0	15.911371231079102	3.108814001083374
1.0	25750000.0	25760000.0	23.0	16.46946144104004	3.2924671173095703
1.0	25800000.0	25810000.0	14.0	17.581830978393555	3.576568603515625
1.0	25820000.0	25830000.0	14.0	16.158123016357422	3.182626724243164
1.0	25840000.0	25850000.0	22.0	19.110422134399414	3.938767671585083
1.0	25870000.0	25880000.0	9.0	13.12304401397705	2.405254364013672
1.0	25910000.0	25920000.0	18.0	20.140262603759766	4.214941501617432
1.0	26020000.0	26030000.0	26.0	20.190092086791992	4.221908092498779
1.0	26030000.0	26040000.0	16.0	18.402210235595703	3.7763144969940186
1.0	26060000.0	26070000.0	21.0	18.462987899780273	3.7796502113342285
1.0	26120000.0	26130000.0	14.0	14.159399032592773	2.6663055419921875
1.0	26130000.0	26140000.0	7.0	10.790084838867188	1.8577320575714111
1.0	26170000.0	26180000.0	21.0	20.988445281982422	4.386516571044922
1.0	26300000.0	26310000.0	20.0	15.34123706817627	2.979085683822632
1.0	26350000.0	26360000.0	19.0	20.94028663635254	4.3952741622924805
1.0	26380000.0	26390000.0	19.0	23.352481842041016	4.9583611488342285
1.0	26420000.0	26430000.0	23.0	21.961355209350586	4.631915092468262
1.0	26530000.0	26540000.0	24.0	23.392398834228516	4.974139213562012
1.0	26550000.0	26560000.0	23.0	19.14501953125	3.9715638160705566
1.0	26620000.0	26630000.0	9.0	13.122137069702148	2.38507342338562
1.0	26650000.0	26660000.0	14.0	16.014558792114258	3.126920461654663
1.0	26660000.0	26670000.0	23.0	14.290685653686523	2.7181639671325684
1.0	26710000.0	26720000.0	23.0	22.45963478088379	4.742633819580078
1.0	26720000.0	26730000.0	29.0	23.18060302734375	4.929612159729004
1.0	26750000.0	26760000.0	20.0	22.61859893798828	4.82559061050415
1.0	26760000.0	26770000.0	16.0	14.409619331359863	2.725891590118408
1.0	26800000.0	26810000.0	15.0	16.291366577148438	3.241004228591919
1.0	26820000.0	26830000.0	16.0	15.640830993652344	3.0755412578582764
1.0	27070000.0	27080000.0	9.0	13.645406723022461	2.5431294441223145
1.0	27230000.0	27240000.0	18.0	15.943278312683105	3.100109577178955
1.0	27280000.0	27290000.0	11.0	14.33373737335205	2.766963481903076
1.0	27330000.0	27340000.0	14.0	10.071159362792969	1.701355218887329
1.0	27370000.0	27380000.0	10.0	16.522031784057617	3.2605984210968018
1.0	27480000.0	27490000.0	14.0	15.782679557800293	3.081629991531372
1.0	27560000.0	27570000.0	10.0	14.812578201293945	2.8334007263183594
1.0	27650000.0	27660000.0	11.0	11.17976188659668	1.90438973903656
1.0	27730000.0	27740000.0	14.0	11.677497863769531	2.021662950515747
1.0	27750000.0	27760000.0	14.0	13.435834884643555	2.4933955669403076
1.0	27760000.0	27770000.0	16.0	14.369804382324219	2.717583179473877
1.0	27870000.0	27880000.0	10.0	8.0316743850708	1.5193442106246948
1.0	27880000.0	27890000.0	6.0	9.968685150146484	1.6850805282592773
1.0	27890000.0	27900000.0	10.0	9.772344589233398	1.6530303955078125
1.0	27990000.0	28000000.0	16.0	15.339921951293945	2.9591000080108643
1.0	28040000.0	28050000.0	17.0	22.264602661132812	4.701553821563721
1.0	28060000.0	28070000.0	11.0	16.01171875	3.150487184524536
1.0	28070000.0	28080000.0	16.0	15.220067977905273	2.9563376903533936
1.0	28150000.0	28160000.0	23.0	15.43757152557373	3.014679193496704
1.0	28160000.0	28170000.0	6.0	14.70837116241455	2.832819700241089
1.0	28220000.0	28230000.0	14.0	14.232670783996582	2.6849770545959473
1.0	28240000.0	28250000.0	18.0	19.801441192626953	4.1287970542907715
1.0	28270000.0	28280000.0	7.0	14.582822799682617	2.7612955570220947
1.0	28280000.0	28290000.0	16.0	10.98890209197998	1.8924124240875244
1.0	28320000.0	28330000.0	12.0	13.639938354492188	2.522519588470459
1.0	28340000.0	28350000.0	15.0	17.069639205932617	3.472022533416748
1.0	28390000.0	28400000.0	20.0	18.870418548583984	3.899730682373047
1.0	28450000.0	28460000.0	25.0	23.442138671875	4.969107627868652
1.0	28560000.0	28570000.0	17.0	17.186256408691406	3.501558303833008
1.0	28570000.0	28580000.0	18.0	17.607662200927734	3.5591118335723877
1.0	28580000.0	28590000.0	16.0	15.437551498413086	3.022766590118408
1.0	28660000.0	28670000.0	12.0	16.876514434814453	3.3587684631347656
1.0	28810000.0	28820000.0	12.0	13.434356689453125	2.4793477058410645
1.0	28920000.0	28930000.0	13.0	15.109060287475586	2.8968613147735596
1.0	29050000.0	29060000.0	21.0	22.839263916015625	4.840517520904541
1.0	29090000.0	29100000.0	16.0	15.573147773742676	3.0623393058776855
1.0	29130000.0	29140000.0	25.0	20.136524200439453	4.2072367668151855
1.0	29180000.0	29190000.0	11.0	17.688007354736328	3.5654048919677734
1.0	29190000.0	29200000.0	18.0	19.565860748291016	4.047463893890381
1.0	29280000.0	29290000.0	9.0	19.204822540283203	3.947587251663208
1.0	29320000.0	29330000.0	18.0	19.201274871826172	3.9606921672821045
1.0	29450000.0	29460000.0	17.0	17.013294219970703	3.414268970489502
1.0	29570000.0	29580000.0	19.0	15.897470474243164	3.0881974697113037
1.0	29590000.0	29600000.0	19.0	18.500864028930664	3.7789573669433594
1.0	29640000.0	29650000.0	20.0	15.178568840026855	2.907008171081543
1.0	29670000.0	29680000.0	19.0	23.225341796875	4.929952144622803
1.0	29680000.0	29690000.0	13.0	21.715999603271484	4.585718631744385
1.0	29780000.0	29790000.0	18.0	20.397693634033203	4.267563343048096
1.0	29790000.0	29800000.0	25.0	24.518272399902344	5.221470832824707
1.0	29870000.0	29880000.0	11.0	18.043533325195312	4.024802207946777
1.0	30030000.0	30040000.0	27.0	20.43967056274414	4.262439250946045
1.0	30070000.0	30080000.0	38.0	27.875396728515625	5.889718532562256
1.0	30080000.0	30090000.0	35.0	34.9435920715332	6.971517086029053
1.0	30090000.0	30100000.0	42.0	26.132183074951172	5.560744285583496
1.0	30120000.0	30130000.0	20.0	26.678661346435547	5.6588311195373535
1.0	30150000.0	30160000.0	21.0	24.893756866455078	5.285214900970459
1.0	30250000.0	30260000.0	28.0	35.695716857910156	7.0131635665893555
1.0	30260000.0	30270000.0	32.0	30.434383392333984	6.311257362365723
1.0	30310000.0	30320000.0	29.0	38.51182556152344	7.295806884765625
1.0	30360000.0	30370000.0	25.0	33.202789306640625	6.734755039215088
1.0	30400000.0	30410000.0	35.0	30.163715362548828	6.267428874969482
1.0	30420000.0	30430000.0	32.0	36.231990814208984	7.084576606750488
1.0	30450000.0	30460000.0	50.0	36.480628967285156	7.117532253265381
1.0	30480000.0	30490000.0	15.0	25.810062408447266	5.485732078552246
1.0	30560000.0	30570000.0	31.0	24.858667373657227	5.3109049797058105
1.0	30570000.0	30580000.0	26.0	28.920650482177734	6.084118843078613
1.0	30680000.0	30690000.0	32.0	32.75670623779297	6.663653373718262
1.0	30710000.0	30720000.0	23.0	32.90049743652344	6.679386138916016
1.0	30720000.0	30730000.0	26.0	30.183460235595703	6.283407211303711
1.0	30760000.0	30770000.0	36.0	34.66402053833008	6.917189121246338
1.0	30770000.0	30780000.0	39.0	32.90128707885742	6.691092491149902
1.0	30790000.0	30800000.0	27.0	22.69134521484375	4.806336402893066
1.0	30850000.0	30860000.0	21.0	20.40102195739746	4.279786109924316
1.0	30880000.0	30890000.0	24.0	20.4526309967041	4.2766218185424805
1.0	30900000.0	30910000.0	34.0	38.71455764770508	7.380099296569824
1.0	30960000.0	30970000.0	17.0	21.184690475463867	4.495353698730469
1.0	31020000.0	31030000.0	30.0	29.1201171875	6.111231803894043
1.0	31040000.0	31050000.0	24.0	24.33742904663086	5.193814277648926
1.0	31060000.0	31070000.0	33.0	28.808176040649414	6.0508952140808105
1.0	31250000.0	31260000.0	14.0	15.418062210083008	2.9652040004730225
1.0	31270000.0	31280000.0	13.0	16.984790802001953	3.383817672729492
1.0	31280000.0	31290000.0	29.0	18.998291015625	3.9044690132141113
1.0	31330000.0	31340000.0	36.0	21.195659637451172	4.46547794342041
1.0	31400000.0	31410000.0	18.0	15.928288459777832	3.136384963989258
1.0	31410000.0	31420000.0	23.0	15.849023818969727	3.1320903301239014
1.0	31450000.0	31460000.0	24.0	18.308788299560547	3.7789623737335205
1.0	31460000.0	31470000.0	20.0	18.856243133544922	3.9367434978485107
1.0	31570000.0	31580000.0	13.0	21.20831298828125	4.471714973449707
1.0	31590000.0	31600000.0	34.0	21.9494686126709	4.642913818359375
1.0	31650000.0	31660000.0	14.0	19.058940887451172	3.9582629203796387
1.0	31670000.0	31680000.0	18.0	17.61373519897461	3.5430760383605957
1.0	31730000.0	31740000.0	14.0	15.161199569702148	2.9482438564300537
1.0	31830000.0	31840000.0	13.0	14.10101318359375	2.65305233001709
1.0	31850000.0	31860000.0	15.0	15.197758674621582	2.9336490631103516
1.0	31900000.0	31910000.0	8.0	11.164273262023926	1.9344570636749268
1.0	31960000.0	31970000.0	19.0	20.500009536743164	4.303755760192871
1.0	32010000.0	32020000.0	16.0	19.159168243408203	3.9693093299865723
1.0	32020000.0	32030000.0	22.0	23.868350982666016	5.106135368347168
1.0	32050000.0	32060000.0	9.0	10.792076110839844	1.8598076105117798
1.0	32080000.0	32090000.0	9.0	13.732019424438477	2.5591413974761963
1.0	32110000.0	32120000.0	25.0	15.545425415039062	3.0201900005340576
1.0	32180000.0	32190000.0	22.0	15.457147598266602	2.973191738128662
1.0	32250000.0	32260000.0	13.0	15.765192985534668	3.0770516395568848
1.0	32290000.0	32300000.0	12.0	18.402992248535156	3.7528233528137207
1.0	32450000.0	32460000.0	22.0	20.02170753479004	4.156828880310059
1.0	32560000.0	32570000.0	10.0	12.27661418914795	2.15952205657959
1.0	32660000.0	32670000.0	16.0	10.788373947143555	1.830928087234497
1.0	32670000.0	32680000.0	9.0	11.885987281799316	2.0689098834991455
1.0	32710000.0	32720000.0	11.0	12.733433723449707	2.278566598892212
1.0	32730000.0	32740000.0	20.0	16.767810821533203	3.3137805461883545
1.0	32750000.0	32760000.0	9.0	15.227165222167969	2.9475297927856445
1.0	32810000.0	32820000.0	12.0	13.224690437316895	2.415905714035034
1.0	32830000.0	32840000.0	10.0	11.538862228393555	1.9897253513336182
1.0	32840000.0	32850000.0	11.0	10.765498161315918	1.8343089818954468
1.0	32860000.0	32870000.0	16.0	20.239633560180664	4.241097450256348
1.0	32990000.0	33000000.0	21.0	23.31580924987793	4.945127010345459
1.0	33080000.0	33090000.0	15.0	16.563846588134766	3.332700729370117
1.0	33130000.0	33140000.0	19.0	13.840436935424805	2.6003270149230957
1.0	33190000.0	33200000.0	10.0	13.135830879211426	2.383373260498047
1.0	33220000.0	33230000.0	9.0	8.45908260345459	1.5249654054641724
1.0	33440000.0	33450000.0	11.0	16.89807891845703	3.367095470428467
1.0	33460000.0	33470000.0	7.0	15.418307304382324	3.009436845779419
1.0	33570000.0	33580000.0	21.0	25.188081741333008	5.342810153961182
1.0	33620000.0	33630000.0	13.0	14.880960464477539	2.8287227153778076
1.0	33690000.0	33700000.0	28.0	26.69155502319336	5.711207389831543
1.0	33880000.0	33890000.0	30.0	31.466381072998047	6.45553731918335
1.0	33890000.0	33900000.0	27.0	25.22919464111328	5.415154457092285
1.0	33960000.0	33970000.0	24.0	27.00826644897461	5.740726470947266
1.0	34010000.0	34020000.0	25.0	30.981403350830078	6.392042636871338
1.0	34060000.0	34070000.0	38.0	29.33621597290039	6.106268882751465
1.0	34070000.0	34080000.0	27.0	28.2257022857666	5.922111511230469
1.0	34180000.0	34190000.0	35.0	29.308563232421875	6.095343589782715
1.0	34210000.0	34220000.0	38.0	34.92936706542969	6.883079528808594
1.0	34300000.0	34310000.0	34.0	26.215688705444336	5.594719886779785
1.0	34320000.0	34330000.0	38.0	31.545242309570312	6.474637031555176
1.0	34370000.0	34380000.0	30.0	30.329336166381836	6.3075852394104
1.0	34400000.0	34410000.0	30.0	31.4907169342041	6.472217559814453
1.0	34430000.0	34440000.0	31.0	29.454845428466797	6.141733169555664
1.0	34450000.0	34460000.0	39.0	31.7889461517334	6.480892181396484
1.0	34500000.0	34510000.0	40.0	33.1783447265625	6.703639030456543
1.0	34540000.0	34550000.0	41.0	30.734466552734375	6.390261173248291
1.0	34570000.0	34580000.0	34.0	34.37557601928711	6.845889091491699
1.0	34630000.0	34640000.0	30.0	28.628076553344727	6.064892768859863
1.0	34660000.0	34670000.0	41.0	34.7898063659668	6.870306491851807
1.0	34710000.0	34720000.0	31.0	29.638879776000977	6.251798152923584
1.0	34830000.0	34840000.0	30.0	34.68296813964844	6.9119367599487305
1.0	34840000.0	34850000.0	35.0	38.040748596191406	7.2770209312438965
1.0	34850000.0	34860000.0	47.0	41.64171600341797	7.591479301452637
1.0	34930000.0	34940000.0	26.0	31.57168960571289	6.499523162841797
1.0	34950000.0	34960000.0	32.0	35.340843200683594	7.014773368835449
1.0	34980000.0	34990000.0	20.0	28.198368072509766	5.962542533874512
1.0	35000000.0	35010000.0	32.0	33.4326057434082	6.791188716888428
1.0	35020000.0	35030000.0	25.0	25.089324951171875	5.338662624359131
1.0	35110000.0	35120000.0	25.0	27.144628524780273	5.7437920570373535
1.0	35250000.0	35260000.0	23.0	18.834205627441406	3.9033031463623047
1.0	35280000.0	35290000.0	37.0	30.364089965820312	6.279873371124268
1.0	35340000.0	35350000.0	42.0	33.52540969848633	6.7861175537109375
1.0	35370000.0	35380000.0	31.0	26.333288192749023	5.57328987121582
1.0	35480000.0	35490000.0	20.0	20.995243072509766	4.477285385131836
1.0	35490000.0	35500000.0	28.0	21.261821746826172	4.551145553588867
1.0	35530000.0	35540000.0	38.0	32.69009017944336	6.672523498535156
1.0	35560000.0	35570000.0	17.0	18.86858558654785	3.939364194869995
1.0	35680000.0	35690000.0	38.0	26.311019897460938	5.593140602111816
1.0	35720000.0	35730000.0	31.0	27.57992935180664	5.831142902374268
1.0	35810000.0	35820000.0	16.0	20.238779067993164	4.238407135009766
1.0	35820000.0	35830000.0	16.0	20.29697036743164	4.2779436111450195
1.0	35910000.0	35920000.0	22.0	14.376460075378418	2.7318007946014404
1.0	35940000.0	35950000.0	16.0	18.727794647216797	3.858996868133545
1.0	36090000.0	36100000.0	17.0	17.174755096435547	3.4988982677459717
1.0	36150000.0	36160000.0	27.0	24.88467025756836	5.303969383239746
1.0	36160000.0	36170000.0	25.0	27.044254302978516	5.747555732727051
1.0	36210000.0	36220000.0	14.0	18.58431625366211	3.8784401416778564
1.0	36270000.0	36280000.0	19.0	18.863765716552734	3.9123103618621826
1.0	36280000.0	36290000.0	21.0	20.213726043701172	4.1974592208862305
1.0	36290000.0	36300000.0	23.0	18.336271286010742	3.752455472946167
1.0	36300000.0	36310000.0	18.0	17.971134185791016	3.6587281227111816
1.0	36310000.0	36320000.0	20.0	18.910686492919922	3.906702756881714
1.0	36340000.0	36350000.0	20.0	22.838796615600586	5.035911560058594
1.0	36360000.0	36370000.0	12.0	16.10359764099121	3.1834256649017334
1.0	36510000.0	36520000.0	11.0	18.288755416870117	3.7293944358825684
1.0	36690000.0	36700000.0	18.0	14.579594612121582	2.789572238922119
1.0	36770000.0	36780000.0	5.0	13.16644287109375	2.4234302043914795
1.0	36870000.0	36880000.0	34.0	20.56753921508789	4.295920372009277
1.0	36880000.0	36890000.0	21.0	18.409408569335938	3.775866985321045
1.0	36990000.0	37000000.0	20.0	22.445987701416016	4.752594947814941
1.0	37140000.0	37150000.0	36.0	28.078460693359375	5.916427135467529
1.0	37160000.0	37170000.0	21.0	23.843130111694336	5.081179141998291
1.0	37180000.0	37190000.0	31.0	26.018905639648438	5.505674839019775
1.0	37220000.0	37230000.0	29.0	23.285213470458984	4.943212509155273
1.0	37310000.0	37320000.0	26.0	25.48972511291504	5.401032447814941
1.0	37340000.0	37350000.0	25.0	26.77632713317871	5.661567211151123
1.0	37360000.0	37370000.0	43.0	37.464088439941406	7.2111358642578125
1.0	37520000.0	37530000.0	40.0	30.052600860595703	6.266786575317383
1.0	37530000.0	37540000.0	34.0	29.292980194091797	6.129899024963379
1.0	37710000.0	37720000.0	29.0	27.556930541992188	5.82650899887085
1.0	37720000.0	37730000.0	26.0	27.959945678710938	5.874846458435059
1.0	37730000.0	37740000.0	26.0	24.71849250793457	5.258444786071777
1.0	37760000.0	37770000.0	24.0	26.222347259521484	5.5647807121276855
1.0	37790000.0	37800000.0	19.0	26.429340362548828	5.607237815856934
1.0	37820000.0	37830000.0	28.0	25.937768936157227	5.503279209136963
1.0	37850000.0	37860000.0	22.0	23.820552825927734	5.069000244140625
1.0	37870000.0	37880000.0	33.0	24.89114761352539	5.299332618713379
1.0	37900000.0	37910000.0	25.0	22.294652938842773	4.711875915527344
1.0	38160000.0	38170000.0	10.0	15.450712203979492	3.0272998809814453
1.0	38230000.0	38240000.0	27.0	21.066761016845703	4.443146228790283
1.0	38420000.0	38430000.0	11.0	14.437405586242676	2.738321304321289
1.0	38450000.0	38460000.0	19.0	17.993587493896484	3.687695264816284
1.0	38510000.0	38520000.0	8.0	14.469694137573242	2.765235185623169
1.0	38520000.0	38530000.0	22.0	20.954557418823242	4.399883270263672
1.0	38540000.0	38550000.0	31.0	22.40583038330078	4.7382988929748535
1.0	38590000.0	38600000.0	17.0	21.26902961730957	4.46743106842041
1.0	38600000.0	38610000.0	24.0	21.49178123474121	4.515697479248047
1.0	38610000.0	38620000.0	22.0	26.91875648498535	5.707122325897217
1.0	38640000.0	38650000.0	31.0	23.834300994873047	5.064585208892822
1.0	38780000.0	38790000.0	50.0	40.81081008911133	7.519017219543457
1.0	38870000.0	38880000.0	49.0	42.734214782714844	7.650000095367432
1.0	38930000.0	38940000.0	44.0	34.08063507080078	6.8268327713012695
1.0	38940000.0	38950000.0	27.0	30.86985206604004	6.416751861572266
1.0	38970000.0	38980000.0	35.0	31.036535263061523	6.418942928314209
1.0	39020000.0	39030000.0	19.0	27.558719635009766	5.8367204666137695
1.0	39030000.0	39040000.0	26.0	28.74753761291504	6.052489280700684
1.0	39040000.0	39050000.0	32.0	30.031570434570312	6.280831813812256
1.0	39210000.0	39220000.0	30.0	26.81563949584961	5.674155235290527
1.0	39360000.0	39370000.0	21.0	20.819957733154297	4.365078926086426
1.0	39380000.0	39390000.0	14.0	17.707958221435547	3.581261396408081
1.0	39390000.0	39400000.0	12.0	18.006298065185547	3.664618968963623
1.0	39420000.0	39430000.0	20.0	21.738256454467773	4.579860687255859
1.0	39450000.0	39460000.0	14.0	16.13846206665039	3.211526870727539
1.0	39570000.0	39580000.0	14.0	14.9162015914917	2.880899667739868
1.0	39620000.0	39630000.0	16.0	17.693096160888672	3.594390869140625
1.0	39640000.0	39650000.0	19.0	18.52770233154297	3.8100903034210205
1.0	39740000.0	39750000.0	21.0	18.62430191040039	3.823870897293091
1.0	39810000.0	39820000.0	19.0	15.145463943481445	2.9353604316711426
1.0	39840000.0	39850000.0	16.0	15.494043350219727	3.0316290855407715
1.0	39850000.0	39860000.0	11.0	14.430720329284668	2.7513136863708496
1.0	39900000.0	39910000.0	26.0	14.9576416015625	2.903045415878296
1.0	39930000.0	39940000.0	19.0	15.518977165222168	3.0329813957214355
1.0	39990000.0	40000000.0	9.0	11.822043418884277	2.0687990188598633
1.0	40050000.0	40060000.0	19.0	22.098180770874023	4.680442810058594
1.0	40060000.0	40070000.0	32.0	24.8216495513916	5.291814804077148
1.0	40080000.0	40090000.0	17.0	21.817964553833008	4.602066993713379
1.0	40100000.0	40110000.0	21.0	20.985294342041016	4.448622226715088
1.0	40200000.0	40210000.0	22.0	21.482345581054688	4.64691686630249
1.0	40260000.0	40270000.0	24.0	19.995264053344727	4.181340217590332
1.0	40320000.0	40330000.0	21.0	17.310028076171875	3.5190417766571045
1.0	40350000.0	40360000.0	27.0	21.9620418548584	4.63606071472168
1.0	40360000.0	40370000.0	10.0	12.999643325805664	2.378499984741211
1.0	40500000.0	40510000.0	21.0	17.84752082824707	3.659550905227661
1.0	40520000.0	40530000.0	21.0	16.044757843017578	3.1985862255096436
1.0	40540000.0	40550000.0	10.0	16.946399688720703	3.3927643299102783
1.0	40550000.0	40560000.0	12.0	17.81792640686035	3.6422290802001953
1.0	40640000.0	40650000.0	20.0	21.483654022216797	4.519463539123535
1.0	40690000.0	40700000.0	18.0	17.913192749023438	3.6811859607696533
1.0	40700000.0	40710000.0	20.0	19.317672729492188	4.055172920227051
1.0	40760000.0	40770000.0	19.0	18.795398712158203	3.8578028678894043
1.0	40810000.0	40820000.0	25.0	23.632814407348633	5.006035804748535
1.0	40820000.0	40830000.0	39.0	26.097131729125977	5.543789386749268
1.0	40840000.0	40850000.0	21.0	19.900516510009766	4.165632247924805
1.0	41050000.0	41060000.0	32.0	25.749832153320312	5.476280689239502
1.0	41070000.0	41080000.0	21.0	23.788532257080078	5.0652756690979
1.0	41120000.0	41130000.0	24.0	19.225671768188477	3.9722564220428467
1.0	41160000.0	41170000.0	22.0	17.346607208251953	3.5541481971740723
1.0	41190000.0	41200000.0	22.0	16.888301849365234	3.4288105964660645
1.0	41220000.0	41230000.0	13.0	13.502923965454102	2.484253406524658
1.0	41290000.0	41300000.0	11.0	16.25726318359375	3.181612014770508
1.0	41310000.0	41320000.0	21.0	20.44192123413086	4.277644157409668
1.0	41320000.0	41330000.0	17.0	14.442449569702148	2.7455623149871826
1.0	41360000.0	41370000.0	19.0	20.679643630981445	4.336990833282471
1.0	41470000.0	41480000.0	22.0	14.187469482421875	2.6692912578582764
1.0	41490000.0	41500000.0	8.0	14.211633682250977	2.682126998901367
1.0	41560000.0	41570000.0	21.0	19.275007247924805	3.9680933952331543
1.0	41570000.0	41580000.0	16.0	17.171581268310547	3.4963016510009766
1.0	41580000.0	41590000.0	16.0	18.728538513183594	3.877612590789795
1.0	41690000.0	41700000.0	25.0	21.41256332397461	4.512866020202637
1.0	41710000.0	41720000.0	28.0	31.364208221435547	6.477508544921875
1.0	41760000.0	41770000.0	27.0	27.954761505126953	5.909186840057373
1.0	41780000.0	41790000.0	20.0	20.141504287719727	4.195216178894043
1.0	41790000.0	41800000.0	19.0	23.251983642578125	4.938518047332764
1.0	41810000.0	41820000.0	25.0	22.378332138061523	4.739559650421143
1.0	41820000.0	41830000.0	8.0	14.431259155273438	2.756169319152832
1.0	41840000.0	41850000.0	14.0	12.833480834960938	2.331322193145752
1.0	41870000.0	41880000.0	18.0	17.48196792602539	3.513274669647217
1.0	41890000.0	41900000.0	16.0	15.251428604125977	2.9260871410369873
1.0	41970000.0	41980000.0	10.0	16.41104507446289	3.233440399169922
1.0	42000000.0	42010000.0	26.0	20.43695640563965	4.2516770362854
1.0	42040000.0	42050000.0	19.0	19.581655502319336	4.042420864105225
1.0	42080000.0	42090000.0	20.0	20.76125144958496	4.349735736846924
1.0	42150000.0	42160000.0	31.0	24.991783142089844	5.312143325805664
1.0	42350000.0	42360000.0	20.0	19.769359588623047	4.121216773986816
1.0	42360000.0	42370000.0	19.0	20.143779754638672	4.2194294929504395
1.0	42430000.0	42440000.0	27.0	31.476882934570312	6.456605434417725
1.0	42490000.0	42500000.0	34.0	35.67366027832031	7.001201629638672
1.0	42500000.0	42510000.0	27.0	26.61930274963379	5.70380163192749
1.0	42600000.0	42610000.0	39.0	31.699148178100586	6.523325443267822
1.0	42670000.0	42680000.0	25.0	21.2376766204834	4.523517608642578
1.0	42740000.0	42750000.0	23.0	20.339937210083008	4.324038505554199
1.0	42780000.0	42790000.0	29.0	21.87294578552246	4.65057897567749
1.0	42830000.0	42840000.0	21.0	26.767135620117188	5.6719536781311035
1.0	42850000.0	42860000.0	27.0	25.568836212158203	5.4466047286987305
1.0	42890000.0	42900000.0	34.0	26.626489639282227	5.6271820068359375
1.0	43040000.0	43050000.0	15.0	28.0187931060791	5.878454685211182
1.0	43060000.0	43070000.0	33.0	33.13957977294922	6.725822448730469
1.0	43140000.0	43150000.0	18.0	14.957540512084961	2.897359609603882
1.0	43220000.0	43230000.0	18.0	16.46669578552246	3.247063398361206
1.0	43240000.0	43250000.0	16.0	15.870161056518555	3.141453266143799
1.0	43250000.0	43260000.0	19.0	19.322917938232422	3.999856472015381
1.0	43310000.0	43320000.0	16.0	20.525955200195312	4.3582000732421875
1.0	43340000.0	43350000.0	35.0	33.731117248535156	6.809615135192871
1.0	43450000.0	43460000.0	19.0	24.843523025512695	5.297633171081543
1.0	43460000.0	43470000.0	22.0	25.00899314880371	5.319303035736084
1.0	43600000.0	43610000.0	26.0	27.316991806030273	5.777436256408691
1.0	43640000.0	43650000.0	30.0	25.79437255859375	5.497092247009277
1.0	43680000.0	43690000.0	25.0	23.39999008178711	4.965430736541748
1.0	43690000.0	43700000.0	17.0	19.694902420043945	4.098422527313232
1.0	43750000.0	43760000.0	12.0	15.170412063598633	2.9165115356445312
1.0	43850000.0	43860000.0	12.0	15.10344123840332	2.9161629676818848
1.0	43950000.0	43960000.0	22.0	23.543264389038086	5.002302646636963
1.0	44080000.0	44090000.0	12.0	7.9411115646362305	1.5131791830062866
1.0	44090000.0	44100000.0	27.0	15.542654037475586	2.988605499267578
1.0	44100000.0	44110000.0	24.0	18.30542755126953	3.7184786796569824
1.0	44130000.0	44140000.0	15.0	12.40123462677002	2.196599245071411
1.0	44140000.0	44150000.0	11.0	13.337213516235352	2.4382107257843018
1.0	44190000.0	44200000.0	17.0	20.14491844177246	4.187066555023193
1.0	44230000.0	44240000.0	27.0	18.981853485107422	3.8847527503967285
1.0	44260000.0	44270000.0	12.0	19.53750991821289	4.036778926849365
1.0	44300000.0	44310000.0	18.0	18.51471710205078	3.7873222827911377
1.0	44360000.0	44370000.0	9.0	14.213882446289062	2.6498382091522217
1.0	44400000.0	44410000.0	9.0	11.810659408569336	2.0970206260681152
1.0	44460000.0	44470000.0	3.0	10.931726455688477	1.8843246698379517
1.0	44570000.0	44580000.0	23.0	28.123117446899414	5.942822456359863
1.0	44580000.0	44590000.0	29.0	29.328317642211914	6.157848358154297
1.0	44620000.0	44630000.0	24.0	29.895681381225586	6.243420600891113
1.0	44630000.0	44640000.0	33.0	28.78985023498535	6.061285972595215
1.0	44750000.0	44760000.0	13.0	13.77514934539795	2.568411350250244
1.0	44800000.0	44810000.0	14.0	17.730504989624023	3.605775833129883
1.0	44820000.0	44830000.0	24.0	22.036148071289062	4.689030170440674
1.0	44910000.0	44920000.0	37.0	32.905006408691406	6.689424991607666
1.0	44920000.0	44930000.0	30.0	32.8189811706543	6.687888145446777
1.0	44970000.0	44980000.0	22.0	23.981735229492188	5.108658790588379
1.0	45010000.0	45020000.0	21.0	23.787723541259766	5.0601325035095215
1.0	45090000.0	45100000.0	16.0	16.403411865234375	3.2614543437957764
1.0	45110000.0	45120000.0	15.0	9.292753219604492	1.6122455596923828
1.0	45150000.0	45160000.0	14.0	20.75870132446289	4.331893444061279
1.0	45160000.0	45170000.0	18.0	18.824872970581055	3.8444981575012207
1.0	45210000.0	45220000.0	10.0	11.388094902038574	1.9536041021347046
1.0	45240000.0	45250000.0	10.0	12.691141128540039	2.2823266983032227
1.0	45320000.0	45330000.0	21.0	15.39110279083252	2.9841747283935547
1.0	45340000.0	45350000.0	17.0	13.413354873657227	2.464688539505005
1.0	45460000.0	45470000.0	29.0	17.31661033630371	3.501631259918213
1.0	45590000.0	45600000.0	15.0	23.64753532409668	5.049525260925293
1.0	45600000.0	45610000.0	18.0	20.091115951538086	4.177706718444824
1.0	45620000.0	45630000.0	17.0	23.611705780029297	4.994187831878662
1.0	45680000.0	45690000.0	23.0	23.840938568115234	5.065980911254883
1.0	45700000.0	45710000.0	16.0	26.17947769165039	5.558230400085449
1.0	45720000.0	45730000.0	24.0	23.136005401611328	4.902503490447998
1.0	45800000.0	45810000.0	11.0	15.944574356079102	3.147779703140259
1.0	45850000.0	45860000.0	21.0	20.829204559326172	4.355288505554199
1.0	45860000.0	45870000.0	15.0	19.651416778564453	4.079526424407959
1.0	46000000.0	46010000.0	13.0	20.545557022094727	4.354781150817871
1.0	46030000.0	46040000.0	9.0	12.462776184082031	2.229499340057373
1.0	46110000.0	46120000.0	16.0	15.30810260772705	2.9926846027374268
1.0	46180000.0	46190000.0	17.0	18.407878875732422	3.778975009918213
1.0	46220000.0	46230000.0	39.0	25.402801513671875	5.401454925537109
1.0	46290000.0	46300000.0	24.0	17.306636810302734	3.5385048389434814
1.0	46310000.0	46320000.0	23.0	20.79229164123535	4.375889778137207
1.0	46340000.0	46350000.0	21.0	22.155794143676758	4.667187213897705
1.0	46350000.0	46360000.0	8.0	19.23708724975586	4.010378360748291
1.0	46380000.0	46390000.0	19.0	16.107072830200195	3.192641019821167
1.0	46410000.0	46420000.0	25.0	18.53631591796875	3.8125998973846436
1.0	46490000.0	46500000.0	7.0	11.636627197265625	2.028177499771118
1.0	46500000.0	46510000.0	15.0	15.473780632019043	2.998831272125244
1.0	46520000.0	46530000.0	18.0	18.272863388061523	3.7217984199523926
1.0	46530000.0	46540000.0	22.0	19.321945190429688	3.9744670391082764
1.0	46550000.0	46560000.0	23.0	19.345178604125977	3.9723095893859863
1.0	46560000.0	46570000.0	21.0	20.25670051574707	4.180723667144775
1.0	46590000.0	46600000.0	22.0	18.612150192260742	3.840796947479248
1.0	46600000.0	46610000.0	17.0	24.110553741455078	5.125909805297852
1.0	46640000.0	46650000.0	13.0	15.766477584838867	3.0750732421875
1.0	46880000.0	46890000.0	16.0	19.792470932006836	4.107084274291992
1.0	46940000.0	46950000.0	27.0	14.815879821777344	2.800931453704834
1.0	46950000.0	46960000.0	18.0	13.507280349731445	2.4782307147979736
1.0	46960000.0	46970000.0	30.0	20.80539894104004	4.365440845489502
1.0	47010000.0	47020000.0	18.0	17.036706924438477	3.3933005332946777
1.0	47050000.0	47060000.0	10.0	12.832244873046875	2.305197238922119
1.0	47060000.0	47070000.0	20.0	15.855201721191406	3.1289775371551514
1.0	47070000.0	47080000.0	7.0	10.487386703491211	1.78225576877594
1.0	47100000.0	47110000.0	19.0	16.167911529541016	3.2195065021514893
1.0	47160000.0	47170000.0	15.0	16.67105484008789	3.373678207397461
1.0	47280000.0	47290000.0	26.0	21.26788330078125	4.488507270812988
1.0	47320000.0	47330000.0	25.0	24.176212310791016	5.126867771148682
1.0	47570000.0	47580000.0	25.0	23.25843048095703	4.9161224365234375
1.0	47600000.0	47610000.0	26.0	22.951196670532227	4.858150482177734
1.0	47770000.0	47780000.0	15.0	14.947723388671875	2.9022860527038574
1.0	47780000.0	47790000.0	13.0	19.476842880249023	4.026852130889893
1.0	47860000.0	47870000.0	14.0	18.7699031829834	3.854887008666992
1.0	48040000.0	48050000.0	11.0	18.208690643310547	3.7053864002227783
1.0	48050000.0	48060000.0	8.0	18.71365737915039	3.8221137523651123
1.0	48090000.0	48100000.0	4.0	17.732389450073242	3.5825717449188232
1.0	48110000.0	48120000.0	11.0	18.25130844116211	3.712705612182617
1.0	48120000.0	48130000.0	17.0	21.985700607299805	4.632549285888672
1.0	48170000.0	48180000.0	11.0	16.210201263427734	3.2634174823760986
1.0	48180000.0	48190000.0	19.0	20.414731979370117	4.25766658782959
1.0	48240000.0	48250000.0	9.0	17.220775604248047	3.4404921531677246
1.0	48250000.0	48260000.0	19.0	17.19437599182129	3.432466983795166
1.0	48330000.0	48340000.0	17.0	19.164661407470703	3.9481029510498047
1.0	48340000.0	48350000.0	23.0	19.241836547851562	3.977463960647583
1.0	48380000.0	48390000.0	17.0	18.098886489868164	3.6709847450256348
1.0	48400000.0	48410000.0	12.0	20.405094146728516	4.25329065322876
1.0	48450000.0	48460000.0	21.0	21.65987777709961	4.5523200035095215
1.0	48510000.0	48520000.0	19.0	22.624523162841797	4.8184027671813965
1.0	48530000.0	48540000.0	27.0	25.237354278564453	5.3827385902404785
1.0	48640000.0	48650000.0	40.0	32.190940856933594	6.576859474182129
1.0	48690000.0	48700000.0	24.0	19.26068115234375	4.012681007385254
1.0	48720000.0	48730000.0	32.0	29.93511962890625	6.185237884521484
1.0	48820000.0	48830000.0	21.0	25.895889282226562	5.4091291427612305
1.0	48840000.0	48850000.0	18.0	18.385452270507812	3.7886128425598145
1.0	48850000.0	48860000.0	17.0	24.07923126220703	5.028939247131348
1.0	48960000.0	48970000.0	41.0	26.078073501586914	5.527018070220947
1.0	49030000.0	49040000.0	28.0	35.468753814697266	6.966732025146484
1.0	49060000.0	49070000.0	48.0	33.153480529785156	6.626078128814697
1.0	49070000.0	49080000.0	47.0	35.19257354736328	6.964276313781738
1.0	49120000.0	49130000.0	32.0	34.58618927001953	6.909873008728027
1.0	49130000.0	49140000.0	29.0	35.937477111816406	7.004347801208496
1.0	49190000.0	49200000.0	56.0	33.35179901123047	6.535921573638916
1.0	49250000.0	49260000.0	31.0	37.225799560546875	7.134905815124512
1.0	49270000.0	49280000.0	41.0	34.73255920410156	6.890771389007568
1.0	49280000.0	49290000.0	42.0	35.48009490966797	6.865483283996582
1.0	49290000.0	49300000.0	47.0	36.35755920410156	7.0628557205200195
1.0	49320000.0	49330000.0	64.0	42.269256591796875	7.567617893218994
1.0	49370000.0	49380000.0	38.0	38.894859313964844	7.245741844177246
1.0	49400000.0	49410000.0	36.0	36.682769775390625	7.077086448669434
1.0	49540000.0	49550000.0	50.0	43.595733642578125	7.541174411773682
1.0	49600000.0	49610000.0	51.0	42.889949798583984	7.473085880279541
1.0	49640000.0	49650000.0	35.0	43.51032257080078	7.51214599609375
1.0	49690000.0	49700000.0	47.0	43.70404052734375	7.529226779937744
1.0	49750000.0	49760000.0	31.0	31.7326602935791	6.519904136657715
1.0	49810000.0	49820000.0	47.0	47.40220642089844	7.7290449142456055
1.0	49950000.0	49960000.0	49.0	47.59056854248047	7.7089948654174805
1.0	49990000.0	50000000.0	45.0	45.93311309814453	7.680172920227051
1.0	50000000.0	50010000.0	45.0	41.66756057739258	7.411632537841797
1.0	50050000.0	50060000.0	50.0	46.524803161621094	7.721428871154785
1.0	50160000.0	50170000.0	37.0	47.392173767089844	7.809683322906494
1.0	50170000.0	50180000.0	44.0	43.26953887939453	7.560091495513916
1.0	50220000.0	50230000.0	43.0	37.0156135559082	7.0504865646362305
1.0	50260000.0	50270000.0	25.0	36.84865951538086	7.123348236083984
1.0	50270000.0	50280000.0	36.0	37.640289306640625	7.104077339172363
1.0	50560000.0	50570000.0	33.0	36.3311653137207	6.963281154632568
1.0	50690000.0	50700000.0	35.0	33.30821990966797	6.670452117919922
1.0	50760000.0	50770000.0	34.0	33.79420852661133	6.682975769042969
1.0	50800000.0	50810000.0	34.0	35.50884246826172	6.998074531555176
1.0	50830000.0	50840000.0	44.0	31.30910301208496	6.471039772033691
1.0	50880000.0	50890000.0	17.0	16.956926345825195	3.4489548206329346
1.0	50900000.0	50910000.0	18.0	21.906192779541016	4.727217674255371
1.0	50940000.0	50950000.0	27.0	21.352102279663086	4.528792381286621
1.0	50960000.0	50970000.0	20.0	20.220157623291016	4.233582973480225
1.0	50970000.0	50980000.0	20.0	20.004043579101562	4.2013444900512695
1.0	51110000.0	51120000.0	22.0	18.60976219177246	3.8471946716308594
1.0	51150000.0	51160000.0	25.0	18.225976943969727	3.766801357269287
1.0	51160000.0	51170000.0	24.0	20.197906494140625	4.169642925262451
1.0	51200000.0	51210000.0	24.0	19.51754379272461	4.117303371429443
1.0	51240000.0	51250000.0	16.0	20.095006942749023	4.240854740142822
1.0	51260000.0	51270000.0	21.0	20.813772201538086	4.3886213302612305
1.0	51300000.0	51310000.0	22.0	24.453693389892578	5.1508989334106445
1.0	51320000.0	51330000.0	26.0	24.334087371826172	5.104348182678223
1.0	51360000.0	51370000.0	23.0	25.6168155670166	5.390494346618652
1.0	51380000.0	51390000.0	27.0	23.565174102783203	5.055516242980957
1.0	51390000.0	51400000.0	21.0	23.83409881591797	5.112439155578613
1.0	51410000.0	51420000.0	20.0	22.7789249420166	4.911738395690918
1.0	51500000.0	51510000.0	46.0	37.870826721191406	7.252032279968262
1.0	51550000.0	51560000.0	27.0	39.45659637451172	7.383413791656494
1.0	51610000.0	51620000.0	25.0	33.39867401123047	6.735021114349365
1.0	51640000.0	51650000.0	34.0	31.025970458984375	6.430720329284668
1.0	51650000.0	51660000.0	41.0	29.50339698791504	6.186877250671387
1.0	51680000.0	51690000.0	18.0	26.083765029907227	5.557257652282715
1.0	51710000.0	51720000.0	17.0	18.38414764404297	3.806583881378174
1.0	51720000.0	51730000.0	26.0	19.58493423461914	4.070240497589111
1.0	51780000.0	51790000.0	13.0	15.842973709106445	3.0878095626831055
1.0	51870000.0	51880000.0	16.0	17.33867645263672	3.49554443359375
1.0	51950000.0	51960000.0	22.0	19.811569213867188	4.136531829833984
1.0	51970000.0	51980000.0	27.0	20.541467666625977	4.308760166168213
1.0	52090000.0	52100000.0	16.0	21.320964813232422	4.512611389160156
1.0	52110000.0	52120000.0	24.0	22.072683334350586	4.657862186431885
1.0	52180000.0	52190000.0	18.0	20.796445846557617	4.346358299255371
1.0	52200000.0	52210000.0	30.0	20.228588104248047	4.1915998458862305
1.0	52240000.0	52250000.0	14.0	18.02237319946289	3.730630874633789
1.0	52260000.0	52270000.0	16.0	17.548982620239258	3.5851707458496094
1.0	52270000.0	52280000.0	20.0	18.197479248046875	3.7653605937957764
1.0	52340000.0	52350000.0	11.0	25.213083267211914	5.426129341125488
1.0	52430000.0	52440000.0	28.0	22.804758071899414	4.843313694000244
1.0	52440000.0	52450000.0	24.0	23.331249237060547	4.979988098144531
1.0	52450000.0	52460000.0	16.0	22.346363067626953	4.772310256958008
1.0	52500000.0	52510000.0	17.0	19.020017623901367	3.9787755012512207
1.0	52510000.0	52520000.0	14.0	18.671886444091797	3.901287078857422
1.0	52530000.0	52540000.0	23.0	18.077316284179688	3.7451350688934326
1.0	52560000.0	52570000.0	24.0	26.37044334411621	5.594243049621582
1.0	52580000.0	52590000.0	38.0	24.45367431640625	5.194375514984131
1.0	52610000.0	52620000.0	13.0	24.129230499267578	5.091124534606934
1.0	52630000.0	52640000.0	23.0	21.546478271484375	4.568893909454346
1.0	52660000.0	52670000.0	30.0	24.352937698364258	5.183794975280762
1.0	52750000.0	52760000.0	15.0	19.478321075439453	4.037047863006592
1.0	52770000.0	52780000.0	14.0	15.937113761901855	3.1604819297790527
1.0	52820000.0	52830000.0	11.0	7.981205940246582	1.5180866718292236
1.0	52870000.0	52880000.0	18.0	14.975794792175293	2.9006805419921875
1.0	52930000.0	52940000.0	28.0	19.946765899658203	4.1554646492004395
1.0	52960000.0	52970000.0	25.0	20.638076782226562	4.329740524291992
1.0	52970000.0	52980000.0	19.0	21.215778350830078	4.488263130187988
1.0	52990000.0	53000000.0	21.0	21.293012619018555	4.490592002868652
1.0	53000000.0	53010000.0	21.0	23.304534912109375	4.944584369659424
1.0	53090000.0	53100000.0	16.0	23.77010726928711	5.074672222137451
1.0	53210000.0	53220000.0	18.0	19.42301368713379	4.052487850189209
1.0	53240000.0	53250000.0	21.0	18.7471866607666	3.8929145336151123
1.0	53280000.0	53290000.0	14.0	18.10171890258789	3.7056126594543457
1.0	53330000.0	53340000.0	28.0	21.805315017700195	4.599793434143066
1.0	53350000.0	53360000.0	28.0	23.803707122802734	5.062878131866455
1.0	53390000.0	53400000.0	37.0	21.026552200317383	4.4395270347595215
1.0	53410000.0	53420000.0	20.0	20.01801300048828	4.20028018951416
1.0	53420000.0	53430000.0	17.0	20.707733154296875	4.351529121398926
1.0	53430000.0	53440000.0	18.0	20.178985595703125	4.2174906730651855
1.0	53450000.0	53460000.0	20.0	19.394309997558594	4.00411319732666
1.0	53490000.0	53500000.0	15.0	17.773056030273438	3.6365439891815186
1.0	53550000.0	53560000.0	8.0	13.50684928894043	2.4892051219940186
1.0	53570000.0	53580000.0	21.0	18.935428619384766	3.917685031890869
1.0	53580000.0	53590000.0	24.0	15.820274353027344	3.0881574153900146
1.0	53810000.0	53820000.0	29.0	22.57392120361328	4.782357215881348
1.0	53830000.0	53840000.0	23.0	19.154033660888672	3.954042911529541
1.0	53850000.0	53860000.0	32.0	25.27224349975586	5.38737154006958
1.0	54090000.0	54100000.0	30.0	22.82417869567871	4.840731143951416
1.0	54100000.0	54110000.0	23.0	21.834463119506836	4.609084606170654
1.0	54110000.0	54120000.0	26.0	25.632312774658203	5.449665069580078
1.0	54130000.0	54140000.0	17.0	23.588939666748047	5.017794609069824
1.0	54190000.0	54200000.0	42.0	23.208816528320312	4.930599212646484
1.0	54200000.0	54210000.0	21.0	21.773317337036133	4.667326927185059
1.0	54250000.0	54260000.0	15.0	15.84422779083252	3.137266159057617
1.0	54300000.0	54310000.0	22.0	21.055835723876953	4.479056358337402
1.0	54360000.0	54370000.0	15.0	19.572940826416016	4.053370475769043
1.0	54400000.0	54410000.0	25.0	18.593162536621094	3.847815990447998
1.0	54450000.0	54460000.0	36.0	23.76776123046875	5.038113594055176
1.0	54480000.0	54490000.0	16.0	18.6298770904541	3.8160338401794434
1.0	54490000.0	54500000.0	19.0	19.703962326049805	4.110997676849365
1.0	54590000.0	54600000.0	17.0	18.54436492919922	3.785064220428467
1.0	54610000.0	54620000.0	16.0	19.41525650024414	4.070079326629639
1.0	54630000.0	54640000.0	13.0	15.949908256530762	3.1068170070648193
1.0	54640000.0	54650000.0	15.0	13.283554077148438	2.425872802734375
1.0	54710000.0	54720000.0	19.0	9.604555130004883	1.6195729970932007
1.0	54730000.0	54740000.0	16.0	10.605728149414062	1.781055212020874
1.0	54740000.0	54750000.0	10.0	10.223699569702148	1.7122904062271118
1.0	54770000.0	54780000.0	10.0	12.110501289367676	2.11704421043396
1.0	54790000.0	54800000.0	12.0	10.686727523803711	1.8014014959335327
1.0	54870000.0	54880000.0	18.0	11.014086723327637	1.9157893657684326
1.0	54950000.0	54960000.0	14.0	15.90184211730957	3.138831615447998
1.0	55000000.0	55010000.0	28.0	20.714691162109375	4.394582271575928
1.0	55010000.0	55020000.0	10.0	14.796780586242676	2.822728157043457
1.0	55020000.0	55030000.0	18.0	15.976595878601074	3.1457111835479736
1.0	55030000.0	55040000.0	17.0	13.165338516235352	2.395503520965576
1.0	55060000.0	55070000.0	7.0	10.971656799316406	1.868872046470642
1.0	55160000.0	55170000.0	13.0	17.303356170654297	3.4563660621643066
1.0	55220000.0	55230000.0	15.0	13.406328201293945	2.473769187927246
1.0	55330000.0	55340000.0	15.0	11.818758010864258	2.0807759761810303
1.0	55400000.0	55410000.0	21.0	22.882539749145508	4.843205451965332
1.0	55520000.0	55530000.0	11.0	9.520994186401367	1.6335878372192383
1.0	55580000.0	55590000.0	14.0	16.788705825805664	3.3967559337615967
1.0	55870000.0	55880000.0	25.0	31.427764892578125	6.463150978088379
1.0	55900000.0	55910000.0	34.0	28.74090003967285	6.014705181121826
1.0	55930000.0	55940000.0	36.0	24.640779495239258	5.246430397033691
1.0	56000000.0	56010000.0	27.0	25.711374282836914	5.435118675231934
1.0	56030000.0	56040000.0	27.0	22.76068115234375	4.854015350341797
1.0	56050000.0	56060000.0	26.0	27.68509864807129	5.765698432922363
1.0	56060000.0	56070000.0	40.0	32.472835540771484	6.542819023132324
1.0	56070000.0	56080000.0	19.0	28.311538696289062	5.959323883056641
1.0	56200000.0	56210000.0	30.0	33.70503234863281	6.603213310241699
1.0	56250000.0	56260000.0	29.0	33.59352111816406	6.6843109130859375
1.0	56260000.0	56270000.0	44.0	39.84355545043945	7.308326721191406
1.0	56400000.0	56410000.0	35.0	34.8022346496582	6.819309234619141
1.0	56410000.0	56420000.0	46.0	40.936058044433594	7.3595757484436035
1.0	56510000.0	56520000.0	38.0	39.6710319519043	7.246459007263184
1.0	56670000.0	56680000.0	36.0	36.57228469848633	6.966117858886719
1.0	56700000.0	56710000.0	31.0	31.05118179321289	6.350841999053955
1.0	56720000.0	56730000.0	29.0	32.6147346496582	6.492730617523193
1.0	56730000.0	56740000.0	36.0	32.58610534667969	6.531480312347412
1.0	56780000.0	56790000.0	27.0	30.259204864501953	6.163470268249512
1.0	56830000.0	56840000.0	24.0	20.225059509277344	4.283746242523193
1.0	56880000.0	56890000.0	23.0	22.866430282592773	4.854737281799316
1.0	57020000.0	57030000.0	19.0	24.703617095947266	5.217083930969238
1.0	57030000.0	57040000.0	22.0	23.449382781982422	5.005511283874512
1.0	57110000.0	57120000.0	31.0	29.303335189819336	6.156137943267822
1.0	57140000.0	57150000.0	34.0	30.27865982055664	6.288951396942139
1.0	57170000.0	57180000.0	37.0	33.32142639160156	6.591803550720215
1.0	57240000.0	57250000.0	27.0	34.965579986572266	6.781116485595703
1.0	57320000.0	57330000.0	43.0	37.22563934326172	7.1187896728515625
1.0	57390000.0	57400000.0	38.0	34.0545768737793	6.709229469299316
1.0	57470000.0	57480000.0	37.0	35.273677825927734	6.799191951751709
1.0	57550000.0	57560000.0	28.0	34.092445373535156	6.722776889801025
1.0	57560000.0	57570000.0	37.0	35.81804275512695	6.87240743637085
1.0	57620000.0	57630000.0	48.0	39.991233825683594	7.191708564758301
1.0	57790000.0	57800000.0	31.0	40.14126205444336	7.249547004699707
1.0	57850000.0	57860000.0	42.0	41.271949768066406	7.331966400146484
1.0	57870000.0	57880000.0	51.0	41.72352981567383	7.386462211608887
1.0	57880000.0	57890000.0	46.0	39.214630126953125	7.3421807289123535
1.0	57900000.0	57910000.0	41.0	42.18912124633789	7.439023494720459
1.0	57920000.0	57930000.0	50.0	46.22057342529297	7.684205532073975
1.0	57960000.0	57970000.0	39.0	41.74170684814453	7.38622522354126
1.0	58080000.0	58090000.0	37.0	39.185447692871094	7.2172698974609375
1.0	58140000.0	58150000.0	44.0	42.51377487182617	7.49907922744751
1.0	58200000.0	58210000.0	53.0	41.87764358520508	7.458077907562256
1.0	58240000.0	58250000.0	56.0	46.92633819580078	7.787947654724121
1.0	58250000.0	58260000.0	38.0	43.37104415893555	7.558429718017578
1.0	58260000.0	58270000.0	43.0	40.1780891418457	7.323725700378418
1.0	58300000.0	58310000.0	43.0	38.409751892089844	7.2135162353515625
1.0	58360000.0	58370000.0	33.0	38.252532958984375	7.2035627365112305
1.0	58410000.0	58420000.0	53.0	36.70133590698242	7.088075160980225
1.0	58460000.0	58470000.0	46.0	37.0285530090332	7.111680030822754
1.0	58670000.0	58680000.0	29.0	31.507404327392578	6.476544380187988
1.0	58680000.0	58690000.0	30.0	29.94585609436035	6.209471225738525
1.0	58720000.0	58730000.0	24.0	29.49371337890625	6.169878959655762
1.0	58760000.0	58770000.0	21.0	30.047780990600586	6.2507452964782715
1.0	58830000.0	58840000.0	26.0	25.676239013671875	5.455764293670654
1.0	58850000.0	58860000.0	23.0	25.64301109313965	5.438584804534912
1.0	58970000.0	58980000.0	11.0	20.37530517578125	4.2548627853393555
1.0	59090000.0	59100000.0	17.0	25.10628890991211	5.326610565185547
1.0	59100000.0	59110000.0	21.0	23.667797088623047	5.004732608795166
1.0	59140000.0	59150000.0	11.0	17.634565353393555	3.632434368133545
1.0	59190000.0	59200000.0	16.0	21.88711929321289	4.624553680419922
1.0	59210000.0	59220000.0	30.0	21.295963287353516	4.464475154876709
1.0	59280000.0	59290000.0	16.0	19.45613670349121	4.048285484313965
1.0	59300000.0	59310000.0	29.0	21.417654037475586	4.5219550132751465
1.0	59340000.0	59350000.0	26.0	21.26778221130371	4.487812042236328
1.0	59430000.0	59440000.0	20.0	20.4649715423584	4.278995513916016
1.0	59630000.0	59640000.0	25.0	31.21419334411621	6.42632532119751
1.0	59680000.0	59690000.0	19.0	23.679611206054688	5.0167951583862305
1.0	59760000.0	59770000.0	27.0	20.541833877563477	4.318520545959473
1.0	59820000.0	59830000.0	24.0	20.036861419677734	4.187173366546631
1.0	59840000.0	59850000.0	13.0	19.349536895751953	4.037513732910156
1.0	59850000.0	59860000.0	28.0	21.018619537353516	4.389550685882568
1.0	59910000.0	59920000.0	18.0	21.413105010986328	4.487915515899658
1.0	59920000.0	59930000.0	19.0	20.109874725341797	4.1990275382995605
1.0	59940000.0	59950000.0	22.0	20.17471694946289	4.220690727233887
1.0	59960000.0	59970000.0	22.0	20.400161743164062	4.25757360458374
1.0	59980000.0	59990000.0	23.0	18.978946685791016	3.917273759841919
1.0	59990000.0	60000000.0	19.0	19.917259216308594	4.116303443908691
1.0	60170000.0	60180000.0	28.0	20.361291885375977	4.249171733856201
1.0	60190000.0	60200000.0	25.0	23.126577377319336	4.911952018737793
1.0	60200000.0	60210000.0	19.0	18.538713455200195	3.8508758544921875
1.0	60210000.0	60220000.0	17.0	21.02163314819336	4.441485404968262
1.0	60220000.0	60230000.0	11.0	20.80013656616211	4.381529331207275
1.0	60290000.0	60300000.0	21.0	21.718244552612305	4.604130268096924
1.0	60300000.0	60310000.0	20.0	20.895702362060547	4.44681453704834
1.0	60330000.0	60340000.0	19.0	20.106826782226562	4.288324356079102
1.0	60380000.0	60390000.0	18.0	24.768333435058594	5.259345054626465
1.0	60450000.0	60460000.0	21.0	28.7127685546875	6.012306213378906
1.0	60470000.0	60480000.0	31.0	32.09497833251953	6.538449764251709
1.0	60540000.0	60550000.0	30.0	29.536678314208984	6.127402305603027
1.0	60590000.0	60600000.0	19.0	28.97943687438965	6.001533508300781
1.0	60660000.0	60670000.0	30.0	36.17561721801758	7.066459655761719
1.0	60770000.0	60780000.0	49.0	38.71367645263672	7.324060916900635
1.0	60780000.0	60790000.0	41.0	33.514503479003906	6.713413238525391
1.0	60830000.0	60840000.0	26.0	32.15625762939453	6.474902153015137
1.0	60890000.0	60900000.0	27.0	27.54400634765625	5.694215297698975
1.0	60980000.0	60990000.0	29.0	33.69319534301758	6.720815181732178
1.0	60990000.0	61000000.0	28.0	32.01238250732422	6.458326816558838
1.0	61020000.0	61030000.0	31.0	30.864002227783203	6.3178582191467285
1.0	61080000.0	61090000.0	40.0	29.840362548828125	6.180279731750488
1.0	61130000.0	61140000.0	15.0	27.889842987060547	5.807938575744629
1.0	61200000.0	61210000.0	21.0	26.3029727935791	5.526769638061523
1.0	61230000.0	61240000.0	24.0	27.816476821899414	5.850344181060791
1.0	61290000.0	61300000.0	13.0	24.02287483215332	5.097258567810059
1.0	61370000.0	61380000.0	20.0	26.360530853271484	5.5800065994262695
1.0	61510000.0	61520000.0	25.0	23.683446884155273	5.114099979400635
1.0	61520000.0	61530000.0	27.0	26.216754913330078	5.602738380432129
1.0	61530000.0	61540000.0	42.0	27.80649185180664	5.876500129699707
1.0	61540000.0	61550000.0	14.0	18.746469497680664	3.943136692047119
1.0	61640000.0	61650000.0	23.0	24.171249389648438	5.117310523986816
1.0	61670000.0	61680000.0	24.0	25.140911102294922	5.275481700897217
1.0	61730000.0	61740000.0	26.0	23.803539276123047	5.02382755279541
1.0	61750000.0	61760000.0	15.0	22.144941329956055	4.655750274658203
1.0	61760000.0	61770000.0	27.0	22.489635467529297	4.727625846862793
1.0	61780000.0	61790000.0	20.0	22.268932342529297	4.6976423263549805
1.0	61810000.0	61820000.0	18.0	19.629405975341797	4.102370262145996
1.0	61900000.0	61910000.0	13.0	19.862468719482422	4.173701286315918
1.0	61920000.0	61930000.0	20.0	21.30905532836914	4.494797706604004
1.0	61930000.0	61940000.0	24.0	25.827388763427734	5.500770568847656
1.0	61950000.0	61960000.0	27.0	27.602548599243164	5.831019401550293
1.0	62090000.0	62100000.0	24.0	28.654403686523438	6.015205383300781
1.0	62230000.0	62240000.0	23.0	15.547475814819336	3.0853676795959473
1.0	62260000.0	62270000.0	17.0	15.947924613952637	3.187516450881958
1.0	62310000.0	62320000.0	23.0	17.643718719482422	3.6376636028289795
1.0	62330000.0	62340000.0	8.0	15.712130546569824	3.1240925788879395
1.0	62340000.0	62350000.0	19.0	16.33246421813965	3.2941176891326904
1.0	62360000.0	62370000.0	11.0	16.65017318725586	3.3789234161376953
1.0	62370000.0	62380000.0	20.0	16.739627838134766	3.4023144245147705
1.0	62430000.0	62440000.0	22.0	19.139873504638672	3.9484009742736816
1.0	62580000.0	62590000.0	22.0	17.015087127685547	3.454202175140381
1.0	62600000.0	62610000.0	8.0	14.980520248413086	2.890388011932373
1.0	62750000.0	62760000.0	15.0	24.51126480102539	5.230099201202393
1.0	62790000.0	62800000.0	23.0	23.103343963623047	4.900656700134277
1.0	62840000.0	62850000.0	28.0	26.315872192382812	5.582522869110107
1.0	62870000.0	62880000.0	29.0	23.07046890258789	4.898941993713379
1.0	62910000.0	62920000.0	19.0	17.459436416625977	3.589759349822998
1.0	62940000.0	62950000.0	11.0	20.13250732421875	4.225484848022461
1.0	62970000.0	62980000.0	20.0	19.497329711914062	4.091941833496094
1.0	63040000.0	63050000.0	17.0	20.337533950805664	4.266909599304199
1.0	63060000.0	63070000.0	24.0	24.627023696899414	5.199965476989746
1.0	63080000.0	63090000.0	23.0	19.99713706970215	4.187069416046143
1.0	63190000.0	63200000.0	23.0	21.277664184570312	4.503742218017578
1.0	63250000.0	63260000.0	17.0	26.03292465209961	5.5087995529174805
1.0	63280000.0	63290000.0	23.0	26.049814224243164	5.405371189117432
1.0	63340000.0	63350000.0	47.0	33.89939498901367	6.823000431060791
1.0	63360000.0	63370000.0	27.0	31.353302001953125	6.464361667633057
1.0	63400000.0	63410000.0	36.0	31.547500610351562	6.488913059234619
1.0	63440000.0	63450000.0	41.0	31.981948852539062	6.513673305511475
1.0	63460000.0	63470000.0	34.0	31.1832275390625	6.446141242980957
1.0	63500000.0	63510000.0	32.0	31.597814559936523	6.4709649085998535
1.0	63510000.0	63520000.0	31.0	32.76078796386719	6.620295524597168
1.0	63530000.0	63540000.0	32.0	34.073089599609375	6.8183698654174805
1.0	63600000.0	63610000.0	33.0	35.43152618408203	6.883203983306885
1.0	63660000.0	63670000.0	38.0	36.206085205078125	7.063154697418213
1.0	63670000.0	63680000.0	45.0	38.067405700683594	7.260363578796387
1.0	63680000.0	63690000.0	35.0	37.95582962036133	7.2209625244140625
1.0	63740000.0	63750000.0	26.0	34.67863464355469	6.8390913009643555
1.0	63810000.0	63820000.0	47.0	33.408329010009766	6.7785964012146
1.0	64130000.0	64140000.0	32.0	20.87715721130371	4.420938968658447
1.0	64150000.0	64160000.0	33.0	26.744403839111328	5.681586742401123
1.0	64180000.0	64190000.0	35.0	24.23604965209961	5.163724422454834
1.0	64260000.0	64270000.0	27.0	31.301300048828125	6.285301685333252
1.0	64270000.0	64280000.0	34.0	29.036788940429688	5.957371711730957
1.0	64320000.0	64330000.0	32.0	31.22646141052246	6.365927696228027
1.0	64400000.0	64410000.0	35.0	27.00625228881836	5.6749773025512695
1.0	64460000.0	64470000.0	35.0	29.160476684570312	5.954852104187012
1.0	64480000.0	64490000.0	30.0	24.061527252197266	5.159475326538086
1.0	64600000.0	64610000.0	24.0	27.85894775390625	5.869906425476074
1.0	64640000.0	64650000.0	36.0	32.41962814331055	6.5051069259643555
1.0	64780000.0	64790000.0	27.0	31.209087371826172	6.363600730895996
1.0	64790000.0	64800000.0	22.0	28.632970809936523	6.013454437255859
1.0	64810000.0	64820000.0	15.0	20.611522674560547	4.384361267089844
1.0	64830000.0	64840000.0	29.0	27.891393661499023	5.857203006744385
1.0	64870000.0	64880000.0	41.0	35.181522369384766	6.9722185134887695
1.0	64900000.0	64910000.0	28.0	31.145238876342773	6.378654956817627
1.0	64930000.0	64940000.0	23.0	25.40130043029785	5.506102085113525
1.0	64990000.0	65000000.0	30.0	27.035961151123047	5.712173938751221
1.0	65130000.0	65140000.0	22.0	25.82367515563965	5.404013156890869
1.0	65150000.0	65160000.0	29.0	21.233150482177734	4.502912521362305
1.0	65210000.0	65220000.0	22.0	17.583948135375977	3.597705364227295
1.0	65240000.0	65250000.0	24.0	19.206066131591797	4.038764953613281
1.0	65280000.0	65290000.0	13.0	19.25986671447754	4.039281368255615
1.0	65410000.0	65420000.0	17.0	19.939804077148438	4.215685844421387
1.0	65430000.0	65440000.0	23.0	21.123653411865234	4.4754462242126465
1.0	65440000.0	65450000.0	22.0	22.4904842376709	4.76984167098999
1.0	65480000.0	65490000.0	23.0	25.030658721923828	5.26724910736084
1.0	65500000.0	65510000.0	22.0	22.272924423217773	4.720908164978027
1.0	65510000.0	65520000.0	18.0	19.847524642944336	4.161672115325928
1.0	65540000.0	65550000.0	20.0	28.831552505493164	6.054721832275391
1.0	65580000.0	65590000.0	29.0	22.140718460083008	4.714046955108643
1.0	65630000.0	65640000.0	14.0	21.802324295043945	4.597949981689453
1.0	65690000.0	65700000.0	16.0	19.45277214050293	4.0703911781311035
1.0	65790000.0	65800000.0	28.0	25.158063888549805	5.281039237976074
1.0	65840000.0	65850000.0	31.0	24.30605697631836	5.1197099685668945
1.0	65930000.0	65940000.0	17.0	23.453210830688477	4.984868049621582
1.0	66000000.0	66010000.0	30.0	30.75225257873535	6.3368048667907715
1.0	66080000.0	66090000.0	36.0	32.32482147216797	6.468896389007568
1.0	66130000.0	66140000.0	55.0	37.18509292602539	7.187417507171631
1.0	66140000.0	66150000.0	39.0	36.5694580078125	7.062836647033691
1.0	66150000.0	66160000.0	23.0	32.575927734375	6.5277276039123535
1.0	66210000.0	66220000.0	32.0	38.161155700683594	7.190115928649902
1.0	66340000.0	66350000.0	28.0	27.39778709411621	5.7978596687316895
1.0	66360000.0	66370000.0	34.0	36.41469192504883	7.039009094238281
1.0	66440000.0	66450000.0	34.0	34.119468688964844	6.8225250244140625
1.0	66510000.0	66520000.0	25.0	34.613609313964844	6.866998195648193
1.0	66550000.0	66560000.0	31.0	32.22711181640625	6.584773063659668
1.0	66560000.0	66570000.0	33.0	36.363426208496094	7.08892822265625
1.0	66640000.0	66650000.0	28.0	33.48483657836914	6.678617000579834
1.0	66740000.0	66750000.0	39.0	28.880207061767578	5.894360542297363
1.0	66750000.0	66760000.0	35.0	30.54852867126465	6.177375316619873
1.0	66870000.0	66880000.0	34.0	32.13182830810547	6.550686836242676
1.0	66950000.0	66960000.0	24.0	30.302471160888672	6.344760894775391
1.0	66990000.0	67000000.0	30.0	31.9615535736084	6.5552239418029785
1.0	67010000.0	67020000.0	31.0	33.00804901123047	6.597526550292969
1.0	67040000.0	67050000.0	21.0	36.02510070800781	6.977206230163574
1.0	67090000.0	67100000.0	38.0	35.276512145996094	6.879472255706787
1.0	67180000.0	67190000.0	30.0	37.637393951416016	7.172828674316406
1.0	67210000.0	67220000.0	41.0	40.258583068847656	7.486213684082031
1.0	67480000.0	67490000.0	21.0	18.47334098815918	3.853853702545166
1.0	67530000.0	67540000.0	30.0	30.681385040283203	6.363739967346191
1.0	67630000.0	67640000.0	38.0	29.042621612548828	6.010005950927734
1.0	67670000.0	67680000.0	33.0	27.654626846313477	5.826676845550537
1.0	67690000.0	67700000.0	22.0	27.230449676513672	5.748477458953857
1.0	67720000.0	67730000.0	26.0	28.671606063842773	5.954134941101074
1.0	67790000.0	67800000.0	29.0	26.097448348999023	5.519800662994385
1.0	67820000.0	67830000.0	21.0	25.681344985961914	5.464108943939209
1.0	67890000.0	67900000.0	21.0	20.34518814086914	4.3371901512146
1.0	67900000.0	67910000.0	26.0	26.614627838134766	5.644610404968262
1.0	67940000.0	67950000.0	24.0	25.6136417388916	5.447778224945068
1.0	67950000.0	67960000.0	24.0	24.502304077148438	5.214377403259277
1.0	68060000.0	68070000.0	31.0	29.56417465209961	6.154925346374512
1.0	68110000.0	68120000.0	24.0	23.21693992614746	4.92882776260376
1.0	68130000.0	68140000.0	38.0	27.3447322845459	5.799751281738281
1.0	68220000.0	68230000.0	24.0	19.231151580810547	3.990123748779297
1.0	68230000.0	68240000.0	17.0	18.586856842041016	3.8441543579101562
1.0	68250000.0	68260000.0	19.0	19.223339080810547	3.99334979057312
1.0	68300000.0	68310000.0	23.0	23.762531280517578	5.039710521697998
1.0	68420000.0	68430000.0	25.0	28.364736557006836	5.936507225036621
1.0	68440000.0	68450000.0	27.0	28.971866607666016	6.053738594055176
1.0	68490000.0	68500000.0	38.0	31.632461547851562	6.4837751388549805
1.0	68530000.0	68540000.0	31.0	31.720911026000977	6.495507717132568
1.0	68540000.0	68550000.0	34.0	27.905719757080078	5.862412452697754
1.0	68610000.0	68620000.0	26.0	17.65924072265625	3.6102166175842285
1.0	68650000.0	68660000.0	13.0	18.891891479492188	3.965864658355713
1.0	68730000.0	68740000.0	33.0	31.797414779663086	6.418900966644287
1.0	68770000.0	68780000.0	32.0	30.74843406677246	6.332205772399902
1.0	68780000.0	68790000.0	31.0	28.373825073242188	5.997099876403809
1.0	68790000.0	68800000.0	31.0	34.18928527832031	6.722489833831787
1.0	68800000.0	68810000.0	48.0	32.95159149169922	6.672064304351807
1.0	68820000.0	68830000.0	38.0	32.81794357299805	6.526966094970703
1.0	68890000.0	68900000.0	38.0	37.60084915161133	7.125334739685059
1.0	68960000.0	68970000.0	39.0	34.047813415527344	6.885262966156006
1.0	68970000.0	68980000.0	33.0	41.38574981689453	7.510035514831543
1.0	69000000.0	69010000.0	29.0	39.422916412353516	7.2499237060546875
1.0	69030000.0	69040000.0	47.0	41.49834442138672	7.443003177642822
1.0	69130000.0	69140000.0	34.0	45.77335739135742	7.70953893661499
1.0	69160000.0	69170000.0	35.0	41.274993896484375	7.354832649230957
1.0	69220000.0	69230000.0	73.0	46.791404724121094	7.718477725982666
1.0	69250000.0	69260000.0	46.0	46.58146286010742	7.651670932769775
1.0	69330000.0	69340000.0	53.0	49.00799560546875	7.73846960067749
1.0	69350000.0	69360000.0	52.0	50.717193603515625	7.7866106033325195
1.0	69360000.0	69370000.0	54.0	48.250831604003906	7.77960729598999
1.0	69460000.0	69470000.0	41.0	43.00839614868164	7.526822566986084
1.0	69520000.0	69530000.0	57.0	50.469879150390625	7.7280449867248535
1.0	69630000.0	69640000.0	49.0	48.5428352355957	7.737748622894287
1.0	69640000.0	69650000.0	54.0	53.565650939941406	7.917871952056885
1.0	69720000.0	69730000.0	69.0	51.091060638427734	7.786515712738037
1.0	69810000.0	69820000.0	64.0	54.77307891845703	8.019383430480957
1.0	69980000.0	69990000.0	41.0	48.606224060058594	7.753369331359863
1.0	70010000.0	70020000.0	43.0	51.487953186035156	7.886591911315918
1.0	70040000.0	70050000.0	46.0	46.18309020996094	7.732261657714844
1.0	70060000.0	70070000.0	45.0	49.29711151123047	7.767821311950684
1.0	70070000.0	70080000.0	55.0	50.07501983642578	7.833854675292969
1.0	70090000.0	70100000.0	61.0	48.626190185546875	7.795173645019531
1.0	70100000.0	70110000.0	55.0	51.366432189941406	7.877250671386719
1.0	70110000.0	70120000.0	57.0	50.757286071777344	7.851980686187744
1.0	70120000.0	70130000.0	43.0	52.02925491333008	7.8957366943359375
1.0	70160000.0	70170000.0	50.0	47.10540008544922	7.647592067718506
1.0	70190000.0	70200000.0	40.0	48.25510787963867	7.731387138366699
1.0	70210000.0	70220000.0	54.0	48.578147888183594	7.750279426574707
1.0	70310000.0	70320000.0	51.0	41.027530670166016	7.3384809494018555
1.0	70380000.0	70390000.0	32.0	33.03044891357422	6.5389509201049805
1.0	70420000.0	70430000.0	29.0	37.68980026245117	7.0936784744262695
1.0	70500000.0	70510000.0	37.0	35.05192184448242	6.804728031158447
1.0	70540000.0	70550000.0	35.0	35.22521209716797	6.857872009277344
1.0	70600000.0	70610000.0	35.0	31.4810848236084	6.550515174865723
1.0	70630000.0	70640000.0	10.0	23.196443557739258	4.944005489349365
1.0	70680000.0	70690000.0	18.0	17.422595977783203	3.5688998699188232
1.0	70690000.0	70700000.0	17.0	17.597707748413086	3.622851610183716
1.0	70700000.0	70710000.0	12.0	16.9864444732666	3.4495556354522705
1.0	70720000.0	70730000.0	23.0	19.190082550048828	3.992029905319214
1.0	70760000.0	70770000.0	18.0	17.578996658325195	3.623973846435547
1.0	70770000.0	70780000.0	22.0	19.813739776611328	4.1490373611450195
1.0	70790000.0	70800000.0	18.0	19.711803436279297	4.143841743469238
1.0	70840000.0	70850000.0	31.0	28.9804744720459	6.076980113983154
1.0	70860000.0	70870000.0	26.0	32.95615005493164	6.705918312072754
1.0	70880000.0	70890000.0	19.0	20.428842544555664	4.338741779327393
1.0	70960000.0	70970000.0	32.0	32.49797821044922	6.607694149017334
1.0	70970000.0	70980000.0	34.0	34.691383361816406	6.923357963562012
1.0	70990000.0	71000000.0	36.0	35.108646392822266	6.963588714599609
1.0	71160000.0	71170000.0	51.0	40.52825164794922	7.403184413909912
1.0	71210000.0	71220000.0	39.0	37.06367111206055	7.072868347167969
1.0	71320000.0	71330000.0	50.0	41.381248474121094	7.394753456115723
1.0	71410000.0	71420000.0	43.0	41.05134582519531	7.360811710357666
1.0	71420000.0	71430000.0	47.0	41.008060455322266	7.338101863861084
1.0	71440000.0	71450000.0	42.0	38.210845947265625	7.1504340171813965
1.0	71450000.0	71460000.0	31.0	38.22213363647461	7.175322532653809
1.0	71460000.0	71470000.0	33.0	39.20786666870117	7.298925876617432
1.0	71540000.0	71550000.0	33.0	26.856515884399414	5.791784763336182
1.0	71620000.0	71630000.0	37.0	29.915241241455078	6.171785831451416
1.0	71630000.0	71640000.0	27.0	31.427087783813477	6.378478050231934
1.0	71700000.0	71710000.0	39.0	35.65782928466797	6.843890190124512
1.0	71720000.0	71730000.0	46.0	38.51070785522461	7.180816650390625
1.0	71870000.0	71880000.0	43.0	42.491790771484375	7.400813102722168
1.0	72180000.0	72190000.0	42.0	39.254974365234375	7.1648712158203125
1.0	72200000.0	72210000.0	33.0	38.47942352294922	7.089280128479004
1.0	72270000.0	72280000.0	41.0	36.30083084106445	6.9058685302734375
1.0	72380000.0	72390000.0	46.0	36.9207878112793	6.9563751220703125
1.0	72410000.0	72420000.0	40.0	40.8109016418457	7.268150329589844
1.0	72420000.0	72430000.0	35.0	43.974769592285156	7.507638454437256
1.0	72470000.0	72480000.0	38.0	43.30641555786133	7.412652015686035
1.0	72530000.0	72540000.0	50.0	47.571990966796875	7.696023464202881
1.0	72540000.0	72550000.0	53.0	44.30901336669922	7.518052101135254
1.0	72550000.0	72560000.0	50.0	44.36388397216797	7.494503021240234
1.0	72560000.0	72570000.0	48.0	48.07625198364258	7.751351356506348
1.0	72570000.0	72580000.0	44.0	48.17387771606445	7.755845069885254
1.0	72590000.0	72600000.0	59.0	46.78953170776367	7.656200408935547
1.0	72710000.0	72720000.0	49.0	41.469688415527344	7.404463768005371
1.0	72770000.0	72780000.0	20.0	35.34817123413086	6.992842197418213
1.0	72790000.0	72800000.0	6.0	39.124427795410156	7.318852424621582
1.0	72830000.0	72840000.0	57.0	45.41728973388672	7.600976467132568
1.0	72910000.0	72920000.0	60.0	51.404205322265625	7.989876747131348
1.0	72930000.0	72940000.0	52.0	54.6367301940918	7.9988555908203125
1.0	73060000.0	73070000.0	59.0	56.472389221191406	8.036126136779785
1.0	73150000.0	73160000.0	46.0	50.56630325317383	7.791764736175537
1.0	73190000.0	73200000.0	53.0	54.91613006591797	8.027198791503906
1.0	73220000.0	73230000.0	45.0	56.61122512817383	8.027902603149414
1.0	73320000.0	73330000.0	54.0	54.29716873168945	7.9630937576293945
1.0	73340000.0	73350000.0	51.0	54.7702522277832	7.975197792053223
1.0	73350000.0	73360000.0	49.0	51.44044876098633	7.802096366882324
1.0	73380000.0	73390000.0	52.0	52.69069290161133	7.923977851867676
1.0	73420000.0	73430000.0	53.0	50.33292770385742	7.836215019226074
1.0	73480000.0	73490000.0	51.0	48.241065979003906	7.685354709625244
1.0	73490000.0	73500000.0	54.0	53.02557373046875	7.911892890930176
1.0	73500000.0	73510000.0	47.0	50.724796295166016	7.76836633682251
1.0	73630000.0	73640000.0	67.0	51.723533630371094	7.8007001876831055
1.0	73640000.0	73650000.0	43.0	50.57689666748047	7.768969535827637
1.0	73660000.0	73670000.0	50.0	50.04261779785156	7.777867317199707
1.0	73670000.0	73680000.0	52.0	50.3658332824707	7.768651008605957
1.0	73710000.0	73720000.0	48.0	57.18738555908203	8.077718734741211
1.0	73780000.0	73790000.0	47.0	54.31303024291992	7.9754157066345215
1.0	73800000.0	73810000.0	45.0	54.05186080932617	7.92898416519165
1.0	73820000.0	73830000.0	47.0	52.35844039916992	7.8822021484375
1.0	73850000.0	73860000.0	49.0	48.54865264892578	7.7087602615356445
1.0	73910000.0	73920000.0	48.0	43.47516632080078	7.576440334320068
1.0	73920000.0	73930000.0	55.0	49.54652404785156	7.824141025543213
1.0	74020000.0	74030000.0	36.0	43.08374786376953	7.523033142089844
1.0	74050000.0	74060000.0	31.0	40.47323989868164	7.3314313888549805
1.0	74080000.0	74090000.0	49.0	41.781211853027344	7.418010711669922
1.0	74100000.0	74110000.0	51.0	40.042022705078125	7.263332366943359
1.0	74130000.0	74140000.0	42.0	38.264198303222656	7.14267635345459
1.0	74190000.0	74200000.0	36.0	41.24095153808594	7.3916120529174805
1.0	74220000.0	74230000.0	33.0	41.98158645629883	7.4476118087768555
1.0	74260000.0	74270000.0	30.0	31.7050724029541	6.445178985595703
1.0	74410000.0	74420000.0	49.0	45.872764587402344	7.590069770812988
1.0	74460000.0	74470000.0	47.0	43.4209098815918	7.465970516204834
1.0	74470000.0	74480000.0	47.0	42.23491287231445	7.43833065032959
1.0	74490000.0	74500000.0	47.0	44.594573974609375	7.6947221755981445
1.0	74500000.0	74510000.0	56.0	47.694557189941406	7.753757476806641
1.0	74510000.0	74520000.0	55.0	46.148902893066406	7.601769924163818
1.0	74520000.0	74530000.0	40.0	48.157859802246094	7.735812187194824
1.0	74590000.0	74600000.0	55.0	40.545692443847656	7.401760101318359
1.0	74730000.0	74740000.0	51.0	42.1431884765625	7.348393440246582
1.0	74760000.0	74770000.0	49.0	41.48490524291992	7.305471897125244
1.0	74780000.0	74790000.0	50.0	41.577972412109375	7.310826778411865
1.0	74820000.0	74830000.0	37.0	41.1325569152832	7.304227352142334
1.0	74830000.0	74840000.0	39.0	42.291934967041016	7.32706356048584
1.0	74840000.0	74850000.0	45.0	41.45830154418945	7.313626289367676
1.0	74900000.0	74910000.0	56.0	45.99877166748047	7.640745639801025
1.0	74950000.0	74960000.0	42.0	45.87030029296875	7.582459926605225
1.0	75050000.0	75060000.0	53.0	52.62109375	7.934445858001709
1.0	75140000.0	75150000.0	59.0	40.552825927734375	7.3826799392700195
1.0	75150000.0	75160000.0	60.0	41.08488082885742	7.440515995025635
1.0	75190000.0	75200000.0	29.0	27.03900718688965	5.831955432891846
1.0	75370000.0	75380000.0	57.0	48.365821838378906	7.769237518310547
1.0	75400000.0	75410000.0	51.0	49.923545837402344	7.757358551025391
1.0	75430000.0	75440000.0	61.0	51.06330490112305	7.8181867599487305
1.0	75440000.0	75450000.0	50.0	51.44855880737305	7.883358001708984
1.0	75480000.0	75490000.0	57.0	54.18366622924805	7.999334812164307
1.0	75510000.0	75520000.0	52.0	52.76152801513672	7.9127092361450195
1.0	75580000.0	75590000.0	71.0	54.13823318481445	8.077374458312988
1.0	75710000.0	75720000.0	45.0	46.847145080566406	7.577705383300781
1.0	75770000.0	75780000.0	42.0	42.45977020263672	7.406148433685303
1.0	75790000.0	75800000.0	50.0	43.851409912109375	7.463704586029053
1.0	75860000.0	75870000.0	40.0	41.45998001098633	7.297792911529541
1.0	75910000.0	75920000.0	38.0	40.878292083740234	7.3538994789123535
1.0	75920000.0	75930000.0	51.0	41.472190856933594	7.359936714172363
1.0	75990000.0	76000000.0	48.0	42.19635772705078	7.437367916107178
1.0	76000000.0	76010000.0	39.0	38.72187805175781	7.128354072570801
1.0	76020000.0	76030000.0	23.0	43.12633514404297	7.499985694885254
1.0	76060000.0	76070000.0	36.0	41.14435577392578	7.404796600341797
1.0	76080000.0	76090000.0	50.0	33.08897018432617	6.75976037979126
1.0	76110000.0	76120000.0	41.0	30.37123680114746	6.214694976806641
1.0	76130000.0	76140000.0	32.0	35.405296325683594	6.996785640716553
1.0	76210000.0	76220000.0	21.0	21.094959259033203	4.534516334533691
1.0	76220000.0	76230000.0	17.0	23.02777099609375	4.93906307220459
1.0	76280000.0	76290000.0	25.0	30.409677505493164	6.255673885345459
1.0	76300000.0	76310000.0	41.0	32.10464859008789	6.562890529632568
1.0	76310000.0	76320000.0	43.0	37.977630615234375	7.170842170715332
1.0	76330000.0	76340000.0	34.0	38.874595642089844	7.240209102630615
1.0	76400000.0	76410000.0	40.0	36.17461395263672	7.000182151794434
1.0	76410000.0	76420000.0	45.0	41.30662536621094	7.4305596351623535
1.0	76430000.0	76440000.0	36.0	38.206539154052734	7.19122838973999
1.0	76470000.0	76480000.0	45.0	36.43057632446289	7.046037197113037
1.0	76490000.0	76500000.0	38.0	36.92886734008789	7.081822395324707
1.0	76510000.0	76520000.0	35.0	35.66720962524414	6.905869483947754
1.0	76520000.0	76530000.0	40.0	33.50537109375	6.643462181091309
1.0	76590000.0	76600000.0	29.0	31.103796005249023	6.331063270568848
1.0	76600000.0	76610000.0	28.0	26.44479751586914	5.673486232757568
1.0	76710000.0	76720000.0	52.0	38.84207534790039	7.160516262054443
1.0	76750000.0	76760000.0	37.0	31.90264892578125	6.492800235748291
1.0	76810000.0	76820000.0	38.0	40.356178283691406	7.247156620025635
1.0	76950000.0	76960000.0	32.0	30.990896224975586	6.281125068664551
1.0	76960000.0	76970000.0	41.0	36.81562042236328	6.925736904144287
1.0	76990000.0	77000000.0	32.0	38.10354232788086	7.0627617835998535
1.0	77000000.0	77010000.0	39.0	39.40114212036133	7.2025251388549805
1.0	77030000.0	77040000.0	25.0	37.657371520996094	7.025294303894043
1.0	77090000.0	77100000.0	52.0	37.96843719482422	7.026554107666016
1.0	77110000.0	77120000.0	47.0	43.11720275878906	7.557328701019287
1.0	77120000.0	77130000.0	37.0	44.005165100097656	7.592886447906494
1.0	77140000.0	77150000.0	36.0	41.29182052612305	7.411692142486572
1.0	77180000.0	77190000.0	46.0	45.3848762512207	7.632203578948975
1.0	77190000.0	77200000.0	50.0	38.007137298583984	7.113770484924316
1.0	77210000.0	77220000.0	58.0	43.808128356933594	7.595588684082031
1.0	77240000.0	77250000.0	36.0	42.10572052001953	7.4404096603393555
1.0	77350000.0	77360000.0	57.0	46.63470458984375	7.764721870422363
1.0	77370000.0	77380000.0	40.0	35.72260665893555	7.0177459716796875
1.0	77510000.0	77520000.0	38.0	36.601173400878906	6.951809883117676
1.0	77650000.0	77660000.0	24.0	23.668231964111328	5.084134578704834
1.0	77670000.0	77680000.0	28.0	30.11062240600586	6.10467529296875
1.0	77710000.0	77720000.0	38.0	42.55455780029297	7.613118648529053
1.0	77730000.0	77740000.0	43.0	38.49186325073242	7.284305572509766
1.0	77740000.0	77750000.0	44.0	34.182838439941406	6.869166374206543
1.0	77750000.0	77760000.0	35.0	40.2126350402832	7.392720699310303
1.0	77800000.0	77810000.0	41.0	38.13039016723633	7.136906623840332
1.0	77910000.0	77920000.0	26.0	30.136516571044922	6.2759108543396
1.0	78200000.0	78210000.0	28.0	20.383630752563477	4.2718963623046875
1.0	78380000.0	78390000.0	36.0	27.147741317749023	5.722390174865723
1.0	78430000.0	78440000.0	25.0	20.0704288482666	4.260308742523193
1.0	78460000.0	78470000.0	29.0	21.875425338745117	4.632113456726074
1.0	78470000.0	78480000.0	23.0	22.9732608795166	4.892168045043945
1.0	78500000.0	78510000.0	26.0	28.84765625	6.04923152923584
1.0	78570000.0	78580000.0	25.0	21.67801284790039	4.5823493003845215
1.0	78630000.0	78640000.0	24.0	23.03363609313965	4.8714823722839355
1.0	78750000.0	78760000.0	35.0	29.70737075805664	6.163629055023193
1.0	78780000.0	78790000.0	39.0	31.312942504882812	6.402763366699219
1.0	78860000.0	78870000.0	34.0	36.41725540161133	6.937657356262207
1.0	78950000.0	78960000.0	53.0	37.98963165283203	7.21845006942749
1.0	79150000.0	79160000.0	44.0	37.82128143310547	7.089578151702881
1.0	79160000.0	79170000.0	30.0	38.735233306884766	7.258105278015137
1.0	79170000.0	79180000.0	44.0	41.13569259643555	7.421370029449463
1.0	79180000.0	79190000.0	39.0	42.04133605957031	7.528482913970947
1.0	79430000.0	79440000.0	42.0	48.74003982543945	7.688845634460449
1.0	79550000.0	79560000.0	47.0	51.22266387939453	7.929379940032959
1.0	79620000.0	79630000.0	47.0	51.2342414855957	7.932076930999756
1.0	79630000.0	79640000.0	57.0	42.57670974731445	7.653664588928223
1.0	79660000.0	79670000.0	43.0	51.650672912597656	7.944357395172119
1.0	79890000.0	79900000.0	39.0	52.01509475708008	7.904964447021484
1.0	79920000.0	79930000.0	64.0	49.167442321777344	7.799509525299072
1.0	79930000.0	79940000.0	52.0	49.70857620239258	7.8402910232543945
1.0	80130000.0	80140000.0	57.0	49.947662353515625	7.8369646072387695
1.0	80240000.0	80250000.0	49.0	49.2016716003418	7.7718682289123535
1.0	80250000.0	80260000.0	57.0	48.79365539550781	7.775870323181152
1.0	80270000.0	80280000.0	63.0	50.19298553466797	7.818266868591309
1.0	80280000.0	80290000.0	48.0	49.3171272277832	7.724997043609619
1.0	80310000.0	80320000.0	38.0	48.07921600341797	7.727439880371094
1.0	80460000.0	80470000.0	55.0	48.82878875732422	7.861143589019775
1.0	80530000.0	80540000.0	54.0	52.178863525390625	7.888079643249512
1.0	80590000.0	80600000.0	52.0	46.9459228515625	7.6867547035217285
1.0	80620000.0	80630000.0	63.0	53.78813552856445	7.9185791015625
1.0	80670000.0	80680000.0	56.0	55.4629020690918	8.012296676635742
1.0	80830000.0	80840000.0	56.0	60.678955078125	8.121867179870605
1.0	80850000.0	80860000.0	66.0	59.451133728027344	8.077652931213379
1.0	80890000.0	80900000.0	75.0	61.05768585205078	8.176290512084961
1.0	80950000.0	80960000.0	60.0	54.519622802734375	7.920469760894775
1.0	81030000.0	81040000.0	61.0	60.07587814331055	8.115900039672852
1.0	81160000.0	81170000.0	39.0	46.976356506347656	7.71665096282959
1.0	81270000.0	81280000.0	58.0	56.591651916503906	7.997877597808838
1.0	81300000.0	81310000.0	54.0	60.142066955566406	8.154086112976074
1.0	81320000.0	81330000.0	58.0	57.66448211669922	8.083484649658203
1.0	81350000.0	81360000.0	62.0	53.67839813232422	7.922182559967041
1.0	81370000.0	81380000.0	57.0	55.3911247253418	7.975071907043457
1.0	81540000.0	81550000.0	50.0	53.699127197265625	7.919008731842041
1.0	81590000.0	81600000.0	54.0	49.430381774902344	7.749589443206787
1.0	81840000.0	81850000.0	37.0	44.259552001953125	7.488076686859131
1.0	81910000.0	81920000.0	47.0	39.472537994384766	7.174790859222412
1.0	82100000.0	82110000.0	47.0	41.91270446777344	7.430924415588379
1.0	82160000.0	82170000.0	50.0	38.947513580322266	7.172234535217285
1.0	82310000.0	82320000.0	44.0	42.00091552734375	7.31439208984375
1.0	82430000.0	82440000.0	55.0	43.15176010131836	7.3322434425354
1.0	82480000.0	82490000.0	42.0	42.517906188964844	7.427977561950684
1.0	82520000.0	82530000.0	40.0	41.76343536376953	7.403290748596191
1.0	82590000.0	82600000.0	34.0	33.39684295654297	6.765983581542969
1.0	82630000.0	82640000.0	46.0	41.848114013671875	7.336581230163574
1.0	82670000.0	82680000.0	54.0	43.208003997802734	7.527796745300293
1.0	82680000.0	82690000.0	41.0	39.86716842651367	7.206701755523682
1.0	82720000.0	82730000.0	37.0	37.13737487792969	7.040283203125
1.0	82760000.0	82770000.0	42.0	44.358192443847656	7.50344705581665
1.0	82880000.0	82890000.0	46.0	49.086631774902344	7.790013790130615
1.0	82980000.0	82990000.0	49.0	51.7109375	7.829893589019775
1.0	83010000.0	83020000.0	59.0	51.84546661376953	7.808316707611084
1.0	83020000.0	83030000.0	41.0	55.02592086791992	7.926111698150635
1.0	83030000.0	83040000.0	63.0	54.7763557434082	7.9506731033325195
1.0	83060000.0	83070000.0	55.0	57.51585006713867	8.099987983703613
1.0	83080000.0	83090000.0	60.0	54.32332229614258	7.941298484802246
1.0	83120000.0	83130000.0	60.0	50.477874755859375	7.97428035736084
1.0	83140000.0	83150000.0	51.0	55.93062210083008	8.009354591369629
1.0	83150000.0	83160000.0	55.0	54.289588928222656	8.013278007507324
1.0	83210000.0	83220000.0	69.0	54.06557083129883	7.963726997375488
1.0	83240000.0	83250000.0	41.0	41.2084846496582	7.35611629486084
1.0	83290000.0	83300000.0	58.0	50.026588439941406	7.793513298034668
1.0	83340000.0	83350000.0	48.0	51.08586883544922	7.821147918701172
1.0	83430000.0	83440000.0	53.0	49.86601638793945	7.82357931137085
1.0	83490000.0	83500000.0	53.0	43.398963928222656	7.43454122543335
1.0	83530000.0	83540000.0	36.0	41.37281036376953	7.365895748138428
1.0	83610000.0	83620000.0	26.0	20.384733200073242	4.329588890075684
1.0	83620000.0	83630000.0	30.0	20.07049560546875	4.245630741119385
1.0	83880000.0	83890000.0	15.0	18.5770320892334	3.834843158721924
1.0	83920000.0	83930000.0	23.0	22.291301727294922	4.743868350982666
1.0	83950000.0	83960000.0	23.0	20.706918716430664	4.384681701660156
1.0	84120000.0	84130000.0	26.0	33.3365478515625	6.597151756286621
1.0	84230000.0	84240000.0	36.0	32.237972259521484	6.5182976722717285
1.0	84340000.0	84350000.0	37.0	26.200237274169922	5.566413879394531
1.0	84390000.0	84400000.0	31.0	28.116262435913086	5.802706241607666
1.0	84470000.0	84480000.0	28.0	33.58390426635742	6.7375311851501465
1.0	84630000.0	84640000.0	19.0	26.788951873779297	5.601527690887451
1.0	84660000.0	84670000.0	25.0	21.91846466064453	4.6826395988464355
1.0	84700000.0	84710000.0	27.0	21.452835083007812	4.567757606506348
1.0	84750000.0	84760000.0	26.0	25.964868545532227	5.432718753814697
1.0	84760000.0	84770000.0	23.0	21.147188186645508	4.490704536437988
1.0	84770000.0	84780000.0	25.0	27.485509872436523	5.714202880859375
1.0	84810000.0	84820000.0	21.0	23.440380096435547	4.965657711029053
1.0	84830000.0	84840000.0	27.0	22.989866256713867	4.912291049957275
1.0	84880000.0	84890000.0	30.0	28.4693603515625	5.9487481117248535
1.0	84890000.0	84900000.0	28.0	24.568485260009766	5.219398498535156
1.0	85080000.0	85090000.0	19.0	25.840917587280273	5.525044918060303
1.0	85130000.0	85140000.0	26.0	21.824676513671875	4.647125244140625
1.0	85160000.0	85170000.0	40.0	29.890811920166016	6.234723091125488
1.0	85170000.0	85180000.0	25.0	27.604955673217773	5.831653594970703
1.0	85180000.0	85190000.0	28.0	29.12790298461914	6.108015537261963
1.0	85200000.0	85210000.0	35.0	30.053909301757812	6.226396560668945
1.0	85220000.0	85230000.0	27.0	29.15799331665039	6.115776062011719
1.0	85260000.0	85270000.0	31.0	30.212688446044922	6.267102241516113
1.0	85280000.0	85290000.0	35.0	30.6439266204834	6.297544479370117
1.0	85290000.0	85300000.0	38.0	28.219959259033203	5.865305423736572
1.0	85340000.0	85350000.0	21.0	30.117406845092773	6.23097562789917
1.0	85400000.0	85410000.0	31.0	25.95587730407715	5.513562202453613
1.0	85430000.0	85440000.0	29.0	23.55123519897461	4.987206935882568
1.0	85450000.0	85460000.0	21.0	30.09622573852539	6.233606338500977
1.0	85460000.0	85470000.0	25.0	23.98783302307129	5.190915107727051
1.0	85700000.0	85710000.0	35.0	25.84267234802246	5.485074043273926
1.0	85720000.0	85730000.0	30.0	18.126178741455078	3.7627272605895996
1.0	85840000.0	85850000.0	27.0	24.433204650878906	5.127213478088379
1.0	85850000.0	85860000.0	29.0	22.94210433959961	4.829453945159912
1.0	85940000.0	85950000.0	26.0	33.3749885559082	6.669840335845947
1.0	85990000.0	86000000.0	69.0	35.20317840576172	6.97503662109375
1.0	86020000.0	86030000.0	34.0	35.99913787841797	7.075610160827637
1.0	86080000.0	86090000.0	21.0	25.841506958007812	5.476469993591309
1.0	86100000.0	86110000.0	21.0	23.199848175048828	4.973992824554443
1.0	86160000.0	86170000.0	27.0	21.569313049316406	4.625262260437012
1.0	86170000.0	86180000.0	36.0	25.609079360961914	5.504928112030029
1.0	86190000.0	86200000.0	37.0	33.85472869873047	6.7923688888549805
1.0	86280000.0	86290000.0	38.0	38.85365676879883	7.163194179534912
1.0	86340000.0	86350000.0	59.0	38.16162872314453	7.1274261474609375
1.0	86420000.0	86430000.0	30.0	40.757320404052734	7.336411952972412
1.0	86440000.0	86450000.0	38.0	40.51877975463867	7.342350959777832
1.0	86490000.0	86500000.0	32.0	40.32912063598633	7.393319129943848
1.0	86520000.0	86530000.0	40.0	39.595314025878906	7.265516757965088
1.0	86530000.0	86540000.0	35.0	38.70189666748047	7.209848880767822
1.0	86660000.0	86670000.0	31.0	34.76123809814453	6.844322204589844
1.0	86700000.0	86710000.0	26.0	33.47144317626953	6.782594203948975
1.0	86720000.0	86730000.0	21.0	33.195892333984375	6.65079402923584
1.0	86820000.0	86830000.0	31.0	23.948047637939453	5.1479339599609375
1.0	86930000.0	86940000.0	27.0	27.989166259765625	5.890561580657959
1.0	86950000.0	86960000.0	24.0	25.957082748413086	5.524549961090088
1.0	86980000.0	86990000.0	26.0	25.11246681213379	5.34468936920166
1.0	86990000.0	87000000.0	25.0	30.06205177307129	6.229455471038818
1.0	87010000.0	87020000.0	31.0	24.492765426635742	5.206882476806641
1.0	87030000.0	87040000.0	26.0	28.67788314819336	5.9042649269104
1.0	87160000.0	87170000.0	32.0	27.93941879272461	5.871935844421387
1.0	87170000.0	87180000.0	29.0	19.44339370727539	4.082688331604004
1.0	87210000.0	87220000.0	26.0	22.397151947021484	4.770174026489258
1.0	87230000.0	87240000.0	32.0	27.875232696533203	5.872262954711914
1.0	87320000.0	87330000.0	25.0	21.801616668701172	4.602139472961426
1.0	87350000.0	87360000.0	26.0	20.1818904876709	4.270344257354736
1.0	87370000.0	87380000.0	23.0	19.462162017822266	4.120469570159912
1.0	87380000.0	87390000.0	21.0	19.750951766967773	4.128615379333496
1.0	87410000.0	87420000.0	24.0	21.314105987548828	4.4606828689575195
1.0	87430000.0	87440000.0	22.0	20.788707733154297	4.327065467834473
1.0	87600000.0	87610000.0	30.0	22.89898109436035	4.853398323059082
1.0	87640000.0	87650000.0	27.0	29.096012115478516	6.115822792053223
1.0	87690000.0	87700000.0	22.0	25.277929306030273	5.40089225769043
1.0	87720000.0	87730000.0	47.0	34.59204864501953	6.895230293273926
1.0	87750000.0	87760000.0	26.0	30.5322322845459	6.314373970031738
1.0	87770000.0	87780000.0	32.0	32.120304107666016	6.544344425201416
1.0	87790000.0	87800000.0	26.0	22.61163330078125	4.874504566192627
1.0	87800000.0	87810000.0	24.0	20.910181045532227	4.485648155212402
1.0	87890000.0	87900000.0	36.0	31.781097412109375	6.425355434417725
1.0	87920000.0	87930000.0	26.0	37.45398712158203	7.170393466949463
1.0	88020000.0	88030000.0	27.0	35.0705451965332	6.871324062347412
1.0	88030000.0	88040000.0	34.0	34.64338302612305	6.803830146789551
1.0	88100000.0	88110000.0	39.0	28.98250961303711	6.059479713439941
1.0	88120000.0	88130000.0	29.0	35.09016036987305	6.840091705322266
1.0	88170000.0	88180000.0	30.0	29.59185218811035	6.146859645843506
1.0	88200000.0	88210000.0	49.0	32.68180847167969	6.535305976867676
1.0	88220000.0	88230000.0	31.0	34.05720901489258	6.6509809494018555
1.0	88280000.0	88290000.0	36.0	37.01258087158203	6.980489253997803
1.0	88370000.0	88380000.0	51.0	39.379539489746094	7.360334873199463
1.0	88420000.0	88430000.0	33.0	34.64287567138672	6.831175327301025
1.0	88460000.0	88470000.0	48.0	35.04683303833008	6.84933614730835
1.0	88470000.0	88480000.0	37.0	37.682743072509766	7.105751037597656
1.0	88490000.0	88500000.0	32.0	35.11036682128906	6.894940376281738
1.0	88510000.0	88520000.0	31.0	36.01362609863281	6.9342193603515625
1.0	88540000.0	88550000.0	36.0	36.053096771240234	6.9378228187561035
1.0	88600000.0	88610000.0	33.0	33.481842041015625	6.6074628829956055
1.0	88660000.0	88670000.0	40.0	32.91671371459961	6.540348052978516
1.0	88710000.0	88720000.0	36.0	35.905494689941406	6.9055328369140625
1.0	88740000.0	88750000.0	36.0	36.6250114440918	6.985036373138428
1.0	88760000.0	88770000.0	36.0	34.672420501708984	6.787628173828125
1.0	89170000.0	89180000.0	22.0	22.772014617919922	4.8593363761901855
1.0	89200000.0	89210000.0	22.0	21.75489044189453	4.6331610679626465
1.0	89220000.0	89230000.0	21.0	20.93415641784668	4.476502895355225
1.0	89240000.0	89250000.0	14.0	20.401996612548828	4.33682107925415
1.0	89270000.0	89280000.0	20.0	18.675277709960938	3.913301467895508
1.0	89290000.0	89300000.0	26.0	20.164993286132812	4.276307582855225
1.0	89470000.0	89480000.0	19.0	18.69559097290039	3.8995094299316406
1.0	89510000.0	89520000.0	35.0	24.398822784423828	5.171469688415527
1.0	89520000.0	89530000.0	28.0	23.540143966674805	5.003055572509766
1.0	89660000.0	89670000.0	39.0	27.486690521240234	5.836196422576904
1.0	89820000.0	89830000.0	22.0	30.135631561279297	6.237195014953613
1.0	89920000.0	89930000.0	21.0	29.106164932250977	6.087658882141113
1.0	89960000.0	89970000.0	35.0	24.742631912231445	5.309075355529785
1.0	89990000.0	90000000.0	13.0	17.821880340576172	3.687241315841675
1.0	90110000.0	90120000.0	23.0	27.5291805267334	5.74257230758667
1.0	90120000.0	90130000.0	22.0	24.035877227783203	5.091153144836426
1.0	90140000.0	90150000.0	28.0	28.488046646118164	5.900374412536621
1.0	90150000.0	90160000.0	27.0	25.66339111328125	5.432108402252197
1.0	90180000.0	90190000.0	36.0	28.871835708618164	5.931525230407715
1.0	90300000.0	90310000.0	19.0	20.68365478515625	4.378521919250488
1.0	90330000.0	90340000.0	20.0	20.909008026123047	4.427672863006592
1.0	90380000.0	90390000.0	20.0	21.344451904296875	4.506389617919922
1.0	90410000.0	90420000.0	23.0	21.76949119567871	4.615352630615234
1.0	90430000.0	90440000.0	28.0	27.30623435974121	5.76687479019165
1.0	90440000.0	90450000.0	27.0	27.810420989990234	5.8528852462768555
1.0	90450000.0	90460000.0	21.0	24.090877532958984	5.119729042053223
1.0	90460000.0	90470000.0	33.0	20.034616470336914	4.2447381019592285
1.0	90480000.0	90490000.0	26.0	21.60128402709961	4.6244988441467285
1.0	90540000.0	90550000.0	32.0	32.5817756652832	6.625676155090332
1.0	90590000.0	90600000.0	26.0	29.795541763305664	6.14450740814209
1.0	90610000.0	90620000.0	26.0	33.4139404296875	6.699639320373535
1.0	90670000.0	90680000.0	27.0	30.337900161743164	6.228641986846924
1.0	90730000.0	90740000.0	28.0	30.34566307067871	6.140395164489746
1.0	90760000.0	90770000.0	34.0	30.950368881225586	6.295220851898193
1.0	90860000.0	90870000.0	26.0	32.59994125366211	6.612509250640869
1.0	90900000.0	90910000.0	35.0	37.877037048339844	7.098076820373535
1.0	90920000.0	90930000.0	53.0	40.47049331665039	7.381296634674072
1.0	90930000.0	90940000.0	37.0	39.788612365722656	7.258119106292725
1.0	90960000.0	90970000.0	30.0	37.154869079589844	7.001518249511719
1.0	91040000.0	91050000.0	39.0	34.04645919799805	6.78045654296875
1.0	91110000.0	91120000.0	50.0	40.594810485839844	7.4199113845825195
1.0	91120000.0	91130000.0	40.0	39.89046859741211	7.383650302886963
1.0	91140000.0	91150000.0	29.0	44.0424919128418	7.705721855163574
1.0	91170000.0	91180000.0	31.0	27.713504791259766	5.798022747039795
1.0	91180000.0	91190000.0	28.0	27.586322784423828	5.858232021331787
1.0	91250000.0	91260000.0	29.0	32.925559997558594	6.67235803604126
1.0	91270000.0	91280000.0	28.0	34.38312911987305	6.859232425689697
1.0	91280000.0	91290000.0	22.0	33.437625885009766	6.754415988922119
1.0	91290000.0	91300000.0	43.0	33.43359375	6.753013610839844
1.0	91390000.0	91400000.0	23.0	21.941104888916016	4.714885711669922
1.0	91450000.0	91460000.0	34.0	20.35593605041504	4.313457489013672
1.0	91490000.0	91500000.0	26.0	26.034832000732422	5.512495040893555
1.0	91550000.0	91560000.0	27.0	28.50498390197754	5.989637851715088
1.0	91630000.0	91640000.0	37.0	26.429340362548828	5.620794773101807
1.0	91640000.0	91650000.0	32.0	31.4549503326416	6.477654933929443
1.0	91650000.0	91660000.0	19.0	30.89992332458496	6.401049613952637
1.0	91780000.0	91790000.0	37.0	38.07894515991211	7.1550116539001465
1.0	91800000.0	91810000.0	33.0	37.81915283203125	7.143431186676025
1.0	91850000.0	91860000.0	28.0	31.084280014038086	6.434515476226807
1.0	91920000.0	91930000.0	26.0	28.47878646850586	5.979793548583984
1.0	91990000.0	92000000.0	30.0	26.84897804260254	5.616820812225342
1.0	92050000.0	92060000.0	32.0	27.938390731811523	5.893805027008057
1.0	92070000.0	92080000.0	15.0	25.467937469482422	5.443264484405518
1.0	92170000.0	92180000.0	20.0	23.861204147338867	5.060238838195801
1.0	92330000.0	92340000.0	25.0	22.626367568969727	4.798365592956543
1.0	92380000.0	92390000.0	18.0	27.183618545532227	5.75780725479126
1.0	92470000.0	92480000.0	30.0	33.35612487792969	6.743100166320801
1.0	92670000.0	92680000.0	42.0	30.25852394104004	6.29005241394043
1.0	92690000.0	92700000.0	35.0	25.893718719482422	5.566171169281006
1.0	92730000.0	92740000.0	17.0	18.85823631286621	3.9628822803497314
1.0	92820000.0	92830000.0	23.0	20.02231216430664	4.202645301818848
1.0	92970000.0	92980000.0	15.0	23.199825286865234	4.886973857879639
1.0	92990000.0	93000000.0	22.0	22.869422912597656	4.855824947357178
1.0	93020000.0	93030000.0	30.0	21.873682022094727	4.606742858886719
1.0	93100000.0	93110000.0	26.0	20.23077964782715	4.19398832321167
1.0	93170000.0	93180000.0	21.0	22.315364837646484	4.691212177276611
1.0	93200000.0	93210000.0	24.0	21.037914276123047	4.3878607749938965
1.0	93220000.0	93230000.0	16.0	19.93177604675293	4.158234596252441
1.0	93290000.0	93300000.0	17.0	22.73016929626465	4.859508514404297
1.0	93320000.0	93330000.0	22.0	21.819278717041016	4.593063831329346
1.0	93340000.0	93350000.0	22.0	21.266286849975586	4.461026191711426
1.0	93440000.0	93450000.0	33.0	26.525653839111328	5.60530948638916
1.0	93470000.0	93480000.0	42.0	28.359018325805664	5.957825660705566
1.0	93510000.0	93520000.0	21.0	29.5275821685791	6.168185234069824
1.0	93560000.0	93570000.0	20.0	20.95603370666504	4.447347164154053
1.0	93590000.0	93600000.0	22.0	20.574960708618164	4.363584518432617
1.0	93690000.0	93700000.0	18.0	19.75692367553711	4.1366868019104
1.0	93710000.0	93720000.0	20.0	21.03033447265625	4.416161060333252
1.0	93770000.0	93780000.0	20.0	22.86160659790039	4.8129143714904785
1.0	93840000.0	93850000.0	29.0	26.325733184814453	5.567252159118652
1.0	93890000.0	93900000.0	36.0	28.090240478515625	5.927756309509277
1.0	93930000.0	93940000.0	20.0	22.822818756103516	4.853679656982422
1.0	93940000.0	93950000.0	25.0	23.204307556152344	4.880755424499512
1.0	93980000.0	93990000.0	26.0	20.121692657470703	4.217201232910156
1.0	94000000.0	94010000.0	25.0	20.480003356933594	4.294564723968506
1.0	94040000.0	94050000.0	14.0	13.531614303588867	2.512866735458374
1.0	94060000.0	94070000.0	15.0	15.97242546081543	3.1411569118499756
1.0	94080000.0	94090000.0	18.0	14.673335075378418	2.8163974285125732
1.0	94120000.0	94130000.0	24.0	18.848773956298828	3.874734878540039
1.0	94160000.0	94170000.0	17.0	18.675907135009766	3.835331678390503
1.0	94170000.0	94180000.0	22.0	22.401962280273438	4.735657691955566
1.0	94200000.0	94210000.0	26.0	22.810651779174805	4.826330661773682
1.0	94210000.0	94220000.0	15.0	21.605985641479492	4.549322128295898
1.0	94240000.0	94250000.0	22.0	23.640735626220703	5.000577449798584
1.0	94280000.0	94290000.0	27.0	22.22418212890625	4.7056884765625
1.0	94340000.0	94350000.0	22.0	21.031024932861328	4.466631889343262
1.0	94350000.0	94360000.0	20.0	24.461767196655273	5.163602828979492
1.0	94360000.0	94370000.0	26.0	22.859737396240234	4.880168914794922
1.0	94380000.0	94390000.0	18.0	28.893413543701172	6.0438361167907715
1.0	94440000.0	94450000.0	27.0	26.65813636779785	5.642092227935791
1.0	94540000.0	94550000.0	21.0	27.84148597717285	5.891408920288086
1.0	94580000.0	94590000.0	23.0	25.292484283447266	5.381539344787598
1.0	94690000.0	94700000.0	26.0	31.71207046508789	6.491436958312988
1.0	94700000.0	94710000.0	29.0	30.831533432006836	6.453086853027344
1.0	94740000.0	94750000.0	24.0	26.314746856689453	5.530978679656982
1.0	94800000.0	94810000.0	23.0	24.726810455322266	5.25302791595459
1.0	94860000.0	94870000.0	29.0	24.907562255859375	5.2732253074646
1.0	94900000.0	94910000.0	22.0	21.0284481048584	4.460158348083496
1.0	94940000.0	94950000.0	20.0	19.44371795654297	4.092113494873047
1.0	95000000.0	95010000.0	17.0	15.166147232055664	2.9525084495544434
1.0	95010000.0	95020000.0	20.0	22.31516456604004	4.699009895324707
1.0	95170000.0	95180000.0	7.0	16.806480407714844	3.371351957321167
1.0	95190000.0	95200000.0	22.0	16.743206024169922	3.36322021484375
1.0	95210000.0	95220000.0	13.0	18.813817977905273	3.8731963634490967
1.0	95240000.0	95250000.0	15.0	17.480575561523438	3.5025386810302734
1.0	95260000.0	95270000.0	21.0	16.47161865234375	3.276097059249878
1.0	95290000.0	95300000.0	10.0	15.21936321258545	2.961155414581299
1.0	95300000.0	95310000.0	13.0	14.36663818359375	2.719294786453247
1.0	95370000.0	95380000.0	11.0	16.361713409423828	3.253258466720581
1.0	95440000.0	95450000.0	16.0	18.362396240234375	3.7628273963928223
1.0	95490000.0	95500000.0	17.0	17.952274322509766	3.674488067626953
1.0	95550000.0	95560000.0	26.0	21.560497283935547	4.539913177490234
1.0	95590000.0	95600000.0	20.0	21.737939834594727	4.572261810302734
1.0	95650000.0	95660000.0	22.0	22.65940284729004	4.7830963134765625
1.0	95670000.0	95680000.0	25.0	21.965139389038086	4.6386260986328125
1.0	95810000.0	95820000.0	26.0	28.540157318115234	5.940189361572266
1.0	95820000.0	95830000.0	28.0	29.95400619506836	6.090170860290527
1.0	95830000.0	95840000.0	17.0	28.9910831451416	5.934112548828125
1.0	95840000.0	95850000.0	25.0	30.190143585205078	6.193559169769287
1.0	95870000.0	95880000.0	36.0	29.519973754882812	6.013743877410889
1.0	95940000.0	95950000.0	22.0	27.69488525390625	5.772602081298828
1.0	95990000.0	96000000.0	32.0	31.91461181640625	6.4432549476623535
1.0	96010000.0	96020000.0	25.0	32.68561553955078	6.523987770080566
1.0	96040000.0	96050000.0	29.0	32.332942962646484	6.483311653137207
1.0	96080000.0	96090000.0	24.0	32.74522399902344	6.50855016708374
1.0	96110000.0	96120000.0	22.0	29.71784019470215	6.133123874664307
1.0	96200000.0	96210000.0	34.0	37.09825897216797	7.0548200607299805
1.0	96300000.0	96310000.0	30.0	43.36976623535156	7.591002464294434
1.0	96370000.0	96380000.0	54.0	46.62071228027344	7.714615821838379
1.0	96380000.0	96390000.0	58.0	47.1959114074707	7.7164154052734375
1.0	96790000.0	96800000.0	48.0	49.99402618408203	7.775432586669922
1.0	97000000.0	97010000.0	53.0	41.241859436035156	7.35161828994751
1.0	97030000.0	97040000.0	54.0	43.681297302246094	7.498898506164551
1.0	97110000.0	97120000.0	35.0	39.65253829956055	7.264249324798584
1.0	97150000.0	97160000.0	41.0	36.92344284057617	7.092408657073975
1.0	97190000.0	97200000.0	17.0	23.23080062866211	5.02618932723999
1.0	97210000.0	97220000.0	25.0	24.866466522216797	5.368603706359863
1.0	97260000.0	97270000.0	21.0	23.87740135192871	5.1727399826049805
1.0	97280000.0	97290000.0	23.0	27.613723754882812	5.8419084548950195
1.0	97300000.0	97310000.0	44.0	34.58822250366211	6.708676815032959
1.0	97340000.0	97350000.0	60.0	42.080387115478516	7.441824436187744
1.0	97360000.0	97370000.0	44.0	43.393653869628906	7.5299835205078125
1.0	97390000.0	97400000.0	54.0	44.6708984375	7.530544281005859
1.0	97460000.0	97470000.0	44.0	44.46384811401367	7.534112453460693
1.0	97510000.0	97520000.0	54.0	47.38215255737305	7.633871555328369
1.0	97520000.0	97530000.0	47.0	43.34596633911133	7.482322692871094
1.0	97580000.0	97590000.0	50.0	43.809810638427734	7.364475250244141
1.0	97590000.0	97600000.0	46.0	44.4546012878418	7.447354316711426
1.0	97600000.0	97610000.0	53.0	40.228981018066406	7.310652732849121
1.0	97620000.0	97630000.0	37.0	38.70759582519531	7.194313049316406
1.0	97640000.0	97650000.0	44.0	44.32748031616211	7.430092811584473
1.0	97690000.0	97700000.0	51.0	44.30133056640625	7.430453300476074
1.0	97730000.0	97740000.0	44.0	40.133628845214844	7.252215385437012
1.0	97740000.0	97750000.0	44.0	38.79848861694336	7.241025447845459
1.0	97790000.0	97800000.0	47.0	44.815223693847656	7.441108703613281
1.0	97850000.0	97860000.0	56.0	44.24522399902344	7.482093811035156
1.0	97860000.0	97870000.0	44.0	42.620391845703125	7.548238277435303
1.0	97930000.0	97940000.0	46.0	49.53410720825195	7.694284915924072
1.0	97980000.0	97990000.0	61.0	51.480224609375	7.750214576721191
1.0	97990000.0	98000000.0	52.0	49.766990661621094	7.696624755859375
1.0	98100000.0	98110000.0	49.0	46.06145095825195	7.50692081451416
1.0	98130000.0	98140000.0	41.0	48.29365539550781	7.634572505950928
1.0	98140000.0	98150000.0	42.0	47.6181640625	7.606864929199219
1.0	98170000.0	98180000.0	63.0	47.7279052734375	7.747593879699707
1.0	98190000.0	98200000.0	50.0	47.14271545410156	7.679046630859375
1.0	98200000.0	98210000.0	55.0	44.67551803588867	7.454092502593994
1.0	98310000.0	98320000.0	49.0	42.75322341918945	7.409590721130371
1.0	98330000.0	98340000.0	38.0	47.894004821777344	7.5807366371154785
1.0	98440000.0	98450000.0	42.0	50.603172302246094	7.896199703216553
1.0	98470000.0	98480000.0	46.0	49.640926361083984	7.894105434417725
1.0	98590000.0	98600000.0	39.0	42.25041580200195	7.468709468841553
1.0	98600000.0	98610000.0	50.0	43.935264587402344	7.6083173751831055
1.0	98620000.0	98630000.0	39.0	41.58944320678711	7.532698154449463
1.0	98710000.0	98720000.0	38.0	41.9356803894043	7.468418121337891
1.0	98760000.0	98770000.0	28.0	37.619529724121094	7.1871657371521
1.0	98870000.0	98880000.0	36.0	40.41004943847656	7.299691677093506
1.0	98880000.0	98890000.0	36.0	40.39703369140625	7.283310890197754
1.0	98910000.0	98920000.0	33.0	45.877262115478516	7.724707126617432
1.0	98980000.0	98990000.0	59.0	45.52672576904297	7.705055236816406
1.0	99000000.0	99010000.0	36.0	43.34612274169922	7.491894721984863
1.0	99010000.0	99020000.0	51.0	46.33295440673828	7.725119113922119
1.0	99070000.0	99080000.0	49.0	43.37853240966797	7.658868312835693
1.0	99130000.0	99140000.0	22.0	27.316699981689453	5.739874362945557
1.0	99230000.0	99240000.0	37.0	31.424869537353516	6.340460777282715
1.0	99260000.0	99270000.0	43.0	30.867977142333984	6.33989143371582
1.0	99300000.0	99310000.0	44.0	39.13076400756836	7.2451958656311035
1.0	99360000.0	99370000.0	36.0	37.250396728515625	6.957272529602051
1.0	99410000.0	99420000.0	37.0	37.03225326538086	6.991461277008057
1.0	99460000.0	99470000.0	34.0	38.680809020996094	7.259799003601074
1.0	99470000.0	99480000.0	45.0	36.96712112426758	7.131365776062012
1.0	99490000.0	99500000.0	43.0	40.71189880371094	7.387604713439941
1.0	99510000.0	99520000.0	41.0	42.16426086425781	7.41488790512085
1.0	99530000.0	99540000.0	54.0	41.308372497558594	7.342040061950684
1.0	99630000.0	99640000.0	43.0	43.406654357910156	7.5311150550842285
1.0	99670000.0	99680000.0	39.0	40.19154357910156	7.264746189117432
1.0	99680000.0	99690000.0	43.0	46.21613693237305	7.707341194152832
1.0	99720000.0	99730000.0	40.0	39.39756774902344	7.283230781555176
1.0	99730000.0	99740000.0	40.0	39.38857650756836	7.297712802886963
1.0	99740000.0	99750000.0	48.0	39.99770736694336	7.248317718505859
1.0	99760000.0	99770000.0	48.0	39.487518310546875	7.2285590171813965
1.0	99770000.0	99780000.0	44.0	38.81013870239258	7.179441928863525
1.0	99790000.0	99800000.0	43.0	36.03057098388672	6.84378719329834
1.0	99940000.0	99950000.0	36.0	32.525901794433594	6.506633758544922
1.0	100050000.0	100060000.0	18.0	26.89223861694336	5.673815727233887
1.0	100090000.0	100100000.0	24.0	27.902629852294922	5.84178352355957
1.0	100130000.0	100140000.0	21.0	25.924137115478516	5.45054817199707
1.0	100140000.0	100150000.0	24.0	25.55319595336914	5.374999046325684
1.0	100150000.0	100160000.0	29.0	27.914932250976562	5.861095428466797
1.0	100190000.0	100200000.0	17.0	22.07931900024414	4.711688995361328
1.0	100210000.0	100220000.0	13.0	22.074813842773438	4.702796936035156
1.0	100250000.0	100260000.0	34.0	29.04693031311035	6.064646244049072
1.0	100280000.0	100290000.0	29.0	25.584728240966797	5.448870658874512
1.0	100320000.0	100330000.0	22.0	20.54364585876465	4.385689735412598
1.0	100340000.0	100350000.0	15.0	23.71676254272461	5.108561038970947
1.0	100350000.0	100360000.0	22.0	23.402286529541016	5.036128044128418
1.0	100380000.0	100390000.0	20.0	22.688278198242188	4.8506035804748535
1.0	100420000.0	100430000.0	33.0	23.913347244262695	5.095786094665527
1.0	100500000.0	100510000.0	18.0	18.822595596313477	3.9460041522979736
1.0	100730000.0	100740000.0	24.0	20.35091209411621	4.333590984344482
1.0	100810000.0	100820000.0	27.0	21.590301513671875	4.641751289367676
1.0	100880000.0	100890000.0	24.0	22.32339859008789	4.733914375305176
1.0	100930000.0	100940000.0	22.0	22.85987091064453	4.86946439743042
1.0	100940000.0	100950000.0	23.0	24.499439239501953	5.216757297515869
1.0	100950000.0	100960000.0	22.0	24.146228790283203	5.150376319885254
1.0	101050000.0	101060000.0	34.0	33.35832214355469	6.718390464782715
1.0	101110000.0	101120000.0	43.0	36.506996154785156	7.023951530456543
1.0	101130000.0	101140000.0	33.0	32.403648376464844	6.615979194641113
1.0	101160000.0	101170000.0	33.0	39.809364318847656	7.3240838050842285
1.0	101230000.0	101240000.0	51.0	40.92945861816406	7.435301780700684
1.0	101320000.0	101330000.0	41.0	37.340423583984375	7.2631072998046875
1.0	101330000.0	101340000.0	30.0	34.122520446777344	6.927825927734375
1.0	101340000.0	101350000.0	23.0	24.264144897460938	5.198294639587402
1.0	101440000.0	101450000.0	21.0	19.32402801513672	4.060368537902832
1.0	101520000.0	101530000.0	25.0	32.2967529296875	6.466732978820801
1.0	101530000.0	101540000.0	19.0	31.17366600036621	6.350377559661865
1.0	101550000.0	101560000.0	41.0	33.150611877441406	6.623991966247559
1.0	101570000.0	101580000.0	47.0	36.15195846557617	7.052401542663574
1.0	101580000.0	101590000.0	43.0	40.19133758544922	7.461996555328369
1.0	101620000.0	101630000.0	45.0	40.84751510620117	7.5069684982299805
1.0	101630000.0	101640000.0	34.0	37.52861785888672	7.169184684753418
1.0	101650000.0	101660000.0	28.0	39.678245544433594	7.376395225524902
1.0	101670000.0	101680000.0	44.0	36.45610809326172	7.08282470703125
1.0	101690000.0	101700000.0	39.0	39.6984748840332	7.415188789367676
1.0	101730000.0	101740000.0	24.0	32.61983108520508	6.583410739898682
1.0	101780000.0	101790000.0	30.0	35.0116081237793	6.948136806488037
1.0	101840000.0	101850000.0	36.0	37.23299026489258	7.128948211669922
1.0	101850000.0	101860000.0	33.0	37.11689376831055	7.122454643249512
1.0	101960000.0	101970000.0	28.0	35.63814163208008	6.984303951263428
1.0	102200000.0	102210000.0	21.0	37.40088653564453	7.1152215003967285
1.0	102220000.0	102230000.0	30.0	41.733604431152344	7.555517673492432
1.0	102230000.0	102240000.0	36.0	38.019775390625	7.2604475021362305
1.0	102250000.0	102260000.0	41.0	38.71101379394531	7.253619194030762
1.0	102320000.0	102330000.0	44.0	38.28955078125	7.171933650970459
1.0	102350000.0	102360000.0	48.0	37.90529251098633	7.202874660491943
1.0	102360000.0	102370000.0	40.0	39.907066345214844	7.315782070159912
1.0	102490000.0	102500000.0	46.0	39.57762908935547	7.261782169342041
1.0	102510000.0	102520000.0	28.0	33.20112228393555	6.63219690322876
1.0	102540000.0	102550000.0	57.0	39.144248962402344	7.1830573081970215
1.0	102550000.0	102560000.0	36.0	36.51173782348633	6.911202907562256
1.0	102590000.0	102600000.0	37.0	43.43998336791992	7.50897216796875
1.0	102680000.0	102690000.0	58.0	48.15807342529297	7.757016181945801
1.0	102770000.0	102780000.0	27.0	39.535343170166016	7.393922328948975
1.0	102800000.0	102810000.0	39.0	43.57843780517578	7.571206092834473
1.0	102820000.0	102830000.0	56.0	50.20523452758789	7.823544502258301
1.0	102840000.0	102850000.0	61.0	50.6016960144043	7.860308647155762
1.0	102880000.0	102890000.0	67.0	52.202293395996094	7.9379143714904785
1.0	102930000.0	102940000.0	51.0	49.90791702270508	7.799367427825928
1.0	102940000.0	102950000.0	47.0	48.23324203491211	7.814012050628662
1.0	102980000.0	102990000.0	62.0	55.46533203125	8.017251968383789
1.0	103000000.0	103010000.0	55.0	45.57222366333008	7.5824432373046875
1.0	103020000.0	103030000.0	39.0	50.74654006958008	7.780523777008057
1.0	103050000.0	103060000.0	53.0	54.544189453125	7.96042013168335
1.0	103160000.0	103170000.0	60.0	54.14191436767578	8.020976066589355
1.0	103180000.0	103190000.0	53.0	56.64891815185547	8.079355239868164
1.0	103190000.0	103200000.0	63.0	58.29729080200195	8.159993171691895
1.0	103200000.0	103210000.0	60.0	53.562095642089844	7.92215633392334
1.0	103280000.0	103290000.0	56.0	56.8554801940918	8.116782188415527
1.0	103300000.0	103310000.0	63.0	45.66276931762695	7.6300153732299805
1.0	103330000.0	103340000.0	54.0	47.275917053222656	7.625166416168213
1.0	103340000.0	103350000.0	61.0	55.0329704284668	8.052173614501953
1.0	103410000.0	103420000.0	59.0	55.98106002807617	8.046307563781738
1.0	103420000.0	103430000.0	55.0	58.92473602294922	8.181135177612305
1.0	103430000.0	103440000.0	43.0	58.45759963989258	8.189921379089355
1.0	103490000.0	103500000.0	49.0	58.96833419799805	8.17173957824707
1.0	103570000.0	103580000.0	52.0	50.79826736450195	8.002791404724121
1.0	103580000.0	103590000.0	68.0	55.493865966796875	8.057403564453125
1.0	103630000.0	103640000.0	46.0	54.631187438964844	8.000578880310059
1.0	103750000.0	103760000.0	55.0	34.80249786376953	7.0641045570373535
1.0	104030000.0	104040000.0	53.0	29.01279640197754	6.063675880432129
1.0	104080000.0	104090000.0	18.0	19.185527801513672	4.062756538391113
[truncated: 47,566 more rows]
