# Supplementary material for: Genome-wide mapping of somatic mutation rates uncovers drivers of cancer
Source: Nat Biotechnol. 2022 Jun 20;40(11):1634–43. doi: 10.1038/s41587-022-01353-8 (PMC9646522; doi:10.1038/s41587-022-01353-8)
Supplement: Supplementary file 4 — Regions and model predictions for each fold of each cancer for which a deep learning model was trained. Regions that were filtered are also listed along with their respective model predictions. [file 41587_2022_1353_MOESM4_ESM.zip › kfold_results/Head-SCC/fold_1.txt]

CHROM	START	END	Y_TRUE	Y_PRED	STD
1.0	880000.0	890000.0	2.0	2.375455379486084	0.9652684330940247
1.0	950000.0	960000.0	4.0	2.6979546546936035	1.1032958030700684
1.0	970000.0	980000.0	2.0	2.664106845855713	1.0894041061401367
1.0	990000.0	1000000.0	1.0	2.8874964714050293	1.1786553859710693
1.0	1020000.0	1030000.0	6.0	2.6771323680877686	1.0947660207748413
1.0	1030000.0	1040000.0	0.0	2.730940341949463	1.1167044639587402
1.0	1070000.0	1080000.0	1.0	2.6460342407226562	1.0819308757781982
1.0	1080000.0	1090000.0	6.0	2.4702212810516357	1.0071725845336914
1.0	1150000.0	1160000.0	2.0	2.35768723487854	0.957282543182373
1.0	1210000.0	1220000.0	1.0	2.33778977394104	0.9482895731925964
1.0	1280000.0	1290000.0	1.0	2.2018399238586426	0.8854207992553711
1.0	1290000.0	1300000.0	1.0	2.219674587249756	0.8938118815422058
1.0	1330000.0	1340000.0	5.0	3.3797364234924316	1.356513500213623
1.0	1470000.0	1480000.0	1.0	2.2908127307891846	0.9268478155136108
1.0	1600000.0	1610000.0	3.0	1.9078586101531982	0.7405765652656555
1.0	1710000.0	1720000.0	5.0	1.9325759410858154	0.7532380223274231
1.0	1750000.0	1760000.0	3.0	2.1246960163116455	0.8486121296882629
1.0	1800000.0	1810000.0	1.0	1.9324705600738525	0.7531846761703491
1.0	1880000.0	1890000.0	0.0	2.017324924468994	0.7959713935852051
1.0	1890000.0	1900000.0	1.0	2.0248796939849854	0.7997294664382935
1.0	1910000.0	1920000.0	2.0	2.1183197498321533	0.8455337285995483
1.0	1930000.0	1940000.0	1.0	2.0063061714172363	0.790475606918335
1.0	1940000.0	1950000.0	1.0	1.9856210947036743	0.7801087498664856
1.0	1970000.0	1980000.0	1.0	2.017517328262329	0.7960675954818726
1.0	2030000.0	2040000.0	2.0	2.0299274921417236	0.8022360801696777
1.0	2070000.0	2080000.0	2.0	1.9782373905181885	0.7763923406600952
1.0	2110000.0	2120000.0	3.0	2.0061721801757812	0.7904083132743835
1.0	2150000.0	2160000.0	4.0	1.795587182044983	0.6819365620613098
1.0	2170000.0	2180000.0	2.0	1.7742868661880493	0.6706033945083618
1.0	2290000.0	2300000.0	2.0	2.1071999073028564	0.8401464223861694
1.0	2360000.0	2370000.0	1.0	1.9893242120742798	0.7819697260856628
1.0	2410000.0	2420000.0	2.0	2.0780906677246094	0.8259673118591309
1.0	2420000.0	2430000.0	3.0	2.0872254371643066	0.8304315805435181
1.0	2430000.0	2440000.0	0.0	2.182136058807373	0.8760994076728821
1.0	2510000.0	2520000.0	0.0	1.9251495599746704	0.7494440078735352
1.0	2550000.0	2560000.0	1.0	2.1350502967834473	0.8536011576652527
1.0	2570000.0	2580000.0	4.0	2.0698626041412354	0.8219355344772339
1.0	2810000.0	2820000.0	5.0	4.157814979553223	1.5915886163711548
1.0	2840000.0	2850000.0	4.0	4.047544479370117	1.5614045858383179
1.0	3010000.0	3020000.0	3.0	3.509317398071289	1.3993767499923706
1.0	3030000.0	3040000.0	1.0	3.940056562423706	1.5310249328613281
1.0	3090000.0	3100000.0	2.0	3.572751522064209	1.419793963432312
1.0	3130000.0	3140000.0	3.0	3.563685894012451	1.4168988466262817
1.0	3330000.0	3340000.0	2.0	2.8458902835845947	1.1624584197998047
1.0	3380000.0	3390000.0	0.0	2.254059314727783	0.9098660349845886
1.0	3400000.0	3410000.0	6.0	2.39963698387146	0.9760707020759583
1.0	3520000.0	3530000.0	1.0	2.451542377471924	0.9990040063858032
1.0	3550000.0	3560000.0	2.0	2.14664888381958	0.8591715693473816
1.0	3560000.0	3570000.0	0.0	2.272892951965332	0.9185911417007446
1.0	3670000.0	3680000.0	3.0	2.0809435844421387	0.8273618817329407
1.0	3700000.0	3710000.0	0.0	2.0162816047668457	0.7954511642456055
1.0	3720000.0	3730000.0	0.0	2.063568115234375	0.8188481330871582
1.0	3750000.0	3760000.0	2.0	1.8385359048843384	0.7045872807502747
1.0	3760000.0	3770000.0	1.0	1.8288624286651611	0.6995072364807129
1.0	3820000.0	3830000.0	2.0	1.7809633016586304	0.6741629242897034
1.0	3840000.0	3850000.0	1.0	1.508854627609253	0.5243223905563354
1.0	4020000.0	4030000.0	1.0	2.1685750484466553	0.8696513175964355
1.0	4040000.0	4050000.0	2.0	2.443988561630249	0.9956879615783691
1.0	4060000.0	4070000.0	3.0	2.6704535484313965	1.092018723487854
1.0	4110000.0	4120000.0	0.0	3.086259365081787	1.2534527778625488
1.0	4160000.0	4170000.0	1.0	3.0826704502105713	1.2521388530731201
1.0	4170000.0	4180000.0	3.0	3.4248993396759033	1.3716299533843994
1.0	4190000.0	4200000.0	1.0	3.7105419635772705	1.4628974199295044
1.0	4210000.0	4220000.0	4.0	3.5053913593292236	1.3981008529663086
1.0	4270000.0	4280000.0	6.0	3.7592086791992188	1.4777213335037231
1.0	4280000.0	4290000.0	10.0	3.504875898361206	1.3979328870773315
1.0	4360000.0	4370000.0	5.0	4.131983280181885	1.5846061706542969
1.0	4370000.0	4380000.0	7.0	3.907231092453003	1.5215550661087036
1.0	4450000.0	4460000.0	2.0	4.0827555656433105	1.5711501836776733
1.0	4520000.0	4530000.0	5.0	3.937180280685425	1.530198335647583
1.0	4530000.0	4540000.0	6.0	3.6478095054626465	1.4434828758239746
1.0	4630000.0	4640000.0	3.0	3.7290775775909424	1.4685680866241455
1.0	4740000.0	4750000.0	9.0	3.715519666671753	1.464423418045044
1.0	4770000.0	4780000.0	6.0	3.9965343475341797	1.5471060276031494
1.0	4870000.0	4880000.0	2.0	3.6135106086730957	1.4327207803726196
1.0	4890000.0	4900000.0	6.0	3.2800955772399902	1.3224722146987915
1.0	4960000.0	4970000.0	0.0	3.5708324909210205	1.4191813468933105
1.0	5070000.0	5080000.0	3.0	4.05420446395874	1.5632555484771729
1.0	5080000.0	5090000.0	3.0	3.7111823558807373	1.4630939960479736
1.0	5110000.0	5120000.0	6.0	3.6803135871887207	1.4535857439041138
1.0	5120000.0	5130000.0	6.0	3.596327543258667	1.427289605140686
1.0	5180000.0	5190000.0	2.0	3.6842830181121826	1.454813003540039
1.0	5260000.0	5270000.0	1.0	3.4789185523986816	1.3894615173339844
1.0	5270000.0	5280000.0	1.0	3.2596240043640137	1.315359115600586
1.0	5350000.0	5360000.0	2.0	3.6692466735839844	1.4501569271087646
1.0	5360000.0	5370000.0	1.0	3.7735443115234375	1.4820486307144165
1.0	5370000.0	5380000.0	1.0	3.7955501079559326	1.4886568784713745
1.0	5390000.0	5400000.0	4.0	3.712725877761841	1.4635676145553589
1.0	5440000.0	5450000.0	5.0	3.640063762664795	1.4410617351531982
1.0	5470000.0	5480000.0	2.0	3.571837902069092	1.4195022583007812
1.0	5510000.0	5520000.0	5.0	3.244852066040039	1.3102012872695923
1.0	5550000.0	5560000.0	1.0	2.9916067123413086	1.2183561325073242
1.0	5570000.0	5580000.0	5.0	2.745836019515991	1.122718095779419
1.0	5620000.0	5630000.0	4.0	2.4007229804992676	0.9765545129776001
1.0	5640000.0	5650000.0	2.0	2.360308885574341	0.9584638476371765
1.0	5660000.0	5670000.0	3.0	2.3340821266174316	0.9466077089309692
1.0	5820000.0	5830000.0	3.0	2.6674435138702393	1.090779423713684
1.0	5860000.0	5870000.0	4.0	2.850998640060425	1.164458155632019
1.0	5870000.0	5880000.0	6.0	2.7397053241729736	1.1202458143234253
1.0	5930000.0	5940000.0	2.0	2.1707921028137207	0.8707069158554077
1.0	5960000.0	5970000.0	4.0	2.1515052318573	0.8614991903305054
1.0	6010000.0	6020000.0	2.0	2.122112989425659	0.8473652601242065
1.0	6070000.0	6080000.0	3.0	2.2601466178894043	0.912691593170166
1.0	6110000.0	6120000.0	4.0	2.2873711585998535	0.9252653121948242
1.0	6180000.0	6190000.0	2.0	2.5140764713287354	1.026176929473877
1.0	6220000.0	6230000.0	1.0	2.663252115249634	1.0890508890151978
1.0	6270000.0	6280000.0	2.0	2.228886127471924	0.8981295824050903
1.0	6390000.0	6400000.0	1.0	1.8516079187393188	0.7114284634590149
1.0	6430000.0	6440000.0	2.0	1.7893359661102295	0.6786166429519653
1.0	6520000.0	6530000.0	0.0	1.9672777652740479	0.770863950252533
1.0	6620000.0	6630000.0	3.0	2.079193592071533	0.8265069723129272
1.0	6640000.0	6650000.0	6.0	1.9803937673568726	0.7774783372879028
1.0	6670000.0	6680000.0	1.0	2.2170708179473877	0.8925905227661133
1.0	6900000.0	6910000.0	1.0	2.236807346343994	0.9018316268920898
1.0	6970000.0	6980000.0	5.0	2.2391676902770996	0.9029332995414734
1.0	7100000.0	7110000.0	0.0	2.7199740409851074	1.1122605800628662
1.0	7130000.0	7140000.0	2.0	2.560204029083252	1.0459076166152954
1.0	7250000.0	7260000.0	0.0	2.8862526416778564	1.178173303604126
1.0	7260000.0	7270000.0	0.0	2.703420639038086	1.1055253744125366
1.0	7290000.0	7300000.0	4.0	2.602051258087158	1.0635833740234375
1.0	7340000.0	7350000.0	5.0	2.650395154953003	1.0837370157241821
1.0	7400000.0	7410000.0	4.0	2.949918270111084	1.2025994062423706
1.0	7490000.0	7500000.0	5.0	2.9003872871398926	1.1836347579956055
1.0	7510000.0	7520000.0	1.0	2.7541041374206543	1.1260441541671753
1.0	7530000.0	7540000.0	3.0	2.173602342605591	0.8720453381538391
1.0	7560000.0	7570000.0	2.0	2.4312806129455566	0.9900925755500793
1.0	7610000.0	7620000.0	2.0	2.3577659130096436	0.9573184847831726
1.0	7630000.0	7640000.0	3.0	2.2345824241638184	0.9007924795150757
1.0	7640000.0	7650000.0	1.0	2.7615787982940674	1.1290459632873535
1.0	7670000.0	7680000.0	5.0	2.5253405570983887	1.0310189723968506
1.0	7790000.0	7800000.0	1.0	2.2014825344085693	0.8852521181106567
1.0	7840000.0	7850000.0	2.0	1.9148956537246704	0.74419105052948
1.0	7900000.0	7910000.0	3.0	1.9278768301010132	0.7508382797241211
1.0	7930000.0	7940000.0	3.0	1.9380680322647095	0.7560399174690247
1.0	8000000.0	8010000.0	3.0	1.937567949295044	0.7557851672172546
1.0	8180000.0	8190000.0	1.0	2.076686382293701	0.8252803683280945
1.0	8190000.0	8200000.0	2.0	1.9457590579986572	0.759954571723938
1.0	8330000.0	8340000.0	0.0	2.016186475753784	0.7954034805297852
1.0	8440000.0	8450000.0	0.0	1.9049171209335327	0.7390645742416382
1.0	8520000.0	8530000.0	2.0	1.7233384847640991	0.6432346105575562
1.0	8560000.0	8570000.0	0.0	1.757065773010254	0.6613938212394714
1.0	8610000.0	8620000.0	0.0	1.9194663763046265	0.7465336322784424
1.0	8690000.0	8700000.0	3.0	1.7750301361083984	0.6710000038146973
1.0	8710000.0	8720000.0	3.0	1.8065227270126343	0.6877299547195435
1.0	8770000.0	8780000.0	2.0	1.9803186655044556	0.7774418592453003
1.0	8810000.0	8820000.0	3.0	1.9422035217285156	0.7581459879875183
1.0	8820000.0	8830000.0	3.0	1.9646732807159424	0.7695469260215759
1.0	8880000.0	8890000.0	1.0	2.087862491607666	0.8307411074638367
1.0	8940000.0	8950000.0	1.0	2.1751418113708496	0.8727773427963257
1.0	9060000.0	9070000.0	1.0	2.325307607650757	0.9426208734512329
1.0	9080000.0	9090000.0	3.0	2.2619452476501465	0.9135259389877319
1.0	9120000.0	9130000.0	1.0	2.063420057296753	0.8187748193740845
1.0	9310000.0	9320000.0	0.0	1.6750131845474243	0.616939902305603
1.0	9320000.0	9330000.0	0.0	1.7616050243377686	0.6638246774673462
1.0	9400000.0	9410000.0	4.0	1.7206100225448608	0.641759991645813
1.0	9410000.0	9420000.0	2.0	1.8271801471710205	0.6986231803894043
1.0	9520000.0	9530000.0	2.0	1.965233564376831	0.7698309421539307
1.0	9760000.0	9770000.0	2.0	2.0162014961242676	0.7954114079475403
1.0	9790000.0	9800000.0	0.0	2.020008087158203	0.7973077893257141
1.0	9940000.0	9950000.0	2.0	1.9224774837493896	0.748075544834137
1.0	10000000.0	10010000.0	5.0	1.7049787044525146	0.6332827210426331
1.0	10030000.0	10040000.0	1.0	2.0583016872406006	0.8162578344345093
1.0	10050000.0	10060000.0	1.0	2.0425784587860107	0.8085023760795593
1.0	10130000.0	10140000.0	6.0	1.7714440822601318	0.6690862774848938
1.0	10200000.0	10210000.0	3.0	1.95424485206604	0.7642641663551331
1.0	10220000.0	10230000.0	1.0	1.9992706775665283	0.7869561314582825
1.0	10350000.0	10360000.0	0.0	1.9498627185821533	0.762040376663208
1.0	10400000.0	10410000.0	1.0	1.9642114639282227	0.7693133354187012
1.0	10440000.0	10450000.0	2.0	1.9656751155853271	0.7700530290603638
1.0	10520000.0	10530000.0	3.0	1.9068191051483154	0.740043044090271
1.0	10540000.0	10550000.0	1.0	1.9999160766601562	0.7872791886329651
1.0	10610000.0	10620000.0	2.0	1.8944238424301147	0.7336583137512207
1.0	10670000.0	10680000.0	4.0	1.7931458950042725	0.6806414127349854
1.0	10740000.0	10750000.0	0.0	1.8306490182876587	0.7004474401473999
1.0	10760000.0	10770000.0	2.0	1.918731927871704	0.7461584210395813
1.0	10800000.0	10810000.0	4.0	1.7661206722259521	0.6662419438362122
1.0	10810000.0	10820000.0	3.0	1.7570384740829468	0.6613794565200806
1.0	10820000.0	10830000.0	3.0	1.7174488306045532	0.6400467753410339
1.0	10900000.0	10910000.0	1.0	2.0198378562927246	0.7972233295440674
1.0	10920000.0	10930000.0	0.0	1.9672973155975342	0.7708734273910522
1.0	10950000.0	10960000.0	0.0	1.9093024730682373	0.7413198351860046
1.0	10960000.0	10970000.0	2.0	1.9882256984710693	0.7814172506332397
1.0	10970000.0	10980000.0	4.0	1.9573173522949219	0.7658230066299438
1.0	11130000.0	11140000.0	3.0	1.8856338262557983	0.7291160821914673
1.0	11140000.0	11150000.0	1.0	1.8089008331298828	0.6889866590499878
1.0	11190000.0	11200000.0	1.0	1.8387410640716553	0.7046952247619629
1.0	11360000.0	11370000.0	2.0	2.0996956825256348	0.8365048170089722
1.0	11380000.0	11390000.0	2.0	2.1809000968933105	0.8755123019218445
1.0	11400000.0	11410000.0	4.0	2.1611528396606445	0.8661124110221863
1.0	11430000.0	11440000.0	0.0	2.3487656116485596	0.9532569050788879
1.0	11450000.0	11460000.0	1.0	2.374107837677002	0.9646642804145813
1.0	11460000.0	11470000.0	2.0	2.425527811050415	0.9875537157058716
1.0	11480000.0	11490000.0	3.0	2.349792003631592	0.9537210464477539
1.0	11490000.0	11500000.0	4.0	2.341852903366089	0.9501293897628784
1.0	11520000.0	11530000.0	3.0	2.4151833057403564	0.9829761385917664
1.0	11560000.0	11570000.0	3.0	2.6949245929718018	1.1020572185516357
1.0	11580000.0	11590000.0	2.0	2.631619930267334	1.0759432315826416
1.0	11650000.0	11660000.0	0.0	2.6592917442321777	1.087416410446167
1.0	11680000.0	11690000.0	2.0	2.6366143226623535	1.0780208110809326
1.0	11690000.0	11700000.0	1.0	2.6553192138671875	1.0857748985290527
1.0	11700000.0	11710000.0	4.0	2.495326519012451	1.0180809497833252
1.0	11710000.0	11720000.0	3.0	2.788778305053711	1.139912486076355
1.0	11730000.0	11740000.0	3.0	2.4494388103485107	0.9980810284614563
1.0	11740000.0	11750000.0	5.0	2.5521113872528076	1.0424649715423584
1.0	12040000.0	12050000.0	1.0	2.165842056274414	0.8683497309684753
1.0	12050000.0	12060000.0	3.0	1.9794079065322876	0.7769830226898193
1.0	12180000.0	12190000.0	2.0	2.1384425163269043	0.8552331924438477
1.0	12220000.0	12230000.0	0.0	2.06410551071167	0.8191113471984863
1.0	12310000.0	12320000.0	0.0	1.754126787185669	0.6598184704780579
1.0	12340000.0	12350000.0	1.0	1.917345643043518	0.7454487085342407
1.0	12350000.0	12360000.0	2.0	1.9698197841644287	0.7721472978591919
1.0	12360000.0	12370000.0	1.0	1.9140641689300537	0.7437652349472046
1.0	12490000.0	12500000.0	2.0	2.010599136352539	0.7926183938980103
1.0	12510000.0	12520000.0	1.0	2.1292929649353027	0.8508293032646179
1.0	12560000.0	12570000.0	1.0	2.0151286125183105	0.7948775887489319
1.0	12680000.0	12690000.0	3.0	2.1000118255615234	0.8366567492485046
1.0	12730000.0	12740000.0	1.0	2.398289203643799	0.9754705429077148
1.0	12830000.0	12840000.0	1.0	2.6139156818389893	1.0685553550720215
1.0	12860000.0	12870000.0	1.0	2.3739612102508545	0.9645983576774597
1.0	13780000.0	13790000.0	1.0	2.0916759967803955	0.8326004147529602
1.0	13960000.0	13970000.0	3.0	2.5384232997894287	1.0366230010986328
1.0	14000000.0	14010000.0	1.0	2.4286563396453857	0.9889345169067383
1.0	14010000.0	14020000.0	4.0	2.1467814445495605	0.8592361211776733
1.0	14080000.0	14090000.0	1.0	1.7521737813949585	0.6587695479393005
1.0	14100000.0	14110000.0	1.0	1.8610763549804688	0.7163665294647217
1.0	14110000.0	14120000.0	1.0	1.878135085105896	0.7252321243286133
1.0	14180000.0	14190000.0	1.0	2.5560028553009033	1.0441219806671143
1.0	14200000.0	14210000.0	3.0	2.51055908203125	1.0246614217758179
1.0	14260000.0	14270000.0	2.0	2.982102155685425	1.214780330657959
1.0	14380000.0	14390000.0	4.0	2.610081195831299	1.0669499635696411
1.0	14400000.0	14410000.0	2.0	2.6503803730010986	1.083730936050415
1.0	14430000.0	14440000.0	3.0	2.359788656234741	0.9582290649414062
1.0	14460000.0	14470000.0	2.0	2.3777687549591064	0.9663057327270508
1.0	14640000.0	14650000.0	2.0	2.3559176921844482	0.9564851522445679
1.0	14750000.0	14760000.0	0.0	2.670492172241211	1.0920348167419434
1.0	14790000.0	14800000.0	9.0	2.3825814723968506	0.9684597849845886
1.0	14860000.0	14870000.0	2.0	2.669144630432129	1.0914801359176636
1.0	14930000.0	14940000.0	3.0	2.2125906944274902	0.8904849886894226
1.0	14950000.0	14960000.0	1.0	2.1697776317596436	0.8702245950698853
1.0	14960000.0	14970000.0	2.0	2.4093120098114014	0.9803725481033325
1.0	14970000.0	14980000.0	1.0	2.3349058628082275	0.9469815492630005
1.0	15050000.0	15060000.0	2.0	2.124851703643799	0.8486884236335754
1.0	15070000.0	15080000.0	3.0	2.2366302013397217	0.9017496109008789
1.0	15120000.0	15130000.0	2.0	2.387246608734131	0.9705451726913452
1.0	15150000.0	15160000.0	0.0	2.349148988723755	0.9534298181533813
1.0	15170000.0	15180000.0	3.0	2.2713892459869385	0.9178960919380188
1.0	15200000.0	15210000.0	1.0	2.2672080993652344	0.915962815284729
1.0	15240000.0	15250000.0	1.0	2.188371181488037	0.8790544271469116
1.0	15360000.0	15370000.0	1.0	2.085371732711792	0.8295259475708008
1.0	15370000.0	15380000.0	0.0	2.0295987129211426	0.80207359790802
1.0	15520000.0	15530000.0	0.0	1.979056715965271	0.7768061757087708
1.0	15690000.0	15700000.0	0.0	1.858372449874878	0.7149580121040344
1.0	15740000.0	15750000.0	3.0	1.6953742504119873	0.6280583739280701
1.0	15800000.0	15810000.0	0.0	1.9114692211151123	0.7424325346946716
1.0	15820000.0	15830000.0	0.0	1.892716646194458	0.7327783703804016
1.0	15870000.0	15880000.0	2.0	1.9545087814331055	0.7643982172012329
1.0	15910000.0	15920000.0	1.0	2.339071035385132	0.9488711357116699
1.0	15920000.0	15930000.0	2.0	2.22491192817688	0.8962684869766235
1.0	15930000.0	15940000.0	6.0	2.1753768920898438	0.8728882670402527
1.0	15950000.0	15960000.0	4.0	2.142786979675293	0.8573194742202759
1.0	16030000.0	16040000.0	4.0	2.293201446533203	0.9279459714889526
1.0	16080000.0	16090000.0	2.0	2.2965445518493652	0.9294816255569458
1.0	16170000.0	16180000.0	3.0	3.349900484085083	1.3464200496673584
1.0	16200000.0	16210000.0	2.0	1.8654940128326416	0.7186666131019592
1.0	16280000.0	16290000.0	0.0	1.9666674137115479	0.7705564498901367
1.0	16360000.0	16370000.0	3.0	2.281363010406494	0.92249995470047
1.0	16390000.0	16400000.0	3.0	2.434253454208374	0.9914029240608215
1.0	16490000.0	16500000.0	2.0	2.1940860748291016	0.8817585110664368
1.0	16510000.0	16520000.0	3.0	1.776050329208374	0.6715446710586548
1.0	16540000.0	16550000.0	1.0	1.9926761388778687	0.7836508750915527
1.0	16560000.0	16570000.0	3.0	1.8206535577774048	0.6951891183853149
1.0	16570000.0	16580000.0	0.0	1.8198308944702148	0.6947545409202576
1.0	16590000.0	16600000.0	2.0	1.8702824115753174	0.7211562991142273
1.0	16640000.0	16650000.0	1.0	1.8331968784332275	0.7017866373062134
1.0	16650000.0	16660000.0	1.0	1.9290492534637451	0.7514368295669556
1.0	16700000.0	16710000.0	3.0	1.8593066930770874	0.7154456377029419
1.0	16750000.0	16760000.0	2.0	1.9238531589508057	0.7487798929214478
1.0	16770000.0	16780000.0	4.0	1.7246177196502686	0.643925130367279
1.0	16780000.0	16790000.0	1.0	1.8132703304290771	0.6912933588027954
1.0	17350000.0	17360000.0	0.0	1.757015585899353	0.6613665819168091
1.0	17370000.0	17380000.0	0.0	1.7442262172698975	0.6545007824897766
1.0	17390000.0	17400000.0	0.0	1.939038872718811	0.7565349340438843
1.0	17420000.0	17430000.0	3.0	1.935560941696167	0.7547618746757507
1.0	17430000.0	17440000.0	1.0	2.025000810623169	0.7997905611991882
1.0	17450000.0	17460000.0	5.0	2.1535000801086426	0.8624531626701355
1.0	17490000.0	17500000.0	2.0	2.3699634075164795	0.9628046751022339
1.0	17560000.0	17570000.0	3.0	2.2319016456604004	0.8995403051376343
1.0	17570000.0	17580000.0	0.0	2.2180728912353516	0.8930605053901672
1.0	17660000.0	17670000.0	5.0	2.2032980918884277	0.8861093521118164
1.0	17690000.0	17700000.0	2.0	2.1821792125701904	0.8761194348335266
1.0	17760000.0	17770000.0	4.0	2.7688918113708496	1.1319758892059326
1.0	17830000.0	17840000.0	1.0	2.0933070182800293	0.8333945274353027
1.0	17850000.0	17860000.0	1.0	2.0363173484802246	0.8054041862487793
1.0	17860000.0	17870000.0	4.0	2.1091346740722656	0.8410848379135132
1.0	17880000.0	17890000.0	0.0	1.8979237079620361	0.7354625463485718
1.0	17910000.0	17920000.0	1.0	1.9239044189453125	0.748806893825531
1.0	17930000.0	17940000.0	4.0	1.9537490606307983	0.7640143632888794
1.0	17970000.0	17980000.0	4.0	2.0191123485565186	0.7968617081642151
1.0	17980000.0	17990000.0	0.0	2.218045234680176	0.8930481672286987
1.0	18050000.0	18060000.0	2.0	2.4581151008605957	1.001882791519165
1.0	18080000.0	18090000.0	6.0	2.4906601905822754	1.016059160232544
1.0	18160000.0	18170000.0	3.0	2.815842628479004	1.150643229484558
1.0	18170000.0	18180000.0	1.0	3.0460221767425537	1.2386479377746582
1.0	18180000.0	18190000.0	4.0	2.890958070755005	1.1799941062927246
1.0	18330000.0	18340000.0	2.0	3.28004789352417	1.3224552869796753
1.0	18380000.0	18390000.0	4.0	3.2253894805908203	1.3033723831176758
1.0	18390000.0	18400000.0	0.0	3.177002429962158	1.2862319946289062
1.0	18500000.0	18510000.0	2.0	2.7380008697509766	1.1195566654205322
1.0	18570000.0	18580000.0	1.0	2.883512496948242	1.1771131753921509
1.0	18690000.0	18700000.0	3.0	2.787163496017456	1.1392689943313599
1.0	18750000.0	18760000.0	2.0	2.9746150970458984	1.2119563817977905
1.0	18780000.0	18790000.0	4.0	2.9141621589660645	1.1889355182647705
1.0	18840000.0	18850000.0	1.0	2.828303813934326	1.1555558443069458
1.0	18870000.0	18880000.0	3.0	2.6508193016052246	1.0839132070541382
1.0	18980000.0	18990000.0	2.0	2.401118755340576	0.9767307043075562
1.0	19000000.0	19010000.0	1.0	2.3803887367248535	0.9674780964851379
1.0	19100000.0	19110000.0	4.0	2.0117814540863037	0.793209433555603
1.0	19170000.0	19180000.0	0.0	2.0125796794891357	0.7936072945594788
1.0	19200000.0	19210000.0	1.0	1.812408208847046	0.6908393502235413
1.0	19220000.0	19230000.0	1.0	1.739184021949768	0.6517871618270874
1.0	19260000.0	19270000.0	2.0	1.796321153640747	0.6823256015777588
1.0	19370000.0	19380000.0	2.0	2.133518934249878	0.8528649210929871
1.0	19390000.0	19400000.0	2.0	2.085740566253662	0.8297054171562195
1.0	19460000.0	19470000.0	0.0	1.8584247827529907	0.714985191822052
1.0	19610000.0	19620000.0	3.0	2.2300174236297607	0.8986587524414062
1.0	19670000.0	19680000.0	0.0	2.3337604999542236	0.9464616775512695
1.0	19730000.0	19740000.0	2.0	2.043189764022827	0.8088043332099915
1.0	19790000.0	19800000.0	4.0	2.0795867443084717	0.8266991376876831
1.0	19930000.0	19940000.0	3.0	2.2825026512145996	0.9230243563652039
1.0	19960000.0	19970000.0	5.0	2.1686511039733887	0.8696876764297485
1.0	19980000.0	19990000.0	1.0	2.111320972442627	0.8421446084976196
1.0	20000000.0	20010000.0	4.0	2.0839810371398926	0.8288461565971375
1.0	20020000.0	20030000.0	0.0	2.097886562347412	0.8356234431266785
1.0	20140000.0	20150000.0	5.0	2.0309367179870605	0.8027362823486328
1.0	20150000.0	20160000.0	3.0	2.1449108123779297	0.8583387136459351
1.0	20190000.0	20200000.0	2.0	2.4683616161346436	1.0063600540161133
1.0	20220000.0	20230000.0	0.0	2.124772071838379	0.8486485481262207
1.0	20270000.0	20280000.0	2.0	2.3179962635040283	0.9392912983894348
1.0	20390000.0	20400000.0	5.0	2.7619776725769043	1.1292057037353516
1.0	20410000.0	20420000.0	3.0	2.762329578399658	1.1293470859527588
1.0	20500000.0	20510000.0	2.0	2.48445200920105	1.0133657455444336
1.0	20520000.0	20530000.0	1.0	2.2575137615203857	0.9114714860916138
1.0	20610000.0	20620000.0	1.0	2.4834094047546387	1.012912392616272
1.0	20660000.0	20670000.0	2.0	2.4880642890930176	1.0149333477020264
1.0	20690000.0	20700000.0	3.0	2.5040295124053955	1.0218442678451538
1.0	20730000.0	20740000.0	1.0	2.5271568298339844	1.0317981243133545
1.0	20740000.0	20750000.0	4.0	2.5175461769104004	1.02767014503479
1.0	20760000.0	20770000.0	1.0	2.3924779891967773	0.9728800058364868
1.0	20780000.0	20790000.0	2.0	2.3970539569854736	0.9749205708503723
1.0	20850000.0	20860000.0	2.0	2.166246175765991	0.8685412406921387
1.0	20870000.0	20880000.0	2.0	2.2218823432922363	0.8948485255241394
1.0	20900000.0	20910000.0	2.0	2.2784953117370605	0.9211781620979309
1.0	21000000.0	21010000.0	3.0	2.225531578063965	0.8965586423873901
1.0	21060000.0	21070000.0	5.0	1.8806593418121338	0.726539134979248
1.0	21080000.0	21090000.0	0.0	1.9926573038101196	0.7836418151855469
1.0	21130000.0	21140000.0	2.0	1.9114484786987305	0.7424209713935852
1.0	21140000.0	21150000.0	1.0	1.8072888851165771	0.6881347894668579
1.0	21150000.0	21160000.0	1.0	1.7550971508026123	0.660338282585144
1.0	21180000.0	21190000.0	0.0	1.7691224813461304	0.6678453683853149
1.0	21210000.0	21220000.0	1.0	1.780212163925171	0.6737623810768127
1.0	21220000.0	21230000.0	1.0	1.8184452056884766	0.6940252184867859
1.0	21230000.0	21240000.0	3.0	1.8402541875839233	0.7054892778396606
1.0	21250000.0	21260000.0	1.0	1.8877601623535156	0.7302157282829285
1.0	21280000.0	21290000.0	3.0	1.83014714717865	0.7001839876174927
1.0	21300000.0	21310000.0	2.0	1.937567114830017	0.7557848691940308
1.0	21370000.0	21380000.0	3.0	1.909960150718689	0.7416568994522095
1.0	21440000.0	21450000.0	3.0	2.0121400356292725	0.7933889627456665
1.0	21490000.0	21500000.0	0.0	1.9613425731658936	0.7678611874580383
1.0	21590000.0	21600000.0	0.0	2.156967878341675	0.8641125559806824
1.0	21610000.0	21620000.0	4.0	2.120609760284424	0.8466379046440125
1.0	21640000.0	21650000.0	0.0	2.0928845405578613	0.8331880569458008
1.0	21660000.0	21670000.0	2.0	1.966604232788086	0.7705245614051819
1.0	21700000.0	21710000.0	2.0	2.1877281665802	0.8787500262260437
1.0	21720000.0	21730000.0	2.0	2.108725070953369	0.8408868908882141
1.0	21730000.0	21740000.0	1.0	2.125352382659912	0.8489281535148621
1.0	21870000.0	21880000.0	2.0	2.251293182373047	0.9085809588432312
1.0	21880000.0	21890000.0	3.0	2.298170328140259	0.9302264451980591
1.0	21900000.0	21910000.0	2.0	2.4934885501861572	1.017284870147705
1.0	21930000.0	21940000.0	2.0	2.6121368408203125	1.0678108930587769
1.0	21950000.0	21960000.0	3.0	2.447727680206299	0.9973303079605103
1.0	21970000.0	21980000.0	1.0	2.3682289123535156	0.9620264172554016
1.0	21980000.0	21990000.0	3.0	2.296576738357544	0.9294959902763367
1.0	22070000.0	22080000.0	0.0	2.5799386501312256	1.0542688369750977
1.0	22100000.0	22110000.0	2.0	2.2938132286071777	0.9282263517379761
1.0	22130000.0	22140000.0	1.0	2.509640693664551	1.0242650508880615
1.0	22140000.0	22150000.0	6.0	2.383206605911255	0.9687390327453613
1.0	22170000.0	22180000.0	2.0	2.352405071258545	0.9548999667167664
1.0	22260000.0	22270000.0	1.0	2.1047873497009277	0.8389774560928345
1.0	22460000.0	22470000.0	4.0	2.0173499584198	0.7959840297698975
1.0	22540000.0	22550000.0	2.0	2.166823625564575	0.868817150592804
1.0	22550000.0	22560000.0	2.0	2.1367416381835938	0.8544145822525024
1.0	22580000.0	22590000.0	2.0	2.1247265338897705	0.8486269116401672
1.0	22600000.0	22610000.0	2.0	2.170714855194092	0.8706703186035156
1.0	22610000.0	22620000.0	1.0	2.276637077331543	0.9203197360038757
1.0	22640000.0	22650000.0	2.0	2.215712785720825	0.8919515609741211
1.0	22660000.0	22670000.0	4.0	2.1961612701416016	0.88274085521698
1.0	22750000.0	22760000.0	2.0	2.1492226123809814	0.8604058027267456
1.0	22770000.0	22780000.0	4.0	1.720587968826294	0.6417485475540161
1.0	22790000.0	22800000.0	2.0	1.862170934677124	0.7169364094734192
1.0	22850000.0	22860000.0	0.0	2.0306472778320312	0.802592933177948
1.0	23010000.0	23020000.0	3.0	2.2573654651641846	0.9114028215408325
1.0	23030000.0	23040000.0	1.0	2.2144112586975098	0.8913408517837524
1.0	23060000.0	23070000.0	2.0	2.126267910003662	0.849370002746582
1.0	23130000.0	23140000.0	1.0	1.9940299987792969	0.7843309640884399
1.0	23150000.0	23160000.0	1.0	2.082489013671875	0.8281181454658508
1.0	23160000.0	23170000.0	0.0	2.147304058074951	0.8594875335693359
1.0	23210000.0	23220000.0	1.0	2.1836905479431152	0.8768365979194641
1.0	23350000.0	23360000.0	3.0	1.8991928100585938	0.7361171841621399
1.0	23360000.0	23370000.0	1.0	1.9381849765777588	0.7560995817184448
1.0	23390000.0	23400000.0	1.0	1.78689706325531	0.677320659160614
1.0	23420000.0	23430000.0	1.0	1.8169288635253906	0.6932244300842285
1.0	23490000.0	23500000.0	1.0	2.4282190799713135	0.9887417554855347
1.0	23530000.0	23540000.0	3.0	2.227848768234253	0.8976432681083679
1.0	23620000.0	23630000.0	5.0	2.2819480895996094	0.9227689504623413
1.0	23640000.0	23650000.0	5.0	2.156219005584717	0.863754391670227
1.0	23660000.0	23670000.0	1.0	2.3702759742736816	0.9629448056221008
1.0	23720000.0	23730000.0	2.0	2.0456080436706543	0.8099991679191589
1.0	23730000.0	23740000.0	3.0	1.9837383031845093	0.7791621088981628
1.0	23740000.0	23750000.0	2.0	2.028623580932617	0.8015884160995483
1.0	23840000.0	23850000.0	0.0	2.1449108123779297	0.8583387136459351
1.0	23860000.0	23870000.0	1.0	2.098248243331909	0.8357990980148315
1.0	24050000.0	24060000.0	4.0	1.918371558189392	0.745972752571106
1.0	24090000.0	24100000.0	4.0	1.8997882604599	0.7364250421524048
1.0	24120000.0	24130000.0	0.0	2.6316545009613037	1.0759575366973877
1.0	24150000.0	24160000.0	2.0	2.2145800590515137	0.8914202451705933
1.0	24190000.0	24200000.0	2.0	2.14454984664917	0.8581660389900208
1.0	24210000.0	24220000.0	3.0	1.9301780462265015	0.7520149350166321
1.0	24240000.0	24250000.0	3.0	1.8617388010025024	0.7167119979858398
1.0	24270000.0	24280000.0	0.0	1.7238165140151978	0.64349365234375
1.0	24420000.0	24430000.0	0.0	1.7186704874038696	0.6407097578048706
1.0	24450000.0	24460000.0	1.0	1.7127498388290405	0.63750159740448
1.0	24510000.0	24520000.0	0.0	2.0777242183685303	0.8257881999015808
1.0	24520000.0	24530000.0	0.0	1.9268982410430908	0.7503383755683899
1.0	24550000.0	24560000.0	1.0	2.176071882247925	0.8732191324234009
1.0	24570000.0	24580000.0	3.0	2.1622989177703857	0.8666589856147766
1.0	24620000.0	24630000.0	1.0	1.9747207164764404	0.7746208906173706
1.0	24640000.0	24650000.0	0.0	2.072206974029541	0.8230853080749512
1.0	24700000.0	24710000.0	2.0	1.7779251337051392	0.67254239320755
1.0	24950000.0	24960000.0	0.0	2.07786226272583	0.8258556127548218
1.0	24960000.0	24970000.0	3.0	1.8309547901153564	0.7006083726882935
1.0	24970000.0	24980000.0	4.0	1.9000256061553955	0.7365465760231018
1.0	24990000.0	25000000.0	0.0	1.9050893783569336	0.7391541600227356
1.0	25070000.0	25080000.0	2.0	1.712404489517212	0.6373137831687927
1.0	25100000.0	25110000.0	3.0	1.7567392587661743	0.6612182855606079
1.0	25130000.0	25140000.0	0.0	1.7117111682891846	0.6369374990463257
1.0	25180000.0	25190000.0	2.0	1.8931058645248413	0.7329786419868469
1.0	25210000.0	25220000.0	0.0	2.016918659210205	0.7957693338394165
1.0	25250000.0	25260000.0	2.0	2.085371494293213	0.8295257687568665
1.0	25260000.0	25270000.0	3.0	2.0688815116882324	0.8214550018310547
1.0	25270000.0	25280000.0	2.0	2.079503297805786	0.8266581296920776
1.0	25310000.0	25320000.0	2.0	2.045637845993042	0.810014545917511
1.0	25360000.0	25370000.0	0.0	2.184999942779541	0.8774579763412476
1.0	25370000.0	25380000.0	3.0	2.125490665435791	0.8489949107170105
1.0	25380000.0	25390000.0	0.0	2.074793577194214	0.824353039264679
1.0	25680000.0	25690000.0	0.0	1.8593051433563232	0.7154446244239807
1.0	25760000.0	25770000.0	2.0	1.7088396549224854	0.6353794932365417
1.0	25810000.0	25820000.0	3.0	1.7636445760726929	0.6649160385131836
1.0	25820000.0	25830000.0	0.0	1.8622877597808838	0.7169981002807617
1.0	25880000.0	25890000.0	0.0	1.7823858261108398	0.6749195456504822
1.0	26000000.0	26010000.0	0.0	1.9498271942138672	0.7620227932929993
1.0	26020000.0	26030000.0	1.0	1.8074452877044678	0.688217043876648
1.0	26050000.0	26060000.0	1.0	1.7820358276367188	0.6747316122055054
1.0	26130000.0	26140000.0	1.0	1.8737239837646484	0.7229433059692383
1.0	26210000.0	26220000.0	2.0	1.8302814960479736	0.7002540826797485
1.0	26240000.0	26250000.0	0.0	2.011939525604248	0.7932883501052856
1.0	26310000.0	26320000.0	1.0	1.9421327114105225	0.7581098675727844
1.0	26380000.0	26390000.0	0.0	2.1802799701690674	0.8752177953720093
1.0	26400000.0	26410000.0	3.0	2.1175849437713623	0.8451769948005676
1.0	26470000.0	26480000.0	1.0	2.0438175201416016	0.8091144561767578
1.0	26540000.0	26550000.0	2.0	2.1359875202178955	0.8540528416633606
1.0	26610000.0	26620000.0	1.0	1.8699897527694702	0.7210034728050232
1.0	26710000.0	26720000.0	3.0	2.0218255519866943	0.798211932182312
1.0	26760000.0	26770000.0	4.0	1.9184213876724243	0.7459987998008728
1.0	26780000.0	26790000.0	4.0	1.9371449947357178	0.7555689811706543
1.0	26840000.0	26850000.0	5.0	1.9914624691009521	0.7830430865287781
1.0	26880000.0	26890000.0	2.0	1.9110863208770752	0.7422359585762024
1.0	26900000.0	26910000.0	1.0	1.9650719165802002	0.7697483897209167
1.0	26950000.0	26960000.0	1.0	2.0495247840881348	0.811933696269989
1.0	26990000.0	27000000.0	1.0	2.0034708976745605	0.7890569567680359
1.0	27000000.0	27010000.0	4.0	1.8594932556152344	0.7155419588088989
1.0	27030000.0	27040000.0	3.0	1.7374387979507446	0.6508466601371765
1.0	27090000.0	27100000.0	2.0	1.846459984779358	0.7087384462356567
1.0	27110000.0	27120000.0	2.0	2.7376511096954346	1.1194156408309937
1.0	27210000.0	27220000.0	1.0	2.4761528968811035	1.0097570419311523
1.0	27310000.0	27320000.0	2.0	2.2753844261169434	0.9197414517402649
1.0	27360000.0	27370000.0	3.0	2.1241233348846436	0.848336398601532
1.0	27380000.0	27390000.0	4.0	1.9865195751190186	0.7805604338645935
1.0	27390000.0	27400000.0	0.0	2.0372116565704346	0.8058469891548157
1.0	27430000.0	27440000.0	3.0	2.0298495292663574	0.802198052406311
1.0	27590000.0	27600000.0	2.0	2.026338815689087	0.8004552721977234
1.0	27600000.0	27610000.0	1.0	2.0136446952819824	0.7941378355026245
1.0	27730000.0	27740000.0	2.0	2.0877063274383545	0.8306646347045898
1.0	27830000.0	27840000.0	3.0	2.27313232421875	0.9187013506889343
1.0	27870000.0	27880000.0	1.0	2.217073678970337	0.8925923109054565
1.0	27930000.0	27940000.0	1.0	2.1365091800689697	0.8543031811714172
1.0	27950000.0	27960000.0	0.0	1.903116226196289	0.7381383180618286
1.0	28040000.0	28050000.0	3.0	1.9700692892074585	0.7722741961479187
1.0	28120000.0	28130000.0	3.0	1.974056601524353	0.7742853760719299
1.0	28230000.0	28240000.0	1.0	1.867784857749939	0.7198573350906372
1.0	28280000.0	28290000.0	0.0	2.108229160308838	0.840645968914032
1.0	28310000.0	28320000.0	0.0	1.9263683557510376	0.7500667572021484
1.0	28380000.0	28390000.0	1.0	2.0984694957733154	0.8359068036079407
1.0	28420000.0	28430000.0	1.0	2.2495923042297363	0.9077891111373901
1.0	28520000.0	28530000.0	1.0	1.9226738214492798	0.7481759190559387
1.0	28540000.0	28550000.0	1.0	1.9903513193130493	0.7824850082397461
1.0	28590000.0	28600000.0	0.0	1.951948881149292	0.7630993127822876
1.0	28640000.0	28650000.0	5.0	2.1273586750030518	0.8498957753181458
1.0	28680000.0	28690000.0	3.0	2.0910966396331787	0.832319438457489
1.0	28690000.0	28700000.0	1.0	2.5519611835479736	1.0424013137817383
1.0	28750000.0	28760000.0	1.0	2.0929508209228516	0.8332201838493347
1.0	28760000.0	28770000.0	2.0	1.9593799114227295	0.7668684720993042
1.0	28990000.0	29000000.0	2.0	2.432408094406128	0.9905902743339539
1.0	29050000.0	29060000.0	6.0	2.3755481243133545	0.9653095006942749
1.0	29100000.0	29110000.0	1.0	2.2518868446350098	0.9088556170463562
1.0	29170000.0	29180000.0	1.0	2.0041630268096924	0.7894034385681152
1.0	29180000.0	29190000.0	3.0	1.981217622756958	0.7778932452201843
1.0	29210000.0	29220000.0	0.0	1.9669196605682373	0.7706834673881531
1.0	29230000.0	29240000.0	1.0	1.8715636730194092	0.7218210101127625
1.0	29250000.0	29260000.0	1.0	1.8454351425170898	0.7082020044326782
1.0	29260000.0	29270000.0	3.0	1.8676774501800537	0.71980220079422
1.0	29300000.0	29310000.0	4.0	2.00178861618042	0.7882165908813477
1.0	29330000.0	29340000.0	0.0	2.0753064155578613	0.8246046304702759
1.0	29390000.0	29400000.0	3.0	1.9182695150375366	0.7459214925765991
1.0	29420000.0	29430000.0	0.0	1.9044713973999023	0.7388355135917664
1.0	29460000.0	29470000.0	3.0	1.9406747817993164	0.757367730140686
1.0	29500000.0	29510000.0	1.0	1.5447666645050049	0.5445948839187622
1.0	29540000.0	29550000.0	1.0	1.7229102849960327	0.6430031061172485
1.0	29570000.0	29580000.0	1.0	1.7451136112213135	0.6549773812294006
1.0	29590000.0	29600000.0	2.0	1.8535257577896118	0.7124286890029907
1.0	29610000.0	29620000.0	3.0	1.8910820484161377	0.7319321632385254
1.0	29620000.0	29630000.0	2.0	1.9239628314971924	0.7488378882408142
1.0	29650000.0	29660000.0	4.0	1.9818570613861084	0.7782154083251953
1.0	29730000.0	29740000.0	1.0	2.3080759048461914	0.934762179851532
1.0	29770000.0	29780000.0	3.0	2.4961256980895996	1.018426775932312
1.0	29800000.0	29810000.0	1.0	2.4755544662475586	1.0094964504241943
1.0	29810000.0	29820000.0	1.0	2.4649577140808105	1.0048744678497314
1.0	29820000.0	29830000.0	4.0	2.2804179191589355	0.922062873840332
1.0	29850000.0	29860000.0	6.0	2.2092769145965576	0.8889255523681641
1.0	29860000.0	29870000.0	4.0	2.1582419872283936	0.8647214770317078
1.0	30020000.0	30030000.0	0.0	1.7841579914093018	0.6758633852005005
1.0	30090000.0	30100000.0	3.0	2.509503126144409	1.0242058038711548
1.0	30100000.0	30110000.0	6.0	2.4121432304382324	0.98162841796875
1.0	30130000.0	30140000.0	1.0	2.7350735664367676	1.1183745861053467
1.0	30150000.0	30160000.0	3.0	2.6829209327697754	1.0971417427062988
1.0	30190000.0	30200000.0	2.0	3.0571579933166504	1.242762565612793
1.0	30200000.0	30210000.0	1.0	2.739506721496582	1.120165467262268
1.0	30320000.0	30330000.0	2.0	3.0765347480773926	1.2498903274536133
1.0	30330000.0	30340000.0	1.0	3.1937365531921387	1.2921868562698364
1.0	30340000.0	30350000.0	1.0	3.2293670177459717	1.3047709465026855
1.0	30350000.0	30360000.0	6.0	3.216702938079834	1.3003122806549072
1.0	30420000.0	30430000.0	5.0	3.421778917312622	1.3705922365188599
1.0	30460000.0	30470000.0	3.0	3.4140968322753906	1.3680322170257568
1.0	30480000.0	30490000.0	2.0	3.6430504322052	1.4419963359832764
1.0	30530000.0	30540000.0	0.0	3.3014016151428223	1.3298308849334717
1.0	30710000.0	30720000.0	4.0	2.9629464149475098	1.207543134689331
1.0	30730000.0	30740000.0	3.0	2.838374614715576	1.1595122814178467
1.0	30760000.0	30770000.0	2.0	2.7665295600891113	1.1310303211212158
1.0	30800000.0	30810000.0	4.0	2.5216712951660156	1.0294430255889893
1.0	30810000.0	30820000.0	1.0	2.580749034881592	1.0546119213104248
1.0	30890000.0	30900000.0	0.0	2.538099527359009	1.0364854335784912
1.0	30960000.0	30970000.0	6.0	2.410734176635742	0.9810037612915039
1.0	31010000.0	31020000.0	5.0	2.661546468734741	1.0883471965789795
1.0	31070000.0	31080000.0	4.0	2.735689163208008	1.1186236143112183
1.0	31090000.0	31100000.0	3.0	2.518674373626709	1.028154730796814
1.0	31160000.0	31170000.0	6.0	2.342830181121826	0.9505721926689148
1.0	31180000.0	31190000.0	1.0	2.3233084678649902	0.941710352897644
1.0	31260000.0	31270000.0	5.0	2.01920223236084	0.7969059944152832
1.0	31300000.0	31310000.0	4.0	1.9561675786972046	0.765239417552948
1.0	31320000.0	31330000.0	2.0	1.9601348638534546	0.7672508358955383
1.0	31340000.0	31350000.0	3.0	1.847020149230957	0.7090309858322144
1.0	31360000.0	31370000.0	1.0	1.975224494934082	0.7748748660087585
1.0	31390000.0	31400000.0	1.0	2.0412065982818604	0.8078243136405945
1.0	31450000.0	31460000.0	5.0	1.8434689044952393	0.707171618938446
1.0	31600000.0	31610000.0	2.0	2.2888474464416504	0.9259445071220398
1.0	31630000.0	31640000.0	1.0	2.0939838886260986	0.8337244987487793
1.0	31660000.0	31670000.0	0.0	2.1408774852752686	0.8564029932022095
1.0	31680000.0	31690000.0	1.0	2.0636558532714844	0.8188907504081726
1.0	31740000.0	31750000.0	3.0	1.9483773708343506	0.761285662651062
1.0	31760000.0	31770000.0	4.0	1.926367998123169	0.7500665783882141
1.0	31790000.0	31800000.0	4.0	1.9291374683380127	0.7514820694923401
1.0	31850000.0	31860000.0	3.0	2.316992998123169	0.9388330578804016
1.0	32000000.0	32010000.0	3.0	2.3021788597106934	0.9320640563964844
1.0	32020000.0	32030000.0	3.0	2.1848177909851074	0.8773710131645203
1.0	32050000.0	32060000.0	5.0	2.0676662921905518	0.8208600282669067
1.0	32180000.0	32190000.0	0.0	2.042711019515991	0.8085681796073914
1.0	32250000.0	32260000.0	0.0	2.1306660175323486	0.8514903783798218
1.0	32350000.0	32360000.0	4.0	1.8634096384048462	0.7175827026367188
1.0	32360000.0	32370000.0	5.0	1.900305151939392	0.7366900444030762
1.0	32370000.0	32380000.0	0.0	1.7865890264511108	0.677155613899231
1.0	32440000.0	32450000.0	0.0	2.1040732860565186	0.8386305570602417
1.0	32540000.0	32550000.0	7.0	2.0067689418792725	0.7907063364982605
1.0	32620000.0	32630000.0	1.0	1.9145654439926147	0.7440216541290283
1.0	32650000.0	32660000.0	2.0	1.9557735919952393	0.765041172504425
1.0	32750000.0	32760000.0	6.0	1.6939632892608643	0.6272908449172974
1.0	32820000.0	32830000.0	3.0	1.9796653985977173	0.7771123647689819
1.0	32940000.0	32950000.0	0.0	1.90375554561615	0.7384666204452515
1.0	32960000.0	32970000.0	1.0	1.9108521938323975	0.7421156764030457
1.0	33120000.0	33130000.0	3.0	2.2887179851531982	0.9258855581283569
1.0	33200000.0	33210000.0	3.0	2.1629505157470703	0.8669695854187012
1.0	33210000.0	33220000.0	3.0	2.2299129962921143	0.8986101150512695
1.0	33220000.0	33230000.0	0.0	2.308225154876709	0.9348300695419312
1.0	33290000.0	33300000.0	3.0	2.0934860706329346	0.8334813117980957
1.0	33370000.0	33380000.0	2.0	2.373711347579956	0.964486300945282
1.0	33450000.0	33460000.0	0.0	2.144699811935425	0.8582371473312378
1.0	33500000.0	33510000.0	4.0	1.901595115661621	0.7373540997505188
1.0	33520000.0	33530000.0	0.0	2.1408920288085938	0.8564095497131348
1.0	33630000.0	33640000.0	1.0	1.8569672107696533	0.7142246961593628
1.0	33700000.0	33710000.0	4.0	1.8287702798843384	0.6994593739509583
1.0	33710000.0	33720000.0	1.0	1.8872148990631104	0.7299331426620483
1.0	33770000.0	33780000.0	2.0	2.0445923805236816	0.8094975352287292
1.0	33810000.0	33820000.0	0.0	2.2851171493530273	0.9242280721664429
1.0	33880000.0	33890000.0	4.0	1.874995470046997	0.7236034274101257
1.0	33900000.0	33910000.0	0.0	1.9502465724945068	0.7622349858283997
1.0	33980000.0	33990000.0	0.0	2.3436760902404785	0.9509555697441101
1.0	34140000.0	34150000.0	0.0	2.376537799835205	0.9657523036003113
1.0	34150000.0	34160000.0	0.0	2.8552398681640625	1.1661150455474854
1.0	34160000.0	34170000.0	0.0	2.936875104904175	1.197630763053894
1.0	34220000.0	34230000.0	4.0	2.610274076461792	1.0670300722122192
1.0	34260000.0	34270000.0	3.0	3.404040813446045	1.364672064781189
1.0	34270000.0	34280000.0	3.0	3.4289603233337402	1.3729805946350098
1.0	34300000.0	34310000.0	4.0	3.1819143295288086	1.287982702255249
1.0	34620000.0	34630000.0	3.0	3.6583094596862793	1.4467564821243286
1.0	34630000.0	34640000.0	5.0	3.836552858352661	1.5008586645126343
1.0	34820000.0	34830000.0	4.0	3.564394474029541	1.4171249866485596
1.0	34840000.0	34850000.0	4.0	3.5346732139587402	1.4075819253921509
1.0	34870000.0	34880000.0	1.0	3.465960741043091	1.3852088451385498
1.0	34890000.0	34900000.0	3.0	3.4543681144714355	1.3813912868499756
1.0	34900000.0	34910000.0	1.0	3.5764129161834717	1.4209613800048828
1.0	34930000.0	34940000.0	7.0	3.1028618812561035	1.2595126628875732
1.0	34940000.0	34950000.0	2.0	3.3714587688446045	1.3537214994430542
1.0	34990000.0	35000000.0	1.0	3.1423990726470947	1.2738306522369385
1.0	35010000.0	35020000.0	2.0	3.219836711883545	1.301417350769043
1.0	35080000.0	35090000.0	2.0	2.7322168350219727	1.1172195672988892
1.0	35170000.0	35180000.0	1.0	2.234588146209717	0.9007948637008667
1.0	35180000.0	35190000.0	1.0	2.2698934078216553	0.9172050356864929
1.0	35230000.0	35240000.0	2.0	2.0516762733459473	0.8129947781562805
1.0	35250000.0	35260000.0	2.0	1.8770248889923096	0.724656343460083
1.0	35330000.0	35340000.0	4.0	2.2492568492889404	0.9076336026191711
1.0	35370000.0	35380000.0	1.0	2.482032537460327	1.0123146772384644
1.0	35380000.0	35390000.0	5.0	2.326784133911133	0.9432913661003113
1.0	35420000.0	35430000.0	2.0	2.2363293170928955	0.9016086459159851
1.0	35450000.0	35460000.0	2.0	2.1934776306152344	0.8814716339111328
1.0	35510000.0	35520000.0	2.0	2.391695976257324	0.9725319147109985
1.0	35580000.0	35590000.0	5.0	2.278024196624756	0.9209607243537903
1.0	35640000.0	35650000.0	2.0	2.1868019104003906	0.8783115148544312
1.0	35650000.0	35660000.0	2.0	2.0765221118927	0.8252002596855164
1.0	35710000.0	35720000.0	5.0	2.329221248626709	0.944400429725647
1.0	35750000.0	35760000.0	2.0	2.1393795013427734	0.8556828498840332
1.0	35760000.0	35770000.0	2.0	2.0571110248565674	0.8156728744506836
1.0	35830000.0	35840000.0	4.0	1.8188444375991821	0.6942349672317505
1.0	35870000.0	35880000.0	2.0	1.7392253875732422	0.6518082022666931
1.0	35910000.0	35920000.0	1.0	1.7896772623062134	0.6787968873977661
1.0	36110000.0	36120000.0	7.0	1.8559383153915405	0.7136873006820679
1.0	36180000.0	36190000.0	2.0	2.2162156105041504	0.8921888470649719
1.0	36200000.0	36210000.0	4.0	2.433443784713745	0.9910466074943542
1.0	36210000.0	36220000.0	1.0	2.5476624965667725	1.040569543838501
1.0	36220000.0	36230000.0	5.0	2.3403189182281494	0.9494360089302063
1.0	36330000.0	36340000.0	3.0	2.314054012298584	0.9374936819076538
1.0	36380000.0	36390000.0	2.0	2.023038864135742	0.7988148331642151
1.0	36410000.0	36420000.0	1.0	1.9377094507217407	0.7558572292327881
1.0	36440000.0	36450000.0	0.0	2.007294178009033	0.7909688949584961
1.0	36450000.0	36460000.0	5.0	1.918959617614746	0.7462751269340515
1.0	36470000.0	36480000.0	0.0	2.082972764968872	0.8283535242080688
1.0	36490000.0	36500000.0	3.0	1.9668737649917603	0.7706605195999146
1.0	36590000.0	36600000.0	2.0	2.2857825756073	0.9245342016220093
1.0	36640000.0	36650000.0	0.0	2.131462812423706	0.8518739938735962
1.0	36690000.0	36700000.0	1.0	2.2519359588623047	0.9088786840438843
1.0	36770000.0	36780000.0	2.0	2.0335400104522705	0.8040271997451782
1.0	36820000.0	36830000.0	4.0	2.0237088203430176	0.7991473078727722
1.0	36960000.0	36970000.0	1.0	2.1764636039733887	0.8734048008918762
1.0	37000000.0	37010000.0	3.0	2.143589496612549	0.8577041625976562
1.0	37010000.0	37020000.0	1.0	2.2935733795166016	0.9281162023544312
1.0	37060000.0	37070000.0	3.0	2.3131213188171387	0.937066912651062
1.0	37190000.0	37200000.0	4.0	2.9776294231414795	1.2130941152572632
1.0	37240000.0	37250000.0	4.0	2.563877582550049	1.0474672317504883
1.0	37280000.0	37290000.0	3.0	2.8871145248413086	1.1785070896148682
1.0	37290000.0	37300000.0	3.0	2.7991585731506348	1.1440370082855225
1.0	37340000.0	37350000.0	2.0	2.7447948455810547	1.1222975254058838
1.0	37370000.0	37380000.0	1.0	2.971405029296875	1.2107439041137695
1.0	37430000.0	37440000.0	6.0	2.986471176147461	1.2164249420166016
1.0	37600000.0	37610000.0	2.0	2.7485482692718506	1.123809576034546
1.0	37610000.0	37620000.0	3.0	2.5759096145629883	1.0525662899017334
1.0	37620000.0	37630000.0	2.0	2.5700511932373047	1.050085425376892
1.0	37640000.0	37650000.0	3.0	2.5456016063690186	1.039690375328064
1.0	37690000.0	37700000.0	2.0	2.6122493743896484	1.0678575038909912
1.0	37710000.0	37720000.0	0.0	2.5743260383605957	1.0518957376480103
1.0	37810000.0	37820000.0	3.0	2.4260342121124268	0.987777590751648
1.0	37880000.0	37890000.0	2.0	2.3323779106140137	0.9458342790603638
1.0	37890000.0	37900000.0	4.0	2.174224853515625	0.8723407983779907
1.0	37910000.0	37920000.0	3.0	2.170480251312256	0.8705587387084961
1.0	37960000.0	37970000.0	0.0	2.1704835891723633	0.8705608248710632
1.0	38080000.0	38090000.0	3.0	2.644707202911377	1.0813804864883423
1.0	38120000.0	38130000.0	3.0	2.6549465656280518	1.0856211185455322
1.0	38160000.0	38170000.0	2.0	2.2852892875671387	0.9243073463439941
1.0	38200000.0	38210000.0	1.0	2.243072748184204	0.9047545194625854
1.0	38210000.0	38220000.0	2.0	2.2561354637145996	0.9108304977416992
1.0	38230000.0	38240000.0	3.0	2.4198997020721436	0.9850646257400513
1.0	38250000.0	38260000.0	2.0	2.1354732513427734	0.8538045883178711
1.0	38290000.0	38300000.0	0.0	1.9139468669891357	0.7437047958374023
1.0	38380000.0	38390000.0	0.0	1.7929998636245728	0.6805632710456848
1.0	38400000.0	38410000.0	0.0	1.8049033880233765	0.6868728399276733
1.0	38470000.0	38480000.0	3.0	1.5743285417556763	0.561188817024231
1.0	38510000.0	38520000.0	5.0	1.7507984638214111	0.6580332517623901
1.0	38590000.0	38600000.0	1.0	1.8406040668487549	0.7056710124015808
1.0	38640000.0	38650000.0	0.0	2.2297255992889404	0.8985224962234497
1.0	38670000.0	38680000.0	2.0	2.2543177604675293	0.9099864959716797
1.0	38690000.0	38700000.0	2.0	2.157927989959717	0.8645714521408081
1.0	38700000.0	38710000.0	3.0	2.1226444244384766	0.8476215600967407
1.0	38710000.0	38720000.0	3.0	2.1135456562042236	0.8432226181030273
1.0	38910000.0	38920000.0	4.0	2.3697433471679688	0.9627062082290649
1.0	38950000.0	38960000.0	7.0	2.097095012664795	0.8352386355400085
1.0	38960000.0	38970000.0	0.0	2.2500572204589844	0.9080058336257935
1.0	38980000.0	38990000.0	3.0	2.2567529678344727	0.9111172556877136
1.0	39040000.0	39050000.0	0.0	2.434149742126465	0.9913576245307922
1.0	39170000.0	39180000.0	1.0	2.4935872554779053	1.0173275470733643
1.0	39240000.0	39250000.0	0.0	2.5554845333099365	1.043900966644287
1.0	39250000.0	39260000.0	4.0	2.3209824562072754	0.9406526684761047
1.0	39260000.0	39270000.0	3.0	2.3961334228515625	0.9745100736618042
1.0	39300000.0	39310000.0	3.0	2.096806526184082	0.8350990414619446
1.0	39390000.0	39400000.0	0.0	2.228032350540161	0.8977301716804504
1.0	39550000.0	39560000.0	3.0	1.933998703956604	0.7539642453193665
1.0	39570000.0	39580000.0	1.0	1.9390478134155273	0.756538987159729
1.0	39610000.0	39620000.0	3.0	1.6900756359100342	0.6251721978187561
1.0	39620000.0	39630000.0	2.0	1.7183681726455688	0.640545666217804
1.0	39670000.0	39680000.0	2.0	1.9488630294799805	0.7615324854850769
1.0	39690000.0	39700000.0	3.0	1.9288787841796875	0.751349151134491
1.0	39750000.0	39760000.0	1.0	1.9841594696044922	0.7793735265731812
1.0	39760000.0	39770000.0	2.0	2.0149621963500977	0.7947937846183777
1.0	39790000.0	39800000.0	2.0	1.9996373653411865	0.7871401906013489
1.0	39850000.0	39860000.0	1.0	2.0622005462646484	0.8181750178337097
1.0	39890000.0	39900000.0	1.0	2.111327886581421	0.842147707939148
1.0	39970000.0	39980000.0	2.0	2.0209922790527344	0.7977970838546753
1.0	39980000.0	39990000.0	0.0	2.04512357711792	0.8097602725028992
1.0	40110000.0	40120000.0	2.0	2.2889819145202637	0.9260066747665405
1.0	40130000.0	40140000.0	1.0	2.3256068229675293	0.9427566528320312
1.0	40160000.0	40170000.0	2.0	2.2456183433532715	0.9059401750564575
1.0	40170000.0	40180000.0	1.0	2.3163552284240723	0.9385443925857544
1.0	40270000.0	40280000.0	2.0	2.233354091644287	0.9002195596694946
1.0	40290000.0	40300000.0	1.0	2.2849903106689453	0.9241693615913391
1.0	40360000.0	40370000.0	1.0	2.5266475677490234	1.0315799713134766
1.0	40390000.0	40400000.0	1.0	2.204920768737793	0.8868738412857056
1.0	40600000.0	40610000.0	4.0	1.8734639883041382	0.7228080630302429
1.0	40650000.0	40660000.0	0.0	1.8809417486190796	0.7266858220100403
1.0	40660000.0	40670000.0	1.0	1.8463497161865234	0.7086800932884216
1.0	40710000.0	40720000.0	0.0	1.9730249643325806	0.7737654447555542
1.0	40720000.0	40730000.0	4.0	1.9813945293426514	0.7779814004898071
1.0	40740000.0	40750000.0	1.0	1.8529733419418335	0.7121413350105286
1.0	40770000.0	40780000.0	3.0	2.043491840362549	0.8089532852172852
1.0	40820000.0	40830000.0	2.0	2.293358325958252	0.9280182123184204
1.0	40920000.0	40930000.0	4.0	2.2705674171447754	0.9175163507461548
1.0	40930000.0	40940000.0	3.0	2.4383435249328613	0.9932061433792114
1.0	40950000.0	40960000.0	0.0	2.463066339492798	1.0040481090545654
1.0	40960000.0	40970000.0	0.0	2.4787168502807617	1.010872483253479
1.0	41160000.0	41170000.0	2.0	2.2046589851379395	0.8867505788803101
1.0	41250000.0	41260000.0	3.0	2.0510621070861816	0.8126905560493469
1.0	41330000.0	41340000.0	1.0	2.002795696258545	0.788720428943634
1.0	41410000.0	41420000.0	0.0	2.0677413940429688	0.8208974003791809
1.0	41420000.0	41430000.0	2.0	2.0322418212890625	0.803383469581604
1.0	41440000.0	41450000.0	1.0	2.356553316116333	0.9567708969116211
1.0	41500000.0	41510000.0	1.0	1.9659385681152344	0.7701876759529114
1.0	41570000.0	41580000.0	3.0	2.0973925590515137	0.835383415222168
1.0	41580000.0	41590000.0	0.0	2.1714959144592285	0.8710421323776245
1.0	41590000.0	41600000.0	3.0	2.0659494400024414	0.8200162649154663
1.0	41600000.0	41610000.0	1.0	2.0463528633117676	0.8103660345077515
1.0	41610000.0	41620000.0	2.0	2.0183303356170654	0.7964728474617004
1.0	41630000.0	41640000.0	5.0	1.8843357563018799	0.7284437417984009
1.0	41740000.0	41750000.0	0.0	1.8405201435089111	0.7056277990341187
1.0	41760000.0	41770000.0	0.0	1.7697780132293701	0.6681971549987793
1.0	41810000.0	41820000.0	1.0	1.8729259967803955	0.7225289344787598
1.0	41840000.0	41850000.0	0.0	2.0074188709259033	0.791031002998352
1.0	42070000.0	42080000.0	4.0	2.1192939281463623	0.8460030555725098
1.0	42210000.0	42220000.0	5.0	2.1320486068725586	0.8521556854248047
1.0	42280000.0	42290000.0	1.0	2.291515827178955	0.9271720051765442
1.0	42340000.0	42350000.0	2.0	2.3172607421875	0.9389559030532837
1.0	42370000.0	42380000.0	0.0	2.32792329788208	0.9438096284866333
1.0	42420000.0	42430000.0	2.0	2.159942150115967	0.8655346632003784
1.0	42440000.0	42450000.0	1.0	2.210498571395874	0.889500617980957
1.0	42510000.0	42520000.0	2.0	2.0689589977264404	0.8214932680130005
1.0	42540000.0	42550000.0	1.0	2.0509328842163086	0.8126274943351746
1.0	42620000.0	42630000.0	3.0	2.070690631866455	0.8223413228988647
1.0	42690000.0	42700000.0	1.0	2.0975775718688965	0.8354737162590027
1.0	42730000.0	42740000.0	3.0	1.8663667440414429	0.719120979309082
1.0	42760000.0	42770000.0	3.0	1.9014320373535156	0.737270712852478
1.0	42790000.0	42800000.0	4.0	1.7756694555282593	0.6713412404060364
1.0	42820000.0	42830000.0	1.0	2.3360018730163574	0.9474789500236511
1.0	42890000.0	42900000.0	3.0	2.203913450241089	0.8863990902900696
1.0	42930000.0	42940000.0	2.0	2.124907970428467	0.8487143516540527
1.0	42990000.0	43000000.0	2.0	2.1160969734191895	0.8444570302963257
1.0	43010000.0	43020000.0	0.0	2.2688441276550293	0.9167195558547974
1.0	43050000.0	43060000.0	2.0	2.0799026489257812	0.8268529772758484
1.0	43120000.0	43130000.0	1.0	2.3726840019226074	0.964026153087616
1.0	43140000.0	43150000.0	1.0	1.8842475414276123	0.7283982038497925
1.0	43160000.0	43170000.0	3.0	1.7976086139678955	0.6830092668533325
1.0	43270000.0	43280000.0	2.0	1.7971696853637695	0.682775616645813
1.0	43280000.0	43290000.0	0.0	1.699767827987671	0.6304492354393005
1.0	43300000.0	43310000.0	1.0	1.805506706237793	0.6871925592422485
1.0	43310000.0	43320000.0	2.0	1.8365564346313477	0.7035483121871948
1.0	43390000.0	43400000.0	3.0	2.034496784210205	0.8045010566711426
1.0	43420000.0	43430000.0	3.0	2.2229952812194824	0.8953703045845032
1.0	43470000.0	43480000.0	1.0	2.281543016433716	0.9225820302963257
1.0	43490000.0	43500000.0	2.0	2.2746009826660156	0.919379711151123
1.0	43640000.0	43650000.0	1.0	2.1145427227020264	0.8437055349349976
1.0	43720000.0	43730000.0	2.0	2.32625150680542	0.9430505633354187
1.0	43740000.0	43750000.0	2.0	2.3619790077209473	0.9592150449752808
1.0	43760000.0	43770000.0	1.0	2.4226787090301514	0.986294150352478
1.0	43770000.0	43780000.0	6.0	2.4365639686584473	0.9924215078353882
1.0	43810000.0	43820000.0	4.0	2.4930760860443115	1.017106294631958
1.0	43820000.0	43830000.0	1.0	2.392643451690674	0.9729536175727844
1.0	43910000.0	43920000.0	4.0	2.1221766471862793	0.847395122051239
1.0	43920000.0	43930000.0	2.0	2.1588292121887207	0.8650017976760864
1.0	43930000.0	43940000.0	1.0	2.318894147872925	0.9396998286247253
1.0	44000000.0	44010000.0	3.0	2.1816883087158203	0.8758854866027832
1.0	44110000.0	44120000.0	3.0	2.5687153339385986	1.0495190620422363
1.0	44140000.0	44150000.0	0.0	1.927884817123413	0.7508426308631897
1.0	44150000.0	44160000.0	1.0	1.8417186737060547	0.7062557935714722
1.0	44200000.0	44210000.0	0.0	1.9308345317840576	0.7523491978645325
1.0	44210000.0	44220000.0	1.0	1.9732837677001953	0.7738949060440063
1.0	44300000.0	44310000.0	3.0	1.7506392002105713	0.6579474210739136
1.0	44310000.0	44320000.0	5.0	1.7756798267364502	0.6713467240333557
1.0	44360000.0	44370000.0	0.0	1.8954172134399414	0.734170138835907
1.0	44400000.0	44410000.0	4.0	1.7006416320800781	0.6309249997138977
1.0	44470000.0	44480000.0	0.0	1.8713150024414062	0.7216909527778625
1.0	44540000.0	44550000.0	1.0	2.1061794757843018	0.8396520614624023
1.0	44590000.0	44600000.0	4.0	2.121288537979126	0.8469656705856323
1.0	44610000.0	44620000.0	1.0	2.2078070640563965	0.8882347941398621
1.0	44620000.0	44630000.0	4.0	2.125575065612793	0.8490363359451294
1.0	44670000.0	44680000.0	1.0	1.9350486993789673	0.7545005679130554
1.0	44730000.0	44740000.0	0.0	1.8741648197174072	0.7231723070144653
1.0	44800000.0	44810000.0	0.0	2.0038352012634277	0.7892394065856934
1.0	44830000.0	44840000.0	2.0	2.2362468242645264	0.9015698432922363
1.0	44870000.0	44880000.0	3.0	2.394477128982544	0.9737721681594849
1.0	44890000.0	44900000.0	1.0	2.318681001663208	0.9396032094955444
1.0	44910000.0	44920000.0	1.0	2.372852325439453	0.9641014337539673
1.0	45040000.0	45050000.0	1.0	2.53828763961792	1.036565899848938
1.0	45150000.0	45160000.0	1.0	2.6314351558685303	1.0758661031723022
1.0	45170000.0	45180000.0	5.0	2.0988833904266357	0.8361091613769531
1.0	45180000.0	45190000.0	2.0	2.195510149002075	0.882432758808136
1.0	45190000.0	45200000.0	2.0	2.30409836769104	0.9329425096511841
1.0	45220000.0	45230000.0	1.0	2.273677349090576	0.9189535975456238
1.0	45260000.0	45270000.0	2.0	2.5182390213012695	1.0279674530029297
1.0	45280000.0	45290000.0	2.0	2.2613494396209717	0.9132500886917114
1.0	45480000.0	45490000.0	1.0	1.995469093322754	0.7850522398948669
1.0	45570000.0	45580000.0	2.0	1.9303754568099976	0.7521154284477234
1.0	45600000.0	45610000.0	1.0	2.0134823322296143	0.7940572500228882
1.0	45620000.0	45630000.0	3.0	1.9298826456069946	0.7518630027770996
1.0	45700000.0	45710000.0	1.0	1.872108817100525	0.7221046686172485
1.0	45790000.0	45800000.0	1.0	1.8756059408187866	0.7239205241203308
1.0	45800000.0	45810000.0	1.0	2.618321418762207	1.070396900177002
1.0	45930000.0	45940000.0	5.0	2.0603866577148438	0.8172820806503296
1.0	45950000.0	45960000.0	0.0	2.4080862998962402	0.9798277020454407
1.0	46020000.0	46030000.0	1.0	2.2074084281921387	0.8880468606948853
1.0	46090000.0	46100000.0	1.0	1.9492051601409912	0.7617064714431763
1.0	46150000.0	46160000.0	0.0	2.6382555961608887	1.0787016153335571
1.0	46160000.0	46170000.0	1.0	2.0706627368927	0.8223280906677246
1.0	46180000.0	46190000.0	1.0	1.9846099615097046	0.7796007394790649
1.0	46210000.0	46220000.0	0.0	2.1048388481140137	0.8390024304389954
1.0	46230000.0	46240000.0	3.0	1.8953304290771484	0.7341258525848389
1.0	46250000.0	46260000.0	0.0	2.003730535507202	0.789187490940094
1.0	46280000.0	46290000.0	2.0	1.9243450164794922	0.7490329146385193
1.0	46350000.0	46360000.0	1.0	1.7897106409072876	0.6788159608840942
1.0	46410000.0	46420000.0	2.0	1.8307586908340454	0.700506329536438
1.0	46420000.0	46430000.0	0.0	1.8381017446517944	0.7043593525886536
1.0	46430000.0	46440000.0	1.0	1.8613570928573608	0.7165131568908691
1.0	46450000.0	46460000.0	0.0	1.8608554601669312	0.7162518501281738
1.0	46510000.0	46520000.0	2.0	1.7046540975570679	0.6331068277359009
1.0	46620000.0	46630000.0	2.0	1.977392554283142	0.7759675979614258
1.0	46640000.0	46650000.0	3.0	1.7842620611190796	0.6759186387062073
1.0	46720000.0	46730000.0	6.0	1.8867299556732178	0.7296823263168335
1.0	46730000.0	46740000.0	1.0	1.9441413879394531	0.7591315507888794
1.0	46750000.0	46760000.0	2.0	1.8551280498504639	0.7132663726806641
1.0	46800000.0	46810000.0	2.0	2.428119659423828	0.9886977076530457
1.0	46880000.0	46890000.0	6.0	1.981168508529663	0.7778693437576294
1.0	46890000.0	46900000.0	1.0	2.132917642593384	0.8525756597518921
1.0	47040000.0	47050000.0	7.0	1.8751163482666016	0.7236665487289429
1.0	47050000.0	47060000.0	0.0	1.948351263999939	0.7612723112106323
1.0	47070000.0	47080000.0	1.0	1.8008737564086914	0.684737503528595
1.0	47160000.0	47170000.0	1.0	1.8229892253875732	0.6964181661605835
1.0	47180000.0	47190000.0	2.0	2.373227596282959	0.9642694592475891
1.0	47230000.0	47240000.0	1.0	1.957623839378357	0.7659772038459778
1.0	47320000.0	47330000.0	3.0	1.9837408065795898	0.779163122177124
1.0	47370000.0	47380000.0	0.0	2.100229263305664	0.8367632031440735
1.0	47430000.0	47440000.0	1.0	2.0251927375793457	0.7998853921890259
1.0	47500000.0	47510000.0	1.0	2.2838969230651855	0.923666775226593
1.0	47510000.0	47520000.0	0.0	2.276858329772949	0.9204224348068237
1.0	47680000.0	47690000.0	4.0	2.4338817596435547	0.9912392497062683
1.0	47700000.0	47710000.0	4.0	2.262803316116333	0.9139230847358704
1.0	47750000.0	47760000.0	3.0	2.0503039360046387	0.8123176693916321
1.0	47760000.0	47770000.0	2.0	2.111049175262451	0.8420133590698242
1.0	47770000.0	47780000.0	2.0	1.987493872642517	0.7810498476028442
1.0	47850000.0	47860000.0	2.0	2.2366199493408203	0.9017449617385864
1.0	47870000.0	47880000.0	1.0	2.339547634124756	0.9490864872932434
1.0	47880000.0	47890000.0	1.0	2.6113979816436768	1.0675016641616821
1.0	47960000.0	47970000.0	1.0	2.574977159500122	1.052170991897583
1.0	48070000.0	48080000.0	5.0	3.0032622814178467	1.2227293252944946
1.0	48120000.0	48130000.0	5.0	2.616908311843872	1.0698065757751465
1.0	48130000.0	48140000.0	5.0	2.7974143028259277	1.1433453559875488
1.0	48140000.0	48150000.0	2.0	2.874229907989502	1.1735111474990845
1.0	48160000.0	48170000.0	5.0	2.576077461242676	1.052636742591858
1.0	48220000.0	48230000.0	0.0	2.2758495807647705	0.9199563264846802
1.0	48270000.0	48280000.0	1.0	2.101386308670044	0.8373255729675293
1.0	48380000.0	48390000.0	1.0	2.5165491104125977	1.0272407531738281
1.0	48400000.0	48410000.0	7.0	2.2362170219421387	0.9015555381774902
1.0	48470000.0	48480000.0	1.0	2.59928560256958	1.0624208450317383
1.0	48650000.0	48660000.0	4.0	2.118051528930664	0.8454023599624634
1.0	48750000.0	48760000.0	0.0	2.7478744983673096	1.1235382556915283
1.0	48760000.0	48770000.0	3.0	2.6416397094726562	1.0801078081130981
1.0	48840000.0	48850000.0	1.0	2.6257412433624268	1.0734941959381104
1.0	48850000.0	48860000.0	3.0	3.048069715499878	1.239405870437622
1.0	48930000.0	48940000.0	4.0	2.9870848655700684	1.2166560888290405
1.0	49010000.0	49020000.0	7.0	3.1231112480163574	1.2668659687042236
1.0	49020000.0	49030000.0	3.0	3.1361050605773926	1.2715623378753662
1.0	49120000.0	49130000.0	5.0	3.440485715866089	1.376802682876587
1.0	49160000.0	49170000.0	5.0	3.2419826984405518	1.3091962337493896
1.0	49190000.0	49200000.0	0.0	3.375314712524414	1.3550227880477905
1.0	49200000.0	49210000.0	4.0	2.997096538543701	1.2204183340072632
1.0	49240000.0	49250000.0	1.0	3.2069382667541504	1.2968636751174927
1.0	49270000.0	49280000.0	3.0	3.473128080368042	1.3875631093978882
1.0	49300000.0	49310000.0	5.0	3.5005156993865967	1.3965141773223877
1.0	49310000.0	49320000.0	6.0	3.5148863792419434	1.4011834859848022
1.0	49340000.0	49350000.0	5.0	3.617304563522339	1.433916449546814
1.0	49460000.0	49470000.0	6.0	4.014528751373291	1.5521745681762695
1.0	49500000.0	49510000.0	4.0	4.367669105529785	1.6463543176651
1.0	49590000.0	49600000.0	4.0	3.9106953144073486	1.5225589275360107
1.0	49610000.0	49620000.0	6.0	4.359964370727539	1.6444050073623657
1.0	49670000.0	49680000.0	7.0	5.254547119140625	1.8413288593292236
1.0	49680000.0	49690000.0	5.0	5.429069519042969	1.8731197118759155
1.0	49690000.0	49700000.0	4.0	5.4787750244140625	1.8817939758300781
1.0	49760000.0	49770000.0	13.0	4.822777271270752	1.7535508871078491
1.0	49770000.0	49780000.0	6.0	5.108144283294678	1.8130384683609009
1.0	49880000.0	49890000.0	2.0	5.084076881408691	1.8082443475723267
1.0	49900000.0	49910000.0	6.0	4.915603160858154	1.7735399007797241
1.0	49940000.0	49950000.0	6.0	5.124000072479248	1.8161747455596924
1.0	49990000.0	50000000.0	8.0	5.649744987487793	1.9103599786758423
1.0	50050000.0	50060000.0	5.0	5.9546942710876465	1.956493616104126
1.0	50220000.0	50230000.0	8.0	5.787139892578125	1.9319034814834595
1.0	50300000.0	50310000.0	6.0	4.598597049713135	1.702683448791504
1.0	50390000.0	50400000.0	2.0	4.451560020446777	1.6672874689102173
1.0	50470000.0	50480000.0	3.0	3.8042588233947754	1.4912608861923218
1.0	50530000.0	50540000.0	1.0	4.173208713531494	1.59572434425354
1.0	50580000.0	50590000.0	1.0	3.7759311199188232	1.4827673435211182
1.0	50670000.0	50680000.0	2.0	3.448596954345703	1.3794862031936646
1.0	50680000.0	50690000.0	5.0	3.5161216259002686	1.4015841484069824
1.0	50690000.0	50700000.0	5.0	3.6385509967803955	1.4405885934829712
1.0	50710000.0	50720000.0	4.0	3.5048775672912598	1.3979336023330688
1.0	50790000.0	50800000.0	2.0	3.4075069427490234	1.3658310174942017
1.0	50800000.0	50810000.0	3.0	3.336038589477539	1.3417015075683594
1.0	50870000.0	50880000.0	3.0	2.9349491596221924	1.1968960762023926
1.0	50890000.0	50900000.0	4.0	3.778777599334717	1.4836241006851196
1.0	51050000.0	51060000.0	4.0	2.083885669708252	0.8288005590438843
1.0	51060000.0	51070000.0	0.0	2.2808141708374023	0.9222461581230164
1.0	51180000.0	51190000.0	4.0	2.5815186500549316	1.0549372434616089
1.0	51200000.0	51210000.0	5.0	2.2211601734161377	0.8945096731185913
1.0	51310000.0	51320000.0	1.0	2.0237860679626465	0.7991850972175598
1.0	51330000.0	51340000.0	0.0	2.0351290702819824	0.8048149347305298
1.0	51380000.0	51390000.0	1.0	2.006284236907959	0.790463924407959
1.0	51440000.0	51450000.0	2.0	1.86905837059021	0.7205196619033813
1.0	51500000.0	51510000.0	2.0	2.247046947479248	0.9066052436828613
1.0	51510000.0	51520000.0	1.0	2.3009958267211914	0.9315215349197388
1.0	51630000.0	51640000.0	1.0	2.416544198989868	0.9835782051086426
1.0	51750000.0	51760000.0	2.0	2.207454204559326	0.888067901134491
1.0	51810000.0	51820000.0	3.0	2.137293815612793	0.8546801805496216
1.0	51840000.0	51850000.0	2.0	1.9957488775253296	0.7851930856704712
1.0	51860000.0	51870000.0	2.0	2.0466740131378174	0.8105258941650391
1.0	51970000.0	51980000.0	0.0	1.9567015171051025	0.7655112147331238
1.0	51990000.0	52000000.0	2.0	2.1139397621154785	0.8434123992919922
1.0	52010000.0	52020000.0	3.0	2.142772674560547	0.8573125600814819
1.0	52110000.0	52120000.0	1.0	2.008514881134033	0.7915781736373901
1.0	52190000.0	52200000.0	2.0	2.079995632171631	0.8268988728523254
1.0	52210000.0	52220000.0	0.0	1.8871688842773438	0.7299095392227173
1.0	52300000.0	52310000.0	1.0	1.9737484455108643	0.7741294503211975
1.0	52330000.0	52340000.0	1.0	2.010293483734131	0.7924662828445435
1.0	52370000.0	52380000.0	5.0	2.0279650688171387	0.8012628555297852
1.0	52400000.0	52410000.0	1.0	1.9496009349822998	0.7619075775146484
1.0	52460000.0	52470000.0	2.0	1.9893566370010376	0.7819851636886597
1.0	52550000.0	52560000.0	3.0	1.9086120128631592	0.7409645915031433
1.0	52610000.0	52620000.0	2.0	2.0624325275421143	0.8182899355888367
1.0	52670000.0	52680000.0	1.0	2.2453529834747314	0.905816912651062
1.0	52700000.0	52710000.0	7.0	2.150240182876587	0.8608933687210083
1.0	52790000.0	52800000.0	2.0	2.3567681312561035	0.9568684697151184
1.0	52830000.0	52840000.0	5.0	2.068981885910034	0.8215048909187317
1.0	52960000.0	52970000.0	0.0	1.9387047290802002	0.7563650012016296
1.0	52980000.0	52990000.0	3.0	1.9029757976531982	0.7380660772323608
1.0	53000000.0	53010000.0	4.0	2.0062992572784424	0.7904712557792664
1.0	53010000.0	53020000.0	1.0	1.7068071365356445	0.6342746615409851
1.0	53070000.0	53080000.0	6.0	1.9300130605697632	0.7519305944442749
1.0	53080000.0	53090000.0	1.0	2.1607632637023926	0.8659259676933289
1.0	53100000.0	53110000.0	1.0	2.030181407928467	0.802362322807312
1.0	53140000.0	53150000.0	2.0	2.0787835121154785	0.8263063430786133
1.0	53150000.0	53160000.0	2.0	1.9337126016616821	0.7538176774978638
1.0	53230000.0	53240000.0	2.0	2.0375916957855225	0.806035041809082
1.0	53280000.0	53290000.0	2.0	2.1452441215515137	0.858498752117157
1.0	53310000.0	53320000.0	0.0	2.2726831436157227	0.9184945225715637
1.0	53320000.0	53330000.0	1.0	2.2383391857147217	0.9025467038154602
1.0	53430000.0	53440000.0	2.0	2.1180548667907715	0.8454046249389648
1.0	53480000.0	53490000.0	2.0	2.0514702796936035	0.8128925561904907
1.0	53530000.0	53540000.0	3.0	2.0847506523132324	0.8292223215103149
1.0	53540000.0	53550000.0	2.0	2.104617118835449	0.8388954401016235
1.0	53590000.0	53600000.0	0.0	2.2379860877990723	0.9023820757865906
1.0	53610000.0	53620000.0	1.0	2.131422519683838	0.851855456829071
1.0	53760000.0	53770000.0	1.0	1.9654573202133179	0.7699441909790039
1.0	53840000.0	53850000.0	4.0	2.2204251289367676	0.8941642045974731
1.0	53980000.0	53990000.0	4.0	2.56754732131958	1.0490243434906006
1.0	54030000.0	54040000.0	1.0	2.3897805213928223	0.9716771245002747
1.0	54050000.0	54060000.0	5.0	2.350829839706421	0.9541889429092407
1.0	54100000.0	54110000.0	0.0	2.368762493133545	0.96226567029953
1.0	54140000.0	54150000.0	3.0	2.4087204933166504	0.9801098108291626
1.0	54150000.0	54160000.0	2.0	2.5134804248809814	1.0259199142456055
1.0	54430000.0	54440000.0	5.0	1.8606075048446655	0.7161224484443665
1.0	54500000.0	54510000.0	2.0	1.8017336130142212	0.6851946711540222
1.0	54540000.0	54550000.0	2.0	1.798972725868225	0.6837313175201416
1.0	54600000.0	54610000.0	2.0	1.9588258266448975	0.7665871381759644
1.0	54650000.0	54660000.0	3.0	1.8361393213272095	0.7033302187919617
1.0	54680000.0	54690000.0	0.0	2.054326057434082	0.8143007159233093
1.0	54740000.0	54750000.0	3.0	1.8576997518539429	0.7146073579788208
1.0	54790000.0	54800000.0	0.0	1.8740074634552002	0.723090648651123
1.0	54810000.0	54820000.0	3.0	2.0871939659118652	0.8304146528244019
1.0	54860000.0	54870000.0	2.0	2.0149216651916504	0.7947743535041809
1.0	54870000.0	54880000.0	1.0	2.0346908569335938	0.804597020149231
1.0	54880000.0	54890000.0	3.0	2.0626792907714844	0.8184119462966919
1.0	54890000.0	54900000.0	2.0	2.0722579956054688	0.8231107592582703
1.0	54980000.0	54990000.0	1.0	2.3526196479797363	0.9549974203109741
1.0	54990000.0	55000000.0	3.0	2.2465872764587402	0.9063913226127625
1.0	55000000.0	55010000.0	1.0	2.1897902488708496	0.8797271847724915
1.0	55030000.0	55040000.0	4.0	2.1285464763641357	0.8504692316055298
1.0	55070000.0	55080000.0	1.0	2.213428497314453	0.8908783793449402
1.0	55180000.0	55190000.0	0.0	1.8579940795898438	0.7147603631019592
1.0	55190000.0	55200000.0	1.0	1.8146241903305054	0.692008912563324
1.0	55240000.0	55250000.0	5.0	1.9423755407333374	0.7582331895828247
1.0	55270000.0	55280000.0	3.0	1.9254573583602905	0.7496016621589661
1.0	55290000.0	55300000.0	2.0	2.0899240970611572	0.8317483067512512
1.0	55300000.0	55310000.0	1.0	1.997663140296936	0.786150336265564
1.0	55420000.0	55430000.0	2.0	1.8592933416366577	0.715438187122345
1.0	55620000.0	55630000.0	3.0	1.7553669214248657	0.6604822874069214
1.0	55890000.0	55900000.0	2.0	2.089738130569458	0.831656277179718
1.0	55900000.0	55910000.0	2.0	2.266918182373047	0.9158291816711426
1.0	55960000.0	55970000.0	3.0	2.076946496963501	0.8254067301750183
1.0	55970000.0	55980000.0	3.0	2.280210018157959	0.9219675064086914
1.0	56080000.0	56090000.0	3.0	3.017524242401123	1.2280596494674683
1.0	56200000.0	56210000.0	6.0	3.3378586769104004	1.3423216342926025
1.0	56210000.0	56220000.0	3.0	3.6240525245666504	1.436039924621582
1.0	56230000.0	56240000.0	2.0	3.345036268234253	1.3447659015655518
1.0	56260000.0	56270000.0	4.0	3.5783565044403076	1.4215800762176514
1.0	56300000.0	56310000.0	1.0	3.397631883621216	1.362526297569275
1.0	56340000.0	56350000.0	6.0	3.1178247928619385	1.2649500370025635
1.0	56390000.0	56400000.0	0.0	3.3208365440368652	1.336505651473999
1.0	56420000.0	56430000.0	2.0	3.100527286529541	1.258662223815918
1.0	56440000.0	56450000.0	4.0	3.080565929412842	1.2513681650161743
1.0	56510000.0	56520000.0	4.0	2.875595808029175	1.1740421056747437
1.0	56530000.0	56540000.0	1.0	3.1643693447113037	1.2817184925079346
1.0	56650000.0	56660000.0	3.0	3.0219082832336426	1.229694128036499
1.0	56690000.0	56700000.0	3.0	3.2004616260528564	1.294570803642273
1.0	56770000.0	56780000.0	9.0	2.7125895023345947	1.1092603206634521
1.0	56840000.0	56850000.0	4.0	2.3893818855285645	0.9714995622634888
1.0	56870000.0	56880000.0	2.0	2.4309630393981934	0.9899532198905945
1.0	56880000.0	56890000.0	1.0	2.2774131298065186	0.9206787347793579
1.0	57010000.0	57020000.0	2.0	2.2784831523895264	0.9211721420288086
1.0	57020000.0	57030000.0	1.0	2.481152296066284	1.0119307041168213
1.0	57050000.0	57060000.0	5.0	2.5810227394104004	1.054727554321289
1.0	57110000.0	57120000.0	2.0	2.743302822113037	1.1216957569122314
1.0	57150000.0	57160000.0	2.0	3.0216331481933594	1.229591727256775
1.0	57240000.0	57250000.0	3.0	2.651695966720581	1.0842760801315308
1.0	57250000.0	57260000.0	5.0	2.605167865753174	1.0648910999298096
1.0	57300000.0	57310000.0	3.0	3.0943071842193604	1.2563937902450562
1.0	57540000.0	57550000.0	5.0	3.5340912342071533	1.4073941707611084
1.0	57630000.0	57640000.0	2.0	4.2022624015808105	1.6034786701202393
1.0	57730000.0	57740000.0	5.0	4.15287971496582	1.5902585983276367
1.0	57820000.0	57830000.0	3.0	3.8864645957946777	1.5155177116394043
1.0	57840000.0	57850000.0	0.0	3.8029258251190186	1.4908626079559326
1.0	57850000.0	57860000.0	4.0	3.397454023361206	1.362466812133789
1.0	57900000.0	57910000.0	3.0	3.5200607776641846	1.4028600454330444
1.0	57920000.0	57930000.0	3.0	3.6214282512664795	1.4352139234542847
1.0	57960000.0	57970000.0	6.0	3.4928767681121826	1.3940250873565674
1.0	57970000.0	57980000.0	7.0	3.439608335494995	1.376512885093689
1.0	58050000.0	58060000.0	2.0	3.4766736030578613	1.3887252807617188
1.0	58070000.0	58080000.0	4.0	3.379833698272705	1.35654616355896
1.0	58170000.0	58180000.0	1.0	3.193420886993408	1.292074203491211
1.0	58200000.0	58210000.0	6.0	3.0296292304992676	1.2325680255889893
1.0	58240000.0	58250000.0	4.0	2.843865156173706	1.161665439605713
1.0	58320000.0	58330000.0	2.0	3.062479019165039	1.2447232007980347
1.0	58380000.0	58390000.0	4.0	3.0118024349212646	1.2259231805801392
1.0	58470000.0	58480000.0	1.0	3.5401291847229004	1.4093400239944458
1.0	58570000.0	58580000.0	1.0	3.0702812671661377	1.247593879699707
1.0	58580000.0	58590000.0	2.0	2.8740408420562744	1.173437476158142
1.0	58720000.0	58730000.0	5.0	2.5150530338287354	1.0265966653823853
1.0	58760000.0	58770000.0	0.0	2.786585807800293	1.1390388011932373
1.0	58790000.0	58800000.0	4.0	2.5318655967712402	1.0338170528411865
1.0	58900000.0	58910000.0	2.0	2.015660047531128	0.7951421737670898
1.0	58910000.0	58920000.0	2.0	1.9586541652679443	0.7665003538131714
1.0	58940000.0	58950000.0	1.0	1.9508440494537354	0.7625395655632019
1.0	58970000.0	58980000.0	0.0	1.7745380401611328	0.6707369089126587
1.0	59020000.0	59030000.0	4.0	1.9946849346160889	0.7846590280532837
1.0	59070000.0	59080000.0	3.0	1.9989633560180664	0.7868031859397888
1.0	59100000.0	59110000.0	1.0	2.0546746253967285	0.8144721984863281
1.0	59120000.0	59130000.0	1.0	1.7899806499481201	0.6789600253105164
1.0	59140000.0	59150000.0	2.0	1.8267326354980469	0.6983875036239624
1.0	59160000.0	59170000.0	0.0	2.3823368549346924	0.9683505892753601
1.0	59210000.0	59220000.0	1.0	2.0871593952178955	0.8303977847099304
1.0	59240000.0	59250000.0	6.0	3.3916778564453125	2.548994541168213
1.0	59300000.0	59310000.0	2.0	2.165170192718506	0.8680285215377808
1.0	59500000.0	59510000.0	2.0	2.206186294555664	0.8874706029891968
1.0	59520000.0	59530000.0	4.0	1.9492552280426025	0.7617318034172058
1.0	59580000.0	59590000.0	3.0	2.0000061988830566	0.7873241901397705
1.0	59700000.0	59710000.0	5.0	1.8864752054214478	0.7295507788658142
1.0	59710000.0	59720000.0	0.0	1.9926328659057617	0.7836294174194336
1.0	59840000.0	59850000.0	3.0	1.8941024541854858	0.7334917783737183
1.0	59850000.0	59860000.0	2.0	1.9039249420166016	0.7385546565055847
1.0	59870000.0	59880000.0	2.0	2.021353244781494	0.7979757189750671
1.0	59950000.0	59960000.0	1.0	2.465313673019409	1.005029559135437
1.0	60100000.0	60110000.0	4.0	2.2757415771484375	0.919906735420227
1.0	60220000.0	60230000.0	0.0	2.1557528972625732	0.8635317087173462
1.0	60300000.0	60310000.0	4.0	1.9554427862167358	0.7648722529411316
1.0	60360000.0	60370000.0	3.0	2.2632718086242676	0.9141412973403931
1.0	60410000.0	60420000.0	0.0	2.348175525665283	0.9529897570610046
1.0	60460000.0	60470000.0	1.0	2.3722877502441406	0.9638481140136719
1.0	60470000.0	60480000.0	1.0	2.5549206733703613	1.0436608791351318
1.0	60480000.0	60490000.0	1.0	2.5056538581848145	1.0225446224212646
1.0	60490000.0	60500000.0	3.0	2.4404852390289307	0.9941479563713074
1.0	60510000.0	60520000.0	5.0	2.5685875415802	1.049465298652649
1.0	60580000.0	60590000.0	3.0	3.0642237663269043	1.2453656196594238
1.0	60620000.0	60630000.0	6.0	2.9183614253997803	1.1905477046966553
1.0	60650000.0	60660000.0	5.0	3.3388943672180176	1.3426746129989624
1.0	60660000.0	60670000.0	4.0	3.2871603965759277	1.324917197227478
1.0	60700000.0	60710000.0	2.0	3.367863178253174	1.3525065183639526
1.0	60720000.0	60730000.0	4.0	3.2624263763427734	1.3163354396820068
1.0	60760000.0	60770000.0	1.0	3.177473306655884	1.2864000797271729
1.0	60800000.0	60810000.0	3.0	3.1900277137756348	1.2908692359924316
1.0	60820000.0	60830000.0	1.0	3.1202445030212402	1.2658272981643677
1.0	60870000.0	60880000.0	2.0	3.3767738342285156	1.3555147647857666
1.0	60990000.0	61000000.0	3.0	3.2368521690368652	1.307399034500122
1.0	61060000.0	61070000.0	0.0	2.8581631183624268	1.1672563552856445
1.0	61070000.0	61080000.0	2.0	2.461778163909912	1.0034849643707275
1.0	61100000.0	61110000.0	2.0	2.1422038078308105	0.8570393323898315
1.0	61140000.0	61150000.0	2.0	2.7660655975341797	1.1308448314666748
1.0	61180000.0	61190000.0	3.0	2.677098035812378	1.0947517156600952
1.0	61200000.0	61210000.0	3.0	2.574798583984375	1.0520960092544556
1.0	61210000.0	61220000.0	7.0	2.5503346920013428	1.0417083501815796
1.0	61280000.0	61290000.0	2.0	2.520190477371216	1.0288060903549194
1.0	61300000.0	61310000.0	2.0	2.503561019897461	1.0216418504714966
1.0	61420000.0	61430000.0	4.0	2.105113983154297	0.8391359448432922
1.0	61430000.0	61440000.0	2.0	1.9707813262939453	0.7726328372955322
1.0	61490000.0	61500000.0	4.0	1.917299509048462	0.7454254031181335
1.0	61630000.0	61640000.0	2.0	2.0113329887390137	0.7929849028587341
1.0	61670000.0	61680000.0	0.0	2.1904525756835938	0.8800403475761414
1.0	61680000.0	61690000.0	6.0	2.1226730346679688	0.8476349711418152
1.0	61730000.0	61740000.0	3.0	2.0807676315307617	0.8272755742073059
1.0	61830000.0	61840000.0	2.0	1.9378445148468018	0.7559254169464111
1.0	61850000.0	61860000.0	3.0	1.807537317276001	0.688266396522522
1.0	61860000.0	61870000.0	1.0	1.8280847072601318	0.6990998387336731
1.0	61870000.0	61880000.0	2.0	1.7615540027618408	0.6637974977493286
1.0	61910000.0	61920000.0	1.0	1.6655714511871338	0.6117672920227051
1.0	62030000.0	62040000.0	2.0	1.764137625694275	0.6651814579963684
1.0	62070000.0	62080000.0	1.0	1.7244319915771484	0.643824577331543
1.0	62180000.0	62190000.0	2.0	1.8953959941864014	0.734159529209137
1.0	62220000.0	62230000.0	2.0	1.9120572805404663	0.7427352070808411
1.0	62240000.0	62250000.0	2.0	1.9064918756484985	0.7398737668991089
1.0	62270000.0	62280000.0	2.0	1.8681379556655884	0.7200413942337036
1.0	62280000.0	62290000.0	2.0	1.8375190496444702	0.7040541768074036
1.0	62340000.0	62350000.0	2.0	1.9264686107635498	0.7501182556152344
1.0	62390000.0	62400000.0	4.0	1.972594976425171	0.7735487818717957
1.0	62450000.0	62460000.0	2.0	2.1367030143737793	0.8543964624404907
1.0	62460000.0	62470000.0	1.0	2.2690606117248535	0.9168205261230469
1.0	62500000.0	62510000.0	1.0	2.586764097213745	1.0571515560150146
1.0	62560000.0	62570000.0	5.0	2.4132091999053955	0.9821006059646606
1.0	62590000.0	62600000.0	13.0	2.293699026107788	0.9281738996505737
1.0	62630000.0	62640000.0	1.0	2.549206495285034	1.04122793674469
1.0	62710000.0	62720000.0	0.0	2.2789275646209717	0.9213762283325195
1.0	62840000.0	62850000.0	1.0	2.367032527923584	0.9614885449409485
1.0	62870000.0	62880000.0	8.0	2.073791265487671	0.8238620758056641
1.0	62890000.0	62900000.0	3.0	2.240466356277466	0.9035398364067078
1.0	62900000.0	62910000.0	0.0	2.238656997680664	0.9026956558227539
1.0	62930000.0	62940000.0	0.0	2.2561440467834473	0.9108346700668335
1.0	62970000.0	62980000.0	3.0	2.238715171813965	0.9027233123779297
1.0	63010000.0	63020000.0	5.0	2.1940464973449707	0.8817407488822937
1.0	63020000.0	63030000.0	1.0	2.28127121925354	0.9224563837051392
1.0	63090000.0	63100000.0	0.0	2.2180633544921875	0.8930562138557434
1.0	63140000.0	63150000.0	2.0	2.05458402633667	0.8144279718399048
1.0	63190000.0	63200000.0	6.0	1.8987979888916016	0.7359139323234558
1.0	63200000.0	63210000.0	2.0	2.0777323246002197	0.8257913589477539
1.0	63210000.0	63220000.0	4.0	2.013223171234131	0.7939289212226868
1.0	63260000.0	63270000.0	1.0	2.1901345252990723	0.8798893690109253
1.0	63360000.0	63370000.0	4.0	2.562384605407715	1.0468329191207886
1.0	63420000.0	63430000.0	5.0	2.965343475341797	1.208451509475708
1.0	63440000.0	63450000.0	2.0	3.198845386505127	1.2939984798431396
1.0	63460000.0	63470000.0	5.0	3.1461920738220215	1.2751963138580322
1.0	63470000.0	63480000.0	2.0	3.173478364944458	1.2849748134613037
1.0	63490000.0	63500000.0	5.0	3.1683874130249023	1.2831560373306274
1.0	63510000.0	63520000.0	4.0	3.329765796661377	1.3395607471466064
1.0	63690000.0	63700000.0	2.0	3.0737202167510986	1.2488571405410767
1.0	63750000.0	63760000.0	3.0	2.9451661109924316	1.200791597366333
1.0	63790000.0	63800000.0	2.0	2.935319185256958	1.1970373392105103
1.0	63800000.0	63810000.0	2.0	2.6825850009918213	1.0970038175582886
1.0	63810000.0	63820000.0	2.0	2.5269551277160645	1.031712293624878
1.0	63880000.0	63890000.0	0.0	2.0429134368896484	0.8086679577827454
1.0	63890000.0	63900000.0	2.0	2.0602893829345703	0.8172357678413391
1.0	63910000.0	63920000.0	0.0	2.0536046028137207	0.8139449954032898
1.0	63970000.0	63980000.0	3.0	1.7993532419204712	0.6839325428009033
1.0	64100000.0	64110000.0	1.0	1.852247953414917	0.7117628455162048
1.0	64110000.0	64120000.0	3.0	1.8193814754486084	0.6945183277130127
1.0	64120000.0	64130000.0	0.0	1.9819214344024658	0.7782476544380188
1.0	64140000.0	64150000.0	0.0	2.0645523071289062	0.8193300366401672
1.0	64150000.0	64160000.0	2.0	2.11130952835083	0.8421388864517212
1.0	64170000.0	64180000.0	4.0	1.974023461341858	0.774268627166748
1.0	64180000.0	64190000.0	4.0	2.0332748889923096	0.8038959503173828
1.0	64210000.0	64220000.0	0.0	2.2498245239257812	0.9078974723815918
1.0	64240000.0	64250000.0	1.0	2.053091287612915	0.8136919140815735
1.0	64260000.0	64270000.0	2.0	2.2223830223083496	0.8950837850570679
1.0	64300000.0	64310000.0	2.0	2.306386947631836	0.9339896440505981
1.0	64320000.0	64330000.0	2.0	2.3053348064422607	0.9335080981254578
1.0	64370000.0	64380000.0	4.0	2.616161584854126	1.0694944858551025
1.0	64430000.0	64440000.0	2.0	2.8557231426239014	1.1663037538528442
1.0	64450000.0	64460000.0	6.0	2.6676127910614014	1.0908489227294922
1.0	64490000.0	64500000.0	0.0	2.5702157020568848	1.0501554012298584
1.0	64540000.0	64550000.0	1.0	2.3218204975128174	0.9410335421562195
1.0	64570000.0	64580000.0	4.0	2.0021896362304688	0.7884166836738586
1.0	64580000.0	64590000.0	0.0	2.0242743492126465	0.7994283437728882
1.0	64710000.0	64720000.0	0.0	2.0520031452178955	0.8131545782089233
1.0	64750000.0	64760000.0	1.0	2.2986550331115723	0.9304485321044922
1.0	64780000.0	64790000.0	2.0	2.441866397857666	0.9947550892829895
1.0	64790000.0	64800000.0	3.0	2.531604290008545	1.0337051153182983
1.0	64810000.0	64820000.0	1.0	2.3647706508636475	0.9604711532592773
1.0	64890000.0	64900000.0	5.0	2.475911855697632	1.0096524953842163
1.0	64990000.0	65000000.0	1.0	2.210982084274292	0.8897286653518677
1.0	65100000.0	65110000.0	0.0	2.045539379119873	0.8099657297134399
1.0	65210000.0	65220000.0	1.0	2.029869556427002	0.8022077679634094
1.0	65320000.0	65330000.0	0.0	1.864591360092163	0.7181965708732605
1.0	65380000.0	65390000.0	1.0	1.9834474325180054	0.7790149450302124
1.0	65470000.0	65480000.0	1.0	2.015352964401245	0.7949897646903992
1.0	65510000.0	65520000.0	1.0	2.0566577911376953	0.8154492378234863
1.0	65520000.0	65530000.0	0.0	1.963831901550293	0.7691215872764587
1.0	65550000.0	65560000.0	4.0	2.1742630004882812	0.872358500957489
1.0	65570000.0	65580000.0	0.0	2.339263916015625	0.9489585757255554
1.0	65580000.0	65590000.0	5.0	2.1108803749084473	0.8419310450553894
1.0	65600000.0	65610000.0	2.0	2.0899930000305176	0.831781268119812
1.0	65710000.0	65720000.0	1.0	2.271125078201294	0.9177743792533875
1.0	65920000.0	65930000.0	3.0	2.666358470916748	1.0903332233428955
1.0	65930000.0	65940000.0	3.0	2.8846070766448975	1.1775373220443726
1.0	65960000.0	65970000.0	1.0	3.2465806007385254	1.3108060359954834
1.0	66190000.0	66200000.0	2.0	3.1098601818084717	1.2620584964752197
1.0	66250000.0	66260000.0	0.0	3.8334758281707764	1.4999477863311768
1.0	66280000.0	66290000.0	5.0	3.164435863494873	1.281741976737976
1.0	66310000.0	66320000.0	5.0	3.322361707687378	1.3370277881622314
1.0	66380000.0	66390000.0	2.0	3.532172441482544	1.4067747592926025
1.0	66390000.0	66400000.0	3.0	3.524484634399414	1.4042918682098389
1.0	66440000.0	66450000.0	5.0	3.1919260025024414	1.2915436029434204
1.0	66460000.0	66470000.0	2.0	3.190598964691162	1.291072130203247
1.0	66520000.0	66530000.0	6.0	3.473677158355713	1.3877428770065308
1.0	66570000.0	66580000.0	3.0	2.561929702758789	1.046640396118164
1.0	66580000.0	66590000.0	5.0	3.233513593673706	1.3062270879745483
1.0	66640000.0	66650000.0	1.0	2.8339600563049316	1.1577794551849365
1.0	66740000.0	66750000.0	2.0	2.1318066120147705	0.8520396947860718
1.0	66770000.0	66780000.0	0.0	2.6901206970214844	1.1000921726226807
1.0	66780000.0	66790000.0	2.0	2.4167447090148926	0.9836674928665161
1.0	66870000.0	66880000.0	4.0	2.6032776832580566	1.064097285270691
1.0	66970000.0	66980000.0	2.0	2.847379207611084	1.163042426109314
1.0	66980000.0	66990000.0	4.0	2.788475513458252	1.1397918462753296
1.0	67040000.0	67050000.0	0.0	2.7047412395477295	1.1060646772384644
1.0	67170000.0	67180000.0	1.0	2.5346081256866455	1.0349915027618408
1.0	67190000.0	67200000.0	1.0	2.4002883434295654	0.9763612747192383
1.0	67200000.0	67210000.0	0.0	2.4556643962860107	1.000810980796814
1.0	67220000.0	67230000.0	1.0	2.3211562633514404	0.9407306909561157
1.0	67340000.0	67350000.0	2.0	2.3534018993377686	0.9553508758544922
1.0	67360000.0	67370000.0	2.0	2.3341948986053467	0.9466583132743835
1.0	67380000.0	67390000.0	2.0	2.2383511066436768	0.9025519490242004
1.0	67390000.0	67400000.0	2.0	2.7965641021728516	1.1430079936981201
1.0	67410000.0	67420000.0	2.0	2.109739303588867	0.8413774371147156
1.0	67460000.0	67470000.0	2.0	2.0204858779907227	0.7975454926490784
1.0	67500000.0	67510000.0	2.0	1.8822126388549805	0.727344810962677
1.0	67510000.0	67520000.0	2.0	1.9462993144989014	0.7602298855781555
1.0	67570000.0	67580000.0	2.0	2.30674409866333	0.9341526031494141
1.0	67580000.0	67590000.0	2.0	2.3423409461975098	0.9503501653671265
1.0	67700000.0	67710000.0	1.0	2.5984115600585938	1.0620527267456055
1.0	67760000.0	67770000.0	1.0	2.6696267127990723	1.0916783809661865
1.0	67780000.0	67790000.0	2.0	2.5330984592437744	1.034345030784607
1.0	67880000.0	67890000.0	2.0	2.069354295730591	0.8216869235038757
1.0	67900000.0	67910000.0	2.0	2.291841983795166	0.9273214340209961
1.0	67960000.0	67970000.0	5.0	2.226145029067993	0.8968461751937866
1.0	67990000.0	68000000.0	1.0	2.1040894985198975	0.8386380076408386
1.0	68100000.0	68110000.0	1.0	2.1197280883789062	0.8462125062942505
1.0	68130000.0	68140000.0	1.0	2.1715292930603027	0.8710581660270691
1.0	68160000.0	68170000.0	1.0	2.0645148754119873	0.8193117380142212
1.0	68190000.0	68200000.0	1.0	2.1776254177093506	0.8739568591117859
1.0	68350000.0	68360000.0	1.0	2.2633554935455322	0.9141793251037598
1.0	68410000.0	68420000.0	4.0	2.245349407196045	0.9058153033256531
1.0	68540000.0	68550000.0	1.0	2.6384263038635254	1.0787732601165771
1.0	68590000.0	68600000.0	3.0	2.202322006225586	0.8856485486030579
1.0	68600000.0	68610000.0	2.0	2.1428744792938232	0.8573614358901978
1.0	68670000.0	68680000.0	1.0	2.260612964630127	0.9129087328910828
1.0	68700000.0	68710000.0	3.0	2.345515727996826	0.9517873525619507
1.0	68730000.0	68740000.0	1.0	2.3848023414611816	0.9694534540176392
1.0	68760000.0	68770000.0	1.0	2.3249964714050293	0.9424792528152466
1.0	68780000.0	68790000.0	2.0	2.3128139972686768	0.9369263648986816
1.0	68790000.0	68800000.0	1.0	2.4995126724243164	1.019892692565918
1.0	68960000.0	68970000.0	0.0	2.1103687286376953	0.8416830897331238
1.0	69050000.0	69060000.0	3.0	2.697777271270752	1.1032233238220215
1.0	69060000.0	69070000.0	4.0	2.628342866897583	1.0745785236358643
1.0	69150000.0	69160000.0	0.0	2.7046070098876953	1.1060099601745605
1.0	69170000.0	69180000.0	5.0	2.795382261276245	1.1425378322601318
1.0	69220000.0	69230000.0	1.0	2.88546085357666	1.1778672933578491
1.0	69230000.0	69240000.0	3.0	2.6229751110076904	1.072340488433838
1.0	69250000.0	69260000.0	3.0	2.6096205711364746	1.0667567253112793
1.0	69310000.0	69320000.0	2.0	3.006315231323242	1.2238714694976807
1.0	69420000.0	69430000.0	3.0	3.165837049484253	1.2822439670562744
1.0	69430000.0	69440000.0	5.0	3.1797964572906494	1.2872288227081299
1.0	69460000.0	69470000.0	4.0	2.7038376331329346	1.1056965589523315
1.0	69550000.0	69560000.0	2.0	3.117108106613159	1.2646907567977905
1.0	69610000.0	69620000.0	1.0	3.045220375061035	1.2383512258529663
1.0	69690000.0	69700000.0	4.0	3.7833194732666016	1.4849889278411865
1.0	69740000.0	69750000.0	5.0	3.9448673725128174	1.532404899597168
1.0	69750000.0	69760000.0	6.0	4.120302677154541	1.581431269645691
1.0	69830000.0	69840000.0	2.0	4.0250563621521	1.5551278591156006
1.0	69950000.0	69960000.0	3.0	3.406794786453247	1.3655931949615479
1.0	69990000.0	70000000.0	6.0	3.391265869140625	1.3603912591934204
1.0	70030000.0	70040000.0	4.0	3.0538549423217773	1.241543173789978
1.0	70200000.0	70210000.0	4.0	3.9109833240509033	1.522641897201538
1.0	70230000.0	70240000.0	5.0	4.436502456665039	1.6635698080062866
1.0	70260000.0	70270000.0	7.0	3.8668599128723145	1.5097849369049072
1.0	70290000.0	70300000.0	7.0	3.6836609840393066	1.4546208381652832
1.0	70540000.0	70550000.0	3.0	3.784778594970703	1.4854272603988647
1.0	70560000.0	70570000.0	2.0	3.1356353759765625	1.2713921070098877
1.0	70610000.0	70620000.0	3.0	2.475879192352295	1.0096375942230225
1.0	70620000.0	70630000.0	1.0	2.5974278450012207	1.0616393089294434
1.0	70660000.0	70670000.0	2.0	2.248234272003174	0.9071586728096008
1.0	70680000.0	70690000.0	1.0	2.496875762939453	1.0187517404556274
1.0	70760000.0	70770000.0	2.0	2.183936357498169	0.8769534230232239
1.0	70870000.0	70880000.0	0.0	2.69659161567688	1.1027382612228394
1.0	70890000.0	70900000.0	2.0	2.0549240112304688	0.8145953416824341
1.0	70910000.0	70920000.0	0.0	2.595961809158325	1.0610233545303345
1.0	70990000.0	71000000.0	3.0	2.8324854373931885	1.1571991443634033
1.0	71230000.0	71240000.0	2.0	3.8397655487060547	1.5018088817596436
1.0	71250000.0	71260000.0	4.0	3.8775761127471924	1.5129226446151733
1.0	71290000.0	71300000.0	4.0	4.399776935577393	1.6544300317764282
1.0	71450000.0	71460000.0	5.0	4.81435489654541	1.7517064809799194
1.0	71560000.0	71570000.0	3.0	5.131011009216309	1.8175557851791382
1.0	71620000.0	71630000.0	6.0	5.411483287811279	1.8700109720230103
1.0	71630000.0	71640000.0	8.0	5.467780113220215	1.879889726638794
1.0	71790000.0	71800000.0	9.0	6.189582824707031	1.9878937005996704
1.0	71850000.0	71860000.0	9.0	6.503879547119141	2.0243868827819824
1.0	71880000.0	71890000.0	2.0	6.210035800933838	1.990459680557251
1.0	71950000.0	71960000.0	5.0	6.109835147857666	1.9776318073272705
1.0	71990000.0	72000000.0	8.0	6.375587463378906	2.0102477073669434
1.0	72100000.0	72110000.0	2.0	6.3644633293151855	2.0089728832244873
1.0	72160000.0	72170000.0	6.0	6.7673797607421875	2.0501840114593506
1.0	72190000.0	72200000.0	11.0	6.482597351074219	2.022113084793091
1.0	72280000.0	72290000.0	9.0	6.975062370300293	2.0674710273742676
1.0	72330000.0	72340000.0	9.0	6.181252479553223	1.986840844154358
1.0	72360000.0	72370000.0	4.0	6.417787075042725	2.0150132179260254
1.0	72370000.0	72380000.0	6.0	6.143218994140625	1.9819774627685547
1.0	72390000.0	72400000.0	5.0	6.0635809898376465	1.9714925289154053
1.0	72430000.0	72440000.0	4.0	6.332324028015137	2.0052449703216553
1.0	72450000.0	72460000.0	10.0	5.987685203552246	1.9611194133758545
1.0	72520000.0	72530000.0	7.0	6.754858493804932	2.049056053161621
1.0	72530000.0	72540000.0	10.0	6.8208184242248535	2.054887294769287
1.0	72550000.0	72560000.0	13.0	6.899666786193848	2.0615041255950928
1.0	72590000.0	72600000.0	7.0	7.449324131011963	2.096996545791626
1.0	72610000.0	72620000.0	5.0	7.873218536376953	2.111762285232544
1.0	72620000.0	72630000.0	9.0	7.838848114013672	2.1109728813171387
1.0	72660000.0	72670000.0	3.0	7.29791784286499	2.0890674591064453
1.0	72790000.0	72800000.0	2.0	4.568970203399658	1.6956825256347656
1.0	72820000.0	72830000.0	6.0	5.300381660461426	1.8498804569244385
1.0	72840000.0	72850000.0	5.0	5.42438268661499	1.872293472290039
1.0	72870000.0	72880000.0	11.0	5.794928550720215	1.9330871105194092
1.0	72900000.0	72910000.0	3.0	6.937827110290527	2.064568281173706
1.0	72940000.0	72950000.0	10.0	7.001067161560059	2.0694479942321777
1.0	72990000.0	73000000.0	6.0	6.6771039962768555	2.0418343544006348
1.0	73040000.0	73050000.0	8.0	7.270349025726318	2.087472677230835
1.0	73050000.0	73060000.0	6.0	7.257737159729004	2.0867278575897217
1.0	73060000.0	73070000.0	7.0	6.990734100341797	2.0686676502227783
1.0	73100000.0	73110000.0	10.0	6.9968366622924805	2.069129467010498
1.0	73140000.0	73150000.0	7.0	7.1719536781311035	2.081402540206909
1.0	73170000.0	73180000.0	7.0	7.199210166931152	2.083143472671509
1.0	73180000.0	73190000.0	8.0	7.236860752105713	2.0854735374450684
1.0	73310000.0	73320000.0	7.0	6.829859733581543	2.055665969848633
1.0	73320000.0	73330000.0	4.0	6.916510105133057	2.0628676414489746
1.0	73460000.0	73470000.0	10.0	7.116443634033203	2.0777158737182617
1.0	73470000.0	73480000.0	6.0	7.529068946838379	2.1006102561950684
1.0	73490000.0	73500000.0	11.0	7.301995277404785	2.089299201965332
1.0	73550000.0	73560000.0	8.0	8.217253684997559	2.1156814098358154
1.0	73690000.0	73700000.0	5.0	8.417098045349121	2.114610195159912
1.0	73700000.0	73710000.0	8.0	8.195347785949707	2.1156485080718994
1.0	73820000.0	73830000.0	7.0	7.61345911026001	2.1040127277374268
1.0	73860000.0	73870000.0	7.0	7.541232109069824	2.1011276245117188
1.0	73870000.0	73880000.0	7.0	7.408714294433594	2.0950074195861816
1.0	73880000.0	73890000.0	10.0	7.215130805969238	2.084139347076416
1.0	74070000.0	74080000.0	4.0	5.645056247711182	1.9096027612686157
1.0	74100000.0	74110000.0	6.0	5.903355598449707	1.949154257774353
1.0	74160000.0	74170000.0	3.0	6.046642780303955	1.9692100286483765
1.0	74170000.0	74180000.0	5.0	6.036427974700928	1.9678239822387695
1.0	74240000.0	74250000.0	5.0	5.923010349273682	1.9519844055175781
1.0	74280000.0	74290000.0	7.0	6.091195583343506	1.9751743078231812
1.0	74300000.0	74310000.0	10.0	5.706457614898682	1.9194037914276123
1.0	74330000.0	74340000.0	2.0	6.932880401611328	2.064176082611084
1.0	74410000.0	74420000.0	13.0	6.219768524169922	1.9916713237762451
1.0	74460000.0	74470000.0	2.0	6.344562530517578	2.0066723823547363
1.0	74470000.0	74480000.0	8.0	6.1171183586120605	1.978586196899414
1.0	74480000.0	74490000.0	12.0	6.198333263397217	1.9889949560165405
1.0	74490000.0	74500000.0	2.0	6.106827735900879	1.9772369861602783
1.0	74710000.0	74720000.0	5.0	4.732492446899414	1.7335094213485718
1.0	74720000.0	74730000.0	6.0	4.331445217132568	1.637147307395935
1.0	74820000.0	74830000.0	5.0	4.390412330627441	1.6520822048187256
1.0	74840000.0	74850000.0	4.0	4.457144260406494	1.6686614751815796
1.0	74850000.0	74860000.0	2.0	4.49863862991333	1.6787986755371094
1.0	74890000.0	74900000.0	2.0	4.823265075683594	1.753657579421997
1.0	74950000.0	74960000.0	4.0	4.788323402404785	1.745972990989685
1.0	74990000.0	75000000.0	8.0	4.912655830383301	1.7729146480560303
1.0	75040000.0	75050000.0	6.0	5.220402240753174	1.8348642587661743
1.0	75090000.0	75100000.0	7.0	4.666249752044678	1.7184245586395264
1.0	75110000.0	75120000.0	7.0	4.276980400085449	1.6231129169464111
1.0	75120000.0	75130000.0	4.0	4.552225589752197	1.6916967630386353
1.0	75180000.0	75190000.0	3.0	2.9890296459198	1.2173879146575928
1.0	75420000.0	75430000.0	3.0	5.244791030883789	1.8394901752471924
1.0	75440000.0	75450000.0	4.0	4.878022193908691	1.7655220031738281
1.0	75480000.0	75490000.0	5.0	4.908252716064453	1.7719796895980835
1.0	75550000.0	75560000.0	7.0	4.459454536437988	1.6692291498184204
1.0	75580000.0	75590000.0	6.0	4.128976345062256	1.583789587020874
1.0	75620000.0	75630000.0	3.0	4.132650852203369	1.584787130355835
1.0	75660000.0	75670000.0	0.0	3.875397205352783	1.5122854709625244
1.0	75760000.0	75770000.0	5.0	3.551821231842041	1.4130973815917969
1.0	75800000.0	75810000.0	3.0	3.861079454421997	1.50808846950531
1.0	75930000.0	75940000.0	3.0	3.9910635948181152	1.5455598831176758
1.0	75950000.0	75960000.0	2.0	4.577465057373047	1.6976966857910156
1.0	75960000.0	75970000.0	6.0	4.335196018218994	1.6381053924560547
1.0	76110000.0	76120000.0	6.0	3.3013997077941895	1.3298304080963135
1.0	76120000.0	76130000.0	7.0	3.5531201362609863	1.4135138988494873
1.0	76330000.0	76340000.0	5.0	3.811546802520752	1.493434190750122
1.0	76360000.0	76370000.0	3.0	4.0557966232299805	1.5636975765228271
1.0	76420000.0	76430000.0	0.0	4.3860344886779785	1.6509830951690674
1.0	76500000.0	76510000.0	4.0	4.429176330566406	1.6617543697357178
1.0	76550000.0	76560000.0	7.0	4.177908897399902	1.5969839096069336
1.0	76570000.0	76580000.0	2.0	3.8752853870391846	1.512252688407898
1.0	76620000.0	76630000.0	4.0	4.064671993255615	1.566157579421997
1.0	76760000.0	76770000.0	3.0	4.513711452484131	1.6824486255645752
1.0	76830000.0	76840000.0	2.0	4.734789848327637	1.734026312828064
1.0	76840000.0	76850000.0	5.0	4.9624409675598145	1.783390760421753
1.0	76850000.0	76860000.0	4.0	4.7094035148620605	1.7282882928848267
1.0	76930000.0	76940000.0	9.0	4.691494941711426	1.7242114543914795
1.0	76980000.0	76990000.0	2.0	5.130162715911865	1.8173887729644775
1.0	77040000.0	77050000.0	7.0	5.195380687713623	1.8300755023956299
1.0	77060000.0	77070000.0	6.0	4.812152862548828	1.7512232065200806
1.0	77070000.0	77080000.0	5.0	4.9826555252075195	1.7875936031341553
1.0	77090000.0	77100000.0	8.0	4.80683708190918	1.7500556707382202
1.0	77250000.0	77260000.0	8.0	4.267795085906982	1.620723009109497
1.0	77340000.0	77350000.0	2.0	3.824441432952881	1.4972693920135498
1.0	77400000.0	77410000.0	5.0	3.335317611694336	1.3414554595947266
1.0	77440000.0	77450000.0	3.0	3.0639336109161377	1.2452584505081177
1.0	77540000.0	77550000.0	2.0	2.8362720012664795	1.1586872339248657
1.0	77550000.0	77560000.0	5.0	2.5299339294433594	1.0329900979995728
1.0	77590000.0	77600000.0	6.0	2.221414804458618	0.8946292996406555
1.0	77610000.0	77620000.0	2.0	2.3473620414733887	0.9526227116584778
1.0	77640000.0	77650000.0	3.0	2.691124439239502	1.100502610206604
1.0	77690000.0	77700000.0	1.0	3.2239270210266113	1.3028576374053955
1.0	77700000.0	77710000.0	3.0	3.1358275413513184	1.2714619636535645
1.0	77720000.0	77730000.0	4.0	3.2888729572296143	1.3255093097686768
1.0	77770000.0	77780000.0	1.0	3.996129274368286	1.5469917058944702
1.0	77850000.0	77860000.0	6.0	3.866603136062622	1.5097095966339111
1.0	77880000.0	77890000.0	6.0	4.249818801879883	1.6160261631011963
1.0	77910000.0	77920000.0	3.0	4.019913196563721	1.553686261177063
1.0	78010000.0	78020000.0	4.0	2.941746950149536	1.199488639831543
1.0	78060000.0	78070000.0	5.0	2.474614381790161	1.0090868473052979
1.0	78080000.0	78090000.0	4.0	2.3254904747009277	0.9427043795585632
1.0	78120000.0	78130000.0	3.0	2.2092833518981934	0.8889287710189819
1.0	78170000.0	78180000.0	1.0	2.018606185913086	0.7966094017028809
1.0	78230000.0	78240000.0	1.0	2.1829833984375	0.8765012621879578
1.0	78290000.0	78300000.0	2.0	1.7958667278289795	0.6820842027664185
1.0	78300000.0	78310000.0	1.0	1.9567664861679077	0.7655447125434875
1.0	78310000.0	78320000.0	3.0	1.9653291702270508	0.7698789834976196
1.0	78320000.0	78330000.0	1.0	2.0182533264160156	0.7964339256286621
1.0	78340000.0	78350000.0	2.0	2.0553836822509766	0.8148216009140015
1.0	78360000.0	78370000.0	1.0	2.030787706375122	0.8026626706123352
1.0	78370000.0	78380000.0	0.0	2.15156626701355	0.8615285754203796
1.0	78430000.0	78440000.0	2.0	1.892382025718689	0.7326058149337769
1.0	78440000.0	78450000.0	3.0	3.176438808441162	1.2860310077667236
1.0	78450000.0	78460000.0	1.0	2.0358238220214844	0.8051587343215942
1.0	78520000.0	78530000.0	3.0	2.109128475189209	0.8410817980766296
1.0	78540000.0	78550000.0	2.0	2.114861011505127	0.843859076499939
1.0	78560000.0	78570000.0	2.0	2.255695104598999	0.9106265902519226
1.0	78590000.0	78600000.0	0.0	2.366222858428955	0.9611243009567261
1.0	78680000.0	78690000.0	2.0	2.9772017002105713	1.2129329442977905
1.0	78720000.0	78730000.0	1.0	3.4202065467834473	1.3700681924819946
1.0	78770000.0	78780000.0	3.0	3.3148632049560547	1.334458827972412
1.0	78790000.0	78800000.0	2.0	3.6845290660858154	1.4548890590667725
1.0	78800000.0	78810000.0	5.0	3.420624256134033	1.3702077865600586
1.0	78840000.0	78850000.0	6.0	3.558795213699341	1.4153333902359009
1.0	78970000.0	78980000.0	6.0	3.92521595954895	1.5267547369003296
1.0	78980000.0	78990000.0	6.0	3.871992588043213	1.5112894773483276
1.0	78990000.0	79000000.0	7.0	3.798717975616455	1.4896047115325928
1.0	79100000.0	79110000.0	1.0	3.228386402130127	1.3044265508651733
1.0	79130000.0	79140000.0	3.0	3.1892449855804443	1.2905910015106201
1.0	79210000.0	79220000.0	7.0	3.7343521118164062	1.4701759815216064
1.0	79240000.0	79250000.0	5.0	4.133953094482422	1.5851404666900635
1.0	79380000.0	79390000.0	6.0	5.386338710784912	1.8655284643173218
1.0	79400000.0	79410000.0	7.0	5.494767665863037	1.8845494985580444
1.0	79480000.0	79490000.0	4.0	5.559791088104248	1.8955748081207275
1.0	79490000.0	79500000.0	11.0	6.0289812088012695	1.966809868812561
1.0	79540000.0	79550000.0	5.0	6.4894866943359375	2.0228524208068848
1.0	79620000.0	79630000.0	8.0	6.035747528076172	1.9677317142486572
1.0	79630000.0	79640000.0	5.0	5.531454563140869	1.8908050060272217
1.0	79740000.0	79750000.0	6.0	6.912200927734375	2.0625205039978027
1.0	79850000.0	79860000.0	6.0	6.621543884277344	2.036442995071411
1.0	79860000.0	79870000.0	7.0	6.504162788391113	2.02441668510437
1.0	79870000.0	79880000.0	4.0	6.4710516929626465	2.0208675861358643
1.0	79910000.0	79920000.0	6.0	6.15427827835083	1.9834010601043701
1.0	80060000.0	80070000.0	4.0	6.861325740814209	2.0583348274230957
1.0	80110000.0	80120000.0	7.0	6.526231288909912	2.0267436504364014
1.0	80210000.0	80220000.0	2.0	6.769925117492676	2.0504119396209717
1.0	80260000.0	80270000.0	9.0	7.220802307128906	2.0844902992248535
1.0	80310000.0	80320000.0	12.0	7.216300964355469	2.084211826324463
1.0	80320000.0	80330000.0	13.0	7.344029426574707	2.091630458831787
1.0	80360000.0	80370000.0	10.0	6.773307800292969	2.0507144927978516
1.0	80430000.0	80440000.0	5.0	7.058672904968262	2.073678493499756
1.0	80440000.0	80450000.0	8.0	6.626817226409912	2.0369629859924316
1.0	80510000.0	80520000.0	7.0	6.998490333557129	2.069253921508789
1.0	80670000.0	80680000.0	8.0	7.015530586242676	2.0705294609069824
1.0	80680000.0	80690000.0	5.0	7.192455291748047	2.082716464996338
1.0	80710000.0	80720000.0	10.0	7.24655818939209	2.086059331893921
1.0	80760000.0	80770000.0	7.0	6.6495161056518555	2.0391814708709717
1.0	80800000.0	80810000.0	12.0	6.100274085998535	1.9763742685317993
1.0	80910000.0	80920000.0	7.0	5.235530853271484	1.8377386331558228
1.0	80920000.0	80930000.0	7.0	5.346582889556885	1.8583539724349976
1.0	80970000.0	80980000.0	4.0	6.345273971557617	2.0067551136016846
1.0	81010000.0	81020000.0	7.0	6.549644470214844	2.029179334640503
1.0	81030000.0	81040000.0	8.0	6.209906578063965	1.9904435873031616
1.0	81100000.0	81110000.0	8.0	6.728997707366943	2.046696186065674
1.0	81140000.0	81150000.0	9.0	6.40133810043335	2.013169050216675
1.0	81210000.0	81220000.0	10.0	5.6935014724731445	1.917357087135315
1.0	81260000.0	81270000.0	11.0	5.79318904876709	1.9328229427337646
1.0	81270000.0	81280000.0	6.0	5.817355155944824	1.9364738464355469
1.0	81310000.0	81320000.0	6.0	5.79135799407959	1.9325449466705322
1.0	81370000.0	81380000.0	5.0	5.121077060699463	1.8155977725982666
1.0	81530000.0	81540000.0	8.0	4.579469203948975	1.6981706619262695
1.0	81570000.0	81580000.0	6.0	4.670873641967773	1.7194881439208984
1.0	81590000.0	81600000.0	4.0	4.72029972076416	1.7307569980621338
1.0	81630000.0	81640000.0	1.0	4.472131252288818	1.6723381280899048
1.0	81820000.0	81830000.0	5.0	3.7593886852264404	1.4777761697769165
1.0	81850000.0	81860000.0	5.0	4.060839653015137	1.565096139907837
1.0	81910000.0	81920000.0	6.0	4.0944647789001465	1.5743677616119385
1.0	81960000.0	81970000.0	5.0	4.211276054382324	1.6058712005615234
1.0	82010000.0	82020000.0	2.0	4.091243267059326	1.5734840631484985
1.0	82020000.0	82030000.0	5.0	3.8384296894073486	1.5014138221740723
1.0	82060000.0	82070000.0	6.0	3.572284698486328	1.4196445941925049
1.0	82120000.0	82130000.0	2.0	3.650860548019409	1.4444355964660645
1.0	82170000.0	82180000.0	5.0	3.1660749912261963	1.2823290824890137
1.0	82210000.0	82220000.0	3.0	3.454716444015503	1.3815062046051025
1.0	82280000.0	82290000.0	4.0	3.0424511432647705	1.2373254299163818
1.0	82360000.0	82370000.0	6.0	3.43403959274292	1.3746670484542847
1.0	82430000.0	82440000.0	1.0	3.711681842803955	1.463247537612915
1.0	82520000.0	82530000.0	4.0	3.5935721397399902	1.4264159202575684
1.0	82540000.0	82550000.0	2.0	3.822103977203369	1.4965753555297852
1.0	82550000.0	82560000.0	1.0	3.789555788040161	1.486860752105713
1.0	82580000.0	82590000.0	4.0	3.4225831031799316	1.37086021900177
1.0	82630000.0	82640000.0	2.0	3.453803539276123	1.3812053203582764
1.0	82670000.0	82680000.0	2.0	3.656801700592041	1.4462873935699463
1.0	82730000.0	82740000.0	4.0	3.204254150390625	1.2959142923355103
1.0	82840000.0	82850000.0	2.0	3.47774076461792	1.3890751600265503
1.0	82860000.0	82870000.0	2.0	3.4714043140411377	1.3869972229003906
1.0	82880000.0	82890000.0	4.0	3.397340774536133	1.3624284267425537
1.0	82970000.0	82980000.0	4.0	3.8423352241516113	1.5025683641433716
1.0	82980000.0	82990000.0	4.0	3.8732895851135254	1.5116691589355469
1.0	83010000.0	83020000.0	5.0	3.689847469329834	1.4565314054489136
1.0	83060000.0	83070000.0	6.0	3.207970142364502	1.297228455543518
1.0	83080000.0	83090000.0	3.0	3.4748313426971436	1.3881213665008545
1.0	83090000.0	83100000.0	3.0	3.614175796508789	1.432930588722229
1.0	83120000.0	83130000.0	3.0	3.0358543395996094	1.234879732131958
1.0	83130000.0	83140000.0	6.0	3.3631999492645264	1.3509292602539062
1.0	83200000.0	83210000.0	2.0	3.270098924636841	1.3190038204193115
1.0	83230000.0	83240000.0	3.0	3.416821241378784	1.3689405918121338
1.0	83360000.0	83370000.0	3.0	3.1823792457580566	1.2881492376327515
1.0	83370000.0	83380000.0	2.0	3.2829489707946777	1.3234598636627197
1.0	83400000.0	83410000.0	2.0	3.141753911972046	1.2735984325408936
1.0	83470000.0	83480000.0	5.0	2.811220645904541	1.1488157510757446
1.0	83520000.0	83530000.0	3.0	2.560295581817627	1.0459463596343994
1.0	83540000.0	83550000.0	3.0	2.3433444499969482	0.9508047103881836
1.0	83610000.0	83620000.0	1.0	1.7122663259506226	0.637238621711731
1.0	83980000.0	83990000.0	2.0	2.3617677688598633	0.9591197967529297
1.0	84040000.0	84050000.0	5.0	2.937174081802368	1.1977448463439941
1.0	84140000.0	84150000.0	5.0	2.7415194511413574	1.1209771633148193
1.0	84150000.0	84160000.0	1.0	2.333298444747925	0.946252703666687
1.0	84170000.0	84180000.0	3.0	2.6192309856414795	1.070777177810669
1.0	84280000.0	84290000.0	4.0	2.301518440246582	0.9317607879638672
1.0	84290000.0	84300000.0	4.0	2.2647910118103027	0.9148432016372681
1.0	84330000.0	84340000.0	0.0	2.6342506408691406	1.0770370960235596
1.0	84370000.0	84380000.0	1.0	2.5942256450653076	1.060293436050415
1.0	84390000.0	84400000.0	2.0	2.4580140113830566	1.001837968826294
1.0	84400000.0	84410000.0	4.0	2.4006717205047607	0.976531982421875
1.0	84430000.0	84440000.0	3.0	2.3462677001953125	0.952128529548645
1.0	84610000.0	84620000.0	0.0	2.0386617183685303	0.8065638542175293
1.0	84650000.0	84660000.0	1.0	2.022336721420288	0.798465371131897
1.0	84670000.0	84680000.0	1.0	2.0865941047668457	0.8301219940185547
1.0	84800000.0	84810000.0	2.0	2.1174159049987793	0.8450964093208313
1.0	84850000.0	84860000.0	1.0	2.168764591217041	0.8697426915168762
1.0	84930000.0	84940000.0	2.0	2.1327052116394043	0.8524723052978516
1.0	84940000.0	84950000.0	0.0	2.4696717262268066	1.0069328546524048
1.0	85000000.0	85010000.0	3.0	2.0767147541046143	0.8252941370010376
1.0	85080000.0	85090000.0	3.0	1.9989217519760132	0.7867822647094727
1.0	85090000.0	85100000.0	1.0	2.122814893722534	0.8477047681808472
1.0	85170000.0	85180000.0	3.0	2.065418243408203	0.8197561502456665
1.0	85260000.0	85270000.0	3.0	2.2199418544769287	0.8939375877380371
1.0	85280000.0	85290000.0	1.0	2.134281635284424	0.8532319068908691
1.0	85290000.0	85300000.0	2.0	2.165158987045288	0.8680230379104614
1.0	85360000.0	85370000.0	2.0	2.2745678424835205	0.9193645715713501
1.0	85380000.0	85390000.0	2.0	2.2410693168640137	0.9038209915161133
1.0	85390000.0	85400000.0	2.0	2.229095458984375	0.8982275724411011
1.0	85510000.0	85520000.0	1.0	2.280999183654785	0.9223310351371765
1.0	85540000.0	85550000.0	2.0	2.2465097904205322	0.9063560366630554
1.0	85630000.0	85640000.0	1.0	2.0662827491760254	0.8201796412467957
1.0	85780000.0	85790000.0	0.0	1.8525089025497437	0.7118991613388062
1.0	85900000.0	85910000.0	0.0	2.007323741912842	0.7909837961196899
1.0	85960000.0	85970000.0	2.0	2.032118082046509	0.8033226728439331
1.0	85980000.0	85990000.0	2.0	1.955474853515625	0.7648886442184448
1.0	86070000.0	86080000.0	1.0	2.064365863800049	0.8192392587661743
1.0	86080000.0	86090000.0	1.0	2.130801200866699	0.8515559434890747
1.0	86140000.0	86150000.0	0.0	1.9679609537124634	0.7712089419364929
1.0	86150000.0	86160000.0	2.0	2.0473155975341797	0.81084144115448
1.0	86190000.0	86200000.0	3.0	2.423382520675659	0.9866048693656921
1.0	86200000.0	86210000.0	3.0	2.395509958267212	0.9742329716682434
1.0	86230000.0	86240000.0	3.0	2.4516265392303467	0.9990409016609192
1.0	86250000.0	86260000.0	3.0	2.817283868789673	1.1512115001678467
1.0	86360000.0	86370000.0	4.0	2.8476061820983887	1.1631312370300293
1.0	86470000.0	86480000.0	5.0	3.085867404937744	1.2533098459243774
1.0	86480000.0	86490000.0	2.0	2.990004301071167	1.2177540063858032
1.0	86530000.0	86540000.0	3.0	3.0162532329559326	1.2275855541229248
1.0	86560000.0	86570000.0	3.0	2.9153835773468018	1.189404845237732
1.0	86840000.0	86850000.0	0.0	2.1172690391540527	0.8450244069099426
1.0	86930000.0	86940000.0	2.0	2.140333890914917	0.8561407327651978
1.0	86990000.0	87000000.0	1.0	2.378188371658325	0.9664924740791321
1.0	87050000.0	87060000.0	4.0	2.131877899169922	0.8520746231079102
1.0	87260000.0	87270000.0	4.0	2.127547264099121	0.8499870300292969
1.0	87330000.0	87340000.0	1.0	2.0180153846740723	0.7963161468505859
1.0	87390000.0	87400000.0	3.0	2.022861957550049	0.7987265586853027
1.0	87430000.0	87440000.0	0.0	2.0749166011810303	0.8244131207466125
1.0	87440000.0	87450000.0	3.0	2.1760175228118896	0.8731931447982788
1.0	87600000.0	87610000.0	1.0	2.758057117462158	1.1276323795318604
1.0	87620000.0	87630000.0	3.0	2.5998973846435547	1.0626782178878784
1.0	87640000.0	87650000.0	4.0	2.5843117237091064	1.0561161041259766
1.0	87930000.0	87940000.0	5.0	2.9065144062042236	1.1859948635101318
1.0	87960000.0	87970000.0	3.0	2.7576651573181152	1.1274755001068115
1.0	88010000.0	88020000.0	2.0	2.8447136878967285	1.1619981527328491
1.0	88080000.0	88090000.0	4.0	2.759080410003662	1.128043532371521
1.0	88130000.0	88140000.0	4.0	2.7711570262908936	1.1328818798065186
1.0	88190000.0	88200000.0	2.0	2.8334977626800537	1.1575977802276611
1.0	88200000.0	88210000.0	2.0	3.016636848449707	1.2277286052703857
1.0	88290000.0	88300000.0	0.0	3.1009225845336914	1.258806586265564
1.0	88410000.0	88420000.0	3.0	3.1480705738067627	1.275871753692627
1.0	88430000.0	88440000.0	2.0	3.15669322013855	1.278968334197998
1.0	88540000.0	88550000.0	6.0	2.982342481613159	1.2148706912994385
1.0	88550000.0	88560000.0	4.0	3.1565985679626465	1.278934359550476
1.0	88560000.0	88570000.0	2.0	3.1990408897399902	1.2940678596496582
1.0	88660000.0	88670000.0	5.0	3.1695542335510254	1.2835731506347656
1.0	88690000.0	88700000.0	2.0	3.3752894401550293	1.3550140857696533
1.0	88720000.0	88730000.0	4.0	3.258368730545044	1.3149220943450928
1.0	88790000.0	88800000.0	0.0	2.9830832481384277	1.2151498794555664
1.0	88820000.0	88830000.0	2.0	3.179305076599121	1.2870538234710693
1.0	88850000.0	88860000.0	7.0	3.1548149585723877	1.2782946825027466
1.0	88900000.0	88910000.0	2.0	3.3518879413604736	1.3470947742462158
1.0	88990000.0	89000000.0	3.0	3.223473072052002	1.3026982545852661
1.0	89010000.0	89020000.0	1.0	3.2503952980041504	1.312139630317688
1.0	89190000.0	89200000.0	1.0	1.916577935218811	0.7450541257858276
1.0	89200000.0	89210000.0	0.0	1.8765859603881836	0.7244282960891724
1.0	89240000.0	89250000.0	0.0	1.870187759399414	0.7211071252822876
1.0	89310000.0	89320000.0	1.0	1.850898027420044	0.7110578417778015
1.0	89500000.0	89510000.0	2.0	2.5642261505126953	1.0476154088974
1.0	89510000.0	89520000.0	4.0	2.2463955879211426	0.9063017964363098
1.0	89530000.0	89540000.0	2.0	2.296443223953247	0.9294347763061523
1.0	89550000.0	89560000.0	2.0	2.4956982135772705	1.01824152469635
1.0	89650000.0	89660000.0	0.0	2.6324257850646973	1.0762786865234375
1.0	89700000.0	89710000.0	4.0	2.3557963371276855	0.9564300775527954
1.0	89720000.0	89730000.0	0.0	2.154494047164917	0.8629302978515625
1.0	89740000.0	89750000.0	2.0	1.922671914100647	0.7481754422187805
1.0	89810000.0	89820000.0	1.0	1.9457162618637085	0.7599329948425293
1.0	89820000.0	89830000.0	0.0	1.8408820629119873	0.705816388130188
1.0	89950000.0	89960000.0	2.0	1.908708930015564	0.7410141825675964
1.0	90030000.0	90040000.0	2.0	1.8251588344573975	0.6975608468055725
1.0	90060000.0	90070000.0	1.0	1.8296171426773071	0.6999059915542603
1.0	90100000.0	90110000.0	3.0	1.7781397104263306	0.6726582646369934
1.0	90150000.0	90160000.0	0.0	1.9244287014007568	0.7490752935409546
1.0	90280000.0	90290000.0	1.0	2.307196855545044	0.9343602061271667
1.0	90330000.0	90340000.0	0.0	1.813347578048706	0.6913344264030457
1.0	90340000.0	90350000.0	1.0	1.7942396402359009	0.6812206506729126
1.0	90380000.0	90390000.0	1.0	1.7274614572525024	0.6454616189002991
1.0	90400000.0	90410000.0	3.0	1.7209876775741577	0.6419644355773926
1.0	90540000.0	90550000.0	3.0	2.1127114295959473	0.8428179621696472
1.0	90590000.0	90600000.0	0.0	2.4653093814849854	1.005028486251831
1.0	90610000.0	90620000.0	1.0	2.5543136596679688	1.0434021949768066
1.0	90650000.0	90660000.0	3.0	2.549842357635498	1.0414987802505493
1.0	90690000.0	90700000.0	2.0	2.663529872894287	1.0891659259796143
1.0	90700000.0	90710000.0	1.0	2.755471706390381	1.1265933513641357
1.0	90720000.0	90730000.0	3.0	2.6768407821655273	1.0946459770202637
1.0	90730000.0	90740000.0	2.0	2.551377058029175	1.0421526432037354
1.0	90770000.0	90780000.0	4.0	2.6162197589874268	1.0695186853408813
1.0	90840000.0	90850000.0	3.0	2.9567508697509766	1.2051947116851807
1.0	90950000.0	90960000.0	2.0	3.359708309173584	1.3497473001480103
1.0	91040000.0	91050000.0	3.0	3.255258560180664	1.3138374090194702
1.0	91050000.0	91060000.0	2.0	3.582001209259033	1.4227404594421387
1.0	91060000.0	91070000.0	4.0	3.287036895751953	1.3248746395111084
1.0	91160000.0	91170000.0	2.0	3.754257917404175	1.4762228727340698
1.0	91180000.0	91190000.0	2.0	4.777212142944336	1.7435108423233032
1.0	91220000.0	91230000.0	3.0	3.541699171066284	1.4098448753356934
1.0	91300000.0	91310000.0	4.0	3.285982131958008	1.324510097503662
1.0	91320000.0	91330000.0	2.0	2.76712703704834	1.1312696933746338
1.0	91490000.0	91500000.0	4.0	2.270489454269409	0.9174808263778687
1.0	91520000.0	91530000.0	0.0	2.841879367828369	1.160887598991394
1.0	91550000.0	91560000.0	2.0	2.9128103256225586	1.1884163618087769
1.0	91560000.0	91570000.0	1.0	2.8009400367736816	1.1447447538375854
1.0	91660000.0	91670000.0	1.0	3.331146240234375	1.3400318622589111
1.0	91700000.0	91710000.0	6.0	3.5269572734832764	1.405091643333435
1.0	91720000.0	91730000.0	6.0	3.5259766578674316	1.4047740697860718
1.0	91780000.0	91790000.0	6.0	3.521191358566284	1.4032261371612549
1.0	91850000.0	91860000.0	1.0	2.504988431930542	1.0222578048706055
1.0	91880000.0	91890000.0	5.0	3.136777877807617	1.2718055248260498
1.0	91930000.0	91940000.0	2.0	2.819697618484497	1.1521644592285156
1.0	92020000.0	92030000.0	3.0	2.6882457733154297	1.0993239879608154
1.0	92090000.0	92100000.0	3.0	2.760925054550171	1.1287837028503418
1.0	92120000.0	92130000.0	1.0	2.9817841053009033	1.2146601676940918
1.0	92250000.0	92260000.0	1.0	2.231111526489258	0.8991710543632507
1.0	92380000.0	92390000.0	4.0	2.7873010635375977	1.1393238306045532
1.0	92450000.0	92460000.0	4.0	2.928090810775757	1.1942747831344604
1.0	92480000.0	92490000.0	4.0	2.963771343231201	1.2078555822372437
1.0	92520000.0	92530000.0	3.0	2.7009689807891846	1.104526162147522
1.0	92570000.0	92580000.0	1.0	2.6489596366882324	1.083142876625061
1.0	92630000.0	92640000.0	1.0	2.625128984451294	1.0732386112213135
1.0	92700000.0	92710000.0	2.0	2.2224605083465576	0.8951197862625122
1.0	92830000.0	92840000.0	0.0	2.2133967876434326	0.8908634185791016
1.0	92840000.0	92850000.0	5.0	2.0967373847961426	0.8350652456283569
1.0	93040000.0	93050000.0	2.0	1.955969214439392	0.7651394009590149
1.0	93100000.0	93110000.0	1.0	1.8783180713653564	0.7253268957138062
1.0	93120000.0	93130000.0	1.0	1.8505566120147705	0.7108795046806335
1.0	93210000.0	93220000.0	0.0	1.8996846675872803	0.7363709211349487
1.0	93220000.0	93230000.0	3.0	1.8161756992340088	0.6928271055221558
1.0	93270000.0	93280000.0	0.0	1.8733978271484375	0.7227730751037598
1.0	93300000.0	93310000.0	1.0	1.6511294841766357	0.6038311719894409
1.0	93310000.0	93320000.0	0.0	1.7883116006851196	0.6780714988708496
1.0	93340000.0	93350000.0	2.0	1.7581908702850342	0.6619977355003357
1.0	93390000.0	93400000.0	1.0	1.9278608560562134	0.7508302330970764
1.0	93440000.0	93450000.0	1.0	2.15971040725708	0.865423321723938
1.0	93450000.0	93460000.0	1.0	2.1601743698120117	0.8656447529792786
1.0	93580000.0	93590000.0	4.0	2.2240476608276367	0.8958637118339539
1.0	93590000.0	93600000.0	1.0	2.208869457244873	0.8887338638305664
1.0	93600000.0	93610000.0	3.0	2.1222455501556396	0.8474289178848267
1.0	93610000.0	93620000.0	2.0	2.1485588550567627	0.8600873947143555
1.0	93730000.0	93740000.0	1.0	1.8589928150177002	0.71528160572052
1.0	93760000.0	93770000.0	3.0	1.808315634727478	0.6886788606643677
1.0	93770000.0	93780000.0	0.0	1.812434196472168	0.6908515095710754
1.0	93800000.0	93810000.0	4.0	1.8386644124984741	0.704654335975647
1.0	93960000.0	93970000.0	2.0	1.9033758640289307	0.7382721900939941
1.0	94020000.0	94030000.0	1.0	1.7682335376739502	0.667371928691864
1.0	94050000.0	94060000.0	0.0	1.8200616836547852	0.6948760151863098
1.0	94160000.0	94170000.0	3.0	1.8342949151992798	0.7023634910583496
1.0	94210000.0	94220000.0	4.0	1.8686710596084595	0.7203191518783569
1.0	94220000.0	94230000.0	3.0	1.8989076614379883	0.735970139503479
1.0	94310000.0	94320000.0	4.0	1.8903003931045532	0.731528639793396
1.0	94460000.0	94470000.0	4.0	2.141951322555542	0.8569179773330688
1.0	94510000.0	94520000.0	0.0	2.426856517791748	0.9881405830383301
1.0	94520000.0	94530000.0	1.0	2.3468823432922363	0.952405571937561
1.0	94530000.0	94540000.0	2.0	2.2912864685058594	0.9270666241645813
1.0	94550000.0	94560000.0	4.0	2.249845027923584	0.9079068303108215
1.0	94580000.0	94590000.0	3.0	2.1454532146453857	0.858599066734314
1.0	94620000.0	94630000.0	0.0	2.421165943145752	0.9856246113777161
1.0	94660000.0	94670000.0	1.0	2.3575937747955322	0.9572404623031616
1.0	94670000.0	94680000.0	2.0	2.4408833980560303	0.9943240880966187
1.0	94760000.0	94770000.0	0.0	2.5356199741363525	1.0354244709014893
1.0	94860000.0	94870000.0	5.0	1.9194892644882202	0.7465461492538452
1.0	94940000.0	94950000.0	0.0	1.8966453075408936	0.7348042726516724
1.0	94960000.0	94970000.0	0.0	1.9399020671844482	0.7569745779037476
1.0	95040000.0	95050000.0	2.0	2.047874689102173	0.8111182451248169
1.0	95310000.0	95320000.0	2.0	2.191675901412964	0.8806194067001343
1.0	95330000.0	95340000.0	1.0	2.0235300064086914	0.7990585565567017
1.0	95370000.0	95380000.0	6.0	1.9530210494995117	0.7636454701423645
1.0	95460000.0	95470000.0	2.0	2.265044689178467	0.9149607419967651
1.0	95550000.0	95560000.0	2.0	2.352715015411377	0.955039381980896
1.0	95570000.0	95580000.0	2.0	2.356543779373169	0.9567664861679077
1.0	95660000.0	95670000.0	2.0	2.680542469024658	1.096165657043457
1.0	95670000.0	95680000.0	2.0	2.452892303466797	0.9995959997177124
1.0	95680000.0	95690000.0	4.0	2.646139144897461	1.0819742679595947
1.0	95690000.0	95700000.0	3.0	2.2688496112823486	0.9167224764823914
1.0	95730000.0	95740000.0	3.0	2.75579571723938	1.1267244815826416
1.0	95810000.0	95820000.0	2.0	3.253424882888794	1.313197374343872
1.0	95870000.0	95880000.0	2.0	3.5054779052734375	1.3981289863586426
1.0	95880000.0	95890000.0	4.0	3.552703857421875	1.4133808612823486
1.0	95890000.0	95900000.0	2.0	3.6619277000427246	1.4478832483291626
1.0	95990000.0	96000000.0	5.0	3.563608169555664	1.4168734550476074
1.0	96040000.0	96050000.0	2.0	3.441511631011963	1.3771429061889648
1.0	96050000.0	96060000.0	2.0	3.358259677886963	1.3492567539215088
1.0	96060000.0	96070000.0	3.0	3.378976345062256	1.3562572002410889
1.0	96100000.0	96110000.0	2.0	2.9920291900634766	1.2185144424438477
1.0	96110000.0	96120000.0	3.0	2.9455199241638184	1.200925588607788
1.0	96390000.0	96400000.0	4.0	3.2804808616638184	1.3226053714752197
1.0	96420000.0	96430000.0	1.0	3.342271089553833	1.343825101852417
1.0	96440000.0	96450000.0	2.0	3.348209857940674	1.3458458185195923
1.0	96450000.0	96460000.0	9.0	3.1653037071228027	1.282052993774414
1.0	96530000.0	96540000.0	4.0	3.0786454677581787	1.2506647109985352
1.0	96700000.0	96710000.0	2.0	2.5884547233581543	1.0578644275665283
1.0	96780000.0	96790000.0	3.0	2.877516508102417	1.1747872829437256
1.0	96790000.0	96800000.0	4.0	2.9531898498535156	1.203843116760254
1.0	97010000.0	97020000.0	5.0	3.021456241607666	1.2295258045196533
1.0	97030000.0	97040000.0	1.0	2.987657308578491	1.2168712615966797
1.0	97090000.0	97100000.0	1.0	2.7594470977783203	1.128190517425537
1.0	97170000.0	97180000.0	5.0	2.4418392181396484	0.9947432279586792
1.0	97280000.0	97290000.0	0.0	2.621710777282715	1.0718116760253906
1.0	97290000.0	97300000.0	1.0	2.717941999435425	1.1114355325698853
1.0	97330000.0	97340000.0	2.0	3.2820305824279785	1.3231419324874878
1.0	97340000.0	97350000.0	4.0	3.3445487022399902	1.3446004390716553
1.0	97460000.0	97470000.0	2.0	3.652792453765869	1.4450374841690063
1.0	97560000.0	97570000.0	4.0	3.321320056915283	1.3366711139678955
1.0	97570000.0	97580000.0	6.0	3.4096875190734863	1.3665595054626465
1.0	97590000.0	97600000.0	1.0	3.496281385421753	1.395134687423706
1.0	97650000.0	97660000.0	4.0	3.401616334915161	1.363860845565796
1.0	97660000.0	97670000.0	4.0	3.360076427459717	1.3498719930648804
1.0	97720000.0	97730000.0	6.0	3.454733371734619	1.3815116882324219
1.0	97790000.0	97800000.0	1.0	4.042373180389404	1.5599650144577026
1.0	97850000.0	97860000.0	4.0	3.4292423725128174	1.3730740547180176
1.0	97880000.0	97890000.0	7.0	3.5319907665252686	1.4067163467407227
1.0	97900000.0	97910000.0	3.0	4.167655944824219	1.5942350625991821
1.0	97970000.0	97980000.0	4.0	4.329901218414307	1.6367524862289429
1.0	98030000.0	98040000.0	4.0	4.172542572021484	1.5955456495285034
1.0	98080000.0	98090000.0	1.0	4.84328556060791	1.7580207586288452
1.0	98150000.0	98160000.0	6.0	3.3809585571289062	1.3569248914718628
1.0	98180000.0	98190000.0	3.0	3.895564556121826	1.5181677341461182
1.0	98240000.0	98250000.0	4.0	3.1215968132019043	1.2663171291351318
1.0	98280000.0	98290000.0	3.0	2.6649162769317627	1.0897376537322998
1.0	98340000.0	98350000.0	5.0	2.8895182609558105	1.1794366836547852
1.0	98360000.0	98370000.0	1.0	3.0838990211486816	1.2525895833969116
1.0	98470000.0	98480000.0	6.0	3.8061814308166504	1.4918344020843506
1.0	98510000.0	98520000.0	5.0	3.8442726135253906	1.503139853477478
1.0	98590000.0	98600000.0	5.0	3.5196571350097656	1.4027295112609863
1.0	98600000.0	98610000.0	1.0	3.8139877319335938	1.4941613674163818
1.0	98740000.0	98750000.0	7.0	3.3464958667755127	1.3452625274658203
1.0	98810000.0	98820000.0	2.0	3.6312270164489746	1.4382929801940918
1.0	98840000.0	98850000.0	3.0	3.444384813308716	1.3780936002731323
1.0	98890000.0	98900000.0	3.0	3.3025383949279785	1.330222487449646
1.0	98920000.0	98930000.0	7.0	3.732271671295166	1.4695419073104858
1.0	98970000.0	98980000.0	2.0	3.767242908477783	1.4801486730575562
1.0	99000000.0	99010000.0	8.0	3.602367401123047	1.4292017221450806
1.0	99030000.0	99040000.0	4.0	3.7910327911376953	1.4873039722442627
1.0	99120000.0	99130000.0	2.0	3.1585705280303955	1.2796416282653809
1.0	99180000.0	99190000.0	2.0	3.407865047454834	1.3659508228302002
1.0	99200000.0	99210000.0	4.0	3.1134796142578125	1.2633734941482544
1.0	99220000.0	99230000.0	1.0	3.225038528442383	1.303248643875122
1.0	99290000.0	99300000.0	5.0	3.770322799682617	1.481078028678894
1.0	99330000.0	99340000.0	5.0	3.8770079612731934	1.5127569437026978
1.0	99430000.0	99440000.0	6.0	3.993638515472412	1.5462878942489624
1.0	99450000.0	99460000.0	3.0	3.9800143241882324	1.5424293279647827
1.0	99590000.0	99600000.0	2.0	4.3046159744262695	1.6302627325057983
1.0	99630000.0	99640000.0	4.0	3.6955134868621826	1.4582778215408325
1.0	99650000.0	99660000.0	5.0	3.614314317703247	1.432974100112915
1.0	99690000.0	99700000.0	4.0	3.419928789138794	1.3699759244918823
1.0	99710000.0	99720000.0	4.0	3.4307479858398438	1.3735742568969727
1.0	99730000.0	99740000.0	2.0	2.84311842918396	1.1613733768463135
1.0	99770000.0	99780000.0	3.0	2.855318546295166	1.1661456823349
1.0	99940000.0	99950000.0	1.0	2.460287570953369	1.0028330087661743
1.0	99960000.0	99970000.0	2.0	2.6004841327667236	1.062925100326538
1.0	100030000.0	100040000.0	7.0	2.0264735221862793	0.8005216717720032
1.0	100080000.0	100090000.0	1.0	2.3314318656921387	0.9454048871994019
1.0	100130000.0	100140000.0	2.0	2.146277904510498	0.8589954376220703
1.0	100170000.0	100180000.0	3.0	1.804809331893921	0.6868232488632202
1.0	100190000.0	100200000.0	1.0	1.8733060359954834	0.7227259278297424
1.0	100230000.0	100240000.0	1.0	2.0634045600891113	0.8187670707702637
1.0	100250000.0	100260000.0	1.0	2.067028760910034	0.8205468058586121
1.0	100350000.0	100360000.0	1.0	1.919554352760315	0.7465786337852478
1.0	100370000.0	100380000.0	1.0	2.0338263511657715	0.8041688799858093
1.0	100430000.0	100440000.0	5.0	2.247938394546509	0.907021164894104
1.0	100480000.0	100490000.0	1.0	1.8854255676269531	0.7290080189704895
1.0	100570000.0	100580000.0	1.0	1.9088127613067627	0.7410680651664734
1.0	100630000.0	100640000.0	3.0	2.1322360038757324	0.8522459864616394
1.0	100650000.0	100660000.0	0.0	2.033120632171631	0.8038190007209778
1.0	100690000.0	100700000.0	0.0	2.1083734035491943	0.8407158851623535
1.0	100720000.0	100730000.0	3.0	2.247387409210205	0.9067636728286743
1.0	100770000.0	100780000.0	5.0	2.2370266914367676	0.9019331932067871
1.0	100800000.0	100810000.0	3.0	2.1893515586853027	0.8795186877250671
1.0	100810000.0	100820000.0	3.0	1.8531551361083984	0.712236762046814
1.0	100840000.0	100850000.0	1.0	2.071668863296509	0.8228222131729126
1.0	100850000.0	100860000.0	1.0	1.9991388320922852	0.7868908643722534
1.0	100870000.0	100880000.0	3.0	2.048645257949829	0.8114983439445496
1.0	100910000.0	100920000.0	0.0	1.8432137966156006	0.7070382833480835
1.0	100920000.0	100930000.0	7.0	1.7531143426895142	0.6592761874198914
1.0	100930000.0	100940000.0	1.0	1.9176000356674194	0.7455788850784302
1.0	101010000.0	101020000.0	1.0	2.4447250366210938	0.9960123896598816
1.0	101020000.0	101030000.0	1.0	2.5924150943756104	1.0595309734344482
1.0	101290000.0	101300000.0	5.0	2.7922959327697754	1.1413112878799438
1.0	101500000.0	101510000.0	1.0	1.9788081645965576	0.7766804695129395
1.0	101520000.0	101530000.0	2.0	2.2098419666290283	0.8891918063163757
1.0	101560000.0	101570000.0	3.0	2.6120150089263916	1.0677590370178223
1.0	101590000.0	101600000.0	1.0	2.9679017066955566	1.20941960811615
1.0	101680000.0	101690000.0	1.0	3.339418888092041	1.3428534269332886
1.0	101730000.0	101740000.0	1.0	3.271833896636963	1.3196064233779907
1.0	101740000.0	101750000.0	5.0	3.371422290802002	1.353709101676941
1.0	101780000.0	101790000.0	4.0	3.688812255859375	1.456211805343628
1.0	101840000.0	101850000.0	4.0	4.946547031402588	1.7800657749176025
1.0	101940000.0	101950000.0	10.0	5.65801477432251	1.9116922616958618
1.0	102020000.0	102030000.0	11.0	5.83209753036499	1.9386818408966064
1.0	102090000.0	102100000.0	11.0	5.524779319763184	1.8896735906600952
1.0	102130000.0	102140000.0	3.0	6.368438720703125	2.009429454803467
1.0	102240000.0	102250000.0	7.0	6.451581001281738	2.0187482833862305
1.0	102340000.0	102350000.0	7.0	6.401656150817871	2.013205051422119
1.0	102350000.0	102360000.0	8.0	6.408740043640137	2.0140011310577393
1.0	102490000.0	102500000.0	9.0	6.813509941101074	2.0542550086975098
1.0	102500000.0	102510000.0	10.0	6.6280717849731445	2.0370864868164062
1.0	102510000.0	102520000.0	4.0	6.925024509429932	2.0635504722595215
1.0	102520000.0	102530000.0	5.0	6.767653465270996	2.050208568572998
1.0	102540000.0	102550000.0	10.0	6.557605743408203	2.029999256134033
1.0	102590000.0	102600000.0	8.0	6.7414445877075195	2.047837495803833
1.0	102630000.0	102640000.0	10.0	6.159493446350098	1.9840694665908813
1.0	102640000.0	102650000.0	1.0	6.956452369689941	2.066030979156494
1.0	102650000.0	102660000.0	9.0	6.597553253173828	2.034055233001709
1.0	102760000.0	102770000.0	4.0	7.193288326263428	2.0827693939208984
1.0	102860000.0	102870000.0	4.0	6.809684753417969	2.053922414779663
1.0	102880000.0	102890000.0	10.0	7.052311897277832	2.073221445083618
1.0	102900000.0	102910000.0	6.0	7.067299842834473	2.0742945671081543
1.0	102910000.0	102920000.0	1.0	6.091471195220947	1.9752109050750732
1.0	102930000.0	102940000.0	6.0	6.876161098480225	2.0595717430114746
1.0	102990000.0	103000000.0	4.0	6.413851737976074	2.014573812484741
1.0	103000000.0	103010000.0	7.0	5.857651710510254	1.9424759149551392
1.0	103010000.0	103020000.0	9.0	6.130267143249512	1.9803001880645752
1.0	103110000.0	103120000.0	9.0	7.530910491943359	2.100689172744751
1.0	103150000.0	103160000.0	6.0	7.789236545562744	2.109706401824951
1.0	103200000.0	103210000.0	7.0	7.919269561767578	2.1127066612243652
1.0	103240000.0	103250000.0	9.0	7.324504852294922	2.0905611515045166
1.0	103270000.0	103280000.0	6.0	7.2638115882873535	2.087087869644165
1.0	103280000.0	103290000.0	12.0	7.382287502288818	2.093658447265625
1.0	103410000.0	103420000.0	5.0	6.660140037536621	2.0402090549468994
1.0	103540000.0	103550000.0	10.0	6.5410661697387695	2.0282907485961914
1.0	103610000.0	103620000.0	9.0	7.0467329025268555	2.0728182792663574
1.0	103620000.0	103630000.0	5.0	7.111763954162598	2.077396869659424
1.0	103630000.0	103640000.0	12.0	6.897327423095703	2.0613131523132324
1.0	103650000.0	103660000.0	7.0	6.998587608337402	2.069261312484741
1.0	103730000.0	103740000.0	8.0	5.7372727394104	1.9242289066314697
1.0	104000000.0	104010000.0	3.0	1.7751671075820923	0.671072781085968
1.0	104030000.0	104040000.0	2.0	2.5343964099884033	1.0349006652832031
1.0	104040000.0	104050000.0	5.0	2.424281358718872	0.9870023727416992
1.0	104080000.0	104090000.0	4.0	2.0857479572296143	0.8297094106674194
1.0	104090000.0	104100000.0	1.0	2.421570301055908	0.9858034253120422
1.0	104310000.0	104320000.0	10.0	4.525717258453369	1.6853431463241577
1.0	104330000.0	104340000.0	8.0	5.085195541381836	1.8084685802459717
1.0	104340000.0	104350000.0	3.0	5.477917671203613	1.881645917892456
1.0	104360000.0	104370000.0	9.0	5.938173294067383	1.9541504383087158
1.0	104370000.0	104380000.0	7.0	6.259532928466797	1.9965591430664062
1.0	104450000.0	104460000.0	10.0	7.426516056060791	2.0958914756774902
1.0	104600000.0	104610000.0	8.0	7.093449592590332	2.0761332511901855
1.0	104660000.0	104670000.0	4.0	7.568131446838379	2.102238893508911
1.0	104670000.0	104680000.0	7.0	7.235231876373291	2.085374355316162
1.0	104900000.0	104910000.0	10.0	8.320602416992188	2.1154370307922363
1.0	104950000.0	104960000.0	9.0	8.649438858032227	2.1102213859558105
1.0	104980000.0	104990000.0	5.0	8.481586456298828	2.1137332916259766
1.0	105050000.0	105060000.0	8.0	7.74591064453125	2.108477830886841
1.0	105070000.0	105080000.0	6.0	7.7196855545043945	2.1076784133911133
1.0	105110000.0	105120000.0	5.0	7.794233798980713	2.1098408699035645
1.0	105170000.0	105180000.0	8.0	7.436587333679199	2.0963833332061768
1.0	105190000.0	105200000.0	8.0	7.506544589996338	2.0996289253234863
1.0	105240000.0	105250000.0	5.0	7.96329402923584	2.1134884357452393
1.0	105250000.0	105260000.0	8.0	7.80645227432251	2.1101629734039307
1.0	105280000.0	105290000.0	10.0	7.5196027755737305	2.1002018451690674
1.0	105370000.0	105380000.0	11.0	7.379220008850098	2.093499183654785
1.0	105440000.0	105450000.0	7.0	7.467688083648682	2.097862958908081
1.0	105480000.0	105490000.0	2.0	6.081416130065918	1.9738759994506836
1.0	105550000.0	105560000.0	5.0	7.121012210845947	2.07802677154541
1.0	105560000.0	105570000.0	7.0	7.319423675537109	2.0902788639068604
1.0	105710000.0	105720000.0	7.0	8.274310111999512	2.115628242492676
1.0	105830000.0	105840000.0	8.0	7.612483024597168	2.103975772857666
1.0	105890000.0	105900000.0	5.0	8.072352409362793	2.114915132522583
1.0	105910000.0	105920000.0	10.0	7.780188083648682	2.109459400177002
1.0	105930000.0	105940000.0	8.0	8.237223625183105	2.1156857013702393
1.0	105950000.0	105960000.0	12.0	8.409685134887695	2.114694118499756
1.0	105970000.0	105980000.0	10.0	8.515409469604492	2.1131691932678223
1.0	105980000.0	105990000.0	12.0	8.658819198608398	2.1099724769592285
1.0	106120000.0	106130000.0	7.0	6.831404209136963	2.055798053741455
1.0	106140000.0	106150000.0	8.0	7.622805595397949	2.104362964630127
1.0	106180000.0	106190000.0	7.0	7.361572265625	2.09257173538208
1.0	106190000.0	106200000.0	6.0	7.134183406829834	2.0789146423339844
1.0	106230000.0	106240000.0	8.0	7.388847351074219	2.0939972400665283
1.0	106240000.0	106250000.0	8.0	7.2824387550354	2.0881779193878174
1.0	106260000.0	106270000.0	8.0	7.092428684234619	2.0760624408721924
1.0	106270000.0	106280000.0	3.0	7.348306179046631	2.0918617248535156
1.0	106290000.0	106300000.0	7.0	7.383612632751465	2.0937271118164062
1.0	106340000.0	106350000.0	11.0	7.8963212966918945	2.1122522354125977
1.0	106410000.0	106420000.0	3.0	8.238691329956055	2.115684986114502
1.0	106570000.0	106580000.0	8.0	6.925468444824219	2.0635857582092285
1.0	106640000.0	106650000.0	4.0	7.130005836486816	2.07863450050354
1.0	106670000.0	106680000.0	12.0	6.981683254241943	2.067978620529175
1.0	106680000.0	106690000.0	8.0	7.149678707122803	2.0799458026885986
1.0	106750000.0	106760000.0	9.0	7.301705360412598	2.089282512664795
1.0	106770000.0	106780000.0	2.0	7.598982334136963	2.103459596633911
1.0	106800000.0	106810000.0	12.0	7.244502067565918	2.085935592651367
1.0	106890000.0	106900000.0	8.0	7.029417514801025	2.0715556144714355
1.0	106960000.0	106970000.0	5.0	7.009437561035156	2.070075511932373
1.0	107050000.0	107060000.0	8.0	6.106150150299072	1.9771478176116943
1.0	107080000.0	107090000.0	5.0	6.747818946838379	2.0484180450439453
1.0	107090000.0	107100000.0	6.0	7.020089149475098	2.0708675384521484
1.0	107150000.0	107160000.0	6.0	6.270642280578613	1.9979064464569092
1.0	107280000.0	107290000.0	3.0	5.620046615600586	1.905538558959961
1.0	107300000.0	107310000.0	4.0	4.946041107177734	1.7799594402313232
1.0	107320000.0	107330000.0	4.0	5.148429870605469	1.8209720849990845
1.0	107440000.0	107450000.0	3.0	4.829672336578369	1.7550569772720337
1.0	107450000.0	107460000.0	12.0	4.545823574066162	1.6901670694351196
1.0	107530000.0	107540000.0	4.0	4.246768474578857	1.6152269840240479
1.0	107540000.0	107550000.0	1.0	4.003314018249512	1.5490188598632812
1.0	107590000.0	107600000.0	3.0	3.0181448459625244	1.2282911539077759
1.0	107600000.0	107610000.0	4.0	3.3797144889831543	1.3565059900283813
1.0	107660000.0	107670000.0	4.0	3.7447152137756348	1.4733281135559082
1.0	107670000.0	107680000.0	7.0	3.4612128734588623	1.3836472034454346
1.0	107680000.0	107690000.0	3.0	3.1858344078063965	1.2893781661987305
1.0	107710000.0	107720000.0	2.0	3.453798294067383	1.3812031745910645
[truncated: 47,571 more rows]
