# Supplementary material for: Genome-wide mapping of somatic mutation rates uncovers drivers of cancer
Source: Nat Biotechnol. 2022 Jun 20;40(11):1634–43. doi: 10.1038/s41587-022-01353-8 (PMC9646522; doi:10.1038/s41587-022-01353-8)
Supplement: Supplementary file 4 — Regions and model predictions for each fold of each cancer for which a deep learning model was trained. Regions that were filtered are also listed along with their respective model predictions. [file 41587_2022_1353_MOESM4_ESM.zip › kfold_results/Head-SCC/fold_0.txt]

CHROM	START	END	Y_TRUE	Y_PRED	STD
1.0	910000.0	920000.0	4.0	2.475989818572998	1.2965552806854248
1.0	980000.0	990000.0	2.0	2.59100079536438	1.3536593914031982
1.0	1000000.0	1010000.0	0.0	2.8001911640167236	1.4532510042190552
1.0	1110000.0	1120000.0	2.0	2.4843575954437256	1.3007673025131226
1.0	1160000.0	1170000.0	1.0	2.7217648029327393	1.4165513515472412
1.0	1230000.0	1240000.0	4.0	2.2547335624694824	1.181870460510254
1.0	1350000.0	1360000.0	1.0	2.0707099437713623	1.0815231800079346
1.0	1370000.0	1380000.0	2.0	2.0449283123016357	1.0671002864837646
1.0	1410000.0	1420000.0	2.0	2.1130332946777344	1.1050034761428833
1.0	1450000.0	1460000.0	2.0	2.1053202152252197	1.100742220878601
1.0	1540000.0	1550000.0	1.0	1.8018087148666382	0.9267877340316772
1.0	1680000.0	1690000.0	2.0	1.8601661920547485	0.9611576795578003
1.0	1690000.0	1700000.0	5.0	1.8236236572265625	0.9396843910217285
1.0	1700000.0	1710000.0	1.0	1.986952543258667	1.0343430042266846
1.0	1740000.0	1750000.0	3.0	1.9078609943389893	0.9889320135116577
1.0	1760000.0	1770000.0	4.0	1.878587007522583	0.9719179272651672
1.0	1850000.0	1860000.0	0.0	1.965158462524414	1.0219120979309082
1.0	1920000.0	1930000.0	2.0	1.8278982639312744	0.9422036409378052
1.0	2000000.0	2010000.0	2.0	1.8837302923202515	0.9749163389205933
1.0	2020000.0	2030000.0	2.0	1.9386155605316162	1.0066890716552734
1.0	2090000.0	2100000.0	1.0	1.9138915538787842	0.9924243092536926
1.0	2190000.0	2200000.0	3.0	1.7456095218658447	0.8933127522468567
1.0	2210000.0	2220000.0	1.0	1.9005420207977295	0.9846919178962708
1.0	2370000.0	2380000.0	2.0	2.059340238571167	1.075174331665039
1.0	2390000.0	2400000.0	5.0	1.8361799716949463	0.9470807909965515
1.0	2460000.0	2470000.0	1.0	2.0209944248199463	1.0536292791366577
1.0	2490000.0	2500000.0	2.0	1.9021857976913452	0.9856427907943726
1.0	2520000.0	2530000.0	2.0	1.896951675415039	0.9826057553291321
1.0	2530000.0	2540000.0	2.0	2.003859758377075	1.0439417362213135
1.0	2560000.0	2570000.0	2.0	1.983837366104126	1.0325698852539062
1.0	2690000.0	2700000.0	1.0	2.1384410858154297	1.1189854145050049
1.0	2760000.0	2770000.0	4.0	3.0849814414978027	1.5802850723266602
1.0	2790000.0	2800000.0	5.0	3.491407871246338	1.7453505992889404
1.0	2850000.0	2860000.0	1.0	3.8526883125305176	1.876920461654663
1.0	2860000.0	2870000.0	5.0	3.7266032695770264	1.8325742483139038
1.0	2890000.0	2900000.0	4.0	3.456639528274536	1.7319507598876953
1.0	2950000.0	2960000.0	2.0	2.9343600273132324	1.5143033266067505
1.0	2960000.0	2970000.0	5.0	2.8765246868133545	1.4882510900497437
1.0	2990000.0	3000000.0	3.0	3.033486843109131	1.5580271482467651
1.0	3020000.0	3030000.0	1.0	3.6119301319122314	1.7907873392105103
1.0	3040000.0	3050000.0	2.0	3.2285468578338623	1.640721321105957
1.0	3050000.0	3060000.0	4.0	3.4761319160461426	1.7394802570343018
1.0	3230000.0	3240000.0	1.0	2.4320788383483887	1.2743053436279297
1.0	3280000.0	3290000.0	4.0	2.2725768089294434	1.1913586854934692
1.0	3320000.0	3330000.0	1.0	2.728504180908203	1.4197349548339844
1.0	3460000.0	3470000.0	1.0	2.419074535369873	1.2676692008972168
1.0	3620000.0	3630000.0	2.0	1.8305728435516357	0.9437817335128784
1.0	3630000.0	3640000.0	0.0	1.9410032033920288	1.0080626010894775
1.0	3730000.0	3740000.0	2.0	1.7237294912338257	0.880192756652832
1.0	3800000.0	3810000.0	3.0	1.5267223119735718	0.7613160610198975
1.0	4130000.0	4140000.0	5.0	2.877384662628174	1.4886415004730225
1.0	4200000.0	4210000.0	2.0	3.3944849967956543	1.7076647281646729
1.0	4350000.0	4360000.0	1.0	3.9451279640197754	1.9083871841430664
1.0	4490000.0	4500000.0	2.0	3.941399097442627	1.907135009765625
1.0	4580000.0	4590000.0	4.0	3.319488525390625	1.677790880203247
1.0	4620000.0	4630000.0	2.0	3.7606754302978516	1.844721794128418
1.0	4670000.0	4680000.0	1.0	3.6176846027374268	1.7929178476333618
1.0	4820000.0	4830000.0	4.0	3.6851773262023926	1.8176395893096924
1.0	4830000.0	4840000.0	3.0	3.7329635620117188	1.8348506689071655
1.0	4880000.0	4890000.0	3.0	3.3648858070373535	1.6959489583969116
1.0	4900000.0	4910000.0	4.0	3.2259018421173096	1.6396299600601196
1.0	4950000.0	4960000.0	0.0	3.518643856048584	1.755756139755249
1.0	4970000.0	4980000.0	8.0	3.1304404735565186	1.5996791124343872
1.0	4980000.0	4990000.0	2.0	3.3811278343200684	1.7023894786834717
1.0	5000000.0	5010000.0	6.0	3.1899425983428955	1.6247024536132812
1.0	5020000.0	5030000.0	6.0	3.4358913898468018	1.7238909006118774
1.0	5140000.0	5150000.0	4.0	3.507319688796997	1.7514398097991943
1.0	5190000.0	5200000.0	4.0	3.547572374343872	1.7667204141616821
1.0	5310000.0	5320000.0	4.0	3.42610502243042	1.7200733423233032
1.0	5420000.0	5430000.0	3.0	3.430840015411377	1.7219215631484985
1.0	5430000.0	5440000.0	4.0	3.675363540649414	1.8140747547149658
1.0	5460000.0	5470000.0	5.0	3.254664182662964	1.6514627933502197
1.0	5480000.0	5490000.0	3.0	3.176114320755005	1.6189228296279907
1.0	5540000.0	5550000.0	2.0	2.962745189666748	1.5269421339035034
1.0	5560000.0	5570000.0	0.0	2.707247734069824	1.4096742868423462
1.0	5650000.0	5660000.0	3.0	2.1819632053375244	1.1427323818206787
1.0	5690000.0	5700000.0	0.0	2.3586585521698	1.2365390062332153
1.0	5700000.0	5710000.0	2.0	2.3942513465881348	1.254936933517456
1.0	5880000.0	5890000.0	0.0	2.633023500442505	1.3741048574447632
1.0	5910000.0	5920000.0	3.0	2.243508815765381	1.1758791208267212
1.0	5920000.0	5930000.0	0.0	2.1269478797912598	1.112672209739685
1.0	5950000.0	5960000.0	3.0	2.0208094120025635	1.0535252094268799
1.0	5970000.0	5980000.0	2.0	1.9734700918197632	1.0266597270965576
1.0	5990000.0	6000000.0	2.0	1.9547207355499268	1.0159363746643066
1.0	6100000.0	6110000.0	0.0	2.3780007362365723	1.2465566396713257
1.0	6130000.0	6140000.0	3.0	2.2821457386016846	1.1964304447174072
1.0	6200000.0	6210000.0	2.0	2.3650708198547363	1.2398658990859985
1.0	6210000.0	6220000.0	4.0	2.245943546295166	1.1771795749664307
1.0	6310000.0	6320000.0	4.0	1.938511610031128	1.006628394126892
1.0	6360000.0	6370000.0	0.0	1.793819785118103	0.9220507740974426
1.0	6380000.0	6390000.0	2.0	1.694952368736267	0.8628702163696289
1.0	6410000.0	6420000.0	2.0	1.6739543676376343	0.8501856923103333
1.0	6470000.0	6480000.0	1.0	1.793654441833496	0.9219528436660767
1.0	6490000.0	6500000.0	3.0	1.7733089923858643	0.9098557233810425
1.0	6570000.0	6580000.0	4.0	1.7956511974334717	0.9231379628181458
1.0	6600000.0	6610000.0	1.0	1.744114637374878	0.892418384552002
1.0	6680000.0	6690000.0	1.0	1.9370105266571045	1.0057637691497803
1.0	6690000.0	6700000.0	4.0	1.976905107498169	1.0286204814910889
1.0	6740000.0	6750000.0	1.0	2.0563976764678955	1.0735273361206055
1.0	6780000.0	6790000.0	0.0	2.026217222213745	1.0565755367279053
1.0	6790000.0	6800000.0	4.0	2.066485643386841	1.0791643857955933
1.0	6800000.0	6810000.0	2.0	1.9902126789093018	1.0361969470977783
1.0	6840000.0	6850000.0	4.0	1.8748657703399658	0.9697475433349609
1.0	6870000.0	6880000.0	1.0	1.9110933542251587	0.9908064603805542
1.0	6880000.0	6890000.0	0.0	1.9119234085083008	0.9912854433059692
1.0	6920000.0	6930000.0	2.0	1.9200890064239502	0.996009349822998
1.0	7050000.0	7060000.0	2.0	2.311809539794922	1.2120728492736816
1.0	7060000.0	7070000.0	2.0	2.403688430786133	1.2597858905792236
1.0	7080000.0	7090000.0	3.0	2.297924757003784	1.2047650814056396
1.0	7140000.0	7150000.0	2.0	2.4139487743377686	1.2650460004806519
1.0	7370000.0	7380000.0	3.0	2.504464864730835	1.3108516931533813
1.0	7410000.0	7420000.0	5.0	2.4769420623779297	1.2970367670059204
1.0	7600000.0	7610000.0	1.0	2.1014564037323	1.0986058712005615
1.0	7650000.0	7660000.0	2.0	2.2438693046569824	1.1760724782943726
1.0	7680000.0	7690000.0	1.0	2.3519177436828613	1.2330371141433716
1.0	7710000.0	7720000.0	3.0	2.2528247833251953	1.1808521747589111
1.0	7880000.0	7890000.0	0.0	1.7213528156280518	0.878764271736145
1.0	7950000.0	7960000.0	3.0	1.719199776649475	0.8774707913398743
1.0	7970000.0	7980000.0	1.0	1.7157331705093384	0.8753863573074341
1.0	8020000.0	8030000.0	0.0	1.933318853378296	1.3630297183990479
1.0	8070000.0	8080000.0	0.0	1.6141526699066162	0.8139549493789673
1.0	8140000.0	8150000.0	3.0	1.6955848932266235	0.8632498979568481
1.0	8150000.0	8160000.0	0.0	1.775075912475586	0.9109082221984863
1.0	8160000.0	8170000.0	4.0	1.7349269390106201	0.8869129419326782
1.0	8210000.0	8220000.0	3.0	1.7490997314453125	0.8954035043716431
1.0	8280000.0	8290000.0	2.0	1.688764214515686	0.8591358065605164
1.0	8290000.0	8300000.0	0.0	1.7374374866485596	0.8884184956550598
1.0	8320000.0	8330000.0	0.0	1.8276582956314087	0.9420635104179382
1.0	8350000.0	8360000.0	4.0	1.7413251399993896	0.8907465934753418
1.0	8380000.0	8390000.0	3.0	1.7003839015960693	0.8661421537399292
1.0	8480000.0	8490000.0	1.0	2.0867671966552734	1.0904594659805298
1.0	8490000.0	8500000.0	1.0	1.6785993576049805	0.8529962301254272
1.0	8550000.0	8560000.0	4.0	1.6073131561279297	0.8098084330558777
1.0	8580000.0	8590000.0	2.0	1.6682910919189453	0.8467612266540527
1.0	8600000.0	8610000.0	1.0	1.7343690395355225	0.886579155921936
1.0	8630000.0	8640000.0	1.0	1.6964712142944336	0.8637840151786804
1.0	8640000.0	8650000.0	1.0	1.7230205535888672	0.8797686696052551
1.0	8750000.0	8760000.0	5.0	1.7329753637313843	0.8857436180114746
1.0	8760000.0	8770000.0	1.0	1.8913654088974	0.9793596267700195
1.0	8790000.0	8800000.0	0.0	1.8305585384368896	0.9437726140022278
1.0	8800000.0	8810000.0	0.0	1.7656333446502686	0.9052813649177551
1.0	8870000.0	8880000.0	1.0	2.3227498531341553	1.2178107500076294
1.0	8890000.0	8900000.0	2.0	1.8945541381835938	0.9812135696411133
1.0	8910000.0	8920000.0	4.0	1.9439716339111328	1.0097684860229492
1.0	8920000.0	8930000.0	2.0	1.8464603424072266	0.9531227946281433
1.0	9070000.0	9080000.0	2.0	2.194986343383789	1.1497886180877686
1.0	9110000.0	9120000.0	3.0	1.858837366104126	0.9603791236877441
1.0	9300000.0	9310000.0	1.0	1.5598280429840088	0.7811049818992615
1.0	9340000.0	9350000.0	0.0	1.6513828039169312	0.8365243077278137
1.0	9350000.0	9360000.0	1.0	1.7269237041473389	0.8821099996566772
1.0	9360000.0	9370000.0	0.0	1.5828920602798462	0.7950176000595093
1.0	9440000.0	9450000.0	0.0	1.9722955226898193	1.0259908437728882
1.0	9470000.0	9480000.0	1.0	1.9101190567016602	0.9902416467666626
1.0	9480000.0	9490000.0	5.0	2.060469150543213	1.0758049488067627
1.0	9500000.0	9510000.0	4.0	1.8670852184295654	0.9652045369148254
1.0	9840000.0	9850000.0	5.0	1.725982666015625	0.8815454244613647
1.0	9850000.0	9860000.0	0.0	1.7772184610366821	0.9121824502944946
1.0	9880000.0	9890000.0	2.0	1.7766454219818115	0.9118417501449585
1.0	9930000.0	9940000.0	2.0	1.7286055088043213	0.8831199407577515
1.0	10020000.0	10030000.0	2.0	1.72812819480896	0.8828341364860535
1.0	10120000.0	10130000.0	1.0	1.739784598350525	0.8898240923881531
1.0	10190000.0	10200000.0	4.0	1.743666648864746	0.8921497464179993
1.0	10210000.0	10220000.0	1.0	1.8437163829803467	0.951511025428772
1.0	10250000.0	10260000.0	2.0	1.7681493759155273	0.9067811965942383
1.0	10290000.0	10300000.0	1.0	1.8414361476898193	0.950170636177063
1.0	10320000.0	10330000.0	0.0	1.7969646453857422	0.9239160418510437
1.0	10330000.0	10340000.0	2.0	1.7360143661499023	0.8875652551651001
1.0	10340000.0	10350000.0	2.0	1.8080699443817139	0.9304958581924438
1.0	10370000.0	10380000.0	2.0	1.8078289031982422	0.9303529858589172
1.0	10410000.0	10420000.0	2.0	1.7669618129730225	0.9060750007629395
1.0	10510000.0	10520000.0	3.0	1.8014743328094482	0.9265891313552856
1.0	10560000.0	10570000.0	1.0	1.7576825618743896	0.900534451007843
1.0	10590000.0	10600000.0	2.0	1.6970856189727783	0.8641551733016968
1.0	10620000.0	10630000.0	2.0	1.7195155620574951	0.8776603937149048
1.0	10650000.0	10660000.0	1.0	1.6669658422470093	0.845960259437561
1.0	10770000.0	10780000.0	0.0	1.836252212524414	0.9471227526664734
1.0	10940000.0	10950000.0	1.0	1.7858726978302002	0.9173325300216675
1.0	11040000.0	11050000.0	1.0	1.8575149774551392	0.9596050381660461
1.0	11090000.0	11100000.0	1.0	1.7102947235107422	0.8721129298210144
1.0	11100000.0	11110000.0	2.0	1.7538458108901978	0.8982394933700562
1.0	11120000.0	11130000.0	1.0	1.6762974262237549	0.8516048192977905
1.0	11170000.0	11180000.0	0.0	1.663450002670288	0.843832790851593
1.0	11210000.0	11220000.0	2.0	1.6728547811508179	0.849521815776825
1.0	11250000.0	11260000.0	1.0	1.7058910131454468	0.8694626688957214
1.0	11260000.0	11270000.0	0.0	1.7427785396575928	0.8916192054748535
1.0	11270000.0	11280000.0	3.0	1.6934067010879517	0.8619368672370911
1.0	11300000.0	11310000.0	1.0	1.8403005599975586	0.9495048522949219
1.0	11310000.0	11320000.0	0.0	1.8539832830429077	0.9575344920158386
1.0	11320000.0	11330000.0	3.0	2.0268967151641846	0.8116218447685242
1.0	11340000.0	11350000.0	0.0	1.8281383514404297	0.9423452615737915
1.0	11350000.0	11360000.0	2.0	1.823335886001587	0.9395146369934082
1.0	11370000.0	11380000.0	2.0	1.9390285015106201	1.0069267749786377
1.0	11390000.0	11400000.0	2.0	2.010378360748291	1.0476319789886475
1.0	11570000.0	11580000.0	2.0	2.498241901397705	1.3077361583709717
1.0	11600000.0	11610000.0	3.0	2.3115909099578857	1.2119579315185547
1.0	11610000.0	11620000.0	6.0	2.2251510620117188	1.1660449504852295
1.0	11620000.0	11630000.0	2.0	2.3716843128204346	1.2432916164398193
1.0	11760000.0	11770000.0	3.0	2.330932140350342	1.2220923900604248
1.0	11770000.0	11780000.0	5.0	2.195068597793579	1.1498339176177979
1.0	11790000.0	11800000.0	1.0	2.330395221710205	1.2218129634857178
1.0	11830000.0	11840000.0	4.0	2.1081836223602295	1.1023247241973877
1.0	11840000.0	11850000.0	2.0	2.1400530338287354	1.1198692321777344
1.0	11860000.0	11870000.0	2.0	2.2890141010284424	1.2000634670257568
1.0	11890000.0	11900000.0	4.0	1.8506158590316772	0.9555621147155762
1.0	11920000.0	11930000.0	1.0	1.992841362953186	1.0376899242401123
1.0	11950000.0	11960000.0	4.0	1.8579002618789673	0.9598299860954285
1.0	12020000.0	12030000.0	1.0	1.9201185703277588	0.9960254430770874
1.0	12080000.0	12090000.0	2.0	1.8475892543792725	0.9537857174873352
1.0	12090000.0	12100000.0	3.0	1.887463927268982	0.9770914912223816
1.0	12120000.0	12130000.0	2.0	2.188621759414673	1.1463428735733032
1.0	12230000.0	12240000.0	2.0	1.9604589939117432	1.0192224979400635
1.0	12330000.0	12340000.0	2.0	1.7050602436065674	0.8689604997634888
1.0	12390000.0	12400000.0	1.0	1.863492727279663	0.9631046056747437
1.0	12400000.0	12410000.0	0.0	1.9425102472305298	1.0089277029037476
1.0	12410000.0	12420000.0	2.0	1.816779375076294	0.9356441497802734
1.0	12430000.0	12440000.0	8.0	1.7374595403671265	0.8884322047233582
1.0	12480000.0	12490000.0	1.0	1.9214744567871094	0.9968094825744629
1.0	12600000.0	12610000.0	3.0	1.9072349071502686	0.9885706901550293
1.0	12630000.0	12640000.0	2.0	1.8013708591461182	0.9265278577804565
1.0	12720000.0	12730000.0	2.0	2.2355523109436035	1.1716216802597046
1.0	12790000.0	12800000.0	4.0	2.335732936859131	1.224602460861206
1.0	13820000.0	13830000.0	4.0	2.5498085021972656	1.3334015607833862
1.0	13830000.0	13840000.0	4.0	2.4762332439422607	1.2966784238815308
1.0	13900000.0	13910000.0	5.0	2.8319249153137207	1.4678876399993896
1.0	13910000.0	13920000.0	2.0	2.691690683364868	1.4022753238677979
1.0	13950000.0	13960000.0	2.0	2.60819935798645	1.3620545864105225
1.0	14050000.0	14060000.0	2.0	2.0738139152526855	1.0832527875900269
1.0	14160000.0	14170000.0	3.0	2.239208221435547	1.173579454421997
1.0	14210000.0	14220000.0	2.0	2.53467059135437	1.3259034156799316
1.0	14250000.0	14260000.0	7.0	2.438769817352295	1.2777127027511597
1.0	14310000.0	14320000.0	4.0	2.9776759147644043	1.5335533618927002
1.0	14340000.0	14350000.0	1.0	2.8125052452087402	1.4589463472366333
1.0	14360000.0	14370000.0	6.0	2.509920835494995	1.3135796785354614
1.0	14370000.0	14380000.0	0.0	2.782851219177246	1.4452027082443237
1.0	14520000.0	14530000.0	3.0	2.151526689529419	1.12615168094635
1.0	14590000.0	14600000.0	2.0	2.0193862915039062	1.0527223348617554
1.0	14600000.0	14610000.0	4.0	1.9654264450073242	1.0220658779144287
1.0	14660000.0	14670000.0	2.0	2.185330867767334	1.144557237625122
1.0	14700000.0	14710000.0	1.0	2.5438270568847656	1.3304418325424194
1.0	14740000.0	14750000.0	3.0	2.4531121253967285	1.2849946022033691
1.0	14800000.0	14810000.0	2.0	2.6972689628601074	1.404931902885437
1.0	14810000.0	14820000.0	4.0	2.6342549324035645	1.374701738357544
1.0	14880000.0	14890000.0	0.0	2.5121712684631348	1.3147029876708984
1.0	15020000.0	15030000.0	2.0	2.1160507202148438	1.1066700220108032
1.0	15080000.0	15090000.0	2.0	2.059520721435547	1.0752750635147095
1.0	15160000.0	15170000.0	5.0	2.11549973487854	1.1063646078109741
1.0	15230000.0	15240000.0	1.0	1.9557750225067139	1.0165410041809082
1.0	15260000.0	15270000.0	3.0	2.0397579669952393	1.0641968250274658
1.0	15390000.0	15400000.0	4.0	1.808362364768982	0.930668830871582
1.0	15450000.0	15460000.0	1.0	1.7722212076187134	0.9092076420783997
1.0	15540000.0	15550000.0	1.0	1.877182960510254	0.9711012840270996
1.0	15560000.0	15570000.0	3.0	1.8780372142791748	0.9715992212295532
1.0	15620000.0	15630000.0	1.0	1.7222070693969727	0.8792774081230164
1.0	15650000.0	15660000.0	1.0	1.8292239904403687	0.9429853558540344
1.0	15660000.0	15670000.0	0.0	1.8579471111297607	0.9598582983016968
1.0	15670000.0	15680000.0	1.0	1.6803640127182007	0.8540616035461426
1.0	15680000.0	15690000.0	2.0	1.6806819438934326	0.8542546033859253
1.0	15720000.0	15730000.0	1.0	1.6452776193618774	0.8328264951705933
1.0	15730000.0	15740000.0	1.0	1.9925854206085205	1.0375447273254395
1.0	15770000.0	15780000.0	2.0	1.6841167211532593	0.8563276529312134
1.0	15850000.0	15860000.0	1.0	1.9150495529174805	0.9930956959724426
1.0	16020000.0	16030000.0	2.0	2.2150967121124268	1.160638689994812
1.0	16050000.0	16060000.0	2.0	2.0480637550354004	1.068858027458191
1.0	16190000.0	16200000.0	1.0	1.8221848011016846	0.9388362765312195
1.0	16310000.0	16320000.0	4.0	2.0440280437469482	1.066593885421753
1.0	16450000.0	16460000.0	0.0	2.2056477069854736	1.1555476188659668
1.0	16470000.0	16480000.0	3.0	2.0356285572052	1.0618760585784912
1.0	16630000.0	16640000.0	3.0	1.7019717693328857	0.867099940776825
1.0	16710000.0	16720000.0	2.0	1.6329314708709717	0.8253415822982788
1.0	16720000.0	16730000.0	3.0	1.698319435119629	0.8648990392684937
1.0	16940000.0	16950000.0	6.0	2.023069381713867	1.0548015832901
1.0	17230000.0	17240000.0	1.0	1.9454267024993896	1.0106055736541748
1.0	17240000.0	17250000.0	2.0	1.7231664657592773	0.8798548579216003
1.0	17330000.0	17340000.0	0.0	1.7663524150848389	0.9057098627090454
1.0	17360000.0	17370000.0	0.0	1.6011568307876587	0.8060778379440308
1.0	17410000.0	17420000.0	2.0	1.8569564819335938	0.9592770338058472
1.0	17480000.0	17490000.0	2.0	2.1286511421203613	1.1136081218719482
1.0	17500000.0	17510000.0	2.0	2.059114933013916	1.075047254562378
1.0	17510000.0	17520000.0	1.0	2.1084721088409424	1.1024844646453857
1.0	17630000.0	17640000.0	1.0	2.0327839851379395	1.0602744817733765
1.0	17680000.0	17690000.0	0.0	2.011148691177368	1.0480692386627197
1.0	17710000.0	17720000.0	1.0	1.9996464252471924	1.0415527820587158
1.0	17900000.0	17910000.0	0.0	1.8503128290176392	0.9553849101066589
1.0	17920000.0	17930000.0	0.0	1.9265531301498413	0.9997409582138062
1.0	18020000.0	18030000.0	2.0	2.248991012573242	1.1788079738616943
1.0	18090000.0	18100000.0	0.0	2.3954975605010986	1.2555780410766602
1.0	18110000.0	18120000.0	2.0	2.5632364749908447	1.340029001235962
1.0	18120000.0	18130000.0	1.0	2.4692845344543457	1.2931737899780273
1.0	18140000.0	18150000.0	2.0	2.683703899383545	1.398465633392334
1.0	18150000.0	18160000.0	1.0	2.63724946975708	1.376147985458374
1.0	18200000.0	18210000.0	3.0	2.3420052528381348	1.2278751134872437
1.0	18210000.0	18220000.0	4.0	2.6145071983337402	1.3651231527328491
1.0	18270000.0	18280000.0	5.0	3.1110758781433105	1.591447353363037
1.0	18310000.0	18320000.0	6.0	3.0513205528259277	1.5657707452774048
1.0	18440000.0	18450000.0	4.0	2.915369749069214	1.5057927370071411
1.0	18520000.0	18530000.0	5.0	2.729602575302124	1.4202526807785034
1.0	18620000.0	18630000.0	6.0	2.653756856918335	1.3841108083724976
1.0	18630000.0	18640000.0	1.0	2.7818963527679443	1.4447576999664307
1.0	18650000.0	18660000.0	2.0	2.4918899536132812	1.3045517206192017
1.0	18700000.0	18710000.0	8.0	2.500643253326416	1.3089385032653809
1.0	18710000.0	18720000.0	2.0	2.6625423431396484	1.3883326053619385
1.0	18730000.0	18740000.0	1.0	2.7846646308898926	1.4460456371307373
1.0	18800000.0	18810000.0	2.0	3.039320468902588	1.5605649948120117
1.0	18810000.0	18820000.0	2.0	2.674349546432495	1.393993616104126
1.0	18830000.0	18840000.0	5.0	2.595317840576172	1.3557708263397217
1.0	18960000.0	18970000.0	3.0	2.479584217071533	1.298366665840149
1.0	18990000.0	19000000.0	6.0	1.872579574584961	0.9684144854545593
1.0	19020000.0	19030000.0	5.0	2.077139377593994	1.0851056575775146
1.0	19040000.0	19050000.0	0.0	2.3380985260009766	1.2258367538452148
1.0	19060000.0	19070000.0	3.0	2.1275343894958496	1.1129951477050781
1.0	19080000.0	19090000.0	2.0	2.156120538711548	1.1286625862121582
1.0	19090000.0	19100000.0	3.0	2.0549583435058594	1.0727224349975586
1.0	19120000.0	19130000.0	0.0	1.968740701675415	1.0239588022232056
1.0	19160000.0	19170000.0	0.0	1.9669777154922485	1.0229511260986328
1.0	19190000.0	19200000.0	1.0	1.7718098163604736	0.908962607383728
1.0	19210000.0	19220000.0	2.0	1.6334822177886963	0.825676441192627
1.0	19240000.0	19250000.0	2.0	1.755136251449585	0.8990110158920288
1.0	19290000.0	19300000.0	1.0	1.8775033950805664	0.9712875485420227
1.0	19440000.0	19450000.0	2.0	1.6703050136566162	0.8479822874069214
1.0	19520000.0	19530000.0	4.0	1.7236011028289795	0.8801161646842957
1.0	19540000.0	19550000.0	1.0	1.875573754310608	0.970162570476532
1.0	19590000.0	19600000.0	5.0	1.9184129238128662	0.9950392842292786
1.0	19600000.0	19610000.0	2.0	2.0167717933654785	1.0512454509735107
1.0	19640000.0	19650000.0	6.0	1.9256693124771118	0.9992292523384094
1.0	19650000.0	19660000.0	2.0	2.105024814605713	1.1005792617797852
1.0	19760000.0	19770000.0	1.0	1.91815185546875	0.9948879480361938
1.0	19770000.0	19780000.0	3.0	1.8569867610931396	0.9592946767807007
1.0	19780000.0	19790000.0	0.0	1.877305269241333	0.9711723327636719
1.0	19910000.0	19920000.0	1.0	2.2381129264831543	1.1729942560195923
1.0	19940000.0	19950000.0	3.0	1.9837639331817627	1.0325287580490112
1.0	20030000.0	20040000.0	1.0	1.7087472677230835	0.8711827397346497
1.0	20050000.0	20060000.0	0.0	1.7442598342895508	0.8925057649612427
1.0	20060000.0	20070000.0	1.0	1.891287088394165	0.9793142080307007
1.0	20100000.0	20110000.0	2.0	1.8406848907470703	0.9497294425964355
1.0	20110000.0	20120000.0	4.0	1.7998168468475342	0.9256086349487305
1.0	20130000.0	20140000.0	2.0	1.9671770334243774	1.0230644941329956
1.0	20170000.0	20180000.0	1.0	1.952117681503296	1.014444351196289
1.0	20260000.0	20270000.0	0.0	2.2002816200256348	1.152652621269226
1.0	20380000.0	20390000.0	5.0	2.5500569343566895	1.33352530002594
1.0	20400000.0	20410000.0	4.0	2.4818482398986816	1.2995059490203857
1.0	20430000.0	20440000.0	5.0	2.2767558097839355	1.1935746669769287
1.0	20450000.0	20460000.0	5.0	2.3386266231536865	1.226113200187683
1.0	20480000.0	20490000.0	6.0	2.4566402435302734	1.286781907081604
1.0	20490000.0	20500000.0	3.0	2.177037477493286	1.1400573253631592
1.0	20530000.0	20540000.0	0.0	2.088554620742798	1.0914525985717773
1.0	20650000.0	20660000.0	5.0	2.157597064971924	1.1294686794281006
1.0	20720000.0	20730000.0	5.0	2.2621281147003174	1.1858069896697998
1.0	20770000.0	20780000.0	0.0	2.2461295127868652	1.1772797107696533
1.0	20860000.0	20870000.0	1.0	1.9673101902008057	1.0231406688690186
1.0	20880000.0	20890000.0	3.0	2.091454267501831	1.0930612087249756
1.0	20890000.0	20900000.0	2.0	2.074251174926758	1.0834949016571045
1.0	20940000.0	20950000.0	2.0	1.9961055517196655	1.0395430326461792
1.0	20960000.0	20970000.0	2.0	1.9566738605499268	1.0170557498931885
1.0	21070000.0	21080000.0	1.0	1.834183692932129	0.9459063410758972
1.0	21120000.0	21130000.0	0.0	1.7221647500991821	0.8792533874511719
1.0	21260000.0	21270000.0	1.0	1.6314491033554077	0.8244434595108032
1.0	21320000.0	21330000.0	1.0	1.7569557428359985	0.900100588798523
1.0	21330000.0	21340000.0	2.0	1.750917673110962	0.8964899778366089
1.0	21420000.0	21430000.0	2.0	1.7347910404205322	0.8868317604064941
1.0	21470000.0	21480000.0	1.0	1.799338936805725	0.9253249168395996
1.0	21540000.0	21550000.0	4.0	1.7787727117538452	0.9131098985671997
1.0	21550000.0	21560000.0	0.0	1.8389759063720703	0.9487245678901672
1.0	21620000.0	21630000.0	2.0	1.761238694190979	0.9026572108268738
1.0	21690000.0	21700000.0	0.0	1.9003002643585205	0.9845514297485352
1.0	21850000.0	21860000.0	3.0	1.974285364151001	1.0271258354187012
1.0	21990000.0	22000000.0	4.0	2.067516803741455	1.07974112033844
1.0	22160000.0	22170000.0	3.0	2.013298511505127	1.0492838621139526
1.0	22190000.0	22200000.0	1.0	2.2899630069732666	1.200564980506897
1.0	22200000.0	22210000.0	5.0	2.207932949066162	1.1567800045013428
1.0	22370000.0	22380000.0	1.0	2.724219799041748	1.417711615562439
1.0	22400000.0	22410000.0	1.0	1.9139468669891357	0.9924567937850952
1.0	22410000.0	22420000.0	2.0	1.911097764968872	0.9908087849617004
1.0	22450000.0	22460000.0	3.0	2.0760374069213867	1.0844924449920654
1.0	22490000.0	22500000.0	6.0	1.8331270217895508	0.9452837705612183
1.0	22500000.0	22510000.0	0.0	1.8979412317276	0.9831818342208862
1.0	22670000.0	22680000.0	2.0	2.001789093017578	1.0427675247192383
1.0	22690000.0	22700000.0	3.0	2.177426338195801	1.140268325805664
1.0	22700000.0	22710000.0	1.0	2.1873929500579834	1.145676612854004
1.0	22710000.0	22720000.0	3.0	2.099731683731079	1.0976499319076538
1.0	22760000.0	22770000.0	2.0	2.0672693252563477	1.0796034336090088
1.0	22830000.0	22840000.0	2.0	1.8091036081314087	0.9311074018478394
1.0	22900000.0	22910000.0	4.0	2.004080295562744	1.0440667867660522
1.0	22920000.0	22930000.0	2.0	2.1631650924682617	1.1325066089630127
1.0	23050000.0	23060000.0	2.0	1.9308468103408813	1.0022145509719849
1.0	23110000.0	23120000.0	1.0	2.0531554222106934	1.0717127323150635
1.0	23200000.0	23210000.0	5.0	1.9789445400238037	1.029782772064209
1.0	23240000.0	23250000.0	4.0	1.9776575565338135	1.0290483236312866
1.0	23280000.0	23290000.0	2.0	1.9203885793685913	0.9961827397346497
1.0	23290000.0	23300000.0	1.0	1.9065568447113037	0.988177478313446
1.0	23440000.0	23450000.0	0.0	1.6164581775665283	0.8153553009033203
1.0	23450000.0	23460000.0	2.0	1.5408599376678467	0.7697336077690125
1.0	23590000.0	23600000.0	1.0	2.190957546234131	1.1476083993911743
1.0	23670000.0	23680000.0	2.0	2.0658721923828125	1.0788228511810303
1.0	23750000.0	23760000.0	3.0	1.7005592584609985	0.8662482500076294
1.0	23770000.0	23780000.0	1.0	1.7857633829116821	0.9172675013542175
1.0	23810000.0	23820000.0	4.0	1.7564942836761475	0.8998233079910278
1.0	23850000.0	23860000.0	0.0	2.04054594039917	1.0646393299102783
1.0	23960000.0	23970000.0	1.0	1.9571001529693604	1.017298936843872
1.0	23970000.0	23980000.0	3.0	1.9449198246002197	1.0103132724761963
1.0	24040000.0	24050000.0	0.0	1.779504418373108	0.9135450124740601
1.0	24070000.0	24080000.0	1.0	1.6646382808685303	0.8445521593093872
1.0	24140000.0	24150000.0	3.0	1.8512489795684814	0.9559319615364075
1.0	24280000.0	24290000.0	0.0	2.1521828174591064	1.1265084743499756
1.0	24320000.0	24330000.0	0.0	1.485734224319458	0.7374439835548401
1.0	24330000.0	24340000.0	0.0	1.5047670602798462	0.7484092712402344
1.0	24390000.0	24400000.0	1.0	1.6212656497955322	0.818266749382019
1.0	24480000.0	24490000.0	1.0	1.6734920740127563	0.8499076962471008
1.0	24490000.0	24500000.0	0.0	1.7946631908416748	0.9225524663925171
1.0	24530000.0	24540000.0	3.0	1.905320167541504	0.9874622225761414
1.0	24560000.0	24570000.0	3.0	1.8763036727905273	0.9705880880355835
1.0	24600000.0	24610000.0	0.0	1.8411285877227783	0.9499891400337219
1.0	24660000.0	24670000.0	3.0	2.0048205852508545	1.0444858074188232
1.0	24720000.0	24730000.0	2.0	1.7463775873184204	0.8937729597091675
1.0	24760000.0	24770000.0	0.0	1.8601009845733643	0.9611201286315918
1.0	24780000.0	24790000.0	1.0	1.7230430841445923	0.8797818422317505
1.0	24790000.0	24800000.0	1.0	1.7518476247787476	0.8970453143119812
1.0	24810000.0	24820000.0	4.0	2.0329513549804688	1.0603697299957275
1.0	24840000.0	24850000.0	1.0	1.8328311443328857	0.9451090097427368
1.0	24940000.0	24950000.0	2.0	1.8336235284805298	0.9455760717391968
1.0	25000000.0	25010000.0	2.0	1.7565381526947021	0.8998492360115051
1.0	25030000.0	25040000.0	1.0	1.7820619344711304	0.9150670766830444
1.0	25090000.0	25100000.0	0.0	1.6953321695327759	0.8630976676940918
1.0	25170000.0	25180000.0	1.0	1.6884037256240845	0.8589159250259399
1.0	25220000.0	25230000.0	0.0	1.783411979675293	0.9158703088760376
1.0	25330000.0	25340000.0	3.0	1.9954845905303955	1.0391919612884521
1.0	25350000.0	25360000.0	3.0	1.8788414001464844	0.9720668792724609
1.0	25470000.0	25480000.0	3.0	1.8613659143447876	0.9618614912033081
1.0	25480000.0	25490000.0	0.0	1.8754370212554932	0.9700824618339539
1.0	25540000.0	25550000.0	2.0	1.8290828466415405	0.9429019093513489
1.0	25550000.0	25560000.0	1.0	2.566789150238037	1.9279588460922241
1.0	25570000.0	25580000.0	1.0	2.334982395172119	1.224210262298584
1.0	25580000.0	25590000.0	0.0	1.7304611206054688	0.884233832359314
1.0	25670000.0	25680000.0	1.0	1.6931902170181274	0.8618056178092957
1.0	25850000.0	25860000.0	2.0	1.7771679162979126	0.9121526479721069
1.0	25950000.0	25960000.0	3.0	1.6756699085235596	0.8512241244316101
1.0	25960000.0	25970000.0	2.0	1.6912672519683838	0.8606443405151367
1.0	26100000.0	26110000.0	2.0	1.7194055318832397	0.8775955438613892
1.0	26110000.0	26120000.0	0.0	1.7816507816314697	0.9148222208023071
1.0	26120000.0	26130000.0	2.0	1.674557089805603	0.850551426410675
1.0	26160000.0	26170000.0	3.0	1.5903987884521484	0.7995614409446716
1.0	26190000.0	26200000.0	1.0	1.6428142786026	0.8313320875167847
1.0	26290000.0	26300000.0	4.0	1.7238843441009521	0.8802865147590637
1.0	26340000.0	26350000.0	1.0	2.0060906410217285	1.0452053546905518
1.0	26410000.0	26420000.0	0.0	1.9725639820098877	1.0261441469192505
1.0	26450000.0	26460000.0	4.0	1.855748176574707	0.9585713148117065
1.0	26480000.0	26490000.0	2.0	2.0022566318511963	1.0430328845977783
1.0	26500000.0	26510000.0	3.0	1.845096230506897	0.9523215293884277
1.0	26600000.0	26610000.0	1.0	2.0035552978515625	1.0437685251235962
1.0	26740000.0	26750000.0	2.0	1.7833181619644165	0.9158132672309875
1.0	26790000.0	26800000.0	1.0	2.457002878189087	1.3928115367889404
1.0	26850000.0	26860000.0	3.0	1.9832422733306885	1.032231092453003
1.0	26970000.0	26980000.0	1.0	1.802613615989685	0.9272645711898804
1.0	27010000.0	27020000.0	4.0	2.1373848915100098	1.0141808986663818
1.0	27100000.0	27110000.0	0.0	1.7025260925292969	0.8674343228340149
1.0	27130000.0	27140000.0	0.0	1.8165876865386963	0.9355306625366211
1.0	27170000.0	27180000.0	1.0	1.8208396434783936	0.9380420446395874
1.0	27280000.0	27290000.0	1.0	1.9896262884140015	1.0358625650405884
1.0	27320000.0	27330000.0	0.0	2.166053295135498	1.1340816020965576
1.0	27350000.0	27360000.0	0.0	1.8966810703277588	0.9824491739273071
1.0	27400000.0	27410000.0	3.0	1.8680665493011475	0.965776801109314
1.0	27490000.0	27500000.0	2.0	1.8393558263778687	0.9489480257034302
1.0	27560000.0	27570000.0	1.0	1.7677087783813477	0.9065200686454773
1.0	27610000.0	27620000.0	0.0	1.8670028448104858	0.9651558995246887
1.0	27640000.0	27650000.0	3.0	2.186464786529541	0.8512448072433472
1.0	27680000.0	27690000.0	2.0	1.8978790044784546	0.9831454157829285
1.0	27710000.0	27720000.0	2.0	1.8980945348739624	0.9832702875137329
1.0	27850000.0	27860000.0	2.0	1.9786924123764038	1.0296381711959839
1.0	27860000.0	27870000.0	3.0	1.9556198120117188	1.016452670097351
1.0	27890000.0	27900000.0	2.0	1.9315236806869507	1.0026042461395264
1.0	27970000.0	27980000.0	2.0	1.7979297637939453	0.9244878888130188
1.0	28070000.0	28080000.0	1.0	1.7947832345962524	0.9226239323616028
1.0	28260000.0	28270000.0	2.0	1.664966344833374	0.8447497487068176
1.0	28390000.0	28400000.0	1.0	1.873132348060608	0.9687368273735046
1.0	28470000.0	28480000.0	2.0	1.897033929824829	0.9826525449752808
1.0	28560000.0	28570000.0	1.0	2.129664421081543	1.1141667366027832
1.0	28580000.0	28590000.0	2.0	1.9178028106689453	0.9946871995925903
1.0	28720000.0	28730000.0	4.0	1.8561480045318604	0.9588049650192261
1.0	28830000.0	28840000.0	2.0	2.000514507293701	1.0420465469360352
1.0	28840000.0	28850000.0	6.0	1.5983428955078125	0.8043743968009949
1.0	28960000.0	28970000.0	3.0	2.1726462841033936	0.8671532869338989
1.0	29010000.0	29020000.0	4.0	1.910736083984375	0.9905987977981567
1.0	29020000.0	29030000.0	2.0	2.0038952827453613	1.043962001800537
1.0	29040000.0	29050000.0	1.0	2.1111457347869873	1.1039623022079468
1.0	29060000.0	29070000.0	2.0	2.1307783126831055	1.1147775650024414
1.0	29150000.0	29160000.0	3.0	1.9105240106582642	0.9904764294624329
1.0	29160000.0	29170000.0	1.0	1.7949244976043701	0.922707200050354
1.0	29220000.0	29230000.0	1.0	1.6726821660995483	0.8494182825088501
1.0	29320000.0	29330000.0	1.0	1.7953546047210693	0.9229609370231628
1.0	29370000.0	29380000.0	2.0	1.8237969875335693	0.9397870898246765
1.0	29400000.0	29410000.0	6.0	1.7629282474517822	0.9036661982536316
1.0	29450000.0	29460000.0	0.0	1.7230463027954102	0.8797839283943176
1.0	29530000.0	29540000.0	1.0	1.5227904319763184	0.7589902281761169
1.0	29640000.0	29650000.0	2.0	1.7742159366607666	0.9103964567184448
1.0	29700000.0	29710000.0	0.0	2.210052013397217	1.157922387123108
1.0	29710000.0	29720000.0	1.0	2.083087205886841	1.0884147882461548
1.0	29840000.0	29850000.0	5.0	2.095158815383911	1.0951166152954102
1.0	30030000.0	30040000.0	2.0	2.0647196769714355	1.078178882598877
1.0	30040000.0	30050000.0	3.0	2.0421485900878906	1.0655406713485718
1.0	30050000.0	30060000.0	4.0	2.125420331954956	1.1118297576904297
1.0	30060000.0	30070000.0	1.0	2.3216452598571777	1.217232346534729
1.0	30140000.0	30150000.0	2.0	2.686854600906372	1.3999696969985962
1.0	30170000.0	30180000.0	2.0	2.62992000579834	1.3726019859313965
1.0	30210000.0	30220000.0	6.0	2.477782726287842	1.2974588871002197
1.0	30220000.0	30230000.0	2.0	2.617290735244751	1.3664764165878296
1.0	30240000.0	30250000.0	2.0	2.4167990684509277	1.2665047645568848
1.0	30260000.0	30270000.0	4.0	2.433624744415283	1.2750948667526245
1.0	30270000.0	30280000.0	3.0	2.455904483795166	1.2864092588424683
1.0	30290000.0	30300000.0	3.0	2.6664509773254395	1.3902087211608887
1.0	30300000.0	30310000.0	1.0	2.8559930324554443	1.4789069890975952
1.0	30360000.0	30370000.0	0.0	3.338550090789795	1.6854432821273804
1.0	30380000.0	30390000.0	2.0	3.166090250015259	1.6147207021713257
1.0	30390000.0	30400000.0	4.0	3.1362826824188232	1.6021530628204346
1.0	30410000.0	30420000.0	5.0	3.2408695220947266	1.6457992792129517
1.0	30440000.0	30450000.0	7.0	2.950190305709839	1.521363377571106
1.0	30490000.0	30500000.0	5.0	3.4313316345214844	1.7221133708953857
1.0	30550000.0	30560000.0	5.0	2.7709083557128906	1.439636468887329
1.0	30590000.0	30600000.0	1.0	3.488492250442505	1.7442327737808228
1.0	30630000.0	30640000.0	0.0	3.1982648372650146	1.6281707286834717
1.0	30640000.0	30650000.0	5.0	3.0453100204467773	1.5631649494171143
1.0	30720000.0	30730000.0	0.0	2.744361162185669	1.4272031784057617
1.0	30750000.0	30760000.0	2.0	2.7622790336608887	1.4356060028076172
1.0	30880000.0	30890000.0	3.0	2.4472644329071045	1.2820285558700562
1.0	30990000.0	31000000.0	0.0	2.5090982913970947	1.313167691230774
1.0	31040000.0	31050000.0	5.0	2.4659550189971924	1.2914927005767822
1.0	31060000.0	31070000.0	4.0	2.630976676940918	1.3731132745742798
1.0	31200000.0	31210000.0	0.0	2.178736686706543	1.1409802436828613
1.0	31210000.0	31220000.0	3.0	2.1117444038391113	1.1042917966842651
1.0	31220000.0	31230000.0	0.0	2.2857723236083984	1.1983489990234375
1.0	31430000.0	31440000.0	0.0	1.6766942739486694	0.8518446087837219
1.0	31490000.0	31500000.0	2.0	1.737115502357483	0.8882261514663696
1.0	31530000.0	31540000.0	1.0	2.655714511871338	1.3850507736206055
1.0	31650000.0	31660000.0	1.0	1.943358063697815	1.0094143152236938
1.0	31670000.0	31680000.0	2.0	1.9741239547729492	1.0270335674285889
1.0	31750000.0	31760000.0	2.0	1.7597863674163818	0.901790976524353
1.0	31770000.0	31780000.0	2.0	1.8637874126434326	0.9632776379585266
1.0	31890000.0	31900000.0	0.0	2.005770206451416	1.0450242757797241
1.0	31910000.0	31920000.0	5.0	1.9808002710342407	1.0308401584625244
1.0	31930000.0	31940000.0	1.0	2.0931389331817627	1.093995451927185
1.0	31950000.0	31960000.0	1.0	1.9623100757598877	1.0202817916870117
1.0	32140000.0	32150000.0	1.0	2.033994197845459	1.0609562397003174
1.0	32150000.0	32160000.0	1.0	1.9810829162597656	1.0310009717941284
1.0	32160000.0	32170000.0	2.0	1.9200416803359985	0.9959810972213745
1.0	32190000.0	32200000.0	3.0	1.9044129848480225	0.9869362115859985
1.0	32200000.0	32210000.0	3.0	1.8410451412200928	0.9499399065971375
1.0	32210000.0	32220000.0	3.0	1.8347762823104858	0.9462568163871765
1.0	32300000.0	32310000.0	1.0	1.930580496788025	1.0020614862442017
1.0	32310000.0	32320000.0	1.0	1.9486039876937866	1.0124276876449585
1.0	32340000.0	32350000.0	0.0	1.7750988006591797	0.9109222292900085
1.0	32420000.0	32430000.0	0.0	1.8725707530975342	0.9684096574783325
1.0	32470000.0	32480000.0	0.0	2.4154868125915527	1.5596606731414795
1.0	32570000.0	32580000.0	0.0	2.095466136932373	1.0952863693237305
1.0	32690000.0	32700000.0	0.0	1.9054597616195679	0.9875427484512329
1.0	32700000.0	32710000.0	2.0	1.995661735534668	1.0392919778823853
1.0	32720000.0	32730000.0	1.0	2.020054578781128	1.0530989170074463
1.0	32740000.0	32750000.0	2.0	2.012690782546997	1.048940896987915
1.0	32790000.0	32800000.0	2.0	1.786996841430664	0.9180004000663757
1.0	32850000.0	32860000.0	2.0	1.8694353103637695	0.9665772318840027
1.0	33000000.0	33010000.0	0.0	1.8048795461654663	0.9286076426506042
1.0	33040000.0	33050000.0	0.0	1.9812530279159546	1.0310983657836914
1.0	33050000.0	33060000.0	4.0	1.9938628673553467	1.0382699966430664
1.0	33110000.0	33120000.0	5.0	2.452803373336792	1.284838080406189
1.0	33130000.0	33140000.0	0.0	2.03725528717041	1.0627903938293457
1.0	33170000.0	33180000.0	2.0	2.117537498474121	1.107489824295044
1.0	33350000.0	33360000.0	6.0	2.080300807952881	1.0868650674819946
1.0	33390000.0	33400000.0	1.0	2.0762627124786377	1.0846178531646729
1.0	33430000.0	33440000.0	2.0	2.0189387798309326	1.0524687767028809
1.0	33440000.0	33450000.0	2.0	2.2096500396728516	1.1577050685882568
1.0	33540000.0	33550000.0	2.0	1.9061410427093506	0.9879379272460938
1.0	33550000.0	33560000.0	2.0	1.6882766485214233	0.8588393330574036
1.0	33600000.0	33610000.0	0.0	1.7161543369293213	0.875639796257019
1.0	33620000.0	33630000.0	0.0	1.7272818088531494	0.8823260068893433
1.0	33660000.0	33670000.0	2.0	1.5926746129989624	0.8009382486343384
1.0	33760000.0	33770000.0	0.0	1.8652013540267944	0.9641030430793762
1.0	33790000.0	33800000.0	2.0	1.7540801763534546	0.8983801603317261
1.0	33990000.0	34000000.0	4.0	2.067700147628784	1.0798430442810059
1.0	34070000.0	34080000.0	5.0	2.1336185932159424	1.1163381338119507
1.0	34080000.0	34090000.0	4.0	2.3123321533203125	1.2123467922210693
1.0	34090000.0	34100000.0	3.0	2.2887024879455566	1.1998984813690186
1.0	34170000.0	34180000.0	5.0	2.5718634128570557	1.3442742824554443
1.0	34200000.0	34210000.0	1.0	2.526026487350464	1.321608304977417
1.0	34230000.0	34240000.0	4.0	2.445159912109375	1.2809604406356812
1.0	34240000.0	34250000.0	4.0	2.454254627227783	1.2855734825134277
1.0	34250000.0	34260000.0	4.0	2.68809175491333	1.4005606174468994
1.0	34290000.0	34300000.0	1.0	2.7834746837615967	1.4454927444458008
1.0	34330000.0	34340000.0	1.0	3.6167194843292236	1.7925605773925781
1.0	34340000.0	34350000.0	1.0	3.585869312286377	1.7810951471328735
1.0	34400000.0	34410000.0	2.0	3.8075454235076904	1.8612334728240967
1.0	34420000.0	34430000.0	5.0	3.3539626598358154	1.6916017532348633
1.0	34530000.0	34540000.0	3.0	3.4125428199768066	1.7147648334503174
1.0	34550000.0	34560000.0	6.0	2.846306324005127	1.4744799137115479
1.0	34570000.0	34580000.0	4.0	3.364699125289917	1.6958757638931274
1.0	34590000.0	34600000.0	7.0	3.2956414222717285	1.6681610345840454
1.0	34680000.0	34690000.0	5.0	3.5538666248321533	1.7690937519073486
1.0	34690000.0	34700000.0	5.0	3.596355438232422	1.7850040197372437
1.0	34800000.0	34810000.0	5.0	3.3013832569122314	1.6704860925674438
1.0	34850000.0	34860000.0	4.0	3.4367470741271973	1.7242252826690674
1.0	34860000.0	34870000.0	5.0	3.3151333332061768	1.6760368347167969
1.0	35060000.0	35070000.0	3.0	2.6237411499023438	1.3696084022521973
1.0	35100000.0	35110000.0	3.0	2.2400524616241455	1.1740305423736572
1.0	35140000.0	35150000.0	4.0	2.1893582344055176	1.1467421054840088
1.0	35150000.0	35160000.0	1.0	2.2275500297546387	1.1673334836959839
1.0	35190000.0	35200000.0	0.0	2.1435234546661377	1.121771216392517
1.0	35240000.0	35250000.0	3.0	1.9428714513778687	1.0091350078582764
1.0	35320000.0	35330000.0	3.0	1.9935516119003296	1.0380945205688477
1.0	35460000.0	35470000.0	3.0	1.8570493459701538	0.9593304395675659
1.0	35470000.0	35480000.0	2.0	1.9741824865341187	1.027066946029663
1.0	35540000.0	35550000.0	2.0	2.1331260204315186	1.1160675287246704
1.0	35720000.0	35730000.0	4.0	2.0667362213134766	1.0793062448501587
1.0	35790000.0	35800000.0	2.0	1.7965936660766602	0.9236971139907837
1.0	35800000.0	35810000.0	1.0	1.8317501544952393	0.9444741010665894
1.0	35810000.0	35820000.0	1.0	1.7887414693832397	0.9190346002578735
1.0	35850000.0	35860000.0	1.0	1.6282991170883179	0.8225346803665161
1.0	35860000.0	35870000.0	1.0	1.5495487451553345	0.7749295830726624
1.0	35900000.0	35910000.0	0.0	1.732384443283081	0.8853868246078491
1.0	35920000.0	35930000.0	1.0	1.672842025756836	0.8495136499404907
1.0	35940000.0	35950000.0	3.0	1.560148000717163	0.7812970280647278
1.0	35950000.0	35960000.0	1.0	1.608375906944275	0.8104543685913086
1.0	35960000.0	35970000.0	0.0	1.6406800746917725	0.830038845539093
1.0	36030000.0	36040000.0	0.0	1.806183099746704	0.9293783903121948
1.0	36050000.0	36060000.0	2.0	1.817201018333435	0.935893714427948
1.0	36080000.0	36090000.0	1.0	1.7046865224838257	0.8687370419502258
1.0	36140000.0	36150000.0	4.0	1.8712400197982788	0.9676322937011719
1.0	36170000.0	36180000.0	1.0	2.05623197555542	1.073434591293335
1.0	36250000.0	36260000.0	3.0	2.127211332321167	1.1128171682357788
1.0	36290000.0	36300000.0	5.0	2.0353009700775146	1.0616917610168457
1.0	36320000.0	36330000.0	2.0	2.0950183868408203	1.0950393676757812
1.0	36360000.0	36370000.0	2.0	1.964394211769104	1.0214741230010986
1.0	36520000.0	36530000.0	5.0	1.757300615310669	0.9003060460090637
1.0	36540000.0	36550000.0	2.0	1.834031343460083	0.9458166360855103
1.0	36550000.0	36560000.0	3.0	1.9199771881103516	0.9959443807601929
1.0	36630000.0	36640000.0	0.0	1.8849880695343018	0.9756501913070679
1.0	36740000.0	36750000.0	3.0	1.9585163593292236	1.0181124210357666
1.0	36800000.0	36810000.0	1.0	1.9695422649383545	1.0244179964065552
1.0	36810000.0	36820000.0	0.0	1.875597596168518	0.970177173614502
1.0	36890000.0	36900000.0	0.0	1.8693195581436157	0.9665101170539856
1.0	37050000.0	37060000.0	6.0	2.0945773124694824	1.0947937965393066
1.0	37140000.0	37150000.0	2.0	2.732609748840332	1.4216700792312622
1.0	37210000.0	37220000.0	7.0	2.6225504875183105	1.3690297603607178
1.0	37230000.0	37240000.0	7.0	2.3707194328308105	1.2427922487258911
1.0	37320000.0	37330000.0	1.0	2.591179609298706	1.3537464141845703
1.0	37330000.0	37340000.0	2.0	2.731147289276123	1.4209803342819214
1.0	37400000.0	37410000.0	2.0	2.824442148208618	1.4644477367401123
1.0	37410000.0	37420000.0	4.0	2.84116792678833	1.4721282720565796
1.0	37460000.0	37470000.0	0.0	2.9990875720977783	1.5429857969284058
1.0	37530000.0	37540000.0	1.0	3.011402130126953	1.5483859777450562
1.0	37540000.0	37550000.0	1.0	2.583958148956299	1.3502118587493896
1.0	37560000.0	37570000.0	4.0	2.6926403045654297	1.4027286767959595
1.0	37590000.0	37600000.0	3.0	2.601114511489868	1.358601689338684
1.0	37680000.0	37690000.0	3.0	2.398991107940674	1.2573728561401367
1.0	37700000.0	37710000.0	1.0	2.208730697631836	1.157210111618042
1.0	37780000.0	37790000.0	4.0	2.200774669647217	1.1529185771942139
1.0	37790000.0	37800000.0	4.0	2.218026876449585	1.162217378616333
1.0	37800000.0	37810000.0	1.0	2.313279628753662	1.2128455638885498
1.0	37920000.0	37930000.0	4.0	1.866848349571228	0.9650667309761047
1.0	37970000.0	37980000.0	1.0	1.9397035837173462	1.0073150396347046
1.0	38000000.0	38010000.0	2.0	1.9103310108184814	0.9903641939163208
1.0	38040000.0	38050000.0	0.0	1.894776701927185	0.9813420176506042
1.0	38090000.0	38100000.0	2.0	2.4708480834960938	1.2939627170562744
1.0	38110000.0	38120000.0	3.0	2.2912895679473877	1.2012641429901123
1.0	38180000.0	38190000.0	4.0	2.037999391555786	1.0632091760635376
1.0	38240000.0	38250000.0	2.0	2.003068208694458	1.0434925556182861
1.0	38260000.0	38270000.0	0.0	1.8228874206542969	0.9392488598823547
1.0	38350000.0	38360000.0	1.0	1.581998348236084	0.794478714466095
1.0	38450000.0	38460000.0	0.0	1.6738290786743164	0.8501103520393372
1.0	38480000.0	38490000.0	2.0	1.5879640579223633	0.7980887293815613
1.0	38560000.0	38570000.0	2.0	1.7646234035491943	0.9046781659126282
1.0	38570000.0	38580000.0	1.0	1.8160959482192993	0.9352402687072754
1.0	38650000.0	38660000.0	2.0	2.0851917266845703	1.0895850658416748
1.0	38730000.0	38740000.0	3.0	2.0611791610717773	1.0762003660202026
1.0	38750000.0	38760000.0	2.0	2.1475980281829834	1.1240034103393555
1.0	38870000.0	38880000.0	1.0	2.3773651123046875	1.246228575706482
1.0	38920000.0	38930000.0	1.0	2.49995756149292	1.3085963726043701
1.0	38940000.0	38950000.0	4.0	2.1198525428771973	1.1087647676467896
1.0	39020000.0	39030000.0	0.0	2.166813373565674	1.1344947814941406
1.0	39060000.0	39070000.0	3.0	2.0332648754119873	1.060545802116394
1.0	39070000.0	39080000.0	1.0	2.124481201171875	1.1113145351409912
1.0	39100000.0	39110000.0	5.0	2.1296098232269287	1.1141364574432373
1.0	39180000.0	39190000.0	3.0	2.356384754180908	1.2353596687316895
1.0	39210000.0	39220000.0	1.0	2.4027609825134277	1.25930917263031
1.0	39220000.0	39230000.0	4.0	2.2180540561676025	1.1622308492660522
1.0	39290000.0	39300000.0	6.0	1.9176632165908813	0.994606614112854
1.0	39320000.0	39330000.0	1.0	1.8791000843048096	0.9722185134887695
1.0	39350000.0	39360000.0	1.0	2.0096004009246826	1.0471923351287842
1.0	39360000.0	39370000.0	2.0	1.903131127357483	0.9861928224563599
1.0	39490000.0	39500000.0	3.0	2.1185669898986816	1.473206877708435
1.0	39650000.0	39660000.0	1.0	1.7616798877716064	0.9029198884963989
1.0	39660000.0	39670000.0	1.0	1.8494079113006592	0.9548525810241699
1.0	39680000.0	39690000.0	1.0	1.7517788410186768	0.8970049023628235
1.0	39710000.0	39720000.0	2.0	1.866375207901001	0.9647895097732544
1.0	39720000.0	39730000.0	3.0	1.8259971141815186	0.9410833120346069
1.0	39830000.0	39840000.0	2.0	1.916674256324768	0.9940356016159058
1.0	39840000.0	39850000.0	3.0	1.9459269046783447	1.010892391204834
1.0	39870000.0	39880000.0	2.0	1.9416793584823608	1.0084508657455444
1.0	40000000.0	40010000.0	1.0	1.9038569927215576	0.9866131544113159
1.0	40040000.0	40050000.0	0.0	2.0445504188537598	1.403139352798462
1.0	40060000.0	40070000.0	0.0	2.028820753097534	1.0580435991287231
1.0	40150000.0	40160000.0	6.0	2.0390453338623047	1.0637953281402588
1.0	40180000.0	40190000.0	2.0	1.9628753662109375	1.0206044912338257
1.0	40190000.0	40200000.0	3.0	1.8701202869415283	0.9669786691665649
1.0	40240000.0	40250000.0	3.0	2.123331308364868	1.1106834411621094
1.0	40320000.0	40330000.0	2.0	1.8109781742095947	0.9322167634963989
1.0	40330000.0	40340000.0	8.0	1.849474549293518	0.9548921585083008
1.0	40350000.0	40360000.0	3.0	1.9849859476089478	1.0332238674163818
1.0	40380000.0	40390000.0	3.0	2.0641777515411377	1.0778753757476807
1.0	40400000.0	40410000.0	1.0	2.0832982063293457	1.0885323286056519
1.0	40410000.0	40420000.0	2.0	2.0459723472595215	1.0676854848861694
1.0	40470000.0	40480000.0	0.0	1.9149307012557983	0.9930256009101868
1.0	40490000.0	40500000.0	1.0	1.776529312133789	0.9117729067802429
1.0	40520000.0	40530000.0	1.0	1.7461318969726562	0.8936254382133484
1.0	40590000.0	40600000.0	4.0	1.759303092956543	0.9015015363693237
1.0	40640000.0	40650000.0	1.0	1.7027053833007812	0.8675429224967957
1.0	40750000.0	40760000.0	2.0	1.6854625940322876	0.8571416139602661
1.0	40780000.0	40790000.0	2.0	1.896188735961914	0.9821630716323853
1.0	40840000.0	40850000.0	2.0	1.9924825429916382	1.0374854803085327
1.0	40900000.0	40910000.0	4.0	2.1239752769470215	1.1110353469848633
1.0	40980000.0	40990000.0	2.0	2.125732421875	1.1120022535324097
1.0	41000000.0	41010000.0	1.0	2.1663122177124023	1.134222149848938
1.0	41100000.0	41110000.0	6.0	1.9391311407089233	1.0069859027862549
1.0	41120000.0	41130000.0	4.0	2.2031314373016357	1.154189944267273
1.0	41130000.0	41140000.0	2.0	2.0795116424560547	1.0864259004592896
1.0	41140000.0	41150000.0	2.0	2.081948757171631	1.0877807140350342
1.0	41180000.0	41190000.0	3.0	1.9243685007095337	0.9984790086746216
1.0	41220000.0	41230000.0	5.0	1.7216167449951172	0.8789224624633789
1.0	41230000.0	41240000.0	2.0	1.7282291650772095	0.8828946948051453
1.0	41240000.0	41250000.0	2.0	1.8164466619491577	0.9354476928710938
1.0	41270000.0	41280000.0	1.0	1.8776899576187134	0.971396803855896
1.0	41290000.0	41300000.0	2.0	1.804887056350708	0.9286116361618042
1.0	41320000.0	41330000.0	0.0	1.873766303062439	0.9691064953804016
1.0	41400000.0	41410000.0	5.0	1.7127752304077148	0.8736056089401245
1.0	41490000.0	41500000.0	2.0	1.9085891246795654	0.9893547892570496
1.0	41620000.0	41630000.0	3.0	1.813490629196167	0.9337010383605957
1.0	41660000.0	41670000.0	2.0	1.7667690515518188	0.9059597849845886
1.0	41690000.0	41700000.0	0.0	1.6921396255493164	0.8611717224121094
1.0	41730000.0	41740000.0	0.0	1.7679862976074219	0.9066847562789917
1.0	41770000.0	41780000.0	0.0	1.665130376815796	0.844849705696106
1.0	41910000.0	41920000.0	4.0	1.7599294185638428	0.9018758535385132
1.0	41920000.0	41930000.0	1.0	1.8236896991729736	0.9397239685058594
1.0	41930000.0	41940000.0	5.0	1.7602579593658447	0.902073085308075
1.0	42060000.0	42070000.0	2.0	1.9456180334091187	1.0107146501541138
1.0	42080000.0	42090000.0	2.0	1.9107404947280884	0.9906014204025269
1.0	42110000.0	42120000.0	4.0	2.009208917617798	1.0469714403152466
1.0	42130000.0	42140000.0	2.0	2.0576508045196533	1.0742288827896118
1.0	42230000.0	42240000.0	0.0	1.9783308506011963	1.029431939125061
1.0	42290000.0	42300000.0	2.0	2.0403342247009277	1.0645211935043335
1.0	42430000.0	42440000.0	3.0	1.963613510131836	1.0210273265838623
1.0	42480000.0	42490000.0	3.0	1.7310651540756226	0.8845964670181274
1.0	42490000.0	42500000.0	2.0	1.8375205993652344	0.9478691220283508
1.0	42530000.0	42540000.0	2.0	1.919358491897583	0.9955872297286987
1.0	42710000.0	42720000.0	0.0	1.820927381515503	0.9380938410758972
1.0	42720000.0	42730000.0	1.0	1.8103854656219482	0.9318650960922241
1.0	42740000.0	42750000.0	1.0	1.801778793334961	0.9267706871032715
1.0	42750000.0	42760000.0	3.0	1.7949539422988892	0.9227243661880493
1.0	42800000.0	42810000.0	2.0	1.7517770528793335	0.8970029950141907
1.0	42830000.0	42840000.0	4.0	2.0760433673858643	1.084495186805725
1.0	42850000.0	42860000.0	1.0	2.108398914337158	1.1024439334869385
1.0	42860000.0	42870000.0	1.0	2.157061815261841	1.1291760206222534
1.0	42970000.0	42980000.0	1.0	1.9574569463729858	1.0175034999847412
1.0	43150000.0	43160000.0	0.0	1.6483592987060547	0.8346921801567078
1.0	43170000.0	43180000.0	3.0	1.6858936548233032	0.8574024438858032
1.0	43210000.0	43220000.0	2.0	1.7331346273422241	0.8858375549316406
1.0	43230000.0	43240000.0	0.0	2.0222301483154297	1.0543274879455566
1.0	43340000.0	43350000.0	0.0	1.983852744102478	1.032578468322754
1.0	43350000.0	43360000.0	2.0	1.9703385829925537	1.0248714685440063
1.0	43380000.0	43390000.0	0.0	1.8842567205429077	0.9752243161201477
1.0	43400000.0	43410000.0	2.0	1.9659684896469116	1.0223753452301025
1.0	43450000.0	43460000.0	1.0	2.0032379627227783	1.0435898303985596
1.0	43510000.0	43520000.0	2.0	2.0176196098327637	1.0517247915267944
1.0	43530000.0	43540000.0	3.0	1.8349727392196655	0.9463707208633423
1.0	43560000.0	43570000.0	1.0	1.8685827255249023	0.9660776257514954
1.0	43590000.0	43600000.0	2.0	1.8881019353866577	0.977461040019989
1.0	43600000.0	43610000.0	2.0	1.8866243362426758	0.9766030311584473
1.0	43700000.0	43710000.0	0.0	2.0283420085906982	1.0577729940414429
1.0	43790000.0	43800000.0	1.0	2.1414735317230225	1.1206467151641846
1.0	43870000.0	43880000.0	2.0	1.9262771606445312	0.9995805025100708
1.0	43890000.0	43900000.0	0.0	1.8951610326766968	0.9815658330917358
1.0	43950000.0	43960000.0	3.0	1.9723608493804932	1.0260279178619385
1.0	43960000.0	43970000.0	2.0	1.8853466510772705	0.975858211517334
1.0	43990000.0	44000000.0	7.0	1.895200490951538	0.9815889596939087
1.0	44060000.0	44070000.0	1.0	2.0244717597961426	1.0555919408798218
1.0	44070000.0	44080000.0	2.0	1.966382622718811	1.022611379623413
1.0	44180000.0	44190000.0	2.0	1.7253434658050537	0.8811624646186829
1.0	44240000.0	44250000.0	2.0	1.6339715719223022	0.8259749412536621
1.0	44260000.0	44270000.0	2.0	1.6118656396865845	0.8125685453414917
1.0	44270000.0	44280000.0	0.0	1.6818103790283203	0.8549354672431946
1.0	44450000.0	44460000.0	4.0	1.8862695693969727	0.9763962626457214
1.0	44630000.0	44640000.0	0.0	2.044940233230591	1.0671077966690063
1.0	44640000.0	44650000.0	2.0	1.914916753768921	0.9930185079574585
1.0	44770000.0	44780000.0	0.0	1.808122992515564	0.9305270314216614
1.0	44850000.0	44860000.0	3.0	2.0871591567993164	1.09067702293396
1.0	44990000.0	45000000.0	2.0	2.5280630588531494	1.3226215839385986
1.0	45070000.0	45080000.0	0.0	2.299858570098877	1.2057840824127197
1.0	45090000.0	45100000.0	6.0	2.5228238105773926	1.320014238357544
1.0	45130000.0	45140000.0	3.0	2.4046170711517334	1.260262370109558
1.0	45250000.0	45260000.0	1.0	2.204009532928467	1.154662847518921
1.0	45340000.0	45350000.0	0.0	1.9259016513824463	0.9993640184402466
1.0	45400000.0	45410000.0	2.0	1.9322130680084229	1.003000259399414
1.0	45430000.0	45440000.0	1.0	1.9629541635513306	1.0206496715545654
1.0	45450000.0	45460000.0	3.0	2.2079482078552246	1.5040912628173828
1.0	45460000.0	45470000.0	2.0	1.7788584232330322	0.9131610989570618
1.0	45490000.0	45500000.0	1.0	1.885563850402832	0.975983738899231
1.0	45510000.0	45520000.0	4.0	1.7572154998779297	0.9002548456192017
1.0	45550000.0	45560000.0	1.0	1.7978252172470093	0.9244259595870972
1.0	45650000.0	45660000.0	1.0	1.692787766456604	0.8615612983703613
1.0	45660000.0	45670000.0	0.0	1.7175874710083008	0.8765019178390503
1.0	45690000.0	45700000.0	4.0	1.6640392541885376	0.8441883325576782
1.0	45710000.0	45720000.0	0.0	1.7143560647964478	0.8745574951171875
1.0	45810000.0	45820000.0	0.0	1.690534234046936	0.8602024912834167
1.0	45890000.0	45900000.0	2.0	1.904051423072815	0.9867265820503235
1.0	45900000.0	45910000.0	2.0	1.892576813697815	0.9800626635551453
1.0	45940000.0	45950000.0	4.0	1.8404417037963867	0.9495865702629089
1.0	45970000.0	45980000.0	6.0	1.90397047996521	0.9866788983345032
1.0	46010000.0	46020000.0	1.0	2.4484119415283203	1.2826106548309326
1.0	46050000.0	46060000.0	4.0	1.6799901723861694	0.8538366556167603
1.0	46070000.0	46080000.0	4.0	1.7093188762664795	0.8715254664421082
1.0	46200000.0	46210000.0	5.0	1.7094453573226929	0.8716015815734863
1.0	46240000.0	46250000.0	3.0	1.7363827228546143	0.8877874612808228
1.0	46320000.0	46330000.0	0.0	1.7261145114898682	0.8816261291503906
1.0	46360000.0	46370000.0	1.0	1.6415798664093018	0.830584704875946
1.0	46400000.0	46410000.0	1.0	1.707871675491333	0.8706545829772949
1.0	46440000.0	46450000.0	0.0	1.782297134399414	0.915206253528595
1.0	46550000.0	46560000.0	2.0	1.6465946435928345	0.833622932434082
1.0	46580000.0	46590000.0	1.0	1.6944427490234375	0.8625625371932983
1.0	46610000.0	46620000.0	0.0	1.784001111984253	0.9162187576293945
1.0	46630000.0	46640000.0	1.0	1.8505821228027344	0.955541729927063
1.0	46660000.0	46670000.0	0.0	1.8276805877685547	0.9420762062072754
1.0	46670000.0	46680000.0	2.0	1.7507359981536865	0.8963814973831177
1.0	46820000.0	46830000.0	1.0	1.8255401849746704	0.9408146142959595
1.0	46980000.0	46990000.0	2.0	1.9378814697265625	1.006266474723816
1.0	47100000.0	47110000.0	3.0	1.6663261651992798	0.8455719947814941
1.0	47130000.0	47140000.0	0.0	1.9227861166000366	0.9975665807723999
1.0	47150000.0	47160000.0	0.0	1.6179263591766357	0.8162444829940796
1.0	47220000.0	47230000.0	4.0	1.6827785968780518	0.8555202484130859
1.0	47270000.0	47280000.0	2.0	1.8351207971572876	0.9464586973190308
1.0	47280000.0	47290000.0	3.0	1.8206456899642944	0.9379271268844604
1.0	47490000.0	47500000.0	2.0	1.9724769592285156	1.0260941982269287
1.0	47570000.0	47580000.0	2.0	1.9591104984283447	1.0184508562088013
1.0	47670000.0	47680000.0	1.0	2.1966259479522705	1.1506755352020264
1.0	47810000.0	47820000.0	0.0	1.896162986755371	0.9821485280990601
1.0	47930000.0	47940000.0	3.0	2.1809887886047363	1.1422039270401
1.0	47980000.0	47990000.0	1.0	2.512397050857544	1.3148152828216553
1.0	48000000.0	48010000.0	1.0	2.5408430099487305	1.3289645910263062
1.0	48050000.0	48060000.0	5.0	2.5461180210113525	1.3315774202346802
1.0	48240000.0	48250000.0	1.0	2.0951266288757324	1.0950992107391357
1.0	48250000.0	48260000.0	1.0	2.034823179244995	1.0614221096038818
1.0	48290000.0	48300000.0	3.0	1.9829597473144531	1.0320698022842407
1.0	48330000.0	48340000.0	1.0	2.2027323246002197	1.153974175453186
1.0	48350000.0	48360000.0	3.0	2.3125362396240234	1.2124541997909546
1.0	48370000.0	48380000.0	1.0	2.202888011932373	1.1540589332580566
1.0	48440000.0	48450000.0	4.0	2.229971170425415	1.1686327457427979
1.0	48460000.0	48470000.0	1.0	2.266637086868286	1.1882044076919556
1.0	48580000.0	48590000.0	3.0	2.1227450370788574	1.1103577613830566
1.0	48640000.0	48650000.0	2.0	2.2989416122436523	1.2053016424179077
1.0	48710000.0	48720000.0	2.0	2.54742431640625	1.332222580909729
1.0	48810000.0	48820000.0	4.0	2.955944538116455	1.523922324180603
1.0	48880000.0	48890000.0	3.0	3.368584394454956	1.6974188089370728
1.0	48890000.0	48900000.0	6.0	3.227031707763672	1.6400964260101318
1.0	49050000.0	49060000.0	2.0	3.461421489715576	1.7338016033172607
1.0	49090000.0	49100000.0	6.0	3.364638566970825	1.6958519220352173
1.0	49110000.0	49120000.0	2.0	3.598733901977539	1.785888671875
1.0	49180000.0	49190000.0	2.0	3.2601161003112793	1.6536945104599
1.0	49220000.0	49230000.0	6.0	3.3114917278289795	1.6745688915252686
1.0	49330000.0	49340000.0	2.0	3.5715274810791016	1.7757304906845093
1.0	49560000.0	49570000.0	3.0	3.590331554412842	1.7827603816986084
1.0	49710000.0	49720000.0	7.0	5.419950008392334	2.299273729324341
1.0	49810000.0	49820000.0	4.0	5.291123390197754	2.272937059402466
1.0	49830000.0	49840000.0	4.0	5.059276580810547	2.221970558166504
1.0	49980000.0	49990000.0	4.0	5.1339521408081055	2.23889422416687
1.0	50110000.0	50120000.0	10.0	5.961707592010498	2.3952255249023438
1.0	50160000.0	50170000.0	8.0	5.924890518188477	2.3894362449645996
1.0	50360000.0	50370000.0	4.0	3.950019359588623	1.9100275039672852
1.0	50430000.0	50440000.0	3.0	3.731877565383911	1.8344619274139404
1.0	50480000.0	50490000.0	7.0	3.2675883769989014	1.6567493677139282
1.0	50490000.0	50500000.0	6.0	3.3428711891174316	1.6871734857559204
1.0	50540000.0	50550000.0	4.0	3.720417022705078	1.8303546905517578
1.0	50550000.0	50560000.0	0.0	3.893299102783203	1.890852928161621
1.0	50560000.0	50570000.0	5.0	3.4890456199645996	1.7444448471069336
1.0	50570000.0	50580000.0	1.0	3.341235399246216	1.6865184307098389
1.0	50610000.0	50620000.0	3.0	3.307450771331787	1.672938585281372
1.0	50720000.0	50730000.0	4.0	3.4786453247070312	1.7404476404190063
1.0	50740000.0	50750000.0	3.0	3.3885154724121094	1.7053091526031494
1.0	50770000.0	50780000.0	0.0	3.3241965770721436	1.6796859502792358
1.0	50920000.0	50930000.0	3.0	2.010739803314209	1.047837257385254
1.0	50930000.0	50940000.0	2.0	1.9307953119277954	1.0021847486495972
1.0	50940000.0	50950000.0	1.0	1.9556964635849	1.016497015953064
1.0	50970000.0	50980000.0	3.0	2.0629172325134277	1.0771733522415161
1.0	51000000.0	51010000.0	0.0	1.9887501001358032	1.0353658199310303
1.0	51020000.0	51030000.0	2.0	1.9325244426727295	1.003180742263794
1.0	51030000.0	51040000.0	1.0	1.8799655437469482	0.9727233052253723
1.0	51110000.0	51120000.0	3.0	2.3615002632141113	1.2380149364471436
1.0	51240000.0	51250000.0	3.0	1.9612209796905518	1.0196590423583984
1.0	51290000.0	51300000.0	0.0	1.9443309307098389	1.009974479675293
1.0	51420000.0	51430000.0	3.0	1.7436939477920532	0.8921659588813782
1.0	51450000.0	51460000.0	2.0	1.9252313375473022	0.9989771842956543
1.0	51480000.0	51490000.0	3.0	1.9770065546035767	1.028677225112915
1.0	51680000.0	51690000.0	4.0	2.1694676876068115	1.135941982269287
1.0	51710000.0	51720000.0	1.0	2.0694384574890137	1.0808134078979492
1.0	51760000.0	51770000.0	3.0	2.0173916816711426	1.0515962839126587
1.0	51770000.0	51780000.0	1.0	2.016408681869507	1.0510408878326416
1.0	51800000.0	51810000.0	1.0	1.9201743602752686	0.9960589408874512
1.0	51880000.0	51890000.0	1.0	1.856856107711792	0.9592186212539673
1.0	51890000.0	51900000.0	1.0	1.7767184972763062	0.9118852615356445
1.0	51930000.0	51940000.0	2.0	1.6771409511566162	0.8521139025688171
1.0	51950000.0	51960000.0	2.0	1.7486326694488525	0.8951236605644226
1.0	52040000.0	52050000.0	3.0	1.8499053716659546	0.9551459550857544
1.0	52060000.0	52070000.0	3.0	1.7990840673446655	0.925174355506897
1.0	52070000.0	52080000.0	1.0	1.8695462942123413	0.9666424989700317
1.0	52100000.0	52110000.0	3.0	1.8035176992416382	0.9278003573417664
1.0	52120000.0	52130000.0	2.0	1.6780370473861694	0.8526560068130493
1.0	52130000.0	52140000.0	1.0	1.6967452764511108	0.8639494180679321
1.0	52150000.0	52160000.0	0.0	1.7579658031463623	0.9007037878036499
1.0	52230000.0	52240000.0	1.0	1.676715612411499	0.8518581390380859
1.0	52250000.0	52260000.0	2.0	1.605691909790039	0.8088266253471375
1.0	52260000.0	52270000.0	0.0	1.689390778541565	0.8595128059387207
1.0	52310000.0	52320000.0	1.0	1.8195083141326904	0.9372557401657104
1.0	52390000.0	52400000.0	1.0	1.767674207687378	0.9064990282058716
1.0	52410000.0	52420000.0	1.0	1.7131500244140625	0.8738312721252441
1.0	52560000.0	52570000.0	2.0	1.797377586364746	0.9241613149642944
1.0	52600000.0	52610000.0	3.0	2.0840659141540527	1.0889590978622437
1.0	52620000.0	52630000.0	2.0	1.899369478225708	0.9840099215507507
1.0	52680000.0	52690000.0	3.0	2.0463523864746094	1.0678987503051758
1.0	52760000.0	52770000.0	4.0	2.0594935417175293	1.0752601623535156
1.0	52880000.0	52890000.0	1.0	1.7443878650665283	0.8925816416740417
1.0	52900000.0	52910000.0	2.0	1.7566089630126953	0.8998922109603882
1.0	52910000.0	52920000.0	2.0	1.7325961589813232	0.8855150938034058
1.0	53030000.0	53040000.0	3.0	1.8412463665008545	0.9500595331192017
1.0	53050000.0	53060000.0	1.0	1.952665090560913	1.0147576332092285
1.0	53110000.0	53120000.0	1.0	1.8454620838165283	0.9525364637374878
1.0	53190000.0	53200000.0	2.0	2.0296483039855957	1.4179565906524658
1.0	53220000.0	53230000.0	5.0	1.7466163635253906	0.8939177393913269
1.0	53240000.0	53250000.0	2.0	1.7979717254638672	0.924514651298523
1.0	53290000.0	53300000.0	2.0	1.9365317821502686	1.0054899454116821
1.0	53360000.0	53370000.0	2.0	1.8332449197769165	0.9453529119491577
1.0	53440000.0	53450000.0	3.0	1.8421128988265991	0.9505695104598999
1.0	53490000.0	53500000.0	0.0	1.7820231914520264	0.9150443077087402
1.0	53580000.0	53590000.0	2.0	1.9011056423187256	0.9850184321403503
1.0	53690000.0	53700000.0	3.0	1.554492712020874	0.7778980135917664
1.0	53740000.0	53750000.0	2.0	1.7584434747695923	0.9009883999824524
1.0	53750000.0	53760000.0	1.0	1.7773067951202393	0.9122357368469238
1.0	53770000.0	53780000.0	1.0	1.780355453491211	0.9140505790710449
1.0	53790000.0	53800000.0	2.0	2.08868145942688	1.4974123239517212
1.0	53830000.0	53840000.0	3.0	1.9488897323608398	1.0125926733016968
1.0	53850000.0	53860000.0	3.0	1.98952317237854	1.0358039140701294
1.0	53930000.0	53940000.0	1.0	2.2479052543640137	1.1782276630401611
1.0	53940000.0	53950000.0	7.0	2.185427665710449	1.1446101665496826
1.0	54010000.0	54020000.0	2.0	2.467346668243408	1.2921960353851318
1.0	54020000.0	54030000.0	3.0	2.3785312175750732	1.2468302249908447
1.0	54070000.0	54080000.0	3.0	2.2487242221832275	1.178663969039917
1.0	54160000.0	54170000.0	3.0	2.164275646209717	1.1331130266189575
1.0	54190000.0	54200000.0	1.0	2.215777635574341	1.161007046699524
1.0	54220000.0	54230000.0	4.0	2.109241247177124	1.1029099225997925
1.0	54240000.0	54250000.0	1.0	2.068211317062378	1.080129861831665
1.0	54270000.0	54280000.0	1.0	2.0188159942626953	1.0524004697799683
1.0	54320000.0	54330000.0	3.0	1.8842312097549438	0.97520911693573
1.0	54380000.0	54390000.0	1.0	1.9502334594726562	1.013363242149353
1.0	54410000.0	54420000.0	1.0	1.7969472408294678	0.923906683921814
1.0	54440000.0	54450000.0	0.0	1.790837049484253	0.9202798008918762
1.0	54450000.0	54460000.0	1.0	1.7928308248519897	0.9214646220207214
1.0	54470000.0	54480000.0	2.0	1.8350178003311157	0.9463977813720703
1.0	54570000.0	54580000.0	1.0	1.7613372802734375	0.9027162790298462
1.0	54580000.0	54590000.0	1.0	1.755698800086975	0.8993481397628784
1.0	54670000.0	54680000.0	3.0	1.7441661357879639	0.8924494981765747
1.0	54690000.0	54700000.0	0.0	1.9021739959716797	0.9856364130973816
1.0	54710000.0	54720000.0	2.0	1.9434623718261719	1.0094749927520752
1.0	54760000.0	54770000.0	2.0	1.7998586893081665	0.925633430480957
1.0	54850000.0	54860000.0	2.0	1.8473567962646484	0.953649640083313
1.0	54920000.0	54930000.0	0.0	2.0371735095977783	1.0627440214157104
1.0	54930000.0	54940000.0	2.0	2.061732053756714	1.0765111446380615
1.0	55020000.0	55030000.0	8.0	1.8622041940689087	0.9623516798019409
1.0	55100000.0	55110000.0	0.0	1.9742367267608643	1.0270969867706299
1.0	55200000.0	55210000.0	0.0	1.7575889825820923	0.9004772305488586
1.0	55260000.0	55270000.0	1.0	1.9586522579193115	1.0181888341903687
1.0	55400000.0	55410000.0	0.0	1.7212514877319336	0.8787034749984741
1.0	55450000.0	55460000.0	0.0	1.7497373819351196	0.8957841992378235
1.0	55520000.0	55530000.0	0.0	1.7235616445541382	0.8800927996635437
1.0	55550000.0	55560000.0	4.0	1.5090748071670532	0.7509252429008484
1.0	55610000.0	55620000.0	0.0	1.6374000310897827	0.8280499577522278
1.0	55650000.0	55660000.0	1.0	1.710733413696289	0.8723760843276978
1.0	55670000.0	55680000.0	2.0	1.7316863536834717	0.8849716186523438
1.0	55680000.0	55690000.0	2.0	1.8407745361328125	0.9497812986373901
1.0	55720000.0	55730000.0	2.0	2.07501482963562	1.0839210748672485
1.0	55730000.0	55740000.0	4.0	2.0045151710510254	1.044312834739685
1.0	55800000.0	55810000.0	1.0	2.1654763221740723	1.1337668895721436
1.0	55840000.0	55850000.0	1.0	2.1811492443084717	1.1422913074493408
1.0	55950000.0	55960000.0	1.0	2.2794430255889893	1.19499671459198
1.0	55990000.0	56000000.0	2.0	2.37760853767395	1.2463539838790894
1.0	56100000.0	56110000.0	4.0	2.761233329772949	1.4351152181625366
1.0	56140000.0	56150000.0	4.0	3.3038763999938965	1.6714941263198853
1.0	56150000.0	56160000.0	2.0	3.491786241531372	1.745496392250061
1.0	56250000.0	56260000.0	5.0	3.3311774730682373	1.6824884414672852
1.0	56280000.0	56290000.0	3.0	3.1184887886047363	1.5946036577224731
1.0	56320000.0	56330000.0	2.0	2.986720323562622	1.537543535232544
1.0	56360000.0	56370000.0	4.0	2.880733013153076	1.4901604652404785
1.0	56370000.0	56380000.0	4.0	2.976534128189087	1.5330479145050049
1.0	56410000.0	56420000.0	1.0	3.164156436920166	1.6139090061187744
1.0	56430000.0	56440000.0	3.0	2.8734920024871826	1.4868743419647217
1.0	56460000.0	56470000.0	4.0	3.02716064453125	1.5552712678909302
1.0	56490000.0	56500000.0	3.0	2.900735378265381	1.4992057085037231
1.0	56500000.0	56510000.0	1.0	2.9782378673553467	1.5338013172149658
1.0	56520000.0	56530000.0	3.0	2.835686206817627	1.4696134328842163
1.0	56550000.0	56560000.0	4.0	2.4890902042388916	1.3031461238861084
1.0	56590000.0	56600000.0	2.0	3.0478179454803467	1.5642540454864502
1.0	56600000.0	56610000.0	1.0	2.933668613433838	1.513993501663208
1.0	56620000.0	56630000.0	4.0	2.7250781059265137	1.418116569519043
1.0	56680000.0	56690000.0	4.0	2.910517930984497	1.5036118030548096
1.0	56700000.0	56710000.0	0.0	3.204496383666992	1.6307621002197266
1.0	56720000.0	56730000.0	2.0	3.168210744857788	1.6156104803085327
1.0	56730000.0	56740000.0	11.0	2.4960849285125732	1.3066556453704834
1.0	56820000.0	56830000.0	2.0	2.6916184425354004	1.4022409915924072
1.0	56910000.0	56920000.0	2.0	2.123422622680664	1.1107327938079834
1.0	56950000.0	56960000.0	0.0	2.146819591522217	1.1235768795013428
1.0	57210000.0	57220000.0	2.0	2.594980239868164	1.3556053638458252
1.0	57290000.0	57300000.0	3.0	2.5536136627197266	1.335282564163208
1.0	57310000.0	57320000.0	2.0	2.860586643218994	1.4810020923614502
1.0	57330000.0	57340000.0	1.0	2.8155884742736816	1.4603679180145264
1.0	57350000.0	57360000.0	5.0	2.8236992359161377	1.4641058444976807
1.0	57380000.0	57390000.0	4.0	3.0949995517730713	1.5845801830291748
1.0	57400000.0	57410000.0	5.0	2.877490520477295	1.4886900186538696
1.0	57410000.0	57420000.0	2.0	2.904653549194336	1.5009715557098389
1.0	57430000.0	57440000.0	3.0	3.538297176361084	1.7632148265838623
1.0	57500000.0	57510000.0	3.0	3.4407970905303955	1.725801706314087
1.0	57510000.0	57520000.0	1.0	3.466301441192627	1.7356882095336914
1.0	57550000.0	57560000.0	5.0	3.333242416381836	1.6833165884017944
1.0	57560000.0	57570000.0	8.0	3.1151180267333984	1.5931692123413086
1.0	57750000.0	57760000.0	8.0	3.86336088180542	1.8805984258651733
1.0	57890000.0	57900000.0	3.0	3.4616646766662598	1.7338950634002686
1.0	57950000.0	57960000.0	0.0	3.2284634113311768	1.6406867504119873
1.0	58000000.0	58010000.0	2.0	3.478935956954956	1.7405592203140259
1.0	58040000.0	58050000.0	2.0	3.535187244415283	1.7620372772216797
1.0	58080000.0	58090000.0	2.0	3.019232988357544	1.5518109798431396
1.0	58160000.0	58170000.0	3.0	3.2170939445495605	1.6359866857528687
1.0	58180000.0	58190000.0	1.0	3.1808865070343018	1.6209205389022827
1.0	58260000.0	58270000.0	5.0	2.643043279647827	1.3789457082748413
1.0	58280000.0	58290000.0	3.0	2.8454065322875977	1.4740684032440186
1.0	58300000.0	58310000.0	1.0	3.126978635787964	1.598210096359253
1.0	58340000.0	58350000.0	1.0	3.1749460697174072	1.6184337139129639
1.0	58350000.0	58360000.0	1.0	3.0011188983917236	1.5438783168792725
1.0	58400000.0	58410000.0	4.0	3.1548819541931152	1.610006332397461
1.0	58440000.0	58450000.0	5.0	3.185965061187744	1.623043417930603
1.0	58460000.0	58470000.0	1.0	3.661273956298828	1.808938980102539
1.0	58480000.0	58490000.0	5.0	3.287522077560425	1.6648674011230469
1.0	58510000.0	58520000.0	3.0	2.942225933074951	1.5178143978118896
1.0	58710000.0	58720000.0	2.0	2.5470376014709473	1.332031011581421
1.0	58820000.0	58830000.0	1.0	2.4410274028778076	1.2788602113723755
1.0	58830000.0	58840000.0	2.0	2.3222250938415527	1.2175356149673462
1.0	58890000.0	58900000.0	1.0	1.973126769065857	1.0264639854431152
1.0	58920000.0	58930000.0	4.0	1.8516267538070679	0.9561532139778137
1.0	58960000.0	58970000.0	1.0	1.644289255142212	0.8322270512580872
1.0	59110000.0	59120000.0	5.0	1.647848129272461	0.8343839645385742
1.0	59130000.0	59140000.0	1.0	1.5762110948562622	0.7909809350967407
1.0	59170000.0	59180000.0	2.0	1.8419281244277954	0.9504610300064087
1.0	59180000.0	59190000.0	2.0	1.7290000915527344	0.8833562731742859
1.0	59200000.0	59210000.0	0.0	1.7933616638183594	0.921779453754425
1.0	59230000.0	59240000.0	2.0	1.897670030593872	0.9830239415168762
1.0	59270000.0	59280000.0	1.0	1.8961750268936157	0.9821556210517883
1.0	59310000.0	59320000.0	6.0	1.8245502710342407	0.9402302503585815
1.0	59320000.0	59330000.0	2.0	1.9492809772491455	1.012817144393921
1.0	59350000.0	59360000.0	3.0	1.9246132373809814	0.998620331287384
1.0	59360000.0	59370000.0	0.0	2.2728981971740723	1.191529393196106
1.0	59380000.0	59390000.0	2.0	2.0703201293945312	1.0813060998916626
1.0	59390000.0	59400000.0	1.0	1.9873807430267334	1.03458571434021
1.0	59410000.0	59420000.0	3.0	1.9788490533828735	1.0297287702560425
1.0	59430000.0	59440000.0	1.0	2.1211044788360596	1.1094551086425781
1.0	59510000.0	59520000.0	1.0	1.9202625751495361	0.9961100816726685
1.0	59630000.0	59640000.0	1.0	1.8834152221679688	0.974732518196106
1.0	59640000.0	59650000.0	2.0	1.87392258644104	0.9691973924636841
1.0	59760000.0	59770000.0	0.0	2.173891544342041	1.523674488067627
1.0	59770000.0	59780000.0	1.0	1.8672618865966797	0.9653087854385376
1.0	59810000.0	59820000.0	3.0	1.6609065532684326	0.842291533946991
1.0	59860000.0	59870000.0	0.0	1.9027217626571655	0.9859549403190613
1.0	60000000.0	60010000.0	4.0	2.1719937324523926	1.1373151540756226
1.0	60030000.0	60040000.0	2.0	2.3356666564941406	1.2245672941207886
1.0	60070000.0	60080000.0	1.0	2.144390344619751	1.122246503829956
1.0	60080000.0	60090000.0	2.0	2.234524965286255	1.1710726022720337
1.0	60120000.0	60130000.0	2.0	1.945680856704712	1.0107507705688477
1.0	60130000.0	60140000.0	3.0	1.9410755634307861	1.0081039667129517
1.0	60150000.0	60160000.0	2.0	1.9020954370498657	0.9855903387069702
1.0	60230000.0	60240000.0	2.0	1.8797614574432373	0.9726031422615051
1.0	60240000.0	60250000.0	1.0	2.046403408050537	1.0679280757904053
1.0	60250000.0	60260000.0	2.0	2.0846850872039795	1.0893030166625977
1.0	60370000.0	60380000.0	4.0	2.047013521194458	1.0682708024978638
1.0	60440000.0	60450000.0	1.0	2.1767146587371826	1.1398824453353882
1.0	60550000.0	60560000.0	3.0	2.8071298599243164	1.456463098526001
1.0	60670000.0	60680000.0	2.0	2.7505316734313965	1.4301002025604248
1.0	60680000.0	60690000.0	2.0	2.6856441497802734	1.3993923664093018
1.0	60740000.0	60750000.0	5.0	2.7106735706329346	1.4112980365753174
1.0	60840000.0	60850000.0	1.0	2.569033622741699	1.3428821563720703
1.0	60860000.0	60870000.0	4.0	3.1892523765563965	1.6244151592254639
1.0	60880000.0	60890000.0	2.0	3.4025092124938965	1.7108242511749268
1.0	61120000.0	61130000.0	5.0	2.6181435585021973	1.366890549659729
1.0	61190000.0	61200000.0	1.0	2.715348720550537	1.413515329360962
1.0	61270000.0	61280000.0	5.0	2.481090545654297	1.2991247177124023
1.0	61330000.0	61340000.0	3.0	2.166363000869751	1.1342500448226929
1.0	61360000.0	61370000.0	0.0	2.2019150257110596	1.1535325050354004
1.0	61370000.0	61380000.0	0.0	2.1011927127838135	1.0984598398208618
1.0	61450000.0	61460000.0	2.0	1.739156723022461	0.8894473910331726
1.0	61510000.0	61520000.0	2.0	1.7859678268432617	0.9173885583877563
1.0	61540000.0	61550000.0	2.0	2.2319633960723877	1.1696996688842773
1.0	61590000.0	61600000.0	1.0	1.8840720653533936	0.9751165509223938
1.0	61620000.0	61630000.0	4.0	1.8011690378189087	0.9264087677001953
1.0	61710000.0	61720000.0	5.0	2.0396275520324707	1.0641229152679443
1.0	61740000.0	61750000.0	3.0	2.1252970695495605	1.1117620468139648
1.0	61780000.0	61790000.0	0.0	2.0464072227478027	1.0679290294647217
1.0	61790000.0	61800000.0	1.0	1.9511566162109375	1.0138942003250122
1.0	61890000.0	61900000.0	0.0	1.7307608127593994	0.884414792060852
1.0	61900000.0	61910000.0	2.0	1.7182661294937134	0.8769084215164185
1.0	61920000.0	61930000.0	1.0	1.5195286273956299	0.7570636868476868
1.0	61980000.0	61990000.0	1.0	1.5530335903167725	0.7770200371742249
1.0	62000000.0	62010000.0	2.0	1.6193069219589233	0.8170809745788574
1.0	62060000.0	62070000.0	2.0	1.6064859628677368	0.8093073964118958
1.0	62100000.0	62110000.0	1.0	1.7809522151947021	0.914406955242157
1.0	62150000.0	62160000.0	2.0	1.6940596103668213	0.8623299598693848
1.0	62230000.0	62240000.0	2.0	1.700252890586853	0.8660643696784973
1.0	62350000.0	62360000.0	2.0	1.772230863571167	0.9092137217521667
1.0	62420000.0	62430000.0	1.0	1.9713401794433594	1.0254437923431396
1.0	62520000.0	62530000.0	2.0	2.25581693649292	1.1824465990066528
1.0	62530000.0	62540000.0	0.0	2.4239470958709717	1.2701585292816162
1.0	62550000.0	62560000.0	3.0	2.2626430988311768	1.1860802173614502
1.0	62700000.0	62710000.0	1.0	1.9675567150115967	1.0232830047607422
1.0	62720000.0	62730000.0	3.0	2.004653215408325	1.0443921089172363
1.0	62730000.0	62740000.0	0.0	2.0224685668945312	1.0544615983963013
1.0	62740000.0	62750000.0	2.0	2.0009825229644775	1.0423119068145752
1.0	62750000.0	62760000.0	4.0	1.8964004516601562	0.9822869300842285
1.0	62800000.0	62810000.0	1.0	2.123962879180908	1.1110289096832275
1.0	62810000.0	62820000.0	5.0	1.9242147207260132	0.9983901977539062
1.0	62850000.0	62860000.0	1.0	2.0609145164489746	1.0760526657104492
1.0	62960000.0	62970000.0	2.0	2.129209041595459	1.1139161586761475
1.0	63050000.0	63060000.0	5.0	1.8857624530792236	0.9760996699333191
1.0	63110000.0	63120000.0	1.0	1.9565811157226562	1.0170023441314697
1.0	63120000.0	63130000.0	3.0	1.9207680225372314	0.9964027404785156
1.0	63250000.0	63260000.0	2.0	1.8807919025421143	0.9732047915458679
1.0	63270000.0	63280000.0	1.0	1.9133068323135376	0.9920852780342102
1.0	63340000.0	63350000.0	2.0	2.2970919609069824	1.2043266296386719
1.0	63380000.0	63390000.0	4.0	2.6515307426452637	1.383037805557251
1.0	63400000.0	63410000.0	1.0	2.9320311546325684	1.5132607221603394
1.0	63550000.0	63560000.0	2.0	3.2630419731140137	1.6548919677734375
1.0	63620000.0	63630000.0	7.0	2.817274570465088	1.4611459970474243
1.0	63700000.0	63710000.0	4.0	2.4757120609283447	1.2964152097702026
1.0	63720000.0	63730000.0	3.0	2.7839388847351074	1.4457080364227295
1.0	63740000.0	63750000.0	5.0	2.6077258586883545	1.3618240356445312
1.0	63780000.0	63790000.0	2.0	2.9916632175445557	1.5397213697433472
1.0	63830000.0	63840000.0	7.0	2.002427816390991	1.0431296825408936
1.0	63860000.0	63870000.0	2.0	1.8085933923721313	0.930804431438446
1.0	63920000.0	63930000.0	3.0	1.8568283319473267	0.9592026472091675
1.0	63990000.0	64000000.0	1.0	1.7140668630599976	0.8743835687637329
1.0	64030000.0	64040000.0	1.0	1.7326167821884155	0.8855280876159668
1.0	64040000.0	64050000.0	2.0	1.7365913391113281	0.8879114985466003
1.0	64070000.0	64080000.0	3.0	1.675406813621521	0.8510656356811523
1.0	64090000.0	64100000.0	1.0	1.6670429706573486	0.8460071682929993
1.0	64220000.0	64230000.0	5.0	1.777801752090454	0.9125307202339172
1.0	64230000.0	64240000.0	2.0	1.9533504247665405	1.0151528120040894
1.0	64250000.0	64260000.0	1.0	1.9344409704208374	1.0042855739593506
1.0	64270000.0	64280000.0	2.0	2.069105863571167	1.0806282758712769
1.0	64280000.0	64290000.0	2.0	2.0078372955322266	1.0461947917938232
1.0	64290000.0	64300000.0	1.0	2.0496182441711426	1.0697309970855713
1.0	64340000.0	64350000.0	3.0	2.0847084522247314	1.0893158912658691
1.0	64380000.0	64390000.0	5.0	2.407963275909424	1.2619785070419312
1.0	64390000.0	64400000.0	1.0	2.5301475524902344	1.3236567974090576
1.0	64400000.0	64410000.0	4.0	2.5466132164001465	1.3318215608596802
1.0	64460000.0	64470000.0	6.0	2.5598831176757812	1.3383759260177612
1.0	64480000.0	64490000.0	3.0	2.414593458175659	1.2653758525848389
1.0	64500000.0	64510000.0	2.0	2.4527063369750977	1.284788966178894
1.0	64560000.0	64570000.0	1.0	2.0491976737976074	1.0694942474365234
1.0	64640000.0	64650000.0	2.0	1.70063054561615	0.8662900924682617
1.0	64650000.0	64660000.0	1.0	1.8846555948257446	0.9754551649093628
1.0	64660000.0	64670000.0	0.0	1.8301118612289429	0.9435093998908997
1.0	64720000.0	64730000.0	1.0	1.834951639175415	0.9463583827018738
1.0	64820000.0	64830000.0	3.0	2.3061821460723877	1.2091132402420044
1.0	64900000.0	64910000.0	6.0	2.2975502014160156	1.20456862449646
1.0	64910000.0	64920000.0	1.0	2.5910274982452393	1.353672981262207
1.0	64960000.0	64970000.0	1.0	1.921984076499939	0.9971046447753906
1.0	65020000.0	65030000.0	1.0	1.8790552616119385	0.9721907377243042
1.0	65030000.0	65040000.0	0.0	1.8739006519317627	0.9691855311393738
1.0	65040000.0	65050000.0	2.0	1.971025824546814	1.025263786315918
1.0	65050000.0	65060000.0	4.0	1.8962857723236084	0.9822201728820801
1.0	65090000.0	65100000.0	3.0	1.8335819244384766	0.9455527067184448
1.0	65190000.0	65200000.0	2.0	1.9797840118408203	1.0302616357803345
1.0	65220000.0	65230000.0	1.0	1.7949072122573853	0.922696590423584
1.0	65230000.0	65240000.0	1.0	1.7767488956451416	0.911903977394104
1.0	65390000.0	65400000.0	3.0	1.7497196197509766	0.895774245262146
1.0	65420000.0	65430000.0	1.0	1.6647617816925049	0.8446264266967773
1.0	65460000.0	65470000.0	1.0	1.9414503574371338	1.008319616317749
1.0	65500000.0	65510000.0	0.0	1.8691200017929077	0.9663938283920288
1.0	65610000.0	65620000.0	1.0	1.8784927129745483	0.9718635678291321
1.0	65630000.0	65640000.0	3.0	1.9104089736938477	0.990408718585968
1.0	65640000.0	65650000.0	1.0	1.9026740789413452	0.985927402973175
1.0	65660000.0	65670000.0	1.0	2.1175644397735596	1.10750412940979
1.0	65750000.0	65760000.0	4.0	2.3975601196289062	1.256638526916504
1.0	65770000.0	65780000.0	3.0	2.417846441268921	1.2670409679412842
1.0	65850000.0	65860000.0	2.0	2.6465048789978027	1.3806146383285522
1.0	65860000.0	65870000.0	2.0	2.536774158477783	1.3269468545913696
1.0	65880000.0	65890000.0	3.0	2.2992522716522217	1.2054646015167236
1.0	65900000.0	65910000.0	2.0	2.1874337196350098	1.1456983089447021
1.0	65940000.0	65950000.0	2.0	3.0483341217041016	1.5644768476486206
1.0	65980000.0	65990000.0	1.0	3.1507723331451416	1.6082744598388672
1.0	66080000.0	66090000.0	6.0	2.8836162090301514	1.4914672374725342
1.0	66100000.0	66110000.0	3.0	3.428692579269409	1.7210838794708252
1.0	66130000.0	66140000.0	1.0	3.3509325981140137	1.690393090248108
1.0	66140000.0	66150000.0	4.0	2.9821834564208984	1.5355427265167236
1.0	66150000.0	66160000.0	2.0	2.767608165740967	1.4380958080291748
1.0	66160000.0	66170000.0	7.0	2.8116745948791504	1.458561897277832
1.0	66260000.0	66270000.0	3.0	3.1968860626220703	1.6275966167449951
1.0	66340000.0	66350000.0	5.0	2.750365972518921	1.4300230741500854
1.0	66430000.0	66440000.0	3.0	3.188157558441162	1.623957872390747
1.0	66510000.0	66520000.0	1.0	3.466245651245117	1.7356669902801514
1.0	66690000.0	66700000.0	2.0	2.3529510498046875	1.233574390411377
1.0	66700000.0	66710000.0	2.0	2.1244421005249023	1.1112921237945557
1.0	66710000.0	66720000.0	1.0	2.274453639984131	1.19235360622406
1.0	66720000.0	66730000.0	2.0	2.1650803089141846	1.1335513591766357
1.0	66730000.0	66740000.0	2.0	2.1623923778533936	1.132084608078003
1.0	66910000.0	66920000.0	3.0	3.0227439403533936	1.553344488143921
1.0	66930000.0	66940000.0	4.0	2.6543049812316895	1.3843733072280884
1.0	66940000.0	66950000.0	0.0	2.3781309127807617	1.2466237545013428
1.0	67070000.0	67080000.0	3.0	2.8408124446868896	1.4719650745391846
1.0	67260000.0	67270000.0	5.0	2.0444321632385254	1.066820502281189
1.0	67400000.0	67410000.0	2.0	1.9286506175994873	1.0009496212005615
1.0	67550000.0	67560000.0	1.0	2.2501726150512695	1.1794376373291016
1.0	67620000.0	67630000.0	3.0	1.9442049264907837	1.0099027156829834
1.0	67680000.0	67690000.0	3.0	2.2565560340881348	1.1828404664993286
1.0	67690000.0	67700000.0	1.0	2.235649585723877	1.1716736555099487
1.0	67820000.0	67830000.0	1.0	2.2294728755950928	1.1683647632598877
1.0	67890000.0	67900000.0	2.0	2.4645705223083496	1.2907936573028564
1.0	67980000.0	67990000.0	1.0	2.099882125854492	1.0977346897125244
1.0	68000000.0	68010000.0	0.0	2.0081257820129395	1.0463578701019287
1.0	68030000.0	68040000.0	4.0	1.8361661434173584	0.9470723271369934
1.0	68040000.0	68050000.0	3.0	1.7394081354141235	0.8895999789237976
1.0	68090000.0	68100000.0	1.0	1.837491750717163	0.9478534460067749
1.0	68150000.0	68160000.0	1.0	2.0944366455078125	1.5051482915878296
1.0	68220000.0	68230000.0	1.0	1.9546998739242554	1.015924096107483
1.0	68250000.0	68260000.0	1.0	1.9443153142929077	1.0099657773971558
1.0	68290000.0	68300000.0	2.0	1.9361308813095093	1.0052584409713745
1.0	68330000.0	68340000.0	1.0	2.0877294540405273	1.0909940004348755
1.0	68360000.0	68370000.0	2.0	2.156338930130005	1.128782033920288
1.0	68370000.0	68380000.0	1.0	2.159799575805664	1.1306703090667725
1.0	68380000.0	68390000.0	2.0	2.2337136268615723	1.1706392765045166
1.0	68560000.0	68570000.0	0.0	2.289724349975586	1.2004387378692627
1.0	68570000.0	68580000.0	2.0	2.1507701873779297	1.1257375478744507
1.0	68580000.0	68590000.0	2.0	2.1771914958953857	1.1401408910751343
1.0	68680000.0	68690000.0	0.0	2.0211472511291504	1.053715705871582
1.0	68740000.0	68750000.0	9.0	1.874589204788208	0.9695867300033569
1.0	68860000.0	68870000.0	3.0	2.1186232566833496	1.1080877780914307
1.0	68870000.0	68880000.0	3.0	2.1523940563201904	1.126625418663025
1.0	68930000.0	68940000.0	2.0	2.232255458831787	1.169857382774353
1.0	68980000.0	68990000.0	3.0	2.3719255924224854	1.2434170246124268
1.0	68990000.0	69000000.0	3.0	2.430973529815674	1.2737419605255127
1.0	69020000.0	69030000.0	4.0	2.5877957344055176	1.35209059715271
1.0	69090000.0	69100000.0	4.0	2.608173370361328	1.3620421886444092
1.0	69120000.0	69130000.0	2.0	2.6509909629821777	1.3827776908874512
1.0	69160000.0	69170000.0	2.0	3.036900758743286	1.5595122575759888
1.0	69210000.0	69220000.0	3.0	2.690225124359131	1.4015767574310303
1.0	69240000.0	69250000.0	3.0	2.527634859085083	1.3224083185195923
1.0	69270000.0	69280000.0	0.0	2.7463855743408203	1.428154468536377
1.0	69370000.0	69380000.0	3.0	2.884674310684204	1.4919469356536865
1.0	69400000.0	69410000.0	2.0	3.215292453765869	1.6352407932281494
1.0	69470000.0	69480000.0	4.0	2.989262104034424	1.5386625528335571
1.0	69480000.0	69490000.0	4.0	2.9555490016937256	1.5237467288970947
1.0	69490000.0	69500000.0	3.0	3.225022792816162	1.6392675638198853
1.0	69540000.0	69550000.0	1.0	3.053406000137329	1.5666743516921997
1.0	69600000.0	69610000.0	2.0	3.067046642303467	1.572568416595459
1.0	69620000.0	69630000.0	3.0	3.2775139808654785	1.6607977151870728
1.0	69640000.0	69650000.0	3.0	3.2283244132995605	1.640629529953003
1.0	69700000.0	69710000.0	5.0	3.644212007522583	1.8026927709579468
1.0	69780000.0	69790000.0	4.0	4.273102760314941	2.0130562782287598
1.0	69810000.0	69820000.0	5.0	4.053370952606201	1.9441232681274414
1.0	69860000.0	69870000.0	3.0	3.647045850753784	1.80373215675354
1.0	69880000.0	69890000.0	1.0	3.416376829147339	1.7162683010101318
1.0	69910000.0	69920000.0	3.0	3.3048529624938965	1.6718887090682983
1.0	69940000.0	69950000.0	1.0	3.6797122955322266	1.8156554698944092
1.0	69980000.0	69990000.0	2.0	3.396153211593628	1.708322525024414
1.0	70000000.0	70010000.0	6.0	3.1575381755828857	1.6111243963241577
1.0	70020000.0	70030000.0	5.0	3.1995034217834473	1.628685712814331
1.0	70040000.0	70050000.0	2.0	3.2750656604766846	1.6598001718521118
1.0	70060000.0	70070000.0	5.0	3.7250800132751465	1.8320280313491821
1.0	70080000.0	70090000.0	3.0	3.8297924995422363	1.8689908981323242
1.0	70090000.0	70100000.0	4.0	3.6938583850860596	1.8207838535308838
1.0	70190000.0	70200000.0	4.0	4.2574920654296875	2.0083167552948
1.0	70250000.0	70260000.0	6.0	4.042299747467041	1.9405224323272705
1.0	70320000.0	70330000.0	1.0	3.4653801918029785	1.7353321313858032
1.0	70380000.0	70390000.0	2.0	3.71758770942688	1.8293390274047852
1.0	70410000.0	70420000.0	6.0	3.6254258155822754	1.7957780361175537
1.0	70420000.0	70430000.0	7.0	3.6102771759033203	1.790173888206482
1.0	70520000.0	70530000.0	3.0	3.8856310844421387	1.888235330581665
1.0	70580000.0	70590000.0	1.0	3.188161849975586	1.6239595413208008
1.0	70590000.0	70600000.0	4.0	2.86015248298645	1.480804443359375
1.0	70640000.0	70650000.0	1.0	2.124481678009033	1.1113147735595703
1.0	70670000.0	70680000.0	2.0	2.0433506965637207	1.0662139654159546
1.0	70690000.0	70700000.0	1.0	1.8816524744033813	0.9737056493759155
1.0	70730000.0	70740000.0	5.0	1.8848835229873657	0.9755885004997253
1.0	70780000.0	70790000.0	1.0	1.972642183303833	1.0261889696121216
1.0	70790000.0	70800000.0	0.0	2.0069432258605957	1.0456881523132324
1.0	70850000.0	70860000.0	6.0	2.035489559173584	1.0617984533309937
1.0	70860000.0	70870000.0	5.0	2.008491277694702	1.0465648174285889
1.0	70950000.0	70960000.0	2.0	2.4315528869628906	1.2740379571914673
1.0	70970000.0	70980000.0	2.0	2.1863818168640137	1.1451271772384644
1.0	71000000.0	71010000.0	3.0	2.9394025802612305	1.516554832458496
1.0	71030000.0	71040000.0	5.0	3.353733777999878	1.691510796546936
1.0	71090000.0	71100000.0	3.0	3.5514321327209473	1.7681766748428345
1.0	71140000.0	71150000.0	5.0	3.4772744178771973	1.7399200201034546
1.0	71150000.0	71160000.0	5.0	3.4704830646514893	1.7373018264770508
1.0	71210000.0	71220000.0	4.0	3.8754143714904785	1.8847383260726929
1.0	71270000.0	71280000.0	3.0	4.133296489715576	1.9697529077529907
1.0	71360000.0	71370000.0	3.0	4.793131351470947	2.1576321125030518
1.0	71370000.0	71380000.0	8.0	4.481218338012695	2.0739893913269043
1.0	71380000.0	71390000.0	3.0	4.770968437194824	2.1519858837127686
1.0	71390000.0	71400000.0	7.0	4.264588832855225	2.010474443435669
1.0	71400000.0	71410000.0	6.0	4.520055294036865	2.084900379180908
1.0	71460000.0	71470000.0	10.0	4.5017595291137695	2.079777956008911
1.0	71480000.0	71490000.0	4.0	4.5343918800354	2.0888919830322266
1.0	71520000.0	71530000.0	4.0	3.017678737640381	1.5511316061019897
1.0	71600000.0	71610000.0	6.0	5.291929721832275	2.273106336593628
1.0	71640000.0	71650000.0	6.0	5.865326881408691	2.379850387573242
1.0	71660000.0	71670000.0	7.0	5.887235164642334	2.3834080696105957
1.0	71770000.0	71780000.0	3.0	6.202477931976318	2.4305694103240967
1.0	71830000.0	71840000.0	7.0	6.432718753814697	2.460411787033081
1.0	71910000.0	71920000.0	4.0	6.43389892578125	2.4605553150177
1.0	71930000.0	71940000.0	11.0	6.0377020835876465	2.406848907470703
1.0	71960000.0	71970000.0	4.0	6.367771148681641	2.4523749351501465
1.0	72000000.0	72010000.0	4.0	6.2402238845825195	2.4357223510742188
1.0	72110000.0	72120000.0	7.0	6.139805793762207	2.421783685684204
1.0	72130000.0	72140000.0	5.0	6.510373115539551	2.469634771347046
1.0	72170000.0	72180000.0	5.0	6.856828212738037	2.505824565887451
1.0	72640000.0	72650000.0	5.0	7.69757080078125	2.5627684593200684
1.0	72650000.0	72660000.0	7.0	7.118981838226318	2.5280709266662598
1.0	72670000.0	72680000.0	12.0	6.637437343597412	2.4838356971740723
1.0	72760000.0	72770000.0	3.0	5.100407600402832	2.2313530445098877
1.0	72810000.0	72820000.0	7.0	4.665018558502197	2.1243724822998047
1.0	72890000.0	72900000.0	5.0	6.395617961883545	2.455857515335083
1.0	72910000.0	72920000.0	6.0	7.1008100509643555	2.5266659259796143
1.0	73270000.0	73280000.0	9.0	6.4678754806518555	2.464639186859131
1.0	73280000.0	73290000.0	8.0	7.006805419921875	2.5190749168395996
1.0	73330000.0	73340000.0	5.0	7.26308536529541	2.538512945175171
1.0	73520000.0	73530000.0	14.0	7.884904384613037	2.5700531005859375
1.0	73560000.0	73570000.0	8.0	8.520441055297852	2.5815744400024414
1.0	73630000.0	73640000.0	10.0	8.535521507263184	2.5816092491149902
1.0	73670000.0	73680000.0	7.0	8.66614055633545	2.58146333694458
1.0	73730000.0	73740000.0	11.0	8.141590118408203	2.577101707458496
1.0	73770000.0	73780000.0	8.0	7.323725700378418	2.5425405502319336
1.0	73900000.0	73910000.0	10.0	7.338588714599609	2.543494939804077
1.0	73940000.0	73950000.0	7.0	6.734223365783691	2.493924617767334
1.0	74010000.0	74020000.0	3.0	6.070742607116699	2.41176700592041
1.0	74040000.0	74050000.0	5.0	6.306990146636963	2.444584369659424
1.0	74080000.0	74090000.0	3.0	5.971546173095703	2.396754741668701
1.0	74150000.0	74160000.0	2.0	6.014965057373047	2.4034171104431152
1.0	74230000.0	74240000.0	12.0	5.848409652709961	2.377077579498291
1.0	74320000.0	74330000.0	8.0	6.655784606933594	2.485795736312866
1.0	74430000.0	74440000.0	5.0	5.940089702606201	2.391838550567627
1.0	74540000.0	74550000.0	7.0	5.519708633422852	2.318716526031494
1.0	74550000.0	74560000.0	6.0	5.637650966644287	2.3406522274017334
1.0	74580000.0	74590000.0	8.0	4.90462589263916	2.1853573322296143
1.0	74630000.0	74640000.0	3.0	4.939584732055664	2.1938204765319824
1.0	74640000.0	74650000.0	7.0	4.704969882965088	2.134906530380249
1.0	74680000.0	74690000.0	4.0	4.76887845993042	2.1514511108398438
1.0	74740000.0	74750000.0	8.0	4.267601013183594	2.0113887786865234
1.0	74770000.0	74780000.0	4.0	4.757542610168457	2.1485438346862793
1.0	74860000.0	74870000.0	7.0	4.262868881225586	2.0099518299102783
1.0	74880000.0	74890000.0	0.0	5.056168556213379	2.2212555408477783
1.0	74900000.0	74910000.0	9.0	4.310022354125977	2.024171829223633
1.0	74920000.0	74930000.0	6.0	4.586729526519775	2.103299617767334
1.0	74960000.0	74970000.0	6.0	4.889014720916748	2.1815428733825684
1.0	74970000.0	74980000.0	3.0	5.204343318939209	2.254403591156006
1.0	74980000.0	74990000.0	10.0	5.019839286804199	2.2128350734710693
1.0	75020000.0	75030000.0	5.0	5.143324851989746	2.2409844398498535
1.0	75050000.0	75060000.0	5.0	5.198619842529297	2.2531585693359375
1.0	75060000.0	75070000.0	11.0	4.971526145935059	2.2014572620391846
1.0	75070000.0	75080000.0	7.0	5.069208145141602	2.2242493629455566
1.0	75190000.0	75200000.0	3.0	3.3119091987609863	1.8710867166519165
1.0	75200000.0	75210000.0	2.0	2.9141268730163574	1.505234718322754
1.0	75210000.0	75220000.0	1.0	3.4243674278259277	1.719394326210022
1.0	75220000.0	75230000.0	4.0	3.0790414810180664	1.5777337551116943
1.0	75260000.0	75270000.0	6.0	4.47786283493042	2.073040008544922
1.0	75280000.0	75290000.0	6.0	4.489089012145996	2.076212167739868
1.0	75490000.0	75500000.0	6.0	4.709638595581055	2.1361279487609863
1.0	75670000.0	75680000.0	1.0	3.7860989570617676	1.8537063598632812
1.0	75690000.0	75700000.0	3.0	3.680729389190674	1.8160245418548584
1.0	75740000.0	75750000.0	5.0	3.5450215339660645	1.7657572031021118
1.0	75770000.0	75780000.0	4.0	3.810173511505127	1.8621528148651123
1.0	75910000.0	75920000.0	3.0	4.196702003479004	1.9896312952041626
1.0	76000000.0	76010000.0	4.0	3.8491852283477783	1.8757110834121704
1.0	76030000.0	76040000.0	3.0	4.293697834014893	2.019273042678833
1.0	76070000.0	76080000.0	2.0	4.194392204284668	1.988914132118225
1.0	76100000.0	76110000.0	2.0	3.4783382415771484	1.7403301000595093
1.0	76180000.0	76190000.0	2.0	2.7467281818389893	1.4283156394958496
1.0	76190000.0	76200000.0	5.0	2.2199339866638184	1.1632424592971802
1.0	76210000.0	76220000.0	2.0	2.649040699005127	1.3818374872207642
1.0	76310000.0	76320000.0	3.0	3.683051347732544	1.8168681859970093
1.0	76350000.0	76360000.0	3.0	3.4771294593811035	1.7398639917373657
1.0	76470000.0	76480000.0	5.0	4.096256732940674	1.9579551219940186
1.0	76610000.0	76620000.0	4.0	4.354541778564453	2.0373988151550293
1.0	76660000.0	76670000.0	5.0	4.396973133087158	2.0498268604278564
1.0	76680000.0	76690000.0	1.0	4.772568225860596	2.152395009994507
1.0	76720000.0	76730000.0	11.0	4.086470127105713	1.9548149108886719
1.0	76870000.0	76880000.0	5.0	5.189082622528076	2.25107741355896
1.0	76950000.0	76960000.0	8.0	4.100317478179932	1.9592549800872803
1.0	76960000.0	76970000.0	4.0	4.986235618591309	2.2049431800842285
1.0	76970000.0	76980000.0	3.0	5.020792007446289	2.21305775642395
1.0	76990000.0	77000000.0	3.0	5.3222761154174805	2.2794339656829834
1.0	77000000.0	77010000.0	5.0	5.184470176696777	2.250067949295044
1.0	77020000.0	77030000.0	3.0	5.274696350097656	2.2694783210754395
1.0	77030000.0	77040000.0	4.0	5.462493419647217	2.3076655864715576
1.0	77110000.0	77120000.0	6.0	5.288298606872559	2.272343873977661
1.0	77140000.0	77150000.0	5.0	5.517617225646973	2.3183178901672363
1.0	77170000.0	77180000.0	4.0	5.625380516052246	2.3384222984313965
1.0	77180000.0	77190000.0	4.0	5.502443790435791	2.315410614013672
1.0	77190000.0	77200000.0	3.0	5.461852073669434	2.3075404167175293
1.0	77230000.0	77240000.0	9.0	4.6006927490234375	2.107100248336792
1.0	77280000.0	77290000.0	4.0	4.172585964202881	1.9821170568466187
1.0	77390000.0	77400000.0	5.0	3.2139573097229004	1.634688138961792
1.0	77410000.0	77420000.0	5.0	3.0230774879455566	1.5534900426864624
1.0	77490000.0	77500000.0	4.0	3.1268858909606934	1.5981708765029907
1.0	77530000.0	77540000.0	4.0	2.7516839504241943	1.4306410551071167
1.0	77650000.0	77660000.0	1.0	2.4413695335388184	1.27903413772583
1.0	77680000.0	77690000.0	2.0	2.3233442306518555	1.2181233167648315
1.0	77750000.0	77760000.0	0.0	3.5747265815734863	1.7769291400909424
1.0	77780000.0	77790000.0	6.0	3.8003039360046387	1.858697533607483
1.0	77800000.0	77810000.0	4.0	4.036159515380859	1.938520073890686
1.0	77830000.0	77840000.0	4.0	3.9191298484802246	1.8996261358261108
1.0	77860000.0	77870000.0	4.0	3.9158291816711426	1.8985090255737305
1.0	77870000.0	77880000.0	7.0	4.0410308837890625	1.9401092529296875
1.0	77960000.0	77970000.0	6.0	3.294050693511963	1.6675163507461548
1.0	77990000.0	78000000.0	5.0	2.8438007831573486	1.4733340740203857
1.0	78050000.0	78060000.0	3.0	2.226762294769287	1.1669094562530518
1.0	78090000.0	78100000.0	3.0	1.9794299602508545	1.03005850315094
1.0	78130000.0	78140000.0	1.0	1.9181827306747437	0.9949055910110474
1.0	78140000.0	78150000.0	0.0	2.707726001739502	1.4099013805389404
1.0	78210000.0	78220000.0	1.0	1.8144633769989014	0.9342771768569946
1.0	78270000.0	78280000.0	1.0	1.6875216960906982	0.8583860397338867
1.0	78330000.0	78340000.0	5.0	1.7076799869537354	0.8705385327339172
1.0	78420000.0	78430000.0	3.0	1.6551811695098877	0.8388260006904602
1.0	78460000.0	78470000.0	1.0	1.8926433324813843	0.9801027178764343
1.0	78470000.0	78480000.0	3.0	1.6641027927398682	0.8442262411117554
1.0	78510000.0	78520000.0	1.0	1.9735386371612549	1.0266993045806885
1.0	78600000.0	78610000.0	2.0	2.1363155841827393	1.1178196668624878
1.0	78660000.0	78670000.0	3.0	2.5938000679016113	1.3550277948379517
1.0	78700000.0	78710000.0	3.0	2.4749629497528076	1.296038269996643
1.0	78710000.0	78720000.0	2.0	2.7561354637145996	1.432728886604309
1.0	78750000.0	78760000.0	2.0	3.549203872680664	1.767336130142212
1.0	78760000.0	78770000.0	7.0	3.340301036834717	1.6861450672149658
1.0	78850000.0	78860000.0	3.0	3.8595614433288574	1.8792908191680908
1.0	78860000.0	78870000.0	4.0	3.777876377105713	1.8508079051971436
1.0	78880000.0	78890000.0	5.0	3.7838356494903564	1.8529094457626343
1.0	78890000.0	78900000.0	4.0	4.137178897857666	1.9709810018539429
1.0	78900000.0	78910000.0	2.0	4.418640613555908	2.056105852127075
1.0	78910000.0	78920000.0	3.0	4.3008646965026855	2.021427631378174
1.0	78930000.0	78940000.0	7.0	4.107655048370361	1.9615997076034546
1.0	78950000.0	78960000.0	8.0	3.4950149059295654	1.7467342615127563
1.0	79020000.0	79030000.0	4.0	3.478954315185547	1.7405668497085571
1.0	79030000.0	79040000.0	1.0	3.531611204147339	1.7606818675994873
1.0	79140000.0	79150000.0	2.0	3.178670644760132	1.6199939250946045
1.0	79160000.0	79170000.0	7.0	3.749204635620117	1.840645432472229
1.0	79190000.0	79200000.0	5.0	3.9790520668029785	1.919715166091919
1.0	79220000.0	79230000.0	6.0	3.9167819023132324	1.8988317251205444
1.0	79250000.0	79260000.0	5.0	4.031702995300293	1.9370648860931396
1.0	79290000.0	79300000.0	7.0	4.505581855773926	2.080850601196289
1.0	79430000.0	79440000.0	7.0	6.046730041503906	2.408200740814209
1.0	79440000.0	79450000.0	4.0	6.168383598327637	2.425825595855713
1.0	79470000.0	79480000.0	11.0	5.822213172912598	2.3727402687072754
1.0	79520000.0	79530000.0	7.0	6.297839164733887	2.4433889389038086
1.0	79600000.0	79610000.0	4.0	6.396063327789307	2.4559125900268555
1.0	79680000.0	79690000.0	5.0	6.880263328552246	2.507988691329956
1.0	79730000.0	79740000.0	5.0	6.932660102844238	2.5127012729644775
1.0	79750000.0	79760000.0	5.0	6.950591087341309	2.5142741203308105
1.0	79810000.0	79820000.0	8.0	6.087121486663818	2.4141745567321777
1.0	79820000.0	79830000.0	6.0	6.677903175354004	2.4881293773651123
1.0	79960000.0	79970000.0	4.0	6.387251377105713	2.4548168182373047
1.0	80000000.0	80010000.0	7.0	5.817481994628906	2.3719515800476074
1.0	80010000.0	80020000.0	9.0	6.228310585021973	2.4341070652008057
1.0	80040000.0	80050000.0	16.0	5.825706481933594	2.373321771621704
1.0	80050000.0	80060000.0	7.0	6.779385566711426	2.4984214305877686
1.0	80180000.0	80190000.0	10.0	6.443073272705078	2.461665630340576
1.0	80410000.0	80420000.0	10.0	7.477321624755859	2.55179500579834
1.0	80450000.0	80460000.0	4.0	6.6636199951171875	2.486626148223877
1.0	80490000.0	80500000.0	8.0	6.564708709716797	2.475841522216797
1.0	80610000.0	80620000.0	10.0	6.669529914855957	2.4872496128082275
1.0	80630000.0	80640000.0	8.0	6.817295074462891	2.50209379196167
1.0	80650000.0	80660000.0	9.0	7.094640254974365	2.52618408203125
1.0	80740000.0	80750000.0	8.0	7.0162482261657715	2.519861936569214
1.0	80770000.0	80780000.0	5.0	6.885488033294678	2.5084662437438965
1.0	80830000.0	80840000.0	4.0	6.689969539642334	2.4893887042999268
1.0	80880000.0	80890000.0	4.0	6.002115726470947	2.4014601707458496
1.0	80890000.0	80900000.0	7.0	5.885365962982178	2.383105754852295
1.0	80940000.0	80950000.0	7.0	5.946901798248291	2.392909526824951
1.0	80950000.0	80960000.0	5.0	5.971871852874756	2.3968052864074707
1.0	81020000.0	81030000.0	7.0	6.319790840148926	2.4462473392486572
1.0	81040000.0	81050000.0	6.0	6.489156246185303	2.4671566486358643
1.0	81130000.0	81140000.0	4.0	6.8882880210876465	2.5087215900421143
1.0	81190000.0	81200000.0	6.0	5.701623916625977	2.352080821990967
1.0	81230000.0	81240000.0	4.0	6.267958641052246	2.4394426345825195
1.0	81470000.0	81480000.0	7.0	4.65552282333374	2.12184739112854
1.0	81480000.0	81490000.0	4.0	4.857312202453613	2.173729419708252
1.0	81500000.0	81510000.0	8.0	4.315384864807129	2.02577543258667
1.0	81520000.0	81530000.0	5.0	4.72109842300415	2.13911771774292
1.0	81730000.0	81740000.0	3.0	3.606873035430908	1.7889115810394287
1.0	81740000.0	81750000.0	3.0	3.8442554473876953	1.8740066289901733
1.0	81750000.0	81760000.0	2.0	3.911120653152466	1.8969132900238037
1.0	81760000.0	81770000.0	6.0	3.7182865142822266	1.829590082168579
1.0	81770000.0	81780000.0	2.0	3.6262505054473877	1.7960819005966187
1.0	81860000.0	81870000.0	3.0	4.437475681304932	2.061527967453003
1.0	81900000.0	81910000.0	5.0	4.108725070953369	1.961941123008728
1.0	81970000.0	81980000.0	1.0	3.82051157951355	1.8657608032226562
1.0	82000000.0	82010000.0	5.0	3.8880181312561035	1.889051079750061
1.0	82040000.0	82050000.0	6.0	3.9710705280303955	1.917060136795044
1.0	82090000.0	82100000.0	3.0	3.578132152557373	1.7782042026519775
1.0	82130000.0	82140000.0	5.0	3.2528953552246094	1.6507377624511719
1.0	82150000.0	82160000.0	1.0	3.1966004371643066	1.627478003501892
1.0	82200000.0	82210000.0	3.0	3.0592589378356934	1.5692059993743896
1.0	82220000.0	82230000.0	6.0	3.0477442741394043	1.5642216205596924
1.0	82240000.0	82250000.0	2.0	3.181029796600342	1.6209806203842163
1.0	82270000.0	82280000.0	3.0	3.0385897159576416	1.5602471828460693
1.0	82390000.0	82400000.0	3.0	3.8246865272521973	1.8672147989273071
1.0	82400000.0	82410000.0	4.0	3.5550143718719482	1.769525170326233
1.0	82570000.0	82580000.0	3.0	3.4921836853027344	1.745648741722107
1.0	82680000.0	82690000.0	2.0	3.3859620094299316	1.7043014764785767
1.0	82700000.0	82710000.0	5.0	3.496804714202881	1.7474191188812256
1.0	82780000.0	82790000.0	1.0	3.1962101459503174	1.627315878868103
1.0	82850000.0	82860000.0	7.0	3.077106475830078	1.5769027471542358
1.0	82910000.0	82920000.0	5.0	3.477478504180908	1.7399985790252686
1.0	82930000.0	82940000.0	4.0	3.366056442260742	1.6964151859283447
1.0	82940000.0	82950000.0	5.0	3.550398588180542	1.7677867412567139
1.0	83030000.0	83040000.0	6.0	3.4362597465515137	1.7240349054336548
1.0	83040000.0	83050000.0	1.0	3.3928470611572266	1.7070186138153076
1.0	83110000.0	83120000.0	1.0	3.5306198596954346	1.7603057622909546
1.0	83140000.0	83150000.0	1.0	3.5465087890625	1.7663185596466064
1.0	83180000.0	83190000.0	3.0	3.1068851947784424	1.5896596908569336
1.0	83240000.0	83250000.0	4.0	3.2006633281707764	1.629169225692749
1.0	83300000.0	83310000.0	4.0	2.8562328815460205	1.4790159463882446
1.0	83310000.0	83320000.0	6.0	3.1770401000976562	1.619310975074768
1.0	83320000.0	83330000.0	3.0	3.1271018981933594	1.5982624292373657
1.0	83350000.0	83360000.0	8.0	2.8212227821350098	1.4629652500152588
1.0	83390000.0	83400000.0	1.0	3.247875928878784	1.6486785411834717
1.0	83440000.0	83450000.0	3.0	3.0279200077056885	1.555602788925171
1.0	83510000.0	83520000.0	2.0	2.7728042602539062	1.4405202865600586
1.0	83560000.0	83570000.0	2.0	2.2028889656066895	1.1540589332580566
1.0	83680000.0	83690000.0	0.0	1.5415326356887817	0.7701334953308105
1.0	83870000.0	83880000.0	0.0	1.5443052053451538	0.7717909216880798
1.0	84030000.0	84040000.0	3.0	2.650965452194214	1.382765531539917
1.0	84070000.0	84080000.0	0.0	3.0938658714294434	1.5840944051742554
1.0	84130000.0	84140000.0	2.0	2.7302937507629395	1.4205795526504517
1.0	84190000.0	84200000.0	1.0	2.7823128700256348	1.4449526071548462
1.0	84410000.0	84420000.0	2.0	2.4018712043762207	1.2588531970977783
1.0	84440000.0	84450000.0	1.0	2.2059638500213623	1.1557183265686035
1.0	84460000.0	84470000.0	4.0	2.0595333576202393	1.0752825736999512
1.0	84470000.0	84480000.0	2.0	2.1786856651306152	1.1409528255462646
1.0	84490000.0	84500000.0	4.0	2.212801456451416	1.1594043970108032
1.0	84510000.0	84520000.0	2.0	2.109647274017334	1.1031337976455688
1.0	84540000.0	84550000.0	1.0	1.9701950550079346	1.0247886180877686
1.0	84550000.0	84560000.0	1.0	2.0946574211120605	1.0948371887207031
1.0	84580000.0	84590000.0	2.0	1.9272282123565674	1.000130534172058
1.0	84590000.0	84600000.0	1.0	2.0009849071502686	1.0423139333724976
1.0	84600000.0	84610000.0	2.0	1.8915414810180664	0.9794615507125854
1.0	84730000.0	84740000.0	2.0	1.973834753036499	1.0268685817718506
1.0	84760000.0	84770000.0	2.0	1.8664531707763672	0.9648348093032837
1.0	84810000.0	84820000.0	1.0	2.022369146347046	1.054405927658081
1.0	84830000.0	84840000.0	2.0	1.969338059425354	1.0242993831634521
1.0	84870000.0	84880000.0	2.0	1.9601980447769165	1.019073247909546
1.0	84980000.0	84990000.0	1.0	1.9020124673843384	0.985542893409729
1.0	85050000.0	85060000.0	2.0	1.9172290563583374	0.9943557977676392
1.0	85070000.0	85080000.0	2.0	1.9095792770385742	0.9899293184280396
1.0	85300000.0	85310000.0	5.0	1.8679378032684326	0.9657036066055298
1.0	85340000.0	85350000.0	1.0	2.014998435974121	1.050244688987732
1.0	85410000.0	85420000.0	1.0	1.9719316959381104	1.025782585144043
1.0	85430000.0	85440000.0	3.0	2.0445399284362793	1.0668812990188599
1.0	85590000.0	85600000.0	5.0	1.873215913772583	0.9687851071357727
1.0	85610000.0	85620000.0	0.0	1.9674469232559204	1.0232199430465698
1.0	85660000.0	85670000.0	2.0	2.091660976409912	1.0931761264801025
1.0	85680000.0	85690000.0	1.0	1.9010175466537476	0.9849673509597778
1.0	85720000.0	85730000.0	1.0	1.7156047821044922	0.8753088712692261
1.0	85770000.0	85780000.0	1.0	1.710219383239746	0.8720670938491821
1.0	85830000.0	85840000.0	1.0	1.7179282903671265	0.8767056465148926
1.0	85840000.0	85850000.0	1.0	1.6984081268310547	0.8649514317512512
1.0	85860000.0	85870000.0	5.0	1.6342651844024658	0.8261518478393555
1.0	85870000.0	85880000.0	1.0	1.690036416053772	0.859902560710907
1.0	86030000.0	86040000.0	1.0	1.7548027038574219	0.8988139033317566
1.0	86040000.0	86050000.0	2.0	1.9548320770263672	1.0160006284713745
1.0	86050000.0	86060000.0	0.0	1.8627946376800537	0.9626968502998352
1.0	86110000.0	86120000.0	3.0	1.65928053855896	0.8413084149360657
1.0	86170000.0	86180000.0	3.0	1.878553032875061	0.9718988537788391
1.0	86220000.0	86230000.0	0.0	2.418300151824951	1.2672728300094604
1.0	86280000.0	86290000.0	2.0	2.78340220451355	1.445459008216858
1.0	86300000.0	86310000.0	2.0	2.842411994934082	1.472697138786316
1.0	86340000.0	86350000.0	3.0	2.891671895980835	1.4951131343841553
1.0	86410000.0	86420000.0	2.0	2.983168125152588	1.5359774827957153
1.0	86430000.0	86440000.0	2.0	2.9320015907287598	1.5132484436035156
1.0	86500000.0	86510000.0	8.0	2.773012399673462	1.4406180381774902
1.0	86550000.0	86560000.0	3.0	2.8544602394104004	1.478206992149353
1.0	86580000.0	86590000.0	5.0	2.5694580078125	1.3430901765823364
1.0	86610000.0	86620000.0	0.0	2.4771060943603516	1.2971181869506836
1.0	86620000.0	86630000.0	1.0	2.3501012325286865	1.2320913076400757
1.0	86630000.0	86640000.0	1.0	2.348511219024658	1.2312655448913574
1.0	86660000.0	86670000.0	2.0	2.5727524757385254	1.3447126150131226
1.0	86670000.0	86680000.0	4.0	2.539363384246826	1.3282314538955688
1.0	86680000.0	86690000.0	2.0	2.2010979652404785	1.153092622756958
1.0	86720000.0	86730000.0	0.0	2.575061321258545	1.3458466529846191
1.0	86740000.0	86750000.0	4.0	2.4259586334228516	1.2711845636367798
1.0	86830000.0	86840000.0	2.0	2.0858988761901855	1.0899769067764282
1.0	86950000.0	86960000.0	2.0	2.090742826461792	1.0926661491394043
1.0	86960000.0	86970000.0	3.0	2.044898271560669	1.0670835971832275
1.0	86980000.0	86990000.0	0.0	2.0616965293884277	1.0764906406402588
1.0	87060000.0	87070000.0	2.0	2.078054189682007	1.085614562034607
1.0	87080000.0	87090000.0	2.0	1.9362484216690063	1.0053255558013916
1.0	87100000.0	87110000.0	1.0	2.044934034347534	1.067103385925293
1.0	87160000.0	87170000.0	2.0	1.8931106328964233	0.9803732633590698
1.0	87190000.0	87200000.0	1.0	1.734503984451294	0.8866595029830933
1.0	87200000.0	87210000.0	8.0	1.6542227268218994	0.8382458686828613
1.0	87210000.0	87220000.0	1.0	1.8964102268218994	0.9822912216186523
1.0	87240000.0	87250000.0	1.0	1.954831838607788	1.016000509262085
1.0	87250000.0	87260000.0	1.0	2.0815792083740234	1.0875768661499023
1.0	87310000.0	87320000.0	2.0	1.9169552326202393	0.99419766664505
1.0	87340000.0	87350000.0	2.0	1.7709404230117798	0.9084440469741821
1.0	87350000.0	87360000.0	0.0	1.8344072103500366	0.9460390210151672
1.0	87400000.0	87410000.0	2.0	1.8500473499298096	0.955228328704834
1.0	87410000.0	87420000.0	4.0	1.7975600957870483	0.9242701530456543
1.0	87520000.0	87530000.0	1.0	2.186140537261963	1.144997000694275
1.0	87530000.0	87540000.0	3.0	2.121072292327881	1.1094377040863037
1.0	87570000.0	87580000.0	3.0	2.2253494262695312	1.1661518812179565
1.0	87660000.0	87670000.0	4.0	2.562786102294922	1.3398077487945557
1.0	87690000.0	87700000.0	4.0	2.267697811126709	1.1887669563293457
1.0	87700000.0	87710000.0	0.0	2.7305946350097656	1.4207205772399902
1.0	87740000.0	87750000.0	1.0	2.741359233856201	1.4257910251617432
1.0	87750000.0	87760000.0	5.0	2.5637478828430176	1.340280294418335
1.0	87760000.0	87770000.0	3.0	2.6418466567993164	1.378368616104126
1.0	87800000.0	87810000.0	5.0	1.9072589874267578	0.9885843396186829
1.0	87810000.0	87820000.0	3.0	2.269301652908325	1.1896193027496338
1.0	87890000.0	87900000.0	2.0	2.7919116020202637	1.4494125843048096
1.0	87920000.0	87930000.0	3.0	2.964934825897217	1.52791428565979
1.0	88020000.0	88030000.0	2.0	2.708151340484619	1.4101029634475708
1.0	88040000.0	88050000.0	0.0	2.6530559062957764	1.3837724924087524
1.0	88050000.0	88060000.0	2.0	2.4811654090881348	1.2991626262664795
1.0	88070000.0	88080000.0	4.0	2.619436264038086	1.367518424987793
1.0	88140000.0	88150000.0	0.0	2.647646188735962	1.3811655044555664
1.0	88160000.0	88170000.0	3.0	3.0234804153442383	1.5536658763885498
1.0	88220000.0	88230000.0	1.0	2.8318610191345215	1.467858910560608
1.0	88250000.0	88260000.0	5.0	3.0308756828308105	1.5568900108337402
1.0	88260000.0	88270000.0	3.0	2.9820544719696045	1.5354855060577393
1.0	88270000.0	88280000.0	4.0	2.799828052520752	1.4530830383300781
1.0	88280000.0	88290000.0	2.0	2.9384589195251465	1.51613450050354
1.0	88300000.0	88310000.0	3.0	2.9880874156951904	1.5381461381912231
1.0	88320000.0	88330000.0	3.0	3.1008145809173584	1.5870671272277832
1.0	88340000.0	88350000.0	5.0	3.0054728984832764	1.5457881689071655
1.0	88350000.0	88360000.0	3.0	3.075193405151367	1.5760791301727295
1.0	88390000.0	88400000.0	2.0	2.9652390480041504	1.5280485153198242
1.0	88420000.0	88430000.0	4.0	2.987856149673462	1.5380439758300781
1.0	88440000.0	88450000.0	2.0	3.180124282836914	1.6206018924713135
1.0	88500000.0	88510000.0	2.0	3.3325443267822266	1.6830365657806396
1.0	88510000.0	88520000.0	3.0	3.0371012687683105	1.5595996379852295
1.0	88520000.0	88530000.0	2.0	2.7872796058654785	1.4472616910934448
1.0	88590000.0	88600000.0	4.0	3.42082142829895	1.7180076837539673
1.0	88640000.0	88650000.0	3.0	3.3198370933532715	1.6779320240020752
1.0	88680000.0	88690000.0	8.0	3.19385027885437	1.6263328790664673
1.0	88770000.0	88780000.0	6.0	3.098968982696533	1.5862783193588257
1.0	88860000.0	88870000.0	2.0	3.276777744293213	1.6604982614517212
1.0	88880000.0	88890000.0	3.0	3.406282424926758	1.7123072147369385
1.0	88960000.0	88970000.0	4.0	3.133514881134033	1.6009819507598877
1.0	89120000.0	89130000.0	2.0	2.1111626625061035	1.103971242904663
1.0	89210000.0	89220000.0	1.0	1.6866639852523804	0.8578647375106812
1.0	89250000.0	89260000.0	2.0	1.5719797611236572	0.7884260416030884
1.0	89440000.0	89450000.0	0.0	1.807010293006897	0.9298672676086426
1.0	89590000.0	89600000.0	3.0	2.1406009197235107	1.440842628479004
1.0	89600000.0	89610000.0	3.0	2.6084742546081543	1.362188696861267
1.0	89680000.0	89690000.0	4.0	2.2557787895202637	1.1824262142181396
1.0	89890000.0	89900000.0	3.0	1.7605838775634766	0.902267336845398
1.0	89910000.0	89920000.0	3.0	1.6724872589111328	0.8492993116378784
1.0	89930000.0	89940000.0	0.0	1.8332765102386475	0.9453713297843933
1.0	89980000.0	89990000.0	1.0	1.8099677562713623	0.9316195249557495
1.0	90010000.0	90020000.0	2.0	1.8121004104614258	0.9328786730766296
1.0	90020000.0	90030000.0	1.0	1.8048031330108643	0.928562343120575
1.0	90070000.0	90080000.0	3.0	1.6772737503051758	0.8521949052810669
1.0	90110000.0	90120000.0	3.0	1.7774337530136108	0.9123109579086304
1.0	90130000.0	90140000.0	1.0	1.7590243816375732	0.901334285736084
1.0	90180000.0	90190000.0	2.0	1.6868400573730469	0.8579732775688171
1.0	90190000.0	90200000.0	2.0	1.6940672397613525	0.8623350858688354
1.0	90250000.0	90260000.0	1.0	1.7278516292572021	0.8826673626899719
1.0	90300000.0	90310000.0	0.0	2.2967185974121094	1.307010293006897
1.0	90390000.0	90400000.0	2.0	1.540841817855835	0.7697211503982544
1.0	90430000.0	90440000.0	1.0	1.6526916027069092	0.8373166918754578
1.0	90510000.0	90520000.0	6.0	1.6854957342147827	0.857162356376648
1.0	90640000.0	90650000.0	1.0	2.3464956283569336	1.2302143573760986
1.0	90670000.0	90680000.0	2.0	2.5479331016540527	1.3324744701385498
1.0	90760000.0	90770000.0	4.0	2.6231722831726074	1.3693310022354126
1.0	90790000.0	90800000.0	3.0	2.672757148742676	1.3932304382324219
1.0	90810000.0	90820000.0	1.0	2.908921718597412	1.5028936862945557
1.0	90860000.0	90870000.0	5.0	2.613826036453247	1.3647916316986084
1.0	90880000.0	90890000.0	2.0	2.834559202194214	1.4690971374511719
1.0	90900000.0	90910000.0	5.0	2.8974432945251465	1.4977200031280518
1.0	90930000.0	90940000.0	3.0	3.2536263465881348	1.6510372161865234
1.0	91000000.0	91010000.0	6.0	3.2906315326690674	1.6661297082901
1.0	91010000.0	91020000.0	5.0	3.1423773765563965	1.6047313213348389
1.0	91150000.0	91160000.0	5.0	3.3921806812286377	1.7067562341690063
1.0	91170000.0	91180000.0	5.0	3.4682459831237793	1.7364397048950195
1.0	91240000.0	91250000.0	2.0	3.3146395683288574	1.675838828086853
1.0	91380000.0	91390000.0	3.0	1.9306608438491821	1.0021069049835205
1.0	91470000.0	91480000.0	1.0	1.9830795526504517	1.0321375131607056
1.0	91610000.0	91620000.0	4.0	2.9292795658111572	1.5120304822921753
1.0	91800000.0	91810000.0	5.0	3.6484534740448	1.8042480945587158
1.0	91820000.0	91830000.0	4.0	3.4441192150115967	1.7270923852920532
1.0	91840000.0	91850000.0	3.0	2.9084339141845703	1.5026752948760986
1.0	91870000.0	91880000.0	5.0	3.1345791816711426	1.6014318466186523
1.0	91940000.0	91950000.0	3.0	2.4751360416412354	1.296125054359436
1.0	92100000.0	92110000.0	4.0	2.5866997241973877	1.351554036140442
1.0	92110000.0	92120000.0	3.0	2.5456135272979736	1.3313274383544922
1.0	92230000.0	92240000.0	3.0	2.074774980545044	1.0837867259979248
1.0	92290000.0	92300000.0	2.0	2.010955333709717	1.0479600429534912
1.0	92360000.0	92370000.0	2.0	2.2587013244628906	1.1839839220046997
1.0	92420000.0	92430000.0	4.0	2.522620677947998	1.3199132680892944
1.0	92460000.0	92470000.0	1.0	2.6810450553894043	1.397195816040039
1.0	92500000.0	92510000.0	0.0	2.8628783226013184	1.4820464849472046
1.0	92530000.0	92540000.0	11.0	2.240459442138672	1.174248456954956
1.0	92560000.0	92570000.0	0.0	2.3515286445617676	1.2328344583511353
1.0	92590000.0	92600000.0	3.0	2.2724461555480957	1.191288709640503
1.0	92600000.0	92610000.0	4.0	2.2583203315734863	1.1837809085845947
1.0	92640000.0	92650000.0	2.0	2.097368001937866	1.0963413715362549
1.0	92670000.0	92680000.0	4.0	2.36771297454834	1.2412351369857788
1.0	92730000.0	92740000.0	1.0	1.8529341220855713	0.9569207429885864
1.0	92760000.0	92770000.0	2.0	2.0798118114471436	1.0865929126739502
1.0	92860000.0	92870000.0	4.0	2.1276204586029053	1.1130430698394775
1.0	92900000.0	92910000.0	1.0	2.2659692764282227	1.1878488063812256
1.0	92940000.0	92950000.0	0.0	2.4306609630584717	1.2735824584960938
1.0	92990000.0	93000000.0	1.0	1.8128230571746826	0.9333057403564453
1.0	93130000.0	93140000.0	3.0	1.624678373336792	0.8203388452529907
1.0	93140000.0	93150000.0	3.0	1.6029218435287476	0.8071470260620117
1.0	93240000.0	93250000.0	2.0	1.6060714721679688	0.8090575337409973
1.0	93250000.0	93260000.0	2.0	1.5599445104599	0.7811758518218994
1.0	93290000.0	93300000.0	2.0	2.668942928314209	1.3914042711257935
1.0	93530000.0	93540000.0	2.0	2.2314133644104004	1.1694053411483765
1.0	93560000.0	93570000.0	5.0	1.9963687658309937	1.0396926403045654
1.0	93650000.0	93660000.0	3.0	1.761080026626587	0.9025614857673645
1.0	93660000.0	93670000.0	1.0	1.8345181941986084	0.9461038708686829
1.0	93680000.0	93690000.0	3.0	1.700047254562378	0.8659418821334839
1.0	93720000.0	93730000.0	1.0	1.7211230993270874	0.8786262273788452
1.0	93790000.0	93800000.0	1.0	1.6994625329971313	0.8655884861946106
1.0	93830000.0	93840000.0	1.0	1.7913410663604736	0.9205776453018188
1.0	93880000.0	93890000.0	5.0	1.7415508031845093	0.8908839225769043
1.0	93930000.0	93940000.0	2.0	1.6657670736312866	0.845234751701355
1.0	94060000.0	94070000.0	1.0	1.6271721124649048	0.8218501210212708
1.0	94110000.0	94120000.0	2.0	1.6719011068344116	0.848946213722229
1.0	94140000.0	94150000.0	3.0	1.7589576244354248	0.9012950658798218
1.0	94150000.0	94160000.0	2.0	1.7560977935791016	0.8995867967605591
1.0	94230000.0	94240000.0	1.0	1.8015578985214233	0.9266399145126343
1.0	94350000.0	94360000.0	1.0	1.7341359853744507	0.8864391446113586
1.0	94360000.0	94370000.0	2.0	1.723936676979065	0.8803181648254395
1.0	94470000.0	94480000.0	4.0	2.0277156829833984	1.057420015335083
1.0	94500000.0	94510000.0	2.0	2.151881456375122	1.1263453960418701
1.0	94630000.0	94640000.0	1.0	2.091312885284424	1.0929827690124512
1.0	94720000.0	94730000.0	8.0	2.029911518096924	1.0586578845977783
1.0	94740000.0	94750000.0	3.0	2.2658214569091797	1.1877708435058594
1.0	94790000.0	94800000.0	3.0	2.225100040435791	1.1660187244415283
1.0	94800000.0	94810000.0	3.0	2.271979570388794	1.1910417079925537
1.0	94850000.0	94860000.0	0.0	1.9999616146087646	1.0417327880859375
1.0	95010000.0	95020000.0	1.0	1.7780214548110962	0.9126614332199097
1.0	95020000.0	95030000.0	4.0	1.7571766376495361	0.900231659412384
1.0	95060000.0	95070000.0	2.0	1.9043591022491455	0.9869042634963989
1.0	95090000.0	95100000.0	1.0	2.0970771312713623	1.0961793661117554
1.0	95110000.0	95120000.0	3.0	1.777172327041626	0.9121553301811218
1.0	95170000.0	95180000.0	0.0	2.02179217338562	1.0540807247161865
1.0	95180000.0	95190000.0	3.0	1.979437232017517	1.0300633907318115
1.0	95200000.0	95210000.0	2.0	1.8266515731811523	0.9414685964584351
1.0	95220000.0	95230000.0	2.0	1.877981424331665	0.9715663194656372
1.0	95240000.0	95250000.0	3.0	1.8427997827529907	0.9509720802307129
1.0	95320000.0	95330000.0	2.0	1.9070618152618408	0.988470733165741
1.0	95340000.0	95350000.0	2.0	1.9448398351669312	1.0102678537368774
1.0	95390000.0	95400000.0	2.0	2.0587172508239746	1.2472585439682007
1.0	95440000.0	95450000.0	2.0	2.015418291091919	1.0504807233810425
1.0	95480000.0	95490000.0	2.0	2.0069899559020996	1.0457139015197754
1.0	95510000.0	95520000.0	3.0	1.923583745956421	0.9980276823043823
1.0	95590000.0	95600000.0	2.0	2.0884785652160645	1.0914103984832764
1.0	95600000.0	95610000.0	3.0	2.0599594116210938	1.0755198001861572
1.0	95610000.0	95620000.0	1.0	2.0452005863189697	1.0672527551651
1.0	95710000.0	95720000.0	3.0	1.9715778827667236	1.0255811214447021
1.0	95750000.0	95760000.0	7.0	2.293030261993408	1.2021839618682861
1.0	95760000.0	95770000.0	2.0	2.4301815032958984	1.2733380794525146
1.0	95790000.0	95800000.0	1.0	3.0571646690368652	1.5683002471923828
1.0	95910000.0	95920000.0	3.0	3.838364362716675	1.8719663619995117
1.0	95950000.0	95960000.0	3.0	3.7937188148498535	1.8563865423202515
1.0	96000000.0	96010000.0	4.0	3.4357433319091797	1.723833680152893
1.0	96140000.0	96150000.0	1.0	2.761706829071045	1.4353371858596802
1.0	96190000.0	96200000.0	2.0	2.8032078742980957	1.4546477794647217
1.0	96230000.0	96240000.0	2.0	2.7763988971710205	1.442197561264038
1.0	96270000.0	96280000.0	3.0	2.8707616329193115	1.4856345653533936
1.0	96320000.0	96330000.0	0.0	3.197417736053467	1.6278183460235596
1.0	96430000.0	96440000.0	2.0	3.3470027446746826	1.6888242959976196
1.0	96510000.0	96520000.0	4.0	2.5741217136383057	1.345384955406189
1.0	96540000.0	96550000.0	2.0	3.2534289360046387	1.6509568691253662
1.0	96600000.0	96610000.0	4.0	2.655635118484497	1.3850133419036865
1.0	96630000.0	96640000.0	1.0	2.8219008445739746	1.4632776975631714
1.0	96680000.0	96690000.0	1.0	3.056105375289917	1.567842721939087
1.0	96740000.0	96750000.0	6.0	2.610883951187134	1.3633607625961304
1.0	96750000.0	96760000.0	2.0	2.90095853805542	1.4993064403533936
1.0	96760000.0	96770000.0	3.0	2.5737695693969727	1.345211148262024
1.0	96800000.0	96810000.0	3.0	2.8270602226257324	1.4656509160995483
1.0	96820000.0	96830000.0	0.0	3.0431082248687744	1.562209963798523
1.0	96920000.0	96930000.0	2.0	3.135943651199341	1.6020097732543945
1.0	96930000.0	96940000.0	4.0	2.8382222652435303	1.470778226852417
1.0	96940000.0	96950000.0	4.0	2.7349090576171875	1.4227545261383057
1.0	97040000.0	97050000.0	2.0	2.7632126808166504	1.4360414743423462
1.0	97060000.0	97070000.0	2.0	2.7434868812561035	1.4267916679382324
1.0	97130000.0	97140000.0	0.0	2.6038832664489746	1.3599512577056885
1.0	97140000.0	97150000.0	2.0	2.425790548324585	1.2710983753204346
1.0	97190000.0	97200000.0	3.0	1.9345386028289795	1.004342794418335
1.0	97240000.0	97250000.0	2.0	2.0614376068115234	1.0763452053070068
1.0	97300000.0	97310000.0	6.0	2.7636537551879883	1.43624746799469
1.0	97370000.0	97380000.0	4.0	3.23022198677063	1.6414129734039307
1.0	97410000.0	97420000.0	3.0	3.527498960494995	1.7591221332550049
1.0	97420000.0	97430000.0	8.0	2.9696757793426514	1.5300145149230957
1.0	97490000.0	97500000.0	4.0	3.4994659423828125	1.7484381198883057
1.0	97500000.0	97510000.0	7.0	3.4957656860351562	1.7470219135284424
1.0	97510000.0	97520000.0	4.0	3.2175354957580566	1.63616943359375
1.0	97680000.0	97690000.0	4.0	3.37025785446167	1.698082685470581
1.0	97700000.0	97710000.0	6.0	3.013561725616455	1.5493310689926147
1.0	97770000.0	97780000.0	4.0	3.5731823444366455	1.7763503789901733
1.0	97830000.0	97840000.0	4.0	3.439800262451172	1.7254129648208618
1.0	97860000.0	97870000.0	5.0	3.1939802169799805	1.6263872385025024
1.0	97890000.0	97900000.0	3.0	3.545961856842041	1.7661123275756836
1.0	97940000.0	97950000.0	1.0	4.321578025817871	2.0276238918304443
1.0	98020000.0	98030000.0	9.0	3.4966506958007812	1.7473604679107666
1.0	98110000.0	98120000.0	5.0	4.248265743255615	2.005504608154297
1.0	98120000.0	98130000.0	1.0	3.940220355987549	1.9067389965057373
1.0	98250000.0	98260000.0	4.0	2.930851459503174	1.512733817100525
1.0	98260000.0	98270000.0	3.0	2.5967795848846436	1.3564847707748413
1.0	98400000.0	98410000.0	3.0	3.204692840576172	1.6308438777923584
1.0	98410000.0	98420000.0	3.0	3.138995885848999	1.6033014059066772
1.0	98430000.0	98440000.0	4.0	3.4295718669891357	1.7214267253875732
1.0	98440000.0	98450000.0	5.0	3.0416738986968994	1.5615870952606201
1.0	98530000.0	98540000.0	7.0	3.464817762374878	1.7351148128509521
1.0	98550000.0	98560000.0	6.0	3.2361159324645996	1.6438429355621338
1.0	98580000.0	98590000.0	5.0	3.3215293884277344	1.6786129474639893
1.0	98620000.0	98630000.0	4.0	3.3666255474090576	1.6966415643692017
1.0	98710000.0	98720000.0	5.0	3.3081774711608887	1.6732311248779297
1.0	98770000.0	98780000.0	4.0	3.467562437057495	1.736175537109375
1.0	98780000.0	98790000.0	2.0	3.050522565841675	1.565425157546997
1.0	98800000.0	98810000.0	2.0	3.410907030105591	1.714123010635376
1.0	98850000.0	98860000.0	6.0	2.575899600982666	1.3462578058242798
1.0	98880000.0	98890000.0	5.0	3.2258007526397705	1.6395881175994873
1.0	99100000.0	99110000.0	6.0	3.79853892326355	1.8580785989761353
1.0	99300000.0	99310000.0	4.0	3.6072700023651123	1.789059042930603
1.0	99470000.0	99480000.0	6.0	3.676766872406006	1.8145850896835327
1.0	99540000.0	99550000.0	3.0	4.224900722503662	1.9983441829681396
1.0	99600000.0	99610000.0	2.0	4.043931007385254	1.941054344177246
1.0	99700000.0	99710000.0	2.0	3.495614528656006	1.7469637393951416
1.0	99810000.0	99820000.0	3.0	2.715550661087036	1.4136102199554443
1.0	99840000.0	99850000.0	1.0	2.6092841625213623	1.3625819683074951
1.0	99850000.0	99860000.0	1.0	2.238185405731201	1.1730327606201172
1.0	99870000.0	99880000.0	3.0	2.3424465656280518	1.2281054258346558
1.0	99890000.0	99900000.0	6.0	2.20155668258667	1.1533398628234863
1.0	99900000.0	99910000.0	4.0	2.2029552459716797	1.1540955305099487
1.0	99910000.0	99920000.0	3.0	2.3557565212249756	1.2350332736968994
1.0	99920000.0	99930000.0	1.0	2.2805356979370117	1.1955785751342773
1.0	99950000.0	99960000.0	1.0	2.5458292961120605	1.3314340114593506
1.0	99980000.0	99990000.0	3.0	2.23106050491333	1.169216513633728
1.0	99990000.0	100000000.0	0.0	2.3129515647888184	1.2126725912094116
1.0	100050000.0	100060000.0	5.0	2.021602153778076	1.0539729595184326
1.0	100110000.0	100120000.0	0.0	2.0947861671447754	1.09490966796875
1.0	100140000.0	100150000.0	1.0	1.9147064685821533	0.9928956031799316
1.0	100160000.0	100170000.0	3.0	1.7544835805892944	0.8986217379570007
1.0	100340000.0	100350000.0	2.0	1.7536137104034424	0.8981002569198608
1.0	100400000.0	100410000.0	1.0	1.9452869892120361	1.0105254650115967
1.0	100420000.0	100430000.0	2.0	1.9141674041748047	0.9925841093063354
1.0	100440000.0	100450000.0	3.0	1.763388991355896	0.9039417505264282
1.0	100450000.0	100460000.0	2.0	1.7830127477645874	0.9156332015991211
1.0	100610000.0	100620000.0	1.0	1.7422195672988892	0.891283392906189
1.0	100620000.0	100630000.0	3.0	1.849287986755371	0.9547818303108215
1.0	100730000.0	100740000.0	4.0	2.098496675491333	1.3609431982040405
1.0	100830000.0	100840000.0	1.0	1.9663817882537842	1.0226110219955444
1.0	100860000.0	100870000.0	1.0	1.9516074657440186	1.0141527652740479
1.0	100890000.0	100900000.0	0.0	1.9214580059051514	0.9968005418777466
1.0	101120000.0	101130000.0	2.0	2.5799992084503174	1.3482698202133179
1.0	101130000.0	101140000.0	4.0	2.4148097038269043	1.265486478805542
1.0	101160000.0	101170000.0	3.0	3.2566916942596436	1.6522939205169678
1.0	101220000.0	101230000.0	2.0	2.9445960521698	1.5188711881637573
1.0	101320000.0	101330000.0	2.0	2.7958710193634033	1.4512492418289185
1.0	101330000.0	101340000.0	4.0	2.297978162765503	1.2047936916351318
1.0	101340000.0	101350000.0	1.0	2.123624324798584	1.110843539237976
1.0	101420000.0	101430000.0	3.0	1.7366758584976196	0.8879620432853699
1.0	101450000.0	101460000.0	2.0	1.6678434610366821	0.8464905619621277
1.0	101480000.0	101490000.0	1.0	1.8161728382110596	0.9352855682373047
1.0	101490000.0	101500000.0	1.0	1.7751092910766602	0.910927951335907
1.0	101670000.0	101680000.0	5.0	3.016256809234619	1.5505096912384033
1.0	101810000.0	101820000.0	3.0	4.449613094329834	2.065004348754883
1.0	101850000.0	101860000.0	7.0	5.1042585372924805	2.2322239875793457
1.0	101880000.0	101890000.0	8.0	5.171316146850586	2.247180223464966
1.0	101890000.0	101900000.0	7.0	5.301517963409424	2.275113821029663
1.0	101930000.0	101940000.0	4.0	6.0962347984313965	2.4155056476593018
1.0	101970000.0	101980000.0	4.0	5.978714942932129	2.397864580154419
1.0	101990000.0	102000000.0	4.0	6.305582046508789	2.444401264190674
1.0	102080000.0	102090000.0	5.0	6.023655414581299	2.404733180999756
1.0	102160000.0	102170000.0	7.0	6.229388236999512	2.434253454208374
1.0	102210000.0	102220000.0	3.0	6.206442832946777	2.4311156272888184
1.0	102230000.0	102240000.0	10.0	6.085646629333496	2.4139585494995117
1.0	102250000.0	102260000.0	8.0	6.435921669006348	2.4608006477355957
1.0	102430000.0	102440000.0	8.0	6.9291582107543945	2.5123915672302246
1.0	102450000.0	102460000.0	6.0	7.1480207443237305	2.5302751064300537
1.0	102470000.0	102480000.0	9.0	6.896152496337891	2.5094361305236816
1.0	102680000.0	102690000.0	10.0	6.571144104003906	2.4765632152557373
1.0	102700000.0	102710000.0	9.0	6.719182014465332	2.4923973083496094
1.0	102710000.0	102720000.0	9.0	6.7766594886779785	2.4981536865234375
1.0	102800000.0	102810000.0	6.0	6.018529415130615	2.4039576053619385
1.0	102820000.0	102830000.0	7.0	6.435851097106934	2.460792064666748
1.0	102850000.0	102860000.0	6.0	6.538300514221191	2.4728503227233887
1.0	102890000.0	102900000.0	8.0	6.734274387359619	2.4939301013946533
1.0	102920000.0	102930000.0	2.0	6.610907077789307	2.4809606075286865
1.0	103050000.0	103060000.0	8.0	6.980568885803223	2.5168585777282715
1.0	103210000.0	103220000.0	12.0	8.136597633361816	2.576996326446533
1.0	103260000.0	103270000.0	5.0	8.027887344360352	2.5743892192840576
1.0	103340000.0	103350000.0	9.0	6.827279090881348	2.503045082092285
1.0	103440000.0	103450000.0	6.0	6.8495283126831055	2.5051429271698
1.0	103550000.0	103560000.0	3.0	7.043848514556885	2.5221309661865234
1.0	103570000.0	103580000.0	5.0	5.5778608322143555	2.3296732902526855
1.0	103640000.0	103650000.0	8.0	6.657173156738281	2.48594331741333
1.0	103660000.0	103670000.0	5.0	7.122450828552246	2.528337001800537
1.0	103700000.0	103710000.0	8.0	6.655056953430176	2.4857184886932373
1.0	104070000.0	104080000.0	2.0	2.1318278312683105	1.1153548955917358
1.0	104350000.0	104360000.0	9.0	5.787271022796631	2.3668718338012695
1.0	104390000.0	104400000.0	6.0	7.084486484527588	2.5253868103027344
1.0	104410000.0	104420000.0	4.0	7.684784889221191	2.5622036457061768
1.0	104470000.0	104480000.0	7.0	7.529604911804199	2.5546412467956543
1.0	104510000.0	104520000.0	11.0	7.376002311706543	2.5458414554595947
1.0	104620000.0	104630000.0	6.0	7.671976566314697	2.561628818511963
1.0	104710000.0	104720000.0	15.0	7.176751136779785	2.5324058532714844
1.0	104730000.0	104740000.0	7.0	7.500776767730713	2.553090810775757
1.0	104750000.0	104760000.0	12.0	7.259330749511719	2.5382566452026367
1.0	104850000.0	104860000.0	13.0	7.9779181480407715	2.5729920864105225
1.0	104930000.0	104940000.0	8.0	8.844270706176758	2.579955816268921
1.0	105000000.0	105010000.0	10.0	8.471053123474121	2.581382989883423
1.0	105100000.0	105110000.0	7.0	7.80654764175415	2.567230224609375
1.0	105130000.0	105140000.0	6.0	7.339475154876709	2.5435516834259033
1.0	105260000.0	105270000.0	14.0	7.62118673324585	2.559262752532959
1.0	105320000.0	105330000.0	5.0	7.411348819732666	2.5479846000671387
1.0	105380000.0	105390000.0	4.0	5.983847618103027	2.3986566066741943
1.0	105410000.0	105420000.0	3.0	7.041937351226807	2.52197527885437
1.0	105430000.0	105440000.0	12.0	7.588022708892822	2.5576424598693848
1.0	105450000.0	105460000.0	6.0	7.413013458251953	2.548083782196045
1.0	105460000.0	105470000.0	12.0	6.968968868255615	2.5158650875091553
1.0	105570000.0	105580000.0	7.0	7.674130439758301	2.5617263317108154
1.0	105590000.0	105600000.0	10.0	7.562660217285156	2.5563628673553467
1.0	105690000.0	105700000.0	6.0	8.298521041870117	2.5797972679138184
1.0	105720000.0	105730000.0	12.0	8.19831371307373	2.5782153606414795
1.0	105790000.0	105800000.0	5.0	7.8914031982421875	2.570272445678711
1.0	105880000.0	105890000.0	6.0	8.126461029052734	2.576777935028076
1.0	105900000.0	105910000.0	8.0	8.164216995239258	2.5775647163391113
1.0	105940000.0	105950000.0	7.0	8.530430793762207	2.5815987586975098
1.0	106010000.0	106020000.0	7.0	8.643720626831055	2.5815460681915283
1.0	106040000.0	106050000.0	11.0	8.611793518066406	2.581622362136841
1.0	106090000.0	106100000.0	7.0	8.12665843963623	2.576782464981079
1.0	106130000.0	106140000.0	14.0	7.651816368103027	2.560706615447998
1.0	106170000.0	106180000.0	9.0	7.521130561828613	2.554190158843994
1.0	106310000.0	106320000.0	4.0	7.549472808837891	2.5556833744049072
1.0	106350000.0	106360000.0	10.0	7.991000175476074	2.5733699798583984
1.0	106390000.0	106400000.0	10.0	8.212990760803223	2.578477382659912
1.0	106400000.0	106410000.0	12.0	7.962277889251709	2.572528839111328
1.0	106430000.0	106440000.0	10.0	8.327666282653809	2.580165386199951
1.0	106440000.0	106450000.0	14.0	8.183027267456055	2.5779309272766113
1.0	106460000.0	106470000.0	8.0	7.861368656158447	2.5692384243011475
1.0	106500000.0	106510000.0	4.0	8.023320198059082	2.5742669105529785
1.0	106520000.0	106530000.0	9.0	7.953629493713379	2.5722672939300537
1.0	106540000.0	106550000.0	8.0	7.440796852111816	2.549715518951416
1.0	106550000.0	106560000.0	6.0	7.096581935882568	2.5263359546661377
1.0	106580000.0	106590000.0	13.0	6.841753959655762	2.504413604736328
1.0	106590000.0	106600000.0	6.0	7.1446967124938965	2.5300257205963135
1.0	106610000.0	106620000.0	9.0	6.897378444671631	2.509546995162964
1.0	106630000.0	106640000.0	5.0	7.031008243560791	2.52108097076416
1.0	106660000.0	106670000.0	6.0	7.655132293701172	2.5608601570129395
1.0	106710000.0	106720000.0	4.0	6.909677982330322	2.510655641555786
1.0	106810000.0	106820000.0	3.0	7.773764610290527	2.5659539699554443
1.0	106840000.0	106850000.0	11.0	7.392827033996582	2.546870470046997
1.0	106860000.0	106870000.0	5.0	7.0504021644592285	2.522663116455078
1.0	106910000.0	106920000.0	7.0	7.149592399597168	2.530393123626709
1.0	106930000.0	106940000.0	7.0	7.119453430175781	2.5281074047088623
1.0	106950000.0	106960000.0	4.0	6.8882246017456055	2.508715867996216
1.0	107000000.0	107010000.0	10.0	6.5738959312438965	2.4768710136413574
1.0	107010000.0	107020000.0	12.0	6.433584690093994	2.460517406463623
1.0	107030000.0	107040000.0	3.0	6.423371315002441	2.45927357673645
1.0	107040000.0	107050000.0	4.0	6.21811056137085	2.432715892791748
1.0	107120000.0	107130000.0	4.0	6.473339080810547	2.4652888774871826
1.0	107130000.0	107140000.0	4.0	6.351189613342285	2.4502761363983154
1.0	107190000.0	107200000.0	14.0	5.8311567306518555	2.3742270469665527
1.0	107210000.0	107220000.0	3.0	6.197493553161621	2.4298808574676514
1.0	107270000.0	107280000.0	6.0	5.796987056732178	2.3685131072998047
1.0	107290000.0	107300000.0	8.0	5.128020763397217	2.2375681400299072
1.0	107330000.0	107340000.0	2.0	5.249112606048584	2.264044761657715
1.0	107390000.0	107400000.0	3.0	5.118244171142578	2.235375165939331
1.0	107420000.0	107430000.0	4.0	4.799494743347168	2.1592447757720947
1.0	107460000.0	107470000.0	4.0	4.4288458824157715	2.0590481758117676
1.0	107480000.0	107490000.0	5.0	4.607194423675537	2.108863592147827
1.0	107700000.0	107710000.0	3.0	3.549095869064331	1.767295241355896
1.0	107760000.0	107770000.0	2.0	3.4524269104003906	1.7303177118301392
1.0	107830000.0	107840000.0	5.0	3.1458234786987305	1.6061878204345703
1.0	107850000.0	107860000.0	3.0	3.150787353515625	1.6082807779312134
1.0	107870000.0	107880000.0	2.0	2.984123706817627	1.5363999605178833
1.0	107910000.0	107920000.0	2.0	2.8146519660949707	1.4599363803863525
1.0	108020000.0	108030000.0	6.0	2.206113338470459	1.1557992696762085
1.0	108070000.0	108080000.0	0.0	1.9623689651489258	1.0203148126602173
1.0	108110000.0	108120000.0	8.0	1.9487254619598389	1.0124990940093994
1.0	108220000.0	108230000.0	2.0	1.7268146276474	0.8820456266403198
1.0	108240000.0	108250000.0	2.0	1.9400469064712524	1.0075123310089111
1.0	108260000.0	108270000.0	0.0	2.0270063877105713	1.0570201873779297
1.0	108310000.0	108320000.0	1.0	2.2342796325683594	1.170941710472107
1.0	108330000.0	108340000.0	3.0	2.1580777168273926	1.129730463027954
1.0	108350000.0	108360000.0	3.0	2.2795052528381348	1.195030689239502
1.0	108370000.0	108380000.0	3.0	2.2193026542663574	1.16290283203125
1.0	108400000.0	108410000.0	2.0	2.378612995147705	1.2468737363815308
1.0	108450000.0	108460000.0	2.0	2.4460625648498535	1.281418800354004
1.0	108480000.0	108490000.0	1.0	2.6967110633850098	1.404666543006897
[truncated: 47,571 more rows]
