# Supplementary material for: Genome-wide mapping of somatic mutation rates uncovers drivers of cancer
Source: Nat Biotechnol. 2022 Jun 20;40(11):1634–43. doi: 10.1038/s41587-022-01353-8 (PMC9646522; doi:10.1038/s41587-022-01353-8)
Supplement: Supplementary file 4 — Regions and model predictions for each fold of each cancer for which a deep learning model was trained. Regions that were filtered are also listed along with their respective model predictions. [file 41587_2022_1353_MOESM4_ESM.zip › kfold_results/Head-SCC/fold_3.txt]

CHROM	START	END	Y_TRUE	Y_PRED	STD
1.0	840000.0	850000.0	2.0	2.4141287803649902	1.3222835063934326
1.0	900000.0	910000.0	1.0	2.4804978370666504	1.3534573316574097
1.0	920000.0	930000.0	6.0	3.0753753185272217	1.7408466339111328
1.0	1050000.0	1060000.0	2.0	2.543942928314209	1.3828636407852173
1.0	1060000.0	1070000.0	0.0	2.9769070148468018	1.647194504737854
1.0	1120000.0	1130000.0	2.0	2.2062289714813232	1.2218945026397705
1.0	1130000.0	1140000.0	4.0	2.248032808303833	1.2424136400222778
1.0	1170000.0	1180000.0	1.0	2.655324935913086	1.4335623979568481
1.0	1200000.0	1210000.0	4.0	1.94137704372406	1.088039517402649
1.0	1220000.0	1230000.0	3.0	2.3359580039978027	1.2850228548049927
1.0	1240000.0	1250000.0	8.0	2.8800530433654785	1.5322924852371216
1.0	1250000.0	1260000.0	3.0	2.128875732421875	1.1834865808486938
1.0	1270000.0	1280000.0	2.0	2.2871720790863037	1.2614710330963135
1.0	1340000.0	1350000.0	1.0	3.218451976776123	1.6721582412719727
1.0	1480000.0	1490000.0	4.0	2.0954132080078125	1.1666948795318604
1.0	1490000.0	1500000.0	1.0	2.0719075202941895	1.1548339128494263
1.0	1500000.0	1510000.0	4.0	2.088066577911377	1.1629931926727295
1.0	1510000.0	1520000.0	4.0	2.120617151260376	1.1793513298034668
1.0	1560000.0	1570000.0	0.0	1.9307724237442017	1.082542896270752
1.0	1590000.0	1600000.0	2.0	1.8652002811431885	1.0483342409133911
1.0	1610000.0	1620000.0	1.0	1.9116235971450806	1.0725921392440796
1.0	1730000.0	1740000.0	1.0	1.9728050231933594	1.104265570640564
1.0	1770000.0	1780000.0	3.0	1.8729076385498047	1.0523757934570312
1.0	1780000.0	1790000.0	1.0	1.8480007648468018	1.0392996072769165
1.0	1810000.0	1820000.0	1.0	1.7486326694488525	0.9865922927856445
1.0	1820000.0	1830000.0	3.0	2.0707337856292725	1.1542414426803589
1.0	1870000.0	1880000.0	2.0	1.918297529220581	1.0760635137557983
1.0	1990000.0	2000000.0	2.0	1.885868787765503	1.0591593980789185
1.0	2010000.0	2020000.0	0.0	2.032273292541504	1.1347216367721558
1.0	2040000.0	2050000.0	1.0	1.9645885229110718	1.1000335216522217
1.0	2050000.0	2060000.0	1.0	1.9006601572036743	1.0668818950653076
1.0	2240000.0	2250000.0	1.0	2.1952075958251953	1.2164571285247803
1.0	2250000.0	2260000.0	1.0	2.2773525714874268	1.2567044496536255
1.0	2260000.0	2270000.0	5.0	2.057258129119873	1.1474173069000244
1.0	2280000.0	2290000.0	4.0	2.0136678218841553	1.1252286434173584
1.0	2300000.0	2310000.0	0.0	2.0224883556365967	1.1297318935394287
1.0	2320000.0	2330000.0	3.0	2.7027785778045654	1.473372220993042
1.0	2350000.0	2360000.0	1.0	2.2434229850769043	1.2401597499847412
1.0	2440000.0	2450000.0	2.0	1.8876835107803345	1.0601074695587158
1.0	2540000.0	2550000.0	4.0	2.0348141193389893	1.1360150575637817
1.0	2730000.0	2740000.0	3.0	2.9552388191223145	1.5642732381820679
1.0	2740000.0	2750000.0	1.0	3.273658275604248	1.69399094581604
1.0	2750000.0	2760000.0	3.0	3.0507988929748535	1.5954363346099854
1.0	2800000.0	2810000.0	8.0	3.3227410316467285	1.7131754159927368
1.0	2820000.0	2830000.0	4.0	3.40472149848938	1.744741678237915
1.0	2900000.0	2910000.0	1.0	3.732372283935547	1.865045189857483
1.0	2940000.0	2950000.0	5.0	2.926637649536133	1.5521694421768188
1.0	2970000.0	2980000.0	3.0	3.1222739219665527	1.6334651708602905
1.0	3120000.0	3130000.0	11.0	2.95766019821167	1.7220935821533203
1.0	3140000.0	3150000.0	2.0	3.259173631668091	1.7639274597167969
1.0	3210000.0	3220000.0	4.0	2.970585584640503	1.7294813394546509
1.0	3260000.0	3270000.0	3.0	2.4169998168945312	1.3236396312713623
1.0	3290000.0	3300000.0	3.0	2.2394447326660156	1.2382116317749023
1.0	3300000.0	3310000.0	1.0	2.545388698577881	1.554669976234436
1.0	3310000.0	3320000.0	7.0	2.247739553451538	1.2422704696655273
1.0	3360000.0	3370000.0	2.0	2.4646964073181152	1.346073865890503
1.0	3390000.0	3400000.0	0.0	2.50044846534729	1.362746000289917
1.0	3440000.0	3450000.0	2.0	2.39967942237854	1.3154399394989014
1.0	3450000.0	3460000.0	4.0	2.416656255722046	1.3234777450561523
1.0	3570000.0	3580000.0	1.0	2.2219252586364746	1.2296183109283447
1.0	3600000.0	3610000.0	1.0	2.014690399169922	1.125751256942749
1.0	3610000.0	3620000.0	3.0	1.9859695434570312	1.1110360622406006
1.0	3640000.0	3650000.0	2.0	1.8844823837280273	1.058434247970581
1.0	3710000.0	3720000.0	3.0	2.326037883758545	1.280253291130066
1.0	3770000.0	3780000.0	4.0	2.80851674079895	1.5834572315216064
1.0	3990000.0	4000000.0	1.0	1.5815705060958862	0.8962003588676453
1.0	4030000.0	4040000.0	4.0	2.1966705322265625	1.5583828687667847
1.0	4080000.0	4090000.0	7.0	2.594212770462036	1.610487937927246
1.0	4090000.0	4100000.0	2.0	2.6549935340881348	1.6528730392456055
1.0	4100000.0	4110000.0	2.0	2.6343131065368652	1.4913114309310913
1.0	4120000.0	4130000.0	2.0	3.1508030891418457	1.6325418949127197
1.0	4140000.0	4150000.0	5.0	2.944622278213501	1.54105544090271
1.0	4230000.0	4240000.0	2.0	3.594359874725342	1.815503716468811
1.0	4250000.0	4260000.0	2.0	3.3974692821502686	1.7419731616973877
1.0	4330000.0	4340000.0	1.0	3.756740093231201	1.8736240863800049
1.0	4410000.0	4420000.0	4.0	3.4588332176208496	1.7652530670166016
1.0	4440000.0	4450000.0	2.0	3.9482357501983643	1.9392846822738647
1.0	4460000.0	4470000.0	4.0	3.9045472145080566	1.924576997756958
1.0	4650000.0	4660000.0	4.0	3.528761625289917	1.791379690170288
1.0	4680000.0	4690000.0	4.0	3.5921616554260254	1.8147010803222656
1.0	4700000.0	4710000.0	0.0	3.637517213821411	1.8311710357666016
1.0	4710000.0	4720000.0	7.0	3.3983206748962402	1.7305755615234375
1.0	4760000.0	4770000.0	2.0	3.7063205242156982	1.8558183908462524
1.0	4780000.0	4790000.0	4.0	3.9910690784454346	1.9535506963729858
1.0	4840000.0	4850000.0	6.0	3.60431170463562	1.8191306591033936
1.0	4860000.0	4870000.0	3.0	3.31823468208313	1.7114226818084717
1.0	4910000.0	4920000.0	2.0	3.4698829650878906	1.7694091796875
1.0	5030000.0	5040000.0	2.0	3.4618992805480957	1.7664072513580322
1.0	5060000.0	5070000.0	0.0	3.9466392993927	1.9387500286102295
1.0	5090000.0	5100000.0	4.0	3.6879634857177734	1.849281907081604
1.0	5160000.0	5170000.0	4.0	3.364854097366333	1.7294648885726929
1.0	5320000.0	5330000.0	2.0	3.3420779705047607	1.7206737995147705
1.0	5450000.0	5460000.0	2.0	3.497291088104248	1.7796738147735596
1.0	5490000.0	5500000.0	2.0	3.534414291381836	1.7934741973876953
1.0	5500000.0	5510000.0	5.0	3.3110668659210205	1.708632230758667
1.0	5520000.0	5530000.0	1.0	3.3002209663391113	1.7043997049331665
1.0	5600000.0	5610000.0	2.0	2.6882684230804443	1.6203794479370117
1.0	5610000.0	5620000.0	2.0	2.6370537281036377	1.5137537717819214
1.0	5680000.0	5690000.0	1.0	2.3401551246643066	1.4667959213256836
1.0	5740000.0	5750000.0	3.0	2.410623550415039	1.4323803186416626
1.0	5760000.0	5770000.0	3.0	2.432272434234619	1.609781265258789
1.0	5810000.0	5820000.0	3.0	2.53165602684021	1.6233031749725342
1.0	5840000.0	5850000.0	1.0	2.7836406230926514	1.571791410446167
1.0	5850000.0	5860000.0	1.0	2.847989320755005	1.518061637878418
1.0	5900000.0	5910000.0	2.0	2.6412014961242676	1.6315969228744507
1.0	6050000.0	6060000.0	5.0	2.190263509750366	1.214013695716858
1.0	6080000.0	6090000.0	1.0	2.2533535957336426	1.2450133562088013
1.0	6140000.0	6150000.0	5.0	2.429081439971924	1.3293434381484985
1.0	6190000.0	6200000.0	2.0	2.566925525665283	1.3798236846923828
1.0	6250000.0	6260000.0	1.0	2.236466407775879	1.2367522716522217
1.0	6280000.0	6290000.0	1.0	2.057990550994873	1.147789478302002
1.0	6290000.0	6300000.0	3.0	2.141881227493286	1.189983606338501
1.0	6320000.0	6330000.0	0.0	2.0611014366149902	1.1493653059005737
1.0	6350000.0	6360000.0	5.0	1.8200088739395142	1.024537444114685
1.0	6420000.0	6430000.0	1.0	1.6174917221069336	0.9158076047897339
1.0	6440000.0	6450000.0	4.0	1.7935596704483032	1.010526418685913
1.0	6480000.0	6490000.0	1.0	1.9941781759262085	1.1152502298355103
1.0	6510000.0	6520000.0	3.0	1.9155620336532593	1.074641466140747
1.0	6560000.0	6570000.0	2.0	1.9447101354599	1.089764952659607
1.0	6630000.0	6640000.0	1.0	2.0993473529815674	1.1686738729476929
1.0	6810000.0	6820000.0	2.0	2.2310984134674072	1.2341206073760986
1.0	6890000.0	6900000.0	5.0	1.877051591873169	1.0545459985733032
1.0	6910000.0	6920000.0	1.0	1.9544007778167725	1.094774603843689
1.0	7020000.0	7030000.0	5.0	2.278992176055908	1.2575010061264038
1.0	7030000.0	7040000.0	2.0	2.3872885704040527	1.3095563650131226
1.0	7040000.0	7050000.0	3.0	2.4515011310577393	1.3293675184249878
1.0	7190000.0	7200000.0	4.0	2.199272632598877	1.2184638977050781
1.0	7230000.0	7240000.0	1.0	2.73907470703125	1.5269289016723633
1.0	7300000.0	7310000.0	4.0	2.226971387863159	1.2320966720581055
1.0	7360000.0	7370000.0	0.0	2.6638543605804443	1.4373964071273804
1.0	7380000.0	7390000.0	1.0	2.8724207878112793	1.5206451416015625
1.0	7430000.0	7440000.0	5.0	2.3246829509735107	1.279600739479065
1.0	7440000.0	7450000.0	5.0	2.295907735824585	1.2657064199447632
1.0	7460000.0	7470000.0	2.0	2.488445520401001	1.3571622371673584
1.0	7580000.0	7590000.0	3.0	2.2177319526672363	1.2275571823120117
1.0	7690000.0	7700000.0	4.0	2.4008476734161377	1.3159945011138916
1.0	7770000.0	7780000.0	2.0	2.2270541191101074	1.2321370840072632
1.0	7780000.0	7790000.0	5.0	1.978369951248169	1.1071299314498901
1.0	7800000.0	7810000.0	2.0	1.9885368347167969	1.1123554706573486
1.0	7820000.0	7830000.0	3.0	2.0297586917877197	1.1334397792816162
1.0	7830000.0	7840000.0	2.0	2.2047476768493652	1.2211650609970093
1.0	7860000.0	7870000.0	0.0	1.836798906326294	1.0333995819091797
1.0	7910000.0	7920000.0	1.0	1.9358692169189453	1.0851846933364868
1.0	7940000.0	7950000.0	2.0	1.8537399768829346	1.0423167943954468
1.0	7980000.0	7990000.0	0.0	1.8828045129776	1.0575565099716187
1.0	8010000.0	8020000.0	1.0	1.9404512643814087	1.087559461593628
1.0	8060000.0	8070000.0	1.0	1.7828470468521118	1.004835605621338
1.0	8100000.0	8110000.0	3.0	1.7971655130386353	1.0124398469924927
1.0	8250000.0	8260000.0	3.0	1.7851231098175049	1.006044864654541
1.0	8270000.0	8280000.0	2.0	1.7782379388809204	1.002381682395935
1.0	8300000.0	8310000.0	0.0	1.856964111328125	1.0440117120742798
1.0	8310000.0	8320000.0	2.0	1.8370660543441772	1.0335404872894287
1.0	8340000.0	8350000.0	3.0	1.7668941020965576	0.9963403940200806
1.0	8360000.0	8370000.0	2.0	1.7112525701522827	0.9665506482124329
1.0	8370000.0	8380000.0	2.0	1.6733052730560303	0.9460933804512024
1.0	8420000.0	8430000.0	3.0	1.7339661121368408	0.978740394115448
1.0	8500000.0	8510000.0	3.0	1.7406971454620361	0.9823476672172546
1.0	8590000.0	8600000.0	1.0	1.798545479774475	1.0131711959838867
1.0	8620000.0	8630000.0	0.0	1.7606220245361328	0.9929949641227722
1.0	8680000.0	8690000.0	3.0	1.700339674949646	0.9606792330741882
1.0	8780000.0	8790000.0	2.0	1.857501745223999	1.0442944765090942
1.0	8830000.0	8840000.0	1.0	1.950705885887146	1.0928646326065063
1.0	8900000.0	8910000.0	1.0	2.141044855117798	1.1895661354064941
1.0	8960000.0	8970000.0	2.0	2.0197880268096924	1.1283535957336426
1.0	9020000.0	9030000.0	2.0	2.248689651489258	1.2427339553833008
1.0	9040000.0	9050000.0	1.0	2.144749164581299	1.1914151906967163
1.0	9050000.0	9060000.0	2.0	2.196206569671631	1.2169502973556519
1.0	9090000.0	9100000.0	3.0	2.212468385696411	1.2192749977111816
1.0	9140000.0	9150000.0	0.0	1.906171441078186	1.069754958152771
1.0	9160000.0	9170000.0	2.0	1.8526521921157837	1.0417447090148926
1.0	9180000.0	9190000.0	0.0	1.809808373451233	1.019140601158142
1.0	9230000.0	9240000.0	2.0	1.6794164180755615	0.9493961334228516
1.0	9260000.0	9270000.0	1.0	1.6798429489135742	0.9496256709098816
1.0	9330000.0	9340000.0	1.0	1.7077728509902954	0.9646786451339722
1.0	9460000.0	9470000.0	1.0	1.8688195943832397	1.050233006477356
1.0	9530000.0	9540000.0	2.0	1.8404124975204468	1.0353033542633057
1.0	9550000.0	9560000.0	1.0	1.958961844444275	1.0971304178237915
1.0	9560000.0	9570000.0	0.0	2.002211809158325	1.119368076324463
1.0	9590000.0	9600000.0	2.0	1.7819474935531616	1.0043565034866333
1.0	9600000.0	9610000.0	2.0	1.7362139225006104	0.9799450039863586
1.0	9660000.0	9670000.0	1.0	1.7825483083724976	1.004675030708313
1.0	9690000.0	9700000.0	2.0	1.8303581476211548	1.0300028324127197
1.0	9720000.0	9730000.0	1.0	1.883488416671753	1.0579140186309814
1.0	9820000.0	9830000.0	2.0	1.8473081588745117	1.0389344692230225
1.0	9890000.0	9900000.0	3.0	1.787426233291626	1.0072683095932007
1.0	9950000.0	9960000.0	2.0	1.774794340133667	1.0005500316619873
1.0	9970000.0	9980000.0	1.0	1.836543321609497	1.0332648754119873
1.0	10090000.0	10100000.0	1.0	3.0791516304016113	1.6315157413482666
1.0	10100000.0	10110000.0	4.0	1.8011150360107422	1.0145339965820312
1.0	10310000.0	10320000.0	3.0	1.7994887828826904	1.013671636581421
1.0	10380000.0	10390000.0	3.0	1.7676126956939697	0.9967230558395386
1.0	10450000.0	10460000.0	2.0	1.9321210384368896	1.0832421779632568
1.0	10500000.0	10510000.0	1.0	2.0180187225341797	1.127451777458191
1.0	10660000.0	10670000.0	1.0	1.7628332376480103	0.9941749572753906
1.0	10690000.0	10700000.0	1.0	1.839270830154419	1.034702181816101
1.0	10750000.0	10760000.0	1.0	1.7779430150985718	1.0022258758544922
1.0	10790000.0	10800000.0	2.0	1.6359916925430298	0.925871729850769
1.0	10890000.0	10900000.0	0.0	2.014697551727295	1.1257543563842773
1.0	10910000.0	10920000.0	0.0	1.960687279701233	1.0980206727981567
1.0	10980000.0	10990000.0	3.0	1.9272435903549194	1.0807126760482788
1.0	11030000.0	11040000.0	3.0	1.9990383386611938	1.1177412271499634
1.0	11230000.0	11240000.0	4.0	1.786592721939087	1.0068258047103882
1.0	11530000.0	11540000.0	3.0	2.4864017963409424	1.3446290493011475
1.0	11590000.0	11600000.0	2.0	2.576775312423706	1.4279934167861938
1.0	11660000.0	11670000.0	4.0	2.545346736907959	1.3835099935531616
1.0	11800000.0	11810000.0	1.0	2.206028461456299	1.2217955589294434
1.0	11810000.0	11820000.0	5.0	2.339226722717285	1.286592721939087
1.0	11820000.0	11830000.0	3.0	2.524594306945801	1.3739370107650757
1.0	11910000.0	11920000.0	2.0	2.3093485832214355	1.2722063064575195
1.0	11930000.0	11940000.0	0.0	2.1921792030334473	1.2149600982666016
1.0	12000000.0	12010000.0	3.0	2.041633129119873	1.1394838094711304
1.0	12010000.0	12020000.0	0.0	2.110356092453003	1.174206018447876
1.0	12060000.0	12070000.0	2.0	1.8853862285614014	1.058905839920044
1.0	12150000.0	12160000.0	3.0	2.2021164894104004	1.2198679447174072
1.0	12170000.0	12180000.0	1.0	2.0300698280334473	1.13359797000885
1.0	12190000.0	12200000.0	0.0	2.0372629165649414	1.1372623443603516
1.0	12260000.0	12270000.0	0.0	1.8911586999893188	1.061923623085022
1.0	12280000.0	12290000.0	2.0	1.8482879400253296	1.0394511222839355
1.0	12290000.0	12300000.0	0.0	1.5750113725662231	0.8926094770431519
1.0	12320000.0	12330000.0	2.0	1.5526602268218994	0.8803586959838867
1.0	12380000.0	12390000.0	2.0	1.8480020761489868	1.039299726486206
1.0	12460000.0	12470000.0	2.0	1.8685251474380493	1.05007803440094
1.0	12500000.0	12510000.0	1.0	1.9310228824615479	1.0826724767684937
1.0	12520000.0	12530000.0	0.0	2.001459836959839	1.1189831495285034
1.0	12650000.0	12660000.0	1.0	1.9032678604125977	1.0682405233383179
1.0	12660000.0	12670000.0	4.0	1.7321364879608154	0.9777618646621704
1.0	12690000.0	12700000.0	5.0	2.235100507736206	1.2298660278320312
1.0	12700000.0	12710000.0	0.0	2.3863301277160645	1.3091000318527222
1.0	12710000.0	12720000.0	1.0	2.1773040294647217	1.2075992822647095
1.0	12750000.0	12760000.0	2.0	2.536475658416748	1.3682218790054321
1.0	13790000.0	13800000.0	1.0	2.2672946453094482	1.5668220520019531
1.0	13800000.0	13810000.0	3.0	2.42508602142334	1.598573923110962
1.0	13860000.0	13870000.0	4.0	2.6284172534942627	1.493118405342102
1.0	13920000.0	13930000.0	6.0	2.552368640899658	1.3867405652999878
1.0	13990000.0	14000000.0	3.0	2.054442882537842	1.1459898948669434
1.0	14030000.0	14040000.0	2.0	1.9355370998382568	1.0850130319595337
1.0	14060000.0	14070000.0	0.0	1.845823884010315	1.0381531715393066
1.0	14070000.0	14080000.0	1.0	1.7030366659164429	0.9621310234069824
1.0	14120000.0	14130000.0	2.0	1.7800092697143555	1.0033255815505981
1.0	14130000.0	14140000.0	0.0	1.9131755828857422	1.0734014511108398
1.0	14190000.0	14200000.0	1.0	2.534308910369873	1.6228443384170532
1.0	14220000.0	14230000.0	5.0	2.50764799118042	1.5785140991210938
1.0	14230000.0	14240000.0	3.0	2.5128371715545654	1.6206910610198975
1.0	14240000.0	14250000.0	4.0	2.5021395683288574	1.6246957778930664
1.0	14270000.0	14280000.0	3.0	2.6513919830322266	1.6582874059677124
1.0	14420000.0	14430000.0	1.0	2.4941117763519287	1.6227096319198608
1.0	14440000.0	14450000.0	2.0	2.491708278656006	1.6230013370513916
1.0	14450000.0	14460000.0	2.0	2.5693180561065674	1.5793462991714478
1.0	14470000.0	14480000.0	3.0	2.3386645317077637	1.5449974536895752
1.0	14530000.0	14540000.0	2.0	2.227322578430176	1.5163772106170654
1.0	14550000.0	14560000.0	1.0	2.269928455352783	1.565964937210083
1.0	14560000.0	14570000.0	2.0	2.1743106842041016	1.5237162113189697
1.0	14580000.0	14590000.0	0.0	2.174809217453003	1.3645321130752563
1.0	14630000.0	14640000.0	1.0	2.2157511711120605	1.2275197505950928
1.0	14670000.0	14680000.0	1.0	2.374394655227661	1.5973174571990967
1.0	14780000.0	14790000.0	0.0	2.502798557281494	1.4438652992248535
1.0	14890000.0	14900000.0	4.0	2.3755009174346924	1.3472398519515991
1.0	14920000.0	14930000.0	1.0	2.0406150817871094	1.1389663219451904
1.0	14980000.0	14990000.0	2.0	2.2353434562683105	1.2362028360366821
1.0	15010000.0	15020000.0	1.0	2.2617955207824707	1.3348486423492432
1.0	15040000.0	15050000.0	1.0	2.2895331382751465	1.5671358108520508
1.0	15130000.0	15140000.0	3.0	2.310767412185669	1.4381651878356934
1.0	15210000.0	15220000.0	2.0	2.1731011867523193	1.205514669418335
1.0	15250000.0	15260000.0	2.0	1.9281113147735596	1.081162452697754
1.0	15290000.0	15300000.0	2.0	1.8914686441421509	1.0620853900909424
1.0	15310000.0	15320000.0	2.0	2.0303537845611572	1.1337435245513916
1.0	15440000.0	15450000.0	1.0	1.8301738500595093	1.029906153678894
1.0	15480000.0	15490000.0	0.0	1.8361066579818726	1.0330350399017334
1.0	15570000.0	15580000.0	9.0	1.709376573562622	0.9655419588088989
1.0	15630000.0	15640000.0	5.0	1.7300739288330078	0.976655125617981
1.0	15640000.0	15650000.0	2.0	1.8692891597747803	1.0504794120788574
1.0	15700000.0	15710000.0	1.0	1.7934058904647827	1.0104444026947021
1.0	15760000.0	15770000.0	1.0	1.71665358543396	0.9694532155990601
1.0	15780000.0	15790000.0	1.0	1.794992446899414	1.0112862586975098
1.0	15810000.0	15820000.0	4.0	1.6803010702133179	0.9498723149299622
1.0	15840000.0	15850000.0	2.0	1.7197176218032837	0.9710994958877563
1.0	15990000.0	16000000.0	2.0	2.1468636989593506	1.1924684047698975
1.0	16090000.0	16100000.0	2.0	2.2922346591949463	1.2639269828796387
1.0	16100000.0	16110000.0	2.0	2.2509806156158447	1.2438541650772095
1.0	16120000.0	16130000.0	5.0	2.112414836883545	1.175238847732544
1.0	16160000.0	16170000.0	5.0	2.3352222442626953	1.2846698760986328
1.0	16230000.0	16240000.0	0.0	1.8138294219970703	1.0212697982788086
1.0	16290000.0	16300000.0	2.0	1.8490972518920898	1.0398757457733154
1.0	16320000.0	16330000.0	0.0	2.2037625312805176	1.2206789255142212
1.0	16340000.0	16350000.0	0.0	2.000178813934326	1.1183257102966309
1.0	16350000.0	16360000.0	4.0	2.1206202507019043	1.1793527603149414
1.0	16380000.0	16390000.0	2.0	2.33979868888855	1.2868680953979492
1.0	16460000.0	16470000.0	6.0	2.203836679458618	1.220715880393982
1.0	16520000.0	16530000.0	0.0	1.9242445230484009	1.079154372215271
1.0	16580000.0	16590000.0	1.0	1.6857450008392334	0.9528118968009949
1.0	16610000.0	16620000.0	1.0	1.7560014724731445	0.9905278086662292
1.0	16690000.0	16700000.0	5.0	2.8149771690368652	1.504189372062683
1.0	16740000.0	16750000.0	0.0	1.8803504705429077	1.056272268295288
1.0	17010000.0	17020000.0	2.0	2.4066481590270996	1.318743109703064
1.0	17040000.0	17050000.0	3.0	2.3224682807922363	1.2785342931747437
1.0	17280000.0	17290000.0	0.0	1.899695634841919	1.0663793087005615
1.0	17300000.0	17310000.0	1.0	1.8885536193847656	1.0605623722076416
1.0	17440000.0	17450000.0	0.0	2.191807508468628	1.2147771120071411
1.0	17470000.0	17480000.0	2.0	2.2491092681884766	1.2429393529891968
1.0	17590000.0	17600000.0	4.0	1.9981672763824463	1.1172950267791748
1.0	17610000.0	17620000.0	3.0	2.0314528942108154	1.134304404258728
1.0	17620000.0	17630000.0	1.0	2.176384449005127	1.2071431875228882
1.0	17640000.0	17650000.0	2.0	2.2252755165100098	1.2312630414962769
1.0	17650000.0	17660000.0	0.0	2.1446704864501953	1.1913758516311646
1.0	17720000.0	17730000.0	2.0	2.0827269554138184	1.160300850868225
1.0	17840000.0	17850000.0	2.0	2.044015407562256	1.1406958103179932
1.0	17870000.0	17880000.0	0.0	1.855309247970581	1.0431421995162964
1.0	17890000.0	17900000.0	1.0	1.7701215744018555	0.998062014579773
1.0	17950000.0	17960000.0	4.0	1.8921327590942383	1.06243097782135
1.0	17960000.0	17970000.0	3.0	1.9601261615753174	1.097731590270996
1.0	18030000.0	18040000.0	1.0	2.566505193710327	1.393229365348816
1.0	18040000.0	18050000.0	2.0	2.453617811203003	1.3408814668655396
1.0	18060000.0	18070000.0	2.0	2.2889046669006348	1.2623120546340942
1.0	18190000.0	18200000.0	5.0	2.345808506011963	1.289750337600708
1.0	18230000.0	18240000.0	5.0	2.6714370250701904	1.5971235036849976
1.0	18250000.0	18260000.0	2.0	2.9193880558013916	1.7174923419952393
1.0	18260000.0	18270000.0	1.0	3.059368133544922	1.728060007095337
1.0	18280000.0	18290000.0	7.0	3.0680184364318848	1.7401940822601318
1.0	18290000.0	18300000.0	1.0	3.2977356910705566	1.73075270652771
1.0	18320000.0	18330000.0	2.0	3.1523966789245605	1.7249176502227783
1.0	18360000.0	18370000.0	5.0	3.014131546020508	1.6963754892349243
1.0	18370000.0	18380000.0	6.0	3.1517608165740967	1.6454166173934937
1.0	18410000.0	18420000.0	2.0	2.871110200881958	1.7007389068603516
1.0	18420000.0	18430000.0	4.0	2.740450859069824	1.6792755126953125
1.0	18430000.0	18440000.0	1.0	3.2542896270751953	1.6863622665405273
1.0	18450000.0	18460000.0	2.0	3.1813313961029053	1.6370515823364258
1.0	18470000.0	18480000.0	2.0	2.83695125579834	1.695060133934021
1.0	18670000.0	18680000.0	1.0	2.614279270172119	1.6199268102645874
1.0	18770000.0	18780000.0	4.0	2.8225390911102295	1.6547977924346924
1.0	18880000.0	18890000.0	3.0	2.4939651489257812	1.4780075550079346
1.0	18890000.0	18900000.0	2.0	2.5848207473754883	1.6433970928192139
1.0	18930000.0	18940000.0	1.0	2.661656379699707	1.6281826496124268
1.0	18940000.0	18950000.0	0.0	2.468550443649292	1.3355226516723633
1.0	18950000.0	18960000.0	2.0	2.619785785675049	1.4975095987319946
1.0	19130000.0	19140000.0	3.0	1.890915870666504	1.0617958307266235
1.0	19280000.0	19290000.0	0.0	2.1789040565490723	1.2083914279937744
1.0	19320000.0	19330000.0	4.0	1.9777082204818726	1.10679030418396
1.0	19410000.0	19420000.0	1.0	1.8012001514434814	1.0145787000656128
1.0	19430000.0	19440000.0	2.0	1.6969079971313477	0.9588311314582825
1.0	19470000.0	19480000.0	2.0	1.6358721256256104	0.9258071780204773
1.0	19490000.0	19500000.0	1.0	1.7117042541503906	0.9667931795120239
1.0	19560000.0	19570000.0	2.0	1.8510605096817017	1.0409079790115356
1.0	19620000.0	19630000.0	3.0	2.2058143615722656	1.22169029712677
1.0	19660000.0	19670000.0	3.0	2.282025098800659	1.2589746713638306
1.0	19680000.0	19690000.0	2.0	2.043311595916748	1.1403378248214722
1.0	19690000.0	19700000.0	2.0	2.1067137718200684	1.172376036643982
1.0	19720000.0	19730000.0	2.0	1.9188779592514038	1.0763660669326782
1.0	19800000.0	19810000.0	0.0	1.9122390747070312	1.072913408279419
1.0	19810000.0	19820000.0	4.0	2.4105687141418457	1.320598840713501
1.0	19820000.0	19830000.0	0.0	2.427520990371704	1.3286080360412598
1.0	19830000.0	19840000.0	3.0	2.307887554168701	1.2715002298355103
1.0	19890000.0	19900000.0	3.0	2.434903860092163	1.3320859670639038
1.0	20090000.0	20100000.0	1.0	1.9082720279693604	1.0708476305007935
1.0	20230000.0	20240000.0	1.0	1.9447981119155884	1.0898096561431885
1.0	20240000.0	20250000.0	1.0	2.213883638381958	1.2256648540496826
1.0	20290000.0	20300000.0	5.0	2.3167014122009277	1.275754690170288
1.0	20540000.0	20550000.0	3.0	2.1618857383728027	1.1999462842941284
1.0	20550000.0	20560000.0	3.0	2.284396171569824	1.2601253986358643
1.0	20560000.0	20570000.0	5.0	2.0905349254608154	1.164237380027771
1.0	20570000.0	20580000.0	1.0	2.329010486602783	1.2816839218139648
1.0	20600000.0	20610000.0	2.0	2.1258671283721924	1.1819818019866943
1.0	20620000.0	20630000.0	3.0	2.350980520248413	1.2922301292419434
1.0	20640000.0	20650000.0	4.0	2.491666316986084	1.3586618900299072
1.0	20810000.0	20820000.0	3.0	2.3334343433380127	1.2838108539581299
1.0	20820000.0	20830000.0	3.0	1.881456971168518	1.0568523406982422
1.0	20830000.0	20840000.0	2.0	3.0973658561706543	1.6233091354370117
1.0	20920000.0	20930000.0	2.0	2.0937042236328125	1.1658340692520142
1.0	20950000.0	20960000.0	1.0	2.290555477142334	1.2631123065948486
1.0	20970000.0	20980000.0	1.0	2.0437142848968506	1.1405432224273682
1.0	20980000.0	20990000.0	5.0	1.6300796270370483	0.9226579666137695
1.0	21030000.0	21040000.0	6.0	2.033052444458008	1.1351182460784912
1.0	21090000.0	21100000.0	1.0	1.7427642345428467	0.9834526181221008
1.0	21160000.0	21170000.0	1.0	1.6518510580062866	0.9344800114631653
1.0	21190000.0	21200000.0	1.0	1.632197618484497	0.9238103032112122
1.0	21200000.0	21210000.0	0.0	1.7202017307281494	0.9713597297668457
1.0	21240000.0	21250000.0	3.0	1.7746388912200928	1.0004663467407227
1.0	21270000.0	21280000.0	2.0	1.776680588722229	1.0015522241592407
1.0	21310000.0	21320000.0	0.0	1.866655707359314	1.0490981340408325
1.0	21340000.0	21350000.0	3.0	1.7879232168197632	1.007533073425293
1.0	21410000.0	21420000.0	1.0	1.7686392068862915	0.9972710609436035
1.0	21450000.0	21460000.0	3.0	1.7859203815460205	1.0064690113067627
1.0	21480000.0	21490000.0	0.0	1.815459966659546	1.022132158279419
1.0	21500000.0	21510000.0	3.0	2.081773281097412	1.159818172454834
1.0	21560000.0	21570000.0	0.0	1.9502410888671875	1.0926241874694824
1.0	21810000.0	21820000.0	3.0	2.0716331005096436	1.154695749282837
1.0	21840000.0	21850000.0	9.0	2.0237176418304443	1.1303598880767822
1.0	21890000.0	21900000.0	1.0	2.47743558883667	1.3520292043685913
1.0	22000000.0	22010000.0	5.0	2.0083541870117188	1.1225122213363647
1.0	22050000.0	22060000.0	5.0	2.11979603767395	1.1789400577545166
1.0	22090000.0	22100000.0	2.0	2.3134989738464355	1.2742093801498413
1.0	22150000.0	22160000.0	3.0	2.4070379734039307	1.3189271688461304
1.0	22180000.0	22190000.0	1.0	2.575052261352539	1.3971428871154785
1.0	22230000.0	22240000.0	1.0	2.50093412399292	1.362971305847168
1.0	22270000.0	22280000.0	5.0	2.273899793624878	1.25502610206604
1.0	22280000.0	22290000.0	6.0	2.1063456535339355	1.1721919775009155
1.0	22350000.0	22360000.0	5.0	2.5209648609161377	1.3722577095031738
1.0	22360000.0	22370000.0	2.0	2.3264756202697754	1.280463457107544
1.0	22390000.0	22400000.0	7.0	1.884046196937561	1.0582064390182495
1.0	22420000.0	22430000.0	2.0	1.9841594696044922	1.1101070642471313
1.0	22470000.0	22480000.0	1.0	2.165273666381836	1.201629877090454
1.0	22480000.0	22490000.0	1.0	2.2171928882598877	1.227291464805603
1.0	22510000.0	22520000.0	1.0	2.0241456031799316	1.1305782794952393
1.0	22560000.0	22570000.0	0.0	2.097817897796631	1.1679050922393799
1.0	22590000.0	22600000.0	1.0	2.2823703289031982	1.2591421604156494
1.0	22620000.0	22630000.0	5.0	2.0581436157226562	1.1478668451309204
1.0	22820000.0	22830000.0	3.0	1.7018057107925415	0.9614679217338562
1.0	22890000.0	22900000.0	0.0	2.186532974243164	1.2089879512786865
1.0	23120000.0	23130000.0	3.0	1.9739234447479248	1.1048414707183838
1.0	23140000.0	23150000.0	2.0	2.007878065109253	1.122267723083496
1.0	23220000.0	23230000.0	1.0	2.1332178115844727	1.185657262802124
1.0	23230000.0	23240000.0	0.0	2.094470262527466	1.1662182807922363
1.0	23270000.0	23280000.0	6.0	1.9961423873901367	1.1162580251693726
1.0	23330000.0	23340000.0	0.0	2.0967235565185547	1.1673543453216553
1.0	23370000.0	23380000.0	2.0	1.7173547744750977	0.9698311686515808
1.0	23400000.0	23410000.0	3.0	1.5935871601104736	0.9027690887451172
1.0	23410000.0	23420000.0	3.0	1.681087851524353	0.9502986669540405
1.0	23460000.0	23470000.0	2.0	1.7112144231796265	0.9665300250053406
1.0	23510000.0	23520000.0	1.0	2.059225082397461	1.1484159231185913
1.0	23520000.0	23530000.0	1.0	2.3272643089294434	1.2808431386947632
1.0	23540000.0	23550000.0	0.0	2.4004735946655273	1.3064416646957397
1.0	23560000.0	23570000.0	1.0	2.350882053375244	1.2921826839447021
1.0	23580000.0	23590000.0	6.0	2.190002679824829	1.2138842344284058
1.0	23690000.0	23700000.0	3.0	2.723456859588623	1.4639955759048462
1.0	23790000.0	23800000.0	0.0	1.9164526462554932	1.0751049518585205
1.0	23800000.0	23810000.0	2.0	1.8569138050079346	1.043985366821289
1.0	23890000.0	23900000.0	5.0	1.7881295680999756	1.007643461227417
1.0	23900000.0	23910000.0	3.0	1.955946683883667	1.0955719947814941
1.0	23920000.0	23930000.0	3.0	1.781029462814331	1.0038678646087646
1.0	23930000.0	23940000.0	2.0	1.8915210962295532	1.0621130466461182
1.0	23990000.0	24000000.0	0.0	2.1391873359680176	1.1886396408081055
1.0	24000000.0	24010000.0	2.0	2.055263042449951	1.146405577659607
1.0	24030000.0	24040000.0	3.0	1.8180911540985107	1.023524522781372
1.0	24100000.0	24110000.0	2.0	2.5286972522735596	1.3758325576782227
1.0	24110000.0	24120000.0	3.0	1.5016663074493408	0.8522928357124329
1.0	24180000.0	24190000.0	2.0	1.7728068828582764	0.9994912147521973
1.0	24220000.0	24230000.0	2.0	1.7933664321899414	1.0104230642318726
1.0	24230000.0	24240000.0	3.0	1.7256635427474976	0.97428959608078
1.0	24500000.0	24510000.0	0.0	1.7905172109603882	1.0089110136032104
1.0	24580000.0	24590000.0	3.0	1.9883800745010376	1.1122738122940063
1.0	24670000.0	24680000.0	1.0	2.158397912979126	1.1982128620147705
1.0	24710000.0	24720000.0	3.0	1.762585997581482	0.9940429925918579
1.0	24870000.0	24880000.0	0.0	1.9496052265167236	1.0922956466674805
1.0	24890000.0	24900000.0	4.0	1.9289264678955078	1.0815849304199219
1.0	25040000.0	25050000.0	2.0	1.8568557500839233	1.0439547300338745
1.0	25050000.0	25060000.0	1.0	1.8091890811920166	1.0188137292861938
1.0	25110000.0	25120000.0	2.0	1.6351442337036133	0.9254104495048523
1.0	25120000.0	25130000.0	1.0	1.6399459838867188	0.9280188679695129
1.0	25140000.0	25150000.0	2.0	1.572062611579895	0.890995979309082
1.0	25150000.0	25160000.0	0.0	1.582472324371338	0.8966925740242004
1.0	25200000.0	25210000.0	2.0	1.839832067489624	1.0349977016448975
1.0	25320000.0	25330000.0	2.0	1.8347514867782593	1.0323209762573242
1.0	25390000.0	25400000.0	1.0	1.976322889328003	1.1060762405395508
1.0	25400000.0	25410000.0	2.0	1.9472687244415283	1.091088056564331
1.0	25420000.0	25430000.0	1.0	1.9081093072891235	1.0707627534866333
1.0	25430000.0	25440000.0	3.0	2.016829013824463	1.1268436908721924
1.0	25500000.0	25510000.0	2.0	1.983300805091858	1.1096667051315308
1.0	25750000.0	25760000.0	3.0	1.4401620626449585	0.8182677030563354
1.0	25780000.0	25790000.0	3.0	1.5231493711471558	0.8641360402107239
1.0	25840000.0	25850000.0	1.0	1.9207473993301392	1.0773377418518066
1.0	25860000.0	25870000.0	1.0	1.933680534362793	1.0840511322021484
1.0	25870000.0	25880000.0	0.0	1.592381238937378	0.9021084904670715
1.0	25890000.0	25900000.0	2.0	1.7075828313827515	0.9645770192146301
1.0	25930000.0	25940000.0	3.0	1.6988410949707031	0.9598730206489563
1.0	26010000.0	26020000.0	1.0	1.8269071578979492	1.028182029724121
1.0	26040000.0	26050000.0	1.0	1.7041019201278687	0.9627038836479187
1.0	26060000.0	26070000.0	2.0	1.7445449829101562	0.9844051599502563
1.0	26150000.0	26160000.0	1.0	1.5688029527664185	0.8892113566398621
1.0	26170000.0	26180000.0	3.0	1.735062599182129	0.9793283343315125
1.0	26180000.0	26190000.0	1.0	1.7972171306610107	1.0124666690826416
1.0	26270000.0	26280000.0	1.0	2.017238140106201	1.1270532608032227
1.0	26320000.0	26330000.0	4.0	1.8988538980484009	1.0659401416778564
1.0	26390000.0	26400000.0	2.0	1.8836473226547241	1.057997226715088
1.0	26440000.0	26450000.0	6.0	1.656301498413086	0.9368906021118164
1.0	26460000.0	26470000.0	1.0	1.97098708152771	1.1033291816711426
1.0	26490000.0	26500000.0	0.0	1.9493684768676758	1.092172384262085
1.0	26510000.0	26520000.0	1.0	1.9946457147598267	1.1154898405075073
1.0	26530000.0	26540000.0	0.0	2.133643865585327	1.185869574546814
1.0	26550000.0	26560000.0	2.0	1.899497628211975	1.0662769079208374
1.0	26580000.0	26590000.0	2.0	1.670527458190918	0.9445923566818237
1.0	26620000.0	26630000.0	0.0	1.9658687114715576	1.100693702697754
1.0	26660000.0	26670000.0	2.0	1.9110761880874634	1.072307825088501
1.0	26680000.0	26690000.0	0.0	2.0418543815612793	1.1395957469940186
1.0	26700000.0	26710000.0	1.0	1.713275671005249	0.9676381945610046
1.0	26730000.0	26740000.0	3.0	3.3210556507110596	1.712519645690918
1.0	26890000.0	26900000.0	1.0	1.708047866821289	0.9648264050483704
1.0	26980000.0	26990000.0	1.0	1.9094130992889404	1.0714422464370728
1.0	27020000.0	27030000.0	1.0	2.9346530437469482	1.7236095666885376
1.0	27040000.0	27050000.0	3.0	1.5082546472549438	0.8559278249740601
1.0	27160000.0	27170000.0	4.0	1.7645223140716553	0.9950758218765259
1.0	27190000.0	27200000.0	2.0	2.139535903930664	1.1888139247894287
1.0	27300000.0	27310000.0	2.0	2.130544900894165	1.1843205690383911
1.0	27340000.0	27350000.0	4.0	2.016220808029175	1.12653386592865
1.0	27370000.0	27380000.0	3.0	1.9522387981414795	1.0936566591262817
1.0	27460000.0	27470000.0	2.0	1.8851654529571533	1.058790922164917
1.0	27480000.0	27490000.0	2.0	2.0698955059051514	1.1538169384002686
1.0	27520000.0	27530000.0	2.0	1.8828948736190796	1.0576035976409912
1.0	27530000.0	27540000.0	0.0	2.012228488922119	1.1244926452636719
1.0	27540000.0	27550000.0	0.0	2.004495143890381	1.1205366849899292
1.0	27650000.0	27660000.0	2.0	1.812843918800354	1.0207467079162598
1.0	27670000.0	27680000.0	2.0	1.821433424949646	1.02528977394104
1.0	27700000.0	27710000.0	0.0	1.9396588802337646	1.0871490240097046
1.0	27760000.0	27770000.0	1.0	1.9616355895996094	1.0985100269317627
1.0	27770000.0	27780000.0	1.0	1.912893295288086	1.073253870010376
1.0	27780000.0	27790000.0	4.0	1.9709726572036743	1.1033222675323486
1.0	27790000.0	27800000.0	2.0	1.9733034372329712	1.104522466659546
1.0	27810000.0	27820000.0	4.0	1.976665735244751	1.1062536239624023
1.0	27840000.0	27850000.0	4.0	2.161447525024414	1.19972825050354
1.0	27910000.0	27920000.0	3.0	1.8781957626342773	1.0551449060440063
1.0	27940000.0	27950000.0	1.0	1.859855055809021	1.0455281734466553
1.0	27980000.0	27990000.0	1.0	1.9493900537490845	1.0921844244003296
1.0	28050000.0	28060000.0	0.0	2.1086363792419434	1.1733428239822388
1.0	28110000.0	28120000.0	1.0	1.8619384765625	1.0466245412826538
1.0	28130000.0	28140000.0	1.0	1.87786865234375	1.05497407913208
1.0	28170000.0	28180000.0	2.0	1.7877929210662842	1.0074639320373535
1.0	28220000.0	28230000.0	1.0	1.6330875158309937	0.9242931604385376
1.0	28330000.0	28340000.0	2.0	1.703062653541565	0.9621451497077942
1.0	28400000.0	28410000.0	1.0	1.9271701574325562	1.080674648284912
1.0	28410000.0	28420000.0	8.0	2.7296459674835205	1.4667378664016724
1.0	28450000.0	28460000.0	2.0	2.0647683143615723	1.1512234210968018
1.0	28460000.0	28470000.0	4.0	2.007662057876587	1.1221579313278198
1.0	28480000.0	28490000.0	2.0	2.0052449703216553	1.1209204196929932
1.0	28550000.0	28560000.0	1.0	1.9283536672592163	1.0812879800796509
1.0	28610000.0	28620000.0	1.0	2.0549798011779785	1.146262764930725
1.0	28890000.0	28900000.0	0.0	1.8813855648040771	1.0568140745162964
1.0	28930000.0	28940000.0	0.0	1.8813931941986084	1.0568182468414307
1.0	28940000.0	28950000.0	1.0	1.9168493747711182	1.0753121376037598
1.0	29140000.0	29150000.0	1.0	2.1162381172180176	1.177156925201416
1.0	29200000.0	29210000.0	1.0	1.8568623065948486	1.0439584255218506
1.0	29270000.0	29280000.0	0.0	1.8399969339370728	1.0350852012634277
1.0	29280000.0	29290000.0	1.0	1.7862560749053955	1.006645917892456
1.0	29290000.0	29300000.0	0.0	1.8782463073730469	1.0551722049713135
1.0	29380000.0	29390000.0	4.0	1.8399858474731445	1.035078763961792
1.0	29430000.0	29440000.0	1.0	1.8173692226409912	1.0231411457061768
1.0	29440000.0	29450000.0	2.0	1.957183837890625	1.0962127447128296
1.0	29470000.0	29480000.0	1.0	1.659369707107544	0.9385536909103394
1.0	29490000.0	29500000.0	0.0	1.5231062173843384	0.8641115427017212
1.0	29600000.0	29610000.0	2.0	1.8166005611419678	1.02273428440094
1.0	29740000.0	29750000.0	1.0	2.362147808074951	1.297570824623108
1.0	29760000.0	29770000.0	2.0	2.4258499145507812	1.3278186321258545
1.0	29780000.0	29790000.0	7.0	2.375441074371338	1.3157382011413574
1.0	29790000.0	29800000.0	0.0	2.3165504932403564	1.275681972503662
1.0	30120000.0	30130000.0	4.0	2.6331162452697754	1.4212380647659302
1.0	30160000.0	30170000.0	4.0	2.436911106109619	1.333031177520752
1.0	30280000.0	30290000.0	4.0	2.5464203357696533	1.6333935260772705
1.0	30370000.0	30380000.0	4.0	2.979841709136963	1.7329248189926147
1.0	30500000.0	30510000.0	4.0	3.4470481872558594	1.7608073949813843
1.0	30510000.0	30520000.0	5.0	3.5333733558654785	1.7930881977081299
1.0	30610000.0	30620000.0	7.0	3.1498258113861084	1.63729989528656
1.0	30770000.0	30780000.0	4.0	2.4508373737335205	1.3395771980285645
1.0	30850000.0	30860000.0	4.0	2.242560863494873	1.2397369146347046
1.0	30940000.0	30950000.0	2.0	2.5639309883117676	1.3823459148406982
1.0	30950000.0	30960000.0	3.0	2.7077107429504395	1.6204019784927368
1.0	31030000.0	31040000.0	1.0	2.7784361839294434	1.488235354423523
1.0	31120000.0	31130000.0	4.0	2.311192750930786	1.2730964422225952
1.0	31130000.0	31140000.0	6.0	2.245960235595703	1.2414000034332275
1.0	31150000.0	31160000.0	2.0	2.4622833728790283	1.3898869752883911
1.0	31170000.0	31180000.0	2.0	2.201472520828247	1.2195496559143066
1.0	31310000.0	31320000.0	6.0	1.9223902225494385	1.078190565109253
1.0	31470000.0	31480000.0	3.0	1.8013782501220703	1.0146733522415161
1.0	31500000.0	31510000.0	2.0	1.7795912027359009	1.0031023025512695
1.0	31520000.0	31530000.0	6.0	1.8987470865249634	1.0658847093582153
1.0	31570000.0	31580000.0	5.0	2.15891170501709	1.1984683275222778
1.0	31580000.0	31590000.0	0.0	2.2662081718444824	1.2512826919555664
1.0	31690000.0	31700000.0	1.0	2.0514564514160156	1.1444756984710693
1.0	31700000.0	31710000.0	2.0	2.083082675933838	1.1604797840118408
1.0	31710000.0	31720000.0	0.0	2.22200345993042	1.2296570539474487
1.0	31810000.0	31820000.0	1.0	1.9186937808990479	1.0762706995010376
1.0	31840000.0	31850000.0	2.0	2.2260499000549316	1.231643557548523
1.0	31870000.0	31880000.0	3.0	2.048328399658203	1.1428873538970947
1.0	31880000.0	31890000.0	1.0	2.126190423965454	1.1821434497833252
1.0	31900000.0	31910000.0	3.0	2.142692804336548	1.1903891563415527
1.0	31960000.0	31970000.0	1.0	2.076000213623047	1.1569035053253174
1.0	32030000.0	32040000.0	0.0	2.065096378326416	1.1513887643814087
1.0	32080000.0	32090000.0	1.0	2.0521273612976074	1.1448148488998413
1.0	32090000.0	32100000.0	2.0	1.8815162181854248	1.0568822622299194
1.0	32220000.0	32230000.0	2.0	1.8756366968154907	1.0538060665130615
1.0	32280000.0	32290000.0	1.0	2.065706253051758	1.1516971588134766
1.0	32320000.0	32330000.0	1.0	1.9175052642822266	1.0756536722183228
1.0	32550000.0	32560000.0	1.0	2.0333683490753174	1.135279655456543
1.0	32590000.0	32600000.0	5.0	1.9172611236572266	1.075526237487793
1.0	32600000.0	32610000.0	2.0	1.9041662216186523	1.068708896636963
1.0	32610000.0	32620000.0	2.0	1.9227186441421509	1.0783624649047852
1.0	32630000.0	32640000.0	2.0	1.8880236148834229	1.0602850914001465
1.0	32660000.0	32670000.0	0.0	1.8335800170898438	1.0317023992538452
1.0	32710000.0	32720000.0	1.0	2.1332502365112305	1.1804965734481812
1.0	32770000.0	32780000.0	0.0	1.8452304601669312	1.037841558456421
1.0	32840000.0	32850000.0	1.0	1.790037751197815	1.008655309677124
1.0	32860000.0	32870000.0	2.0	1.6965687274932861	0.9586482048034668
1.0	32870000.0	32880000.0	3.0	1.6726884841918945	0.9457616806030273
1.0	32890000.0	32900000.0	2.0	1.8881292343139648	1.0603407621383667
1.0	32920000.0	32930000.0	0.0	1.9060004949569702	1.069665551185608
1.0	32950000.0	32960000.0	0.0	1.8761157989501953	1.0540573596954346
1.0	33070000.0	33080000.0	3.0	2.3340389728546143	1.284102201461792
1.0	33080000.0	33090000.0	2.0	2.133139133453369	1.1856188774108887
1.0	33090000.0	33100000.0	1.0	2.1741890907287598	1.206054925918579
1.0	33180000.0	33190000.0	0.0	2.3163650035858154	1.2755918502807617
1.0	33230000.0	33240000.0	2.0	2.200230836868286	1.2189363241195679
1.0	33300000.0	33310000.0	3.0	2.0019679069519043	1.1192433834075928
1.0	33310000.0	33320000.0	1.0	1.9879016876220703	1.1120282411575317
1.0	33320000.0	33330000.0	5.0	1.8436651229858398	1.03701651096344
1.0	33330000.0	33340000.0	3.0	2.1851766109466553	1.2114975452423096
1.0	33470000.0	33480000.0	1.0	1.7840633392333984	1.0054806470870972
1.0	33490000.0	33500000.0	1.0	1.7578151226043701	0.9914973378181458
1.0	33530000.0	33540000.0	4.0	1.9373515844345093	1.0859529972076416
1.0	33570000.0	33580000.0	0.0	1.7794685363769531	1.0030378103256226
1.0	33690000.0	33700000.0	1.0	1.6891603469848633	0.9546533823013306
1.0	33780000.0	33790000.0	2.0	1.895725965499878	1.0643078088760376
1.0	33800000.0	33810000.0	4.0	1.6370832920074463	0.9264653325080872
1.0	33830000.0	33840000.0	0.0	1.8084039688110352	1.0183970928192139
1.0	33890000.0	33900000.0	1.0	1.644704818725586	0.9306028485298157
1.0	33910000.0	33920000.0	1.0	1.8391940593719482	1.034662127494812
1.0	34010000.0	34020000.0	4.0	2.2744269371032715	1.2552821636199951
1.0	34100000.0	34110000.0	3.0	2.216024398803711	1.2267177104949951
1.0	34110000.0	34120000.0	2.0	2.4395370483398438	1.3550647497177124
1.0	34130000.0	34140000.0	0.0	2.4900074005126953	1.3476307392120361
1.0	34180000.0	34190000.0	3.0	2.486210346221924	1.4650365114212036
1.0	34190000.0	34200000.0	0.0	2.4994630813598633	1.6233717203140259
1.0	34210000.0	34220000.0	3.0	2.633232831954956	1.603377342224121
1.0	34360000.0	34370000.0	11.0	3.077998638153076	1.5954539775848389
1.0	34490000.0	34500000.0	4.0	3.281653642654419	1.6898444890975952
1.0	34500000.0	34510000.0	3.0	3.1868042945861816	1.704953908920288
1.0	34670000.0	34680000.0	3.0	3.6454474925994873	1.8340327739715576
1.0	34730000.0	34740000.0	3.0	3.39625883102417	1.7259328365325928
1.0	34740000.0	34750000.0	4.0	3.496587038040161	1.7794113159179688
1.0	34750000.0	34760000.0	2.0	3.636934757232666	1.8309599161148071
1.0	34880000.0	34890000.0	2.0	3.4185738563537598	1.7245304584503174
1.0	34920000.0	34930000.0	6.0	3.139669179916382	1.6349399089813232
1.0	35000000.0	35010000.0	4.0	2.890738010406494	1.6696048974990845
1.0	35110000.0	35120000.0	4.0	2.2575528621673584	1.2470623254776
1.0	35210000.0	35220000.0	2.0	2.0813491344451904	1.159604787826538
1.0	35220000.0	35230000.0	2.0	1.985274076461792	1.1106793880462646
1.0	35270000.0	35280000.0	1.0	1.981628179550171	1.1088063716888428
1.0	35340000.0	35350000.0	2.0	2.3209564685821533	1.2778055667877197
1.0	35360000.0	35370000.0	0.0	2.3998069763183594	1.3155009746551514
1.0	35400000.0	35410000.0	3.0	2.345834255218506	1.2897632122039795
1.0	35440000.0	35450000.0	4.0	2.0814807415008545	1.1596709489822388
1.0	35500000.0	35510000.0	1.0	2.2895267009735107	1.2626135349273682
1.0	35560000.0	35570000.0	1.0	2.011664390563965	1.124204158782959
1.0	35660000.0	35670000.0	1.0	2.5225281715393066	1.3729809522628784
1.0	35670000.0	35680000.0	4.0	2.5206050872802734	1.3720922470092773
1.0	35820000.0	35830000.0	2.0	1.745579481124878	0.984959602355957
1.0	35880000.0	35890000.0	1.0	1.690883994102478	0.9555842280387878
1.0	36010000.0	36020000.0	1.0	1.6684913635253906	0.9434905052185059
1.0	36090000.0	36100000.0	1.0	1.7477060556411743	0.986096978187561
1.0	36120000.0	36130000.0	0.0	2.0354762077331543	1.1363528966903687
1.0	36130000.0	36140000.0	2.0	2.0604665279388428	1.1490445137023926
1.0	36190000.0	36200000.0	1.0	2.1531877517700195	1.1956201791763306
1.0	36270000.0	36280000.0	4.0	2.887331008911133	1.5354102849960327
1.0	36310000.0	36320000.0	2.0	2.1340606212615967	1.1860790252685547
1.0	36400000.0	36410000.0	2.0	1.9283907413482666	1.0813069343566895
1.0	36430000.0	36440000.0	1.0	1.8348573446273804	1.0323774814605713
1.0	36460000.0	36470000.0	1.0	1.9956982135772705	1.116029977798462
1.0	36480000.0	36490000.0	2.0	1.7638349533081055	0.9947104454040527
1.0	36510000.0	36520000.0	2.0	1.8855600357055664	1.0589966773986816
1.0	36530000.0	36540000.0	1.0	2.0067248344421387	1.121678113937378
1.0	36600000.0	36610000.0	3.0	1.9102604389190674	1.0718834400177002
1.0	36680000.0	36690000.0	4.0	2.047463893890381	1.1424481868743896
1.0	36760000.0	36770000.0	1.0	2.0511879920959473	1.1443393230438232
1.0	36790000.0	36800000.0	4.0	2.010087251663208	1.1233972311019897
1.0	36830000.0	36840000.0	4.0	1.9191062450408936	1.0764849185943604
1.0	36840000.0	36850000.0	1.0	1.8878673315048218	1.0602034330368042
1.0	36850000.0	36860000.0	0.0	2.079550266265869	1.1586965322494507
1.0	36910000.0	36920000.0	1.0	1.8712648153305054	1.0515151023864746
1.0	36950000.0	36960000.0	3.0	2.041749954223633	1.1395429372787476
1.0	36980000.0	36990000.0	2.0	2.018085479736328	1.127485752105713
1.0	37040000.0	37050000.0	0.0	2.286001205444336	1.2609031200408936
1.0	37130000.0	37140000.0	3.0	2.6721084117889404	1.4315598011016846
1.0	37150000.0	37160000.0	2.0	2.999833345413208	1.7365458011627197
1.0	37160000.0	37170000.0	0.0	2.9194092750549316	1.5689630508422852
1.0	37250000.0	37260000.0	5.0	2.566206693649292	1.6156871318817139
1.0	37260000.0	37270000.0	2.0	2.727752208709717	1.596040964126587
1.0	37310000.0	37320000.0	1.0	2.698319673538208	1.6498308181762695
1.0	37350000.0	37360000.0	1.0	2.930685520172119	1.6288286447525024
1.0	37360000.0	37370000.0	2.0	2.7209458351135254	1.6068910360336304
1.0	37380000.0	37390000.0	5.0	2.7730212211608887	1.6803499460220337
1.0	37390000.0	37400000.0	2.0	2.916781187057495	1.6122430562973022
1.0	37420000.0	37430000.0	3.0	3.011934757232666	1.6617733240127563
1.0	37500000.0	37510000.0	4.0	3.0778419971466064	1.6299784183502197
1.0	37510000.0	37520000.0	3.0	3.0461201667785645	1.71419358253479
1.0	37520000.0	37530000.0	2.0	3.064511299133301	1.6276299953460693
1.0	37550000.0	37560000.0	3.0	3.001147747039795	1.6410586833953857
1.0	37660000.0	37670000.0	5.0	2.567455768585205	1.5980647802352905
1.0	37730000.0	37740000.0	4.0	2.3619189262390137	1.333634853363037
1.0	37770000.0	37780000.0	0.0	2.3307292461395264	1.2825103998184204
1.0	37870000.0	37880000.0	2.0	2.20466685295105	1.2211244106292725
1.0	37940000.0	37950000.0	1.0	2.160036563873291	1.19902765750885
1.0	37990000.0	38000000.0	1.0	2.169973611831665	1.203963041305542
1.0	38060000.0	38070000.0	5.0	2.28001070022583	1.257995843887329
1.0	38130000.0	38140000.0	3.0	2.5443503856658936	1.383051872253418
1.0	38220000.0	38230000.0	3.0	2.2263808250427246	1.3009276390075684
1.0	38270000.0	38280000.0	2.0	2.7884562015533447	1.6010525226593018
1.0	38310000.0	38320000.0	0.0	1.6808385848999023	0.9501627087593079
1.0	38340000.0	38350000.0	2.0	1.6380102634429932	0.9269675016403198
1.0	38420000.0	38430000.0	1.0	1.7757956981658936	1.0010827779769897
1.0	38440000.0	38450000.0	1.0	1.5758129358291626	0.8930482864379883
1.0	38490000.0	38500000.0	0.0	1.7378571033477783	0.9808263778686523
1.0	38530000.0	38540000.0	2.0	1.8249715566635132	1.0271596908569336
1.0	38540000.0	38550000.0	0.0	1.8669452667236328	1.0492497682571411
1.0	38610000.0	38620000.0	2.0	2.0558810234069824	1.1467193365097046
1.0	38630000.0	38640000.0	0.0	2.171947956085205	1.2049424648284912
1.0	38660000.0	38670000.0	1.0	2.0955841541290283	1.16677987575531
1.0	38740000.0	38750000.0	3.0	2.1726927757263184	1.2053124904632568
1.0	38780000.0	38790000.0	2.0	2.193855047225952	1.2157886028289795
1.0	38790000.0	38800000.0	0.0	2.2326464653015137	1.234879732131958
1.0	38830000.0	38840000.0	3.0	2.1928839683532715	1.36129629611969
1.0	38860000.0	38870000.0	2.0	2.3135056495666504	1.5752450227737427
1.0	38880000.0	38890000.0	2.0	2.358617067337036	1.3707325458526611
1.0	38970000.0	38980000.0	3.0	2.1341166496276855	1.1861069202423096
1.0	38990000.0	39000000.0	2.0	2.101581573486328	1.1697968244552612
1.0	39010000.0	39020000.0	1.0	2.3196234703063965	1.2771635055541992
1.0	39030000.0	39040000.0	1.0	2.182222843170166	1.2100350856781006
1.0	39120000.0	39130000.0	1.0	2.3665809631347656	1.5654300451278687
1.0	39130000.0	39140000.0	0.0	2.4295687675476074	1.3458071947097778
1.0	39140000.0	39150000.0	3.0	2.2435050010681152	1.240199327468872
1.0	39160000.0	39170000.0	3.0	2.5238592624664307	1.5466610193252563
1.0	39190000.0	39200000.0	4.0	2.295872688293457	1.2656890153884888
1.0	39310000.0	39320000.0	1.0	1.9033972024917603	1.0683071613311768
1.0	39370000.0	39380000.0	0.0	2.1530511379241943	1.1955515146255493
1.0	39420000.0	39430000.0	2.0	2.099092483520508	1.1685454845428467
1.0	39450000.0	39460000.0	3.0	1.6736243963241577	0.9462665319442749
1.0	39580000.0	39590000.0	1.0	1.6555616855621338	0.9364892244338989
1.0	39600000.0	39610000.0	2.0	1.719689130783081	0.9710839986801147
1.0	39630000.0	39640000.0	1.0	1.6267658472061157	0.9208577275276184
1.0	39640000.0	39650000.0	2.0	1.7794746160507202	1.0030406713485718
1.0	39730000.0	39740000.0	1.0	1.9266510009765625	1.0804040431976318
1.0	39770000.0	39780000.0	2.0	1.9591710567474365	1.0972381830215454
1.0	39780000.0	39790000.0	0.0	1.8709194660186768	1.0513348579406738
1.0	39800000.0	39810000.0	4.0	1.7988436222076416	1.0133302211761475
1.0	39820000.0	39830000.0	2.0	1.8625209331512451	1.0469281673431396
1.0	39860000.0	39870000.0	2.0	1.9555072784423828	1.0953457355499268
1.0	39880000.0	39890000.0	2.0	1.8612054586410522	1.046238660812378
1.0	39940000.0	39950000.0	5.0	1.8381497859954834	1.0341119766235352
1.0	40030000.0	40040000.0	2.0	1.7018800973892212	0.9615083932876587
1.0	40100000.0	40110000.0	1.0	2.3349435329437256	1.2899866104125977
1.0	40140000.0	40150000.0	5.0	2.1775708198547363	1.207731008529663
1.0	40250000.0	40260000.0	1.0	2.306586503982544	1.270872712135315
1.0	40370000.0	40380000.0	6.0	2.1649715900421143	1.201479196548462
1.0	40450000.0	40460000.0	3.0	1.9055992364883423	1.0694568157196045
1.0	40510000.0	40520000.0	1.0	1.7659212350845337	0.9958215951919556
1.0	40560000.0	40570000.0	1.0	1.9225537776947021	1.078275442123413
1.0	40570000.0	40580000.0	4.0	1.7959372997283936	1.0117886066436768
1.0	40670000.0	40680000.0	3.0	1.6692489385604858	0.9438998103141785
1.0	40680000.0	40690000.0	1.0	1.7018449306488037	0.9614893794059753
1.0	40700000.0	40710000.0	1.0	1.7369372844696045	0.9803353548049927
1.0	40790000.0	40800000.0	4.0	1.9321975708007812	1.083281397819519
1.0	40810000.0	40820000.0	2.0	2.094569444656372	1.1662689447402954
1.0	40850000.0	40860000.0	2.0	2.510124683380127	1.4351532459259033
1.0	40870000.0	40880000.0	2.0	2.061502456665039	1.1495689153671265
1.0	40880000.0	40890000.0	2.0	1.9723072052001953	1.1040089130401611
1.0	40940000.0	40950000.0	7.0	2.525059223175049	1.3741528987884521
1.0	41080000.0	41090000.0	1.0	2.2965149879455566	1.265999674797058
1.0	41170000.0	41180000.0	3.0	2.118036985397339	1.1780588626861572
1.0	41260000.0	41270000.0	1.0	1.9103832244873047	1.0719480514526367
1.0	41280000.0	41290000.0	0.0	1.935773253440857	1.0851352214813232
1.0	41300000.0	41310000.0	0.0	2.0718700885772705	1.154815435409546
1.0	41350000.0	41360000.0	1.0	1.8782784938812256	1.0551892518997192
1.0	41360000.0	41370000.0	0.0	1.7786731719970703	1.0026140213012695
1.0	41460000.0	41470000.0	0.0	1.8262602090835571	1.0278400182724
1.0	41550000.0	41560000.0	1.0	1.9541839361190796	1.0946629047393799
1.0	41650000.0	41660000.0	3.0	1.7829129695892334	1.0048692226409912
1.0	41710000.0	41720000.0	0.0	1.8108632564544678	1.0196993350982666
1.0	41780000.0	41790000.0	1.0	1.636338233947754	0.9260591268539429
1.0	41800000.0	41810000.0	3.0	1.6274309158325195	0.9212177991867065
1.0	41820000.0	41830000.0	1.0	1.696502685546875	0.9586130380630493
1.0	41850000.0	41860000.0	1.0	1.8725688457489014	1.0521982908248901
1.0	41860000.0	41870000.0	0.0	1.9183685779571533	1.0761005878448486
1.0	41890000.0	41900000.0	1.0	1.9519414901733398	1.0935029983520508
1.0	41900000.0	41910000.0	2.0	1.9305803775787354	1.082443118095398
1.0	41950000.0	41960000.0	0.0	1.9353010654449463	1.084891438484192
1.0	42000000.0	42010000.0	1.0	1.9752858877182007	1.1055423021316528
1.0	42040000.0	42050000.0	4.0	1.902984619140625	1.0680930614471436
1.0	42180000.0	42190000.0	2.0	1.948951005935669	1.0919582843780518
1.0	42240000.0	42250000.0	0.0	2.024261474609375	1.1306370496749878
1.0	42250000.0	42260000.0	6.0	1.9767892360687256	1.1063158512115479
1.0	42260000.0	42270000.0	1.0	1.9978634119033813	1.117139458656311
1.0	42270000.0	42280000.0	1.0	2.029834032058716	1.1334781646728516
1.0	42320000.0	42330000.0	1.0	1.9605388641357422	1.0979442596435547
1.0	42400000.0	42410000.0	4.0	1.9922010898590088	1.1142359972000122
1.0	42500000.0	42510000.0	0.0	2.015964984893799	1.1264021396636963
1.0	42550000.0	42560000.0	2.0	1.9342482089996338	1.0843465328216553
1.0	42580000.0	42590000.0	0.0	2.1001648902893066	1.1690847873687744
1.0	42590000.0	42600000.0	4.0	1.9531829357147217	1.0941451787948608
1.0	42600000.0	42610000.0	4.0	1.9192607402801514	1.0765645503997803
1.0	42660000.0	42670000.0	3.0	1.7308714389801025	0.9770833849906921
1.0	42670000.0	42680000.0	3.0	1.7455530166625977	0.9849458932876587
1.0	42680000.0	42690000.0	2.0	1.8440253734588623	1.0372059345245361
1.0	42780000.0	42790000.0	1.0	1.7159054279327393	0.9690521955490112
1.0	42840000.0	42850000.0	1.0	2.2355926036834717	1.2363238334655762
1.0	42900000.0	42910000.0	1.0	2.042912244796753	1.1401340961456299
1.0	42910000.0	42920000.0	5.0	1.9342591762542725	1.0843510627746582
1.0	42920000.0	42930000.0	3.0	2.3891329765319824	1.3104326725006104
1.0	43040000.0	43050000.0	3.0	1.900202989578247	1.0666438341140747
1.0	43060000.0	43070000.0	3.0	2.067192792892456	1.152449607849121
1.0	43100000.0	43110000.0	2.0	1.9546544551849365	1.094905972480774
1.0	43190000.0	43200000.0	1.0	1.8867919445037842	1.0596421957015991
1.0	43260000.0	43270000.0	2.0	1.8645296096801758	1.0479824542999268
1.0	43370000.0	43380000.0	1.0	2.0042972564697266	1.1204355955123901
1.0	43480000.0	43490000.0	1.0	2.0785553455352783	1.1581945419311523
1.0	43520000.0	43530000.0	1.0	1.995897889137268	1.1161324977874756
1.0	43630000.0	43640000.0	1.0	1.5185821056365967	0.8616191744804382
1.0	43690000.0	43700000.0	5.0	2.0020554065704346	1.1192874908447266
1.0	43730000.0	43740000.0	3.0	2.3948814868927	1.3131632804870605
1.0	43940000.0	43950000.0	1.0	2.069129228591919	1.153429627418518
1.0	44040000.0	44050000.0	1.0	2.2185170650482178	1.227942705154419
1.0	44050000.0	44060000.0	1.0	2.121156692504883	1.1796213388442993
1.0	44080000.0	44090000.0	4.0	2.1509296894073486	1.1944940090179443
1.0	44170000.0	44180000.0	2.0	2.6373558044433594	1.633489966392517
1.0	44250000.0	44260000.0	1.0	1.7218859195709229	0.9722636938095093
1.0	44280000.0	44290000.0	0.0	1.666407585144043	0.9423648118972778
1.0	44290000.0	44300000.0	3.0	1.6410293579101562	0.9286081194877625
1.0	44320000.0	44330000.0	0.0	1.763532042503357	0.994547963142395
1.0	44430000.0	44440000.0	2.0	1.6168038845062256	0.9154327511787415
1.0	44440000.0	44450000.0	1.0	1.8258813619613647	1.027639627456665
1.0	44500000.0	44510000.0	0.0	1.9151827096939087	1.0744435787200928
1.0	44520000.0	44530000.0	2.0	1.9447038173675537	1.08976149559021
1.0	44560000.0	44570000.0	5.0	1.9102882146835327	1.0718976259231567
1.0	44570000.0	44580000.0	0.0	2.011923313140869	1.1243363618850708
1.0	44600000.0	44610000.0	3.0	2.0408990383148193	1.139111042022705
1.0	44660000.0	44670000.0	2.0	2.1175122261047363	1.177795171737671
1.0	44680000.0	44690000.0	3.0	1.740332007408142	0.9821511507034302
1.0	44720000.0	44730000.0	1.0	1.758109450340271	0.9916548728942871
1.0	44810000.0	44820000.0	1.0	1.8198060989379883	1.0244300365447998
1.0	44900000.0	44910000.0	5.0	2.0954856872558594	1.1667306423187256
1.0	44920000.0	44930000.0	1.0	2.2739462852478027	1.2550488710403442
1.0	44970000.0	44980000.0	2.0	2.7844974994659424	1.5094964504241943
1.0	45030000.0	45040000.0	6.0	2.4659180641174316	1.3466449975967407
1.0	45050000.0	45060000.0	2.0	2.4172141551971436	1.3237411975860596
1.0	45080000.0	45090000.0	1.0	2.526442289352417	1.374790906906128
1.0	45100000.0	45110000.0	0.0	2.263380527496338	1.2499043941497803
1.0	45160000.0	45170000.0	2.0	2.375077724456787	1.3037433624267578
1.0	45200000.0	45210000.0	4.0	2.147913932800293	1.1929917335510254
1.0	45290000.0	45300000.0	3.0	2.2422852516174316	1.239601731300354
1.0	45310000.0	45320000.0	2.0	2.0557186603546143	1.1466375589370728
1.0	45420000.0	45430000.0	1.0	2.0735881328582764	1.1556833982467651
1.0	45560000.0	45570000.0	1.0	1.827541708946228	1.028516411781311
1.0	45740000.0	45750000.0	3.0	1.7356417179107666	0.9796396493911743
1.0	45820000.0	45830000.0	2.0	1.7946618795394897	1.011110782623291
1.0	45840000.0	45850000.0	2.0	1.9254125356674194	1.079761266708374
1.0	45860000.0	45870000.0	2.0	1.8807430267333984	1.0564783811569214
1.0	45870000.0	45880000.0	4.0	1.9862174987792969	1.1111644506454468
1.0	45880000.0	45890000.0	5.0	1.9744107723236084	1.1050918102264404
1.0	45910000.0	45920000.0	3.0	2.0103540420532227	1.1235342025756836
1.0	45980000.0	45990000.0	1.0	1.6768239736557007	0.9479945302009583
1.0	46110000.0	46120000.0	5.0	1.7911068201065063	1.0092241764068604
1.0	46120000.0	46130000.0	1.0	1.832010269165039	1.0308747291564941
1.0	46260000.0	46270000.0	0.0	1.8998651504516602	1.066468358039856
1.0	46290000.0	46300000.0	1.0	1.8742444515228271	1.0530749559402466
1.0	46380000.0	46390000.0	3.0	1.7743619680404663	1.000319242477417
1.0	46490000.0	46500000.0	2.0	1.6904703378677368	0.9553592801094055
1.0	46500000.0	46510000.0	1.0	1.630030632019043	0.9226311445236206
1.0	46540000.0	46550000.0	0.0	1.6610139608383179	0.9394426345825195
1.0	46560000.0	46570000.0	0.0	1.7383766174316406	0.9811047315597534
1.0	46570000.0	46580000.0	0.0	1.761914849281311	0.9936849474906921
1.0	46740000.0	46750000.0	3.0	1.7060695886611938	0.963762640953064
1.0	46810000.0	46820000.0	1.0	1.867466688156128	1.0495223999023438
1.0	46860000.0	46870000.0	3.0	1.9171279668807983	1.0754573345184326
1.0	46870000.0	46880000.0	1.0	1.8917773962020874	1.0622456073760986
1.0	46940000.0	46950000.0	3.0	2.218698501586914	1.228031873703003
1.0	47200000.0	47210000.0	2.0	1.9634819030761719	1.0994617938995361
1.0	47390000.0	47400000.0	2.0	2.0304689407348633	1.2585266828536987
1.0	47400000.0	47410000.0	4.0	1.9882465600967407	1.2789603471755981
1.0	47610000.0	47620000.0	5.0	2.1859800815582275	1.2118946313858032
1.0	47650000.0	47660000.0	1.0	2.190884828567505	1.2143211364746094
1.0	47710000.0	47720000.0	2.0	2.031766176223755	1.1344646215438843
1.0	47900000.0	47910000.0	5.0	2.2861099243164062	1.2947770357131958
1.0	47990000.0	48000000.0	4.0	2.4701919555664062	1.3486435413360596
1.0	48010000.0	48020000.0	6.0	2.2812068462371826	1.25857675075531
1.0	48020000.0	48030000.0	2.0	2.3583106994628906	1.2957372665405273
1.0	48040000.0	48050000.0	2.0	2.57551908493042	1.3973567485809326
1.0	48060000.0	48070000.0	5.0	2.8864190578460693	1.6693782806396484
1.0	48170000.0	48180000.0	4.0	2.495148181915283	1.6217072010040283
1.0	48180000.0	48190000.0	0.0	2.382615804672241	1.307332992553711
1.0	48190000.0	48200000.0	2.0	2.3587515354156494	1.2959482669830322
1.0	48260000.0	48270000.0	3.0	2.1132705211639404	1.1756683588027954
1.0	48300000.0	48310000.0	1.0	2.12239146232605	1.180241346359253
1.0	48340000.0	48350000.0	2.0	2.2096915245056152	1.2236008644104004
1.0	48430000.0	48440000.0	3.0	2.255620241165161	1.2461192607879639
1.0	48480000.0	48490000.0	2.0	2.3634581565856934	1.2981977462768555
1.0	48500000.0	48510000.0	0.0	2.385279893875122	1.3086003065109253
1.0	48540000.0	48550000.0	4.0	2.004941701889038	1.1207654476165771
1.0	48560000.0	48570000.0	2.0	2.1113088130950928	1.1746841669082642
1.0	48590000.0	48600000.0	2.0	2.422219753265381	1.454559564590454
1.0	48820000.0	48830000.0	0.0	3.134214401245117	1.6840932369232178
1.0	48910000.0	48920000.0	4.0	3.100649118423462	1.688258171081543
1.0	48940000.0	48950000.0	4.0	3.051084280014038	1.6321861743927002
1.0	48970000.0	48980000.0	6.0	3.717957019805908	1.859946846961975
1.0	48990000.0	49000000.0	4.0	3.50604248046875	1.7582790851593018
1.0	49000000.0	49010000.0	3.0	3.441035509109497	1.7728391885757446
1.0	49040000.0	49050000.0	7.0	3.1596035957336426	1.7481212615966797
1.0	49070000.0	49080000.0	8.0	3.3693861961364746	1.7636864185333252
1.0	49100000.0	49110000.0	3.0	3.4500572681427	1.7402822971343994
1.0	49260000.0	49270000.0	5.0	3.5854008197784424	1.8122307062149048
1.0	49280000.0	49290000.0	2.0	3.278703212738037	1.6881879568099976
1.0	49290000.0	49300000.0	7.0	3.176063060760498	1.6333296298980713
1.0	49320000.0	49330000.0	1.0	3.5914905071258545	1.8144556283950806
1.0	49420000.0	49430000.0	1.0	3.9893555641174316	1.9529832601547241
1.0	49430000.0	49440000.0	12.0	3.5126304626464844	1.7853904962539673
1.0	49440000.0	49450000.0	4.0	3.9635367393493652	1.9443979263305664
1.0	49490000.0	49500000.0	3.0	4.242367744445801	2.0341813564300537
1.0	49550000.0	49560000.0	3.0	4.37679386138916	2.075188159942627
1.0	49630000.0	49640000.0	4.0	4.3591413497924805	2.0698866844177246
1.0	49730000.0	49740000.0	5.0	5.197015285491943	2.294127941131592
1.0	49800000.0	49810000.0	4.0	4.826726913452148	2.201866865158081
1.0	49930000.0	49940000.0	4.0	4.871652126312256	2.2136330604553223
1.0	49960000.0	49970000.0	5.0	5.318460941314697	2.32206392288208
1.0	50040000.0	50050000.0	5.0	6.016746520996094	2.4606752395629883
1.0	50070000.0	50080000.0	9.0	5.641662120819092	2.39086651802063
1.0	50090000.0	50100000.0	3.0	6.002235412597656	2.4571146965026855
1.0	50170000.0	50180000.0	9.0	5.604475021362305	2.3833584785461426
1.0	50210000.0	50220000.0	3.0	5.835705280303955	2.4283242225646973
1.0	50230000.0	50240000.0	6.0	5.479727268218994	2.357398748397827
1.0	50280000.0	50290000.0	8.0	4.359201908111572	2.0699048042297363
1.0	50320000.0	50330000.0	4.0	3.920766830444336	1.930055856704712
1.0	50330000.0	50340000.0	4.0	3.7588393688201904	1.87436044216156
1.0	50350000.0	50360000.0	5.0	3.9553215503692627	1.9416557550430298
1.0	50370000.0	50380000.0	1.0	4.111472129821777	1.992833137512207
1.0	50460000.0	50470000.0	5.0	3.685694932937622	1.8484723567962646
1.0	50510000.0	50520000.0	3.0	3.669036865234375	1.8425127267837524
1.0	50590000.0	50600000.0	3.0	3.470926284790039	1.7698014974594116
1.0	50640000.0	50650000.0	3.0	3.2256381511688232	1.6604658365249634
1.0	50700000.0	50710000.0	4.0	3.3634731769561768	1.7046222686767578
1.0	50750000.0	50760000.0	10.0	3.143862247467041	1.6422230005264282
1.0	50780000.0	50790000.0	4.0	3.5138187408447266	1.7858326435089111
1.0	50830000.0	50840000.0	4.0	2.8941612243652344	1.7107042074203491
1.0	50840000.0	50850000.0	1.0	2.983336925506592	1.7354390621185303
1.0	50850000.0	50860000.0	1.0	3.110879898071289	1.6747281551361084
1.0	50880000.0	50890000.0	9.0	2.797182083129883	1.5055484771728516
1.0	50910000.0	50920000.0	2.0	2.1975340843200684	1.2176069021224976
1.0	50950000.0	50960000.0	0.0	2.1689281463623047	1.203444242477417
1.0	51010000.0	51020000.0	3.0	2.116415500640869	1.1772453784942627
1.0	51070000.0	51080000.0	3.0	2.0910823345184326	1.164514183998108
1.0	51090000.0	51100000.0	3.0	2.1420764923095703	1.1900808811187744
1.0	51140000.0	51150000.0	3.0	2.5684757232666016	1.3941317796707153
1.0	51170000.0	51180000.0	2.0	2.4705348014831543	1.3488038778305054
1.0	51280000.0	51290000.0	5.0	2.097627639770508	1.167809009552002
1.0	51320000.0	51330000.0	3.0	1.8988475799560547	1.0659369230270386
1.0	51400000.0	51410000.0	1.0	1.8272464275360107	1.028360366821289
1.0	51430000.0	51440000.0	4.0	2.955195426940918	1.564254641532898
1.0	51570000.0	51580000.0	5.0	2.253140926361084	1.244909405708313
1.0	51610000.0	51620000.0	3.0	2.2689003944396973	1.2525941133499146
1.0	51620000.0	51630000.0	4.0	2.3481833934783936	1.2908895015716553
1.0	51650000.0	51660000.0	5.0	2.1829490661621094	1.2103941440582275
1.0	51670000.0	51680000.0	3.0	2.3269896507263184	1.2807109355926514
1.0	51690000.0	51700000.0	2.0	2.429025173187256	1.329317331314087
1.0	51780000.0	51790000.0	5.0	2.077353000640869	1.1575864553451538
1.0	51900000.0	51910000.0	1.0	1.6970773935317993	0.9589217901229858
1.0	51910000.0	51920000.0	3.0	1.6706645488739014	0.9446659088134766
1.0	52020000.0	52030000.0	3.0	2.012510299682617	1.1246364116668701
1.0	52080000.0	52090000.0	3.0	2.6357316970825195	1.6278712749481201
1.0	52220000.0	52230000.0	1.0	1.6845057010650635	0.9521431922912598
1.0	52280000.0	52290000.0	3.0	1.7155447006225586	0.968858540058136
1.0	52320000.0	52330000.0	1.0	1.801567792892456	1.0147745609283447
1.0	52380000.0	52390000.0	3.0	1.8251104354858398	1.0272321701049805
1.0	52430000.0	52440000.0	2.0	1.8126695156097412	1.0206544399261475
1.0	52580000.0	52590000.0	2.0	1.9080047607421875	1.0707087516784668
1.0	52630000.0	52640000.0	1.0	2.030667543411255	1.1339031457901
1.0	52660000.0	52670000.0	1.0	2.1906685829162598	1.2142142057418823
1.0	52710000.0	52720000.0	1.0	2.263455629348755	1.2499407529830933
1.0	52730000.0	52740000.0	2.0	2.110856056213379	1.174457311630249
1.0	52780000.0	52790000.0	2.0	2.3171935081481934	1.2759920358657837
1.0	52800000.0	52810000.0	2.0	1.9993278980255127	1.1178898811340332
1.0	52850000.0	52860000.0	2.0	1.7312963008880615	0.9773114323616028
1.0	52860000.0	52870000.0	4.0	1.7744176387786865	1.0003492832183838
1.0	52950000.0	52960000.0	2.0	1.7160422801971436	0.9691246151924133
1.0	52990000.0	53000000.0	0.0	1.8139827251434326	1.0213501453399658
1.0	53040000.0	53050000.0	3.0	1.8946281671524048	1.0637354850769043
1.0	53090000.0	53100000.0	2.0	2.03324556350708	1.1352163553237915
1.0	53120000.0	53130000.0	1.0	1.978331208229065	1.1071105003356934
1.0	53170000.0	53180000.0	0.0	2.103882312774658	1.170953631401062
1.0	53200000.0	53210000.0	1.0	1.9338371753692627	1.0841315984725952
1.0	53250000.0	53260000.0	1.0	1.7756112813949585	1.0009841918945312
1.0	53260000.0	53270000.0	5.0	1.8129962682724	1.0208275318145752
1.0	53350000.0	53360000.0	2.0	2.0384154319763184	1.137848138809204
1.0	53420000.0	53430000.0	2.0	1.8592472076416016	1.045209288597107
1.0	53460000.0	53470000.0	2.0	1.9471973180770874	1.0910511016845703
1.0	53630000.0	53640000.0	1.0	1.8607585430145264	1.0460036993026733
1.0	53650000.0	53660000.0	1.0	1.7422538995742798	0.9831801652908325
1.0	53670000.0	53680000.0	1.0	1.6245872974395752	0.9196709394454956
1.0	53700000.0	53710000.0	1.0	3.0638952255249023	1.644199013710022
1.0	53730000.0	53740000.0	1.0	1.6301450729370117	0.9226937294006348
1.0	53780000.0	53790000.0	0.0	1.846461296081543	1.0384891033172607
1.0	53800000.0	53810000.0	1.0	1.9599018096923828	1.0976152420043945
1.0	53820000.0	53830000.0	1.0	2.079916477203369	1.158881425857544
1.0	53870000.0	53880000.0	4.0	2.162064790725708	1.2000353336334229
1.0	53880000.0	53890000.0	2.0	2.1598310470581055	1.1989250183105469
1.0	53920000.0	53930000.0	4.0	2.390737533569336	1.3111956119537354
1.0	54120000.0	54130000.0	4.0	2.322638750076294	1.2786167860031128
1.0	54170000.0	54180000.0	1.0	2.261709690093994	1.2490894794464111
1.0	54230000.0	54240000.0	1.0	2.037196159362793	1.1372281312942505
1.0	54310000.0	54320000.0	8.0	2.024273633956909	1.130643606185913
1.0	54330000.0	54340000.0	4.0	1.9136521816253662	1.0736491680145264
1.0	54400000.0	54410000.0	1.0	1.9473676681518555	1.0911380052566528
1.0	54420000.0	54430000.0	1.0	1.7556602954864502	0.990345299243927
1.0	54480000.0	54490000.0	1.0	1.8686110973358154	1.0501229763031006
1.0	54530000.0	54540000.0	3.0	1.6975806951522827	0.9591941833496094
1.0	54560000.0	54570000.0	1.0	1.7013002634048462	0.9611953496932983
1.0	54610000.0	54620000.0	2.0	1.8246996402740479	1.0270148515701294
1.0	54630000.0	54640000.0	0.0	1.757995843887329	0.9915934801101685
1.0	54660000.0	54670000.0	0.0	1.8134685754776	1.0210773944854736
1.0	54720000.0	54730000.0	1.0	1.8752435445785522	1.0535989999771118
1.0	54780000.0	54790000.0	2.0	1.7570102214813232	0.9910668134689331
1.0	54820000.0	54830000.0	1.0	1.798689842224121	1.013248085975647
1.0	54840000.0	54850000.0	1.0	1.867302656173706	1.0494359731674194
1.0	54940000.0	54950000.0	1.0	2.1625285148620605	1.200265645980835
1.0	54960000.0	54970000.0	3.0	2.3553197383880615	1.2943061590194702
1.0	54970000.0	54980000.0	1.0	2.3953142166137695	1.3133686780929565
1.0	55040000.0	55050000.0	4.0	2.0459694862365723	1.1416887044906616
1.0	55050000.0	55060000.0	4.0	2.185493230819702	1.2116540670394897
1.0	55060000.0	55070000.0	0.0	2.2103896141052246	1.223944902420044
1.0	55140000.0	55150000.0	2.0	1.9806222915649414	1.1082887649536133
1.0	55170000.0	55180000.0	1.0	1.9645414352416992	1.1000088453292847
1.0	55220000.0	55230000.0	2.0	1.8645435571670532	1.047989845275879
1.0	55410000.0	55420000.0	2.0	1.7438056468963623	0.9840097427368164
1.0	55440000.0	55450000.0	2.0	1.7632440328598022	0.9943943023681641
1.0	55470000.0	55480000.0	2.0	1.8572524785995483	1.044163465499878
1.0	55500000.0	55510000.0	0.0	1.8172357082366943	1.0230706930160522
1.0	55560000.0	55570000.0	1.0	1.5823874473571777	0.8966463804244995
1.0	55600000.0	55610000.0	2.0	1.5031341314315796	0.8531032800674438
1.0	55690000.0	55700000.0	2.0	2.0688412189483643	1.1532838344573975
1.0	55750000.0	55760000.0	0.0	2.188648223876953	1.213214635848999
1.0	55780000.0	55790000.0	6.0	2.080350160598755	1.15910005569458
1.0	55790000.0	55800000.0	2.0	2.2467358112335205	1.241779088973999
1.0	55820000.0	55830000.0	0.0	2.324223279953003	1.27937912940979
1.0	55850000.0	55860000.0	5.0	2.224231243133545	1.2679359912872314
1.0	55920000.0	55930000.0	2.0	2.0627334117889404	1.1501928567886353
1.0	55940000.0	55950000.0	0.0	2.221071481704712	1.2291984558105469
1.0	55980000.0	55990000.0	1.0	2.19706654548645	1.217374563217163
1.0	56000000.0	56010000.0	3.0	2.5895028114318848	1.636744737625122
1.0	56020000.0	56030000.0	0.0	2.5121357440948486	1.368169903755188
1.0	56070000.0	56080000.0	4.0	2.935204267501831	1.6541318893432617
1.0	56090000.0	56100000.0	4.0	2.8129758834838867	1.6959043741226196
1.0	56110000.0	56120000.0	5.0	2.757068157196045	1.4668338298797607
1.0	56160000.0	56170000.0	3.0	3.2264671325683594	1.703378438949585
1.0	56310000.0	56320000.0	4.0	3.0334928035736084	1.5833860635757446
1.0	56470000.0	56480000.0	3.0	3.113190174102783	1.6297677755355835
1.0	56540000.0	56550000.0	5.0	2.7740116119384766	1.6758562326431274
1.0	56560000.0	56570000.0	2.0	3.2341148853302	1.6783794164657593
1.0	56610000.0	56620000.0	1.0	3.0151867866516113	1.570781946182251
1.0	56710000.0	56720000.0	1.0	3.2416281700134277	1.6813570261001587
1.0	56740000.0	56750000.0	2.0	3.1453988552093506	1.6376831531524658
1.0	56780000.0	56790000.0	2.0	2.890038251876831	1.5621482133865356
1.0	56890000.0	56900000.0	3.0	2.13966965675354	1.2890245914459229
1.0	56900000.0	56910000.0	1.0	2.177635669708252	1.2033746242523193
1.0	56920000.0	56930000.0	3.0	2.1879124641418457	1.557616949081421
1.0	57030000.0	57040000.0	2.0	2.3077564239501953	1.2714365720748901
1.0	57040000.0	57050000.0	1.0	3.8430466651916504	1.8456138372421265
1.0	57080000.0	57090000.0	2.0	2.8000941276550293	1.4908381700515747
1.0	57090000.0	57100000.0	10.0	2.4860236644744873	1.5641800165176392
1.0	57100000.0	57110000.0	4.0	2.756129026412964	1.4991568326950073
1.0	57180000.0	57190000.0	1.0	2.944826126098633	1.6308084726333618
1.0	57230000.0	57240000.0	1.0	2.7198054790496826	1.5308427810668945
1.0	57260000.0	57270000.0	4.0	2.6424765586853027	1.5626542568206787
1.0	57270000.0	57280000.0	1.0	2.7714056968688965	1.634331464767456
1.0	57340000.0	57350000.0	2.0	3.039907455444336	1.5996646881103516
1.0	57360000.0	57370000.0	2.0	2.9829516410827637	1.556907296180725
1.0	57460000.0	57470000.0	3.0	3.5723788738250732	1.8074617385864258
1.0	57480000.0	57490000.0	8.0	3.2246086597442627	1.6645921468734741
1.0	57580000.0	57590000.0	2.0	3.6685950756073	1.84235417842865
1.0	57610000.0	57620000.0	4.0	3.813563823699951	1.8934310674667358
1.0	57640000.0	57650000.0	3.0	4.090850830078125	1.9861904382705688
1.0	57650000.0	57660000.0	3.0	4.13384485244751	2.0
1.0	57670000.0	57680000.0	4.0	3.7950031757354736	1.88699209690094
1.0	57700000.0	57710000.0	4.0	3.9382293224334717	1.9359302520751953
1.0	57710000.0	57720000.0	5.0	3.931727647781372	1.9337466955184937
1.0	57740000.0	57750000.0	5.0	3.8867404460906982	1.9185359477996826
1.0	57760000.0	57770000.0	4.0	4.124964237213135	1.9971601963043213
1.0	57780000.0	57790000.0	2.0	4.103157043457031	1.9901586771011353
1.0	57790000.0	57800000.0	5.0	3.8753058910369873	1.9146429300308228
1.0	57830000.0	57840000.0	5.0	3.4577796459198	1.7648561000823975
1.0	57860000.0	57870000.0	4.0	3.2125344276428223	1.6698009967803955
1.0	57930000.0	57940000.0	2.0	3.5426394939422607	1.7965145111083984
1.0	58060000.0	58070000.0	4.0	3.450178861618042	1.7619892358779907
1.0	58100000.0	58110000.0	6.0	3.035801887512207	1.5797119140625
1.0	58120000.0	58130000.0	3.0	3.1938681602478027	1.6623456478118896
1.0	58140000.0	58150000.0	8.0	2.980220317840576	1.5578495264053345
1.0	58220000.0	58230000.0	6.0	2.843545436859131	1.6509774923324585
1.0	58270000.0	58280000.0	1.0	2.8281586170196533	1.640519380569458
1.0	58310000.0	58320000.0	5.0	2.5837903022766113	1.4011375904083252
1.0	58370000.0	58380000.0	3.0	2.5905182361602783	1.4129655361175537
1.0	58490000.0	58500000.0	5.0	3.1475892066955566	1.667646050453186
1.0	58550000.0	58560000.0	6.0	2.705207347869873	1.667741060256958
1.0	58600000.0	58610000.0	3.0	2.8760533332824707	1.5136387348175049
1.0	58620000.0	58630000.0	2.0	2.675194263458252	1.6613410711288452
1.0	58660000.0	58670000.0	3.0	2.466290235519409	1.5967676639556885
1.0	58700000.0	58710000.0	3.0	2.526465654373169	1.5477139949798584
1.0	58800000.0	58810000.0	1.0	2.5265727043151855	1.6302359104156494
1.0	58810000.0	58820000.0	5.0	2.495140552520752	1.5584652423858643
1.0	59090000.0	59100000.0	4.0	1.8604062795639038	1.045818567276001
1.0	59190000.0	59200000.0	1.0	1.8872482776641846	1.059880018234253
1.0	59260000.0	59270000.0	1.0	1.811400055885315	1.0199832916259766
1.0	59460000.0	59470000.0	4.0	1.9347741603851318	1.0846188068389893
1.0	59560000.0	59570000.0	1.0	1.9452085494995117	1.0900228023529053
1.0	59590000.0	59600000.0	0.0	2.0324816703796387	1.134827733039856
1.0	59620000.0	59630000.0	1.0	2.044048547744751	1.1407121419906616
1.0	59660000.0	59670000.0	2.0	1.8164093494415283	1.022633671760559
1.0	59690000.0	59700000.0	4.0	1.7999283075332642	1.0139049291610718
1.0	59880000.0	59890000.0	0.0	2.047947645187378	1.142693281173706
1.0	59890000.0	59900000.0	2.0	1.9647808074951172	1.1001321077346802
1.0	59920000.0	59930000.0	3.0	2.144275665283203	1.1911789178848267
1.0	59940000.0	59950000.0	3.0	2.2816176414489746	1.258776307106018
1.0	59960000.0	59970000.0	4.0	2.2353005409240723	1.2361819744110107
1.0	60040000.0	60050000.0	5.0	2.568579912185669	1.5969135761260986
1.0	60140000.0	60150000.0	1.0	1.8456087112426758	1.0380403995513916
1.0	60170000.0	60180000.0	3.0	1.919692039489746	1.0767899751663208
1.0	60210000.0	60220000.0	0.0	1.8997552394866943	1.0664113759994507
1.0	60260000.0	60270000.0	1.0	2.3061976432800293	1.3783531188964844
1.0	60270000.0	60280000.0	3.0	2.1417107582092285	1.1898982524871826
1.0	60350000.0	60360000.0	2.0	2.49933123588562	1.576540231704712
1.0	60380000.0	60390000.0	2.0	2.1229324340820312	1.180511713027954
1.0	60390000.0	60400000.0	0.0	2.1754941940307617	1.2067015171051025
1.0	60450000.0	60460000.0	4.0	2.3397350311279297	1.4232851266860962
1.0	60520000.0	60530000.0	1.0	2.8899073600769043	1.6316591501235962
1.0	60570000.0	60580000.0	3.0	3.0171945095062256	1.5706045627593994
1.0	60600000.0	60610000.0	1.0	3.0408477783203125	1.5851417779922485
1.0	60690000.0	60700000.0	1.0	3.374872922897339	1.7333176136016846
1.0	60780000.0	60790000.0	4.0	2.924753189086914	1.5449187755584717
1.0	60790000.0	60800000.0	5.0	2.908156633377075	1.5286321640014648
1.0	60830000.0	60840000.0	4.0	2.981189727783203	1.5751903057098389
1.0	60920000.0	60930000.0	2.0	3.2552714347839355	1.6867496967315674
1.0	60930000.0	60940000.0	4.0	2.863588809967041	1.7042192220687866
1.0	60980000.0	60990000.0	3.0	3.1098949909210205	1.6284252405166626
1.0	61030000.0	61040000.0	2.0	2.797797918319702	1.6271123886108398
1.0	61090000.0	61100000.0	2.0	2.68489670753479	1.5129746198654175
1.0	61310000.0	61320000.0	2.0	2.4003562927246094	1.3668231964111328
1.0	61320000.0	61330000.0	2.0	2.374361038208008	1.5773217678070068
1.0	61350000.0	61360000.0	2.0	2.4650936126708984	1.614927053451538
1.0	61400000.0	61410000.0	0.0	2.150879383087158	1.1944692134857178
1.0	61440000.0	61450000.0	2.0	1.8689756393432617	1.0503146648406982
1.0	61460000.0	61470000.0	2.0	1.8847166299819946	1.0585566759109497
1.0	61470000.0	61480000.0	0.0	1.9426391124725342	1.0886913537979126
1.0	61480000.0	61490000.0	0.0	1.9991905689239502	1.1178200244903564
1.0	61560000.0	61570000.0	0.0	1.7864412069320679	1.0067447423934937
1.0	61700000.0	61710000.0	1.0	2.434422016143799	1.3318593502044678
1.0	61760000.0	61770000.0	0.0	2.2554173469543457	1.2460209131240845
1.0	61800000.0	61810000.0	5.0	2.030529499053955	1.1338326930999756
1.0	61990000.0	62000000.0	0.0	1.737339735031128	0.9805501103401184
1.0	62020000.0	62030000.0	1.0	1.7448616027832031	0.9845744967460632
1.0	62040000.0	62050000.0	0.0	1.7416359186172485	0.98284912109375
1.0	62090000.0	62100000.0	3.0	1.791358232498169	1.0093581676483154
1.0	62260000.0	62270000.0	2.0	1.763877272605896	0.9947322010993958
1.0	62290000.0	62300000.0	1.0	1.7357820272445679	0.9797151684761047
1.0	62310000.0	62320000.0	3.0	1.7922929525375366	1.0098531246185303
1.0	62320000.0	62330000.0	2.0	1.806452989578247	1.0173629522323608
1.0	62330000.0	62340000.0	1.0	1.8231395483016968	1.0261907577514648
1.0	62360000.0	62370000.0	2.0	1.9032313823699951	1.068221092224121
1.0	62400000.0	62410000.0	4.0	2.044726610183716	1.1410568952560425
1.0	62430000.0	62440000.0	4.0	2.053086519241333	1.1453015804290771
1.0	62470000.0	62480000.0	3.0	2.215974807739258	1.226692795753479
1.0	62540000.0	62550000.0	3.0	2.361513137817383	1.297268271446228
1.0	62570000.0	62580000.0	2.0	2.4870481491088867	1.3565113544464111
1.0	62600000.0	62610000.0	2.0	2.436034679412842	1.3326199054718018
1.0	62690000.0	62700000.0	2.0	2.4724788665771484	1.349713921546936
1.0	62780000.0	62790000.0	3.0	2.32562518119812	1.2800544500350952
1.0	62820000.0	62830000.0	2.0	2.2954659461975098	1.2654920816421509
1.0	62860000.0	62870000.0	3.0	1.9482120275497437	1.091575264930725
1.0	62950000.0	62960000.0	1.0	2.1836495399475098	1.2107422351837158
1.0	62980000.0	62990000.0	0.0	2.178845167160034	1.2083628177642822
1.0	62990000.0	63000000.0	3.0	2.039191484451294	1.1382421255111694
1.0	63000000.0	63010000.0	1.0	2.0021629333496094	1.119343638420105
1.0	63040000.0	63050000.0	2.0	2.0210888385772705	1.1290178298950195
1.0	63070000.0	63080000.0	1.0	2.0871825218200684	1.1625478267669678
1.0	63280000.0	63290000.0	2.0	2.1065096855163574	1.1722743511199951
1.0	63310000.0	63320000.0	2.0	1.977463722229004	1.1066645383834839
1.0	63410000.0	63420000.0	6.0	2.7691376209259033	1.6845662593841553
1.0	63480000.0	63490000.0	2.0	3.240788221359253	1.6810247898101807
1.0	63520000.0	63530000.0	5.0	3.3262887001037598	1.7145532369613647
1.0	63540000.0	63550000.0	6.0	3.217909574508667	1.671942114830017
1.0	63600000.0	63610000.0	3.0	3.146422863006592	1.643258810043335
1.0	63670000.0	63680000.0	1.0	3.2622132301330566	1.6894868612289429
1.0	63730000.0	63740000.0	4.0	2.8260817527770996	1.6525447368621826
1.0	63870000.0	63880000.0	1.0	1.7652076482772827	0.9954403042793274
1.0	63950000.0	63960000.0	2.0	1.7555793523788452	0.9903024435043335
1.0	63960000.0	63970000.0	1.0	1.8017774820327759	1.0148855447769165
1.0	64000000.0	64010000.0	1.0	1.7829513549804688	1.004889965057373
1.0	64080000.0	64090000.0	1.0	1.7801387310028076	1.0033942461013794
1.0	64130000.0	64140000.0	0.0	1.9228845834732056	1.0784475803375244
1.0	64190000.0	64200000.0	0.0	2.0229668617248535	1.1299772262573242
1.0	64200000.0	64210000.0	4.0	1.9398715496063232	1.0872591733932495
1.0	64350000.0	64360000.0	2.0	2.3274433612823486	1.280929446220398
1.0	64520000.0	64530000.0	1.0	2.2634568214416504	1.2499412298202515
1.0	64550000.0	64560000.0	1.0	2.1526777744293213	1.1953656673431396
1.0	64620000.0	64630000.0	0.0	1.7715387344360352	0.9988155364990234
1.0	64670000.0	64680000.0	2.0	1.8828468322753906	1.0575791597366333
1.0	64680000.0	64690000.0	1.0	1.8639094829559326	1.0476582050323486
1.0	64700000.0	64710000.0	1.0	1.8599773645401	1.045593500137329
1.0	64800000.0	64810000.0	3.0	2.4419875144958496	1.33542001247406
1.0	64860000.0	64870000.0	6.0	2.544567108154297	1.592187523841858
1.0	64950000.0	64960000.0	2.0	2.1320393085479736	1.185068964958191
1.0	64970000.0	64980000.0	2.0	1.9421266317367554	1.0884270668029785
1.0	65000000.0	65010000.0	2.0	1.9068281650543213	1.0700961351394653
1.0	65010000.0	65020000.0	4.0	1.8312404155731201	1.0304696559906006
1.0	65060000.0	65070000.0	0.0	1.9164108037948608	1.0750837326049805
1.0	65080000.0	65090000.0	4.0	1.9701461791992188	1.1028966903686523
1.0	65120000.0	65130000.0	1.0	1.7548316717147827	0.989903450012207
1.0	65150000.0	65160000.0	1.0	1.7795295715332031	1.0030697584152222
1.0	65160000.0	65170000.0	1.0	1.9751020669937134	1.105447769165039
1.0	65200000.0	65210000.0	2.0	1.991784691810608	1.1140224933624268
1.0	65270000.0	65280000.0	2.0	1.8716824054718018	1.0517324209213257
1.0	65290000.0	65300000.0	1.0	1.7766788005828857	1.0015521049499512
1.0	65300000.0	65310000.0	3.0	1.683996558189392	0.9518682360649109
1.0	65430000.0	65440000.0	2.0	2.2404720783233643	1.2387144565582275
1.0	65440000.0	65450000.0	1.0	1.8473819494247437	1.0389741659164429
1.0	65480000.0	65490000.0	6.0	1.9345500469207764	1.0845022201538086
1.0	65530000.0	65540000.0	2.0	3.2264881134033203	1.6817560195922852
1.0	65560000.0	65570000.0	5.0	2.232100248336792	1.5269553661346436
1.0	65590000.0	65600000.0	2.0	2.100785732269287	1.1693977117538452
1.0	65680000.0	65690000.0	2.0	2.1233866214752197	1.1807385683059692
1.0	65700000.0	65710000.0	2.0	2.26049542427063	1.2484986782073975
1.0	65740000.0	65750000.0	3.0	2.317930221557617	1.2763466835021973
1.0	65780000.0	65790000.0	1.0	2.8150744438171387	1.6899082660675049
1.0	65810000.0	65820000.0	0.0	3.0217247009277344	1.624385118484497
1.0	65820000.0	65830000.0	6.0	2.7409472465515137	1.6793384552001953
1.0	65830000.0	65840000.0	3.0	2.8277668952941895	1.695635199546814
1.0	66040000.0	66050000.0	8.0	3.005594491958618	1.5789711475372314
1.0	66050000.0	66060000.0	3.0	3.1516618728637695	1.6252254247665405
1.0	66090000.0	66100000.0	0.0	3.5737292766571045	1.7796623706817627
1.0	66180000.0	66190000.0	5.0	3.0924227237701416	1.6135876178741455
1.0	66230000.0	66240000.0	3.0	3.3350167274475098	1.7179396152496338
1.0	66320000.0	66330000.0	5.0	3.314701795578003	1.7100474834442139
1.0	66330000.0	66340000.0	2.0	3.3523006439208984	1.724625587463379
1.0	66370000.0	66380000.0	7.0	3.287370204925537	1.6993719339370728
1.0	66400000.0	66410000.0	4.0	3.406548261642456	1.7454383373260498
1.0	66420000.0	66430000.0	3.0	3.090801239013672	1.724696397781372
1.0	66450000.0	66460000.0	3.0	3.232701539993286	1.7145137786865234
1.0	66480000.0	66490000.0	3.0	3.176210880279541	1.7281986474990845
1.0	66540000.0	66550000.0	2.0	3.4742751121520996	1.7710590362548828
1.0	66550000.0	66560000.0	8.0	3.041229724884033	1.593706727027893
1.0	66560000.0	66570000.0	3.0	3.144697904586792	1.6226078271865845
1.0	66590000.0	66600000.0	6.0	3.1414551734924316	1.6202760934829712
1.0	66610000.0	66620000.0	2.0	3.2185261249542236	1.6721872091293335
1.0	66620000.0	66630000.0	4.0	3.194365978240967	1.662545919418335
1.0	66670000.0	66680000.0	1.0	2.653212070465088	1.6270793676376343
1.0	66810000.0	66820000.0	10.0	2.013897657394409	1.1253459453582764
1.0	66820000.0	66830000.0	4.0	2.111374616622925	1.1747171878814697
1.0	66830000.0	66840000.0	2.0	2.116278886795044	1.1771771907806396
1.0	66900000.0	66910000.0	4.0	2.913632392883301	1.552830457687378
1.0	66950000.0	66960000.0	3.0	2.211885452270508	1.2246809005737305
1.0	66990000.0	67000000.0	7.0	2.167715072631836	1.2028425931930542
1.0	67010000.0	67020000.0	1.0	2.5774807929992676	1.3978395462036133
1.0	67060000.0	67070000.0	5.0	2.9705862998962402	1.5626356601715088
1.0	67080000.0	67090000.0	3.0	3.0227508544921875	1.5732399225234985
1.0	67090000.0	67100000.0	3.0	2.864035129547119	1.6420624256134033
1.0	67150000.0	67160000.0	7.0	2.415372848510742	1.4144871234893799
1.0	67160000.0	67170000.0	3.0	2.825599193572998	1.5374655723571777
1.0	67180000.0	67190000.0	5.0	2.539271593093872	1.546722650527954
1.0	67210000.0	67220000.0	1.0	2.5895042419433594	1.5305392742156982
1.0	67240000.0	67250000.0	2.0	2.0940895080566406	1.1660280227661133
1.0	67250000.0	67260000.0	0.0	2.226365804672241	1.2317991256713867
1.0	67290000.0	67300000.0	2.0	2.2447218894958496	1.5369876623153687
1.0	67320000.0	67330000.0	0.0	2.386784076690674	1.3878591060638428
1.0	67480000.0	67490000.0	3.0	1.8435485363006592	1.0369532108306885
1.0	67590000.0	67600000.0	1.0	2.1067306995391846	1.172385811805725
1.0	67630000.0	67640000.0	1.0	1.9523398876190186	1.0937092304229736
1.0	67750000.0	67760000.0	2.0	2.582120418548584	1.3928513526916504
1.0	67770000.0	67780000.0	4.0	2.439906597137451	1.33444082736969
1.0	67810000.0	67820000.0	2.0	2.3035457134246826	1.2694023847579956
1.0	67860000.0	67870000.0	1.0	2.3266396522521973	1.2805424928665161
1.0	67870000.0	67880000.0	2.0	2.09891939163208	1.1684582233428955
1.0	67940000.0	67950000.0	2.0	2.2836387157440186	1.259757399559021
1.0	67950000.0	67960000.0	1.0	2.305229663848877	1.270216703414917
1.0	68050000.0	68060000.0	2.0	1.8387463092803955	1.0344264507293701
1.0	68080000.0	68090000.0	0.0	1.9452852010726929	1.0900627374649048
1.0	68120000.0	68130000.0	2.0	1.971306562423706	1.1034947633743286
1.0	68230000.0	68240000.0	2.0	1.9319730997085571	1.0831654071807861
1.0	68240000.0	68250000.0	2.0	1.9258205890655518	1.079972505569458
1.0	68300000.0	68310000.0	3.0	1.8243299722671509	1.0268189907073975
1.0	68310000.0	68320000.0	3.0	1.866192102432251	1.0488543510437012
1.0	68340000.0	68350000.0	2.0	2.1365761756896973	1.1873352527618408
1.0	68400000.0	68410000.0	3.0	2.1020469665527344	1.1700316667556763
1.0	68420000.0	68430000.0	3.0	2.379319429397583	1.5904629230499268
1.0	68450000.0	68460000.0	2.0	2.4072394371032715	1.6044914722442627
1.0	68520000.0	68530000.0	6.0	2.440229892730713	1.6109689474105835
1.0	68620000.0	68630000.0	3.0	1.9508953094482422	1.092963695526123
1.0	68640000.0	68650000.0	2.0	2.3026440143585205	1.2689650058746338
1.0	68720000.0	68730000.0	0.0	2.4697325229644775	1.5987300872802734
1.0	68840000.0	68850000.0	1.0	2.2035069465637207	1.220552682876587
1.0	68880000.0	68890000.0	1.0	2.4233431816101074	1.5766336917877197
1.0	68910000.0	68920000.0	2.0	2.273996353149414	1.3423348665237427
1.0	68940000.0	68950000.0	4.0	1.8688671588897705	1.050257921218872
1.0	68950000.0	68960000.0	3.0	1.9277549982070923	1.0809777975082397
1.0	69000000.0	69010000.0	0.0	2.8352630138397217	1.5655348300933838
1.0	69030000.0	69040000.0	3.0	2.717783212661743	1.6554971933364868
1.0	69070000.0	69080000.0	1.0	2.922854423522949	1.5325974225997925
1.0	69110000.0	69120000.0	1.0	2.8278586864471436	1.4926135540008545
1.0	69140000.0	69150000.0	3.0	2.347917318344116	1.3675267696380615
1.0	69190000.0	69200000.0	1.0	2.7829225063323975	1.475010633468628
1.0	69330000.0	69340000.0	0.0	3.036036968231201	1.5980608463287354
1.0	69350000.0	69360000.0	3.0	2.8684980869293213	1.5273303985595703
1.0	69360000.0	69370000.0	5.0	2.6220500469207764	1.6400524377822876
1.0	69570000.0	69580000.0	0.0	2.957261085510254	1.5556628704071045
1.0	69630000.0	69640000.0	4.0	3.010788679122925	1.5875667333602905
1.0	69660000.0	69670000.0	2.0	3.515949249267578	1.7866249084472656
1.0	69670000.0	69680000.0	3.0	3.562746524810791	1.8039238452911377
1.0	69710000.0	69720000.0	4.0	3.729193925857544	1.8639224767684937
1.0	69720000.0	69730000.0	9.0	3.645376205444336	1.8340072631835938
1.0	69800000.0	69810000.0	5.0	3.9862098693847656	1.9519401788711548
1.0	69820000.0	69830000.0	5.0	4.127854824066162	1.998085379600525
1.0	69840000.0	69850000.0	4.0	3.690234422683716	1.8500921726226807
1.0	69920000.0	69930000.0	7.0	3.4097797870635986	1.7466697692871094
1.0	69970000.0	69980000.0	4.0	3.2394661903381348	1.673879861831665
1.0	70010000.0	70020000.0	6.0	3.1975536346435547	1.6638206243515015
1.0	70070000.0	70080000.0	1.0	3.83573579788208	1.9010854959487915
1.0	70100000.0	70110000.0	1.0	3.7605793476104736	1.8749704360961914
1.0	70110000.0	70120000.0	0.0	3.7168896198272705	1.8595688343048096
1.0	70160000.0	70170000.0	6.0	3.7457339763641357	1.8697553873062134
1.0	70180000.0	70190000.0	2.0	4.024230480194092	1.9644901752471924
1.0	70210000.0	70220000.0	3.0	4.208372592926025	2.02357816696167
1.0	70220000.0	70230000.0	2.0	4.417620658874512	2.0873513221740723
1.0	70300000.0	70310000.0	4.0	3.7606277465820312	1.8749873638153076
1.0	70310000.0	70320000.0	3.0	3.874729871749878	1.9144461154937744
1.0	70360000.0	70370000.0	3.0	4.0723371505737305	1.9801971912384033
1.0	70480000.0	70490000.0	3.0	3.9537124633789062	1.9411176443099976
1.0	70500000.0	70510000.0	4.0	4.048987865447998	1.9725974798202515
1.0	70530000.0	70540000.0	8.0	3.7141404151916504	1.858594298362732
1.0	70630000.0	70640000.0	6.0	2.1909592151641846	1.2143573760986328
1.0	70700000.0	70710000.0	4.0	1.8315414190292358	1.0306288003921509
1.0	70930000.0	70940000.0	4.0	2.4528682231903076	1.32939875125885
1.0	70960000.0	70970000.0	3.0	2.367313861846924	1.3000396490097046
1.0	71080000.0	71090000.0	9.0	3.349184036254883	1.7234216928482056
1.0	71100000.0	71110000.0	5.0	3.5082905292510986	1.7837755680084229
1.0	71110000.0	71120000.0	5.0	3.270071029663086	1.6925804615020752
1.0	71130000.0	71140000.0	2.0	3.636307954788208	1.8307335376739502
1.0	71170000.0	71180000.0	4.0	3.856205701828003	1.9081153869628906
1.0	71220000.0	71230000.0	6.0	3.4837067127227783	1.7745954990386963
1.0	71280000.0	71290000.0	5.0	3.054018497467041	1.7339375019073486
1.0	71300000.0	71310000.0	3.0	4.263952255249023	2.0408647060394287
1.0	71310000.0	71320000.0	2.0	4.538041114807129	2.1224472522735596
1.0	71330000.0	71340000.0	4.0	4.198793888092041	2.0205726623535156
1.0	71340000.0	71350000.0	7.0	4.135189056396484	2.000429391860962
1.0	71350000.0	71360000.0	3.0	4.372143745422363	2.073793649673462
1.0	71430000.0	71440000.0	6.0	4.447723388671875	2.0962345600128174
1.0	71510000.0	71520000.0	8.0	3.771261215209961	1.8540780544281006
1.0	71580000.0	71590000.0	5.0	4.633427143096924	2.1494216918945312
1.0	71590000.0	71600000.0	4.0	5.147139549255371	2.2823243141174316
1.0	71670000.0	71680000.0	9.0	5.990099906921387	2.453406810760498
1.0	71700000.0	71710000.0	6.0	6.037361145019531	2.464200496673584
1.0	71710000.0	71720000.0	3.0	6.144743919372559	2.4820377826690674
1.0	71720000.0	71730000.0	10.0	5.839336395263672	2.42899751663208
1.0	71740000.0	71750000.0	9.0	5.893846035003662	2.4389865398406982
1.0	71760000.0	71770000.0	10.0	6.0687055587768555	2.4694979190826416
1.0	71920000.0	71930000.0	8.0	6.000487327575684	2.4578723907470703
1.0	71940000.0	71950000.0	6.0	6.028040409088135	2.4626107215881348
1.0	72030000.0	72040000.0	5.0	5.68113374710083	2.398719310760498
1.0	72040000.0	72050000.0	4.0	5.517073631286621	2.36529541015625
1.0	72080000.0	72090000.0	9.0	5.49506139755249	2.36065411567688
1.0	72120000.0	72130000.0	6.0	6.107191562652588	2.4758999347686768
1.0	72140000.0	72150000.0	5.0	6.274412631988525	2.5024032592773438
1.0	72150000.0	72160000.0	7.0	6.305929660797119	2.5071589946746826
1.0	72180000.0	72190000.0	5.0	6.775071620941162	2.5509355068206787
1.0	72200000.0	72210000.0	11.0	6.0066657066345215	2.458939790725708
1.0	72210000.0	72220000.0	5.0	6.5522942543029785	2.541717052459717
1.0	72250000.0	72260000.0	5.0	6.933485984802246	2.5859954357147217
1.0	72270000.0	72280000.0	6.0	6.700160980224609	2.56022310256958
1.0	72310000.0	72320000.0	10.0	6.121539115905762	2.478257656097412
1.0	72340000.0	72350000.0	9.0	5.825125694274902	2.4263558387756348
1.0	72380000.0	72390000.0	5.0	6.076949596405029	2.470878839492798
1.0	72420000.0	72430000.0	9.0	5.957200050354004	2.4503109455108643
1.0	72470000.0	72480000.0	4.0	6.207771301269531	2.4920966625213623
1.0	72490000.0	72500000.0	8.0	6.344542503356934	2.5128822326660156
1.0	72500000.0	72510000.0	6.0	6.704954624176025	2.5607948303222656
1.0	72540000.0	72550000.0	7.0	6.944087982177734	2.587066650390625
1.0	72600000.0	72610000.0	11.0	7.307014465332031	2.618433952331543
1.0	72690000.0	72700000.0	8.0	6.411659240722656	2.522559404373169
1.0	72720000.0	72730000.0	14.0	5.772068023681641	2.4163570404052734
1.0	72730000.0	72740000.0	6.0	5.862285137176514	2.4332306385040283
1.0	72740000.0	72750000.0	3.0	3.901353359222412	1.9234956502914429
1.0	72920000.0	72930000.0	10.0	6.7008771896362305	2.5603086948394775
1.0	72950000.0	72960000.0	7.0	6.851800441741943	2.577451705932617
1.0	73080000.0	73090000.0	5.0	6.777627468109131	2.5692460536956787
1.0	73090000.0	73100000.0	3.0	6.993268013000488	2.5919203758239746
1.0	73110000.0	73120000.0	13.0	6.874320030212402	2.5798585414886475
1.0	73120000.0	73130000.0	10.0	6.9073286056518555	2.529451847076416
1.0	73150000.0	73160000.0	7.0	7.08444356918335	2.538813829421997
1.0	73250000.0	73260000.0	3.0	7.3402814865112305	2.5636065006256104
1.0	73350000.0	73360000.0	10.0	7.009834289550781	2.504025936126709
1.0	73390000.0	73400000.0	5.0	7.564696311950684	2.5175068378448486
1.0	73510000.0	73520000.0	2.0	8.168177604675293	2.537081241607666
1.0	73530000.0	73540000.0	6.0	8.022287368774414	2.5568766593933105
1.0	73570000.0	73580000.0	10.0	8.46550178527832	2.517185688018799
1.0	73590000.0	73600000.0	6.0	8.563966751098633	2.5723538398742676
1.0	73640000.0	73650000.0	14.0	8.336906433105469	2.6496784687042236
1.0	73650000.0	73660000.0	9.0	8.323362350463867	2.518562078475952
1.0	73720000.0	73730000.0	9.0	8.3893461227417	2.5561604499816895
1.0	73760000.0	73770000.0	10.0	7.392828464508057	2.565680980682373
1.0	73780000.0	73790000.0	10.0	7.2597975730896	2.5693297386169434
1.0	73810000.0	73820000.0	10.0	7.685141563415527	2.521392822265625
1.0	73830000.0	73840000.0	7.0	7.483499050140381	2.523576498031616
1.0	73990000.0	74000000.0	4.0	6.287206172943115	2.5011229515075684
1.0	74030000.0	74040000.0	4.0	6.046660423278809	2.465780019760132
1.0	74060000.0	74070000.0	5.0	5.926967144012451	2.4449453353881836
1.0	74110000.0	74120000.0	8.0	5.174201011657715	2.288753032684326
1.0	74120000.0	74130000.0	10.0	5.211417198181152	2.2975010871887207
1.0	74140000.0	74150000.0	7.0	5.182571887969971	2.2907299995422363
1.0	74180000.0	74190000.0	11.0	5.8925299644470215	2.4387481212615967
1.0	74190000.0	74200000.0	8.0	6.018553256988525	2.4429407119750977
1.0	74200000.0	74210000.0	5.0	6.400546073913574	2.4792275428771973
1.0	74220000.0	74230000.0	3.0	6.517453670501709	2.486417055130005
1.0	74250000.0	74260000.0	7.0	5.906863212585449	2.441338062286377
1.0	74270000.0	74280000.0	6.0	5.882386207580566	2.4369053840637207
1.0	74340000.0	74350000.0	5.0	6.326671600341797	2.5102477073669434
1.0	74380000.0	74390000.0	7.0	6.215871810913086	2.493367910385132
1.0	74390000.0	74400000.0	11.0	5.8727006912231445	2.435138463973999
1.0	74420000.0	74430000.0	6.0	6.232733726501465	2.4562454223632812
1.0	74440000.0	74450000.0	3.0	6.309963703155518	2.489713430404663
1.0	74450000.0	74460000.0	6.0	6.0897216796875	2.4630126953125
1.0	74500000.0	74510000.0	9.0	6.213865756988525	2.493053436279297
1.0	74530000.0	74540000.0	2.0	5.468887805938721	2.355086088180542
1.0	74590000.0	74600000.0	4.0	4.39750337600708	2.0813748836517334
1.0	74610000.0	74620000.0	6.0	4.721312522888184	2.173633098602295
1.0	74620000.0	74630000.0	4.0	4.608421325683594	2.142420530319214
1.0	74660000.0	74670000.0	1.0	3.7343430519104004	1.8657410144805908
1.0	74670000.0	74680000.0	2.0	3.500972032546997	1.8223711252212524
1.0	74690000.0	74700000.0	8.0	4.4241485595703125	2.0892844200134277
1.0	74750000.0	74760000.0	5.0	4.146597385406494	2.0040669441223145
1.0	74760000.0	74770000.0	2.0	4.396186828613281	2.0809826850891113
1.0	74780000.0	74790000.0	8.0	4.199581146240234	2.0208206176757812
1.0	74800000.0	74810000.0	3.0	4.220700740814209	2.0274338722229004
1.0	74830000.0	74840000.0	4.0	4.22359561920166	2.028337240219116
1.0	74940000.0	74950000.0	4.0	4.49422550201416	2.1098129749298096
1.0	75030000.0	75040000.0	3.0	5.25728702545166	2.3081350326538086
1.0	75140000.0	75150000.0	6.0	4.128659248352051	1.998342514038086
1.0	75160000.0	75170000.0	3.0	3.3225655555725098	1.7131073474884033
1.0	75230000.0	75240000.0	1.0	3.3670737743377686	1.825537919998169
1.0	75240000.0	75250000.0	4.0	4.053718566894531	1.9741408824920654
1.0	75270000.0	75280000.0	5.0	4.208858489990234	2.0237300395965576
1.0	75290000.0	75300000.0	3.0	4.541579246520996	2.123460531234741
1.0	75300000.0	75310000.0	6.0	4.64720344543457	2.1532578468322754
1.0	75350000.0	75360000.0	6.0	5.359528541564941	2.331252336502075
1.0	75370000.0	75380000.0	5.0	5.017815589904785	2.2508163452148438
1.0	75460000.0	75470000.0	7.0	4.96882963180542	2.238541603088379
1.0	75510000.0	75520000.0	4.0	4.697676658630371	2.167182207107544
1.0	75520000.0	75530000.0	9.0	4.213876247406006	2.025300979614258
1.0	75560000.0	75570000.0	6.0	4.254937171936035	2.0380778312683105
1.0	75710000.0	75720000.0	7.0	3.642653226852417	1.8330249786376953
1.0	75730000.0	75740000.0	3.0	3.7267346382141113	1.8630539178848267
1.0	75750000.0	75760000.0	4.0	3.6627120971679688	1.8402435779571533
1.0	75780000.0	75790000.0	3.0	3.8398380279541016	1.9024969339370728
1.0	75790000.0	75800000.0	4.0	3.8182106018066406	1.8950389623641968
1.0	75830000.0	75840000.0	2.0	3.797863006591797	1.8879854679107666
1.0	75880000.0	75890000.0	3.0	3.6877188682556152	1.8491945266723633
1.0	75890000.0	75900000.0	4.0	3.8444855213165283	1.9040944576263428
1.0	75970000.0	75980000.0	5.0	4.190489768981934	2.0179622173309326
1.0	76040000.0	76050000.0	6.0	4.151666164398193	2.0056796073913574
1.0	76090000.0	76100000.0	4.0	3.9260025024414062	1.9318199157714844
1.0	76130000.0	76140000.0	4.0	3.4892966747283936	1.7766872644424438
1.0	76230000.0	76240000.0	3.0	3.181213855743408	1.7787582874298096
1.0	76250000.0	76260000.0	3.0	2.9780642986297607	1.573878526687622
1.0	76300000.0	76310000.0	6.0	3.5348548889160156	1.793636679649353
1.0	76370000.0	76380000.0	7.0	3.946697950363159	1.9387696981430054
1.0	76410000.0	76420000.0	3.0	4.214657783508301	2.025545597076416
1.0	76480000.0	76490000.0	4.0	4.14102840423584	2.0022928714752197
1.0	76490000.0	76500000.0	4.0	4.290680885314941	2.0490882396698
1.0	76520000.0	76530000.0	8.0	4.1983489990234375	2.020432949066162
1.0	76640000.0	76650000.0	2.0	4.687292098999023	2.1643338203430176
1.0	76690000.0	76700000.0	4.0	4.3978166580200195	2.0814685821533203
1.0	76770000.0	76780000.0	6.0	4.308862209320068	2.054649829864502
1.0	76780000.0	76790000.0	6.0	4.379142761230469	2.0758914947509766
1.0	76790000.0	76800000.0	5.0	4.363350868225098	2.071153163909912
1.0	76800000.0	76810000.0	5.0	4.8405585289001465	2.2055063247680664
1.0	76940000.0	76950000.0	8.0	4.5532331466674805	2.1267919540405273
1.0	77050000.0	77060000.0	3.0	5.123217582702637	2.276594638824463
1.0	77120000.0	77130000.0	7.0	5.111251354217529	2.2737114429473877
1.0	77160000.0	77170000.0	7.0	5.52615213394165	2.367198944091797
1.0	77270000.0	77280000.0	6.0	4.202051639556885	2.0215959548950195
1.0	77290000.0	77300000.0	5.0	3.816828966140747	1.8945610523223877
1.0	77310000.0	77320000.0	5.0	4.1007208824157715	1.9893743991851807
1.0	77350000.0	77360000.0	2.0	3.4040939807891846	1.7198559045791626
1.0	77370000.0	77380000.0	3.0	2.9071481227874756	1.543877124786377
1.0	77450000.0	77460000.0	3.0	3.1793153285980225	1.739720344543457
1.0	77600000.0	77610000.0	2.0	2.181734085083008	1.2097935676574707
1.0	77620000.0	77630000.0	0.0	2.305449962615967	1.270323395729065
1.0	77660000.0	77670000.0	2.0	2.6624152660369873	1.5650652647018433
1.0	77710000.0	77720000.0	6.0	3.1035897731781006	1.6257606744766235
1.0	77760000.0	77770000.0	7.0	3.5385260581970215	1.794994592666626
1.0	77810000.0	77820000.0	5.0	4.074818134307861	1.981001615524292
1.0	77840000.0	77850000.0	1.0	4.079812526702881	1.9826200008392334
1.0	77940000.0	77950000.0	7.0	3.3114871978759766	1.8081156015396118
1.0	77970000.0	77980000.0	7.0	3.4337737560272217	1.7335522174835205
1.0	78040000.0	78050000.0	1.0	2.2164411544799805	1.2269222736358643
1.0	78070000.0	78080000.0	1.0	2.209016799926758	1.2232695817947388
1.0	78180000.0	78190000.0	3.0	1.793046236038208	1.01025390625
1.0	78200000.0	78210000.0	1.0	1.8264144659042358	1.0279219150543213
1.0	78240000.0	78250000.0	2.0	2.164763927459717	1.20137619972229
1.0	78280000.0	78290000.0	2.0	1.7540467977523804	0.9894841909408569
1.0	78350000.0	78360000.0	1.0	2.4648590087890625	1.346149206161499
1.0	78380000.0	78390000.0	5.0	2.000175714492798	1.1183236837387085
1.0	78400000.0	78410000.0	1.0	1.8721303939819336	1.0519682168960571
1.0	78480000.0	78490000.0	0.0	2.1601955890655518	1.199105978012085
1.0	78570000.0	78580000.0	1.0	2.210117816925049	1.223810076713562
1.0	78580000.0	78590000.0	3.0	2.047611951828003	1.1425222158432007
1.0	78610000.0	78620000.0	1.0	2.1845250129699707	1.2111752033233643
1.0	78780000.0	78790000.0	4.0	3.330852508544922	1.6922842264175415
1.0	78820000.0	78830000.0	4.0	3.587265729904175	1.8129127025604248
1.0	79010000.0	79020000.0	5.0	4.0156378746032715	1.9616639614105225
1.0	79080000.0	79090000.0	1.0	3.0533559322357178	1.6115363836288452
1.0	79150000.0	79160000.0	2.0	3.409971237182617	1.746742606163025
1.0	79200000.0	79210000.0	0.0	3.995429515838623	1.954994559288025
1.0	79230000.0	79240000.0	3.0	4.0705060958862305	1.9796024560928345
1.0	79280000.0	79290000.0	3.0	4.457303047180176	2.099045753479004
1.0	79350000.0	79360000.0	3.0	4.6779279708862305	2.1617579460144043
1.0	79420000.0	79430000.0	1.0	6.337359428405762	2.5051286220550537
1.0	79500000.0	79510000.0	5.0	6.119932174682617	2.477994441986084
1.0	79530000.0	79540000.0	2.0	6.731606960296631	2.514906644821167
1.0	79550000.0	79560000.0	3.0	6.452643394470215	2.528298854827881
1.0	79570000.0	79580000.0	4.0	6.561060905456543	2.5095558166503906
1.0	79590000.0	79600000.0	10.0	6.18973970413208	2.4892499446868896
1.0	79670000.0	79680000.0	5.0	6.851430416107178	2.544111967086792
1.0	79690000.0	79700000.0	7.0	6.829220771789551	2.5489890575408936
1.0	79700000.0	79710000.0	7.0	6.365367889404297	2.5159220695495605
1.0	79710000.0	79720000.0	4.0	6.763829231262207	2.514932155609131
1.0	79720000.0	79730000.0	8.0	5.962780952453613	2.451293468475342
1.0	79900000.0	79910000.0	7.0	6.181402683258057	2.4879257678985596
1.0	79920000.0	79930000.0	6.0	6.51544189453125	2.5368435382843018
1.0	79970000.0	79980000.0	7.0	5.039217472076416	2.2561209201812744
1.0	79990000.0	80000000.0	6.0	6.271875858306885	2.4784140586853027
1.0	80120000.0	80130000.0	4.0	6.868598937988281	2.5792508125305176
1.0	80130000.0	80140000.0	5.0	6.761839389801025	2.5438201427459717
1.0	80150000.0	80160000.0	13.0	6.355355262756348	2.482455253601074
1.0	80230000.0	80240000.0	7.0	7.417998313903809	2.512164831161499
1.0	80240000.0	80250000.0	11.0	7.419836521148682	2.5243263244628906
1.0	80420000.0	80430000.0	6.0	7.533129692077637	2.531332015991211
1.0	80470000.0	80480000.0	13.0	5.8470139503479	2.430417537689209
1.0	80520000.0	80530000.0	6.0	6.142477989196777	2.4816701412200928
1.0	80530000.0	80540000.0	5.0	6.532439231872559	2.5391042232513428
1.0	80660000.0	80670000.0	6.0	7.120261192321777	2.5962796211242676
1.0	80720000.0	80730000.0	11.0	6.757601261138916	2.549567461013794
1.0	80750000.0	80760000.0	7.0	6.739947319030762	2.5649149417877197
1.0	80790000.0	80800000.0	11.0	6.497607231140137	2.473936080932617
1.0	80930000.0	80940000.0	9.0	5.692026138305664	2.4008657932281494
1.0	80980000.0	80990000.0	5.0	6.123251914978027	2.4785382747650146
1.0	81080000.0	81090000.0	10.0	6.324889183044434	2.509983777999878
1.0	81110000.0	81120000.0	7.0	7.03814697265625	2.542020082473755
1.0	81160000.0	81170000.0	8.0	5.8219828605651855	2.425769329071045
1.0	81180000.0	81190000.0	5.0	6.509149074554443	2.512211322784424
1.0	81200000.0	81210000.0	8.0	5.043389797210693	2.257150650024414
1.0	81240000.0	81250000.0	4.0	6.6233391761779785	2.5508179664611816
1.0	81290000.0	81300000.0	2.0	6.064623832702637	2.4688122272491455
1.0	81340000.0	81350000.0	6.0	5.399903297424316	2.3401589393615723
1.0	81390000.0	81400000.0	4.0	4.978710651397705	2.241032361984253
1.0	81430000.0	81440000.0	4.0	5.285264492034912	2.3145413398742676
1.0	81440000.0	81450000.0	5.0	4.876595497131348	2.2149181365966797
1.0	81450000.0	81460000.0	4.0	4.794358253479004	2.1932904720306396
1.0	81490000.0	81500000.0	5.0	4.5272016525268555	2.119335889816284
1.0	81540000.0	81550000.0	3.0	4.782835960388184	2.190218448638916
1.0	81550000.0	81560000.0	5.0	4.502573490142822	2.112231969833374
1.0	81560000.0	81570000.0	6.0	4.540890693664551	2.1232638359069824
1.0	81640000.0	81650000.0	3.0	3.888113498687744	1.9190022945404053
1.0	81790000.0	81800000.0	7.0	3.6056175231933594	1.819605827331543
1.0	81810000.0	81820000.0	2.0	3.840557098388672	1.9027440547943115
1.0	81830000.0	81840000.0	4.0	3.8359687328338623	1.9011657238006592
1.0	81870000.0	81880000.0	6.0	3.8756630420684814	1.914764404296875
1.0	81920000.0	81930000.0	1.0	4.44916296005249	2.0966570377349854
1.0	81930000.0	81940000.0	4.0	4.235486030578613	2.0320422649383545
1.0	81950000.0	81960000.0	10.0	4.024442195892334	1.96455979347229
1.0	81980000.0	81990000.0	6.0	4.039379596710205	1.969456672668457
1.0	82100000.0	82110000.0	3.0	3.5040183067321777	1.7821838855743408
1.0	82190000.0	82200000.0	1.0	3.540184736251831	1.7956079244613647
1.0	82230000.0	82240000.0	4.0	3.2553062438964844	1.683875322341919
1.0	82320000.0	82330000.0	4.0	3.5585360527038574	1.8023751974105835
1.0	82330000.0	82340000.0	2.0	3.3421874046325684	1.702441930770874
1.0	82380000.0	82390000.0	3.0	3.681947708129883	1.8471343517303467
1.0	82460000.0	82470000.0	5.0	3.6285805702209473	1.8279399871826172
1.0	82480000.0	82490000.0	7.0	3.6683483123779297	1.8422658443450928
1.0	82510000.0	82520000.0	2.0	3.8557937145233154	1.9079736471176147
1.0	82590000.0	82600000.0	1.0	2.8337562084198	1.6235721111297607
1.0	82600000.0	82610000.0	5.0	2.782646656036377	1.681951880455017
1.0	82610000.0	82620000.0	6.0	3.064770221710205	1.6066207885742188
1.0	82750000.0	82760000.0	1.0	3.3994204998016357	1.7427186965942383
1.0	82770000.0	82780000.0	3.0	3.0991899967193604	1.6240546703338623
1.0	82800000.0	82810000.0	2.0	3.371628522872925	1.7320703268051147
1.0	82810000.0	82820000.0	3.0	3.3595573902130127	1.7274248600006104
1.0	82820000.0	82830000.0	3.0	3.4879136085510254	1.7761691808700562
1.0	82830000.0	82840000.0	1.0	3.3629519939422607	1.7287324666976929
1.0	82870000.0	82880000.0	1.0	3.5368103981018066	1.7943603992462158
1.0	82890000.0	82900000.0	2.0	3.5754337310791016	1.808582067489624
1.0	82900000.0	82910000.0	8.0	3.225024461746216	1.6747715473175049
1.0	83000000.0	83010000.0	2.0	4.023263454437256	1.964172124862671
1.0	83020000.0	83030000.0	3.0	3.6042187213897705	1.8190968036651611
1.0	83160000.0	83170000.0	2.0	3.428823947906494	1.753909707069397
1.0	83190000.0	83200000.0	5.0	3.0457043647766113	1.6020641326904297
1.0	83210000.0	83220000.0	3.0	3.190040111541748	1.6608139276504517
1.0	83340000.0	83350000.0	2.0	3.139019727706909	1.6402623653411865
1.0	83380000.0	83390000.0	1.0	3.3226687908172607	1.7131469249725342
1.0	83480000.0	83490000.0	0.0	2.821741819381714	1.5791394710540771
1.0	83490000.0	83500000.0	3.0	2.7752537727355957	1.4704225063323975
1.0	83500000.0	83510000.0	2.0	2.7967588901519775	1.4890146255493164
1.0	83550000.0	83560000.0	1.0	2.4004204273223877	1.5665655136108398
1.0	83580000.0	83590000.0	1.0	2.076369524002075	1.5324960947036743
1.0	83890000.0	83900000.0	0.0	1.4982349872589111	0.850400447845459
1.0	83930000.0	83940000.0	1.0	1.7212517261505127	0.971922755241394
1.0	83960000.0	83970000.0	2.0	2.1947689056396484	1.552920937538147
1.0	83970000.0	83980000.0	1.0	2.1897494792938232	1.5577515363693237
1.0	84160000.0	84170000.0	5.0	2.662226438522339	1.4366660118103027
1.0	84230000.0	84240000.0	2.0	2.497845411300659	1.369097352027893
1.0	84250000.0	84260000.0	2.0	2.5177817344665527	1.5645633935928345
1.0	84260000.0	84270000.0	3.0	2.310497283935547	1.2711950540542603
1.0	84270000.0	84280000.0	2.0	2.419283866882324	1.5900979042053223
1.0	84300000.0	84310000.0	5.0	2.384503126144409	1.5994987487792969
1.0	84310000.0	84320000.0	4.0	2.2354493141174316	1.236254334449768
1.0	84360000.0	84370000.0	1.0	2.396069049835205	1.3137271404266357
1.0	84380000.0	84390000.0	1.0	2.2978851795196533	1.2666631937026978
1.0	84420000.0	84430000.0	3.0	2.2560458183288574	1.2463268041610718
1.0	84630000.0	84640000.0	1.0	1.7576261758804321	0.9913966059684753
1.0	84680000.0	84690000.0	0.0	1.862613320350647	1.0469770431518555
1.0	84880000.0	84890000.0	1.0	1.979532241821289	1.1077269315719604
1.0	84900000.0	84910000.0	3.0	1.8460578918457031	1.0382760763168335
1.0	84920000.0	84930000.0	1.0	2.0610618591308594	1.149346113204956
1.0	84960000.0	84970000.0	2.0	1.702370285987854	0.961772620677948
1.0	85060000.0	85070000.0	2.0	1.924245834350586	1.0791549682617188
1.0	85110000.0	85120000.0	1.0	1.687254548072815	0.9536264538764954
1.0	85130000.0	85140000.0	1.0	1.7845855951309204	1.00575852394104
1.0	85150000.0	85160000.0	0.0	1.8837236166000366	1.0580376386642456
1.0	85160000.0	85170000.0	3.0	1.89138662815094	1.0620415210723877
1.0	85230000.0	85240000.0	4.0	1.9278106689453125	1.0810067653656006
1.0	85240000.0	85250000.0	1.0	2.0063695907592773	1.1214958429336548
1.0	85330000.0	85340000.0	2.0	2.080110549926758	1.1589791774749756
1.0	85450000.0	85460000.0	0.0	2.195335626602173	1.2165204286575317
1.0	85460000.0	85470000.0	5.0	2.040043592453003	1.1386773586273193
1.0	85500000.0	85510000.0	3.0	2.144404888153076	1.1912436485290527
1.0	85550000.0	85560000.0	2.0	2.0412423610687256	1.1392854452133179
1.0	85570000.0	85580000.0	4.0	2.007377862930298	1.1220128536224365
1.0	85640000.0	85650000.0	1.0	1.8458465337753296	1.0381650924682617
1.0	85760000.0	85770000.0	2.0	1.7596839666366577	0.992495059967041
1.0	85800000.0	85810000.0	0.0	1.8460748195648193	1.038285493850708
1.0	85810000.0	85820000.0	1.0	1.7862218618392944	1.006628394126892
1.0	85890000.0	85900000.0	3.0	1.7131950855255127	0.9675945043563843
1.0	85920000.0	85930000.0	3.0	1.8434545993804932	1.03690505027771
1.0	85950000.0	85960000.0	1.0	2.0147898197174072	1.1258020401000977
1.0	86000000.0	86010000.0	5.0	1.7978683710098267	1.0128133296966553
1.0	86100000.0	86110000.0	2.0	1.8303110599517822	1.0299783945083618
1.0	86120000.0	86130000.0	0.0	1.6480705738067627	0.9324294924736023
1.0	86130000.0	86140000.0	2.0	1.702537178993225	0.9618629217147827
1.0	86160000.0	86170000.0	4.0	1.829306960105896	1.029449224472046
1.0	86180000.0	86190000.0	1.0	2.514385223388672	1.587196707725525
1.0	86240000.0	86250000.0	6.0	2.461395263671875	1.6139768362045288
1.0	86260000.0	86270000.0	2.0	2.9255130290985107	1.563791036605835
1.0	86310000.0	86320000.0	2.0	2.837437391281128	1.6423755884170532
1.0	86330000.0	86340000.0	3.0	2.6176233291625977	1.4035327434539795
1.0	86370000.0	86380000.0	8.0	2.905503511428833	1.5399560928344727
1.0	86450000.0	86460000.0	5.0	2.877483367919922	1.675967812538147
1.0	86460000.0	86470000.0	3.0	3.0678887367248535	1.6112165451049805
1.0	86490000.0	86500000.0	2.0	3.1065917015075684	1.6270776987075806
1.0	86510000.0	86520000.0	0.0	3.119152545928955	1.6321964263916016
1.0	86570000.0	86580000.0	4.0	2.878356456756592	1.5315645933151245
1.0	86650000.0	86660000.0	3.0	2.614795446395874	1.5668814182281494
1.0	86690000.0	86700000.0	2.0	2.5334925651550293	1.603136420249939
1.0	86780000.0	86790000.0	3.0	2.3103320598602295	1.5816316604614258
1.0	86820000.0	86830000.0	3.0	1.9270941019058228	1.0806338787078857
1.0	86870000.0	86880000.0	2.0	2.197239637374878	1.217460036277771
1.0	86940000.0	86950000.0	0.0	2.026956558227539	1.1320116519927979
1.0	87110000.0	87120000.0	1.0	2.1546289920806885	1.1963366270065308
1.0	87150000.0	87160000.0	2.0	1.9625914096832275	1.0990039110183716
1.0	87220000.0	87230000.0	3.0	2.100771427154541	1.1693904399871826
1.0	87230000.0	87240000.0	0.0	2.122016429901123	1.1800529956817627
1.0	87360000.0	87370000.0	2.0	1.8666273355484009	1.0490825176239014
1.0	87490000.0	87500000.0	0.0	2.3514528274536133	1.2924550771713257
1.0	87540000.0	87550000.0	5.0	2.2355055809020996	1.2362816333770752
1.0	87550000.0	87560000.0	3.0	2.117877244949341	1.1779791116714478
1.0	87560000.0	87570000.0	1.0	2.4422781467437744	1.3355560302734375
1.0	87580000.0	87590000.0	6.0	2.25213360786438	1.2444168329238892
1.0	87610000.0	87620000.0	2.0	2.390673875808716	1.3111652135849
1.0	87650000.0	87660000.0	1.0	2.8271164894104004	1.5947033166885376
1.0	87770000.0	87780000.0	3.0	2.6286635398864746	1.5407997369766235
1.0	87780000.0	87790000.0	2.0	2.6581668853759766	1.6602615118026733
1.0	87830000.0	87840000.0	2.0	2.5849220752716064	1.401653528213501
1.0	87980000.0	87990000.0	3.0	2.9806442260742188	1.579161286354065
1.0	87990000.0	88000000.0	4.0	2.593496322631836	1.6425384283065796
1.0	88000000.0	88010000.0	4.0	2.809469223022461	1.5653923749923706
1.0	88030000.0	88040000.0	1.0	2.869762897491455	1.5657157897949219
1.0	88090000.0	88100000.0	0.0	2.8791909217834473	1.5934642553329468
1.0	88110000.0	88120000.0	3.0	2.542224884033203	1.6332647800445557
1.0	88120000.0	88130000.0	2.0	2.7236077785491943	1.5067943334579468
1.0	88150000.0	88160000.0	2.0	2.6765007972717285	1.502578854560852
1.0	88230000.0	88240000.0	6.0	2.9068353176116943	1.5731914043426514
1.0	88330000.0	88340000.0	4.0	2.953927993774414	1.6825937032699585
1.0	88360000.0	88370000.0	2.0	3.192850112915039	1.6464576721191406
1.0	88450000.0	88460000.0	4.0	3.1645631790161133	1.633927583694458
1.0	88460000.0	88470000.0	4.0	3.175144910812378	1.6353048086166382
1.0	88610000.0	88620000.0	3.0	3.2867965698242188	1.6991468667984009
1.0	88730000.0	88740000.0	2.0	3.148102045059204	1.6439374685287476
1.0	88740000.0	88750000.0	2.0	3.1690011024475098	1.652367353439331
1.0	88800000.0	88810000.0	1.0	2.6642353534698486	1.651812195777893
1.0	88810000.0	88820000.0	6.0	2.2916481494903564	1.2636420726776123
1.0	88840000.0	88850000.0	2.0	3.0635712146759033	1.6048498153686523
1.0	88920000.0	88930000.0	4.0	3.0444188117980957	1.6003167629241943
1.0	88980000.0	88990000.0	4.0	3.1334335803985596	1.6246912479400635
1.0	89070000.0	89080000.0	0.0	2.773620128631592	1.6566511392593384
1.0	89090000.0	89100000.0	3.0	2.7754476070404053	1.5234085321426392
1.0	89150000.0	89160000.0	2.0	1.8211700916290283	1.0251508951187134
1.0	89160000.0	89170000.0	1.0	1.8685144186019897	1.0500729084014893
1.0	89170000.0	89180000.0	3.0	1.8209335803985596	1.025025725364685
1.0	89270000.0	89280000.0	1.0	1.5530588626861572	0.8805772066116333
1.0	89280000.0	89290000.0	2.0	1.6442315578460693	0.9303468465805054
1.0	89300000.0	89310000.0	1.0	1.6631696224212646	0.9406105875968933
1.0	89340000.0	89350000.0	1.0	1.585837721824646	0.8985345959663391
1.0	89350000.0	89360000.0	3.0	1.434987187385559	0.8153970837593079
1.0	89460000.0	89470000.0	2.0	2.0958590507507324	1.1669191122055054
1.0	89570000.0	89580000.0	5.0	2.0475528240203857	1.1424930095672607
1.0	89630000.0	89640000.0	3.0	2.699103832244873	1.5953385829925537
1.0	89730000.0	89740000.0	1.0	2.10343599319458	1.540364146232605
1.0	89760000.0	89770000.0	0.0	2.210522413253784	1.5247128009796143
1.0	89920000.0	89930000.0	2.0	1.7377889156341553	0.9807894825935364
1.0	89960000.0	89970000.0	0.0	1.8036601543426514	1.0158838033676147
1.0	89990000.0	90000000.0	1.0	1.6136720180511475	0.9137261509895325
1.0	90000000.0	90010000.0	1.0	1.862058401107788	1.0466865301132202
1.0	90040000.0	90050000.0	1.0	1.6620575189590454	0.9400092959403992
1.0	90120000.0	90130000.0	1.0	1.8690338134765625	1.0503451824188232
1.0	90160000.0	90170000.0	0.0	1.7660739421844482	0.9959027171134949
1.0	90440000.0	90450000.0	0.0	1.8489574193954468	1.0398025512695312
1.0	90570000.0	90580000.0	1.0	2.267120838165283	1.251726746559143
1.0	90620000.0	90630000.0	6.0	2.239070415496826	1.5064986944198608
1.0	90660000.0	90670000.0	3.0	2.4480443000793457	1.5299417972564697
1.0	90740000.0	90750000.0	2.0	2.4747467041015625	1.6183929443359375
1.0	90920000.0	90930000.0	3.0	3.2320644855499268	1.6775659322738647
1.0	90970000.0	90980000.0	4.0	3.213258743286133	1.6546165943145752
1.0	90990000.0	91000000.0	2.0	3.4299635887145996	1.7543423175811768
1.0	91020000.0	91030000.0	3.0	2.785536766052246	1.6850597858428955
1.0	91110000.0	91120000.0	1.0	3.5034403800964355	1.7819684743881226
1.0	91120000.0	91130000.0	3.0	3.4827170372009277	1.7742245197296143
1.0	91190000.0	91200000.0	6.0	3.2177796363830566	1.6698119640350342
1.0	91210000.0	91220000.0	5.0	3.3614604473114014	1.7281577587127686
1.0	91260000.0	91270000.0	2.0	3.107525110244751	1.6274579763412476
1.0	91290000.0	91300000.0	3.0	2.8910574913024902	1.6627910137176514
1.0	91360000.0	91370000.0	1.0	2.1678428649902344	1.2029058933258057
1.0	91420000.0	91430000.0	3.0	1.7309143543243408	0.977105975151062
1.0	91480000.0	91490000.0	2.0	1.9407600164413452	1.0877196788787842
1.0	91510000.0	91520000.0	3.0	2.603198528289795	1.6382839679718018
1.0	91530000.0	91540000.0	2.0	2.731931209564209	1.6270164251327515
1.0	91590000.0	91600000.0	6.0	2.821990728378296	1.6562354564666748
1.0	91620000.0	91630000.0	3.0	3.107248067855835	1.6374536752700806
1.0	91640000.0	91650000.0	3.0	3.22114896774292	1.6732313632965088
1.0	91650000.0	91660000.0	3.0	3.2577717304229736	1.687735915184021
1.0	91690000.0	91700000.0	1.0	3.7495102882385254	1.871084213256836
1.0	91710000.0	91720000.0	4.0	2.9214606285095215	1.5359097719192505
1.0	91770000.0	91780000.0	5.0	3.520387649536133	1.788273811340332
1.0	91810000.0	91820000.0	6.0	3.4137942790985107	1.7481982707977295
1.0	91970000.0	91980000.0	4.0	2.148763656616211	1.193415880203247
1.0	92040000.0	92050000.0	2.0	2.3622519969940186	1.2976219654083252
1.0	92050000.0	92060000.0	5.0	2.5726304054260254	1.382535457611084
1.0	92080000.0	92090000.0	4.0	2.4092116355895996	1.3199570178985596
1.0	92160000.0	92170000.0	1.0	2.6934096813201904	1.6178020238876343
1.0	92180000.0	92190000.0	2.0	2.131375551223755	1.1847366094589233
1.0	92200000.0	92210000.0	1.0	2.0870814323425293	1.162496566772461
1.0	92210000.0	92220000.0	1.0	2.0126328468322754	1.1246988773345947
1.0	92220000.0	92230000.0	4.0	2.026292562484741	1.1316725015640259
1.0	92240000.0	92250000.0	2.0	1.94412100315094	1.0894585847854614
1.0	92270000.0	92280000.0	1.0	2.0250508785247803	1.1310397386550903
1.0	92300000.0	92310000.0	3.0	2.0393929481506348	1.138346552848816
1.0	92350000.0	92360000.0	4.0	2.2392396926879883	1.2381107807159424
1.0	92400000.0	92410000.0	1.0	2.8372480869293213	1.6721928119659424
1.0	92410000.0	92420000.0	6.0	2.69038462638855	1.6584573984146118
1.0	92430000.0	92440000.0	4.0	2.937593936920166	1.7186791896820068
1.0	92580000.0	92590000.0	2.0	2.46058988571167	1.3441507816314697
1.0	92620000.0	92630000.0	2.0	2.691833019256592	1.456557273864746
1.0	92710000.0	92720000.0	4.0	1.8466253280639648	1.038574457168579
1.0	92870000.0	92880000.0	2.0	2.092118501663208	1.1650358438491821
1.0	92930000.0	92940000.0	1.0	2.2333970069885254	1.2352479696273804
1.0	93000000.0	93010000.0	2.0	1.8444936275482178	1.0374523401260376
1.0	93110000.0	93120000.0	2.0	1.7104227542877197	0.9661046862602234
1.0	93200000.0	93210000.0	1.0	1.7601346969604492	0.9927352666854858
1.0	93260000.0	93270000.0	4.0	1.74295175075531	0.9835535287857056
1.0	93330000.0	93340000.0	1.0	1.7178205251693726	0.9700806736946106
1.0	93360000.0	93370000.0	2.0	1.599981665611267	0.9062606692314148
1.0	93380000.0	93390000.0	2.0	1.7185986042022705	0.9704983830451965
1.0	93480000.0	93490000.0	5.0	2.137829542160034	1.1879620552062988
1.0	93550000.0	93560000.0	2.0	2.0395545959472656	1.138427495956421
1.0	93570000.0	93580000.0	0.0	2.145097255706787	1.1915885210037231
1.0	93700000.0	93710000.0	2.0	1.7922031879425049	1.0098061561584473
1.0	93740000.0	93750000.0	2.0	1.829541563987732	1.0295722484588623
1.0	93750000.0	93760000.0	2.0	1.733915090560913	0.9787141680717468
1.0	93780000.0	93790000.0	0.0	1.7813422679901123	1.0040349960327148
1.0	93810000.0	93820000.0	2.0	2.475973129272461	1.3513448238372803
1.0	93900000.0	93910000.0	3.0	1.8641103506088257	1.0477633476257324
1.0	93980000.0	93990000.0	1.0	1.8531309366226196	1.0419957637786865
1.0	94000000.0	94010000.0	2.0	1.6258132457733154	0.9203380346298218
1.0	94010000.0	94020000.0	0.0	1.6004822254180908	0.9065340161323547
1.0	94080000.0	94090000.0	1.0	1.6975696086883545	0.959187388420105
1.0	94130000.0	94140000.0	2.0	1.6599458456039429	0.9388658404350281
1.0	94200000.0	94210000.0	2.0	1.7684046030044556	0.9971462488174438
1.0	94260000.0	94270000.0	1.0	1.7846477031707764	1.0057915449142456
1.0	94300000.0	94310000.0	0.0	1.8454309701919556	1.0379457473754883
1.0	94330000.0	94340000.0	1.0	1.7461764812469482	0.9852773547172546
1.0	94370000.0	94380000.0	0.0	2.422874927520752	1.3264156579971313
1.0	94440000.0	94450000.0	3.0	1.9170358180999756	1.075408697128296
1.0	94650000.0	94660000.0	1.0	2.246831178665161	1.241825819015503
1.0	94780000.0	94790000.0	2.0	2.5518405437469482	1.3938648700714111
1.0	94810000.0	94820000.0	0.0	2.5489885807037354	1.3851865530014038
1.0	94890000.0	94900000.0	1.0	1.6880857944488525	0.9540742039680481
1.0	94900000.0	94910000.0	2.0	1.6609166860580444	0.9393907785415649
1.0	94930000.0	94940000.0	0.0	1.7035385370254517	0.9624013900756836
1.0	94980000.0	94990000.0	3.0	1.7285268306732178	0.9758250117301941
1.0	95050000.0	95060000.0	1.0	1.9473903179168701	1.0911508798599243
1.0	95140000.0	95150000.0	1.0	2.0965094566345215	1.1672461032867432
1.0	95150000.0	95160000.0	3.0	1.9856882095336914	1.1108914613723755
1.0	95250000.0	95260000.0	2.0	1.9177281856536865	1.0757691860198975
1.0	95350000.0	95360000.0	1.0	2.1058056354522705	1.1719199419021606
1.0	95400000.0	95410000.0	5.0	1.911871314048767	1.0727208852767944
1.0	95410000.0	95420000.0	1.0	1.985011339187622	1.1105440855026245
1.0	95420000.0	95430000.0	0.0	2.0023837089538574	1.1194558143615723
1.0	95520000.0	95530000.0	1.0	2.106215238571167	1.1721267700195312
1.0	95530000.0	95540000.0	0.0	1.8657443523406982	1.0486197471618652
1.0	95650000.0	95660000.0	1.0	2.7363343238830566	1.672236680984497
1.0	95700000.0	95710000.0	1.0	2.0351576805114746	1.1361901760101318
1.0	95720000.0	95730000.0	2.0	2.543053150177002	1.4597142934799194
1.0	95740000.0	95750000.0	2.0	2.7322144508361816	1.6460397243499756
1.0	95780000.0	95790000.0	4.0	3.1221718788146973	1.6120030879974365
1.0	95820000.0	95830000.0	3.0	3.278794527053833	1.6960086822509766
1.0	95830000.0	95840000.0	2.0	3.4036738872528076	1.744341492652893
1.0	95900000.0	95910000.0	4.0	3.593885898590088	1.815331220626831
1.0	95920000.0	95930000.0	5.0	3.5614266395568848	1.8034385442733765
1.0	95970000.0	95980000.0	5.0	3.3372721672058105	1.6981033086776733
1.0	96010000.0	96020000.0	4.0	3.323573589324951	1.7134990692138672
1.0	96070000.0	96080000.0	3.0	3.118295907974243	1.6318473815917969
1.0	96090000.0	96100000.0	3.0	3.0061211585998535	1.5699455738067627
1.0	96150000.0	96160000.0	4.0	2.661008834838867	1.4865449666976929
1.0	96210000.0	96220000.0	2.0	3.46111798286438	1.7661129236221313
1.0	96240000.0	96250000.0	2.0	2.8867690563201904	1.5176825523376465
1.0	96250000.0	96260000.0	1.0	2.8837015628814697	1.5764470100402832
1.0	96300000.0	96310000.0	5.0	2.984900951385498	1.5767453908920288
1.0	96340000.0	96350000.0	4.0	3.158108949661255	1.6479793787002563
1.0	96410000.0	96420000.0	4.0	3.109973669052124	1.6078174114227295
1.0	96460000.0	96470000.0	2.0	3.347536563873291	1.722785234451294
1.0	96520000.0	96530000.0	2.0	2.6038153171539307	1.6052078008651733
1.0	96550000.0	96560000.0	7.0	3.1505227088928223	1.6449171304702759
1.0	96640000.0	96650000.0	5.0	2.9032435417175293	1.5422117710113525
1.0	96660000.0	96670000.0	1.0	2.9061949253082275	1.550885796546936
1.0	96670000.0	96680000.0	4.0	2.951127529144287	1.5465935468673706
1.0	96770000.0	96780000.0	5.0	2.634559392929077	1.6508893966674805
1.0	96830000.0	96840000.0	2.0	3.07975435256958	1.7026399374008179
1.0	96870000.0	96880000.0	3.0	3.2184340953826904	1.6513700485229492
1.0	97000000.0	97010000.0	0.0	3.3539421558380127	1.7252588272094727
1.0	97080000.0	97090000.0	5.0	2.7232871055603027	1.4484364986419678
1.0	97120000.0	97130000.0	2.0	2.633033275604248	1.6373789310455322
1.0	97150000.0	97160000.0	1.0	2.751359462738037	1.5106652975082397
1.0	97230000.0	97240000.0	3.0	2.0168838500976562	1.1268714666366577
1.0	97350000.0	97360000.0	5.0	3.2739272117614746	1.694096326828003
1.0	97400000.0	97410000.0	8.0	3.48840594291687	1.7763540744781494
1.0	97470000.0	97480000.0	5.0	3.5705337524414062	1.8067843914031982
1.0	97530000.0	97540000.0	1.0	3.4675445556640625	1.7451305389404297
1.0	97610000.0	97620000.0	4.0	3.4933559894561768	1.7830383777618408
1.0	97620000.0	97630000.0	3.0	3.2826449871063232	1.7476069927215576
1.0	97670000.0	97680000.0	1.0	3.320100784301758	1.8145034313201904
1.0	97760000.0	97770000.0	4.0	3.6141891479492188	1.8227218389511108
1.0	97780000.0	97790000.0	1.0	3.298025608062744	1.6882562637329102
1.0	97810000.0	97820000.0	3.0	3.875633716583252	1.9147541522979736
1.0	97840000.0	97850000.0	6.0	3.1845791339874268	1.7794920206069946
1.0	97870000.0	97880000.0	6.0	3.600808620452881	1.8178551197052002
1.0	97910000.0	97920000.0	8.0	4.224346160888672	2.0285723209381104
1.0	97920000.0	97930000.0	1.0	4.76577615737915	2.1856493949890137
1.0	97960000.0	97970000.0	3.0	4.208218097686768	2.023529529571533
1.0	98040000.0	98050000.0	3.0	4.315422534942627	2.0566494464874268
1.0	98050000.0	98060000.0	3.0	4.64359188079834	2.1522533893585205
1.0	98060000.0	98070000.0	1.0	4.55331563949585	2.1268160343170166
1.0	98070000.0	98080000.0	5.0	4.639169216156006	2.15102219581604
1.0	98100000.0	98110000.0	7.0	4.3184638023376465	2.05757474899292
1.0	98130000.0	98140000.0	9.0	3.6269943714141846	1.827365517616272
1.0	98270000.0	98280000.0	4.0	2.57501482963562	1.3971256017684937
1.0	98290000.0	98300000.0	1.0	2.972708225250244	1.7190204858779907
1.0	98370000.0	98380000.0	1.0	3.080902099609375	1.6452267169952393
1.0	98420000.0	98430000.0	5.0	3.325040340423584	1.6985406875610352
1.0	98450000.0	98460000.0	2.0	3.7319533824920654	1.8648971319198608
1.0	98460000.0	98470000.0	8.0	3.4688735008239746	1.742449402809143
1.0	98480000.0	98490000.0	2.0	4.162230968475342	2.0090343952178955
1.0	98560000.0	98570000.0	5.0	3.7624027729034424	1.8756093978881836
1.0	98630000.0	98640000.0	4.0	3.919762134552002	1.9297170639038086
1.0	98730000.0	98740000.0	5.0	3.398216724395752	1.7214155197143555
1.0	98830000.0	98840000.0	3.0	3.5938026905059814	1.8153005838394165
1.0	98860000.0	98870000.0	2.0	3.2575252056121826	1.7074708938598633
1.0	99010000.0	99020000.0	4.0	3.9274489879608154	1.932307481765747
1.0	99020000.0	99030000.0	4.0	3.8733177185058594	1.9139646291732788
1.0	99040000.0	99050000.0	3.0	4.031609535217285	1.9669113159179688
1.0	99060000.0	99070000.0	6.0	3.854168653488159	1.9074167013168335
1.0	99090000.0	99100000.0	2.0	3.7107748985290527	1.8574001789093018
1.0	99160000.0	99170000.0	4.0	3.0184168815612793	1.6095740795135498
1.0	99250000.0	99260000.0	4.0	3.4979939460754395	1.7799361944198608
1.0	99410000.0	99420000.0	4.0	3.8117916584014893	1.8928172588348389
1.0	99460000.0	99470000.0	4.0	3.873004913330078	1.9138578176498413
1.0	99550000.0	99560000.0	5.0	4.225316047668457	2.0288748741149902
1.0	99580000.0	99590000.0	4.0	4.054148197174072	1.9742813110351562
1.0	99750000.0	99760000.0	2.0	2.900543212890625	1.5267302989959717
1.0	99880000.0	99890000.0	4.0	2.4657464027404785	1.538622260093689
1.0	100000000.0	100010000.0	3.0	2.257460355758667	1.3106974363327026
1.0	100010000.0	100020000.0	4.0	2.042351722717285	1.1398499011993408
1.0	100020000.0	100030000.0	0.0	2.269442081451416	1.4771990776062012
1.0	100040000.0	100050000.0	0.0	2.107227325439453	1.1726347208023071
1.0	100120000.0	100130000.0	3.0	2.096658229827881	1.1673206090927124
1.0	100150000.0	100160000.0	2.0	1.8714230060577393	1.0515973567962646
1.0	100180000.0	100190000.0	1.0	1.707236886024475	0.9643917083740234
1.0	100220000.0	100230000.0	2.0	1.8656772375106812	1.0485843420028687
1.0	100270000.0	100280000.0	1.0	1.8453950881958008	1.037927269935608
1.0	100310000.0	100320000.0	2.0	1.8797696828842163	1.055969476699829
1.0	100320000.0	100330000.0	5.0	1.6910922527313232	0.9556954503059387
1.0	100330000.0	100340000.0	1.0	1.816617727279663	1.022744059562683
1.0	100410000.0	100420000.0	4.0	1.9411131143569946	1.0879027843475342
1.0	100520000.0	100530000.0	0.0	1.8352482318878174	1.0325825214385986
1.0	100540000.0	100550000.0	3.0	1.72682785987854	0.9749153852462769
1.0	100580000.0	100590000.0	1.0	1.825196623802185	1.027278184890747
1.0	100590000.0	100600000.0	3.0	1.6380908489227295	0.9270128011703491
1.0	100640000.0	100650000.0	1.0	1.9885311126708984	1.1123517751693726
1.0	100670000.0	100680000.0	3.0	1.8553966283798218	1.043188214302063
1.0	100950000.0	100960000.0	0.0	1.9689834117889404	1.1022980213165283
1.0	100960000.0	100970000.0	2.0	1.7407047748565674	0.9823523759841919
1.0	100990000.0	101000000.0	3.0	2.142514944076538	1.2678184509277344
1.0	101000000.0	101010000.0	4.0	2.184241771697998	1.3211939334869385
1.0	101040000.0	101050000.0	1.0	2.5312583446502686	1.552520751953125
1.0	101080000.0	101090000.0	2.0	3.231093168258667	1.677180528640747
1.0	101110000.0	101120000.0	7.0	2.618164539337158	1.4646542072296143
1.0	101180000.0	101190000.0	2.0	2.4255146980285645	1.3276609182357788
1.0	101210000.0	101220000.0	0.0	3.334329605102539	1.717673659324646
1.0	101260000.0	101270000.0	4.0	2.511943817138672	1.62759268283844
1.0	101310000.0	101320000.0	2.0	2.6603715419769287	1.4368059635162354
1.0	101360000.0	101370000.0	0.0	2.3816721439361572	1.3068842887878418
1.0	101400000.0	101410000.0	1.0	1.7250312566757202	0.9739516377449036
1.0	101410000.0	101420000.0	2.0	1.8417810201644897	1.0360239744186401
1.0	101440000.0	101450000.0	0.0	1.7169517278671265	0.9696131944656372
1.0	101540000.0	101550000.0	4.0	1.9956419467926025	1.1160004138946533
1.0	101570000.0	101580000.0	4.0	2.493950128555298	1.3597242832183838
1.0	101610000.0	101620000.0	4.0	2.7355382442474365	1.4693454504013062
1.0	101760000.0	101770000.0	3.0	3.3500123023986816	1.8057540655136108
1.0	101860000.0	101870000.0	4.0	5.266883850097656	2.3103394508361816
1.0	101870000.0	101880000.0	4.0	5.184895038604736	2.2912778854370117
1.0	102000000.0	102010000.0	5.0	6.212883949279785	2.4929001331329346
1.0	102010000.0	102020000.0	5.0	5.396732807159424	2.3394641876220703
1.0	102040000.0	102050000.0	5.0	6.115604400634766	2.4772844314575195
1.0	102050000.0	102060000.0	5.0	5.7944254875183105	2.4205965995788574
1.0	102070000.0	102080000.0	7.0	5.745104789733887	2.411193370819092
1.0	102120000.0	102130000.0	6.0	6.497415065765381	2.527259349822998
1.0	102140000.0	102150000.0	9.0	6.036706924438477	2.4458508491516113
1.0	102170000.0	102180000.0	4.0	6.18777322769165	2.488938331604004
1.0	102220000.0	102230000.0	4.0	6.173512935638428	2.4866671562194824
1.0	102260000.0	102270000.0	4.0	6.640367031097412	2.5529422760009766
1.0	102290000.0	102300000.0	7.0	6.836339473724365	2.537107467651367
1.0	102300000.0	102310000.0	8.0	6.501729488372803	2.5330257415771484
1.0	102320000.0	102330000.0	9.0	6.375821590423584	2.517435073852539
1.0	102380000.0	102390000.0	5.0	6.746865749359131	2.565718412399292
1.0	102410000.0	102420000.0	10.0	6.713000297546387	2.5617504119873047
1.0	102610000.0	102620000.0	8.0	6.717530250549316	2.514657497406006
1.0	102620000.0	102630000.0	3.0	6.777809143066406	2.5241498947143555
1.0	102740000.0	102750000.0	6.0	6.867234706878662	2.496663808822632
1.0	102780000.0	102790000.0	13.0	6.94127893447876	2.5359039306640625
1.0	102830000.0	102840000.0	8.0	6.6677422523498535	2.5264954566955566
1.0	102840000.0	102850000.0	12.0	6.348814964294434	2.5080113410949707
1.0	102870000.0	102880000.0	12.0	6.584406852722168	2.508835792541504
1.0	103020000.0	103030000.0	4.0	6.635518550872803	2.5389318466186523
1.0	103100000.0	103110000.0	3.0	6.780786037445068	2.5696043968200684
1.0	103170000.0	103180000.0	10.0	7.274693965911865	2.575289726257324
1.0	103180000.0	103190000.0	15.0	7.266192436218262	2.5946497917175293
1.0	103430000.0	103440000.0	6.0	6.577307224273682	2.49229097366333
1.0	103520000.0	103530000.0	5.0	6.546505928039551	2.5023016929626465
1.0	103580000.0	103590000.0	3.0	6.484727382659912	2.5327019691467285
1.0	103590000.0	103600000.0	7.0	6.551103115081787	2.5415611267089844
1.0	103720000.0	103730000.0	5.0	5.526322364807129	2.367234468460083
1.0	103770000.0	103780000.0	7.0	4.188271522521973	2.017263650894165
1.0	104010000.0	104020000.0	6.0	2.281191825866699	1.576432704925537
1.0	104130000.0	104140000.0	3.0	2.1245369911193848	1.1813160181045532
1.0	104490000.0	104500000.0	7.0	7.10330867767334	2.530876874923706
1.0	104500000.0	104510000.0	5.0	7.587744235992432	2.6355576515197754
1.0	104520000.0	104530000.0	14.0	7.228898525238037	2.508678913116455
1.0	104530000.0	104540000.0	8.0	7.5695037841796875	2.527191638946533
1.0	104540000.0	104550000.0	6.0	7.485837459564209	2.520163059234619
1.0	104570000.0	104580000.0	6.0	6.622653007507324	2.550732135772705
1.0	104610000.0	104620000.0	8.0	7.5821661949157715	2.6352787017822266
1.0	104630000.0	104640000.0	8.0	7.382984161376953	2.5230419635772705
1.0	104640000.0	104650000.0	10.0	7.271958351135254	2.5111563205718994
1.0	104650000.0	104660000.0	3.0	7.5878777503967285	2.5899977684020996
1.0	104680000.0	104690000.0	10.0	7.308351993560791	2.5123934745788574
1.0	104700000.0	104710000.0	6.0	7.454831600189209	2.518005132675171
1.0	104770000.0	104780000.0	2.0	8.257761001586914	2.5619938373565674
1.0	104790000.0	104800000.0	3.0	8.169271469116211	2.5384082794189453
1.0	104880000.0	104890000.0	8.0	8.25102424621582	2.519986152648926
1.0	104940000.0	104950000.0	14.0	8.512782096862793	2.5818405151367188
1.0	104970000.0	104980000.0	5.0	8.332204818725586	2.6189608573913574
1.0	105040000.0	105050000.0	6.0	8.089995384216309	2.525545358657837
1.0	105180000.0	105190000.0	6.0	7.734506130218506	2.519871473312378
1.0	105210000.0	105220000.0	15.0	7.3290205001831055	2.551574230194092
1.0	105220000.0	105230000.0	6.0	7.445319175720215	2.5493972301483154
1.0	105350000.0	105360000.0	10.0	7.452208518981934	2.556887149810791
1.0	105400000.0	105410000.0	8.0	7.174740791320801	2.5599536895751953
1.0	105490000.0	105500000.0	7.0	7.207338809967041	2.5060439109802246
1.0	105500000.0	105510000.0	7.0	7.266694068908691	2.5122666358947754
1.0	105520000.0	105530000.0	7.0	7.308221340179443	2.5404436588287354
1.0	105580000.0	105590000.0	5.0	7.568800926208496	2.5164060592651367
1.0	105620000.0	105630000.0	7.0	7.6273698806762695	2.516984462738037
1.0	105640000.0	105650000.0	7.0	7.7981367111206055	2.5289885997772217
1.0	105660000.0	105670000.0	13.0	7.9231462478637695	2.548783779144287
1.0	105750000.0	105760000.0	8.0	7.168810844421387	2.6077067852020264
1.0	105760000.0	105770000.0	9.0	7.6888251304626465	2.6401734352111816
1.0	105800000.0	105810000.0	12.0	7.49849796295166	2.578913927078247
1.0	105810000.0	105820000.0	7.0	8.02861499786377	2.538055181503296
1.0	105840000.0	105850000.0	5.0	7.417954444885254	2.6259524822235107
1.0	105850000.0	105860000.0	4.0	7.25005578994751	2.6141953468322754
1.0	105870000.0	105880000.0	8.0	7.739623069763184	2.5492115020751953
1.0	105920000.0	105930000.0	9.0	7.938710689544678	2.6345648765563965
1.0	105960000.0	105970000.0	13.0	8.478840827941895	2.5164127349853516
1.0	106000000.0	106010000.0	10.0	8.801371574401855	2.5665230751037598
1.0	106020000.0	106030000.0	7.0	8.651448249816895	2.516416072845459
1.0	106050000.0	106060000.0	8.0	8.431854248046875	2.5255894660949707
1.0	106070000.0	106080000.0	12.0	8.177010536193848	2.5549330711364746
1.0	106110000.0	106120000.0	3.0	7.115050315856934	2.603127956390381
[truncated: 47,571 more rows]
