# Supplementary material for: Genome-wide mapping of somatic mutation rates uncovers drivers of cancer
Source: Nat Biotechnol. 2022 Jun 20;40(11):1634–43. doi: 10.1038/s41587-022-01353-8 (PMC9646522; doi:10.1038/s41587-022-01353-8)
Supplement: Supplementary file 4 — Regions and model predictions for each fold of each cancer for which a deep learning model was trained. Regions that were filtered are also listed along with their respective model predictions. [file 41587_2022_1353_MOESM4_ESM.zip › kfold_results/Head-SCC/fold_4.txt]

CHROM	START	END	Y_TRUE	Y_PRED	STD
1.0	890000.0	900000.0	2.0	2.5427708625793457	1.169682502746582
1.0	1010000.0	1020000.0	14.0	2.5472636222839355	1.1730026006698608
1.0	1040000.0	1050000.0	2.0	2.8144164085388184	1.3648649454116821
1.0	1090000.0	1100000.0	1.0	2.594616651535034	1.2078111171722412
1.0	1300000.0	1310000.0	2.0	2.341284990310669	1.0177050828933716
1.0	1460000.0	1470000.0	3.0	2.454585313796997	1.103896975517273
1.0	1720000.0	1730000.0	1.0	2.0889077186584473	0.8206629753112793
1.0	1860000.0	1870000.0	2.0	2.2374958992004395	0.9372802972793579
1.0	1900000.0	1910000.0	1.0	2.2152292728424072	0.9198769330978394
1.0	1950000.0	1960000.0	3.0	2.077723979949951	0.8118835687637329
1.0	1980000.0	1990000.0	2.0	2.1474947929382324	0.8667203783988953
1.0	2060000.0	2070000.0	2.0	2.119579792022705	0.8447684049606323
1.0	2080000.0	2090000.0	2.0	1.9597721099853516	0.7208150625228882
1.0	2100000.0	2110000.0	0.0	2.1981797218322754	0.9065243601799011
1.0	2160000.0	2170000.0	5.0	2.0992379188537598	0.7560576796531677
1.0	2180000.0	2190000.0	1.0	2.011237382888794	0.6135199666023254
1.0	2230000.0	2240000.0	2.0	2.0937838554382324	0.5956918001174927
1.0	2270000.0	2280000.0	1.0	2.2384374141693115	0.9380149841308594
1.0	2310000.0	2320000.0	3.0	2.235724925994873	0.9358973503112793
1.0	2340000.0	2350000.0	1.0	2.3273799419403076	0.5898995399475098
1.0	2380000.0	2390000.0	3.0	1.9971449375152588	0.749221920967102
1.0	2450000.0	2460000.0	2.0	2.2728614807128906	0.9648234248161316
1.0	2500000.0	2510000.0	6.0	2.1644370555877686	0.8800379037857056
1.0	2700000.0	2710000.0	3.0	2.8627266883850098	1.398392677307129
1.0	2710000.0	2720000.0	4.0	2.9991414546966553	1.4911677837371826
1.0	2770000.0	2780000.0	4.0	3.8684723377227783	1.932257056236267
1.0	2870000.0	2880000.0	1.0	3.784278154373169	1.9726636409759521
1.0	2880000.0	2890000.0	2.0	3.688847780227661	1.9187980890274048
1.0	2910000.0	2920000.0	1.0	3.5305728912353516	1.8266417980194092
1.0	3000000.0	3010000.0	6.0	3.034144401550293	1.5145267248153687
1.0	3070000.0	3080000.0	7.0	3.087245464324951	1.5496165752410889
1.0	3080000.0	3090000.0	3.0	2.9866700172424316	1.4828031063079834
1.0	3100000.0	3110000.0	4.0	3.3333098888397217	1.7068474292755127
1.0	3150000.0	3160000.0	3.0	3.6077523231506348	1.8720176219940186
1.0	3170000.0	3180000.0	1.0	3.247915267944336	1.653272271156311
1.0	3240000.0	3250000.0	2.0	2.6369431018829346	1.2386289834976196
1.0	3250000.0	3260000.0	1.0	2.8516807556152344	1.3907580375671387
1.0	3340000.0	3350000.0	2.0	2.5515193939208984	1.1761443614959717
1.0	3350000.0	3360000.0	1.0	2.692730665206909	1.2788326740264893
1.0	3420000.0	3430000.0	6.0	2.367692470550537	1.037956953048706
1.0	3430000.0	3440000.0	4.0	2.5886898040771484	1.2034704685211182
1.0	3470000.0	3480000.0	3.0	2.5247585773468018	1.1563397645950317
1.0	3500000.0	3510000.0	3.0	2.636279582977295	1.238149881362915
1.0	3530000.0	3540000.0	3.0	2.018068790435791	0.7653551697731018
1.0	3540000.0	3550000.0	1.0	2.0313236713409424	0.5152150392532349
1.0	3580000.0	3590000.0	3.0	2.1676974296569824	0.8825996518135071
1.0	3650000.0	3660000.0	4.0	1.9519579410552979	0.7149583101272583
1.0	3660000.0	3670000.0	0.0	2.139664649963379	0.8605636358261108
1.0	3680000.0	3690000.0	3.0	2.233518362045288	0.9341756105422974
1.0	3690000.0	3700000.0	1.0	2.0982906818389893	0.8280298113822937
1.0	3780000.0	3790000.0	3.0	1.820685625076294	0.6230846643447876
1.0	3790000.0	3800000.0	2.0	1.7627441883087158	0.5872640609741211
1.0	3830000.0	3840000.0	0.0	1.9239356517791748	0.6942380666732788
1.0	4000000.0	4010000.0	2.0	2.1299591064453125	0.852932333946228
1.0	4070000.0	4080000.0	3.0	2.6367504596710205	1.2384904623031616
1.0	4150000.0	4160000.0	4.0	3.1656668186187744	1.6006782054901123
1.0	4220000.0	4230000.0	8.0	3.487687349319458	1.8010661602020264
1.0	4290000.0	4300000.0	3.0	3.680054187774658	1.8487364053726196
1.0	4310000.0	4320000.0	1.0	4.144437313079834	2.0617573261260986
1.0	4380000.0	4390000.0	1.0	3.883136749267578	2.0263211727142334
1.0	4400000.0	4410000.0	3.0	3.4795479774475098	1.7961829900741577
1.0	4420000.0	4430000.0	6.0	3.6286416053771973	1.8550713062286377
1.0	4430000.0	4440000.0	3.0	3.8571579456329346	1.938012719154358
1.0	4480000.0	4490000.0	6.0	3.741213321685791	1.8636763095855713
1.0	4500000.0	4510000.0	1.0	3.9846434593200684	1.9859638214111328
1.0	4510000.0	4520000.0	4.0	3.8546550273895264	1.928000807762146
1.0	4540000.0	4550000.0	5.0	3.6861705780029297	1.837998628616333
1.0	4550000.0	4560000.0	3.0	3.77020525932312	1.8812023401260376
1.0	4570000.0	4580000.0	3.0	3.8026108741760254	1.8948476314544678
1.0	4600000.0	4610000.0	2.0	3.730463743209839	1.8560603857040405
1.0	4720000.0	4730000.0	3.0	3.4058279991149902	1.7515274286270142
1.0	4730000.0	4740000.0	3.0	3.8193397521972656	1.9666475057601929
1.0	4750000.0	4760000.0	2.0	3.9485104084014893	2.0489282608032227
1.0	4990000.0	5000000.0	3.0	3.3884804248809814	1.7409080266952515
1.0	5010000.0	5020000.0	5.0	3.3352558612823486	1.6379430294036865
1.0	5050000.0	5060000.0	1.0	3.8787970542907715	1.938775658607483
1.0	5150000.0	5160000.0	8.0	3.4487221240997314	1.7008558511734009
1.0	5170000.0	5180000.0	2.0	2.9178285598754883	1.4362049102783203
1.0	5210000.0	5220000.0	5.0	3.805629014968872	1.9039840698242188
1.0	5220000.0	5230000.0	2.0	3.641021728515625	1.8093163967132568
1.0	5230000.0	5240000.0	3.0	3.485203981399536	1.7276408672332764
1.0	5240000.0	5250000.0	2.0	3.642446994781494	1.8241958618164062
1.0	5280000.0	5290000.0	4.0	3.1938822269439697	1.5714099407196045
1.0	5300000.0	5310000.0	3.0	3.4878036975860596	1.7388328313827515
1.0	5340000.0	5350000.0	5.0	3.5529282093048096	1.762342095375061
1.0	5410000.0	5420000.0	5.0	3.504312515258789	1.7683931589126587
1.0	5530000.0	5540000.0	7.0	2.9911646842956543	1.4858200550079346
1.0	5590000.0	5600000.0	3.0	2.729632616043091	1.3051612377166748
1.0	5730000.0	5740000.0	2.0	2.6464693546295166	1.2455288171768188
1.0	5750000.0	5760000.0	1.0	2.5052385330200195	1.1418249607086182
1.0	5780000.0	5790000.0	2.0	2.3415334224700928	1.0178978443145752
1.0	5790000.0	5800000.0	3.0	2.5689632892608643	1.1889936923980713
1.0	5800000.0	5810000.0	5.0	2.3298463821411133	1.008906602859497
1.0	5980000.0	5990000.0	3.0	1.9468402862548828	0.7111355662345886
1.0	6000000.0	6010000.0	0.0	2.010056495666504	0.7591645121574402
1.0	6020000.0	6030000.0	2.0	2.011852979660034	0.7605492472648621
1.0	6030000.0	6040000.0	1.0	2.0622751712799072	0.7997814416885376
1.0	6090000.0	6100000.0	2.0	2.268289089202881	0.9612733721733093
1.0	6120000.0	6130000.0	1.0	2.459357500076294	1.1074858903884888
1.0	6160000.0	6170000.0	6.0	2.4186534881591797	1.0767590999603271
1.0	6170000.0	6180000.0	1.0	2.4951412677764893	1.1342960596084595
1.0	6230000.0	6240000.0	8.0	2.509319305419922	1.1448659896850586
1.0	6300000.0	6310000.0	3.0	2.4246301651000977	1.0812861919403076
1.0	6330000.0	6340000.0	0.0	2.1552391052246094	0.8728073835372925
1.0	6580000.0	6590000.0	0.0	1.951072096824646	0.7142928838729858
1.0	6590000.0	6600000.0	2.0	1.9512205123901367	0.7144021391868591
1.0	6610000.0	6620000.0	0.0	2.2850470542907715	0.9219514727592468
1.0	6650000.0	6660000.0	3.0	1.9516187906265259	0.7147001028060913
1.0	6660000.0	6670000.0	1.0	3.1814987659454346	1.2163761854171753
1.0	6700000.0	6710000.0	1.0	2.162209987640381	0.878287672996521
1.0	6820000.0	6830000.0	2.0	2.276791572570801	0.967877209186554
1.0	6930000.0	6940000.0	2.0	2.004530191421509	0.7549014091491699
1.0	6960000.0	6970000.0	2.0	2.1777100563049316	0.890466034412384
1.0	6980000.0	6990000.0	1.0	2.409862995147705	1.0700914859771729
1.0	7000000.0	7010000.0	7.0	2.3121933937072754	0.9952930212020874
1.0	7010000.0	7020000.0	0.0	2.365274667739868	1.036107063293457
1.0	7070000.0	7080000.0	4.0	2.6742281913757324	1.2655508518218994
1.0	7180000.0	7190000.0	2.0	2.150068759918213	0.8687445521354675
1.0	7200000.0	7210000.0	2.0	2.217406988143921	0.9215811491012573
1.0	7210000.0	7220000.0	4.0	2.2483603954315186	0.9457570910453796
1.0	7240000.0	7250000.0	2.0	2.6456401348114014	1.2449277639389038
1.0	7280000.0	7290000.0	4.0	2.3694913387298584	1.039332628250122
1.0	7310000.0	7320000.0	4.0	2.3956050872802734	1.0592557191848755
1.0	7320000.0	7330000.0	4.0	2.1541028022766113	0.8719140291213989
1.0	7330000.0	7340000.0	3.0	2.445995330810547	1.097426414489746
1.0	7390000.0	7400000.0	2.0	2.7340102195739746	1.3082706928253174
1.0	7450000.0	7460000.0	4.0	2.3444395065307617	1.0201302766799927
1.0	7500000.0	7510000.0	2.0	2.798903703689575	1.3540217876434326
1.0	7520000.0	7530000.0	1.0	2.587405204772949	1.2025288343429565
1.0	7730000.0	7740000.0	5.0	2.220241069793701	0.923797607421875
1.0	7740000.0	7750000.0	2.0	2.417987108230591	1.0762547254562378
1.0	7760000.0	7770000.0	1.0	2.2244162559509277	0.9270641207695007
1.0	7810000.0	7820000.0	1.0	1.9586963653564453	0.720005989074707
1.0	7870000.0	7880000.0	0.0	1.8861414194107056	0.6671538352966309
1.0	7920000.0	7930000.0	4.0	2.0617809295654297	0.799395740032196
1.0	8030000.0	8040000.0	0.0	1.8662042617797852	0.6533303260803223
1.0	8040000.0	8050000.0	2.0	1.8499023914337158	0.6422885656356812
1.0	8050000.0	8060000.0	0.0	1.8260319232940674	0.6265431642532349
1.0	8080000.0	8090000.0	3.0	1.6236709356307983	0.4949153959751129
1.0	8120000.0	8130000.0	1.0	1.9012391567230225	0.6778417825698853
1.0	8130000.0	8140000.0	2.0	1.816779375076294	0.6205825209617615
1.0	8200000.0	8210000.0	0.0	1.8982183933258057	0.675692617893219
1.0	8410000.0	8420000.0	2.0	1.8985669612884521	0.6759411096572876
1.0	8430000.0	8440000.0	2.0	1.8956714868545532	0.6738792657852173
1.0	8540000.0	8550000.0	3.0	1.6841768026351929	0.544049859046936
1.0	8570000.0	8580000.0	3.0	1.7591139078140259	0.5851247906684875
1.0	8660000.0	8670000.0	1.0	1.8592932224273682	0.6486222147941589
1.0	8720000.0	8730000.0	0.0	1.8417179584503174	0.6368343234062195
1.0	8730000.0	8740000.0	1.0	1.7566131353378296	0.5836501121520996
1.0	8840000.0	8850000.0	2.0	1.8377825021743774	0.6342318654060364
1.0	8860000.0	8870000.0	2.0	1.8251564502716064	0.6259760856628418
1.0	8930000.0	8940000.0	2.0	3.942737102508545	2.9366822242736816
1.0	8980000.0	8990000.0	4.0	2.1937060356140137	0.9030174016952515
1.0	8990000.0	9000000.0	5.0	2.119982957839966	0.8450838327407837
1.0	9000000.0	9010000.0	2.0	2.0333304405212402	0.7771970629692078
1.0	9010000.0	9020000.0	2.0	2.196000576019287	0.9048187136650085
1.0	9170000.0	9180000.0	3.0	1.8727061748504639	0.6578011512756348
1.0	9200000.0	9210000.0	1.0	1.8616883754730225	0.6502488255500793
1.0	9220000.0	9230000.0	2.0	1.6758664846420288	0.5400276780128479
1.0	9280000.0	9290000.0	2.0	1.7788608074188232	0.5969265103340149
1.0	9290000.0	9300000.0	0.0	1.5886608362197876	0.48750758171081543
1.0	9390000.0	9400000.0	0.0	1.7774603366851807	0.5960867404937744
1.0	9420000.0	9430000.0	3.0	1.8883867263793945	0.6687313318252563
1.0	9490000.0	9500000.0	2.0	1.9296611547470093	0.6984277367591858
1.0	9540000.0	9550000.0	1.0	2.0417284965515137	0.7837369441986084
1.0	9620000.0	9630000.0	2.0	1.765645980834961	0.5889889001846313
1.0	9630000.0	9640000.0	0.0	1.8261997699737549	0.626653790473938
1.0	9650000.0	9660000.0	2.0	1.8976318836212158	0.6752711534500122
1.0	9710000.0	9720000.0	2.0	1.9444372653961182	0.7093461751937866
1.0	9730000.0	9740000.0	1.0	2.0384528636932373	0.7811834812164307
1.0	9750000.0	9760000.0	1.0	2.043849468231201	0.7853878736495972
1.0	9830000.0	9840000.0	1.0	1.9844242334365845	0.7394898533821106
1.0	9860000.0	9870000.0	3.0	1.8278872966766357	0.6277482509613037
1.0	9870000.0	9880000.0	1.0	1.8248291015625	0.6257648468017578
1.0	9920000.0	9930000.0	1.0	1.955556869506836	0.7176501154899597
1.0	9960000.0	9970000.0	1.0	1.853541612625122	0.6447328329086304
1.0	9990000.0	10000000.0	3.0	1.8801872730255127	0.6629888415336609
1.0	10160000.0	10170000.0	1.0	1.9028797149658203	0.6790131330490112
1.0	10180000.0	10190000.0	1.0	1.9046001434326172	0.6802451610565186
1.0	10260000.0	10270000.0	3.0	1.9454014301300049	0.710063099861145
1.0	10270000.0	10280000.0	1.0	1.9469177722930908	0.2928556799888611
1.0	10390000.0	10400000.0	1.0	1.8720390796661377	0.6573444604873657
1.0	10420000.0	10430000.0	4.0	1.8855146169662476	0.6667163372039795
1.0	10430000.0	10440000.0	0.0	2.0176334381103516	0.7650192975997925
1.0	10470000.0	10480000.0	4.0	1.895240068435669	0.6735736131668091
1.0	10480000.0	10490000.0	1.0	2.0097274780273438	0.7589060068130493
1.0	10630000.0	10640000.0	2.0	1.8092714548110962	0.6157945394515991
1.0	10640000.0	10650000.0	0.0	1.8430359363555908	0.6377076506614685
1.0	10700000.0	10710000.0	1.0	1.9994691610336304	0.7510076761245728
1.0	10720000.0	10730000.0	1.0	1.8502435684204102	0.6425195336341858
1.0	10730000.0	10740000.0	2.0	1.9759248495101929	0.733019232749939
1.0	10830000.0	10840000.0	1.0	1.7254257202148438	0.5658215880393982
1.0	10840000.0	10850000.0	2.0	1.7961366176605225	0.607552170753479
1.0	10860000.0	10870000.0	2.0	1.9062812328338623	0.6814488768577576
1.0	10870000.0	10880000.0	1.0	1.9272569417953491	0.6966663599014282
1.0	11020000.0	11030000.0	0.0	2.019089937210083	0.7661470174789429
1.0	11050000.0	11060000.0	2.0	2.1205990314483643	0.8455678820610046
1.0	11070000.0	11080000.0	3.0	2.4282901287078857	0.5617396831512451
1.0	11180000.0	11190000.0	1.0	1.946811318397522	0.7111115455627441
1.0	11330000.0	11340000.0	5.0	2.3792176246643066	1.0467618703842163
1.0	11440000.0	11450000.0	1.0	2.316074848175049	0.9982887506484985
1.0	11500000.0	11510000.0	3.0	2.4080846309661865	1.0687392950057983
1.0	11540000.0	11550000.0	3.0	2.3304946422576904	1.0094058513641357
1.0	11550000.0	11560000.0	1.0	2.401301145553589	1.0635883808135986
1.0	11630000.0	11640000.0	2.0	2.5298588275909424	1.1601226329803467
1.0	11880000.0	11890000.0	0.0	2.191439628601074	0.901236891746521
1.0	11900000.0	11910000.0	3.0	2.0596675872802734	0.7977391481399536
1.0	11940000.0	11950000.0	3.0	2.137341260910034	0.8587353825569153
1.0	11970000.0	11980000.0	4.0	1.9439128637313843	0.7089580297470093
1.0	11990000.0	12000000.0	1.0	1.9527435302734375	0.6842888593673706
1.0	12030000.0	12040000.0	1.0	2.0870792865753174	0.8192270994186401
1.0	12100000.0	12110000.0	3.0	1.9905726909637451	0.7441889047622681
1.0	12110000.0	12120000.0	1.0	2.0746657848358154	0.8094871640205383
1.0	12140000.0	12150000.0	1.0	2.1901051998138428	0.9001911878585815
1.0	12160000.0	12170000.0	4.0	2.204378843307495	0.911380410194397
1.0	12210000.0	12220000.0	3.0	1.8480594158172607	0.6410535573959351
1.0	12250000.0	12260000.0	4.0	2.0063157081604004	0.7562764883041382
1.0	12270000.0	12280000.0	1.0	1.9760814905166626	0.7331369519233704
1.0	12300000.0	12310000.0	1.0	1.7893180847167969	0.6033294200897217
1.0	12370000.0	12380000.0	0.0	2.0255680084228516	0.7711670994758606
1.0	12420000.0	12430000.0	3.0	1.9494718313217163	0.7130954265594482
1.0	12470000.0	12480000.0	4.0	1.8844687938690186	0.6659797430038452
1.0	12530000.0	12540000.0	1.0	2.0275073051452637	0.7726736068725586
1.0	12590000.0	12600000.0	2.0	2.09712290763855	0.8271125555038452
1.0	12610000.0	12620000.0	2.0	2.124512195587158	0.8486474752426147
1.0	12740000.0	12750000.0	2.0	2.3343498706817627	1.0123724937438965
1.0	12760000.0	12770000.0	3.0	2.5421619415283203	1.1692330837249756
1.0	12800000.0	12810000.0	4.0	2.2086451053619385	0.9147254824638367
1.0	13970000.0	13980000.0	3.0	2.37719988822937	1.0452244281768799
1.0	13980000.0	13990000.0	2.0	2.1487088203430176	0.867676854133606
1.0	14020000.0	14030000.0	2.0	2.2194936275482178	0.9232120513916016
1.0	14040000.0	14050000.0	0.0	2.0169410705566406	0.7644818425178528
1.0	14090000.0	14100000.0	2.0	1.827751874923706	0.6276577711105347
1.0	14150000.0	14160000.0	0.0	2.2172188758850098	0.9214338064193726
1.0	14170000.0	14180000.0	3.0	2.4887936115264893	1.1295533180236816
1.0	14330000.0	14340000.0	0.0	3.179044485092163	1.5768711566925049
1.0	14390000.0	14400000.0	6.0	2.5306143760681152	1.1606831550598145
1.0	14480000.0	14490000.0	1.0	2.5145695209503174	1.1487715244293213
1.0	14510000.0	14520000.0	0.0	2.330984115600586	1.009782075881958
1.0	14540000.0	14550000.0	2.0	2.220146417617798	0.9237238764762878
1.0	14690000.0	14700000.0	0.0	2.413832902908325	1.0731046199798584
1.0	14720000.0	14730000.0	5.0	2.5449154376983643	1.171266794204712
1.0	14730000.0	14740000.0	4.0	2.5139052867889404	1.148276925086975
1.0	14770000.0	14780000.0	6.0	2.4418411254882812	1.0942929983139038
1.0	14830000.0	14840000.0	0.0	2.436039924621582	1.0899128913879395
1.0	14870000.0	14880000.0	3.0	2.5451114177703857	1.1714110374450684
1.0	14940000.0	14950000.0	3.0	2.1517531871795654	0.8700678944587708
1.0	15030000.0	15040000.0	3.0	2.055394411087036	0.7944015264511108
1.0	15140000.0	15150000.0	2.0	2.2581636905670166	0.9533923864364624
1.0	15190000.0	15200000.0	1.0	2.1628434658050537	0.878787636756897
1.0	15220000.0	15230000.0	2.0	2.0872254371643066	0.8193411827087402
1.0	15280000.0	15290000.0	4.0	1.9387298822402954	0.7051161527633667
1.0	15300000.0	15310000.0	4.0	1.8871281147003174	0.6678494811058044
1.0	15340000.0	15350000.0	1.0	2.093449115753174	0.8242268562316895
1.0	15380000.0	15390000.0	1.0	2.010344982147217	0.7593876719474792
1.0	15410000.0	15420000.0	3.0	1.9366190433502197	0.7035512328147888
1.0	15460000.0	15470000.0	3.0	1.8878469467163086	0.6683520078659058
1.0	15470000.0	15480000.0	0.0	2.1978580951690674	0.9062741994857788
1.0	15500000.0	15510000.0	4.0	1.893197774887085	0.6721286177635193
1.0	15600000.0	15610000.0	0.0	1.9787766933441162	0.7351901531219482
1.0	15610000.0	15620000.0	3.0	1.9985525608062744	0.7503056526184082
1.0	15880000.0	15890000.0	2.0	2.0140092372894287	0.7622198462486267
1.0	15890000.0	15900000.0	0.0	2.088341474533081	0.8202186822891235
1.0	15900000.0	15910000.0	4.0	2.039931297302246	0.7823349833488464
1.0	15960000.0	15970000.0	3.0	2.1996054649353027	0.9076434373855591
1.0	16000000.0	16010000.0	7.0	2.1981053352355957	0.9064668416976929
1.0	16040000.0	16050000.0	1.0	2.286503553390503	0.9754093289375305
1.0	16070000.0	16080000.0	1.0	2.412879467010498	1.0723814964294434
1.0	16150000.0	16160000.0	2.0	2.069741725921631	0.8056280016899109
1.0	16210000.0	16220000.0	7.0	1.8989315032958984	0.6761934161186218
1.0	16250000.0	16260000.0	1.0	2.0333125591278076	0.7771840691566467
1.0	16260000.0	16270000.0	1.0	2.085209369659424	0.817757785320282
1.0	16330000.0	16340000.0	2.0	2.1116037368774414	0.8384946584701538
1.0	16370000.0	16380000.0	3.0	2.418698787689209	1.0767946243286133
1.0	16550000.0	16560000.0	0.0	2.2166874408721924	0.9210193753242493
1.0	16730000.0	16740000.0	0.0	2.0225093364715576	0.7687963247299194
1.0	17020000.0	17030000.0	9.0	2.7545647621154785	1.3228317499160767
1.0	17290000.0	17300000.0	1.0	2.0591349601745605	0.7973245978355408
1.0	17340000.0	17350000.0	1.0	1.7767549753189087	0.5956491827964783
1.0	17380000.0	17390000.0	4.0	1.8834463357925415	0.6240108013153076
1.0	17400000.0	17410000.0	2.0	1.9333387613296509	0.7011339068412781
1.0	17530000.0	17540000.0	3.0	2.0356838703155518	0.7790290117263794
1.0	17550000.0	17560000.0	0.0	2.247692584991455	0.9452353715896606
1.0	17580000.0	17590000.0	1.0	2.2427165508270264	0.9413536190986633
1.0	17730000.0	17740000.0	4.0	2.0629398822784424	0.8003034591674805
1.0	17740000.0	17750000.0	4.0	2.070392608642578	0.8061369061470032
1.0	17750000.0	17760000.0	5.0	2.021332263946533	0.7678833603858948
1.0	17770000.0	17780000.0	1.0	2.0534777641296387	0.7929035425186157
1.0	18010000.0	18020000.0	3.0	2.099801540374756	0.8292167782783508
1.0	18130000.0	18140000.0	1.0	2.743208885192871	1.3147943019866943
1.0	18220000.0	18230000.0	3.0	2.722015619277954	1.2997419834136963
1.0	18300000.0	18310000.0	1.0	3.3022944927215576	1.6875089406967163
1.0	18340000.0	18350000.0	6.0	3.0812408924102783	1.5456677675247192
1.0	18350000.0	18360000.0	3.0	3.262702226638794	1.662624716758728
1.0	18400000.0	18410000.0	3.0	2.9469058513641357	1.4559723138809204
1.0	18460000.0	18470000.0	2.0	2.9876742362976074	1.4834768772125244
1.0	18480000.0	18490000.0	1.0	2.871166944503784	1.4042131900787354
1.0	18490000.0	18500000.0	3.0	2.617042064666748	1.2241706848144531
1.0	18510000.0	18520000.0	1.0	2.8315982818603516	1.3768303394317627
1.0	18540000.0	18550000.0	6.0	2.7770187854766846	1.3386650085449219
1.0	18560000.0	18570000.0	1.0	2.9117953777313232	1.4320855140686035
1.0	18580000.0	18590000.0	2.0	2.794973850250244	1.3512697219848633
1.0	18590000.0	18600000.0	3.0	2.7746312618255615	1.3369853496551514
1.0	18600000.0	18610000.0	1.0	2.976207733154297	1.4757676124572754
1.0	18610000.0	18620000.0	2.0	2.9501631259918213	1.4581791162490845
1.0	18740000.0	18750000.0	3.0	2.6504764556884766	1.248426079750061
1.0	18790000.0	18800000.0	3.0	2.982097625732422	1.4797307252883911
1.0	18820000.0	18830000.0	4.0	2.71315336227417	1.293429970741272
1.0	18860000.0	18870000.0	2.0	2.6188721656799316	1.2255046367645264
1.0	18900000.0	18910000.0	1.0	2.446241855621338	1.0976108312606812
1.0	18910000.0	18920000.0	2.0	2.3566575050354004	1.0295050144195557
1.0	18970000.0	18980000.0	1.0	2.6198647022247314	1.2262283563613892
1.0	19010000.0	19020000.0	3.0	2.533635139465332	1.162922978401184
1.0	19030000.0	19040000.0	4.0	2.3728621006011963	1.0419073104858398
1.0	19050000.0	19060000.0	0.0	2.3229777812957764	1.0036145448684692
1.0	19070000.0	19080000.0	0.0	2.2449026107788086	0.9430605173110962
1.0	19180000.0	19190000.0	1.0	2.0408921241760254	0.7830845713615417
1.0	19300000.0	19310000.0	1.0	2.066235065460205	0.802882969379425
1.0	19330000.0	19340000.0	3.0	2.0021133422851562	0.7530425190925598
1.0	19350000.0	19360000.0	2.0	2.016211748123169	0.7639207243919373
1.0	19400000.0	19410000.0	3.0	1.940816879272461	0.706660807132721
1.0	19480000.0	19490000.0	1.0	1.9539728164672852	0.7164629697799683
1.0	19550000.0	19560000.0	2.0	2.07727313041687	0.8115304112434387
1.0	19580000.0	19590000.0	2.0	2.072145462036133	0.807513415813446
1.0	19700000.0	19710000.0	2.0	2.1233413219451904	0.8477293848991394
1.0	19740000.0	19750000.0	1.0	2.044482707977295	0.7858830690383911
1.0	19850000.0	19860000.0	2.0	2.439059257507324	1.0921951532363892
1.0	19880000.0	19890000.0	2.0	2.4538228511810303	1.1033222675323486
1.0	19900000.0	19910000.0	2.0	2.4845786094665527	1.1264030933380127
1.0	19970000.0	19980000.0	2.0	2.097724199295044	0.827584445476532
1.0	19990000.0	20000000.0	0.0	2.3293251991271973	1.0085055828094482
1.0	20010000.0	20020000.0	0.0	2.0399105548858643	0.7823193669319153
1.0	20120000.0	20130000.0	1.0	2.0976333618164062	0.8275138139724731
1.0	20180000.0	20190000.0	4.0	2.1735053062438965	0.8871620297431946
1.0	20210000.0	20220000.0	2.0	1.9466485977172852	0.7109893560409546
1.0	20300000.0	20310000.0	0.0	2.3630740642547607	1.0344206094741821
1.0	20340000.0	20350000.0	2.0	2.588592052459717	1.2033984661102295
1.0	20360000.0	20370000.0	2.0	2.491481065750122	1.1315631866455078
1.0	20440000.0	20450000.0	1.0	2.5903937816619873	1.2047189474105835
1.0	20470000.0	20480000.0	5.0	2.4511337280273438	1.101295828819275
1.0	20630000.0	20640000.0	0.0	2.4977755546569824	1.1362626552581787
1.0	20670000.0	20680000.0	1.0	2.31573486328125	0.9980292320251465
1.0	20680000.0	20690000.0	2.0	2.0585899353027344	0.7968991994857788
1.0	20700000.0	20710000.0	2.0	2.084512233734131	0.8172111511230469
1.0	20710000.0	20720000.0	6.0	2.2897932529449463	0.977961540222168
1.0	20800000.0	20810000.0	3.0	1.9002454280853271	0.6771319508552551
1.0	20990000.0	21000000.0	3.0	2.1765453815460205	0.8895524740219116
1.0	21010000.0	21020000.0	2.0	2.2373242378234863	0.9371470212936401
1.0	21040000.0	21050000.0	2.0	2.204892635345459	0.9117839932441711
1.0	21050000.0	21060000.0	3.0	2.190762996673584	0.9007061719894409
1.0	21100000.0	21110000.0	2.0	1.8301957845687866	0.6292506456375122
1.0	21110000.0	21120000.0	0.0	2.6268420219421387	0.5782129168510437
1.0	21170000.0	21180000.0	3.0	1.7111413478851318	0.5580061674118042
1.0	21350000.0	21360000.0	0.0	1.8725534677505493	0.6576942205429077
1.0	21460000.0	21470000.0	2.0	1.8730360269546509	0.6580301523208618
1.0	21510000.0	21520000.0	2.0	1.9907348155975342	0.7443102598190308
1.0	21520000.0	21530000.0	3.0	1.906358003616333	0.6815073490142822
1.0	21530000.0	21540000.0	2.0	1.9503027200698853	0.7137171626091003
1.0	21600000.0	21610000.0	3.0	2.0384583473205566	0.7811848521232605
1.0	21650000.0	21660000.0	4.0	1.9106628894805908	0.6846070885658264
1.0	21680000.0	21690000.0	3.0	1.989951729774475	0.7437106370925903
1.0	21820000.0	21830000.0	1.0	2.173135757446289	0.8868721127510071
1.0	21830000.0	21840000.0	1.0	2.0458664894104004	0.7869614362716675
1.0	21920000.0	21930000.0	0.0	2.6541926860809326	1.2511107921600342
1.0	21940000.0	21950000.0	2.0	2.3606414794921875	1.0325572490692139
1.0	22020000.0	22030000.0	7.0	2.17636775970459	0.8894107937812805
1.0	22030000.0	22040000.0	2.0	2.2159371376037598	0.9204337000846863
1.0	22040000.0	22050000.0	4.0	2.3248188495635986	1.005035638809204
1.0	22210000.0	22220000.0	4.0	2.4806034564971924	1.123427391052246
1.0	22220000.0	22230000.0	1.0	2.6209123134613037	1.2269911766052246
1.0	22240000.0	22250000.0	3.0	2.45285964012146	1.102595567703247
1.0	22250000.0	22260000.0	2.0	2.3249881267547607	1.0051653385162354
1.0	22570000.0	22580000.0	0.0	2.3434436321258545	1.0193638801574707
1.0	22630000.0	22640000.0	4.0	2.145794630050659	0.8653861880302429
1.0	22730000.0	22740000.0	3.0	2.305696487426758	0.9902719259262085
1.0	22780000.0	22790000.0	1.0	1.8066813945770264	0.6141558885574341
1.0	22810000.0	22820000.0	1.0	1.8477636575698853	0.6408547759056091
1.0	22860000.0	22870000.0	3.0	2.1250083446502686	0.8490360975265503
1.0	22870000.0	22880000.0	0.0	2.3388164043426514	1.0158082246780396
1.0	22880000.0	22890000.0	2.0	2.1516106128692627	0.8699571490287781
1.0	22910000.0	22920000.0	2.0	2.3409862518310547	1.0174758434295654
1.0	22930000.0	22940000.0	5.0	2.2469470500946045	0.944656252861023
1.0	22950000.0	22960000.0	0.0	2.1632819175720215	0.8791300654411316
1.0	22960000.0	22970000.0	1.0	2.2730460166931152	0.9649683833122253
1.0	22970000.0	22980000.0	2.0	2.174776554107666	0.8881646394729614
1.0	22980000.0	22990000.0	2.0	2.1691830158233643	0.883763313293457
1.0	23020000.0	23030000.0	1.0	2.3655459880828857	1.0363136529922485
1.0	23080000.0	23090000.0	3.0	1.9954887628555298	0.7479499578475952
1.0	23100000.0	23110000.0	3.0	2.115791082382202	0.8417901992797852
1.0	23180000.0	23190000.0	2.0	2.13073468208313	0.8535419702529907
1.0	23250000.0	23260000.0	2.0	2.1133103370666504	0.8398345708847046
1.0	23260000.0	23270000.0	0.0	2.107611894607544	0.8353568315505981
1.0	23470000.0	23480000.0	0.0	1.955251932144165	0.7174209952354431
1.0	23550000.0	23560000.0	0.0	2.2781853675842285	0.968957781791687
1.0	23600000.0	23610000.0	1.0	2.1671054363250732	0.8821340799331665
1.0	23630000.0	23640000.0	0.0	2.1615688800811768	0.8777849078178406
1.0	23680000.0	23690000.0	2.0	2.4975459575653076	1.1360912322998047
1.0	23700000.0	23710000.0	1.0	2.1131792068481445	0.8397319912910461
1.0	23710000.0	23720000.0	0.0	2.1206202507019043	0.8455837965011597
1.0	23760000.0	23770000.0	3.0	2.0059731006622314	0.7560147047042847
1.0	23830000.0	23840000.0	3.0	2.2358901500701904	0.9360257983207703
1.0	23910000.0	23920000.0	2.0	1.9621473550796509	0.7226022481918335
1.0	23940000.0	23950000.0	1.0	1.9386590719223022	0.7050630450248718
1.0	23980000.0	23990000.0	3.0	2.0615766048431396	0.7992343306541443
1.0	24130000.0	24140000.0	0.0	2.0708553791046143	0.8065007328987122
1.0	24340000.0	24350000.0	0.0	1.6555910110473633	0.5309632420539856
1.0	24360000.0	24370000.0	0.0	1.6809298992156982	0.5424712896347046
1.0	24370000.0	24380000.0	0.0	1.7454137802124023	0.5771385431289673
1.0	24380000.0	24390000.0	0.0	1.8696638345718384	0.6557051539421082
1.0	24400000.0	24410000.0	1.0	1.7592098712921143	0.5851830244064331
1.0	24440000.0	24450000.0	0.0	1.8397061824798584	0.6354988813400269
1.0	24540000.0	24550000.0	1.0	2.094194173812866	0.8248133659362793
1.0	24610000.0	24620000.0	4.0	1.777016282081604	0.5958172082901001
1.0	24680000.0	24690000.0	1.0	1.9576317071914673	0.7192031145095825
1.0	24770000.0	24780000.0	0.0	1.8356479406356812	0.6328263282775879
1.0	24800000.0	24810000.0	2.0	1.9381335973739624	0.7046735286712646
1.0	24820000.0	24830000.0	2.0	1.9378925561904907	0.6557254791259766
1.0	24830000.0	24840000.0	2.0	1.9384065866470337	0.7048766613006592
1.0	24860000.0	24870000.0	1.0	1.8639971017837524	0.651820957660675
1.0	24880000.0	24890000.0	1.0	2.082859754562378	0.8159133791923523
1.0	24980000.0	24990000.0	1.0	1.9889800548553467	0.742965817451477
1.0	25060000.0	25070000.0	1.0	1.8258087635040283	0.6263976097106934
1.0	25080000.0	25090000.0	1.0	1.687488317489624	0.5456997752189636
1.0	25280000.0	25290000.0	2.0	1.9587762355804443	0.7200673818588257
1.0	25440000.0	25450000.0	3.0	2.0389747619628906	0.7815887928009033
1.0	25450000.0	25460000.0	1.0	2.0608394145965576	0.7986577749252319
1.0	25510000.0	25520000.0	4.0	2.0913407802581787	0.822574257850647
1.0	25560000.0	25570000.0	2.0	1.8998972177505493	0.6768859624862671
1.0	25910000.0	25920000.0	2.0	1.8685967922210693	0.6549693942070007
1.0	25940000.0	25950000.0	3.0	1.8573331832885742	0.6472903490066528
1.0	25990000.0	26000000.0	2.0	1.9127066135406494	0.6860781311988831
1.0	26070000.0	26080000.0	0.0	1.8015050888061523	0.6108973622322083
1.0	26080000.0	26090000.0	3.0	1.8360790014266968	0.6331104636192322
1.0	26090000.0	26100000.0	2.0	1.7711162567138672	0.5922616720199585
1.0	26200000.0	26210000.0	2.0	1.7756162881851196	0.504726231098175
1.0	26220000.0	26230000.0	1.0	1.9232803583145142	0.693760335445404
1.0	26250000.0	26260000.0	0.0	1.9080063104629517	0.6826931238174438
1.0	26330000.0	26340000.0	6.0	1.8554846048355103	0.6460429430007935
1.0	26360000.0	26370000.0	3.0	2.1464693546295166	0.827855110168457
1.0	26420000.0	26430000.0	2.0	2.1972038745880127	0.9057565927505493
1.0	26520000.0	26530000.0	6.0	2.0461363792419434	0.7871721982955933
1.0	26570000.0	26580000.0	0.0	1.9017667770385742	0.678216814994812
1.0	26630000.0	26640000.0	5.0	1.712820053100586	0.4903811812400818
1.0	26640000.0	26650000.0	0.0	1.9043772220611572	0.6800855398178101
1.0	26650000.0	26660000.0	1.0	1.9358737468719482	0.7029999494552612
1.0	26670000.0	26680000.0	1.0	1.9674514532089233	0.7266006469726562
1.0	26690000.0	26700000.0	2.0	2.010500907897949	0.7595089077949524
1.0	26750000.0	26760000.0	3.0	1.9604209661483765	0.721301257610321
1.0	26770000.0	26780000.0	0.0	1.9746341705322266	0.732040286064148
1.0	26810000.0	26820000.0	3.0	2.0315613746643066	0.7758237719535828
1.0	26870000.0	26880000.0	2.0	1.8921552896499634	0.6713847517967224
1.0	26940000.0	26950000.0	2.0	2.042340040206909	0.5995170474052429
1.0	27050000.0	27060000.0	2.0	1.7379682064056396	0.5728772878646851
1.0	27070000.0	27080000.0	0.0	1.8755801916122437	0.6597884893417358
1.0	27150000.0	27160000.0	1.0	1.799337387084961	0.5630631446838379
1.0	27180000.0	27190000.0	3.0	1.824872612953186	0.6164393424987793
1.0	27200000.0	27210000.0	0.0	2.025595188140869	0.7711889147758484
1.0	27220000.0	27230000.0	7.0	2.035604476928711	0.778964638710022
1.0	27240000.0	27250000.0	2.0	1.9415056705474854	0.28378826379776
1.0	27250000.0	27260000.0	1.0	2.1321091651916504	0.8546198010444641
1.0	27260000.0	27270000.0	4.0	2.0994679927825928	0.8289566040039062
1.0	27290000.0	27300000.0	0.0	2.104144334793091	0.8326307535171509
1.0	27330000.0	27340000.0	1.0	2.0599231719970703	0.7979412078857422
1.0	27420000.0	27430000.0	2.0	2.125579595565796	0.8494863510131836
1.0	27440000.0	27450000.0	2.0	1.9055458307266235	0.6809200644493103
1.0	27550000.0	27560000.0	6.0	2.0182619094848633	0.765505313873291
1.0	27620000.0	27630000.0	3.0	1.9403146505355835	0.7062861323356628
1.0	27630000.0	27640000.0	2.0	1.8998959064483643	0.6768821477890015
1.0	27690000.0	27700000.0	3.0	1.8928508758544922	0.671878457069397
1.0	27720000.0	27730000.0	2.0	2.1975810527801514	0.9060544967651367
1.0	27740000.0	27750000.0	2.0	2.078246593475342	0.8122938275337219
1.0	27750000.0	27760000.0	3.0	2.070477247238159	0.8062053918838501
1.0	27880000.0	27890000.0	3.0	2.079122304916382	0.8129827380180359
1.0	27900000.0	27910000.0	3.0	1.9637460708618164	0.7238056063652039
1.0	27920000.0	27930000.0	4.0	2.1606221199035645	0.8770389556884766
1.0	27960000.0	27970000.0	0.0	2.0172119140625	0.7646926641464233
1.0	28060000.0	28070000.0	2.0	1.9509289264678955	0.7141868472099304
1.0	28080000.0	28090000.0	2.0	1.9434455633163452	0.7086125612258911
1.0	28160000.0	28170000.0	0.0	1.9368810653686523	0.7037476897239685
1.0	28180000.0	28190000.0	3.0	1.9410102367401123	0.7068018913269043
1.0	28190000.0	28200000.0	0.0	2.160679340362549	0.8770838975906372
1.0	28200000.0	28210000.0	1.0	1.9173212051391602	0.6894180178642273
1.0	28210000.0	28220000.0	2.0	1.8107160329818726	0.6167132258415222
1.0	28250000.0	28260000.0	1.0	1.9500858783721924	0.7135570049285889
1.0	28270000.0	28280000.0	2.0	1.8205190896987915	0.6229770183563232
1.0	28290000.0	28300000.0	0.0	1.8403228521347046	0.6359090209007263
1.0	28300000.0	28310000.0	2.0	1.7494949102401733	0.579497218132019
1.0	28340000.0	28350000.0	5.0	1.8403141498565674	0.6359028816223145
1.0	28360000.0	28370000.0	1.0	1.9190219640731812	0.6906536817550659
1.0	28430000.0	28440000.0	2.0	2.03709077835083	0.7801243662834167
1.0	28440000.0	28450000.0	3.0	2.2018542289733887	0.9094034433364868
1.0	28490000.0	28500000.0	3.0	1.8874515295028687	0.6680737733840942
1.0	28510000.0	28520000.0	1.0	1.9060356616973877	0.6812712550163269
1.0	28600000.0	28610000.0	0.0	2.0973732471466064	0.8273094296455383
1.0	28620000.0	28630000.0	3.0	2.1945104598999023	0.9036474227905273
1.0	28650000.0	28660000.0	2.0	1.664590835571289	0.4990907311439514
1.0	28730000.0	28740000.0	2.0	1.9005460739135742	0.6773481965065002
1.0	28780000.0	28790000.0	1.0	1.9200022220611572	0.6913676261901855
1.0	28800000.0	28810000.0	0.0	1.9603227376937866	0.7212269902229309
1.0	28810000.0	28820000.0	1.0	1.8598552942276	0.6490045785903931
1.0	28860000.0	28870000.0	0.0	1.9433256387710571	0.7085224390029907
1.0	28900000.0	28910000.0	0.0	2.2837178707122803	1.2602421045303345
1.0	29030000.0	29040000.0	3.0	2.256174087524414	0.9518445730209351
1.0	29080000.0	29090000.0	3.0	1.9920520782470703	0.745320200920105
1.0	29190000.0	29200000.0	2.0	2.001952648162842	0.7529187798500061
1.0	29310000.0	29320000.0	3.0	1.9525730609893799	0.7154135704040527
1.0	29350000.0	29360000.0	1.0	2.0198616981506348	0.7667409777641296
1.0	29510000.0	29520000.0	0.0	1.7299169301986694	0.5683326721191406
1.0	29520000.0	29530000.0	1.0	1.7150804996490479	0.5601357817649841
1.0	29580000.0	29590000.0	0.0	1.7820335626602173	0.5988644361495972
1.0	29630000.0	29640000.0	0.0	1.8261648416519165	0.6266300678253174
1.0	29670000.0	29680000.0	0.0	2.2188327312469482	0.9226983189582825
1.0	29720000.0	29730000.0	3.0	2.148008108139038	0.8671268224716187
1.0	29870000.0	29880000.0	1.0	1.8929688930511475	0.6719639301300049
1.0	30070000.0	30080000.0	8.0	2.3361804485321045	1.0137832164764404
1.0	30080000.0	30090000.0	2.0	2.4460337162017822	1.0974560976028442
1.0	30230000.0	30240000.0	1.0	2.7064902782440186	1.288673996925354
1.0	30430000.0	30440000.0	2.0	3.4568824768066406	1.7578449249267578
1.0	30450000.0	30460000.0	3.0	3.674229860305786	1.870338797569275
1.0	30520000.0	30530000.0	3.0	3.4362311363220215	1.7700366973876953
1.0	30570000.0	30580000.0	4.0	3.3055942058563232	1.6895729303359985
1.0	30580000.0	30590000.0	3.0	3.2786667346954346	1.6726863384246826
1.0	30650000.0	30660000.0	2.0	3.139099359512329	1.5834790468215942
1.0	30780000.0	30790000.0	2.0	2.714745044708252	1.294563889503479
1.0	30790000.0	30800000.0	4.0	2.51078724861145	1.1459590196609497
1.0	30820000.0	30830000.0	2.0	2.320838451385498	1.0019636154174805
1.0	30870000.0	30880000.0	3.0	2.6926753520965576	1.2787925004959106
1.0	30900000.0	30910000.0	3.0	2.250239610671997	0.9472211003303528
1.0	31020000.0	31030000.0	3.0	2.7848591804504395	1.3441746234893799
1.0	31080000.0	31090000.0	5.0	2.361962080001831	1.0335698127746582
1.0	31110000.0	31120000.0	2.0	2.508948564529419	1.1445910930633545
1.0	31140000.0	31150000.0	1.0	2.1130378246307373	0.8396193385124207
1.0	31190000.0	31200000.0	0.0	2.244256019592285	0.645593523979187
1.0	31230000.0	31240000.0	1.0	2.278785228729248	0.9694259762763977
1.0	31240000.0	31250000.0	0.0	2.219067096710205	0.922881007194519
1.0	31280000.0	31290000.0	2.0	1.8733078241348267	0.6582186222076416
1.0	31380000.0	31390000.0	2.0	1.9635635614395142	0.7236629724502563
1.0	31410000.0	31420000.0	2.0	1.9343492984771729	0.7018758654594421
1.0	31440000.0	31450000.0	0.0	1.9034874439239502	0.6794456243515015
1.0	31460000.0	31470000.0	1.0	1.8180873394012451	0.6214177012443542
1.0	31480000.0	31490000.0	1.0	1.827803373336792	0.6276916861534119
1.0	31510000.0	31520000.0	3.0	2.0416815280914307	0.783696711063385
1.0	31560000.0	31570000.0	2.0	2.3288683891296387	1.0081522464752197
1.0	31620000.0	31630000.0	4.0	2.155228614807129	0.8727998733520508
1.0	31730000.0	31740000.0	1.0	1.9568853378295898	0.7186452150344849
1.0	31780000.0	31790000.0	2.0	1.9308655261993408	0.6993144750595093
1.0	31800000.0	31810000.0	2.0	1.9672762155532837	0.7264663577079773
1.0	31820000.0	31830000.0	3.0	2.0096664428710938	0.7588609457015991
1.0	31830000.0	31840000.0	6.0	1.9803142547607422	0.7363564968109131
1.0	31980000.0	31990000.0	4.0	2.059558629989624	0.7976544499397278
1.0	32070000.0	32080000.0	5.0	2.0041987895965576	0.7546471953392029
1.0	32100000.0	32110000.0	2.0	1.8881022930145264	0.6685343980789185
1.0	32110000.0	32120000.0	1.0	2.8835556507110596	1.4116466045379639
1.0	32170000.0	32180000.0	1.0	2.094095230102539	0.8247362375259399
1.0	32290000.0	32300000.0	2.0	2.0159590244293213	0.7637262344360352
1.0	32410000.0	32420000.0	0.0	2.043977975845337	0.7854863405227661
1.0	32460000.0	32470000.0	3.0	1.917156457901001	0.6892982125282288
1.0	32500000.0	32510000.0	3.0	1.9612243175506592	0.7219047546386719
1.0	32510000.0	32520000.0	2.0	1.972296953201294	0.7302707433700562
1.0	32530000.0	32540000.0	1.0	1.9055620431900024	0.5100921988487244
1.0	32560000.0	32570000.0	0.0	2.0664021968841553	0.803011417388916
1.0	32640000.0	32650000.0	3.0	1.6720430850982666	0.5005741119384766
1.0	32670000.0	32680000.0	2.0	1.9231579303741455	0.534877598285675
1.0	32680000.0	32690000.0	4.0	3.4081130027770996	2.4186148643493652
1.0	32730000.0	32740000.0	4.0	2.0227560997009277	0.768987238407135
1.0	32760000.0	32770000.0	1.0	1.9580185413360596	0.7194961309432983
1.0	32780000.0	32790000.0	3.0	1.9905312061309814	0.7441555261611938
1.0	32800000.0	32810000.0	2.0	1.9883158206939697	0.5631018877029419
1.0	32930000.0	32940000.0	3.0	1.906362533569336	0.6815084218978882
1.0	32990000.0	33000000.0	4.0	1.955655813217163	0.717723548412323
1.0	33060000.0	33070000.0	2.0	2.1653871536254883	0.8807842135429382
1.0	33160000.0	33170000.0	3.0	2.290135622024536	0.9782283902168274
1.0	33190000.0	33200000.0	3.0	2.083857297897339	0.8166959881782532
1.0	33240000.0	33250000.0	1.0	2.261051893234253	0.9556401371955872
1.0	33250000.0	33260000.0	1.0	2.182687282562256	0.894372284412384
1.0	33270000.0	33280000.0	2.0	2.099921703338623	0.8293144106864929
1.0	33280000.0	33290000.0	1.0	3.118934154510498	0.8422057032585144
1.0	33340000.0	33350000.0	3.0	2.1435561180114746	0.8636234402656555
1.0	33360000.0	33370000.0	3.0	2.3581135272979736	1.0306217670440674
1.0	33380000.0	33390000.0	4.0	2.2684340476989746	0.961383044719696
1.0	33410000.0	33420000.0	0.0	2.073906421661377	0.8088926076889038
1.0	33480000.0	33490000.0	2.0	1.9380687475204468	0.7046253085136414
1.0	33560000.0	33570000.0	3.0	1.8717807531356812	0.6571646928787231
1.0	33580000.0	33590000.0	1.0	1.8129441738128662	0.6181269884109497
1.0	33590000.0	33600000.0	2.0	1.8535220623016357	0.4897281229496002
1.0	33650000.0	33660000.0	0.0	1.7529128789901733	0.5814862251281738
1.0	33680000.0	33690000.0	0.0	1.7996246814727783	0.6097195148468018
1.0	33730000.0	33740000.0	0.0	1.7438045740127563	0.5762174129486084
1.0	33750000.0	33760000.0	2.0	1.8162412643432617	0.6202372312545776
1.0	33840000.0	33850000.0	4.0	1.8161216974258423	0.6201601624488831
1.0	33860000.0	33870000.0	0.0	1.795340895652771	0.6070570945739746
1.0	33930000.0	33940000.0	2.0	1.907989263534546	0.6826815009117126
1.0	33940000.0	33950000.0	1.0	1.7850080728530884	0.6006787419319153
1.0	33950000.0	33960000.0	2.0	1.915933609008789	0.6884154081344604
1.0	33960000.0	33970000.0	1.0	2.015686511993408	0.7635145783424377
1.0	34000000.0	34010000.0	2.0	2.1989505290985107	0.9071276783943176
1.0	34030000.0	34040000.0	5.0	2.1463654041290283	0.8658345341682434
1.0	34050000.0	34060000.0	1.0	2.213954210281372	0.9188783764839172
1.0	34280000.0	34290000.0	1.0	3.520219087600708	1.7729861736297607
1.0	34310000.0	34320000.0	6.0	3.286970615386963	1.6779063940048218
1.0	34390000.0	34400000.0	4.0	3.6025447845458984	1.8021583557128906
1.0	34410000.0	34420000.0	2.0	3.7847938537597656	1.8853123188018799
1.0	34450000.0	34460000.0	3.0	3.3695969581604004	1.7292988300323486
1.0	34470000.0	34480000.0	4.0	3.4169814586639404	1.7173818349838257
1.0	34510000.0	34520000.0	3.0	3.4076404571533203	1.7526347637176514
1.0	34540000.0	34550000.0	3.0	3.3282713890075684	1.7037159204483032
1.0	34560000.0	34570000.0	1.0	2.5532901287078857	1.1774508953094482
1.0	34660000.0	34670000.0	2.0	3.5519745349884033	1.8335168361663818
1.0	34710000.0	34720000.0	5.0	2.9360601902008057	1.4486136436462402
1.0	34720000.0	34730000.0	4.0	3.0429470539093018	1.5203726291656494
1.0	34790000.0	34800000.0	3.0	3.674123764038086	1.8566539287567139
1.0	34950000.0	34960000.0	2.0	3.3880209922790527	1.6944811344146729
1.0	34970000.0	34980000.0	3.0	3.0601394176483154	1.5317572355270386
1.0	35040000.0	35050000.0	4.0	2.792145252227783	1.3492882251739502
1.0	35050000.0	35060000.0	4.0	2.676413059234619	1.2671220302581787
1.0	35070000.0	35080000.0	0.0	2.7921743392944336	1.349308967590332
1.0	35090000.0	35100000.0	1.0	2.394840717315674	1.0586737394332886
1.0	35120000.0	35130000.0	1.0	2.3092217445373535	0.9929953813552856
1.0	35130000.0	35140000.0	2.0	2.301459550857544	0.9869970083236694
1.0	35280000.0	35290000.0	2.0	2.033468723297119	0.7773057222366333
1.0	35290000.0	35300000.0	1.0	2.042640209197998	0.7844425439834595
1.0	35390000.0	35400000.0	4.0	2.415605068206787	1.0744478702545166
1.0	35430000.0	35440000.0	0.0	2.3789944648742676	1.0465929508209229
1.0	35530000.0	35540000.0	2.0	2.4313125610351562	1.0863398313522339
1.0	35680000.0	35690000.0	2.0	2.357372760772705	1.0300521850585938
1.0	35700000.0	35710000.0	3.0	2.381225109100342	1.048295497894287
1.0	35770000.0	35780000.0	0.0	2.1272127628326416	0.8507702946662903
1.0	35840000.0	35850000.0	0.0	1.8139140605926514	0.6187447309494019
1.0	35930000.0	35940000.0	2.0	1.7828590869903564	0.5993673205375671
1.0	35970000.0	35980000.0	3.0	1.6771059036254883	0.5406228303909302
1.0	35990000.0	36000000.0	7.0	1.6624259948730469	0.5338693857192993
1.0	36000000.0	36010000.0	0.0	1.6826874017715454	0.5433290600776672
1.0	36060000.0	36070000.0	1.0	1.9735820293426514	0.7312442064285278
1.0	36070000.0	36080000.0	0.0	1.9145901203155518	0.6874423027038574
1.0	36150000.0	36160000.0	3.0	2.2132930755615234	0.9183627963066101
1.0	36240000.0	36250000.0	0.0	2.5124099254608154	1.1471648216247559
1.0	36260000.0	36270000.0	3.0	2.2947449684143066	0.981798529624939
1.0	36300000.0	36310000.0	9.0	2.139880657196045	0.8607330322265625
1.0	36340000.0	36350000.0	2.0	2.322230577468872	1.0030382871627808
1.0	36350000.0	36360000.0	0.0	2.12630295753479	0.8500537872314453
1.0	36370000.0	36380000.0	4.0	2.0450007915496826	0.7862839698791504
1.0	36390000.0	36400000.0	2.0	1.9269272089004517	0.682174563407898
1.0	36420000.0	36430000.0	1.0	1.9250332117080688	0.6950395703315735
1.0	36500000.0	36510000.0	1.0	1.965781569480896	0.7253427505493164
1.0	36560000.0	36570000.0	2.0	2.0584664344787598	0.7968025207519531
1.0	36580000.0	36590000.0	1.0	2.2954328060150146	0.9823318719863892
1.0	36610000.0	36620000.0	4.0	1.8626956939697266	0.522485077381134
1.0	36670000.0	36680000.0	1.0	2.0925567150115967	0.8235275149345398
1.0	36700000.0	36710000.0	2.0	2.0025274753570557	0.7533582448959351
1.0	36720000.0	36730000.0	1.0	1.984692931175232	0.7396959066390991
1.0	36730000.0	36740000.0	2.0	2.014843463897705	0.7628619074821472
1.0	36750000.0	36760000.0	4.0	2.070298671722412	0.8060625195503235
1.0	36780000.0	36790000.0	2.0	2.328192949295044	1.0076324939727783
1.0	36860000.0	36870000.0	4.0	1.9906021356582642	0.5210282802581787
1.0	36870000.0	36880000.0	3.0	1.9800962209701538	0.7361925840377808
1.0	36880000.0	36890000.0	2.0	1.9687976837158203	0.7276203036308289
1.0	36970000.0	36980000.0	1.0	2.140900135040283	0.861535370349884
1.0	37030000.0	37040000.0	0.0	2.334733486175537	1.0126692056655884
1.0	37080000.0	37090000.0	0.0	2.4650330543518066	1.1117522716522217
1.0	37090000.0	37100000.0	2.0	2.431493043899536	1.086477518081665
1.0	37100000.0	37110000.0	4.0	2.4386391639709473	1.091876745223999
1.0	37110000.0	37120000.0	6.0	2.401175022125244	1.0634914636611938
1.0	37120000.0	37130000.0	1.0	2.4683704376220703	1.1142590045928955
1.0	37170000.0	37180000.0	1.0	2.6680283546447754	1.2610896825790405
1.0	37220000.0	37230000.0	0.0	2.726353883743286	1.3028299808502197
1.0	37270000.0	37280000.0	1.0	2.7888944149017334	1.3470066785812378
1.0	37300000.0	37310000.0	0.0	2.8029134273529053	1.35683012008667
1.0	37470000.0	37480000.0	7.0	2.991830348968506	1.4862678050994873
1.0	37480000.0	37490000.0	3.0	3.2574219703674316	1.6592880487442017
1.0	37570000.0	37580000.0	4.0	2.86667799949646	1.401118516921997
1.0	37630000.0	37640000.0	2.0	2.499056339263916	1.137216329574585
1.0	37740000.0	37750000.0	1.0	2.344689130783081	1.020322561264038
1.0	37850000.0	37860000.0	5.0	2.2713146209716797	0.9636238813400269
1.0	37980000.0	37990000.0	3.0	2.346099853515625	1.0214025974273682
1.0	38020000.0	38030000.0	3.0	2.120103359222412	0.8451784253120422
1.0	38070000.0	38080000.0	3.0	2.5213608741760254	1.1538186073303223
1.0	38280000.0	38290000.0	1.0	1.8738189935684204	0.6585712432861328
1.0	38300000.0	38310000.0	1.0	1.838942527770996	0.6349959969520569
1.0	38320000.0	38330000.0	2.0	1.759246587753296	0.4070827066898346
1.0	38410000.0	38420000.0	2.0	1.9404197931289673	0.7063676118850708
1.0	38460000.0	38470000.0	0.0	1.9081474542617798	0.6827932596206665
1.0	38500000.0	38510000.0	2.0	1.9094289541244507	0.6837160587310791
1.0	38600000.0	38610000.0	1.0	2.065587282180786	0.8023732900619507
1.0	38620000.0	38630000.0	3.0	2.049495220184326	0.7897934913635254
1.0	38680000.0	38690000.0	3.0	2.1016464233398438	0.8306659460067749
1.0	38800000.0	38810000.0	1.0	2.1905856132507324	0.9005668759346008
1.0	38850000.0	38860000.0	1.0	2.288658857345581	0.977083683013916
1.0	39000000.0	39010000.0	2.0	2.2254412174224854	0.9278613328933716
1.0	39080000.0	39090000.0	1.0	2.1408092975616455	0.8614621162414551
1.0	39110000.0	39120000.0	6.0	2.1302742958068848	0.8531777262687683
1.0	39200000.0	39210000.0	2.0	2.6249728202819824	1.2299418449401855
1.0	39340000.0	39350000.0	3.0	2.0252432823181152	0.7709182500839233
1.0	39400000.0	39410000.0	3.0	2.0060794353485107	0.756095290184021
1.0	39510000.0	39520000.0	5.0	1.9240986108779907	0.6943572759628296
1.0	39560000.0	39570000.0	1.0	1.8522803783416748	0.6438836455345154
1.0	39590000.0	39600000.0	0.0	1.769660234451294	0.5913899540901184
1.0	39700000.0	39710000.0	2.0	1.959606409072876	0.7206879258155823
1.0	39810000.0	39820000.0	4.0	2.090986967086792	0.8222932815551758
1.0	39920000.0	39930000.0	2.0	2.0643434524536133	0.8014033436775208
1.0	39930000.0	39940000.0	1.0	2.005563974380493	0.7556983232498169
1.0	39950000.0	39960000.0	2.0	2.130415439605713	0.8532910346984863
1.0	40020000.0	40030000.0	1.0	2.0943615436553955	0.8249443769454956
1.0	40090000.0	40100000.0	2.0	2.331069231033325	1.0098477602005005
1.0	40310000.0	40320000.0	2.0	1.919703722000122	0.6911518573760986
1.0	40340000.0	40350000.0	1.0	1.971849799156189	0.7299289107322693
1.0	40420000.0	40430000.0	1.0	1.913429856300354	0.47025784850120544
1.0	40430000.0	40440000.0	5.0	2.021728515625	0.7681915163993835
1.0	40440000.0	40450000.0	1.0	2.0197830200195312	0.766680896282196
1.0	40460000.0	40470000.0	5.0	1.8661963939666748	0.6533234715461731
1.0	40540000.0	40550000.0	1.0	1.9091503620147705	0.6835158467292786
1.0	40630000.0	40640000.0	1.0	1.7432105541229248	0.5758703947067261
1.0	40760000.0	40770000.0	0.0	2.0452558994293213	0.7864863872528076
1.0	40860000.0	40870000.0	4.0	2.0028176307678223	0.7535848021507263
1.0	41010000.0	41020000.0	0.0	2.349532127380371	1.0240392684936523
1.0	41020000.0	41030000.0	3.0	2.4847939014434814	1.1265652179718018
1.0	41030000.0	41040000.0	1.0	2.3976123332977295	1.0607831478118896
1.0	41050000.0	41060000.0	3.0	2.119504451751709	0.8447099924087524
1.0	41090000.0	41100000.0	5.0	2.005211353302002	0.7554250955581665
1.0	41110000.0	41120000.0	0.0	2.010831832885742	0.7597612738609314
1.0	41370000.0	41380000.0	1.0	1.8619024753570557	0.6503955721855164
1.0	41390000.0	41400000.0	4.0	1.8776003122329712	0.6611952781677246
1.0	41470000.0	41480000.0	3.0	2.082584857940674	0.8156996965408325
1.0	41480000.0	41490000.0	1.0	2.2411766052246094	0.9401552081108093
1.0	41510000.0	41520000.0	3.0	1.7799352407455444	0.5975865125656128
1.0	41530000.0	41540000.0	1.0	1.9509451389312744	0.714202880859375
1.0	41540000.0	41550000.0	3.0	1.8928241729736328	0.6718593239784241
1.0	41560000.0	41570000.0	3.0	1.9208385944366455	0.6919760704040527
1.0	41700000.0	41710000.0	2.0	1.8991172313690186	0.6763284802436829
1.0	41750000.0	41760000.0	3.0	1.795323371887207	0.6070412993431091
1.0	41790000.0	41800000.0	1.0	1.8705238103866577	0.6562958359718323
1.0	41830000.0	41840000.0	2.0	1.9572919607162476	0.7189510464668274
1.0	41870000.0	41880000.0	6.0	2.0342857837677	0.7779407501220703
1.0	41970000.0	41980000.0	3.0	2.251025676727295	0.9478341937065125
1.0	41990000.0	42000000.0	5.0	2.2892563343048096	0.977546215057373
1.0	42100000.0	42110000.0	1.0	1.9761701822280884	0.7332055568695068
1.0	42140000.0	42150000.0	4.0	1.9215471744537354	0.6924942135810852
1.0	42150000.0	42160000.0	2.0	1.9993520975112915	0.7509186863899231
1.0	42160000.0	42170000.0	1.0	2.1438841819763184	0.8638814687728882
1.0	42170000.0	42180000.0	2.0	2.0328209400177	0.7768023014068604
1.0	42200000.0	42210000.0	2.0	2.1290035247802734	0.852181613445282
1.0	42350000.0	42360000.0	8.0	2.107762575149536	0.8354735374450684
1.0	42460000.0	42470000.0	2.0	1.939897894859314	0.7059794664382935
1.0	42470000.0	42480000.0	2.0	1.8271663188934326	0.627281129360199
1.0	42560000.0	42570000.0	2.0	2.074464797973633	0.8093298673629761
1.0	42640000.0	42650000.0	1.0	1.7973778247833252	0.6083226799964905
1.0	42700000.0	42710000.0	1.0	2.100222110748291	0.8295467495918274
1.0	42770000.0	42780000.0	2.0	1.7851749658584595	0.6007803678512573
1.0	42960000.0	42970000.0	4.0	2.0602688789367676	0.7982102036476135
1.0	42980000.0	42990000.0	1.0	2.1827616691589355	0.8944326639175415
1.0	43070000.0	43080000.0	1.0	2.0844082832336426	0.8171291351318359
1.0	43110000.0	43120000.0	5.0	1.92380690574646	0.6941432356834412
1.0	43130000.0	43140000.0	3.0	1.9139888286590576	0.6870071887969971
1.0	43220000.0	43230000.0	1.0	1.835227608680725	0.6325486898422241
1.0	43240000.0	43250000.0	2.0	1.7366187572479248	0.5721079111099243
1.0	43320000.0	43330000.0	1.0	2.034810781478882	0.7783499956130981
1.0	43410000.0	43420000.0	6.0	2.031858205795288	0.7760513424873352
1.0	43460000.0	43470000.0	1.0	2.255831480026245	0.9515770673751831
1.0	43500000.0	43510000.0	2.0	2.0650341510772705	0.8019430041313171
1.0	43540000.0	43550000.0	1.0	1.8436368703842163	0.6381078958511353
1.0	43650000.0	43660000.0	4.0	2.1212685108184814	0.8460942506790161
1.0	43670000.0	43680000.0	0.0	2.13590931892395	0.8576086163520813
1.0	43680000.0	43690000.0	4.0	2.119471788406372	0.844682514667511
1.0	43750000.0	43760000.0	4.0	2.2523415088653564	0.948857307434082
1.0	43800000.0	43810000.0	2.0	2.230492115020752	0.9318113327026367
1.0	43850000.0	43860000.0	3.0	1.8134644031524658	0.530259370803833
1.0	43860000.0	43870000.0	3.0	2.0009400844573975	0.7521388530731201
1.0	44020000.0	44030000.0	3.0	2.2022314071655273	0.9096987843513489
1.0	44030000.0	44040000.0	2.0	2.109663486480713	0.836969256401062
1.0	44090000.0	44100000.0	3.0	2.1912951469421387	0.901124119758606
1.0	44120000.0	44130000.0	3.0	1.964112639427185	0.724081814289093
1.0	44130000.0	44140000.0	0.0	1.985765814781189	0.7405144572257996
1.0	44160000.0	44170000.0	2.0	1.9753087759017944	0.7325514554977417
1.0	44220000.0	44230000.0	2.0	1.7030203342437744	0.553686261177063
1.0	44330000.0	44340000.0	1.0	1.7729991674423218	0.5933917760848999
1.0	44340000.0	44350000.0	0.0	1.776361107826233	0.595416247844696
1.0	44390000.0	44400000.0	1.0	1.8805090188980103	0.6632108092308044
1.0	44420000.0	44430000.0	1.0	1.8128668069839478	0.6180789470672607
1.0	44460000.0	44470000.0	1.0	1.9272741079330444	0.6966773271560669
1.0	44480000.0	44490000.0	1.0	1.843591332435608	0.6380786895751953
1.0	44510000.0	44520000.0	1.0	1.916075348854065	0.6885186433792114
1.0	44530000.0	44540000.0	1.0	1.9754273891448975	0.7326418161392212
1.0	44690000.0	44700000.0	2.0	1.900779366493225	0.6775146126747131
1.0	44750000.0	44760000.0	6.0	1.732971429824829	0.5700401067733765
1.0	44780000.0	44790000.0	0.0	1.9205405712127686	0.6917611956596375
1.0	44860000.0	44870000.0	5.0	2.0274219512939453	0.772604763507843
1.0	44960000.0	44970000.0	3.0	2.5311055183410645	1.1610479354858398
1.0	44980000.0	44990000.0	1.0	2.4632503986358643	1.1104111671447754
1.0	45110000.0	45120000.0	1.0	2.3706583976745605	1.0402249097824097
1.0	45120000.0	45130000.0	2.0	2.267103433609009	0.960347056388855
1.0	45210000.0	45220000.0	1.0	2.2786107063293457	0.9692891240119934
1.0	45300000.0	45310000.0	2.0	2.222334861755371	0.9254366755485535
1.0	45320000.0	45330000.0	2.0	1.9876989126205444	0.741989016532898
1.0	45330000.0	45340000.0	1.0	2.0489304065704346	0.7893536686897278
1.0	45360000.0	45370000.0	0.0	2.0215659141540527	0.7680672407150269
1.0	45390000.0	45400000.0	3.0	2.0278782844543457	0.7729606032371521
1.0	45410000.0	45420000.0	1.0	2.077195644378662	0.8114694356918335
1.0	45440000.0	45450000.0	4.0	2.083775043487549	0.8166325688362122
1.0	45470000.0	45480000.0	3.0	1.9012901782989502	0.4781372547149658
1.0	45500000.0	45510000.0	2.0	1.8742620944976807	0.6588743925094604
1.0	45520000.0	45530000.0	2.0	1.9457085132598877	0.7102924585342407
1.0	45580000.0	45590000.0	1.0	1.8710445165634155	0.6566582918167114
1.0	45610000.0	45620000.0	0.0	1.852499008178711	0.6440266966819763
1.0	45670000.0	45680000.0	2.0	1.89410400390625	0.6727687120437622
1.0	45730000.0	45740000.0	0.0	1.8429161310195923	0.6376280188560486
1.0	45830000.0	45840000.0	1.0	2.001901149749756	0.7528784871101379
1.0	45850000.0	45860000.0	1.0	1.9614875316619873	0.7221049070358276
1.0	46000000.0	46010000.0	0.0	2.193415880203247	0.9027883410453796
1.0	46060000.0	46070000.0	3.0	1.9125502109527588	0.6859651803970337
1.0	46100000.0	46110000.0	7.0	1.8885815143585205	0.6688687801361084
1.0	46130000.0	46140000.0	1.0	1.966594934463501	0.7259551286697388
1.0	46140000.0	46150000.0	1.0	1.8992780447006226	0.6764451861381531
1.0	46220000.0	46230000.0	3.0	1.9062812328338623	0.6814488768577576
1.0	46270000.0	46280000.0	0.0	1.8771917819976807	0.6609077453613281
1.0	46330000.0	46340000.0	3.0	1.7241414785385132	0.5651149153709412
1.0	46390000.0	46400000.0	3.0	1.7100197076797485	0.5573956966400146
1.0	46460000.0	46470000.0	2.0	1.7106239795684814	0.5577274560928345
1.0	46520000.0	46530000.0	3.0	1.720475435256958	0.563075065612793
1.0	46530000.0	46540000.0	2.0	1.6713361740112305	0.5379043817520142
1.0	46590000.0	46600000.0	2.0	1.7988061904907227	0.3549269437789917
1.0	46650000.0	46660000.0	1.0	1.9266942739486694	0.6962559223175049
1.0	46690000.0	46700000.0	2.0	1.9088910818099976	0.6833308935165405
1.0	46760000.0	46770000.0	2.0	4.287961483001709	3.178882122039795
1.0	46830000.0	46840000.0	1.0	1.9112482070922852	0.6850304007530212
1.0	46900000.0	46910000.0	3.0	2.0203635692596436	0.7671337127685547
1.0	46920000.0	46930000.0	3.0	2.2325947284698486	0.9334522485733032
1.0	46950000.0	46960000.0	0.0	2.85967755317688	1.3962863683700562
1.0	46960000.0	46970000.0	4.0	2.346682071685791	1.0218493938446045
1.0	46970000.0	46980000.0	0.0	2.188689947128296	0.8990820050239563
1.0	47000000.0	47010000.0	1.0	2.2516772747039795	0.9483417272567749
1.0	47010000.0	47020000.0	1.0	2.3086414337158203	0.9925497174263
1.0	47030000.0	47040000.0	1.0	1.9144176244735718	0.6873148679733276
1.0	47060000.0	47070000.0	2.0	1.963115930557251	0.7233322858810425
1.0	47080000.0	47090000.0	4.0	1.8369617462158203	0.49137359857559204
1.0	47090000.0	47100000.0	2.0	1.833274245262146	0.6312628388404846
1.0	47110000.0	47120000.0	4.0	1.806209921836853	0.6138561367988586
1.0	47170000.0	47180000.0	0.0	1.9081016778945923	0.6827595829963684
1.0	47210000.0	47220000.0	1.0	1.9298126697540283	0.6985395550727844
1.0	47260000.0	47270000.0	4.0	1.8660776615142822	0.6532440185546875
1.0	47600000.0	47610000.0	4.0	2.1699376106262207	0.884360134601593
1.0	47690000.0	47700000.0	2.0	3.2641894817352295	1.6191768646240234
1.0	47740000.0	47750000.0	2.0	1.9533298015594482	0.7159841656684875
1.0	47790000.0	47800000.0	2.0	2.2181568145751953	0.9221674799919128
1.0	47800000.0	47810000.0	1.0	2.264324903488159	0.9581872820854187
1.0	47830000.0	47840000.0	2.0	2.057544708251953	0.7960842251777649
1.0	47840000.0	47850000.0	2.0	1.973747968673706	0.7313700914382935
1.0	47890000.0	47900000.0	2.0	2.3824307918548584	1.0492178201675415
1.0	47920000.0	47930000.0	1.0	2.4962635040283203	1.1351357698440552
1.0	47940000.0	47950000.0	2.0	2.3509504795074463	1.02512788772583
1.0	47970000.0	47980000.0	4.0	2.5840883255004883	1.2001007795333862
1.0	48030000.0	48040000.0	1.0	2.542114496231079	1.1691974401474
1.0	48080000.0	48090000.0	2.0	3.1345114707946777	1.5804989337921143
1.0	48090000.0	48100000.0	0.0	3.147686004638672	1.5890493392944336
1.0	48200000.0	48210000.0	2.0	2.31754732131958	0.999424159526825
1.0	48210000.0	48220000.0	2.0	2.170203447341919	0.8845685720443726
1.0	48230000.0	48240000.0	1.0	2.2994587421417236	0.9854485392570496
1.0	48280000.0	48290000.0	2.0	2.041696548461914	0.7837112545967102
1.0	48360000.0	48370000.0	5.0	2.1087498664855957	0.836249828338623
1.0	48390000.0	48400000.0	5.0	2.2534003257751465	0.9496849179267883
1.0	48510000.0	48520000.0	4.0	2.00547194480896	0.7556267976760864
1.0	48520000.0	48530000.0	2.0	2.1597113609313965	0.8763247728347778
1.0	48700000.0	48710000.0	5.0	2.594583034515381	1.2077854871749878
1.0	48730000.0	48740000.0	3.0	2.831643581390381	1.3768624067306519
1.0	48770000.0	48780000.0	2.0	3.1106975078582764	1.5649806261062622
1.0	48790000.0	48800000.0	2.0	3.0221080780029297	1.506512999534607
1.0	48920000.0	48930000.0	4.0	3.1541550159454346	1.5932379961013794
1.0	48960000.0	48970000.0	2.0	3.6027095317840576	1.86907958984375
1.0	49030000.0	49040000.0	0.0	3.3617501258850098	1.7244592905044556
1.0	49060000.0	49070000.0	4.0	3.491482973098755	1.803340196609497
1.0	49130000.0	49140000.0	2.0	3.3059113025665283	1.689771294593811
1.0	49250000.0	49260000.0	6.0	3.832655668258667	1.9092334508895874
1.0	49350000.0	49360000.0	4.0	4.478522300720215	2.209317207336426
1.0	49360000.0	49370000.0	4.0	4.4219770431518555	2.1884195804595947
1.0	49390000.0	49400000.0	2.0	4.08144474029541	2.0644054412841797
1.0	49400000.0	49410000.0	3.0	4.2409162521362305	2.114142894744873
1.0	49410000.0	49420000.0	6.0	4.014115810394287	2.010615110397339
1.0	49450000.0	49460000.0	11.0	3.9024620056152344	1.975018858909607
1.0	49600000.0	49610000.0	2.0	4.4944305419921875	2.234966993331909
1.0	49650000.0	49660000.0	8.0	4.809810638427734	2.3356192111968994
1.0	49660000.0	49670000.0	6.0	5.417771339416504	2.4708797931671143
1.0	49750000.0	49760000.0	2.0	4.271983623504639	2.2277443408966064
1.0	49780000.0	49790000.0	8.0	4.729731559753418	2.31333589553833
1.0	49790000.0	49800000.0	4.0	5.109129905700684	2.4096202850341797
1.0	49820000.0	49830000.0	2.0	5.490792751312256	2.4764583110809326
1.0	49840000.0	49850000.0	3.0	4.735711574554443	2.319206714630127
1.0	49860000.0	49870000.0	4.0	5.433216094970703	2.471343517303467
1.0	49890000.0	49900000.0	5.0	5.087242126464844	2.4059109687805176
1.0	49910000.0	49920000.0	8.0	5.099851131439209	2.409785270690918
1.0	49950000.0	49960000.0	8.0	5.215289115905762	2.428912401199341
1.0	50080000.0	50090000.0	7.0	6.129225254058838	2.541851043701172
1.0	50140000.0	50150000.0	3.0	6.361161231994629	2.5498948097229004
1.0	50180000.0	50190000.0	5.0	6.039699554443359	2.535914659500122
1.0	50290000.0	50300000.0	5.0	4.118964672088623	2.058091163635254
1.0	50310000.0	50320000.0	6.0	4.348608493804932	2.1801555156707764
1.0	50420000.0	50430000.0	1.0	4.069931983947754	2.0304458141326904
1.0	50440000.0	50450000.0	7.0	4.077387809753418	2.0423545837402344
1.0	50500000.0	50510000.0	6.0	3.762974262237549	1.882098913192749
1.0	50520000.0	50530000.0	5.0	3.883563280105591	1.9440683126449585
1.0	50760000.0	50770000.0	1.0	3.5233521461486816	1.8223549127578735
1.0	50820000.0	50830000.0	6.0	3.021153688430786	1.5058767795562744
1.0	50900000.0	50910000.0	2.0	2.2199273109436035	0.9235540628433228
1.0	50990000.0	51000000.0	0.0	2.1319148540496826	0.8544679880142212
1.0	51080000.0	51090000.0	5.0	2.127903938293457	0.8513156771659851
1.0	51120000.0	51130000.0	1.0	2.3833935260772705	1.0499482154846191
1.0	51130000.0	51140000.0	2.0	2.5118117332458496	1.1467193365097046
1.0	51190000.0	51200000.0	3.0	2.2857673168182373	0.9748421907424927
1.0	51230000.0	51240000.0	4.0	2.0580971240997314	0.7965148687362671
1.0	51270000.0	51280000.0	2.0	2.1692004203796387	0.8837798237800598
1.0	51360000.0	51370000.0	3.0	1.8889410495758057	0.6691199541091919
1.0	51390000.0	51400000.0	2.0	1.8784692287445068	0.6617936491966248
1.0	51410000.0	51420000.0	1.0	1.8368984460830688	0.6336469650268555
1.0	51460000.0	51470000.0	0.0	2.0872604846954346	0.8193691372871399
1.0	51490000.0	51500000.0	4.0	2.1591622829437256	0.8758944272994995
1.0	51540000.0	51550000.0	1.0	2.1931488513946533	0.9025804400444031
1.0	51550000.0	51560000.0	3.0	2.1990065574645996	0.9071701765060425
1.0	51560000.0	51570000.0	0.0	2.3130218982696533	0.9959337115287781
1.0	51590000.0	51600000.0	4.0	2.3463287353515625	1.0215801000595093
1.0	51700000.0	51710000.0	3.0	2.3839175701141357	0.4432137608528137
1.0	51830000.0	51840000.0	0.0	1.9844934940338135	0.7395423650741577
1.0	51870000.0	51880000.0	1.0	1.962441086769104	0.7228216528892517
1.0	51920000.0	51930000.0	3.0	1.8270881175994873	0.6272311806678772
1.0	52030000.0	52040000.0	0.0	1.9618641138076782	0.7223907709121704
1.0	52050000.0	52060000.0	3.0	2.0091824531555176	0.7584882974624634
1.0	52090000.0	52100000.0	2.0	1.804781198501587	0.6129597425460815
1.0	52140000.0	52150000.0	2.0	1.8637142181396484	0.6516280174255371
1.0	52170000.0	52180000.0	2.0	1.8068082332611084	0.6142351031303406
1.0	52340000.0	52350000.0	2.0	2.7495601177215576	0.644008219242096
1.0	52360000.0	52370000.0	1.0	2.0832252502441406	0.816199779510498
1.0	52450000.0	52460000.0	2.0	1.9654591083526611	0.7250955700874329
1.0	52480000.0	52490000.0	2.0	1.8279670476913452	0.6277992129325867
1.0	52500000.0	52510000.0	0.0	1.8659961223602295	0.6531867384910583
1.0	52520000.0	52530000.0	0.0	2.6229026317596436	1.3121918439865112
1.0	52530000.0	52540000.0	2.0	1.9152157306671143	0.687892735004425
1.0	52540000.0	52550000.0	2.0	1.9191105365753174	0.6907175779342651
1.0	52570000.0	52580000.0	0.0	2.0093281269073486	0.7585980892181396
1.0	52590000.0	52600000.0	4.0	1.9045623540878296	0.6802175641059875
1.0	52720000.0	52730000.0	3.0	2.1172561645507812	0.8429403305053711
1.0	52750000.0	52760000.0	3.0	2.1787502765655518	0.891283392906189
1.0	52770000.0	52780000.0	1.0	2.1642308235168457	0.8798767924308777
1.0	52820000.0	52830000.0	1.0	2.1199965476989746	0.8450943231582642
1.0	52840000.0	52850000.0	2.0	2.0725979804992676	0.8078655004501343
1.0	52870000.0	52880000.0	1.0	2.1258625984191895	0.5088837146759033
1.0	52890000.0	52900000.0	0.0	1.872422456741333	0.6576074957847595
1.0	52940000.0	52950000.0	0.0	1.845262885093689	0.6391900777816772
1.0	53130000.0	53140000.0	3.0	1.9992374181747437	0.7508313059806824
1.0	53180000.0	53190000.0	3.0	1.9936802387237549	0.7465656995773315
1.0	53270000.0	53280000.0	1.0	1.9355392456054688	0.7027576565742493
1.0	53300000.0	53310000.0	4.0	2.200885772705078	0.9086464047431946
1.0	53330000.0	53340000.0	2.0	2.1578285694122314	0.8748410940170288
1.0	53340000.0	53350000.0	2.0	2.04689359664917	0.7877667546272278
1.0	53390000.0	53400000.0	2.0	1.8573246002197266	0.5775337219238281
1.0	53410000.0	53420000.0	2.0	1.8552643060684204	0.645894467830658
1.0	53450000.0	53460000.0	0.0	1.893357276916504	0.6722384691238403
1.0	53510000.0	53520000.0	2.0	1.787703514099121	0.6023303270339966
1.0	53520000.0	53530000.0	6.0	2.047654628753662	0.7883580923080444
1.0	53550000.0	53560000.0	1.0	2.1755588054656982	0.8887763023376465
1.0	53620000.0	53630000.0	5.0	1.9957185983657837	0.7481277585029602
1.0	53640000.0	53650000.0	2.0	1.852166771888733	0.6438046097755432
1.0	53660000.0	53670000.0	4.0	1.9952348470687866	0.40594157576560974
1.0	53680000.0	53690000.0	1.0	1.540561556816101	0.4600965082645416
1.0	53900000.0	53910000.0	3.0	2.2919323444366455	0.9796211123466492
1.0	53990000.0	54000000.0	3.0	2.550132989883423	1.1751201152801514
1.0	54000000.0	54010000.0	2.0	2.5044362545013428	1.141226887702942
1.0	54040000.0	54050000.0	1.0	2.642984390258789	1.2430062294006348
1.0	54090000.0	54100000.0	3.0	2.2987289428710938	0.9848834872245789
1.0	54130000.0	54140000.0	0.0	2.357651948928833	1.030266523361206
1.0	54180000.0	54190000.0	3.0	2.197511911392212	0.906000018119812
1.0	54210000.0	54220000.0	5.0	2.2992982864379883	0.9853248596191406
1.0	54250000.0	54260000.0	3.0	2.147169589996338	0.8664655685424805
1.0	54260000.0	54270000.0	2.0	2.1027939319610596	0.8315664529800415
1.0	54300000.0	54310000.0	2.0	2.9670796394348145	1.4696143865585327
1.0	54340000.0	54350000.0	2.0	1.9993054866790771	0.7508832812309265
1.0	54370000.0	54380000.0	3.0	2.0204806327819824	0.7672236561775208
1.0	54490000.0	54500000.0	1.0	1.8488986492156982	0.6416173577308655
1.0	54520000.0	54530000.0	2.0	1.7869727611541748	0.6018800139427185
1.0	54550000.0	54560000.0	0.0	1.854310393333435	0.6452487707138062
1.0	54590000.0	54600000.0	3.0	1.9609367847442627	0.7216910123825073
1.0	54700000.0	54710000.0	2.0	2.057278633117676	0.795875072479248
1.0	54730000.0	54740000.0	1.0	1.9736859798431396	0.7313228845596313
1.0	54770000.0	54780000.0	9.0	1.7495672702789307	0.5795407295227051
1.0	54800000.0	54810000.0	2.0	1.9600805044174194	0.7210456132888794
1.0	55080000.0	55090000.0	1.0	2.2326512336730957	0.9334979057312012
1.0	55110000.0	55120000.0	1.0	2.189807891845703	0.8999611139297485
1.0	55160000.0	55170000.0	2.0	1.9743297100067139	0.7318110466003418
1.0	55210000.0	55220000.0	4.0	1.9787864685058594	0.7351976633071899
1.0	55230000.0	55240000.0	0.0	2.0240066051483154	0.7699538469314575
1.0	55250000.0	55260000.0	2.0	2.016371965408325	0.764043927192688
1.0	55280000.0	55290000.0	2.0	1.9543802738189697	0.7167719602584839
1.0	55310000.0	55320000.0	2.0	1.9766992330551147	0.7336115837097168
1.0	55320000.0	55330000.0	0.0	1.8882938623428345	0.6686676740646362
1.0	55390000.0	55400000.0	3.0	1.7758452892303467	0.595106840133667
1.0	55590000.0	55600000.0	0.0	1.8126804828643799	0.6179609894752502
1.0	55630000.0	55640000.0	2.0	1.815035104751587	0.6194650530815125
1.0	55660000.0	55670000.0	1.0	1.8217742443084717	0.6237873435020447
1.0	55710000.0	55720000.0	4.0	2.0406334400177	0.7828812599182129
1.0	55740000.0	55750000.0	2.0	2.0554916858673096	0.7944785356521606
1.0	55770000.0	55780000.0	1.0	2.323270082473755	1.0038390159606934
1.0	55830000.0	55840000.0	3.0	2.4341471195220947	1.0884836912155151
1.0	55860000.0	55870000.0	2.0	2.498913288116455	1.1371114253997803
1.0	55870000.0	55880000.0	1.0	2.440152645111084	1.0930193662643433
1.0	55880000.0	55890000.0	0.0	2.489258050918579	1.1299018859863281
1.0	55930000.0	55940000.0	3.0	2.1502292156219482	0.868873119354248
1.0	56010000.0	56020000.0	3.0	2.84936261177063	1.389151930809021
1.0	56120000.0	56130000.0	3.0	3.179647922515869	1.6096878051757812
1.0	56130000.0	56140000.0	1.0	3.1746811866760254	1.6064907312393188
1.0	56170000.0	56180000.0	5.0	3.3367981910705566	1.7090141773223877
1.0	56180000.0	56190000.0	1.0	2.947338581085205	1.4562656879425049
1.0	56220000.0	56230000.0	2.0	3.538912534713745	1.7547552585601807
1.0	56400000.0	56410000.0	4.0	2.863765239715576	1.3991085290908813
1.0	56450000.0	56460000.0	1.0	3.146742820739746	1.5884379148483276
1.0	56480000.0	56490000.0	8.0	2.826274871826172	1.3731279373168945
1.0	56570000.0	56580000.0	3.0	3.436318874359131	1.7030423879623413
1.0	56580000.0	56590000.0	1.0	3.4014694690704346	1.6828258037567139
1.0	56640000.0	56650000.0	1.0	3.1624693870544434	1.5986125469207764
1.0	56660000.0	56670000.0	8.0	2.73134183883667	1.306375503540039
1.0	56670000.0	56680000.0	4.0	3.222942352294922	1.6265180110931396
1.0	56760000.0	56770000.0	0.0	3.2666001319885254	1.665083885192871
1.0	56800000.0	56810000.0	4.0	2.7732157707214355	1.335988998413086
1.0	56850000.0	56860000.0	3.0	2.406114339828491	1.0672452449798584
1.0	56930000.0	56940000.0	1.0	2.243847370147705	0.9422382116317749
1.0	56940000.0	56950000.0	2.0	2.0514237880706787	0.7913000583648682
1.0	56960000.0	56970000.0	1.0	2.0605623722076416	0.7984417080879211
1.0	56970000.0	56980000.0	1.0	2.0342321395874023	0.7779008746147156
1.0	56980000.0	56990000.0	2.0	2.115182638168335	0.841310977935791
1.0	56990000.0	57000000.0	2.0	2.2743866443634033	0.9660111665725708
1.0	57000000.0	57010000.0	2.0	2.2865829467773438	0.9754742383956909
1.0	57060000.0	57070000.0	0.0	2.8334884643554688	1.3781429529190063
1.0	57120000.0	57130000.0	2.0	2.729645252227783	1.3051694631576538
1.0	57130000.0	57140000.0	1.0	2.9298863410949707	1.444417953491211
1.0	57190000.0	57200000.0	2.0	2.9663920402526855	1.4691503047943115
1.0	57220000.0	57230000.0	4.0	2.622795581817627	1.2283601760864258
1.0	57420000.0	57430000.0	0.0	3.326320171356201	1.7025048732757568
1.0	57440000.0	57450000.0	4.0	3.3918099403381348	1.721501111984253
1.0	57450000.0	57460000.0	3.0	3.4110939502716064	1.7547423839569092
1.0	57490000.0	57500000.0	2.0	3.4700655937194824	1.790482759475708
1.0	57530000.0	57540000.0	5.0	3.4573941230773926	1.7828439474105835
1.0	57570000.0	57580000.0	2.0	3.573032855987549	1.8517093658447266
1.0	57590000.0	57600000.0	3.0	3.3301048278808594	1.7048561573028564
1.0	57620000.0	57630000.0	3.0	4.0159759521484375	2.0356485843658447
1.0	57660000.0	57670000.0	5.0	4.195268154144287	2.1060597896575928
1.0	57690000.0	57700000.0	8.0	3.7818150520324707	1.9712902307510376
1.0	57810000.0	57820000.0	4.0	3.791780948638916	1.961891531944275
1.0	57870000.0	57880000.0	5.0	3.3852133750915527	1.6890974044799805
1.0	57910000.0	57920000.0	5.0	3.5135445594787598	1.745894193649292
1.0	57940000.0	57950000.0	2.0	3.40936541557312	1.7536875009536743
1.0	58010000.0	58020000.0	5.0	3.4444358348846436	1.7140153646469116
1.0	58090000.0	58100000.0	1.0	3.0781283378601074	1.5436197519302368
1.0	58110000.0	58120000.0	3.0	3.346054792404175	1.6422239542007446
1.0	58250000.0	58260000.0	2.0	2.7447948455810547	1.3159205913543701
1.0	58390000.0	58400000.0	3.0	3.18910551071167	1.5736857652664185
1.0	58410000.0	58420000.0	5.0	3.1355443000793457	1.5811691284179688
1.0	58420000.0	58430000.0	5.0	2.9773643016815186	1.476546049118042
1.0	58450000.0	58460000.0	1.0	3.5265350341796875	1.8242452144622803
1.0	58500000.0	58510000.0	4.0	3.141169548034668	1.5848238468170166
1.0	58540000.0	58550000.0	1.0	3.067110061645508	1.536360502243042
1.0	58610000.0	58620000.0	2.0	2.707158327102661	1.2891499996185303
1.0	58640000.0	58650000.0	2.0	2.6218392848968506	1.227663516998291
1.0	58670000.0	58680000.0	0.0	2.535522937774658	1.1643211841583252
1.0	58690000.0	58700000.0	3.0	2.3934543132781982	1.0576200485229492
1.0	58740000.0	58750000.0	2.0	2.622403621673584	1.2280765771865845
1.0	58770000.0	58780000.0	4.0	2.4976749420166016	1.1361883878707886
1.0	58860000.0	58870000.0	2.0	2.130584239959717	0.8534220457077026
1.0	58870000.0	58880000.0	2.0	2.144644260406494	0.8644795417785645
1.0	58880000.0	58890000.0	1.0	2.1483404636383057	0.8673866391181946
1.0	58990000.0	59000000.0	1.0	1.7720286846160889	0.592807948589325
1.0	59010000.0	59020000.0	1.0	2.126495838165283	0.6235876083374023
1.0	59060000.0	59070000.0	0.0	1.8677806854248047	0.6544076800346375
1.0	59220000.0	59230000.0	1.0	1.8649730682373047	0.6524873971939087
1.0	59330000.0	59340000.0	3.0	2.0190649032592773	0.7661284804344177
1.0	59440000.0	59450000.0	1.0	2.035222053527832	0.7786710262298584
1.0	59450000.0	59460000.0	5.0	2.058791399002075	0.7970566153526306
1.0	59480000.0	59490000.0	1.0	1.968519926071167	0.727411150932312
1.0	59540000.0	59550000.0	2.0	1.925508737564087	0.6953835487365723
1.0	59600000.0	59610000.0	0.0	2.044630527496338	0.7859957218170166
1.0	59720000.0	59730000.0	2.0	1.8196563720703125	0.6224250197410583
1.0	59730000.0	59740000.0	2.0	1.8993375301361084	0.6764857172966003
1.0	59740000.0	59750000.0	2.0	1.8887739181518555	0.669005274772644
1.0	59790000.0	59800000.0	0.0	1.8669097423553467	0.6538160443305969
1.0	59800000.0	59810000.0	1.0	1.8026516437530518	0.611616313457489
1.0	59970000.0	59980000.0	2.0	2.4838523864746094	1.1258596181869507
1.0	59980000.0	59990000.0	5.0	2.2626748085021973	0.9569002389907837
1.0	60010000.0	60020000.0	5.0	2.6560726165771484	1.2524681091308594
1.0	60020000.0	60030000.0	3.0	2.5253021717071533	1.156743049621582
1.0	60090000.0	60100000.0	1.0	2.2801215648651123	0.9704612493515015
1.0	60160000.0	60170000.0	2.0	1.8911399841308594	0.670671284198761
1.0	60320000.0	60330000.0	3.0	1.9438326358795166	0.7088979482650757
1.0	60420000.0	60430000.0	3.0	2.3589766025543213	1.0312840938568115
1.0	60430000.0	60440000.0	4.0	2.164489269256592	0.8800801038742065
1.0	60540000.0	60550000.0	1.0	2.96199631690979	1.4208366870880127
1.0	60610000.0	60620000.0	6.0	3.0090489387512207	1.4778348207473755
1.0	60640000.0	60650000.0	4.0	3.285726547241211	1.6052402257919312
1.0	60710000.0	60720000.0	5.0	3.4169952869415283	1.6919527053833008
1.0	60730000.0	60740000.0	2.0	3.2724201679229736	1.6118711233139038
1.0	60850000.0	60860000.0	3.0	3.3883566856384277	1.6673558950424194
1.0	60940000.0	60950000.0	7.0	3.184288501739502	1.5448997020721436
1.0	60960000.0	60970000.0	3.0	2.974757194519043	1.4747906923294067
1.0	60970000.0	60980000.0	3.0	2.7170770168304443	1.2962255477905273
1.0	61010000.0	61020000.0	1.0	2.994175434112549	1.4878391027450562
1.0	61040000.0	61050000.0	6.0	2.989675521850586	1.4472696781158447
1.0	61080000.0	61090000.0	2.0	2.6427931785583496	1.2428700923919678
1.0	61110000.0	61120000.0	2.0	2.338238477706909	1.0153632164001465
1.0	61160000.0	61170000.0	3.0	2.6249566078186035	1.2299305200576782
1.0	61170000.0	61180000.0	3.0	2.8169968128204346	1.3493661880493164
1.0	61220000.0	61230000.0	1.0	2.8023815155029297	1.3564571142196655
1.0	61260000.0	61270000.0	2.0	2.8417270183563232	1.383861780166626
1.0	61380000.0	61390000.0	2.0	2.0535805225372314	0.7929831743240356
1.0	61390000.0	61400000.0	1.0	2.1397101879119873	0.8606002926826477
1.0	61410000.0	61420000.0	4.0	2.0635199546813965	0.8007558584213257
1.0	61550000.0	61560000.0	2.0	1.8667243719100952	0.6536855697631836
1.0	61570000.0	61580000.0	2.0	1.7773206233978271	0.5960015654563904
1.0	61600000.0	61610000.0	2.0	1.7874313592910767	0.602165699005127
1.0	61640000.0	61650000.0	1.0	2.1878859996795654	0.8984537124633789
1.0	61650000.0	61660000.0	4.0	2.1985526084899902	0.9068157076835632
1.0	61690000.0	61700000.0	1.0	2.1318771839141846	0.8544374704360962
1.0	61720000.0	61730000.0	4.0	2.2752678394317627	0.9666946530342102
1.0	61770000.0	61780000.0	3.0	2.2700791358947754	0.9626628160476685
1.0	61810000.0	61820000.0	3.0	1.954624891281128	0.7169510126113892
1.0	61840000.0	61850000.0	1.0	1.8234679698944092	0.6248819231987
1.0	61930000.0	61940000.0	1.0	1.8178972005844116	0.6212952136993408
1.0	61950000.0	61960000.0	3.0	1.80702805519104	0.6143704652786255
1.0	61960000.0	61970000.0	0.0	1.7770801782608032	0.5958477258682251
1.0	62050000.0	62060000.0	0.0	1.7604656219482422	0.5859237909317017
1.0	62080000.0	62090000.0	2.0	1.8270785808563232	0.6272203326225281
1.0	62110000.0	62120000.0	1.0	1.9283554553985596	0.6974714994430542
1.0	62120000.0	62130000.0	2.0	2.023876667022705	0.7698554992675781
1.0	62140000.0	62150000.0	2.0	1.8695850372314453	0.6556512117385864
1.0	62190000.0	62200000.0	3.0	2.2389962673187256	0.3740413784980774
1.0	62200000.0	62210000.0	2.0	1.9027822017669678	0.5664969086647034
1.0	62250000.0	62260000.0	1.0	1.907724142074585	0.6824904084205627
1.0	62300000.0	62310000.0	1.0	1.9179036617279053	0.6898393034934998
1.0	62380000.0	62390000.0	1.0	1.9488083124160767	0.7126013040542603
1.0	62480000.0	62490000.0	0.0	2.29797101020813	0.9842970967292786
1.0	62610000.0	62620000.0	4.0	2.1967296600341797	0.9053881764411926
1.0	62660000.0	62670000.0	2.0	3.9121251106262207	1.9657554626464844
1.0	62670000.0	62680000.0	2.0	2.394243001937866	1.0582207441329956
1.0	62830000.0	62840000.0	1.0	2.2325243949890137	0.933398425579071
1.0	62940000.0	62950000.0	3.0	2.0926835536956787	0.8236276507377625
1.0	63060000.0	63070000.0	2.0	1.954045057296753	0.71651691198349
1.0	63080000.0	63090000.0	5.0	1.84912109375	0.6417644619941711
1.0	63130000.0	63140000.0	1.0	2.078596830368042	0.8125713467597961
1.0	63150000.0	63160000.0	0.0	2.011375904083252	0.7114836573600769
1.0	63290000.0	63300000.0	3.0	1.9896787405014038	0.7435001134872437
1.0	63350000.0	63360000.0	1.0	2.664386749267578	1.2584646940231323
1.0	63370000.0	63380000.0	4.0	2.541271924972534	1.1685740947723389
1.0	63390000.0	63400000.0	0.0	3.0589704513549805	1.5309836864471436
1.0	63500000.0	63510000.0	4.0	3.3364975452423096	1.7088276147842407
1.0	63580000.0	63590000.0	4.0	3.1412198543548584	1.5848549604415894
1.0	63610000.0	63620000.0	2.0	3.156679153442383	1.59486985206604
1.0	63630000.0	63640000.0	2.0	3.118147373199463	1.5698435306549072
1.0	63640000.0	63650000.0	1.0	3.276052951812744	1.6710411310195923
1.0	63660000.0	63670000.0	7.0	2.984714984893799	1.481489896774292
1.0	63680000.0	63690000.0	1.0	3.1792759895324707	1.6094481945037842
1.0	63710000.0	63720000.0	2.0	2.9843740463256836	1.4812594652175903
1.0	63850000.0	63860000.0	1.0	2.127718448638916	0.8511663675308228
1.0	63900000.0	63910000.0	2.0	1.8345893621444702	0.6321250796318054
1.0	64010000.0	64020000.0	2.0	1.7955968379974365	0.6072091460227966
1.0	64360000.0	64370000.0	5.0	2.4212327003479004	1.0787155628204346
1.0	64410000.0	64420000.0	1.0	2.6566271781921387	1.2528693675994873
1.0	64440000.0	64450000.0	6.0	2.423135757446289	1.0801559686660767
1.0	64530000.0	64540000.0	5.0	2.1060597896575928	0.834133505821228
1.0	64630000.0	64640000.0	1.0	1.8614848852157593	0.6501134634017944
1.0	64840000.0	64850000.0	5.0	2.5287461280822754	1.1592985391616821
1.0	64850000.0	64860000.0	5.0	2.5184361934661865	1.1516460180282593
1.0	64870000.0	64880000.0	3.0	2.551762104034424	1.1763229370117188
1.0	64880000.0	64890000.0	0.0	2.43086576461792	1.0860040187835693
1.0	64930000.0	64940000.0	1.0	2.89974045753479	1.4238415956497192
1.0	65130000.0	65140000.0	2.0	1.8541467189788818	0.6451387405395508
1.0	65180000.0	65190000.0	0.0	2.247565984725952	0.9451363682746887
1.0	65240000.0	65250000.0	1.0	1.9220199584960938	0.6928409337997437
1.0	65250000.0	65260000.0	1.0	1.9334752559661865	0.7012354135513306
1.0	65260000.0	65270000.0	1.0	2.0453555583953857	0.7865639925003052
1.0	65280000.0	65290000.0	3.0	1.8221442699432373	0.6240220665931702
1.0	65310000.0	65320000.0	2.0	1.9190136194229126	0.6906471848487854
1.0	65360000.0	65370000.0	3.0	1.7622016668319702	0.5869428515434265
1.0	65400000.0	65410000.0	2.0	1.8845596313476562	0.6660436391830444
1.0	65490000.0	65500000.0	4.0	1.9070165157318115	0.6819785237312317
1.0	65540000.0	65550000.0	1.0	2.204087257385254	0.9111528396606445
1.0	65650000.0	65660000.0	1.0	2.050929069519043	0.7909144163131714
1.0	65720000.0	65730000.0	3.0	2.196591854095459	0.9052804708480835
1.0	65730000.0	65740000.0	2.0	2.118063449859619	0.8435748219490051
1.0	65760000.0	65770000.0	6.0	2.392427444458008	1.0568366050720215
1.0	65800000.0	65810000.0	1.0	2.515350341796875	1.1493515968322754
1.0	65840000.0	65850000.0	6.0	2.81330943107605	1.3640929460525513
1.0	65970000.0	65980000.0	3.0	3.124986171722412	1.574300765991211
1.0	66000000.0	66010000.0	3.0	3.0913913249969482	1.5523369312286377
1.0	66060000.0	66070000.0	5.0	3.0160117149353027	1.5024493932724
1.0	66070000.0	66080000.0	0.0	3.4866156578063965	1.8004233837127686
1.0	66350000.0	66360000.0	3.0	3.211456775665283	1.6300808191299438
1.0	66360000.0	66370000.0	2.0	3.6711456775665283	1.824355125427246
1.0	66470000.0	66480000.0	2.0	3.6253390312194824	1.80029296875
1.0	66500000.0	66510000.0	5.0	3.549271821975708	1.7575191259384155
1.0	66530000.0	66540000.0	3.0	3.6339080333709717	1.809286117553711
1.0	66600000.0	66610000.0	3.0	3.2748751640319824	1.6702991724014282
1.0	66790000.0	66800000.0	2.0	2.154191493988037	0.8719841837882996
1.0	66800000.0	66810000.0	1.0	2.2207119464874268	0.9241652488708496
1.0	66850000.0	66860000.0	4.0	2.918086290359497	1.436379075050354
1.0	66860000.0	66870000.0	2.0	2.9079816341400146	1.429479718208313
1.0	67020000.0	67030000.0	1.0	2.7416293621063232	1.3136756420135498
1.0	67030000.0	67040000.0	1.0	2.6907851696014404	1.2774372100830078
1.0	67100000.0	67110000.0	4.0	2.6272330284118652	1.2315824031829834
1.0	67120000.0	67130000.0	2.0	2.763822555541992	1.2897592782974243
1.0	67280000.0	67290000.0	1.0	2.2249464988708496	0.9274755716323853
1.0	67330000.0	67340000.0	3.0	2.304508686065674	0.989355206489563
1.0	67350000.0	67360000.0	2.0	2.2862601280212402	0.9752249717712402
1.0	67420000.0	67430000.0	3.0	2.013340473175049	0.7616975903511047
1.0	67470000.0	67480000.0	3.0	1.9759458303451538	0.7330324053764343
1.0	67490000.0	67500000.0	2.0	1.9148709774017334	0.6876453161239624
1.0	67520000.0	67530000.0	3.0	2.0259084701538086	0.7714318633079529
1.0	67530000.0	67540000.0	4.0	2.366067886352539	1.036712408065796
1.0	67560000.0	67570000.0	1.0	2.3096320629119873	0.9933120012283325
1.0	67600000.0	67610000.0	2.0	1.9527667760849	0.7155609130859375
1.0	67650000.0	67660000.0	2.0	2.52809476852417	1.158814549446106
1.0	67800000.0	67810000.0	2.0	2.2902917861938477	0.978350818157196
1.0	67830000.0	67840000.0	1.0	2.666748523712158	1.2601689100265503
1.0	68010000.0	68020000.0	4.0	2.0250051021575928	0.7707304358482361
1.0	68070000.0	68080000.0	1.0	1.960700273513794	0.721510112285614
1.0	68200000.0	68210000.0	6.0	1.9199731349945068	0.6913483738899231
1.0	68210000.0	68220000.0	2.0	1.9858287572860718	0.7405654191970825
1.0	68260000.0	68270000.0	2.0	2.1153838634490967	0.8414670825004578
1.0	68440000.0	68450000.0	1.0	2.523618698120117	1.1554934978485107
1.0	68460000.0	68470000.0	2.0	2.5059168338775635	1.1423299312591553
1.0	68470000.0	68480000.0	3.0	2.1905553340911865	0.9005436897277832
1.0	68480000.0	68490000.0	2.0	2.480153799057007	1.1230920553207397
1.0	68610000.0	68620000.0	5.0	2.0894007682800293	0.8210465312004089
1.0	68630000.0	68640000.0	3.0	1.972543716430664	0.7304563522338867
1.0	68650000.0	68660000.0	4.0	2.072157144546509	0.8075213432312012
1.0	68660000.0	68670000.0	0.0	2.140219211578369	0.860998809337616
1.0	68690000.0	68700000.0	3.0	2.243342161178589	0.9418438673019409
1.0	68710000.0	68720000.0	2.0	2.4781742095947266	1.1216089725494385
1.0	68800000.0	68810000.0	0.0	2.3060269355773926	0.9905282258987427
1.0	68890000.0	68900000.0	2.0	2.381282329559326	1.0483386516571045
1.0	68900000.0	68910000.0	1.0	2.380943775177002	1.048079013824463
1.0	68920000.0	68930000.0	2.0	2.355692148208618	1.028764247894287
1.0	68970000.0	68980000.0	3.0	2.472787618637085	1.1175705194473267
1.0	69010000.0	69020000.0	1.0	2.8966338634490967	1.3753490447998047
1.0	69080000.0	69090000.0	5.0	2.83063006401062	1.3181004524230957
1.0	69130000.0	69140000.0	4.0	2.753002882003784	1.267823576927185
1.0	69180000.0	69190000.0	2.0	2.9575088024139404	1.413914442062378
1.0	69260000.0	69270000.0	6.0	2.700096368789673	1.2325516939163208
1.0	69380000.0	69390000.0	1.0	3.2836334705352783	1.6149170398712158
1.0	69510000.0	69520000.0	4.0	3.331103563308716	1.6488621234893799
1.0	69650000.0	69660000.0	3.0	3.326188564300537	1.650360345840454
1.0	69680000.0	69690000.0	1.0	4.183389186859131	2.1115128993988037
1.0	69730000.0	69740000.0	3.0	4.0214972496032715	2.004000425338745
1.0	69790000.0	69800000.0	3.0	4.607711315155029	2.271857738494873
1.0	69890000.0	69900000.0	5.0	3.517437696456909	1.739621877670288
1.0	69930000.0	69940000.0	1.0	3.8477535247802734	1.9214286804199219
1.0	70120000.0	70130000.0	3.0	3.585496187210083	1.7813717126846313
1.0	70140000.0	70150000.0	5.0	3.657766342163086	1.8182897567749023
1.0	70240000.0	70250000.0	6.0	4.154990196228027	2.067270517349243
1.0	70270000.0	70280000.0	7.0	3.8206000328063965	1.9057031869888306
1.0	70280000.0	70290000.0	3.0	4.047362327575684	2.027580499649048
1.0	70330000.0	70340000.0	5.0	4.157596588134766	2.0839667320251465
1.0	70340000.0	70350000.0	1.0	4.0379958152771	2.0210304260253906
1.0	70450000.0	70460000.0	8.0	3.8403377532958984	1.9198863506317139
1.0	70460000.0	70470000.0	2.0	3.5724544525146484	1.8513686656951904
1.0	70470000.0	70480000.0	5.0	3.8374569416046143	1.9626604318618774
1.0	70490000.0	70500000.0	5.0	3.844144344329834	1.9536311626434326
1.0	70550000.0	70560000.0	3.0	3.6483726501464844	1.8623768091201782
1.0	70650000.0	70660000.0	2.0	2.184149980545044	0.8955188989639282
1.0	70740000.0	70750000.0	1.0	2.002105236053467	0.7530377507209778
1.0	70800000.0	70810000.0	3.0	2.0224413871765137	0.7687457799911499
1.0	70810000.0	70820000.0	4.0	2.0562801361083984	0.7950918078422546
1.0	70820000.0	70830000.0	2.0	2.1827614307403564	0.6347768306732178
1.0	70900000.0	70910000.0	0.0	2.135631561279297	0.8573918342590332
1.0	70920000.0	70930000.0	0.0	2.50809907913208	1.1439590454101562
1.0	70940000.0	70950000.0	3.0	2.6818604469299316	1.271036148071289
1.0	71010000.0	71020000.0	4.0	3.228893995285034	1.6411960124969482
1.0	71040000.0	71050000.0	4.0	3.4493422508239746	1.7397209405899048
1.0	71120000.0	71130000.0	3.0	3.6933836936950684	1.8574421405792236
1.0	71180000.0	71190000.0	2.0	4.211857318878174	2.0967166423797607
1.0	71190000.0	71200000.0	3.0	4.003056526184082	2.0012431144714355
1.0	71200000.0	71210000.0	4.0	3.5105175971984863	1.7637121677398682
1.0	71240000.0	71250000.0	4.0	3.947026014328003	1.9679924249649048
1.0	71440000.0	71450000.0	3.0	4.936585426330566	2.371295928955078
1.0	71470000.0	71480000.0	5.0	4.796905517578125	2.325315475463867
1.0	71530000.0	71540000.0	2.0	3.5069708824157715	1.8125982284545898
1.0	71550000.0	71560000.0	7.0	4.812423229217529	2.3394908905029297
1.0	71690000.0	71700000.0	6.0	6.385151386260986	2.564870834350586
1.0	71730000.0	71740000.0	5.0	6.3725152015686035	2.569847583770752
1.0	71750000.0	71760000.0	8.0	6.414035797119141	2.570647716522217
1.0	71780000.0	71790000.0	4.0	6.353053569793701	2.55635929107666
1.0	71800000.0	71810000.0	5.0	7.174607753753662	2.5997884273529053
1.0	71820000.0	71830000.0	4.0	7.026944637298584	2.611704111099243
1.0	71840000.0	71850000.0	7.0	7.0065789222717285	2.6031301021575928
1.0	71860000.0	71870000.0	8.0	6.45511531829834	2.575881004333496
1.0	71870000.0	71880000.0	3.0	6.245429039001465	2.5709450244903564
1.0	71900000.0	71910000.0	10.0	5.964869976043701	2.534289836883545
1.0	71970000.0	71980000.0	3.0	6.259612083435059	2.5665206909179688
1.0	72050000.0	72060000.0	5.0	5.785273551940918	2.525583028793335
1.0	72070000.0	72080000.0	5.0	6.137563228607178	2.545858860015869
1.0	72090000.0	72100000.0	9.0	5.895524024963379	2.5514414310455322
1.0	72220000.0	72230000.0	10.0	6.777503967285156	2.5907046794891357
1.0	72290000.0	72300000.0	5.0	7.25607967376709	2.6023061275482178
1.0	72510000.0	72520000.0	8.0	6.893012046813965	2.6189427375793457
1.0	72560000.0	72570000.0	6.0	7.0139265060424805	2.620368480682373
1.0	72570000.0	72580000.0	6.0	7.301945686340332	2.6219146251678467
1.0	72680000.0	72690000.0	10.0	6.788227081298828	2.6489381790161133
1.0	72700000.0	72710000.0	14.0	6.009545803070068	2.5776965618133545
1.0	72750000.0	72760000.0	4.0	5.263173580169678	2.5345044136047363
1.0	72770000.0	72780000.0	0.0	4.951387882232666	2.519663095474243
1.0	72860000.0	72870000.0	8.0	5.700165748596191	2.5414297580718994
1.0	72880000.0	72890000.0	6.0	6.721654415130615	2.615544080734253
1.0	72930000.0	72940000.0	11.0	6.535099983215332	2.6555466651916504
1.0	73000000.0	73010000.0	8.0	7.084682464599609	2.589799642562866
1.0	73070000.0	73080000.0	4.0	7.429232120513916	2.6364147663116455
1.0	73190000.0	73200000.0	9.0	7.831581115722656	2.6358590126037598
1.0	73200000.0	73210000.0	8.0	8.066202163696289	2.650331735610962
1.0	73210000.0	73220000.0	10.0	7.879483699798584	2.636568546295166
1.0	73260000.0	73270000.0	8.0	7.208311557769775	2.610325336456299
1.0	73300000.0	73310000.0	13.0	7.031440734863281	2.5929462909698486
1.0	73380000.0	73390000.0	15.0	7.113699436187744	2.6202385425567627
1.0	73420000.0	73430000.0	8.0	7.462131500244141	2.6321442127227783
1.0	73430000.0	73440000.0	13.0	7.2922163009643555	2.62568998336792
1.0	73540000.0	73550000.0	8.0	8.33003044128418	2.6726927757263184
1.0	73580000.0	73590000.0	9.0	8.924875259399414	2.6773998737335205
1.0	73600000.0	73610000.0	11.0	8.588948249816895	2.6744210720062256
1.0	73710000.0	73720000.0	9.0	8.637130737304688	2.6718878746032715
1.0	73740000.0	73750000.0	2.0	8.408432006835938	2.664672374725342
1.0	73750000.0	73760000.0	8.0	7.6382737159729	2.6543116569519043
1.0	73800000.0	73810000.0	9.0	7.771838188171387	2.6365580558776855
1.0	73930000.0	73940000.0	5.0	6.340392589569092	2.6556036472320557
1.0	73960000.0	73970000.0	12.0	6.7398881912231445	2.562971830368042
1.0	73980000.0	73990000.0	7.0	6.509438991546631	2.5552592277526855
1.0	74000000.0	74010000.0	10.0	6.327948570251465	2.5344481468200684
1.0	74090000.0	74100000.0	6.0	6.204693794250488	2.5566563606262207
1.0	74130000.0	74140000.0	8.0	5.991517066955566	2.538727283477783
1.0	74260000.0	74270000.0	7.0	6.074986457824707	2.5466182231903076
1.0	74290000.0	74300000.0	5.0	6.1782331466674805	2.573756456375122
1.0	74400000.0	74410000.0	7.0	6.59551477432251	2.5731699466705322
1.0	74570000.0	74580000.0	4.0	5.572556495666504	2.4801571369171143
1.0	74600000.0	74610000.0	5.0	5.137026786804199	2.4185032844543457
1.0	74700000.0	74710000.0	4.0	4.130504131317139	2.1169967651367188
1.0	74730000.0	74740000.0	2.0	4.544926643371582	2.2346408367156982
1.0	74930000.0	74940000.0	5.0	4.740208625793457	2.3055548667907715
1.0	75080000.0	75090000.0	6.0	5.198847770690918	2.4250781536102295
1.0	75150000.0	75160000.0	2.0	4.129061698913574	2.1092240810394287
1.0	75310000.0	75320000.0	5.0	5.179949760437012	2.4256629943847656
1.0	75320000.0	75330000.0	8.0	5.414229393005371	2.461142063140869
1.0	75390000.0	75400000.0	4.0	5.38314151763916	2.463549852371216
1.0	75470000.0	75480000.0	5.0	5.099334239959717	2.406863212585449
1.0	75540000.0	75550000.0	4.0	4.499892234802246	2.217712163925171
1.0	75590000.0	75600000.0	2.0	6.636077880859375	2.4832816123962402
1.0	75600000.0	75610000.0	2.0	6.019034385681152	2.4556713104248047
1.0	75610000.0	75620000.0	7.0	4.094855785369873	2.0402121543884277
1.0	75810000.0	75820000.0	3.0	3.969669818878174	2.004392147064209
1.0	75820000.0	75830000.0	9.0	3.615286350250244	1.8056148290634155
1.0	75860000.0	75870000.0	5.0	3.8756561279296875	1.9638566970825195
1.0	75870000.0	75880000.0	3.0	3.7529990673065186	1.869184136390686
1.0	75900000.0	75910000.0	2.0	4.027017116546631	2.00746488571167
1.0	75980000.0	75990000.0	4.0	4.078627586364746	2.0429298877716064
1.0	76020000.0	76030000.0	5.0	4.435927867889404	2.1893727779388428
1.0	76200000.0	76210000.0	4.0	2.6645352840423584	1.258571743965149
1.0	76220000.0	76230000.0	3.0	3.1152539253234863	1.567956566810608
1.0	76340000.0	76350000.0	5.0	3.786219835281372	1.9325834512710571
1.0	76380000.0	76390000.0	4.0	4.129586219787598	2.072927474975586
1.0	76510000.0	76520000.0	6.0	4.303432464599609	2.1494178771972656
1.0	76530000.0	76540000.0	2.0	4.563315391540527	2.2965235710144043
1.0	76580000.0	76590000.0	9.0	3.968904972076416	2.0145809650421143
1.0	76650000.0	76660000.0	4.0	4.869082450866699	2.3491663932800293
1.0	76670000.0	76680000.0	3.0	4.719759464263916	2.3009281158447266
1.0	76700000.0	76710000.0	8.0	4.512883186340332	2.2216622829437256
1.0	76750000.0	76760000.0	3.0	4.871060371398926	2.3519630432128906
1.0	76860000.0	76870000.0	4.0	5.394229888916016	2.47283673286438
1.0	76880000.0	76890000.0	5.0	5.058058261871338	2.4056148529052734
1.0	76890000.0	76900000.0	9.0	4.51381254196167	2.2280631065368652
1.0	76900000.0	76910000.0	5.0	4.954761505126953	2.3750720024108887
1.0	77010000.0	77020000.0	7.0	5.17575216293335	2.438187837600708
1.0	77100000.0	77110000.0	5.0	5.646697044372559	2.5148496627807617
1.0	77300000.0	77310000.0	3.0	4.316347122192383	2.1495089530944824
1.0	77330000.0	77340000.0	4.0	4.5584564208984375	2.2394542694091797
1.0	77380000.0	77390000.0	2.0	3.4805679321289062	1.7967956066131592
1.0	77420000.0	77430000.0	0.0	3.3597755432128906	1.7171627283096313
1.0	77510000.0	77520000.0	0.0	3.0534234046936035	1.527315378189087
1.0	77520000.0	77530000.0	0.0	3.1274333000183105	1.5576218366622925
1.0	77560000.0	77570000.0	0.0	2.8311498165130615	1.376517415046692
1.0	77580000.0	77590000.0	3.0	2.4559433460235596	1.1049206256866455
1.0	77630000.0	77640000.0	1.0	2.6172752380371094	1.224341630935669
1.0	77670000.0	77680000.0	5.0	2.4722888469696045	1.1171965599060059
1.0	77730000.0	77740000.0	5.0	3.452030658721924	1.75198495388031
1.0	77900000.0	77910000.0	5.0	3.7703278064727783	1.9648689031600952
1.0	77980000.0	77990000.0	2.0	3.436464786529541	1.7701787948608398
1.0	78020000.0	78030000.0	2.0	2.537905693054199	1.1660852432250977
1.0	78030000.0	78040000.0	1.0	2.39258074760437	1.056951880455017
1.0	78100000.0	78110000.0	3.0	1.9947954416275024	0.7474216818809509
1.0	78110000.0	78120000.0	1.0	2.245638608932495	0.9436327219009399
1.0	78150000.0	78160000.0	6.0	2.023130178451538	0.7692773342132568
1.0	78160000.0	78170000.0	5.0	1.9854271411895752	0.7402516603469849
1.0	78190000.0	78200000.0	1.0	1.9475148916244507	0.7116380929946899
1.0	78220000.0	78230000.0	2.0	1.7521426677703857	0.5191816091537476
1.0	78260000.0	78270000.0	0.0	1.8653533458709717	0.6527470350265503
1.0	78630000.0	78640000.0	0.0	2.5163633823394775	1.1501054763793945
1.0	78640000.0	78650000.0	4.0	2.481935977935791	1.1244257688522339
1.0	78830000.0	78840000.0	2.0	4.13667631149292	2.059305191040039
1.0	78870000.0	78880000.0	3.0	4.089017391204834	2.038329601287842
1.0	79040000.0	79050000.0	4.0	3.3789780139923096	1.7031729221343994
1.0	79050000.0	79060000.0	2.0	3.5360655784606934	1.7784626483917236
1.0	79090000.0	79100000.0	4.0	3.151517391204834	1.5915303230285645
1.0	79110000.0	79120000.0	2.0	2.62977933883667	1.2334315776824951
1.0	79170000.0	79180000.0	4.0	3.926607608795166	1.9568560123443604
1.0	79180000.0	79190000.0	5.0	3.6619415283203125	1.8341758251190186
1.0	79300000.0	79310000.0	0.0	4.092507362365723	2.1378703117370605
1.0	79360000.0	79370000.0	8.0	5.088723659515381	2.4123730659484863
1.0	79370000.0	79380000.0	5.0	5.184938907623291	2.442986011505127
1.0	79460000.0	79470000.0	14.0	5.873013496398926	2.535989999771118
1.0	79510000.0	79520000.0	6.0	5.998024940490723	2.588897466659546
1.0	79610000.0	79620000.0	7.0	6.188788414001465	2.56168532371521
1.0	79640000.0	79650000.0	8.0	6.375241279602051	2.5701122283935547
1.0	79660000.0	79670000.0	11.0	6.5677595138549805	2.5758280754089355
1.0	79790000.0	79800000.0	6.0	6.812193870544434	2.5925960540771484
1.0	79830000.0	79840000.0	10.0	6.828158378601074	2.594822883605957
1.0	79840000.0	79850000.0	8.0	6.73529052734375	2.5775842666625977
1.0	79930000.0	79940000.0	8.0	6.460063934326172	2.571195363998413
1.0	80030000.0	80040000.0	7.0	5.685554504394531	2.5682945251464844
1.0	80070000.0	80080000.0	6.0	7.013070106506348	2.6042027473449707
1.0	80090000.0	80100000.0	4.0	7.26650333404541	2.6218087673187256
1.0	80100000.0	80110000.0	7.0	5.909679889678955	2.641157865524292
1.0	80140000.0	80150000.0	10.0	7.2335524559021	2.622892141342163
1.0	80170000.0	80180000.0	5.0	7.093292236328125	2.6006062030792236
1.0	80190000.0	80200000.0	4.0	6.858360290527344	2.5922739505767822
1.0	80250000.0	80260000.0	5.0	7.850736141204834	2.641730308532715
1.0	80270000.0	80280000.0	6.0	7.640721797943115	2.6387619972229004
1.0	80280000.0	80290000.0	4.0	7.921023368835449	2.6484129428863525
1.0	80290000.0	80300000.0	4.0	7.2688469886779785	2.6400153636932373
1.0	80300000.0	80310000.0	4.0	7.400115966796875	2.6301281452178955
1.0	80330000.0	80340000.0	13.0	7.266735076904297	2.6080973148345947
1.0	80380000.0	80390000.0	10.0	7.507325649261475	2.6231298446655273
1.0	80480000.0	80490000.0	8.0	6.788910865783691	2.5929737091064453
1.0	80580000.0	80590000.0	11.0	7.184368133544922	2.607789993286133
1.0	80600000.0	80610000.0	8.0	5.067121505737305	2.546030282974243
1.0	80620000.0	80630000.0	6.0	7.20998477935791	2.6116790771484375
1.0	80730000.0	80740000.0	8.0	7.157230377197266	2.5969159603118896
1.0	80780000.0	80790000.0	11.0	6.479834079742432	2.586061477661133
1.0	80820000.0	80830000.0	1.0	7.072501182556152	2.594440460205078
1.0	80870000.0	80880000.0	8.0	5.013645648956299	2.4409875869750977
1.0	80900000.0	80910000.0	4.0	5.77404260635376	2.514688014984131
1.0	81000000.0	81010000.0	5.0	6.599401950836182	2.5936312675476074
1.0	81060000.0	81070000.0	6.0	6.898043632507324	2.599024772644043
1.0	81120000.0	81130000.0	4.0	7.237420082092285	2.6000168323516846
1.0	81150000.0	81160000.0	8.0	6.885584831237793	2.5704455375671387
1.0	81280000.0	81290000.0	6.0	6.314535617828369	2.5626401901245117
1.0	81330000.0	81340000.0	10.0	5.297934055328369	2.451911449432373
1.0	81360000.0	81370000.0	7.0	5.398009300231934	2.458773612976074
1.0	81420000.0	81430000.0	3.0	5.56876277923584	2.4871468544006348
1.0	81510000.0	81520000.0	6.0	4.682495594024658	2.2851386070251465
1.0	81600000.0	81610000.0	6.0	4.671019077301025	2.282609462738037
1.0	81620000.0	81630000.0	5.0	4.343612194061279	2.1565427780151367
1.0	81690000.0	81700000.0	5.0	3.691162109375	1.920119047164917
1.0	81720000.0	81730000.0	3.0	3.943319320678711	1.9728304147720337
1.0	81780000.0	81790000.0	5.0	4.206993103027344	2.102825164794922
1.0	81800000.0	81810000.0	2.0	4.249497413635254	2.130044460296631
1.0	81880000.0	81890000.0	4.0	4.292796611785889	2.1299495697021484
1.0	81890000.0	81900000.0	2.0	4.810591697692871	2.331984758377075
1.0	81940000.0	81950000.0	4.0	4.23583984375	2.106537342071533
1.0	82050000.0	82060000.0	3.0	4.208158016204834	2.091015577316284
1.0	82070000.0	82080000.0	3.0	3.972541332244873	1.991866111755371
1.0	82080000.0	82090000.0	3.0	4.1447553634643555	2.067512035369873
1.0	82300000.0	82310000.0	5.0	3.093533515930176	1.5537439584732056
1.0	82450000.0	82460000.0	3.0	3.713536024093628	1.8810217380523682
1.0	82640000.0	82650000.0	5.0	3.440192699432373	1.6960060596466064
1.0	82650000.0	82660000.0	6.0	3.4171040058135986	1.6904395818710327
1.0	82690000.0	82700000.0	4.0	3.439871311187744	1.7282425165176392
1.0	82740000.0	82750000.0	5.0	3.508214235305786	1.7635501623153687
1.0	82790000.0	82800000.0	4.0	3.4604179859161377	1.7261505126953125
1.0	82920000.0	82930000.0	4.0	3.7645816802978516	1.8876701593399048
1.0	82960000.0	82970000.0	1.0	4.295413494110107	2.1507036685943604
1.0	82990000.0	83000000.0	3.0	4.227766990661621	2.117612361907959
1.0	83270000.0	83280000.0	1.0	3.6699225902557373	1.8276078701019287
1.0	83590000.0	83600000.0	2.0	1.9652427434921265	0.7249341011047363
1.0	83780000.0	83790000.0	2.0	1.5864787101745605	0.5109899044036865
1.0	83860000.0	83870000.0	1.0	1.6414077281951904	0.5254149436950684
1.0	83950000.0	83960000.0	1.0	1.837820053100586	0.6342576742172241
1.0	83990000.0	84000000.0	1.0	2.6759986877441406	1.222027063369751
1.0	84000000.0	84010000.0	2.0	2.737882614135742	1.257860541343689
1.0	84050000.0	84060000.0	3.0	3.2280616760253906	1.5800340175628662
1.0	84090000.0	84100000.0	10.0	3.1555893421173096	1.5313156843185425
1.0	84120000.0	84130000.0	2.0	3.1867847442626953	1.5570921897888184
1.0	84200000.0	84210000.0	1.0	2.7868075370788574	1.3105199337005615
1.0	84210000.0	84220000.0	0.0	2.891772747039795	1.3731582164764404
1.0	84240000.0	84250000.0	2.0	2.805386543273926	1.3313724994659424
1.0	84320000.0	84330000.0	2.0	2.3967700004577637	1.0601427555084229
1.0	84350000.0	84360000.0	2.0	2.5512099266052246	1.175917387008667
1.0	84700000.0	84710000.0	0.0	1.968940019607544	0.7277254462242126
1.0	84740000.0	84750000.0	2.0	2.2148005962371826	0.919539749622345
1.0	84750000.0	84760000.0	1.0	2.14872407913208	0.8676885366439819
1.0	84770000.0	84780000.0	4.0	1.8804872035980225	0.663199782371521
1.0	84790000.0	84800000.0	0.0	2.0506882667541504	0.7907222509384155
1.0	84820000.0	84830000.0	3.0	2.100770950317383	0.829980731010437
1.0	84890000.0	84900000.0	1.0	1.947797417640686	0.7118454575538635
1.0	84970000.0	84980000.0	2.0	2.53951096534729	0.5145555138587952
1.0	85010000.0	85020000.0	2.0	1.8671529293060303	0.653982400894165
1.0	85020000.0	85030000.0	0.0	1.8969444036483765	0.6747860908508301
1.0	85040000.0	85050000.0	3.0	1.9298969507217407	0.6986003518104553
1.0	85120000.0	85130000.0	2.0	1.7396539449691772	0.5738290548324585
1.0	85140000.0	85150000.0	1.0	1.8434261083602905	0.6379653215408325
1.0	85180000.0	85190000.0	0.0	1.9221417903900146	0.6929281949996948
1.0	85200000.0	85210000.0	1.0	2.0362730026245117	0.7794880270957947
1.0	85210000.0	85220000.0	1.0	1.9428987503051758	0.7082030177116394
1.0	85250000.0	85260000.0	4.0	1.9285078048706055	0.6975803375244141
1.0	85350000.0	85360000.0	2.0	2.0288565158843994	0.7737213969230652
1.0	85480000.0	85490000.0	2.0	2.2065515518188477	0.9130830764770508
1.0	85520000.0	85530000.0	2.0	2.1835427284240723	0.8950425982475281
1.0	85580000.0	85590000.0	2.0	2.1390504837036133	0.8600800633430481
1.0	85600000.0	85610000.0	1.0	2.175344944000244	0.8886094093322754
1.0	85690000.0	85700000.0	2.0	1.8254530429840088	0.6261683702468872
1.0	85710000.0	85720000.0	1.0	1.7007728815078735	0.552503764629364
1.0	85730000.0	85740000.0	0.0	1.7282012701034546	0.5673630833625793
1.0	85850000.0	85860000.0	1.0	1.7469985485076904	0.578057050704956
1.0	85910000.0	85920000.0	2.0	1.8944423198699951	0.6730067729949951
1.0	85940000.0	85950000.0	1.0	2.027789831161499	0.7728883624076843
1.0	86010000.0	86020000.0	2.0	1.9014278650283813	0.6779778599739075
1.0	86020000.0	86030000.0	0.0	1.8618930578231812	0.6503878235816956
1.0	86060000.0	86070000.0	1.0	1.9744939804077148	0.7319337129592896
1.0	86270000.0	86280000.0	3.0	2.9897727966308594	1.484886884689331
1.0	86320000.0	86330000.0	5.0	2.8175697326660156	1.3670636415481567
1.0	86350000.0	86360000.0	3.0	2.924800157546997	1.440955638885498
1.0	86400000.0	86410000.0	2.0	3.211940288543701	1.630387544631958
1.0	86420000.0	86430000.0	2.0	3.1997101306915283	1.5854800939559937
1.0	86520000.0	86530000.0	0.0	3.1289775371551514	1.5485038757324219
1.0	86600000.0	86610000.0	1.0	2.817270278930664	1.3668544292449951
1.0	86640000.0	86650000.0	2.0	2.498779296875	1.1370104551315308
1.0	86700000.0	86710000.0	2.0	2.1881661415100098	0.8986711502075195
1.0	86760000.0	86770000.0	3.0	2.476332902908325	1.1202312707901
1.0	86770000.0	86780000.0	5.0	2.3867945671081543	1.0525447130203247
1.0	86800000.0	86810000.0	1.0	2.4984278678894043	1.136750340461731
1.0	86850000.0	86860000.0	1.0	2.0598578453063965	0.797890305519104
1.0	86860000.0	86870000.0	1.0	2.27260160446167	0.5714459419250488
1.0	86880000.0	86890000.0	1.0	1.871262788772583	0.6568077802658081
1.0	86900000.0	86910000.0	2.0	1.9318853616714478	0.7000606656074524
1.0	86910000.0	86920000.0	3.0	1.865705132484436	0.6529874205589294
1.0	87000000.0	87010000.0	3.0	1.940055251121521	0.7060965895652771
1.0	87010000.0	87020000.0	1.0	2.3009543418884277	0.9866088628768921
1.0	87020000.0	87030000.0	2.0	2.1750495433807373	0.8883758783340454
1.0	87030000.0	87040000.0	3.0	1.9831206798553467	0.7384947538375854
1.0	87040000.0	87050000.0	1.0	2.1749231815338135	0.8882759809494019
1.0	87170000.0	87180000.0	1.0	2.70902156829834	1.3670074939727783
1.0	87180000.0	87190000.0	1.0	1.9152336120605469	0.6879066228866577
1.0	87290000.0	87300000.0	0.0	2.023789644241333	0.7697882056236267
1.0	87370000.0	87380000.0	1.0	2.06449818611145	0.8015245199203491
1.0	87420000.0	87430000.0	1.0	1.920964002609253	0.6920694708824158
1.0	87450000.0	87460000.0	1.0	2.074220657348633	0.8091388940811157
1.0	87460000.0	87470000.0	4.0	2.071924924850464	0.8073371052742004
1.0	87470000.0	87480000.0	3.0	2.192783832550049	0.9022916555404663
1.0	87480000.0	87490000.0	1.0	2.2500593662261963	0.9470826983451843
1.0	87510000.0	87520000.0	2.0	2.263427734375	0.9574894905090332
1.0	87680000.0	87690000.0	2.0	2.7534146308898926	1.3220195770263672
1.0	87720000.0	87730000.0	4.0	2.790541887283325	1.3481642007827759
1.0	87730000.0	87740000.0	3.0	2.836169481277466	1.3800048828125
1.0	87790000.0	87800000.0	2.0	2.387903928756714	1.0533921718597412
1.0	87820000.0	87830000.0	2.0	2.7741732597351074	1.3366636037826538
1.0	87860000.0	87870000.0	1.0	2.642470121383667	1.2426353693008423
1.0	87870000.0	87880000.0	4.0	2.8685481548309326	1.4024080038070679
1.0	87910000.0	87920000.0	3.0	2.9391236305236816	1.4506934881210327
1.0	87970000.0	87980000.0	2.0	2.9145214557647705	1.4339457750320435
1.0	88060000.0	88070000.0	2.0	2.52772855758667	1.1585445404052734
1.0	88210000.0	88220000.0	3.0	2.979990005493164	1.4699044227600098
1.0	88240000.0	88250000.0	1.0	3.242055892944336	1.5790894031524658
1.0	88310000.0	88320000.0	2.0	3.2681987285614014	1.6412773132324219
1.0	88470000.0	88480000.0	0.0	3.4257655143737793	1.6917721033096313
1.0	88490000.0	88500000.0	3.0	3.2303733825683594	1.5765087604522705
1.0	88620000.0	88630000.0	5.0	3.527158737182617	1.7452987432479858
1.0	88630000.0	88640000.0	1.0	3.7914605140686035	1.9000238180160522
1.0	88650000.0	88660000.0	3.0	3.444241762161255	1.7065610885620117
1.0	88700000.0	88710000.0	4.0	3.22914457321167	1.5769970417022705
1.0	88710000.0	88720000.0	2.0	3.442991256713867	1.6976919174194336
1.0	88750000.0	88760000.0	5.0	3.231734037399292	1.5805448293685913
1.0	88910000.0	88920000.0	4.0	3.216541290283203	1.574894666671753
1.0	88930000.0	88940000.0	1.0	3.58546781539917	1.7885932922363281
1.0	89020000.0	89030000.0	3.0	3.137359380722046	1.555328369140625
1.0	89030000.0	89040000.0	7.0	3.0614726543426514	1.472267508506775
1.0	89040000.0	89050000.0	3.0	3.265096664428711	1.6058731079101562
1.0	89080000.0	89090000.0	3.0	2.990173816680908	1.4851561784744263
1.0	89100000.0	89110000.0	5.0	2.731499195098877	1.306487798690796
1.0	89130000.0	89140000.0	2.0	2.3527002334594727	1.026466965675354
1.0	89230000.0	89240000.0	2.0	1.7120740413665771	0.5585078001022339
1.0	89290000.0	89300000.0	1.0	1.6901721954345703	0.547057569026947
1.0	89320000.0	89330000.0	0.0	1.8851537704467773	0.6664646863937378
1.0	89370000.0	89380000.0	1.0	1.9656915664672852	0.7252747416496277
1.0	89400000.0	89410000.0	3.0	1.770411729812622	0.5918343663215637
1.0	89430000.0	89440000.0	1.0	1.8274405002593994	0.6274570822715759
1.0	89480000.0	89490000.0	0.0	2.159377336502075	0.876059353351593
1.0	89540000.0	89550000.0	2.0	2.5385584831237793	1.1665672063827515
1.0	89580000.0	89590000.0	2.0	2.085726261138916	0.8181625604629517
1.0	89640000.0	89650000.0	0.0	2.9886460304260254	1.4841299057006836
1.0	89660000.0	89670000.0	2.0	2.9889674186706543	1.4326931238174438
1.0	89670000.0	89680000.0	2.0	2.58502197265625	1.2007838487625122
1.0	89770000.0	89780000.0	1.0	2.0772452354431152	0.8115089535713196
1.0	89780000.0	89790000.0	1.0	2.24206280708313	0.9408466219902039
1.0	89800000.0	89810000.0	2.0	2.0122387409210205	0.7608450055122375
1.0	89830000.0	89840000.0	0.0	1.8565515279769897	0.6467634439468384
1.0	89840000.0	89850000.0	0.0	1.9185699224472046	0.690327525138855
1.0	90090000.0	90100000.0	2.0	1.8313677310943604	0.4766026437282562
1.0	90200000.0	90210000.0	1.0	1.7468706369400024	0.5779867768287659
1.0	90220000.0	90230000.0	2.0	1.7604726552963257	0.5859243869781494
1.0	90240000.0	90250000.0	1.0	1.8011138439178467	0.6106528639793396
1.0	90260000.0	90270000.0	1.0	1.8431386947631836	0.6377761960029602
1.0	90290000.0	90300000.0	0.0	1.7448784112930298	0.5768293142318726
1.0	90320000.0	90330000.0	2.0	1.6787903308868408	0.5414291620254517
1.0	90370000.0	90380000.0	2.0	1.6925681829452515	0.548266589641571
1.0	90420000.0	90430000.0	0.0	1.8154456615447998	0.6197282075881958
1.0	90460000.0	90470000.0	0.0	1.8748915195465088	0.6134040355682373
1.0	90480000.0	90490000.0	0.0	1.9405479431152344	0.7064613103866577
1.0	90490000.0	90500000.0	1.0	1.8399503231048584	0.6356603503227234
1.0	90500000.0	90510000.0	2.0	1.833601713180542	0.6314813494682312
1.0	90560000.0	90570000.0	2.0	2.17018723487854	0.8845535516738892
1.0	90580000.0	90590000.0	3.0	2.169849395751953	0.8842886090278625
1.0	90750000.0	90760000.0	4.0	2.542339324951172	1.1693637371063232
1.0	90780000.0	90790000.0	0.0	2.6947150230407715	1.28025221824646
1.0	90800000.0	90810000.0	1.0	2.8358089923858643	1.3797547817230225
1.0	90820000.0	90830000.0	3.0	2.9836220741271973	1.436792016029358
1.0	90830000.0	90840000.0	2.0	2.8110716342926025	1.3625307083129883
1.0	90870000.0	90880000.0	2.0	2.941206693649292	1.4081255197525024
1.0	90890000.0	90900000.0	3.0	2.9247186183929443	1.413540244102478
1.0	90910000.0	90920000.0	2.0	3.244473934173584	1.603193998336792
1.0	90940000.0	90950000.0	5.0	3.288832902908325	1.6495447158813477
1.0	90980000.0	90990000.0	3.0	3.5092689990997314	1.736440658569336
1.0	91090000.0	91100000.0	4.0	3.7152810096740723	1.8478511571884155
1.0	91100000.0	91110000.0	3.0	3.48112416267395	1.7967374324798584
1.0	91140000.0	91150000.0	2.0	3.4618561267852783	1.7445389032363892
1.0	91230000.0	91240000.0	4.0	3.385887861251831	1.7050869464874268
1.0	91250000.0	91260000.0	7.0	3.2601723670959473	1.5954530239105225
1.0	91270000.0	91280000.0	2.0	3.2685089111328125	1.6113628149032593
1.0	91280000.0	91290000.0	2.0	3.0499072074890137	1.524986982345581
1.0	91310000.0	91320000.0	4.0	2.8830361366271973	1.4123798608779907
1.0	91350000.0	91360000.0	1.0	2.457190990447998	1.1058567762374878
1.0	91370000.0	91380000.0	2.0	2.067103624343872	0.8035625219345093
1.0	91390000.0	91400000.0	2.0	2.164546489715576	0.880123496055603
1.0	91430000.0	91440000.0	1.0	2.018845319747925	0.7659568786621094
1.0	91540000.0	91550000.0	3.0	2.820132255554199	1.368849515914917
1.0	91600000.0	91610000.0	5.0	3.0268044471740723	1.5096441507339478
1.0	91630000.0	91640000.0	4.0	2.682079315185547	1.2711939811706543
1.0	91740000.0	91750000.0	3.0	3.2128148078918457	1.6309465169906616
1.0	91860000.0	91870000.0	1.0	3.26507830619812	1.6641247272491455
1.0	91900000.0	91910000.0	4.0	3.0859732627868652	1.5190004110336304
1.0	91910000.0	91920000.0	1.0	2.4489731788635254	1.0996692180633545
1.0	91980000.0	91990000.0	1.0	2.435006856918335	1.0891330242156982
1.0	91990000.0	92000000.0	0.0	2.510261058807373	1.1455671787261963
1.0	92000000.0	92010000.0	2.0	2.8720836639404297	1.4048452377319336
1.0	92030000.0	92040000.0	2.0	2.4661569595336914	1.1125967502593994
1.0	92150000.0	92160000.0	4.0	2.40899658203125	1.069434404373169
1.0	92170000.0	92180000.0	0.0	2.384472131729126	1.0507712364196777
1.0	92190000.0	92200000.0	2.0	2.12544584274292	0.8493818044662476
1.0	92280000.0	92290000.0	1.0	2.1251957416534424	0.8491857647895813
1.0	92310000.0	92320000.0	2.0	2.131927013397217	0.8544772863388062
1.0	92320000.0	92330000.0	3.0	2.2316043376922607	0.9326804876327515
1.0	92340000.0	92350000.0	2.0	2.223921537399292	0.9266791343688965
1.0	92370000.0	92380000.0	3.0	2.534153699874878	1.163306474685669
1.0	92390000.0	92400000.0	2.0	2.5659515857696533	1.1867784261703491
1.0	92550000.0	92560000.0	3.0	2.359860897064209	1.0319592952728271
1.0	92680000.0	92690000.0	3.0	2.6356289386749268	1.2376760244369507
1.0	92770000.0	92780000.0	0.0	2.0550105571746826	0.7941028475761414
1.0	92780000.0	92790000.0	2.0	2.1071743965148926	0.8350104093551636
1.0	92810000.0	92820000.0	1.0	2.061671495437622	0.7993098497390747
1.0	92910000.0	92920000.0	2.0	2.256922721862793	0.9524258375167847
1.0	92950000.0	92960000.0	2.0	2.4371445178985596	1.090746521949768
1.0	92960000.0	92970000.0	2.0	2.155874490737915	0.8733070492744446
1.0	93020000.0	93030000.0	1.0	1.8931987285614014	0.672126829624176
1.0	93070000.0	93080000.0	4.0	1.810967206954956	0.6168707609176636
1.0	93080000.0	93090000.0	0.0	1.7936025857925415	0.6059744358062744
1.0	93150000.0	93160000.0	0.0	1.739424467086792	0.5736958384513855
1.0	93160000.0	93170000.0	2.0	1.7378886938095093	0.5728280544281006
1.0	93170000.0	93180000.0	2.0	1.7365576028823853	0.572073221206665
1.0	93230000.0	93240000.0	1.0	1.8093239068984985	0.6158286333084106
1.0	93400000.0	93410000.0	0.0	1.8537280559539795	0.6448522806167603
1.0	93410000.0	93420000.0	1.0	1.825335144996643	0.6260955929756165
1.0	93430000.0	93440000.0	2.0	1.8567283153533936	0.6468822360038757
1.0	93460000.0	93470000.0	1.0	2.1201939582824707	0.8452484011650085
1.0	93470000.0	93480000.0	5.0	2.059286117553711	0.797441303730011
1.0	93490000.0	93500000.0	3.0	2.189485788345337	0.8997064828872681
1.0	93510000.0	93520000.0	0.0	2.41801381111145	1.0762746334075928
1.0	93520000.0	93530000.0	3.0	2.3495192527770996	1.0240294933319092
1.0	93540000.0	93550000.0	5.0	1.983075499534607	0.48051294684410095
1.0	93620000.0	93630000.0	4.0	1.9746387004852295	0.7320440411567688
1.0	93630000.0	93640000.0	0.0	1.9823402166366577	0.737898051738739
1.0	93640000.0	93650000.0	1.0	1.7014086246490479	0.4597909450531006
1.0	93690000.0	93700000.0	3.0	1.8103601932525635	0.6164855360984802
1.0	93710000.0	93720000.0	0.0	1.8873564004898071	0.6680079698562622
1.0	93820000.0	93830000.0	1.0	1.8246933221817017	0.6256765127182007
1.0	93910000.0	93920000.0	2.0	2.282653331756592	0.5903443694114685
1.0	93990000.0	94000000.0	1.0	1.7733463048934937	0.5935957431793213
1.0	94040000.0	94050000.0	4.0	1.7758119106292725	0.5950798988342285
1.0	94070000.0	94080000.0	6.0	1.578775405883789	0.46342507004737854
1.0	94170000.0	94180000.0	0.0	1.8602021932601929	0.6492419838905334
1.0	94180000.0	94190000.0	2.0	1.8961480855941772	0.6742153167724609
1.0	94240000.0	94250000.0	2.0	1.8848516941070557	0.6662511825561523
1.0	94340000.0	94350000.0	2.0	2.022895097732544	0.6459036469459534
1.0	94380000.0	94390000.0	0.0	2.1306099891662598	0.8534398078918457
1.0	94400000.0	94410000.0	3.0	2.059887647628784	0.7979128956794739
1.0	94420000.0	94430000.0	1.0	2.008331537246704	0.757832407951355
1.0	94430000.0	94440000.0	1.0	1.9231092929840088	0.6936334371566772
1.0	94480000.0	94490000.0	2.0	2.200666666030884	0.9084749221801758
1.0	94490000.0	94500000.0	2.0	2.1881141662597656	0.8986306190490723
1.0	94540000.0	94550000.0	3.0	2.112452983856201	0.8391643762588501
1.0	94570000.0	94580000.0	6.0	2.048339366912842	0.7888925671577454
1.0	94590000.0	94600000.0	4.0	2.002626419067383	0.7534363865852356
1.0	94610000.0	94620000.0	3.0	1.9896557331085205	0.743484377861023
1.0	94710000.0	94720000.0	4.0	2.3016369342803955	0.9871329069137573
1.0	94870000.0	94880000.0	0.0	1.9845253229141235	0.7395692467689514
1.0	94880000.0	94890000.0	2.0	2.1808667182922363	0.49534183740615845
1.0	94920000.0	94930000.0	2.0	1.729559302330017	0.5681291222572327
1.0	94990000.0	95000000.0	3.0	1.9005019664764404	0.6773165464401245
1.0	95070000.0	95080000.0	4.0	2.0414156913757324	0.7834910154342651
1.0	95120000.0	95130000.0	1.0	1.9745162725448608	0.7319504618644714
1.0	95130000.0	95140000.0	2.0	1.9289451837539673	0.697903037071228
1.0	95160000.0	95170000.0	4.0	1.9518095254898071	0.7148445844650269
1.0	95230000.0	95240000.0	2.0	2.0124690532684326	0.7610231637954712
1.0	95280000.0	95290000.0	1.0	1.8701330423355103	0.6560284495353699
1.0	95300000.0	95310000.0	1.0	2.058553695678711	0.7968708872795105
1.0	95450000.0	95460000.0	2.0	2.0329012870788574	0.7768650054931641
1.0	95490000.0	95500000.0	1.0	2.2125954627990723	0.9178153276443481
1.0	95540000.0	95550000.0	3.0	2.2213191986083984	0.9246423840522766
1.0	95560000.0	95570000.0	8.0	2.133181571960449	0.8554662466049194
1.0	95580000.0	95590000.0	5.0	1.984243392944336	0.7393496036529541
1.0	95800000.0	95810000.0	2.0	3.174020290374756	1.6060657501220703
1.0	95840000.0	95850000.0	1.0	3.625791072845459	1.8024165630340576
1.0	95850000.0	95860000.0	5.0	3.424053907394409	1.7489335536956787
1.0	95940000.0	95950000.0	5.0	4.078399181365967	2.0446791648864746
1.0	95960000.0	95970000.0	4.0	3.8189857006073	1.9051764011383057
1.0	96020000.0	96030000.0	2.0	3.8522262573242188	1.9303903579711914
1.0	96120000.0	96130000.0	5.0	2.8494529724121094	1.332400918006897
1.0	96130000.0	96140000.0	3.0	2.8544530868530273	1.3438812494277954
1.0	96180000.0	96190000.0	2.0	2.750206470489502	1.3197485208511353
1.0	96370000.0	96380000.0	3.0	3.4414329528808594	1.710533857345581
1.0	96480000.0	96490000.0	2.0	3.3929812908172607	1.6846081018447876
1.0	96490000.0	96500000.0	3.0	3.6351189613342285	1.8254659175872803
1.0	96590000.0	96600000.0	3.0	3.324641466140747	1.6371803283691406
1.0	96650000.0	96660000.0	4.0	3.29150128364563	1.618348479270935
1.0	96690000.0	96700000.0	4.0	3.1544907093048096	1.5495808124542236
1.0	96730000.0	96740000.0	3.0	2.762765645980835	1.3286244869232178
1.0	96810000.0	96820000.0	0.0	3.188483238220215	1.6098747253417969
1.0	96860000.0	96870000.0	2.0	3.2657737731933594	1.6097084283828735
1.0	96960000.0	96970000.0	3.0	3.2683823108673096	1.6546485424041748
1.0	96980000.0	96990000.0	2.0	3.298316240310669	1.685018539428711
1.0	97050000.0	97060000.0	5.0	2.6768012046813965	1.2674005031585693
1.0	97100000.0	97110000.0	3.0	2.65242338180542	1.2498328685760498
1.0	97180000.0	97190000.0	1.0	2.2641561031341553	0.9580550193786621
1.0	97210000.0	97220000.0	1.0	2.2458348274230957	0.94378662109375
1.0	97220000.0	97230000.0	4.0	2.027583599090576	0.772731363773346
1.0	97270000.0	97280000.0	2.0	2.5282375812530518	1.1589195728302002
1.0	97390000.0	97400000.0	2.0	3.7585854530334473	1.8783361911773682
1.0	97430000.0	97440000.0	2.0	3.474224090576172	1.7929836511611938
1.0	97450000.0	97460000.0	2.0	3.881096601486206	1.9340651035308838
1.0	97480000.0	97490000.0	1.0	3.701089382171631	1.8476594686508179
1.0	97540000.0	97550000.0	3.0	2.968639612197876	1.4706672430038452
1.0	97580000.0	97590000.0	2.0	3.427391767501831	1.7646697759628296
1.0	97600000.0	97610000.0	4.0	3.3830814361572266	1.7375929355621338
1.0	97630000.0	97640000.0	7.0	3.5537312030792236	1.8403457403182983
1.0	97640000.0	97650000.0	4.0	3.646641492843628	1.8945668935775757
1.0	97930000.0	97940000.0	3.0	4.9556474685668945	2.3747506141662598
1.0	97950000.0	97960000.0	4.0	4.432713031768799	2.215689182281494
1.0	98000000.0	98010000.0	7.0	4.078204154968262	2.0735373497009277
1.0	98010000.0	98020000.0	12.0	3.8885350227355957	2.012523651123047
1.0	98090000.0	98100000.0	5.0	4.362598419189453	2.2525808811187744
1.0	98140000.0	98150000.0	3.0	3.669638156890869	1.9077985286712646
1.0	98160000.0	98170000.0	5.0	3.819542646408081	1.9272880554199219
1.0	98170000.0	98180000.0	6.0	3.854940891265869	1.951552152633667
1.0	98190000.0	98200000.0	4.0	3.6427764892578125	1.8923366069793701
1.0	98200000.0	98210000.0	3.0	3.559302806854248	1.8436332941055298
1.0	98210000.0	98220000.0	3.0	3.3266868591308594	1.7027311325073242
1.0	98220000.0	98230000.0	2.0	3.374174118041992	1.7321182489395142
1.0	98230000.0	98240000.0	3.0	3.433779239654541	1.7685482501983643
1.0	98310000.0	98320000.0	3.0	2.9101638793945312	1.4309725761413574
1.0	98320000.0	98330000.0	2.0	2.8354220390319824	1.379485845565796
1.0	98380000.0	98390000.0	4.0	2.3354878425598145	1.0132482051849365
1.0	98520000.0	98530000.0	0.0	3.9389755725860596	2.0572683811187744
1.0	98570000.0	98580000.0	6.0	3.474259614944458	1.7895228862762451
1.0	98610000.0	98620000.0	4.0	3.8238162994384766	1.9217569828033447
1.0	98650000.0	98660000.0	4.0	4.082738399505615	2.0421361923217773
1.0	98670000.0	98680000.0	1.0	3.6906819343566895	1.919844627380371
1.0	98700000.0	98710000.0	6.0	3.407433271408081	1.6931082010269165
1.0	98750000.0	98760000.0	3.0	3.639721393585205	1.889237642288208
1.0	98820000.0	98830000.0	7.0	3.6465988159179688	1.8254703283309937
1.0	98900000.0	98910000.0	3.0	3.8308358192443848	1.911765694618225
1.0	98910000.0	98920000.0	4.0	3.772394895553589	1.9213073253631592
1.0	98930000.0	98940000.0	1.0	3.5502266883850098	1.8382774591445923
1.0	98960000.0	98970000.0	3.0	3.957871913909912	1.9736381769180298
1.0	98990000.0	99000000.0	3.0	4.0656232833862305	2.0250658988952637
1.0	99070000.0	99080000.0	4.0	3.919200897216797	1.9576209783554077
1.0	99140000.0	99150000.0	5.0	3.3549842834472656	1.7202810049057007
1.0	99170000.0	99180000.0	2.0	3.400756359100342	1.7484279870986938
1.0	99230000.0	99240000.0	5.0	3.4989571571350098	1.8067394495010376
1.0	99260000.0	99270000.0	2.0	3.7725186347961426	1.9027433395385742
1.0	99280000.0	99290000.0	3.0	3.7899997234344482	1.888427495956421
1.0	99350000.0	99360000.0	2.0	3.8386292457580566	1.92489492893219
1.0	99360000.0	99370000.0	5.0	3.76301646232605	1.8886816501617432
1.0	99370000.0	99380000.0	2.0	4.079378128051758	2.0315401554107666
1.0	99380000.0	99390000.0	2.0	3.765612840652466	1.9538501501083374
1.0	99390000.0	99400000.0	4.0	3.975555419921875	1.988470435142517
1.0	99420000.0	99430000.0	4.0	3.9686570167541504	1.9903032779693604
1.0	99480000.0	99490000.0	3.0	4.2825212478637695	2.1251444816589355
1.0	99490000.0	99500000.0	5.0	4.090658664703369	2.0379860401153564
1.0	99520000.0	99530000.0	8.0	4.321689605712891	2.1447911262512207
1.0	99560000.0	99570000.0	3.0	4.098838806152344	2.0430235862731934
1.0	99640000.0	99650000.0	2.0	3.4834320545196533	1.798513650894165
1.0	99660000.0	99670000.0	2.0	3.765779495239258	1.8818174600601196
1.0	99680000.0	99690000.0	2.0	3.707702159881592	1.847500205039978
1.0	99760000.0	99770000.0	3.0	2.7412338256835938	1.3133963346481323
1.0	99790000.0	99800000.0	2.0	2.9152653217315674	1.434454083442688
1.0	100070000.0	100080000.0	2.0	2.310345411300659	0.9938650131225586
1.0	100100000.0	100110000.0	1.0	2.2001333236694336	0.9080559015274048
1.0	100200000.0	100210000.0	3.0	1.7011089324951172	0.5526741743087769
1.0	100360000.0	100370000.0	2.0	1.9426796436309814	0.7080399990081787
1.0	100390000.0	100400000.0	3.0	2.0753560066223145	0.8100274801254272
1.0	100470000.0	100480000.0	1.0	1.9131160974502563	0.6863757371902466
1.0	100490000.0	100500000.0	0.0	2.023639678955078	0.7696719765663147
1.0	100500000.0	100510000.0	2.0	2.973994493484497	0.9959431886672974
1.0	100530000.0	100540000.0	3.0	1.922340750694275	0.6930732727050781
1.0	100550000.0	100560000.0	2.0	1.843605637550354	0.6380852460861206
1.0	100560000.0	100570000.0	1.0	1.8266327381134033	0.6269300580024719
1.0	100710000.0	100720000.0	2.0	1.8132808208465576	0.4892423152923584
1.0	100740000.0	100750000.0	0.0	2.057316541671753	0.7959040403366089
1.0	100760000.0	100770000.0	3.0	2.165449380874634	0.8808313608169556
1.0	100780000.0	100790000.0	3.0	2.216432809829712	0.9208175539970398
1.0	100790000.0	100800000.0	4.0	2.0991480350494385	0.8287047147750854
1.0	100940000.0	100950000.0	1.0	1.915449857711792	0.6880620121955872
1.0	100970000.0	100980000.0	1.0	1.9454072713851929	0.710067868232727
1.0	101030000.0	101040000.0	2.0	2.4526455402374268	1.102435827255249
1.0	101050000.0	101060000.0	2.0	2.5046188831329346	1.1413646936416626
1.0	101090000.0	101100000.0	3.0	2.6506259441375732	1.2485322952270508
1.0	101100000.0	101110000.0	2.0	2.8498454093933105	1.3894872665405273
1.0	101170000.0	101180000.0	3.0	3.4388198852539062	1.7074607610702515
1.0	101190000.0	101200000.0	3.0	3.3914122581481934	1.6693617105484009
1.0	101270000.0	101280000.0	1.0	2.9803128242492676	1.4403579235076904
1.0	101370000.0	101380000.0	2.0	1.8682372570037842	0.6547244787216187
1.0	101380000.0	101390000.0	4.0	1.813202142715454	0.6182891130447388
1.0	101430000.0	101440000.0	0.0	1.815023422241211	0.6194606423377991
1.0	101630000.0	101640000.0	5.0	2.793098211288452	1.3499550819396973
1.0	101660000.0	101670000.0	4.0	3.180041790008545	1.609940528869629
1.0	101690000.0	101700000.0	3.0	3.278398036956787	1.6725162267684937
1.0	101700000.0	101710000.0	1.0	2.686444044113159	1.2743260860443115
1.0	101720000.0	101730000.0	3.0	3.3900508880615234	1.7418699264526367
1.0	101750000.0	101760000.0	2.0	3.206874370574951	1.6271498203277588
1.0	101770000.0	101780000.0	6.0	2.9479336738586426	1.456669569015503
1.0	101800000.0	101810000.0	2.0	4.551996231079102	2.2364838123321533
1.0	101820000.0	101830000.0	4.0	4.4497222900390625	2.298246383666992
1.0	101830000.0	101840000.0	6.0	4.266201019287109	2.224923610687256
1.0	102030000.0	102040000.0	8.0	5.808222770690918	2.5597777366638184
1.0	102100000.0	102110000.0	7.0	6.65947961807251	2.5927927494049072
1.0	102110000.0	102120000.0	6.0	6.551990509033203	2.5802502632141113
1.0	102270000.0	102280000.0	4.0	6.750360012054443	2.634173631668091
1.0	102280000.0	102290000.0	4.0	6.908754825592041	2.6125805377960205
1.0	102310000.0	102320000.0	9.0	6.612052917480469	2.6045150756835938
1.0	102370000.0	102380000.0	7.0	6.849420070648193	2.5925304889678955
1.0	102420000.0	102430000.0	2.0	7.396180629730225	2.6153008937835693
1.0	102560000.0	102570000.0	4.0	7.141238212585449	2.6103222370147705
1.0	102570000.0	102580000.0	6.0	7.374992370605469	2.6124677658081055
1.0	102600000.0	102610000.0	7.0	7.023940086364746	2.629664182662964
1.0	102660000.0	102670000.0	6.0	6.388874053955078	2.6050219535827637
1.0	102730000.0	102740000.0	6.0	7.023676872253418	2.6060731410980225
1.0	102810000.0	102820000.0	8.0	6.752137660980225	2.5929698944091797
1.0	103060000.0	103070000.0	5.0	7.50937032699585	2.6213057041168213
1.0	103070000.0	103080000.0	6.0	7.539381504058838	2.630460739135742
1.0	103120000.0	103130000.0	9.0	7.442455291748047	2.649597406387329
1.0	103130000.0	103140000.0	8.0	7.635917663574219	2.649186849594116
1.0	103160000.0	103170000.0	15.0	6.934210777282715	2.677611827850342
1.0	103190000.0	103200000.0	5.0	7.902632713317871	2.6532320976257324
1.0	103300000.0	103310000.0	7.0	7.415674686431885	2.6180474758148193
1.0	103320000.0	103330000.0	3.0	7.306519985198975	2.6167876720428467
1.0	103330000.0	103340000.0	4.0	7.699532985687256	2.6283321380615234
1.0	103360000.0	103370000.0	6.0	6.699713706970215	2.626488208770752
1.0	103370000.0	103380000.0	7.0	6.018511772155762	2.6504604816436768
1.0	103400000.0	103410000.0	4.0	6.719529628753662	2.6105589866638184
1.0	103450000.0	103460000.0	8.0	6.548985958099365	2.6107940673828125
1.0	103490000.0	103500000.0	9.0	5.967645168304443	2.580341339111328
1.0	103560000.0	103570000.0	7.0	6.330410480499268	2.6342933177948
1.0	103690000.0	103700000.0	12.0	6.7864670753479	2.6071629524230957
1.0	103710000.0	103720000.0	10.0	6.3375959396362305	2.545912742614746
1.0	103760000.0	103770000.0	7.0	4.9395904541015625	2.3616809844970703
1.0	103780000.0	103790000.0	4.0	2.534475088119507	1.163543462753296
1.0	104020000.0	104030000.0	1.0	2.0897228717803955	0.8213016390800476
1.0	104050000.0	104060000.0	6.0	1.996646523475647	0.7488424777984619
1.0	104100000.0	104110000.0	0.0	2.521859645843506	1.154189109802246
1.0	104110000.0	104120000.0	5.0	2.5322163105010986	1.1618702411651611
1.0	104120000.0	104130000.0	3.0	2.440007448196411	1.0929105281829834
1.0	104460000.0	104470000.0	7.0	6.05189323425293	2.685730457305908
1.0	104480000.0	104490000.0	11.0	7.531345367431641	2.6289122104644775
1.0	104580000.0	104590000.0	7.0	7.790205955505371	2.6327579021453857
1.0	104590000.0	104600000.0	6.0	7.925973415374756	2.640423536300659
1.0	104720000.0	104730000.0	11.0	7.498532295227051	2.6161835193634033
1.0	104740000.0	104750000.0	9.0	7.532556056976318	2.619917631149292
1.0	104800000.0	104810000.0	8.0	8.651124954223633	2.673466205596924
1.0	104820000.0	104830000.0	8.0	8.287458419799805	2.6632838249206543
1.0	104840000.0	104850000.0	8.0	8.33552360534668	2.67090106010437
1.0	104910000.0	104920000.0	8.0	7.939116477966309	2.720531940460205
1.0	105020000.0	105030000.0	8.0	8.123640060424805	2.6508355140686035
1.0	105030000.0	105040000.0	8.0	8.498838424682617	2.6637558937072754
1.0	105060000.0	105070000.0	6.0	7.931024074554443	2.644143581390381
1.0	105230000.0	105240000.0	7.0	8.121419906616211	2.656036376953125
1.0	105340000.0	105350000.0	10.0	7.666099548339844	2.6287598609924316
1.0	105390000.0	105400000.0	5.0	5.795808792114258	2.652690887451172
1.0	105470000.0	105480000.0	10.0	6.415869235992432	2.6784701347351074
1.0	105510000.0	105520000.0	11.0	7.224204063415527	2.6084141731262207
1.0	105540000.0	105550000.0	6.0	7.595767021179199	2.6189048290252686
1.0	105630000.0	105640000.0	6.0	8.256494522094727	2.6658453941345215
1.0	105730000.0	105740000.0	12.0	7.532412528991699	2.70453143119812
1.0	105770000.0	105780000.0	6.0	8.600159645080566	2.6718156337738037
1.0	105990000.0	106000000.0	9.0	9.04826545715332	2.6753010749816895
1.0	106080000.0	106090000.0	11.0	8.518089294433594	2.666412591934204
1.0	106100000.0	106110000.0	4.0	8.420368194580078	2.666898727416992
1.0	106150000.0	106160000.0	5.0	7.872732639312744	2.6472835540771484
1.0	106210000.0	106220000.0	4.0	7.585482120513916	2.620795488357544
1.0	106250000.0	106260000.0	10.0	7.383457183837891	2.6189355850219727
1.0	106450000.0	106460000.0	11.0	8.475706100463867	2.6664721965789795
1.0	106600000.0	106610000.0	5.0	7.143465518951416	2.5973658561706543
1.0	106650000.0	106660000.0	7.0	7.284759521484375	2.6206555366516113
1.0	106690000.0	106700000.0	9.0	7.372614860534668	2.6119799613952637
1.0	106730000.0	106740000.0	14.0	7.295225620269775	2.607046365737915
1.0	106760000.0	106770000.0	11.0	7.274331092834473	2.605520725250244
1.0	106780000.0	106790000.0	7.0	6.691400051116943	2.6798973083496094
1.0	106820000.0	106830000.0	5.0	7.85437536239624	2.6511313915252686
1.0	106900000.0	106910000.0	13.0	7.097699165344238	2.6021485328674316
1.0	106920000.0	106930000.0	6.0	7.331826686859131	2.6160993576049805
1.0	106940000.0	106950000.0	4.0	7.352377891540527	2.610353469848633
1.0	106980000.0	106990000.0	7.0	6.9438066482543945	2.624178886413574
1.0	107020000.0	107030000.0	6.0	6.785304069519043	2.5701260566711426
1.0	107060000.0	107070000.0	9.0	6.429673671722412	2.568744421005249
1.0	107100000.0	107110000.0	5.0	6.9508056640625	2.5970611572265625
1.0	107140000.0	107150000.0	3.0	6.473172664642334	2.601658344268799
1.0	107250000.0	107260000.0	4.0	6.277116775512695	2.551302433013916
1.0	107490000.0	107500000.0	5.0	4.763206481933594	2.319899082183838
1.0	107510000.0	107520000.0	7.0	4.46237850189209	2.208390235900879
1.0	107560000.0	107570000.0	4.0	3.952958583831787	1.975480318069458
1.0	107630000.0	107640000.0	3.0	3.824610471725464	1.905164361000061
1.0	107650000.0	107660000.0	3.0	4.069727897644043	2.027096748352051
1.0	107720000.0	107730000.0	3.0	3.6335861682891846	1.8087327480316162
1.0	107750000.0	107760000.0	6.0	3.4652206897735596	1.7102344036102295
1.0	107800000.0	107810000.0	4.0	3.2339706420898438	1.584350824356079
1.0	107810000.0	107820000.0	1.0	3.249047040939331	1.637948751449585
1.0	107860000.0	107870000.0	1.0	3.191524028778076	1.5620019435882568
1.0	107880000.0	107890000.0	6.0	3.0081489086151123	1.4766404628753662
1.0	107920000.0	107930000.0	3.0	3.1572265625	1.5520585775375366
1.0	107930000.0	107940000.0	5.0	2.9475033283233643	1.4282928705215454
1.0	107950000.0	107960000.0	0.0	3.221529722213745	1.6365060806274414
1.0	107960000.0	107970000.0	3.0	2.97501277923584	1.4749610424041748
1.0	107990000.0	108000000.0	1.0	2.881147861480713	1.4110816717147827
1.0	108040000.0	108050000.0	4.0	2.4832687377929688	1.1254222393035889
1.0	108060000.0	108070000.0	0.0	2.458544969558716	1.1068743467330933
1.0	108080000.0	108090000.0	3.0	2.389049530029297	1.0542638301849365
1.0	108100000.0	108110000.0	1.0	2.4923300743103027	1.1321958303451538
1.0	108120000.0	108130000.0	1.0	2.287764310836792	0.9763904809951782
1.0	108130000.0	108140000.0	2.0	2.2085189819335938	0.914626955986023
1.0	108140000.0	108150000.0	1.0	2.2688567638397217	0.9617108106613159
1.0	108150000.0	108160000.0	0.0	2.189274311065674	0.8995402455329895
1.0	108200000.0	108210000.0	1.0	2.18414306640625	0.8955146074295044
1.0	108230000.0	108240000.0	3.0	1.997100830078125	0.7491874694824219
1.0	108290000.0	108300000.0	0.0	2.4904658794403076	1.1308048963546753
1.0	108300000.0	108310000.0	4.0	2.363497495651245	1.034745454788208
1.0	108360000.0	108370000.0	1.0	2.534219264984131	1.1633543968200684
1.0	108380000.0	108390000.0	4.0	2.5643398761749268	1.1855913400650024
1.0	108420000.0	108430000.0	0.0	2.6872928142547607	1.2749344110488892
1.0	108430000.0	108440000.0	3.0	2.8204874992370605	1.369097352027893
1.0	108440000.0	108450000.0	2.0	2.810819387435913	1.3623552322387695
1.0	108490000.0	108500000.0	2.0	3.012725353240967	1.5002543926239014
1.0	108530000.0	108540000.0	4.0	2.8959851264953613	1.421268343925476
1.0	108550000.0	108560000.0	2.0	2.843247890472412	1.3849163055419922
1.0	108570000.0	108580000.0	2.0	2.903839588165283	1.4266469478607178
1.0	108620000.0	108630000.0	5.0	3.1803736686706543	1.5918400287628174
1.0	108650000.0	108660000.0	6.0	2.548689603805542	1.174054503440857
1.0	108870000.0	108880000.0	1.0	1.7068192958831787	0.5556926131248474
1.0	109090000.0	109100000.0	2.0	2.0073301792144775	0.7570586204528809
1.0	109140000.0	109150000.0	0.0	2.0340542793273926	0.7777614593505859
1.0	109180000.0	109190000.0	1.0	2.0972514152526855	0.8272132873535156
1.0	109340000.0	109350000.0	1.0	1.8633925914764404	0.6514063477516174
1.0	109460000.0	109470000.0	1.0	1.9723012447357178	0.7302713990211487
1.0	109540000.0	109550000.0	1.0	2.072810649871826	0.8080350756645203
1.0	109570000.0	109580000.0	4.0	1.895742416381836	0.6739331483840942
1.0	109650000.0	109660000.0	0.0	2.0369396209716797	0.7800083160400391
1.0	109720000.0	109730000.0	0.0	1.847579002380371	0.6407362222671509
1.0	109780000.0	109790000.0	2.0	1.8244634866714478	0.625527024269104
1.0	109800000.0	109810000.0	1.0	1.853804588317871	0.6449047327041626
1.0	109900000.0	109910000.0	2.0	1.82791006565094	0.6277644634246826
1.0	109930000.0	109940000.0	3.0	1.9970595836639404	0.7491558194160461
1.0	109970000.0	109980000.0	3.0	1.8367265462875366	0.6335349082946777
1.0	110020000.0	110030000.0	3.0	2.080036163330078	0.8136956095695496
1.0	110030000.0	110040000.0	0.0	2.1454880237579346	0.8651447296142578
1.0	110080000.0	110090000.0	3.0	1.903906226158142	0.6797467470169067
1.0	110180000.0	110190000.0	3.0	1.829660177230835	0.6289016604423523
1.0	110190000.0	110200000.0	3.0	1.7065719366073608	0.5044086575508118
1.0	110530000.0	110540000.0	2.0	1.844334363937378	0.6385707855224609
1.0	110600000.0	110610000.0	5.0	2.0569541454315186	0.7956224679946899
1.0	110650000.0	110660000.0	3.0	2.3300390243530273	1.0090572834014893
1.0	110740000.0	110750000.0	4.0	2.0711677074432373	0.8067476153373718
1.0	110810000.0	110820000.0	2.0	2.073838710784912	0.8088396191596985
1.0	110830000.0	110840000.0	3.0	1.9955135583877563	0.747970700263977
1.0	110980000.0	110990000.0	2.0	2.441981554031372	1.0943976640701294
1.0	110990000.0	111000000.0	0.0	2.39391827583313	1.0579726696014404
1.0	111050000.0	111060000.0	3.0	2.473784923553467	1.1183192729949951
1.0	111140000.0	111150000.0	3.0	2.9002716541290283	1.4242045879364014
1.0	111190000.0	111200000.0	3.0	2.474541187286377	1.1188862323760986
1.0	111280000.0	111290000.0	2.0	3.0829708576202393	1.5468058586120605
1.0	111320000.0	111330000.0	6.0	3.3872597217559814	1.7401580810546875
1.0	111340000.0	111350000.0	1.0	3.4089221954345703	1.7516505718231201
1.0	111410000.0	111420000.0	9.0	2.5204358100891113	1.1531304121017456
1.0	111440000.0	111450000.0	2.0	3.216709852218628	1.6083316802978516
1.0	111470000.0	111480000.0	1.0	3.635089874267578	1.8213346004486084
1.0	111500000.0	111510000.0	1.0	2.174044132232666	0.8875839114189148
1.0	111520000.0	111530000.0	2.0	3.5645432472229004	1.7994422912597656
1.0	111540000.0	111550000.0	1.0	3.3301055431365967	1.6442981958389282
1.0	111580000.0	111590000.0	8.0	2.620206832885742	1.2264771461486816
1.0	111640000.0	111650000.0	3.0	2.6427156925201416	1.2428125143051147
[truncated: 47,572 more rows]
