# Supplementary material for: Genome-wide mapping of somatic mutation rates uncovers drivers of cancer
Source: Nat Biotechnol. 2022 Jun 20;40(11):1634–43. doi: 10.1038/s41587-022-01353-8 (PMC9646522; doi:10.1038/s41587-022-01353-8)
Supplement: Supplementary file 4 — Regions and model predictions for each fold of each cancer for which a deep learning model was trained. Regions that were filtered are also listed along with their respective model predictions. [file 41587_2022_1353_MOESM4_ESM.zip › kfold_results/Head-SCC/fold_2.txt]

CHROM	START	END	Y_TRUE	Y_PRED	STD
1.0	770000.0	780000.0	2.0	1.596483826637268	0.6242228150367737
1.0	790000.0	800000.0	0.0	1.6901938915252686	0.710465133190155
1.0	830000.0	840000.0	1.0	2.126019239425659	1.0644474029541016
1.0	850000.0	860000.0	7.0	2.3157131671905518	1.1967618465423584
1.0	860000.0	870000.0	0.0	2.684858560562134	1.456671953201294
1.0	870000.0	880000.0	3.0	2.555668830871582	1.3705451488494873
1.0	930000.0	940000.0	3.0	3.076784133911133	1.6647262573242188
1.0	940000.0	950000.0	9.0	2.2973248958587646	1.2083570957183838
1.0	960000.0	970000.0	1.0	2.3733837604522705	1.2409502267837524
1.0	1100000.0	1110000.0	4.0	2.531900405883789	1.3432495594024658
1.0	1140000.0	1150000.0	5.0	2.152238130569458	1.0837528705596924
1.0	1180000.0	1190000.0	2.0	2.3585171699523926	1.2248634099960327
1.0	1190000.0	1200000.0	0.0	2.275017738342285	1.167587161064148
1.0	1260000.0	1270000.0	4.0	1.787065863609314	0.8047488927841187
1.0	1310000.0	1320000.0	2.0	2.0186822414398193	1.047546625137329
1.0	1320000.0	1330000.0	1.0	2.206667184829712	1.1196441650390625
1.0	1360000.0	1370000.0	4.0	2.370678663253784	1.2385555505752563
1.0	1530000.0	1540000.0	3.0	1.9309800863265991	0.9141952395439148
1.0	1550000.0	1560000.0	2.0	1.811537504196167	1.6080995798110962
1.0	1790000.0	1800000.0	1.0	1.9865385293960571	0.9568250775337219
1.0	1830000.0	1840000.0	4.0	1.9262712001800537	0.9097566604614258
1.0	1840000.0	1850000.0	1.0	1.9125568866729736	0.8906017541885376
1.0	1960000.0	1970000.0	4.0	1.988948106765747	0.9582834243774414
1.0	2120000.0	2130000.0	2.0	1.9299825429916382	0.9563520550727844
1.0	2130000.0	2140000.0	1.0	1.9289299249649048	0.9134371876716614
1.0	2140000.0	2150000.0	0.0	2.1200778484344482	1.0542075634002686
1.0	2200000.0	2210000.0	1.0	2.106271982192993	1.0516107082366943
1.0	2220000.0	2230000.0	0.0	2.0728306770324707	1.0739836692810059
1.0	2330000.0	2340000.0	3.0	1.996181845664978	0.9600609540939331
1.0	2400000.0	2410000.0	2.0	2.0968105792999268	1.0461657047271729
1.0	2470000.0	2480000.0	1.0	1.8526802062988281	0.7149122953414917
1.0	2480000.0	2490000.0	0.0	2.5338633060455322	3.121041774749756
1.0	2720000.0	2730000.0	2.0	3.0630922317504883	1.6006591320037842
1.0	2780000.0	2790000.0	3.0	3.4490158557891846	1.7664034366607666
1.0	2830000.0	2840000.0	6.0	3.3102564811706543	1.7377561330795288
1.0	2920000.0	2930000.0	3.0	3.030400276184082	1.6345161199569702
1.0	2930000.0	2940000.0	6.0	2.9163355827331543	1.5721657276153564
1.0	2980000.0	2990000.0	1.0	3.1868481636047363	1.6687790155410767
1.0	3060000.0	3070000.0	3.0	3.506021022796631	1.809827446937561
1.0	3110000.0	3120000.0	3.0	3.334458112716675	1.7409499883651733
1.0	3160000.0	3170000.0	5.0	3.026212215423584	1.645943284034729
1.0	3180000.0	3190000.0	4.0	2.9922432899475098	1.6140702962875366
1.0	3190000.0	3200000.0	2.0	2.907407760620117	1.5830492973327637
1.0	3200000.0	3210000.0	3.0	2.7624402046203613	1.499263882637024
1.0	3220000.0	3230000.0	4.0	2.8096699714660645	1.5268923044204712
1.0	3270000.0	3280000.0	1.0	2.363205671310425	1.2293339967727661
1.0	3370000.0	3380000.0	2.0	2.269324541091919	1.165700078010559
1.0	3410000.0	3420000.0	3.0	2.397317409515381	1.2601878643035889
1.0	3480000.0	3490000.0	5.0	2.2049317359924316	1.1176037788391113
1.0	3490000.0	3500000.0	2.0	2.2218220233917236	1.128767728805542
1.0	3510000.0	3520000.0	2.0	2.2256317138671875	1.1387592554092407
1.0	3590000.0	3600000.0	3.0	2.1204450130462646	1.0603922605514526
1.0	3740000.0	3750000.0	0.0	1.7696367502212524	0.7737268209457397
1.0	3810000.0	3820000.0	1.0	1.8489456176757812	0.6612240672111511
1.0	4010000.0	4020000.0	2.0	2.1331660747528076	1.0787897109985352
1.0	4050000.0	4060000.0	2.0	2.5274569988250732	1.3599553108215332
1.0	4180000.0	4190000.0	3.0	3.5797317028045654	1.8239885568618774
1.0	4260000.0	4270000.0	4.0	3.540544033050537	1.7927312850952148
1.0	4300000.0	4310000.0	2.0	3.26739239692688	1.7049700021743774
1.0	4320000.0	4330000.0	5.0	3.841731548309326	1.8861656188964844
1.0	4340000.0	4350000.0	4.0	3.528228759765625	1.8055492639541626
1.0	4390000.0	4400000.0	4.0	3.46751070022583	1.7791593074798584
1.0	4470000.0	4480000.0	6.0	3.9075934886932373	1.8966171741485596
1.0	4560000.0	4570000.0	4.0	3.6208395957946777	1.8176485300064087
1.0	4590000.0	4600000.0	3.0	3.7289059162139893	1.8406671285629272
1.0	4610000.0	4620000.0	4.0	3.793034076690674	1.8683439493179321
1.0	4640000.0	4650000.0	2.0	3.679551601409912	1.8677936792373657
1.0	4660000.0	4670000.0	2.0	3.4603004455566406	1.7771110534667969
1.0	4690000.0	4700000.0	11.0	3.3720850944519043	1.7508090734481812
1.0	4790000.0	4800000.0	7.0	4.133813381195068	1.950020432472229
1.0	4800000.0	4810000.0	2.0	4.000120162963867	1.9129765033721924
1.0	4810000.0	4820000.0	2.0	3.9866957664489746	1.9068372249603271
1.0	4850000.0	4860000.0	3.0	3.374394178390503	1.7326066493988037
1.0	4930000.0	4940000.0	4.0	3.417975902557373	1.7560622692108154
1.0	4940000.0	4950000.0	2.0	3.6355819702148438	1.8216387033462524
1.0	5040000.0	5050000.0	5.0	3.4389572143554688	1.7412134408950806
1.0	5130000.0	5140000.0	1.0	3.6560237407684326	1.8277095556259155
1.0	5200000.0	5210000.0	4.0	3.713477373123169	1.8308041095733643
1.0	5250000.0	5260000.0	3.0	3.55317759513855	1.7828925848007202
1.0	5290000.0	5300000.0	6.0	3.0429153442382812	1.5886427164077759
1.0	5330000.0	5340000.0	5.0	3.427509307861328	1.7359672784805298
1.0	5380000.0	5390000.0	2.0	3.9147582054138184	1.8866389989852905
1.0	5400000.0	5410000.0	8.0	3.4613709449768066	1.7447779178619385
1.0	5580000.0	5590000.0	2.0	2.7466514110565186	1.4782263040542603
1.0	5630000.0	5640000.0	1.0	2.4095258712768555	1.2823375463485718
1.0	5670000.0	5680000.0	1.0	2.4854259490966797	1.3318164348602295
1.0	5710000.0	5720000.0	1.0	2.4500961303710938	1.3025108575820923
1.0	5720000.0	5730000.0	0.0	2.5169434547424316	1.3534373044967651
1.0	5770000.0	5780000.0	4.0	2.551617383956909	1.3700511455535889
1.0	5830000.0	5840000.0	4.0	2.5636749267578125	1.3770520687103271
1.0	5890000.0	5900000.0	0.0	2.7159931659698486	1.4741780757904053
1.0	5940000.0	5950000.0	3.0	1.904170274734497	0.8831566572189331
1.0	6040000.0	6050000.0	2.0	1.9185073375701904	0.9019162058830261
1.0	6060000.0	6070000.0	2.0	2.097461223602295	1.0375940799713135
1.0	6150000.0	6160000.0	1.0	2.3395273685455322	1.2143332958221436
1.0	6240000.0	6250000.0	2.0	2.235708713531494	1.1364854574203491
1.0	6260000.0	6270000.0	4.0	2.195878505706787	1.1139496564865112
1.0	6340000.0	6350000.0	1.0	1.8982388973236084	0.8881148099899292
1.0	6370000.0	6380000.0	1.0	1.674335241317749	0.6958624124526978
1.0	6400000.0	6410000.0	0.0	1.654425024986267	0.6782404184341431
1.0	6450000.0	6460000.0	2.0	1.845354437828064	0.8481695055961609
1.0	6460000.0	6470000.0	1.0	1.885279893875122	0.8796221613883972
1.0	6500000.0	6510000.0	0.0	2.035557508468628	0.9968748092651367
1.0	6530000.0	6540000.0	2.0	1.9523721933364868	0.9293316602706909
1.0	6540000.0	6550000.0	2.0	1.9117763042449951	0.8968881368637085
1.0	6550000.0	6560000.0	0.0	2.0934576988220215	1.0361931324005127
1.0	6710000.0	6720000.0	3.0	1.9100135564804077	0.8926718831062317
1.0	6720000.0	6730000.0	3.0	1.90586256980896	0.8880822062492371
1.0	6730000.0	6740000.0	3.0	1.8954143524169922	0.8795700073242188
1.0	6750000.0	6760000.0	3.0	1.891519546508789	0.8786810636520386
1.0	6760000.0	6770000.0	5.0	2.044490337371826	1.0670115947723389
1.0	6830000.0	6840000.0	5.0	2.0141518115997314	0.9744833707809448
1.0	6850000.0	6860000.0	1.0	1.7706420421600342	0.779714047908783
1.0	6860000.0	6870000.0	0.0	1.8159008026123047	0.8183843493461609
1.0	6940000.0	6950000.0	2.0	1.902954339981079	0.8865526914596558
1.0	6950000.0	6960000.0	2.0	1.8077539205551147	0.8111687898635864
1.0	6990000.0	7000000.0	2.0	2.311577558517456	1.1958287954330444
1.0	7090000.0	7100000.0	5.0	2.3140175342559814	1.203047513961792
1.0	7110000.0	7120000.0	0.0	2.6433520317077637	1.429537296295166
1.0	7120000.0	7130000.0	0.0	2.612725257873535	1.405063271522522
1.0	7150000.0	7160000.0	4.0	2.523620128631592	1.351439118385315
1.0	7160000.0	7170000.0	4.0	2.0847654342651367	1.0293008089065552
1.0	7170000.0	7180000.0	4.0	2.0901551246643066	1.0333337783813477
1.0	7220000.0	7230000.0	3.0	2.444000720977783	1.2933883666992188
1.0	7270000.0	7280000.0	1.0	2.4790616035461426	1.3124821186065674
1.0	7350000.0	7360000.0	1.0	2.522855758666992	1.3377256393432617
1.0	7420000.0	7430000.0	3.0	2.5781936645507812	1.381035566329956
1.0	7480000.0	7490000.0	1.0	2.481778383255005	1.3172099590301514
1.0	7540000.0	7550000.0	3.0	2.1298460960388184	1.061787486076355
1.0	7550000.0	7560000.0	1.0	1.8416897058486938	0.8419221639633179
1.0	7570000.0	7580000.0	3.0	2.1807281970977783	1.098740577697754
1.0	7590000.0	7600000.0	2.0	2.253257989883423	1.158808708190918
1.0	7620000.0	7630000.0	4.0	2.1742260456085205	1.095916509628296
1.0	7700000.0	7710000.0	1.0	2.2156753540039062	1.126465082168579
1.0	7720000.0	7730000.0	4.0	2.2429873943328857	1.1466418504714966
1.0	7750000.0	7760000.0	2.0	2.170224666595459	1.0925406217575073
1.0	7850000.0	7860000.0	3.0	1.7198842763900757	0.7358921766281128
1.0	7890000.0	7900000.0	2.0	1.5904700756072998	0.6200882792472839
1.0	7960000.0	7970000.0	0.0	1.7090438604354858	0.724928081035614
1.0	7990000.0	8000000.0	2.0	1.8138883113861084	0.8147791624069214
1.0	8090000.0	8100000.0	3.0	1.6752088069915771	0.6962515711784363
1.0	8110000.0	8120000.0	0.0	1.7425987720489502	0.7562167048454285
1.0	8170000.0	8180000.0	2.0	1.753244161605835	0.7545500993728638
1.0	8220000.0	8230000.0	2.0	1.746005654335022	0.75435870885849
1.0	8230000.0	8240000.0	1.0	1.721199631690979	0.7354057431221008
1.0	8240000.0	8250000.0	0.0	1.7855955362319946	0.7886878848075867
1.0	8260000.0	8270000.0	1.0	1.9755464792251587	0.9450700879096985
1.0	8390000.0	8400000.0	0.0	1.8070875406265259	0.802096962928772
1.0	8400000.0	8410000.0	2.0	1.7763534784317017	0.7861015200614929
1.0	8450000.0	8460000.0	1.0	1.7912880182266235	0.792569100856781
1.0	8460000.0	8470000.0	0.0	1.7465276718139648	0.7541824579238892
1.0	8470000.0	8480000.0	1.0	1.7283786535263062	0.7448501586914062
1.0	8510000.0	8520000.0	0.0	1.6810636520385742	0.7001939415931702
1.0	8530000.0	8540000.0	1.0	1.5869098901748657	0.6160727739334106
1.0	8650000.0	8660000.0	1.0	1.6800153255462646	0.7008289694786072
1.0	8700000.0	8710000.0	1.0	1.5817638635635376	0.6124007105827332
1.0	8740000.0	8750000.0	2.0	1.5913722515106201	0.6254650950431824
1.0	8850000.0	8860000.0	4.0	1.6832603216171265	0.7042661905288696
1.0	8970000.0	8980000.0	2.0	1.8872829675674438	0.876323401927948
1.0	9030000.0	9040000.0	4.0	2.1364502906799316	1.0649563074111938
1.0	9100000.0	9110000.0	3.0	1.968091607093811	0.9380987286567688
1.0	9130000.0	9140000.0	2.0	1.8142926692962646	0.8197230100631714
1.0	9150000.0	9160000.0	2.0	1.7821247577667236	0.7879608869552612
1.0	9190000.0	9200000.0	1.0	1.7242724895477295	0.7399168610572815
1.0	9210000.0	9220000.0	2.0	1.7416349649429321	0.7529619336128235
1.0	9240000.0	9250000.0	1.0	1.705358862876892	0.7205502390861511
1.0	9250000.0	9260000.0	1.0	1.707227110862732	0.7224634885787964
1.0	9270000.0	9280000.0	1.0	1.655592679977417	0.6792110204696655
1.0	9370000.0	9380000.0	3.0	1.495257019996643	0.537348210811615
1.0	9380000.0	9390000.0	2.0	1.5513641834259033	0.5904973745346069
1.0	9430000.0	9440000.0	0.0	1.8868449926376343	0.8722938299179077
1.0	9450000.0	9460000.0	1.0	1.8809646368026733	0.8723303079605103
1.0	9510000.0	9520000.0	1.0	1.704777479171753	0.7234315276145935
1.0	9610000.0	9620000.0	0.0	1.586472749710083	0.6171844601631165
1.0	9640000.0	9650000.0	2.0	1.615107774734497	0.6250317096710205
1.0	9670000.0	9680000.0	1.0	1.7758076190948486	0.78179931640625
1.0	9680000.0	9690000.0	1.0	1.9170198440551758	0.8916268348693848
1.0	9700000.0	9710000.0	2.0	1.8732433319091797	0.8649228811264038
1.0	9740000.0	9750000.0	2.0	2.003458023071289	0.9660788774490356
1.0	9770000.0	9780000.0	1.0	1.8684476613998413	0.9014202356338501
1.0	9780000.0	9790000.0	3.0	2.1054298877716064	1.0417476892471313
1.0	9800000.0	9810000.0	4.0	1.8174941539764404	0.8117222785949707
1.0	9810000.0	9820000.0	3.0	1.7124115228652954	0.728966474533081
1.0	9900000.0	9910000.0	1.0	1.7423112392425537	0.757276177406311
1.0	9910000.0	9920000.0	0.0	1.819602608680725	0.8206993341445923
1.0	9980000.0	9990000.0	0.0	1.7606666088104248	0.7691451907157898
1.0	10110000.0	10120000.0	0.0	1.7746375799179077	0.7794520854949951
1.0	10140000.0	10150000.0	2.0	1.700333833694458	0.716067910194397
1.0	10150000.0	10160000.0	0.0	1.7264667749404907	0.7383698225021362
1.0	10170000.0	10180000.0	1.0	1.712523102760315	0.7281591892242432
1.0	10230000.0	10240000.0	0.0	1.8446102142333984	0.8381150960922241
1.0	10240000.0	10250000.0	3.0	1.7203420400619507	0.7342923879623413
1.0	10280000.0	10290000.0	2.0	1.6829535961151123	0.705801248550415
1.0	10300000.0	10310000.0	2.0	1.6248468160629272	0.6550270318984985
1.0	10360000.0	10370000.0	4.0	1.6054601669311523	0.6358872652053833
1.0	10460000.0	10470000.0	0.0	1.8254804611206055	0.8141711950302124
1.0	10490000.0	10500000.0	1.0	1.6700422763824463	0.713957667350769
1.0	10530000.0	10540000.0	2.0	1.7497999668121338	0.8016446828842163
1.0	10550000.0	10560000.0	0.0	1.7045015096664429	0.7490512132644653
1.0	10570000.0	10580000.0	1.0	1.7276808023452759	0.7450405359268188
1.0	10580000.0	10590000.0	3.0	1.7199125289916992	0.7292194962501526
1.0	10600000.0	10610000.0	4.0	1.6705453395843506	0.6906067132949829
1.0	10680000.0	10690000.0	0.0	1.7970855236053467	0.7965840697288513
1.0	10710000.0	10720000.0	1.0	1.8339815139770508	0.8274091482162476
1.0	10780000.0	10790000.0	1.0	1.5482031106948853	0.5800105333328247
1.0	10850000.0	10860000.0	0.0	1.7053215503692627	0.7242037057876587
1.0	10880000.0	10890000.0	2.0	1.7527639865875244	0.7660428285598755
1.0	10930000.0	10940000.0	4.0	1.8669309616088867	0.8616845011711121
1.0	10990000.0	11000000.0	3.0	2.0115761756896973	0.9780737161636353
1.0	11000000.0	11010000.0	1.0	1.8301655054092407	0.8311216235160828
1.0	11010000.0	11020000.0	3.0	1.8652260303497314	0.8594411611557007
1.0	11080000.0	11090000.0	2.0	1.7447493076324463	0.7519880533218384
1.0	11110000.0	11120000.0	1.0	1.758601427078247	0.7683871984481812
1.0	11150000.0	11160000.0	3.0	1.5655168294906616	0.6016236543655396
1.0	11160000.0	11170000.0	0.0	1.6989206075668335	0.7157586216926575
1.0	11200000.0	11210000.0	2.0	1.6865756511688232	0.703528642654419
1.0	11240000.0	11250000.0	0.0	1.7280422449111938	0.7413031458854675
1.0	11280000.0	11290000.0	4.0	1.7450268268585205	0.7527793645858765
1.0	11290000.0	11300000.0	3.0	1.7504678964614868	0.7559176683425903
1.0	11410000.0	11420000.0	2.0	2.1909255981445312	1.1099045276641846
1.0	11420000.0	11430000.0	2.0	2.222337245941162	1.1286078691482544
1.0	11470000.0	11480000.0	4.0	2.2803139686584473	1.1777664422988892
1.0	11510000.0	11520000.0	2.0	2.336108684539795	1.2109073400497437
1.0	11640000.0	11650000.0	2.0	2.560576915740967	1.368859887123108
1.0	11670000.0	11680000.0	3.0	2.482654094696045	1.3124686479568481
1.0	11720000.0	11730000.0	2.0	2.222801446914673	1.1601016521453857
1.0	11750000.0	11760000.0	4.0	2.39056134223938	1.2556626796722412
1.0	11780000.0	11790000.0	3.0	2.1415109634399414	1.0708156824111938
1.0	11850000.0	11860000.0	0.0	2.0974392890930176	1.0551326274871826
1.0	11870000.0	11880000.0	3.0	1.975912094116211	0.942084789276123
1.0	11960000.0	11970000.0	2.0	2.0928008556365967	1.0063042640686035
1.0	11980000.0	11990000.0	1.0	1.8694311380386353	0.8644018173217773
1.0	12070000.0	12080000.0	3.0	1.8524763584136963	0.8397812843322754
1.0	12130000.0	12140000.0	3.0	2.052159070968628	1.0027492046356201
1.0	12200000.0	12210000.0	2.0	2.2659823894500732	1.167736291885376
1.0	12240000.0	12250000.0	3.0	1.88226318359375	0.871411144733429
1.0	12440000.0	12450000.0	3.0	1.7580978870391846	0.7659288048744202
1.0	12450000.0	12460000.0	5.0	1.76569402217865	0.773303210735321
1.0	12540000.0	12550000.0	2.0	1.7290430068969727	0.7461813688278198
1.0	12550000.0	12560000.0	3.0	1.7023417949676514	0.7187234163284302
1.0	12570000.0	12580000.0	1.0	1.755242109298706	0.7621631622314453
1.0	12580000.0	12590000.0	2.0	1.7801768779754639	0.7911264896392822
1.0	12620000.0	12630000.0	2.0	1.9085187911987305	0.8892288208007812
1.0	12640000.0	12650000.0	1.0	1.786529541015625	0.7903288006782532
1.0	12670000.0	12680000.0	1.0	1.9340264797210693	0.7882556319236755
1.0	12770000.0	12780000.0	3.0	2.2882168292999268	1.1881511211395264
1.0	12780000.0	12790000.0	2.0	2.4026129245758057	1.271874189376831
1.0	12810000.0	12820000.0	3.0	2.3763837814331055	1.2547764778137207
1.0	12820000.0	12830000.0	7.0	2.3853697776794434	1.2612601518630981
1.0	13810000.0	13820000.0	2.0	2.638542890548706	1.3966047763824463
1.0	13840000.0	13850000.0	7.0	2.6114413738250732	1.380497694015503
1.0	13850000.0	13860000.0	5.0	2.5411629676818848	1.3661073446273804
1.0	13870000.0	13880000.0	1.0	2.691807270050049	1.4611014127731323
1.0	13930000.0	13940000.0	2.0	2.484933376312256	1.3208619356155396
1.0	13940000.0	13950000.0	0.0	2.4178292751312256	1.2664704322814941
1.0	14140000.0	14150000.0	1.0	1.9081733226776123	0.8889520764350891
1.0	14280000.0	14290000.0	1.0	2.6749908924102783	1.4509527683258057
1.0	14290000.0	14300000.0	4.0	2.7842354774475098	1.5017204284667969
1.0	14300000.0	14310000.0	1.0	2.9225246906280518	1.5675370693206787
1.0	14350000.0	14360000.0	2.0	2.7199795246124268	1.4557774066925049
1.0	14410000.0	14420000.0	4.0	2.510158061981201	1.3239450454711914
1.0	14490000.0	14500000.0	0.0	2.427182674407959	1.2615373134613037
1.0	14500000.0	14510000.0	3.0	2.2531018257141113	1.157842993736267
1.0	14570000.0	14580000.0	1.0	2.1656336784362793	1.1033709049224854
1.0	14610000.0	14620000.0	4.0	1.8744738101959229	0.8624356389045715
1.0	14620000.0	14630000.0	0.0	2.168264389038086	1.0997283458709717
1.0	14650000.0	14660000.0	2.0	2.227536916732788	1.1511878967285156
1.0	14760000.0	14770000.0	1.0	2.383744955062866	1.2609808444976807
1.0	14820000.0	14830000.0	2.0	2.522488832473755	1.3470451831817627
1.0	14840000.0	14850000.0	0.0	1.7207634449005127	0.7352060079574585
1.0	14850000.0	14860000.0	2.0	2.300049304962158	1.1989023685455322
1.0	14900000.0	14910000.0	4.0	2.1540534496307373	1.0943515300750732
1.0	14910000.0	14920000.0	3.0	2.0325589179992676	0.9940552711486816
1.0	14990000.0	15000000.0	1.0	2.2034144401550293	1.1269282102584839
1.0	15000000.0	15010000.0	2.0	2.1274781227111816	1.0724451541900635
1.0	15060000.0	15070000.0	2.0	1.9136381149291992	0.8928018808364868
1.0	15090000.0	15100000.0	2.0	2.1385257244110107	1.0753828287124634
1.0	15100000.0	15110000.0	1.0	2.0459463596343994	1.0015451908111572
1.0	15110000.0	15120000.0	2.0	1.921290397644043	0.8980456590652466
1.0	15180000.0	15190000.0	4.0	1.9859237670898438	0.9489927291870117
1.0	15270000.0	15280000.0	0.0	2.025362014770508	0.9810622334480286
1.0	15320000.0	15330000.0	1.0	1.9844722747802734	0.952043890953064
1.0	15330000.0	15340000.0	3.0	1.8079206943511963	0.8046194314956665
1.0	15350000.0	15360000.0	1.0	1.8706659078598022	0.8605667352676392
1.0	15400000.0	15410000.0	1.0	1.8854728937149048	0.8755070567131042
1.0	15420000.0	15430000.0	2.0	1.7977319955825806	0.8020852208137512
1.0	15430000.0	15440000.0	0.0	1.8144493103027344	0.8122749328613281
1.0	15490000.0	15500000.0	2.0	1.833520531654358	0.8326945304870605
1.0	15510000.0	15520000.0	3.0	1.7838222980499268	0.7924648523330688
1.0	15530000.0	15540000.0	1.0	1.9402376413345337	0.9183324575424194
1.0	15550000.0	15560000.0	0.0	1.971689224243164	0.9445735812187195
1.0	15580000.0	15590000.0	0.0	1.8985631465911865	0.8858562707901001
1.0	15590000.0	15600000.0	1.0	1.7543861865997314	0.7678893208503723
1.0	15710000.0	15720000.0	0.0	1.8848342895507812	0.8772562146186829
1.0	15750000.0	15760000.0	1.0	1.8004640340805054	0.8015343546867371
1.0	15790000.0	15800000.0	2.0	1.687106728553772	0.708441972732544
1.0	15830000.0	15840000.0	1.0	1.7266403436660767	0.7377989888191223
1.0	15860000.0	15870000.0	1.0	1.743821144104004	0.7537110447883606
1.0	15940000.0	15950000.0	2.0	3.3290858268737793	1.652376413345337
1.0	15970000.0	15980000.0	0.0	2.031562328338623	0.9844978451728821
1.0	15980000.0	15990000.0	5.0	1.884110450744629	0.8710773587226868
1.0	16010000.0	16020000.0	1.0	1.9494892358779907	1.0103180408477783
1.0	16060000.0	16070000.0	3.0	2.035531520843506	0.9920781850814819
1.0	16180000.0	16190000.0	0.0	1.749070167541504	0.7626419067382812
1.0	16220000.0	16230000.0	3.0	1.694994330406189	0.7133461236953735
1.0	16240000.0	16250000.0	2.0	1.6967823505401611	0.7126983404159546
1.0	16270000.0	16280000.0	1.0	1.9915649890899658	0.9126548767089844
1.0	16300000.0	16310000.0	1.0	1.9284210205078125	0.9560930132865906
1.0	16400000.0	16410000.0	12.0	1.8871980905532837	0.8806014060974121
1.0	16410000.0	16420000.0	1.0	2.0815672874450684	1.0291378498077393
1.0	16420000.0	16430000.0	1.0	2.277919292449951	1.1711721420288086
1.0	16440000.0	16450000.0	0.0	2.371467113494873	1.2345889806747437
1.0	16480000.0	16490000.0	4.0	2.070784091949463	1.017093300819397
1.0	16500000.0	16510000.0	2.0	2.192141056060791	1.1054198741912842
1.0	16530000.0	16540000.0	1.0	1.9314734935760498	0.9584323167800903
1.0	16600000.0	16610000.0	3.0	1.6351826190948486	0.6604456305503845
1.0	16620000.0	16630000.0	1.0	1.6684038639068604	0.6887146234512329
1.0	16660000.0	16670000.0	2.0	1.6384923458099365	0.6637095808982849
1.0	16670000.0	16680000.0	0.0	1.5786991119384766	0.4456094801425934
1.0	16760000.0	16770000.0	1.0	2.5338633060455322	3.121041774749756
1.0	16790000.0	16800000.0	1.0	1.6168912649154663	0.6442050933837891
1.0	17030000.0	17040000.0	1.0	2.1239662170410156	1.0687110424041748
1.0	17250000.0	17260000.0	3.0	1.6971168518066406	0.7169641852378845
1.0	17310000.0	17320000.0	0.0	1.8996467590332031	0.8799570798873901
1.0	17320000.0	17330000.0	3.0	1.6743587255477905	0.6900113821029663
1.0	17460000.0	17470000.0	3.0	1.8653299808502197	0.8590337038040161
1.0	17520000.0	17530000.0	3.0	1.8717138767242432	0.863979697227478
1.0	17540000.0	17550000.0	10.0	1.865886926651001	0.8589605093002319
1.0	17600000.0	17610000.0	0.0	1.9625461101531982	0.9361498951911926
1.0	17670000.0	17680000.0	4.0	1.9422101974487305	0.9205294847488403
1.0	17700000.0	17710000.0	1.0	2.013526439666748	0.9763516187667847
1.0	17940000.0	17950000.0	5.0	1.7365875244140625	0.7466031908988953
1.0	17990000.0	18000000.0	1.0	1.98887038230896	0.9557417631149292
1.0	18000000.0	18010000.0	2.0	1.9152679443359375	0.900543212890625
1.0	18070000.0	18080000.0	5.0	2.152406692504883	1.0786572694778442
1.0	18100000.0	18110000.0	5.0	2.4495160579681396	1.3027844429016113
1.0	18240000.0	18250000.0	0.0	3.0400776863098145	1.649719476699829
1.0	18530000.0	18540000.0	3.0	2.880852699279785	1.5116668939590454
1.0	18550000.0	18560000.0	6.0	2.7959907054901123	1.4656116962432861
1.0	18640000.0	18650000.0	2.0	2.881053924560547	1.5299510955810547
1.0	18660000.0	18670000.0	3.0	2.557987928390503	1.354771375656128
1.0	18680000.0	18690000.0	0.0	2.757516860961914	1.488495111465454
1.0	18720000.0	18730000.0	0.0	2.7997827529907227	1.5089333057403564
1.0	18760000.0	18770000.0	2.0	2.970026731491089	1.5791473388671875
1.0	18850000.0	18860000.0	6.0	2.4659743309020996	1.3185585737228394
1.0	18920000.0	18930000.0	1.0	2.462798595428467	1.3048954010009766
1.0	19110000.0	19120000.0	1.0	2.080143451690674	1.0313996076583862
1.0	19140000.0	19150000.0	2.0	1.931728720664978	0.9121052026748657
1.0	19150000.0	19160000.0	1.0	1.885562539100647	0.8666993975639343
1.0	19230000.0	19240000.0	3.0	1.750401496887207	0.7603508234024048
1.0	19250000.0	19260000.0	2.0	2.186185598373413	1.103348970413208
1.0	19270000.0	19280000.0	1.0	1.8222007751464844	0.6025170087814331
1.0	19310000.0	19320000.0	4.0	1.8670145273208618	0.8605101704597473
1.0	19340000.0	19350000.0	4.0	1.7963192462921143	0.8000962138175964
1.0	19360000.0	19370000.0	1.0	1.7477283477783203	0.7606257796287537
1.0	19380000.0	19390000.0	2.0	2.0051941871643066	0.972272515296936
1.0	19420000.0	19430000.0	3.0	1.8160892724990845	0.8092390894889832
1.0	19450000.0	19460000.0	3.0	1.658197045326233	0.6756590604782104
1.0	19500000.0	19510000.0	0.0	1.7912805080413818	0.7913689613342285
1.0	19510000.0	19520000.0	1.0	1.7764074802398682	0.7769638299942017
1.0	19530000.0	19540000.0	0.0	2.3783912658691406	1.0717203617095947
1.0	19570000.0	19580000.0	2.0	1.7175390720367432	0.6329363584518433
1.0	19630000.0	19640000.0	4.0	1.7475687265396118	0.7891317009925842
1.0	19710000.0	19720000.0	2.0	1.8604514598846436	0.8640797734260559
1.0	19750000.0	19760000.0	2.0	1.7973543405532837	0.8039539456367493
1.0	19840000.0	19850000.0	5.0	2.210357666015625	1.12092125415802
1.0	19920000.0	19930000.0	11.0	2.94118332862854	1.5694177150726318
1.0	19950000.0	19960000.0	0.0	1.9495422840118408	0.9229303598403931
1.0	20040000.0	20050000.0	1.0	1.8554188013076782	0.8481386303901672
1.0	20070000.0	20080000.0	1.0	1.6802997589111328	0.6999793648719788
1.0	20080000.0	20090000.0	2.0	1.7484216690063477	0.7592130303382874
1.0	20160000.0	20170000.0	5.0	1.9237911701202393	0.903364360332489
1.0	20200000.0	20210000.0	4.0	2.044707775115967	0.9964472651481628
1.0	20250000.0	20260000.0	1.0	2.3391263484954834	1.2158629894256592
1.0	20280000.0	20290000.0	8.0	2.1875147819519043	1.1033940315246582
1.0	20420000.0	20430000.0	1.0	2.252680540084839	1.1513597965240479
1.0	20460000.0	20470000.0	0.0	2.599099636077881	1.3889191150665283
1.0	20510000.0	20520000.0	1.0	2.152177333831787	1.0806504487991333
1.0	20580000.0	20590000.0	3.0	2.0942111015319824	1.0348405838012695
1.0	20590000.0	20600000.0	0.0	2.052386522293091	1.0022435188293457
1.0	20750000.0	20760000.0	3.0	2.078321933746338	1.0250427722930908
1.0	20790000.0	20800000.0	4.0	2.2397382259368896	1.1444170475006104
1.0	20910000.0	20920000.0	2.0	2.0219485759735107	0.9915934801101685
1.0	20930000.0	20940000.0	3.0	2.006457805633545	0.9688675999641418
1.0	21020000.0	21030000.0	0.0	2.0726613998413086	1.0206544399261475
1.0	21290000.0	21300000.0	2.0	1.6455602645874023	0.6675305366516113
1.0	21360000.0	21370000.0	1.0	1.6642274856567383	0.6900096535682678
1.0	21380000.0	21390000.0	1.0	1.6751277446746826	0.6972886323928833
1.0	21390000.0	21400000.0	4.0	1.6042381525039673	0.6324030160903931
1.0	21400000.0	21410000.0	3.0	1.6386877298355103	0.6627639532089233
1.0	21430000.0	21440000.0	0.0	1.7510589361190796	0.7617971897125244
1.0	21570000.0	21580000.0	2.0	1.8485209941864014	0.8408218622207642
1.0	21580000.0	21590000.0	2.0	2.103362560272217	1.0379528999328613
1.0	21630000.0	21640000.0	1.0	2.004434585571289	0.9710906147956848
1.0	21670000.0	21680000.0	7.0	1.8261007070541382	0.8672095537185669
1.0	21860000.0	21870000.0	5.0	2.1244897842407227	1.0584205389022827
1.0	21910000.0	21920000.0	2.0	2.251774311065674	1.1548625230789185
1.0	21960000.0	21970000.0	2.0	2.290565252304077	1.1798211336135864
1.0	22010000.0	22020000.0	1.0	1.9205877780914307	0.8979490995407104
1.0	22060000.0	22070000.0	1.0	2.153327465057373	1.077613115310669
1.0	22080000.0	22090000.0	2.0	2.155160427093506	1.0811184644699097
1.0	22380000.0	22390000.0	3.0	1.9498872756958008	0.9239281415939331
1.0	22430000.0	22440000.0	2.0	1.9685615301132202	0.9413065910339355
1.0	22440000.0	22450000.0	1.0	2.1535966396331787	1.081473708152771
1.0	22520000.0	22530000.0	4.0	1.9614908695220947	0.9380256533622742
1.0	22530000.0	22540000.0	2.0	2.015469551086426	0.9791767001152039
1.0	22650000.0	22660000.0	1.0	2.183306932449341	1.1050883531570435
1.0	22680000.0	22690000.0	2.0	2.130919933319092	1.0653436183929443
1.0	22720000.0	22730000.0	0.0	2.278878688812256	1.1750280857086182
1.0	22740000.0	22750000.0	3.0	2.010376453399658	0.9770849347114563
1.0	22800000.0	22810000.0	1.0	1.761895775794983	0.7683924436569214
1.0	22840000.0	22850000.0	1.0	1.857642412185669	0.8455732464790344
1.0	22940000.0	22950000.0	4.0	2.142490863800049	1.0761511325836182
1.0	22990000.0	23000000.0	2.0	2.126330852508545	1.0648510456085205
1.0	23000000.0	23010000.0	2.0	2.170335292816162	1.0940306186676025
1.0	23040000.0	23050000.0	1.0	2.084993839263916	1.028246283531189
1.0	23070000.0	23080000.0	1.0	1.859397530555725	0.8513404726982117
1.0	23090000.0	23100000.0	4.0	1.921231985092163	0.9029383659362793
1.0	23170000.0	23180000.0	3.0	2.140648603439331	1.0696922540664673
1.0	23190000.0	23200000.0	2.0	2.0736637115478516	1.0193965435028076
1.0	23300000.0	23310000.0	2.0	1.8843120336532593	0.8751921653747559
1.0	23310000.0	23320000.0	1.0	1.951261281967163	0.9257877469062805
1.0	23340000.0	23350000.0	1.0	2.0649971961975098	1.0218600034713745
1.0	23380000.0	23390000.0	2.0	1.6517150402069092	0.6724363565444946
1.0	23430000.0	23440000.0	3.0	1.5624077320098877	0.5977374911308289
1.0	23480000.0	23490000.0	1.0	1.875152826309204	0.8670886158943176
1.0	23500000.0	23510000.0	1.0	1.9523446559906006	0.926254153251648
1.0	23610000.0	23620000.0	2.0	1.9055665731430054	0.890607476234436
1.0	23650000.0	23660000.0	2.0	2.2162680625915527	1.1204793453216553
1.0	23780000.0	23790000.0	3.0	1.6743056774139404	0.6966468095779419
1.0	23820000.0	23830000.0	0.0	1.960649847984314	0.935059666633606
1.0	23870000.0	23880000.0	2.0	1.7965991497039795	0.8012689352035522
1.0	23880000.0	23890000.0	1.0	2.145660400390625	1.1171512603759766
1.0	23950000.0	23960000.0	3.0	1.9032890796661377	0.8887813687324524
1.0	24020000.0	24030000.0	1.0	1.7788820266723633	0.7822335958480835
1.0	24060000.0	24070000.0	2.0	1.6869186162948608	0.7058641910552979
1.0	24080000.0	24090000.0	1.0	1.7755151987075806	0.7787147760391235
1.0	24170000.0	24180000.0	1.0	1.710798978805542	0.7289028167724609
1.0	24200000.0	24210000.0	2.0	2.0116264820098877	0.9709285497665405
1.0	24250000.0	24260000.0	3.0	1.6314347982406616	0.6583023071289062
1.0	24290000.0	24300000.0	0.0	1.4721952676773071	0.5085803866386414
1.0	24300000.0	24310000.0	0.0	1.7810277938842773	0.6519563794136047
1.0	24410000.0	24420000.0	3.0	1.6265522241592407	0.6428788900375366
1.0	24430000.0	24440000.0	3.0	1.4336984157562256	0.4791805148124695
1.0	24460000.0	24470000.0	2.0	1.628597617149353	0.6565756797790527
1.0	24470000.0	24480000.0	6.0	1.5347923040390015	0.5746553540229797
1.0	24630000.0	24640000.0	4.0	1.8089816570281982	0.8128193616867065
1.0	24650000.0	24660000.0	2.0	1.9595565795898438	0.9356104135513306
1.0	24690000.0	24700000.0	0.0	1.729668378829956	0.7481627464294434
1.0	24730000.0	24740000.0	2.0	1.6684343814849854	0.6886484026908875
1.0	24740000.0	24750000.0	6.0	1.8220535516738892	0.8723231554031372
1.0	24750000.0	24760000.0	2.0	1.6721512079238892	0.6922863721847534
1.0	24850000.0	24860000.0	1.0	1.7536437511444092	0.7603883743286133
1.0	24900000.0	24910000.0	4.0	1.9256442785263062	0.905951201915741
1.0	24910000.0	24920000.0	3.0	1.7821800708770752	0.7899693846702576
1.0	24920000.0	24930000.0	2.0	1.9749380350112915	0.9455077052116394
1.0	24930000.0	24940000.0	1.0	1.9390411376953125	0.918448805809021
1.0	25010000.0	25020000.0	1.0	1.8231029510498047	0.822941780090332
1.0	25020000.0	25030000.0	3.0	1.933397889137268	0.9112385511398315
1.0	25160000.0	25170000.0	1.0	1.5235321521759033	0.5608173608779907
1.0	25190000.0	25200000.0	1.0	1.6316896677017212	0.6654900908470154
1.0	25230000.0	25240000.0	0.0	2.136417865753174	1.070212483406067
1.0	25240000.0	25250000.0	4.0	2.125183343887329	1.0657305717468262
1.0	25290000.0	25300000.0	4.0	1.7613298892974854	0.7755085825920105
1.0	25300000.0	25310000.0	1.0	1.9993120431900024	0.9625974893569946
1.0	25340000.0	25350000.0	1.0	1.9297020435333252	0.9117943048477173
1.0	25410000.0	25420000.0	1.0	1.9420000314712524	0.9227613210678101
1.0	25460000.0	25470000.0	2.0	1.8829984664916992	0.8731434941291809
1.0	25490000.0	25500000.0	1.0	1.761767029762268	0.7721813917160034
1.0	25520000.0	25530000.0	1.0	1.7805486917495728	0.7905518412590027
1.0	25530000.0	25540000.0	3.0	1.8333994150161743	0.831074059009552
1.0	25660000.0	25670000.0	2.0	1.9743621349334717	0.957436740398407
1.0	25770000.0	25780000.0	2.0	1.5905693769454956	0.6181620359420776
1.0	25790000.0	25800000.0	3.0	1.5186128616333008	0.5550059676170349
1.0	25800000.0	25810000.0	0.0	1.5230103731155396	0.5608126521110535
1.0	25900000.0	25910000.0	1.0	1.8325084447860718	0.8317474126815796
1.0	25920000.0	25930000.0	0.0	1.8775272369384766	0.869999885559082
1.0	25970000.0	25980000.0	1.0	1.8788747787475586	0.8657145500183105
1.0	25980000.0	25990000.0	1.0	1.7896347045898438	0.7922484278678894
1.0	26030000.0	26040000.0	2.0	1.742950201034546	0.7559188008308411
1.0	26140000.0	26150000.0	0.0	2.4791207313537598	1.163710594177246
1.0	26230000.0	26240000.0	1.0	1.8550125360488892	0.8469312787055969
1.0	26260000.0	26270000.0	4.0	1.7591936588287354	0.7704814672470093
1.0	26280000.0	26290000.0	0.0	1.6923549175262451	0.7082025408744812
1.0	26300000.0	26310000.0	0.0	1.7342090606689453	0.7441816926002502
1.0	26350000.0	26360000.0	2.0	1.8339102268218994	0.8338121175765991
1.0	26370000.0	26380000.0	1.0	2.132042169570923	1.0647709369659424
1.0	26430000.0	26440000.0	0.0	1.7983477115631104	0.6272927522659302
1.0	26560000.0	26570000.0	3.0	1.7059118747711182	0.8847734332084656
1.0	26590000.0	26600000.0	3.0	1.691502571105957	0.7057849168777466
1.0	26720000.0	26730000.0	1.0	1.914454460144043	0.8994585275650024
1.0	26800000.0	26810000.0	0.0	1.9240152835845947	0.9016618728637695
1.0	26820000.0	26830000.0	0.0	1.8457317352294922	0.6765769720077515
1.0	26860000.0	26870000.0	0.0	1.5743606090545654	0.6347692608833313
1.0	26910000.0	26920000.0	0.0	1.9674150943756104	0.9384146928787231
1.0	26920000.0	26930000.0	4.0	1.5087772607803345	0.5493777990341187
1.0	26930000.0	26940000.0	1.0	1.8083347082138062	0.8109906911849976
1.0	27060000.0	27070000.0	1.0	1.683651328086853	0.7042847275733948
1.0	27080000.0	27090000.0	1.0	1.7967174053192139	0.796079158782959
1.0	27120000.0	27130000.0	0.0	1.738006353378296	0.7499992251396179
1.0	27230000.0	27240000.0	4.0	1.8876574039459229	0.8795568346977234
1.0	27270000.0	27280000.0	5.0	1.9318492412567139	0.9111324548721313
1.0	27410000.0	27420000.0	1.0	1.914607048034668	0.8974620699882507
1.0	27450000.0	27460000.0	1.0	1.7477163076400757	0.7600045800209045
1.0	27470000.0	27480000.0	3.0	1.8501479625701904	0.84028160572052
1.0	27570000.0	27580000.0	1.0	1.818411111831665	0.8184062838554382
1.0	27580000.0	27590000.0	2.0	1.7380825281143188	0.7507302761077881
1.0	27660000.0	27670000.0	2.0	1.7221276760101318	0.672126293182373
1.0	27800000.0	27810000.0	0.0	1.859177827835083	0.8544019460678101
1.0	27990000.0	28000000.0	2.0	1.6966139078140259	0.7163161039352417
1.0	28010000.0	28020000.0	0.0	1.9545323848724365	0.9281074404716492
1.0	28020000.0	28030000.0	2.0	1.8297523260116577	0.8280388712882996
1.0	28090000.0	28100000.0	2.0	1.7532466650009155	0.7673800587654114
1.0	28100000.0	28110000.0	3.0	1.6398727893829346	0.6994925141334534
1.0	28140000.0	28150000.0	6.0	1.693468689918518	0.7097174525260925
1.0	28150000.0	28160000.0	5.0	1.7229877710342407	0.6084020733833313
1.0	28240000.0	28250000.0	0.0	1.9037830829620361	0.9437289237976074
1.0	28320000.0	28330000.0	2.0	1.6971123218536377	0.7127491235733032
1.0	28350000.0	28360000.0	3.0	1.71843683719635	0.7346675992012024
1.0	28370000.0	28380000.0	2.0	1.759301781654358	0.7686578631401062
1.0	28500000.0	28510000.0	0.0	1.846379280090332	0.8889829516410828
1.0	28530000.0	28540000.0	2.0	1.7249679565429688	0.7374261617660522
1.0	28570000.0	28580000.0	3.0	2.2716400623321533	1.177893042564392
1.0	28660000.0	28670000.0	1.0	1.9581447839736938	0.9312806129455566
1.0	28740000.0	28750000.0	0.0	1.8887526988983154	0.8757630586624146
1.0	28770000.0	28780000.0	0.0	1.836126685142517	0.8340326547622681
1.0	28790000.0	28800000.0	3.0	1.6460866928100586	0.6687142252922058
1.0	28820000.0	28830000.0	1.0	1.6432231664657593	0.6672332286834717
1.0	28850000.0	28860000.0	1.0	1.730987787246704	0.7395485043525696
1.0	28920000.0	28930000.0	2.0	1.974271535873413	0.9446985125541687
1.0	29070000.0	29080000.0	1.0	2.042980670928955	0.9988025426864624
1.0	29090000.0	29100000.0	3.0	1.916448950767517	0.8961412310600281
1.0	29110000.0	29120000.0	4.0	1.936097502708435	0.9159299731254578
1.0	29120000.0	29130000.0	2.0	2.043037176132202	0.9976745843887329
1.0	29130000.0	29140000.0	3.0	2.0542421340942383	1.0048691034317017
1.0	29240000.0	29250000.0	0.0	1.6819000244140625	0.7048554420471191
1.0	29340000.0	29350000.0	4.0	1.855595588684082	0.8453237414360046
1.0	29360000.0	29370000.0	5.0	1.8207134008407593	0.816195011138916
1.0	29410000.0	29420000.0	0.0	1.7385542392730713	0.7476106882095337
1.0	29480000.0	29490000.0	0.0	1.768345594406128	0.7723639607429504
1.0	29550000.0	29560000.0	0.0	1.6936047077178955	0.7435147166252136
1.0	29560000.0	29570000.0	3.0	1.8964653015136719	0.9193069338798523
1.0	29660000.0	29670000.0	2.0	1.9620205163955688	0.9365755319595337
1.0	29680000.0	29690000.0	3.0	2.0383710861206055	0.9955424070358276
1.0	29690000.0	29700000.0	4.0	2.2020387649536133	1.1259773969650269
1.0	29750000.0	29760000.0	2.0	2.3489811420440674	1.2291929721832275
1.0	29830000.0	29840000.0	2.0	2.224170446395874	1.1449058055877686
1.0	30110000.0	30120000.0	1.0	2.497011423110962	1.3301057815551758
1.0	30180000.0	30190000.0	1.0	2.545344829559326	1.3575950860977173
1.0	30250000.0	30260000.0	2.0	2.823406934738159	1.5147470235824585
1.0	30310000.0	30320000.0	3.0	3.067579984664917	1.6184356212615967
1.0	30400000.0	30410000.0	6.0	3.1378283500671387	1.658647894859314
1.0	30470000.0	30480000.0	2.0	3.270595073699951	1.7308521270751953
1.0	30540000.0	30550000.0	4.0	3.2038254737854004	1.7024177312850952
1.0	30560000.0	30570000.0	2.0	3.448258638381958	1.7793384790420532
1.0	30600000.0	30610000.0	5.0	3.422504425048828	1.770764946937561
1.0	30620000.0	30630000.0	1.0	3.0378806591033936	1.6278833150863647
1.0	30660000.0	30670000.0	5.0	2.706984043121338	1.464706301689148
1.0	30670000.0	30680000.0	4.0	2.70487642288208	1.4695470333099365
1.0	30680000.0	30690000.0	4.0	2.7247843742370605	1.4793779850006104
1.0	30690000.0	30700000.0	3.0	2.7856125831604004	1.5174262523651123
1.0	30700000.0	30710000.0	3.0	3.0899455547332764	1.6441205739974976
1.0	30740000.0	30750000.0	0.0	3.0070788860321045	1.5965992212295532
1.0	30830000.0	30840000.0	2.0	2.406517505645752	1.2725999355316162
1.0	30840000.0	30850000.0	1.0	2.469823122024536	1.3145661354064941
1.0	30860000.0	30870000.0	2.0	2.6363415718078613	1.4205000400543213
1.0	30920000.0	30930000.0	4.0	2.163149833679199	1.0917894840240479
1.0	30930000.0	30940000.0	4.0	2.383523941040039	1.2566545009613037
1.0	30970000.0	30980000.0	1.0	2.1886157989501953	1.107897400856018
1.0	30980000.0	30990000.0	3.0	2.322505474090576	1.2006001472473145
1.0	31000000.0	31010000.0	1.0	2.4727272987365723	1.3119755983352661
1.0	31100000.0	31110000.0	3.0	2.3952529430389404	1.2494206428527832
1.0	31250000.0	31260000.0	3.0	1.9583145380020142	0.9320605993270874
1.0	31270000.0	31280000.0	1.0	1.7626266479492188	0.7692173719406128
1.0	31290000.0	31300000.0	1.0	1.984544038772583	0.9528258442878723
1.0	31330000.0	31340000.0	0.0	1.8698997497558594	0.8648632168769836
1.0	31350000.0	31360000.0	0.0	1.7845103740692139	0.7913445234298706
1.0	31370000.0	31380000.0	0.0	1.7966026067733765	0.801327109336853
1.0	31400000.0	31410000.0	1.0	1.7494218349456787	0.758255660533905
1.0	31420000.0	31430000.0	1.0	1.8141628503799438	0.8100315928459167
1.0	31540000.0	31550000.0	2.0	2.145890235900879	1.074562907218933
1.0	31590000.0	31600000.0	1.0	1.9443633556365967	0.9215663075447083
1.0	31720000.0	31730000.0	0.0	1.903907060623169	0.8887518048286438
1.0	31860000.0	31870000.0	0.0	2.1398661136627197	1.0731064081192017
1.0	31920000.0	31930000.0	3.0	2.0529208183288574	1.0006133317947388
1.0	31970000.0	31980000.0	1.0	2.0890450477600098	1.0333473682403564
1.0	31990000.0	32000000.0	2.0	1.9976943731307983	0.9642265439033508
1.0	32010000.0	32020000.0	1.0	1.912065863609314	0.8982900381088257
1.0	32040000.0	32050000.0	1.0	2.0527029037475586	1.0594061613082886
1.0	32060000.0	32070000.0	3.0	1.8771581649780273	0.866814136505127
1.0	32120000.0	32130000.0	2.0	2.1541576385498047	1.0846757888793945
1.0	32130000.0	32140000.0	2.0	2.0956568717956543	1.0403022766113281
1.0	32230000.0	32240000.0	2.0	2.04805064201355	1.0055004358291626
1.0	32240000.0	32250000.0	3.0	1.9429702758789062	0.9265322685241699
1.0	32260000.0	32270000.0	5.0	1.7999515533447266	0.8042125701904297
1.0	32270000.0	32280000.0	1.0	1.8323774337768555	0.8285942077636719
1.0	32330000.0	32340000.0	3.0	1.8371413946151733	0.8352343440055847
1.0	32380000.0	32390000.0	2.0	1.6796009540557861	0.6982136368751526
1.0	32390000.0	32400000.0	2.0	1.5519546270370483	0.5905758142471313
1.0	32400000.0	32410000.0	1.0	2.550171136856079	1.6916568279266357
1.0	32430000.0	32440000.0	0.0	1.9100911617279053	0.8950821161270142
1.0	32450000.0	32460000.0	3.0	1.8403816223144531	0.8378068208694458
1.0	32480000.0	32490000.0	1.0	1.7475173473358154	0.7565488815307617
1.0	32490000.0	32500000.0	5.0	1.6481101512908936	0.6728610992431641
1.0	32520000.0	32530000.0	1.0	1.8874164819717407	0.8704360127449036
1.0	32810000.0	32820000.0	2.0	1.9316638708114624	0.9533144235610962
1.0	32830000.0	32840000.0	0.0	1.7740209102630615	0.7785923480987549
1.0	32970000.0	32980000.0	0.0	1.8777633905410767	0.8684595227241516
1.0	33010000.0	33020000.0	0.0	1.802809476852417	0.80645352602005
1.0	33020000.0	33030000.0	5.0	1.7001720666885376	0.7184799313545227
1.0	33030000.0	33040000.0	1.0	1.8184690475463867	0.8178085088729858
1.0	33140000.0	33150000.0	9.0	1.9498164653778076	0.9219908714294434
1.0	33150000.0	33160000.0	5.0	1.919327735900879	0.9015437960624695
1.0	33400000.0	33410000.0	2.0	1.9317095279693604	0.9103535413742065
1.0	33420000.0	33430000.0	4.0	1.626326560974121	0.6818220615386963
1.0	33460000.0	33470000.0	5.0	1.8768794536590576	0.8695886731147766
1.0	33510000.0	33520000.0	2.0	1.6672813892364502	0.6916841268539429
1.0	33610000.0	33620000.0	2.0	1.6060450077056885	0.633488655090332
1.0	33640000.0	33650000.0	1.0	1.5658066272735596	0.6015424728393555
1.0	33720000.0	33730000.0	1.0	1.6757103204727173	0.7312876582145691
1.0	33740000.0	33750000.0	3.0	1.6871055364608765	0.7019573450088501
1.0	33820000.0	33830000.0	2.0	1.7066926956176758	0.7242037653923035
1.0	33850000.0	33860000.0	4.0	1.6139675378799438	0.6433661580085754
1.0	33870000.0	33880000.0	1.0	1.70626699924469	0.7208572030067444
1.0	33920000.0	33930000.0	1.0	1.740736961364746	0.7522404789924622
1.0	33970000.0	33980000.0	0.0	1.8282651901245117	0.8241745233535767
1.0	34020000.0	34030000.0	0.0	2.0708208084106445	1.016191005706787
1.0	34040000.0	34050000.0	1.0	2.0100672245025635	0.967197597026825
1.0	34060000.0	34070000.0	5.0	1.93902587890625	0.9121915102005005
1.0	34120000.0	34130000.0	3.0	2.050381898880005	0.9985095858573914
1.0	34320000.0	34330000.0	1.0	3.5216269493103027	1.818726897239685
1.0	34350000.0	34360000.0	5.0	2.973937511444092	1.616345763206482
1.0	34370000.0	34380000.0	4.0	3.3169803619384766	1.7338899374008179
1.0	34380000.0	34390000.0	6.0	3.279987335205078	1.706647276878357
1.0	34430000.0	34440000.0	5.0	3.272736072540283	1.7247769832611084
1.0	34440000.0	34450000.0	2.0	3.647233247756958	1.8323783874511719
1.0	34460000.0	34470000.0	0.0	3.6709372997283936	1.8498436212539673
1.0	34480000.0	34490000.0	4.0	3.278578519821167	1.704759955406189
1.0	34520000.0	34530000.0	2.0	3.595412492752075	1.8066059350967407
1.0	34580000.0	34590000.0	3.0	3.4940185546875	1.7617028951644897
1.0	34600000.0	34610000.0	2.0	3.3277907371520996	1.7347164154052734
1.0	34610000.0	34620000.0	5.0	3.3252949714660645	1.7285207509994507
1.0	34640000.0	34650000.0	4.0	4.157540321350098	1.9406375885009766
1.0	34650000.0	34660000.0	1.0	3.7261524200439453	1.8508323431015015
1.0	34700000.0	34710000.0	2.0	3.6144299507141113	1.8300498723983765
1.0	34760000.0	34770000.0	5.0	3.8061294555664062	1.868304967880249
1.0	34770000.0	34780000.0	4.0	3.8013648986816406	1.8648021221160889
1.0	34780000.0	34790000.0	4.0	3.6997077465057373	1.8513202667236328
1.0	34810000.0	34820000.0	4.0	3.4418208599090576	1.7764766216278076
1.0	34830000.0	34840000.0	3.0	3.726646900177002	1.8553537130355835
1.0	34910000.0	34920000.0	3.0	3.4304802417755127	1.7593272924423218
1.0	34960000.0	34970000.0	1.0	3.517423629760742	1.7654857635498047
1.0	34980000.0	34990000.0	7.0	2.772707223892212	1.4988582134246826
1.0	35020000.0	35030000.0	3.0	2.9789981842041016	1.5904438495635986
1.0	35160000.0	35170000.0	3.0	2.2010996341705322	1.1261985301971436
1.0	35200000.0	35210000.0	3.0	1.9640309810638428	0.9365700483322144
1.0	35260000.0	35270000.0	2.0	1.7605152130126953	0.7684357762336731
1.0	35300000.0	35310000.0	1.0	2.010880947113037	0.9681286811828613
1.0	35310000.0	35320000.0	3.0	2.0150132179260254	0.9721620678901672
1.0	35350000.0	35360000.0	2.0	2.3187804222106934	1.2044473886489868
1.0	35410000.0	35420000.0	4.0	2.36570405960083	1.243605613708496
1.0	35480000.0	35490000.0	2.0	2.058143138885498	1.0056054592132568
1.0	35490000.0	35500000.0	2.0	2.6550469398498535	1.106841802597046
1.0	35550000.0	35560000.0	2.0	2.0218958854675293	0.9799506068229675
1.0	35570000.0	35580000.0	6.0	1.91558039188385	0.8962464332580566
1.0	35620000.0	35630000.0	4.0	2.4425318241119385	1.2901252508163452
1.0	35630000.0	35640000.0	4.0	2.4273884296417236	1.2805200815200806
1.0	35690000.0	35700000.0	1.0	2.3084499835968018	1.1938453912734985
1.0	35730000.0	35740000.0	2.0	2.0107617378234863	1.011993408203125
1.0	35740000.0	35750000.0	4.0	1.8109649419784546	0.8117639422416687
1.0	35780000.0	35790000.0	2.0	1.8276615142822266	0.8237961530685425
1.0	35890000.0	35900000.0	0.0	1.8101756572723389	0.8081773519515991
1.0	36020000.0	36030000.0	0.0	2.1714704036712646	1.3166567087173462
1.0	36040000.0	36050000.0	0.0	2.003427028656006	0.9726774096488953
1.0	36100000.0	36110000.0	1.0	1.9300733804702759	0.7911654710769653
1.0	36160000.0	36170000.0	2.0	2.1326403617858887	1.065050482749939
1.0	36230000.0	36240000.0	2.0	2.141914129257202	1.1050572395324707
1.0	36280000.0	36290000.0	1.0	2.040738582611084	0.9942224621772766
1.0	36570000.0	36580000.0	2.0	1.9344409704208374	0.9139291644096375
1.0	36620000.0	36630000.0	1.0	2.581439256668091	1.079596757888794
1.0	36710000.0	36720000.0	2.0	1.8589098453521729	0.8525348901748657
1.0	36900000.0	36910000.0	0.0	1.9094560146331787	0.893903374671936
1.0	36920000.0	36930000.0	4.0	1.6272739171981812	0.6573115587234497
1.0	36930000.0	36940000.0	2.0	2.0038609504699707	0.968228816986084
1.0	36940000.0	36950000.0	1.0	1.773938775062561	0.7919862270355225
1.0	36990000.0	37000000.0	4.0	1.9213056564331055	0.902415931224823
1.0	37020000.0	37030000.0	2.0	2.2976925373077393	1.1869710683822632
1.0	37070000.0	37080000.0	3.0	2.244438648223877	1.1505250930786133
1.0	37180000.0	37190000.0	6.0	2.7368662357330322	1.4858911037445068
1.0	37200000.0	37210000.0	2.0	2.758167266845703	1.4896576404571533
1.0	37440000.0	37450000.0	1.0	3.0076968669891357	1.6109917163848877
1.0	37450000.0	37460000.0	10.0	2.6546010971069336	1.4344334602355957
1.0	37490000.0	37500000.0	1.0	3.251591920852661	1.706571340560913
1.0	37580000.0	37590000.0	1.0	2.8191843032836914	1.5195047855377197
1.0	37650000.0	37660000.0	2.0	2.4273104667663574	1.2902752161026
1.0	37720000.0	37730000.0	2.0	2.5214831829071045	1.3530752658843994
1.0	37750000.0	37760000.0	3.0	2.24908709526062	1.1578242778778076
1.0	37760000.0	37770000.0	3.0	2.227795124053955	1.142346739768982
1.0	37820000.0	37830000.0	2.0	2.3819351196289062	1.252988338470459
1.0	37860000.0	37870000.0	2.0	2.1940112113952637	1.1088353395462036
1.0	37900000.0	37910000.0	1.0	2.0490729808807373	1.0054023265838623
1.0	37930000.0	37940000.0	2.0	1.8064754009246826	0.8135299682617188
1.0	37950000.0	37960000.0	1.0	2.004572629928589	0.9647163152694702
1.0	38010000.0	38020000.0	3.0	1.6017110347747803	0.6750776171684265
1.0	38030000.0	38040000.0	6.0	1.8452621698379517	0.8357840776443481
1.0	38050000.0	38060000.0	2.0	1.894004464149475	0.8781645894050598
1.0	38100000.0	38110000.0	2.0	2.627973794937134	1.4168018102645874
1.0	38140000.0	38150000.0	1.0	2.0682461261749268	1.0176676511764526
1.0	38150000.0	38160000.0	3.0	1.9974597692489624	0.9503644108772278
1.0	38170000.0	38180000.0	3.0	1.949658989906311	0.9232013821601868
1.0	38190000.0	38200000.0	3.0	2.137470006942749	1.0728161334991455
1.0	38330000.0	38340000.0	4.0	1.5724936723709106	0.5993632078170776
1.0	38390000.0	38400000.0	4.0	1.6535742282867432	0.6488859057426453
1.0	38520000.0	38530000.0	1.0	1.6475131511688232	0.6746507883071899
1.0	38550000.0	38560000.0	2.0	1.7088264226913452	0.7281352877616882
1.0	38580000.0	38590000.0	4.0	1.4304670095443726	0.4779021143913269
1.0	38720000.0	38730000.0	2.0	2.1775870323181152	1.1056866645812988
1.0	38760000.0	38770000.0	1.0	2.2783591747283936	1.1784205436706543
1.0	38770000.0	38780000.0	2.0	2.097036361694336	1.040191650390625
1.0	38810000.0	38820000.0	0.0	2.357001304626465	1.2446454763412476
1.0	38820000.0	38830000.0	6.0	2.187863826751709	1.1168899536132812
1.0	38840000.0	38850000.0	1.0	2.3095130920410156	1.207115888595581
1.0	38900000.0	38910000.0	2.0	2.3769493103027344	1.2505394220352173
1.0	38930000.0	38940000.0	1.0	2.1225547790527344	1.063828945159912
1.0	39050000.0	39060000.0	1.0	2.2475650310516357	1.1552776098251343
1.0	39150000.0	39160000.0	3.0	2.4013943672180176	1.265918493270874
1.0	39230000.0	39240000.0	3.0	2.0096871852874756	0.9705262184143066
1.0	39270000.0	39280000.0	1.0	2.211921215057373	1.1226541996002197
1.0	39280000.0	39290000.0	2.0	2.1479992866516113	1.0793559551239014
1.0	39330000.0	39340000.0	3.0	1.7431589365005493	0.7876043319702148
1.0	39380000.0	39390000.0	2.0	1.769921064376831	0.7800227403640747
1.0	39460000.0	39470000.0	0.0	1.8693010807037354	0.8584917187690735
1.0	39470000.0	39480000.0	2.0	1.8618037700653076	0.849036693572998
1.0	39540000.0	39550000.0	1.0	1.8867721557617188	0.8751860857009888
1.0	39740000.0	39750000.0	5.0	1.7966678142547607	0.7980858683586121
1.0	39900000.0	39910000.0	2.0	1.933353066444397	0.9050137400627136
1.0	39910000.0	39920000.0	4.0	1.8640143871307373	0.8498557209968567
1.0	39960000.0	39970000.0	3.0	1.946509599685669	0.923984169960022
1.0	39990000.0	40000000.0	1.0	1.9348857402801514	0.9103004336357117
1.0	40010000.0	40020000.0	3.0	1.6958415508270264	0.7130573391914368
1.0	40050000.0	40060000.0	2.0	1.9751964807510376	0.9472322463989258
1.0	40070000.0	40080000.0	3.0	2.030134677886963	0.9909194111824036
1.0	40080000.0	40090000.0	5.0	2.0166285037994385	0.9801286458969116
1.0	40120000.0	40130000.0	2.0	2.0331921577453613	0.9965133666992188
1.0	40200000.0	40210000.0	1.0	2.304720640182495	1.2259883880615234
1.0	40210000.0	40220000.0	4.0	1.7683470249176025	0.7704194188117981
1.0	40220000.0	40230000.0	0.0	1.8186976909637451	0.8182480931282043
1.0	40260000.0	40270000.0	0.0	1.964920997619629	0.9367374181747437
1.0	40280000.0	40290000.0	2.0	1.8420226573944092	0.8385956883430481
1.0	40300000.0	40310000.0	3.0	1.7931970357894897	0.8017514944076538
1.0	40480000.0	40490000.0	0.0	1.7942285537719727	0.7985830307006836
1.0	40500000.0	40510000.0	2.0	3.1045784950256348	1.6320880651474
1.0	40530000.0	40540000.0	0.0	1.8805749416351318	0.8639262914657593
1.0	40550000.0	40560000.0	2.0	1.6718028783798218	0.6911798715591431
1.0	40580000.0	40590000.0	0.0	1.818643569946289	0.8202080726623535
1.0	40610000.0	40620000.0	2.0	1.6325139999389648	0.6606296300888062
1.0	40620000.0	40630000.0	2.0	2.5338633060455322	3.121041774749756
1.0	40690000.0	40700000.0	0.0	1.7892475128173828	0.7899802327156067
1.0	40730000.0	40740000.0	1.0	1.6998460292816162	0.7145231366157532
1.0	40800000.0	40810000.0	2.0	1.9416042566299438	0.9217338562011719
1.0	40890000.0	40900000.0	0.0	2.205873966217041	1.1149815320968628
1.0	40910000.0	40920000.0	3.0	2.0737977027893066	1.0312862396240234
1.0	40970000.0	40980000.0	5.0	2.302424192428589	1.175572395324707
1.0	40990000.0	41000000.0	4.0	2.0023348331451416	0.9881325960159302
1.0	41040000.0	41050000.0	3.0	2.0954995155334473	1.0372724533081055
1.0	41060000.0	41070000.0	2.0	2.1329703330993652	1.0650709867477417
1.0	41070000.0	41080000.0	0.0	2.146787166595459	1.0764394998550415
1.0	41150000.0	41160000.0	1.0	1.8953571319580078	0.6018189787864685
1.0	41190000.0	41200000.0	1.0	1.9138447046279907	0.8973848223686218
1.0	41200000.0	41210000.0	5.0	1.7924854755401611	0.7972244024276733
1.0	41210000.0	41220000.0	3.0	1.7138131856918335	0.7296686768531799
1.0	41310000.0	41320000.0	0.0	1.6777536869049072	0.7011157274246216
1.0	41340000.0	41350000.0	1.0	1.8092308044433594	0.8115846514701843
1.0	41380000.0	41390000.0	3.0	1.6995662450790405	0.7192769050598145
1.0	41430000.0	41440000.0	5.0	1.8074142932891846	0.809963583946228
1.0	41450000.0	41460000.0	4.0	1.9535366296768188	0.9244138598442078
1.0	41520000.0	41530000.0	0.0	1.7979743480682373	0.7997118234634399
1.0	41680000.0	41690000.0	2.0	1.6127592325210571	0.639780580997467
1.0	41720000.0	41730000.0	0.0	1.778327226638794	0.7852924466133118
1.0	41880000.0	41890000.0	1.0	1.8872249126434326	0.8774662017822266
1.0	41940000.0	41950000.0	2.0	1.9224021434783936	0.9065225720405579
1.0	41960000.0	41970000.0	1.0	1.982914686203003	0.953904926776886
1.0	41980000.0	41990000.0	1.0	1.923761010169983	0.9049472808837891
1.0	42020000.0	42030000.0	2.0	1.8678014278411865	0.8598471879959106
1.0	42030000.0	42040000.0	5.0	1.8023430109024048	0.807217001914978
1.0	42050000.0	42060000.0	0.0	1.9084856510162354	0.8910964131355286
1.0	42090000.0	42100000.0	1.0	1.9282315969467163	0.9094743728637695
1.0	42120000.0	42130000.0	0.0	1.8929637670516968	0.8818032145500183
1.0	42190000.0	42200000.0	4.0	1.9840543270111084	0.957073986530304
1.0	42220000.0	42230000.0	0.0	1.940636396408081	0.917026162147522
1.0	42300000.0	42310000.0	5.0	2.017129421234131	0.97930908203125
1.0	42310000.0	42320000.0	2.0	1.9506924152374268	0.9265874624252319
1.0	42330000.0	42340000.0	2.0	1.969360589981079	0.9413223266601562
1.0	42360000.0	42370000.0	5.0	1.8938709497451782	0.8837124109268188
1.0	42380000.0	42390000.0	0.0	2.1005635261535645	1.0424699783325195
1.0	42390000.0	42400000.0	2.0	2.185535430908203	1.1028740406036377
1.0	42570000.0	42580000.0	0.0	2.1209568977355957	1.0562803745269775
1.0	42610000.0	42620000.0	4.0	1.9961013793945312	0.9675043225288391
1.0	42630000.0	42640000.0	0.0	1.835860252380371	0.8341009020805359
1.0	42650000.0	42660000.0	2.0	1.6857913732528687	0.7053952217102051
1.0	42810000.0	42820000.0	1.0	2.1495494842529297	1.078867793083191
1.0	42870000.0	42880000.0	1.0	2.1044111251831055	1.0453689098358154
1.0	42880000.0	42890000.0	4.0	2.066016674041748	1.0180124044418335
1.0	42940000.0	42950000.0	1.0	1.8931066989898682	0.8786641359329224
1.0	42950000.0	42960000.0	0.0	1.9131062030792236	0.8907116055488586
1.0	43000000.0	43010000.0	1.0	1.950338363647461	0.9222249984741211
1.0	43030000.0	43040000.0	1.0	1.8869073390960693	0.8733974695205688
1.0	43080000.0	43090000.0	1.0	1.9542968273162842	0.926877498626709
1.0	43180000.0	43190000.0	3.0	1.7459455728530884	0.754115879535675
1.0	43200000.0	43210000.0	0.0	1.8240972757339478	0.8260282278060913
1.0	43250000.0	43260000.0	1.0	1.8135181665420532	0.8129985928535461
1.0	43290000.0	43300000.0	1.0	1.5685489177703857	0.5991314649581909
1.0	43430000.0	43440000.0	8.0	1.8406085968017578	0.8372408151626587
1.0	43440000.0	43450000.0	1.0	1.9232237339019775	0.9040015935897827
1.0	43610000.0	43620000.0	0.0	2.043079137802124	1.0020849704742432
1.0	43620000.0	43630000.0	1.0	1.8663437366485596	0.8584175109863281
1.0	43660000.0	43670000.0	3.0	1.8602943420410156	0.8520156741142273
1.0	43710000.0	43720000.0	1.0	2.1003761291503906	1.0436352491378784
1.0	43780000.0	43790000.0	5.0	1.9309732913970947	0.908944308757782
1.0	43830000.0	43840000.0	4.0	2.6433892250061035	1.5003273487091064
1.0	43840000.0	43850000.0	2.0	1.7718112468719482	0.7986597418785095
1.0	43880000.0	43890000.0	1.0	1.8279510736465454	0.8222929239273071
1.0	43900000.0	43910000.0	1.0	2.0193569660186768	0.9735749363899231
1.0	43970000.0	43980000.0	1.0	1.872916579246521	0.8654466867446899
1.0	43980000.0	43990000.0	0.0	1.8870837688446045	0.8777846097946167
1.0	44010000.0	44020000.0	4.0	2.2130072116851807	1.128925085067749
1.0	44100000.0	44110000.0	4.0	1.77444326877594	0.7837031483650208
1.0	44190000.0	44200000.0	1.0	1.6751970052719116	0.6948773860931396
1.0	44230000.0	44240000.0	2.0	1.54660964012146	0.5801178216934204
1.0	44350000.0	44360000.0	1.0	1.630997896194458	0.6567279100418091
1.0	44370000.0	44380000.0	2.0	1.621774673461914	0.6505334973335266
1.0	44380000.0	44390000.0	0.0	1.6105291843414307	0.6403976082801819
1.0	44410000.0	44420000.0	0.0	1.6840908527374268	1.1007105112075806
1.0	44490000.0	44500000.0	3.0	1.7455374002456665	0.7770160436630249
1.0	44550000.0	44560000.0	3.0	1.8787578344345093	0.8649406433105469
1.0	44580000.0	44590000.0	2.0	1.9252395629882812	0.9048703908920288
1.0	44650000.0	44660000.0	1.0	2.0411460399627686	0.9950407147407532
1.0	44700000.0	44710000.0	1.0	1.8120992183685303	0.8106468915939331
1.0	44710000.0	44720000.0	3.0	1.6586849689483643	0.680416464805603
1.0	44740000.0	44750000.0	1.0	1.6994317770004272	0.716936469078064
1.0	44760000.0	44770000.0	1.0	1.7593692541122437	0.7649568319320679
1.0	44790000.0	44800000.0	2.0	1.7987524271011353	0.8022341728210449
1.0	44820000.0	44830000.0	2.0	2.0367937088012695	0.9886294603347778
1.0	44840000.0	44850000.0	2.0	2.039053440093994	0.994122326374054
1.0	44880000.0	44890000.0	4.0	1.878930687904358	0.8726271390914917
1.0	44930000.0	44940000.0	4.0	2.0416252613067627	0.9948190450668335
1.0	44940000.0	44950000.0	4.0	2.0408167839050293	0.994610607624054
1.0	44950000.0	44960000.0	1.0	2.115084171295166	1.0487480163574219
1.0	45000000.0	45010000.0	1.0	2.2096965312957764	1.1198046207427979
1.0	45010000.0	45020000.0	1.0	2.0692455768585205	1.019704818725586
1.0	45020000.0	45030000.0	0.0	2.1277260780334473	1.0652425289154053
1.0	45140000.0	45150000.0	5.0	2.069180965423584	1.0145741701126099
1.0	45240000.0	45250000.0	2.0	2.6411592960357666	1.761326789855957
1.0	45270000.0	45280000.0	1.0	3.973367214202881	1.9571292400360107
1.0	45370000.0	45380000.0	0.0	1.9734121561050415	0.9418703317642212
1.0	45530000.0	45540000.0	0.0	1.8939218521118164	0.8790725469589233
1.0	45590000.0	45600000.0	2.0	1.8254915475845337	0.8262871503829956
1.0	45630000.0	45640000.0	0.0	1.6001675128936768	0.6285548806190491
1.0	45680000.0	45690000.0	3.0	1.807981252670288	0.8126732110977173
1.0	45720000.0	45730000.0	2.0	1.8151423931121826	0.815146267414093
1.0	45760000.0	45770000.0	0.0	1.6739816665649414	0.6866987943649292
1.0	45920000.0	45930000.0	1.0	1.798912763595581	0.8034151196479797
1.0	45960000.0	45970000.0	0.0	1.905311942100525	0.9387048482894897
1.0	46030000.0	46040000.0	1.0	1.9468533992767334	0.922386646270752
1.0	46080000.0	46090000.0	1.0	1.840924620628357	0.8333304524421692
1.0	46170000.0	46180000.0	1.0	1.7590281963348389	0.765691876411438
1.0	46190000.0	46200000.0	2.0	1.7036449909210205	0.7184883952140808
1.0	46300000.0	46310000.0	1.0	1.7111670970916748	0.7286520600318909
1.0	46310000.0	46320000.0	3.0	1.675020456314087	0.6951871514320374
1.0	46340000.0	46350000.0	3.0	1.6378319263458252	0.6636654734611511
1.0	46370000.0	46380000.0	1.0	1.6610409021377563	0.6777660846710205
1.0	46470000.0	46480000.0	1.0	1.5763740539550781	0.6055055260658264
1.0	46480000.0	46490000.0	1.0	1.4643992185592651	0.49952006340026855
1.0	46600000.0	46610000.0	2.0	1.7414518594741821	0.7557117342948914
1.0	46680000.0	46690000.0	3.0	1.7012323141098022	0.7201688885688782
1.0	46710000.0	46720000.0	1.0	1.7900663614273071	0.7929621934890747
1.0	46770000.0	46780000.0	0.0	1.8459657430648804	0.8370790481567383
1.0	46840000.0	46850000.0	1.0	1.9149672985076904	0.8927051424980164
1.0	46910000.0	46920000.0	3.0	2.207505702972412	1.127800703048706
1.0	46930000.0	46940000.0	2.0	2.0961999893188477	1.0423610210418701
1.0	46990000.0	47000000.0	1.0	2.0994224548339844	1.0434083938598633
1.0	47020000.0	47030000.0	1.0	1.8557329177856445	0.8480292558670044
1.0	47120000.0	47130000.0	2.0	1.6842412948608398	0.7041536569595337
1.0	47140000.0	47150000.0	1.0	1.740557312965393	0.7490521669387817
1.0	47250000.0	47260000.0	0.0	1.7553250789642334	0.7626953721046448
1.0	47300000.0	47310000.0	0.0	2.0009801387786865	0.9622706174850464
1.0	47460000.0	47470000.0	0.0	2.176267623901367	1.1107555627822876
1.0	47480000.0	47490000.0	4.0	2.1523118019104004	1.0919935703277588
1.0	47640000.0	47650000.0	1.0	1.9042936563491821	0.8948912620544434
1.0	47660000.0	47670000.0	4.0	2.051577091217041	1.0051125288009644
1.0	47720000.0	47730000.0	1.0	1.7769699096679688	0.7818858027458191
1.0	47730000.0	47740000.0	1.0	1.8522628545761108	0.8446754217147827
1.0	47780000.0	47790000.0	2.0	1.9659092426300049	0.9329577684402466
1.0	47820000.0	47830000.0	3.0	1.801963448524475	0.8034367561340332
1.0	47860000.0	47870000.0	4.0	2.0217864513397217	0.9826836585998535
1.0	47910000.0	47920000.0	4.0	2.516268491744995	1.3476941585540771
1.0	47950000.0	47960000.0	2.0	2.3539862632751465	1.2304370403289795
1.0	48100000.0	48110000.0	5.0	2.701035737991333	1.458750605583191
1.0	48110000.0	48120000.0	2.0	2.7113680839538574	1.4585235118865967
1.0	48150000.0	48160000.0	4.0	2.364658832550049	1.2370049953460693
1.0	48310000.0	48320000.0	2.0	2.041104793548584	0.9906917810440063
1.0	48320000.0	48330000.0	3.0	2.004849433898926	0.9632533192634583
1.0	48410000.0	48420000.0	4.0	2.101057529449463	1.03652822971344
1.0	48450000.0	48460000.0	2.0	2.1160120964050293	1.0534343719482422
1.0	48490000.0	48500000.0	1.0	2.2043938636779785	1.1154417991638184
1.0	48530000.0	48540000.0	6.0	1.964592695236206	0.9309784173965454
1.0	48550000.0	48560000.0	0.0	2.40556001663208	1.2740319967269897
1.0	48570000.0	48580000.0	2.0	2.105422258377075	1.0495918989181519
1.0	48600000.0	48610000.0	1.0	2.5152034759521484	1.3470443487167358
1.0	48620000.0	48630000.0	2.0	2.171454906463623	1.1064411401748657
1.0	48660000.0	48670000.0	1.0	2.1291441917419434	1.060760259628296
1.0	48680000.0	48690000.0	3.0	2.193070411682129	1.1177867650985718
1.0	48690000.0	48700000.0	1.0	2.990466594696045	1.546746850013733
1.0	48720000.0	48730000.0	3.0	2.6084208488464355	1.4035826921463013
1.0	48800000.0	48810000.0	6.0	2.5501790046691895	1.3662406206130981
1.0	48860000.0	48870000.0	4.0	2.835993766784668	1.5342152118682861
1.0	48870000.0	48880000.0	8.0	2.980246067047119	1.5975958108901978
1.0	48950000.0	48960000.0	4.0	3.526693820953369	1.8155113458633423
1.0	49080000.0	49090000.0	0.0	3.8170456886291504	1.8840488195419312
1.0	49140000.0	49150000.0	3.0	2.9436163902282715	1.6002603769302368
1.0	49150000.0	49160000.0	5.0	2.8557820320129395	1.5521652698516846
1.0	49170000.0	49180000.0	5.0	3.4245781898498535	1.774081826210022
1.0	49210000.0	49220000.0	3.0	2.951284170150757	1.6043946743011475
1.0	49230000.0	49240000.0	2.0	2.869192123413086	1.557647943496704
1.0	49370000.0	49380000.0	2.0	4.29053258895874	1.9916883707046509
1.0	49380000.0	49390000.0	0.0	4.135934352874756	1.9788215160369873
1.0	49480000.0	49490000.0	6.0	4.320413112640381	1.9756057262420654
1.0	49510000.0	49520000.0	2.0	4.638057708740234	2.0497069358825684
1.0	49520000.0	49530000.0	6.0	4.462679386138916	2.016117811203003
1.0	49540000.0	49550000.0	3.0	4.345134735107422	1.9809144735336304
1.0	49570000.0	49580000.0	6.0	4.152138710021973	1.944683313369751
1.0	49620000.0	49630000.0	3.0	4.836518287658691	2.0861072540283203
1.0	49640000.0	49650000.0	4.0	5.023471355438232	2.1114439964294434
1.0	49700000.0	49710000.0	3.0	5.611905097961426	2.181877851486206
1.0	49740000.0	49750000.0	6.0	5.530435562133789	2.173496723175049
1.0	49850000.0	49860000.0	1.0	5.463835716247559	2.164933443069458
1.0	49870000.0	49880000.0	6.0	5.063263893127441	2.115147352218628
1.0	49920000.0	49930000.0	8.0	4.955416202545166	2.0954642295837402
1.0	49970000.0	49980000.0	4.0	5.615761756896973	2.1925244331359863
1.0	50000000.0	50010000.0	4.0	6.0347700119018555	2.2155041694641113
1.0	50100000.0	50110000.0	4.0	6.344515323638916	2.236543655395508
1.0	50130000.0	50140000.0	7.0	6.3156938552856445	2.2351036071777344
1.0	50150000.0	50160000.0	7.0	6.32125997543335	2.2326157093048096
1.0	50190000.0	50200000.0	4.0	6.095980167388916	2.2207860946655273
1.0	50240000.0	50250000.0	1.0	5.527726173400879	2.172297239303589
1.0	50250000.0	50260000.0	7.0	5.458779335021973	2.161630630493164
1.0	50260000.0	50270000.0	3.0	5.077291965484619	2.140073299407959
1.0	50270000.0	50280000.0	3.0	5.20193338394165	2.129517078399658
1.0	50410000.0	50420000.0	2.0	4.090086936950684	1.9412257671356201
1.0	50450000.0	50460000.0	7.0	3.790058135986328	1.8437163829803467
1.0	50600000.0	50610000.0	4.0	3.528186798095703	1.7670776844024658
1.0	50620000.0	50630000.0	5.0	3.2699177265167236	1.6860641241073608
1.0	50630000.0	50640000.0	2.0	3.263486385345459	1.6900008916854858
1.0	50650000.0	50660000.0	3.0	3.560481548309326	1.8011560440063477
1.0	50660000.0	50670000.0	6.0	3.3959879875183105	1.749576210975647
1.0	50730000.0	50740000.0	0.0	3.4374911785125732	1.795046091079712
1.0	50810000.0	50820000.0	3.0	2.8408331871032715	1.5410290956497192
1.0	50860000.0	50870000.0	3.0	2.609311103820801	1.410568118095398
1.0	50960000.0	50970000.0	2.0	1.9414371252059937	0.9135990142822266
1.0	50980000.0	50990000.0	1.0	1.9761273860931396	0.9423346519470215
1.0	51040000.0	51050000.0	4.0	1.9120696783065796	0.8908413052558899
1.0	51100000.0	51110000.0	2.0	2.2162389755249023	1.130933403968811
1.0	51150000.0	51160000.0	2.0	2.2594594955444336	1.158042550086975
1.0	51160000.0	51170000.0	1.0	2.2778420448303223	1.1792227029800415
1.0	51210000.0	51220000.0	1.0	2.0723495483398438	1.0171234607696533
1.0	51250000.0	51260000.0	2.0	1.937757134437561	0.9132453799247742
1.0	51260000.0	51270000.0	0.0	2.0778706073760986	1.0211485624313354
1.0	51300000.0	51310000.0	2.0	1.9253982305526733	0.9046808481216431
1.0	51340000.0	51350000.0	1.0	1.8317922353744507	0.8280576467514038
1.0	51470000.0	51480000.0	2.0	2.004976272583008	0.964383602142334
1.0	51520000.0	51530000.0	1.0	2.320089101791382	1.205575704574585
1.0	51530000.0	51540000.0	1.0	2.2005512714385986	1.1154487133026123
1.0	51580000.0	51590000.0	2.0	2.2770869731903076	1.169384479522705
1.0	51600000.0	51610000.0	2.0	2.184633731842041	1.1027530431747437
1.0	51640000.0	51650000.0	2.0	2.3076610565185547	1.1903963088989258
1.0	51660000.0	51670000.0	2.0	2.22159743309021	1.129964828491211
1.0	51720000.0	51730000.0	2.0	1.9291969537734985	0.9116438627243042
1.0	51730000.0	51740000.0	2.0	1.9049813747406006	0.8892726898193359
1.0	51740000.0	51750000.0	1.0	1.8968759775161743	0.884259819984436
1.0	51790000.0	51800000.0	6.0	1.879447340965271	0.871096134185791
1.0	51820000.0	51830000.0	2.0	1.8201557397842407	0.8174073100090027
1.0	51960000.0	51970000.0	2.0	1.6784626245498657	0.7000550627708435
1.0	51980000.0	51990000.0	3.0	3.095379590988159	1.5361324548721313
1.0	52000000.0	52010000.0	1.0	1.842583417892456	0.837561309337616
1.0	52160000.0	52170000.0	1.0	1.5714603662490845	0.6046853065490723
1.0	52180000.0	52190000.0	1.0	1.6994562149047852	0.7175408601760864
1.0	52200000.0	52210000.0	2.0	1.6931076049804688	0.7128493785858154
1.0	52240000.0	52250000.0	5.0	1.623167634010315	0.6466919779777527
1.0	52270000.0	52280000.0	4.0	1.713060736656189	0.7238658666610718
1.0	52290000.0	52300000.0	2.0	1.7369306087493896	0.7462632060050964
1.0	52350000.0	52360000.0	1.0	1.9012454748153687	0.8857977986335754
1.0	52420000.0	52430000.0	2.0	1.6423742771148682	0.6669449806213379
1.0	52440000.0	52450000.0	3.0	1.7686246633529663	0.774502158164978
1.0	52490000.0	52500000.0	0.0	1.4251282215118408	0.4871998727321625
1.0	52510000.0	52520000.0	2.0	1.6285425424575806	0.6564105749130249
1.0	52650000.0	52660000.0	2.0	1.9313182830810547	0.9113607406616211
1.0	52690000.0	52700000.0	3.0	2.235936164855957	1.1396602392196655
1.0	52740000.0	52750000.0	4.0	1.8962501287460327	0.8838866353034973
1.0	52810000.0	52820000.0	3.0	1.811626672744751	0.8104773759841919
1.0	52920000.0	52930000.0	0.0	1.7587625980377197	0.7639224529266357
1.0	52930000.0	52940000.0	2.0	1.6995656490325928	0.7153549194335938
1.0	52970000.0	52980000.0	2.0	1.6907007694244385	0.7069658041000366
1.0	53020000.0	53030000.0	2.0	1.7991234064102173	0.8020951151847839
1.0	53060000.0	53070000.0	2.0	1.697534203529358	0.7464888095855713
1.0	53160000.0	53170000.0	1.0	2.2062153816223145	1.1544307470321655
1.0	53210000.0	53220000.0	0.0	1.740152359008789	0.7539225220680237
1.0	53370000.0	53380000.0	2.0	1.776089072227478	0.7809277176856995
1.0	53380000.0	53390000.0	5.0	1.7799131870269775	0.7930558323860168
1.0	53400000.0	53410000.0	0.0	1.7352733612060547	0.7476139068603516
1.0	53500000.0	53510000.0	0.0	1.7102138996124268	0.7247398495674133
1.0	53560000.0	53570000.0	2.0	2.4589202404022217	1.2975999116897583
1.0	53570000.0	53580000.0	2.0	1.8904876708984375	0.8768377304077148
1.0	53600000.0	53610000.0	0.0	1.828818917274475	0.8237181901931763
1.0	53710000.0	53720000.0	1.0	1.6264417171478271	0.6540038585662842
1.0	53720000.0	53730000.0	1.0	1.656630277633667	0.6772940754890442
1.0	53810000.0	53820000.0	4.0	1.9128891229629517	0.8964790105819702
1.0	53860000.0	53870000.0	0.0	2.05778431892395	1.007851481437683
1.0	53910000.0	53920000.0	1.0	2.0950348377227783	1.0336846113204956
1.0	53950000.0	53960000.0	2.0	2.2237226963043213	1.128190279006958
1.0	53960000.0	53970000.0	1.0	2.379901885986328	1.2506918907165527
1.0	53970000.0	53980000.0	2.0	2.4426770210266113	1.2915006875991821
1.0	54060000.0	54070000.0	3.0	2.39408278465271	1.2608860731124878
1.0	54080000.0	54090000.0	2.0	2.089174509048462	1.029680609703064
1.0	54110000.0	54120000.0	2.0	2.1489908695220947	1.0754979848861694
1.0	54200000.0	54210000.0	1.0	2.2883408069610596	1.1827993392944336
1.0	54280000.0	54290000.0	1.0	1.924271821975708	0.9050275087356567
1.0	54290000.0	54300000.0	5.0	1.8977903127670288	0.8831254243850708
1.0	54350000.0	54360000.0	1.0	2.115152597427368	1.045007586479187
1.0	54360000.0	54370000.0	1.0	1.9647525548934937	0.9359720945358276
1.0	54390000.0	54400000.0	3.0	1.8674733638763428	0.8565973043441772
1.0	54460000.0	54470000.0	4.0	1.8099333047866821	0.8127115368843079
1.0	54510000.0	54520000.0	0.0	2.5338633060455322	3.121041774749756
1.0	54620000.0	54630000.0	2.0	1.6317952871322632	0.6594367027282715
1.0	54640000.0	54650000.0	3.0	1.6237022876739502	0.6492253541946411
1.0	54750000.0	54760000.0	1.0	1.7289855480194092	0.7436474561691284
1.0	54830000.0	54840000.0	1.0	1.8047363758087158	0.8090184330940247
1.0	54950000.0	54960000.0	3.0	2.107771635055542	1.0465049743652344
1.0	55010000.0	55020000.0	2.0	1.9197731018066406	0.8958553075790405
1.0	55120000.0	55130000.0	4.0	1.9722557067871094	0.9395673871040344
1.0	55130000.0	55140000.0	2.0	1.881831407546997	0.865820586681366
1.0	55150000.0	55160000.0	2.0	1.8630826473236084	0.8559028506278992
1.0	55330000.0	55340000.0	0.0	1.7705045938491821	0.776628315448761
1.0	55340000.0	55350000.0	4.0	1.675187349319458	0.6949617862701416
1.0	55350000.0	55360000.0	1.0	1.6385701894760132	0.6688905954360962
1.0	55430000.0	55440000.0	0.0	1.6884723901748657	0.7083021998405457
1.0	55460000.0	55470000.0	4.0	1.9450302124023438	0.9256100654602051
1.0	55480000.0	55490000.0	0.0	1.5972803831100464	0.6279504895210266
1.0	55510000.0	55520000.0	2.0	1.7050268650054932	0.7248798608779907
1.0	55530000.0	55540000.0	1.0	1.6430896520614624	0.6618885397911072
1.0	55540000.0	55550000.0	1.0	1.6526498794555664	0.6695709228515625
1.0	55570000.0	55580000.0	1.0	1.5773072242736816	0.6037775278091431
1.0	55580000.0	55590000.0	2.0	1.549517273902893	0.5796118974685669
1.0	55640000.0	55650000.0	0.0	1.6971356868743896	0.714836597442627
1.0	55700000.0	55710000.0	1.0	1.9067014455795288	0.8880088925361633
1.0	55760000.0	55770000.0	5.0	1.9868253469467163	0.9508263468742371
1.0	55810000.0	55820000.0	3.0	2.0694174766540527	1.016136884689331
1.0	55910000.0	55920000.0	3.0	2.1489620208740234	1.083072304725647
1.0	56030000.0	56040000.0	1.0	2.485860586166382	1.3247005939483643
1.0	56040000.0	56050000.0	4.0	2.283130168914795	1.1782320737838745
1.0	56050000.0	56060000.0	1.0	2.5321011543273926	1.3532987833023071
1.0	56060000.0	56070000.0	5.0	2.639460563659668	1.412587285041809
1.0	56190000.0	56200000.0	5.0	3.3303420543670654	1.7420337200164795
1.0	56240000.0	56250000.0	4.0	3.2904276847839355	1.712137222290039
1.0	56270000.0	56280000.0	3.0	3.4548423290252686	1.7561200857162476
1.0	56290000.0	56300000.0	6.0	2.9224472045898438	1.5891697406768799
1.0	56330000.0	56340000.0	2.0	2.941662311553955	1.5832079648971558
1.0	56350000.0	56360000.0	0.0	3.0949254035949707	1.627401351928711
1.0	56380000.0	56390000.0	2.0	3.0111987590789795	1.60467529296875
1.0	56630000.0	56640000.0	3.0	3.054558753967285	1.5998824834823608
1.0	56750000.0	56760000.0	1.0	3.2287230491638184	1.693699598312378
1.0	56790000.0	56800000.0	2.0	2.729097843170166	1.4339067935943604
1.0	56810000.0	56820000.0	1.0	2.768209457397461	1.445704698562622
1.0	56830000.0	56840000.0	1.0	2.0955066680908203	1.046138882637024
1.0	56860000.0	56870000.0	1.0	2.461808681488037	1.3064426183700562
1.0	57140000.0	57150000.0	4.0	2.517932415008545	1.3263790607452393
1.0	57160000.0	57170000.0	1.0	2.518981456756592	1.3479059934616089
1.0	57170000.0	57180000.0	1.0	2.6266307830810547	1.4073468446731567
1.0	57200000.0	57210000.0	3.0	2.7271904945373535	1.4250433444976807
1.0	57280000.0	57290000.0	3.0	2.6175360679626465	1.4126622676849365
1.0	57320000.0	57330000.0	2.0	3.3334102630615234	1.7051090002059937
1.0	57370000.0	57380000.0	4.0	3.441760301589966	1.7291030883789062
1.0	57390000.0	57400000.0	2.0	3.2159271240234375	1.6412420272827148
1.0	57470000.0	57480000.0	2.0	3.77787709236145	1.8450809717178345
1.0	57520000.0	57530000.0	4.0	3.550891160964966	1.7679729461669922
1.0	57600000.0	57610000.0	3.0	3.7578487396240234	1.8454437255859375
1.0	57680000.0	57690000.0	5.0	3.963346481323242	1.9046980142593384
1.0	57720000.0	57730000.0	4.0	4.121233940124512	1.9387176036834717
1.0	57770000.0	57780000.0	3.0	4.068160057067871	1.9431657791137695
1.0	57800000.0	57810000.0	2.0	4.104226589202881	1.9279006719589233
1.0	57880000.0	57890000.0	2.0	3.563347578048706	1.7875940799713135
1.0	57980000.0	57990000.0	4.0	3.512298583984375	1.738342523574829
1.0	57990000.0	58000000.0	4.0	3.3049144744873047	1.6635684967041016
1.0	58130000.0	58140000.0	1.0	3.1286988258361816	1.6064850091934204
1.0	58190000.0	58200000.0	2.0	3.2273330688476562	1.6372836828231812
1.0	58210000.0	58220000.0	1.0	3.2082581520080566	1.6368229389190674
1.0	58230000.0	58240000.0	2.0	3.0337889194488525	1.557631254196167
1.0	58290000.0	58300000.0	2.0	2.7557156085968018	1.4522701501846313
1.0	58330000.0	58340000.0	1.0	2.9718408584594727	1.5429385900497437
1.0	58360000.0	58370000.0	6.0	2.657736301422119	1.40602707862854
1.0	58430000.0	58440000.0	3.0	3.411149263381958	1.7158418893814087
1.0	58520000.0	58530000.0	3.0	2.949873685836792	1.5725685358047485
1.0	58530000.0	58540000.0	4.0	2.786287307739258	1.4822998046875
1.0	58560000.0	58570000.0	5.0	2.930671453475952	1.531847596168518
1.0	58650000.0	58660000.0	3.0	2.721062183380127	1.434752106666565
1.0	58680000.0	58690000.0	2.0	2.675062894821167	1.4128252267837524
1.0	58750000.0	58760000.0	2.0	2.6787593364715576	1.4261114597320557
1.0	58780000.0	58790000.0	6.0	2.2658722400665283	1.1689016819000244
1.0	58850000.0	58860000.0	4.0	2.048954725265503	1.0090972185134888
1.0	58930000.0	58940000.0	0.0	1.784052848815918	0.7838637232780457
1.0	58980000.0	58990000.0	1.0	1.5900647640228271	0.6186931729316711
1.0	59000000.0	59010000.0	2.0	1.6445146799087524	0.6664630770683289
1.0	59030000.0	59040000.0	1.0	1.6855970621109009	0.704480767250061
1.0	59040000.0	59050000.0	2.0	1.393239140510559	0.4693628251552582
1.0	59050000.0	59060000.0	0.0	1.8122001886367798	0.8132281303405762
1.0	59080000.0	59090000.0	2.0	1.7611281871795654	0.7707709670066833
1.0	59150000.0	59160000.0	1.0	1.7315175533294678	0.7400108575820923
1.0	59250000.0	59260000.0	1.0	1.8551435470581055	2.0137717723846436
1.0	59280000.0	59290000.0	1.0	2.165571928024292	1.0327138900756836
1.0	59290000.0	59300000.0	4.0	1.7486385107040405	0.7562566995620728
1.0	59340000.0	59350000.0	2.0	1.8329509496688843	0.8258482217788696
1.0	59370000.0	59380000.0	2.0	1.8020063638687134	0.803144633769989
1.0	59400000.0	59410000.0	0.0	1.8666709661483765	0.8637223243713379
1.0	59470000.0	59480000.0	1.0	2.0074472427368164	0.9666447639465332
1.0	59490000.0	59500000.0	5.0	1.8155937194824219	0.8080555200576782
1.0	59530000.0	59540000.0	1.0	1.840646743774414	0.8376104235649109
1.0	59550000.0	59560000.0	2.0	1.8080089092254639	0.8008130192756653
1.0	59570000.0	59580000.0	1.0	1.8325598239898682	0.8232755661010742
1.0	59610000.0	59620000.0	1.0	1.7023613452911377	0.7086148858070374
1.0	59650000.0	59660000.0	0.0	1.8577907085418701	0.847640335559845
1.0	59670000.0	59680000.0	1.0	1.764648675918579	0.7656670808792114
1.0	59680000.0	59690000.0	2.0	1.7753307819366455	0.775462806224823
1.0	59750000.0	59760000.0	1.0	1.801150918006897	0.7956912517547607
1.0	59780000.0	59790000.0	2.0	1.7010329961776733	0.7117003202438354
1.0	59820000.0	59830000.0	1.0	1.7212966680526733	0.7296398282051086
1.0	59900000.0	59910000.0	1.0	2.0000011920928955	0.9608705639839172
1.0	59910000.0	59920000.0	3.0	2.12283992767334	1.062318205833435
1.0	59990000.0	60000000.0	2.0	2.4601733684539795	1.3041292428970337
1.0	60060000.0	60070000.0	2.0	2.1420741081237793	1.073502540588379
1.0	60180000.0	60190000.0	2.0	1.804389238357544	0.7971075773239136
1.0	60190000.0	60200000.0	2.0	1.7914245128631592	0.7926012277603149
1.0	60200000.0	60210000.0	2.0	1.799024224281311	0.7909687161445618
1.0	60280000.0	60290000.0	3.0	1.9755439758300781	0.9779960513114929
1.0	60290000.0	60300000.0	2.0	1.8249353170394897	0.8197323083877563
1.0	60310000.0	60320000.0	1.0	1.7563508749008179	0.7627881169319153
1.0	60330000.0	60340000.0	3.0	1.7905937433242798	0.7915451526641846
1.0	60340000.0	60350000.0	0.0	1.9095462560653687	0.8877199292182922
1.0	60400000.0	60410000.0	1.0	2.464876890182495	1.3122310638427734
1.0	60500000.0	60510000.0	2.0	2.3219847679138184	1.2183942794799805
1.0	60530000.0	60540000.0	3.0	2.7168517112731934	1.4606196880340576
1.0	60560000.0	60570000.0	2.0	2.9353203773498535	1.5566987991333008
1.0	60590000.0	60600000.0	2.0	3.1018829345703125	1.620058298110962
1.0	60630000.0	60640000.0	2.0	3.1387217044830322	1.6408519744873047
1.0	60750000.0	60760000.0	4.0	3.2015838623046875	1.6442108154296875
1.0	60770000.0	60780000.0	2.0	3.0101256370544434	1.5763099193572998
1.0	60810000.0	60820000.0	2.0	3.2632393836975098	1.6785542964935303
1.0	60890000.0	60900000.0	2.0	3.3209991455078125	1.7148849964141846
1.0	60910000.0	60920000.0	3.0	3.0542640686035156	1.6107326745986938
1.0	61000000.0	61010000.0	2.0	3.3358256816864014	1.6958510875701904
1.0	61020000.0	61030000.0	3.0	3.1591849327087402	1.6522794961929321
1.0	61050000.0	61060000.0	3.0	2.7869980335235596	1.4716837406158447
1.0	61130000.0	61140000.0	1.0	2.841229200363159	1.4981729984283447
1.0	61150000.0	61160000.0	1.0	2.6845760345458984	1.3984487056732178
1.0	61230000.0	61240000.0	1.0	2.4390716552734375	1.2975685596466064
1.0	61250000.0	61260000.0	4.0	2.763936996459961	1.4532499313354492
1.0	61290000.0	61300000.0	2.0	2.5273828506469727	1.3356672525405884
1.0	61340000.0	61350000.0	4.0	2.1861495971679688	1.1157300472259521
1.0	61500000.0	61510000.0	1.0	1.757474660873413	0.7629014849662781
1.0	61520000.0	61530000.0	1.0	1.9487285614013672	0.9199268221855164
1.0	61530000.0	61540000.0	0.0	1.8206455707550049	0.815142035484314
1.0	61580000.0	61590000.0	0.0	1.74691641330719	0.7570749521255493
1.0	61610000.0	61620000.0	4.0	1.7428840398788452	0.7521263360977173
1.0	61660000.0	61670000.0	1.0	1.880030870437622	0.8676880598068237
1.0	61750000.0	61760000.0	4.0	2.043128728866577	0.9962729215621948
1.0	61820000.0	61830000.0	2.0	1.7778047323226929	0.7831305265426636
1.0	61880000.0	61890000.0	1.0	1.599957823753357	0.6285868287086487
1.0	61940000.0	61950000.0	0.0	1.7807153463363647	0.7826669216156006
1.0	61970000.0	61980000.0	1.0	1.5942776203155518	0.6193918585777283
1.0	62130000.0	62140000.0	0.0	1.7180513143539429	0.7334509491920471
1.0	62160000.0	62170000.0	2.0	1.728097677230835	0.7388772368431091
1.0	62170000.0	62180000.0	2.0	1.7327791452407837	0.742859959602356
1.0	62210000.0	62220000.0	2.0	1.7466151714324951	0.7568266987800598
1.0	62370000.0	62380000.0	1.0	1.804690957069397	0.8041945695877075
1.0	62440000.0	62450000.0	1.0	2.0447323322296143	0.9967538714408875
1.0	62490000.0	62500000.0	5.0	2.2564339637756348	1.1573703289031982
1.0	62510000.0	62520000.0	4.0	2.1477131843566895	1.071786880493164
1.0	62580000.0	62590000.0	4.0	2.1494956016540527	1.0750929117202759
1.0	62620000.0	62630000.0	1.0	2.091428279876709	1.0321521759033203
1.0	62760000.0	62770000.0	2.0	1.900102972984314	0.8838196992874146
1.0	62770000.0	62780000.0	2.0	2.067736864089966	1.0156710147857666
1.0	62790000.0	62800000.0	1.0	2.2387866973876953	1.1421716213226318
1.0	62880000.0	62890000.0	2.0	1.9560778141021729	0.9271489977836609
1.0	62910000.0	62920000.0	1.0	2.0197699069976807	0.9734670519828796
1.0	62920000.0	62930000.0	6.0	1.8301693201065063	0.8248820304870605
1.0	63100000.0	63110000.0	2.0	1.8632150888442993	0.8506224751472473
1.0	63170000.0	63180000.0	1.0	1.7932803630828857	0.7943528890609741
1.0	63180000.0	63190000.0	1.0	1.8705289363861084	0.8549069166183472
1.0	63230000.0	63240000.0	0.0	1.8879024982452393	0.8677283525466919
1.0	63240000.0	63250000.0	1.0	1.7040847539901733	0.7353586554527283
1.0	63300000.0	63310000.0	2.0	1.756429672241211	0.7649261355400085
1.0	63320000.0	63330000.0	3.0	1.8564497232437134	0.8478022813796997
1.0	63330000.0	63340000.0	2.0	2.062932252883911	1.0121967792510986
1.0	63430000.0	63440000.0	0.0	3.187805652618408	1.6709953546524048
1.0	63450000.0	63460000.0	4.0	3.1965603828430176	1.6679837703704834
1.0	63530000.0	63540000.0	0.0	3.3807194232940674	1.7530467510223389
1.0	63560000.0	63570000.0	1.0	3.5499939918518066	1.7859077453613281
1.0	63570000.0	63580000.0	5.0	3.1138768196105957	1.6211475133895874
1.0	63590000.0	63600000.0	3.0	3.4807887077331543	1.7511180639266968
1.0	63650000.0	63660000.0	1.0	2.885345220565796	1.5531091690063477
1.0	63760000.0	63770000.0	4.0	2.5951993465423584	1.4005948305130005
1.0	63770000.0	63780000.0	2.0	2.4334769248962402	1.2981144189834595
1.0	63820000.0	63830000.0	2.0	2.525796413421631	1.3541795015335083
1.0	63840000.0	63850000.0	1.0	1.907297134399414	0.8850520849227905
1.0	63930000.0	63940000.0	0.0	1.724847435951233	0.7343928217887878
1.0	63940000.0	63950000.0	0.0	1.6784861087799072	0.6957297921180725
1.0	63980000.0	63990000.0	3.0	1.5048209428787231	0.5241461396217346
1.0	64020000.0	64030000.0	2.0	1.6711483001708984	0.689643919467926
1.0	64050000.0	64060000.0	4.0	1.5626033544540405	0.6944548487663269
1.0	64060000.0	64070000.0	1.0	1.6777231693267822	0.6961507797241211
1.0	64160000.0	64170000.0	1.0	1.8483766317367554	0.838366687297821
1.0	64310000.0	64320000.0	3.0	1.9172286987304688	0.8929468989372253
1.0	64330000.0	64340000.0	0.0	1.9450747966766357	0.9150673747062683
1.0	64420000.0	64430000.0	2.0	2.5060441493988037	1.3421775102615356
1.0	64470000.0	64480000.0	5.0	2.3321118354797363	1.216099500656128
1.0	64510000.0	64520000.0	1.0	2.0661206245422363	1.0129969120025635
1.0	64590000.0	64600000.0	0.0	1.7009226083755493	0.7126709222793579
1.0	64600000.0	64610000.0	2.0	1.7078771591186523	0.7201189398765564
1.0	64610000.0	64620000.0	3.0	1.6160943508148193	0.6369596719741821
1.0	64690000.0	64700000.0	3.0	1.742197036743164	0.7471171617507935
1.0	64730000.0	64740000.0	5.0	1.7528831958770752	0.7610202431678772
1.0	64760000.0	64770000.0	3.0	2.081516981124878	1.0315062999725342
1.0	64770000.0	64780000.0	0.0	2.0781564712524414	1.018926978111267
1.0	64830000.0	64840000.0	1.0	2.4123568534851074	1.2775535583496094
1.0	64920000.0	64930000.0	2.0	2.3687102794647217	1.247473955154419
1.0	64940000.0	64950000.0	1.0	1.9215494394302368	0.901421844959259
1.0	64980000.0	64990000.0	0.0	2.0111446380615234	0.967220664024353
1.0	65070000.0	65080000.0	1.0	1.8211876153945923	0.8194950819015503
1.0	65110000.0	65120000.0	4.0	1.7683677673339844	0.7736810445785522
1.0	65140000.0	65150000.0	2.0	1.6685101985931396	0.6899890899658203
1.0	65170000.0	65180000.0	5.0	1.9693149328231812	0.9398115277290344
1.0	65330000.0	65340000.0	3.0	1.8070411682128906	0.801862359046936
1.0	65340000.0	65350000.0	2.0	1.8810932636260986	0.8674390912055969
1.0	65350000.0	65360000.0	2.0	1.659232497215271	0.6838238835334778
1.0	65370000.0	65380000.0	0.0	1.7124907970428467	0.7284245491027832
1.0	65410000.0	65420000.0	0.0	1.7348968982696533	0.7487009167671204
1.0	65450000.0	65460000.0	1.0	1.8003171682357788	0.8027259111404419
1.0	65620000.0	65630000.0	1.0	1.8818519115447998	0.8680833578109741
1.0	65670000.0	65680000.0	3.0	1.931419014930725	0.9104894399642944
1.0	65690000.0	65700000.0	1.0	1.7522249221801758	0.7620465159416199
1.0	65790000.0	65800000.0	3.0	2.6298935413360596	1.3968687057495117
1.0	65870000.0	65880000.0	3.0	2.3756699562072754	1.2490202188491821
1.0	65890000.0	65900000.0	3.0	2.203031063079834	1.1153055429458618
1.0	65950000.0	65960000.0	2.0	2.777519702911377	1.5104812383651733
1.0	65990000.0	66000000.0	2.0	2.8648765087127686	1.5487159490585327
1.0	66030000.0	66040000.0	8.0	2.577725887298584	1.3851832151412964
1.0	66120000.0	66130000.0	2.0	3.606001615524292	1.8290427923202515
1.0	66170000.0	66180000.0	5.0	2.919142723083496	1.5426077842712402
1.0	66210000.0	66220000.0	2.0	3.301158905029297	1.699496865272522
1.0	66220000.0	66230000.0	5.0	3.1337764263153076	1.658087968826294
1.0	66240000.0	66250000.0	3.0	3.393915891647339	1.7335805892944336
1.0	66270000.0	66280000.0	2.0	3.187455415725708	1.697840929031372
1.0	66290000.0	66300000.0	2.0	3.1213748455047607	1.6604915857315063
1.0	66300000.0	66310000.0	4.0	3.230846405029297	1.6781415939331055
1.0	66410000.0	66420000.0	2.0	3.1077680587768555	1.6592304706573486
1.0	66490000.0	66500000.0	1.0	3.792947292327881	1.8531970977783203
1.0	66630000.0	66640000.0	3.0	2.907301425933838	1.5243427753448486
1.0	66680000.0	66690000.0	7.0	2.2165815830230713	1.1408874988555908
1.0	66750000.0	66760000.0	2.0	2.1964192390441895	1.1146198511123657
1.0	66760000.0	66770000.0	2.0	2.0962533950805664	1.0338904857635498
1.0	66840000.0	66850000.0	3.0	2.1977295875549316	1.1108318567276
1.0	66920000.0	66930000.0	2.0	3.0724334716796875	1.5863568782806396
1.0	66960000.0	66970000.0	4.0	2.559356212615967	1.3675235509872437
1.0	67000000.0	67010000.0	1.0	2.469170331954956	1.3131459951400757
1.0	67050000.0	67060000.0	3.0	2.9798126220703125	1.5319092273712158
1.0	67110000.0	67120000.0	2.0	2.680013418197632	1.386460304260254
1.0	67130000.0	67140000.0	2.0	2.6133344173431396	1.376835823059082
1.0	67140000.0	67150000.0	3.0	2.6158032417297363	1.3797571659088135
1.0	67230000.0	67240000.0	2.0	2.3371152877807617	1.2259498834609985
1.0	67270000.0	67280000.0	1.0	2.170581817626953	1.098107099533081
1.0	67300000.0	67310000.0	1.0	2.0799336433410645	1.0323666334152222
1.0	67310000.0	67320000.0	4.0	2.1390368938446045	1.0805742740631104
1.0	67370000.0	67380000.0	5.0	1.9580984115600586	0.9266907572746277
1.0	67430000.0	67440000.0	1.0	1.9791771173477173	0.9443098902702332
1.0	67440000.0	67450000.0	1.0	1.9676021337509155	0.934430718421936
1.0	67450000.0	67460000.0	2.0	1.8832489252090454	0.8678711652755737
1.0	67610000.0	67620000.0	5.0	1.826080322265625	0.8232495188713074
1.0	67660000.0	67670000.0	1.0	2.4636316299438477	1.3039859533309937
1.0	67670000.0	67680000.0	2.0	2.322039842605591	1.2034367322921753
1.0	67720000.0	67730000.0	1.0	2.13844633102417	1.066491723060608
1.0	67730000.0	67740000.0	2.0	2.1675639152526855	1.0924921035766602
1.0	67790000.0	67800000.0	1.0	2.291761636734009	1.1845756769180298
1.0	67840000.0	67850000.0	5.0	2.197385311126709	1.1091597080230713
1.0	67850000.0	67860000.0	4.0	1.868839979171753	0.8590987920761108
1.0	67910000.0	67920000.0	4.0	2.0471956729888916	0.997450053691864
1.0	67920000.0	67930000.0	2.0	1.9081392288208008	0.889911949634552
1.0	67930000.0	67940000.0	6.0	1.9194095134735107	0.8995919227600098
1.0	67970000.0	67980000.0	2.0	1.9869855642318726	0.9497812390327454
1.0	68020000.0	68030000.0	1.0	1.8151519298553467	0.8183509111404419
1.0	68060000.0	68070000.0	1.0	1.7411155700683594	0.7488548159599304
1.0	68110000.0	68120000.0	3.0	1.9173294305801392	0.89915531873703
1.0	68140000.0	68150000.0	1.0	1.7393871545791626	0.7550610303878784
1.0	68170000.0	68180000.0	7.0	1.6957921981811523	0.7154081463813782
1.0	68180000.0	68190000.0	2.0	1.801259994506836	0.8033541440963745
1.0	68270000.0	68280000.0	2.0	1.8580223321914673	0.8499946594238281
1.0	68280000.0	68290000.0	4.0	1.8209095001220703	0.8179327845573425
1.0	68320000.0	68330000.0	0.0	2.003357410430908	0.9644249677658081
1.0	68390000.0	68400000.0	0.0	2.0786540508270264	1.0332672595977783
1.0	68430000.0	68440000.0	3.0	2.147037982940674	1.0882585048675537
1.0	68490000.0	68500000.0	1.0	2.325845718383789	1.1997560262680054
1.0	68500000.0	68510000.0	4.0	2.2251482009887695	1.1487313508987427
1.0	68510000.0	68520000.0	2.0	2.407505512237549	1.267621397972107
1.0	68530000.0	68540000.0	0.0	2.465731143951416	1.2923429012298584
1.0	68750000.0	68760000.0	2.0	2.030316114425659	0.988418459892273
1.0	68770000.0	68780000.0	2.0	2.126845598220825	1.0674911737442017
1.0	68810000.0	68820000.0	3.0	2.0218749046325684	0.9862074851989746
1.0	68820000.0	68830000.0	2.0	2.030225992202759	0.9959070086479187
1.0	68830000.0	68840000.0	1.0	2.2149109840393066	1.130008578300476
1.0	69040000.0	69050000.0	1.0	2.915161609649658	1.4937341213226318
1.0	69100000.0	69110000.0	3.0	2.6178629398345947	1.352056622505188
1.0	69280000.0	69290000.0	2.0	2.7985775470733643	1.430587649345398
1.0	69290000.0	69300000.0	3.0	2.750962734222412	1.400658369064331
1.0	69300000.0	69310000.0	4.0	2.8385424613952637	1.437116265296936
1.0	69320000.0	69330000.0	1.0	3.4317100048065186	1.6861677169799805
1.0	69390000.0	69400000.0	3.0	2.2059531211853027	1.1297075748443604
1.0	69410000.0	69420000.0	4.0	3.3346524238586426	1.6672580242156982
1.0	69440000.0	69450000.0	3.0	3.602879047393799	1.7564693689346313
1.0	69520000.0	69530000.0	4.0	3.091930866241455	1.5757577419281006
1.0	69590000.0	69600000.0	6.0	2.8388800621032715	1.4522935152053833
1.0	69760000.0	69770000.0	5.0	4.18722677230835	1.9508804082870483
1.0	69870000.0	69880000.0	4.0	3.785684108734131	1.8158016204833984
1.0	69900000.0	69910000.0	1.0	3.9405593872070312	1.8738164901733398
1.0	69960000.0	69970000.0	1.0	3.5104706287384033	1.7553212642669678
1.0	70050000.0	70060000.0	3.0	3.5928268432617188	1.7901569604873657
1.0	70130000.0	70140000.0	8.0	3.482398509979248	1.727400541305542
1.0	70150000.0	70160000.0	6.0	3.650707721710205	1.7977983951568604
1.0	70170000.0	70180000.0	2.0	4.046746253967285	1.922324776649475
1.0	70390000.0	70400000.0	3.0	3.090183734893799	1.6623504161834717
1.0	70400000.0	70410000.0	2.0	3.885733127593994	1.8723115921020508
1.0	70440000.0	70450000.0	6.0	3.8754119873046875	1.8700923919677734
1.0	70510000.0	70520000.0	4.0	4.2121901512146	1.957956075668335
1.0	70570000.0	70580000.0	4.0	2.9525985717773438	1.570359230041504
1.0	70600000.0	70610000.0	5.0	2.3408265113830566	1.22410249710083
1.0	70710000.0	70720000.0	1.0	1.9635541439056396	0.9289072751998901
1.0	70720000.0	70730000.0	1.0	1.9718595743179321	0.9375119209289551
1.0	70750000.0	70760000.0	3.0	1.835850715637207	0.8298465013504028
1.0	70770000.0	70780000.0	3.0	1.9193058013916016	0.8945319056510925
1.0	70840000.0	70850000.0	3.0	1.955998420715332	0.9260343313217163
1.0	70880000.0	70890000.0	1.0	1.9039266109466553	0.8844796419143677
1.0	70980000.0	70990000.0	5.0	2.29608154296875	1.1895297765731812
1.0	71020000.0	71030000.0	4.0	3.421217679977417	1.7313430309295654
1.0	71070000.0	71080000.0	2.0	3.5481369495391846	1.7957751750946045
1.0	71160000.0	71170000.0	1.0	3.9373779296875	1.916521668434143
1.0	71320000.0	71330000.0	3.0	4.427235126495361	2.0237510204315186
1.0	71410000.0	71420000.0	8.0	4.7268805503845215	2.0760722160339355
1.0	71420000.0	71430000.0	0.0	5.359409809112549	2.154073476791382
1.0	71490000.0	71500000.0	3.0	4.709317684173584	2.0859177112579346
1.0	71500000.0	71510000.0	4.0	4.4754228591918945	2.0601344108581543
1.0	71540000.0	71550000.0	5.0	3.976797103881836	1.9235302209854126
1.0	71570000.0	71580000.0	2.0	4.23484468460083	2.0079102516174316
1.0	71650000.0	71660000.0	6.0	5.9191484451293945	2.2137556076049805
1.0	71810000.0	71820000.0	5.0	6.5160980224609375	2.250728130340576
1.0	71890000.0	71900000.0	12.0	6.289673805236816	2.2309489250183105
1.0	72010000.0	72020000.0	8.0	5.941871166229248	2.2140889167785645
1.0	72020000.0	72030000.0	6.0	6.080099105834961	2.2201993465423584
1.0	72060000.0	72070000.0	8.0	5.6996283531188965	2.187990427017212
1.0	72230000.0	72240000.0	8.0	7.160708427429199	2.287418842315674
1.0	72240000.0	72250000.0	7.0	7.417855739593506	2.2997348308563232
1.0	72260000.0	72270000.0	10.0	7.005851745605469	2.2800114154815674
1.0	72300000.0	72310000.0	2.0	7.091467380523682	2.2823245525360107
1.0	72320000.0	72330000.0	10.0	6.67752742767334	2.257746934890747
1.0	72400000.0	72410000.0	4.0	6.123642921447754	2.234801769256592
1.0	72410000.0	72420000.0	4.0	6.665722846984863	2.2573623657226562
1.0	72440000.0	72450000.0	5.0	6.385601043701172	2.2420554161071777
1.0	72460000.0	72470000.0	7.0	6.402409553527832	2.2421226501464844
1.0	72480000.0	72490000.0	5.0	6.523755073547363	2.2572834491729736
1.0	72580000.0	72590000.0	10.0	7.310725212097168	2.297304630279541
1.0	72630000.0	72640000.0	9.0	7.856577396392822	2.334791660308838
1.0	72710000.0	72720000.0	7.0	6.427436828613281	2.2393150329589844
1.0	72780000.0	72790000.0	7.0	4.477376461029053	2.1018595695495605
1.0	72800000.0	72810000.0	1.0	4.293639183044434	2.068039894104004
1.0	72830000.0	72840000.0	6.0	5.182804584503174	2.141038417816162
1.0	72960000.0	72970000.0	8.0	7.165241241455078	2.2883830070495605
1.0	72970000.0	72980000.0	10.0	7.0187859535217285	2.277081251144409
1.0	72980000.0	72990000.0	11.0	6.658577919006348	2.2577803134918213
1.0	73010000.0	73020000.0	9.0	7.020474433898926	2.2829341888427734
1.0	73020000.0	73030000.0	3.0	7.651167392730713	2.318936347961426
1.0	73030000.0	73040000.0	6.0	7.605032920837402	2.315605878829956
1.0	73130000.0	73140000.0	12.0	6.996781349182129	2.277399778366089
1.0	73160000.0	73170000.0	7.0	7.204585075378418	2.2879672050476074
1.0	73220000.0	73230000.0	5.0	7.4978203773498535	2.3052189350128174
1.0	73230000.0	73240000.0	4.0	7.24249267578125	2.293295383453369
1.0	73240000.0	73250000.0	6.0	7.1636152267456055	2.2863335609436035
1.0	73290000.0	73300000.0	6.0	6.926721096038818	2.278212070465088
1.0	73340000.0	73350000.0	10.0	7.2568039894104	2.2916088104248047
1.0	73370000.0	73380000.0	1.0	7.719407558441162	2.32373309135437
1.0	73400000.0	73410000.0	7.0	7.703742980957031	2.3194186687469482
1.0	73410000.0	73420000.0	8.0	7.182175636291504	2.2863574028015137
1.0	73440000.0	73450000.0	5.0	7.548689842224121	2.3242058753967285
1.0	73480000.0	73490000.0	8.0	7.9194183349609375	2.3387959003448486
1.0	73500000.0	73510000.0	7.0	7.9482574462890625	2.338186740875244
1.0	73610000.0	73620000.0	5.0	8.900481224060059	2.4126169681549072
1.0	73620000.0	73630000.0	16.0	8.417584419250488	2.3756842613220215
1.0	73660000.0	73670000.0	11.0	8.568819999694824	2.3865585327148438
1.0	73680000.0	73690000.0	11.0	8.694284439086914	2.3960421085357666
1.0	73790000.0	73800000.0	5.0	7.589009761810303	2.3173298835754395
1.0	73840000.0	73850000.0	4.0	7.722775459289551	2.320103406906128
1.0	73850000.0	73860000.0	5.0	7.791839599609375	2.3256568908691406
1.0	73890000.0	73900000.0	9.0	6.572503566741943	2.2700564861297607
1.0	73910000.0	73920000.0	12.0	6.883697509765625	2.275819778442383
1.0	73920000.0	73930000.0	5.0	7.121729373931885	2.2814342975616455
1.0	73970000.0	73980000.0	5.0	6.768189907073975	2.263491153717041
1.0	74020000.0	74030000.0	5.0	6.252388000488281	2.2320475578308105
1.0	74050000.0	74060000.0	7.0	6.012101173400879	2.214306354522705
1.0	74210000.0	74220000.0	0.0	6.748753547668457	2.2650492191314697
1.0	74310000.0	74320000.0	8.0	6.6410369873046875	2.2548680305480957
1.0	74350000.0	74360000.0	5.0	6.609860420227051	2.254791736602783
1.0	74360000.0	74370000.0	6.0	6.551625728607178	2.2472615242004395
1.0	74370000.0	74380000.0	3.0	6.497750759124756	2.25004243850708
1.0	74510000.0	74520000.0	10.0	6.066745758056641	2.2171785831451416
1.0	74520000.0	74530000.0	3.0	5.8261919021606445	2.2026796340942383
1.0	74650000.0	74660000.0	2.0	4.69827938079834	2.0883750915527344
1.0	74790000.0	74800000.0	8.0	4.327884674072266	1.991564154624939
1.0	74870000.0	74880000.0	3.0	4.713207244873047	2.0586085319519043
1.0	75000000.0	75010000.0	2.0	5.975161552429199	2.2139761447906494
1.0	75010000.0	75020000.0	4.0	6.101801872253418	2.2186710834503174
1.0	75100000.0	75110000.0	4.0	4.671378135681152	2.053727388381958
1.0	75130000.0	75140000.0	1.0	4.63372802734375	2.048048973083496
1.0	75170000.0	75180000.0	3.0	2.8369388580322266	1.531869649887085
1.0	75250000.0	75260000.0	10.0	4.038566589355469	1.9384758472442627
1.0	75330000.0	75340000.0	5.0	5.458812713623047	2.168053150177002
1.0	75360000.0	75370000.0	6.0	4.483477592468262	2.070809841156006
1.0	75400000.0	75410000.0	7.0	5.447326183319092	2.15571928024292
1.0	75410000.0	75420000.0	7.0	5.277353763580322	2.141237735748291
1.0	75430000.0	75440000.0	5.0	5.031249523162842	2.111358642578125
1.0	75530000.0	75540000.0	1.0	5.161674499511719	2.127481460571289
1.0	75630000.0	75640000.0	6.0	3.78709077835083	1.8510364294052124
1.0	75650000.0	75660000.0	7.0	4.06572151184082	1.9172019958496094
1.0	75680000.0	75690000.0	4.0	3.850630283355713	1.8927996158599854
1.0	75700000.0	75710000.0	4.0	3.8039565086364746	1.8785619735717773
1.0	75920000.0	75930000.0	5.0	4.397377967834473	2.0048606395721436
1.0	75990000.0	76000000.0	9.0	3.9023334980010986	1.8997195959091187
1.0	76010000.0	76020000.0	8.0	4.251082420349121	1.974169135093689
1.0	76050000.0	76060000.0	7.0	4.342684745788574	2.005584955215454
1.0	76060000.0	76070000.0	4.0	4.238213539123535	1.9958362579345703
1.0	76080000.0	76090000.0	0.0	4.397246360778809	2.0237386226654053
1.0	76150000.0	76160000.0	4.0	3.5444061756134033	1.7717500925064087
1.0	76170000.0	76180000.0	3.0	3.138023853302002	1.6453659534454346
1.0	76260000.0	76270000.0	5.0	2.830814838409424	1.5363430976867676
1.0	76270000.0	76280000.0	2.0	2.940657138824463	1.594448208808899
1.0	76280000.0	76290000.0	4.0	2.964691638946533	1.6081922054290771
1.0	76390000.0	76400000.0	3.0	4.469183921813965	2.023298740386963
1.0	76400000.0	76410000.0	5.0	4.124020099639893	1.9728071689605713
1.0	76430000.0	76440000.0	4.0	4.45372200012207	2.022693157196045
1.0	76440000.0	76450000.0	4.0	4.344274520874023	1.9983141422271729
1.0	76450000.0	76460000.0	7.0	3.715017318725586	1.8909645080566406
1.0	76460000.0	76470000.0	5.0	4.310503959655762	2.0105490684509277
1.0	76540000.0	76550000.0	3.0	4.546638011932373	2.061567544937134
1.0	76560000.0	76570000.0	6.0	4.4243669509887695	2.029557704925537
1.0	76590000.0	76600000.0	4.0	4.778220176696777	2.0650439262390137
1.0	76600000.0	76610000.0	4.0	4.520812034606934	2.0395123958587646
1.0	76710000.0	76720000.0	6.0	4.45216703414917	2.0312845706939697
1.0	76730000.0	76740000.0	4.0	4.702105522155762	2.0700297355651855
1.0	76740000.0	76750000.0	4.0	4.1150922775268555	1.9917113780975342
1.0	76810000.0	76820000.0	3.0	5.300082683563232	2.1471216678619385
1.0	76820000.0	76830000.0	5.0	5.148044586181641	2.1309852600097656
1.0	76910000.0	76920000.0	6.0	5.217125415802002	2.139669179916382
1.0	76920000.0	76930000.0	5.0	4.593838691711426	2.058842420578003
1.0	77080000.0	77090000.0	7.0	4.873880863189697	2.118049144744873
1.0	77130000.0	77140000.0	9.0	5.132946968078613	2.1606287956237793
1.0	77150000.0	77160000.0	4.0	5.9096269607543945	2.2102890014648438
1.0	77210000.0	77220000.0	3.0	5.451147556304932	2.1733243465423584
1.0	77220000.0	77230000.0	6.0	5.015590667724609	2.125300884246826
1.0	77240000.0	77250000.0	5.0	4.715751647949219	2.074852705001831
1.0	77260000.0	77270000.0	5.0	4.326838493347168	2.0126290321350098
1.0	77320000.0	77330000.0	1.0	4.088472366333008	1.9496996402740479
1.0	77470000.0	77480000.0	8.0	2.564244508743286	1.3809314966201782
1.0	77480000.0	77490000.0	6.0	2.6735520362854004	1.4476418495178223
1.0	77500000.0	77510000.0	4.0	2.800960063934326	1.5048037767410278
1.0	77740000.0	77750000.0	2.0	3.293351411819458	1.726188063621521
1.0	77790000.0	77800000.0	6.0	3.9067890644073486	1.8908941745758057
1.0	77820000.0	77830000.0	4.0	4.018247604370117	1.921842336654663
1.0	77890000.0	77900000.0	4.0	3.4748332500457764	1.8145687580108643
1.0	77920000.0	77930000.0	5.0	3.3995022773742676	1.767025351524353
1.0	77930000.0	77940000.0	2.0	3.3099112510681152	1.7310116291046143
1.0	77950000.0	77960000.0	3.0	3.1260881423950195	1.6758310794830322
1.0	78000000.0	78010000.0	2.0	2.7682056427001953	1.5001646280288696
1.0	78390000.0	78400000.0	1.0	1.8298242092132568	0.8225555419921875
1.0	78410000.0	78420000.0	2.0	1.8043098449707031	0.8010854721069336
1.0	78490000.0	78500000.0	0.0	1.8723838329315186	0.8593036532402039
1.0	78500000.0	78510000.0	2.0	1.8678557872772217	0.8559120297431946
1.0	78530000.0	78540000.0	3.0	1.7257782220840454	0.7357702851295471
1.0	78550000.0	78560000.0	6.0	1.7357324361801147	0.7423837184906006
1.0	78690000.0	78700000.0	2.0	2.3725497722625732	1.2456438541412354
1.0	78730000.0	78740000.0	7.0	3.1168577671051025	1.6132018566131592
1.0	78740000.0	78750000.0	1.0	2.9933242797851562	1.6243394613265991
1.0	78810000.0	78820000.0	5.0	3.4667816162109375	1.7483638525009155
1.0	78920000.0	78930000.0	3.0	4.368139266967773	2.000340461730957
1.0	78940000.0	78950000.0	1.0	3.958258867263794	1.931117057800293
1.0	78960000.0	78970000.0	3.0	3.576084613800049	1.8189939260482788
1.0	79000000.0	79010000.0	3.0	4.078324317932129	1.9146381616592407
1.0	79060000.0	79070000.0	1.0	3.2236762046813965	1.6898987293243408
1.0	79120000.0	79130000.0	2.0	2.609849691390991	1.4053293466567993
1.0	79260000.0	79270000.0	9.0	4.214205741882324	1.9743740558624268
1.0	79270000.0	79280000.0	2.0	4.312066078186035	2.0066161155700684
1.0	79320000.0	79330000.0	5.0	4.720747470855713	2.0691685676574707
1.0	79330000.0	79340000.0	4.0	4.671398639678955	2.0664401054382324
1.0	79390000.0	79400000.0	6.0	5.830750465393066	2.2042579650878906
1.0	79410000.0	79420000.0	6.0	5.975225448608398	2.2184176445007324
1.0	79450000.0	79460000.0	7.0	6.012526512145996	2.219261407852173
1.0	79560000.0	79570000.0	6.0	6.705102443695068	2.265756607055664
1.0	79580000.0	79590000.0	7.0	6.1781134605407715	2.2289419174194336
1.0	79650000.0	79660000.0	6.0	6.2057414054870605	2.2307276725769043
1.0	79760000.0	79770000.0	11.0	6.663334846496582	2.263948917388916
1.0	79770000.0	79780000.0	13.0	6.496925354003906	2.2479617595672607
1.0	79780000.0	79790000.0	3.0	6.300623416900635	2.259042739868164
1.0	79800000.0	79810000.0	6.0	6.745272159576416	2.264195203781128
1.0	79890000.0	79900000.0	6.0	6.26591682434082	2.231168270111084
1.0	79940000.0	79950000.0	4.0	6.977707862854004	2.2779929637908936
1.0	79980000.0	79990000.0	2.0	5.661275386810303	2.2314066886901855
1.0	80020000.0	80030000.0	8.0	6.548000335693359	2.2542178630828857
1.0	80080000.0	80090000.0	5.0	7.527962684631348	2.30566668510437
1.0	80200000.0	80210000.0	3.0	6.816129207611084	2.267606735229492
1.0	80220000.0	80230000.0	15.0	6.525062561035156	2.2625908851623535
1.0	80340000.0	80350000.0	9.0	7.575331211090088	2.31103253364563
1.0	80370000.0	80380000.0	4.0	7.30490255355835	2.296694040298462
1.0	80460000.0	80470000.0	4.0	6.281787872314453	2.2522549629211426
1.0	80500000.0	80510000.0	9.0	6.5368194580078125	2.2547690868377686
1.0	80540000.0	80550000.0	5.0	6.87393045425415	2.278877019882202
1.0	80550000.0	80560000.0	4.0	7.305596351623535	2.296193838119507
1.0	80560000.0	80570000.0	6.0	7.061581611633301	2.285813093185425
1.0	80570000.0	80580000.0	8.0	7.395230293273926	2.300333023071289
1.0	80590000.0	80600000.0	4.0	6.372940540313721	2.260721206665039
1.0	80640000.0	80650000.0	8.0	6.988726615905762	2.278428316116333
1.0	80690000.0	80700000.0	5.0	7.378207206726074	2.3051278591156006
1.0	80700000.0	80710000.0	4.0	7.775341033935547	2.32867693901062
1.0	80810000.0	80820000.0	2.0	7.049983024597168	2.2799887657165527
1.0	80840000.0	80850000.0	9.0	6.62439489364624	2.258789300918579
1.0	80850000.0	80860000.0	8.0	6.288963317871094	2.24198579788208
1.0	80960000.0	80970000.0	1.0	5.512170791625977	2.206181287765503
1.0	80990000.0	81000000.0	6.0	6.5000319480896	2.2497856616973877
1.0	81050000.0	81060000.0	9.0	6.439430236816406	2.246931791305542
1.0	81070000.0	81080000.0	11.0	6.644006252288818	2.255206346511841
1.0	81090000.0	81100000.0	6.0	6.899262428283691	2.2686619758605957
1.0	81170000.0	81180000.0	2.0	6.997987270355225	2.274933338165283
1.0	81220000.0	81230000.0	5.0	6.112428188323975	2.2202301025390625
1.0	81300000.0	81310000.0	4.0	6.308998107910156	2.2377121448516846
1.0	81320000.0	81330000.0	8.0	5.3689284324646	2.1594481468200684
1.0	81350000.0	81360000.0	5.0	5.374608039855957	2.166996479034424
1.0	81380000.0	81390000.0	9.0	4.64835262298584	2.0674500465393066
1.0	81460000.0	81470000.0	1.0	5.167753219604492	2.135576009750366
1.0	81580000.0	81590000.0	4.0	4.740575313568115	2.077096462249756
1.0	81610000.0	81620000.0	6.0	4.427844047546387	2.0075345039367676
1.0	81650000.0	81660000.0	2.0	3.880500316619873	1.8963375091552734
1.0	81660000.0	81670000.0	5.0	3.8592045307159424	1.8792213201522827
1.0	81670000.0	81680000.0	2.0	3.5411763191223145	1.7953497171401978
1.0	81680000.0	81690000.0	9.0	3.36164927482605	1.7191441059112549
1.0	81700000.0	81710000.0	4.0	3.4236233234405518	1.7433866262435913
1.0	81840000.0	81850000.0	3.0	4.06047248840332	1.939387559890747
1.0	81990000.0	82000000.0	6.0	4.229969501495361	1.973013162612915
1.0	82030000.0	82040000.0	1.0	4.327711582183838	2.0082204341888428
1.0	82110000.0	82120000.0	6.0	3.3726983070373535	1.7146222591400146
1.0	82140000.0	82150000.0	4.0	3.442868709564209	1.7725355625152588
1.0	82160000.0	82170000.0	2.0	3.2267940044403076	1.6938199996948242
1.0	82180000.0	82190000.0	3.0	3.2057666778564453	1.6634248495101929
1.0	82250000.0	82260000.0	1.0	3.128843307495117	1.6363080739974976
1.0	82260000.0	82270000.0	3.0	3.4226105213165283	1.7210010290145874
1.0	82290000.0	82300000.0	7.0	3.1274423599243164	1.6068061590194702
1.0	82310000.0	82320000.0	2.0	3.4324073791503906	1.7368217706680298
1.0	82340000.0	82350000.0	1.0	3.425402879714966	1.7276890277862549
1.0	82350000.0	82360000.0	2.0	3.5130515098571777	1.7580163478851318
1.0	82370000.0	82380000.0	3.0	3.70732045173645	1.8229467868804932
1.0	82410000.0	82420000.0	7.0	3.26422119140625	1.6951639652252197
1.0	82420000.0	82430000.0	3.0	3.6388657093048096	1.8138328790664673
1.0	82440000.0	82450000.0	5.0	3.3677914142608643	1.715611457824707
1.0	82470000.0	82480000.0	5.0	3.493340253829956	1.7877156734466553
1.0	82490000.0	82500000.0	5.0	3.819606304168701	1.8546087741851807
1.0	82500000.0	82510000.0	5.0	3.811817169189453	1.8511207103729248
1.0	82560000.0	82570000.0	2.0	3.8448326587677	1.8808777332305908
1.0	82620000.0	82630000.0	2.0	3.276146411895752	1.7107387781143188
1.0	82660000.0	82670000.0	3.0	3.5807418823242188	1.7890045642852783
1.0	82710000.0	82720000.0	1.0	2.5014615058898926	1.3419177532196045
1.0	82720000.0	82730000.0	6.0	2.565962314605713	1.380554437637329
1.0	82760000.0	82770000.0	4.0	3.286846876144409	1.6723108291625977
1.0	82950000.0	82960000.0	5.0	3.4607157707214355	1.7508103847503662
1.0	83050000.0	83060000.0	1.0	3.049485445022583	1.640398383140564
1.0	83070000.0	83080000.0	6.0	3.4302048683166504	1.7285865545272827
1.0	83100000.0	83110000.0	4.0	3.6986336708068848	1.8118854761123657
1.0	83150000.0	83160000.0	3.0	3.7374649047851562	1.8321151733398438
1.0	83170000.0	83180000.0	4.0	3.068190574645996	1.6075493097305298
1.0	83220000.0	83230000.0	5.0	3.41509747505188	1.7297723293304443
1.0	83250000.0	83260000.0	1.0	3.709433078765869	1.8221673965454102
1.0	83260000.0	83270000.0	2.0	3.6775050163269043	1.8090450763702393
1.0	83280000.0	83290000.0	2.0	3.251701831817627	1.6935889720916748
1.0	83290000.0	83300000.0	4.0	3.151484727859497	1.6437065601348877
1.0	83330000.0	83340000.0	2.0	3.1630635261535645	1.6431165933609009
1.0	83410000.0	83420000.0	5.0	2.956498384475708	1.5729179382324219
1.0	83430000.0	83440000.0	4.0	2.947876453399658	1.5540006160736084
1.0	83450000.0	83460000.0	2.0	3.2769999504089355	1.6649307012557983
1.0	83460000.0	83470000.0	4.0	2.7518694400787354	1.463299036026001
1.0	83530000.0	83540000.0	3.0	2.4741575717926025	1.305107831954956
1.0	83570000.0	83580000.0	3.0	2.3421809673309326	1.1964151859283447
1.0	83620000.0	83630000.0	0.0	1.605188012123108	0.6341260671615601
1.0	83790000.0	83800000.0	1.0	1.4219326972961426	0.4676857888698578
1.0	83880000.0	83890000.0	0.0	1.6765352487564087	0.6969755291938782
1.0	83920000.0	83930000.0	1.0	1.7654778957366943	0.779488205909729
1.0	84010000.0	84020000.0	5.0	2.5640838146209717	1.3657894134521484
1.0	84020000.0	84030000.0	4.0	2.771923065185547	1.4514317512512207
1.0	84060000.0	84070000.0	3.0	3.436232089996338	1.7298173904418945
1.0	84080000.0	84090000.0	1.0	3.1489193439483643	1.6326820850372314
1.0	84100000.0	84110000.0	3.0	2.781247138977051	1.5095458030700684
1.0	84110000.0	84120000.0	1.0	3.4116134643554688	1.704535722732544
1.0	84180000.0	84190000.0	2.0	2.9359183311462402	1.5378835201263428
1.0	84220000.0	84230000.0	2.0	2.595792531967163	1.4017566442489624
1.0	84340000.0	84350000.0	3.0	2.167536497116089	1.1035079956054688
1.0	84450000.0	84460000.0	5.0	1.968682885169983	0.9397889375686646
1.0	84480000.0	84490000.0	1.0	2.202345132827759	1.1190522909164429
1.0	84500000.0	84510000.0	1.0	2.3492205142974854	1.2352079153060913
1.0	84530000.0	84540000.0	2.0	2.1369516849517822	1.0750207901000977
1.0	84560000.0	84570000.0	3.0	1.795445203781128	0.7952417135238647
1.0	84570000.0	84580000.0	4.0	1.7950859069824219	0.7919372320175171
1.0	84620000.0	84630000.0	4.0	1.7088935375213623	0.7211124300956726
1.0	84640000.0	84650000.0	2.0	1.7563421726226807	0.7578657865524292
1.0	84660000.0	84670000.0	3.0	1.7364161014556885	0.7422409653663635
1.0	84710000.0	84720000.0	2.0	1.8994814157485962	0.8765650987625122
1.0	84720000.0	84730000.0	3.0	1.8150548934936523	0.808005690574646
1.0	84780000.0	84790000.0	3.0	1.7899601459503174	0.7886294722557068
1.0	84840000.0	84850000.0	2.0	1.7868118286132812	0.7857816815376282
1.0	84860000.0	84870000.0	2.0	1.938372254371643	0.9106186032295227
1.0	84950000.0	84960000.0	3.0	1.7333399057388306	0.7431100606918335
1.0	84990000.0	85000000.0	2.0	1.830183982849121	0.8243659138679504
1.0	85030000.0	85040000.0	3.0	1.4676834344863892	0.5269671678543091
1.0	85100000.0	85110000.0	2.0	1.8228371143341064	0.8187055587768555
1.0	85190000.0	85200000.0	1.0	1.8597967624664307	0.8456345796585083
1.0	85220000.0	85230000.0	2.0	1.7855634689331055	0.7909186482429504
1.0	85270000.0	85280000.0	3.0	1.8959119319915771	0.8789666295051575
1.0	85310000.0	85320000.0	0.0	1.861079216003418	0.8526124954223633
1.0	85320000.0	85330000.0	2.0	1.8355646133422852	0.8297149538993835
1.0	85370000.0	85380000.0	1.0	1.9991827011108398	0.9610662460327148
1.0	85400000.0	85410000.0	2.0	1.8389393091201782	0.8357453346252441
1.0	85420000.0	85430000.0	3.0	1.9440300464630127	0.9166660308837891
1.0	85490000.0	85500000.0	2.0	2.0088109970092773	0.97015780210495
1.0	85530000.0	85540000.0	3.0	2.021691083908081	0.9766389727592468
1.0	85560000.0	85570000.0	2.0	1.937856674194336	0.9131865501403809
1.0	85620000.0	85630000.0	0.0	1.8230524063110352	0.8206083178520203
1.0	85650000.0	85660000.0	4.0	1.5980844497680664	0.6243528723716736
1.0	85670000.0	85680000.0	2.0	1.8439719676971436	0.8362555503845215
1.0	85700000.0	85710000.0	4.0	1.6934524774551392	0.7076277136802673
1.0	85740000.0	85750000.0	3.0	2.5713562965393066	2.0625908374786377
1.0	85750000.0	85760000.0	1.0	1.6704065799713135	0.6922919750213623
1.0	85790000.0	85800000.0	1.0	1.7885465621948242	0.7847927808761597
1.0	85820000.0	85830000.0	0.0	1.6460368633270264	0.6697452664375305
1.0	85880000.0	85890000.0	2.0	1.650078535079956	0.6677713990211487
1.0	85930000.0	85940000.0	2.0	1.8047689199447632	0.8109553456306458
1.0	85990000.0	86000000.0	3.0	1.8109766244888306	0.8101644515991211
1.0	86090000.0	86100000.0	2.0	1.7950184345245361	0.7946061491966248
1.0	86380000.0	86390000.0	1.0	2.9783596992492676	1.5742051601409912
1.0	86440000.0	86450000.0	2.0	2.9899070262908936	1.5626524686813354
1.0	86590000.0	86600000.0	4.0	2.5379691123962402	1.349111795425415
1.0	86710000.0	86720000.0	1.0	2.3054556846618652	1.2037750482559204
1.0	86730000.0	86740000.0	2.0	2.568553924560547	1.3545751571655273
1.0	86750000.0	86760000.0	3.0	2.4185428619384766	1.2604730129241943
1.0	86790000.0	86800000.0	2.0	1.9525941610336304	0.9295004606246948
1.0	86810000.0	86820000.0	2.0	1.9845468997955322	0.9525856971740723
1.0	86890000.0	86900000.0	4.0	1.6668708324432373	0.6870662569999695
1.0	86920000.0	86930000.0	3.0	1.8391025066375732	0.8277974128723145
1.0	86970000.0	86980000.0	1.0	1.8549808263778687	0.8431957960128784
1.0	87300000.0	87310000.0	4.0	1.9178874492645264	0.8949448466300964
1.0	87320000.0	87330000.0	2.0	1.819947600364685	0.8144134283065796
1.0	87380000.0	87390000.0	1.0	1.69590163230896	0.7567961812019348
1.0	87500000.0	87510000.0	2.0	2.129741907119751	1.0664421319961548
1.0	87590000.0	87600000.0	2.0	2.234013319015503	1.1424707174301147
1.0	87630000.0	87640000.0	2.0	2.791377067565918	1.4900343418121338
1.0	87670000.0	87680000.0	3.0	2.638671875	1.4295241832733154
1.0	87710000.0	87720000.0	0.0	2.6859548091888428	1.4507381916046143
1.0	87840000.0	87850000.0	3.0	2.723255157470703	1.458021879196167
1.0	87850000.0	87860000.0	3.0	2.685333728790283	1.4530121088027954
1.0	87900000.0	87910000.0	4.0	2.5779411792755127	1.3850171566009521
1.0	88100000.0	88110000.0	2.0	2.744483470916748	1.4520158767700195
1.0	88170000.0	88180000.0	7.0	2.7265706062316895	1.4469587802886963
1.0	88180000.0	88190000.0	4.0	2.597743511199951	1.3900995254516602
1.0	88370000.0	88380000.0	1.0	2.947721481323242	1.5468511581420898
1.0	88380000.0	88390000.0	6.0	2.834852457046509	1.4840104579925537
1.0	88400000.0	88410000.0	7.0	2.8041534423828125	1.4857360124588013
1.0	88480000.0	88490000.0	3.0	3.0597736835479736	1.5974740982055664
1.0	88530000.0	88540000.0	4.0	2.985790967941284	1.5584447383880615
1.0	88570000.0	88580000.0	2.0	3.166780948638916	1.640154480934143
1.0	88580000.0	88590000.0	2.0	3.6632370948791504	1.8175026178359985
1.0	88600000.0	88610000.0	3.0	3.3575408458709717	1.7078107595443726
1.0	88670000.0	88680000.0	3.0	3.2676162719726562	1.7072254419326782
1.0	88760000.0	88770000.0	1.0	3.1060409545898438	1.6452836990356445
1.0	88780000.0	88790000.0	2.0	3.027921438217163	1.609938621520996
1.0	88830000.0	88840000.0	1.0	3.1271679401397705	1.6183340549468994
1.0	88870000.0	88880000.0	2.0	3.1894259452819824	1.645911455154419
1.0	88890000.0	88900000.0	5.0	3.2708492279052734	1.658586859703064
1.0	88940000.0	88950000.0	3.0	3.2482573986053467	1.710471510887146
1.0	88950000.0	88960000.0	7.0	3.098666191101074	1.6550772190093994
1.0	88970000.0	88980000.0	1.0	3.048614978790283	1.6357567310333252
1.0	89000000.0	89010000.0	2.0	3.061013698577881	1.6333929300308228
1.0	89110000.0	89120000.0	1.0	2.4282431602478027	1.286775827407837
1.0	89140000.0	89150000.0	3.0	1.8658714294433594	0.8576992750167847
1.0	89220000.0	89230000.0	1.0	1.6463273763656616	0.6643834710121155
1.0	89260000.0	89270000.0	1.0	1.6034399271011353	0.6265326738357544
1.0	89330000.0	89340000.0	2.0	1.663814902305603	0.6809853315353394
1.0	89380000.0	89390000.0	3.0	1.6950321197509766	0.7041324973106384
1.0	89410000.0	89420000.0	1.0	1.7381483316421509	0.7446945905685425
1.0	89420000.0	89430000.0	4.0	1.6779811382293701	0.6930867433547974
1.0	89450000.0	89460000.0	3.0	1.574377417564392	0.4566405415534973
1.0	89470000.0	89480000.0	0.0	2.111757755279541	1.0530073642730713
1.0	89520000.0	89530000.0	2.0	2.2726073265075684	1.1761404275894165
1.0	89560000.0	89570000.0	6.0	2.2944095134735107	1.1988320350646973
1.0	89610000.0	89620000.0	2.0	2.6967661380767822	1.4630300998687744
1.0	89750000.0	89760000.0	1.0	2.0728230476379395	1.0271883010864258
1.0	89850000.0	89860000.0	2.0	1.721625566482544	0.7268635034561157
1.0	89940000.0	89950000.0	1.0	1.7981609106063843	0.7968164682388306
1.0	89970000.0	89980000.0	1.0	1.9193289279937744	0.900450587272644
1.0	90050000.0	90060000.0	1.0	1.6576915979385376	0.6762118339538574
1.0	90080000.0	90090000.0	3.0	1.6952823400497437	0.7079609632492065
1.0	90140000.0	90150000.0	1.0	1.7159122228622437	0.7266579866409302
1.0	90170000.0	90180000.0	3.0	1.7220649719238281	0.7292433381080627
1.0	90230000.0	90240000.0	0.0	1.743241310119629	0.7527672648429871
1.0	90270000.0	90280000.0	2.0	1.6230881214141846	0.6463128924369812
1.0	90310000.0	90320000.0	4.0	1.545968770980835	0.579014241695404
1.0	90350000.0	90360000.0	3.0	1.5365495681762695	0.5705259442329407
1.0	90360000.0	90370000.0	1.0	1.5440447330474854	0.5783196687698364
1.0	90410000.0	90420000.0	1.0	1.717542052268982	0.7303141355514526
1.0	90450000.0	90460000.0	2.0	1.6671663522720337	0.690420925617218
1.0	90470000.0	90480000.0	2.0	1.6664373874664307	0.6833924651145935
1.0	90530000.0	90540000.0	1.0	1.9338756799697876	0.908726692199707
1.0	90550000.0	90560000.0	3.0	2.31154203414917	1.209923267364502
1.0	90600000.0	90610000.0	3.0	2.142486095428467	1.0796101093292236
1.0	90850000.0	90860000.0	3.0	2.7794699668884277	1.4975706338882446
1.0	90960000.0	90970000.0	0.0	3.5835120677948	1.7818539142608643
1.0	91030000.0	91040000.0	4.0	3.4412758350372314	1.7514864206314087
1.0	91070000.0	91080000.0	4.0	3.5878498554229736	1.7979940176010132
1.0	91080000.0	91090000.0	4.0	3.571807384490967	1.791661262512207
1.0	91130000.0	91140000.0	5.0	3.6271564960479736	1.7984241247177124
1.0	91200000.0	91210000.0	2.0	3.3848071098327637	1.7459867000579834
1.0	91330000.0	91340000.0	2.0	2.7361502647399902	1.4619770050048828
1.0	91340000.0	91350000.0	2.0	2.6890645027160645	1.409631371498108
1.0	91400000.0	91410000.0	1.0	1.9434067010879517	0.9142805933952332
1.0	91410000.0	91420000.0	2.0	2.010932207107544	0.9724742770195007
1.0	91440000.0	91450000.0	1.0	1.9275472164154053	0.9004708528518677
1.0	91450000.0	91460000.0	2.0	1.8038616180419922	0.8056910634040833
1.0	91500000.0	91510000.0	5.0	2.4444613456726074	1.2927032709121704
1.0	91580000.0	91590000.0	1.0	3.2870571613311768	1.6786298751831055
1.0	91730000.0	91740000.0	3.0	3.784728527069092	1.842166543006897
1.0	91790000.0	91800000.0	3.0	3.9446845054626465	1.8861926794052124
1.0	91920000.0	91930000.0	4.0	2.3907053470611572	1.2581334114074707
1.0	91950000.0	91960000.0	3.0	2.599540948867798	1.381269931793213
1.0	91960000.0	91970000.0	1.0	2.2831578254699707	1.1626337766647339
1.0	92010000.0	92020000.0	2.0	2.323331832885742	1.2046350240707397
1.0	92060000.0	92070000.0	2.0	2.5884757041931152	1.3926397562026978
1.0	92070000.0	92080000.0	8.0	2.233198642730713	1.1473286151885986
1.0	92140000.0	92150000.0	3.0	2.441349506378174	1.2977993488311768
1.0	92260000.0	92270000.0	1.0	1.9634584188461304	0.9325300455093384
1.0	92330000.0	92340000.0	1.0	2.072382926940918	1.0173213481903076
1.0	92440000.0	92450000.0	2.0	2.805934190750122	1.5261027812957764
1.0	92470000.0	92480000.0	4.0	2.6950786113739014	1.4588024616241455
1.0	92490000.0	92500000.0	3.0	2.606199026107788	1.4049384593963623
1.0	92510000.0	92520000.0	2.0	2.7039742469787598	1.4617342948913574
1.0	92540000.0	92550000.0	1.0	2.1826913356781006	1.1112836599349976
1.0	92610000.0	92620000.0	1.0	2.191185474395752	1.1057682037353516
1.0	92650000.0	92660000.0	3.0	2.2641563415527344	1.1777266263961792
1.0	92660000.0	92670000.0	2.0	2.36405611038208	1.2464845180511475
1.0	92690000.0	92700000.0	4.0	2.175687789916992	1.1045955419540405
1.0	92750000.0	92760000.0	3.0	1.8311212062835693	0.8268572092056274
1.0	92790000.0	92800000.0	0.0	1.9495331048965454	0.9223465919494629
1.0	92800000.0	92810000.0	1.0	1.9577690362930298	0.9275862574577332
1.0	92820000.0	92830000.0	0.0	1.9185926914215088	0.8970339894294739
1.0	92880000.0	92890000.0	6.0	2.124811887741089	1.0669090747833252
1.0	92920000.0	92930000.0	3.0	2.0531628131866455	1.0010132789611816
1.0	92970000.0	92980000.0	3.0	1.9323673248291016	0.9058449864387512
1.0	92980000.0	92990000.0	5.0	1.7707960605621338	0.7751879692077637
1.0	93030000.0	93040000.0	2.0	1.7353538274765015	0.7448089718818665
1.0	93060000.0	93070000.0	1.0	1.7290980815887451	0.7415920495986938
1.0	93190000.0	93200000.0	1.0	1.6095902919769287	0.6357480883598328
1.0	93280000.0	93290000.0	2.0	1.617203950881958	0.6427399516105652
1.0	93320000.0	93330000.0	1.0	1.6454665660858154	0.6672040820121765
1.0	93370000.0	93380000.0	1.0	1.5302629470825195	0.5673580169677734
1.0	93420000.0	93430000.0	1.0	1.9945650100708008	0.7462190985679626
1.0	93500000.0	93510000.0	5.0	2.011486768722534	0.9702208638191223
1.0	93670000.0	93680000.0	1.0	1.7209829092025757	0.7343699336051941
1.0	93840000.0	93850000.0	1.0	1.788156270980835	0.7885975241661072
1.0	93860000.0	93870000.0	1.0	1.7446399927139282	0.7557120323181152
1.0	93890000.0	93900000.0	4.0	1.7605053186416626	0.7692513465881348
1.0	93920000.0	93930000.0	2.0	1.583632230758667	0.6182053685188293
1.0	93940000.0	93950000.0	0.0	1.713545560836792	0.7280932664871216
1.0	93950000.0	93960000.0	2.0	1.597705602645874	0.62747722864151
1.0	94030000.0	94040000.0	0.0	1.7319004535675049	0.7438996434211731
1.0	94090000.0	94100000.0	1.0	1.5789520740509033	0.6145423650741577
1.0	94100000.0	94110000.0	0.0	1.7657146453857422	0.7740057110786438
1.0	94120000.0	94130000.0	0.0	1.7272043228149414	0.7438552379608154
1.0	94190000.0	94200000.0	0.0	1.6783899068832397	0.7004400491714478
1.0	94270000.0	94280000.0	2.0	1.622643232345581	0.650886058807373
1.0	94280000.0	94290000.0	2.0	1.7341171503067017	0.7490699887275696
1.0	94290000.0	94300000.0	1.0	1.887473702430725	0.8754254579544067
1.0	94450000.0	94460000.0	5.0	1.892820119857788	0.8838440775871277
1.0	94560000.0	94570000.0	1.0	2.3754308223724365	1.2524936199188232
1.0	94640000.0	94650000.0	2.0	2.008928060531616	0.9706516265869141
1.0	94680000.0	94690000.0	2.0	1.9742542505264282	0.9427269101142883
1.0	94690000.0	94700000.0	2.0	1.9496257305145264	0.9242528676986694
1.0	94700000.0	94710000.0	2.0	2.0575785636901855	1.0107276439666748
1.0	94730000.0	94740000.0	2.0	2.028369426727295	0.9871492385864258
1.0	94770000.0	94780000.0	5.0	2.025608539581299	0.9817813634872437
1.0	94820000.0	94830000.0	3.0	2.1598751544952393	1.0784403085708618
1.0	94950000.0	94960000.0	2.0	1.5810704231262207	0.6133818626403809
1.0	95000000.0	95010000.0	1.0	1.7973558902740479	0.7598927021026611
1.0	95080000.0	95090000.0	3.0	1.8157987594604492	0.8173602819442749
1.0	95100000.0	95110000.0	2.0	1.7968212366104126	0.7994913458824158
1.0	95190000.0	95200000.0	2.0	1.766034483909607	0.772611141204834
1.0	95210000.0	95220000.0	1.0	1.8134934902191162	0.8096935153007507
1.0	95260000.0	95270000.0	1.0	1.7668653726577759	0.7750345468521118
1.0	95270000.0	95280000.0	4.0	1.7303123474121094	0.74296635389328
1.0	95290000.0	95300000.0	2.0	1.7690212726593018	0.7767335772514343
1.0	95360000.0	95370000.0	2.0	1.7909924983978271	0.7962952256202698
1.0	95380000.0	95390000.0	3.0	1.7787030935287476	0.7867209315299988
1.0	95430000.0	95440000.0	3.0	1.859555959701538	0.8471523523330688
1.0	95470000.0	95480000.0	4.0	1.9414856433868408	0.9150651097297668
1.0	95500000.0	95510000.0	1.0	1.9477424621582031	0.9253135919570923
1.0	95630000.0	95640000.0	1.0	2.0162856578826904	0.9717272520065308
1.0	95640000.0	95650000.0	3.0	2.036741256713867	0.9870999455451965
1.0	95770000.0	95780000.0	3.0	2.699394702911377	1.461140513420105
1.0	95860000.0	95870000.0	8.0	3.320937395095825	1.6784512996673584
1.0	95930000.0	95940000.0	4.0	3.8879387378692627	1.8800287246704102
1.0	95980000.0	95990000.0	3.0	3.475534439086914	1.744357705116272
1.0	96030000.0	96040000.0	5.0	3.613603115081787	1.783097505569458
1.0	96080000.0	96090000.0	1.0	3.366938829421997	1.689037561416626
1.0	96160000.0	96170000.0	4.0	2.904043674468994	1.4821068048477173
1.0	96170000.0	96180000.0	0.0	2.920809507369995	1.502789855003357
1.0	96200000.0	96210000.0	3.0	2.823335647583008	1.4827306270599365
1.0	96220000.0	96230000.0	2.0	3.189014196395874	1.6076295375823975
1.0	96280000.0	96290000.0	3.0	3.1451034545898438	1.603931188583374
1.0	96290000.0	96300000.0	3.0	3.307842969894409	1.6708650588989258
1.0	96310000.0	96320000.0	3.0	3.542437791824341	1.7454391717910767
1.0	96330000.0	96340000.0	4.0	3.1534323692321777	1.6198194026947021
1.0	96350000.0	96360000.0	1.0	3.673194408416748	1.8072216510772705
1.0	96360000.0	96370000.0	6.0	3.3527469635009766	1.6910289525985718
1.0	96380000.0	96390000.0	3.0	3.1284172534942627	1.628304123878479
1.0	96400000.0	96410000.0	2.0	3.5347182750701904	1.7541366815567017
1.0	96470000.0	96480000.0	2.0	3.268916368484497	1.664987564086914
1.0	96500000.0	96510000.0	3.0	3.204561233520508	1.6445090770721436
1.0	96560000.0	96570000.0	1.0	3.2660655975341797	1.6590534448623657
1.0	96570000.0	96580000.0	0.0	3.6020355224609375	1.7699636220932007
1.0	96580000.0	96590000.0	3.0	3.0283305644989014	1.5800552368164062
1.0	96620000.0	96630000.0	2.0	3.304490327835083	1.6645408868789673
1.0	96710000.0	96720000.0	1.0	2.5267441272735596	1.3537944555282593
1.0	96720000.0	96730000.0	1.0	2.6480860710144043	1.422743797302246
1.0	96850000.0	96860000.0	6.0	2.8684210777282715	1.4921188354492188
1.0	96880000.0	96890000.0	3.0	2.7206220626831055	1.4725860357284546
1.0	96890000.0	96900000.0	4.0	2.765472650527954	1.4704278707504272
1.0	96910000.0	96920000.0	5.0	2.8061647415161133	1.471959114074707
1.0	96950000.0	96960000.0	3.0	3.0198974609375	1.6044788360595703
1.0	96970000.0	96980000.0	6.0	2.815457820892334	1.4983819723129272
1.0	96990000.0	97000000.0	2.0	3.1350741386413574	1.6201982498168945
1.0	97020000.0	97030000.0	7.0	2.782381296157837	1.4571624994277954
1.0	97110000.0	97120000.0	1.0	2.47414231300354	1.3201324939727783
1.0	97160000.0	97170000.0	4.0	2.479687452316284	1.313525676727295
1.0	97200000.0	97210000.0	1.0	1.9680591821670532	0.932568371295929
1.0	97250000.0	97260000.0	3.0	2.1823477745056152	1.099463701248169
1.0	97260000.0	97270000.0	4.0	2.234477996826172	1.1426925659179688
1.0	97310000.0	97320000.0	5.0	2.73119854927063	1.4834140539169312
1.0	97360000.0	97370000.0	5.0	3.1510322093963623	1.6612297296524048
1.0	97380000.0	97390000.0	1.0	3.279109477996826	1.689911127090454
1.0	97440000.0	97450000.0	2.0	3.283499240875244	1.7215421199798584
1.0	97520000.0	97530000.0	4.0	3.4347290992736816	1.7431904077529907
1.0	97550000.0	97560000.0	5.0	2.6801185607910156	1.4446691274642944
1.0	97690000.0	97700000.0	6.0	2.8757412433624268	1.5406029224395752
1.0	97710000.0	97720000.0	3.0	3.075821876525879	1.6449000835418701
1.0	97730000.0	97740000.0	3.0	3.372939348220825	1.750611662864685
1.0	97740000.0	97750000.0	5.0	3.1811065673828125	1.668177843093872
1.0	97800000.0	97810000.0	4.0	3.6889705657958984	1.833902359008789
1.0	97980000.0	97990000.0	2.0	4.277157783508301	1.9906871318817139
1.0	97990000.0	98000000.0	7.0	3.9883480072021484	1.9228203296661377
1.0	98300000.0	98310000.0	1.0	2.4831061363220215	1.321414589881897
1.0	98330000.0	98340000.0	2.0	2.5774683952331543	1.3859665393829346
1.0	98350000.0	98360000.0	2.0	2.704258441925049	1.4642248153686523
1.0	98390000.0	98400000.0	10.0	2.4721436500549316	1.3122222423553467
1.0	98490000.0	98500000.0	1.0	3.4712631702423096	1.8044908046722412
1.0	98500000.0	98510000.0	4.0	3.2341835498809814	1.7120027542114258
1.0	98540000.0	98550000.0	1.0	3.5722498893737793	1.8137009143829346
1.0	98640000.0	98650000.0	3.0	3.6168735027313232	1.8308913707733154
1.0	98660000.0	98670000.0	2.0	4.108140468597412	1.9302444458007812
1.0	98680000.0	98690000.0	4.0	3.6579062938690186	1.8159853219985962
1.0	98690000.0	98700000.0	4.0	3.664309024810791	1.8059927225112915
1.0	98720000.0	98730000.0	4.0	3.1501569747924805	1.6557821035385132
1.0	98760000.0	98770000.0	3.0	3.1662261486053467	1.6693435907363892
1.0	98790000.0	98800000.0	2.0	3.2331252098083496	1.7371450662612915
1.0	98870000.0	98880000.0	4.0	2.7569527626037598	1.4868175983428955
1.0	98940000.0	98950000.0	3.0	3.6027302742004395	1.8035533428192139
1.0	98950000.0	98960000.0	3.0	3.956160068511963	1.8921207189559937
1.0	98980000.0	98990000.0	6.0	3.8350822925567627	1.85732102394104
1.0	99110000.0	99120000.0	4.0	3.8091940879821777	1.8506152629852295
1.0	99130000.0	99140000.0	5.0	2.7381954193115234	1.4806246757507324
1.0	99150000.0	99160000.0	1.0	2.6575632095336914	1.4282357692718506
1.0	99190000.0	99200000.0	4.0	2.9996743202209473	1.6005403995513916
1.0	99210000.0	99220000.0	3.0	2.9144840240478516	1.5808899402618408
1.0	99240000.0	99250000.0	3.0	3.7473621368408203	1.851829171180725
1.0	99270000.0	99280000.0	6.0	3.555222749710083	1.8095128536224365
1.0	99310000.0	99320000.0	6.0	3.84436297416687	1.8628219366073608
1.0	99320000.0	99330000.0	3.0	3.8151111602783203	1.8615232706069946
1.0	99400000.0	99410000.0	2.0	3.7504966259002686	1.8707348108291626
1.0	99440000.0	99450000.0	4.0	3.828326463699341	1.9018828868865967
1.0	99510000.0	99520000.0	7.0	4.28953218460083	1.9946346282958984
1.0	99530000.0	99540000.0	5.0	4.325791358947754	2.0068604946136475
1.0	99570000.0	99580000.0	5.0	3.9743099212646484	1.9360088109970093
1.0	99610000.0	99620000.0	7.0	4.215052127838135	1.9687821865081787
1.0	99670000.0	99680000.0	6.0	3.2532641887664795	1.7103627920150757
1.0	99720000.0	99730000.0	3.0	3.19789981842041	1.6760914325714111
1.0	99740000.0	99750000.0	5.0	2.824733257293701	1.4932782649993896
1.0	99780000.0	99790000.0	2.0	2.6741068363189697	1.4213426113128662
1.0	99820000.0	99830000.0	3.0	2.55460262298584	1.3743969202041626
1.0	99830000.0	99840000.0	0.0	2.6328253746032715	1.4243088960647583
1.0	99860000.0	99870000.0	2.0	1.9729989767074585	0.9482925534248352
1.0	99930000.0	99940000.0	0.0	2.3188538551330566	1.208013892173767
1.0	100060000.0	100070000.0	1.0	2.159287214279175	1.0930356979370117
1.0	100090000.0	100100000.0	2.0	2.089174270629883	1.0321766138076782
1.0	100210000.0	100220000.0	1.0	1.7114765644073486	0.7280352115631104
1.0	100240000.0	100250000.0	0.0	1.9850432872772217	0.9559897184371948
1.0	100280000.0	100290000.0	2.0	1.678079605102539	0.6984972953796387
1.0	100290000.0	100300000.0	1.0	1.9168943166732788	0.899167537689209
1.0	100300000.0	100310000.0	3.0	1.6909252405166626	0.7084670662879944
1.0	100380000.0	100390000.0	0.0	1.8013908863067627	0.8034641146659851
1.0	100460000.0	100470000.0	0.0	1.6632261276245117	0.6860698461532593
1.0	100510000.0	100520000.0	2.0	1.6996371746063232	0.7162020802497864
1.0	100600000.0	100610000.0	2.0	1.7006915807724	0.7134965062141418
1.0	100680000.0	100690000.0	3.0	1.8495591878890991	0.840778648853302
1.0	100700000.0	100710000.0	0.0	1.8992822170257568	0.882452666759491
1.0	100750000.0	100760000.0	1.0	1.9174830913543701	0.893642246723175
1.0	100820000.0	100830000.0	1.0	1.8822271823883057	0.8670427203178406
1.0	100880000.0	100890000.0	0.0	1.7762304544448853	0.7727194428443909
1.0	100900000.0	100910000.0	3.0	1.8493438959121704	0.838483989238739
1.0	100980000.0	100990000.0	0.0	1.8796465396881104	0.8641106486320496
1.0	101070000.0	101080000.0	2.0	2.5314953327178955	1.3603538274765015
1.0	101200000.0	101210000.0	5.0	3.014650821685791	1.599078893661499
1.0	101230000.0	101240000.0	8.0	2.793419122695923	1.4826090335845947
1.0	101240000.0	101250000.0	4.0	2.902261734008789	1.5334361791610718
1.0	101250000.0	101260000.0	4.0	2.772132396697998	1.479719638824463
1.0	101300000.0	101310000.0	0.0	2.6620171070098877	1.4360448122024536
1.0	101350000.0	101360000.0	2.0	1.8288652896881104	0.826458752155304
1.0	101390000.0	101400000.0	3.0	1.7158572673797607	0.7239087820053101
1.0	101460000.0	101470000.0	0.0	1.7003679275512695	0.7143883109092712
1.0	101470000.0	101480000.0	0.0	1.7171179056167603	0.7307711839675903
1.0	101510000.0	101520000.0	2.0	1.9999513626098633	0.9680096507072449
1.0	101530000.0	101540000.0	1.0	2.160391330718994	1.0996507406234741
1.0	101550000.0	101560000.0	0.0	2.266484498977661	1.168866753578186
1.0	101580000.0	101590000.0	4.0	2.586589813232422	1.3925155401229858
1.0	101600000.0	101610000.0	6.0	2.4173567295074463	1.2735776901245117
1.0	101620000.0	101630000.0	3.0	2.783608913421631	1.5099449157714844
1.0	101640000.0	101650000.0	6.0	2.87335205078125	1.5613107681274414
1.0	101650000.0	101660000.0	7.0	2.7558364868164062	1.4903384447097778
1.0	101710000.0	101720000.0	4.0	2.9401941299438477	1.5969804525375366
1.0	101790000.0	101800000.0	6.0	3.7632949352264404	1.8845336437225342
1.0	101900000.0	101910000.0	9.0	4.832383632659912	2.1346778869628906
1.0	101910000.0	101920000.0	11.0	5.449548721313477	2.1727778911590576
1.0	101920000.0	101930000.0	4.0	5.854235649108887	2.2231173515319824
1.0	101950000.0	101960000.0	6.0	5.348330974578857	2.199174165725708
1.0	101960000.0	101970000.0	5.0	5.850194931030273	2.2265288829803467
1.0	101980000.0	101990000.0	7.0	5.97292423248291	2.2302963733673096
1.0	102150000.0	102160000.0	3.0	6.6150689125061035	2.2610831260681152
1.0	102180000.0	102190000.0	4.0	6.593080043792725	2.254406452178955
1.0	102190000.0	102200000.0	12.0	6.136024475097656	2.2293903827667236
1.0	102200000.0	102210000.0	11.0	5.633007049560547	2.2067580223083496
1.0	102330000.0	102340000.0	7.0	6.835923194885254	2.279101848602295
1.0	102360000.0	102370000.0	8.0	6.7844977378845215	2.2652125358581543
1.0	102390000.0	102400000.0	10.0	7.0984039306640625	2.2869598865509033
1.0	102400000.0	102410000.0	6.0	7.6539812088012695	2.3178510665893555
1.0	102440000.0	102450000.0	7.0	7.3209991455078125	2.2966742515563965
1.0	102460000.0	102470000.0	6.0	7.308663845062256	2.294929027557373
1.0	102480000.0	102490000.0	8.0	6.736269950866699	2.2687525749206543
1.0	102530000.0	102540000.0	7.0	6.730495452880859	2.278573513031006
1.0	102550000.0	102560000.0	10.0	6.744436740875244	2.265638828277588
1.0	102580000.0	102590000.0	4.0	7.190921783447266	2.2888054847717285
1.0	102670000.0	102680000.0	9.0	6.503849029541016	2.24699068069458
1.0	102690000.0	102700000.0	9.0	6.78537130355835	2.2666726112365723
1.0	102720000.0	102730000.0	1.0	7.016426086425781	2.278266668319702
1.0	102750000.0	102760000.0	9.0	7.234301567077637	2.289276123046875
1.0	102770000.0	102780000.0	0.0	7.198856353759766	2.2988972663879395
1.0	102790000.0	102800000.0	7.0	7.184562683105469	2.2908811569213867
1.0	102940000.0	102950000.0	4.0	6.815260887145996	2.282949686050415
1.0	102950000.0	102960000.0	9.0	6.824285984039307	2.2681186199188232
1.0	102960000.0	102970000.0	10.0	6.733670234680176	2.2638986110687256
1.0	102980000.0	102990000.0	10.0	6.728335380554199	2.258547782897949
1.0	103030000.0	103040000.0	9.0	6.745024681091309	2.263794183731079
1.0	103040000.0	103050000.0	9.0	6.740010738372803	2.272444248199463
1.0	103080000.0	103090000.0	6.0	7.643490791320801	2.3169753551483154
1.0	103090000.0	103100000.0	2.0	7.472718715667725	2.3121495246887207
1.0	103140000.0	103150000.0	9.0	7.507874488830566	2.312499761581421
1.0	103220000.0	103230000.0	5.0	8.169363021850586	2.3550803661346436
1.0	103230000.0	103240000.0	7.0	8.002424240112305	2.3416619300842285
1.0	103250000.0	103260000.0	12.0	7.635144233703613	2.320523977279663
1.0	103310000.0	103320000.0	11.0	7.030200004577637	2.277583360671997
1.0	103350000.0	103360000.0	11.0	6.358592510223389	2.2482240200042725
1.0	103380000.0	103390000.0	8.0	6.5665106773376465	2.258178234100342
1.0	103420000.0	103430000.0	9.0	6.204257011413574	2.230900526046753
1.0	103460000.0	103470000.0	10.0	6.16678524017334	2.2277984619140625
1.0	103470000.0	103480000.0	7.0	6.078915596008301	2.230513095855713
1.0	103480000.0	103490000.0	3.0	5.738080978393555	2.21732497215271
1.0	103500000.0	103510000.0	4.0	6.195091247558594	2.243692398071289
1.0	103530000.0	103540000.0	9.0	6.2914204597473145	2.2440266609191895
1.0	103600000.0	103610000.0	8.0	6.864997863769531	2.27886700630188
[truncated: 47,571 more rows]
