# Supplementary material for: Genome-wide mapping of somatic mutation rates uncovers drivers of cancer
Source: Nat Biotechnol. 2022 Jun 20;40(11):1634–43. doi: 10.1038/s41587-022-01353-8 (PMC9646522; doi:10.1038/s41587-022-01353-8)
Supplement: Supplementary file 4 — Regions and model predictions for each fold of each cancer for which a deep learning model was trained. Regions that were filtered are also listed along with their respective model predictions. [file 41587_2022_1353_MOESM4_ESM.zip › kfold_results/Sarcoma_tumors/fold_1.txt]

CHROM	START	END	Y_TRUE	Y_PRED	STD
1.0	790000.0	800000.0	0.0	0.7928621768951416	0.824375331401825
1.0	830000.0	840000.0	2.0	1.0429023504257202	1.0512913465499878
1.0	840000.0	850000.0	1.0	0.9154983758926392	0.9913032650947571
1.0	860000.0	870000.0	2.0	1.0435353517532349	1.0515857934951782
1.0	870000.0	880000.0	2.0	0.9892643690109253	1.0261709690093994
1.0	940000.0	950000.0	0.0	0.8551643490791321	0.8585036993026733
1.0	960000.0	970000.0	1.0	0.8825236558914185	0.9304600954055786
1.0	1020000.0	1030000.0	2.0	0.9211119413375854	0.9939687848091125
1.0	1040000.0	1050000.0	1.0	0.9439412355422974	1.0047879219055176
1.0	1050000.0	1060000.0	0.0	0.8902667164802551	0.8767140507698059
1.0	1070000.0	1080000.0	2.0	1.2624973058700562	1.1517271995544434
1.0	1100000.0	1110000.0	0.0	1.3626508712768555	1.19613516330719
1.0	1130000.0	1140000.0	2.0	1.1860662698745728	1.1172350645065308
1.0	1180000.0	1190000.0	1.0	1.0544788837432861	1.0566846132278442
1.0	1200000.0	1210000.0	2.0	0.7229324579238892	1.118742823600769
1.0	1230000.0	1240000.0	1.0	0.881508469581604	0.9751259684562683
1.0	1280000.0	1290000.0	0.0	0.8335219621658325	1.0773541927337646
1.0	1320000.0	1330000.0	2.0	0.7442883253097534	0.8715673685073853
1.0	1340000.0	1350000.0	1.0	0.9013160467147827	1.2101619243621826
1.0	1370000.0	1380000.0	1.0	0.7589706778526306	0.7824535369873047
1.0	1560000.0	1570000.0	1.0	0.6839481592178345	0.8286893963813782
1.0	1790000.0	1800000.0	0.0	0.675521194934845	0.7655819058418274
1.0	1830000.0	1840000.0	0.0	0.7337851524353027	0.7644615173339844
1.0	1870000.0	1880000.0	1.0	0.9308969378471375	0.9986099004745483
1.0	1890000.0	1900000.0	2.0	1.0453884601593018	1.052451252937317
1.0	1990000.0	2000000.0	2.0	1.1213243007659912	1.0876219272613525
1.0	2010000.0	2020000.0	0.0	1.131027102470398	1.0920826196670532
1.0	2040000.0	2050000.0	0.0	1.1290804147720337	1.0911881923675537
1.0	2170000.0	2180000.0	1.0	0.741274356842041	0.8438776731491089
1.0	2210000.0	2220000.0	0.0	0.8170038461685181	0.903404712677002
1.0	2220000.0	2230000.0	1.0	0.7997786402702332	0.9360030889511108
1.0	2240000.0	2250000.0	0.0	0.8610895872116089	0.9653790593147278
1.0	2350000.0	2360000.0	0.0	1.4313325881958008	1.2260587215423584
1.0	2370000.0	2380000.0	3.0	1.0560977458953857	1.057437539100647
1.0	2400000.0	2410000.0	0.0	0.9869691729545593	1.0250921249389648
1.0	2410000.0	2420000.0	1.0	0.9775009155273438	1.0206345319747925
1.0	2460000.0	2470000.0	1.0	1.0152209997177124	1.0383540391921997
1.0	2470000.0	2480000.0	0.0	0.9681428074836731	1.0162222385406494
1.0	2490000.0	2500000.0	0.0	0.9166132807731628	0.9918330907821655
1.0	2500000.0	2510000.0	1.0	0.9377082586288452	1.001837968826294
1.0	2560000.0	2570000.0	3.0	1.0335508584976196	1.046926736831665
1.0	2700000.0	2710000.0	2.0	1.5192592144012451	1.2637362480163574
1.0	2770000.0	2780000.0	1.0	1.6048179864883423	1.2997186183929443
1.0	2790000.0	2800000.0	2.0	1.681774377822876	1.331515908241272
1.0	2920000.0	2930000.0	1.0	1.6430288553237915	1.315573811531067
1.0	2980000.0	2990000.0	1.0	1.4527335166931152	1.2352948188781738
1.0	2990000.0	3000000.0	1.0	1.5664513111114502	1.2836660146713257
1.0	3000000.0	3010000.0	1.0	1.6469013690948486	1.3171734809875488
1.0	3020000.0	3030000.0	3.0	1.516997218132019	1.2627757787704468
1.0	3050000.0	3060000.0	0.0	1.4229353666305542	1.2224241495132446
1.0	3080000.0	3090000.0	2.0	1.063747763633728	1.0609958171844482
1.0	3110000.0	3120000.0	2.0	1.7392959594726562	1.354934811592102
1.0	3360000.0	3370000.0	0.0	1.496692180633545	1.2541329860687256
1.0	3390000.0	3400000.0	2.0	1.2734405994415283	1.1566232442855835
1.0	3410000.0	3420000.0	4.0	1.1995197534561157	1.1233437061309814
1.0	3440000.0	3450000.0	1.0	1.0671073198318481	1.0625571012496948
1.0	3540000.0	3550000.0	1.0	0.7380717992782593	0.9564827680587769
1.0	3600000.0	3610000.0	2.0	1.1215265989303589	1.0877150297164917
1.0	3640000.0	3650000.0	1.0	1.1279871463775635	1.0906858444213867
1.0	3720000.0	3730000.0	2.0	0.9621755480766296	1.0134069919586182
1.0	3770000.0	3780000.0	0.0	0.8510439991950989	1.1011316776275635
1.0	4020000.0	4030000.0	2.0	1.30459725856781	1.1705048084259033
1.0	4150000.0	4160000.0	4.0	1.6324913501739502	1.3112142086029053
1.0	4260000.0	4270000.0	2.0	1.8281543254852295	1.390539526939392
1.0	4340000.0	4350000.0	1.0	1.9963312149047852	1.4560672044754028
1.0	4350000.0	4360000.0	1.0	2.1509838104248047	1.5142638683319092
1.0	4390000.0	4400000.0	0.0	2.0975840091705322	1.494386076927185
1.0	4400000.0	4410000.0	3.0	2.075969696044922	1.4862757921218872
1.0	4460000.0	4470000.0	4.0	2.375220775604248	1.5953423976898193
1.0	4470000.0	4480000.0	3.0	2.3451151847839355	1.584674596786499
1.0	4480000.0	4490000.0	2.0	2.245060682296753	1.5487416982650757
1.0	4570000.0	4580000.0	0.0	2.199979066848755	1.5323050022125244
1.0	4610000.0	4620000.0	4.0	2.522963762283325	1.6467612981796265
1.0	4630000.0	4640000.0	6.0	2.4460630416870117	1.6201884746551514
1.0	4690000.0	4700000.0	3.0	2.1479179859161377	1.513128399848938
1.0	4750000.0	4760000.0	2.0	1.9384266138076782	1.4337756633758545
1.0	4810000.0	4820000.0	4.0	1.7775405645370483	1.3703444004058838
1.0	4960000.0	4970000.0	1.0	2.1378016471862793	1.5093774795532227
1.0	4970000.0	4980000.0	2.0	2.1110758781433105	1.4994298219680786
1.0	4980000.0	4990000.0	4.0	2.1044342517852783	1.496948480606079
1.0	5020000.0	5030000.0	1.0	2.063443899154663	1.4815587997436523
1.0	5080000.0	5090000.0	5.0	2.251765012741089	1.5511726140975952
1.0	5220000.0	5230000.0	1.0	2.4440555572509766	1.619489312171936
1.0	5230000.0	5240000.0	3.0	2.2636945247650146	1.555490255355835
1.0	5290000.0	5300000.0	4.0	2.2905752658843994	1.565179467201233
1.0	5310000.0	5320000.0	2.0	2.338886022567749	1.582458734512329
1.0	5350000.0	5360000.0	2.0	2.144606828689575	1.511901617050171
1.0	5360000.0	5370000.0	3.0	2.337218761444092	1.5818655490875244
1.0	5420000.0	5430000.0	2.0	2.0523087978363037	1.4773552417755127
1.0	5480000.0	5490000.0	3.0	1.7355098724365234	1.3534027338027954
1.0	5490000.0	5500000.0	1.0	1.9694983959197998	1.4457725286483765
1.0	5530000.0	5540000.0	2.0	1.720680832862854	1.3473888635635376
1.0	5540000.0	5550000.0	1.0	1.7075564861297607	1.3420493602752686
1.0	5550000.0	5560000.0	1.0	1.6126846075057983	1.302993893623352
1.0	5560000.0	5570000.0	4.0	1.4195705652236938	1.2209651470184326
1.0	5640000.0	5650000.0	3.0	1.8746376037597656	1.4088919162750244
1.0	5650000.0	5660000.0	1.0	1.826245665550232	1.3897820711135864
1.0	5690000.0	5700000.0	4.0	1.5025513172149658	1.2566312551498413
1.0	5740000.0	5750000.0	1.0	1.506658911705017	1.2583805322647095
1.0	5890000.0	5900000.0	5.0	1.53318190574646	1.269636869430542
1.0	6000000.0	6010000.0	9.0	0.8669607043266296	0.9399594068527222
1.0	6080000.0	6090000.0	0.0	1.6956825256347656	1.337205171585083
1.0	6120000.0	6130000.0	0.0	1.3616015911102295	1.1956743001937866
1.0	6130000.0	6140000.0	1.0	1.2746511697769165	1.157164454460144
1.0	6170000.0	6180000.0	3.0	1.4854013919830322	1.249311923980713
1.0	6210000.0	6220000.0	1.0	1.351897120475769	1.191410779953003
1.0	6280000.0	6290000.0	0.0	0.5991609692573547	0.6279152631759644
1.0	6320000.0	6330000.0	1.0	0.5916656255722046	0.6174577474594116
1.0	6350000.0	6360000.0	0.0	0.646135687828064	0.8020221590995789
1.0	6370000.0	6380000.0	0.0	0.595862090587616	0.6276298761367798
1.0	6430000.0	6440000.0	2.0	0.6582602262496948	0.824505627155304
1.0	6440000.0	6450000.0	0.0	0.7364751696586609	0.7642335295677185
1.0	6470000.0	6480000.0	0.0	0.9728429913520813	1.0184388160705566
1.0	6530000.0	6540000.0	0.0	0.7684273719787598	0.8063004612922668
1.0	6560000.0	6570000.0	0.0	0.7837427258491516	0.8087763786315918
1.0	6580000.0	6590000.0	0.0	0.6237164735794067	0.7788011431694031
1.0	6780000.0	6790000.0	0.0	0.8033123016357422	0.8412108421325684
1.0	6790000.0	6800000.0	1.0	0.8342806100845337	0.8693656921386719
1.0	6890000.0	6900000.0	0.0	0.5877140164375305	0.6080343127250671
1.0	6930000.0	6940000.0	0.0	0.5855771899223328	0.6030741930007935
1.0	6990000.0	7000000.0	0.0	0.8720413446426392	0.9242280125617981
1.0	7020000.0	7030000.0	1.0	0.7648884057998657	0.7919853925704956
1.0	7030000.0	7040000.0	0.0	0.9625616073608398	1.013589859008789
1.0	7070000.0	7080000.0	0.0	1.1927953958511353	1.12029230594635
1.0	7130000.0	7140000.0	2.0	1.1665422916412354	1.108341932296753
1.0	7140000.0	7150000.0	0.0	1.3856719732284546	1.206213355064392
1.0	7200000.0	7210000.0	3.0	1.1079957485198975	1.081482172012329
1.0	7220000.0	7230000.0	2.0	1.3266960382461548	1.1802968978881836
1.0	7330000.0	7340000.0	4.0	1.1266499757766724	1.0900717973709106
1.0	7360000.0	7370000.0	1.0	1.043906807899475	1.0517590045928955
1.0	7400000.0	7410000.0	0.0	1.102312684059143	1.0788599252700806
1.0	7640000.0	7650000.0	1.0	1.152316689491272	1.101841688156128
1.0	7710000.0	7720000.0	1.0	1.0637638568878174	1.0610032081604004
1.0	7740000.0	7750000.0	1.0	0.8557720184326172	1.0380629301071167
1.0	7870000.0	7880000.0	0.0	0.7570210099220276	0.831630527973175
1.0	7890000.0	7900000.0	1.0	0.7102295160293579	0.7718096971511841
1.0	7900000.0	7910000.0	0.0	0.7445911765098572	0.7919575572013855
1.0	7970000.0	7980000.0	5.0	1.1223253011703491	1.0880829095840454
1.0	7990000.0	8000000.0	1.0	1.2190951108932495	1.1322041749954224
1.0	8120000.0	8130000.0	0.0	0.8397960662841797	0.8720957636833191
1.0	8240000.0	8250000.0	1.0	0.9372808337211609	1.0016354322433472
1.0	8260000.0	8270000.0	1.0	0.9399630427360535	1.0029046535491943
1.0	8390000.0	8400000.0	0.0	0.8881107568740845	0.9321735501289368
1.0	8450000.0	8460000.0	0.0	0.6346198320388794	0.7896957397460938
1.0	8570000.0	8580000.0	1.0	0.6420625448226929	0.7873846292495728
1.0	8720000.0	8730000.0	2.0	0.6323870420455933	0.7851104736328125
1.0	8800000.0	8810000.0	0.0	0.6831822991371155	0.7817094922065735
1.0	8870000.0	8880000.0	0.0	0.8601679801940918	1.1151043176651
1.0	8890000.0	8900000.0	1.0	0.8350837826728821	0.8664135932922363
1.0	8930000.0	8940000.0	0.0	0.6584131121635437	0.763805091381073
1.0	8970000.0	8980000.0	1.0	0.795080304145813	0.8180874586105347
1.0	9000000.0	9010000.0	0.0	0.820635199546814	0.8541433215141296
1.0	9140000.0	9150000.0	2.0	0.882668673992157	0.9654385447502136
1.0	9170000.0	9180000.0	2.0	0.7066612243652344	0.7546614408493042
1.0	9200000.0	9210000.0	1.0	0.8246983289718628	0.861925482749939
1.0	9210000.0	9220000.0	3.0	0.7152575850486755	0.7582098245620728
1.0	9320000.0	9330000.0	1.0	0.6484020352363586	0.7849074006080627
1.0	9410000.0	9420000.0	0.0	0.7304317951202393	0.7626988291740417
1.0	9420000.0	9430000.0	0.0	0.7857320308685303	0.8368784785270691
1.0	9430000.0	9440000.0	0.0	0.861735999584198	0.9156084060668945
1.0	9450000.0	9460000.0	1.0	0.8541668057441711	0.881842315196991
1.0	9460000.0	9470000.0	2.0	0.8146969079971313	0.8561066389083862
1.0	9510000.0	9520000.0	0.0	0.7693358659744263	0.8065205812454224
1.0	9520000.0	9530000.0	0.0	0.9645200967788696	1.0145137310028076
1.0	9610000.0	9620000.0	1.0	0.6902834177017212	0.7494379281997681
1.0	9620000.0	9630000.0	1.0	0.715536892414093	0.7561019659042358
1.0	9660000.0	9670000.0	0.0	0.6654483079910278	0.7824916243553162
1.0	9720000.0	9730000.0	1.0	0.9443079233169556	1.004961609840393
1.0	9730000.0	9740000.0	0.0	0.9418764114379883	1.0038105249404907
1.0	9770000.0	9780000.0	2.0	0.8526049852371216	0.9613227844238281
1.0	9790000.0	9800000.0	0.0	0.6919675469398499	0.7559390068054199
1.0	9810000.0	9820000.0	1.0	0.7135022878646851	0.7656881213188171
1.0	9820000.0	9830000.0	0.0	0.7380051612854004	0.7801581025123596
1.0	9860000.0	9870000.0	2.0	0.6883633136749268	0.7667706608772278
1.0	9880000.0	9890000.0	0.0	0.8110480308532715	1.0506311655044556
1.0	9910000.0	9920000.0	1.0	0.7597974538803101	0.8329563140869141
1.0	10020000.0	10030000.0	0.0	0.6684219837188721	0.8123447299003601
1.0	10210000.0	10220000.0	1.0	0.641913890838623	0.7686359286308289
1.0	10350000.0	10360000.0	1.0	0.6248239278793335	0.785824179649353
1.0	10360000.0	10370000.0	0.0	0.6244710683822632	0.7330757975578308
1.0	10460000.0	10470000.0	0.0	0.5839916467666626	0.599509060382843
1.0	10490000.0	10500000.0	1.0	0.6594363451004028	0.7675215601921082
1.0	10510000.0	10520000.0	2.0	0.6812033653259277	0.7884286046028137
1.0	10530000.0	10540000.0	0.0	0.8969853520393372	1.1955598592758179
1.0	10540000.0	10550000.0	0.0	0.7032048106193542	0.7665935754776001
1.0	10570000.0	10580000.0	1.0	0.5834837555885315	0.5983902215957642
1.0	10670000.0	10680000.0	0.0	0.7680658102035522	0.7947651147842407
1.0	10720000.0	10730000.0	1.0	0.8612291216850281	0.9298933148384094
1.0	10880000.0	10890000.0	2.0	1.1691999435424805	1.1095539331436157
1.0	10930000.0	10940000.0	0.0	1.296604871749878	1.16695237159729
1.0	11020000.0	11030000.0	0.0	1.173034429550171	1.1113026142120361
1.0	11090000.0	11100000.0	0.0	0.9024302363395691	0.9705405235290527
1.0	11100000.0	11110000.0	2.0	1.0336376428604126	1.0469672679901123
1.0	11150000.0	11160000.0	0.0	0.6287278532981873	0.7399412393569946
1.0	11280000.0	11290000.0	0.0	0.6973460912704468	0.7498920559883118
1.0	11290000.0	11300000.0	1.0	0.6693920493125916	0.7447831630706787
1.0	11340000.0	11350000.0	1.0	0.7369276285171509	0.7814502716064453
1.0	11380000.0	11390000.0	0.0	1.1126868724822998	1.083644151687622
1.0	11420000.0	11430000.0	0.0	1.306183099746704	1.1712090969085693
1.0	11430000.0	11440000.0	1.0	1.3642330169677734	1.196829080581665
1.0	11470000.0	11480000.0	1.0	1.5193604230880737	1.2637792825698853
1.0	11490000.0	11500000.0	3.0	1.556354284286499	1.2794181108474731
1.0	11580000.0	11590000.0	0.0	1.8526149988174438	1.4002199172973633
1.0	11640000.0	11650000.0	2.0	1.6875650882720947	1.333885908126831
1.0	11670000.0	11680000.0	3.0	1.481291651725769	1.2475535869598389
1.0	11690000.0	11700000.0	3.0	1.5072753429412842	1.2586427927017212
1.0	11760000.0	11770000.0	0.0	1.1602319478988647	1.105460524559021
1.0	11790000.0	11800000.0	0.0	1.2870395183563232	1.1626933813095093
1.0	11810000.0	11820000.0	1.0	0.7736507058143616	0.794175386428833
1.0	11880000.0	11890000.0	0.0	0.62168949842453	0.773257315158844
1.0	11950000.0	11960000.0	1.0	1.0682399272918701	1.0630820989608765
1.0	12120000.0	12130000.0	1.0	1.005075454711914	1.0335972309112549
1.0	12160000.0	12170000.0	0.0	1.0822843313217163	1.069596529006958
1.0	12170000.0	12180000.0	0.0	0.829733669757843	0.8597208857536316
1.0	12200000.0	12210000.0	1.0	0.7860785722732544	0.8393915891647339
1.0	12220000.0	12230000.0	1.0	0.7587157487869263	0.9134901165962219
1.0	12290000.0	12300000.0	0.0	0.7661741971969604	1.0039536952972412
1.0	12400000.0	12410000.0	1.0	0.6426160931587219	0.7727099657058716
1.0	12430000.0	12440000.0	0.0	0.6394914388656616	0.783666729927063
1.0	12440000.0	12450000.0	1.0	0.5851211547851562	0.6020347476005554
1.0	12480000.0	12490000.0	0.0	0.6280984878540039	0.7545268535614014
1.0	12540000.0	12550000.0	0.0	0.579208493232727	0.5897674560546875
1.0	12610000.0	12620000.0	1.0	0.7811014652252197	0.8210935592651367
1.0	12630000.0	12640000.0	0.0	0.7640907168388367	0.8363515734672546
1.0	12750000.0	12760000.0	0.0	1.1100149154663086	1.0824133157730103
1.0	12830000.0	12840000.0	1.0	1.3068252801895142	1.1714941263198853
1.0	13840000.0	13850000.0	1.0	1.297888994216919	1.1675235033035278
1.0	13910000.0	13920000.0	0.0	0.8403493762016296	0.8061620593070984
1.0	14010000.0	14020000.0	1.0	1.242671251296997	1.1428295373916626
1.0	14040000.0	14050000.0	0.0	0.9860472679138184	1.0246574878692627
1.0	14050000.0	14060000.0	0.0	1.0516358613967896	1.0553607940673828
1.0	14060000.0	14070000.0	0.0	0.822956383228302	0.8613849878311157
1.0	14070000.0	14080000.0	2.0	1.1123563051223755	0.935437798500061
1.0	14130000.0	14140000.0	1.0	0.7946082353591919	0.8411804437637329
1.0	14140000.0	14150000.0	0.0	0.8300312161445618	0.8652790784835815
1.0	14220000.0	14230000.0	0.0	1.0354835987091064	1.0478293895721436
1.0	14250000.0	14260000.0	0.0	1.0793757438659668	1.068249225616455
1.0	14260000.0	14270000.0	0.0	1.2555688619613647	1.1486221551895142
1.0	14270000.0	14280000.0	0.0	1.0263458490371704	1.0435596704483032
1.0	14340000.0	14350000.0	2.0	1.049351692199707	1.0542973279953003
1.0	14470000.0	14480000.0	0.0	1.2307212352752686	1.1374493837356567
1.0	14630000.0	14640000.0	3.0	1.0885928869247437	1.0725176334381104
1.0	14700000.0	14710000.0	0.0	1.3024972677230835	1.169572353363037
1.0	14730000.0	14740000.0	0.0	1.325607419013977	1.179816484451294
1.0	14750000.0	14760000.0	0.0	1.3250195980072021	1.1795560121536255
1.0	14760000.0	14770000.0	1.0	1.1232225894927979	1.0884958505630493
1.0	14830000.0	14840000.0	1.0	0.9034816026687622	0.9844596982002258
1.0	14840000.0	14850000.0	1.0	0.760463297367096	0.8325477838516235
1.0	14860000.0	14870000.0	1.0	1.0467746257781982	1.0530959367752075
1.0	14870000.0	14880000.0	1.0	1.0942485332489014	1.075134038925171
1.0	14890000.0	14900000.0	2.0	1.1276330947875977	1.0905234813690186
1.0	14960000.0	14970000.0	0.0	1.071142315864563	1.0644302368164062
1.0	15040000.0	15050000.0	1.0	0.9209088087081909	0.9938719868659973
1.0	15070000.0	15080000.0	1.0	0.873478889465332	0.9288943409919739
1.0	15140000.0	15150000.0	0.0	0.9227619171142578	0.9947513341903687
1.0	15180000.0	15190000.0	0.0	0.992385745048523	1.027638554573059
1.0	15190000.0	15200000.0	1.0	0.9253047108650208	0.9959582090377808
1.0	15260000.0	15270000.0	2.0	0.7808755040168762	0.805986762046814
1.0	15290000.0	15300000.0	1.0	0.7260922193527222	0.7608625292778015
1.0	15310000.0	15320000.0	1.0	0.7188462615013123	0.7600599527359009
1.0	15390000.0	15400000.0	0.0	0.7175055742263794	0.7679969072341919
1.0	15500000.0	15510000.0	0.0	0.8807473182678223	0.922761082649231
1.0	15520000.0	15530000.0	0.0	0.822462260723114	0.8526126146316528
1.0	15560000.0	15570000.0	1.0	0.9388785362243652	1.0023919343948364
1.0	15620000.0	15630000.0	0.0	0.8871414065361023	0.9062606692314148
1.0	15650000.0	15660000.0	3.0	0.7076348066329956	0.8061281442642212
1.0	15670000.0	15680000.0	1.0	0.8024490475654602	0.8412291407585144
1.0	15740000.0	15750000.0	0.0	0.7304182052612305	0.772927463054657
1.0	15750000.0	15760000.0	3.0	0.7286170721054077	0.7648388743400574
1.0	15760000.0	15770000.0	0.0	0.8488988876342773	0.8756324648857117
1.0	15780000.0	15790000.0	0.0	0.9452189207077026	1.0053926706314087
1.0	15790000.0	15800000.0	0.0	0.9971281886100769	1.0298664569854736
1.0	15910000.0	15920000.0	1.0	0.9177590608596802	0.9747233390808105
1.0	15980000.0	15990000.0	0.0	0.675918459892273	0.7443007230758667
1.0	16040000.0	16050000.0	2.0	0.6519105434417725	0.7782291769981384
1.0	16150000.0	16160000.0	0.0	0.7152709364891052	0.7567355632781982
1.0	16190000.0	16200000.0	0.0	0.67135089635849	0.8027005195617676
1.0	16300000.0	16310000.0	0.0	0.8137849569320679	1.0537222623825073
1.0	16350000.0	16360000.0	3.0	0.7087371349334717	0.7793064117431641
1.0	16410000.0	16420000.0	0.0	0.7234445810317993	0.7618429064750671
1.0	16450000.0	16460000.0	1.0	0.6538554430007935	0.7845601439476013
1.0	16470000.0	16480000.0	1.0	0.703921914100647	0.8640270233154297
1.0	16530000.0	16540000.0	1.0	0.6170893311500549	0.6776812672615051
1.0	16540000.0	16550000.0	1.0	0.73029625415802	0.8682012557983398
1.0	16580000.0	16590000.0	0.0	0.5820671916007996	0.5953570604324341
1.0	16630000.0	16640000.0	2.0	0.5787584185600281	0.58897465467453
1.0	16640000.0	16650000.0	0.0	0.5905622243881226	0.6115517616271973
1.0	16740000.0	16750000.0	1.0	0.8477838635444641	0.871190071105957
1.0	16750000.0	16760000.0	1.0	0.8163682818412781	0.8508909940719604
1.0	17030000.0	17040000.0	3.0	0.8714127540588379	0.8965839147567749
1.0	17280000.0	17290000.0	1.0	0.6803539991378784	0.7510089874267578
1.0	17360000.0	17370000.0	0.0	0.7082386016845703	0.765612006187439
1.0	17380000.0	17390000.0	1.0	0.847138524055481	1.095529317855835
1.0	17510000.0	17520000.0	3.0	1.174723505973816	1.1120719909667969
1.0	17530000.0	17540000.0	0.0	1.097503900527954	1.0766382217407227
1.0	17630000.0	17640000.0	0.0	1.2672113180160522	1.1538381576538086
1.0	17700000.0	17710000.0	1.0	1.2199628353118896	1.1325957775115967
1.0	17710000.0	17720000.0	2.0	1.2082560062408447	1.1273021697998047
1.0	17720000.0	17730000.0	0.0	1.0985994338989258	1.0771448612213135
1.0	17770000.0	17780000.0	0.0	0.9440106153488159	1.004820704460144
1.0	17830000.0	17840000.0	2.0	0.9240617752075195	0.9927466511726379
1.0	17920000.0	17930000.0	2.0	0.6789937615394592	0.8264592289924622
1.0	17960000.0	17970000.0	0.0	0.7648177146911621	0.8417187929153442
1.0	18010000.0	18020000.0	1.0	0.7345291972160339	0.7775604724884033
1.0	18040000.0	18050000.0	3.0	1.1694754362106323	1.1096794605255127
1.0	18060000.0	18070000.0	1.0	1.2796363830566406	1.1593915224075317
1.0	18110000.0	18120000.0	1.0	1.4519692659378052	1.2349658012390137
1.0	18160000.0	18170000.0	4.0	1.3340413570404053	1.183542013168335
1.0	18170000.0	18180000.0	1.0	1.4503238201141357	1.2342567443847656
1.0	18200000.0	18210000.0	1.0	1.2023371458053589	1.1246211528778076
1.0	18250000.0	18260000.0	0.0	1.3948910236358643	1.210235834121704
1.0	18260000.0	18270000.0	1.0	1.3710602521896362	1.1998220682144165
1.0	18290000.0	18300000.0	1.0	1.379817008972168	1.2036545276641846
1.0	18310000.0	18320000.0	2.0	1.3442158699035645	1.1880297660827637
1.0	18340000.0	18350000.0	0.0	1.324099063873291	1.1791489124298096
1.0	18410000.0	18420000.0	0.0	1.2905397415161133	1.1642529964447021
1.0	18540000.0	18550000.0	3.0	1.903527021408081	1.4202040433883667
1.0	18610000.0	18620000.0	3.0	1.9317808151245117	1.431199073791504
1.0	18640000.0	18650000.0	4.0	1.7496963739395142	1.3591387271881104
1.0	18660000.0	18670000.0	1.0	2.0588603019714355	1.479830265045166
1.0	18690000.0	18700000.0	0.0	1.973864197731018	1.4474518299102783
1.0	18710000.0	18720000.0	0.0	1.687390923500061	1.3338148593902588
1.0	18740000.0	18750000.0	1.0	1.7261855602264404	1.3496230840682983
1.0	18760000.0	18770000.0	2.0	1.6633033752441406	1.3239320516586304
1.0	18800000.0	18810000.0	1.0	1.6074756383895874	1.3008254766464233
1.0	18830000.0	18840000.0	2.0	1.6667125225067139	1.3253339529037476
1.0	18840000.0	18850000.0	2.0	1.6498181819915771	1.318376898765564
1.0	18850000.0	18860000.0	1.0	1.646031141281128	1.3168137073516846
1.0	18940000.0	18950000.0	3.0	1.4295644760131836	1.2252944707870483
1.0	18960000.0	18970000.0	1.0	1.383010983467102	1.2050502300262451
1.0	19010000.0	19020000.0	1.0	1.469114899635315	1.2423359155654907
1.0	19050000.0	19060000.0	0.0	1.3907153606414795	1.2084147930145264
1.0	19070000.0	19080000.0	0.0	1.3937013149261475	1.209716558456421
1.0	19110000.0	19120000.0	0.0	1.386816382408142	1.2067134380340576
1.0	19120000.0	19130000.0	1.0	1.4037517309188843	1.2140942811965942
1.0	19360000.0	19370000.0	2.0	0.9056659936904907	0.9614835977554321
1.0	19380000.0	19390000.0	0.0	1.0440877676010132	1.0518430471420288
1.0	19390000.0	19400000.0	0.0	0.7471030354499817	0.771923840045929
1.0	19440000.0	19450000.0	2.0	0.5766983032226562	0.5852212309837341
1.0	19610000.0	19620000.0	0.0	0.711973249912262	0.7550114989280701
1.0	19690000.0	19700000.0	1.0	0.6626380681991577	0.7665318846702576
1.0	19840000.0	19850000.0	0.0	0.8807647824287415	0.9075222015380859
1.0	19900000.0	19910000.0	0.0	0.8477666974067688	0.8789623379707336
1.0	19970000.0	19980000.0	0.0	0.6142758727073669	0.6712833642959595
1.0	19990000.0	20000000.0	0.0	0.9316872358322144	0.9989838600158691
1.0	20010000.0	20020000.0	1.0	0.6844099760055542	0.7863010764122009
1.0	20020000.0	20030000.0	0.0	0.7041019201278687	0.7685278058052063
1.0	20070000.0	20080000.0	0.0	0.7702463865280151	0.796359121799469
1.0	20170000.0	20180000.0	1.0	0.8701865077018738	0.8922863006591797
1.0	20220000.0	20230000.0	1.0	0.6514224410057068	0.7863672971725464
1.0	20280000.0	20290000.0	0.0	1.1919265985488892	1.1198978424072266
1.0	20400000.0	20410000.0	1.0	1.0031651258468628	1.0327017307281494
1.0	20440000.0	20450000.0	1.0	1.3259639739990234	1.179973840713501
1.0	20490000.0	20500000.0	1.0	1.036967158317566	1.0485213994979858
1.0	20520000.0	20530000.0	1.0	1.1295592784881592	1.0914084911346436
1.0	20620000.0	20630000.0	1.0	1.1307556629180908	1.0919578075408936
1.0	20680000.0	20690000.0	0.0	0.9387210607528687	1.002317190170288
1.0	20710000.0	20720000.0	1.0	1.1880229711532593	1.1181236505508423
1.0	20750000.0	20760000.0	2.0	1.1286489963531494	1.0909898281097412
1.0	20770000.0	20780000.0	1.0	1.1811130046844482	1.1149823665618896
1.0	20890000.0	20900000.0	1.0	1.186963677406311	1.1176421642303467
1.0	20970000.0	20980000.0	0.0	0.6610535383224487	0.7711282968521118
1.0	20980000.0	20990000.0	1.0	0.8253256678581238	1.0672193765640259
1.0	21230000.0	21240000.0	0.0	0.6453901529312134	0.7939565777778625
1.0	21260000.0	21270000.0	2.0	0.5790942907333374	0.5895613431930542
1.0	21290000.0	21300000.0	0.0	0.6070641279220581	0.6462841033935547
1.0	21370000.0	21380000.0	1.0	0.618036150932312	0.672002911567688
1.0	21730000.0	21740000.0	0.0	1.0121923685073853	1.0369350910186768
1.0	21870000.0	21880000.0	0.0	0.948533833026886	1.0069612264633179
1.0	21940000.0	21950000.0	0.0	0.7592554092407227	0.8193165063858032
1.0	22060000.0	22070000.0	0.0	0.6738726496696472	0.7471269965171814
1.0	22100000.0	22110000.0	3.0	1.0237929821014404	2.69097638130188
1.0	22190000.0	22200000.0	0.0	0.6701828837394714	0.7542983889579773
1.0	22220000.0	22230000.0	1.0	0.6600186824798584	0.7649168372154236
1.0	22240000.0	22250000.0	0.0	0.6665655970573425	0.7539315223693848
1.0	22440000.0	22450000.0	1.0	0.6633209586143494	0.7711828351020813
1.0	22480000.0	22490000.0	1.0	0.8874772787094116	0.9102679491043091
1.0	22490000.0	22500000.0	2.0	1.0157321691513062	1.038593053817749
1.0	22500000.0	22510000.0	1.0	1.1695798635482788	1.1097278594970703
1.0	22540000.0	22550000.0	0.0	1.224246621131897	1.1345300674438477
1.0	22760000.0	22770000.0	1.0	1.0577943325042725	1.0582269430160522
1.0	23040000.0	23050000.0	0.0	1.1451590061187744	1.0985641479492188
1.0	23050000.0	23060000.0	0.0	0.9693576693534851	1.0167961120605469
1.0	23180000.0	23190000.0	1.0	0.9488239288330078	1.0070980787277222
1.0	23280000.0	23290000.0	1.0	1.1601251363754272	1.105412244796753
1.0	23310000.0	23320000.0	3.0	1.0860533714294434	1.0713417530059814
1.0	23350000.0	23360000.0	0.0	0.6730207204818726	0.7772647142410278
1.0	23530000.0	23540000.0	1.0	1.0175182819366455	1.039430022239685
1.0	23550000.0	23560000.0	0.0	1.0059659481048584	1.034014344215393
1.0	23590000.0	23600000.0	0.0	1.1164321899414062	1.085370421409607
1.0	23600000.0	23610000.0	0.0	0.7894616723060608	0.8565651178359985
1.0	23710000.0	23720000.0	0.0	0.6696779727935791	0.7630627751350403
1.0	23720000.0	23730000.0	0.0	0.6431471705436707	0.7730392217636108
1.0	23780000.0	23790000.0	0.0	0.6300156712532043	0.7215455770492554
1.0	23830000.0	23840000.0	0.0	0.7420611381530762	0.7748135328292847
1.0	23840000.0	23850000.0	1.0	0.7538698315620422	0.7895795702934265
1.0	23860000.0	23870000.0	0.0	0.8636058568954468	0.9008119702339172
1.0	23880000.0	23890000.0	0.0	0.9280408620834351	1.4395256042480469
1.0	23910000.0	23920000.0	0.0	0.9160290956497192	0.9915550947189331
1.0	23920000.0	23930000.0	0.0	1.054442048072815	1.056667685508728
1.0	24110000.0	24120000.0	0.0	0.6936293840408325	0.8409003019332886
1.0	24210000.0	24220000.0	0.0	0.842947781085968	0.877771258354187
1.0	24240000.0	24250000.0	0.0	0.7608484029769897	0.7917672395706177
1.0	24280000.0	24290000.0	0.0	1.3138909339904785	1.036569356918335
1.0	24460000.0	24470000.0	2.0	0.8602371215820312	0.8910807371139526
1.0	24490000.0	24500000.0	1.0	1.1612250804901123	1.105914831161499
1.0	24640000.0	24650000.0	0.0	0.813689112663269	0.8764208555221558
1.0	24670000.0	24680000.0	1.0	0.869212806224823	0.891148567199707
1.0	24700000.0	24710000.0	0.0	0.6771429777145386	0.7619726657867432
1.0	24760000.0	24770000.0	0.0	0.7438914179801941	0.7992256879806519
1.0	24780000.0	24790000.0	3.0	0.7321783304214478	0.7848976254463196
1.0	24800000.0	24810000.0	0.0	0.9616751670837402	1.0131714344024658
1.0	24820000.0	24830000.0	1.0	0.9659058451652527	1.01516854763031
1.0	24880000.0	24890000.0	0.0	1.2264727354049683	1.135534405708313
1.0	25090000.0	25100000.0	0.0	0.6901727914810181	0.751858651638031
1.0	25110000.0	25120000.0	0.0	0.6743757724761963	0.7734508514404297
1.0	25170000.0	25180000.0	1.0	0.7151281833648682	0.8621962666511536
1.0	25190000.0	25200000.0	0.0	0.924416184425354	0.9955366849899292
1.0	25240000.0	25250000.0	0.0	0.7310187220573425	0.7877419590950012
1.0	25270000.0	25280000.0	1.0	1.0329920053482056	1.046665906906128
1.0	25280000.0	25290000.0	0.0	1.0090765953063965	1.0354739427566528
1.0	25290000.0	25300000.0	0.0	0.838482677936554	0.8653554916381836
1.0	25320000.0	25330000.0	0.0	0.8850135803222656	0.9478607177734375
1.0	25330000.0	25340000.0	0.0	0.9997094869613647	1.0310783386230469
1.0	25370000.0	25380000.0	1.0	1.0559179782867432	1.0573543310165405
1.0	25390000.0	25400000.0	0.0	1.0145514011383057	1.038038969039917
1.0	25410000.0	25420000.0	0.0	1.0608396530151367	1.059643268585205
1.0	25470000.0	25480000.0	1.0	1.1208733320236206	1.0874145030975342
1.0	25490000.0	25500000.0	2.0	0.937903106212616	1.0019291639328003
1.0	25510000.0	25520000.0	2.0	0.9891147613525391	1.0261011123657227
1.0	25570000.0	25580000.0	0.0	0.8968197703361511	1.1950385570526123
1.0	25750000.0	25760000.0	1.0	0.891380786895752	1.1722114086151123
1.0	25880000.0	25890000.0	0.0	0.6475346088409424	0.7715027928352356
1.0	25950000.0	25960000.0	1.0	0.7870689630508423	0.820428192615509
1.0	26010000.0	26020000.0	1.0	0.7304938435554504	0.7620706558227539
1.0	26020000.0	26030000.0	0.0	0.6661547422409058	0.7566680908203125
1.0	26040000.0	26050000.0	0.0	0.8435074090957642	0.8771282434463501
1.0	26080000.0	26090000.0	1.0	0.7527414560317993	0.7802742123603821
1.0	26090000.0	26100000.0	2.0	0.6422145962715149	0.8003309965133667
1.0	26110000.0	26120000.0	1.0	0.7013955116271973	0.7602939605712891
1.0	26230000.0	26240000.0	0.0	0.8101462125778198	1.0496199131011963
1.0	26270000.0	26280000.0	2.0	0.8373464345932007	0.8756187558174133
1.0	26320000.0	26330000.0	0.0	0.7947390675544739	1.0329042673110962
1.0	26390000.0	26400000.0	1.0	1.0531752109527588	1.0560777187347412
1.0	26410000.0	26420000.0	1.0	1.3569217920303345	1.193619966506958
1.0	26470000.0	26480000.0	1.0	1.2289785146713257	1.1366643905639648
1.0	26520000.0	26530000.0	0.0	1.1643688678741455	1.1073497533798218
1.0	26530000.0	26540000.0	1.0	1.2762963771820068	1.1578996181488037
1.0	26620000.0	26630000.0	0.0	0.7862890958786011	0.830119252204895
1.0	26660000.0	26670000.0	0.0	0.985011100769043	1.0241700410842896
1.0	26710000.0	26720000.0	2.0	1.0232690572738647	1.0421206951141357
1.0	26730000.0	26740000.0	0.0	1.237156629562378	1.1403483152389526
1.0	26770000.0	26780000.0	1.0	0.6803569793701172	0.7449687719345093
1.0	26910000.0	26920000.0	0.0	0.9402103424072266	1.0030220746994019
1.0	26930000.0	26940000.0	2.0	0.8414567112922668	0.865782618522644
1.0	26950000.0	26960000.0	2.0	0.7382567524909973	0.7645200490951538
1.0	26990000.0	27000000.0	0.0	0.9449847936630249	1.0052813291549683
1.0	27020000.0	27030000.0	1.0	0.8777720332145691	1.147003412246704
1.0	27060000.0	27070000.0	1.0	0.6482325196266174	0.7717336416244507
1.0	27110000.0	27120000.0	0.0	0.8978308439254761	1.198264241218567
1.0	27240000.0	27250000.0	1.0	0.7884172201156616	1.061553955078125
1.0	27280000.0	27290000.0	0.0	1.0015947818756104	1.031963586807251
1.0	27300000.0	27310000.0	2.0	0.9121639132499695	0.989719569683075
1.0	27530000.0	27540000.0	0.0	1.1217230558395386	1.0878055095672607
1.0	27540000.0	27550000.0	2.0	1.109373927116394	1.082118272781372
1.0	27580000.0	27590000.0	2.0	0.8226028680801392	0.8673747181892395
1.0	27670000.0	27680000.0	1.0	0.7351754903793335	0.7668542861938477
1.0	27680000.0	27690000.0	1.0	0.6243630647659302	0.7164890766143799
1.0	27720000.0	27730000.0	0.0	0.6323031187057495	0.7945136427879333
1.0	27960000.0	27970000.0	2.0	0.9486678838729858	1.0070250034332275
1.0	28020000.0	28030000.0	1.0	1.0698082447052002	1.0638096332550049
1.0	28040000.0	28050000.0	0.0	0.9106203317642212	0.9595217704772949
1.0	28220000.0	28230000.0	0.0	0.6196094751358032	0.7106900811195374
1.0	28240000.0	28250000.0	0.0	0.7882256507873535	1.0261043310165405
1.0	28280000.0	28290000.0	1.0	1.145176649093628	1.003711462020874
1.0	28290000.0	28300000.0	0.0	0.5884815454483032	0.6041514277458191
1.0	28310000.0	28320000.0	0.0	0.6004000902175903	0.6307750940322876
1.0	28340000.0	28350000.0	0.0	0.6715158224105835	0.7967761754989624
1.0	28400000.0	28410000.0	1.0	0.6714001893997192	0.7963870763778687
1.0	28500000.0	28510000.0	2.0	0.867247462272644	0.9104258418083191
1.0	28570000.0	28580000.0	1.0	0.7877527475357056	0.8435726165771484
1.0	28600000.0	28610000.0	1.0	0.6734275221824646	0.7449795007705688
1.0	28610000.0	28620000.0	0.0	0.8587967157363892	0.892849326133728
1.0	28640000.0	28650000.0	3.0	1.0004286766052246	1.0314160585403442
1.0	28730000.0	28740000.0	0.0	0.6990575194358826	0.7528048753738403
1.0	28850000.0	28860000.0	0.0	0.7323641777038574	0.7747749090194702
1.0	28920000.0	28930000.0	0.0	0.6945146322250366	0.7668629884719849
1.0	28960000.0	28970000.0	1.0	1.0374943017959595	2.709108352661133
1.0	29160000.0	29170000.0	0.0	0.9868138432502747	1.0250179767608643
1.0	29180000.0	29190000.0	3.0	0.9337425231933594	0.9999578595161438
1.0	29190000.0	29200000.0	0.0	1.1087735891342163	1.081841230392456
1.0	29230000.0	29240000.0	2.0	0.8075857162475586	0.8478449583053589
1.0	29250000.0	29260000.0	0.0	0.8219669461250305	0.8588043451309204
1.0	29310000.0	29320000.0	0.0	0.7479392886161804	0.7713083624839783
1.0	29390000.0	29400000.0	1.0	0.7296579480171204	0.7649443745613098
1.0	29410000.0	29420000.0	0.0	0.7676129341125488	0.7988184690475464
1.0	29440000.0	29450000.0	1.0	0.5975372791290283	0.7117919325828552
1.0	29510000.0	29520000.0	1.0	0.6718144416809082	0.8288170099258423
1.0	29660000.0	29670000.0	0.0	1.292574405670166	1.1651591062545776
1.0	29730000.0	29740000.0	0.0	1.5923198461532593	1.294504165649414
1.0	29750000.0	29760000.0	2.0	1.5532230138778687	1.2781002521514893
1.0	29780000.0	29790000.0	2.0	1.4561296701431274	1.2367560863494873
1.0	29800000.0	29810000.0	1.0	1.4914443492889404	1.2518937587738037
1.0	29870000.0	29880000.0	1.0	1.1220343112945557	1.0879485607147217
1.0	30030000.0	30040000.0	3.0	1.02420175075531	1.0425574779510498
1.0	30160000.0	30170000.0	2.0	1.26535964012146	1.1530096530914307
1.0	30280000.0	30290000.0	1.0	1.6944500207901	1.33670175075531
1.0	30300000.0	30310000.0	0.0	1.7817224264144897	1.3720214366912842
1.0	30360000.0	30370000.0	1.0	1.8658668994903564	1.4054429531097412
1.0	30420000.0	30430000.0	2.0	2.0298314094543457	1.4688383340835571
1.0	30430000.0	30440000.0	3.0	2.0087857246398926	1.46082603931427
1.0	30460000.0	30470000.0	2.0	1.8292850255966187	1.3909887075424194
1.0	30470000.0	30480000.0	2.0	1.7569650411605835	1.3620702028274536
1.0	30600000.0	30610000.0	0.0	1.8546854257583618	1.401037335395813
1.0	30630000.0	30640000.0	1.0	1.8078495264053345	1.3824650049209595
1.0	30670000.0	30680000.0	1.0	1.568725347518921	1.284621000289917
1.0	30700000.0	30710000.0	1.0	1.4835841655731201	1.2485344409942627
1.0	30730000.0	30740000.0	2.0	1.4225423336029053	1.2222537994384766
1.0	30800000.0	30810000.0	2.0	1.267596960067749	1.1540100574493408
1.0	30820000.0	30830000.0	1.0	1.4246025085449219	1.223145842552185
1.0	30840000.0	30850000.0	3.0	1.3396751880645752	1.1860277652740479
1.0	30890000.0	30900000.0	1.0	1.4774341583251953	1.245902419090271
1.0	30930000.0	30940000.0	5.0	1.4367157220840454	1.2283860445022583
1.0	31130000.0	31140000.0	0.0	0.9364960789680481	0.99945068359375
1.0	31220000.0	31230000.0	1.0	0.7945336103439331	0.840918242931366
1.0	31320000.0	31330000.0	1.0	0.7233529090881348	0.7625271677970886
1.0	31350000.0	31360000.0	1.0	0.7238420844078064	0.759307861328125
1.0	31380000.0	31390000.0	1.0	0.7004151940345764	0.8566678762435913
1.0	31480000.0	31490000.0	0.0	0.6813375353813171	0.7570847272872925
1.0	31630000.0	31640000.0	1.0	0.943257212638855	1.0044647455215454
1.0	31650000.0	31660000.0	0.0	0.8910030126571655	0.9679455757141113
1.0	31680000.0	31690000.0	0.0	0.8343278765678406	0.8667933344841003
1.0	31700000.0	31710000.0	2.0	0.9011660814285278	0.9631274938583374
1.0	31720000.0	31730000.0	1.0	0.7556830644607544	0.7783600091934204
1.0	31730000.0	31740000.0	0.0	0.617811381816864	0.7066674828529358
1.0	31840000.0	31850000.0	1.0	0.7191733121871948	0.8606433868408203
1.0	31870000.0	31880000.0	1.0	0.8303983807563782	0.861850917339325
1.0	31970000.0	31980000.0	1.0	1.1802126169204712	1.114572286605835
1.0	32010000.0	32020000.0	3.0	0.9329050183296204	0.999560534954071
1.0	32040000.0	32050000.0	0.0	0.7857392430305481	1.0137403011322021
1.0	32130000.0	32140000.0	0.0	0.6524580121040344	0.783189594745636
1.0	32140000.0	32150000.0	1.0	0.6349520683288574	0.7591056823730469
1.0	32200000.0	32210000.0	0.0	0.7400789260864258	0.767075777053833
1.0	32260000.0	32270000.0	0.0	0.7264794111251831	0.7602826952934265
1.0	32350000.0	32360000.0	0.0	0.7844053506851196	0.8108400106430054
1.0	32420000.0	32430000.0	1.0	0.7413066029548645	0.9657467603683472
1.0	32440000.0	32450000.0	0.0	0.693304181098938	0.7961083054542542
1.0	32450000.0	32460000.0	0.0	0.7342053651809692	0.7629196643829346
1.0	32590000.0	32600000.0	0.0	0.6650865077972412	0.7989872097969055
1.0	32640000.0	32650000.0	0.0	0.8707802891731262	1.1333653926849365
1.0	32660000.0	32670000.0	2.0	0.8200945854187012	0.8106722831726074
1.0	32670000.0	32680000.0	1.0	0.6285751461982727	0.7030484676361084
1.0	32720000.0	32730000.0	0.0	0.8250137567520142	0.8552072644233704
1.0	32750000.0	32760000.0	0.0	0.8096325993537903	1.0490472316741943
1.0	32770000.0	32780000.0	0.0	0.6790629029273987	0.7541288137435913
1.0	32830000.0	32840000.0	0.0	0.6334198117256165	0.7673267126083374
1.0	32850000.0	32860000.0	1.0	0.5724425315856934	0.5839186906814575
1.0	32970000.0	32980000.0	1.0	0.844077467918396	0.8686496615409851
1.0	33010000.0	33020000.0	0.0	0.7096539735794067	0.7608476877212524
1.0	33050000.0	33060000.0	2.0	0.6802082061767578	0.8029748797416687
1.0	33060000.0	33070000.0	2.0	0.6020017862319946	0.6383026838302612
1.0	33070000.0	33080000.0	0.0	0.7288458943367004	0.7759493589401245
1.0	33080000.0	33090000.0	2.0	0.6257541179656982	0.7071393132209778
1.0	33220000.0	33230000.0	0.0	0.7067186236381531	0.8200604319572449
1.0	33230000.0	33240000.0	1.0	0.7658669352531433	0.8424595594406128
1.0	33270000.0	33280000.0	0.0	0.6716304421424866	0.7509150505065918
1.0	33330000.0	33340000.0	2.0	0.6679413914680481	0.7949231266975403
1.0	33370000.0	33380000.0	0.0	0.9061792492866516	0.9775969386100769
1.0	33380000.0	33390000.0	1.0	0.9060708284378052	0.9868230819702148
1.0	33420000.0	33430000.0	2.0	0.5796308517456055	0.5905348062515259
1.0	33450000.0	33460000.0	1.0	0.8797853589057922	0.9743049740791321
1.0	33470000.0	33480000.0	0.0	0.655712902545929	0.7693672180175781
1.0	33480000.0	33490000.0	1.0	0.6668580770492554	0.7571889162063599
1.0	33540000.0	33550000.0	1.0	0.9560831189155579	0.9116026759147644
1.0	33640000.0	33650000.0	1.0	0.8908971548080444	0.8641518354415894
1.0	33850000.0	33860000.0	2.0	0.633625864982605	0.7926961183547974
1.0	33880000.0	33890000.0	1.0	0.8106295466423035	0.8515472412109375
1.0	33950000.0	33960000.0	1.0	0.6913318037986755	0.748330295085907
1.0	34000000.0	34010000.0	2.0	1.1224316358566284	1.0881315469741821
1.0	34220000.0	34230000.0	2.0	1.0739952325820923	1.0657539367675781
1.0	34320000.0	34330000.0	2.0	1.3865634202957153	1.206602692604065
1.0	34360000.0	34370000.0	0.0	1.133326530456543	1.0931395292282104
1.0	34460000.0	34470000.0	0.0	1.1286860704421997	1.0910066366195679
1.0	34530000.0	34540000.0	4.0	1.1895854473114014	1.1188347339630127
1.0	34540000.0	34550000.0	0.0	1.4016374349594116	1.2131741046905518
1.0	34570000.0	34580000.0	2.0	1.4253443479537964	1.2234671115875244
1.0	34600000.0	34610000.0	2.0	1.4444849491119385	1.2317404747009277
1.0	34640000.0	34650000.0	0.0	1.6873652935028076	1.3338044881820679
1.0	34750000.0	34760000.0	0.0	2.052799701690674	1.4775406122207642
1.0	34770000.0	34780000.0	3.0	2.075111150741577	1.4859533309936523
1.0	34800000.0	34810000.0	3.0	1.6141639947891235	1.3036086559295654
1.0	34820000.0	34830000.0	1.0	1.6731395721435547	1.3279742002487183
1.0	34930000.0	34940000.0	4.0	1.7254931926727295	1.3493421077728271
1.0	34980000.0	34990000.0	0.0	2.017747402191162	1.4642422199249268
1.0	35020000.0	35030000.0	0.0	1.925685167312622	1.4288328886032104
1.0	35040000.0	35050000.0	3.0	1.8494243621826172	1.3989604711532593
1.0	35140000.0	35150000.0	1.0	1.781798005104065	1.3720518350601196
1.0	35150000.0	35160000.0	3.0	1.7273101806640625	1.3500797748565674
1.0	35190000.0	35200000.0	5.0	1.5698696374893188	1.2851014137268066
1.0	35240000.0	35250000.0	1.0	1.3563220500946045	1.193355917930603
1.0	35300000.0	35310000.0	1.0	0.8892621994018555	0.9337010383605957
1.0	35310000.0	35320000.0	1.0	0.7944242358207703	0.8631510734558105
1.0	35360000.0	35370000.0	0.0	1.1648609638214111	1.1075743436813354
1.0	35380000.0	35390000.0	1.0	1.1704143285751343	1.1101083755493164
1.0	35390000.0	35400000.0	1.0	1.083752155303955	1.0702766180038452
1.0	35400000.0	35410000.0	1.0	1.1789191961288452	1.1139838695526123
1.0	35460000.0	35470000.0	1.0	0.6532568335533142	0.7880019545555115
1.0	35500000.0	35510000.0	3.0	1.0055043697357178	1.0337986946105957
1.0	35630000.0	35640000.0	1.0	0.9025793075561523	0.9652158617973328
1.0	35730000.0	35740000.0	1.0	0.8395922780036926	1.085221529006958
1.0	35740000.0	35750000.0	0.0	0.6326884627342224	0.7974414229393005
1.0	35770000.0	35780000.0	0.0	0.6722837090492249	0.7914721965789795
1.0	35810000.0	35820000.0	0.0	0.7110136151313782	0.7545466423034668
1.0	35840000.0	35850000.0	0.0	0.6149619817733765	0.6649025082588196
1.0	35890000.0	35900000.0	1.0	0.662411093711853	0.8043969869613647
1.0	35900000.0	35910000.0	0.0	0.6229158639907837	0.7735668420791626
1.0	35910000.0	35920000.0	0.0	0.6240200996398926	0.7725852131843567
1.0	35920000.0	35930000.0	1.0	0.6244336366653442	0.7477008104324341
1.0	35970000.0	35980000.0	0.0	0.6677011847496033	0.7854230999946594
1.0	36000000.0	36010000.0	2.0	0.6278935670852661	0.7526465654373169
1.0	36020000.0	36030000.0	1.0	0.8937532305717468	1.1857938766479492
1.0	36160000.0	36170000.0	1.0	0.9055160284042358	0.9639132618904114
1.0	36230000.0	36240000.0	0.0	0.8747005462646484	1.1408250331878662
1.0	36300000.0	36310000.0	0.0	0.6823393106460571	0.7462015151977539
1.0	36350000.0	36360000.0	0.0	0.7995657920837402	0.8863762617111206
1.0	36410000.0	36420000.0	0.0	0.7399845123291016	0.7888229489326477
1.0	36470000.0	36480000.0	0.0	0.6647710204124451	0.7666488885879517
1.0	36510000.0	36520000.0	1.0	0.6269159317016602	0.772419273853302
1.0	36540000.0	36550000.0	0.0	0.8088148236274719	0.8441808819770813
1.0	36580000.0	36590000.0	0.0	0.8027547001838684	0.8441309928894043
1.0	36590000.0	36600000.0	0.0	0.7745029926300049	0.8169889450073242
1.0	36750000.0	36760000.0	0.0	0.6147716641426086	0.7298809289932251
1.0	36760000.0	36770000.0	1.0	0.6149334907531738	0.7603484392166138
1.0	36870000.0	36880000.0	0.0	0.8204593658447266	0.8606880307197571
1.0	36970000.0	36980000.0	0.0	1.1582483053207397	1.1045544147491455
1.0	36980000.0	36990000.0	1.0	1.0529643297195435	1.0559802055358887
1.0	37010000.0	37020000.0	2.0	1.1316325664520264	1.0923606157302856
1.0	37040000.0	37050000.0	1.0	1.1401238441467285	1.0962574481964111
1.0	37050000.0	37060000.0	1.0	1.1474899053573608	1.0996322631835938
1.0	37070000.0	37080000.0	0.0	1.3317251205444336	1.182519793510437
1.0	37100000.0	37110000.0	2.0	1.3351109027862549	1.1840144395828247
1.0	37160000.0	37170000.0	4.0	1.0427440404891968	1.0512168407440186
1.0	37300000.0	37310000.0	2.0	1.696813941001892	1.33766770362854
1.0	37320000.0	37330000.0	0.0	1.813197374343872	1.3845951557159424
1.0	37350000.0	37360000.0	0.0	1.8113205432891846	1.383847951889038
1.0	37360000.0	37370000.0	6.0	1.7043554782867432	1.340744972229004
1.0	37400000.0	37410000.0	3.0	1.8718267679214478	1.407787561416626
1.0	37510000.0	37520000.0	3.0	1.6814743280410767	1.3313926458358765
1.0	37520000.0	37530000.0	2.0	1.6309034824371338	1.310556411743164
1.0	37650000.0	37660000.0	2.0	1.6702390909194946	1.3267831802368164
1.0	37680000.0	37690000.0	3.0	1.7115408182144165	1.343672275543213
1.0	37740000.0	37750000.0	1.0	1.6555540561676025	1.320741891860962
1.0	37790000.0	37800000.0	0.0	1.6526447534561157	1.3195428848266602
1.0	37800000.0	37810000.0	2.0	1.5160388946533203	1.2623690366744995
1.0	37820000.0	37830000.0	2.0	1.298084020614624	1.1676104068756104
1.0	37860000.0	37870000.0	0.0	1.3368041515350342	1.1847610473632812
1.0	37970000.0	37980000.0	0.0	0.6405393481254578	0.7628031969070435
1.0	38010000.0	38020000.0	0.0	0.9851020574569702	2.575822114944458
1.0	38030000.0	38040000.0	0.0	0.6100826263427734	0.6764007210731506
1.0	38040000.0	38050000.0	1.0	0.6204368472099304	0.7650551795959473
1.0	38120000.0	38130000.0	0.0	1.1270314455032349	1.0902464389801025
1.0	38180000.0	38190000.0	4.0	1.0367956161499023	1.0484424829483032
1.0	38220000.0	38230000.0	1.0	1.2820303440093994	1.160459280014038
1.0	38230000.0	38240000.0	0.0	1.2244396209716797	1.134616494178772
1.0	38330000.0	38340000.0	0.0	0.6590256690979004	0.7607508897781372
1.0	38400000.0	38410000.0	2.0	0.6558116674423218	0.7943264245986938
1.0	38420000.0	38430000.0	1.0	0.6913928389549255	0.7480031251907349
1.0	38480000.0	38490000.0	0.0	0.6719473600387573	0.7441291213035583
1.0	38530000.0	38540000.0	1.0	1.0482909679412842	1.053802728652954
1.0	38590000.0	38600000.0	0.0	1.0589396953582764	1.0587600469589233
1.0	38600000.0	38610000.0	4.0	0.9637663960456848	1.0141576528549194
1.0	38610000.0	38620000.0	0.0	1.2718455791473389	1.1559107303619385
1.0	38700000.0	38710000.0	1.0	1.3830187320709229	1.2050535678863525
1.0	38740000.0	38750000.0	3.0	1.3364286422729492	1.1845957040786743
1.0	38920000.0	38930000.0	2.0	1.4697380065917969	1.242603063583374
1.0	39030000.0	39040000.0	3.0	1.1906816959381104	1.1193324327468872
1.0	39080000.0	39090000.0	0.0	1.5269584655761719	1.2670012712478638
1.0	39160000.0	39170000.0	2.0	1.2629374265670776	1.1519241333007812
1.0	39180000.0	39190000.0	1.0	1.1995376348495483	1.123352289199829
1.0	39320000.0	39330000.0	1.0	0.9072914123535156	1.234137773513794
1.0	39370000.0	39380000.0	1.0	0.7926408052444458	0.8387693166732788
1.0	39460000.0	39470000.0	0.0	0.6240541934967041	0.7622085809707642
1.0	39580000.0	39590000.0	2.0	0.6597052216529846	0.7951399683952332
1.0	39680000.0	39690000.0	0.0	0.6846295595169067	0.7549206614494324
1.0	39710000.0	39720000.0	1.0	0.6702075004577637	0.7664257884025574
1.0	39750000.0	39760000.0	0.0	0.6554983854293823	0.744116485118866
1.0	39910000.0	39920000.0	0.0	0.6704392433166504	0.7452266812324524
1.0	40040000.0	40050000.0	1.0	0.8231735229492188	1.0646412372589111
1.0	40240000.0	40250000.0	1.0	0.8469875454902649	0.8785284757614136
1.0	40350000.0	40360000.0	1.0	0.7326217293739319	0.762901782989502
1.0	40380000.0	40390000.0	0.0	0.8984652757644653	0.9478000402450562
1.0	40390000.0	40400000.0	1.0	0.7300549745559692	0.7613673210144043
1.0	40430000.0	40440000.0	1.0	0.671911895275116	0.7681112289428711
1.0	40490000.0	40500000.0	0.0	0.8663552403450012	0.8918430209159851
1.0	40620000.0	40630000.0	0.0	0.9098304510116577	1.2461477518081665
1.0	40640000.0	40650000.0	0.0	0.6966718435287476	0.7558616399765015
1.0	40670000.0	40680000.0	0.0	0.6677873730659485	0.7584019899368286
1.0	40690000.0	40700000.0	1.0	0.6618233919143677	0.7943569421768188
1.0	40770000.0	40780000.0	1.0	0.7902312278747559	0.8642412424087524
1.0	40780000.0	40790000.0	0.0	1.0026867389678955	1.032476544380188
1.0	40790000.0	40800000.0	0.0	1.2060203552246094	1.1262894868850708
1.0	40820000.0	40830000.0	4.0	1.07133948802948	1.0645205974578857
1.0	40860000.0	40870000.0	0.0	1.1269762516021729	1.0902214050292969
1.0	40920000.0	40930000.0	1.0	0.8354474902153015	0.9531119465827942
1.0	40970000.0	40980000.0	0.0	0.8875715136528015	1.1691992282867432
1.0	41020000.0	41030000.0	2.0	1.1185684204101562	1.0863542556762695
1.0	41070000.0	41080000.0	0.0	0.9484449625015259	1.006917953491211
1.0	41090000.0	41100000.0	1.0	0.7983055710792542	0.8408079147338867
1.0	41110000.0	41120000.0	2.0	0.796226978302002	0.8305506706237793
1.0	41130000.0	41140000.0	1.0	0.8389981389045715	0.8595545887947083
1.0	41160000.0	41170000.0	3.0	0.6801975965499878	0.796345055103302
1.0	41180000.0	41190000.0	0.0	0.6671507954597473	0.7959922552108765
1.0	41190000.0	41200000.0	0.0	0.6738150715827942	0.7664187550544739
1.0	41300000.0	41310000.0	3.0	0.8592143058776855	0.8910726308822632
1.0	41320000.0	41330000.0	1.0	0.7758866548538208	0.7998806238174438
1.0	41360000.0	41370000.0	1.0	0.7443138360977173	0.7673914432525635
1.0	41370000.0	41380000.0	0.0	0.9016445279121399	0.9316153526306152
1.0	41400000.0	41410000.0	0.0	0.8282696008682251	0.8647244572639465
1.0	41430000.0	41440000.0	0.0	0.7626782059669495	0.7846613526344299
1.0	41440000.0	41450000.0	1.0	0.8382619619369507	1.0834672451019287
1.0	41470000.0	41480000.0	1.0	0.7519460916519165	0.8665153384208679
1.0	41480000.0	41490000.0	1.0	0.7926206588745117	0.8825637102127075
1.0	41530000.0	41540000.0	2.0	0.6910650134086609	0.7508350014686584
1.0	41600000.0	41610000.0	0.0	0.7010354995727539	0.7525303959846497
1.0	41620000.0	41630000.0	0.0	0.7305374145507812	0.7724542021751404
1.0	41660000.0	41670000.0	1.0	0.6380122303962708	0.7820110321044922
1.0	41700000.0	41710000.0	0.0	0.7509927749633789	0.9893144369125366
1.0	41860000.0	41870000.0	2.0	0.8734960556030273	0.9077776074409485
1.0	41900000.0	41910000.0	0.0	0.8529022932052612	0.9062026739120483
1.0	41930000.0	41940000.0	0.0	0.8169857263565063	0.8526752591133118
1.0	41950000.0	41960000.0	1.0	0.774070143699646	0.8053485751152039
1.0	41970000.0	41980000.0	1.0	0.7020297646522522	0.8037604093551636
1.0	42020000.0	42030000.0	1.0	0.8037139773368835	0.8465002775192261
1.0	42070000.0	42080000.0	1.0	0.7897537350654602	0.8312395215034485
1.0	42100000.0	42110000.0	1.0	0.7701539993286133	0.7938387989997864
1.0	42200000.0	42210000.0	0.0	0.7380920052528381	0.7648580074310303
1.0	42240000.0	42250000.0	1.0	0.6895092129707336	0.8074665069580078
1.0	42270000.0	42280000.0	0.0	0.7864316701889038	0.8276084065437317
1.0	42300000.0	42310000.0	1.0	0.6940145492553711	0.7901501059532166
1.0	42340000.0	42350000.0	1.0	0.6900593042373657	0.7663958072662354
1.0	42350000.0	42360000.0	1.0	0.6908992528915405	0.7607439756393433
1.0	42390000.0	42400000.0	0.0	0.9646257162094116	1.0145634412765503
1.0	42400000.0	42410000.0	0.0	0.8404181599617004	0.8647626638412476
1.0	42470000.0	42480000.0	1.0	0.8591797947883606	0.8844941854476929
1.0	42480000.0	42490000.0	1.0	0.9662811160087585	1.0153452157974243
1.0	42510000.0	42520000.0	2.0	1.0682051181793213	1.063065528869629
1.0	42610000.0	42620000.0	0.0	1.045130968093872	1.052330732345581
1.0	42630000.0	42640000.0	0.0	0.8423746228218079	0.8734339475631714
1.0	42680000.0	42690000.0	1.0	0.6934832334518433	0.7620531916618347
1.0	42690000.0	42700000.0	0.0	0.7054842114448547	0.7632741928100586
1.0	42740000.0	42750000.0	0.0	0.649372398853302	0.8004515767097473
1.0	42770000.0	42780000.0	1.0	0.6479471325874329	0.7940953969955444
1.0	42780000.0	42790000.0	0.0	0.680925190448761	0.7570436596870422
1.0	42790000.0	42800000.0	0.0	0.6787301301956177	0.7756844162940979
1.0	42820000.0	42830000.0	0.0	1.0473806858062744	1.0533783435821533
1.0	42830000.0	42840000.0	0.0	1.0968623161315918	1.0763423442840576
1.0	42860000.0	42870000.0	1.0	1.0582422018051147	1.0584359169006348
1.0	42940000.0	42950000.0	0.0	0.7801427841186523	0.8239089846611023
1.0	42960000.0	42970000.0	0.0	0.7454037070274353	0.770340085029602
1.0	43010000.0	43020000.0	1.0	0.8938125371932983	0.9576514363288879
1.0	43040000.0	43050000.0	1.0	0.7648001313209534	0.7903650999069214
1.0	43100000.0	43110000.0	2.0	0.8052555918693542	0.8399114608764648
1.0	43140000.0	43150000.0	0.0	0.7400445938110352	0.9620922207832336
1.0	43250000.0	43260000.0	0.0	0.7764514684677124	0.805437445640564
1.0	43420000.0	43430000.0	0.0	0.893633246421814	1.185445785522461
1.0	43450000.0	43460000.0	1.0	1.0969951152801514	1.0764034986495972
1.0	43500000.0	43510000.0	2.0	1.188480019569397	1.1183323860168457
1.0	43590000.0	43600000.0	4.0	1.2331368923187256	1.1385377645492554
1.0	43600000.0	43610000.0	4.0	1.0888698101043701	1.0726460218429565
1.0	43650000.0	43660000.0	0.0	1.1822458505630493	1.1154972314834595
1.0	43710000.0	43720000.0	1.0	0.9822124242782593	1.0228530168533325
1.0	43800000.0	43810000.0	0.0	0.8073460459709167	0.8450815081596375
1.0	43840000.0	43850000.0	0.0	0.6597042679786682	0.7757917046546936
1.0	43880000.0	43890000.0	2.0	0.638111412525177	0.7785569429397583
1.0	43890000.0	43900000.0	0.0	0.6484155058860779	0.7605267763137817
1.0	43900000.0	43910000.0	0.0	0.6366053819656372	0.7656210660934448
1.0	43920000.0	43930000.0	0.0	0.7839059829711914	0.8289558291435242
1.0	43950000.0	43960000.0	2.0	0.8547879457473755	0.8772009015083313
1.0	43960000.0	43970000.0	1.0	0.8120339512825012	0.8448314666748047
1.0	44000000.0	44010000.0	1.0	0.6374553442001343	0.7761749029159546
1.0	44010000.0	44020000.0	0.0	0.6358979344367981	0.7696003913879395
1.0	44050000.0	44060000.0	0.0	0.7339745163917542	0.7720155715942383
1.0	44080000.0	44090000.0	1.0	0.7439465522766113	0.7823811173439026
1.0	44110000.0	44120000.0	0.0	0.9439293146133423	1.3100042343139648
1.0	44130000.0	44140000.0	2.0	0.5984517931938171	0.6278586387634277
1.0	44150000.0	44160000.0	0.0	0.6209582090377808	0.6835418939590454
1.0	44200000.0	44210000.0	1.0	0.6239668130874634	0.6998780965805054
1.0	44230000.0	44240000.0	1.0	0.67601078748703	0.7840133905410767
1.0	44280000.0	44290000.0	1.0	0.6119861602783203	0.664290726184845
1.0	44320000.0	44330000.0	0.0	0.5954776406288147	0.6266962289810181
1.0	44400000.0	44410000.0	1.0	0.6432604789733887	0.7998205423355103
1.0	44410000.0	44420000.0	2.0	0.8049147725105286	1.043832778930664
1.0	44440000.0	44450000.0	0.0	0.7402926683425903	0.9628076553344727
1.0	44600000.0	44610000.0	0.0	1.1504862308502197	1.1010042428970337
1.0	44610000.0	44620000.0	1.0	1.0934727191925049	1.0747745037078857
1.0	44620000.0	44630000.0	1.0	1.1511133909225464	1.1012905836105347
1.0	44810000.0	44820000.0	0.0	0.6633063554763794	0.7777950763702393
1.0	44870000.0	44880000.0	3.0	0.9033128619194031	0.8719717264175415
1.0	44910000.0	44920000.0	0.0	1.1961742639541626	1.121826410293579
1.0	44970000.0	44980000.0	2.0	1.1287124156951904	1.091018795967102
1.0	45030000.0	45040000.0	3.0	1.0222991704940796	1.0416673421859741
1.0	45080000.0	45090000.0	0.0	0.7768183946609497	0.8344227075576782
1.0	45320000.0	45330000.0	1.0	0.5882170796394348	0.6092188954353333
1.0	45330000.0	45340000.0	0.0	0.6182994842529297	0.6748124957084656
1.0	45370000.0	45380000.0	0.0	0.6390810608863831	0.8008100390434265
1.0	45460000.0	45470000.0	0.0	0.7112904787063599	0.7570940256118774
1.0	45620000.0	45630000.0	1.0	1.0188989639282227	1.040075659751892
1.0	45730000.0	45740000.0	1.0	0.8793951272964478	0.9331199526786804
1.0	45840000.0	45850000.0	0.0	0.7720236778259277	0.7990768551826477
1.0	45850000.0	45860000.0	2.0	0.8279980421066284	0.8618085980415344
1.0	45860000.0	45870000.0	1.0	0.8650273084640503	0.905526340007782
1.0	45930000.0	45940000.0	1.0	0.8235670924186707	0.854331374168396
1.0	45940000.0	45950000.0	0.0	0.8624733090400696	0.8990266919136047
1.0	45950000.0	45960000.0	0.0	1.2306936979293823	1.037970781326294
1.0	46000000.0	46010000.0	1.0	0.9078192710876465	0.9876540899276733
1.0	46070000.0	46080000.0	1.0	0.6106447577476501	0.6610336303710938
1.0	46150000.0	46160000.0	2.0	0.8756701350212097	1.1427431106567383
1.0	46160000.0	46170000.0	1.0	0.6261266469955444	0.7189076542854309
1.0	46180000.0	46190000.0	0.0	0.657948911190033	0.8029583692550659
1.0	46190000.0	46200000.0	0.0	0.6500839591026306	0.7997586131095886
1.0	46230000.0	46240000.0	2.0	0.7163398861885071	0.7622753977775574
1.0	46260000.0	46270000.0	0.0	0.6961107850074768	0.7517839670181274
1.0	46290000.0	46300000.0	0.0	0.5747742652893066	0.5838061571121216
1.0	46320000.0	46330000.0	0.0	0.6155133843421936	0.6741124987602234
1.0	46340000.0	46350000.0	0.0	0.6469591856002808	0.791164755821228
1.0	46420000.0	46430000.0	0.0	0.5835230350494385	0.5984787344932556
1.0	46440000.0	46450000.0	0.0	0.7030324935913086	0.7938793897628784
1.0	46450000.0	46460000.0	0.0	0.6572160720825195	0.8160519599914551
1.0	46470000.0	46480000.0	0.0	0.580731987953186	0.5926401019096375
1.0	46480000.0	46490000.0	0.0	0.5828580856323242	0.5970344543457031
1.0	46600000.0	46610000.0	0.0	0.8001510500907898	0.8402827382087708
1.0	46630000.0	46640000.0	1.0	0.7135152220726013	0.7563167810440063
1.0	46690000.0	46700000.0	0.0	0.7117443084716797	0.7731568217277527
1.0	46710000.0	46720000.0	0.0	0.7385178208351135	0.9577431678771973
1.0	46720000.0	46730000.0	0.0	0.6240506172180176	0.7326580286026001
1.0	46800000.0	46810000.0	1.0	1.3119028806686401	1.0736439228057861
1.0	46810000.0	46820000.0	2.0	0.6446552872657776	0.7781893014907837
1.0	46830000.0	46840000.0	0.0	0.670837938785553	0.7948393821716309
1.0	46880000.0	46890000.0	1.0	0.9440780878067017	1.004853367805481
1.0	46940000.0	46950000.0	0.0	0.8803151249885559	0.9078694581985474
1.0	46950000.0	46960000.0	1.0	0.9754390716552734	1.019662857055664
1.0	47000000.0	47010000.0	1.0	0.8324396014213562	0.8589580655097961
1.0	47060000.0	47070000.0	0.0	0.6662665605545044	0.7718207240104675
1.0	47070000.0	47080000.0	1.0	0.6353187561035156	0.779744029045105
1.0	47130000.0	47140000.0	1.0	0.8301969766616821	1.0731785297393799
1.0	47140000.0	47150000.0	0.0	0.7033684253692627	0.767535388469696
1.0	47270000.0	47280000.0	2.0	1.2998027801513672	1.1683740615844727
1.0	47300000.0	47310000.0	0.0	1.4045546054840088	1.2144436836242676
1.0	47490000.0	47500000.0	1.0	1.2362096309661865	1.1399222612380981
1.0	47680000.0	47690000.0	2.0	1.283035397529602	1.160907506942749
1.0	47700000.0	47710000.0	2.0	1.218894362449646	1.1321135759353638
1.0	47730000.0	47740000.0	0.0	0.7167103290557861	0.7590418457984924
1.0	47790000.0	47800000.0	2.0	0.6699286699295044	0.769837498664856
1.0	47800000.0	47810000.0	0.0	0.8091596364974976	1.0485200881958008
1.0	47830000.0	47840000.0	0.0	0.7699447870254517	0.8472315669059753
1.0	47840000.0	47850000.0	0.0	0.7244877219200134	0.7860497236251831
1.0	47850000.0	47860000.0	1.0	0.9937613606452942	1.0282844305038452
1.0	47880000.0	47890000.0	2.0	1.24873948097229	1.1455563306808472
1.0	47910000.0	47920000.0	1.0	1.325883150100708	1.1799383163452148
1.0	47920000.0	47930000.0	2.0	1.4272010326385498	1.2242710590362549
1.0	47970000.0	47980000.0	3.0	1.384059190750122	1.205508828163147
1.0	48000000.0	48010000.0	2.0	1.2282869815826416	1.1363519430160522
1.0	48110000.0	48120000.0	1.0	1.1326510906219482	1.0928282737731934
1.0	48300000.0	48310000.0	1.0	1.160667896270752	1.1056593656539917
1.0	48430000.0	48440000.0	0.0	0.9115070104598999	0.9894072413444519
1.0	48510000.0	48520000.0	1.0	0.7713025212287903	0.7965298295021057
1.0	48520000.0	48530000.0	2.0	1.0526230335235596	1.0558207035064697
1.0	48540000.0	48550000.0	1.0	1.055727243423462	1.0572659969329834
1.0	48550000.0	48560000.0	0.0	1.387999176979065	1.2072298526763916
1.0	48680000.0	48690000.0	0.0	1.1762278079986572	1.112757921218872
1.0	48690000.0	48700000.0	4.0	1.1228749752044678	1.0883358716964722
1.0	48730000.0	48740000.0	2.0	1.0934349298477173	1.0747572183609009
1.0	48760000.0	48770000.0	0.0	0.8012710809707642	0.8408441543579102
1.0	48770000.0	48780000.0	0.0	0.9106436967849731	0.9889963269233704
1.0	48790000.0	48800000.0	0.0	0.9398931264877319	1.0028717517852783
1.0	48860000.0	48870000.0	2.0	0.70231032371521	0.765425980091095
1.0	48910000.0	48920000.0	2.0	0.7217729687690735	0.7608411908149719
1.0	48930000.0	48940000.0	0.0	0.8311475515365601	1.0743643045425415
1.0	48970000.0	48980000.0	1.0	1.2377339601516724	1.1406080722808838
1.0	48990000.0	49000000.0	0.0	1.1116664409637451	1.083174467086792
1.0	49010000.0	49020000.0	1.0	0.8769977688789368	0.9047433137893677
1.0	49040000.0	49050000.0	0.0	1.1755083799362183	1.1124298572540283
1.0	49060000.0	49070000.0	0.0	1.2279348373413086	1.136193037033081
1.0	49070000.0	49080000.0	2.0	1.0752522945404053	1.066336750984192
1.0	49080000.0	49090000.0	0.0	1.0531097650527954	1.0560472011566162
1.0	49100000.0	49110000.0	1.0	1.1877459287643433	1.1179981231689453
1.0	49230000.0	49240000.0	4.0	0.8504655957221985	0.8853248357772827
1.0	49280000.0	49290000.0	1.0	1.3100306987762451	1.172916293144226
1.0	49290000.0	49300000.0	2.0	1.484061598777771	1.2487385272979736
1.0	49350000.0	49360000.0	3.0	1.2941831350326538	1.1658744812011719
1.0	49430000.0	49440000.0	1.0	1.2230288982391357	1.1339802742004395
1.0	49440000.0	49450000.0	2.0	1.5191630125045776	1.263695478439331
1.0	49450000.0	49460000.0	2.0	1.8500375747680664	1.3992019891738892
1.0	49490000.0	49500000.0	0.0	1.897798776626587	1.4179669618606567
1.0	49540000.0	49550000.0	0.0	2.525559902191162	1.647650957107544
1.0	49570000.0	49580000.0	2.0	2.4366214275360107	1.6168973445892334
1.0	49660000.0	49670000.0	4.0	2.394369602203369	1.602094292640686
1.0	49710000.0	49720000.0	0.0	2.494295358657837	1.6369025707244873
1.0	49830000.0	49840000.0	3.0	2.167144775390625	1.520235300064087
1.0	49870000.0	49880000.0	3.0	2.339674472808838	1.5827397108078003
1.0	49900000.0	49910000.0	5.0	2.280268430709839	1.5614712238311768
1.0	49950000.0	49960000.0	2.0	2.5583653450012207	1.658858060836792
1.0	49980000.0	49990000.0	1.0	2.4387917518615723	1.61765456199646
1.0	50160000.0	50170000.0	2.0	2.4303717613220215	1.614715814590454
1.0	50260000.0	50270000.0	4.0	2.123854875564575	1.5041931867599487
1.0	50270000.0	50280000.0	4.0	2.192553758621216	1.5295827388763428
1.0	50390000.0	50400000.0	0.0	1.723315954208374	1.3484585285186768
1.0	50440000.0	50450000.0	1.0	1.7097622156143188	1.3429476022720337
1.0	50570000.0	50580000.0	1.0	2.432828187942505	1.615573525428772
1.0	50600000.0	50610000.0	8.0	2.1743133068084717	1.5228774547576904
1.0	50630000.0	50640000.0	3.0	2.090999126434326	1.4919191598892212
1.0	50750000.0	50760000.0	2.0	1.798906683921814	1.3788964748382568
1.0	50780000.0	50790000.0	2.0	1.7141008377075195	1.3447134494781494
1.0	50800000.0	50810000.0	5.0	1.5631496906280518	1.2822784185409546
1.0	50830000.0	50840000.0	2.0	1.5538831949234009	1.2783780097961426
1.0	50840000.0	50850000.0	2.0	1.504082202911377	1.2572834491729736
1.0	50860000.0	50870000.0	1.0	1.6823937892913818	1.3317699432373047
1.0	50880000.0	50890000.0	3.0	1.35201895236969	1.1914637088775635
1.0	50910000.0	50920000.0	0.0	0.8034946322441101	0.8727072477340698
1.0	50980000.0	50990000.0	1.0	0.7644733190536499	0.8183572888374329
1.0	50990000.0	51000000.0	0.0	0.7862493395805359	0.8407403230667114
1.0	51000000.0	51010000.0	0.0	0.8134307861328125	0.8592950105667114
1.0	51030000.0	51040000.0	1.0	0.7307180166244507	0.7615558505058289
1.0	51040000.0	51050000.0	0.0	0.7088252305984497	0.7638188600540161
1.0	51080000.0	51090000.0	1.0	0.6991618275642395	0.7554259300231934
1.0	51120000.0	51130000.0	0.0	0.7162335515022278	0.7588924765586853
1.0	51160000.0	51170000.0	0.0	0.7725121378898621	0.7970789074897766
1.0	51210000.0	51220000.0	0.0	0.6918751001358032	0.7629434466362
1.0	51260000.0	51270000.0	0.0	0.6886811256408691	0.8076598048210144
1.0	51310000.0	51320000.0	1.0	0.7428889274597168	0.7703408002853394
1.0	51320000.0	51330000.0	2.0	0.7484274506568909	0.7709153294563293
1.0	51330000.0	51340000.0	1.0	0.7128511071205139	0.7551926374435425
1.0	51380000.0	51390000.0	0.0	0.7452312707901001	0.7746522426605225
1.0	51450000.0	51460000.0	1.0	0.8627368211746216	0.8936518430709839
1.0	51500000.0	51510000.0	1.0	1.0539859533309937	1.0564552545547485
1.0	51600000.0	51610000.0	3.0	1.0505768060684204	1.0548681020736694
1.0	51620000.0	51630000.0	1.0	1.0586626529693604	1.0586316585540771
1.0	51680000.0	51690000.0	1.0	0.881626307964325	0.9642912745475769
1.0	51900000.0	51910000.0	2.0	0.6574850678443909	0.7909640073776245
1.0	51980000.0	51990000.0	0.0	0.8621791005134583	1.11837899684906
1.0	52000000.0	52010000.0	0.0	0.7423405647277832	0.7733067870140076
1.0	52010000.0	52020000.0	0.0	0.8376501798629761	0.8691503405570984
1.0	52020000.0	52030000.0	1.0	0.7678079009056091	0.8007524609565735
1.0	52060000.0	52070000.0	0.0	0.8910259008407593	0.9605547189712524
1.0	52070000.0	52080000.0	1.0	0.8508056402206421	0.8797163963317871
1.0	52100000.0	52110000.0	0.0	0.6728593111038208	0.755109429359436
1.0	52110000.0	52120000.0	0.0	0.7221453189849854	0.7629183530807495
1.0	52190000.0	52200000.0	4.0	0.8780630230903625	1.1476056575775146
1.0	52200000.0	52210000.0	1.0	0.9185344576835632	0.9927447438240051
1.0	52210000.0	52220000.0	2.0	0.9373281598091125	1.0016582012176514
1.0	52350000.0	52360000.0	2.0	1.190117597579956	1.119076132774353
1.0	52370000.0	52380000.0	0.0	1.1745555400848389	1.111996054649353
1.0	52420000.0	52430000.0	0.0	0.85455322265625	0.8749417066574097
1.0	52500000.0	52510000.0	1.0	0.7012653350830078	0.7516478300094604
1.0	52520000.0	52530000.0	0.0	0.860506534576416	1.11565101146698
1.0	52700000.0	52710000.0	0.0	0.5923413038253784	0.6190904378890991
1.0	52780000.0	52790000.0	1.0	0.6456371545791626	0.8096067309379578
1.0	52830000.0	52840000.0	0.0	0.691451907157898	0.8359527587890625
1.0	52900000.0	52910000.0	1.0	0.6603723764419556	0.7799393534660339
1.0	52920000.0	52930000.0	0.0	0.6815270185470581	0.7798572778701782
1.0	52980000.0	52990000.0	0.0	0.7301796674728394	0.7823244333267212
1.0	53010000.0	53020000.0	0.0	0.7259732484817505	0.9853441119194031
1.0	53030000.0	53040000.0	1.0	1.1005264520645142	1.078035593032837
1.0	53050000.0	53060000.0	0.0	1.0483976602554321	1.0538526773452759
1.0	53150000.0	53160000.0	0.0	0.6967231035232544	0.7511645555496216
1.0	53170000.0	53180000.0	0.0	0.9266359210014343	0.9965888857841492
1.0	53230000.0	53240000.0	1.0	0.7373867630958557	0.8050388097763062
1.0	53310000.0	53320000.0	2.0	1.2461293935775757	1.1443839073181152
1.0	53360000.0	53370000.0	1.0	0.7707890868186951	0.843541145324707
1.0	53420000.0	53430000.0	1.0	0.6746848821640015	0.7843294143676758
1.0	53530000.0	53540000.0	0.0	0.720734179019928	0.7664526700973511
1.0	53660000.0	53670000.0	1.0	0.8036012649536133	1.0424009561538696
1.0	53710000.0	53720000.0	0.0	0.6694343686103821	0.7698904275894165
1.0	53720000.0	53730000.0	0.0	0.6561797261238098	0.7772476077079773
1.0	53780000.0	53790000.0	0.0	0.7045034170150757	0.7530416250228882
1.0	53810000.0	53820000.0	3.0	0.9305442571640015	0.9984429478645325
1.0	53830000.0	53840000.0	1.0	0.9835509061813354	1.0234829187393188
1.0	53910000.0	53920000.0	1.0	1.057161569595337	1.0579328536987305
1.0	53950000.0	53960000.0	2.0	1.0111095905303955	1.0364267826080322
1.0	53990000.0	54000000.0	2.0	0.7393633127212524	0.7654695510864258
1.0	54040000.0	54050000.0	1.0	0.8492630124092102	0.8743831515312195
1.0	54140000.0	54150000.0	1.0	0.8468520045280457	0.8789912462234497
1.0	54200000.0	54210000.0	0.0	0.8681610226631165	1.0285656452178955
1.0	54230000.0	54240000.0	0.0	0.6292750239372253	0.7186861038208008
1.0	54250000.0	54260000.0	0.0	0.6301386952400208	0.7830504179000854
1.0	54300000.0	54310000.0	0.0	0.8758019208908081	1.143005132675171
1.0	54350000.0	54360000.0	1.0	0.8578054308891296	1.1113555431365967
1.0	54410000.0	54420000.0	2.0	0.6765371561050415	0.8032790422439575
1.0	54490000.0	54500000.0	1.0	0.6928575038909912	0.748901903629303
1.0	54520000.0	54530000.0	1.0	0.6607088446617126	0.7961570620536804
1.0	54550000.0	54560000.0	2.0	0.6767441034317017	0.7800225019454956
1.0	54680000.0	54690000.0	1.0	0.6064847707748413	0.6500500440597534
1.0	54720000.0	54730000.0	2.0	0.7024291753768921	0.7611359357833862
1.0	54730000.0	54740000.0	1.0	0.6669707894325256	0.7802594900131226
1.0	54760000.0	54770000.0	0.0	0.6338776350021362	0.7831043004989624
1.0	54780000.0	54790000.0	0.0	0.6318038702011108	0.730158805847168
1.0	54840000.0	54850000.0	0.0	0.6717162728309631	0.7705234289169312
1.0	54890000.0	54900000.0	2.0	0.8478771448135376	0.8707424402236938
1.0	54950000.0	54960000.0	1.0	0.8072807192802429	1.0464354753494263
1.0	54960000.0	54970000.0	1.0	0.9836432337760925	1.0235264301300049
1.0	54970000.0	54980000.0	0.0	1.100807547569275	1.07816481590271
1.0	54990000.0	55000000.0	1.0	1.097909688949585	1.0768260955810547
1.0	55000000.0	55010000.0	1.0	1.0561350584030151	1.0574554204940796
1.0	55020000.0	55030000.0	2.0	0.7674753665924072	0.8287200927734375
1.0	55040000.0	55050000.0	1.0	0.9213903546333313	0.9941003918647766
1.0	55070000.0	55080000.0	1.0	0.8103712797164917	0.8477579355239868
1.0	55150000.0	55160000.0	1.0	0.886182963848114	0.9089714288711548
1.0	55240000.0	55250000.0	0.0	1.0313498973846436	1.045898199081421
1.0	55290000.0	55300000.0	1.0	1.1747833490371704	1.1121000051498413
1.0	55330000.0	55340000.0	2.0	0.6522290110588074	0.7779305577278137
1.0	55400000.0	55410000.0	0.0	1.025170087814331	1.0430095195770264
1.0	55420000.0	55430000.0	0.0	1.0258586406707764	1.0433323383331299
1.0	55450000.0	55460000.0	0.0	0.8867336511611938	0.9050370454788208
1.0	55520000.0	55530000.0	0.0	0.9382106065750122	1.0020747184753418
1.0	55550000.0	55560000.0	1.0	0.6870407462120056	0.7564125657081604
1.0	55670000.0	55680000.0	0.0	0.7252368927001953	0.7883516550064087
1.0	55790000.0	55800000.0	0.0	1.0154811143875122	1.0384751558303833
1.0	55800000.0	55810000.0	2.0	0.9496186375617981	1.007474422454834
1.0	55890000.0	55900000.0	0.0	1.0025312900543213	1.0324034690856934
1.0	55900000.0	55910000.0	1.0	0.8921954035758972	0.9501701593399048
1.0	55990000.0	56000000.0	0.0	0.9348293542861938	1.0004734992980957
1.0	56080000.0	56090000.0	1.0	1.1486481428146362	1.100163221359253
1.0	56090000.0	56100000.0	0.0	1.3264490365982056	1.1801879405975342
1.0	56140000.0	56150000.0	1.0	1.675763726234436	1.3290507793426514
1.0	56180000.0	56190000.0	3.0	1.1383147239685059	1.0954267978668213
1.0	56270000.0	56280000.0	1.0	1.0659232139587402	1.062006950378418
1.0	56290000.0	56300000.0	0.0	0.8783100247383118	0.9102237820625305
1.0	56310000.0	56320000.0	0.0	1.1388216018676758	1.0956602096557617
1.0	56340000.0	56350000.0	0.0	1.0008926391601562	1.0316345691680908
1.0	56350000.0	56360000.0	0.0	1.1021350622177124	1.0787781476974487
1.0	56360000.0	56370000.0	2.0	1.1246570348739624	1.0891557931900024
1.0	56400000.0	56410000.0	2.0	0.9604412913322449	1.0125887393951416
1.0	56440000.0	56450000.0	1.0	0.9902156591415405	1.0266185998916626
1.0	56500000.0	56510000.0	1.0	1.0078846216201782	1.0349143743515015
1.0	56540000.0	56550000.0	2.0	0.7203181982040405	0.7684093117713928
1.0	56580000.0	56590000.0	0.0	1.0489155054092407	1.0540940761566162
1.0	56630000.0	56640000.0	0.0	0.9606978297233582	1.0127098560333252
1.0	56690000.0	56700000.0	1.0	0.9535420536994934	1.0093295574188232
1.0	56740000.0	56750000.0	0.0	0.8781082034111023	0.9329690933227539
1.0	56750000.0	56760000.0	0.0	0.7878414988517761	0.8292737007141113
1.0	56850000.0	56860000.0	0.0	0.7242984771728516	0.759259045124054
1.0	56960000.0	56970000.0	0.0	0.6135862469673157	0.6628601551055908
1.0	56980000.0	56990000.0	1.0	0.633387565612793	0.7788060307502747
1.0	57050000.0	57060000.0	0.0	0.9900676608085632	1.026548147201538
1.0	57100000.0	57110000.0	1.0	1.0823590755462646	1.069631576538086
1.0	57110000.0	57120000.0	2.0	0.8195350766181946	1.0603477954864502
1.0	57130000.0	57140000.0	0.0	1.0748493671417236	1.066150426864624
1.0	57220000.0	57230000.0	2.0	1.3067481517791748	1.1714599132537842
1.0	57230000.0	57240000.0	1.0	1.4779980182647705	1.2461435794830322
1.0	57250000.0	57260000.0	2.0	1.3428468704223633	1.1874257326126099
1.0	57350000.0	57360000.0	1.0	1.7733500003814697	1.3686622381210327
1.0	57450000.0	57460000.0	1.0	1.7609325647354126	1.3636689186096191
1.0	57580000.0	57590000.0	0.0	1.7046619653701782	1.340869665145874
1.0	57650000.0	57660000.0	2.0	1.8049888610839844	1.381324291229248
1.0	57710000.0	57720000.0	3.0	1.8551194667816162	1.401208758354187
1.0	57780000.0	57790000.0	1.0	2.085728883743286	1.4899427890777588
1.0	57810000.0	57820000.0	1.0	1.8316700458526611	1.3919347524642944
1.0	57820000.0	57830000.0	1.0	1.9532582759857178	1.439512014389038
1.0	57840000.0	57850000.0	3.0	1.7924697399139404	1.3763247728347778
1.0	57860000.0	57870000.0	2.0	1.6462198495864868	1.3168916702270508
1.0	57890000.0	57900000.0	3.0	1.6589370965957642	1.3221349716186523
1.0	57910000.0	57920000.0	1.0	1.8319072723388672	1.392028570175171
1.0	57940000.0	57950000.0	3.0	1.6215457916259766	1.306675672531128
1.0	57950000.0	57960000.0	1.0	1.6758445501327515	1.329084038734436
1.0	58060000.0	58070000.0	1.0	1.7507121562957764	1.3595489263534546
1.0	58080000.0	58090000.0	1.0	1.4193620681762695	1.2208747863769531
1.0	58090000.0	58100000.0	2.0	1.5006916522979736	1.2558386325836182
1.0	58100000.0	58110000.0	3.0	1.3432868719100952	1.1876204013824463
1.0	58110000.0	58120000.0	1.0	1.558148980140686	1.280173659324646
1.0	58190000.0	58200000.0	1.0	1.585439920425415	1.2916277647018433
1.0	58250000.0	58260000.0	3.0	1.721135139465332	1.3475730419158936
1.0	58280000.0	58290000.0	1.0	2.1265945434570312	1.5052134990692139
1.0	58300000.0	58310000.0	7.0	2.152933359146118	1.5149850845336914
1.0	58430000.0	58440000.0	3.0	2.418971538543701	1.6107286214828491
1.0	58440000.0	58450000.0	2.0	2.2923691272735596	1.565824270248413
1.0	58580000.0	58590000.0	4.0	1.9025958776474	1.419840693473816
1.0	58610000.0	58620000.0	3.0	1.7934364080429077	1.376711130142212
1.0	58620000.0	58630000.0	0.0	1.8960037231445312	1.4172649383544922
1.0	58740000.0	58750000.0	1.0	1.4707280397415161	1.2430274486541748
1.0	58750000.0	58760000.0	1.0	1.6793245077133179	1.3305113315582275
1.0	58760000.0	58770000.0	2.0	1.6779552698135376	1.329950213432312
1.0	58780000.0	58790000.0	2.0	1.3009655475616455	1.1688916683197021
1.0	58800000.0	58810000.0	2.0	1.3254162073135376	1.1797314882278442
1.0	58870000.0	58880000.0	2.0	0.9528144598007202	1.0089855194091797
1.0	58930000.0	58940000.0	1.0	0.7659063339233398	0.7926270961761475
1.0	59000000.0	59010000.0	0.0	0.849618136882782	0.9270817041397095
1.0	59020000.0	59030000.0	0.0	1.2386767864227295	1.1410329341888428
1.0	59040000.0	59050000.0	1.0	0.8552988767623901	0.8918989300727844
1.0	59180000.0	59190000.0	2.0	0.8849366903305054	0.9360790252685547
1.0	59280000.0	59290000.0	0.0	0.7732137441635132	1.0108959674835205
1.0	59360000.0	59370000.0	1.0	0.7152727842330933	0.7680540084838867
1.0	59390000.0	59400000.0	1.0	0.7670873403549194	0.7993100881576538
1.0	59440000.0	59450000.0	0.0	0.7407921552658081	0.7696157693862915
1.0	59510000.0	59520000.0	0.0	0.8589563369750977	0.8880523443222046
1.0	59560000.0	59570000.0	2.0	0.9114152789115906	0.9893631935119629
1.0	59630000.0	59640000.0	0.0	0.8900552988052368	0.9636765718460083
1.0	59670000.0	59680000.0	1.0	0.8837302923202515	0.9140923619270325
1.0	59720000.0	59730000.0	0.0	0.7332146763801575	0.7632884979248047
1.0	59760000.0	59770000.0	0.0	0.7952934503555298	1.0334908962249756
1.0	59850000.0	59860000.0	1.0	0.7670232057571411	0.815665066242218
1.0	59870000.0	59880000.0	1.0	0.6771270036697388	0.7824000120162964
1.0	60000000.0	60010000.0	1.0	0.7318624258041382	0.7631351351737976
1.0	60040000.0	60050000.0	2.0	1.0196506977081299	1.0404267311096191
1.0	60120000.0	60130000.0	2.0	1.1559715270996094	1.103513479232788
1.0	60210000.0	60220000.0	3.0	0.9266721606254578	0.9966060519218445
1.0	60220000.0	60230000.0	1.0	0.9608991742134094	1.0128053426742554
1.0	60350000.0	60360000.0	0.0	1.3096503019332886	1.1727473735809326
1.0	60380000.0	60390000.0	1.0	1.680537462234497	1.3310080766677856
1.0	60440000.0	60450000.0	3.0	1.0725924968719482	1.065103530883789
1.0	60490000.0	60500000.0	3.0	1.1592433452606201	1.1050097942352295
1.0	60520000.0	60530000.0	0.0	1.3593640327453613	1.1946923732757568
1.0	60640000.0	60650000.0	2.0	1.4413669109344482	1.2303944826126099
1.0	60670000.0	60680000.0	5.0	1.3343144655227661	1.183663249015808
1.0	60720000.0	60730000.0	0.0	1.4896399974822998	1.2511235475540161
1.0	60750000.0	60760000.0	4.0	1.5572259426116943	1.2797856330871582
1.0	60840000.0	60850000.0	2.0	1.4347835779190063	1.227550745010376
1.0	60920000.0	60930000.0	1.0	1.5020954608917236	1.2564369440078735
1.0	60960000.0	60970000.0	1.0	1.499685525894165	1.2554103136062622
1.0	60980000.0	60990000.0	3.0	1.3064121007919312	1.1713110208511353
1.0	61030000.0	61040000.0	0.0	1.135729193687439	1.0942414999008179
1.0	61110000.0	61120000.0	2.0	1.2967352867126465	1.1670100688934326
1.0	61130000.0	61140000.0	1.0	1.414336085319519	1.2186946868896484
1.0	61180000.0	61190000.0	2.0	1.240162968635559	1.1417022943496704
1.0	61220000.0	61230000.0	3.0	0.9148732423782349	0.9910061955451965
1.0	61270000.0	61280000.0	1.0	1.0824940204620361	1.0696941614151
1.0	61340000.0	61350000.0	2.0	1.2062791585922241	1.1264069080352783
1.0	61350000.0	61360000.0	1.0	1.3580793142318726	1.1941277980804443
1.0	61380000.0	61390000.0	2.0	1.1253678798675537	1.0894819498062134
1.0	61440000.0	61450000.0	5.0	0.8439894914627075	0.8752819299697876
1.0	61460000.0	61470000.0	1.0	1.0566743612289429	1.0577061176300049
1.0	61510000.0	61520000.0	0.0	1.2219974994659424	1.0292657613754272
1.0	61540000.0	61550000.0	0.0	0.7759472131729126	1.0136220455169678
1.0	61600000.0	61610000.0	0.0	0.6419073343276978	0.8018182516098022
1.0	61630000.0	61640000.0	0.0	0.6639333963394165	0.7824721336364746
1.0	61640000.0	61650000.0	2.0	0.6286877393722534	0.7393969297409058
1.0	61690000.0	61700000.0	0.0	0.7156562209129333	0.7679784893989563
1.0	61700000.0	61710000.0	2.0	0.7424671053886414	0.7660390138626099
1.0	61750000.0	61760000.0	1.0	0.7175884246826172	0.7574712038040161
1.0	61860000.0	61870000.0	2.0	0.9382837414741516	1.0021097660064697
1.0	61950000.0	61960000.0	3.0	1.452516794204712	1.2352017164230347
1.0	61970000.0	61980000.0	1.0	1.6380090713500977	1.313497543334961
1.0	62000000.0	62010000.0	5.0	1.5144360065460205	1.2616883516311646
1.0	62030000.0	62040000.0	0.0	1.2094253301620483	1.1278308629989624
1.0	62130000.0	62140000.0	2.0	0.8312793970108032	0.8715658187866211
1.0	62160000.0	62170000.0	0.0	0.720617949962616	0.764685332775116
1.0	62170000.0	62180000.0	1.0	0.706597626209259	0.7529927492141724
1.0	62220000.0	62230000.0	1.0	0.8296308517456055	0.8735668063163757
1.0	62230000.0	62240000.0	1.0	0.7806656360626221	0.8429306745529175
1.0	62250000.0	62260000.0	0.0	0.8059453964233398	0.8654961585998535
1.0	62280000.0	62290000.0	3.0	0.7104663848876953	0.7543274164199829
1.0	62310000.0	62320000.0	2.0	0.6862665414810181	0.7811513543128967
1.0	62370000.0	62380000.0	0.0	0.7773526906967163	0.8226326704025269
1.0	62430000.0	62440000.0	1.0	0.9050346612930298	0.9859308004379272
1.0	62480000.0	62490000.0	0.0	0.8399031758308411	0.870956301689148
1.0	62490000.0	62500000.0	1.0	0.8923854827880859	0.9448661804199219
1.0	62500000.0	62510000.0	0.0	0.8651954531669617	0.9021984934806824
1.0	62530000.0	62540000.0	0.0	1.0297119617462158	1.0451329946517944
1.0	62560000.0	62570000.0	1.0	0.9516572952270508	1.0084384679794312
1.0	62580000.0	62590000.0	0.0	1.0033037662506104	1.0327659845352173
1.0	62610000.0	62620000.0	2.0	0.973488450050354	1.0187429189682007
1.0	62620000.0	62630000.0	2.0	1.0342220067977905	1.0472400188446045
1.0	62660000.0	62670000.0	0.0	1.2934091091156006	1.1655300855636597
1.0	62760000.0	62770000.0	0.0	1.1316572427749634	1.0923718214035034
1.0	62810000.0	62820000.0	1.0	1.18446683883667	1.1165069341659546
1.0	62830000.0	62840000.0	1.0	1.1933830976486206	1.1205589771270752
1.0	62860000.0	62870000.0	0.0	0.9621416330337524	1.0133912563323975
1.0	62870000.0	62880000.0	2.0	0.9909446835517883	1.0269612073898315
1.0	63190000.0	63200000.0	0.0	0.7799234986305237	0.8126257658004761
1.0	63200000.0	63210000.0	0.0	1.0075156688690186	1.0347414016723633
1.0	63270000.0	63280000.0	1.0	0.7552857995033264	0.7922745943069458
1.0	63330000.0	63340000.0	2.0	0.9796795845031738	1.0216610431671143
1.0	63420000.0	63430000.0	0.0	1.4640934467315674	1.240180253982544
1.0	63520000.0	63530000.0	1.0	1.3653496503829956	1.197318434715271
1.0	63620000.0	63630000.0	1.0	1.4430419206619263	1.2311179637908936
1.0	63840000.0	63850000.0	5.0	0.9251154065132141	0.9958680868148804
1.0	63880000.0	63890000.0	0.0	0.8281779289245605	0.8873569369316101
1.0	64100000.0	64110000.0	3.0	0.6398895382881165	0.7802731990814209
1.0	64130000.0	64140000.0	0.0	0.84100341796875	0.8903066515922546
1.0	64170000.0	64180000.0	1.0	0.8667279481887817	0.8940207362174988
1.0	64270000.0	64280000.0	1.0	0.7217055559158325	0.7588886022567749
1.0	64290000.0	64300000.0	0.0	0.6372030973434448	0.8021041750907898
1.0	64300000.0	64310000.0	0.0	0.6862828731536865	0.8362056612968445
1.0	64390000.0	64400000.0	0.0	0.6493555307388306	0.7638948559761047
1.0	64410000.0	64420000.0	1.0	0.6544103622436523	0.81114262342453
1.0	64420000.0	64430000.0	0.0	0.7546502351760864	0.787306547164917
1.0	64450000.0	64460000.0	1.0	0.6941004991531372	0.7801069021224976
1.0	64490000.0	64500000.0	0.0	0.708037257194519	0.768619179725647
1.0	64550000.0	64560000.0	0.0	0.7932828068733215	0.827670693397522
1.0	64610000.0	64620000.0	2.0	0.7434707283973694	0.7692866325378418
1.0	64630000.0	64640000.0	2.0	0.6861823797225952	0.7741882801055908
1.0	64710000.0	64720000.0	0.0	1.0999172925949097	1.0777546167373657
1.0	64760000.0	64770000.0	2.0	0.991136372089386	1.0270508527755737
1.0	64820000.0	64830000.0	0.0	0.9264587163925171	0.996505081653595
1.0	64840000.0	64850000.0	2.0	1.2441920042037964	1.1435134410858154
1.0	64860000.0	64870000.0	1.0	1.1547443866729736	1.1029525995254517
1.0	65000000.0	65010000.0	0.0	0.862276554107666	0.9328255653381348
1.0	65020000.0	65030000.0	0.0	0.8901740908622742	0.9792560338973999
1.0	65090000.0	65100000.0	0.0	0.6855800151824951	0.7655007839202881
1.0	65110000.0	65120000.0	1.0	0.6927374601364136	0.7827858924865723
1.0	65130000.0	65140000.0	0.0	0.6827484965324402	0.7837945222854614
1.0	65160000.0	65170000.0	1.0	0.8416607975959778	0.8677657246589661
1.0	65170000.0	65180000.0	0.0	0.9955610036849976	1.029129981994629
1.0	65180000.0	65190000.0	2.0	1.0182793140411377	1.0397863388061523
1.0	65280000.0	65290000.0	0.0	0.7045117616653442	0.768072783946991
1.0	65310000.0	65320000.0	0.0	0.6717085242271423	0.7551345229148865
1.0	65330000.0	65340000.0	0.0	0.6371201276779175	0.7726694345474243
1.0	65410000.0	65420000.0	2.0	0.7135966420173645	0.7554721236228943
1.0	65430000.0	65440000.0	0.0	0.7995936274528503	1.038069248199463
1.0	65460000.0	65470000.0	0.0	0.7466322779655457	0.8212724924087524
1.0	65470000.0	65480000.0	0.0	0.8229862451553345	0.8651093244552612
1.0	65480000.0	65490000.0	2.0	0.8676946759223938	0.9071575999259949
1.0	65530000.0	65540000.0	1.0	0.9196137189865112	1.310685396194458
1.0	65570000.0	65580000.0	4.0	1.173799753189087	1.1116516590118408
1.0	65680000.0	65690000.0	0.0	0.8348175287246704	0.890860378742218
1.0	65690000.0	65700000.0	1.0	0.7603640556335449	0.8042365908622742
1.0	65700000.0	65710000.0	1.0	1.0891438722610474	1.0727730989456177
1.0	65720000.0	65730000.0	0.0	0.8186553716659546	1.059321641921997
1.0	65750000.0	65760000.0	0.0	1.1203807592391968	1.0871883630752563
1.0	65800000.0	65810000.0	2.0	1.0101301670074463	1.0359675884246826
1.0	65820000.0	65830000.0	2.0	1.083080530166626	1.0699658393859863
1.0	65850000.0	65860000.0	3.0	0.9075940251350403	0.9573770761489868
1.0	65930000.0	65940000.0	0.0	1.041940450668335	1.0508421659469604
1.0	66000000.0	66010000.0	0.0	1.141573429107666	1.0969219207763672
1.0	66040000.0	66050000.0	1.0	1.1354386806488037	1.094107985496521
1.0	66070000.0	66080000.0	0.0	0.9936164617538452	1.0282166004180908
1.0	66090000.0	66100000.0	0.0	1.0693439245224	1.0635956525802612
1.0	66160000.0	66170000.0	1.0	1.2343707084655762	1.139094352722168
1.0	66170000.0	66180000.0	1.0	1.3827521800994873	1.204937219619751
1.0	66190000.0	66200000.0	0.0	1.3920068740844727	1.2089784145355225
1.0	66290000.0	66300000.0	2.0	1.2550618648529053	1.1483943462371826
1.0	66300000.0	66310000.0	2.0	1.4570062160491943	1.237133264541626
1.0	66350000.0	66360000.0	1.0	1.4416191577911377	1.2305030822753906
1.0	66370000.0	66380000.0	2.0	1.3890774250030518	1.2077001333236694
1.0	66440000.0	66450000.0	2.0	1.100940465927124	1.0782266855239868
1.0	66510000.0	66520000.0	0.0	1.10512113571167	1.0801562070846558
1.0	66580000.0	66590000.0	1.0	1.0605093240737915	1.0594900846481323
1.0	66760000.0	66770000.0	0.0	0.8243541717529297	0.879651665687561
1.0	66830000.0	66840000.0	2.0	0.6642175316810608	0.7447716593742371
1.0	66840000.0	66850000.0	0.0	0.8466777801513672	0.8955358266830444
1.0	66930000.0	66940000.0	0.0	1.2399826049804688	1.141620397567749
1.0	66950000.0	66960000.0	1.0	0.9335085153579712	0.9998475313186646
1.0	66970000.0	66980000.0	0.0	1.2946244478225708	1.166070818901062
1.0	67020000.0	67030000.0	1.0	1.1205761432647705	1.087278127670288
1.0	67070000.0	67080000.0	4.0	1.252103567123413	1.1470671892166138
1.0	67240000.0	67250000.0	0.0	0.8251562118530273	0.8635400533676147
1.0	67260000.0	67270000.0	1.0	1.081594705581665	1.0692771673202515
1.0	67340000.0	67350000.0	1.0	0.9335670471191406	0.9998749494552612
1.0	67380000.0	67390000.0	0.0	0.6998867988586426	0.751050591468811
1.0	67610000.0	67620000.0	0.0	1.3785749673843384	1.2031116485595703
1.0	67780000.0	67790000.0	0.0	1.5459754467010498	1.2750437259674072
1.0	67860000.0	67870000.0	1.0	0.7863618731498718	0.8189803957939148
1.0	67940000.0	67950000.0	1.0	0.8697320818901062	0.9359186291694641
1.0	68030000.0	68040000.0	1.0	0.8211963772773743	0.8572571873664856
1.0	68080000.0	68090000.0	1.0	0.7961283326148987	0.8387933969497681
1.0	68090000.0	68100000.0	1.0	0.8174756765365601	0.8637180328369141
1.0	68150000.0	68160000.0	0.0	0.7841008901596069	1.0218629837036133
1.0	68180000.0	68190000.0	0.0	0.6769758462905884	0.8288100957870483
1.0	68190000.0	68200000.0	1.0	0.636139988899231	0.7382726669311523
1.0	68260000.0	68270000.0	0.0	0.6679114103317261	0.7910796403884888
1.0	68270000.0	68280000.0	1.0	0.6717938184738159	0.7959058284759521
1.0	68360000.0	68370000.0	1.0	1.1681487560272217	1.1090747117996216
1.0	68460000.0	68470000.0	3.0	1.050963282585144	1.055047631263733
1.0	68480000.0	68490000.0	1.0	0.8707627058029175	0.9086703062057495
1.0	68530000.0	68540000.0	1.0	1.0558695793151855	1.0573318004608154
1.0	68640000.0	68650000.0	0.0	0.6654478907585144	0.7870793342590332
1.0	68700000.0	68710000.0	2.0	1.0775315761566162	1.0673940181732178
1.0	68800000.0	68810000.0	1.0	0.8992248773574829	0.9654579162597656
1.0	68940000.0	68950000.0	0.0	0.7843881845474243	0.8538775444030762
1.0	68990000.0	69000000.0	4.0	1.2982473373413086	1.167682409286499
1.0	69020000.0	69030000.0	2.0	1.2698358297348022	1.1550122499465942
1.0	69050000.0	69060000.0	1.0	1.3520739078521729	1.1914879083633423
1.0	69100000.0	69110000.0	1.0	1.3706448078155518	1.1996400356292725
1.0	69120000.0	69130000.0	1.0	1.260864496231079	1.1509960889816284
1.0	69290000.0	69300000.0	0.0	1.5295958518981934	1.268118143081665
1.0	69320000.0	69330000.0	0.0	1.4740961790084839	1.2444725036621094
1.0	69370000.0	69380000.0	1.0	1.289395809173584	1.163743019104004
1.0	69490000.0	69500000.0	2.0	1.9600651264190674	1.4421392679214478
1.0	69520000.0	69530000.0	3.0	1.8066246509552002	1.3819767236709595
1.0	69630000.0	69640000.0	2.0	1.2806107997894287	1.1598260402679443
1.0	69700000.0	69710000.0	1.0	1.2584093809127808	1.1498957872390747
1.0	69740000.0	69750000.0	1.0	1.1987295150756836	1.1229853630065918
1.0	69760000.0	69770000.0	1.0	1.3868868350982666	1.206743836402893
1.0	69790000.0	69800000.0	1.0	1.406469464302063	1.2152765989303589
1.0	69860000.0	69870000.0	2.0	1.6815125942230225	1.331408143043518
1.0	69930000.0	69940000.0	2.0	1.5064634084701538	1.258297085762024
1.0	70020000.0	70030000.0	2.0	1.8202577829360962	1.3874037265777588
1.0	70070000.0	70080000.0	5.0	1.4935581684112549	1.2527960538864136
1.0	70100000.0	70110000.0	2.0	1.5092895030975342	1.2594999074935913
1.0	70150000.0	70160000.0	1.0	1.691226601600647	1.3353843688964844
1.0	70180000.0	70190000.0	0.0	1.3818027973175049	1.204522728919983
1.0	70210000.0	70220000.0	1.0	1.2815672159194946	1.1602526903152466
1.0	70230000.0	70240000.0	1.0	1.311923623085022	1.1737561225891113
1.0	70240000.0	70250000.0	1.0	1.3385711908340454	1.185540795326233
1.0	70280000.0	70290000.0	1.0	1.2560298442840576	1.1488288640975952
1.0	70360000.0	70370000.0	2.0	1.2168941497802734	1.1312096118927002
1.0	70400000.0	70410000.0	0.0	1.1900358200073242	1.1190389394760132
1.0	70510000.0	70520000.0	2.0	1.273430347442627	1.1566190719604492
1.0	70530000.0	70540000.0	0.0	1.3374459743499756	1.185044288635254
1.0	70610000.0	70620000.0	2.0	0.815049946308136	0.8936142921447754
1.0	70670000.0	70680000.0	0.0	0.782529354095459	1.020262598991394
1.0	70760000.0	70770000.0	1.0	0.7040550112724304	0.7522133588790894
1.0	70770000.0	70780000.0	0.0	0.7684214115142822	0.8053336143493652
1.0	70860000.0	70870000.0	0.0	1.1432409286499023	1.0976860523223877
1.0	70950000.0	70960000.0	0.0	0.9510466456413269	1.0081496238708496
1.0	71010000.0	71020000.0	2.0	1.2417995929718018	1.1424378156661987
1.0	71070000.0	71080000.0	5.0	1.2695927619934082	1.154902696609497
1.0	71080000.0	71090000.0	1.0	1.3781702518463135	1.2029342651367188
1.0	71140000.0	71150000.0	2.0	1.328316330909729	1.1810133457183838
1.0	71210000.0	71220000.0	3.0	1.3380565643310547	1.1853129863739014
1.0	71220000.0	71230000.0	0.0	1.4728721380233765	1.2439477443695068
1.0	71230000.0	71240000.0	3.0	1.3320213556289673	1.1826505661010742
1.0	71280000.0	71290000.0	0.0	1.219786524772644	1.1325159072875977
1.0	71300000.0	71310000.0	2.0	1.3560926914215088	1.1932551860809326
1.0	71310000.0	71320000.0	0.0	1.562085747718811	1.2818305492401123
1.0	71320000.0	71330000.0	2.0	1.425324559211731	1.2234585285186768
1.0	71380000.0	71390000.0	4.0	2.1198630332946777	1.5027066469192505
1.0	71410000.0	71420000.0	2.0	2.1126768589019775	1.5000272989273071
1.0	71460000.0	71470000.0	3.0	2.2064883708953857	1.5346873998641968
1.0	71500000.0	71510000.0	3.0	2.020542621612549	1.465306282043457
1.0	71520000.0	71530000.0	1.0	1.5176126956939697	1.263037085533142
1.0	71530000.0	71540000.0	0.0	1.3661502599716187	1.1976697444915771
1.0	71750000.0	71760000.0	1.0	1.3124040365219116	1.1739695072174072
1.0	71770000.0	71780000.0	0.0	1.1927363872528076	1.1202654838562012
1.0	71880000.0	71890000.0	2.0	1.5031375885009766	1.2568814754486084
1.0	71920000.0	71930000.0	0.0	1.2869478464126587	1.1626521348953247
1.0	71940000.0	71950000.0	2.0	1.4156858921051025	1.2192796468734741
1.0	71950000.0	71960000.0	2.0	1.2903995513916016	1.1641902923583984
1.0	72010000.0	72020000.0	0.0	1.4208598136901855	1.2215243577957153
1.0	72060000.0	72070000.0	1.0	1.43215012550354	1.2264125347137451
1.0	72070000.0	72080000.0	2.0	1.3552796840667725	1.1928975582122803
1.0	72080000.0	72090000.0	2.0	1.0945619344711304	1.075278639793396
1.0	72090000.0	72100000.0	3.0	1.3191745281219482	1.176969051361084
1.0	72120000.0	72130000.0	1.0	1.2472410202026367	1.1448839902877808
1.0	72150000.0	72160000.0	0.0	1.4666671752929688	1.2412852048873901
1.0	72200000.0	72210000.0	3.0	1.446382761001587	1.2325589656829834
1.0	72270000.0	72280000.0	1.0	1.2863199710845947	1.1623719930648804
1.0	72300000.0	72310000.0	2.0	1.1522061824798584	1.1017916202545166
1.0	72310000.0	72320000.0	1.0	1.113006591796875	1.083791971206665
1.0	72450000.0	72460000.0	1.0	1.2544649839401245	1.1481269598007202
1.0	72570000.0	72580000.0	2.0	1.6515823602676392	1.3191044330596924
1.0	72690000.0	72700000.0	3.0	1.3103082180023193	1.1730397939682007
1.0	72700000.0	72710000.0	3.0	1.3808777332305908	1.2041183710098267
1.0	72780000.0	72790000.0	0.0	1.3378971815109253	1.1852437257766724
1.0	72840000.0	72850000.0	4.0	1.3698701858520508	1.1993004083633423
1.0	72890000.0	72900000.0	3.0	1.6180381774902344	1.3052189350128174
1.0	72910000.0	72920000.0	3.0	1.6157863140106201	1.304283857345581
1.0	73110000.0	73120000.0	3.0	1.4358371496200562	1.2280066013336182
1.0	73150000.0	73160000.0	4.0	1.7057077884674072	1.3412953615188599
1.0	73160000.0	73170000.0	2.0	1.9264672994613647	1.4291365146636963
1.0	73170000.0	73180000.0	0.0	1.9619112014770508	1.4428505897521973
1.0	73180000.0	73190000.0	0.0	2.0779128074645996	1.4870065450668335
1.0	73330000.0	73340000.0	1.0	2.0724799633026123	1.4849629402160645
1.0	73510000.0	73520000.0	5.0	2.4412436485290527	1.6185095310211182
1.0	73530000.0	73540000.0	2.0	2.5167667865753174	1.6446346044540405
1.0	73550000.0	73560000.0	1.0	2.5619609355926514	1.6600818634033203
1.0	73570000.0	73580000.0	2.0	2.527341842651367	1.648261308670044
1.0	73580000.0	73590000.0	2.0	2.564807653427124	1.66105055809021
1.0	73600000.0	73610000.0	0.0	2.738450527191162	1.7191238403320312
1.0	73630000.0	73640000.0	2.0	2.333322048187256	1.5804784297943115
1.0	73650000.0	73660000.0	1.0	2.278714418411255	1.560910940170288
1.0	73680000.0	73690000.0	1.0	2.471283435821533	1.6289482116699219
1.0	73710000.0	73720000.0	0.0	2.4880969524383545	1.6347637176513672
1.0	73720000.0	73730000.0	2.0	2.4297728538513184	1.6145063638687134
1.0	73770000.0	73780000.0	2.0	2.4053287506103516	1.6059455871582031
1.0	73800000.0	73810000.0	3.0	2.4880659580230713	1.634752869606018
1.0	73810000.0	73820000.0	6.0	2.3158278465270996	1.5742334127426147
1.0	73890000.0	73900000.0	3.0	2.001077651977539	1.4578826427459717
1.0	73910000.0	73920000.0	2.0	2.014106273651123	1.4628547430038452
1.0	73920000.0	73930000.0	0.0	2.009398937225342	1.4610601663589478
1.0	73980000.0	73990000.0	0.0	1.9723052978515625	1.446852445602417
1.0	73990000.0	74000000.0	0.0	1.9411516189575195	1.4348312616348267
1.0	74010000.0	74020000.0	1.0	1.9769363403320312	1.4486323595046997
1.0	74020000.0	74030000.0	0.0	1.9124252796173096	1.4236743450164795
1.0	74040000.0	74050000.0	0.0	2.1021969318389893	1.4961121082305908
1.0	74070000.0	74080000.0	2.0	2.1502928733825684	1.514007806777954
1.0	74110000.0	74120000.0	4.0	2.1614511013031006	1.5181336402893066
1.0	74230000.0	74240000.0	0.0	2.0389044284820557	1.4722808599472046
1.0	74370000.0	74380000.0	4.0	2.3261265754699707	1.577912449836731
1.0	74500000.0	74510000.0	5.0	2.344496250152588	1.5844545364379883
1.0	74510000.0	74520000.0	1.0	2.3599956035614014	1.5899558067321777
1.0	74650000.0	74660000.0	2.0	1.448721170425415	1.2335668802261353
1.0	74660000.0	74670000.0	1.0	0.8663855791091919	1.125492811203003
1.0	74700000.0	74710000.0	1.0	1.626328706741333	1.3086603879928589
1.0	74720000.0	74730000.0	0.0	1.4214556217193604	1.2217824459075928
1.0	74730000.0	74740000.0	2.0	1.3175455331802368	1.1762481927871704
1.0	74800000.0	74810000.0	2.0	0.9845344424247742	1.0239458084106445
1.0	74850000.0	74860000.0	0.0	1.4860094785690308	1.2495720386505127
1.0	74860000.0	74870000.0	1.0	1.2747480869293213	1.1572083234786987
1.0	74880000.0	74890000.0	0.0	1.9382203817367554	1.4336955547332764
1.0	74930000.0	74940000.0	0.0	1.4118099212646484	1.2175973653793335
1.0	74940000.0	74950000.0	0.0	1.6666332483291626	1.3253016471862793
1.0	74970000.0	74980000.0	3.0	1.8459848165512085	1.3976011276245117
1.0	75080000.0	75090000.0	1.0	1.5886701345443726	1.292978048324585
1.0	75090000.0	75100000.0	2.0	1.5140511989593506	1.2615242004394531
1.0	75110000.0	75120000.0	4.0	1.3756442070007324	1.201828956604004
1.0	75120000.0	75130000.0	2.0	1.3837778568267822	1.205385446548462
1.0	75140000.0	75150000.0	3.0	1.4503177404403687	1.2342541217803955
1.0	75230000.0	75240000.0	0.0	1.1014236211776733	1.0784497261047363
1.0	75310000.0	75320000.0	1.0	1.8735520839691162	1.4084653854370117
1.0	75390000.0	75400000.0	1.0	2.264165163040161	1.555660605430603
1.0	75420000.0	75430000.0	3.0	2.104698657989502	1.4970473051071167
1.0	75510000.0	75520000.0	3.0	2.4169955253601074	1.610036849975586
1.0	75520000.0	75530000.0	1.0	2.454322338104248	1.6230621337890625
1.0	75820000.0	75830000.0	0.0	1.6851756572723389	1.3329083919525146
1.0	75860000.0	75870000.0	0.0	1.7319839000701904	1.3519753217697144
1.0	76040000.0	76050000.0	2.0	1.5970406532287598	1.2964751720428467
1.0	76050000.0	76060000.0	2.0	1.722055435180664	1.3479468822479248
1.0	76170000.0	76180000.0	1.0	1.2559701204299927	1.148802399635315
1.0	76190000.0	76200000.0	1.0	0.8039518594741821	1.0427830219268799
1.0	76210000.0	76220000.0	3.0	0.7266569137573242	0.7769224047660828
1.0	76310000.0	76320000.0	0.0	1.2397005558013916	1.141493797302246
1.0	76380000.0	76390000.0	2.0	1.4712536334991455	1.243253469467163
1.0	76430000.0	76440000.0	2.0	1.32257878780365	1.1784768104553223
1.0	76450000.0	76460000.0	0.0	1.2465026378631592	1.14455246925354
1.0	76470000.0	76480000.0	1.0	1.1531463861465454	1.1022216081619263
1.0	76490000.0	76500000.0	1.0	1.2962826490402222	1.1668095588684082
1.0	76550000.0	76560000.0	1.0	1.1255662441253662	1.0895730257034302
1.0	76650000.0	76660000.0	0.0	1.6262931823730469	1.3086458444595337
1.0	76670000.0	76680000.0	1.0	1.6375154256820679	1.3132938146591187
1.0	76740000.0	76750000.0	6.0	1.075610637664795	1.0665037631988525
1.0	76750000.0	76760000.0	1.0	1.3825011253356934	1.2048277854919434
1.0	76780000.0	76790000.0	1.0	1.192089319229126	1.1199710369110107
1.0	76910000.0	76920000.0	3.0	1.1156702041625977	1.0850194692611694
1.0	76920000.0	76930000.0	1.0	1.0813932418823242	1.0691837072372437
1.0	76930000.0	76940000.0	3.0	1.0947133302688599	1.0753488540649414
1.0	76970000.0	76980000.0	0.0	1.2766313552856445	1.158049464225769
1.0	77040000.0	77050000.0	1.0	1.2702842950820923	1.1552127599716187
1.0	77110000.0	77120000.0	0.0	1.5434917211532593	1.27399480342865
1.0	77120000.0	77130000.0	0.0	1.3921349048614502	1.2090343236923218
1.0	77290000.0	77300000.0	0.0	1.2207539081573486	1.1329529285430908
1.0	77400000.0	77410000.0	0.0	0.929068922996521	0.9977430105209351
1.0	77440000.0	77450000.0	1.0	1.0288684368133545	1.044739007949829
1.0	77490000.0	77500000.0	1.0	0.9639809727668762	1.0142594575881958
1.0	77560000.0	77570000.0	0.0	0.9129880666732788	0.9901103973388672
1.0	77650000.0	77660000.0	0.0	0.7166311740875244	0.7597423195838928
1.0	77660000.0	77670000.0	1.0	0.7941984534263611	0.8430110216140747
1.0	77820000.0	77830000.0	2.0	1.2499645948410034	1.1461074352264404
1.0	77930000.0	77940000.0	0.0	0.8558142781257629	0.9257652163505554
1.0	77940000.0	77950000.0	1.0	0.9733548164367676	1.0186800956726074
1.0	78010000.0	78020000.0	0.0	0.803917407989502	0.8371038436889648
1.0	78060000.0	78070000.0	0.0	0.5918062925338745	0.6177986860275269
1.0	78130000.0	78140000.0	0.0	0.6371630430221558	0.7872682809829712
1.0	78210000.0	78220000.0	0.0	0.7021661996841431	0.7871896028518677
1.0	78280000.0	78290000.0	0.0	0.6207016706466675	0.6969326734542847
1.0	78340000.0	78350000.0	0.0	0.6977449655532837	0.7664498090744019
1.0	78370000.0	78380000.0	0.0	0.6944391131401062	0.7803300023078918
1.0	78460000.0	78470000.0	0.0	0.7136214375495911	0.7575574517250061
1.0	78480000.0	78490000.0	0.0	0.7567222714424133	0.791351854801178
1.0	78490000.0	78500000.0	1.0	0.844403088092804	0.8716303706169128
1.0	78550000.0	78560000.0	0.0	0.8619917035102844	0.8814961314201355
1.0	78560000.0	78570000.0	2.0	0.9017375111579895	0.984761118888855
1.0	78570000.0	78580000.0	3.0	0.7545841932296753	0.7809514999389648
1.0	78700000.0	78710000.0	4.0	1.0266979932785034	1.0437242984771729
1.0	78740000.0	78750000.0	2.0	0.9522314071655273	1.00870943069458
1.0	78750000.0	78760000.0	1.0	1.1630468368530273	1.1067460775375366
1.0	78830000.0	78840000.0	2.0	1.2638686895370483	1.1523411273956299
1.0	78840000.0	78850000.0	0.0	1.3616565465927124	1.1956984996795654
1.0	78850000.0	78860000.0	4.0	1.2226028442382812	1.1337878704071045
1.0	78870000.0	78880000.0	1.0	1.1700830459594727	1.109956979751587
1.0	78890000.0	78900000.0	1.0	1.1158764362335205	1.085114598274231
1.0	79030000.0	79040000.0	2.0	0.9927614331245422	1.0278151035308838
1.0	79140000.0	79150000.0	1.0	0.9949277639389038	1.0288336277008057
1.0	79150000.0	79160000.0	1.0	1.0847642421722412	1.0707451105117798
1.0	79180000.0	79190000.0	2.0	1.2193362712860107	1.132312536239624
1.0	79200000.0	79210000.0	1.0	1.3662283420562744	1.1977046728134155
1.0	79270000.0	79280000.0	0.0	1.3680226802825928	1.198490858078003
1.0	79300000.0	79310000.0	1.0	0.9151453971862793	0.9911352396011353
1.0	79360000.0	79370000.0	2.0	1.4084045886993408	1.2161176204681396
1.0	79480000.0	79490000.0	3.0	1.618218183517456	1.3052935600280762
1.0	79510000.0	79520000.0	0.0	1.47402024269104	1.2444401979446411
1.0	79550000.0	79560000.0	1.0	1.6155040264129639	1.3041664361953735
1.0	79580000.0	79590000.0	0.0	1.6610018014907837	1.3229848146438599
1.0	79590000.0	79600000.0	2.0	1.5285669565200806	1.267682433128357
1.0	79680000.0	79690000.0	1.0	1.9013407230377197	1.419350504875183
1.0	79710000.0	79720000.0	5.0	1.7182146310806274	1.3463867902755737
1.0	79740000.0	79750000.0	4.0	1.8875477313995361	1.413955569267273
1.0	79760000.0	79770000.0	1.0	1.7581138610839844	1.3625329732894897
1.0	79790000.0	79800000.0	0.0	1.9221042394638062	1.4274413585662842
1.0	79860000.0	79870000.0	0.0	2.0833747386932373	1.4890586137771606
1.0	79910000.0	79920000.0	3.0	1.9553167819976807	1.4403074979782104
1.0	79930000.0	79940000.0	4.0	2.005026340484619	1.4593907594680786
1.0	80150000.0	80160000.0	3.0	1.6641771793365479	1.3242912292480469
1.0	80170000.0	80180000.0	2.0	1.709800362586975	1.3429629802703857
1.0	80200000.0	80210000.0	3.0	1.7911189794540405	1.3757845163345337
1.0	80220000.0	80230000.0	1.0	1.707476019859314	1.3420164585113525
1.0	80270000.0	80280000.0	1.0	1.7403662204742432	1.3553682565689087
1.0	80320000.0	80330000.0	1.0	1.6322987079620361	1.3111345767974854
1.0	80330000.0	80340000.0	0.0	1.7562259435653687	1.361772894859314
1.0	80370000.0	80380000.0	1.0	1.6896724700927734	1.3347482681274414
1.0	80380000.0	80390000.0	5.0	1.67009699344635	1.3267247676849365
1.0	80410000.0	80420000.0	1.0	1.7844091653823853	1.3730988502502441
1.0	80460000.0	80470000.0	0.0	1.5582458972930908	1.2802150249481201
1.0	80630000.0	80640000.0	3.0	1.2285884618759155	1.1364885568618774
1.0	80650000.0	80660000.0	2.0	1.5412756204605103	1.273059368133545
1.0	80710000.0	80720000.0	2.0	1.438159465789795	1.2290098667144775
1.0	80720000.0	80730000.0	1.0	1.6608459949493408	1.322920322418213
1.0	80780000.0	80790000.0	1.0	1.570770502090454	1.2854793071746826
1.0	80810000.0	80820000.0	0.0	1.7201430797576904	1.347170114517212
1.0	80820000.0	80830000.0	1.0	1.5984379053115845	1.2970584630966187
1.0	80980000.0	80990000.0	0.0	1.9067552089691162	1.4214637279510498
1.0	81040000.0	81050000.0	1.0	1.8362243175506592	1.3937394618988037
1.0	81080000.0	81090000.0	3.0	1.8009675741195679	1.3797193765640259
1.0	81110000.0	81120000.0	1.0	2.1671550273895264	1.5202391147613525
1.0	81260000.0	81270000.0	2.0	2.2185449600219727	1.5390926599502563
1.0	81280000.0	81290000.0	1.0	2.116870164871216	1.5015909671783447
1.0	81350000.0	81360000.0	3.0	1.3533059358596802	1.1920299530029297
1.0	81390000.0	81400000.0	2.0	1.6326755285263062	1.3112905025482178
1.0	81420000.0	81430000.0	1.0	1.522503137588501	1.2651126384735107
1.0	81540000.0	81550000.0	4.0	1.4355809688568115	1.2278960943222046
1.0	81590000.0	81600000.0	0.0	1.2344974279403687	1.1391510963439941
1.0	81610000.0	81620000.0	3.0	1.313759207725525	1.174569845199585
1.0	81630000.0	81640000.0	2.0	1.3496286869049072	1.1904128789901733
1.0	81830000.0	81840000.0	1.0	1.2634223699569702	1.1521414518356323
1.0	81850000.0	81860000.0	3.0	1.214592695236206	1.1301692724227905
1.0	81890000.0	81900000.0	0.0	1.4181205034255981	1.2203361988067627
1.0	81920000.0	81930000.0	1.0	1.2671833038330078	1.1538256406784058
1.0	81980000.0	81990000.0	0.0	1.3271284103393555	1.1804890632629395
1.0	81990000.0	82000000.0	4.0	1.0785653591156006	1.067873239517212
1.0	82000000.0	82010000.0	1.0	1.11838698387146	1.0862709283828735
1.0	82030000.0	82040000.0	2.0	1.136031150817871	1.0943800210952759
1.0	82080000.0	82090000.0	4.0	1.0347883701324463	1.0475040674209595
1.0	82100000.0	82110000.0	0.0	1.3220373392105103	1.1782362461090088
1.0	82170000.0	82180000.0	1.0	1.2350733280181885	1.139410376548767
1.0	82190000.0	82200000.0	0.0	1.2597696781158447	1.150505542755127
1.0	82230000.0	82240000.0	2.0	1.0870612859725952	1.0718086957931519
1.0	82310000.0	82320000.0	0.0	0.8295693397521973	0.861089825630188
1.0	82370000.0	82380000.0	0.0	0.8809866905212402	0.9499427080154419
1.0	82380000.0	82390000.0	1.0	0.9745351076126099	1.0192369222640991
1.0	82490000.0	82500000.0	0.0	1.7521631717681885	1.3601338863372803
1.0	82500000.0	82510000.0	2.0	1.7088778018951416	1.3425872325897217
1.0	82520000.0	82530000.0	2.0	1.570757269859314	1.2854740619659424
1.0	82660000.0	82670000.0	3.0	1.6306231021881104	1.3104405403137207
1.0	82670000.0	82680000.0	5.0	1.6163955926895142	1.304537057876587
1.0	82750000.0	82760000.0	1.0	1.7718690633773804	1.3680671453475952
1.0	82820000.0	82830000.0	2.0	1.4595290422439575	1.2382186651229858
1.0	82830000.0	82840000.0	2.0	1.7455250024795532	1.35745370388031
1.0	82860000.0	82870000.0	0.0	1.5580439567565918	1.2801297903060913
1.0	82870000.0	82880000.0	1.0	1.6004539728164673	1.2978994846343994
1.0	82950000.0	82960000.0	2.0	1.4238229990005493	1.2228082418441772
1.0	82980000.0	82990000.0	1.0	1.4798036813735962	1.2469173669815063
1.0	82990000.0	83000000.0	1.0	1.7304461002349854	1.3513511419296265
1.0	83070000.0	83080000.0	2.0	1.5366947650909424	1.2711225748062134
1.0	83120000.0	83130000.0	3.0	1.4483654499053955	1.2334139347076416
1.0	83150000.0	83160000.0	0.0	1.8861091136932373	1.4133926630020142
1.0	83170000.0	83180000.0	1.0	1.528679370880127	1.2677297592163086
1.0	83290000.0	83300000.0	1.0	1.653286337852478	1.3198072910308838
1.0	83470000.0	83480000.0	2.0	1.6853793859481812	1.3329918384552002
1.0	83790000.0	83800000.0	0.0	0.7914389371871948	0.8333727717399597
1.0	83920000.0	83930000.0	0.0	0.7637634873390198	0.7824720740318298
1.0	83960000.0	83970000.0	0.0	0.9430491328239441	1.0043660402297974
1.0	83990000.0	84000000.0	4.0	0.9055973291397095	0.9865974187850952
1.0	84000000.0	84010000.0	1.0	1.033982515335083	1.0471277236938477
1.0	84030000.0	84040000.0	2.0	1.1142513751983643	1.0843660831451416
1.0	84100000.0	84110000.0	0.0	1.0943530797958374	1.0751821994781494
1.0	84110000.0	84120000.0	2.0	1.3241609334945679	1.1791765689849854
1.0	84190000.0	84200000.0	2.0	1.2112677097320557	1.1286652088165283
1.0	84210000.0	84220000.0	2.0	1.3510453701019287	1.191035509109497
1.0	84280000.0	84290000.0	1.0	1.026964545249939	1.0438486337661743
1.0	84330000.0	84340000.0	0.0	0.978764533996582	1.0212291479110718
1.0	84350000.0	84360000.0	0.0	0.8036219477653503	0.8425477147102356
1.0	84360000.0	84370000.0	1.0	0.785659909248352	0.8322733044624329
1.0	84370000.0	84380000.0	0.0	0.838837742805481	0.8732686042785645
1.0	84390000.0	84400000.0	0.0	0.8178550004959106	0.8588999509811401
1.0	84500000.0	84510000.0	5.0	1.1334208250045776	1.0931823253631592
1.0	84540000.0	84550000.0	1.0	0.8960391283035278	1.1926114559173584
1.0	84620000.0	84630000.0	0.0	0.7248706817626953	0.7604676485061646
1.0	84640000.0	84650000.0	0.0	0.8172644376754761	0.854785144329071
1.0	84670000.0	84680000.0	1.0	0.705014169216156	0.7615334987640381
1.0	84700000.0	84710000.0	0.0	0.7788748741149902	0.8367328643798828
1.0	84710000.0	84720000.0	0.0	0.8454452753067017	0.8725269436836243
1.0	84730000.0	84740000.0	2.0	0.8220723867416382	0.8590591549873352
1.0	84740000.0	84750000.0	2.0	0.9033083915710449	0.9691069722175598
1.0	84790000.0	84800000.0	1.0	0.7700006365776062	0.8081105947494507
1.0	84810000.0	84820000.0	1.0	0.8413254618644714	0.8717484474182129
1.0	84880000.0	84890000.0	0.0	1.003904938697815	1.0330488681793213
1.0	84980000.0	84990000.0	0.0	0.7918686866760254	0.829328715801239
1.0	84990000.0	85000000.0	0.0	0.7503995299339294	0.7785900831222534
1.0	85070000.0	85080000.0	1.0	0.8036476373672485	0.8420713543891907
1.0	85150000.0	85160000.0	0.0	1.0165750980377197	0.9125213623046875
1.0	85190000.0	85200000.0	1.0	0.9040168523788452	0.9858459234237671
1.0	85200000.0	85210000.0	1.0	1.0630217790603638	1.0606584548950195
1.0	85240000.0	85250000.0	1.0	1.0337203741073608	1.0470061302185059
1.0	85310000.0	85320000.0	1.0	0.8290176391601562	0.8623675107955933
1.0	85360000.0	85370000.0	1.0	1.0704582929611206	1.0641121864318848
1.0	85380000.0	85390000.0	0.0	1.0966943502426147	1.076265573501587
1.0	85390000.0	85400000.0	1.0	1.0224560499191284	1.0417400598526
1.0	85490000.0	85500000.0	0.0	0.8361968994140625	0.8636175990104675
1.0	85500000.0	85510000.0	1.0	0.9825185537338257	1.0229969024658203
1.0	85510000.0	85520000.0	2.0	0.9677977561950684	1.0160614252090454
1.0	85640000.0	85650000.0	1.0	0.7348399758338928	0.7654677033424377
1.0	85700000.0	85710000.0	1.0	0.8330399394035339	0.8735024333000183
1.0	85710000.0	85720000.0	0.0	0.6758957505226135	0.7582672834396362
1.0	85870000.0	85880000.0	5.0	0.6509438753128052	0.8124346733093262
1.0	85930000.0	85940000.0	2.0	0.8228148221969604	1.0642133951187134
1.0	85950000.0	85960000.0	1.0	0.8816468119621277	0.9348143339157104
1.0	85960000.0	85970000.0	0.0	0.873519778251648	0.9199931025505066
1.0	86000000.0	86010000.0	0.0	0.9138771295547485	0.9799564480781555
1.0	86080000.0	86090000.0	3.0	0.9375599026679993	1.0017671585083008
1.0	86100000.0	86110000.0	0.0	0.7917829751968384	0.8538665771484375
1.0	86130000.0	86140000.0	2.0	0.6939861178398132	0.7488285303115845
1.0	86190000.0	86200000.0	0.0	1.0558470487594604	1.0573209524154663
1.0	86240000.0	86250000.0	0.0	0.8511937856674194	0.8779503107070923
1.0	86300000.0	86310000.0	1.0	0.9847055673599243	1.0240263938903809
1.0	86320000.0	86330000.0	0.0	1.0263280868530273	1.0435516834259033
1.0	86370000.0	86380000.0	0.0	1.0949630737304688	1.0754642486572266
1.0	86460000.0	86470000.0	0.0	0.9693520665168762	1.0167925357818604
1.0	86570000.0	86580000.0	1.0	0.9908432960510254	1.026913046836853
1.0	86710000.0	86720000.0	2.0	1.0189783573150635	1.0401129722595215
1.0	86760000.0	86770000.0	0.0	1.058515191078186	1.0585627555847168
1.0	86810000.0	86820000.0	1.0	0.8216170072555542	0.8607724905014038
1.0	86820000.0	86830000.0	0.0	0.8047266006469727	0.8487948179244995
1.0	86860000.0	86870000.0	0.0	0.8257691264152527	1.0677556991577148
1.0	86960000.0	86970000.0	0.0	0.855432391166687	0.8949530720710754
1.0	87050000.0	87060000.0	2.0	1.2727059125900269	1.1562952995300293
1.0	87060000.0	87070000.0	0.0	1.3688108921051025	1.1988366842269897
1.0	87110000.0	87120000.0	1.0	1.1393643617630005	1.0959094762802124
1.0	87160000.0	87170000.0	2.0	0.9370962977409363	1.0015480518341064
1.0	87300000.0	87310000.0	0.0	1.0022084712982178	1.0322520732879639
1.0	87370000.0	87380000.0	1.0	0.9778777360916138	2.570350408554077
1.0	87440000.0	87450000.0	0.0	0.7511237263679504	0.7824769020080566
1.0	87500000.0	87510000.0	0.0	0.8107839822769165	0.8529514074325562
1.0	87580000.0	87590000.0	0.0	0.8209497332572937	0.854293167591095
1.0	87620000.0	87630000.0	0.0	0.9863338470458984	1.0247923135757446
1.0	87660000.0	87670000.0	0.0	0.9879627227783203	1.0255590677261353
1.0	87690000.0	87700000.0	2.0	0.911291778087616	0.9893043637275696
1.0	87700000.0	87710000.0	0.0	1.1698944568634033	1.1098711490631104
1.0	87870000.0	87880000.0	0.0	1.0286198854446411	1.044622540473938
1.0	88030000.0	88040000.0	2.0	1.1696850061416626	1.1097755432128906
1.0	88160000.0	88170000.0	2.0	1.3981460332870483	1.2116544246673584
1.0	88210000.0	88220000.0	0.0	1.4160813093185425	1.219451665878296
1.0	88270000.0	88280000.0	1.0	1.3453142642974854	1.188512921333313
1.0	88330000.0	88340000.0	1.0	1.2545968294143677	1.1481859683990479
1.0	88350000.0	88360000.0	1.0	1.3919432163238525	1.2089507579803467
1.0	88380000.0	88390000.0	3.0	1.3384766578674316	1.185498833656311
1.0	88390000.0	88400000.0	1.0	1.4405452013015747	1.2300398349761963
1.0	88440000.0	88450000.0	2.0	1.4426745176315308	1.2309587001800537
1.0	88500000.0	88510000.0	0.0	1.4216160774230957	1.2218520641326904
1.0	88540000.0	88550000.0	2.0	1.3910105228424072	1.2085438966751099
1.0	88580000.0	88590000.0	2.0	1.662737250328064	1.3236987590789795
1.0	88600000.0	88610000.0	2.0	1.6102298498153687	1.301972508430481
1.0	88680000.0	88690000.0	3.0	1.6826515197753906	1.3318746089935303
1.0	88770000.0	88780000.0	0.0	1.7671945095062256	1.366188406944275
1.0	88940000.0	88950000.0	1.0	1.5173656940460205	1.2629324197769165
1.0	88950000.0	88960000.0	1.0	1.5576680898666382	1.2799713611602783
1.0	88970000.0	88980000.0	1.0	1.322892665863037	1.1786152124404907
1.0	88980000.0	88990000.0	1.0	1.285617470741272	1.1620590686798096
1.0	89040000.0	89050000.0	1.0	1.4996607303619385	1.2553997039794922
1.0	89080000.0	89090000.0	6.0	1.343948483467102	1.1879112720489502
1.0	89240000.0	89250000.0	3.0	0.7762126922607422	0.841888427734375
1.0	89320000.0	89330000.0	1.0	0.6727002263069153	0.7615459561347961
1.0	89410000.0	89420000.0	0.0	0.6411585807800293	0.7848424911499023
1.0	89470000.0	89480000.0	1.0	0.7935503721237183	0.8432100415229797
1.0	89540000.0	89550000.0	1.0	1.1873462200164795	1.117816686630249
1.0	89570000.0	89580000.0	1.0	0.9530907869338989	1.0091156959533691
1.0	89650000.0	89660000.0	0.0	1.2061169147491455	1.1263329982757568
1.0	89730000.0	89740000.0	2.0	1.4325312376022339	1.2265771627426147
1.0	89890000.0	89900000.0	0.0	1.3216078281402588	1.1780465841293335
1.0	89930000.0	89940000.0	0.0	1.2255231142044067	1.1351057291030884
1.0	89960000.0	89970000.0	2.0	0.9805833101272583	1.0220861434936523
1.0	89970000.0	89980000.0	1.0	1.209257960319519	1.1277555227279663
1.0	89980000.0	89990000.0	1.0	0.9355672001838684	1.000823736190796
1.0	90000000.0	90010000.0	2.0	0.95158451795578	1.0084028244018555
1.0	90060000.0	90070000.0	2.0	0.7720616459846497	0.8122016787528992
1.0	90100000.0	90110000.0	0.0	0.9343296885490417	1.0002367496490479
1.0	90250000.0	90260000.0	0.0	1.0900108814239502	1.0731741189956665
1.0	90300000.0	90310000.0	2.0	0.6206663846969604	0.6979607343673706
1.0	90340000.0	90350000.0	0.0	0.6866357326507568	0.7500972747802734
1.0	90430000.0	90440000.0	1.0	0.8567370176315308	0.8843134045600891
1.0	90530000.0	90540000.0	1.0	1.2152254581451416	1.1304552555084229
1.0	90550000.0	90560000.0	2.0	1.302247405052185	1.1694614887237549
1.0	90650000.0	90660000.0	4.0	1.6022447347640991	1.298646330833435
1.0	90670000.0	90680000.0	2.0	1.519927978515625	1.2640199661254883
1.0	90740000.0	90750000.0	2.0	1.3253042697906494	1.1796821355819702
1.0	90770000.0	90780000.0	1.0	1.4579049348831177	1.237519383430481
1.0	90800000.0	90810000.0	0.0	1.4775482416152954	1.2459509372711182
1.0	90810000.0	90820000.0	0.0	1.563830852508545	1.2825641632080078
1.0	90820000.0	90830000.0	0.0	1.5524781942367554	1.2777862548828125
1.0	90840000.0	90850000.0	0.0	1.3357341289520264	1.184289574623108
1.0	90850000.0	90860000.0	4.0	1.061086654663086	1.0597589015960693
1.0	90860000.0	90870000.0	1.0	1.4202830791473389	1.2212738990783691
1.0	90880000.0	90890000.0	3.0	1.4900386333465576	1.2512935400009155
1.0	91040000.0	91050000.0	5.0	2.1047685146331787	1.4970734119415283
1.0	91050000.0	91060000.0	7.0	2.471600294113159	1.6290582418441772
1.0	91140000.0	91150000.0	3.0	2.2854325771331787	1.5633299350738525
1.0	91210000.0	91220000.0	1.0	1.6008760929107666	1.2980750799179077
1.0	91220000.0	91230000.0	2.0	1.4385578632354736	1.2291823625564575
1.0	91280000.0	91290000.0	1.0	1.2280791997909546	1.1362583637237549
1.0	91360000.0	91370000.0	1.0	0.710493266582489	0.7547801733016968
1.0	91380000.0	91390000.0	1.0	0.7252321839332581	0.7610312700271606
1.0	91410000.0	91420000.0	0.0	0.7561761140823364	0.7945290803909302
1.0	91420000.0	91430000.0	0.0	0.6767579317092896	0.7788640856742859
1.0	91540000.0	91550000.0	2.0	1.304291009902954	1.1703689098358154
1.0	91560000.0	91570000.0	3.0	1.5333822965621948	1.2697213888168335
1.0	91600000.0	91610000.0	1.0	1.7455860376358032	1.3574784994125366
1.0	91630000.0	91640000.0	1.0	0.9717754125595093	1.0179364681243896
1.0	91780000.0	91790000.0	1.0	1.0436875820159912	1.0516574382781982
1.0	91790000.0	91800000.0	1.0	1.1459088325500488	1.0989086627960205
1.0	91800000.0	91810000.0	1.0	1.0026694536209106	1.0324681997299194
1.0	91900000.0	91910000.0	2.0	1.1481460332870483	1.0999329090118408
1.0	91930000.0	91940000.0	1.0	1.1378507614135742	1.0952149629592896
1.0	91970000.0	91980000.0	0.0	0.630692720413208	0.7936295866966248
1.0	91990000.0	92000000.0	1.0	0.6941046118736267	0.7832186222076416
1.0	92000000.0	92010000.0	0.0	0.797141432762146	0.8287900686264038
1.0	92010000.0	92020000.0	0.0	0.7355951070785522	0.7715854048728943
1.0	92040000.0	92050000.0	1.0	0.7439375519752502	0.7687705159187317
1.0	92090000.0	92100000.0	0.0	0.9550811648368835	1.0100570917129517
1.0	92160000.0	92170000.0	2.0	0.7228354215621948	0.7669935822486877
1.0	92170000.0	92180000.0	2.0	0.7150665521621704	0.7570914030075073
1.0	92270000.0	92280000.0	2.0	0.7667821049690247	0.8388903737068176
1.0	92310000.0	92320000.0	2.0	0.8182132840156555	0.8567419052124023
1.0	92330000.0	92340000.0	0.0	0.814956545829773	0.857367217540741
1.0	92360000.0	92370000.0	0.0	0.8932067155838013	0.9478403329849243
1.0	92400000.0	92410000.0	1.0	1.0738633871078491	1.065692663192749
1.0	92420000.0	92430000.0	3.0	1.0399608612060547	1.0499184131622314
1.0	92460000.0	92470000.0	3.0	1.0474754571914673	1.0534225702285767
1.0	92510000.0	92520000.0	0.0	1.115077018737793	1.0847456455230713
1.0	92520000.0	92530000.0	0.0	0.9952533841133118	1.0289857387542725
1.0	92550000.0	92560000.0	1.0	0.7768915891647339	0.8309082984924316
1.0	92600000.0	92610000.0	0.0	0.7668784856796265	0.8009997606277466
1.0	92640000.0	92650000.0	1.0	0.7038345336914062	0.754182755947113
1.0	92660000.0	92670000.0	2.0	1.025262713432312	1.0430524349212646
1.0	92670000.0	92680000.0	1.0	1.0424492359161377	1.0510793924331665
1.0	92730000.0	92740000.0	1.0	0.6681230664253235	0.7661429047584534
1.0	92750000.0	92760000.0	2.0	0.6561055183410645	0.7961230278015137
1.0	92790000.0	92800000.0	0.0	0.6876278519630432	0.748329758644104
1.0	92830000.0	92840000.0	0.0	0.6817688941955566	0.7646113038063049
1.0	92840000.0	92850000.0	1.0	0.7325865030288696	0.7663482427597046
1.0	92950000.0	92960000.0	0.0	0.99549400806427	1.0290985107421875
1.0	93000000.0	93010000.0	1.0	0.637068510055542	0.7371000051498413
1.0	93150000.0	93160000.0	3.0	0.6240541338920593	0.7025713920593262
1.0	93210000.0	93220000.0	0.0	0.6969934701919556	0.7673624753952026
1.0	93240000.0	93250000.0	0.0	0.6867421865463257	0.7492796778678894
1.0	93270000.0	93280000.0	0.0	0.8684202432632446	0.9206803441047668
1.0	93320000.0	93330000.0	3.0	0.7259972095489502	0.7598131895065308
1.0	93340000.0	93350000.0	0.0	0.7430524826049805	0.7784470915794373
1.0	93360000.0	93370000.0	0.0	0.7301038503646851	0.7703379392623901
1.0	93370000.0	93380000.0	0.0	0.7412648797035217	0.7723745107650757
1.0	93450000.0	93460000.0	0.0	0.8042933344841003	0.8428972363471985
1.0	93470000.0	93480000.0	0.0	0.962767481803894	1.0136865377426147
1.0	93480000.0	93490000.0	1.0	0.9414386749267578	1.0036035776138306
1.0	93580000.0	93590000.0	0.0	0.7034326791763306	0.753238320350647
1.0	93610000.0	93620000.0	1.0	0.6565941572189331	0.7958990335464478
1.0	93880000.0	93890000.0	1.0	0.9758442044258118	1.0198540687561035
1.0	93920000.0	93930000.0	1.0	0.7041889429092407	0.7521874308586121
1.0	93990000.0	94000000.0	0.0	0.6793535947799683	0.7506677508354187
1.0	94030000.0	94040000.0	0.0	0.6754724979400635	0.7465092539787292
1.0	94060000.0	94070000.0	2.0	0.6420378684997559	0.7898340821266174
1.0	94200000.0	94210000.0	0.0	0.6868497133255005	0.766627311706543
1.0	94300000.0	94310000.0	1.0	0.6628073453903198	0.8008449673652649
1.0	94360000.0	94370000.0	0.0	0.66036456823349	0.7903732657432556
1.0	94400000.0	94410000.0	1.0	1.0338350534439087	1.047059178352356
1.0	94450000.0	94460000.0	0.0	0.8459843397140503	0.8905285596847534
1.0	94460000.0	94470000.0	1.0	0.9443931579589844	1.005002737045288
1.0	94500000.0	94510000.0	0.0	1.0509207248687744	1.0550282001495361
1.0	94530000.0	94540000.0	0.0	0.9022509455680847	0.9850063323974609
1.0	94590000.0	94600000.0	0.0	1.0536487102508545	1.056298017501831
1.0	94650000.0	94660000.0	0.0	0.9242013096809387	0.9954339861869812
1.0	94660000.0	94670000.0	2.0	0.953696608543396	1.0094027519226074
1.0	94720000.0	94730000.0	2.0	1.1703778505325317	1.110090970993042
1.0	94760000.0	94770000.0	1.0	1.0700469017028809	1.0639209747314453
1.0	94820000.0	94830000.0	2.0	1.0447660684585571	1.0521602630615234
1.0	94860000.0	94870000.0	0.0	1.0335617065429688	1.0469319820404053
1.0	94960000.0	94970000.0	1.0	0.5742203593254089	0.5835035443305969
1.0	95110000.0	95120000.0	0.0	0.8156541585922241	0.8574854135513306
1.0	95170000.0	95180000.0	0.0	0.8227802515029907	0.897391676902771
1.0	95240000.0	95250000.0	2.0	0.7807455062866211	0.8081533312797546
1.0	95270000.0	95280000.0	2.0	0.7942929267883301	0.8263201713562012
1.0	95300000.0	95310000.0	0.0	0.834311842918396	0.8657177686691284
1.0	95320000.0	95330000.0	0.0	0.6462007761001587	0.7887983918190002
1.0	95400000.0	95410000.0	0.0	0.7225961685180664	0.7587253451347351
1.0	95410000.0	95420000.0	0.0	0.7355853319168091	0.7640975713729858
1.0	95460000.0	95470000.0	1.0	0.6842588782310486	0.7682980895042419
1.0	95470000.0	95480000.0	0.0	0.7072781920433044	0.7610397934913635
1.0	95500000.0	95510000.0	0.0	0.6793691515922546	0.772804319858551
1.0	95510000.0	95520000.0	1.0	0.7289494276046753	0.76246178150177
1.0	95550000.0	95560000.0	1.0	0.8565696477890015	0.8771524429321289
1.0	95600000.0	95610000.0	2.0	0.7508052587509155	0.7856083512306213
1.0	95770000.0	95780000.0	3.0	1.207780122756958	1.1270864009857178
1.0	95780000.0	95790000.0	0.0	1.4148900508880615	1.2189347743988037
1.0	95820000.0	95830000.0	1.0	1.6693626642227173	1.3264232873916626
1.0	95870000.0	95880000.0	2.0	1.910631537437439	1.4229748249053955
1.0	95910000.0	95920000.0	1.0	1.9567514657974243	1.440860629081726
1.0	95930000.0	95940000.0	3.0	1.758758306503296	1.3627928495407104
1.0	95940000.0	95950000.0	0.0	2.099684715270996	1.4951725006103516
1.0	95950000.0	95960000.0	3.0	1.7947438955307007	1.3772339820861816
1.0	96000000.0	96010000.0	0.0	1.9257924556732178	1.4288746118545532
1.0	96010000.0	96020000.0	4.0	1.7503604888916016	1.35940682888031
1.0	96060000.0	96070000.0	1.0	2.0252676010131836	1.467104196548462
1.0	96070000.0	96080000.0	3.0	1.685622215270996	1.333091378211975
1.0	96200000.0	96210000.0	1.0	1.8522666692733765	1.400083065032959
1.0	96280000.0	96290000.0	0.0	1.9894527196884155	1.453433871269226
1.0	96350000.0	96360000.0	0.0	1.4180032014846802	1.220285177230835
1.0	96380000.0	96390000.0	1.0	1.4420174360275269	1.2306758165359497
1.0	96400000.0	96410000.0	0.0	1.7077322006225586	1.342120885848999
1.0	96480000.0	96490000.0	0.0	1.5959062576293945	1.2960020303726196
1.0	96540000.0	96550000.0	1.0	1.5156283378601074	1.2621946334838867
1.0	96550000.0	96560000.0	0.0	1.5451796054840088	1.2747071981430054
1.0	96570000.0	96580000.0	0.0	1.718435525894165	1.3464765548706055
1.0	96590000.0	96600000.0	2.0	1.7292594909667969	1.350870132446289
1.0	96600000.0	96610000.0	2.0	1.4117403030395508	1.2175670862197876
1.0	96680000.0	96690000.0	1.0	1.5310107469558716	1.2687175273895264
1.0	96770000.0	96780000.0	2.0	1.1791737079620361	1.1140997409820557
1.0	96860000.0	96870000.0	1.0	1.2807948589324951	1.159908652305603
1.0	96930000.0	96940000.0	0.0	1.237147569656372	1.140344262123108
1.0	96980000.0	96990000.0	2.0	0.9393194913864136	1.0026003122329712
1.0	97060000.0	97070000.0	2.0	1.0122575759887695	1.0369656085968018
1.0	97130000.0	97140000.0	1.0	1.3155452013015747	1.1753610372543335
1.0	97150000.0	97160000.0	1.0	1.2069413661956787	1.1267064809799194
1.0	97160000.0	97170000.0	3.0	1.1679645776748657	1.1089911460876465
1.0	97200000.0	97210000.0	1.0	0.7059625387191772	0.7531864047050476
1.0	97210000.0	97220000.0	0.0	0.7186537981033325	0.7711024284362793
1.0	97230000.0	97240000.0	0.0	0.7255207896232605	0.7722053527832031
1.0	97270000.0	97280000.0	0.0	0.6722999811172485	0.7590563893318176
1.0	97300000.0	97310000.0	0.0	0.8419025540351868	0.8718701601028442
1.0	97410000.0	97420000.0	2.0	1.056549310684204	1.057647466659546
1.0	97500000.0	97510000.0	2.0	1.3528701066970825	1.1918389797210693
1.0	97520000.0	97530000.0	5.0	1.248800277709961	1.1455843448638916
1.0	97550000.0	97560000.0	1.0	0.8928444981575012	0.9805276989936829
1.0	97560000.0	97570000.0	1.0	0.9256507754325867	0.9961223602294922
1.0	97600000.0	97610000.0	0.0	0.8444854021072388	0.9169866442680359
1.0	97660000.0	97670000.0	0.0	0.8228312730789185	0.8601447343826294
1.0	97670000.0	97680000.0	2.0	0.7616707682609558	0.7954199314117432
1.0	97690000.0	97700000.0	1.0	0.8740398287773132	0.9316208958625793
1.0	97700000.0	97710000.0	2.0	0.7981178164482117	0.8406583070755005
1.0	97740000.0	97750000.0	0.0	0.8622431755065918	0.898479163646698
1.0	97760000.0	97770000.0	2.0	0.8181761503219604	0.8576196432113647
1.0	97880000.0	97890000.0	2.0	0.8931486010551453	0.9351745843887329
1.0	98060000.0	98070000.0	0.0	0.9146391749382019	0.9908944964408875
1.0	98100000.0	98110000.0	0.0	0.9125112295150757	0.9898847341537476
1.0	98120000.0	98130000.0	1.0	0.8490530252456665	0.9105631113052368
1.0	98130000.0	98140000.0	0.0	0.92878258228302	0.9976072311401367
1.0	98240000.0	98250000.0	1.0	0.805109977722168	0.8476276397705078
1.0	98300000.0	98310000.0	0.0	0.9564995765686035	1.0107262134552002
1.0	98380000.0	98390000.0	0.0	1.306232213973999	1.028043508529663
1.0	98510000.0	98520000.0	1.0	0.9475507736206055	0.9667456746101379
1.0	98520000.0	98530000.0	0.0	1.3927547931671143	1.209304928779602
1.0	98540000.0	98550000.0	1.0	1.4178550243377686	1.2202208042144775
1.0	98550000.0	98560000.0	1.0	1.3578685522079468	1.194035291671753
1.0	98680000.0	98690000.0	0.0	1.3969815969467163	1.2111467123031616
1.0	98690000.0	98700000.0	2.0	1.3340260982513428	1.1835352182388306
1.0	98710000.0	98720000.0	4.0	1.279388189315796	1.1592810153961182
1.0	98720000.0	98730000.0	2.0	1.223459005355835	1.1341737508773804
1.0	98730000.0	98740000.0	0.0	1.2720218896865845	1.155989646911621
1.0	98760000.0	98770000.0	0.0	1.172398567199707	1.1110132932662964
1.0	98780000.0	98790000.0	2.0	1.0326896905899048	1.046523928642273
1.0	98800000.0	98810000.0	1.0	1.0923353433609009	1.0742501020431519
1.0	98810000.0	98820000.0	4.0	1.0055897235870361	1.0338383913040161
1.0	98870000.0	98880000.0	0.0	1.1171765327453613	1.0857131481170654
1.0	98910000.0	98920000.0	0.0	1.1080830097198486	1.0815223455429077
1.0	98990000.0	99000000.0	1.0	1.3378053903579712	1.1852028369903564
1.0	99000000.0	99010000.0	0.0	1.2009189128875732	1.1239782571792603
1.0	99010000.0	99020000.0	0.0	1.3560088872909546	1.1932179927825928
1.0	99060000.0	99070000.0	1.0	1.3981537818908691	1.2116581201553345
1.0	99100000.0	99110000.0	1.0	1.4967385530471802	1.2541528940200806
1.0	99120000.0	99130000.0	1.0	0.9100984334945679	1.20444655418396
1.0	99160000.0	99170000.0	0.0	0.9747125506401062	1.0193212032318115
1.0	99170000.0	99180000.0	0.0	0.9429044723510742	1.0042978525161743
1.0	99190000.0	99200000.0	3.0	0.9439881443977356	1.004810094833374
1.0	99370000.0	99380000.0	3.0	1.681602120399475	1.3314449787139893
1.0	99470000.0	99480000.0	0.0	1.9292383193969727	1.4302127361297607
1.0	99480000.0	99490000.0	2.0	1.8986327648162842	1.4182929992675781
1.0	99540000.0	99550000.0	1.0	1.9522368907928467	1.4391173124313354
1.0	99600000.0	99610000.0	3.0	1.5355629920959473	1.2706443071365356
1.0	99610000.0	99620000.0	1.0	1.5403962135314941	1.2726871967315674
1.0	99690000.0	99700000.0	1.0	1.3190237283706665	1.176902174949646
1.0	99710000.0	99720000.0	0.0	1.379230260848999	1.203397512435913
1.0	99840000.0	99850000.0	3.0	1.1683804988861084	1.1091806888580322
1.0	99860000.0	99870000.0	1.0	0.8400592803955078	0.8858259916305542
1.0	99910000.0	99920000.0	0.0	1.0042474269866943	1.0332088470458984
1.0	99940000.0	99950000.0	0.0	0.8969970941543579	0.9651322364807129
1.0	100050000.0	100060000.0	2.0	0.9296461343765259	0.998016357421875
1.0	100130000.0	100140000.0	0.0	1.0837358236312866	1.0702683925628662
1.0	100200000.0	100210000.0	0.0	0.7278519868850708	0.765197217464447
1.0	100250000.0	100260000.0	3.0	1.115772008895874	1.0850658416748047
1.0	100270000.0	100280000.0	1.0	0.9624505043029785	1.0135366916656494
1.0	100280000.0	100290000.0	3.0	0.8339700698852539	0.8684456944465637
1.0	100300000.0	100310000.0	2.0	0.8572356104850769	0.8839880228042603
1.0	100360000.0	100370000.0	0.0	0.7733820676803589	0.8327401280403137
1.0	100370000.0	100380000.0	0.0	0.8393319249153137	0.9340256452560425
1.0	100390000.0	100400000.0	0.0	0.9982732534408569	1.0304043292999268
1.0	100450000.0	100460000.0	1.0	0.7613685131072998	0.805496096611023
1.0	100540000.0	100550000.0	0.0	0.6268256902694702	0.7839263677597046
1.0	100580000.0	100590000.0	0.0	0.6126164197921753	0.6590468883514404
1.0	100620000.0	100630000.0	0.0	0.7202121019363403	0.7648330926895142
1.0	100630000.0	100640000.0	0.0	0.7250139713287354	0.7698015570640564
1.0	100650000.0	100660000.0	1.0	0.6675045490264893	0.7983583211898804
1.0	100790000.0	100800000.0	2.0	0.997475266456604	1.0300300121307373
1.0	100820000.0	100830000.0	2.0	0.7894304990768433	0.8642970323562622
1.0	100910000.0	100920000.0	0.0	0.694553554058075	0.7537363767623901
1.0	101030000.0	101040000.0	3.0	1.0519856214523315	1.0555239915847778
1.0	101050000.0	101060000.0	1.0	1.0167958736419678	1.0390905141830444
1.0	101230000.0	101240000.0	3.0	1.0234228372573853	1.0421931743621826
1.0	101270000.0	101280000.0	1.0	1.020757794380188	1.0409457683563232
1.0	101310000.0	101320000.0	0.0	1.0932426452636719	1.0746688842773438
1.0	101320000.0	101330000.0	0.0	1.1346526145935059	1.093747854232788
1.0	101330000.0	101340000.0	0.0	0.8011873960494995	0.8438854217529297
1.0	101370000.0	101380000.0	0.0	0.675013542175293	0.7490090131759644
1.0	101380000.0	101390000.0	3.0	0.6704387664794922	0.780102014541626
1.0	101410000.0	101420000.0	0.0	0.7784399390220642	0.8396889567375183
1.0	101450000.0	101460000.0	0.0	0.7799995541572571	0.8644736409187317
1.0	101470000.0	101480000.0	0.0	0.8631170988082886	0.9663478136062622
1.0	101490000.0	101500000.0	1.0	0.796541690826416	1.0348135232925415
1.0	101540000.0	101550000.0	1.0	0.9011995196342468	0.9845054745674133
1.0	101560000.0	101570000.0	1.0	1.221325397491455	1.1332107782363892
1.0	101570000.0	101580000.0	4.0	1.1462090015411377	1.099045753479004
1.0	101610000.0	101620000.0	1.0	1.3080092668533325	1.172019600868225
1.0	101640000.0	101650000.0	0.0	1.2787328958511353	1.158987283706665
1.0	101670000.0	101680000.0	4.0	1.2136561870574951	1.129745364189148
1.0	101690000.0	101700000.0	1.0	1.214850664138794	1.1302850246429443
1.0	101710000.0	101720000.0	1.0	1.1900103092193604	1.1190271377563477
1.0	101720000.0	101730000.0	0.0	1.0619876384735107	1.0601775646209717
1.0	101740000.0	101750000.0	2.0	1.1552808284759521	1.1031981706619263
1.0	101780000.0	101790000.0	3.0	1.4098918437957764	1.2167640924453735
1.0	101970000.0	101980000.0	0.0	1.360137701034546	1.195032000541687
1.0	101980000.0	101990000.0	0.0	1.6550683975219727	1.3205413818359375
1.0	101990000.0	102000000.0	1.0	1.6635147333145142	1.324019193649292
1.0	102000000.0	102010000.0	2.0	1.6379505395889282	1.3134739398956299
1.0	102020000.0	102030000.0	0.0	1.7378759384155273	1.3543604612350464
1.0	102050000.0	102060000.0	2.0	1.355036973953247	1.1927908658981323
1.0	102160000.0	102170000.0	2.0	1.5983684062957764	1.2970296144485474
1.0	102180000.0	102190000.0	2.0	1.8785507678985596	1.4104280471801758
1.0	102230000.0	102240000.0	5.0	1.8608509302139282	1.403468132019043
1.0	102320000.0	102330000.0	3.0	2.0928902626037598	1.4926282167434692
1.0	102380000.0	102390000.0	1.0	2.3930346965789795	1.6016238927841187
1.0	102400000.0	102410000.0	1.0	2.4612154960632324	1.6254565715789795
1.0	102410000.0	102420000.0	2.0	2.1345717906951904	1.5081788301467896
1.0	102460000.0	102470000.0	2.0	2.3781285285949707	1.5963693857192993
1.0	102470000.0	102480000.0	1.0	2.4845030307769775	1.6335220336914062
1.0	102610000.0	102620000.0	2.0	2.003349542617798	1.4587503671646118
1.0	102630000.0	102640000.0	1.0	1.9185874462127686	1.4260733127593994
1.0	102660000.0	102670000.0	0.0	2.0492637157440186	1.4762036800384521
1.0	102740000.0	102750000.0	4.0	1.8543437719345093	1.4009026288986206
1.0	102770000.0	102780000.0	1.0	1.921634316444397	1.4272587299346924
1.0	102820000.0	102830000.0	0.0	2.373405933380127	1.5947014093399048
1.0	102880000.0	102890000.0	3.0	2.118785858154297	1.502305030822754
1.0	102900000.0	102910000.0	1.0	2.3165485858917236	1.5744911432266235
1.0	103050000.0	103060000.0	0.0	2.4397971630096436	1.6180051565170288
1.0	103090000.0	103100000.0	2.0	2.2378482818603516	1.5461223125457764
1.0	103140000.0	103150000.0	2.0	2.2395410537719727	1.5467373132705688
1.0	103300000.0	103310000.0	1.0	1.7795346975326538	1.3711438179016113
1.0	103320000.0	103330000.0	3.0	1.5563594102859497	1.2794206142425537
1.0	103360000.0	103370000.0	1.0	1.385380744934082	1.206086277961731
1.0	103370000.0	103380000.0	3.0	1.3653452396392822	1.1973167657852173
1.0	103400000.0	103410000.0	1.0	1.428542137145996	1.2248508930206299
1.0	103440000.0	103450000.0	1.0	1.4581292867660522	1.2376163005828857
1.0	103450000.0	103460000.0	0.0	1.3470948934555054	1.1892974376678467
1.0	103520000.0	103530000.0	0.0	1.6991655826568604	1.3386270999908447
1.0	103530000.0	103540000.0	2.0	1.5502879619598389	1.2768625020980835
1.0	103680000.0	103690000.0	1.0	1.5610487461090088	1.281394600868225
1.0	103780000.0	103790000.0	0.0	0.9089919328689575	0.9882110357284546
1.0	104030000.0	104040000.0	1.0	1.333835244178772	1.1834512948989868
1.0	104080000.0	104090000.0	3.0	0.8732062578201294	0.9711658358573914
1.0	104320000.0	104330000.0	2.0	2.1456210613250732	1.5122778415679932
1.0	104370000.0	104380000.0	1.0	2.8365039825439453	1.7510855197906494
1.0	104460000.0	104470000.0	2.0	2.837989091873169	1.7515652179718018
1.0	104510000.0	104520000.0	2.0	2.9482650756835938	1.786826491355896
1.0	104540000.0	104550000.0	3.0	2.9466099739074707	1.7863023281097412
1.0	104600000.0	104610000.0	3.0	2.7857627868652344	1.7346184253692627
1.0	104650000.0	104660000.0	1.0	2.6661229133605957	1.6951696872711182
1.0	104670000.0	104680000.0	5.0	2.6033053398132324	1.674094557762146
1.0	104720000.0	104730000.0	6.0	2.7481303215026855	1.7223052978515625
1.0	104790000.0	104800000.0	3.0	2.570502996444702	1.6629865169525146
1.0	104800000.0	104810000.0	0.0	2.758211851119995	1.7256122827529907
1.0	104820000.0	104830000.0	5.0	2.4719040393829346	1.629163146018982
1.0	104840000.0	104850000.0	1.0	2.5527591705322266	1.6569483280181885
1.0	104860000.0	104870000.0	3.0	2.4453094005584717	1.61992609500885
1.0	104910000.0	104920000.0	4.0	2.277677536010742	1.5605378150939941
1.0	104970000.0	104980000.0	3.0	2.6745357513427734	1.6979726552963257
1.0	105010000.0	105020000.0	3.0	2.8721923828125	1.7625764608383179
1.0	105040000.0	105050000.0	3.0	2.968385696411133	1.7931859493255615
1.0	105080000.0	105090000.0	5.0	2.7727344036102295	1.7303651571273804
1.0	105110000.0	105120000.0	2.0	2.780773878097534	1.7329906225204468
1.0	105120000.0	105130000.0	2.0	2.9059841632843018	1.773389220237732
1.0	105180000.0	105190000.0	3.0	2.319087266921997	1.5753984451293945
1.0	105300000.0	105310000.0	4.0	1.9515278339385986	1.4388437271118164
1.0	105330000.0	105340000.0	4.0	2.2142109870910645	1.5375102758407593
1.0	105360000.0	105370000.0	1.0	2.1037988662719727	1.4967107772827148
1.0	105390000.0	105400000.0	1.0	2.17402982711792	1.5227738618850708
1.0	105440000.0	105450000.0	2.0	2.301564931869507	1.5691254138946533
1.0	105490000.0	105500000.0	2.0	2.284874677658081	1.5631294250488281
1.0	105540000.0	105550000.0	0.0	2.505220890045166	1.6406663656234741
1.0	105580000.0	105590000.0	1.0	2.5681471824645996	1.6621860265731812
1.0	105620000.0	105630000.0	5.0	2.3986916542053223	1.6036138534545898
1.0	105700000.0	105710000.0	5.0	2.3721251487731934	1.5942485332489014
1.0	105800000.0	105810000.0	0.0	2.4485812187194824	1.6210651397705078
1.0	105810000.0	105820000.0	2.0	2.400853157043457	1.6043739318847656
1.0	105850000.0	105860000.0	3.0	2.2139406204223633	1.5374112129211426
1.0	105900000.0	105910000.0	4.0	2.2010562419891357	1.532699704170227
1.0	105930000.0	105940000.0	2.0	2.5933403968811035	1.6707274913787842
1.0	106010000.0	106020000.0	3.0	2.6846673488616943	1.7013431787490845
1.0	106040000.0	106050000.0	2.0	2.907679796218872	1.7739299535751343
1.0	106090000.0	106100000.0	2.0	2.9385623931884766	1.7837517261505127
1.0	106100000.0	106110000.0	7.0	2.7895941734313965	1.7358671426773071
1.0	106150000.0	106160000.0	2.0	2.6884543895721436	1.7026008367538452
1.0	106180000.0	106190000.0	5.0	2.617887496948242	1.6790094375610352
1.0	106250000.0	106260000.0	3.0	2.2084693908691406	1.5354124307632446
1.0	106320000.0	106330000.0	4.0	2.290846586227417	1.565277099609375
1.0	106360000.0	106370000.0	3.0	2.2761130332946777	1.5599730014801025
1.0	106390000.0	106400000.0	2.0	2.718709945678711	1.7126190662384033
[truncated: 47,554 more rows]
