# Supplementary material for: Genome-wide mapping of somatic mutation rates uncovers drivers of cancer
Source: Nat Biotechnol. 2022 Jun 20;40(11):1634–43. doi: 10.1038/s41587-022-01353-8 (PMC9646522; doi:10.1038/s41587-022-01353-8)
Supplement: Supplementary file 4 — Regions and model predictions for each fold of each cancer for which a deep learning model was trained. Regions that were filtered are also listed along with their respective model predictions. [file 41587_2022_1353_MOESM4_ESM.zip › kfold_results/Sarcoma_tumors/fold_0.txt]

CHROM	START	END	Y_TRUE	Y_PRED	STD
1.0	770000.0	780000.0	0.0	0.6510664224624634	0.7560846209526062
1.0	880000.0	890000.0	1.0	0.6907262802124023	0.7905757427215576
1.0	920000.0	930000.0	1.0	1.111173152923584	1.099453330039978
1.0	930000.0	940000.0	0.0	1.0745899677276611	1.0762859582901
1.0	970000.0	980000.0	1.0	0.8983354568481445	0.9555919766426086
1.0	1060000.0	1070000.0	1.0	0.8195394277572632	0.8950279951095581
1.0	1140000.0	1150000.0	1.0	1.1195727586746216	1.1047089099884033
1.0	1190000.0	1200000.0	2.0	0.7680590152740479	0.8545034527778625
1.0	1210000.0	1220000.0	0.0	0.9248397946357727	0.9728524088859558
1.0	1240000.0	1250000.0	2.0	0.8017590641975403	0.8792583346366882
1.0	1250000.0	1260000.0	1.0	0.841727614402771	0.9113807678222656
1.0	1360000.0	1370000.0	2.0	0.8271529078483582	0.9016798138618469
1.0	1410000.0	1420000.0	0.0	0.6841437220573425	0.7849689722061157
1.0	1550000.0	1560000.0	0.0	0.7910336256027222	1.6138970851898193
1.0	1590000.0	1600000.0	1.0	0.5488547086715698	0.662368655204773
1.0	1690000.0	1700000.0	0.0	0.5539229512214661	0.6110377311706543
1.0	1700000.0	1710000.0	0.0	0.6258209943771362	0.73206627368927
1.0	1780000.0	1790000.0	0.0	0.586845338344574	0.6653542518615723
1.0	1810000.0	1820000.0	1.0	0.6082690358161926	0.7020902633666992
1.0	1820000.0	1830000.0	0.0	0.7722150087356567	0.8572956919670105
1.0	1840000.0	1850000.0	0.0	0.7680107355117798	0.8545918464660645
1.0	1900000.0	1910000.0	1.0	1.1159088611602783	1.1041772365570068
1.0	1930000.0	1940000.0	0.0	1.1487680673599243	1.124025821685791
1.0	1940000.0	1950000.0	0.0	1.1388585567474365	1.1179641485214233
1.0	2000000.0	2010000.0	2.0	1.1415483951568604	1.1197755336761475
1.0	2020000.0	2030000.0	1.0	1.0876517295837402	1.0858023166656494
1.0	2030000.0	2040000.0	2.0	1.0516283512115479	1.0625176429748535
1.0	2070000.0	2080000.0	1.0	0.8416439890861511	0.9130975604057312
1.0	2090000.0	2100000.0	3.0	0.9263033866882324	0.9763582348823547
1.0	2150000.0	2160000.0	0.0	0.7593575716018677	0.8484796285629272
1.0	2160000.0	2170000.0	0.0	0.7726466655731201	1.4052703380584717
1.0	2180000.0	2190000.0	1.0	0.7903918027877808	0.8724554777145386
1.0	2230000.0	2240000.0	2.0	0.775868833065033	0.8605724573135376
1.0	2290000.0	2300000.0	4.0	0.8367899656295776	0.9084413647651672
1.0	2310000.0	2320000.0	2.0	0.9152171015739441	0.9665964245796204
1.0	2420000.0	2430000.0	1.0	0.8623908758163452	0.9292451739311218
1.0	2430000.0	2440000.0	3.0	0.7893627285957336	0.8728941082954407
1.0	2440000.0	2450000.0	0.0	0.6345683336257935	0.7416154742240906
1.0	2530000.0	2540000.0	1.0	1.1125266551971436	1.1019456386566162
1.0	2800000.0	2810000.0	2.0	1.6782394647598267	1.388092279434204
1.0	2840000.0	2850000.0	1.0	1.8272632360458374	1.4439984560012817
1.0	2860000.0	2870000.0	2.0	1.7684338092803955	1.4226983785629272
1.0	2880000.0	2890000.0	1.0	1.7079355716705322	1.3991938829421997
1.0	2890000.0	2900000.0	0.0	1.576006293296814	1.3438102006912231
1.0	2940000.0	2950000.0	4.0	1.499456524848938	1.310335397720337
1.0	2960000.0	2970000.0	1.0	1.6541469097137451	1.37808096408844
1.0	3010000.0	3020000.0	4.0	1.550708293914795	1.3331443071365356
1.0	3030000.0	3040000.0	0.0	1.4435889720916748	1.2833595275878906
1.0	3040000.0	3050000.0	1.0	1.3193449974060059	1.2193613052368164
1.0	3180000.0	3190000.0	1.0	1.6480400562286377	1.3750228881835938
1.0	3190000.0	3200000.0	1.0	1.4893547296524048	1.304823398590088
1.0	3240000.0	3250000.0	2.0	1.553966760635376	1.3349978923797607
1.0	3250000.0	3260000.0	3.0	1.489370584487915	1.305019497871399
1.0	3300000.0	3310000.0	4.0	1.5133545398712158	1.3158385753631592
1.0	3320000.0	3330000.0	0.0	1.692935585975647	1.3927137851715088
1.0	3370000.0	3380000.0	3.0	1.0177245140075684	1.0373790264129639
1.0	3460000.0	3470000.0	2.0	1.189143180847168	1.146978497505188
1.0	3480000.0	3490000.0	1.0	1.1858586072921753	1.1458381414413452
1.0	3510000.0	3520000.0	1.0	1.01304030418396	1.0364620685577393
1.0	3550000.0	3560000.0	1.0	0.6701377630233765	0.7728583216667175
1.0	3560000.0	3570000.0	0.0	0.7009409070014954	0.8004925847053528
1.0	3610000.0	3620000.0	0.0	1.0609325170516968	1.0686562061309814
1.0	3730000.0	3740000.0	1.0	0.6586305499076843	0.7628580331802368
1.0	4060000.0	4070000.0	0.0	1.5989587306976318	1.354557752609253
1.0	4070000.0	4080000.0	1.0	1.5828988552093506	1.347143530845642
1.0	4080000.0	4090000.0	3.0	1.678990364074707	1.3881442546844482
1.0	4100000.0	4110000.0	0.0	1.5741398334503174	1.3415719270706177
1.0	4140000.0	4150000.0	1.0	1.742317795753479	1.4121367931365967
1.0	4170000.0	4180000.0	3.0	1.8924016952514648	1.465969443321228
1.0	4220000.0	4230000.0	3.0	1.7848718166351318	1.4287528991699219
1.0	4250000.0	4260000.0	0.0	1.8646841049194336	1.4568893909454346
1.0	4310000.0	4320000.0	1.0	1.797206163406372	1.433443307876587
1.0	4360000.0	4370000.0	1.0	2.1223196983337402	1.536616563796997
1.0	4420000.0	4430000.0	4.0	2.0855071544647217	1.5262235403060913
1.0	4440000.0	4450000.0	2.0	2.295588970184326	1.5829637050628662
1.0	4510000.0	4520000.0	0.0	2.518913745880127	1.6346683502197266
1.0	4590000.0	4600000.0	4.0	2.3809704780578613	1.6032114028930664
1.0	4600000.0	4610000.0	3.0	2.4718246459960938	1.6243321895599365
1.0	4640000.0	4650000.0	3.0	2.3162760734558105	1.5878006219863892
1.0	4660000.0	4670000.0	1.0	2.2840137481689453	1.579813003540039
1.0	4820000.0	4830000.0	1.0	1.9870026111602783	1.4965269565582275
1.0	4860000.0	4870000.0	3.0	1.7718207836151123	1.4239838123321533
1.0	4880000.0	4890000.0	0.0	2.015307664871216	1.5054070949554443
1.0	4940000.0	4950000.0	0.0	1.928309440612793	1.4781928062438965
1.0	4990000.0	5000000.0	2.0	1.9634565114974976	1.4884763956069946
1.0	5010000.0	5020000.0	2.0	2.2279529571533203	1.5655040740966797
1.0	5060000.0	5070000.0	5.0	2.2766754627227783	1.5784968137741089
1.0	5070000.0	5080000.0	3.0	2.281604290008545	1.5797512531280518
1.0	5210000.0	5220000.0	2.0	2.333380699157715	1.5921127796173096
1.0	5250000.0	5260000.0	2.0	2.1561439037323	1.5463253259658813
1.0	5270000.0	5280000.0	3.0	2.198139190673828	1.557722568511963
1.0	5400000.0	5410000.0	3.0	1.9856159687042236	1.4966397285461426
1.0	5410000.0	5420000.0	3.0	1.9402538537979126	1.4820911884307861
1.0	5450000.0	5460000.0	2.0	1.8964624404907227	1.467599868774414
1.0	5510000.0	5520000.0	3.0	1.671463966369629	1.384999394416809
1.0	5570000.0	5580000.0	0.0	1.6787407398223877	1.3876100778579712
1.0	5580000.0	5590000.0	4.0	1.6887109279632568	1.3920073509216309
1.0	5590000.0	5600000.0	2.0	1.8540356159210205	1.453334093093872
1.0	5620000.0	5630000.0	2.0	1.738768219947815	1.4116991758346558
1.0	5670000.0	5680000.0	0.0	1.7272790670394897	1.4071711301803589
1.0	5680000.0	5690000.0	3.0	1.506082534790039	1.3133833408355713
1.0	5770000.0	5780000.0	1.0	1.5370142459869385	1.327948808670044
1.0	5830000.0	5840000.0	1.0	1.6132709980010986	1.3602313995361328
1.0	5980000.0	5990000.0	0.0	1.2190303802490234	1.1610432863235474
1.0	6050000.0	6060000.0	2.0	0.9581466913223267	0.9936319589614868
1.0	6070000.0	6080000.0	6.0	1.593841552734375	1.3506133556365967
1.0	6090000.0	6100000.0	0.0	1.8248695135116577	1.4416002035140991
1.0	6100000.0	6110000.0	1.0	1.7735273838043213	1.4225934743881226
1.0	6140000.0	6150000.0	2.0	1.453243374824524	1.2861857414245605
1.0	6250000.0	6260000.0	1.0	0.9078620672225952	1.090458631515503
1.0	6400000.0	6410000.0	2.0	0.5735864043235779	0.6492432355880737
1.0	6420000.0	6430000.0	1.0	0.5736601948738098	0.6476941108703613
1.0	6460000.0	6470000.0	1.0	0.7742354273796082	0.8609649538993835
1.0	6540000.0	6550000.0	0.0	0.6971980333328247	0.7967708706855774
1.0	6550000.0	6560000.0	1.0	0.6332058906555176	0.7401739954948425
1.0	6620000.0	6630000.0	4.0	0.6365422010421753	0.7439843416213989
1.0	6700000.0	6710000.0	0.0	0.5929620862007141	0.6723134517669678
1.0	6730000.0	6740000.0	0.0	0.553896427154541	0.6130814552307129
1.0	6740000.0	6750000.0	2.0	0.5432321429252625	0.5984185934066772
1.0	6840000.0	6850000.0	1.0	0.540629506111145	0.5781375169754028
1.0	6850000.0	6860000.0	0.0	0.5604165196418762	0.6230645179748535
1.0	6860000.0	6870000.0	0.0	0.5338984727859497	0.5839318037033081
1.0	6980000.0	6990000.0	1.0	0.6901001930236816	0.7907056212425232
1.0	7010000.0	7020000.0	1.0	0.821099579334259	0.8979191780090332
1.0	7120000.0	7130000.0	0.0	1.2709225416183472	1.1941591501235962
1.0	7180000.0	7190000.0	1.0	1.168755292892456	1.134439468383789
1.0	7240000.0	7250000.0	1.0	1.522504210472107	1.3205015659332275
1.0	7250000.0	7260000.0	0.0	1.4539728164672852	1.2876002788543701
1.0	7260000.0	7270000.0	1.0	1.5136682987213135	1.3161677122116089
1.0	7510000.0	7520000.0	0.0	1.0696346759796143	1.073796272277832
1.0	7530000.0	7540000.0	1.0	0.8348489999771118	0.9076613187789917
1.0	7540000.0	7550000.0	2.0	1.0376838445663452	1.0532090663909912
1.0	7590000.0	7600000.0	1.0	0.9966936111450195	1.0261317491531372
1.0	7700000.0	7710000.0	1.0	1.010483980178833	1.0349863767623901
1.0	7720000.0	7730000.0	2.0	1.058414340019226	1.0674017667770386
1.0	7760000.0	7770000.0	0.0	1.0889437198638916	1.086484432220459
1.0	7810000.0	7820000.0	2.0	0.872059166431427	0.9361475706100464
1.0	7850000.0	7860000.0	2.0	0.6842824220657349	0.785049319267273
1.0	7910000.0	7920000.0	1.0	1.0006221532821655	1.0265706777572632
1.0	7920000.0	7930000.0	2.0	1.099355697631836	1.092366099357605
1.0	8030000.0	8040000.0	1.0	0.7036183476448059	0.8015664219856262
1.0	8090000.0	8100000.0	1.0	0.7137295007705688	0.8102458715438843
1.0	8130000.0	8140000.0	1.0	0.6790350079536438	0.7806570529937744
1.0	8140000.0	8150000.0	1.0	0.6730718612670898	0.7755037546157837
1.0	8180000.0	8190000.0	1.0	0.809886634349823	0.8884299397468567
1.0	8190000.0	8200000.0	2.0	0.6947900056838989	0.7941578030586243
1.0	8250000.0	8260000.0	2.0	0.8104984164237976	0.8885604739189148
1.0	8290000.0	8300000.0	0.0	0.8043791055679321	0.8838279843330383
1.0	8320000.0	8330000.0	3.0	0.762836217880249	0.8508419990539551
1.0	8330000.0	8340000.0	1.0	0.8892596364021301	0.948825478553772
1.0	8340000.0	8350000.0	0.0	0.8823927640914917	0.943571925163269
1.0	8370000.0	8380000.0	0.0	0.7428373098373413	0.8348355293273926
1.0	8420000.0	8430000.0	1.0	0.6126044392585754	0.7011014819145203
1.0	8440000.0	8450000.0	0.0	0.595672070980072	0.6772833466529846
1.0	8520000.0	8530000.0	1.0	0.5447832942008972	0.5979836583137512
1.0	8610000.0	8620000.0	0.0	0.6131914854049683	0.7131913900375366
1.0	8620000.0	8630000.0	1.0	0.6248834729194641	0.7328616380691528
1.0	8640000.0	8650000.0	1.0	0.6031246185302734	0.6967332363128662
1.0	8650000.0	8660000.0	1.0	0.608766496181488	0.702368438243866
1.0	8740000.0	8750000.0	0.0	0.5874320864677429	0.6681519746780396
1.0	8770000.0	8780000.0	0.0	0.5728858709335327	0.6434930562973022
1.0	8810000.0	8820000.0	0.0	0.6139469146728516	0.7133467197418213
1.0	9020000.0	9030000.0	1.0	0.6933335065841675	0.7935887575149536
1.0	9040000.0	9050000.0	1.0	0.7204042673110962	0.8162808418273926
1.0	9080000.0	9090000.0	1.0	0.7497602701187134	0.8406368494033813
1.0	9110000.0	9120000.0	0.0	0.7099758982658386	0.8069496154785156
1.0	9130000.0	9140000.0	2.0	0.7552484273910522	0.8447688817977905
1.0	9150000.0	9160000.0	0.0	0.8574846386909485	0.9248450994491577
1.0	9160000.0	9170000.0	0.0	0.7416220903396606	0.8331425786018372
1.0	9190000.0	9200000.0	2.0	0.7849439978599548	0.8685139417648315
1.0	9220000.0	9230000.0	3.0	0.699398398399353	0.7979803085327148
1.0	9230000.0	9240000.0	0.0	0.7828529477119446	0.8666092157363892
1.0	9240000.0	9250000.0	2.0	0.730930507183075	0.8243099451065063
1.0	9260000.0	9270000.0	2.0	0.8364404439926147	0.9089692831039429
1.0	9340000.0	9350000.0	0.0	0.7846183776855469	0.8687690496444702
1.0	9470000.0	9480000.0	1.0	0.7727831602096558	0.8586886525154114
1.0	9490000.0	9500000.0	2.0	0.6677802205085754	0.7707759737968445
1.0	9630000.0	9640000.0	0.0	0.6545108556747437	0.7592325210571289
1.0	9670000.0	9680000.0	0.0	0.7676475644111633	0.8548494577407837
1.0	9700000.0	9710000.0	0.0	0.8617933988571167	0.9285286068916321
1.0	9710000.0	9720000.0	2.0	0.705844521522522	0.8036599159240723
1.0	9780000.0	9790000.0	1.0	0.7391543984413147	0.831236720085144
1.0	9890000.0	9900000.0	0.0	0.6840917468070984	0.7850937843322754
1.0	9920000.0	9930000.0	0.0	0.6623634099960327	0.7660772204399109
1.0	9990000.0	10000000.0	3.0	0.5841189622879028	0.6612495183944702
1.0	10140000.0	10150000.0	0.0	0.5630631446838379	0.628646969795227
1.0	10160000.0	10170000.0	0.0	0.5750564336776733	0.6441185474395752
1.0	10190000.0	10200000.0	0.0	0.5745897889137268	0.6451296210289001
1.0	10270000.0	10280000.0	1.0	0.7636789083480835	1.178755521774292
1.0	10280000.0	10290000.0	1.0	0.628675639629364	0.7342400550842285
1.0	10300000.0	10310000.0	0.0	0.6364036798477173	0.7432390451431274
1.0	10320000.0	10330000.0	1.0	0.6268171072006226	0.7239323854446411
1.0	10330000.0	10340000.0	0.0	0.6439570784568787	0.7499701380729675
1.0	10370000.0	10380000.0	0.0	0.635414719581604	0.7423204183578491
1.0	10430000.0	10440000.0	1.0	0.6206440329551697	0.7187085747718811
1.0	10470000.0	10480000.0	2.0	0.5559163689613342	0.6102205514907837
1.0	10520000.0	10530000.0	1.0	0.5599632263183594	0.6195983290672302
1.0	10600000.0	10610000.0	0.0	0.5618270635604858	0.6273423433303833
1.0	10640000.0	10650000.0	0.0	0.5947334170341492	0.6849463582038879
1.0	10700000.0	10710000.0	2.0	0.7478978633880615	0.8386862874031067
1.0	10760000.0	10770000.0	1.0	1.0194975137710571	1.0403140783309937
1.0	10790000.0	10800000.0	1.0	1.0524139404296875	1.0617492198944092
1.0	10830000.0	10840000.0	0.0	1.0874271392822266	1.0842845439910889
1.0	10900000.0	10910000.0	2.0	1.3551064729690552	1.2389013767242432
1.0	10910000.0	10920000.0	3.0	1.2934938669204712	1.206164002418518
1.0	10940000.0	10950000.0	5.0	1.2340803146362305	1.173685073852539
1.0	10970000.0	10980000.0	2.0	1.4197516441345215	1.2711193561553955
1.0	11000000.0	11010000.0	1.0	1.355409026145935	1.2373857498168945
1.0	11070000.0	11080000.0	3.0	0.8064342737197876	1.8886537551879883
1.0	11080000.0	11090000.0	2.0	0.7138660550117493	0.8102396130561829
1.0	11110000.0	11120000.0	0.0	0.9662439227104187	0.9999533891677856
1.0	11130000.0	11140000.0	1.0	0.7576977610588074	0.846114456653595
1.0	11200000.0	11210000.0	0.0	0.6641018986701965	0.7676019668579102
1.0	11210000.0	11220000.0	9.0	0.5416243672370911	0.5932942032814026
1.0	11360000.0	11370000.0	1.0	0.7734770774841309	0.8599479794502258
1.0	11400000.0	11410000.0	0.0	1.246966004371643	1.1810352802276611
1.0	11600000.0	11610000.0	4.0	1.8805911540985107	1.4616258144378662
1.0	11610000.0	11620000.0	2.0	1.782059907913208	1.4270038604736328
1.0	11630000.0	11640000.0	1.0	1.7970712184906006	1.4328324794769287
1.0	11740000.0	11750000.0	2.0	0.8526633977890015	0.9179194569587708
1.0	11750000.0	11760000.0	1.0	1.1027956008911133	1.0952370166778564
1.0	11770000.0	11780000.0	1.0	1.0354163646697998	1.051551342010498
1.0	11870000.0	11880000.0	0.0	0.5929610133171082	0.6740890145301819
1.0	11890000.0	11900000.0	0.0	0.6235412359237671	0.7185948491096497
1.0	11930000.0	11940000.0	0.0	1.1512086391448975	1.1258994340896606
1.0	11940000.0	11950000.0	1.0	0.9651320576667786	1.0041608810424805
1.0	11990000.0	12000000.0	2.0	0.6055881977081299	0.6742821931838989
1.0	12020000.0	12030000.0	0.0	0.682016909122467	0.7831228375434875
1.0	12070000.0	12080000.0	0.0	0.7245264053344727	0.8180289268493652
1.0	12080000.0	12090000.0	0.0	0.6890634298324585	0.789077639579773
1.0	12090000.0	12100000.0	1.0	0.7272284030914307	0.8216302990913391
1.0	12190000.0	12200000.0	1.0	0.7253118753433228	0.8201799392700195
1.0	12210000.0	12220000.0	0.0	0.7302290797233582	0.8242393732070923
1.0	12270000.0	12280000.0	0.0	0.9124161601066589	0.9665589332580566
1.0	12490000.0	12500000.0	2.0	0.5575682520866394	0.6146359443664551
1.0	12530000.0	12540000.0	0.0	0.5529290437698364	0.6067897081375122
1.0	12570000.0	12580000.0	0.0	0.613775908946991	0.7133906483650208
1.0	12660000.0	12670000.0	2.0	0.6397607922554016	0.7461864352226257
1.0	12670000.0	12680000.0	0.0	0.6202334761619568	0.7296177744865417
1.0	12820000.0	12830000.0	1.0	1.2606709003448486	1.1894632577896118
1.0	13830000.0	13840000.0	1.0	1.1355104446411133	1.1160376071929932
1.0	13870000.0	13880000.0	2.0	1.1786162853240967	1.1420586109161377
1.0	13940000.0	13950000.0	1.0	0.8458141088485718	0.9160469770431519
1.0	14090000.0	14100000.0	1.0	0.744316577911377	0.8358670473098755
1.0	14240000.0	14250000.0	0.0	1.0419470071792603	1.0573291778564453
1.0	14280000.0	14290000.0	2.0	0.9592701196670532	1.0001933574676514
1.0	14290000.0	14300000.0	0.0	1.203326940536499	1.1568248271942139
1.0	14380000.0	14390000.0	0.0	1.2717801332473755	1.1953849792480469
1.0	14440000.0	14450000.0	2.0	1.1920384168624878	1.1497517824172974
1.0	14490000.0	14500000.0	1.0	1.2565910816192627	1.18723464012146
1.0	14520000.0	14530000.0	1.0	1.1320768594741821	1.114628553390503
1.0	14560000.0	14570000.0	2.0	1.1486159563064575	1.1241722106933594
1.0	14620000.0	14630000.0	0.0	1.2706693410873413	1.1939313411712646
1.0	14650000.0	14660000.0	2.0	1.2792619466781616	1.1994777917861938
1.0	14670000.0	14680000.0	1.0	1.2735083103179932	1.1959412097930908
1.0	14690000.0	14700000.0	2.0	1.0509458780288696	1.0612040758132935
1.0	14720000.0	14730000.0	3.0	1.195282220840454	1.1516363620758057
1.0	14910000.0	14920000.0	1.0	0.9706922769546509	1.0085557699203491
1.0	14970000.0	14980000.0	0.0	0.8389579653739929	0.911886990070343
1.0	15080000.0	15090000.0	1.0	0.8002395629882812	0.8818963766098022
1.0	15170000.0	15180000.0	1.0	0.8033970594406128	0.8843013048171997
1.0	15200000.0	15210000.0	0.0	0.8253647089004517	0.9013116955757141
1.0	15210000.0	15220000.0	0.0	0.8261520266532898	0.9016504287719727
1.0	15230000.0	15240000.0	1.0	0.6935989856719971	0.7936743497848511
1.0	15270000.0	15280000.0	0.0	0.6699711084365845	0.7726876139640808
1.0	15320000.0	15330000.0	0.0	0.7546713948249817	0.844390869140625
1.0	15450000.0	15460000.0	0.0	0.8509410619735718	0.920973002910614
1.0	15510000.0	15520000.0	0.0	0.7295788526535034	0.8239593505859375
1.0	15540000.0	15550000.0	0.0	0.6428380608558655	0.7489874958992004
1.0	15550000.0	15560000.0	0.0	0.8003475069999695	0.8811734914779663
1.0	15570000.0	15580000.0	1.0	0.855980396270752	0.924533486366272
1.0	15600000.0	15610000.0	0.0	0.9499667882919312	0.9938780665397644
1.0	15660000.0	15670000.0	1.0	0.7488216161727905	0.8396714925765991
1.0	15700000.0	15710000.0	0.0	0.7856690287590027	0.8696006536483765
1.0	15730000.0	15740000.0	0.0	0.6363683938980103	0.6660563349723816
1.0	15880000.0	15890000.0	1.0	0.6736958026885986	0.7758772969245911
1.0	15940000.0	15950000.0	2.0	0.6149448156356812	0.5809482336044312
1.0	15970000.0	15980000.0	2.0	0.6591624021530151	0.7633227109909058
1.0	16000000.0	16010000.0	1.0	0.698216438293457	0.7971870303153992
1.0	16010000.0	16020000.0	1.0	0.6824623942375183	0.9522516131401062
1.0	16090000.0	16100000.0	0.0	0.6189791560173035	0.7190252542495728
1.0	16100000.0	16110000.0	0.0	0.6088958978652954	0.6965264081954956
1.0	16240000.0	16250000.0	1.0	0.5357528924942017	0.5857468247413635
1.0	16250000.0	16260000.0	1.0	0.5676923990249634	0.6310359835624695
1.0	16370000.0	16380000.0	0.0	0.7558999061584473	0.845847487449646
1.0	16380000.0	16390000.0	1.0	0.6423450708389282	0.7487320899963379
1.0	16420000.0	16430000.0	1.0	0.7134119272232056	0.8106178045272827
1.0	16480000.0	16490000.0	0.0	0.6194388270378113	0.7289646863937378
1.0	16510000.0	16520000.0	0.0	0.5949448347091675	0.681835949420929
1.0	16520000.0	16530000.0	0.0	0.5821318626403809	0.6605607271194458
1.0	16610000.0	16620000.0	0.0	0.5660842657089233	0.6315417289733887
1.0	16660000.0	16670000.0	1.0	0.5711168050765991	0.6402978897094727
1.0	16690000.0	16700000.0	1.0	0.6538483500480652	0.6731792688369751
1.0	16720000.0	16730000.0	1.0	0.5580304861068726	0.6159385442733765
1.0	16760000.0	16770000.0	0.0	0.6913291811943054	0.8190227746963501
1.0	16770000.0	16780000.0	0.0	0.5627387762069702	0.6246277093887329
1.0	16780000.0	16790000.0	0.0	0.5776177644729614	0.6495679616928101
1.0	17020000.0	17030000.0	3.0	1.0918594598770142	1.089240312576294
1.0	17040000.0	17050000.0	3.0	0.9589177966117859	1.0001460313796997
1.0	17240000.0	17250000.0	0.0	0.7007371187210083	0.7986391186714172
1.0	17310000.0	17320000.0	0.0	0.7349259257316589	0.827820897102356
1.0	17320000.0	17330000.0	3.0	0.6651020050048828	0.7684756517410278
1.0	17330000.0	17340000.0	0.0	0.7343065142631531	0.829806923866272
1.0	17340000.0	17350000.0	0.0	0.699906587600708	0.7983382940292358
1.0	17350000.0	17360000.0	0.0	0.7134570479393005	0.8097745776176453
1.0	17450000.0	17460000.0	1.0	1.0625531673431396	1.0686266422271729
1.0	17520000.0	17530000.0	2.0	1.216252326965332	1.1631238460540771
1.0	17560000.0	17570000.0	1.0	1.1755622625350952	1.1383631229400635
1.0	17620000.0	17630000.0	3.0	1.2359890937805176	1.1756582260131836
1.0	17650000.0	17660000.0	1.0	1.3526216745376587	1.238535761833191
1.0	17680000.0	17690000.0	0.0	1.2717890739440918	1.1954994201660156
1.0	17740000.0	17750000.0	1.0	0.6810445785522461	0.7823095321655273
1.0	17750000.0	17760000.0	1.0	0.6869180202484131	0.7873139977455139
1.0	17760000.0	17770000.0	1.0	0.6482123136520386	0.7524881362915039
1.0	17860000.0	17870000.0	0.0	0.6950774192810059	0.7953048348426819
1.0	17870000.0	17880000.0	1.0	0.6390004754066467	0.7454716563224792
1.0	17880000.0	17890000.0	1.0	0.6554905772209167	0.7600693106651306
1.0	17980000.0	17990000.0	1.0	0.7531538009643555	0.8426340818405151
1.0	18020000.0	18030000.0	1.0	0.881921648979187	0.9422042965888977
1.0	18030000.0	18040000.0	1.0	1.214424967765808	1.1618473529815674
1.0	18070000.0	18080000.0	0.0	1.4527171850204468	1.287099003791809
1.0	18120000.0	18130000.0	3.0	1.5405113697052002	1.328457236289978
1.0	18240000.0	18250000.0	2.0	1.4825422763824463	1.302883505821228
1.0	18350000.0	18360000.0	0.0	1.4839591979980469	1.3037030696868896
1.0	18360000.0	18370000.0	3.0	1.2670786380767822	1.1933412551879883
1.0	18440000.0	18450000.0	0.0	1.5401599407196045	1.3288192749023438
1.0	18500000.0	18510000.0	1.0	1.7016565799713135	1.3963501453399658
1.0	18520000.0	18530000.0	1.0	1.8901684284210205	1.4646022319793701
1.0	18580000.0	18590000.0	2.0	2.2389187812805176	1.5685762166976929
1.0	18620000.0	18630000.0	1.0	1.9356696605682373	1.4796521663665771
1.0	18770000.0	18780000.0	3.0	1.707331895828247	1.3993074893951416
1.0	18810000.0	18820000.0	2.0	1.667748212814331	1.383406400680542
1.0	18880000.0	18890000.0	2.0	1.5391438007354736	1.3287831544876099
1.0	18890000.0	18900000.0	0.0	1.5838658809661865	1.3483593463897705
1.0	18970000.0	18980000.0	2.0	1.3414638042449951	1.2322132587432861
1.0	19060000.0	19070000.0	4.0	1.3005648851394653	1.2108991146087646
1.0	19170000.0	19180000.0	0.0	1.2833760976791382	1.201659917831421
1.0	19210000.0	19220000.0	1.0	0.7571945190429688	0.8457989692687988
1.0	19240000.0	19250000.0	2.0	0.8416198492050171	0.9120548367500305
1.0	19250000.0	19260000.0	0.0	0.9140156507492065	0.9649198651313782
1.0	19290000.0	19300000.0	1.0	0.9765200614929199	1.0101381540298462
1.0	19370000.0	19380000.0	0.0	1.0106823444366455	1.0344688892364502
1.0	19430000.0	19440000.0	0.0	0.5731603503227234	0.6356730461120605
1.0	19450000.0	19460000.0	0.0	0.5590277314186096	0.6121689081192017
1.0	19460000.0	19470000.0	1.0	0.5327428579330444	0.5798431634902954
1.0	19480000.0	19490000.0	0.0	0.5150171518325806	0.5586824417114258
1.0	19510000.0	19520000.0	0.0	0.5416494607925415	0.5916415452957153
1.0	19550000.0	19560000.0	0.0	0.5404874682426453	0.5926141142845154
1.0	19660000.0	19670000.0	1.0	0.6175810098648071	0.7255131006240845
1.0	19670000.0	19680000.0	1.0	0.6322036981582642	0.7394178509712219
1.0	19680000.0	19690000.0	2.0	0.625083863735199	0.7273117899894714
1.0	19770000.0	19780000.0	2.0	0.6578036546707153	0.7621276378631592
1.0	19800000.0	19810000.0	0.0	0.6593270897865295	0.7634684443473816
1.0	19820000.0	19830000.0	2.0	0.650364100933075	0.755595862865448
1.0	19880000.0	19890000.0	1.0	0.7165578603744507	0.8129717111587524
1.0	19930000.0	19940000.0	0.0	0.6001437902450562	0.6877068877220154
1.0	19950000.0	19960000.0	0.0	0.5979076623916626	0.6820535063743591
1.0	19960000.0	19970000.0	1.0	0.6093440651893616	0.7082325220108032
1.0	20050000.0	20060000.0	1.0	0.5435353517532349	0.6005390882492065
1.0	20060000.0	20070000.0	0.0	0.5707867741584778	0.642461359500885
1.0	20130000.0	20140000.0	0.0	0.7790735960006714	0.8645488619804382
1.0	20140000.0	20150000.0	0.0	0.6624890565872192	0.7663427591323853
1.0	20180000.0	20190000.0	3.0	0.8004988431930542	0.8819252252578735
1.0	20190000.0	20200000.0	2.0	0.8597207069396973	0.9275949597358704
1.0	20240000.0	20250000.0	1.0	0.7743433713912964	0.8605456352233887
1.0	20260000.0	20270000.0	1.0	0.997291088104248	1.0263917446136475
1.0	20270000.0	20280000.0	0.0	1.0596755743026733	1.067753791809082
1.0	20300000.0	20310000.0	0.0	0.9126139879226685	0.9659953117370605
1.0	20340000.0	20350000.0	0.0	1.065977692604065	1.0723742246627808
1.0	20380000.0	20390000.0	3.0	0.8955122232437134	0.9532922506332397
1.0	20390000.0	20400000.0	1.0	0.9538648724555969	0.995058536529541
1.0	20500000.0	20510000.0	2.0	1.0241259336471558	1.043800711631775
1.0	20530000.0	20540000.0	0.0	1.1617841720581055	1.1310515403747559
1.0	20570000.0	20580000.0	1.0	1.0666919946670532	1.072465181350708
1.0	20650000.0	20660000.0	1.0	1.0298006534576416	1.047224521636963
1.0	20690000.0	20700000.0	2.0	1.1422709226608276	1.1202021837234497
1.0	20740000.0	20750000.0	3.0	1.0644433498382568	1.0711792707443237
1.0	20900000.0	20910000.0	1.0	1.0981441736221313	1.0916274785995483
1.0	20960000.0	20970000.0	0.0	0.6908100247383118	0.8381876945495605
1.0	21000000.0	21010000.0	0.0	0.8390235900878906	0.9115617871284485
1.0	21010000.0	21020000.0	0.0	0.7839140892028809	0.8682171702384949
1.0	21050000.0	21060000.0	1.0	0.7245410084724426	0.8199015855789185
1.0	21070000.0	21080000.0	1.0	0.5662881135940552	0.6266626715660095
1.0	21120000.0	21130000.0	1.0	0.5637593269348145	0.630672037601471
1.0	21140000.0	21150000.0	1.0	0.5294325947761536	0.5773894190788269
1.0	21390000.0	21400000.0	1.0	0.5986133813858032	0.6861003637313843
1.0	21420000.0	21430000.0	0.0	0.5831422805786133	0.6594545245170593
1.0	21450000.0	21460000.0	0.0	0.5627189874649048	0.626299262046814
1.0	21480000.0	21490000.0	0.0	0.5329054594039917	0.5833116769790649
1.0	21550000.0	21560000.0	0.0	0.5651504993438721	0.6320486068725586
1.0	21560000.0	21570000.0	0.0	0.5630906820297241	0.6289907097816467
1.0	21600000.0	21610000.0	0.0	0.5689595937728882	0.638864278793335
1.0	21650000.0	21660000.0	0.0	0.587753176689148	0.6671547889709473
1.0	21690000.0	21700000.0	1.0	0.7307852506637573	0.8247671127319336
1.0	21700000.0	21710000.0	0.0	0.8780897855758667	0.9409914016723633
1.0	21820000.0	21830000.0	0.0	0.8278258442878723	0.9030402898788452
1.0	21850000.0	21860000.0	2.0	0.7661545276641846	0.8538201451301575
1.0	21890000.0	21900000.0	0.0	0.7391483187675476	0.831407368183136
1.0	21930000.0	21940000.0	2.0	0.9978165626525879	1.0269854068756104
1.0	21950000.0	21960000.0	3.0	0.9627450704574585	1.0026984214782715
1.0	21990000.0	22000000.0	2.0	0.9337655901908875	0.9820441007614136
1.0	22160000.0	22170000.0	0.0	0.6251688003540039	0.7137457132339478
1.0	22210000.0	22220000.0	2.0	0.6140800714492798	0.7071759700775146
1.0	22370000.0	22380000.0	1.0	0.7402696013450623	0.830896258354187
1.0	22400000.0	22410000.0	0.0	0.6646559834480286	0.7681081295013428
1.0	22410000.0	22420000.0	2.0	0.6304497718811035	0.7347450256347656
1.0	22450000.0	22460000.0	0.0	0.6803411245346069	0.7818924784660339
1.0	22520000.0	22530000.0	0.0	1.1827967166900635	1.1440107822418213
1.0	22560000.0	22570000.0	1.0	1.0900304317474365	1.0869516134262085
1.0	22650000.0	22660000.0	1.0	1.1853853464126587	1.144859790802002
1.0	22670000.0	22680000.0	1.0	1.2060133218765259	1.157019853591919
1.0	22690000.0	22700000.0	3.0	1.210428237915039	1.1609071493148804
1.0	22710000.0	22720000.0	3.0	1.0992558002471924	1.093886137008667
1.0	22740000.0	22750000.0	0.0	0.9575271606445312	0.9981521368026733
1.0	22770000.0	22780000.0	0.0	0.9951313138008118	1.0257790088653564
1.0	22790000.0	22800000.0	1.0	0.7039810419082642	0.8019874691963196
1.0	22810000.0	22820000.0	0.0	0.7000656127929688	0.7987573742866516
1.0	22820000.0	22830000.0	1.0	0.6271718740463257	0.7349498271942139
1.0	22830000.0	22840000.0	1.0	0.632165253162384	0.739397406578064
1.0	22840000.0	22850000.0	0.0	0.6504414677619934	0.7556421756744385
1.0	22880000.0	22890000.0	3.0	1.0116379261016846	1.036913275718689
1.0	22930000.0	22940000.0	1.0	1.3627994060516357	1.2441012859344482
1.0	22970000.0	22980000.0	0.0	1.2040128707885742	1.1567466259002686
1.0	22990000.0	23000000.0	1.0	1.1869693994522095	1.1468408107757568
1.0	23020000.0	23030000.0	3.0	1.088599681854248	1.0863099098205566
1.0	23060000.0	23070000.0	1.0	1.0057554244995117	1.0308605432510376
1.0	23080000.0	23090000.0	3.0	1.0352094173431396	1.0507222414016724
1.0	23090000.0	23100000.0	1.0	1.0268423557281494	1.0454928874969482
1.0	23120000.0	23130000.0	1.0	1.0174853801727295	1.0384228229522705
1.0	23130000.0	23140000.0	1.0	0.9942584037780762	1.0230880975723267
1.0	23150000.0	23160000.0	1.0	0.883527934551239	0.9438002705574036
1.0	23210000.0	23220000.0	0.0	1.1885236501693726	1.1459347009658813
1.0	23240000.0	23250000.0	2.0	1.1391830444335938	1.1174684762954712
1.0	23260000.0	23270000.0	1.0	1.144066572189331	1.1209440231323242
1.0	23300000.0	23310000.0	0.0	1.0844569206237793	1.0830886363983154
1.0	23370000.0	23380000.0	0.0	0.6067155599594116	0.6961297988891602
1.0	23380000.0	23390000.0	1.0	0.548193633556366	0.5996699333190918
1.0	23460000.0	23470000.0	0.0	0.6491392850875854	0.7544031143188477
1.0	23490000.0	23500000.0	0.0	0.6649147272109985	0.7649303674697876
1.0	23500000.0	23510000.0	2.0	0.6353877782821655	0.7423582673072815
1.0	23540000.0	23550000.0	3.0	0.8709028959274292	0.9361419677734375
1.0	23570000.0	23580000.0	0.0	0.9963340759277344	1.0250918865203857
1.0	23630000.0	23640000.0	3.0	0.5839793086051941	0.654898464679718
1.0	23640000.0	23650000.0	0.0	0.6166005730628967	0.7088643312454224
1.0	23650000.0	23660000.0	0.0	0.5938488841056824	0.6724584698677063
1.0	23670000.0	23680000.0	2.0	0.7245144248008728	1.262039303779602
1.0	23870000.0	23880000.0	2.0	0.6391421556472778	0.7456318736076355
1.0	23930000.0	23940000.0	1.0	0.7345494031906128	0.8280669450759888
1.0	24050000.0	24060000.0	0.0	0.5732446312904358	0.6449702978134155
1.0	24060000.0	24070000.0	0.0	0.6195598244667053	0.7274090647697449
1.0	24150000.0	24160000.0	0.0	0.7843816876411438	0.8706445693969727
1.0	24190000.0	24200000.0	0.0	0.5806493163108826	0.6337820291519165
1.0	24380000.0	24390000.0	0.0	0.693834662437439	0.7935563325881958
1.0	24410000.0	24420000.0	1.0	0.7464157342910767	0.8378408551216125
1.0	24520000.0	24530000.0	1.0	0.8461769223213196	0.9160196185112
1.0	24530000.0	24540000.0	0.0	1.0189177989959717	1.0401840209960938
1.0	24570000.0	24580000.0	1.0	0.9043560028076172	0.9600411653518677
1.0	24600000.0	24610000.0	1.0	0.919739842414856	0.9717698097229004
1.0	24620000.0	24630000.0	1.0	0.7498144507408142	0.8404984474182129
1.0	24650000.0	24660000.0	1.0	0.6607314348220825	0.7647982835769653
1.0	24680000.0	24690000.0	1.0	0.6344107389450073	0.7413873672485352
1.0	24690000.0	24700000.0	1.0	0.6293933987617493	0.7369472980499268
1.0	24850000.0	24860000.0	1.0	0.9721579551696777	1.0075434446334839
1.0	25130000.0	25140000.0	3.0	0.6131766438484192	0.7067254781723022
1.0	25150000.0	25160000.0	1.0	0.6009401082992554	0.6742720603942871
1.0	25200000.0	25210000.0	2.0	0.8901538848876953	0.9503501057624817
1.0	25250000.0	25260000.0	0.0	0.8849555850028992	0.9465218782424927
1.0	25260000.0	25270000.0	0.0	0.9771431088447571	1.0130242109298706
1.0	25380000.0	25390000.0	1.0	0.8570200800895691	0.9256892204284668
1.0	25430000.0	25440000.0	1.0	0.9723690748214722	1.0092358589172363
1.0	25440000.0	25450000.0	1.0	1.0728492736816406	1.0767805576324463
1.0	25450000.0	25460000.0	1.0	0.9656820297241211	1.0045011043548584
1.0	25480000.0	25490000.0	0.0	1.0930012464523315	1.0902067422866821
1.0	25500000.0	25510000.0	1.0	0.8871159553527832	0.9476619958877563
1.0	25540000.0	25550000.0	2.0	0.636516809463501	0.7433295249938965
1.0	25770000.0	25780000.0	1.0	0.6756296753883362	0.7775866985321045
1.0	25800000.0	25810000.0	2.0	0.648792564868927	0.75422602891922
1.0	25810000.0	25820000.0	0.0	0.6622937917709351	0.7660595774650574
1.0	25820000.0	25830000.0	1.0	0.6421070098876953	0.7482854127883911
1.0	25900000.0	25910000.0	1.0	0.7207521796226501	0.8167365789413452
1.0	25940000.0	25950000.0	0.0	0.6565790772438049	0.7606788873672485
1.0	25970000.0	25980000.0	1.0	0.6768357157707214	0.7792757749557495
1.0	25980000.0	25990000.0	0.0	0.6179365515708923	0.7263087630271912
1.0	26050000.0	26060000.0	0.0	0.6963438987731934	0.7956363558769226
1.0	26130000.0	26140000.0	0.0	0.6122320890426636	0.708761990070343
1.0	26190000.0	26200000.0	0.0	0.6621330380439758	0.7658313512802124
1.0	26210000.0	26220000.0	0.0	0.6316537857055664	0.7389460802078247
1.0	26220000.0	26230000.0	0.0	0.5995372533798218	0.6892639398574829
1.0	26240000.0	26250000.0	3.0	0.6496255993843079	0.7548179626464844
1.0	26260000.0	26270000.0	1.0	0.7426794767379761	0.8346136212348938
1.0	26280000.0	26290000.0	2.0	0.6372450590133667	0.7439314126968384
1.0	26290000.0	26300000.0	1.0	0.6467440724372864	0.7523887753486633
1.0	26310000.0	26320000.0	0.0	0.6695199608802795	0.7724138498306274
1.0	26330000.0	26340000.0	1.0	0.9571990966796875	0.9967459440231323
1.0	26350000.0	26360000.0	1.0	0.9550784826278687	0.9950259923934937
1.0	26360000.0	26370000.0	1.0	0.895915150642395	0.9516780972480774
1.0	26380000.0	26390000.0	1.0	1.2176024913787842	1.1632134914398193
1.0	26420000.0	26430000.0	0.0	1.106406807899475	1.0955941677093506
1.0	26430000.0	26440000.0	10.0	0.8435888290405273	0.9123679399490356
1.0	26440000.0	26450000.0	1.0	0.8246390223503113	0.8989265561103821
1.0	26460000.0	26470000.0	2.0	0.9470270872116089	0.9891637563705444
1.0	26550000.0	26560000.0	1.0	0.7734891176223755	0.8598949313163757
1.0	26560000.0	26570000.0	1.0	0.7896318435668945	1.1685636043548584
1.0	26610000.0	26620000.0	1.0	0.749198317527771	0.8398689031600952
1.0	26700000.0	26710000.0	2.0	0.8010731935501099	0.8816019296646118
1.0	26800000.0	26810000.0	0.0	0.6440387964248657	0.7500447630882263
1.0	26870000.0	26880000.0	0.0	0.6648231148719788	0.7681592702865601
1.0	26890000.0	26900000.0	0.0	0.7153857350349426	0.8119031190872192
1.0	27080000.0	27090000.0	2.0	0.6335821747779846	0.740681529045105
1.0	27160000.0	27170000.0	3.0	0.6672825813293457	0.7704893350601196
1.0	27180000.0	27190000.0	1.0	0.6751213073730469	0.7772242426872253
1.0	27210000.0	27220000.0	0.0	0.628243088722229	0.6608779430389404
1.0	27260000.0	27270000.0	0.0	0.6736493706703186	0.7759337425231934
1.0	27410000.0	27420000.0	1.0	0.8885217905044556	0.9487598538398743
1.0	27440000.0	27450000.0	1.0	0.6408134698867798	0.7470914125442505
1.0	27450000.0	27460000.0	0.0	0.759351372718811	0.8477505445480347
1.0	27480000.0	27490000.0	4.0	0.7395354509353638	0.8310031890869141
1.0	27520000.0	27530000.0	1.0	0.8848695755004883	0.9447835683822632
1.0	27620000.0	27630000.0	0.0	0.6772801280021667	0.7791382670402527
1.0	27640000.0	27650000.0	1.0	1.029595136642456	1.0444505214691162
1.0	27650000.0	27660000.0	0.0	0.6690708994865417	0.772004246711731
1.0	27710000.0	27720000.0	0.0	0.6634785532951355	0.7672715187072754
1.0	27740000.0	27750000.0	1.0	0.542011022567749	0.590549111366272
1.0	27770000.0	27780000.0	0.0	0.5504238605499268	0.6061315536499023
1.0	27780000.0	27790000.0	0.0	0.542075514793396	0.5957363247871399
1.0	27990000.0	28000000.0	1.0	0.7196254730224609	0.8157039880752563
1.0	28010000.0	28020000.0	1.0	0.7895748019218445	0.8725119829177856
1.0	28050000.0	28060000.0	0.0	0.7668900489807129	1.0834344625473022
1.0	28060000.0	28070000.0	1.0	0.597676157951355	0.6826815009117126
1.0	28120000.0	28130000.0	2.0	0.5481235980987549	0.6051652431488037
1.0	28180000.0	28190000.0	0.0	0.6386831998825073	0.7454891204833984
1.0	28210000.0	28220000.0	0.0	0.5704480409622192	0.6398497819900513
1.0	28330000.0	28340000.0	1.0	0.5703228712081909	0.6390234231948853
1.0	28410000.0	28420000.0	1.0	0.6342088580131531	0.8155624270439148
1.0	28430000.0	28440000.0	0.0	0.7253351211547852	0.8204396367073059
1.0	28480000.0	28490000.0	1.0	0.6702033877372742	0.7730190753936768
1.0	28540000.0	28550000.0	0.0	0.6669233441352844	0.7700259685516357
1.0	28560000.0	28570000.0	1.0	0.7786189913749695	1.8068164587020874
1.0	28590000.0	28600000.0	0.0	0.6860712766647339	0.7865768671035767
1.0	28660000.0	28670000.0	0.0	0.7126784920692444	0.8092367053031921
1.0	28890000.0	28900000.0	2.0	0.5633670091629028	0.624718964099884
1.0	28990000.0	29000000.0	2.0	0.5653005838394165	0.6408559083938599
1.0	29010000.0	29020000.0	1.0	0.6119959354400635	0.7069072127342224
1.0	29060000.0	29070000.0	0.0	0.801444411277771	1.0233500003814697
1.0	29070000.0	29080000.0	0.0	0.6671131253242493	0.7702559232711792
1.0	29170000.0	29180000.0	1.0	0.8579413294792175	0.9259831309318542
1.0	29210000.0	29220000.0	0.0	0.7759428024291992	0.9239165186882019
1.0	29290000.0	29300000.0	2.0	0.567419171333313	0.6402678489685059
1.0	29300000.0	29310000.0	0.0	0.599940836429596	0.6946552395820618
1.0	29550000.0	29560000.0	0.0	0.6784836053848267	0.7057009935379028
1.0	29570000.0	29580000.0	0.0	0.693311870098114	0.7929876446723938
1.0	29600000.0	29610000.0	0.0	0.7543564438819885	0.8437508344650269
1.0	29610000.0	29620000.0	0.0	0.7642670273780823	0.8516479730606079
1.0	29630000.0	29640000.0	2.0	0.741531252861023	0.8332576751708984
1.0	29650000.0	29660000.0	0.0	0.9890090823173523	1.0185655355453491
1.0	29720000.0	29730000.0	1.0	1.3415900468826294	1.2307287454605103
1.0	29760000.0	29770000.0	0.0	1.5153796672821045	1.3166553974151611
1.0	29820000.0	29830000.0	3.0	1.1970555782318115	1.1534461975097656
1.0	29840000.0	29850000.0	1.0	1.2813040018081665	1.2013118267059326
1.0	29850000.0	29860000.0	1.0	1.2336804866790771	1.174712061882019
1.0	30090000.0	30100000.0	1.0	1.120784044265747	1.106555461883545
1.0	30110000.0	30120000.0	3.0	1.2095673084259033	1.159781575202942
1.0	30120000.0	30130000.0	1.0	1.4105727672576904	1.2677538394927979
1.0	30150000.0	30160000.0	0.0	1.2949202060699463	1.2071261405944824
1.0	30170000.0	30180000.0	0.0	1.3091230392456055	1.2150968313217163
1.0	30180000.0	30190000.0	1.0	1.2222957611083984	1.1666830778121948
1.0	30190000.0	30200000.0	1.0	1.4792726039886475	1.301464557647705
1.0	30230000.0	30240000.0	2.0	1.4985958337783813	1.3100574016571045
1.0	30240000.0	30250000.0	0.0	1.606806993484497	1.3568297624588013
1.0	30310000.0	30320000.0	5.0	1.684507966041565	1.3901561498641968
1.0	30400000.0	30410000.0	2.0	1.942831039428711	1.4819988012313843
1.0	30510000.0	30520000.0	2.0	2.0020699501037598	1.5007679462432861
1.0	30540000.0	30550000.0	1.0	1.8458263874053955	1.4496710300445557
1.0	30570000.0	30580000.0	4.0	1.8153505325317383	1.4391695261001587
1.0	30650000.0	30660000.0	2.0	1.6295026540756226	1.3674176931381226
1.0	30660000.0	30670000.0	2.0	1.5606240034103394	1.3373416662216187
1.0	30830000.0	30840000.0	2.0	1.4284751415252686	1.2762329578399658
1.0	30920000.0	30930000.0	1.0	1.272322654724121	1.194260835647583
1.0	30950000.0	30960000.0	2.0	1.5376147031784058	1.327832579612732
1.0	31080000.0	31090000.0	2.0	0.9377191662788391	0.984972357749939
1.0	31150000.0	31160000.0	0.0	0.9956596493721008	1.0256459712982178
1.0	31200000.0	31210000.0	0.0	0.687486469745636	0.7884577512741089
1.0	31250000.0	31260000.0	1.0	0.7948811054229736	0.8773630857467651
1.0	31270000.0	31280000.0	0.0	0.7119942903518677	0.809221088886261
1.0	31310000.0	31320000.0	1.0	0.7618421912193298	0.8505586385726929
1.0	31370000.0	31380000.0	0.0	0.6443384885787964	0.7503067255020142
1.0	31390000.0	31400000.0	0.0	0.6731462478637695	0.7758551239967346
1.0	31420000.0	31430000.0	0.0	0.6571412086486816	0.7615440487861633
1.0	31430000.0	31440000.0	1.0	0.6638633012771606	0.7673875689506531
1.0	31440000.0	31450000.0	1.0	0.6662758588790894	0.7694784998893738
1.0	31450000.0	31460000.0	1.0	0.6884332299232483	0.7885436415672302
1.0	31530000.0	31540000.0	3.0	0.764145016670227	0.9633926153182983
1.0	31540000.0	31550000.0	0.0	0.8075324892997742	0.8862980604171753
1.0	31590000.0	31600000.0	1.0	0.8319941759109497	0.905157744884491
1.0	31670000.0	31680000.0	0.0	0.7427718043327332	0.8349669575691223
1.0	31760000.0	31770000.0	0.0	0.7613099217414856	1.027266263961792
1.0	31790000.0	31800000.0	0.0	0.6195618510246277	0.7187609672546387
1.0	31800000.0	31810000.0	0.0	0.6276496648788452	0.7353483438491821
1.0	31860000.0	31870000.0	1.0	0.7197457551956177	0.815726101398468
1.0	31900000.0	31910000.0	0.0	0.7143850922584534	0.8109953999519348
1.0	31910000.0	31920000.0	2.0	0.8460463285446167	0.9166256785392761
1.0	31950000.0	31960000.0	1.0	0.9222949743270874	0.9732208251953125
1.0	31960000.0	31970000.0	0.0	0.9093116521835327	0.9639581441879272
1.0	32020000.0	32030000.0	2.0	0.933923602104187	0.9824040532112122
1.0	32050000.0	32060000.0	0.0	0.7320184111595154	0.8257829546928406
1.0	32070000.0	32080000.0	1.0	0.7947141528129578	0.8765414357185364
1.0	32180000.0	32190000.0	1.0	0.6747040748596191	0.7772197127342224
1.0	32190000.0	32200000.0	0.0	0.7161497473716736	0.812809944152832
1.0	32280000.0	32290000.0	0.0	0.6633994579315186	0.767352283000946
1.0	32320000.0	32330000.0	0.0	0.6787292957305908	0.7808270454406738
1.0	32330000.0	32340000.0	3.0	0.6400048136711121	0.7468501329421997
1.0	32480000.0	32490000.0	2.0	0.7777018547058105	1.7984809875488281
1.0	32500000.0	32510000.0	0.0	0.5421663522720337	0.5919647812843323
1.0	32600000.0	32610000.0	0.0	0.5743459463119507	0.6466167569160461
1.0	32650000.0	32660000.0	1.0	0.527434766292572	0.5732667446136475
1.0	32740000.0	32750000.0	1.0	0.8411766886711121	0.9138466119766235
1.0	32810000.0	32820000.0	0.0	0.6567739248275757	0.7295464873313904
1.0	32890000.0	32900000.0	0.0	0.9147399067878723	0.96819669008255
1.0	33020000.0	33030000.0	0.0	0.5828019380569458	0.6548879742622375
1.0	33110000.0	33120000.0	0.0	0.5899978876113892	0.6695796251296997
1.0	33160000.0	33170000.0	2.0	0.7297322154045105	0.8245054483413696
1.0	33440000.0	33450000.0	2.0	0.759782075881958	0.8485597372055054
1.0	33460000.0	33470000.0	1.0	0.647688627243042	0.7532008290290833
1.0	33600000.0	33610000.0	1.0	0.6439480185508728	0.7499051094055176
1.0	33630000.0	33640000.0	0.0	0.7932194471359253	0.8749963045120239
1.0	33660000.0	33670000.0	1.0	0.894515335559845	0.9528883099555969
1.0	33680000.0	33690000.0	0.0	0.8180916905403137	0.8945110440254211
1.0	33700000.0	33710000.0	0.0	0.759935200214386	0.8487116098403931
1.0	33710000.0	33720000.0	2.0	0.7778487801551819	0.8634032011032104
1.0	33740000.0	33750000.0	1.0	0.6393994688987732	0.7458600997924805
1.0	33760000.0	33770000.0	1.0	0.6867554187774658	0.7871510982513428
1.0	33770000.0	33780000.0	2.0	0.8015564680099487	0.8820411562919617
1.0	33790000.0	33800000.0	0.0	0.641537070274353	0.74372398853302
1.0	33920000.0	33930000.0	0.0	0.849545955657959	0.9186188578605652
1.0	33930000.0	33940000.0	0.0	0.7873369455337524	0.8713728785514832
1.0	33940000.0	33950000.0	0.0	0.7232457399368286	0.8180349469184875
1.0	34020000.0	34030000.0	4.0	1.0218497514724731	1.0427725315093994
1.0	34040000.0	34050000.0	1.0	1.248112440109253	1.1810083389282227
1.0	34050000.0	34060000.0	2.0	1.2867234945297241	1.202638030052185
1.0	34080000.0	34090000.0	1.0	1.3464419841766357	1.2346986532211304
1.0	34090000.0	34100000.0	1.0	1.265894889831543	1.191380262374878
1.0	34110000.0	34120000.0	2.0	1.2382609844207764	1.176619529724121
1.0	34150000.0	34160000.0	2.0	1.2509965896606445	1.1833947896957397
1.0	34270000.0	34280000.0	4.0	1.2505271434783936	1.1840168237686157
1.0	34370000.0	34380000.0	0.0	1.416023850440979	1.2700679302215576
1.0	34450000.0	34460000.0	1.0	1.2231923341751099	1.1669496297836304
1.0	34490000.0	34500000.0	2.0	1.4707841873168945	1.2967761754989624
1.0	34500000.0	34510000.0	1.0	1.4109036922454834	1.2670848369598389
1.0	34520000.0	34530000.0	1.0	1.3839128017425537	1.2538869380950928
1.0	34700000.0	34710000.0	1.0	1.7783199548721313	1.4261012077331543
1.0	34710000.0	34720000.0	1.0	1.638763189315796	1.3706600666046143
1.0	34780000.0	34790000.0	1.0	1.8917791843414307	1.4660085439682007
1.0	34790000.0	34800000.0	2.0	1.7585560083389282	1.4190315008163452
1.0	34860000.0	34870000.0	0.0	1.9397294521331787	1.4811155796051025
1.0	34890000.0	34900000.0	3.0	1.8844133615493774	1.4629462957382202
1.0	34920000.0	34930000.0	2.0	1.7732632160186768	1.4244540929794312
1.0	35200000.0	35210000.0	0.0	1.4576337337493896	1.290424108505249
1.0	35210000.0	35220000.0	3.0	1.4374706745147705	1.2810167074203491
1.0	35250000.0	35260000.0	1.0	1.2439104318618774	1.1776134967803955
1.0	35260000.0	35270000.0	1.0	1.021533727645874	1.0409122705459595
1.0	35350000.0	35360000.0	0.0	1.1177470684051514	1.1049902439117432
1.0	35410000.0	35420000.0	1.0	1.0994383096694946	1.0940824747085571
1.0	35420000.0	35430000.0	1.0	0.7969072461128235	0.8783718347549438
1.0	35470000.0	35480000.0	0.0	0.659960925579071	0.7639832496643066
1.0	35570000.0	35580000.0	2.0	0.5725225210189819	0.6413823366165161
1.0	35640000.0	35650000.0	0.0	0.6021531820297241	0.6809042692184448
1.0	35750000.0	35760000.0	1.0	0.6171034574508667	0.7160658240318298
1.0	35830000.0	35840000.0	0.0	0.5973475575447083	0.6845728158950806
1.0	35850000.0	35860000.0	2.0	0.5587294101715088	0.6171551942825317
1.0	35870000.0	35880000.0	0.0	0.5910819172859192	0.6640979051589966
1.0	35930000.0	35940000.0	1.0	0.6108840703964233	0.7065163850784302
1.0	35960000.0	35970000.0	1.0	0.622074544429779	0.7303126454353333
1.0	36030000.0	36040000.0	0.0	0.6823010444641113	0.783456027507782
1.0	36040000.0	36050000.0	0.0	0.6814746856689453	0.7826482057571411
1.0	36210000.0	36220000.0	0.0	0.6756161451339722	0.7775387167930603
1.0	36240000.0	36250000.0	1.0	0.7832623720169067	0.8674656748771667
1.0	36290000.0	36300000.0	0.0	0.6916345953941345	0.7913062572479248
1.0	36340000.0	36350000.0	0.0	0.9710214734077454	1.0063681602478027
1.0	36430000.0	36440000.0	1.0	0.6717590093612671	0.7742457985877991
1.0	36520000.0	36530000.0	1.0	0.6277107000350952	0.7334290146827698
1.0	36560000.0	36570000.0	0.0	0.6029263734817505	0.6979693174362183
1.0	36610000.0	36620000.0	1.0	0.6084408760070801	0.6921900510787964
1.0	36700000.0	36710000.0	0.0	0.6298473477363586	0.7373754978179932
1.0	36770000.0	36780000.0	1.0	0.6117640137672424	0.721405565738678
1.0	36780000.0	36790000.0	0.0	0.6534767150878906	0.7586891651153564
1.0	36800000.0	36810000.0	0.0	0.5900260210037231	0.677213191986084
1.0	36900000.0	36910000.0	2.0	0.6235524415969849	0.7294301986694336
1.0	36910000.0	36920000.0	1.0	0.6114770770072937	0.6869120597839355
1.0	36950000.0	36960000.0	1.0	0.9674050211906433	1.005535364151001
1.0	37020000.0	37030000.0	1.0	1.1575819253921509	1.1298996210098267
1.0	37080000.0	37090000.0	1.0	1.2727551460266113	1.1951833963394165
1.0	37110000.0	37120000.0	1.0	1.2710167169570923	1.1949586868286133
1.0	37120000.0	37130000.0	1.0	1.1923257112503052	1.1502506732940674
1.0	37130000.0	37140000.0	0.0	1.2417899370193481	1.1788170337677002
1.0	37150000.0	37160000.0	1.0	1.3781545162200928	1.2518950700759888
1.0	37170000.0	37180000.0	3.0	1.322062373161316	1.2223418951034546
1.0	37190000.0	37200000.0	2.0	1.4483023881912231	1.286116361618042
1.0	37220000.0	37230000.0	0.0	1.5288059711456299	1.3236874341964722
1.0	37250000.0	37260000.0	2.0	1.540802001953125	1.3291375637054443
1.0	37290000.0	37300000.0	2.0	1.630147933959961	1.3676992654800415
1.0	37370000.0	37380000.0	2.0	1.888262152671814	1.463951826095581
1.0	37420000.0	37430000.0	0.0	2.1440422534942627	1.5425060987472534
1.0	37490000.0	37500000.0	3.0	1.5941369533538818	1.3521701097488403
1.0	37550000.0	37560000.0	1.0	1.952294111251831	1.4856992959976196
1.0	37560000.0	37570000.0	0.0	1.9173471927642822	1.4745581150054932
1.0	37590000.0	37600000.0	0.0	1.816806435585022	1.4394145011901855
1.0	37600000.0	37610000.0	2.0	1.7299203872680664	1.4077351093292236
1.0	37640000.0	37650000.0	2.0	1.7231401205062866	1.4052603244781494
1.0	37870000.0	37880000.0	1.0	1.2414332628250122	1.1784579753875732
1.0	37880000.0	37890000.0	2.0	1.1931431293487549	1.150516390800476
1.0	37910000.0	37920000.0	1.0	0.9790109395980835	1.0138922929763794
1.0	37930000.0	37940000.0	0.0	0.6513479948043823	0.7559634447097778
1.0	37960000.0	37970000.0	2.0	0.6329390406608582	0.7401736378669739
1.0	37980000.0	37990000.0	0.0	0.7131085991859436	0.8693950772285461
1.0	37990000.0	38000000.0	0.0	0.6581546068191528	0.7625569701194763
1.0	38060000.0	38070000.0	0.0	0.7855533361434937	0.8673437237739563
1.0	38110000.0	38120000.0	1.0	1.158519983291626	1.1296924352645874
1.0	38150000.0	38160000.0	0.0	0.6651645302772522	0.740902841091156
1.0	38270000.0	38280000.0	1.0	0.8571122884750366	0.92084139585495
1.0	38320000.0	38330000.0	0.0	0.6953054666519165	0.8575089573860168
1.0	38410000.0	38420000.0	0.0	0.7531057596206665	0.8919637799263
1.0	38440000.0	38450000.0	2.0	0.6881447434425354	0.7884120941162109
1.0	38520000.0	38530000.0	1.0	0.9582497477531433	0.9982048273086548
1.0	38650000.0	38660000.0	0.0	1.4082868099212646	1.266283392906189
1.0	38660000.0	38670000.0	0.0	1.3736982345581055	1.2479604482650757
1.0	38720000.0	38730000.0	0.0	1.5177769660949707	1.3185583353042603
1.0	38730000.0	38740000.0	2.0	1.3946269750595093	1.2593200206756592
1.0	38770000.0	38780000.0	3.0	1.4947292804718018	1.3078807592391968
1.0	38830000.0	38840000.0	3.0	1.638063669204712	1.370647668838501
1.0	38880000.0	38890000.0	1.0	1.427377462387085	1.2762882709503174
1.0	38960000.0	38970000.0	0.0	1.4303011894226074	1.2772003412246704
1.0	39010000.0	39020000.0	2.0	1.2620030641555786	1.1886346340179443
1.0	39020000.0	39030000.0	0.0	1.3838167190551758	1.2537939548492432
1.0	39040000.0	39050000.0	1.0	1.3272775411605835	1.2248953580856323
1.0	39050000.0	39060000.0	2.0	1.3458919525146484	1.2342917919158936
1.0	39120000.0	39130000.0	1.0	1.4793288707733154	1.3013057708740234
1.0	39150000.0	39160000.0	4.0	1.1840009689331055	1.1457831859588623
1.0	39230000.0	39240000.0	0.0	1.0710153579711914	1.0758402347564697
1.0	39250000.0	39260000.0	0.0	1.1237214803695679	1.1093108654022217
1.0	39260000.0	39270000.0	1.0	0.955224335193634	0.9975792765617371
1.0	39280000.0	39290000.0	0.0	0.9290329217910767	0.9790552258491516
1.0	39290000.0	39300000.0	0.0	0.8623644709587097	0.9298117756843567
1.0	39310000.0	39320000.0	0.0	0.5900801420211792	0.6707850694656372
1.0	39340000.0	39350000.0	0.0	0.619414210319519	0.7258052825927734
1.0	39360000.0	39370000.0	1.0	0.6167373657226562	0.7211841940879822
1.0	39450000.0	39460000.0	1.0	0.630160927772522	0.7344050407409668
1.0	39550000.0	39560000.0	1.0	0.6737746000289917	0.7761055827140808
1.0	39620000.0	39630000.0	2.0	0.6637798547744751	0.7674769163131714
1.0	39660000.0	39670000.0	1.0	0.6385234594345093	0.7451108694076538
1.0	39730000.0	39740000.0	1.0	0.6541303992271423	0.7588342428207397
1.0	39810000.0	39820000.0	1.0	0.6855064630508423	0.7860444188117981
1.0	39840000.0	39850000.0	1.0	0.6671913862228394	0.7702713012695312
1.0	39850000.0	39860000.0	0.0	0.6756234169006348	0.7775702476501465
1.0	39880000.0	39890000.0	3.0	0.6573852300643921	0.7617528438568115
1.0	39940000.0	39950000.0	1.0	0.6857584714889526	0.7863225936889648
1.0	39950000.0	39960000.0	1.0	0.7335860133171082	0.8266480565071106
1.0	39960000.0	39970000.0	1.0	0.8288363218307495	0.9026519656181335
1.0	40000000.0	40010000.0	0.0	0.7247603535652161	0.8190311193466187
1.0	40010000.0	40020000.0	0.0	0.7126812934875488	0.808982253074646
1.0	40020000.0	40030000.0	4.0	0.6388047933578491	0.7450821995735168
1.0	40030000.0	40040000.0	3.0	0.6485029458999634	0.7541185617446899
1.0	40070000.0	40080000.0	0.0	0.8389855623245239	0.9106851816177368
1.0	40140000.0	40150000.0	1.0	0.7046753168106079	0.8027375936508179
1.0	40210000.0	40220000.0	0.0	0.5659898519515991	0.6298434138298035
1.0	40330000.0	40340000.0	0.0	0.6029712557792664	0.6942805051803589
1.0	40370000.0	40380000.0	1.0	0.8181185722351074	0.8955324292182922
1.0	40440000.0	40450000.0	2.0	0.6758915185928345	0.7782357335090637
1.0	40500000.0	40510000.0	1.0	0.5911238789558411	0.6755510568618774
1.0	40520000.0	40530000.0	0.0	0.6424714922904968	0.7486029863357544
1.0	40610000.0	40620000.0	1.0	0.7743334174156189	0.8607662916183472
1.0	40700000.0	40710000.0	0.0	0.6961289048194885	0.7951534986495972
1.0	40720000.0	40730000.0	0.0	0.9953685998916626	1.0163501501083374
1.0	40870000.0	40880000.0	2.0	0.8229305148124695	0.897912323474884
1.0	40890000.0	40900000.0	1.0	0.9450265169143677	0.9879323244094849
1.0	40900000.0	40910000.0	0.0	1.0465071201324463	1.0566425323486328
1.0	40950000.0	40960000.0	1.0	0.7344432473182678	0.8274432420730591
1.0	40960000.0	40970000.0	5.0	0.6764504909515381	0.7785736322402954
1.0	41000000.0	41010000.0	2.0	0.6845077276229858	0.7852728962898254
1.0	41040000.0	41050000.0	0.0	0.9034002423286438	0.9591105580329895
1.0	41250000.0	41260000.0	1.0	0.8352095484733582	0.9080212712287903
1.0	41270000.0	41280000.0	0.0	0.7105423212051392	0.8075720071792603
1.0	41330000.0	41340000.0	1.0	0.7676718831062317	0.8551245927810669
1.0	41380000.0	41390000.0	0.0	0.8492350578308105	0.9189382791519165
1.0	41390000.0	41400000.0	0.0	0.8162494897842407	0.8933655619621277
1.0	41460000.0	41470000.0	0.0	0.7618857026100159	0.8492754101753235
1.0	41590000.0	41600000.0	0.0	0.758090078830719	0.8467974662780762
1.0	41710000.0	41720000.0	0.0	0.7306101322174072	0.8246850967407227
1.0	41730000.0	41740000.0	2.0	0.7792750597000122	0.8644542694091797
1.0	41740000.0	41750000.0	0.0	0.974990963935852	1.0113567113876343
1.0	41780000.0	41790000.0	1.0	0.8357685804367065	0.908549964427948
1.0	41790000.0	41800000.0	2.0	0.9530709981918335	0.9952301979064941
1.0	41840000.0	41850000.0	0.0	0.7887047529220581	0.8716599345207214
1.0	41880000.0	41890000.0	0.0	0.863150417804718	0.9295015335083008
1.0	41920000.0	41930000.0	0.0	0.741549551486969	0.8336485028266907
1.0	41940000.0	41950000.0	1.0	0.6945043206214905	0.7941794395446777
1.0	42060000.0	42070000.0	0.0	0.7313348054885864	0.8253874778747559
1.0	42080000.0	42090000.0	2.0	0.6633602380752563	0.7672033309936523
1.0	42090000.0	42100000.0	1.0	0.6752762794494629	0.7775999307632446
1.0	42120000.0	42130000.0	0.0	0.6400419473648071	0.7466276288032532
1.0	42160000.0	42170000.0	0.0	0.6830711364746094	0.7845599055290222
1.0	42250000.0	42260000.0	0.0	0.682390034198761	0.7840388417243958
1.0	42280000.0	42290000.0	0.0	0.6569176912307739	0.7616701722145081
1.0	42420000.0	42430000.0	2.0	0.7193862199783325	0.8152335286140442
1.0	42490000.0	42500000.0	1.0	0.898040771484375	0.9548717737197876
1.0	42500000.0	42510000.0	0.0	0.7994441390037537	0.8782415390014648
1.0	42540000.0	42550000.0	4.0	1.011086106300354	1.036266803741455
1.0	42580000.0	42590000.0	1.0	1.0662791728973389	1.072393536567688
1.0	42590000.0	42600000.0	2.0	0.9864764213562012	1.0191911458969116
1.0	42670000.0	42680000.0	0.0	0.6391519904136658	0.7456189393997192
1.0	42700000.0	42710000.0	0.0	0.6133321523666382	0.7108354568481445
1.0	42720000.0	42730000.0	1.0	0.6131361722946167	0.7154204249382019
1.0	42920000.0	42930000.0	0.0	0.7286642789840698	1.1598354578018188
1.0	43070000.0	43080000.0	0.0	0.7490941882133484	0.8399117588996887
1.0	43150000.0	43160000.0	1.0	0.5749493837356567	0.644366979598999
1.0	43160000.0	43170000.0	1.0	0.5666705369949341	0.6258513331413269
1.0	43170000.0	43180000.0	0.0	0.578252375125885	0.6479312181472778
1.0	43290000.0	43300000.0	0.0	0.6738876104354858	0.7760177254676819
1.0	43300000.0	43310000.0	1.0	0.6384032368659973	0.7448681592941284
1.0	43340000.0	43350000.0	3.0	0.9317668080329895	0.9805662035942078
1.0	43370000.0	43380000.0	3.0	0.924965500831604	0.9747518301010132
1.0	43380000.0	43390000.0	1.0	0.9701181650161743	1.0069037675857544
1.0	43390000.0	43400000.0	1.0	0.7241793870925903	0.8180612325668335
1.0	43430000.0	43440000.0	3.0	0.8962620496749878	0.952490508556366
1.0	43480000.0	43490000.0	0.0	1.098233938217163	1.0915477275848389
1.0	43490000.0	43500000.0	3.0	1.0825471878051758	1.0815424919128418
1.0	43520000.0	43530000.0	1.0	1.027796983718872	1.044637680053711
1.0	43560000.0	43570000.0	2.0	1.1996896266937256	1.1525535583496094
1.0	43630000.0	43640000.0	0.0	0.7316803932189941	0.9061832427978516
1.0	43660000.0	43670000.0	3.0	0.8636592030525208	0.9301091432571411
1.0	43670000.0	43680000.0	0.0	0.9877948760986328	1.0191136598587036
1.0	43690000.0	43700000.0	1.0	0.8380980491638184	0.9096856117248535
1.0	43720000.0	43730000.0	0.0	0.827283501625061	0.9021642804145813
1.0	43810000.0	43820000.0	0.0	0.6444820165634155	0.7501624226570129
1.0	43940000.0	43950000.0	1.0	0.6797069311141968	0.7814523577690125
1.0	44070000.0	44080000.0	1.0	0.589427649974823	0.670302152633667
1.0	44310000.0	44320000.0	0.0	0.6048078536987305	0.6989888548851013
1.0	44350000.0	44360000.0	0.0	0.6026319861412048	0.6945172548294067
1.0	44390000.0	44400000.0	2.0	0.5850180983543396	0.6617488861083984
1.0	44590000.0	44600000.0	0.0	1.0579001903533936	1.066409707069397
1.0	44670000.0	44680000.0	2.0	0.8539237976074219	0.9195020794868469
1.0	44680000.0	44690000.0	2.0	0.6469603776931763	0.7526293396949768
1.0	44710000.0	44720000.0	0.0	0.6958156824111938	0.7950794696807861
1.0	44740000.0	44750000.0	0.0	0.6615719795227051	0.7653943300247192
1.0	44750000.0	44760000.0	1.0	0.6300921440124512	0.7361183762550354
1.0	44760000.0	44770000.0	0.0	0.6440181136131287	0.7499676942825317
1.0	44800000.0	44810000.0	0.0	0.6630444526672363	0.7666476368904114
1.0	44830000.0	44840000.0	3.0	0.7588047981262207	0.8481966257095337
1.0	44890000.0	44900000.0	1.0	1.0282987356185913	1.0462228059768677
1.0	44980000.0	44990000.0	1.0	1.296596646308899	1.2081820964813232
1.0	45010000.0	45020000.0	2.0	0.9095754623413086	0.9635857343673706
1.0	45100000.0	45110000.0	0.0	0.6907252669334412	0.7906266450881958
1.0	45110000.0	45120000.0	0.0	0.6872908473014832	0.7876741290092468
1.0	45190000.0	45200000.0	0.0	0.6781724691390991	0.780007004737854
1.0	45200000.0	45210000.0	0.0	0.6245496869087219	0.7317366600036621
1.0	45220000.0	45230000.0	0.0	0.5956679582595825	0.6661415100097656
1.0	45260000.0	45270000.0	0.0	0.5401045083999634	0.5839207768440247
1.0	45290000.0	45300000.0	2.0	0.5581802725791931	0.6226375699043274
1.0	45300000.0	45310000.0	0.0	0.6256815195083618	0.7270790934562683
1.0	45410000.0	45420000.0	0.0	0.5752494931221008	0.647515594959259
1.0	45420000.0	45430000.0	1.0	0.5768241882324219	0.6514610052108765
1.0	45430000.0	45440000.0	1.0	0.5609029531478882	0.6244738101959229
1.0	45490000.0	45500000.0	2.0	0.6445522308349609	0.7503838539123535
1.0	45520000.0	45530000.0	2.0	0.6794646382331848	0.7809854745864868
1.0	45680000.0	45690000.0	0.0	0.782461941242218	0.8672739863395691
1.0	45740000.0	45750000.0	0.0	0.7344828844070435	0.8282391428947449
1.0	45760000.0	45770000.0	0.0	0.6798428297042847	0.7800861597061157
1.0	45830000.0	45840000.0	1.0	0.6476039886474609	0.7531294822692871
1.0	45880000.0	45890000.0	0.0	0.6664985418319702	0.7698173522949219
1.0	46020000.0	46030000.0	0.0	0.5966877341270447	0.6795012950897217
1.0	46060000.0	46070000.0	1.0	0.6150225400924683	0.7087425589561462
1.0	46130000.0	46140000.0	1.0	0.5836602449417114	0.6599696278572083
1.0	46200000.0	46210000.0	0.0	0.5871922373771667	0.6682379245758057
1.0	46240000.0	46250000.0	1.0	0.6429843306541443	0.7494724988937378
1.0	46250000.0	46260000.0	0.0	0.7117331027984619	0.8092368841171265
1.0	46360000.0	46370000.0	0.0	0.5576476454734802	0.6209818124771118
1.0	46390000.0	46400000.0	0.0	0.520988404750824	0.5661585927009583
1.0	46400000.0	46410000.0	0.0	0.5340638756752014	0.5862992405891418
1.0	46410000.0	46420000.0	0.0	0.5289162397384644	0.5792161226272583
1.0	46460000.0	46470000.0	0.0	0.5588547587394714	0.6215090751647949
1.0	46490000.0	46500000.0	0.0	0.5647854208946228	0.629308819770813
1.0	46580000.0	46590000.0	0.0	0.5952228307723999	0.6823893785476685
1.0	46610000.0	46620000.0	0.0	0.6534966230392456	0.758769690990448
1.0	46640000.0	46650000.0	0.0	0.5482209920883179	0.6068856716156006
1.0	46650000.0	46660000.0	0.0	0.5306738018989563	0.5784209966659546
1.0	46680000.0	46690000.0	0.0	0.578184962272644	0.6548238396644592
1.0	46750000.0	46760000.0	0.0	0.5932902693748474	0.6694238185882568
1.0	46760000.0	46770000.0	0.0	0.9170655012130737	1.5560166835784912
1.0	46770000.0	46780000.0	3.0	0.5703461766242981	0.642245888710022
1.0	46820000.0	46830000.0	2.0	0.6018522381782532	0.6876883506774902
1.0	46890000.0	46900000.0	1.0	0.9621948003768921	1.0025525093078613
1.0	46920000.0	46930000.0	0.0	0.8615536689758301	0.9291146993637085
1.0	46960000.0	46970000.0	0.0	0.8108651041984558	0.890295147895813
1.0	47030000.0	47040000.0	1.0	0.6029354333877563	0.6921439170837402
1.0	47090000.0	47100000.0	1.0	0.6742731332778931	0.7763450145721436
1.0	47120000.0	47130000.0	0.0	0.7402937412261963	0.8319801092147827
1.0	47160000.0	47170000.0	2.0	0.7507869005203247	0.8405609130859375
1.0	47200000.0	47210000.0	2.0	1.3377069234848022	1.2299726009368896
1.0	47250000.0	47260000.0	2.0	1.3591278791427612	1.241821527481079
1.0	47260000.0	47270000.0	2.0	1.1388649940490723	1.116167426109314
1.0	47280000.0	47290000.0	3.0	1.2433968782424927	1.178661584854126
1.0	47430000.0	47440000.0	2.0	1.332394003868103	1.2285869121551514
1.0	47460000.0	47470000.0	1.0	1.4284003973007202	1.2768278121948242
1.0	47570000.0	47580000.0	3.0	1.2388219833374023	1.175762414932251
1.0	47640000.0	47650000.0	2.0	1.1659601926803589	1.1329858303070068
1.0	47780000.0	47790000.0	2.0	0.8419159054756165	0.912703812122345
1.0	47810000.0	47820000.0	0.0	0.6973989605903625	0.7961869239807129
1.0	47900000.0	47910000.0	1.0	0.8087803721427917	0.8856816291809082
1.0	47930000.0	47940000.0	2.0	1.375478744506836	1.2496373653411865
1.0	47950000.0	47960000.0	2.0	1.4896137714385986	1.3056491613388062
1.0	48030000.0	48040000.0	1.0	1.278092622756958	1.197689175605774
1.0	48040000.0	48050000.0	1.0	1.243292212486267	1.178295373916626
1.0	48100000.0	48110000.0	1.0	1.212714672088623	1.161905288696289
1.0	48200000.0	48210000.0	4.0	1.1659420728683472	1.134334921836853
1.0	48280000.0	48290000.0	2.0	1.1160566806793213	1.1028940677642822
1.0	48340000.0	48350000.0	0.0	0.8774271011352539	0.939303994178772
1.0	48360000.0	48370000.0	0.0	1.0074917078018188	1.0320618152618408
1.0	48390000.0	48400000.0	1.0	0.893811047077179	0.9524375200271606
1.0	48470000.0	48480000.0	2.0	1.0251829624176025	1.0442979335784912
1.0	48500000.0	48510000.0	1.0	0.955289363861084	0.9962884187698364
1.0	48530000.0	48540000.0	1.0	0.9929844737052917	1.022376298904419
1.0	48720000.0	48730000.0	0.0	0.9460291862487793	0.9901281595230103
1.0	48880000.0	48890000.0	1.0	0.8263319134712219	0.9014220237731934
1.0	48940000.0	48950000.0	0.0	0.9853970408439636	1.0179100036621094
1.0	48950000.0	48960000.0	1.0	0.987000584602356	1.01906418800354
1.0	48960000.0	48970000.0	2.0	0.8633866310119629	0.9296868443489075
1.0	49150000.0	49160000.0	0.0	1.22980535030365	1.1708048582077026
1.0	49170000.0	49180000.0	1.0	1.277860403060913	1.1980507373809814
1.0	49390000.0	49400000.0	2.0	1.14194655418396	1.1195603609085083
1.0	49420000.0	49430000.0	0.0	1.4270135164260864	1.27558171749115
1.0	49480000.0	49490000.0	0.0	1.7691948413848877	1.4225555658340454
1.0	49520000.0	49530000.0	4.0	1.6298105716705322	1.3678274154663086
1.0	49620000.0	49630000.0	1.0	2.3733646869659424	1.6013391017913818
1.0	49680000.0	49690000.0	1.0	2.2903215885162354	1.581716537475586
1.0	49700000.0	49710000.0	3.0	2.2125630378723145	1.5617650747299194
1.0	49910000.0	49920000.0	1.0	2.3372578620910645	1.5933201313018799
1.0	49930000.0	49940000.0	2.0	2.50873064994812	1.6326125860214233
1.0	50000000.0	50010000.0	5.0	2.3012726306915283	1.584415078163147
1.0	50040000.0	50050000.0	4.0	2.2152695655822754	1.562821626663208
1.0	50050000.0	50060000.0	1.0	2.348911762237549	1.5963624715805054
1.0	50070000.0	50080000.0	4.0	2.235421895980835	1.5678783655166626
1.0	50090000.0	50100000.0	0.0	2.4832382202148438	1.6270792484283447
1.0	50190000.0	50200000.0	6.0	2.2148468494415283	1.5625263452529907
1.0	50220000.0	50230000.0	1.0	2.3821184635162354	1.604092001914978
1.0	50360000.0	50370000.0	0.0	1.6993449926376343	1.3964498043060303
1.0	50370000.0	50380000.0	0.0	1.6277801990509033	1.3672760725021362
1.0	50410000.0	50420000.0	1.0	1.560422658920288	1.3378854990005493
1.0	50420000.0	50430000.0	3.0	1.5534322261810303	1.3348751068115234
1.0	50490000.0	50500000.0	3.0	1.6651332378387451	1.3818109035491943
1.0	50500000.0	50510000.0	1.0	2.1401619911193848	1.541284203529358
1.0	50550000.0	50560000.0	0.0	2.282705307006836	1.5790141820907593
1.0	50560000.0	50570000.0	0.0	2.164102077484131	1.5473731756210327
1.0	50580000.0	50590000.0	1.0	2.3373770713806152	1.5922613143920898
1.0	50610000.0	50620000.0	2.0	2.216744899749756	1.5623180866241455
1.0	50690000.0	50700000.0	0.0	2.292292833328247	1.5818426609039307
1.0	50730000.0	50740000.0	2.0	1.6056568622589111	1.3569259643554688
1.0	50770000.0	50780000.0	2.0	1.6970837116241455	1.3951919078826904
1.0	50890000.0	50900000.0	0.0	1.241892695426941	1.1768375635147095
1.0	51010000.0	51020000.0	2.0	0.732643723487854	0.826271653175354
1.0	51150000.0	51160000.0	1.0	0.6047357320785522	0.7024076581001282
1.0	51190000.0	51200000.0	0.0	0.6089032292366028	0.708917498588562
1.0	51290000.0	51300000.0	0.0	0.6695624589920044	0.7723627090454102
1.0	51300000.0	51310000.0	0.0	0.6741716265678406	0.7763652205467224
1.0	51340000.0	51350000.0	0.0	0.6550684571266174	0.7596500515937805
1.0	51470000.0	51480000.0	0.0	0.8177881240844727	0.8947392702102661
1.0	51560000.0	51570000.0	1.0	0.9094153642654419	0.964537501335144
1.0	51570000.0	51580000.0	1.0	0.9223235845565796	0.9735247492790222
1.0	51640000.0	51650000.0	0.0	1.0696313381195068	1.0748851299285889
1.0	51670000.0	51680000.0	0.0	0.7199341058731079	0.815522313117981
1.0	51820000.0	51830000.0	0.0	0.6433401703834534	0.749349057674408
1.0	51860000.0	51870000.0	0.0	0.6530367732048035	0.7578914165496826
1.0	51930000.0	51940000.0	1.0	0.6500853300094604	0.7553079128265381
1.0	52040000.0	52050000.0	0.0	0.6452890038490295	0.7513663172721863
1.0	52150000.0	52160000.0	0.0	0.8280152082443237	0.901086151599884
1.0	52160000.0	52170000.0	5.0	0.8255634307861328	0.8993107676506042
1.0	52310000.0	52320000.0	2.0	0.9330142140388489	0.9784339666366577
1.0	52410000.0	52420000.0	1.0	0.7927457094192505	0.8749569654464722
1.0	52430000.0	52440000.0	0.0	0.7813640832901001	0.8658972978591919
1.0	52460000.0	52470000.0	2.0	0.9708093404769897	1.0078152418136597
1.0	52480000.0	52490000.0	0.0	0.7217823266983032	0.8168924450874329
1.0	52540000.0	52550000.0	0.0	0.7176559567451477	0.8132560849189758
1.0	52570000.0	52580000.0	0.0	0.8426775932312012	0.9137386083602905
1.0	52580000.0	52590000.0	0.0	0.841009795665741	0.9125630259513855
1.0	52590000.0	52600000.0	2.0	0.7511981725692749	0.8416339755058289
1.0	52600000.0	52610000.0	1.0	0.7433891296386719	0.8369829058647156
1.0	52620000.0	52630000.0	0.0	0.64692223072052	0.7525717616081238
1.0	52680000.0	52690000.0	1.0	0.5979804992675781	0.6835908889770508
1.0	52730000.0	52740000.0	1.0	0.5667265057563782	0.6346017122268677
1.0	52740000.0	52750000.0	1.0	0.5629503130912781	0.6298542618751526
1.0	52810000.0	52820000.0	0.0	0.6025120615959167	0.6917001008987427
1.0	52910000.0	52920000.0	0.0	0.6349408626556396	0.7418781518936157
1.0	52950000.0	52960000.0	0.0	0.6552829146385193	0.7598878741264343
1.0	53020000.0	53030000.0	0.0	0.8697298169136047	0.9336725473403931
1.0	53060000.0	53070000.0	2.0	0.8309267163276672	0.9048047065734863
1.0	53070000.0	53080000.0	1.0	0.7211834192276001	0.8162822723388672
1.0	53120000.0	53130000.0	4.0	0.8791511654853821	0.9413512349128723
1.0	53180000.0	53190000.0	1.0	0.8879798054695129	0.9474322199821472
1.0	53200000.0	53210000.0	0.0	0.7575287818908691	0.846110463142395
1.0	53220000.0	53230000.0	1.0	0.7974604368209839	0.8779265284538269
1.0	53340000.0	53350000.0	0.0	0.86699378490448	0.9313887357711792
1.0	53430000.0	53440000.0	1.0	0.6486841440200806	0.7540678381919861
1.0	53440000.0	53450000.0	2.0	0.6121687293052673	0.7069183588027954
1.0	53490000.0	53500000.0	0.0	0.6287537813186646	0.7363828420639038
1.0	53570000.0	53580000.0	1.0	0.6475825905799866	0.7533124685287476
1.0	53590000.0	53600000.0	0.0	0.7099051475524902	0.80756014585495
1.0	53700000.0	53710000.0	0.0	0.8268009424209595	0.9340432286262512
1.0	53750000.0	53760000.0	1.0	0.692053496837616	0.7921223640441895
1.0	53760000.0	53770000.0	2.0	0.703710675239563	0.8022262454032898
1.0	53790000.0	53800000.0	1.0	0.7939295768737793	1.010849118232727
1.0	53820000.0	53830000.0	0.0	1.0466309785842896	1.0598880052566528
1.0	53850000.0	53860000.0	0.0	0.9263712763786316	0.9765655398368835
1.0	53960000.0	53970000.0	0.0	0.824694037437439	0.9005511999130249
1.0	54000000.0	54010000.0	0.0	0.8649032711982727	0.9313850402832031
1.0	54010000.0	54020000.0	1.0	0.8623598217964172	0.929611325263977
1.0	54020000.0	54030000.0	0.0	0.8852826356887817	0.9463210105895996
1.0	54070000.0	54080000.0	1.0	0.975939154624939	1.0119688510894775
1.0	54130000.0	54140000.0	1.0	0.8627817034721375	0.9300583600997925
1.0	54190000.0	54200000.0	0.0	0.8402668833732605	0.912773609161377
1.0	54370000.0	54380000.0	0.0	0.6241096258163452	0.7321628332138062
1.0	54390000.0	54400000.0	0.0	0.6251857876777649	0.7301285862922668
1.0	54400000.0	54410000.0	0.0	0.6282481551170349	0.7326812148094177
1.0	54500000.0	54510000.0	1.0	0.6363734006881714	0.743188738822937
1.0	54570000.0	54580000.0	0.0	0.6512442827224731	0.7564702033996582
1.0	54580000.0	54590000.0	0.0	0.6981271505355835	0.7972947955131531
1.0	54600000.0	54610000.0	1.0	0.7426889538764954	0.8348721265792847
1.0	54650000.0	54660000.0	2.0	0.6082884073257446	0.7057240605354309
1.0	54670000.0	54680000.0	0.0	0.5640677213668823	0.624802827835083
1.0	54700000.0	54710000.0	0.0	0.5901777148246765	0.6716777086257935
1.0	54750000.0	54760000.0	1.0	0.5791001319885254	0.644352376461029
1.0	54770000.0	54780000.0	0.0	0.5812454223632812	0.6581665277481079
1.0	54820000.0	54830000.0	0.0	0.6264367699623108	0.7342280149459839
1.0	54850000.0	54860000.0	1.0	0.6244766712188721	0.7324562072753906
1.0	54920000.0	54930000.0	1.0	0.7936333417892456	0.8756515383720398
1.0	54940000.0	54950000.0	2.0	0.685374915599823	0.7861095666885376
1.0	55030000.0	55040000.0	0.0	0.7393263578414917	0.8313871622085571
1.0	55110000.0	55120000.0	1.0	0.8135682344436646	0.8913580775260925
1.0	55120000.0	55130000.0	2.0	0.7432221174240112	0.8350664973258972
1.0	55210000.0	55220000.0	1.0	0.795674204826355	0.8771998286247253
1.0	55230000.0	55240000.0	1.0	0.8462413549423218	0.915973961353302
1.0	55270000.0	55280000.0	1.0	0.7869909405708313	0.8704482316970825
1.0	55280000.0	55290000.0	2.0	0.8994686007499695	0.9566758871078491
1.0	55410000.0	55420000.0	0.0	0.822581946849823	0.898015022277832
1.0	55430000.0	55440000.0	1.0	0.8135290145874023	0.8913281559944153
1.0	55460000.0	55470000.0	2.0	0.9032150506973267	0.9594390988349915
1.0	55480000.0	55490000.0	0.0	0.8835586309432983	0.9446297883987427
1.0	55500000.0	55510000.0	4.0	0.8705558776855469	0.9356235265731812
1.0	55510000.0	55520000.0	2.0	0.7275809049606323	0.8219658136367798
1.0	55530000.0	55540000.0	1.0	0.6909888386726379	0.7907691597938538
1.0	55540000.0	55550000.0	1.0	0.704296350479126	0.8020385503768921
1.0	55580000.0	55590000.0	2.0	0.6623603105545044	0.7661579847335815
1.0	55610000.0	55620000.0	1.0	0.6508864760398865	0.7560475468635559
1.0	55650000.0	55660000.0	0.0	0.6845142841339111	0.785243809223175
1.0	55660000.0	55670000.0	0.0	0.6694976091384888	0.7722779512405396
1.0	55690000.0	55700000.0	1.0	0.8934780955314636	0.9521864056587219
1.0	55740000.0	55750000.0	0.0	0.8523329496383667	0.9208618998527527
1.0	55770000.0	55780000.0	0.0	0.896839439868927	0.9541441798210144
1.0	55780000.0	55790000.0	3.0	0.8690780401229858	0.9336332082748413
1.0	55850000.0	55860000.0	2.0	1.0016357898712158	1.029007911682129
1.0	55870000.0	55880000.0	0.0	1.1715067625045776	1.1377472877502441
1.0	55910000.0	55920000.0	1.0	0.8431723713874817	0.9143952131271362
1.0	55920000.0	55930000.0	0.0	0.8302019834518433	0.9044120907783508
1.0	55970000.0	55980000.0	2.0	0.7776368260383606	0.8629837036132812
1.0	56010000.0	56020000.0	0.0	1.005998969078064	1.0314862728118896
1.0	56020000.0	56030000.0	1.0	1.0501919984817505	1.0593085289001465
1.0	56040000.0	56050000.0	3.0	1.0419960021972656	1.0538452863693237
1.0	56070000.0	56080000.0	1.0	1.1576101779937744	1.1272101402282715
1.0	56150000.0	56160000.0	0.0	1.4940636157989502	1.3055055141448975
1.0	56200000.0	56210000.0	1.0	1.40268874168396	1.2609243392944336
1.0	56220000.0	56230000.0	2.0	1.6699278354644775	1.3837851285934448
1.0	56460000.0	56470000.0	1.0	1.1379616260528564	1.116559624671936
1.0	56490000.0	56500000.0	2.0	1.08375084400177	1.0830652713775635
1.0	56560000.0	56570000.0	2.0	0.7662739753723145	0.8539179563522339
1.0	56590000.0	56600000.0	2.0	0.9778684377670288	1.013308048248291
1.0	56660000.0	56670000.0	0.0	0.6924809813499451	0.7924261093139648
1.0	56700000.0	56710000.0	1.0	0.8516521453857422	0.9214328527450562
1.0	56720000.0	56730000.0	2.0	0.7237980365753174	0.8191779851913452
1.0	56770000.0	56780000.0	0.0	0.827698826789856	0.902609646320343
1.0	56800000.0	56810000.0	0.0	0.8730007410049438	0.9370705485343933
1.0	56840000.0	56850000.0	2.0	0.6252440214157104	0.7320293188095093
1.0	56860000.0	56870000.0	0.0	0.7501039505004883	0.8409384489059448
1.0	57120000.0	57130000.0	3.0	0.9982134103775024	1.0261297225952148
1.0	57140000.0	57150000.0	1.0	0.9654141664505005	1.0025676488876343
1.0	57330000.0	57340000.0	2.0	1.623265027999878	1.3643312454223633
1.0	57340000.0	57350000.0	0.0	1.7247111797332764	1.4050942659378052
1.0	57370000.0	57380000.0	3.0	1.5883219242095947	1.3489516973495483
1.0	57440000.0	57450000.0	3.0	1.728915810585022	1.4073251485824585
1.0	57460000.0	57470000.0	1.0	1.6903547048568726	1.3911714553833008
1.0	57510000.0	57520000.0	0.0	1.7305152416229248	1.4078174829483032
1.0	57550000.0	57560000.0	1.0	1.4887831211090088	1.3040940761566162
1.0	57570000.0	57580000.0	0.0	1.6387126445770264	1.3701101541519165
1.0	57670000.0	57680000.0	3.0	1.8708175420761108	1.4577096700668335
1.0	57790000.0	57800000.0	2.0	2.0084915161132812	1.502951979637146
1.0	58050000.0	58060000.0	2.0	1.5356829166412354	1.327113151550293
1.0	58120000.0	58130000.0	0.0	1.482316493988037	1.3030040264129639
1.0	58160000.0	58170000.0	0.0	1.7085723876953125	1.3995081186294556
1.0	58170000.0	58180000.0	0.0	1.639538049697876	1.3716940879821777
1.0	58180000.0	58190000.0	2.0	1.6024372577667236	1.3560340404510498
1.0	58240000.0	58250000.0	3.0	1.7230539321899414	1.4047714471817017
1.0	58260000.0	58270000.0	5.0	1.6629836559295654	1.3807083368301392
1.0	58320000.0	58330000.0	2.0	2.293252468109131	1.581741452217102
1.0	58360000.0	58370000.0	4.0	2.2773361206054688	1.5776647329330444
1.0	58390000.0	58400000.0	3.0	2.300027370452881	1.5834404230117798
1.0	58470000.0	58480000.0	3.0	2.244086503982544	1.569278597831726
1.0	58480000.0	58490000.0	4.0	2.313805103302002	1.5870473384857178
1.0	58490000.0	58500000.0	2.0	1.9836194515228271	1.4947230815887451
1.0	58510000.0	58520000.0	4.0	1.7996833324432373	1.4331562519073486
1.0	58640000.0	58650000.0	0.0	1.8209660053253174	1.4406484365463257
1.0	58700000.0	58710000.0	6.0	1.5354130268096924	1.3259828090667725
1.0	58710000.0	58720000.0	3.0	1.632208228111267	1.3682096004486084
1.0	58790000.0	58800000.0	0.0	1.3900386095046997	1.256354570388794
1.0	58820000.0	58830000.0	5.0	1.0775434970855713	1.0787910223007202
1.0	58850000.0	58860000.0	0.0	1.1217386722564697	1.1057337522506714
1.0	58920000.0	58930000.0	3.0	0.8362756967544556	0.9090210199356079
1.0	58960000.0	58970000.0	0.0	0.781699001789093	0.8659349679946899
1.0	58980000.0	58990000.0	2.0	0.7473299503326416	0.8380104303359985
1.0	58990000.0	59000000.0	0.0	0.8151410222053528	0.8919039964675903
1.0	59010000.0	59020000.0	0.0	0.8903172612190247	0.9485969543457031
1.0	59090000.0	59100000.0	1.0	0.9051058888435364	0.9605726003646851
1.0	59120000.0	59130000.0	0.0	0.812656044960022	0.8895550966262817
1.0	59130000.0	59140000.0	0.0	0.8295191526412964	0.902350902557373
1.0	59220000.0	59230000.0	3.0	0.7545686960220337	0.8438419103622437
1.0	59230000.0	59240000.0	3.0	0.8056882619857788	0.8846631050109863
1.0	59240000.0	59250000.0	1.0	0.9582279920578003	1.1441705226898193
1.0	59270000.0	59280000.0	0.0	0.9793156385421753	1.0121715068817139
1.0	59340000.0	59350000.0	0.0	0.7044667601585388	0.8025236129760742
1.0	59380000.0	59390000.0	1.0	0.7019537687301636	0.8007098436355591
1.0	59470000.0	59480000.0	2.0	0.7026214003562927	0.8009440302848816
1.0	59490000.0	59500000.0	1.0	0.8185116052627563	0.8948923945426941
1.0	59500000.0	59510000.0	0.0	0.7850098609924316	0.8684951066970825
1.0	59570000.0	59580000.0	1.0	0.7751550674438477	0.8608972430229187
1.0	59580000.0	59590000.0	1.0	0.7196124792098999	0.8153482675552368
1.0	59660000.0	59670000.0	0.0	0.8746970891952515	0.9381316304206848
1.0	59730000.0	59740000.0	0.0	0.7205332517623901	0.8165094256401062
1.0	59810000.0	59820000.0	0.0	0.6635009050369263	0.7671673893928528
1.0	59860000.0	59870000.0	1.0	0.6295574307441711	0.737198531627655
1.0	59880000.0	59890000.0	0.0	0.664779782295227	0.7683380842208862
1.0	59940000.0	59950000.0	0.0	0.7270501255989075	0.821334958076477
1.0	60020000.0	60030000.0	1.0	0.8554582595825195	0.9232657551765442
1.0	60030000.0	60040000.0	3.0	0.7955302000045776	0.876966118812561
1.0	60060000.0	60070000.0	1.0	0.8360959887504578	0.9085006713867188
1.0	60070000.0	60080000.0	0.0	0.8129597902297974	0.8905153274536133
1.0	60170000.0	60180000.0	1.0	1.0596415996551514	1.0623737573623657
1.0	60180000.0	60190000.0	1.0	1.2956255674362183	1.2041709423065186
1.0	60320000.0	60330000.0	2.0	1.0931148529052734	1.0887473821640015
1.0	60360000.0	60370000.0	1.0	1.1517435312271118	1.1243308782577515
1.0	60450000.0	60460000.0	0.0	1.3198086023330688	1.2202327251434326
1.0	60480000.0	60490000.0	0.0	1.3869109153747559	1.256112813949585
1.0	60500000.0	60510000.0	0.0	1.1652411222457886	1.1328471899032593
1.0	60590000.0	60600000.0	0.0	1.3016737699508667	1.210165023803711
1.0	60600000.0	60610000.0	0.0	1.2070777416229248	1.1570332050323486
1.0	60610000.0	60620000.0	0.0	1.345325231552124	1.233864426612854
1.0	60650000.0	60660000.0	2.0	1.5615036487579346	1.338302493095398
1.0	60680000.0	60690000.0	2.0	1.3865954875946045	1.253877878189087
1.0	60710000.0	60720000.0	2.0	1.62250554561615	1.3633594512939453
1.0	60780000.0	60790000.0	1.0	1.5863425731658936	1.3487017154693604
1.0	60810000.0	60820000.0	1.0	1.5396023988723755	1.3282058238983154
1.0	60860000.0	60870000.0	1.0	1.4786598682403564	1.300807237625122
1.0	60890000.0	60900000.0	0.0	1.4237864017486572	1.273638129234314
1.0	60930000.0	60940000.0	2.0	1.2725260257720947	1.1947057247161865
1.0	61080000.0	61090000.0	1.0	1.442017912864685	1.2826359272003174
1.0	61140000.0	61150000.0	1.0	1.3514171838760376	1.237423062324524
1.0	61210000.0	61220000.0	0.0	1.115157127380371	1.1015574932098389
1.0	61260000.0	61270000.0	0.0	1.186083197593689	1.145870566368103
1.0	61390000.0	61400000.0	2.0	1.1319496631622314	1.1121997833251953
1.0	61410000.0	61420000.0	1.0	1.1911656856536865	1.1486870050430298
1.0	61450000.0	61460000.0	2.0	0.7669328451156616	0.8539462089538574
1.0	61480000.0	61490000.0	0.0	1.1946494579315186	1.1511279344558716
1.0	61560000.0	61570000.0	1.0	0.6382710337638855	0.7448719143867493
1.0	61590000.0	61600000.0	1.0	0.6276220083236694	0.7353338003158569
1.0	61710000.0	61720000.0	1.0	0.6590104103088379	0.7631427049636841
1.0	61720000.0	61730000.0	1.0	0.6759445071220398	0.7779720425605774
1.0	61780000.0	61790000.0	0.0	0.8192655444145203	0.895159125328064
1.0	61810000.0	61820000.0	1.0	0.9329534769058228	0.977853000164032
1.0	61850000.0	61860000.0	1.0	1.0195531845092773	1.0367416143417358
1.0	61880000.0	61890000.0	2.0	1.0140538215637207	1.033630609512329
1.0	61890000.0	61900000.0	2.0	1.0441513061523438	1.0534641742706299
1.0	61940000.0	61950000.0	0.0	1.4136945009231567	1.2661921977996826
1.0	62090000.0	62100000.0	0.0	0.9213923215866089	0.9715949296951294
1.0	62110000.0	62120000.0	0.0	0.8383591771125793	0.9104693531990051
1.0	62240000.0	62250000.0	1.0	0.7120696306228638	0.8088080286979675
1.0	62260000.0	62270000.0	0.0	0.6889808773994446	0.7890571355819702
1.0	62330000.0	62340000.0	1.0	0.6635839343070984	0.7671260833740234
1.0	62470000.0	62480000.0	0.0	0.7119903564453125	0.8088618516921997
1.0	62540000.0	62550000.0	0.0	0.7823885679244995	0.8663727641105652
1.0	62550000.0	62560000.0	2.0	0.7507933974266052	0.8410290479660034
1.0	62670000.0	62680000.0	5.0	0.9770110845565796	1.0097934007644653
1.0	62700000.0	62710000.0	1.0	1.1282188892364502	1.1090587377548218
1.0	62720000.0	62730000.0	1.0	1.1827456951141357	1.1420913934707642
1.0	62770000.0	62780000.0	4.0	1.1218904256820679	1.1055468320846558
1.0	62790000.0	62800000.0	3.0	1.0071094036102295	1.0319160223007202
1.0	62820000.0	62830000.0	0.0	1.0306475162506104	1.0480010509490967
1.0	62880000.0	62890000.0	0.0	0.7559354901313782	0.8457087278366089
1.0	62950000.0	62960000.0	1.0	0.5692829489707947	0.6385217905044556
1.0	62970000.0	62980000.0	0.0	0.5978600382804871	0.6814665794372559
1.0	63070000.0	63080000.0	2.0	0.6560878753662109	0.760509192943573
1.0	63090000.0	63100000.0	0.0	0.6682842373847961	0.7712364792823792
1.0	63140000.0	63150000.0	1.0	0.6895102262496948	0.7894501090049744
1.0	63180000.0	63190000.0	0.0	0.8450881242752075	0.9154878854751587
1.0	63250000.0	63260000.0	0.0	0.8290756344795227	0.9021579623222351
1.0	63300000.0	63310000.0	0.0	0.7606261968612671	0.8487759828567505
1.0	63340000.0	63350000.0	0.0	1.0869728326797485	1.0853197574615479
1.0	63440000.0	63450000.0	1.0	1.243255376815796	1.1789124011993408
1.0	63560000.0	63570000.0	0.0	1.4214951992034912	1.2732943296432495
1.0	63570000.0	63580000.0	2.0	1.1461461782455444	1.1218054294586182
1.0	63580000.0	63590000.0	1.0	1.3668341636657715	1.244925856590271
1.0	63590000.0	63600000.0	1.0	1.2743053436279297	1.194920539855957
1.0	63600000.0	63610000.0	0.0	1.46820867061615	1.295479655265808
1.0	63610000.0	63620000.0	0.0	1.4557230472564697	1.289556622505188
1.0	63640000.0	63650000.0	0.0	1.3680354356765747	1.246442198753357
1.0	63660000.0	63670000.0	2.0	1.2063820362091064	1.1581666469573975
1.0	63720000.0	63730000.0	1.0	1.464992880821228	1.2932237386703491
1.0	63860000.0	63870000.0	1.0	0.9241201281547546	0.9728626012802124
1.0	63930000.0	63940000.0	3.0	0.7359771132469177	0.8291495442390442
1.0	63960000.0	63970000.0	0.0	0.6882227659225464	0.7887710332870483
1.0	63980000.0	63990000.0	0.0	0.8439594507217407	0.9125124216079712
1.0	64020000.0	64030000.0	1.0	0.6717187166213989	0.7742656469345093
1.0	64030000.0	64040000.0	2.0	0.6306853294372559	0.738063633441925
1.0	64050000.0	64060000.0	1.0	0.7695488929748535	1.0195118188858032
1.0	64150000.0	64160000.0	1.0	0.7923903465270996	0.8746906518936157
1.0	64210000.0	64220000.0	3.0	0.7102404832839966	0.8079689741134644
1.0	64220000.0	64230000.0	1.0	0.8005020022392273	0.8816837072372437
1.0	64250000.0	64260000.0	0.0	0.6881359815597534	0.7887142896652222
1.0	64330000.0	64340000.0	1.0	0.5714123845100403	0.6431962251663208
1.0	64360000.0	64370000.0	1.0	0.640609622001648	0.7472726106643677
1.0	64430000.0	64440000.0	1.0	0.6385174989700317	0.7452552318572998
1.0	64480000.0	64490000.0	0.0	0.6794027090072632	0.7812376618385315
1.0	64520000.0	64530000.0	1.0	0.7698097825050354	0.8568970561027527
1.0	64540000.0	64550000.0	1.0	0.7846956253051758	0.8687170147895813
1.0	64580000.0	64590000.0	1.0	0.8008249998092651	0.881401538848877
1.0	64600000.0	64610000.0	0.0	0.7380407452583313	0.8304827809333801
1.0	64720000.0	64730000.0	2.0	1.0230131149291992	1.0438511371612549
1.0	64730000.0	64740000.0	0.0	1.0045615434646606	1.0310003757476807
1.0	64750000.0	64760000.0	3.0	1.0105699300765991	1.0355861186981201
1.0	64900000.0	64910000.0	0.0	1.1842247247695923	1.1446667909622192
1.0	64950000.0	64960000.0	2.0	0.8863545656204224	0.9466466903686523
1.0	65040000.0	65050000.0	1.0	0.7630041837692261	0.8515750169754028
1.0	65060000.0	65070000.0	0.0	0.6923012733459473	0.792609691619873
1.0	65150000.0	65160000.0	0.0	0.6458286046981812	0.7514764666557312
1.0	65190000.0	65200000.0	2.0	0.826800525188446	0.9024807214736938
1.0	65240000.0	65250000.0	1.0	0.6356452703475952	0.742572546005249
1.0	65370000.0	65380000.0	0.0	0.5862938761711121	0.6687649488449097
1.0	65560000.0	65570000.0	0.0	1.330603003501892	1.2266106605529785
1.0	65590000.0	65600000.0	3.0	1.0565190315246582	1.0651400089263916
1.0	65740000.0	65750000.0	1.0	0.8568835258483887	0.9251571893692017
1.0	65770000.0	65780000.0	2.0	1.070371150970459	1.074424386024475
1.0	65780000.0	65790000.0	0.0	1.132083535194397	1.1130764484405518
1.0	65920000.0	65930000.0	1.0	1.0120714902877808	1.0347601175308228
1.0	65950000.0	65960000.0	1.0	1.0762584209442139	1.0768507719039917
1.0	65980000.0	65990000.0	2.0	1.1175391674041748	1.1038362979888916
1.0	66050000.0	66060000.0	1.0	1.1054036617279053	1.0958300828933716
1.0	66080000.0	66090000.0	3.0	0.9343034625053406	0.9810549020767212
1.0	66150000.0	66160000.0	3.0	1.0421669483184814	1.0553773641586304
1.0	66210000.0	66220000.0	2.0	1.4818229675292969	1.3016295433044434
1.0	66260000.0	66270000.0	1.0	1.4541810750961304	1.2872527837753296
1.0	66270000.0	66280000.0	3.0	1.366572618484497	1.2438112497329712
1.0	66340000.0	66350000.0	1.0	1.269864559173584	1.1915212869644165
1.0	66420000.0	66430000.0	2.0	1.16893470287323	1.1343834400177002
1.0	66430000.0	66440000.0	0.0	1.2898246049880981	1.2039387226104736
1.0	66460000.0	66470000.0	1.0	1.2741025686264038	1.1960678100585938
1.0	66480000.0	66490000.0	2.0	1.0369848012924194	1.052133321762085
1.0	66490000.0	66500000.0	1.0	1.27371346950531	1.1955235004425049
1.0	66530000.0	66540000.0	1.0	1.0932183265686035	1.0882810354232788
1.0	66670000.0	66680000.0	1.0	0.9147704243659973	0.9667213559150696
1.0	66680000.0	66690000.0	1.0	1.0009514093399048	1.0271294116973877
1.0	66730000.0	66740000.0	0.0	0.7728216052055359	0.8586769104003906
1.0	66740000.0	66750000.0	3.0	0.7875205874443054	0.870718777179718
1.0	66750000.0	66760000.0	0.0	0.7648699283599854	0.852421760559082
1.0	66780000.0	66790000.0	1.0	0.7927883863449097	0.8746166229248047
1.0	66790000.0	66800000.0	1.0	0.8127530813217163	0.893889307975769
1.0	66860000.0	66870000.0	1.0	0.8682654500007629	0.9328633546829224
1.0	66900000.0	66910000.0	1.0	0.8967370986938477	0.9531072378158569
1.0	67030000.0	67040000.0	2.0	1.3954392671585083	1.2581125497817993
1.0	67060000.0	67070000.0	1.0	1.544032096862793	1.329097032546997
1.0	67080000.0	67090000.0	3.0	1.3062394857406616	1.2117805480957031
1.0	67120000.0	67130000.0	0.0	1.3539994955062866	1.2380541563034058
1.0	67150000.0	67160000.0	2.0	0.9293306469917297	0.97686767578125
1.0	67250000.0	67260000.0	0.0	1.0496829748153687	1.0602055788040161
1.0	67420000.0	67430000.0	1.0	0.7105463743209839	0.8074294328689575
1.0	67440000.0	67450000.0	1.0	0.6354387402534485	0.7422980070114136
1.0	67470000.0	67480000.0	1.0	0.7272747755050659	0.8214188814163208
1.0	67480000.0	67490000.0	2.0	0.6892002820968628	0.7891364693641663
1.0	67490000.0	67500000.0	0.0	0.7639453411102295	0.8514577150344849
1.0	67510000.0	67520000.0	1.0	0.8426851034164429	1.017959475517273
1.0	67550000.0	67560000.0	2.0	1.0754010677337646	1.0781753063201904
1.0	67560000.0	67570000.0	2.0	1.0595874786376953	1.0675866603851318
1.0	67660000.0	67670000.0	1.0	1.509242296218872	1.3132394552230835
1.0	67670000.0	67680000.0	4.0	1.4159843921661377	1.268999457359314
1.0	67690000.0	67700000.0	3.0	1.3775806427001953	1.2501811981201172
1.0	67730000.0	67740000.0	2.0	1.5115774869918823	1.3148443698883057
1.0	67770000.0	67780000.0	1.0	1.6311023235321045	1.3676998615264893
1.0	67790000.0	67800000.0	2.0	1.0584903955459595	1.065602421760559
1.0	67810000.0	67820000.0	2.0	0.8561221361160278	0.9237044453620911
1.0	67830000.0	67840000.0	1.0	0.7709213495254517	0.8574269413948059
1.0	67890000.0	67900000.0	0.0	0.5932337641716003	0.7397996783256531
1.0	68200000.0	68210000.0	0.0	0.6243382692337036	0.7322655320167542
1.0	68210000.0	68220000.0	0.0	0.6175704598426819	0.7159854173660278
1.0	68220000.0	68230000.0	0.0	0.6354289054870605	0.7423095703125
1.0	68230000.0	68240000.0	2.0	0.6021665334701538	0.6975894570350647
1.0	68290000.0	68300000.0	1.0	0.7672948241233826	0.8564513325691223
1.0	68320000.0	68330000.0	1.0	0.9344555735588074	0.9815559387207031
1.0	68340000.0	68350000.0	2.0	0.9734487533569336	1.0096948146820068
1.0	68350000.0	68360000.0	1.0	0.9014778137207031	0.9576479196548462
1.0	68410000.0	68420000.0	1.0	0.9006031155586243	0.9569587707519531
1.0	68470000.0	68480000.0	0.0	1.0301740169525146	1.0476258993148804
1.0	68500000.0	68510000.0	1.0	1.0406208038330078	1.0557224750518799
1.0	68570000.0	68580000.0	0.0	0.768303632736206	0.8554061055183411
1.0	68760000.0	68770000.0	1.0	1.029017448425293	1.0476878881454468
1.0	68810000.0	68820000.0	0.0	1.158235788345337	1.128882646560669
1.0	68820000.0	68830000.0	0.0	1.1895530223846436	1.1477398872375488
1.0	68830000.0	68840000.0	0.0	1.1845226287841797	1.1450345516204834
1.0	68900000.0	68910000.0	3.0	1.1876857280731201	1.147674560546875
1.0	68920000.0	68930000.0	0.0	1.3201138973236084	1.2210214138031006
1.0	68970000.0	68980000.0	1.0	1.3025221824645996	1.2115147113800049
1.0	69070000.0	69080000.0	1.0	1.3958141803741455	1.2606682777404785
1.0	69080000.0	69090000.0	0.0	1.4523444175720215	1.288689374923706
1.0	69130000.0	69140000.0	0.0	1.3094570636749268	1.2159557342529297
1.0	69140000.0	69150000.0	0.0	1.255994200706482	1.186650037765503
1.0	69240000.0	69250000.0	0.0	1.2424089908599854	1.1796622276306152
1.0	69360000.0	69370000.0	0.0	1.2930209636688232	1.207095980644226
1.0	69380000.0	69390000.0	0.0	1.179642915725708	1.140940546989441
1.0	69390000.0	69400000.0	2.0	1.2081403732299805	1.1576353311538696
1.0	69420000.0	69430000.0	2.0	1.5091278553009033	1.314330816268921
1.0	69440000.0	69450000.0	3.0	1.5994846820831299	1.3545352220535278
1.0	69470000.0	69480000.0	2.0	1.7680110931396484	1.4223383665084839
1.0	69480000.0	69490000.0	2.0	1.6798076629638672	1.3884902000427246
1.0	69550000.0	69560000.0	0.0	1.5962355136871338	1.3535372018814087
1.0	69570000.0	69580000.0	0.0	1.5868786573410034	1.3495604991912842
1.0	69590000.0	69600000.0	3.0	1.373919129371643	1.2492328882217407
1.0	69640000.0	69650000.0	0.0	1.3557043075561523	1.2406883239746094
1.0	69670000.0	69680000.0	2.0	1.3099713325500488	1.2171024084091187
1.0	69800000.0	69810000.0	0.0	1.356346845626831	1.2411197423934937
1.0	69890000.0	69900000.0	1.0	1.638972520828247	1.3716506958007812
1.0	69950000.0	69960000.0	2.0	1.5597392320632935	1.3373345136642456
1.0	70000000.0	70010000.0	0.0	1.7525113821029663	1.4164164066314697
1.0	70030000.0	70040000.0	0.0	1.5074256658554077	1.3122467994689941
1.0	70050000.0	70060000.0	1.0	1.599419116973877	1.354310393333435
1.0	70060000.0	70070000.0	2.0	1.5585880279541016	1.3372626304626465
1.0	70080000.0	70090000.0	1.0	1.5472650527954102	1.332383394241333
1.0	70140000.0	70150000.0	2.0	1.4078038930892944	1.266631841659546
1.0	70170000.0	70180000.0	2.0	1.2992234230041504	1.2098772525787354
1.0	70250000.0	70260000.0	2.0	1.158746600151062	1.1306116580963135
1.0	70270000.0	70280000.0	2.0	1.1854509115219116	1.1464827060699463
1.0	70290000.0	70300000.0	1.0	1.0829533338546753	1.0827102661132812
1.0	70310000.0	70320000.0	0.0	1.1509815454483032	1.1258543729782104
1.0	70330000.0	70340000.0	2.0	1.1592241525650024	1.1308428049087524
1.0	70340000.0	70350000.0	1.0	1.1350822448730469	1.1160961389541626
1.0	70380000.0	70390000.0	0.0	1.0471843481063843	1.0587704181671143
1.0	70450000.0	70460000.0	2.0	1.0723474025726318	1.0760825872421265
1.0	70460000.0	70470000.0	1.0	1.0395313501358032	1.0534234046936035
1.0	70520000.0	70530000.0	0.0	1.4781014919281006	1.2996559143066406
1.0	70630000.0	70640000.0	1.0	0.8325961828231812	0.905457615852356
1.0	70640000.0	70650000.0	1.0	0.8350120782852173	0.9073063731193542
1.0	70680000.0	70690000.0	0.0	0.8637109994888306	0.9275906682014465
1.0	70720000.0	70730000.0	1.0	0.7048913836479187	0.8028135299682617
1.0	70740000.0	70750000.0	0.0	0.678672194480896	0.7802579998970032
1.0	70800000.0	70810000.0	0.0	0.7328504323959351	0.826126217842102
1.0	70810000.0	70820000.0	1.0	0.7781713008880615	0.866890549659729
1.0	70880000.0	70890000.0	0.0	0.7083734273910522	0.805614173412323
1.0	70890000.0	70900000.0	0.0	0.6603978872299194	0.7643369436264038
1.0	71040000.0	71050000.0	0.0	1.2676184177398682	1.1923141479492188
1.0	71090000.0	71100000.0	2.0	1.338952660560608	1.2318542003631592
1.0	71130000.0	71140000.0	2.0	1.0903831720352173	1.0871309041976929
1.0	71170000.0	71180000.0	0.0	1.468227744102478	1.2953633069992065
1.0	71180000.0	71190000.0	2.0	1.1847259998321533	1.144743800163269
1.0	71190000.0	71200000.0	0.0	1.4278360605239868	1.2768239974975586
1.0	71250000.0	71260000.0	2.0	1.40561842918396	1.265437126159668
1.0	71330000.0	71340000.0	1.0	1.8375012874603271	1.4461889266967773
1.0	71390000.0	71400000.0	0.0	2.173218011856079	1.5497121810913086
1.0	71420000.0	71430000.0	3.0	2.3145010471343994	1.58638334274292
1.0	71480000.0	71490000.0	0.0	2.305285930633545	1.5849955081939697
1.0	71550000.0	71560000.0	1.0	1.4851815700531006	1.3027795553207397
1.0	71660000.0	71670000.0	0.0	1.2579892873764038	1.1875488758087158
1.0	71720000.0	71730000.0	2.0	1.2841553688049316	1.2022857666015625
1.0	71780000.0	71790000.0	2.0	1.3915479183197021	1.2591679096221924
1.0	71800000.0	71810000.0	3.0	1.5368181467056274	1.327869176864624
1.0	71810000.0	71820000.0	4.0	1.3757877349853516	1.2507758140563965
1.0	71820000.0	71830000.0	0.0	1.4363319873809814	1.2808961868286133
1.0	71840000.0	71850000.0	0.0	1.4754077196121216	1.2995216846466064
1.0	71860000.0	71870000.0	1.0	1.3601747751235962	1.2425297498703003
1.0	71890000.0	71900000.0	1.0	1.5022106170654297	1.3111732006072998
1.0	71900000.0	71910000.0	5.0	1.3928788900375366	1.2588379383087158
1.0	71990000.0	72000000.0	2.0	1.4875859022140503	1.30476975440979
1.0	72030000.0	72040000.0	1.0	1.4577654600143433	1.2898064851760864
1.0	72050000.0	72060000.0	1.0	1.3948163986206055	1.2591614723205566
1.0	72100000.0	72110000.0	2.0	1.3529232740402222	1.238269567489624
1.0	72170000.0	72180000.0	1.0	1.6138916015625	1.3611280918121338
1.0	72260000.0	72270000.0	2.0	1.2477762699127197	1.1818053722381592
1.0	72290000.0	72300000.0	1.0	1.3729150295257568	1.2492139339447021
1.0	72520000.0	72530000.0	1.0	1.559259295463562	1.337136149406433
1.0	72540000.0	72550000.0	1.0	1.6770038604736328	1.3868662118911743
1.0	72550000.0	72560000.0	1.0	1.7102733850479126	1.399911880493164
1.0	72620000.0	72630000.0	2.0	1.598592758178711	1.3540774583816528
1.0	72660000.0	72670000.0	2.0	1.5663111209869385	1.3397108316421509
1.0	72680000.0	72690000.0	2.0	1.498392105102539	1.30916166305542
1.0	72750000.0	72760000.0	1.0	1.348839521408081	1.2342886924743652
1.0	72830000.0	72840000.0	2.0	1.5380510091781616	1.327216625213623
1.0	72950000.0	72960000.0	2.0	1.464381217956543	1.2934374809265137
1.0	73010000.0	73020000.0	0.0	1.3554736375808716	1.2394622564315796
1.0	73060000.0	73070000.0	2.0	1.2795228958129883	1.199352502822876
1.0	73080000.0	73090000.0	1.0	1.3410247564315796	1.2326631546020508
1.0	73090000.0	73100000.0	2.0	1.39265775680542	1.2588835954666138
1.0	73120000.0	73130000.0	1.0	1.6473451852798462	1.3750845193862915
1.0	73230000.0	73240000.0	1.0	1.9647382497787476	1.4892737865447998
1.0	73240000.0	73250000.0	2.0	1.9102802276611328	1.471942663192749
1.0	73420000.0	73430000.0	6.0	2.0290956497192383	1.5091501474380493
1.0	73470000.0	73480000.0	2.0	2.3355376720428467	1.5924571752548218
1.0	73520000.0	73530000.0	4.0	2.410862445831299	1.6105188131332397
1.0	73560000.0	73570000.0	3.0	2.4019908905029297	1.6085506677627563
1.0	73590000.0	73600000.0	7.0	2.20758318901062	1.5602660179138184
1.0	73700000.0	73710000.0	5.0	2.0138354301452637	1.505047082901001
1.0	73760000.0	73770000.0	1.0	2.4182071685791016	1.6121692657470703
1.0	73790000.0	73800000.0	5.0	2.307978868484497	1.5858116149902344
1.0	73860000.0	73870000.0	2.0	2.2259891033172607	1.5652439594268799
1.0	74000000.0	74010000.0	1.0	1.7193819284439087	1.4041757583618164
1.0	74140000.0	74150000.0	2.0	1.8235161304473877	1.4418275356292725
1.0	74160000.0	74170000.0	4.0	1.9425737857818604	1.482500672340393
1.0	74180000.0	74190000.0	2.0	2.006265163421631	1.503159999847412
1.0	74220000.0	74230000.0	0.0	1.8885128498077393	1.4650521278381348
1.0	74250000.0	74260000.0	2.0	1.6897497177124023	1.3926327228546143
1.0	74260000.0	74270000.0	2.0	1.5783517360687256	1.3459539413452148
1.0	74280000.0	74290000.0	0.0	1.6937261819839478	1.394115686416626
1.0	74310000.0	74320000.0	2.0	1.9003639221191406	1.468248963356018
1.0	74420000.0	74430000.0	4.0	2.270655870437622	1.5765327215194702
1.0	74440000.0	74450000.0	3.0	2.393949508666992	1.6061697006225586
1.0	74450000.0	74460000.0	3.0	2.4990766048431396	1.6304019689559937
1.0	74460000.0	74470000.0	4.0	2.249056339263916	1.5704400539398193
1.0	74490000.0	74500000.0	2.0	2.186636447906494	1.55405855178833
1.0	74570000.0	74580000.0	0.0	1.97065007686615	1.4910653829574585
1.0	74640000.0	74650000.0	4.0	1.5834656953811646	1.3478515148162842
1.0	74690000.0	74700000.0	1.0	1.693904161453247	1.3940221071243286
1.0	74710000.0	74720000.0	2.0	1.4473968744277954	1.2848800420761108
1.0	74740000.0	74750000.0	2.0	1.2760294675827026	1.1965335607528687
1.0	74750000.0	74760000.0	2.0	1.2627462148666382	1.1902908086776733
1.0	74760000.0	74770000.0	2.0	1.1993045806884766	1.1539697647094727
1.0	74830000.0	74840000.0	0.0	1.307145118713379	1.2131879329681396
1.0	74840000.0	74850000.0	1.0	1.242041826248169	1.1774933338165283
1.0	74870000.0	74880000.0	2.0	1.3814432621002197	1.2529690265655518
1.0	74920000.0	74930000.0	1.0	1.4777710437774658	1.3000811338424683
1.0	74980000.0	74990000.0	2.0	1.5457241535186768	1.3314247131347656
1.0	75060000.0	75070000.0	1.0	1.6506671905517578	1.3762471675872803
1.0	75100000.0	75110000.0	2.0	1.4020321369171143	1.2637832164764404
1.0	75200000.0	75210000.0	1.0	0.937048614025116	0.981715977191925
1.0	75220000.0	75230000.0	1.0	0.8841522336006165	0.9435573816299438
1.0	75240000.0	75250000.0	2.0	1.4730746746063232	1.2984099388122559
1.0	75300000.0	75310000.0	4.0	1.5167843103408813	1.3185293674468994
1.0	75360000.0	75370000.0	0.0	1.7273772954940796	1.4068629741668701
1.0	75410000.0	75420000.0	2.0	2.0271384716033936	1.5091016292572021
1.0	75480000.0	75490000.0	3.0	2.1502890586853027	1.544585943222046
1.0	75540000.0	75550000.0	2.0	2.2399544715881348	1.5679305791854858
1.0	75630000.0	75640000.0	4.0	1.9392726421356201	1.4814810752868652
1.0	75680000.0	75690000.0	0.0	2.0663301944732666	1.5201343297958374
1.0	75690000.0	75700000.0	3.0	1.9545981884002686	1.4861109256744385
1.0	75770000.0	75780000.0	4.0	1.4604820013046265	1.2924153804779053
1.0	75790000.0	75800000.0	2.0	1.5495750904083252	1.3335298299789429
1.0	75890000.0	75900000.0	0.0	1.5267808437347412	1.3233582973480225
1.0	75900000.0	75910000.0	0.0	1.3944224119186401	1.2602055072784424
1.0	75910000.0	75920000.0	0.0	1.5117077827453613	1.3163535594940186
1.0	75950000.0	75960000.0	0.0	1.4381537437438965	1.2816333770751953
1.0	75960000.0	75970000.0	2.0	1.3795645236968994	1.2527084350585938
1.0	75990000.0	76000000.0	2.0	1.3754279613494873	1.2501404285430908
1.0	76060000.0	76070000.0	1.0	1.615678071975708	1.3611937761306763
1.0	76120000.0	76130000.0	2.0	1.4815948009490967	1.3023673295974731
1.0	76150000.0	76160000.0	2.0	1.3732479810714722	1.2495338916778564
1.0	76460000.0	76470000.0	1.0	1.2349377870559692	1.1743983030319214
1.0	76480000.0	76490000.0	3.0	1.1632357835769653	1.1327754259109497
1.0	76500000.0	76510000.0	0.0	1.3841663599014282	1.2539587020874023
1.0	76570000.0	76580000.0	0.0	1.161273717880249	1.1294581890106201
1.0	76610000.0	76620000.0	2.0	1.2994086742401123	1.2091697454452515
1.0	76660000.0	76670000.0	1.0	1.6170790195465088	1.3614838123321533
1.0	76690000.0	76700000.0	2.0	1.4679768085479736	1.2938878536224365
1.0	76700000.0	76710000.0	1.0	1.6258697509765625	1.3652145862579346
1.0	76730000.0	76740000.0	1.0	1.3506801128387451	1.2364599704742432
1.0	76760000.0	76770000.0	2.0	1.2779121398925781	1.1983404159545898
1.0	76840000.0	76850000.0	0.0	1.3747577667236328	1.2490371465682983
1.0	76850000.0	76860000.0	1.0	1.2156610488891602	1.1628646850585938
1.0	76890000.0	76900000.0	0.0	1.086624264717102	1.084159255027771
1.0	76960000.0	76970000.0	1.0	1.302643060684204	1.210618019104004
1.0	77000000.0	77010000.0	3.0	1.349458932876587	1.2367143630981445
1.0	77050000.0	77060000.0	2.0	1.2088829278945923	1.1595264673233032
1.0	77150000.0	77160000.0	4.0	1.353996992111206	1.239319920539856
1.0	77210000.0	77220000.0	1.0	1.467282772064209	1.295609474182129
1.0	77250000.0	77260000.0	2.0	1.5537523031234741	1.334363341331482
1.0	77260000.0	77270000.0	1.0	1.4149781465530396	1.2692763805389404
1.0	77300000.0	77310000.0	2.0	1.20686674118042	1.158090353012085
1.0	77310000.0	77320000.0	2.0	1.2375050783157349	1.1763650178909302
1.0	77370000.0	77380000.0	0.0	1.104024887084961	1.0954104661941528
1.0	77380000.0	77390000.0	1.0	1.1241576671600342	1.108559489250183
1.0	77390000.0	77400000.0	2.0	1.094988226890564	1.0904048681259155
1.0	77420000.0	77430000.0	2.0	0.975354790687561	1.010674238204956
1.0	77470000.0	77480000.0	2.0	0.9812458157539368	1.0152783393859863
1.0	77620000.0	77630000.0	2.0	0.7134283185005188	0.8103508949279785
1.0	77640000.0	77650000.0	0.0	0.7966166138648987	0.8784812688827515
1.0	77690000.0	77700000.0	0.0	1.0488965511322021	1.0595800876617432
1.0	77740000.0	77750000.0	1.0	0.9492642283439636	0.9931343793869019
1.0	77770000.0	77780000.0	1.0	1.2616729736328125	1.189156174659729
1.0	77780000.0	77790000.0	1.0	1.283869981765747	1.2005653381347656
1.0	77800000.0	77810000.0	1.0	1.3366940021514893	1.2290010452270508
1.0	77850000.0	77860000.0	1.0	1.3838732242584229	1.2536015510559082
1.0	77950000.0	77960000.0	2.0	0.8125228881835938	0.8912284970283508
1.0	78040000.0	78050000.0	0.0	0.5737358331680298	0.6427741646766663
1.0	78050000.0	78060000.0	0.0	0.603914201259613	0.6987956166267395
1.0	78290000.0	78300000.0	1.0	0.5756281614303589	0.6524451971054077
1.0	78390000.0	78400000.0	0.0	0.5940700769424438	0.6741271018981934
1.0	78470000.0	78480000.0	1.0	0.7605308294296265	1.1289384365081787
1.0	78500000.0	78510000.0	1.0	0.7121351957321167	0.8091585040092468
1.0	78510000.0	78520000.0	1.0	0.668842613697052	0.7719353437423706
1.0	78610000.0	78620000.0	0.0	0.8438140749931335	0.9144860506057739
1.0	78680000.0	78690000.0	0.0	1.1769359111785889	1.1402761936187744
1.0	78720000.0	78730000.0	1.0	1.1450629234313965	1.1209112405776978
1.0	78760000.0	78770000.0	3.0	1.1708638668060303	1.136081337928772
1.0	78780000.0	78790000.0	1.0	1.2285770177841187	1.1694692373275757
1.0	78790000.0	78800000.0	1.0	1.3750492334365845	1.2497248649597168
1.0	78800000.0	78810000.0	0.0	1.253068208694458	1.1830790042877197
1.0	78900000.0	78910000.0	2.0	1.1369839906692505	1.1164389848709106
1.0	78930000.0	78940000.0	3.0	1.1837213039398193	1.1447837352752686
1.0	79000000.0	79010000.0	1.0	1.115561842918396	1.103144645690918
1.0	79170000.0	79180000.0	0.0	1.2005393505096436	1.1546638011932373
1.0	79190000.0	79200000.0	4.0	1.3142038583755493	1.2186424732208252
1.0	79250000.0	79260000.0	1.0	1.3334782123565674	1.2283636331558228
1.0	79280000.0	79290000.0	1.0	1.405613660812378	1.2651853561401367
1.0	79350000.0	79360000.0	1.0	1.3607890605926514	1.241079330444336
1.0	79390000.0	79400000.0	0.0	1.6910240650177002	1.3920490741729736
1.0	79410000.0	79420000.0	3.0	1.4850047826766968	1.303102731704712
1.0	79500000.0	79510000.0	1.0	1.5748159885406494	1.3437390327453613
1.0	79700000.0	79710000.0	0.0	1.844434142112732	1.448845624923706
1.0	79780000.0	79790000.0	7.0	1.4474855661392212	1.284436583518982
1.0	79890000.0	79900000.0	3.0	1.8285624980926514	1.4435360431671143
1.0	79940000.0	79950000.0	5.0	2.0751445293426514	1.5229647159576416
1.0	79960000.0	79970000.0	1.0	1.8043228387832642	1.4347288608551025
1.0	79980000.0	79990000.0	2.0	1.9834327697753906	1.4947232007980347
1.0	80030000.0	80040000.0	2.0	1.8294556140899658	1.4436908960342407
1.0	80050000.0	80060000.0	1.0	1.8628618717193604	1.4554634094238281
1.0	80080000.0	80090000.0	3.0	1.948775053024292	1.4841028451919556
1.0	80110000.0	80120000.0	1.0	1.93157958984375	1.4782390594482422
1.0	80130000.0	80140000.0	3.0	1.7303069829940796	1.407646894454956
1.0	80210000.0	80220000.0	3.0	1.680334448814392	1.3883100748062134
1.0	80240000.0	80250000.0	1.0	1.7337846755981445	1.409109115600586
1.0	80280000.0	80290000.0	1.0	1.7698686122894287	1.4222379922866821
1.0	80470000.0	80480000.0	0.0	1.4011520147323608	1.2628276348114014
1.0	80550000.0	80560000.0	1.0	1.3219854831695557	1.2225549221038818
1.0	80690000.0	80700000.0	1.0	1.4268959760665894	1.2757127285003662
1.0	80700000.0	80710000.0	1.0	1.4681892395019531	1.296229600906372
1.0	80730000.0	80740000.0	2.0	1.4347158670425415	1.2802913188934326
1.0	80770000.0	80780000.0	2.0	1.2576408386230469	1.1877057552337646
1.0	81000000.0	81010000.0	0.0	1.7375481128692627	1.4097754955291748
1.0	81050000.0	81060000.0	1.0	1.7588704824447632	1.4186331033706665
1.0	81090000.0	81100000.0	3.0	1.7888412475585938	1.4300769567489624
1.0	81100000.0	81110000.0	2.0	1.8161640167236328	1.4390443563461304
1.0	81130000.0	81140000.0	0.0	2.1663193702697754	1.5481481552124023
1.0	81170000.0	81180000.0	1.0	2.1915359497070312	1.5550963878631592
1.0	81180000.0	81190000.0	1.0	2.1360023021698	1.5399255752563477
1.0	81220000.0	81230000.0	8.0	1.8697808980941772	1.4580557346343994
1.0	81300000.0	81310000.0	2.0	2.0443167686462402	1.5141563415527344
1.0	81320000.0	81330000.0	1.0	1.7541106939315796	1.4173065423965454
1.0	81370000.0	81380000.0	0.0	1.4938955307006836	1.307612657546997
1.0	81380000.0	81390000.0	1.0	1.4641374349594116	1.293518304824829
1.0	81460000.0	81470000.0	2.0	1.3885459899902344	1.2568109035491943
1.0	81490000.0	81500000.0	2.0	1.3803435564041138	1.2529274225234985
1.0	81680000.0	81690000.0	1.0	1.3037399053573608	1.2120534181594849
1.0	81780000.0	81790000.0	1.0	1.328942894935608	1.2250860929489136
1.0	81840000.0	81850000.0	0.0	1.3476481437683105	1.2352241277694702
1.0	81870000.0	81880000.0	1.0	1.1477915048599243	1.123119592666626
1.0	81880000.0	81890000.0	3.0	1.0366883277893066	1.0529407262802124
1.0	81910000.0	81920000.0	1.0	1.2689054012298584	1.1934329271316528
1.0	81950000.0	81960000.0	1.0	1.2494510412216187	1.182370662689209
1.0	82150000.0	82160000.0	3.0	1.132191777229309	1.1133750677108765
1.0	82220000.0	82230000.0	0.0	0.9959292411804199	1.024921178817749
1.0	82270000.0	82280000.0	0.0	0.7499521970748901	0.8407255411148071
1.0	82350000.0	82360000.0	1.0	0.838539719581604	0.910544753074646
1.0	82360000.0	82370000.0	1.0	0.8619027137756348	0.9281392097473145
1.0	82430000.0	82440000.0	1.0	0.9653314352035522	1.0014325380325317
1.0	82470000.0	82480000.0	1.0	1.4421765804290771	1.2824550867080688
1.0	82620000.0	82630000.0	1.0	1.459315299987793	1.2901586294174194
1.0	82630000.0	82640000.0	3.0	1.4965717792510986	1.3085734844207764
1.0	82640000.0	82650000.0	1.0	1.5333847999572754	1.3245046138763428
1.0	82780000.0	82790000.0	1.0	1.370538353919983	1.2474794387817383
1.0	82810000.0	82820000.0	2.0	1.460163950920105	1.2910772562026978
1.0	82900000.0	82910000.0	2.0	1.5454305410385132	1.3310596942901611
1.0	82910000.0	82920000.0	2.0	1.4423078298568726	1.2822530269622803
1.0	82920000.0	82930000.0	0.0	1.5850541591644287	1.3483237028121948
1.0	82970000.0	82980000.0	2.0	1.3523204326629639	1.2378190755844116
1.0	83020000.0	83030000.0	4.0	1.4142118692398071	1.2696146965026855
1.0	83080000.0	83090000.0	3.0	1.4791492223739624	1.3010258674621582
1.0	83090000.0	83100000.0	2.0	1.4974069595336914	1.3094522953033447
1.0	83180000.0	83190000.0	4.0	1.6565358638763428	1.3788914680480957
1.0	83310000.0	83320000.0	2.0	1.5754890441894531	1.344161033630371
1.0	83340000.0	83350000.0	1.0	1.4861209392547607	1.3032538890838623
1.0	83370000.0	83380000.0	3.0	1.5730749368667603	1.3427259922027588
1.0	83460000.0	83470000.0	5.0	1.344744324684143	1.2331079244613647
1.0	83520000.0	83530000.0	1.0	1.2756907939910889	1.196802020072937
1.0	83530000.0	83540000.0	3.0	1.2646327018737793	1.1913795471191406
1.0	83560000.0	83570000.0	1.0	1.0589203834533691	1.0674302577972412
1.0	83570000.0	83580000.0	2.0	0.9928361177444458	1.0239479541778564
1.0	83580000.0	83590000.0	0.0	1.0001795291900635	1.029118537902832
1.0	83620000.0	83630000.0	0.0	0.8223623037338257	0.8985016942024231
1.0	83680000.0	83690000.0	0.0	0.7193979024887085	0.815902590751648
1.0	83870000.0	83880000.0	0.0	0.6217700242996216	0.730394721031189
1.0	83880000.0	83890000.0	0.0	0.7103227972984314	0.8081363439559937
1.0	83890000.0	83900000.0	2.0	0.721133828163147	0.8170666694641113
1.0	83970000.0	83980000.0	1.0	0.8140265345573425	0.8917988538742065
1.0	84010000.0	84020000.0	0.0	0.9599704742431641	1.000234603881836
1.0	84070000.0	84080000.0	1.0	1.2862790822982788	1.2025760412216187
1.0	84220000.0	84230000.0	0.0	1.2051290273666382	1.1565254926681519
1.0	84320000.0	84330000.0	1.0	0.8581641316413879	0.9261659383773804
1.0	84380000.0	84390000.0	0.0	0.8945935964584351	0.9524003863334656
1.0	84420000.0	84430000.0	0.0	1.0607678890228271	1.0678035020828247
1.0	84450000.0	84460000.0	1.0	1.0141572952270508	1.0373395681381226
1.0	84570000.0	84580000.0	0.0	0.8351799845695496	0.9078658819198608
1.0	84660000.0	84670000.0	0.0	0.7071478962898254	0.8049592971801758
1.0	84890000.0	84900000.0	0.0	0.9292205572128296	0.9780295491218567
1.0	84900000.0	84910000.0	2.0	0.8707437515258789	0.9355584979057312
1.0	84970000.0	84980000.0	0.0	0.7618439793586731	1.4579826593399048
1.0	85000000.0	85010000.0	0.0	0.6516997814178467	0.7567054033279419
1.0	85050000.0	85060000.0	2.0	0.7580775022506714	0.8480504155158997
1.0	85100000.0	85110000.0	0.0	0.8965595364570618	0.9548660516738892
1.0	85130000.0	85140000.0	0.0	0.7242809534072876	0.8189574480056763
1.0	85140000.0	85150000.0	1.0	0.7552582621574402	0.844577431678772
1.0	85160000.0	85170000.0	2.0	0.801810622215271	0.8819698095321655
1.0	85210000.0	85220000.0	0.0	1.0459463596343994	1.0584516525268555
1.0	85230000.0	85240000.0	3.0	0.9216076135635376	0.9730318784713745
1.0	85260000.0	85270000.0	0.0	1.2378582954406738	1.1762689352035522
1.0	85280000.0	85290000.0	1.0	1.0027101039886475	1.0297149419784546
1.0	85320000.0	85330000.0	1.0	0.9274120330810547	0.9765526056289673
1.0	85400000.0	85410000.0	0.0	0.907296359539032	0.9626180529594421
1.0	85550000.0	85560000.0	0.0	0.8546513319015503	0.9235594868659973
1.0	85660000.0	85670000.0	2.0	0.5842721462249756	0.63323974609375
1.0	85690000.0	85700000.0	2.0	0.7848122715950012	0.869006335735321
1.0	85740000.0	85750000.0	2.0	0.8176943063735962	0.8966883420944214
1.0	85760000.0	85770000.0	0.0	0.6672519445419312	0.7704969644546509
1.0	85770000.0	85780000.0	0.0	0.7669247984886169	0.8543500900268555
1.0	85800000.0	85810000.0	0.0	0.6844638586044312	0.7852756381034851
1.0	85860000.0	85870000.0	0.0	0.6668484807014465	0.7699032425880432
1.0	85920000.0	85930000.0	1.0	0.7259357571601868	0.8204357028007507
1.0	85990000.0	86000000.0	2.0	0.8522435426712036	0.920684814453125
1.0	86030000.0	86040000.0	1.0	0.8256346583366394	0.8999488949775696
1.0	86070000.0	86080000.0	0.0	0.8651227951049805	0.9298442602157593
1.0	86160000.0	86170000.0	0.0	0.7082143425941467	0.8055496215820312
1.0	86260000.0	86270000.0	0.0	0.8777509927749634	0.9407541155815125
1.0	86270000.0	86280000.0	1.0	0.838769793510437	0.9113305807113647
1.0	86280000.0	86290000.0	1.0	0.7492820024490356	0.8400837182998657
1.0	86330000.0	86340000.0	0.0	0.7548116445541382	0.8445448875427246
1.0	86340000.0	86350000.0	1.0	0.9386516809463501	0.985426127910614
1.0	86360000.0	86370000.0	3.0	0.8910585641860962	0.9509937167167664
1.0	86400000.0	86410000.0	0.0	0.8432286381721497	0.9146527051925659
1.0	86420000.0	86430000.0	0.0	0.873621940612793	0.9377856254577637
1.0	86480000.0	86490000.0	1.0	0.8408452868461609	0.9128298759460449
1.0	86490000.0	86500000.0	0.0	0.9156338572502136	0.9692093729972839
1.0	86530000.0	86540000.0	1.0	0.9405175447463989	0.9868962168693542
1.0	86610000.0	86620000.0	0.0	1.0342170000076294	1.0508499145507812
1.0	86670000.0	86680000.0	1.0	0.9144014120101929	0.9671556353569031
1.0	86730000.0	86740000.0	0.0	0.9150198101997375	0.9683142900466919
1.0	86800000.0	86810000.0	1.0	0.8979805707931519	0.9559323191642761
1.0	86840000.0	86850000.0	1.0	0.6881657838821411	0.7884531617164612
1.0	86910000.0	86920000.0	1.0	0.7941397428512573	0.8762547373771667
1.0	86930000.0	86940000.0	1.0	0.9605410695075989	1.0003316402435303
1.0	86970000.0	86980000.0	0.0	0.9157247543334961	0.9679775238037109
1.0	86990000.0	87000000.0	0.0	1.1728711128234863	1.1387346982955933
1.0	87320000.0	87330000.0	1.0	0.7201353907585144	0.815464973449707
1.0	87350000.0	87360000.0	6.0	0.6116802096366882	0.709710419178009
1.0	87430000.0	87440000.0	0.0	0.6793153285980225	0.7809580564498901
1.0	87470000.0	87480000.0	0.0	0.6571050882339478	0.7616302967071533
1.0	87490000.0	87500000.0	0.0	0.6241803169250488	0.7322736978530884
1.0	87520000.0	87530000.0	1.0	0.6082616448402405	0.7076805830001831
1.0	87570000.0	87580000.0	4.0	0.5944281220436096	0.6852139234542847
1.0	87720000.0	87730000.0	1.0	1.282073736190796	1.201340913772583
1.0	87730000.0	87740000.0	2.0	1.1342841386795044	1.1153029203414917
1.0	87770000.0	87780000.0	0.0	1.0244858264923096	1.0437872409820557
1.0	87790000.0	87800000.0	3.0	0.6371673941612244	0.6752567291259766
1.0	87820000.0	87830000.0	0.0	0.9058585166931152	0.9604536890983582
1.0	87840000.0	87850000.0	0.0	1.2139065265655518	1.1626222133636475
1.0	87900000.0	87910000.0	2.0	1.1415427923202515	1.1187678575515747
1.0	87960000.0	87970000.0	0.0	1.0889455080032349	1.085484266281128
1.0	87980000.0	87990000.0	2.0	1.0885307788848877	1.085618257522583
1.0	88130000.0	88140000.0	2.0	1.3827818632125854	1.2534289360046387
1.0	88190000.0	88200000.0	0.0	1.3958715200424194	1.2595608234405518
1.0	88200000.0	88210000.0	4.0	1.3701062202453613	1.2468183040618896
1.0	88290000.0	88300000.0	3.0	1.2070398330688477	1.1564531326293945
1.0	88300000.0	88310000.0	3.0	1.428182601928711	1.2753771543502808
1.0	88310000.0	88320000.0	1.0	1.383501648902893	1.2532771825790405
1.0	88460000.0	88470000.0	3.0	1.3199175596237183	1.2212755680084229
1.0	88480000.0	88490000.0	2.0	1.3349758386611938	1.2289044857025146
1.0	88490000.0	88500000.0	1.0	1.357948899269104	1.2413517236709595
1.0	88560000.0	88570000.0	1.0	1.5067358016967773	1.313140630722046
1.0	88650000.0	88660000.0	4.0	1.5753592252731323	1.3437365293502808
1.0	88670000.0	88680000.0	0.0	1.6543315649032593	1.377288818359375
1.0	88690000.0	88700000.0	3.0	1.6347429752349854	1.3688888549804688
1.0	88730000.0	88740000.0	0.0	1.8602311611175537	1.4544726610183716
1.0	88740000.0	88750000.0	4.0	1.6187641620635986	1.3620414733886719
1.0	88750000.0	88760000.0	2.0	1.7557334899902344	1.416930913925171
1.0	88760000.0	88770000.0	0.0	1.7344915866851807	1.4082996845245361
1.0	88780000.0	88790000.0	3.0	1.5836840867996216	1.34665048122406
1.0	88840000.0	88850000.0	3.0	1.637584924697876	1.3696388006210327
1.0	89020000.0	89030000.0	3.0	1.301377773284912	1.2102900743484497
1.0	89110000.0	89120000.0	1.0	1.3570843935012817	1.2400500774383545
1.0	89120000.0	89130000.0	3.0	1.1285836696624756	1.1097233295440674
1.0	89140000.0	89150000.0	1.0	1.0213909149169922	1.0382325649261475
1.0	89150000.0	89160000.0	1.0	0.7528403997421265	1.7329485416412354
1.0	89160000.0	89170000.0	1.0	0.845186710357666	0.9148265719413757
1.0	89200000.0	89210000.0	2.0	0.6666092872619629	0.7698265910148621
1.0	89290000.0	89300000.0	0.0	0.6189892292022705	0.7211087346076965
1.0	89310000.0	89320000.0	1.0	0.614611029624939	0.7217227816581726
1.0	89350000.0	89360000.0	1.0	0.5813125371932983	0.7374553084373474
1.0	89420000.0	89430000.0	0.0	0.6208509206771851	0.7236719727516174
1.0	89450000.0	89460000.0	0.0	0.668254017829895	0.8388839960098267
1.0	89550000.0	89560000.0	0.0	1.029375672340393	1.0471174716949463
1.0	89580000.0	89590000.0	1.0	0.7632043957710266	0.850978672504425
1.0	89810000.0	89820000.0	0.0	1.319279432296753	1.2195292711257935
1.0	89830000.0	89840000.0	0.0	1.1948671340942383	1.1493173837661743
1.0	89850000.0	89860000.0	2.0	1.247957468032837	1.1804039478302002
1.0	90110000.0	90120000.0	2.0	0.7614195942878723	0.849980354309082
1.0	90130000.0	90140000.0	3.0	0.7942782640457153	0.8760355114936829
1.0	90140000.0	90150000.0	0.0	0.8462684750556946	0.9158236384391785
1.0	90240000.0	90250000.0	1.0	0.8998473286628723	0.956434428691864
1.0	90260000.0	90270000.0	2.0	0.8002845644950867	0.88084876537323
1.0	90270000.0	90280000.0	1.0	0.7373760342597961	0.8300153613090515
1.0	90290000.0	90300000.0	2.0	0.7321926951408386	0.8256744146347046
1.0	90330000.0	90340000.0	0.0	0.7464839220046997	0.8372123837471008
1.0	90370000.0	90380000.0	0.0	0.6745432615280151	0.7766863703727722
1.0	90460000.0	90470000.0	1.0	0.7811480760574341	1.2283989191055298
1.0	90500000.0	90510000.0	1.0	0.8106877207756042	0.8885928392410278
1.0	90540000.0	90550000.0	1.0	1.076617956161499	1.0781409740447998
1.0	90600000.0	90610000.0	0.0	1.4157897233963013	1.270046591758728
1.0	90620000.0	90630000.0	0.0	1.5254619121551514	1.3224077224731445
1.0	90660000.0	90670000.0	1.0	1.5146995782852173	1.316817045211792
1.0	90700000.0	90710000.0	2.0	1.5210336446762085	1.3204257488250732
1.0	90730000.0	90740000.0	3.0	1.3806037902832031	1.2526448965072632
1.0	90760000.0	90770000.0	1.0	1.494575023651123	1.3083534240722656
1.0	90870000.0	90880000.0	4.0	1.5014854669570923	1.3114655017852783
1.0	90900000.0	90910000.0	3.0	1.653653860092163	1.377347469329834
1.0	91000000.0	91010000.0	1.0	2.2600464820861816	1.5732831954956055
1.0	91020000.0	91030000.0	1.0	2.0792715549468994	1.523236632347107
1.0	91070000.0	91080000.0	2.0	2.3481130599975586	1.5953056812286377
1.0	91090000.0	91100000.0	1.0	2.4101247787475586	1.6105515956878662
1.0	91240000.0	91250000.0	1.0	1.4021375179290771	1.2640364170074463
1.0	91250000.0	91260000.0	3.0	1.29287588596344	1.2072441577911377
1.0	91270000.0	91280000.0	1.0	1.1835445165634155	1.1453989744186401
1.0	91300000.0	91310000.0	0.0	0.991492748260498	1.0214807987213135
1.0	91310000.0	91320000.0	1.0	0.8039860725402832	0.8839716911315918
1.0	91320000.0	91330000.0	1.0	1.081430196762085	1.0819370746612549
1.0	91350000.0	91360000.0	1.0	0.8692965507507324	0.9344795942306519
1.0	91370000.0	91380000.0	0.0	0.6783032417297363	0.7801797389984131
1.0	91500000.0	91510000.0	3.0	1.3003708124160767	1.210099458694458
1.0	91580000.0	91590000.0	1.0	1.2063195705413818	1.157195806503296
1.0	91700000.0	91710000.0	0.0	1.1618835926055908	1.1327629089355469
1.0	91710000.0	91720000.0	1.0	0.8961361646652222	0.9542959928512573
1.0	91740000.0	91750000.0	0.0	0.9348249435424805	0.9823652505874634
1.0	91770000.0	91780000.0	0.0	1.0566152334213257	1.06588876247406
1.0	91870000.0	91880000.0	0.0	1.106170415878296	1.0975717306137085
1.0	91880000.0	91890000.0	2.0	1.1159356832504272	1.1043275594711304
1.0	92070000.0	92080000.0	0.0	0.691421389579773	0.7917463183403015
1.0	92080000.0	92090000.0	0.0	0.704453706741333	0.8026632070541382
1.0	92120000.0	92130000.0	2.0	0.8959945440292358	0.9543972015380859
1.0	92140000.0	92150000.0	0.0	0.7526592016220093	0.8425175547599792
1.0	92150000.0	92160000.0	0.0	0.7396774888038635	0.8319217562675476
1.0	92200000.0	92210000.0	2.0	0.7235212326049805	0.8183878064155579
1.0	92210000.0	92220000.0	1.0	0.7166576981544495	0.8124576807022095
1.0	92260000.0	92270000.0	0.0	0.760228157043457	0.8486143350601196
1.0	92320000.0	92330000.0	0.0	0.7367216348648071	0.8293440937995911
1.0	92410000.0	92420000.0	0.0	1.0484817028045654	1.0606287717819214
1.0	92450000.0	92460000.0	0.0	0.8788015246391296	0.9412349462509155
1.0	92490000.0	92500000.0	1.0	0.9820039868354797	1.0163218975067139
1.0	92530000.0	92540000.0	0.0	0.8746234178543091	0.9385049939155579
1.0	92560000.0	92570000.0	1.0	0.7597931623458862	0.8484282493591309
1.0	92580000.0	92590000.0	1.0	0.7386236190795898	0.8311418294906616
1.0	92630000.0	92640000.0	2.0	0.7227134704589844	0.8181381225585938
1.0	92700000.0	92710000.0	0.0	0.7731078863143921	0.8595612645149231
1.0	92780000.0	92790000.0	2.0	0.6230655908584595	0.7312268018722534
1.0	92860000.0	92870000.0	0.0	0.8966108560562134	0.9544193148612976
1.0	92880000.0	92890000.0	2.0	0.9412247538566589	0.987160861492157
1.0	92900000.0	92910000.0	3.0	0.8490422964096069	0.9192739725112915
1.0	93040000.0	93050000.0	0.0	0.5718111991882324	0.6403283476829529
1.0	93130000.0	93140000.0	1.0	0.6288632154464722	0.7364066243171692
1.0	93200000.0	93210000.0	2.0	0.6319531202316284	0.7392574548721313
1.0	93230000.0	93240000.0	0.0	0.7176365256309509	0.8135183453559875
1.0	93290000.0	93300000.0	1.0	0.8247259855270386	1.1099491119384766
1.0	93380000.0	93390000.0	1.0	0.6206852197647095	0.7205489277839661
1.0	93390000.0	93400000.0	0.0	0.6602010726928711	0.7642800211906433
1.0	93410000.0	93420000.0	0.0	0.7035494446754456	0.8019171953201294
1.0	93430000.0	93440000.0	1.0	0.6773969531059265	0.7794049382209778
1.0	93440000.0	93450000.0	1.0	0.7583121657371521	0.8476433753967285
1.0	93460000.0	93470000.0	0.0	0.7610313892364502	0.8495656847953796
1.0	93490000.0	93500000.0	3.0	0.8418008685112	0.9139922261238098
1.0	93550000.0	93560000.0	0.0	0.6629196405410767	0.7665980458259583
1.0	93570000.0	93580000.0	1.0	0.6543105840682983	0.7590894103050232
1.0	93600000.0	93610000.0	0.0	0.6182267069816589	0.7103406190872192
1.0	93620000.0	93630000.0	1.0	0.6207180023193359	0.723154604434967
1.0	93710000.0	93720000.0	0.0	0.6041259169578552	0.6945368051528931
1.0	93720000.0	93730000.0	0.0	0.5744744539260864	0.6472533941268921
1.0	93750000.0	93760000.0	0.0	0.6047389507293701	0.6958478093147278
1.0	93790000.0	93800000.0	1.0	0.6050344705581665	0.7019968628883362
1.0	93810000.0	93820000.0	0.0	0.975075900554657	2.04809308052063
1.0	93860000.0	93870000.0	2.0	0.7254870533943176	0.8203180432319641
1.0	93890000.0	93900000.0	1.0	0.9046041369438171	0.9602869749069214
1.0	93910000.0	93920000.0	0.0	0.8805314302444458	1.1437146663665771
1.0	94010000.0	94020000.0	0.0	0.6692609786987305	0.7721115946769714
1.0	94080000.0	94090000.0	0.0	0.6340712308883667	0.741127073764801
1.0	94150000.0	94160000.0	0.0	0.7194654941558838	0.8151862025260925
1.0	94210000.0	94220000.0	1.0	0.6027367115020752	0.6990258097648621
1.0	94270000.0	94280000.0	1.0	0.601969838142395	0.6985363960266113
1.0	94350000.0	94360000.0	1.0	0.6105057001113892	0.7062742114067078
1.0	94380000.0	94390000.0	1.0	0.814896285533905	0.8926261067390442
1.0	94510000.0	94520000.0	0.0	0.8646338582038879	0.9300466775894165
1.0	94520000.0	94530000.0	0.0	0.8619502186775208	0.9280999898910522
1.0	94560000.0	94570000.0	4.0	0.7877618074417114	0.8707582354545593
1.0	94690000.0	94700000.0	2.0	0.94966059923172	0.9910589456558228
1.0	94770000.0	94780000.0	1.0	0.9260648488998413	0.9745711088180542
1.0	94850000.0	94860000.0	1.0	0.9601964950561523	1.001010775566101
1.0	94870000.0	94880000.0	0.0	1.009618878364563	1.035152554512024
1.0	94880000.0	94890000.0	1.0	0.6522647142410278	0.804953396320343
1.0	94950000.0	94960000.0	3.0	0.5289178490638733	0.5786484479904175
1.0	94990000.0	95000000.0	0.0	0.6292802095413208	0.7368329763412476
1.0	95130000.0	95140000.0	0.0	0.7564112544059753	0.845840573310852
1.0	95160000.0	95170000.0	1.0	0.7544721364974976	0.8441123962402344
1.0	95260000.0	95270000.0	0.0	0.6554964184761047	0.7601796984672546
1.0	95340000.0	95350000.0	0.0	0.7044134140014648	0.8025919795036316
1.0	95350000.0	95360000.0	1.0	0.6161478757858276	0.7194986939430237
1.0	95360000.0	95370000.0	0.0	0.5941998362541199	0.665390133857727
1.0	95390000.0	95400000.0	2.0	0.784267783164978	1.1588687896728516
1.0	95490000.0	95500000.0	0.0	0.6559647917747498	0.7606204748153687
1.0	95540000.0	95550000.0	0.0	0.9338046908378601	0.9817622900009155
1.0	95580000.0	95590000.0	1.0	0.7177812457084656	0.8129286766052246
1.0	95650000.0	95660000.0	0.0	0.946743369102478	0.9903929829597473
1.0	95660000.0	95670000.0	0.0	0.8366691470146179	0.9089210629463196
1.0	95670000.0	95680000.0	0.0	0.8767864108085632	0.9392460584640503
1.0	95710000.0	95720000.0	1.0	0.7606152296066284	0.8488470315933228
1.0	95720000.0	95730000.0	1.0	0.9398958086967468	0.9849535822868347
1.0	95800000.0	95810000.0	2.0	1.4191200733184814	1.2712746858596802
1.0	95860000.0	95870000.0	1.0	1.635830283164978	1.3699047565460205
1.0	95890000.0	95900000.0	0.0	1.711973786354065	1.4005370140075684
1.0	95980000.0	95990000.0	2.0	1.8864250183105469	1.4637749195098877
1.0	96020000.0	96030000.0	2.0	1.8268028497695923	1.4433109760284424
1.0	96100000.0	96110000.0	0.0	1.6795059442520142	1.3876503705978394
1.0	96110000.0	96120000.0	0.0	1.7923202514648438	1.4308059215545654
1.0	96130000.0	96140000.0	4.0	1.913225531578064	1.4723626375198364
1.0	96220000.0	96230000.0	8.0	1.8281230926513672	1.4439094066619873
1.0	96250000.0	96260000.0	3.0	1.6922041177749634	1.393001675605774
1.0	96270000.0	96280000.0	0.0	1.7358763217926025	1.410001516342163
1.0	96320000.0	96330000.0	1.0	1.7449986934661865	1.4134498834609985
1.0	96430000.0	96440000.0	0.0	1.4408857822418213	1.282425880432129
1.0	96450000.0	96460000.0	0.0	1.3184852600097656	1.2201634645462036
1.0	96460000.0	96470000.0	1.0	1.3239904642105103	1.222731351852417
1.0	96500000.0	96510000.0	5.0	1.3691023588180542	1.2467515468597412
1.0	96580000.0	96590000.0	1.0	1.3164067268371582	1.2189120054244995
1.0	96620000.0	96630000.0	0.0	1.4594776630401611	1.2920702695846558
1.0	96670000.0	96680000.0	1.0	1.4111765623092651	1.2675323486328125
1.0	96690000.0	96700000.0	2.0	1.3583269119262695	1.2407996654510498
1.0	96780000.0	96790000.0	1.0	1.359678030014038	1.2416073083877563
1.0	96800000.0	96810000.0	2.0	1.3636595010757446	1.2442481517791748
1.0	96920000.0	96930000.0	4.0	1.1325347423553467	1.1142241954803467
1.0	97100000.0	97110000.0	0.0	1.1649342775344849	1.132034182548523
1.0	97420000.0	97430000.0	0.0	1.1106168031692505	1.0995912551879883
1.0	97490000.0	97500000.0	3.0	1.3886202573776245	1.2568515539169312
1.0	97510000.0	97520000.0	0.0	1.1694090366363525	1.1351083517074585
1.0	97540000.0	97550000.0	3.0	1.0148066282272339	1.0365629196166992
1.0	97610000.0	97620000.0	1.0	1.0668351650238037	1.0709985494613647
1.0	97630000.0	97640000.0	1.0	0.9963706135749817	1.0251166820526123
1.0	97710000.0	97720000.0	0.0	0.8016155362129211	0.8821139335632324
1.0	97780000.0	97790000.0	0.0	0.9232566952705383	0.9737577438354492
1.0	97800000.0	97810000.0	0.0	0.9178692698478699	0.9697837829589844
1.0	97840000.0	97850000.0	3.0	0.8432440757751465	0.9145525097846985
1.0	97860000.0	97870000.0	1.0	1.0501470565795898	1.0613377094268799
1.0	97870000.0	97880000.0	1.0	1.0020592212677002	1.029143214225769
1.0	97900000.0	97910000.0	0.0	1.0858513116836548	1.0842976570129395
1.0	97910000.0	97920000.0	1.0	1.0837405920028687	1.0822513103485107
1.0	97950000.0	97960000.0	1.0	1.1562507152557373	1.1274068355560303
1.0	97990000.0	98000000.0	1.0	1.1071170568466187	1.0971825122833252
1.0	98110000.0	98120000.0	0.0	1.0049495697021484	1.0310795307159424
1.0	98210000.0	98220000.0	0.0	0.9087413549423218	0.9626086354255676
1.0	98220000.0	98230000.0	2.0	0.892046332359314	0.9506009221076965
1.0	98290000.0	98300000.0	1.0	0.9445605278015137	0.9883192181587219
1.0	98360000.0	98370000.0	1.0	0.8343509435653687	0.9069663882255554
1.0	98370000.0	98380000.0	2.0	0.773232102394104	0.8591920137405396
1.0	98400000.0	98410000.0	3.0	0.9716259837150574	1.0082957744598389
1.0	98500000.0	98510000.0	3.0	1.2373676300048828	1.1744388341903687
1.0	98560000.0	98570000.0	1.0	1.4463186264038086	1.2844500541687012
1.0	98580000.0	98590000.0	5.0	1.3416924476623535	1.2322887182235718
1.0	98630000.0	98640000.0	0.0	1.5725715160369873	1.3423163890838623
1.0	98670000.0	98680000.0	1.0	1.3521013259887695	1.2373182773590088
1.0	98790000.0	98800000.0	2.0	0.9963017702102661	1.024961233139038
1.0	98820000.0	98830000.0	0.0	1.1327320337295532	1.1144696474075317
1.0	98860000.0	98870000.0	0.0	1.0426714420318604	1.056583285331726
1.0	98920000.0	98930000.0	4.0	0.8878948092460632	0.949424147605896
1.0	98930000.0	98940000.0	1.0	0.9479849934577942	0.992283821105957
1.0	99030000.0	99040000.0	2.0	1.2917722463607788	1.2060295343399048
1.0	99090000.0	99100000.0	2.0	1.4737017154693604	1.2984697818756104
1.0	99200000.0	99210000.0	1.0	1.1255460977554321	1.108167290687561
1.0	99230000.0	99240000.0	1.0	1.2344675064086914	1.1731981039047241
1.0	99460000.0	99470000.0	0.0	1.7751896381378174	1.4244821071624756
1.0	99510000.0	99520000.0	3.0	1.795702576637268	1.4321540594100952
1.0	99520000.0	99530000.0	2.0	1.8514912128448486	1.4516714811325073
1.0	99560000.0	99570000.0	2.0	1.3711878061294556	1.2477178573608398
1.0	99580000.0	99590000.0	2.0	1.522077202796936	1.3205736875534058
1.0	99590000.0	99600000.0	1.0	1.528425931930542	1.3235926628112793
1.0	99680000.0	99690000.0	1.0	1.3742642402648926	1.2488429546356201
1.0	99700000.0	99710000.0	0.0	1.368103265762329	1.2463499307632446
1.0	99830000.0	99840000.0	1.0	1.1415941715240479	1.1192748546600342
1.0	99850000.0	99860000.0	0.0	0.9712486267089844	1.0081896781921387
1.0	99960000.0	99970000.0	0.0	0.8133155107498169	0.891451358795166
1.0	100010000.0	100020000.0	1.0	0.6988615393638611	0.7979991436004639
1.0	100030000.0	100040000.0	0.0	0.7069997191429138	0.8049356341362
1.0	100100000.0	100110000.0	0.0	0.8723894953727722	0.935773491859436
1.0	100140000.0	100150000.0	4.0	0.6949007511138916	0.7943891286849976
1.0	100150000.0	100160000.0	2.0	0.7673488855361938	0.8544588088989258
1.0	100170000.0	100180000.0	3.0	0.6938213109970093	0.7933111190795898
1.0	100230000.0	100240000.0	0.0	0.8559093475341797	0.9232556223869324
1.0	100290000.0	100300000.0	0.0	0.8190029263496399	0.8959488868713379
1.0	100330000.0	100340000.0	0.0	0.6980764269828796	0.7967872619628906
1.0	100420000.0	100430000.0	1.0	0.7385075092315674	0.8312562704086304
1.0	100440000.0	100450000.0	1.0	0.6435092687606812	0.7494968175888062
1.0	100500000.0	100510000.0	1.0	0.8685385584831238	1.06768798828125
1.0	100510000.0	100520000.0	0.0	0.6255106329917908	0.7334948778152466
1.0	100560000.0	100570000.0	0.0	0.5709127187728882	0.6383833885192871
1.0	100590000.0	100600000.0	1.0	0.6166797280311584	0.7631015777587891
1.0	100710000.0	100720000.0	0.0	0.691186785697937	0.8184931874275208
1.0	100750000.0	100760000.0	2.0	0.6312981843948364	0.7386077642440796
1.0	100780000.0	100790000.0	1.0	0.8311602473258972	0.9053901433944702
1.0	100830000.0	100840000.0	1.0	0.7265292406082153	0.8211225271224976
1.0	100860000.0	100870000.0	1.0	0.7217556238174438	0.8169324994087219
1.0	100880000.0	100890000.0	0.0	0.7421931624412537	0.8340795636177063
1.0	100890000.0	100900000.0	0.0	0.7100685238838196	0.8072776794433594
1.0	100920000.0	100930000.0	2.0	0.6184413433074951	0.7266360521316528
1.0	100990000.0	101000000.0	0.0	0.8638597726821899	0.9298025369644165
1.0	101020000.0	101030000.0	0.0	1.1716755628585815	1.138035774230957
1.0	101080000.0	101090000.0	1.0	0.9430505633354187	0.9879881143569946
1.0	101090000.0	101100000.0	1.0	0.8986040949821472	0.9556890726089478
1.0	101100000.0	101110000.0	2.0	0.894694983959198	0.9528114199638367
1.0	101130000.0	101140000.0	0.0	1.1111605167388916	1.098738670349121
1.0	101240000.0	101250000.0	2.0	1.0271408557891846	1.0467208623886108
1.0	101260000.0	101270000.0	1.0	0.9293877482414246	0.9784559011459351
1.0	101340000.0	101350000.0	0.0	0.700483500957489	0.7988942265510559
1.0	101390000.0	101400000.0	4.0	0.656678318977356	0.7611162066459656
1.0	101480000.0	101490000.0	0.0	0.8931422233581543	0.9497896432876587
1.0	101600000.0	101610000.0	2.0	1.1584722995758057	1.1271295547485352
1.0	101910000.0	101920000.0	1.0	1.5895485877990723	1.3504709005355835
1.0	102090000.0	102100000.0	2.0	1.5244648456573486	1.3212409019470215
1.0	102100000.0	102110000.0	2.0	1.5760339498519897	1.3443952798843384
1.0	102110000.0	102120000.0	0.0	1.6774251461029053	1.387115716934204
1.0	102140000.0	102150000.0	1.0	1.8076858520507812	1.436191439628601
1.0	102280000.0	102290000.0	4.0	1.9962241649627686	1.4985496997833252
1.0	102310000.0	102320000.0	2.0	2.061599016189575	1.5189108848571777
1.0	102330000.0	102340000.0	4.0	1.9684423208236694	1.490445852279663
1.0	102360000.0	102370000.0	1.0	2.108830690383911	1.5324710607528687
1.0	102370000.0	102380000.0	3.0	2.10237979888916	1.5306609869003296
1.0	102420000.0	102430000.0	0.0	2.252657651901245	1.5712915658950806
1.0	102490000.0	102500000.0	1.0	2.352954864501953	1.596606969833374
1.0	102570000.0	102580000.0	3.0	2.0680527687072754	1.5215423107147217
1.0	102600000.0	102610000.0	2.0	1.8604180812835693	1.456113576889038
1.0	102620000.0	102630000.0	2.0	1.8206945657730103	1.4420056343078613
1.0	102670000.0	102680000.0	1.0	1.9343500137329102	1.480366826057434
1.0	102700000.0	102710000.0	1.0	1.878288984298706	1.4610872268676758
1.0	102710000.0	102720000.0	1.0	1.9095960855484009	1.4715864658355713
1.0	102720000.0	102730000.0	2.0	1.7565879821777344	1.4176723957061768
1.0	102840000.0	102850000.0	1.0	2.163321018218994	1.5483824014663696
1.0	102850000.0	102860000.0	5.0	1.9939018487930298	1.4988902807235718
1.0	102890000.0	102900000.0	0.0	2.0485050678253174	1.5151833295822144
1.0	102910000.0	102920000.0	1.0	1.919370412826538	1.4740355014801025
1.0	102930000.0	102940000.0	2.0	2.186190366744995	1.5539300441741943
1.0	103080000.0	103090000.0	1.0	2.3396968841552734	1.5934793949127197
1.0	103120000.0	103130000.0	3.0	2.076242685317993	1.5231188535690308
1.0	103220000.0	103230000.0	1.0	2.0133779048919678	1.5044848918914795
1.0	103230000.0	103240000.0	4.0	1.9465663433074951	1.4838385581970215
1.0	103350000.0	103360000.0	0.0	1.3293688297271729	1.2255947589874268
1.0	103430000.0	103440000.0	1.0	1.4354007244110107	1.2795547246932983
1.0	103580000.0	103590000.0	3.0	1.6691970825195312	1.3843275308609009
1.0	103620000.0	103630000.0	1.0	1.8107372522354126	1.4376920461654663
1.0	103630000.0	103640000.0	4.0	1.6641696691513062	1.382108449935913
1.0	103650000.0	103660000.0	0.0	1.7049068212509155	1.3984453678131104
1.0	103660000.0	103670000.0	1.0	1.6015790700912476	1.3554508686065674
1.0	103700000.0	103710000.0	4.0	1.3999578952789307	1.2632497549057007
1.0	103720000.0	103730000.0	0.0	1.256039023399353	1.1864290237426758
1.0	103730000.0	103740000.0	0.0	1.362158179283142	1.243557333946228
1.0	103750000.0	103760000.0	2.0	1.1291258335113525	1.1128040552139282
1.0	103760000.0	103770000.0	2.0	1.1302531957626343	1.1136720180511475
1.0	104020000.0	104030000.0	1.0	1.2179441452026367	1.16481614112854
1.0	104100000.0	104110000.0	0.0	1.2871683835983276	1.2027018070220947
1.0	104110000.0	104120000.0	3.0	1.227739691734314	1.170066475868225
1.0	104330000.0	104340000.0	1.0	2.248983383178711	1.570376992225647
1.0	104450000.0	104460000.0	6.0	2.8406128883361816	1.6994129419326782
1.0	104520000.0	104530000.0	4.0	2.7435741424560547	1.6806882619857788
1.0	104570000.0	104580000.0	2.0	2.5496017932891846	1.6411221027374268
1.0	104620000.0	104630000.0	4.0	2.696289539337158	1.6713428497314453
1.0	104630000.0	104640000.0	4.0	2.6681809425354004	1.6660044193267822
1.0	104640000.0	104650000.0	3.0	2.545907974243164	1.640420913696289
1.0	104750000.0	104760000.0	1.0	2.321673631668091	1.5894224643707275
1.0	104810000.0	104820000.0	1.0	2.515202283859253	1.6339397430419922
1.0	104850000.0	104860000.0	0.0	2.3450794219970703	1.5949536561965942
1.0	104900000.0	104910000.0	4.0	2.2230403423309326	1.564437985420227
1.0	104940000.0	104950000.0	1.0	2.375715970993042	1.6022355556488037
1.0	105030000.0	105040000.0	3.0	2.7377490997314453	1.6793371438980103
1.0	105070000.0	105080000.0	7.0	2.689972400665283	1.6701303720474243
1.0	105140000.0	105150000.0	1.0	2.5468850135803223	1.641016960144043
1.0	105160000.0	105170000.0	3.0	2.3895020484924316	1.6057847738265991
1.0	105170000.0	105180000.0	4.0	2.290409803390503	1.5817772150039673
1.0	105220000.0	105230000.0	0.0	2.0813915729522705	1.5247080326080322
1.0	105250000.0	105260000.0	2.0	2.1900272369384766	1.5554758310317993
1.0	105320000.0	105330000.0	2.0	2.0372397899627686	1.511867880821228
1.0	105340000.0	105350000.0	2.0	2.0833144187927246	1.5258712768554688
1.0	105380000.0	105390000.0	0.0	2.0265965461730957	1.508575677871704
1.0	105420000.0	105430000.0	3.0	2.013786554336548	1.5052988529205322
1.0	105460000.0	105470000.0	2.0	1.9905952215194702	1.4977786540985107
[truncated: 47,553 more rows]
