# Supplementary material for: Genome-wide mapping of somatic mutation rates uncovers drivers of cancer
Source: Nat Biotechnol. 2022 Jun 20;40(11):1634–43. doi: 10.1038/s41587-022-01353-8 (PMC9646522; doi:10.1038/s41587-022-01353-8)
Supplement: Supplementary file 4 — Regions and model predictions for each fold of each cancer for which a deep learning model was trained. Regions that were filtered are also listed along with their respective model predictions. [file 41587_2022_1353_MOESM4_ESM.zip › kfold_results/Sarcoma_tumors/fold_4.txt]

CHROM	START	END	Y_TRUE	Y_PRED	STD
1.0	890000.0	900000.0	0.0	1.0632264614105225	1.1361860036849976
1.0	980000.0	990000.0	3.0	0.8812994956970215	0.9121922254562378
1.0	1000000.0	1010000.0	1.0	1.1404683589935303	1.0977210998535156
1.0	1010000.0	1020000.0	3.0	0.9490227699279785	0.9660355448722839
1.0	1030000.0	1040000.0	0.0	1.1456191539764404	1.1027719974517822
1.0	1090000.0	1100000.0	0.0	1.1454017162322998	1.1305164098739624
1.0	1120000.0	1130000.0	3.0	1.170722246170044	1.118452787399292
1.0	1150000.0	1160000.0	0.0	0.9847359657287598	0.995293915271759
1.0	1260000.0	1270000.0	3.0	0.9182329177856445	0.9836257100105286
1.0	1270000.0	1280000.0	3.0	1.0203635692596436	1.0199825763702393
1.0	1290000.0	1300000.0	0.0	1.3358644247055054	1.2333385944366455
1.0	1300000.0	1310000.0	1.0	1.097346544265747	1.0712624788284302
1.0	1350000.0	1360000.0	1.0	1.1522607803344727	1.1064684391021729
1.0	1470000.0	1480000.0	2.0	0.6796802282333374	0.7426443099975586
1.0	1480000.0	1490000.0	0.0	0.6619578003883362	0.7300716638565063
1.0	1500000.0	1510000.0	0.0	0.7627183198928833	0.8392577171325684
1.0	1530000.0	1540000.0	0.0	0.9397122263908386	0.9533783793449402
1.0	1680000.0	1690000.0	1.0	0.6268729567527771	0.6957501173019409
1.0	1710000.0	1720000.0	0.0	0.6218938231468201	0.6908077597618103
1.0	1740000.0	1750000.0	0.0	0.6235696077346802	0.6930395364761353
1.0	1770000.0	1780000.0	0.0	0.6358016729354858	0.7050027847290039
1.0	1800000.0	1810000.0	1.0	0.6399854421615601	0.7101044058799744
1.0	1860000.0	1870000.0	0.0	0.9883257746696472	0.9898796081542969
1.0	1910000.0	1920000.0	1.0	1.2727805376052856	1.1774380207061768
1.0	1980000.0	1990000.0	2.0	1.1359889507293701	1.169808030128479
1.0	2050000.0	2060000.0	3.0	0.9890527725219727	0.9927007555961609
1.0	2080000.0	2090000.0	0.0	1.032378077507019	1.0228960514068604
1.0	2260000.0	2270000.0	4.0	1.0731488466262817	1.0546019077301025
1.0	2270000.0	2280000.0	5.0	1.2314152717590332	1.158983588218689
1.0	2280000.0	2290000.0	1.0	1.2465407848358154	1.1694507598876953
1.0	2300000.0	2310000.0	0.0	1.09835946559906	1.072500467300415
1.0	2320000.0	2330000.0	2.0	1.2740733623504639	1.2428665161132812
1.0	2340000.0	2350000.0	0.0	1.3191843032836914	1.2521889209747314
1.0	2360000.0	2370000.0	0.0	1.4886882305145264	1.3033511638641357
1.0	2380000.0	2390000.0	0.0	1.3312413692474365	1.2117465734481812
1.0	2520000.0	2530000.0	0.0	1.0869157314300537	1.061812162399292
1.0	2550000.0	2560000.0	0.0	1.187773585319519	1.1235570907592773
1.0	2570000.0	2580000.0	2.0	0.9198362231254578	0.9646455645561218
1.0	2850000.0	2860000.0	1.0	2.1066477298736572	1.5794130563735962
1.0	2910000.0	2920000.0	6.0	1.7632884979248047	1.4346355199813843
1.0	2930000.0	2940000.0	1.0	1.9965734481811523	1.5354511737823486
1.0	3090000.0	3100000.0	1.0	1.3537691831588745	1.2283885478973389
1.0	3120000.0	3130000.0	1.0	1.3596515655517578	1.232832431793213
1.0	3130000.0	3140000.0	0.0	1.3715379238128662	1.2434885501861572
1.0	3150000.0	3160000.0	2.0	1.7360219955444336	1.4206377267837524
1.0	3160000.0	3170000.0	2.0	1.6802362203598022	1.3965526819229126
1.0	3170000.0	3180000.0	1.0	1.6478691101074219	1.3838424682617188
1.0	3200000.0	3210000.0	4.0	1.6120264530181885	1.3619790077209473
1.0	3220000.0	3230000.0	1.0	1.4640806913375854	1.2894774675369263
1.0	3270000.0	3280000.0	1.0	1.5246460437774658	1.3190360069274902
1.0	3280000.0	3290000.0	0.0	1.502561330795288	1.3123224973678589
1.0	3350000.0	3360000.0	2.0	1.660559058189392	1.3852821588516235
1.0	3470000.0	3480000.0	1.0	1.190549612045288	1.1330454349517822
1.0	3500000.0	3510000.0	1.0	1.1816266775131226	1.1257387399673462
1.0	3530000.0	3540000.0	0.0	1.036655068397522	1.0273994207382202
1.0	3580000.0	3590000.0	0.0	1.1432297229766846	1.1007664203643799
1.0	3630000.0	3640000.0	1.0	1.0389748811721802	1.0287864208221436
1.0	3650000.0	3660000.0	0.0	0.8411043882369995	0.882851779460907
1.0	3690000.0	3700000.0	0.0	0.8651130795478821	0.9019260406494141
1.0	3780000.0	3790000.0	0.0	0.7450723648071289	0.8006949424743652
1.0	3810000.0	3820000.0	0.0	0.7549022436141968	1.0397026538848877
1.0	4130000.0	4140000.0	4.0	1.8071253299713135	1.4555301666259766
1.0	4200000.0	4210000.0	3.0	1.9576019048690796	1.5207754373550415
1.0	4280000.0	4290000.0	0.0	1.9622175693511963	1.5203754901885986
1.0	4290000.0	4300000.0	2.0	1.9718786478042603	1.5246132612228394
1.0	4490000.0	4500000.0	2.0	2.3121938705444336	1.6534092426300049
1.0	4620000.0	4630000.0	4.0	2.5784218311309814	1.7381311655044556
1.0	4650000.0	4660000.0	0.0	2.5525286197662354	1.7309916019439697
1.0	4680000.0	4690000.0	2.0	2.471689462661743	1.7055091857910156
1.0	4700000.0	4710000.0	2.0	2.2567453384399414	1.6326055526733398
1.0	4720000.0	4730000.0	3.0	2.0379977226257324	1.5508372783660889
1.0	4730000.0	4740000.0	1.0	2.2513351440429688	1.6306737661361694
1.0	4760000.0	4770000.0	1.0	1.9714758396148682	1.5248337984085083
1.0	4800000.0	4810000.0	3.0	1.8054587841033936	1.451568603515625
1.0	4870000.0	4880000.0	2.0	1.938269853591919	1.5093743801116943
1.0	4900000.0	4910000.0	0.0	2.016228199005127	1.5416581630706787
1.0	4910000.0	4920000.0	5.0	1.9811906814575195	1.5290107727050781
1.0	4930000.0	4940000.0	1.0	2.0949347019195557	1.5732895135879517
1.0	5130000.0	5140000.0	2.0	2.3810760974884033	1.675811529159546
1.0	5150000.0	5160000.0	2.0	2.5194592475891113	1.719900131225586
1.0	5170000.0	5180000.0	0.0	2.0895705223083496	1.5811430215835571
1.0	5190000.0	5200000.0	5.0	2.300902843475342	1.6495689153671265
1.0	5200000.0	5210000.0	2.0	2.475959062576294	1.708086609840393
1.0	5370000.0	5380000.0	2.0	2.2810561656951904	1.6418354511260986
1.0	5380000.0	5390000.0	2.0	2.3327271938323975	1.6586558818817139
1.0	5520000.0	5530000.0	1.0	2.0092411041259766	1.5398571491241455
1.0	5600000.0	5610000.0	0.0	1.8922109603881836	1.4897172451019287
1.0	5630000.0	5640000.0	2.0	1.9216324090957642	1.5029642581939697
1.0	5720000.0	5730000.0	1.0	1.9486526250839233	1.5157119035720825
1.0	5730000.0	5740000.0	4.0	1.9360506534576416	1.5169225931167603
1.0	5750000.0	5760000.0	1.0	1.599006175994873	1.3547636270523071
1.0	5820000.0	5830000.0	2.0	1.6516109704971313	1.3792423009872437
1.0	5840000.0	5850000.0	3.0	1.6010465621948242	1.3553040027618408
1.0	5850000.0	5860000.0	0.0	1.7672075033187866	1.4358279705047607
1.0	5860000.0	5870000.0	2.0	1.6182262897491455	1.3635518550872803
1.0	5870000.0	5880000.0	1.0	1.7956558465957642	1.447718858718872
1.0	5880000.0	5890000.0	1.0	1.5185134410858154	1.318155288696289
1.0	5950000.0	5960000.0	1.0	1.174149513244629	1.1255366802215576
1.0	5960000.0	5970000.0	1.0	1.1625701189041138	1.1199471950531006
1.0	5970000.0	5980000.0	1.0	1.287791132926941	1.1996610164642334
1.0	6010000.0	6020000.0	1.0	1.0630618333816528	1.0529024600982666
1.0	6020000.0	6030000.0	1.0	1.0871024131774902	1.0672014951705933
1.0	6360000.0	6370000.0	0.0	0.6727107763290405	0.7362722158432007
1.0	6380000.0	6390000.0	0.0	0.6253896951675415	0.6948150396347046
1.0	6390000.0	6400000.0	0.0	0.6892048120498657	0.7503764033317566
1.0	6410000.0	6420000.0	0.0	0.724614143371582	0.7828692197799683
1.0	6510000.0	6520000.0	1.0	0.854129433631897	0.8877140879631042
1.0	6600000.0	6610000.0	0.0	0.6363364458084106	0.707838237285614
1.0	6650000.0	6660000.0	1.0	0.6269510984420776	0.6978557705879211
1.0	6670000.0	6680000.0	0.0	1.1067484617233276	1.157235860824585
1.0	6680000.0	6690000.0	1.0	0.7288009524345398	0.9660617709159851
1.0	6800000.0	6810000.0	0.0	0.8394848108291626	0.8752776384353638
1.0	6810000.0	6820000.0	0.0	0.9472864270210266	0.9593636393547058
1.0	6820000.0	6830000.0	1.0	0.9024426341056824	0.9244786500930786
1.0	6900000.0	6910000.0	1.0	0.6084529757499695	0.6785362958908081
1.0	6910000.0	6920000.0	0.0	0.6253868937492371	0.6957885026931763
1.0	6920000.0	6930000.0	0.0	0.6973224878311157	0.7593764066696167
1.0	7000000.0	7010000.0	2.0	0.9321209788322449	0.9482391476631165
1.0	7040000.0	7050000.0	0.0	1.0109479427337646	1.0069267749786377
1.0	7110000.0	7120000.0	0.0	1.317652940750122	1.2034858465194702
1.0	7150000.0	7160000.0	0.0	1.304421305656433	1.2011823654174805
1.0	7270000.0	7280000.0	1.0	1.4267578125	1.2675563097000122
1.0	7300000.0	7310000.0	3.0	1.2308671474456787	1.158081293106079
1.0	7310000.0	7320000.0	2.0	1.2025210857391357	1.1394174098968506
1.0	7370000.0	7380000.0	0.0	1.1167734861373901	1.0827264785766602
1.0	7380000.0	7390000.0	0.0	1.312423586845398	1.20011568069458
1.0	7390000.0	7400000.0	1.0	1.119503378868103	1.0852667093276978
1.0	7480000.0	7490000.0	2.0	1.0291706323623657	1.0202257633209229
1.0	7570000.0	7580000.0	1.0	1.1172070503234863	1.081948161125183
1.0	7610000.0	7620000.0	1.0	0.9497183561325073	0.9643151164054871
1.0	7680000.0	7690000.0	2.0	1.0862239599227905	1.0606863498687744
1.0	7690000.0	7700000.0	0.0	1.19954514503479	1.1361515522003174
1.0	7730000.0	7740000.0	0.0	1.1209115982055664	1.0845069885253906
1.0	7750000.0	7760000.0	1.0	1.0854133367538452	1.0601643323898315
1.0	7770000.0	7780000.0	2.0	1.0483506917953491	1.0342909097671509
1.0	7780000.0	7790000.0	3.0	1.0069217681884766	1.005574107170105
1.0	7930000.0	7940000.0	2.0	1.2463719844818115	1.162402629852295
1.0	7950000.0	7960000.0	1.0	1.2215121984481812	1.1520421504974365
1.0	8040000.0	8050000.0	0.0	0.8751422762870789	0.9096223711967468
1.0	8050000.0	8060000.0	2.0	0.9203408360481262	0.9433636665344238
1.0	8070000.0	8080000.0	0.0	0.8280099034309387	0.8724495768547058
1.0	8100000.0	8110000.0	1.0	1.0825414657592773	1.0581610202789307
1.0	8150000.0	8160000.0	0.0	1.10396146774292	1.0711158514022827
1.0	8200000.0	8210000.0	1.0	1.0316970348358154	1.022745966911316
1.0	8230000.0	8240000.0	0.0	1.1080591678619385	1.0764929056167603
1.0	8270000.0	8280000.0	1.0	1.0121972560882568	1.009216070175171
1.0	8280000.0	8290000.0	1.0	1.1530568599700928	1.1065185070037842
1.0	8360000.0	8370000.0	1.0	0.9097468256950378	0.9335744976997375
1.0	8400000.0	8410000.0	2.0	0.7922183275222778	0.8385015726089478
1.0	8430000.0	8440000.0	0.0	0.7669569253921509	0.8184911608695984
1.0	8490000.0	8500000.0	0.0	0.6376677751541138	0.7063252329826355
1.0	8500000.0	8510000.0	0.0	0.6399180293083191	0.7089518308639526
1.0	8510000.0	8520000.0	0.0	0.6011572480201721	0.6714417934417725
1.0	8540000.0	8550000.0	0.0	0.6014475226402283	0.6641425490379333
1.0	8550000.0	8560000.0	0.0	0.6253095865249634	0.6953631639480591
1.0	8680000.0	8690000.0	0.0	0.7156912684440613	0.7753304243087769
1.0	8700000.0	8710000.0	0.0	0.7131090760231018	0.7734584808349609
1.0	8710000.0	8720000.0	2.0	0.6149636507034302	0.6734363436698914
1.0	8860000.0	8870000.0	0.0	0.629284679889679	0.6983467936515808
1.0	8880000.0	8890000.0	1.0	0.8169644474983215	0.8569586873054504
1.0	8940000.0	8950000.0	0.0	0.849263072013855	0.8852922320365906
1.0	8960000.0	8970000.0	0.0	0.7904282808303833	0.8387842178344727
1.0	9030000.0	9040000.0	0.0	0.9004569053649902	0.9240888357162476
1.0	9060000.0	9070000.0	1.0	0.9552900195121765	0.9650865793228149
1.0	9100000.0	9110000.0	0.0	0.8507331609725952	0.887150764465332
1.0	9180000.0	9190000.0	0.0	0.8162580728530884	0.9008901715278625
1.0	9290000.0	9300000.0	1.0	1.0317436456680298	1.1213701963424683
1.0	9370000.0	9380000.0	0.0	0.7595062851905823	0.8135007619857788
1.0	9380000.0	9390000.0	1.0	0.746891975402832	0.8026280403137207
1.0	9390000.0	9400000.0	2.0	0.7734025120735168	0.8246504068374634
1.0	9550000.0	9560000.0	4.0	0.9044991731643677	0.9280464053153992
1.0	9650000.0	9660000.0	0.0	0.7905892729759216	0.8406769037246704
1.0	9690000.0	9700000.0	1.0	0.9710233807563782	0.9785477519035339
1.0	9740000.0	9750000.0	2.0	0.9006145596504211	0.9237629771232605
1.0	9760000.0	9770000.0	1.0	0.924333930015564	0.9466471672058105
1.0	9830000.0	9840000.0	2.0	0.797169029712677	0.8452269434928894
1.0	9840000.0	9850000.0	1.0	0.8226221203804016	0.866110622882843
1.0	9930000.0	9940000.0	1.0	0.8326494097709656	0.8750532865524292
1.0	9960000.0	9970000.0	0.0	0.9089010953903198	0.9342918395996094
1.0	9980000.0	9990000.0	0.0	0.8873804807662964	0.9162794947624207
1.0	10030000.0	10040000.0	2.0	0.6615303158760071	0.7293369770050049
1.0	10120000.0	10130000.0	0.0	0.6319105625152588	0.6999210119247437
1.0	10150000.0	10160000.0	0.0	0.6397254467010498	0.709386944770813
1.0	10180000.0	10190000.0	0.0	0.6216515302658081	0.6929847002029419
1.0	10220000.0	10230000.0	0.0	0.6725643873214722	0.7387657761573792
1.0	10260000.0	10270000.0	0.0	0.9851670265197754	0.9881882667541504
1.0	10310000.0	10320000.0	0.0	0.8029342889785767	0.8504791259765625
1.0	10340000.0	10350000.0	4.0	0.6095813512802124	0.6633939743041992
1.0	10420000.0	10430000.0	1.0	0.6665916442871094	0.737176239490509
1.0	10440000.0	10450000.0	1.0	0.7189098000526428	0.7812451720237732
1.0	10480000.0	10490000.0	0.0	0.7690636515617371	0.8188983798027039
1.0	10590000.0	10600000.0	0.0	0.6279586553573608	0.6962946653366089
1.0	10620000.0	10630000.0	0.0	0.7298787236213684	0.7846065163612366
1.0	10710000.0	10720000.0	2.0	0.9077973365783691	0.9328575134277344
1.0	10840000.0	10850000.0	0.0	1.2354967594146729	1.162766456604004
1.0	10860000.0	10870000.0	0.0	1.3721692562103271	1.2395747900009155
1.0	10870000.0	10880000.0	1.0	1.3740750551223755	1.2401084899902344
1.0	10890000.0	10900000.0	0.0	1.396554708480835	1.2534016370773315
1.0	10920000.0	10930000.0	1.0	1.2085821628570557	1.1449588537216187
1.0	10950000.0	10960000.0	1.0	1.4253476858139038	1.2684695720672607
1.0	10960000.0	10970000.0	0.0	1.4949438571929932	1.304309368133545
1.0	10990000.0	11000000.0	2.0	1.5059423446655273	1.3080768585205078
1.0	11050000.0	11060000.0	3.0	1.1991523504257202	1.136987328529358
1.0	11160000.0	11170000.0	0.0	0.9162176847457886	0.9422991871833801
1.0	11240000.0	11250000.0	0.0	0.6868072748184204	0.7557589411735535
1.0	11300000.0	11310000.0	0.0	0.7790343761444092	0.8333505392074585
1.0	11370000.0	11380000.0	2.0	0.9059780836105347	0.9297639727592468
1.0	11390000.0	11400000.0	1.0	1.1108243465423584	1.0776922702789307
1.0	11460000.0	11470000.0	0.0	1.736328125	1.4200605154037476
1.0	11520000.0	11530000.0	2.0	1.6834344863891602	1.3967037200927734
1.0	11530000.0	11540000.0	3.0	1.652420997619629	1.3817813396453857
1.0	11550000.0	11560000.0	1.0	1.8303382396697998	1.4636411666870117
1.0	11560000.0	11570000.0	4.0	1.8634033203125	1.4783194065093994
1.0	11570000.0	11580000.0	1.0	2.0825042724609375	1.5683139562606812
1.0	11650000.0	11660000.0	1.0	1.7872936725616455	1.4440689086914062
1.0	11710000.0	11720000.0	0.0	1.133196473121643	1.103039026260376
1.0	11780000.0	11790000.0	1.0	0.9280011057853699	0.9483568072319031
1.0	11830000.0	11840000.0	1.0	0.9316228032112122	0.9471734166145325
1.0	11860000.0	11870000.0	4.0	0.9292194247245789	1.1377674341201782
1.0	11980000.0	11990000.0	3.0	0.700056791305542	0.7620115876197815
1.0	12000000.0	12010000.0	0.0	0.8116486668586731	0.8582674264907837
1.0	12010000.0	12020000.0	2.0	0.7285448908805847	0.7897199392318726
1.0	12050000.0	12060000.0	0.0	0.8573654890060425	0.896099865436554
1.0	12060000.0	12070000.0	3.0	0.709062933921814	0.7735147476196289
1.0	12230000.0	12240000.0	2.0	0.6804642677307129	0.7452419400215149
1.0	12240000.0	12250000.0	0.0	0.8949364423751831	0.9211495518684387
1.0	12250000.0	12260000.0	1.0	0.803816020488739	0.8485261797904968
1.0	12280000.0	12290000.0	2.0	0.9670698046684265	0.9744895696640015
1.0	12300000.0	12310000.0	1.0	0.7278193235397339	0.7880703210830688
1.0	12310000.0	12320000.0	1.0	0.744702160358429	0.8029153943061829
1.0	12320000.0	12330000.0	0.0	0.7305175065994263	0.793300986289978
1.0	12340000.0	12350000.0	1.0	0.7178087830543518	0.7801416516304016
1.0	12350000.0	12360000.0	0.0	0.7349554300308228	0.7950448989868164
1.0	12460000.0	12470000.0	0.0	0.685939610004425	0.7510694861412048
1.0	12470000.0	12480000.0	0.0	0.6301506161689758	0.7012314796447754
1.0	12500000.0	12510000.0	0.0	0.6896384954452515	0.7525538206100464
1.0	12510000.0	12520000.0	0.0	0.6713880300521851	0.736884355545044
1.0	12580000.0	12590000.0	2.0	0.8557881116867065	0.8889122009277344
1.0	12590000.0	12600000.0	0.0	0.9435081481933594	0.9583500623703003
1.0	12600000.0	12610000.0	0.0	0.8458367586135864	0.88257896900177
1.0	12640000.0	12650000.0	0.0	0.8710891008377075	0.9042341113090515
1.0	12710000.0	12720000.0	0.0	1.1078155040740967	1.0756819248199463
1.0	12740000.0	12750000.0	1.0	1.1789734363555908	1.1209758520126343
1.0	13810000.0	13820000.0	3.0	1.2412736415863037	1.1582226753234863
1.0	13820000.0	13830000.0	1.0	1.3253779411315918	1.2099769115447998
1.0	13850000.0	13860000.0	3.0	1.3465559482574463	1.2190024852752686
1.0	13920000.0	13930000.0	0.0	1.0229823589324951	1.0186264514923096
1.0	13930000.0	13940000.0	4.0	0.8031360507011414	0.8501628041267395
1.0	13970000.0	13980000.0	1.0	1.1442162990570068	1.0978760719299316
1.0	14000000.0	14010000.0	1.0	1.2173012495040894	1.145194172859192
1.0	14020000.0	14030000.0	2.0	0.941078782081604	0.9676902890205383
1.0	14100000.0	14110000.0	4.0	0.6483197808265686	0.7183278799057007
1.0	14300000.0	14310000.0	1.0	1.1177409887313843	1.082165002822876
1.0	14590000.0	14600000.0	1.0	1.3140987157821655	1.202986717224121
1.0	14660000.0	14670000.0	2.0	1.2316091060638428	1.1598246097564697
1.0	14740000.0	14750000.0	1.0	1.2750896215438843	1.1798269748687744
1.0	14770000.0	14780000.0	1.0	1.278594732284546	1.1802388429641724
1.0	14850000.0	14860000.0	1.0	1.080771565437317	1.056100606918335
1.0	14880000.0	14890000.0	0.0	1.0608636140823364	1.0422416925430298
1.0	15100000.0	15110000.0	0.0	0.8412960171699524	0.876846432685852
1.0	15150000.0	15160000.0	1.0	0.8308954238891602	0.8682664036750793
1.0	15160000.0	15170000.0	0.0	0.916613757610321	0.9368097186088562
1.0	15330000.0	15340000.0	0.0	0.802780032157898	0.8497964143753052
1.0	15340000.0	15350000.0	2.0	0.7977906465530396	0.8438056707382202
1.0	15350000.0	15360000.0	0.0	0.7478238940238953	0.804729163646698
1.0	15370000.0	15380000.0	1.0	0.7385722398757935	0.7962521314620972
1.0	15410000.0	15420000.0	1.0	0.8291882276535034	0.8682158589363098
1.0	15420000.0	15430000.0	1.0	0.9222444295883179	0.9402551651000977
1.0	15460000.0	15470000.0	2.0	0.9789661169052124	0.9823967814445496
1.0	15470000.0	15480000.0	0.0	0.8061033487319946	0.8686100244522095
1.0	15490000.0	15500000.0	0.0	0.8498827219009399	0.8854349255561829
1.0	15610000.0	15620000.0	0.0	1.0050650835037231	1.0023984909057617
1.0	15800000.0	15810000.0	2.0	0.877393364906311	0.9079729318618774
1.0	15810000.0	15820000.0	2.0	0.7782359719276428	0.8300814628601074
1.0	15820000.0	15830000.0	1.0	0.7836675643920898	0.8345732688903809
1.0	15830000.0	15840000.0	1.0	0.7848846316337585	0.8353974223136902
1.0	15850000.0	15860000.0	0.0	0.9174904823303223	1.0349328517913818
1.0	16030000.0	16040000.0	0.0	0.8488349914550781	0.8871046304702759
1.0	16050000.0	16060000.0	0.0	0.7461972832679749	0.8030441403388977
1.0	16060000.0	16070000.0	1.0	0.8211166262626648	0.8633334040641785
1.0	16070000.0	16080000.0	2.0	0.8666753768920898	0.8986573219299316
1.0	16080000.0	16090000.0	2.0	0.8181549906730652	1.0554711818695068
1.0	16220000.0	16230000.0	1.0	0.6197476387023926	0.6904144287109375
1.0	16230000.0	16240000.0	0.0	0.6178901791572571	0.6881158947944641
1.0	16270000.0	16280000.0	1.0	0.6811302304267883	0.7438209652900696
1.0	16280000.0	16290000.0	1.0	0.6328167915344238	0.7030786275863647
1.0	16290000.0	16300000.0	1.0	0.6087566018104553	0.6628914475440979
1.0	16310000.0	16320000.0	0.0	0.8525532484054565	0.8866672515869141
1.0	16320000.0	16330000.0	0.0	0.88134765625	0.9098785519599915
1.0	16330000.0	16340000.0	1.0	0.8545190691947937	0.8879401087760925
1.0	16440000.0	16450000.0	0.0	0.9063081741333008	0.9305717349052429
1.0	16620000.0	16630000.0	0.0	0.6413894295692444	0.7108596563339233
1.0	16670000.0	16680000.0	0.0	0.7631043791770935	1.029978632926941
1.0	16700000.0	16710000.0	1.0	0.598177969455719	0.663009524345398
1.0	16730000.0	16740000.0	0.0	0.8715208172798157	0.901392936706543
1.0	16790000.0	16800000.0	0.0	0.6363621950149536	0.706903338432312
1.0	17250000.0	17260000.0	3.0	0.7799851298332214	0.829510509967804
1.0	17400000.0	17410000.0	0.0	1.2169244289398193	1.1450275182724
1.0	17430000.0	17440000.0	0.0	1.1181358098983765	1.0841902494430542
1.0	17440000.0	17450000.0	2.0	1.149041771888733	1.105812907218933
1.0	17480000.0	17490000.0	3.0	1.3174775838851929	1.2035640478134155
1.0	17490000.0	17500000.0	0.0	1.3861123323440552	1.2439838647842407
1.0	17500000.0	17510000.0	1.0	1.3475234508514404	1.2198927402496338
1.0	17570000.0	17580000.0	1.0	1.3797372579574585	1.2417237758636475
1.0	17690000.0	17700000.0	0.0	1.2798364162445068	1.180284857749939
1.0	17910000.0	17920000.0	0.0	0.8159271478652954	0.8594084978103638
1.0	17930000.0	17940000.0	0.0	0.7602654695510864	0.8147283792495728
1.0	18100000.0	18110000.0	2.0	1.5865099430084229	1.3480350971221924
1.0	18130000.0	18140000.0	2.0	1.7647806406021118	1.4327528476715088
1.0	18210000.0	18220000.0	0.0	1.5511915683746338	1.3313246965408325
1.0	18280000.0	18290000.0	0.0	1.385754108428955	1.244661569595337
1.0	18380000.0	18390000.0	2.0	1.4976259469985962	1.3044909238815308
1.0	18390000.0	18400000.0	1.0	1.5936405658721924	1.353115439414978
1.0	18420000.0	18430000.0	3.0	1.2687628269195557	1.1790763139724731
1.0	18430000.0	18440000.0	1.0	1.4084793329238892	1.2513585090637207
1.0	18450000.0	18460000.0	3.0	1.6264851093292236	1.3689968585968018
1.0	18530000.0	18540000.0	5.0	1.8769257068634033	1.4859215021133423
1.0	18570000.0	18580000.0	3.0	2.2578213214874268	1.6340690851211548
1.0	18670000.0	18680000.0	4.0	1.9089725017547607	1.497499704360962
1.0	18780000.0	18790000.0	0.0	1.8461322784423828	1.47026789188385
1.0	18790000.0	18800000.0	1.0	1.7144581079483032	1.410719633102417
1.0	18820000.0	18830000.0	3.0	1.782186508178711	1.4414963722229004
1.0	18910000.0	18920000.0	1.0	1.4340574741363525	1.2721630334854126
1.0	18950000.0	18960000.0	0.0	1.4200718402862549	1.2551066875457764
1.0	19080000.0	19090000.0	2.0	1.476273775100708	1.2909663915634155
1.0	19090000.0	19100000.0	2.0	1.457497239112854	1.2800370454788208
1.0	19100000.0	19110000.0	2.0	1.4719215631484985	1.2892001867294312
1.0	19140000.0	19150000.0	0.0	1.361631989479065	1.2319856882095337
1.0	19150000.0	19160000.0	3.0	1.48825204372406	1.2983262538909912
1.0	19160000.0	19170000.0	1.0	1.5559654235839844	1.3321881294250488
1.0	19180000.0	19190000.0	0.0	1.3686119318008423	1.2334190607070923
1.0	19230000.0	19240000.0	2.0	0.9936296343803406	1.0010446310043335
1.0	19260000.0	19270000.0	0.0	0.8866041302680969	0.925889790058136
1.0	19400000.0	19410000.0	0.0	0.69908207654953	0.76844322681427
1.0	19410000.0	19420000.0	0.0	0.7615556120872498	0.8177148103713989
1.0	19530000.0	19540000.0	0.0	0.8780988454818726	1.148113489151001
1.0	19540000.0	19550000.0	0.0	0.6294676065444946	0.6991528868675232
1.0	19580000.0	19590000.0	0.0	0.659939169883728	0.7252680659294128
1.0	19600000.0	19610000.0	1.0	0.7420317530632019	0.7945778369903564
1.0	19620000.0	19630000.0	0.0	0.7169931530952454	0.7759727239608765
1.0	19630000.0	19640000.0	0.0	0.6762649416923523	0.9051114916801453
1.0	19650000.0	19660000.0	0.0	0.6994208693504333	0.7612966299057007
1.0	19710000.0	19720000.0	3.0	0.7613979578018188	0.8146165609359741
1.0	19720000.0	19730000.0	0.0	0.7446967363357544	0.8070697784423828
1.0	19760000.0	19770000.0	2.0	0.8025320768356323	0.8512018322944641
1.0	19780000.0	19790000.0	1.0	0.7191119194030762	0.7843965291976929
1.0	19850000.0	19860000.0	0.0	0.9566043019294739	0.9686304926872253
1.0	19910000.0	19920000.0	0.0	0.992627739906311	0.9930083155632019
1.0	19940000.0	19950000.0	1.0	0.6090807914733887	0.6686792969703674
1.0	20100000.0	20110000.0	0.0	0.720676600933075	0.7790320515632629
1.0	20120000.0	20130000.0	0.0	0.8172429800033569	0.8663159608840942
1.0	20150000.0	20160000.0	0.0	0.9793698191642761	0.9833738207817078
1.0	20160000.0	20170000.0	0.0	0.9781978726387024	0.9826181530952454
1.0	20250000.0	20260000.0	0.0	1.1426992416381836	1.0976574420928955
1.0	20430000.0	20440000.0	1.0	1.1444928646087646	1.1009327173233032
1.0	20510000.0	20520000.0	0.0	1.0832339525222778	1.0608975887298584
1.0	20540000.0	20550000.0	2.0	1.1544339656829834	1.1075443029403687
1.0	20560000.0	20570000.0	1.0	1.1860361099243164	1.1282296180725098
1.0	20610000.0	20620000.0	3.0	1.0963432788848877	1.0674136877059937
1.0	20630000.0	20640000.0	0.0	1.135708212852478	1.0939916372299194
1.0	20660000.0	20670000.0	1.0	1.1304212808609009	1.0913586616516113
1.0	20700000.0	20710000.0	1.0	1.0652663707733154	1.0463353395462036
1.0	20730000.0	20740000.0	0.0	1.1369755268096924	1.096256971359253
1.0	20790000.0	20800000.0	1.0	1.2986433506011963	1.1984503269195557
1.0	20830000.0	20840000.0	0.0	1.1462007761001587	1.1805282831192017
1.0	20850000.0	20860000.0	4.0	1.280691146850586	1.1836793422698975
1.0	20910000.0	20920000.0	0.0	1.3046571016311646	1.1939752101898193
1.0	21080000.0	21090000.0	0.0	0.6342161893844604	0.7038573622703552
1.0	21150000.0	21160000.0	0.0	0.5965442657470703	0.651157021522522
1.0	21200000.0	21210000.0	0.0	0.6222596168518066	0.6934389472007751
1.0	21220000.0	21230000.0	0.0	0.6326810717582703	0.7031394243240356
1.0	21270000.0	21280000.0	0.0	0.6709219813346863	0.7375050783157349
1.0	21310000.0	21320000.0	0.0	0.6558675169944763	0.725340723991394
1.0	21340000.0	21350000.0	1.0	0.7542686462402344	0.8073113560676575
1.0	21360000.0	21370000.0	0.0	0.6541053652763367	0.7234885096549988
1.0	21430000.0	21440000.0	2.0	0.6051533818244934	0.6756513714790344
1.0	21440000.0	21450000.0	0.0	0.7047145962715149	0.7640753984451294
1.0	21610000.0	21620000.0	1.0	0.6229367256164551	0.6929987668991089
1.0	21810000.0	21820000.0	1.0	0.8524659276008606	0.8879426717758179
1.0	21880000.0	21890000.0	1.0	0.9377442598342896	0.9539421796798706
1.0	21920000.0	21930000.0	1.0	1.0513017177581787	1.03566575050354
1.0	22020000.0	22030000.0	0.0	0.826300323009491	0.873487651348114
1.0	22030000.0	22040000.0	0.0	0.849480926990509	0.8919721841812134
1.0	22040000.0	22050000.0	1.0	0.8096060752868652	0.8581193089485168
1.0	22090000.0	22100000.0	2.0	0.774677038192749	0.8272910118103027
1.0	22140000.0	22150000.0	0.0	0.8753681182861328	0.9080268740653992
1.0	22150000.0	22160000.0	0.0	0.744458794593811	0.8024888038635254
1.0	22180000.0	22190000.0	0.0	0.7449582815170288	0.8047202825546265
1.0	22200000.0	22210000.0	0.0	0.734628438949585	0.7955552339553833
1.0	22280000.0	22290000.0	2.0	0.8224735260009766	0.863488495349884
1.0	22350000.0	22360000.0	0.0	0.8869175910949707	1.0683598518371582
1.0	22360000.0	22370000.0	1.0	0.9046745300292969	0.9303368330001831
1.0	22470000.0	22480000.0	0.0	1.0625250339508057	1.0438745021820068
1.0	22510000.0	22520000.0	0.0	1.2618372440338135	1.1710612773895264
1.0	22550000.0	22560000.0	0.0	1.2606899738311768	1.1710073947906494
1.0	22600000.0	22610000.0	1.0	1.1947134733200073	1.1332486867904663
1.0	22640000.0	22650000.0	2.0	1.1719250679016113	1.1188322305679321
1.0	22660000.0	22670000.0	0.0	1.3659846782684326	1.235670804977417
1.0	22700000.0	22710000.0	0.0	1.1509513854980469	1.1052181720733643
1.0	22780000.0	22790000.0	1.0	0.7945264577865601	0.8454774618148804
1.0	22860000.0	22870000.0	0.0	0.8590716123580933	0.893834114074707
1.0	22900000.0	22910000.0	0.0	1.0361236333847046	1.025739073753357
1.0	22920000.0	22930000.0	1.0	1.4035053253173828	1.2536401748657227
1.0	22950000.0	22960000.0	1.0	1.3487913608551025	1.2250908613204956
1.0	23000000.0	23010000.0	1.0	1.1763452291488647	1.1217048168182373
1.0	23160000.0	23170000.0	1.0	1.107781171798706	1.0777571201324463
1.0	23190000.0	23200000.0	1.0	1.2106056213378906	1.1461642980575562
1.0	23200000.0	23210000.0	3.0	1.1204168796539307	1.0843276977539062
1.0	23270000.0	23280000.0	3.0	1.1394392251968384	1.0969340801239014
1.0	23330000.0	23340000.0	0.0	1.1419627666473389	1.098091721534729
1.0	23420000.0	23430000.0	0.0	0.6824599504470825	0.7467422485351562
1.0	23430000.0	23440000.0	0.0	0.6550838947296143	0.7242813110351562
1.0	23450000.0	23460000.0	0.0	0.7039372324943542	0.7674559354782104
1.0	23470000.0	23480000.0	1.0	0.7201001048088074	0.7810724973678589
1.0	23520000.0	23530000.0	1.0	1.0033769607543945	1.0002683401107788
1.0	23620000.0	23630000.0	0.0	0.7169052958488464	0.7802783846855164
1.0	23660000.0	23670000.0	3.0	0.6074793934822083	0.6787070035934448
1.0	23680000.0	23690000.0	0.0	0.6721123456954956	0.7405151128768921
1.0	23700000.0	23710000.0	0.0	0.8326278924942017	0.8717025518417358
1.0	23740000.0	23750000.0	0.0	0.777354896068573	0.8284208178520203
1.0	23760000.0	23770000.0	1.0	0.7145929336547852	0.7778827548027039
1.0	23790000.0	23800000.0	2.0	0.6303699016571045	0.6932123899459839
1.0	23810000.0	23820000.0	2.0	0.7498376369476318	0.8267112970352173
1.0	23900000.0	23910000.0	0.0	1.0899794101715088	1.0632308721542358
1.0	23960000.0	23970000.0	1.0	0.8168589472770691	0.8581640124320984
1.0	23990000.0	24000000.0	1.0	0.8901802897453308	0.9157814979553223
1.0	24030000.0	24040000.0	1.0	0.6264277696609497	0.6970561742782593
1.0	24040000.0	24050000.0	1.0	0.6359096765518188	0.7055186033248901
1.0	24090000.0	24100000.0	0.0	0.5951974987983704	0.6537766456604004
1.0	24100000.0	24110000.0	0.0	0.7791043519973755	1.0250999927520752
1.0	24120000.0	24130000.0	1.0	0.7013092041015625	0.9851058125495911
1.0	24130000.0	24140000.0	0.0	0.6577214598655701	0.7249296307563782
1.0	24290000.0	24300000.0	0.0	0.5892549157142639	0.643023669719696
1.0	24400000.0	24410000.0	0.0	0.8749886751174927	0.9054632186889648
1.0	24420000.0	24430000.0	2.0	0.9546176791191101	0.9654990434646606
1.0	24470000.0	24480000.0	1.0	1.100649356842041	1.0711548328399658
1.0	24500000.0	24510000.0	0.0	1.0915673971176147	1.0649632215499878
1.0	24510000.0	24520000.0	0.0	1.1250993013381958	1.0953330993652344
1.0	24540000.0	24550000.0	2.0	1.1236222982406616	1.0859191417694092
1.0	24550000.0	24560000.0	1.0	1.1958770751953125	1.1323004961013794
1.0	24660000.0	24670000.0	0.0	0.8766056299209595	0.906932532787323
1.0	24730000.0	24740000.0	0.0	0.9357868432998657	0.9529401659965515
1.0	24740000.0	24750000.0	0.0	0.9174789190292358	0.9389170408248901
1.0	24790000.0	24800000.0	0.0	0.8777928352355957	0.9112071990966797
1.0	24810000.0	24820000.0	1.0	1.0825090408325195	1.0588209629058838
1.0	24860000.0	24870000.0	2.0	0.9953627586364746	1.0011208057403564
1.0	24960000.0	24970000.0	3.0	0.8088525533676147	0.9449068307876587
1.0	25000000.0	25010000.0	1.0	0.790336012840271	0.8382681012153625
1.0	25140000.0	25150000.0	0.0	0.6859560012817383	0.7555413246154785
1.0	25220000.0	25230000.0	1.0	0.9617296457290649	0.971320629119873
1.0	25230000.0	25240000.0	0.0	0.8996714353561401	0.925453782081604
1.0	25360000.0	25370000.0	1.0	1.0790674686431885	1.0556674003601074
1.0	25580000.0	25590000.0	0.0	0.753957986831665	0.8087083697319031
1.0	25840000.0	25850000.0	1.0	0.994838535785675	0.994670033454895
1.0	25860000.0	25870000.0	0.0	0.8882119059562683	0.9167085886001587
1.0	25870000.0	25880000.0	1.0	0.592180609703064	0.7912521362304688
1.0	25920000.0	25930000.0	0.0	0.9176195859909058	0.9367532730102539
1.0	25960000.0	25970000.0	0.0	0.7632245421409607	0.8135528564453125
1.0	26030000.0	26040000.0	3.0	0.6630995273590088	0.732207179069519
1.0	26140000.0	26150000.0	0.0	0.8540053367614746	1.1282341480255127
1.0	26160000.0	26170000.0	0.0	0.7030941247940063	0.767065167427063
1.0	26200000.0	26210000.0	2.0	0.8419389724731445	0.9504730105400085
1.0	26480000.0	26490000.0	2.0	1.5067720413208008	1.3077445030212402
1.0	26510000.0	26520000.0	2.0	1.1095223426818848	1.0784109830856323
1.0	26680000.0	26690000.0	2.0	1.0185518264770508	1.0126066207885742
1.0	26740000.0	26750000.0	2.0	1.2171947956085205	1.148032784461975
1.0	26780000.0	26790000.0	0.0	0.7359369993209839	0.7990546226501465
1.0	26820000.0	26830000.0	2.0	0.6838988065719604	0.8236915469169617
1.0	26840000.0	26850000.0	1.0	0.9637349843978882	0.9731335639953613
1.0	26850000.0	26860000.0	2.0	0.9311294555664062	0.990230917930603
1.0	26880000.0	26890000.0	0.0	0.8897824287414551	0.9171830415725708
1.0	26920000.0	26930000.0	2.0	0.8827387690544128	0.9112972021102905
1.0	26980000.0	26990000.0	0.0	1.0118564367294312	1.0069396495819092
1.0	27010000.0	27020000.0	0.0	0.8077311515808105	0.8753267526626587
1.0	27070000.0	27080000.0	2.0	0.6941946744918823	0.7612459063529968
1.0	27100000.0	27110000.0	2.0	0.7258672118186951	0.7887696027755737
1.0	27120000.0	27130000.0	1.0	0.8818548917770386	0.9141219854354858
1.0	27130000.0	27140000.0	1.0	0.9792827367782593	0.9863308072090149
1.0	27150000.0	27160000.0	1.0	0.8621309399604797	0.9165961146354675
1.0	27170000.0	27180000.0	1.0	0.8361963033676147	0.8781280517578125
1.0	27220000.0	27230000.0	3.0	0.8664860725402832	1.0629204511642456
1.0	27230000.0	27240000.0	0.0	1.1736106872558594	1.1166551113128662
1.0	27270000.0	27280000.0	0.0	0.8287101984024048	0.870395302772522
1.0	27340000.0	27350000.0	1.0	0.9358245134353638	0.9516112208366394
1.0	27350000.0	27360000.0	0.0	0.9079233407974243	0.9315637350082397
1.0	27380000.0	27390000.0	0.0	0.9633410573005676	0.974448025226593
1.0	27390000.0	27400000.0	2.0	0.995366096496582	0.9970267415046692
1.0	27460000.0	27470000.0	0.0	0.8444021940231323	0.8859372138977051
1.0	27550000.0	27560000.0	5.0	1.0795880556106567	1.0556248426437378
1.0	27660000.0	27670000.0	0.0	0.6396974921226501	0.7112204432487488
1.0	27690000.0	27700000.0	1.0	0.9313793182373047	1.0592148303985596
1.0	27800000.0	27810000.0	1.0	0.5785089731216431	0.6293599009513855
1.0	27810000.0	27820000.0	0.0	0.8224456906318665	1.1140435934066772
1.0	27860000.0	27870000.0	0.0	0.7965868711471558	0.8427130579948425
1.0	27950000.0	27960000.0	0.0	1.0677059888839722	1.0469101667404175
1.0	28070000.0	28080000.0	0.0	0.6311129331588745	0.7019255757331848
1.0	28080000.0	28090000.0	0.0	0.6519819498062134	0.7209771871566772
1.0	28100000.0	28110000.0	0.0	0.660086989402771	0.735728919506073
1.0	28130000.0	28140000.0	0.0	0.6100553274154663	0.6813543438911438
1.0	28140000.0	28150000.0	0.0	0.6169445514678955	0.686583399772644
1.0	28160000.0	28170000.0	0.0	0.6082501411437988	0.6786876916885376
1.0	28200000.0	28210000.0	1.0	0.7376810312271118	0.7919329404830933
1.0	28270000.0	28280000.0	1.0	0.8202010989189148	0.8589376211166382
1.0	28350000.0	28360000.0	0.0	0.6203275918960571	0.6897456645965576
1.0	28360000.0	28370000.0	0.0	0.6203874349594116	0.6916588544845581
1.0	28390000.0	28400000.0	1.0	0.6394709348678589	0.7085110545158386
1.0	28420000.0	28430000.0	1.0	0.8886454701423645	0.9156237840652466
1.0	28440000.0	28450000.0	1.0	0.8891667127609253	0.9153429865837097
1.0	28450000.0	28460000.0	0.0	0.9203850626945496	0.9389702677726746
1.0	28510000.0	28520000.0	1.0	0.8861581683158875	0.9137276411056519
1.0	28580000.0	28590000.0	2.0	1.072043776512146	1.2359793186187744
1.0	28680000.0	28690000.0	1.0	1.1360992193222046	1.0951268672943115
1.0	28740000.0	28750000.0	0.0	0.8606747388839722	0.8962149620056152
1.0	28770000.0	28780000.0	1.0	0.7824386358261108	0.8316094279289246
1.0	28780000.0	28790000.0	4.0	0.640268862247467	0.7097877860069275
1.0	28820000.0	28830000.0	1.0	0.6920084357261658	0.7553256750106812
1.0	28840000.0	28850000.0	0.0	0.7782507538795471	0.8622760772705078
1.0	28860000.0	28870000.0	0.0	0.7392822504043579	0.7952736616134644
1.0	29020000.0	29030000.0	1.0	0.7001715302467346	0.764696478843689
1.0	29050000.0	29060000.0	0.0	1.0745012760162354	1.0520484447479248
1.0	29120000.0	29130000.0	1.0	1.0237900018692017	1.0155502557754517
1.0	29240000.0	29250000.0	0.0	0.7812356948852539	0.8415876626968384
1.0	29320000.0	29330000.0	2.0	0.7136362791061401	0.770695686340332
1.0	29420000.0	29430000.0	0.0	0.7464820146560669	0.8003360629081726
1.0	29450000.0	29460000.0	2.0	0.7147548794746399	0.8508791923522949
1.0	29480000.0	29490000.0	1.0	0.6446338891983032	0.7131659984588623
1.0	29500000.0	29510000.0	0.0	0.771255373954773	1.0492602586746216
1.0	29520000.0	29530000.0	0.0	0.7125554084777832	0.7723508477210999
1.0	29580000.0	29590000.0	1.0	0.8537548184394836	0.8892925381660461
1.0	29640000.0	29650000.0	2.0	0.884433925151825	0.9180839657783508
1.0	29670000.0	29680000.0	5.0	1.298370599746704	1.192901372909546
1.0	29680000.0	29690000.0	1.0	1.4113916158676147	1.2580578327178955
1.0	29710000.0	29720000.0	2.0	1.6200857162475586	1.3635971546173096
1.0	29790000.0	29800000.0	3.0	1.4044620990753174	1.255234956741333
1.0	29860000.0	29870000.0	2.0	1.138368844985962	1.0940334796905518
1.0	30020000.0	30030000.0	0.0	0.6629387736320496	0.7216185927391052
1.0	30050000.0	30060000.0	0.0	1.232558012008667	1.1558494567871094
1.0	30100000.0	30110000.0	1.0	1.2013390064239502	1.1393616199493408
1.0	30130000.0	30140000.0	0.0	1.658935785293579	1.3841743469238281
1.0	30140000.0	30150000.0	3.0	1.1541692018508911	1.1086143255233765
1.0	30330000.0	30340000.0	2.0	1.7995271682739258	1.4513250589370728
1.0	30350000.0	30360000.0	3.0	1.7756646871566772	1.4378165006637573
1.0	30370000.0	30380000.0	1.0	1.7794315814971924	1.4418214559555054
1.0	30500000.0	30510000.0	2.0	2.020188808441162	1.5436203479766846
1.0	30610000.0	30620000.0	2.0	1.9336745738983154	1.5074094533920288
1.0	30640000.0	30650000.0	2.0	1.6447513103485107	1.3760485649108887
1.0	30680000.0	30690000.0	1.0	1.4961116313934326	1.3015003204345703
1.0	30770000.0	30780000.0	0.0	1.7042245864868164	1.4063851833343506
1.0	30780000.0	30790000.0	0.0	1.5628407001495361	1.3443834781646729
1.0	30870000.0	30880000.0	4.0	1.3487082719802856	1.222291350364685
1.0	30940000.0	30950000.0	0.0	1.5660096406936646	1.3377575874328613
1.0	30960000.0	30970000.0	1.0	1.429294228553772	1.2728617191314697
1.0	31020000.0	31030000.0	1.0	1.541922688484192	1.3251779079437256
1.0	31060000.0	31070000.0	1.0	1.3183683156967163	1.2031055688858032
1.0	31090000.0	31100000.0	1.0	1.1682207584381104	1.1127359867095947
1.0	31140000.0	31150000.0	0.0	0.9368708729743958	0.9530269503593445
1.0	31190000.0	31200000.0	0.0	0.708450973033905	0.8093565702438354
1.0	31230000.0	31240000.0	1.0	0.6757143139839172	0.7411351799964905
1.0	31340000.0	31350000.0	0.0	0.6727548241615295	0.7409868240356445
1.0	31360000.0	31370000.0	0.0	0.7780211567878723	0.8272476196289062
1.0	31510000.0	31520000.0	4.0	0.7579488754272461	0.8137947916984558
1.0	31560000.0	31570000.0	0.0	1.172655463218689	1.1192386150360107
1.0	31710000.0	31720000.0	1.0	0.9269208908081055	0.943828284740448
1.0	31740000.0	31750000.0	0.0	0.6420501470565796	0.711728036403656
1.0	31780000.0	31790000.0	1.0	0.6511043310165405	0.7210039496421814
1.0	31850000.0	31860000.0	3.0	0.8267166018486023	0.8656613230705261
1.0	31890000.0	31900000.0	0.0	0.9371622800827026	0.9536314010620117
1.0	31980000.0	31990000.0	2.0	1.065762996673584	1.0443373918533325
1.0	31990000.0	32000000.0	1.0	1.0778197050094604	1.053684949874878
1.0	32000000.0	32010000.0	0.0	1.0932705402374268	1.0650430917739868
1.0	32110000.0	32120000.0	0.0	0.6831067800521851	0.8821916580200195
1.0	32120000.0	32130000.0	0.0	0.6815251708030701	0.747360348701477
1.0	32160000.0	32170000.0	1.0	0.6895557641983032	0.7533307075500488
1.0	32210000.0	32220000.0	0.0	0.7940009832382202	0.8392982482910156
1.0	32220000.0	32230000.0	0.0	0.7566147446632385	0.8080501556396484
1.0	32230000.0	32240000.0	0.0	0.8976732492446899	0.923721432685852
1.0	32270000.0	32280000.0	0.0	0.9149965047836304	0.9352954030036926
1.0	32290000.0	32300000.0	2.0	0.78886479139328	0.8331066370010376
1.0	32300000.0	32310000.0	0.0	0.8718908429145813	0.9018232226371765
1.0	32310000.0	32320000.0	0.0	0.941148579120636	0.956874668598175
1.0	32360000.0	32370000.0	0.0	0.7707921266555786	0.8179221153259277
1.0	32370000.0	32380000.0	0.0	0.5881518721580505	0.6433398127555847
1.0	32460000.0	32470000.0	0.0	0.8247133493423462	0.8629087209701538
1.0	32470000.0	32480000.0	0.0	0.8078655004501343	0.8772055506706238
1.0	32520000.0	32530000.0	1.0	0.6133264303207397	0.6833384037017822
1.0	32530000.0	32540000.0	1.0	0.5794988870620728	0.7782160043716431
1.0	32550000.0	32560000.0	1.0	0.5973121523857117	0.6679540276527405
1.0	32570000.0	32580000.0	1.0	1.0829639434814453	1.1457798480987549
1.0	32620000.0	32630000.0	0.0	0.6103159189224243	0.6731806993484497
1.0	32710000.0	32720000.0	1.0	0.6025728583335876	0.6677135229110718
1.0	32780000.0	32790000.0	1.0	0.7107029557228088	0.7707951068878174
1.0	32920000.0	32930000.0	0.0	0.9926687479019165	0.9929506182670593
1.0	32930000.0	32940000.0	1.0	0.9416497349739075	0.9545551538467407
1.0	32950000.0	32960000.0	1.0	0.878945529460907	0.9080187678337097
1.0	33030000.0	33040000.0	0.0	0.7464025616645813	0.8011008501052856
1.0	33040000.0	33050000.0	0.0	0.7559720277786255	0.8083716630935669
1.0	33120000.0	33130000.0	0.0	0.7512339353561401	0.8099628686904907
1.0	33130000.0	33140000.0	1.0	0.7417182326316833	0.8021200299263
1.0	33140000.0	33150000.0	0.0	0.8102716207504272	0.8602463603019714
1.0	33150000.0	33160000.0	0.0	0.8075710535049438	0.8588870763778687
1.0	33170000.0	33180000.0	1.0	1.013395071029663	1.0096404552459717
1.0	33180000.0	33190000.0	1.0	1.0387040376663208	1.0276564359664917
1.0	33190000.0	33200000.0	5.0	0.8421829342842102	0.8788934946060181
1.0	33300000.0	33310000.0	0.0	0.6584964990615845	0.7276401519775391
1.0	33320000.0	33330000.0	0.0	0.7231775522232056	0.783639132976532
1.0	33350000.0	33360000.0	1.0	1.0391371250152588	1.027256965637207
1.0	33400000.0	33410000.0	0.0	0.7608849406242371	0.8151124715805054
1.0	33410000.0	33420000.0	1.0	0.6533217430114746	0.7245644330978394
1.0	33490000.0	33500000.0	0.0	0.7304100394248962	0.7953594923019409
1.0	33530000.0	33540000.0	3.0	0.9510564804077148	0.9641598463058472
1.0	33550000.0	33560000.0	1.0	0.7553319931030273	0.8109514117240906
1.0	33560000.0	33570000.0	0.0	0.845840573310852	0.8841036558151245
1.0	33570000.0	33580000.0	0.0	0.8460546731948853	0.8842144012451172
1.0	33590000.0	33600000.0	0.0	0.8458071947097778	0.8964346647262573
1.0	33690000.0	33700000.0	0.0	0.9475656747817993	0.9619101285934448
1.0	33720000.0	33730000.0	0.0	0.9814246892929077	1.0964014530181885
1.0	33750000.0	33760000.0	0.0	0.7523752450942993	0.8095358610153198
1.0	33780000.0	33790000.0	0.0	0.8510211706161499	0.8892792463302612
1.0	33800000.0	33810000.0	0.0	0.6794378757476807	0.7518818974494934
1.0	33820000.0	33830000.0	1.0	0.8177998661994934	0.8622590899467468
1.0	33840000.0	33850000.0	0.0	0.7054892778396606	0.7682861089706421
1.0	33870000.0	33880000.0	0.0	0.8474745750427246	0.8839482069015503
1.0	34130000.0	34140000.0	2.0	1.205040693283081	1.1364710330963135
1.0	34160000.0	34170000.0	1.0	1.405067801475525	1.2527997493743896
1.0	34190000.0	34200000.0	0.0	1.5015456676483154	1.305275797843933
1.0	34200000.0	34210000.0	0.0	1.538061499595642	1.3230931758880615
1.0	34210000.0	34220000.0	0.0	1.5385105609893799	1.3259574174880981
1.0	34230000.0	34240000.0	1.0	1.5397965908050537	1.3255040645599365
1.0	34260000.0	34270000.0	0.0	1.447060465812683	1.2746864557266235
1.0	34290000.0	34300000.0	1.0	1.1371891498565674	1.1007055044174194
1.0	34300000.0	34310000.0	1.0	1.2572078704833984	1.172606110572815
1.0	34380000.0	34390000.0	1.0	1.275549054145813	1.181539535522461
1.0	34390000.0	34400000.0	1.0	1.2800633907318115	1.1812940835952759
1.0	34420000.0	34430000.0	2.0	1.2717081308364868	1.1773717403411865
1.0	34480000.0	34490000.0	0.0	1.558755874633789	1.3337616920471191
1.0	34510000.0	34520000.0	3.0	1.4739383459091187	1.2912276983261108
1.0	34550000.0	34560000.0	0.0	1.2766904830932617	1.183550477027893
1.0	34580000.0	34590000.0	2.0	1.702301025390625	1.404663324356079
1.0	34590000.0	34600000.0	2.0	1.7667077779769897	1.4333981275558472
1.0	34730000.0	34740000.0	2.0	1.9145206212997437	1.499733328819275
1.0	34760000.0	34770000.0	0.0	2.075014352798462	1.5644490718841553
1.0	34830000.0	34840000.0	2.0	1.873035192489624	1.4817196130752563
1.0	34850000.0	34860000.0	0.0	1.8814271688461304	1.4848554134368896
1.0	34910000.0	34920000.0	2.0	2.0139453411102295	1.5418620109558105
1.0	34950000.0	34960000.0	2.0	2.055145740509033	1.558173418045044
1.0	35050000.0	35060000.0	4.0	1.7974809408187866	1.447692632675171
1.0	35060000.0	35070000.0	3.0	1.7778732776641846	1.4391406774520874
1.0	35160000.0	35170000.0	1.0	1.6457664966583252	1.3801759481430054
1.0	35170000.0	35180000.0	2.0	1.4861805438995361	1.3014363050460815
1.0	35280000.0	35290000.0	1.0	1.1572917699813843	1.110109806060791
1.0	35290000.0	35300000.0	1.0	0.9692423939704895	0.9831439852714539
1.0	35320000.0	35330000.0	1.0	0.9936834573745728	1.1237374544143677
1.0	35440000.0	35450000.0	1.0	0.742484450340271	0.7994959950447083
1.0	35510000.0	35520000.0	0.0	1.0624499320983887	1.0435216426849365
1.0	35530000.0	35540000.0	2.0	1.0549302101135254	1.037416696548462
1.0	35550000.0	35560000.0	0.0	0.7532380819320679	0.8087989687919617
1.0	35580000.0	35590000.0	1.0	0.7956402897834778	0.8412120938301086
1.0	35670000.0	35680000.0	0.0	0.9848106503486633	0.9879274368286133
1.0	35690000.0	35700000.0	2.0	0.9507459402084351	0.9618746638298035
1.0	35710000.0	35720000.0	0.0	0.9717848896980286	0.9773350954055786
1.0	35780000.0	35790000.0	0.0	0.7130563259124756	0.7751602530479431
1.0	35880000.0	35890000.0	0.0	0.6207312345504761	0.6905624270439148
1.0	35940000.0	35950000.0	0.0	0.7180688381195068	0.7791751623153687
1.0	36070000.0	36080000.0	1.0	0.695390522480011	0.7602442502975464
1.0	36090000.0	36100000.0	0.0	0.6779567003250122	0.7472052574157715
1.0	36170000.0	36180000.0	0.0	0.8605095744132996	0.8950807452201843
1.0	36190000.0	36200000.0	0.0	0.8042386770248413	0.8481824994087219
1.0	36260000.0	36270000.0	0.0	1.0962622165679932	1.0672746896743774
1.0	36380000.0	36390000.0	2.0	0.759016752243042	0.8168908357620239
1.0	36400000.0	36410000.0	0.0	0.9563645124435425	0.9722020030021667
1.0	36420000.0	36430000.0	2.0	0.7634426355361938	0.8180938959121704
1.0	36460000.0	36470000.0	0.0	0.7996999621391296	0.8480685949325562
1.0	36480000.0	36490000.0	1.0	0.6845137476921082	0.750540554523468
1.0	36490000.0	36500000.0	0.0	0.6647733449935913	0.7331929802894592
1.0	36500000.0	36510000.0	1.0	0.622045636177063	0.6930866241455078
1.0	36550000.0	36560000.0	0.0	0.9160984754562378	1.0894734859466553
1.0	36600000.0	36610000.0	0.0	0.6847106218338013	0.7536758184432983
1.0	36640000.0	36650000.0	0.0	0.7285321950912476	0.787071168422699
1.0	36670000.0	36680000.0	1.0	0.8565324544906616	0.8911215662956238
1.0	36690000.0	36700000.0	1.0	0.6500571966171265	0.8842679858207703
1.0	36720000.0	36730000.0	0.0	0.7036996483802795	0.7668582797050476
1.0	36730000.0	36740000.0	1.0	0.6372029781341553	0.7069389224052429
1.0	36740000.0	36750000.0	1.0	0.6868977546691895	0.7510277032852173
1.0	36790000.0	36800000.0	0.0	0.7445963621139526	0.797652006149292
1.0	36810000.0	36820000.0	0.0	0.678037166595459	0.740480899810791
1.0	36920000.0	36930000.0	0.0	0.7673012614250183	0.8406845331192017
1.0	36990000.0	37000000.0	1.0	1.2493258714675903	1.164908766746521
1.0	37030000.0	37040000.0	0.0	1.207763433456421	1.1389936208724976
1.0	37060000.0	37070000.0	1.0	1.408778190612793	1.2551649808883667
1.0	37230000.0	37240000.0	0.0	1.4994879961013794	1.3054955005645752
1.0	37270000.0	37280000.0	6.0	1.4649640321731567	1.2869538068771362
1.0	37440000.0	37450000.0	2.0	2.183833599090576	1.608802080154419
1.0	37460000.0	37470000.0	2.0	2.045797348022461	1.5550415515899658
1.0	37480000.0	37490000.0	4.0	2.0352823734283447	1.5497478246688843
1.0	37580000.0	37590000.0	1.0	1.9306806325912476	1.5063698291778564
1.0	37610000.0	37620000.0	4.0	1.8844287395477295	1.4869190454483032
1.0	37710000.0	37720000.0	4.0	1.9109010696411133	1.4983441829681396
1.0	37770000.0	37780000.0	0.0	1.521188497543335	1.3172930479049683
1.0	37890000.0	37900000.0	4.0	1.195115327835083	1.1300792694091797
1.0	37950000.0	37960000.0	0.0	0.7888554334640503	0.8384035229682922
1.0	38020000.0	38030000.0	0.0	0.6793429255485535	0.7414816617965698
1.0	38050000.0	38060000.0	1.0	0.6210214495658875	0.6802399158477783
1.0	38130000.0	38140000.0	4.0	1.099186658859253	1.0696159601211548
1.0	38170000.0	38180000.0	1.0	0.8759611248970032	0.9124485850334167
1.0	38190000.0	38200000.0	0.0	1.3780442476272583	1.2376257181167603
1.0	38200000.0	38210000.0	2.0	1.4296735525131226	1.266916036605835
1.0	38310000.0	38320000.0	2.0	0.6542388200759888	0.7126222252845764
1.0	38350000.0	38360000.0	1.0	0.811073899269104	0.8579956293106079
1.0	38470000.0	38480000.0	1.0	0.8219378590583801	0.9853379130363464
1.0	38490000.0	38500000.0	1.0	0.8596550226211548	0.8956128358840942
1.0	38500000.0	38510000.0	1.0	1.1408541202545166	1.0987787246704102
1.0	38570000.0	38580000.0	2.0	1.0937124490737915	1.0664533376693726
1.0	38580000.0	38590000.0	0.0	1.1610581874847412	1.1125611066818237
1.0	38640000.0	38650000.0	1.0	1.384029746055603	1.2417628765106201
1.0	38690000.0	38700000.0	0.0	1.5582187175750732	1.3327410221099854
1.0	38750000.0	38760000.0	4.0	1.3457924127578735	1.2249261140823364
1.0	38760000.0	38770000.0	3.0	1.515335202217102	1.3115708827972412
1.0	38780000.0	38790000.0	0.0	1.721748948097229	1.4122706651687622
1.0	38790000.0	38800000.0	0.0	1.6320466995239258	1.3747069835662842
1.0	38800000.0	38810000.0	1.0	1.7482483386993408	1.4260579347610474
1.0	38860000.0	38870000.0	1.0	1.7521636486053467	1.4287338256835938
1.0	38990000.0	39000000.0	2.0	1.6027860641479492	1.356261968612671
1.0	39000000.0	39010000.0	2.0	1.415895700454712	1.2590103149414062
1.0	39110000.0	39120000.0	1.0	1.5742213726043701	1.3428486585617065
1.0	39130000.0	39140000.0	0.0	1.5518887042999268	1.3315770626068115
1.0	39140000.0	39150000.0	1.0	1.3783562183380127	1.2360759973526
1.0	39170000.0	39180000.0	1.0	1.4604461193084717	1.282845139503479
1.0	39210000.0	39220000.0	1.0	1.1773250102996826	1.1216838359832764
1.0	39300000.0	39310000.0	2.0	0.6403213739395142	0.7091426849365234
1.0	39350000.0	39360000.0	1.0	0.7995024919509888	0.8436875343322754
1.0	39420000.0	39430000.0	0.0	0.9666591882705688	0.973421573638916
1.0	39470000.0	39480000.0	0.0	0.6715315580368042	0.7398027181625366
1.0	39540000.0	39550000.0	3.0	0.9218406677246094	0.9395410418510437
1.0	39600000.0	39610000.0	0.0	0.8156221508979797	0.8607302904129028
1.0	39610000.0	39620000.0	1.0	0.8218264579772949	0.8653109669685364
1.0	39650000.0	39660000.0	0.0	0.9004017114639282	0.9255865216255188
1.0	39670000.0	39680000.0	2.0	0.7362711429595947	0.80846107006073
1.0	39690000.0	39700000.0	0.0	0.6833509206771851	0.7509664297103882
1.0	39760000.0	39770000.0	0.0	0.7612906694412231	0.8179551959037781
1.0	39790000.0	39800000.0	0.0	0.7662912607192993	0.8239040374755859
1.0	39830000.0	39840000.0	4.0	0.7104753255844116	0.7732925415039062
1.0	39860000.0	39870000.0	1.0	0.814980685710907	0.8608976602554321
1.0	39900000.0	39910000.0	1.0	0.6988419890403748	0.7677276134490967
1.0	39920000.0	39930000.0	1.0	0.7595171928405762	0.8197520971298218
1.0	39930000.0	39940000.0	0.0	0.8429366946220398	0.8876503705978394
1.0	39980000.0	39990000.0	0.0	1.0789343118667603	1.0596649646759033
1.0	39990000.0	40000000.0	0.0	0.9084427952766418	0.9370705485343933
1.0	40050000.0	40060000.0	1.0	1.1182655096054077	1.0825579166412354
1.0	40110000.0	40120000.0	0.0	1.0232822895050049	1.0195324420928955
1.0	40120000.0	40130000.0	0.0	1.0859895944595337	1.0614824295043945
1.0	40180000.0	40190000.0	1.0	1.0022222995758057	1.0007492303848267
1.0	40410000.0	40420000.0	0.0	0.8904226422309875	0.9183033108711243
1.0	40480000.0	40490000.0	0.0	1.1247327327728271	1.08673894405365
1.0	40540000.0	40550000.0	0.0	0.6972681283950806	0.7636815905570984
1.0	40550000.0	40560000.0	1.0	0.6877105832099915	0.754382312297821
1.0	40580000.0	40590000.0	4.0	0.9107011556625366	0.9311726689338684
1.0	40810000.0	40820000.0	2.0	1.190720796585083	1.1296175718307495
1.0	40840000.0	40850000.0	0.0	0.7386788129806519	0.8082835078239441
1.0	40850000.0	40860000.0	1.0	0.7088409066200256	0.7693883180618286
1.0	40910000.0	40920000.0	1.0	1.0339072942733765	1.0739281177520752
1.0	40930000.0	40940000.0	1.0	1.1991736888885498	1.1337342262268066
1.0	40990000.0	41000000.0	1.0	0.8651644587516785	0.9114899635314941
1.0	41010000.0	41020000.0	0.0	1.029195785522461	1.0220706462860107
1.0	41030000.0	41040000.0	0.0	1.1865835189819336	1.1263507604599
1.0	41060000.0	41070000.0	0.0	1.3145428895950317	1.2003681659698486
1.0	41140000.0	41150000.0	0.0	0.8870577812194824	0.9151056408882141
1.0	41230000.0	41240000.0	1.0	0.7970201969146729	0.8463829755783081
1.0	41420000.0	41430000.0	1.0	0.8699065446853638	0.8997060656547546
1.0	41500000.0	41510000.0	0.0	0.9096024632453918	0.9405026435852051
1.0	41560000.0	41570000.0	1.0	0.8615368604660034	0.9014527201652527
1.0	41570000.0	41580000.0	0.0	0.9586509466171265	0.9750893712043762
1.0	41610000.0	41620000.0	0.0	0.8175433278083801	0.8663409352302551
1.0	41630000.0	41640000.0	0.0	0.9417503476142883	0.9622318148612976
1.0	41650000.0	41660000.0	0.0	0.856789231300354	0.8971880078315735
1.0	41680000.0	41690000.0	0.0	0.6239767074584961	0.693622887134552
1.0	41770000.0	41780000.0	0.0	1.0410085916519165	1.0296127796173096
1.0	41810000.0	41820000.0	3.0	1.0656423568725586	1.0455451011657715
1.0	41820000.0	41830000.0	2.0	0.9828177690505981	0.9871543645858765
1.0	41850000.0	41860000.0	1.0	0.8868507146835327	0.9174469709396362
1.0	41890000.0	41900000.0	1.0	0.8864065408706665	0.9167874455451965
1.0	41910000.0	41920000.0	1.0	0.8556632995605469	0.8915136456489563
1.0	41980000.0	41990000.0	0.0	0.7484861016273499	0.8039739727973938
1.0	41990000.0	42000000.0	2.0	0.918868362903595	0.9384913444519043
1.0	42000000.0	42010000.0	0.0	0.7586261034011841	0.8125060200691223
1.0	42170000.0	42180000.0	1.0	0.7806264162063599	0.8279768228530884
1.0	42230000.0	42240000.0	0.0	0.6982944011688232	0.7578743696212769
1.0	42320000.0	42330000.0	1.0	0.7306392192840576	0.7874635457992554
1.0	42360000.0	42370000.0	1.0	0.7305824756622314	0.7885343432426453
1.0	42380000.0	42390000.0	0.0	0.8509653210639954	0.8883415460586548
1.0	42430000.0	42440000.0	0.0	1.018951654434204	1.0138498544692993
1.0	42570000.0	42580000.0	0.0	1.1508029699325562	1.1031023263931274
1.0	42600000.0	42610000.0	0.0	1.0899673700332642	1.0622031688690186
1.0	42760000.0	42770000.0	2.0	0.6781712770462036	0.7453406453132629
1.0	42840000.0	42850000.0	1.0	0.9769814610481262	0.9804317355155945
1.0	42870000.0	42880000.0	0.0	0.9835609197616577	0.986095130443573
1.0	42990000.0	43000000.0	3.0	0.8209274411201477	0.861598789691925
1.0	43000000.0	43010000.0	1.0	0.9031461477279663	0.9281792640686035
1.0	43030000.0	43040000.0	0.0	0.8847429156303406	0.9136968851089478
1.0	43050000.0	43060000.0	0.0	0.8363035321235657	0.8750942945480347
1.0	43110000.0	43120000.0	1.0	0.7978326082229614	0.8423293828964233
1.0	43190000.0	43200000.0	1.0	0.7948024868965149	0.8386311531066895
1.0	43200000.0	43210000.0	0.0	0.7598846554756165	0.8096379041671753
1.0	43220000.0	43230000.0	0.0	0.5862318277359009	0.6407023668289185
1.0	43240000.0	43250000.0	0.0	0.6350382566452026	0.7049450278282166
1.0	43270000.0	43280000.0	0.0	0.6951892375946045	0.7608474493026733
1.0	43280000.0	43290000.0	0.0	0.8731406331062317	1.0019917488098145
1.0	43310000.0	43320000.0	0.0	0.8800665140151978	1.0483015775680542
1.0	43470000.0	43480000.0	2.0	1.5080366134643555	1.3093267679214478
1.0	43530000.0	43540000.0	0.0	1.2379333972930908	1.163689374923706
1.0	43740000.0	43750000.0	1.0	0.9759360551834106	0.9816874265670776
1.0	43830000.0	43840000.0	0.0	1.0136969089508057	1.1067416667938232
1.0	43860000.0	43870000.0	1.0	0.7487040758132935	0.807223916053772
1.0	43930000.0	43940000.0	2.0	0.94677734375	0.9604933857917786
1.0	43970000.0	43980000.0	0.0	1.0129482746124268	1.0074669122695923
1.0	44170000.0	44180000.0	0.0	0.9061503410339355	1.034844160079956
1.0	44190000.0	44200000.0	0.0	0.7009552121162415	0.7624805569648743
1.0	44240000.0	44250000.0	1.0	0.6309075951576233	0.7001859545707703
1.0	44270000.0	44280000.0	0.0	0.6193071603775024	0.6892639994621277
1.0	44290000.0	44300000.0	0.0	0.6947258710861206	0.7559118270874023
1.0	44340000.0	44350000.0	0.0	0.6713542938232422	0.7376071810722351
1.0	44370000.0	44380000.0	0.0	0.7228595018386841	0.7809481620788574
1.0	44380000.0	44390000.0	0.0	0.7566384673118591	0.8096173405647278
1.0	44520000.0	44530000.0	0.0	0.9443918466567993	0.958346962928772
1.0	44550000.0	44560000.0	2.0	1.057758092880249	1.039777398109436
1.0	44570000.0	44580000.0	3.0	1.0082037448883057	1.0050917863845825
1.0	44650000.0	44660000.0	1.0	1.2394546270370483	1.15682852268219
1.0	44720000.0	44730000.0	3.0	0.7114030122756958	0.7728468179702759
1.0	44730000.0	44740000.0	0.0	0.8190404772758484	0.8643924593925476
1.0	44780000.0	44790000.0	0.0	0.720686137676239	0.783585786819458
1.0	44790000.0	44800000.0	1.0	0.6899584531784058	0.7579613924026489
1.0	44860000.0	44870000.0	1.0	1.2127957344055176	1.1411230564117432
1.0	44930000.0	44940000.0	0.0	1.356611967086792	1.2323784828186035
1.0	44950000.0	44960000.0	2.0	1.276116132736206	1.1855884790420532
1.0	45060000.0	45070000.0	2.0	1.1912423372268677	1.1317440271377563
1.0	45240000.0	45250000.0	0.0	0.9849952459335327	1.1451832056045532
1.0	45250000.0	45260000.0	0.0	0.8088558316230774	0.8526016473770142
1.0	45340000.0	45350000.0	0.0	0.6433999538421631	0.7125392556190491
1.0	45390000.0	45400000.0	0.0	0.6256535649299622	0.6864645481109619
1.0	45440000.0	45450000.0	0.0	0.6499612927436829	0.7186151146888733
1.0	45470000.0	45480000.0	0.0	0.810136616230011	1.0297220945358276
1.0	45500000.0	45510000.0	0.0	0.8095876574516296	0.8549773097038269
1.0	45590000.0	45600000.0	0.0	0.9956781268119812	0.9967449307441711
1.0	45630000.0	45640000.0	0.0	0.8152014017105103	0.85810387134552
1.0	45660000.0	45670000.0	1.0	0.8395789265632629	0.8767567873001099
1.0	45670000.0	45680000.0	0.0	0.8446693420410156	0.9812471270561218
1.0	45720000.0	45730000.0	0.0	1.0143407583236694	1.0087778568267822
1.0	45790000.0	45800000.0	1.0	0.7723783254623413	0.8219183087348938
1.0	45870000.0	45880000.0	1.0	0.9266856908798218	0.9450947642326355
1.0	45900000.0	45910000.0	2.0	0.8612516522407532	0.8933320045471191
1.0	45960000.0	45970000.0	2.0	0.7267313003540039	0.7834382653236389
1.0	46010000.0	46020000.0	3.0	0.7595629692077637	0.9368277788162231
1.0	46050000.0	46060000.0	0.0	0.6676098108291626	0.8165054321289062
1.0	46100000.0	46110000.0	0.0	0.6580521464347839	0.72826087474823
1.0	46120000.0	46130000.0	1.0	0.5965765714645386	0.6541011929512024
1.0	46210000.0	46220000.0	0.0	0.7428914308547974	1.0189188718795776
1.0	46270000.0	46280000.0	2.0	0.5768928527832031	0.627800464630127
1.0	46330000.0	46340000.0	0.0	0.6882214546203613	0.7514296770095825
1.0	46370000.0	46380000.0	1.0	0.6997357606887817	0.7586072087287903
1.0	46380000.0	46390000.0	0.0	0.5950247049331665	0.664666473865509
1.0	46520000.0	46530000.0	2.0	0.6319443583488464	0.7017842531204224
1.0	46530000.0	46540000.0	0.0	0.6402018666267395	0.7104476690292358
1.0	46570000.0	46580000.0	1.0	0.7054255604743958	0.7638875246047974
1.0	46590000.0	46600000.0	1.0	0.6928585171699524	0.9525189399719238
1.0	46670000.0	46680000.0	0.0	0.684410035610199	0.7455082535743713
1.0	46730000.0	46740000.0	0.0	0.5993415117263794	0.652430534362793
1.0	46870000.0	46880000.0	0.0	0.8574026226997375	0.8933785557746887
1.0	46970000.0	46980000.0	1.0	0.8642675280570984	0.895480751991272
1.0	46980000.0	46990000.0	0.0	0.8518540263175964	0.8862576484680176
1.0	46990000.0	47000000.0	1.0	0.8947011828422546	0.9204933047294617
1.0	47040000.0	47050000.0	0.0	0.6535574793815613	0.7242603302001953
1.0	47100000.0	47110000.0	1.0	0.7801046967506409	0.8343887329101562
1.0	47110000.0	47120000.0	1.0	0.8027140498161316	0.8532756567001343
1.0	47150000.0	47160000.0	1.0	0.9072408676147461	0.9362859725952148
1.0	47230000.0	47240000.0	0.0	1.727260947227478	1.4174963235855103
1.0	47600000.0	47610000.0	1.0	1.6945431232452393	1.4013420343399048
1.0	47610000.0	47620000.0	1.0	1.6100305318832397	1.3592994213104248
1.0	47690000.0	47700000.0	2.0	1.3027498722076416	1.176943302154541
1.0	47760000.0	47770000.0	1.0	0.7360433340072632	0.7998138070106506
1.0	47770000.0	47780000.0	0.0	0.805753231048584	0.8755526542663574
1.0	48070000.0	48080000.0	2.0	1.342123031616211	1.2166944742202759
1.0	48090000.0	48100000.0	1.0	1.3394510746002197	1.2143809795379639
1.0	48120000.0	48130000.0	0.0	1.0849577188491821	1.0605695247650146
1.0	48160000.0	48170000.0	0.0	1.1754508018493652	1.1228110790252686
1.0	48210000.0	48220000.0	0.0	1.173689603805542	1.1223821640014648
1.0	48290000.0	48300000.0	0.0	1.163731336593628	1.1148254871368408
1.0	48320000.0	48330000.0	2.0	1.1769382953643799	1.1218292713165283
1.0	48350000.0	48360000.0	0.0	1.1085360050201416	1.0775388479232788
1.0	48450000.0	48460000.0	1.0	0.8300678133964539	0.8724589347839355
1.0	48560000.0	48570000.0	2.0	1.1707017421722412	1.1180508136749268
1.0	48590000.0	48600000.0	0.0	1.4385297298431396	1.2691764831542969
1.0	48600000.0	48610000.0	1.0	1.4810495376586914	1.295703649520874
1.0	48620000.0	48630000.0	0.0	1.2067556381225586	1.1430855989456177
1.0	48640000.0	48650000.0	2.0	1.2699635028839111	1.175365686416626
1.0	48650000.0	48660000.0	0.0	1.2958893775939941	1.1961188316345215
1.0	48660000.0	48670000.0	0.0	1.1475881338119507	1.1042789220809937
1.0	48710000.0	48720000.0	2.0	0.9630646705627441	0.9726173281669617
1.0	48800000.0	48810000.0	1.0	0.7065459489822388	0.7692494988441467
1.0	48820000.0	48830000.0	2.0	0.6836251616477966	0.74757319688797
1.0	48840000.0	48850000.0	2.0	0.595486044883728	0.6503370404243469
1.0	48870000.0	48880000.0	0.0	0.7096778154373169	0.7729085087776184
1.0	48890000.0	48900000.0	0.0	0.8013765215873718	0.8493663668632507
1.0	49020000.0	49030000.0	0.0	1.0612516403198242	1.0431182384490967
1.0	49050000.0	49060000.0	3.0	1.0673753023147583	1.0474987030029297
1.0	49120000.0	49130000.0	1.0	1.012660264968872	1.0086183547973633
1.0	49130000.0	49140000.0	1.0	1.037006139755249	1.028735876083374
1.0	49200000.0	49210000.0	1.0	0.9077855944633484	0.9393190145492554
1.0	49410000.0	49420000.0	1.0	1.2808574438095093	1.1846492290496826
1.0	49500000.0	49510000.0	2.0	1.6820523738861084	1.3940383195877075
1.0	49560000.0	49570000.0	2.0	2.009500503540039	1.547165870666504
1.0	49590000.0	49600000.0	2.0	2.249478578567505	1.6331924200057983
1.0	49670000.0	49680000.0	3.0	2.2203032970428467	1.6192878484725952
1.0	49770000.0	49780000.0	2.0	1.9263756275177002	1.5051243305206299
1.0	49850000.0	49860000.0	4.0	1.8837140798568726	1.486261010169983
1.0	49960000.0	49970000.0	5.0	2.357571840286255	1.6691316366195679
1.0	50080000.0	50090000.0	2.0	2.297938585281372	1.6469824314117432
1.0	50110000.0	50120000.0	2.0	2.5439839363098145	1.7276932001113892
1.0	50310000.0	50320000.0	1.0	2.0281505584716797	1.547783613204956
1.0	50320000.0	50330000.0	3.0	1.792290449142456	1.4471354484558105
1.0	50540000.0	50550000.0	2.0	2.0681581497192383	1.5671703815460205
1.0	50680000.0	50690000.0	2.0	2.3697562217712402	1.6711361408233643
1.0	50700000.0	50710000.0	2.0	2.0873425006866455	1.572587251663208
1.0	50710000.0	50720000.0	1.0	2.036031723022461	1.5500786304473877
1.0	50790000.0	50800000.0	1.0	1.6267096996307373	1.3694181442260742
1.0	50810000.0	50820000.0	1.0	1.7140709161758423	1.4106422662734985
1.0	50850000.0	50860000.0	3.0	1.7112010717391968	1.4085906744003296
1.0	50920000.0	50930000.0	1.0	0.8982955813407898	0.9305473566055298
1.0	50930000.0	50940000.0	4.0	0.8503355979919434	0.8923786878585815
1.0	50960000.0	50970000.0	2.0	0.8916540145874023	0.9218239784240723
1.0	50970000.0	50980000.0	0.0	0.8869781494140625	0.9187288284301758
1.0	51050000.0	51060000.0	1.0	0.6625927090644836	0.7313700914382935
1.0	51060000.0	51070000.0	1.0	0.6725319027900696	0.7377229928970337
1.0	51090000.0	51100000.0	0.0	0.676146388053894	0.7401915788650513
1.0	51130000.0	51140000.0	0.0	0.6408834457397461	0.7104128003120422
1.0	51140000.0	51150000.0	0.0	0.6353493928909302	0.7054320573806763
1.0	51200000.0	51210000.0	2.0	0.5909161567687988	0.6428788304328918
1.0	51250000.0	51260000.0	0.0	0.650130033493042	0.7201330661773682
1.0	51280000.0	51290000.0	1.0	0.7012065052986145	0.763227105140686
1.0	51410000.0	51420000.0	0.0	0.7745042443275452	0.8291606903076172
1.0	51420000.0	51430000.0	0.0	0.8400248289108276	1.0398452281951904
1.0	51460000.0	51470000.0	0.0	0.9986111521720886	0.9977628588676453
1.0	51480000.0	51490000.0	2.0	0.9792486429214478	0.9829601049423218
1.0	51490000.0	51500000.0	2.0	1.0338561534881592	1.022234320640564
1.0	51520000.0	51530000.0	0.0	1.1598623991012573	1.1078131198883057
1.0	51540000.0	51550000.0	0.0	1.1206181049346924	1.0836327075958252
1.0	51550000.0	51560000.0	0.0	1.1912144422531128	1.1275250911712646
1.0	51690000.0	51700000.0	1.0	1.0226532220840454	1.0159413814544678
1.0	51720000.0	51730000.0	0.0	0.7084734439849854	0.7713192701339722
1.0	51750000.0	51760000.0	0.0	0.7637391686439514	0.8167599439620972
1.0	51770000.0	51780000.0	1.0	0.9431993365287781	0.9580333828926086
1.0	51840000.0	51850000.0	2.0	0.6941845417022705	0.7597585320472717
1.0	51880000.0	51890000.0	1.0	0.8035438656806946	0.8506021499633789
1.0	51960000.0	51970000.0	2.0	0.6949989199638367	0.7594209909439087
1.0	52030000.0	52040000.0	1.0	0.7344557642936707	0.7895762324333191
1.0	52170000.0	52180000.0	0.0	1.2067817449569702	1.1465774774551392
1.0	52180000.0	52190000.0	0.0	1.0607541799545288	1.0511671304702759
1.0	52220000.0	52230000.0	12.0	0.9154933094978333	0.9444831609725952
1.0	52250000.0	52260000.0	1.0	1.1070122718811035	1.085140585899353
1.0	52270000.0	52280000.0	0.0	1.0668331384658813	1.0562219619750977
1.0	52290000.0	52300000.0	5.0	1.0239239931106567	1.025208592414856
1.0	52330000.0	52340000.0	0.0	0.8306446075439453	0.8753423690795898
1.0	52340000.0	52350000.0	0.0	1.2997761964797974	1.2493294477462769
1.0	52360000.0	52370000.0	0.0	1.4522521495819092	1.2777206897735596
1.0	52380000.0	52390000.0	1.0	1.2051708698272705	1.1380295753479004
1.0	52390000.0	52400000.0	1.0	1.1380658149719238	1.0958788394927979
1.0	52400000.0	52410000.0	2.0	1.0214614868164062	1.0139259099960327
1.0	52450000.0	52460000.0	2.0	1.0824240446090698	1.055808424949646
1.0	52490000.0	52500000.0	0.0	0.7602556347846985	0.9318493604660034
1.0	52510000.0	52520000.0	1.0	0.797958254814148	0.8503525853157043
1.0	52530000.0	52540000.0	1.0	0.8098079562187195	0.8582828640937805
1.0	52610000.0	52620000.0	3.0	0.7239709496498108	0.7833143472671509
1.0	52630000.0	52640000.0	0.0	0.8130449056625366	0.8575194478034973
1.0	52660000.0	52670000.0	0.0	0.8452450633049011	0.8818514943122864
1.0	52710000.0	52720000.0	0.0	0.7087145447731018	0.7695618867874146
1.0	52820000.0	52830000.0	0.0	0.6607193946838379	0.7293862104415894
1.0	52840000.0	52850000.0	0.0	0.6499642133712769	0.7211602926254272
1.0	52850000.0	52860000.0	0.0	0.6408759355545044	0.7116703987121582
1.0	52890000.0	52900000.0	1.0	0.6823440194129944	0.7510287165641785
1.0	52930000.0	52940000.0	1.0	0.6739600896835327	0.7432058453559875
1.0	53000000.0	53010000.0	1.0	0.8729063868522644	0.9055136442184448
1.0	53080000.0	53090000.0	2.0	1.0022722482681274	1.0023635625839233
1.0	53110000.0	53120000.0	0.0	1.1993281841278076	1.1356909275054932
1.0	53190000.0	53200000.0	0.0	1.0036945343017578	1.1170307397842407
1.0	53210000.0	53220000.0	4.0	0.7904699444770813	0.8434284925460815
1.0	53240000.0	53250000.0	0.0	0.8633251190185547	0.9030821919441223
1.0	53250000.0	53260000.0	1.0	0.8139764666557312	0.8634124994277954
1.0	53270000.0	53280000.0	0.0	0.8058455586433411	0.8574798703193665
1.0	53320000.0	53330000.0	2.0	1.134529948234558	1.0933988094329834
1.0	53410000.0	53420000.0	0.0	0.7779185771942139	0.8314834833145142
1.0	53480000.0	53490000.0	1.0	0.6892680525779724	0.7513906359672546
1.0	53640000.0	53650000.0	0.0	0.8461204767227173	0.8824056386947632
1.0	53650000.0	53660000.0	2.0	0.8396220207214355	0.8760692477226257
1.0	53670000.0	53680000.0	0.0	0.6919646263122559	0.7572435140609741
1.0	53680000.0	53690000.0	0.0	0.7726349234580994	1.0019577741622925
1.0	53740000.0	53750000.0	1.0	0.762895941734314	0.8160929679870605
1.0	53860000.0	53870000.0	0.0	0.9906760454177856	0.9920278787612915
1.0	53930000.0	53940000.0	0.0	0.9170970916748047	0.9377567172050476
1.0	53940000.0	53950000.0	0.0	0.9489359855651855	0.9612332582473755
1.0	54100000.0	54110000.0	2.0	0.8731891512870789	0.9029655456542969
1.0	54210000.0	54220000.0	2.0	0.9209972620010376	0.9388271570205688
1.0	54270000.0	54280000.0	0.0	0.6534790992736816	0.7230741381645203
1.0	54290000.0	54300000.0	0.0	0.6602460145950317	0.7285688519477844
1.0	54360000.0	54370000.0	2.0	0.7538824081420898	0.80804842710495
1.0	54480000.0	54490000.0	0.0	1.0027202367782593	1.000767707824707
1.0	54510000.0	54520000.0	1.0	0.8342742919921875	1.0591332912445068
1.0	54640000.0	54650000.0	1.0	0.7127050161361694	0.7733932137489319
1.0	54830000.0	54840000.0	1.0	0.6705958247184753	0.7369569540023804
1.0	54870000.0	54880000.0	0.0	0.8416398763656616	1.0302083492279053
1.0	54930000.0	54940000.0	2.0	0.9775087237358093	0.9832369089126587
1.0	55180000.0	55190000.0	0.0	0.7317516207695007	0.9367364645004272
1.0	55200000.0	55210000.0	1.0	0.7955943942070007	0.8454410433769226
1.0	55250000.0	55260000.0	1.0	0.9613797068595886	0.9720745086669922
1.0	55320000.0	55330000.0	0.0	0.7227307558059692	0.7866091132164001
1.0	55350000.0	55360000.0	0.0	1.1292707920074463	1.1923980712890625
1.0	55440000.0	55450000.0	0.0	1.0329866409301758	1.0225975513458252
1.0	55590000.0	55600000.0	2.0	0.7166680097579956	0.7837029695510864
1.0	55630000.0	55640000.0	0.0	0.8190940618515015	0.8649481534957886
1.0	55640000.0	55650000.0	2.0	0.739600658416748	0.7987514138221741
1.0	55750000.0	55760000.0	1.0	1.0332114696502686	1.023726224899292
1.0	55760000.0	55770000.0	0.0	1.1253893375396729	1.0884922742843628
1.0	55840000.0	55850000.0	2.0	0.8809016942977905	0.9121683239936829
1.0	55860000.0	55870000.0	2.0	1.0290825366973877	1.021536946296692
1.0	55930000.0	55940000.0	1.0	0.8255177736282349	0.8673878908157349
1.0	55950000.0	55960000.0	1.0	1.0581672191619873	1.0404150485992432
1.0	56110000.0	56120000.0	1.0	1.3641974925994873	1.243147373199463
1.0	56120000.0	56130000.0	12.0	1.1793147325515747	1.1253502368927002
1.0	56210000.0	56220000.0	2.0	1.5588419437408447	1.3420460224151611
1.0	56230000.0	56240000.0	5.0	1.202399492263794	1.139219045639038
1.0	56380000.0	56390000.0	1.0	0.9467829465866089	0.9626320600509644
1.0	56390000.0	56400000.0	0.0	0.9218297004699707	0.9456325769424438
1.0	56420000.0	56430000.0	4.0	0.8942877054214478	0.9214250445365906
1.0	56570000.0	56580000.0	0.0	1.2123808860778809	1.1392483711242676
1.0	56610000.0	56620000.0	0.0	0.7858849167823792	0.8365069627761841
1.0	56780000.0	56790000.0	2.0	0.8156293630599976	0.8590041995048523
1.0	56820000.0	56830000.0	0.0	0.9846572875976562	0.9890006184577942
1.0	56910000.0	56920000.0	1.0	0.7018323540687561	0.7630416750907898
1.0	56940000.0	56950000.0	0.0	0.8408225178718567	0.8777519464492798
1.0	56970000.0	56980000.0	0.0	0.6689683794975281	0.7376109957695007
1.0	57150000.0	57160000.0	1.0	1.2256016731262207	1.154958963394165
1.0	57170000.0	57180000.0	0.0	1.1887433528900146	1.1328060626983643
1.0	57190000.0	57200000.0	1.0	1.3911758661270142	1.2442314624786377
1.0	57290000.0	57300000.0	1.0	1.6990543603897095	1.4042469263076782
1.0	57400000.0	57410000.0	2.0	1.852306604385376	1.4747003316879272
1.0	57410000.0	57420000.0	0.0	1.7774457931518555	1.441953420639038
1.0	57430000.0	57440000.0	2.0	2.068445920944214	1.5667474269866943
1.0	57470000.0	57480000.0	3.0	1.4976661205291748	1.3108272552490234
1.0	57540000.0	57550000.0	2.0	1.588727593421936	1.350871205329895
1.0	57620000.0	57630000.0	1.0	1.8146321773529053	1.4585717916488647
1.0	57640000.0	57650000.0	1.0	2.047450065612793	1.5547899007797241
1.0	57660000.0	57670000.0	3.0	2.1053833961486816	1.578276515007019
1.0	57690000.0	57700000.0	2.0	2.0779967308044434	1.5673102140426636
1.0	57700000.0	57710000.0	3.0	2.0805561542510986	1.5686033964157104
1.0	57730000.0	57740000.0	3.0	1.9756500720977783	1.5249345302581787
1.0	57750000.0	57760000.0	3.0	2.01108717918396	1.5401612520217896
1.0	57760000.0	57770000.0	4.0	1.9329636096954346	1.507173776626587
1.0	57800000.0	57810000.0	2.0	1.9997539520263672	1.534926414489746
1.0	57830000.0	57840000.0	0.0	1.8299211263656616	1.4647226333618164
1.0	57880000.0	57890000.0	3.0	1.5600991249084473	1.3281943798065186
1.0	57920000.0	57930000.0	1.0	1.857693076133728	1.474967122077942
1.0	57970000.0	57980000.0	0.0	1.8884897232055664	1.4878365993499756
1.0	57990000.0	58000000.0	5.0	1.6371549367904663	1.37177574634552
1.0	58000000.0	58010000.0	2.0	1.66738760471344	1.3870618343353271
1.0	58130000.0	58140000.0	2.0	1.5308938026428223	1.3191144466400146
1.0	58140000.0	58150000.0	1.0	1.6123263835906982	1.3599903583526611
1.0	58200000.0	58210000.0	1.0	1.966387391090393	1.521799921989441
1.0	58230000.0	58240000.0	2.0	1.9268457889556885	1.5053541660308838
1.0	58270000.0	58280000.0	1.0	2.0630698204040527	1.560180902481079
1.0	58380000.0	58390000.0	8.0	2.3009822368621826	1.6490857601165771
1.0	58420000.0	58430000.0	2.0	2.3405601978302	1.662575364112854
1.0	58500000.0	58510000.0	5.0	2.1288352012634277	1.5857173204421997
1.0	58670000.0	58680000.0	4.0	1.7745453119277954	1.437363624572754
1.0	58690000.0	58700000.0	0.0	1.6651906967163086	1.3896605968475342
1.0	58770000.0	58780000.0	2.0	1.613401174545288	1.3633062839508057
1.0	58880000.0	58890000.0	0.0	1.271899938583374	1.1791002750396729
1.0	58940000.0	58950000.0	1.0	0.8449970483779907	0.8830450177192688
1.0	59100000.0	59110000.0	0.0	1.227024793624878	1.150512933731079
1.0	59110000.0	59120000.0	0.0	1.0789276361465454	1.059163212776184
1.0	59160000.0	59170000.0	1.0	1.0423353910446167	1.1551531553268433
1.0	59170000.0	59180000.0	2.0	1.2529962062835693	1.1735002994537354
1.0	59250000.0	59260000.0	1.0	0.8981232643127441	1.0264575481414795
1.0	59260000.0	59270000.0	3.0	1.1404457092285156	1.09849214553833
1.0	59400000.0	59410000.0	0.0	0.9487003087997437	0.960910975933075
1.0	59410000.0	59420000.0	0.0	0.9725740551948547	0.9780817031860352
1.0	59460000.0	59470000.0	1.0	0.9512240290641785	0.9646580815315247
1.0	59540000.0	59550000.0	3.0	0.8354403376579285	0.8751558065414429
1.0	59600000.0	59610000.0	1.0	1.015293836593628	1.0100380182266235
1.0	59680000.0	59690000.0	1.0	0.9108584523200989	0.9345090985298157
1.0	59740000.0	59750000.0	1.0	0.8865159153938293	0.9138010144233704
1.0	59750000.0	59760000.0	1.0	0.8779678344726562	0.9075632095336914
1.0	59770000.0	59780000.0	1.0	0.8425256013870239	0.8796868324279785
1.0	59780000.0	59790000.0	0.0	0.7419764399528503	0.7990303039550781
1.0	59820000.0	59830000.0	1.0	0.661994457244873	0.7280570268630981
1.0	59840000.0	59850000.0	0.0	0.7187873721122742	0.7779140472412109
1.0	59900000.0	59910000.0	0.0	0.7095328569412231	0.7726100087165833
1.0	59910000.0	59920000.0	0.0	0.8087989687919617	0.8528057932853699
1.0	59920000.0	59930000.0	0.0	0.7928022146224976	0.8405492901802063
1.0	60080000.0	60090000.0	1.0	0.9100993275642395	0.9354696273803711
1.0	60150000.0	60160000.0	0.0	1.3966468572616577	1.2625755071640015
1.0	60260000.0	60270000.0	3.0	1.6017611026763916	1.356590986251831
1.0	60280000.0	60290000.0	1.0	1.4188954830169678	1.2820448875427246
1.0	60310000.0	60320000.0	0.0	1.2394393682479858	1.1623951196670532
1.0	60330000.0	60340000.0	1.0	1.2034943103790283	1.1408154964447021
1.0	60370000.0	60380000.0	4.0	1.116636872291565	1.0826436281204224
1.0	60460000.0	60470000.0	1.0	1.304370403289795	1.2053836584091187
1.0	60540000.0	60550000.0	0.0	1.29560387134552	1.1935584545135498
1.0	60700000.0	60710000.0	0.0	1.633093237876892	1.3767753839492798
1.0	60760000.0	60770000.0	2.0	1.7401176691055298	1.4216277599334717
1.0	60910000.0	60920000.0	0.0	1.3414394855499268	1.2187572717666626
1.0	60940000.0	60950000.0	2.0	1.510735273361206	1.307742714881897
1.0	61090000.0	61100000.0	1.0	1.4316205978393555	1.2671558856964111
1.0	61160000.0	61170000.0	3.0	1.2043554782867432	1.1386833190917969
1.0	61200000.0	61210000.0	1.0	1.1777235269546509	1.1248419284820557
1.0	61290000.0	61300000.0	2.0	1.114549994468689	1.0802042484283447
1.0	61310000.0	61320000.0	0.0	1.2933354377746582	1.1896705627441406
1.0	61320000.0	61330000.0	0.0	1.1588088274002075	1.110374093055725
1.0	61330000.0	61340000.0	2.0	1.0601832866668701	1.042766809463501
1.0	61360000.0	61370000.0	0.0	1.3043315410614014	1.200391173362732
1.0	61370000.0	61380000.0	1.0	1.2255208492279053	1.1552317142486572
1.0	61490000.0	61500000.0	1.0	1.1798934936523438	1.1226937770843506
1.0	61520000.0	61530000.0	0.0	0.9849405288696289	0.9999281764030457
1.0	61570000.0	61580000.0	0.0	0.8211312294006348	0.8619939684867859
1.0	61580000.0	61590000.0	0.0	0.8037874102592468	0.8478049039840698
1.0	61610000.0	61620000.0	1.0	0.672998309135437	0.739475429058075
1.0	61620000.0	61630000.0	0.0	0.6879109144210815	0.7534865736961365
1.0	61740000.0	61750000.0	0.0	0.9131908416748047	0.9379067420959473
1.0	61830000.0	61840000.0	1.0	1.1725034713745117	1.1258461475372314
1.0	61840000.0	61850000.0	2.0	1.1805012226104736	1.130052924156189
1.0	61960000.0	61970000.0	0.0	1.747786283493042	1.4271045923233032
1.0	61990000.0	62000000.0	1.0	1.653023362159729	1.3820648193359375
1.0	62040000.0	62050000.0	0.0	1.2572590112686157	1.1704955101013184
1.0	62060000.0	62070000.0	1.0	1.165574073791504	1.1148884296417236
1.0	62070000.0	62080000.0	2.0	1.0107253789901733	1.0085152387619019
1.0	62100000.0	62110000.0	1.0	1.0463404655456543	1.0343490839004517
1.0	62300000.0	62310000.0	0.0	0.8268594741821289	0.8696451187133789
1.0	62340000.0	62350000.0	1.0	0.8936454057693481	0.9215132594108582
1.0	62360000.0	62370000.0	2.0	0.841219425201416	0.8800511360168457
1.0	62400000.0	62410000.0	0.0	0.8534801602363586	0.8890746235847473
1.0	62440000.0	62450000.0	2.0	0.8747447729110718	0.9049714207649231
1.0	62460000.0	62470000.0	1.0	0.8769906759262085	0.9084657430648804
1.0	62570000.0	62580000.0	1.0	1.0180937051773071	1.016216516494751
1.0	62630000.0	62640000.0	0.0	1.3521779775619507	1.2249135971069336
1.0	62710000.0	62720000.0	1.0	1.2805746793746948	1.1911423206329346
1.0	62730000.0	62740000.0	2.0	1.1476677656173706	1.1053165197372437
1.0	62750000.0	62760000.0	2.0	1.4429748058319092	1.2744879722595215
1.0	62800000.0	62810000.0	0.0	1.1738086938858032	1.1204842329025269
1.0	62850000.0	62860000.0	0.0	0.9931957125663757	0.9950569868087769
1.0	62890000.0	62900000.0	1.0	0.9179098010063171	0.9386551976203918
1.0	62920000.0	62930000.0	0.0	0.6256523728370667	0.6975367069244385
1.0	62930000.0	62940000.0	0.0	0.6553810238838196	0.7253820300102234
1.0	62990000.0	63000000.0	2.0	0.6070058345794678	0.6606926321983337
1.0	63010000.0	63020000.0	0.0	0.6638364195823669	0.7343799471855164
1.0	63040000.0	63050000.0	1.0	0.6465384364128113	0.7188689112663269
1.0	63050000.0	63060000.0	0.0	0.6764423251152039	0.7475845813751221
1.0	63110000.0	63120000.0	1.0	0.6790226697921753	0.7489174008369446
1.0	63120000.0	63130000.0	0.0	0.7523568868637085	0.811509907245636
1.0	63240000.0	63250000.0	2.0	1.0435638427734375	1.0297199487686157
1.0	63360000.0	63370000.0	0.0	1.159848928451538	1.1087161302566528
1.0	63380000.0	63390000.0	1.0	1.2829437255859375	1.1816819906234741
1.0	63390000.0	63400000.0	0.0	1.3396716117858887	1.214805245399475
1.0	63400000.0	63410000.0	1.0	1.279876708984375	1.1814571619033813
1.0	63450000.0	63460000.0	0.0	1.5716969966888428	1.340498685836792
1.0	63530000.0	63540000.0	2.0	1.3372043371200562	1.2151473760604858
1.0	63540000.0	63550000.0	1.0	1.5660641193389893	1.3382031917572021
1.0	63550000.0	63560000.0	4.0	1.4115158319473267	1.2551321983337402
1.0	63710000.0	63720000.0	0.0	1.6034419536590576	1.3556617498397827
1.0	63730000.0	63740000.0	2.0	1.6039005517959595	1.3570642471313477
1.0	63750000.0	63760000.0	2.0	1.9154936075210571	1.5006167888641357
1.0	63760000.0	63770000.0	1.0	1.7122583389282227	1.4095245599746704
1.0	63770000.0	63780000.0	7.0	1.5371882915496826	1.3223316669464111
1.0	63790000.0	63800000.0	1.0	1.3641046285629272	1.2240123748779297
1.0	63870000.0	63880000.0	0.0	0.9881362915039062	0.9985203742980957
1.0	63910000.0	63920000.0	1.0	0.7947990298271179	0.8447161912918091
1.0	63920000.0	63930000.0	1.0	0.869763195514679	0.9023383855819702
1.0	63940000.0	63950000.0	1.0	0.8090008497238159	0.8550963401794434
1.0	63970000.0	63980000.0	0.0	0.7158676981925964	0.7768915295600891
1.0	63990000.0	64000000.0	0.0	0.6626696586608887	0.7329305410385132
1.0	64010000.0	64020000.0	0.0	0.6848991513252258	0.7545903921127319
1.0	64120000.0	64130000.0	1.0	0.8591930270195007	0.8982843160629272
1.0	64190000.0	64200000.0	1.0	1.0252244472503662	1.0171687602996826
1.0	64380000.0	64390000.0	0.0	0.7667566537857056	0.8156922459602356
1.0	64510000.0	64520000.0	0.0	0.8102189898490906	0.8551038503646851
1.0	64530000.0	64540000.0	0.0	0.8996432423591614	0.9266993403434753
1.0	64590000.0	64600000.0	2.0	0.8378429412841797	0.8772627711296082
1.0	64650000.0	64660000.0	3.0	1.052227258682251	1.0366508960723877
1.0	64700000.0	64710000.0	2.0	0.9917834997177124	0.995132565498352
1.0	64790000.0	64800000.0	0.0	1.1992337703704834	1.1340453624725342
1.0	64830000.0	64840000.0	0.0	1.1695129871368408	1.1163363456726074
1.0	64870000.0	64880000.0	1.0	1.3011977672576904	1.194001317024231
1.0	64910000.0	64920000.0	1.0	1.2580863237380981	1.1681839227676392
1.0	64990000.0	65000000.0	0.0	0.8602350354194641	0.8951754570007324
1.0	65030000.0	65040000.0	1.0	0.875008225440979	0.9062488675117493
1.0	65080000.0	65090000.0	0.0	0.7294971942901611	0.7849124670028687
1.0	65320000.0	65330000.0	0.0	0.6937380433082581	0.7555355429649353
1.0	65420000.0	65430000.0	0.0	0.6231079697608948	0.6789026856422424
1.0	65450000.0	65460000.0	1.0	0.8207687139511108	0.8646652102470398
1.0	65490000.0	65500000.0	0.0	0.9845267534255981	0.9941734075546265
1.0	65600000.0	65610000.0	2.0	1.2228131294250488	1.152602195739746
1.0	65630000.0	65640000.0	2.0	1.0146422386169434	1.0126901865005493
1.0	65640000.0	65650000.0	0.0	0.9795198440551758	0.9893539547920227
1.0	65650000.0	65660000.0	1.0	0.9398282766342163	0.9590923190116882
1.0	65660000.0	65670000.0	0.0	0.9738796353340149	0.9849902987480164
1.0	65730000.0	65740000.0	1.0	1.1031923294067383	1.0734202861785889
1.0	65760000.0	65770000.0	4.0	1.0243076086044312	1.0164463520050049
1.0	65840000.0	65850000.0	0.0	1.189549446105957	1.1309947967529297
1.0	65880000.0	65890000.0	2.0	1.0435913801193237	1.2204258441925049
1.0	65940000.0	65950000.0	1.0	1.160118818283081	1.1128082275390625
1.0	65960000.0	65970000.0	2.0	1.2015399932861328	1.1387768983840942
1.0	65970000.0	65980000.0	3.0	1.1559232473373413	1.1092151403427124
1.0	66130000.0	66140000.0	1.0	1.3809226751327515	1.2454912662506104
1.0	66180000.0	66190000.0	3.0	1.3104283809661865	1.2024083137512207
1.0	66230000.0	66240000.0	0.0	1.6956501007080078	1.401929259300232
1.0	66310000.0	66320000.0	3.0	1.4760323762893677	1.296098232269287
1.0	66360000.0	66370000.0	2.0	1.5416282415390015	1.3278162479400635
1.0	66380000.0	66390000.0	1.0	1.3859624862670898	1.2530139684677124
1.0	66390000.0	66400000.0	3.0	1.6235935688018799	1.3649728298187256
1.0	66410000.0	66420000.0	1.0	1.2158443927764893	1.150748610496521
1.0	66620000.0	66630000.0	1.0	1.3272292613983154	1.2083648443222046
1.0	66630000.0	66640000.0	0.0	1.2128398418426514	1.1460402011871338
1.0	66700000.0	66710000.0	1.0	0.9154294729232788	0.9410258531570435
1.0	66820000.0	66830000.0	1.0	0.8964765667915344	0.9267392158508301
1.0	66850000.0	66860000.0	1.0	1.0930835008621216	1.0647807121276855
1.0	66870000.0	66880000.0	0.0	1.0827836990356445	1.060160756111145
1.0	66980000.0	66990000.0	4.0	1.5324552059173584	1.3232983350753784
1.0	66990000.0	67000000.0	2.0	1.3985363245010376	1.2558304071426392
1.0	67000000.0	67010000.0	2.0	1.44382643699646	1.2869269847869873
1.0	67010000.0	67020000.0	1.0	1.2327159643173218	1.1629571914672852
1.0	67110000.0	67120000.0	1.0	1.3271915912628174	1.216252088546753
1.0	67160000.0	67170000.0	1.0	1.1193358898162842	1.0840197801589966
1.0	67170000.0	67180000.0	1.0	1.1434739828109741	1.1006945371627808
1.0	67190000.0	67200000.0	0.0	0.9141375422477722	0.9398149251937866
1.0	67200000.0	67210000.0	2.0	0.9268432855606079	0.9478023648262024
1.0	67210000.0	67220000.0	1.0	1.1770312786102295	1.1229124069213867
1.0	67330000.0	67340000.0	3.0	0.9571945071220398	0.9683760404586792
1.0	67450000.0	67460000.0	0.0	0.691374659538269	0.7598797082901001
1.0	67500000.0	67510000.0	2.0	0.759824275970459	0.8184046745300293
1.0	67520000.0	67530000.0	1.0	1.0091947317123413	1.0081748962402344
1.0	67530000.0	67540000.0	1.0	1.2508817911148071	1.1625807285308838
1.0	67580000.0	67590000.0	1.0	1.4725545644760132	1.2893283367156982
1.0	67590000.0	67600000.0	0.0	1.3791630268096924	1.2450504302978516
1.0	67600000.0	67610000.0	1.0	1.314670205116272	1.213010549545288
1.0	67680000.0	67690000.0	5.0	1.3184192180633545	1.2081245183944702
1.0	67750000.0	67760000.0	0.0	1.709568738937378	1.4076542854309082
1.0	67820000.0	67830000.0	0.0	1.0655784606933594	1.0464625358581543
1.0	67900000.0	67910000.0	1.0	0.8956257700920105	0.9221962094306946
1.0	67910000.0	67920000.0	0.0	1.0314221382141113	1.0211589336395264
1.0	67930000.0	67940000.0	1.0	0.9473280906677246	0.9607918858528137
1.0	67950000.0	67960000.0	1.0	0.9974242448806763	0.9963215589523315
1.0	67970000.0	67980000.0	2.0	1.0039385557174683	1.000913143157959
1.0	68040000.0	68050000.0	0.0	0.9780403971672058	0.9853204488754272
1.0	68060000.0	68070000.0	1.0	0.9765338897705078	0.9813319444656372
1.0	68070000.0	68080000.0	1.0	0.8758610486984253	0.9065650701522827
1.0	68110000.0	68120000.0	1.0	0.8897821307182312	0.9168332815170288
1.0	68120000.0	68130000.0	1.0	0.9395847320556641	0.9528584480285645
1.0	68140000.0	68150000.0	0.0	0.8629249334335327	0.8954229354858398
1.0	68250000.0	68260000.0	1.0	0.7919043302536011	0.8384078741073608
1.0	68280000.0	68290000.0	1.0	0.9305593371391296	0.9513643383979797
1.0	68380000.0	68390000.0	1.0	1.3224011659622192	1.2044838666915894
1.0	68390000.0	68400000.0	1.0	1.1846290826797485	1.1254007816314697
1.0	68400000.0	68410000.0	1.0	1.0506839752197266	1.0373035669326782
1.0	68420000.0	68430000.0	1.0	1.0970553159713745	1.0684818029403687
1.0	68490000.0	68500000.0	0.0	1.1655992269515991	1.1121691465377808
1.0	68520000.0	68530000.0	2.0	1.1352159976959229	1.0931984186172485
1.0	68580000.0	68590000.0	1.0	0.8019503355026245	0.8497778177261353
1.0	68590000.0	68600000.0	0.0	0.7258484363555908	0.7892465591430664
1.0	68600000.0	68610000.0	0.0	0.8033207058906555	0.8531166315078735
1.0	68620000.0	68630000.0	2.0	0.7291396856307983	0.7906734347343445
1.0	68670000.0	68680000.0	1.0	0.7293485403060913	0.7907117605209351
1.0	68680000.0	68690000.0	1.0	0.7870118021965027	0.8382927179336548
1.0	68690000.0	68700000.0	0.0	0.7134622931480408	0.9903277158737183
1.0	68770000.0	68780000.0	3.0	1.0042039155960083	1.0016357898712158
1.0	68840000.0	68850000.0	1.0	1.162818193435669	1.112892508506775
1.0	68870000.0	68880000.0	0.0	1.3275922536849976	1.2093236446380615
1.0	68890000.0	68900000.0	2.0	1.286227822303772	1.1846522092819214
1.0	68960000.0	68970000.0	1.0	1.3444852828979492	1.2810370922088623
1.0	69010000.0	69020000.0	2.0	1.4005930423736572	1.2493726015090942
1.0	69090000.0	69100000.0	0.0	1.4584861993789673	1.2805551290512085
1.0	69220000.0	69230000.0	3.0	1.2180465459823608	1.143589735031128
1.0	69250000.0	69260000.0	0.0	1.312133550643921	1.1992545127868652
1.0	69260000.0	69270000.0	1.0	1.0786837339401245	1.054836392402649
1.0	69270000.0	69280000.0	1.0	1.0289376974105835	1.0195382833480835
1.0	69330000.0	69340000.0	2.0	1.316889762878418	1.2037304639816284
1.0	69350000.0	69360000.0	2.0	1.3531067371368408	1.2241863012313843
1.0	69430000.0	69440000.0	2.0	1.6067873239517212	1.357886552810669
1.0	69540000.0	69550000.0	3.0	1.7864158153533936	1.4432681798934937
1.0	69660000.0	69670000.0	0.0	1.3668450117111206	1.2310326099395752
1.0	69680000.0	69690000.0	1.0	1.3579347133636475	1.2260825634002686
1.0	69820000.0	69830000.0	1.0	1.4868801832199097	1.2970478534698486
1.0	69830000.0	69840000.0	0.0	1.5487720966339111	1.3298118114471436
1.0	69840000.0	69850000.0	0.0	1.4657089710235596	1.2860028743743896
1.0	69900000.0	69910000.0	4.0	1.6185613870620728	1.3647823333740234
1.0	69960000.0	69970000.0	3.0	1.6862943172454834	1.3955727815628052
1.0	69970000.0	69980000.0	2.0	1.657311201095581	1.3836352825164795
1.0	69980000.0	69990000.0	1.0	1.7130019664764404	1.4088603258132935
1.0	70040000.0	70050000.0	1.0	1.470898151397705	1.2926814556121826
1.0	70110000.0	70120000.0	1.0	1.4376895427703857	1.2703399658203125
1.0	70120000.0	70130000.0	1.0	1.3700809478759766	1.234320044517517
1.0	70190000.0	70200000.0	0.0	1.2941817045211792	1.1924974918365479
1.0	70420000.0	70430000.0	1.0	1.2378742694854736	1.1563345193862915
1.0	70490000.0	70500000.0	1.0	1.4898362159729004	1.2994558811187744
1.0	70500000.0	70510000.0	1.0	1.3989310264587402	1.2512474060058594
1.0	70560000.0	70570000.0	1.0	1.3406988382339478	1.2230393886566162
1.0	70570000.0	70580000.0	1.0	1.3808441162109375	1.2406929731369019
1.0	70590000.0	70600000.0	7.0	1.12973153591156	1.0896286964416504
1.0	70620000.0	70630000.0	2.0	0.8357528448104858	0.8790976405143738
1.0	70850000.0	70860000.0	1.0	1.105422019958496	1.0727499723434448
1.0	70900000.0	70910000.0	3.0	0.8052525520324707	0.8526567220687866
1.0	70910000.0	70920000.0	0.0	1.182178258895874	1.1243067979812622
1.0	70930000.0	70940000.0	1.0	1.2080825567245483	1.1373169422149658
1.0	70970000.0	70980000.0	1.0	1.14743173122406	1.1026430130004883
1.0	71100000.0	71110000.0	0.0	1.4871031045913696	1.2952030897140503
1.0	71400000.0	71410000.0	1.0	2.169044017791748	1.6077684164047241
1.0	71440000.0	71450000.0	6.0	2.042534589767456	1.555543303489685
1.0	71450000.0	71460000.0	2.0	2.1516008377075195	1.596371054649353
1.0	71510000.0	71520000.0	4.0	1.9113162755966187	1.5023107528686523
1.0	71570000.0	71580000.0	4.0	1.1893906593322754	1.1335781812667847
1.0	71580000.0	71590000.0	0.0	1.2807756662368774	1.1849348545074463
1.0	71640000.0	71650000.0	2.0	1.3278090953826904	1.2077628374099731
1.0	71650000.0	71660000.0	0.0	1.2460756301879883	1.163843035697937
1.0	71690000.0	71700000.0	0.0	1.1381314992904663	1.095945119857788
1.0	71700000.0	71710000.0	0.0	1.1156748533248901	1.0821868181228638
1.0	71930000.0	71940000.0	2.0	1.132641077041626	1.093376874923706
1.0	72040000.0	72050000.0	2.0	1.4210472106933594	1.2648098468780518
1.0	72110000.0	72120000.0	2.0	1.1061509847640991	1.0789785385131836
1.0	72130000.0	72140000.0	1.0	1.2790297269821167	1.1894330978393555
1.0	72240000.0	72250000.0	0.0	1.2114790678024292	1.145548939704895
1.0	72250000.0	72260000.0	2.0	0.9667894244194031	0.9786278605461121
1.0	72280000.0	72290000.0	0.0	1.3754771947860718	1.2371349334716797
1.0	72330000.0	72340000.0	1.0	1.13789963722229	1.096555471420288
1.0	72370000.0	72380000.0	1.0	1.1291979551315308	1.0902656316757202
1.0	72390000.0	72400000.0	1.0	1.2542088031768799	1.170454740524292
1.0	72400000.0	72410000.0	0.0	1.2232424020767212	1.1548388004302979
1.0	72430000.0	72440000.0	3.0	1.2886881828308105	1.1898441314697266
1.0	72560000.0	72570000.0	0.0	1.70233154296875	1.4071775674819946
1.0	72610000.0	72620000.0	1.0	1.7043640613555908	1.406280279159546
1.0	72650000.0	72660000.0	2.0	1.281099557876587	1.1918836832046509
1.0	72710000.0	72720000.0	2.0	1.2891566753387451	1.1880159378051758
1.0	72720000.0	72730000.0	0.0	1.3754034042358398	1.2383151054382324
1.0	72730000.0	72740000.0	1.0	1.2822778224945068	1.1869672536849976
1.0	72740000.0	72750000.0	0.0	1.0643548965454102	1.0769078731536865
1.0	72790000.0	72800000.0	0.0	1.302882432937622	1.2054312229156494
1.0	72800000.0	72810000.0	0.0	1.3313583135604858	1.2205564975738525
1.0	72810000.0	72820000.0	0.0	1.503157377243042	1.3064181804656982
1.0	72820000.0	72830000.0	2.0	1.4975335597991943	1.3023574352264404
1.0	72870000.0	72880000.0	2.0	1.5701186656951904	1.3390789031982422
1.0	72960000.0	72970000.0	0.0	1.5350276231765747	1.3216584920883179
1.0	73030000.0	73040000.0	0.0	1.3108934164047241	1.2037204504013062
1.0	73040000.0	73050000.0	0.0	1.3730977773666382	1.2336723804473877
1.0	73050000.0	73060000.0	2.0	1.4437463283538818	1.272607684135437
1.0	73260000.0	73270000.0	6.0	1.883305549621582	1.486823320388794
1.0	73280000.0	73290000.0	3.0	1.9833614826202393	1.5289297103881836
1.0	73310000.0	73320000.0	1.0	2.067599058151245	1.562082052230835
1.0	73410000.0	73420000.0	0.0	2.1570653915405273	1.5969034433364868
1.0	73460000.0	73470000.0	3.0	2.2603955268859863	1.635028600692749
1.0	73480000.0	73490000.0	2.0	2.360675811767578	1.6702375411987305
1.0	73540000.0	73550000.0	4.0	2.365490198135376	1.6704753637313843
1.0	73640000.0	73650000.0	2.0	2.3450539112091064	1.663088083267212
1.0	73660000.0	73670000.0	4.0	2.1938304901123047	1.6111905574798584
1.0	73740000.0	73750000.0	1.0	2.4907937049865723	1.7126697301864624
1.0	73850000.0	73860000.0	3.0	2.248225450515747	1.6301500797271729
1.0	73900000.0	73910000.0	1.0	2.0824127197265625	1.5684101581573486
1.0	73930000.0	73940000.0	1.0	1.5466605424880981	1.3372375965118408
1.0	73960000.0	73970000.0	3.0	1.599819302558899	1.3547049760818481
1.0	74050000.0	74060000.0	2.0	1.886488914489746	1.488510251045227
1.0	74100000.0	74110000.0	1.0	2.071782112121582	1.5641385316848755
1.0	74130000.0	74140000.0	3.0	1.9443798065185547	1.5129687786102295
1.0	74170000.0	74180000.0	2.0	2.036799669265747	1.5503541231155396
1.0	74200000.0	74210000.0	0.0	1.9364811182022095	1.5080795288085938
1.0	74350000.0	74360000.0	1.0	2.0740511417388916	1.5655931234359741
1.0	74430000.0	74440000.0	0.0	2.323045253753662	1.6581575870513916
1.0	74470000.0	74480000.0	2.0	2.205596446990967	1.6167986392974854
1.0	74550000.0	74560000.0	2.0	2.2077324390411377	1.615130066871643
1.0	74600000.0	74610000.0	5.0	1.5498255491256714	1.3352105617523193
1.0	74610000.0	74620000.0	4.0	1.6188385486602783	1.3663530349731445
1.0	74620000.0	74630000.0	1.0	1.6091139316558838	1.3611624240875244
1.0	74820000.0	74830000.0	2.0	1.1591472625732422	1.1126526594161987
1.0	74890000.0	74900000.0	2.0	1.3755648136138916	1.2385849952697754
1.0	74960000.0	74970000.0	2.0	1.4003063440322876	1.2575891017913818
1.0	75000000.0	75010000.0	0.0	1.5269911289215088	1.3210041522979736
1.0	75020000.0	75030000.0	1.0	1.4628074169158936	1.2900278568267822
1.0	75030000.0	75040000.0	0.0	1.7226741313934326	1.4155502319335938
1.0	75040000.0	75050000.0	1.0	1.6566251516342163	1.3826745748519897
1.0	75150000.0	75160000.0	1.0	1.1125954389572144	1.082637071609497
1.0	75170000.0	75180000.0	0.0	0.8795903921127319	0.9180313348770142
1.0	75190000.0	75200000.0	1.0	0.80553138256073	0.9362797737121582
1.0	75210000.0	75220000.0	1.0	0.927183985710144	0.954043984413147
1.0	75320000.0	75330000.0	3.0	1.9641014337539673	1.5218665599822998
1.0	75330000.0	75340000.0	0.0	2.054011106491089	1.5589115619659424
1.0	75430000.0	75440000.0	1.0	2.011270046234131	1.5399608612060547
1.0	75440000.0	75450000.0	3.0	2.041037082672119	1.5523351430892944
1.0	75460000.0	75470000.0	1.0	2.148332118988037	1.593758225440979
1.0	75470000.0	75480000.0	2.0	2.2390456199645996	1.627445936203003
1.0	75490000.0	75500000.0	6.0	2.084871768951416	1.569797158241272
1.0	75550000.0	75560000.0	3.0	2.454801082611084	1.7005643844604492
1.0	75590000.0	75600000.0	2.0	2.08626389503479	1.56619131565094
1.0	75600000.0	75610000.0	2.0	1.934046745300293	1.5051639080047607
1.0	75610000.0	75620000.0	3.0	2.1492199897766113	1.5945342779159546
1.0	75660000.0	75670000.0	1.0	1.9622161388397217	1.5214136838912964
1.0	75670000.0	75680000.0	0.0	2.0519866943359375	1.5556728839874268
1.0	75740000.0	75750000.0	3.0	1.6957288980484009	1.401317834854126
1.0	75750000.0	75760000.0	1.0	1.7670387029647827	1.4346829652786255
1.0	75830000.0	75840000.0	2.0	1.6402381658554077	1.3758573532104492
1.0	76000000.0	76010000.0	0.0	1.384263277053833	1.2442445755004883
1.0	76020000.0	76030000.0	0.0	1.5739786624908447	1.3419965505599976
1.0	76030000.0	76040000.0	2.0	1.6383939981460571	1.3733832836151123
1.0	76070000.0	76080000.0	3.0	1.7339063882827759	1.4183056354522705
1.0	76090000.0	76100000.0	0.0	1.5767004489898682	1.3440446853637695
1.0	76180000.0	76190000.0	0.0	1.2371540069580078	1.158326506614685
1.0	76230000.0	76240000.0	0.0	1.0991697311401367	1.0703026056289673
1.0	76330000.0	76340000.0	1.0	1.2985354661941528	1.1924532651901245
1.0	76340000.0	76350000.0	0.0	1.350610613822937	1.2247017621994019
1.0	76370000.0	76380000.0	2.0	1.3782836198806763	1.237950325012207
1.0	76400000.0	76410000.0	2.0	1.325251817703247	1.2106513977050781
1.0	76410000.0	76420000.0	2.0	1.3459028005599976	1.2204564809799194
1.0	76440000.0	76450000.0	3.0	1.379638910293579	1.2369660139083862
1.0	76510000.0	76520000.0	0.0	1.3779306411743164	1.2400463819503784
1.0	76530000.0	76540000.0	0.0	1.280383825302124	1.1908369064331055
1.0	76590000.0	76600000.0	1.0	1.1345847845077515	1.0967835187911987
1.0	76680000.0	76690000.0	2.0	1.6477876901626587	1.3800113201141357
1.0	76710000.0	76720000.0	2.0	1.3607460260391235	1.2355127334594727
1.0	76770000.0	76780000.0	1.0	1.269514799118042	1.1831791400909424
1.0	76790000.0	76800000.0	2.0	1.008398413658142	1.0097988843917847
1.0	76820000.0	76830000.0	1.0	1.2284536361694336	1.155074954032898
1.0	76880000.0	76890000.0	0.0	1.0348446369171143	1.0268442630767822
1.0	76950000.0	76960000.0	2.0	1.0742213726043701	1.0570430755615234
1.0	76990000.0	77000000.0	1.0	1.1959335803985596	1.1370338201522827
1.0	77170000.0	77180000.0	3.0	1.322967767715454	1.206186056137085
1.0	77180000.0	77190000.0	2.0	1.2602956295013428	1.171569585800171
1.0	77240000.0	77250000.0	0.0	1.516206979751587	1.316221833229065
1.0	77320000.0	77330000.0	3.0	1.241603136062622	1.1597539186477661
1.0	77330000.0	77340000.0	2.0	1.163983702659607	1.125330924987793
1.0	77340000.0	77350000.0	0.0	1.134122610092163	1.094209909439087
1.0	77410000.0	77420000.0	0.0	1.133306622505188	1.0930514335632324
1.0	77480000.0	77490000.0	0.0	1.1881158351898193	1.126157522201538
1.0	77540000.0	77550000.0	2.0	1.013615369796753	1.0085909366607666
1.0	77550000.0	77560000.0	1.0	0.8605961799621582	0.894498348236084
1.0	77580000.0	77590000.0	1.0	0.7982925176620483	0.8431097865104675
1.0	77590000.0	77600000.0	0.0	0.8480254411697388	0.8838165402412415
1.0	77610000.0	77620000.0	0.0	0.8822210431098938	0.9117687940597534
1.0	77630000.0	77640000.0	0.0	0.7664519548416138	0.8183401823043823
1.0	77730000.0	77740000.0	0.0	1.2933001518249512	1.1928292512893677
1.0	77750000.0	77760000.0	3.0	1.1859252452850342	1.1283519268035889
1.0	77810000.0	77820000.0	1.0	1.4754188060760498	1.2925283908843994
1.0	77840000.0	77850000.0	0.0	1.3783047199249268	1.2419893741607666
1.0	77870000.0	77880000.0	1.0	1.3352044820785522	1.2163114547729492
1.0	77890000.0	77900000.0	1.0	1.172447919845581	1.1198934316635132
1.0	78020000.0	78030000.0	0.0	0.7053102850914001	0.7663435935974121
1.0	78070000.0	78080000.0	0.0	0.6818304061889648	0.7454470992088318
1.0	78120000.0	78130000.0	2.0	0.6451183557510376	0.7136979103088379
1.0	78140000.0	78150000.0	0.0	0.747756838798523	0.9947111010551453
1.0	78150000.0	78160000.0	3.0	0.6481276750564575	0.7161871194839478
1.0	78160000.0	78170000.0	0.0	0.6422934532165527	0.7120788097381592
1.0	78180000.0	78190000.0	0.0	0.6468328237533569	0.716873049736023
1.0	78190000.0	78200000.0	0.0	0.6665988564491272	0.7345277070999146
1.0	78300000.0	78310000.0	2.0	0.6157825589179993	0.685339093208313
1.0	78320000.0	78330000.0	0.0	0.6744626760482788	0.7386504411697388
1.0	78330000.0	78340000.0	0.0	0.6477066278457642	0.7156967520713806
1.0	78420000.0	78430000.0	1.0	0.6011458039283752	0.6580975651741028
1.0	78520000.0	78530000.0	0.0	1.0306390523910522	1.0203994512557983
1.0	78530000.0	78540000.0	0.0	1.011887788772583	1.0070199966430664
1.0	78540000.0	78550000.0	0.0	0.9992485046386719	0.9984525442123413
1.0	78590000.0	78600000.0	0.0	0.9956396222114563	0.9949097633361816
1.0	78600000.0	78610000.0	1.0	1.0976885557174683	1.0681753158569336
1.0	78810000.0	78820000.0	0.0	1.4983978271484375	1.303276538848877
1.0	78910000.0	78920000.0	2.0	1.288375735282898	1.18590247631073
1.0	78920000.0	78930000.0	1.0	1.5000053644180298	1.3043360710144043
1.0	78940000.0	78950000.0	2.0	1.1805964708328247	1.1255621910095215
1.0	78950000.0	78960000.0	0.0	1.3467696905136108	1.2176727056503296
1.0	79290000.0	79300000.0	3.0	1.236652135848999	1.1601202487945557
1.0	79370000.0	79380000.0	1.0	1.5191738605499268	1.316045880317688
1.0	79460000.0	79470000.0	0.0	1.7102543115615845	1.4079015254974365
1.0	79540000.0	79550000.0	1.0	1.6248505115509033	1.3669726848602295
1.0	79560000.0	79570000.0	2.0	1.7066271305084229	1.4071142673492432
1.0	79570000.0	79580000.0	2.0	1.722572922706604	1.4141391515731812
1.0	79600000.0	79610000.0	2.0	1.7480980157852173	1.4267220497131348
1.0	79610000.0	79620000.0	0.0	1.689287543296814	1.3980686664581299
1.0	79660000.0	79670000.0	1.0	1.8516544103622437	1.4718166589736938
1.0	79690000.0	79700000.0	0.0	2.1689043045043945	1.6011455059051514
1.0	79720000.0	79730000.0	1.0	1.832139253616333	1.4663580656051636
1.0	79840000.0	79850000.0	4.0	2.085155725479126	1.5690292119979858
1.0	79870000.0	79880000.0	2.0	2.1129181385040283	1.5802620649337769
1.0	79900000.0	79910000.0	0.0	2.1621475219726562	1.598209023475647
1.0	79990000.0	80000000.0	1.0	2.0950636863708496	1.5736910104751587
1.0	80040000.0	80050000.0	2.0	1.9297288656234741	1.506264090538025
1.0	80100000.0	80110000.0	1.0	1.844519019126892	1.4728025197982788
1.0	80140000.0	80150000.0	2.0	1.9422786235809326	1.5116859674453735
1.0	80190000.0	80200000.0	1.0	1.6834512948989868	1.3960034847259521
1.0	80290000.0	80300000.0	3.0	1.7626920938491821	1.4331557750701904
1.0	80360000.0	80370000.0	1.0	1.8233883380889893	1.4609169960021973
1.0	80420000.0	80430000.0	1.0	1.813462495803833	1.4560985565185547
1.0	80490000.0	80500000.0	1.0	1.5496019124984741	1.3305070400238037
1.0	80520000.0	80530000.0	1.0	1.1994154453277588	1.133858561515808
1.0	80590000.0	80600000.0	2.0	1.3173277378082275	1.2073043584823608
1.0	80600000.0	80610000.0	1.0	1.2023746967315674	1.1436535120010376
1.0	80620000.0	80630000.0	0.0	1.477246642112732	1.2911065816879272
1.0	80670000.0	80680000.0	1.0	1.3222736120224	1.206561803817749
1.0	80680000.0	80690000.0	0.0	1.3683228492736816	1.2335494756698608
1.0	80750000.0	80760000.0	1.0	1.3181496858596802	1.2046968936920166
1.0	80830000.0	80840000.0	0.0	1.6990159749984741	1.4032303094863892
1.0	80840000.0	80850000.0	2.0	1.6871579885482788	1.3976223468780518
1.0	80850000.0	80860000.0	1.0	1.753284215927124	1.42976713180542
1.0	81060000.0	81070000.0	2.0	1.994558572769165	1.533803105354309
1.0	81150000.0	81160000.0	3.0	2.1796295642852783	1.6059114933013916
1.0	81210000.0	81220000.0	3.0	2.143514394760132	1.5914175510406494
1.0	81240000.0	81250000.0	2.0	2.1259827613830566	1.5850796699523926
1.0	81270000.0	81280000.0	1.0	2.0256142616271973	1.54580557346344
1.0	81360000.0	81370000.0	2.0	1.5102643966674805	1.309513807296753
1.0	81450000.0	81460000.0	1.0	1.4096511602401733	1.258988618850708
1.0	81530000.0	81540000.0	1.0	1.5043621063232422	1.3068766593933105
1.0	81600000.0	81610000.0	2.0	1.322973608970642	1.2102577686309814
1.0	81670000.0	81680000.0	1.0	1.3847774267196655	1.2416571378707886
1.0	81690000.0	81700000.0	1.0	1.3390945196151733	1.2188949584960938
1.0	81720000.0	81730000.0	2.0	1.4245500564575195	1.263395071029663
1.0	81730000.0	81740000.0	1.0	1.3716353178024292	1.233440637588501
1.0	81790000.0	81800000.0	0.0	1.6234331130981445	1.3659251928329468
1.0	81860000.0	81870000.0	4.0	1.2997400760650635	1.1910088062286377
1.0	82050000.0	82060000.0	1.0	1.3794119358062744	1.2376643419265747
1.0	82060000.0	82070000.0	1.0	1.3292477130889893	1.2102092504501343
1.0	82120000.0	82130000.0	1.0	1.3417562246322632	1.2171810865402222
1.0	82130000.0	82140000.0	1.0	1.1644774675369263	1.1148982048034668
1.0	82160000.0	82170000.0	0.0	1.4261362552642822	1.2678292989730835
1.0	82250000.0	82260000.0	2.0	1.048039197921753	1.0336403846740723
1.0	82300000.0	82310000.0	0.0	0.8424838185310364	0.8836339116096497
1.0	82320000.0	82330000.0	1.0	0.9698725938796997	0.9800847768783569
1.0	82390000.0	82400000.0	4.0	1.0870115756988525	1.061506986618042
1.0	82420000.0	82430000.0	1.0	1.0780036449432373	1.060967206954956
1.0	82480000.0	82490000.0	4.0	1.6660947799682617	1.3857601881027222
1.0	82540000.0	82550000.0	2.0	1.6224040985107422	1.3656418323516846
1.0	82570000.0	82580000.0	0.0	1.6903034448623657	1.4064445495605469
1.0	82680000.0	82690000.0	1.0	1.357017159461975	1.2386738061904907
1.0	82700000.0	82710000.0	1.0	1.8477869033813477	1.4696381092071533
1.0	82720000.0	82730000.0	0.0	1.395542860031128	1.2587862014770508
1.0	82740000.0	82750000.0	3.0	1.6173620223999023	1.3621693849563599
1.0	82880000.0	82890000.0	0.0	1.62161386013031	1.3657944202423096
1.0	82960000.0	82970000.0	0.0	1.5185387134552002	1.3135759830474854
1.0	83000000.0	83010000.0	1.0	1.586763858795166	1.3508200645446777
1.0	83040000.0	83050000.0	0.0	1.4401586055755615	1.2761948108673096
1.0	83110000.0	83120000.0	0.0	1.4425840377807617	1.2735413312911987
1.0	83130000.0	83140000.0	1.0	1.5585849285125732	1.334364891052246
1.0	83140000.0	83150000.0	2.0	1.6034847497940063	1.3559023141860962
1.0	83160000.0	83170000.0	1.0	1.5469881296157837	1.3305431604385376
1.0	83300000.0	83310000.0	1.0	1.29828679561615	1.2022596597671509
1.0	83430000.0	83440000.0	3.0	1.5641069412231445	1.3369516134262085
1.0	83450000.0	83460000.0	2.0	1.7099841833114624	1.406825304031372
1.0	83500000.0	83510000.0	0.0	1.46988844871521	1.2898149490356445
1.0	83550000.0	83560000.0	1.0	1.2218310832977295	1.1469429731369019
1.0	83590000.0	83600000.0	2.0	0.9040260314941406	0.9279394149780273
1.0	83610000.0	83620000.0	0.0	0.7161715626716614	0.7782585024833679
1.0	83930000.0	83940000.0	0.0	0.6984049677848816	0.7639232873916626
1.0	83950000.0	83960000.0	0.0	0.7475653886795044	0.8050694465637207
1.0	83980000.0	83990000.0	2.0	0.9394510984420776	0.9552818536758423
1.0	84040000.0	84050000.0	1.0	1.123622179031372	1.0863476991653442
1.0	84050000.0	84060000.0	1.0	1.2059382200241089	1.1411629915237427
1.0	84130000.0	84140000.0	0.0	1.2024643421173096	1.1412688493728638
1.0	84160000.0	84170000.0	2.0	1.344312071800232	1.221147894859314
1.0	84180000.0	84190000.0	1.0	1.261696219444275	1.1725265979766846
1.0	84200000.0	84210000.0	0.0	1.4364988803863525	1.271754503250122
1.0	84230000.0	84240000.0	3.0	1.0897256135940552	1.0633035898208618
1.0	84250000.0	84260000.0	1.0	1.1338858604431152	1.0946664810180664
1.0	84270000.0	84280000.0	1.0	1.0928802490234375	1.0653647184371948
1.0	84300000.0	84310000.0	1.0	0.9914551973342896	0.9928032755851746
1.0	84400000.0	84410000.0	1.0	0.9653501510620117	0.9782986640930176
1.0	84430000.0	84440000.0	3.0	0.9792704582214355	0.9859007596969604
1.0	84510000.0	84520000.0	0.0	1.168858528137207	1.1179097890853882
1.0	84590000.0	84600000.0	4.0	0.7927089929580688	0.8377097249031067
1.0	84650000.0	84660000.0	0.0	0.751357913017273	0.8050422668457031
1.0	84720000.0	84730000.0	1.0	0.8637297749519348	0.896269679069519
1.0	84780000.0	84790000.0	1.0	1.0378351211547852	1.025903344154358
1.0	84820000.0	84830000.0	1.0	1.1541099548339844	1.107360601425171
1.0	84860000.0	84870000.0	1.0	1.1230946779251099	1.0854188203811646
1.0	84940000.0	84950000.0	1.0	0.838165283203125	1.055413007736206
1.0	84950000.0	84960000.0	0.0	0.7247852087020874	0.7855855226516724
1.0	84960000.0	84970000.0	0.0	0.6773664355278015	0.7464594841003418
1.0	85030000.0	85040000.0	0.0	0.6632413864135742	0.7250792980194092
1.0	85080000.0	85090000.0	1.0	0.9261615872383118	0.9438093900680542
1.0	85170000.0	85180000.0	1.0	1.0257532596588135	1.0187525749206543
1.0	85220000.0	85230000.0	2.0	1.0386873483657837	1.0273114442825317
1.0	85300000.0	85310000.0	2.0	1.026544213294983	1.0187292098999023
1.0	85330000.0	85340000.0	0.0	1.0926966667175293	1.0644962787628174
1.0	85430000.0	85440000.0	0.0	1.010393500328064	1.0061283111572266
1.0	85450000.0	85460000.0	1.0	1.0358768701553345	1.0239827632904053
1.0	85520000.0	85530000.0	0.0	0.9619476199150085	0.9700177311897278
1.0	85540000.0	85550000.0	0.0	1.0428380966186523	1.028855562210083
1.0	85580000.0	85590000.0	2.0	0.9592435956001282	0.9678413271903992
1.0	85610000.0	85620000.0	1.0	0.9375251531600952	0.9540095329284668
1.0	85650000.0	85660000.0	0.0	0.8136816024780273	0.8583166003227234
1.0	85670000.0	85680000.0	0.0	1.0674285888671875	1.046486258506775
1.0	85730000.0	85740000.0	0.0	0.6752465963363647	0.7439579367637634
1.0	85780000.0	85790000.0	1.0	0.9692157506942749	0.980313777923584
1.0	85820000.0	85830000.0	0.0	0.8327290415763855	0.8758133053779602
1.0	85830000.0	85840000.0	0.0	0.920059859752655	0.9424644708633423
1.0	85940000.0	85950000.0	1.0	1.180881142616272	1.1254284381866455
1.0	86020000.0	86030000.0	0.0	0.9842540621757507	0.9926765561103821
1.0	86040000.0	86050000.0	5.0	1.1958954334259033	1.3836838006973267
1.0	86250000.0	86260000.0	1.0	0.9648364186286926	0.9721209406852722
1.0	86310000.0	86320000.0	0.0	0.96722012758255	0.9750633239746094
1.0	86380000.0	86390000.0	2.0	1.0094835758209229	1.0053703784942627
1.0	86500000.0	86510000.0	0.0	0.9515741467475891	0.9644973874092102
1.0	86560000.0	86570000.0	1.0	1.0313472747802734	1.0208114385604858
1.0	86580000.0	86590000.0	2.0	0.9199697375297546	0.9411085844039917
1.0	86620000.0	86630000.0	2.0	1.0281120538711548	1.0188090801239014
1.0	86630000.0	86640000.0	1.0	1.0207221508026123	1.0147478580474854
1.0	86700000.0	86710000.0	1.0	1.014601469039917	1.0111056566238403
1.0	86880000.0	86890000.0	0.0	0.9142457246780396	0.9374478459358215
1.0	86890000.0	86900000.0	2.0	0.833881676197052	0.8727566599845886
1.0	86980000.0	86990000.0	0.0	1.1702415943145752	1.1187493801116943
1.0	87000000.0	87010000.0	2.0	1.208921194076538	1.1378223896026611
1.0	87030000.0	87040000.0	2.0	1.2898445129394531	1.1864798069000244
1.0	87040000.0	87050000.0	1.0	1.2943103313446045	1.1887131929397583
1.0	87150000.0	87160000.0	1.0	1.0453591346740723	1.0311347246170044
1.0	87170000.0	87180000.0	0.0	0.9070382118225098	0.9767494201660156
1.0	87210000.0	87220000.0	0.0	0.8452291488647461	0.8846037983894348
1.0	87260000.0	87270000.0	0.0	1.0719823837280273	1.0504461526870728
1.0	87360000.0	87370000.0	0.0	0.7639878392219543	0.8191210627555847
1.0	87540000.0	87550000.0	0.0	0.7337151765823364	0.7910645008087158
1.0	87550000.0	87560000.0	0.0	0.8074758648872375	0.8518651127815247
1.0	87560000.0	87570000.0	0.0	0.7871856093406677	0.8348797559738159
1.0	87640000.0	87650000.0	1.0	1.0748875141143799	1.0515391826629639
1.0	87650000.0	87660000.0	1.0	1.2249966859817505	1.1474006175994873
1.0	87740000.0	87750000.0	0.0	1.154077172279358	1.1065592765808105
1.0	87780000.0	87790000.0	2.0	1.2400280237197876	1.1593517065048218
1.0	87810000.0	87820000.0	0.0	0.8636490702629089	0.9033905863761902
1.0	87860000.0	87870000.0	1.0	0.913421630859375	0.9403162002563477
1.0	87890000.0	87900000.0	1.0	1.209024429321289	1.1446374654769897
1.0	87910000.0	87920000.0	2.0	0.8545259237289429	0.8914815783500671
1.0	87920000.0	87930000.0	0.0	1.2083176374435425	1.140303611755371
1.0	88150000.0	88160000.0	3.0	1.122092366218567	1.087306261062622
1.0	88170000.0	88180000.0	2.0	1.2283499240875244	1.1564462184906006
1.0	88180000.0	88190000.0	2.0	1.2959957122802734	1.1964256763458252
1.0	88240000.0	88250000.0	1.0	1.4206169843673706	1.270958662033081
1.0	88250000.0	88260000.0	0.0	1.4916735887527466	1.3021018505096436
1.0	88280000.0	88290000.0	2.0	1.2641948461532593	1.1812350749969482
1.0	88430000.0	88440000.0	2.0	1.0938764810562134	1.0691355466842651
1.0	88470000.0	88480000.0	0.0	1.5279481410980225	1.3169893026351929
1.0	88520000.0	88530000.0	0.0	1.1378251314163208	1.0994160175323486
1.0	88530000.0	88540000.0	1.0	1.5270204544067383	1.3174434900283813
1.0	88570000.0	88580000.0	2.0	1.4210871458053589	1.263047218322754
1.0	88610000.0	88620000.0	0.0	1.5847795009613037	1.3491761684417725
1.0	88620000.0	88630000.0	0.0	1.650897741317749	1.3805843591690063
1.0	88630000.0	88640000.0	4.0	1.6488025188446045	1.3778648376464844
1.0	88720000.0	88730000.0	3.0	1.7446540594100952	1.424015998840332
1.0	88790000.0	88800000.0	4.0	1.3323880434036255	1.2246501445770264
1.0	88800000.0	88810000.0	1.0	1.5165389776229858	1.3205251693725586
1.0	88820000.0	88830000.0	2.0	1.7295564413070679	1.420408010482788
1.0	88900000.0	88910000.0	1.0	1.777575135231018	1.4382946491241455
1.0	88920000.0	88930000.0	1.0	1.5454235076904297	1.3314545154571533
1.0	89030000.0	89040000.0	2.0	1.4889557361602783	1.296671986579895
1.0	89090000.0	89100000.0	1.0	1.6121397018432617	1.3601758480072021
1.0	89100000.0	89110000.0	0.0	1.7200965881347656	1.4131011962890625
1.0	89170000.0	89180000.0	0.0	0.9942725896835327	1.0007017850875854
1.0	89210000.0	89220000.0	0.0	0.7804489731788635	0.8347675204277039
1.0	89220000.0	89230000.0	1.0	0.7477461099624634	0.8076134920120239
1.0	89340000.0	89350000.0	1.0	0.6358903646469116	0.7058941125869751
1.0	89440000.0	89450000.0	1.0	0.6824892163276672	0.7496258616447449
1.0	89510000.0	89520000.0	0.0	0.9146595001220703	0.9381502270698547
1.0	89600000.0	89610000.0	1.0	1.150307297706604	1.1052652597427368
1.0	89630000.0	89640000.0	4.0	1.0765464305877686	1.0539606809616089
1.0	89680000.0	89690000.0	1.0	1.3545105457305908	1.2249033451080322
1.0	89720000.0	89730000.0	1.0	1.154893159866333	1.111655592918396
1.0	89740000.0	89750000.0	3.0	0.9362621307373047	0.9595077633857727
1.0	89820000.0	89830000.0	1.0	1.2863742113113403	1.1943771839141846
1.0	89910000.0	89920000.0	1.0	1.2087162733078003	1.1434112787246704
1.0	89920000.0	89930000.0	2.0	1.2146494388580322	1.1458663940429688
1.0	89950000.0	89960000.0	0.0	1.133174180984497	1.0938036441802979
1.0	90080000.0	90090000.0	0.0	0.9688853025436401	0.9800010919570923
1.0	90090000.0	90100000.0	2.0	0.7006368041038513	0.8760658502578735
1.0	90160000.0	90170000.0	1.0	0.888835072517395	0.9219115972518921
1.0	90280000.0	90290000.0	0.0	0.8979970812797546	1.0582953691482544
1.0	90310000.0	90320000.0	1.0	0.7433146834373474	0.8060047030448914
1.0	90360000.0	90370000.0	0.0	0.8650258779525757	0.902117908000946
1.0	90380000.0	90390000.0	2.0	0.8509525060653687	0.8897836804389954
1.0	90390000.0	90400000.0	2.0	0.7904255390167236	0.8422995805740356
1.0	90410000.0	90420000.0	0.0	1.1573002338409424	1.1100280284881592
1.0	90450000.0	90460000.0	0.0	1.1321780681610107	1.0922462940216064
1.0	90470000.0	90480000.0	0.0	0.8495019674301147	0.8936946988105774
1.0	90570000.0	90580000.0	2.0	1.4764111042022705	1.290442705154419
1.0	90750000.0	90760000.0	2.0	1.4953670501708984	1.304115653038025
1.0	90780000.0	90790000.0	2.0	1.4856559038162231	1.2999885082244873
1.0	90910000.0	90920000.0	0.0	1.8979310989379883	1.494431734085083
1.0	90920000.0	90930000.0	2.0	1.9343076944351196	1.5081125497817993
1.0	90970000.0	90980000.0	2.0	2.187927007675171	1.6094715595245361
1.0	91010000.0	91020000.0	3.0	2.302919626235962	1.6490284204483032
1.0	91160000.0	91170000.0	2.0	1.9786412715911865	1.5264031887054443
1.0	91230000.0	91240000.0	2.0	1.5251448154449463	1.3173744678497314
1.0	91470000.0	91480000.0	0.0	0.8024891018867493	0.8562226295471191
1.0	91480000.0	91490000.0	0.0	0.7267908453941345	0.9826306104660034
1.0	91510000.0	91520000.0	7.0	1.1760594844818115	1.1178996562957764
1.0	91530000.0	91540000.0	1.0	1.4327070713043213	1.2700811624526978
1.0	91550000.0	91560000.0	1.0	1.6522586345672607	1.3810086250305176
1.0	91590000.0	91600000.0	2.0	1.6219396591186523	1.3664690256118774
1.0	91610000.0	91620000.0	2.0	1.523996114730835	1.3152503967285156
1.0	91620000.0	91630000.0	1.0	1.3428871631622314	1.218123197555542
1.0	91820000.0	91830000.0	1.0	1.0939159393310547	1.0658589601516724
1.0	91980000.0	91990000.0	0.0	0.6619133949279785	0.7308230400085449
1.0	92030000.0	92040000.0	1.0	0.9065265655517578	0.9288301467895508
1.0	92060000.0	92070000.0	1.0	0.7863025665283203	0.8314092755317688
1.0	92100000.0	92110000.0	0.0	0.9876430630683899	0.9901784062385559
1.0	92180000.0	92190000.0	2.0	0.7050246000289917	0.7724598050117493
1.0	92220000.0	92230000.0	1.0	0.8678619265556335	0.9043259620666504
1.0	92280000.0	92290000.0	1.0	0.826895534992218	0.8718579411506653
1.0	92350000.0	92360000.0	0.0	0.8477479815483093	0.9982205629348755
1.0	92370000.0	92380000.0	3.0	1.0346577167510986	1.0240525007247925
1.0	92390000.0	92400000.0	0.0	0.9766952395439148	0.9834738969802856
1.0	92570000.0	92580000.0	1.0	0.8108633160591125	0.8560794591903687
1.0	92590000.0	92600000.0	0.0	0.8038287162780762	0.8514261245727539
1.0	92620000.0	92630000.0	0.0	0.9029241800308228	0.9281806945800781
1.0	92770000.0	92780000.0	0.0	0.6644401550292969	0.7346264719963074
1.0	92820000.0	92830000.0	0.0	0.7354135513305664	0.7977383136749268
1.0	92960000.0	92970000.0	1.0	1.0120694637298584	1.0079368352890015
1.0	92980000.0	92990000.0	0.0	0.7399741411209106	0.7972544431686401
1.0	93020000.0	93030000.0	0.0	0.6670018434524536	0.7322713136672974
1.0	93160000.0	93170000.0	2.0	0.6298240423202515	0.7018710374832153
1.0	93590000.0	93600000.0	0.0	0.6966515183448792	0.7650930285453796
1.0	93640000.0	93650000.0	0.0	1.0047173500061035	1.1789093017578125
1.0	93660000.0	93670000.0	0.0	0.6115058660507202	0.6806708574295044
1.0	93730000.0	93740000.0	0.0	0.6985424757003784	0.7596938014030457
1.0	93760000.0	93770000.0	0.0	0.7023741006851196	0.7632551789283752
1.0	93780000.0	93790000.0	1.0	0.7540363073348999	0.8065463900566101
1.0	93800000.0	93810000.0	0.0	0.6901329755783081	0.7553390860557556
1.0	93900000.0	93910000.0	1.0	1.0640976428985596	1.0445826053619385
1.0	93930000.0	93940000.0	1.0	0.8460376858711243	0.8838691711425781
1.0	94020000.0	94030000.0	0.0	0.8236392736434937	0.8679956197738647
1.0	94090000.0	94100000.0	2.0	0.7262712717056274	0.7843075394630432
1.0	94100000.0	94110000.0	1.0	0.6833444237709045	0.7500945329666138
1.0	94120000.0	94130000.0	0.0	0.7650429010391235	0.8192933797836304
1.0	94220000.0	94230000.0	1.0	0.8240302801132202	0.8634380102157593
1.0	94260000.0	94270000.0	0.0	0.7651628255844116	0.8157747983932495
1.0	94290000.0	94300000.0	0.0	0.7966617345809937	0.8414949178695679
1.0	94340000.0	94350000.0	0.0	0.9225219488143921	1.0846935510635376
1.0	94540000.0	94550000.0	2.0	1.1064517498016357	1.075791597366333
1.0	94550000.0	94560000.0	0.0	1.2686541080474854	1.1778590679168701
1.0	94610000.0	94620000.0	1.0	1.3842929601669312	1.2446507215499878
1.0	94620000.0	94630000.0	2.0	1.375232458114624	1.2424697875976562
1.0	94810000.0	94820000.0	1.0	1.1278103590011597	1.0882982015609741
1.0	94890000.0	94900000.0	0.0	0.7633799314498901	0.8161975741386414
1.0	94900000.0	94910000.0	0.0	0.7587710022926331	0.8129523992538452
1.0	94920000.0	94930000.0	0.0	0.6488723158836365	0.7182648181915283
1.0	94940000.0	94950000.0	0.0	0.6312783360481262	0.7009478807449341
1.0	95000000.0	95010000.0	2.0	0.6571206450462341	0.9821864366531372
1.0	95010000.0	95020000.0	0.0	0.8906447291374207	0.9170681834220886
1.0	95070000.0	95080000.0	4.0	0.8384512066841125	0.8741908073425293
1.0	95100000.0	95110000.0	0.0	0.9654026031494141	0.973814845085144
1.0	95120000.0	95130000.0	3.0	0.8651043772697449	0.8972652554512024
1.0	95150000.0	95160000.0	0.0	1.0578533411026	1.0408114194869995
1.0	95190000.0	95200000.0	2.0	0.9264377355575562	0.9450557827949524
1.0	95200000.0	95210000.0	0.0	0.8661001324653625	0.8995281457901001
1.0	95210000.0	95220000.0	2.0	0.932137131690979	0.9489631652832031
1.0	95230000.0	95240000.0	0.0	0.9599748849868774	0.9691283106803894
1.0	95280000.0	95290000.0	0.0	0.9436010122299194	1.0767273902893066
1.0	95290000.0	95300000.0	0.0	0.9149759411811829	0.9377206563949585
1.0	95330000.0	95340000.0	0.0	0.8123167157173157	0.8558045625686646
1.0	95380000.0	95390000.0	2.0	0.6974623799324036	0.7590945959091187
1.0	95440000.0	95450000.0	1.0	0.7899138331413269	0.8366120457649231
1.0	95450000.0	95460000.0	1.0	0.7425454258918762	0.7988671660423279
1.0	95530000.0	95540000.0	1.0	0.6639417409896851	0.7882177233695984
1.0	95590000.0	95600000.0	1.0	0.8691878318786621	0.9005054235458374
1.0	95610000.0	95620000.0	0.0	0.8520690202713013	0.8888822793960571
1.0	95700000.0	95710000.0	1.0	0.8633896112442017	0.899664044380188
1.0	95810000.0	95820000.0	1.0	1.612260103225708	1.3622881174087524
1.0	95920000.0	95930000.0	1.0	1.7436902523040771	1.4268637895584106
1.0	95970000.0	95980000.0	3.0	1.7479768991470337	1.4265518188476562
1.0	95990000.0	96000000.0	1.0	1.937241554260254	1.5106909275054932
1.0	96040000.0	96050000.0	2.0	1.8985906839370728	1.493185043334961
1.0	96050000.0	96060000.0	0.0	1.9211337566375732	1.502120018005371
1.0	96150000.0	96160000.0	0.0	2.002561330795288	1.5375388860702515
1.0	96300000.0	96310000.0	5.0	1.6892648935317993	1.3971309661865234
1.0	96330000.0	96340000.0	2.0	1.472935676574707	1.2894891500473022
1.0	96340000.0	96350000.0	1.0	1.4797533750534058	1.2928135395050049
1.0	96360000.0	96370000.0	0.0	1.4372479915618896	1.2696092128753662
1.0	96410000.0	96420000.0	5.0	1.0860135555267334	1.0621174573898315
1.0	96520000.0	96530000.0	1.0	1.1953462362289429	1.1367298364639282
1.0	96530000.0	96540000.0	4.0	1.341640830039978	1.2172108888626099
1.0	96630000.0	96640000.0	3.0	1.3439515829086304	1.2191503047943115
1.0	96660000.0	96670000.0	1.0	1.4526641368865967	1.279446005821228
1.0	96750000.0	96760000.0	2.0	1.481191635131836	1.2959601879119873
1.0	96790000.0	96800000.0	0.0	1.4939088821411133	1.3004940748214722
1.0	96950000.0	96960000.0	1.0	1.2073370218276978	1.1425971984863281
1.0	96990000.0	97000000.0	0.0	1.2656748294830322	1.176465392112732
1.0	97000000.0	97010000.0	3.0	0.9803107976913452	0.9875804781913757
1.0	97030000.0	97040000.0	1.0	1.1421371698379517	1.0987770557403564
1.0	97080000.0	97090000.0	1.0	1.4375207424163818	1.2710950374603271
1.0	97170000.0	97180000.0	1.0	1.135791540145874	1.095011591911316
1.0	97250000.0	97260000.0	0.0	0.7241190671920776	0.7894778251647949
1.0	97310000.0	97320000.0	1.0	1.0719788074493408	1.0515165328979492
1.0	97360000.0	97370000.0	2.0	1.1662251949310303	1.1146798133850098
1.0	97370000.0	97380000.0	0.0	1.1270320415496826	1.0883985757827759
1.0	97380000.0	97390000.0	2.0	1.1248127222061157	1.087611198425293
1.0	97390000.0	97400000.0	2.0	1.1763867139816284	1.1235617399215698
1.0	97440000.0	97450000.0	1.0	1.328094244003296	1.2172714471817017
1.0	97450000.0	97460000.0	1.0	1.4576188325881958	1.2820075750350952
1.0	97470000.0	97480000.0	0.0	1.358987808227539	1.2310596704483032
1.0	97580000.0	97590000.0	1.0	1.2791624069213867	1.1890214681625366
1.0	97620000.0	97630000.0	2.0	1.0665175914764404	1.0497522354125977
1.0	97730000.0	97740000.0	0.0	0.9132760167121887	0.9362985491752625
1.0	97810000.0	97820000.0	1.0	0.8506850004196167	0.8878103494644165
1.0	97930000.0	97940000.0	1.0	1.1529343128204346	1.1076637506484985
1.0	97980000.0	97990000.0	2.0	1.0639021396636963	1.0466244220733643
1.0	98080000.0	98090000.0	0.0	0.9797195196151733	0.9876710772514343
1.0	98090000.0	98100000.0	2.0	0.8910673260688782	0.9200901985168457
1.0	98150000.0	98160000.0	3.0	0.8148981928825378	0.8586093187332153
1.0	98200000.0	98210000.0	1.0	0.9554756879806519	0.9690178632736206
1.0	98480000.0	98490000.0	0.0	1.5184600353240967	1.3130193948745728
1.0	98490000.0	98500000.0	1.0	1.3717772960662842	1.2415050268173218
1.0	98570000.0	98580000.0	3.0	1.5838426351547241	1.347113013267517
1.0	98590000.0	98600000.0	2.0	1.5832171440124512	1.346222162246704
1.0	98650000.0	98660000.0	0.0	1.6460129022598267	1.3763939142227173
1.0	98700000.0	98710000.0	0.0	1.5758025646209717	1.3433576822280884
1.0	98750000.0	98760000.0	0.0	1.324753761291504	1.2079453468322754
1.0	98770000.0	98780000.0	0.0	1.3462516069412231	1.218700647354126
1.0	98850000.0	98860000.0	0.0	1.1304984092712402	1.0904887914657593
1.0	98950000.0	98960000.0	3.0	1.1084303855895996	1.074427843093872
1.0	99110000.0	99120000.0	1.0	1.642488718032837	1.3756744861602783
1.0	99250000.0	99260000.0	2.0	1.2454884052276611	1.1698859930038452
1.0	99260000.0	99270000.0	1.0	1.3127326965332031	1.202142596244812
1.0	99290000.0	99300000.0	0.0	1.6499494314193726	1.3795790672302246
1.0	99320000.0	99330000.0	1.0	1.5621668100357056	1.3349602222442627
1.0	99350000.0	99360000.0	3.0	1.6302964687347412	1.376575231552124
1.0	99390000.0	99400000.0	1.0	1.6579046249389648	1.3883991241455078
1.0	99400000.0	99410000.0	2.0	1.6613273620605469	1.3890489339828491
1.0	99410000.0	99420000.0	0.0	1.8190460205078125	1.46052885055542
1.0	99430000.0	99440000.0	3.0	1.7778133153915405	1.4435641765594482
1.0	99450000.0	99460000.0	6.0	1.536220908164978	1.3305028676986694
1.0	99530000.0	99540000.0	1.0	1.8979101181030273	1.4933265447616577
1.0	99550000.0	99560000.0	2.0	1.752185583114624	1.4277007579803467
1.0	99570000.0	99580000.0	3.0	1.4530255794525146	1.2817018032073975
1.0	99720000.0	99730000.0	2.0	1.2112843990325928	1.1422816514968872
1.0	99760000.0	99770000.0	0.0	1.1685991287231445	1.1178712844848633
1.0	99820000.0	99830000.0	1.0	1.2157098054885864	1.1471998691558838
1.0	99870000.0	99880000.0	0.0	1.1063365936279297	1.0735877752304077
1.0	99880000.0	99890000.0	0.0	1.109343409538269	1.0753871202468872
1.0	99890000.0	99900000.0	2.0	1.0597443580627441	1.041698694229126
1.0	99950000.0	99960000.0	0.0	0.9714743494987488	0.9781022071838379
1.0	99990000.0	100000000.0	1.0	0.9758609533309937	0.9813156127929688
1.0	100020000.0	100030000.0	1.0	0.925549328327179	0.9434707760810852
1.0	100040000.0	100050000.0	1.0	0.9597028493881226	0.9699400663375854
1.0	100080000.0	100090000.0	1.0	1.109407663345337	1.0769269466400146
1.0	100120000.0	100130000.0	1.0	1.1333684921264648	1.093113899230957
1.0	100160000.0	100170000.0	0.0	1.0758777856826782	1.0536597967147827
1.0	100240000.0	100250000.0	0.0	1.2478455305099487	1.1636110544204712
1.0	100310000.0	100320000.0	1.0	0.9032721519470215	1.1028008460998535
1.0	100340000.0	100350000.0	1.0	0.7937990427017212	0.8457211256027222
1.0	100380000.0	100390000.0	0.0	0.8171077966690063	0.8641865849494934
1.0	100400000.0	100410000.0	3.0	1.0021675825119019	1.0008156299591064
1.0	100490000.0	100500000.0	0.0	0.7841169834136963	0.8335027694702148
1.0	100520000.0	100530000.0	0.0	0.6548914909362793	0.7236710786819458
1.0	100550000.0	100560000.0	1.0	0.6415390372276306	0.7102183103561401
1.0	100600000.0	100610000.0	1.0	0.5833045840263367	0.6346526145935059
1.0	100680000.0	100690000.0	1.0	0.6483410596847534	0.7177289128303528
1.0	100690000.0	100700000.0	0.0	0.6899252533912659	0.7563180923461914
1.0	100730000.0	100740000.0	1.0	0.8797402381896973	1.0632569789886475
1.0	100740000.0	100750000.0	0.0	0.7264890670776367	0.7892552614212036
1.0	100850000.0	100860000.0	0.0	0.7560592293739319	0.8162500262260437
1.0	100870000.0	100880000.0	0.0	0.7726989984512329	0.8263612985610962
1.0	100950000.0	100960000.0	3.0	0.7788892388343811	0.8277254104614258
1.0	100970000.0	100980000.0	0.0	0.7859408855438232	0.8361767530441284
1.0	101010000.0	101020000.0	0.0	1.2102580070495605	1.1390092372894287
1.0	101040000.0	101050000.0	2.0	1.057953119277954	1.0405510663986206
1.0	101070000.0	101080000.0	2.0	1.024493932723999	1.0179362297058105
1.0	101170000.0	101180000.0	1.0	1.1827590465545654	1.126829743385315
1.0	101180000.0	101190000.0	1.0	1.0464999675750732	1.0359010696411133
1.0	101190000.0	101200000.0	0.0	0.9509040713310242	0.9685186147689819
1.0	101250000.0	101260000.0	1.0	1.1242774724960327	1.0858138799667358
1.0	101290000.0	101300000.0	1.0	1.2831484079360962	1.1824966669082642
1.0	101300000.0	101310000.0	0.0	1.190440058708191	1.1298134326934814
1.0	101400000.0	101410000.0	0.0	0.7994183897972107	0.8504832983016968
1.0	101430000.0	101440000.0	2.0	0.8520175814628601	0.8927974700927734
1.0	101440000.0	101450000.0	0.0	0.8769335746765137	0.9145294427871704
1.0	101500000.0	101510000.0	2.0	1.020448923110962	1.0187771320343018
1.0	101520000.0	101530000.0	0.0	1.2375568151474	1.1637986898422241
1.0	101530000.0	101540000.0	3.0	1.3632829189300537	1.2313950061798096
1.0	101580000.0	101590000.0	1.0	1.4437713623046875	1.2757580280303955
1.0	101590000.0	101600000.0	1.0	1.5123332738876343	1.3116166591644287
1.0	101660000.0	101670000.0	0.0	1.472010850906372	1.2890267372131348
1.0	101760000.0	101770000.0	0.0	1.4984002113342285	1.3048512935638428
1.0	101770000.0	101780000.0	2.0	1.5762873888015747	1.344193696975708
1.0	101800000.0	101810000.0	1.0	1.7062532901763916	1.4063613414764404
1.0	101830000.0	101840000.0	1.0	1.2974649667739868	1.201903223991394
1.0	101850000.0	101860000.0	1.0	1.8179404735565186	1.458679437637329
1.0	101860000.0	101870000.0	2.0	1.7911323308944702	1.4459781646728516
1.0	101870000.0	101880000.0	0.0	1.827397108078003	1.4628430604934692
1.0	101880000.0	101890000.0	3.0	1.6428543329238892	1.3758631944656372
1.0	101930000.0	101940000.0	2.0	1.615546464920044	1.3619287014007568
1.0	102120000.0	102130000.0	2.0	1.9910812377929688	1.533157467842102
1.0	102210000.0	102220000.0	4.0	1.7282861471176147	1.4188909530639648
1.0	102240000.0	102250000.0	1.0	2.1108756065368652	1.5810718536376953
1.0	102260000.0	102270000.0	0.0	2.079216957092285	1.570217490196228
1.0	102590000.0	102600000.0	3.0	1.7547613382339478	1.4276645183563232
1.0	102640000.0	102650000.0	0.0	1.8940531015396118	1.4904308319091797
1.0	102780000.0	102790000.0	4.0	2.0546932220458984	1.5572068691253662
1.0	102790000.0	102800000.0	3.0	2.001741886138916	1.5358234643936157
1.0	102870000.0	102880000.0	1.0	2.111107110977173	1.5791605710983276
1.0	102940000.0	102950000.0	2.0	2.006330966949463	1.5421693325042725
1.0	102960000.0	102970000.0	6.0	2.177523612976074	1.6057407855987549
1.0	103010000.0	103020000.0	4.0	2.1084084510803223	1.5785675048828125
1.0	103020000.0	103030000.0	2.0	2.35034441947937	1.6652206182479858
1.0	103040000.0	103050000.0	1.0	2.249450206756592	1.6328823566436768
1.0	103060000.0	103070000.0	4.0	2.137268304824829	1.589099645614624
1.0	103110000.0	103120000.0	2.0	2.231606960296631	1.6241028308868408
1.0	103210000.0	103220000.0	3.0	2.07321834564209	1.5656694173812866
1.0	103250000.0	103260000.0	1.0	1.9291692972183228	1.5067825317382812
1.0	103310000.0	103320000.0	1.0	1.7351528406143188	1.4219719171524048
1.0	103380000.0	103390000.0	0.0	1.363945722579956	1.242409586906433
1.0	103410000.0	103420000.0	2.0	1.4677867889404297	1.2881529331207275
1.0	103500000.0	103510000.0	1.0	1.6299136877059937	1.3740794658660889
1.0	103610000.0	103620000.0	2.0	1.7901147603988647	1.448264241218567
1.0	103910000.0	103920000.0	2.0	0.6510487794876099	0.7203859090805054
1.0	104000000.0	104010000.0	1.0	0.8366726040840149	0.8788408041000366
1.0	104090000.0	104100000.0	1.0	0.8766716122627258	0.9147122502326965
1.0	104130000.0	104140000.0	0.0	1.276530146598816	1.193063497543335
1.0	104310000.0	104320000.0	8.0	1.8988717794418335	1.4955618381500244
1.0	104340000.0	104350000.0	1.0	2.3767364025115967	1.6752214431762695
1.0	104360000.0	104370000.0	5.0	2.6254472732543945	1.753025770187378
1.0	104470000.0	104480000.0	2.0	2.9674179553985596	1.8420356512069702
1.0	104490000.0	104500000.0	3.0	2.8636205196380615	1.8168329000473022
1.0	104590000.0	104600000.0	2.0	2.8750083446502686	1.819286584854126
1.0	104660000.0	104670000.0	0.0	2.7055938243865967	1.7751848697662354
1.0	104690000.0	104700000.0	4.0	2.6878890991210938	1.7695884704589844
1.0	104700000.0	104710000.0	3.0	2.6383731365203857	1.7556253671646118
1.0	104710000.0	104720000.0	2.0	2.6926233768463135	1.7722694873809814
1.0	104730000.0	104740000.0	1.0	2.5570621490478516	1.7319905757904053
1.0	104740000.0	104750000.0	4.0	2.536895275115967	1.7253596782684326
1.0	104780000.0	104790000.0	2.0	2.294264316558838	1.6468656063079834
1.0	104830000.0	104840000.0	1.0	2.467252016067505	1.704278588294983
1.0	104990000.0	105000000.0	3.0	3.051405429840088	1.8603801727294922
1.0	105000000.0	105010000.0	2.0	2.9926395416259766	1.847541093826294
1.0	105130000.0	105140000.0	5.0	2.546086311340332	1.7272701263427734
1.0	105210000.0	105220000.0	2.0	2.0508930683135986	1.555389165878296
1.0	105230000.0	105240000.0	2.0	2.2207131385803223	1.6207348108291626
1.0	105240000.0	105250000.0	1.0	2.0656254291534424	1.5623736381530762
1.0	105370000.0	105380000.0	1.0	2.2282471656799316	1.6236406564712524
1.0	105400000.0	105410000.0	3.0	2.1469802856445312	1.5931024551391602
1.0	105410000.0	105420000.0	3.0	1.7719138860702515	1.4388971328735352
1.0	105430000.0	105440000.0	1.0	2.193690776824951	1.6100298166275024
1.0	105480000.0	105490000.0	1.0	1.8639644384384155	1.4866867065429688
1.0	105510000.0	105520000.0	3.0	2.0389771461486816	1.5512230396270752
1.0	105520000.0	105530000.0	3.0	2.236248016357422	1.6258138418197632
1.0	105550000.0	105560000.0	1.0	2.3222508430480957	1.656974196434021
1.0	105570000.0	105580000.0	1.0	2.32023286819458	1.6557629108428955
1.0	105590000.0	105600000.0	5.0	2.1986279487609863	1.6123335361480713
1.0	105600000.0	105610000.0	0.0	2.637634754180908	1.7561200857162476
1.0	105630000.0	105640000.0	4.0	2.451111316680908	1.6991697549819946
1.0	105670000.0	105680000.0	1.0	2.243541955947876	1.6314020156860352
1.0	105690000.0	105700000.0	0.0	2.4586689472198486	1.7008121013641357
1.0	105710000.0	105720000.0	2.0	2.2315011024475098	1.6240119934082031
1.0	105750000.0	105760000.0	1.0	1.8922011852264404	1.505462646484375
1.0	105770000.0	105780000.0	5.0	1.9836857318878174	1.530358910560608
1.0	105820000.0	105830000.0	1.0	2.160250663757324	1.5976676940917969
1.0	105830000.0	105840000.0	3.0	2.101196527481079	1.5761337280273438
1.0	105870000.0	105880000.0	0.0	2.2957491874694824	1.6470321416854858
1.0	105890000.0	105900000.0	4.0	2.1616904735565186	1.5989296436309814
1.0	105940000.0	105950000.0	4.0	2.3448619842529297	1.6643192768096924
1.0	105970000.0	105980000.0	4.0	2.298630475997925	1.648428201675415
1.0	106060000.0	106070000.0	3.0	2.8952860832214355	1.8240410089492798
1.0	106130000.0	106140000.0	2.0	2.5110225677490234	1.7179285287857056
1.0	106200000.0	106210000.0	1.0	2.0143659114837646	1.5450135469436646
1.0	106240000.0	106250000.0	3.0	2.334435224533081	1.6604557037353516
1.0	106310000.0	106320000.0	3.0	2.132558822631836	1.5892657041549683
1.0	106370000.0	106380000.0	0.0	2.518000841140747	1.7231212854385376
1.0	106430000.0	106440000.0	5.0	2.540297031402588	1.727704644203186
1.0	106450000.0	106460000.0	5.0	2.6899750232696533	1.7707254886627197
1.0	106530000.0	106540000.0	1.0	2.6047332286834717	1.745955467224121
1.0	106550000.0	106560000.0	5.0	2.3436484336853027	1.662989854812622
1.0	106560000.0	106570000.0	1.0	2.1113128662109375	1.5789488554000854
1.0	106580000.0	106590000.0	1.0	2.4700989723205566	1.7053241729736328
1.0	106620000.0	106630000.0	4.0	2.3461365699768066	1.6649309396743774
1.0	106650000.0	106660000.0	2.0	2.2339186668395996	1.6268322467803955
1.0	106720000.0	106730000.0	3.0	2.247805595397949	1.6300716400146484
1.0	106780000.0	106790000.0	0.0	1.9032208919525146	1.5008361339569092
1.0	106820000.0	106830000.0	0.0	2.168332099914551	1.6038326025009155
1.0	106880000.0	106890000.0	3.0	2.1275649070739746	1.585918664932251
1.0	106920000.0	106930000.0	3.0	1.9987971782684326	1.5349833965301514
1.0	106980000.0	106990000.0	0.0	2.152880907058716	1.596978783607483
1.0	107020000.0	107030000.0	3.0	2.1502792835235596	1.5947465896606445
1.0	107070000.0	107080000.0	2.0	1.86142897605896	1.47726309299469
1.0	107100000.0	107110000.0	2.0	1.9770848751068115	1.5253512859344482
1.0	107110000.0	107120000.0	2.0	1.986000418663025	1.5293960571289062
1.0	107120000.0	107130000.0	0.0	1.9380899667739868	1.5105265378952026
1.0	107130000.0	107140000.0	0.0	1.9681107997894287	1.5228172540664673
1.0	107190000.0	107200000.0	3.0	1.6354297399520874	1.3739230632781982
1.0	107240000.0	107250000.0	2.0	1.5376408100128174	1.3253728151321411
1.0	107260000.0	107270000.0	3.0	1.6494919061660767	1.381325125694275
1.0	107270000.0	107280000.0	1.0	1.7041946649551392	1.4048681259155273
1.0	107290000.0	107300000.0	1.0	1.8689768314361572	1.4811903238296509
1.0	107310000.0	107320000.0	3.0	1.6956039667129517	1.4060872793197632
1.0	107360000.0	107370000.0	1.0	1.8580024242401123	1.4777556657791138
1.0	107500000.0	107510000.0	2.0	1.6662200689315796	1.387556791305542
1.0	107510000.0	107520000.0	5.0	1.5891836881637573	1.3495748043060303
1.0	107520000.0	107530000.0	1.0	1.461431860923767	1.2900968790054321
1.0	107570000.0	107580000.0	1.0	1.586324691772461	1.3485968112945557
1.0	107580000.0	107590000.0	1.0	1.5250422954559326	1.3165916204452515
1.0	107620000.0	107630000.0	1.0	1.5174617767333984	1.314807653427124
1.0	107700000.0	107710000.0	0.0	1.3367236852645874	1.2145458459854126
1.0	107720000.0	107730000.0	2.0	1.2639268636703491	1.1707345247268677
1.0	107740000.0	107750000.0	4.0	1.1642415523529053	1.112000823020935
1.0	107760000.0	107770000.0	0.0	1.4681543111801147	1.2873339653015137
1.0	107830000.0	107840000.0	1.0	1.2470791339874268	1.1633937358856201
1.0	107840000.0	107850000.0	0.0	1.2350672483444214	1.1555821895599365
1.0	107890000.0	107900000.0	2.0	1.1564059257507324	1.1070512533187866
1.0	107900000.0	107910000.0	0.0	1.0217440128326416	1.0175328254699707
1.0	107950000.0	107960000.0	1.0	1.184132695198059	1.1251704692840576
1.0	107990000.0	108000000.0	2.0	1.2869412899017334	1.188633918762207
[truncated: 47,554 more rows]
