# Supplementary material for: Genome-wide mapping of somatic mutation rates uncovers drivers of cancer
Source: Nat Biotechnol. 2022 Jun 20;40(11):1634–43. doi: 10.1038/s41587-022-01353-8 (PMC9646522; doi:10.1038/s41587-022-01353-8)
Supplement: Supplementary file 4 — Regions and model predictions for each fold of each cancer for which a deep learning model was trained. Regions that were filtered are also listed along with their respective model predictions. [file 41587_2022_1353_MOESM4_ESM.zip › kfold_results/Sarcoma_tumors/fold_3.txt]

CHROM	START	END	Y_TRUE	Y_PRED	STD
1.0	850000.0	860000.0	3.0	0.8951014280319214	0.9981207847595215
1.0	900000.0	910000.0	1.0	1.0748167037963867	1.1103705167770386
1.0	950000.0	960000.0	0.0	0.9005122184753418	1.0015676021575928
1.0	1170000.0	1180000.0	2.0	1.1630442142486572	1.1624114513397217
1.0	1220000.0	1230000.0	1.0	1.1628379821777344	1.162559986114502
1.0	1450000.0	1460000.0	1.0	0.5986105799674988	0.809707522392273
1.0	1460000.0	1470000.0	0.0	0.5759003162384033	0.721345067024231
1.0	1510000.0	1520000.0	1.0	0.8106158971786499	0.9450152516365051
1.0	1600000.0	1610000.0	0.0	0.514546811580658	0.6431127786636353
1.0	1610000.0	1620000.0	1.0	0.5904229879379272	0.7820731401443481
1.0	1720000.0	1730000.0	0.0	0.5989559292793274	0.8140759468078613
1.0	1730000.0	1740000.0	1.0	0.5585015416145325	0.6360129714012146
1.0	1760000.0	1770000.0	1.0	0.5162805318832397	0.6440799832344055
1.0	1920000.0	1930000.0	0.0	1.0318905115127563	1.0850489139556885
1.0	1950000.0	1960000.0	1.0	1.161381721496582	1.164813756942749
1.0	1970000.0	1980000.0	1.0	1.1050031185150146	1.1285197734832764
1.0	2110000.0	2120000.0	1.0	0.7049034833908081	0.8738631010055542
1.0	2130000.0	2140000.0	0.0	0.8223558664321899	0.9514061212539673
1.0	2200000.0	2210000.0	0.0	0.6822963953018188	0.8587242960929871
1.0	2330000.0	2340000.0	0.0	0.6014019846916199	0.8184372782707214
1.0	2450000.0	2460000.0	1.0	0.5989559292793274	0.8140759468078613
1.0	2720000.0	2730000.0	0.0	1.5084168910980225	1.3535476922988892
1.0	2730000.0	2740000.0	1.0	1.4060014486312866	1.3003089427947998
1.0	2820000.0	2830000.0	3.0	1.468145489692688	1.3328371047973633
1.0	2830000.0	2840000.0	2.0	1.4596585035324097	1.3284356594085693
1.0	2900000.0	2910000.0	0.0	1.4816291332244873	1.3398034572601318
1.0	2970000.0	2980000.0	2.0	1.4432131052017212	1.3198696374893188
1.0	3100000.0	3110000.0	1.0	1.4294363260269165	1.312657356262207
1.0	3140000.0	3150000.0	1.0	1.2119781970977783	1.1901618242263794
1.0	3210000.0	3220000.0	2.0	1.3342106342315674	1.26187002658844
1.0	3230000.0	3240000.0	4.0	1.1225478649139404	1.1372419595718384
1.0	3260000.0	3270000.0	3.0	1.084423303604126	1.1144154071807861
1.0	3330000.0	3340000.0	1.0	1.5497791767120361	1.3745195865631104
1.0	3340000.0	3350000.0	1.0	1.428022027015686	1.3119146823883057
1.0	3380000.0	3390000.0	2.0	1.1084868907928467	1.128698468208313
1.0	3430000.0	3440000.0	2.0	1.2082874774932861	1.1920268535614014
1.0	3490000.0	3500000.0	0.0	1.208579182624817	1.1923631429672241
1.0	3570000.0	3580000.0	0.0	1.053471326828003	1.101665735244751
1.0	3620000.0	3630000.0	2.0	0.9450176358222961	1.0294573307037354
1.0	3740000.0	3750000.0	0.0	0.5952390432357788	0.7990992665290833
1.0	3790000.0	3800000.0	1.0	0.6404571533203125	0.8302132487297058
1.0	3820000.0	3830000.0	0.0	0.7469193935394287	0.902012825012207
1.0	3830000.0	3840000.0	2.0	0.7689286470413208	0.9193962216377258
1.0	3840000.0	3850000.0	1.0	0.5275646448135376	0.6489500403404236
1.0	4000000.0	4010000.0	1.0	1.183295488357544	1.1780279874801636
1.0	4030000.0	4040000.0	3.0	1.3754202127456665	1.2840478420257568
1.0	4090000.0	4100000.0	4.0	1.7536075115203857	1.4734519720077515
1.0	4120000.0	4130000.0	0.0	1.7462899684906006	1.4700267314910889
1.0	4160000.0	4170000.0	1.0	1.4136343002319336	1.3043423891067505
1.0	4180000.0	4190000.0	0.0	1.9900356531143188	1.5791095495224
1.0	4190000.0	4200000.0	3.0	1.676370620727539	1.4368233680725098
1.0	4210000.0	4220000.0	4.0	1.8629465103149414	1.5235223770141602
1.0	4270000.0	4280000.0	4.0	1.8045737743377686	1.4970505237579346
1.0	4300000.0	4310000.0	2.0	1.7148030996322632	1.4551806449890137
1.0	4370000.0	4380000.0	4.0	2.061002254486084	1.608934998512268
1.0	4410000.0	4420000.0	2.0	2.0803544521331787	1.616917371749878
1.0	4430000.0	4440000.0	5.0	2.1630923748016357	1.6503206491470337
1.0	4500000.0	4510000.0	2.0	2.368210792541504	1.7280771732330322
1.0	4560000.0	4570000.0	1.0	2.3166565895080566	1.709209680557251
1.0	4670000.0	4680000.0	5.0	2.0857980251312256	1.6191514730453491
1.0	4740000.0	4750000.0	2.0	1.7057838439941406	1.45089590549469
1.0	4840000.0	4850000.0	2.0	1.9629919528961182	1.5675150156021118
1.0	4890000.0	4900000.0	2.0	1.6739345788955688	1.435651421546936
1.0	4950000.0	4960000.0	1.0	2.009866237640381	1.5875316858291626
1.0	5030000.0	5040000.0	4.0	2.1084251403808594	1.6283820867538452
1.0	5040000.0	5050000.0	1.0	2.3102362155914307	1.7068287134170532
1.0	5140000.0	5150000.0	3.0	2.3508200645446777	1.721763253211975
1.0	5180000.0	5190000.0	2.0	2.306858539581299	1.7055727243423462
1.0	5240000.0	5250000.0	1.0	2.250030040740967	1.6841545104980469
1.0	5260000.0	5270000.0	3.0	2.246586561203003	1.682838797569275
1.0	5280000.0	5290000.0	3.0	1.9509197473526	1.5622985363006592
1.0	5300000.0	5310000.0	4.0	2.2383759021759033	1.6796941757202148
1.0	5320000.0	5330000.0	2.0	2.3397116661071777	1.717702865600586
1.0	5330000.0	5340000.0	1.0	2.090223789215088	1.6209642887115479
1.0	5340000.0	5350000.0	1.0	2.267688512802124	1.6908687353134155
1.0	5390000.0	5400000.0	2.0	2.091331958770752	1.6214172840118408
1.0	5610000.0	5620000.0	1.0	1.8450324535369873	1.5154616832733154
1.0	5700000.0	5710000.0	1.0	1.5332860946655273	1.3661932945251465
1.0	5760000.0	5770000.0	0.0	1.5805494785308838	1.3899240493774414
1.0	5800000.0	5810000.0	1.0	1.3726474046707153	1.2825652360916138
1.0	5900000.0	5910000.0	2.0	1.8767859935760498	1.5297114849090576
1.0	5910000.0	5920000.0	2.0	1.5356365442276	1.3673831224441528
1.0	6040000.0	6050000.0	0.0	0.8589506149291992	0.9758538007736206
1.0	6110000.0	6120000.0	0.0	1.4515587091445923	1.324223279953003
1.0	6150000.0	6160000.0	1.0	1.3189268112182617	1.2496401071548462
1.0	6180000.0	6190000.0	1.0	1.340916633605957	1.265499472618103
1.0	6240000.0	6250000.0	2.0	0.7228138446807861	0.8861181139945984
1.0	6290000.0	6300000.0	0.0	0.5546027421951294	0.6691145300865173
1.0	6480000.0	6490000.0	0.0	0.8576452136039734	0.9741736650466919
1.0	6490000.0	6500000.0	0.0	0.877259373664856	0.9874438047409058
1.0	6610000.0	6620000.0	0.0	0.6278150677680969	0.821685791015625
1.0	6690000.0	6700000.0	0.0	0.6278648376464844	0.8874622583389282
1.0	6720000.0	6730000.0	0.0	0.5955981016159058	0.8001657724380493
1.0	6830000.0	6840000.0	0.0	0.754768431186676	0.9071419835090637
1.0	6870000.0	6880000.0	0.0	0.5249001979827881	0.6466755867004395
1.0	6880000.0	6890000.0	1.0	0.521858811378479	0.6440571546554565
1.0	6960000.0	6970000.0	0.0	0.6519469618797302	0.838101863861084
1.0	6970000.0	6980000.0	1.0	0.6179929375648499	0.8146449327468872
1.0	7050000.0	7060000.0	1.0	0.960624098777771	1.044363021850586
1.0	7060000.0	7070000.0	1.0	1.1137832403182983	1.1380139589309692
1.0	7160000.0	7170000.0	3.0	1.1996135711669922	1.1872928142547607
1.0	7210000.0	7220000.0	3.0	1.139862060546875	1.1502774953842163
1.0	7230000.0	7240000.0	2.0	1.3255934715270996	1.2571927309036255
1.0	7280000.0	7290000.0	0.0	1.3197901248931885	1.2540371417999268
1.0	7340000.0	7350000.0	3.0	1.0024439096450806	1.0669867992401123
1.0	7420000.0	7430000.0	2.0	1.0576022863388062	1.1037861108779907
1.0	7430000.0	7440000.0	0.0	1.0215730667114258	1.0775840282440186
1.0	7500000.0	7510000.0	0.0	1.078723669052124	1.1145368814468384
1.0	7560000.0	7570000.0	1.0	0.9201361536979675	1.013838529586792
1.0	7620000.0	7630000.0	0.0	1.0645207166671753	1.1070709228515625
1.0	7830000.0	7840000.0	0.0	0.6118791103363037	0.8125527501106262
1.0	7860000.0	7870000.0	0.0	0.6258954405784607	0.8200480341911316
1.0	7940000.0	7950000.0	0.0	1.2056365013122559	1.1907007694244385
1.0	7960000.0	7970000.0	2.0	0.9974554777145386	1.0620542764663696
1.0	7980000.0	7990000.0	0.0	1.162766695022583	1.1663028001785278
1.0	8010000.0	8020000.0	1.0	0.837814450263977	0.9628259539604187
1.0	8020000.0	8030000.0	0.0	0.5925201177597046	0.7895616292953491
1.0	8110000.0	8120000.0	1.0	0.813103199005127	0.9453887939453125
1.0	8160000.0	8170000.0	2.0	0.8789924383163452	0.9878325462341309
1.0	8170000.0	8180000.0	0.0	0.7267878651618958	0.8884719014167786
1.0	8210000.0	8220000.0	1.0	1.0175750255584717	1.0755136013031006
1.0	8300000.0	8310000.0	2.0	0.9798539876937866	1.0512293577194214
1.0	8350000.0	8360000.0	2.0	0.9092782139778137	1.0070173740386963
1.0	8380000.0	8390000.0	2.0	0.7100879549980164	0.8772918581962585
1.0	8460000.0	8470000.0	0.0	0.5161741375923157	0.6417881846427917
1.0	8480000.0	8490000.0	0.0	0.6121692657470703	0.8496097326278687
1.0	8530000.0	8540000.0	2.0	0.5150458216667175	0.64565509557724
1.0	8560000.0	8570000.0	0.0	0.5182852745056152	0.6430172920227051
1.0	8580000.0	8590000.0	1.0	0.5820160508155823	0.75075763463974
1.0	8590000.0	8600000.0	0.0	0.5191863775253296	0.6429901719093323
1.0	8630000.0	8640000.0	1.0	0.6124739646911621	0.8108196258544922
1.0	8660000.0	8670000.0	0.0	0.5950592160224915	0.7988401055335999
1.0	8730000.0	8740000.0	1.0	0.5347422361373901	0.6434081792831421
1.0	8750000.0	8760000.0	0.0	0.5183664560317993	0.6430042386054993
1.0	8760000.0	8770000.0	0.0	0.6358192563056946	0.8270700573921204
1.0	8780000.0	8790000.0	0.0	0.5287811160087585	0.6416610479354858
1.0	8830000.0	8840000.0	0.0	0.5770865678787231	0.7278200387954712
1.0	8850000.0	8860000.0	1.0	0.5167713761329651	0.6436675190925598
1.0	8900000.0	8910000.0	0.0	0.7512044906616211	0.9047296643257141
1.0	8910000.0	8920000.0	2.0	0.5784274935722351	0.7354097366333008
1.0	8980000.0	8990000.0	1.0	0.8658909797668457	0.9798828959465027
1.0	9010000.0	9020000.0	2.0	0.8082950711250305	0.9425514936447144
1.0	9070000.0	9080000.0	0.0	0.9040836095809937	1.0041110515594482
1.0	9090000.0	9100000.0	0.0	0.8378027081489563	0.9614018201828003
1.0	9120000.0	9130000.0	0.0	0.8304980993270874	0.9569317102432251
1.0	9310000.0	9320000.0	0.0	0.594516396522522	0.7967689633369446
1.0	9330000.0	9340000.0	1.0	0.6225461363792419	0.8178788423538208
1.0	9360000.0	9370000.0	0.0	0.6482436656951904	0.8353797793388367
1.0	9480000.0	9490000.0	0.0	1.4953477382659912	1.3468579053878784
1.0	9500000.0	9510000.0	1.0	0.7618060111999512	0.911751389503479
1.0	9530000.0	9540000.0	2.0	0.8891779780387878	0.9942582845687866
1.0	9540000.0	9550000.0	0.0	1.0123945474624634	1.0726779699325562
1.0	9560000.0	9570000.0	0.0	0.9785852432250977	1.0530073642730713
1.0	9680000.0	9690000.0	2.0	0.8688661456108093	0.9816195368766785
1.0	9750000.0	9760000.0	1.0	0.8406397104263306	0.9633585810661316
1.0	9800000.0	9810000.0	0.0	0.5952240228652954	0.7996271848678589
1.0	10000000.0	10010000.0	1.0	0.5952926874160767	0.7992511987686157
1.0	10050000.0	10060000.0	0.0	0.8901374936103821	0.9959684610366821
1.0	10110000.0	10120000.0	0.0	0.5162213444709778	0.6441364884376526
1.0	10130000.0	10140000.0	1.0	0.514862060546875	0.6459659337997437
1.0	10230000.0	10240000.0	4.0	0.5149585604667664	0.6457996368408203
1.0	10240000.0	10250000.0	0.0	0.6094105839729309	0.8091966509819031
1.0	10380000.0	10390000.0	0.0	0.5187113881111145	0.6429752111434937
1.0	10390000.0	10400000.0	0.0	0.5952135324478149	0.799027681350708
1.0	10550000.0	10560000.0	0.0	0.5748978853225708	0.7149575352668762
1.0	10560000.0	10570000.0	0.0	0.6158682703971863	0.813197910785675
1.0	10580000.0	10590000.0	0.0	0.526045024394989	0.6452990770339966
1.0	10630000.0	10640000.0	1.0	0.5951086282730103	0.7991020679473877
1.0	10680000.0	10690000.0	0.0	0.6597321629524231	0.8432025909423828
1.0	10690000.0	10700000.0	0.0	0.7518792748451233	0.9052174687385559
1.0	10730000.0	10740000.0	2.0	0.8292616605758667	0.9562966227531433
1.0	10740000.0	10750000.0	0.0	0.8252231478691101	0.9535000920295715
1.0	10780000.0	10790000.0	1.0	0.9593408703804016	1.0383541584014893
1.0	10980000.0	10990000.0	3.0	1.5205473899841309	1.3597301244735718
1.0	11010000.0	11020000.0	1.0	1.40663743019104	1.3006455898284912
1.0	11030000.0	11040000.0	2.0	1.2830564975738525	1.2339133024215698
1.0	11040000.0	11050000.0	2.0	1.2426986694335938	1.2110594511032104
1.0	11120000.0	11130000.0	1.0	0.5989559292793274	0.8140759468078613
1.0	11180000.0	11190000.0	0.0	0.5962896347045898	0.8023268580436707
1.0	11250000.0	11260000.0	2.0	0.5153223276138306	0.6452268362045288
1.0	11260000.0	11270000.0	0.0	0.5911446809768677	0.7847205996513367
1.0	11270000.0	11280000.0	0.0	0.6060911417007446	0.8325247764587402
1.0	11310000.0	11320000.0	0.0	0.6612609624862671	0.9340204000473022
1.0	11320000.0	11330000.0	0.0	0.8185517191886902	0.9489070773124695
1.0	11330000.0	11340000.0	0.0	0.6573246121406555	0.8415732383728027
1.0	11350000.0	11360000.0	2.0	0.6040769815444946	0.8051784634590149
1.0	11410000.0	11420000.0	2.0	1.1373536586761475	1.1516809463500977
1.0	11440000.0	11450000.0	1.0	1.400460958480835	1.2973759174346924
1.0	11450000.0	11460000.0	1.0	1.5229606628417969	1.3609559535980225
1.0	11480000.0	11490000.0	3.0	1.3983699083328247	1.296267032623291
1.0	11500000.0	11510000.0	4.0	1.4676166772842407	1.3325631618499756
1.0	11540000.0	11550000.0	3.0	1.540264368057251	1.3697222471237183
1.0	11590000.0	11600000.0	3.0	1.9877169132232666	1.5781201124191284
1.0	11620000.0	11630000.0	1.0	1.7612674236297607	1.477027416229248
1.0	11660000.0	11670000.0	3.0	1.4782615900039673	1.3380664587020874
1.0	11680000.0	11690000.0	0.0	1.5819065570831299	1.3905994892120361
1.0	11720000.0	11730000.0	1.0	0.8573896288871765	0.9741425514221191
1.0	11850000.0	11860000.0	0.0	0.5974739789962769	0.8060957193374634
1.0	11900000.0	11910000.0	0.0	0.5963766574859619	0.804259181022644
1.0	11910000.0	11920000.0	0.0	1.0324556827545166	1.0882679224014282
1.0	11960000.0	11970000.0	1.0	1.113396406173706	1.1377891302108765
1.0	11970000.0	11980000.0	0.0	0.5952722430229187	0.7998354434967041
1.0	12040000.0	12050000.0	0.0	0.5981008410453796	0.802385151386261
1.0	12100000.0	12110000.0	2.0	0.7711946368217468	0.9179674983024597
1.0	12110000.0	12120000.0	0.0	0.883013129234314	0.9905086755752563
1.0	12130000.0	12140000.0	0.0	1.0207284688949585	1.0810085535049438
1.0	12140000.0	12150000.0	1.0	0.9781450033187866	1.0549309253692627
1.0	12150000.0	12160000.0	1.0	0.9809370040893555	1.0567448139190674
1.0	12330000.0	12340000.0	0.0	0.610349714756012	0.8446389436721802
1.0	12360000.0	12370000.0	1.0	0.5175768136978149	0.6432145237922668
1.0	12370000.0	12380000.0	0.0	0.514476478099823	0.6466836929321289
1.0	12380000.0	12390000.0	2.0	0.5341402292251587	0.6385714411735535
1.0	12390000.0	12400000.0	1.0	0.5197250247001648	0.6430813670158386
1.0	12420000.0	12430000.0	1.0	0.5181969404220581	0.6430321931838989
1.0	12450000.0	12460000.0	0.0	0.5584962964057922	0.6747974157333374
1.0	12520000.0	12530000.0	0.0	0.515458881855011	0.6450338363647461
1.0	12550000.0	12560000.0	0.0	0.5177301168441772	0.643157958984375
1.0	12560000.0	12570000.0	1.0	0.5766099691390991	0.7259356379508972
1.0	12620000.0	12630000.0	2.0	0.6873927712440491	0.8619844317436218
1.0	12680000.0	12690000.0	1.0	0.7794512510299683	0.9236400723457336
1.0	12690000.0	12700000.0	3.0	0.9916781187057495	1.061470866203308
1.0	12700000.0	12710000.0	0.0	1.0790770053863525	1.116257905960083
1.0	12770000.0	12780000.0	1.0	1.0661630630493164	1.1100913286209106
1.0	12780000.0	12790000.0	3.0	1.335628628730774	1.2626374959945679
1.0	12790000.0	12800000.0	1.0	1.400516152381897	1.2974050045013428
1.0	12810000.0	12820000.0	0.0	1.2638394832611084	1.2232892513275146
1.0	12860000.0	12870000.0	1.0	1.1550346612930298	1.161866307258606
1.0	13780000.0	13790000.0	3.0	0.9231996536254883	1.0186522006988525
1.0	13800000.0	13810000.0	1.0	1.2172197103500366	1.1972352266311646
1.0	13860000.0	13870000.0	0.0	1.275541067123413	1.22976553440094
1.0	13960000.0	13970000.0	0.0	1.1328284740447998	1.1490652561187744
1.0	13980000.0	13990000.0	1.0	0.9758747816085815	1.0537397861480713
1.0	14030000.0	14040000.0	0.0	1.0273191928863525	1.0816326141357422
1.0	14160000.0	14170000.0	0.0	1.137673020362854	1.1518653631210327
1.0	14180000.0	14190000.0	1.0	1.0214446783065796	1.0834907293319702
1.0	14230000.0	14240000.0	1.0	0.8758485913276672	0.9880616068840027
1.0	14310000.0	14320000.0	1.0	1.2248128652572632	1.2015061378479004
1.0	14330000.0	14340000.0	0.0	1.2911157608032227	1.238349199295044
1.0	14350000.0	14360000.0	2.0	1.1640443801879883	1.1670347452163696
1.0	14430000.0	14440000.0	0.0	1.0296008586883545	1.0845156908035278
1.0	14460000.0	14470000.0	1.0	0.82518470287323	0.9532192945480347
1.0	14480000.0	14490000.0	1.0	1.3568369150161743	1.2740848064422607
1.0	14510000.0	14520000.0	1.0	1.002479910850525	1.0678284168243408
1.0	14550000.0	14560000.0	1.0	1.3262449502944946	1.257547378540039
1.0	14780000.0	14790000.0	0.0	1.309860110282898	1.2486212253570557
1.0	14920000.0	14930000.0	0.0	0.8201296925544739	0.9499508142471313
1.0	15010000.0	15020000.0	0.0	0.9118118286132812	1.0147426128387451
1.0	15020000.0	15030000.0	0.0	0.7461806535720825	0.9016395807266235
1.0	15030000.0	15040000.0	0.0	0.8325357437133789	0.9588502049446106
1.0	15050000.0	15060000.0	0.0	0.7385407090187073	0.8963831663131714
1.0	15060000.0	15070000.0	0.0	0.809566855430603	0.9437870979309082
1.0	15090000.0	15100000.0	0.0	0.907850444316864	1.0115890502929688
1.0	15120000.0	15130000.0	0.0	0.8527654409408569	0.9737942814826965
1.0	15130000.0	15140000.0	0.0	0.765765905380249	0.9146418571472168
1.0	15240000.0	15250000.0	0.0	0.7319707870483398	0.8919304609298706
1.0	15250000.0	15260000.0	0.0	0.678013026714325	0.855671226978302
1.0	15280000.0	15290000.0	1.0	0.6475152969360352	0.8348891139030457
1.0	15360000.0	15370000.0	2.0	0.6347501277923584	0.8261514902114868
1.0	15380000.0	15390000.0	0.0	0.7255763411521912	0.8876609802246094
1.0	15430000.0	15440000.0	1.0	0.9062773585319519	1.0064176321029663
1.0	15440000.0	15450000.0	0.0	0.8202794790267944	0.950215220451355
1.0	15480000.0	15490000.0	1.0	0.6324265599250793	0.8245229721069336
1.0	15530000.0	15540000.0	2.0	0.617358386516571	0.8142474293708801
1.0	15630000.0	15640000.0	0.0	0.7964600920677185	0.9345167875289917
1.0	15710000.0	15720000.0	1.0	0.8829631805419922	0.9903135299682617
1.0	15770000.0	15780000.0	0.0	0.9624685049057007	1.0436313152313232
1.0	15860000.0	15870000.0	0.0	0.5192631483078003	0.6429994106292725
1.0	15920000.0	15930000.0	0.0	0.8896088600158691	0.9945335388183594
1.0	15930000.0	15940000.0	0.0	0.9114319086074829	1.008366346359253
1.0	15950000.0	15960000.0	1.0	0.5317462086677551	0.6302040815353394
1.0	16020000.0	16030000.0	0.0	0.5819820165634155	0.7508362531661987
1.0	16170000.0	16180000.0	0.0	0.6361221075057983	0.8271063566207886
1.0	16180000.0	16190000.0	0.0	0.5602579116821289	0.6810541152954102
1.0	16210000.0	16220000.0	0.0	0.5798389911651611	0.7421336770057678
1.0	16260000.0	16270000.0	0.0	0.5989559292793274	0.8140759468078613
1.0	16340000.0	16350000.0	0.0	0.8277920484542847	0.9549897909164429
1.0	16570000.0	16580000.0	1.0	0.5964148640632629	0.8027254939079285
1.0	16600000.0	16610000.0	0.0	0.5197396278381348	0.6430846452713013
1.0	16650000.0	16660000.0	0.0	0.5414303541183472	0.6486948132514954
1.0	17010000.0	17020000.0	0.0	1.0210916996002197	1.0762805938720703
1.0	17390000.0	17400000.0	2.0	1.2668077945709229	1.2249341011047363
1.0	17410000.0	17420000.0	1.0	0.8731500506401062	0.9840537309646606
1.0	17470000.0	17480000.0	1.0	1.2360140085220337	1.2077858448028564
1.0	17540000.0	17550000.0	1.0	1.227800726890564	1.2031829357147217
1.0	17580000.0	17590000.0	2.0	1.273483157157898	1.2286287546157837
1.0	17590000.0	17600000.0	1.0	1.2280454635620117	1.2033202648162842
1.0	17610000.0	17620000.0	2.0	1.4128745794296265	1.303941011428833
1.0	17640000.0	17650000.0	0.0	1.2575294971466064	1.219786286354065
1.0	17660000.0	17670000.0	3.0	1.331512451171875	1.2604070901870728
1.0	17670000.0	17680000.0	3.0	1.22621750831604	1.202294111251831
1.0	17730000.0	17740000.0	0.0	0.5983829498291016	0.8089851140975952
1.0	17840000.0	17850000.0	0.0	0.7702468633651733	0.9175389409065247
1.0	17850000.0	17860000.0	0.0	0.7301772236824036	0.8908616304397583
1.0	17890000.0	17900000.0	0.0	0.6150581240653992	0.8126756548881531
1.0	17940000.0	17950000.0	2.0	0.6484363675117493	0.8354839086532593
1.0	17950000.0	17960000.0	0.0	0.6916050314903259	0.8648307919502258
1.0	18050000.0	18060000.0	4.0	1.0820682048797607	1.1157481670379639
1.0	18090000.0	18100000.0	0.0	1.31538987159729	1.2516391277313232
1.0	18140000.0	18150000.0	2.0	1.7356986999511719	1.4650521278381348
1.0	18180000.0	18190000.0	0.0	1.4487231969833374	1.3227455615997314
1.0	18300000.0	18310000.0	0.0	1.411098837852478	1.3030033111572266
1.0	18470000.0	18480000.0	1.0	1.431288480758667	1.3136279582977295
1.0	18480000.0	18490000.0	1.0	1.7037853002548218	1.449944257736206
1.0	18600000.0	18610000.0	2.0	2.040322780609131	1.6003339290618896
1.0	18650000.0	18660000.0	1.0	1.7580499649047852	1.475527286529541
1.0	18680000.0	18690000.0	3.0	1.9328724145889282	1.5544534921646118
1.0	18980000.0	18990000.0	0.0	1.3510477542877197	1.2709680795669556
1.0	19030000.0	19040000.0	1.0	1.4318212270736694	1.3139082193374634
1.0	19190000.0	19200000.0	2.0	0.9693464040756226	1.0445740222930908
1.0	19200000.0	19210000.0	0.0	0.7750684022903442	0.9206880331039429
1.0	19270000.0	19280000.0	2.0	0.6439201235771179	0.9162972569465637
1.0	19280000.0	19290000.0	2.0	1.0124883651733398	1.0710716247558594
1.0	19300000.0	19310000.0	0.0	1.1701271533966064	1.1704226732254028
1.0	19310000.0	19320000.0	3.0	1.0869171619415283	1.1184513568878174
1.0	19320000.0	19330000.0	3.0	0.8905962109565735	0.9951575994491577
1.0	19330000.0	19340000.0	2.0	0.7018568515777588	0.8717530965805054
1.0	19340000.0	19350000.0	1.0	1.050730586051941	1.0977998971939087
1.0	19350000.0	19360000.0	1.0	0.9235535860061646	1.0165092945098877
1.0	19420000.0	19430000.0	0.0	0.5989559292793274	0.8140759468078613
1.0	19500000.0	19510000.0	0.0	0.625497043132782	0.8823410272598267
1.0	19520000.0	19530000.0	0.0	0.6128336191177368	0.8513973355293274
1.0	19560000.0	19570000.0	0.0	0.595655083656311	0.8003416061401367
1.0	19640000.0	19650000.0	1.0	0.5179706811904907	0.6430841684341431
1.0	19730000.0	19740000.0	0.0	0.6169617772102356	0.8138452768325806
1.0	19750000.0	19760000.0	0.0	0.5985908508300781	0.8096445202827454
1.0	19790000.0	19800000.0	1.0	0.5951093435287476	0.7987626791000366
1.0	19890000.0	19900000.0	2.0	0.7982712388038635	0.9357131123542786
1.0	19920000.0	19930000.0	1.0	0.5999099612236023	0.8027817010879517
1.0	20030000.0	20040000.0	0.0	0.5845035314559937	0.760170578956604
1.0	20080000.0	20090000.0	1.0	0.6550403833389282	0.8403012156486511
1.0	20230000.0	20240000.0	0.0	0.595167338848114	0.7989075779914856
1.0	20290000.0	20300000.0	2.0	1.0323768854141235	1.0893678665161133
1.0	20460000.0	20470000.0	3.0	1.1782526969909668	1.1751549243927002
1.0	20480000.0	20490000.0	1.0	1.1483978033065796	1.1574236154556274
1.0	20550000.0	20560000.0	1.0	1.1427873373031616	1.1548172235488892
1.0	20580000.0	20590000.0	0.0	1.051248550415039	1.0967063903808594
1.0	20600000.0	20610000.0	0.0	0.9766449928283691	1.049653172492981
1.0	20670000.0	20680000.0	1.0	1.1034079790115356	1.1319661140441895
1.0	20720000.0	20730000.0	0.0	1.1576818227767944	1.1633871793746948
1.0	20760000.0	20770000.0	0.0	1.2209445238113403	1.1993310451507568
1.0	20800000.0	20810000.0	0.0	0.8088984489440918	0.9437529444694519
1.0	20810000.0	20820000.0	1.0	1.0851508378982544	1.1160001754760742
1.0	20820000.0	20830000.0	4.0	0.6730231642723083	0.9350617527961731
1.0	20870000.0	20880000.0	2.0	1.1766681671142578	1.1742511987686157
1.0	20920000.0	20930000.0	1.0	1.241663932800293	1.210945725440979
1.0	20950000.0	20960000.0	1.0	0.9607904553413391	1.0393325090408325
1.0	21030000.0	21040000.0	2.0	0.815822958946228	0.9472193717956543
1.0	21040000.0	21050000.0	0.0	0.8721445202827454	0.9835918545722961
1.0	21090000.0	21100000.0	0.0	0.6012412905693054	0.8179413080215454
1.0	21100000.0	21110000.0	0.0	0.5681542754173279	0.6717528104782104
1.0	21110000.0	21120000.0	1.0	0.5950899124145508	0.7987208962440491
1.0	21130000.0	21140000.0	0.0	0.5153077840805054	0.6452487111091614
1.0	21160000.0	21170000.0	0.0	0.5184298753738403	0.6429961919784546
1.0	21170000.0	21180000.0	0.0	0.5151098370552063	0.6455519199371338
1.0	21180000.0	21190000.0	0.0	0.514696478843689	0.6462607383728027
1.0	21190000.0	21200000.0	0.0	0.5161023139953613	0.6442548036575317
1.0	21210000.0	21220000.0	0.0	0.5188094973564148	0.6429733037948608
1.0	21280000.0	21290000.0	0.0	0.5269865393638611	0.6348080039024353
1.0	21320000.0	21330000.0	1.0	0.5951107740402222	0.7991095781326294
1.0	21350000.0	21360000.0	1.0	0.575026273727417	0.7179583311080933
1.0	21490000.0	21500000.0	2.0	0.5136575698852539	0.6485595703125
1.0	21510000.0	21520000.0	1.0	0.7110224962234497	0.8781587481498718
1.0	21520000.0	21530000.0	0.0	0.7675506472587585	0.9158924221992493
1.0	21570000.0	21580000.0	0.0	0.5987347364425659	0.8132444620132446
1.0	21590000.0	21600000.0	0.0	0.5154443979263306	0.645054817199707
1.0	21640000.0	21650000.0	1.0	0.5951178669929504	0.7991474866867065
1.0	21680000.0	21690000.0	0.0	0.8046145439147949	0.9398461580276489
1.0	21720000.0	21730000.0	3.0	0.9178846478462219	1.0159869194030762
1.0	21830000.0	21840000.0	0.0	0.7939780950546265	0.9328963160514832
1.0	21840000.0	21850000.0	0.0	0.7981260418891907	0.9356325268745422
1.0	21910000.0	21920000.0	2.0	0.8602439165115356	0.9758011102676392
1.0	21960000.0	21970000.0	1.0	0.7858953475952148	0.9276087880134583
1.0	21970000.0	21980000.0	0.0	0.8993247747421265	1.0006898641586304
1.0	22050000.0	22060000.0	0.0	0.5950523614883423	0.7986637353897095
1.0	22070000.0	22080000.0	1.0	0.5950431823730469	0.7986801862716675
1.0	22080000.0	22090000.0	1.0	0.6149446368217468	0.8124523162841797
1.0	22230000.0	22240000.0	0.0	0.5952773690223694	0.799209475517273
1.0	22270000.0	22280000.0	1.0	0.7177614569664001	0.8824240565299988
1.0	22420000.0	22430000.0	2.0	0.5182774662971497	0.6430186033248901
1.0	22430000.0	22440000.0	0.0	0.5162118673324585	0.6441458463668823
1.0	22530000.0	22540000.0	2.0	1.0022042989730835	1.065497875213623
1.0	22590000.0	22600000.0	2.0	1.1538245677947998	1.1611206531524658
1.0	22620000.0	22630000.0	2.0	1.2208640575408936	1.1992853879928589
1.0	22720000.0	22730000.0	0.0	1.1328250169754028	1.1490628719329834
1.0	22750000.0	22760000.0	3.0	0.9777799844741821	1.054099202156067
1.0	22800000.0	22810000.0	0.0	0.6540924310684204	0.8393885493278503
1.0	22870000.0	22880000.0	1.0	0.9276216626167297	1.0206117630004883
1.0	22890000.0	22900000.0	0.0	1.022055983543396	1.0801703929901123
1.0	22910000.0	22920000.0	0.0	1.0494434833526611	1.0987862348556519
1.0	22940000.0	22950000.0	1.0	1.1819849014282227	1.1772817373275757
1.0	22980000.0	22990000.0	3.0	1.1332231760025024	1.1492931842803955
1.0	23070000.0	23080000.0	0.0	1.0624620914459229	1.1018459796905518
1.0	23100000.0	23110000.0	0.0	0.8665308952331543	0.9800628423690796
1.0	23110000.0	23120000.0	1.0	0.8393052816390991	0.9623676538467407
1.0	23170000.0	23180000.0	1.0	1.0907909870147705	1.1184461116790771
1.0	23390000.0	23400000.0	3.0	0.513700544834137	0.6484485864639282
1.0	23400000.0	23410000.0	0.0	0.5776407122612	0.7357516884803772
1.0	23410000.0	23420000.0	0.0	0.5112543702125549	0.6567472219467163
1.0	23440000.0	23450000.0	0.0	0.5970731973648071	0.8002106547355652
1.0	23560000.0	23570000.0	2.0	0.9968894720077515	1.065044641494751
1.0	23580000.0	23590000.0	1.0	0.9207216501235962	1.014203429222107
1.0	23610000.0	23620000.0	0.0	0.5177309513092041	0.6431575417518616
1.0	23750000.0	23760000.0	1.0	0.6046951413154602	0.8053585290908813
1.0	23770000.0	23780000.0	0.0	0.5291315317153931	0.6297052502632141
1.0	23800000.0	23810000.0	1.0	0.5195682644844055	0.6430470943450928
1.0	23890000.0	23900000.0	1.0	0.7445635199546814	0.900405764579773
1.0	23950000.0	23960000.0	1.0	0.8103029131889343	0.9435450434684753
1.0	23970000.0	23980000.0	0.0	0.791455090045929	0.9312389492988586
1.0	24020000.0	24030000.0	0.0	0.5989559292793274	0.8140759468078613
1.0	24070000.0	24080000.0	1.0	0.5989559292793274	0.8140759468078613
1.0	24080000.0	24090000.0	0.0	0.5989559292793274	0.8140759468078613
1.0	24140000.0	24150000.0	0.0	0.5952311158180237	0.7990775108337402
1.0	24180000.0	24190000.0	0.0	0.5226631164550781	0.6446342468261719
1.0	24220000.0	24230000.0	2.0	0.9887568354606628	1.0623013973236084
1.0	24230000.0	24240000.0	1.0	0.7104629278182983	0.8778026700019836
1.0	24340000.0	24350000.0	0.0	0.596324622631073	0.7996488809585571
1.0	24360000.0	24370000.0	0.0	0.7476986050605774	0.9024366140365601
1.0	24370000.0	24380000.0	1.0	0.7039117813110352	0.8731463551521301
1.0	24480000.0	24490000.0	3.0	0.945961594581604	1.030252456665039
1.0	24710000.0	24720000.0	1.0	0.6109688878059387	0.8097177743911743
1.0	24750000.0	24760000.0	1.0	0.682097315788269	0.8584007024765015
1.0	24830000.0	24840000.0	5.0	0.8146482706069946	0.9464030265808105
1.0	24870000.0	24880000.0	2.0	1.23093843460083	1.2049428224563599
1.0	24890000.0	24900000.0	1.0	1.0294146537780762	1.0831336975097656
1.0	24910000.0	24920000.0	0.0	1.2392250299453735	1.2095818519592285
1.0	24920000.0	24930000.0	2.0	1.1124887466430664	1.1372604370117188
1.0	24950000.0	24960000.0	2.0	1.0479028224945068	1.099273443222046
1.0	24970000.0	24980000.0	0.0	0.6113625168800354	0.8474181294441223
1.0	24990000.0	25000000.0	0.0	0.6873329877853394	0.9135786294937134
1.0	25020000.0	25030000.0	0.0	0.7547136545181274	0.9070916175842285
1.0	25030000.0	25040000.0	0.0	0.7773734927177429	0.9220876693725586
1.0	25060000.0	25070000.0	1.0	0.6082878708839417	0.8078808784484863
1.0	25070000.0	25080000.0	0.0	0.5950452089309692	0.7986677885055542
1.0	25100000.0	25110000.0	1.0	0.5243059396743774	0.63429194688797
1.0	25160000.0	25170000.0	0.0	0.5738230347633362	0.7106481790542603
1.0	25210000.0	25220000.0	1.0	0.9627469182014465	1.0447531938552856
1.0	25350000.0	25360000.0	0.0	1.1018263101577759	1.1310428380966187
1.0	25400000.0	25410000.0	1.0	1.0229661464691162	1.083280086517334
1.0	25460000.0	25470000.0	1.0	1.0014159679412842	1.0667145252227783
1.0	25520000.0	25530000.0	0.0	0.8842827677726746	0.9914283752441406
1.0	25780000.0	25790000.0	1.0	0.58814537525177	0.7739679217338562
1.0	25850000.0	25860000.0	1.0	0.8401605486869812	0.9629057049751282
1.0	25890000.0	25900000.0	0.0	0.5989559292793274	0.8140759468078613
1.0	25990000.0	26000000.0	0.0	0.6886170506477356	0.8628286123275757
1.0	26000000.0	26010000.0	1.0	0.7645441889762878	0.9136235117912292
1.0	26060000.0	26070000.0	0.0	0.6726838946342468	0.8520429730415344
1.0	26070000.0	26080000.0	0.0	0.7229598760604858	0.8859084248542786
1.0	26100000.0	26110000.0	2.0	0.7501066327095032	0.9040349721908569
1.0	26170000.0	26180000.0	0.0	0.8818855285644531	0.989660918712616
1.0	26180000.0	26190000.0	0.0	0.722070574760437	0.8856409788131714
1.0	26250000.0	26260000.0	0.0	0.8532589077949524	0.9713295102119446
1.0	26300000.0	26310000.0	1.0	0.5126659870147705	0.6514948606491089
1.0	26340000.0	26350000.0	0.0	0.8843815922737122	0.9916608929634094
1.0	26500000.0	26510000.0	1.0	1.021845817565918	1.0770212411880493
1.0	26570000.0	26580000.0	0.0	0.5247001051902771	0.6347802877426147
1.0	26590000.0	26600000.0	0.0	0.5148885846138	0.6459183096885681
1.0	26600000.0	26610000.0	0.0	0.6442235708236694	0.91673743724823
1.0	26640000.0	26650000.0	0.0	0.6147426962852478	0.8564424514770508
1.0	26650000.0	26660000.0	0.0	0.9578207731246948	1.037907361984253
1.0	26670000.0	26680000.0	2.0	0.7858357429504395	0.9275892972946167
1.0	26720000.0	26730000.0	1.0	1.070996880531311	1.1129448413848877
1.0	26760000.0	26770000.0	0.0	0.5114374160766602	0.656024158000946
1.0	26810000.0	26820000.0	0.0	0.8506914973258972	0.9696722030639648
1.0	26900000.0	26910000.0	0.0	0.811660885810852	0.9444286227226257
1.0	26970000.0	26980000.0	0.0	0.8616458773612976	0.9769638180732727
1.0	27040000.0	27050000.0	0.0	0.6004183888435364	0.8025237321853638
1.0	27250000.0	27260000.0	0.0	0.5950794219970703	0.7987004518508911
1.0	27290000.0	27300000.0	2.0	0.9791316986083984	1.0564676523208618
1.0	27360000.0	27370000.0	0.0	0.8773400187492371	0.9868969917297363
1.0	27370000.0	27380000.0	0.0	0.8366483449935913	0.9608436822891235
1.0	27400000.0	27410000.0	0.0	1.091774582862854	1.1250715255737305
1.0	27420000.0	27430000.0	1.0	0.766287088394165	0.9146930575370789
1.0	27430000.0	27440000.0	0.0	0.7002995014190674	0.8707019686698914
1.0	27600000.0	27610000.0	1.0	0.61585533618927	0.8130866289138794
1.0	27730000.0	27740000.0	0.0	0.6037402153015137	0.8255583643913269
1.0	27760000.0	27770000.0	0.0	0.5149051547050476	0.6458903551101685
1.0	27830000.0	27840000.0	0.0	0.6449224948883057	0.8335644602775574
1.0	27840000.0	27850000.0	0.0	0.5599921941757202	0.6685044765472412
1.0	27880000.0	27890000.0	0.0	0.5159238576889038	0.6444503664970398
1.0	27900000.0	27910000.0	0.0	0.5190914869308472	0.642982006072998
1.0	27910000.0	27920000.0	0.0	0.5369252562522888	0.6290093064308167
1.0	27920000.0	27930000.0	3.0	0.5342503786087036	0.6610071063041687
1.0	27940000.0	27950000.0	3.0	1.0775421857833862	1.1149165630340576
1.0	27970000.0	27980000.0	0.0	0.9837478399276733	1.0540757179260254
1.0	28090000.0	28100000.0	0.0	0.6566790342330933	0.8412116765975952
1.0	28190000.0	28200000.0	0.0	0.5989559292793274	0.8140759468078613
1.0	28230000.0	28240000.0	1.0	0.5162830352783203	0.6440777778625488
1.0	28260000.0	28270000.0	0.0	0.7799865007400513	0.9239012598991394
1.0	28300000.0	28310000.0	0.0	0.5202487707138062	0.6432355642318726
1.0	28320000.0	28330000.0	1.0	0.591632068157196	0.7864635586738586
1.0	28370000.0	28380000.0	0.0	0.5246913433074951	0.6406211853027344
1.0	28490000.0	28500000.0	1.0	0.8042799830436707	0.9396215677261353
1.0	28520000.0	28530000.0	0.0	0.6142197847366333	0.8158568143844604
1.0	28550000.0	28560000.0	0.0	0.520772397518158	0.6871693134307861
1.0	28620000.0	28630000.0	2.0	0.9956390261650085	1.0623000860214233
1.0	28650000.0	28660000.0	1.0	0.6477515697479248	0.8362621068954468
1.0	28690000.0	28700000.0	1.0	0.8264867067337036	0.9547395706176758
1.0	28790000.0	28800000.0	0.0	0.5973599553108215	0.8057302236557007
1.0	28810000.0	28820000.0	0.0	0.5158704519271851	0.6445107460021973
1.0	28900000.0	28910000.0	0.0	0.5958032011985779	0.800800621509552
1.0	29030000.0	29040000.0	1.0	0.5200400948524475	0.6431661248207092
1.0	29090000.0	29100000.0	0.0	0.5950664281845093	0.7986776232719421
1.0	29100000.0	29110000.0	0.0	0.7402523756027222	0.8976052403450012
1.0	29140000.0	29150000.0	2.0	0.9824930429458618	1.0570567846298218
1.0	29220000.0	29230000.0	0.0	0.7320424914360046	0.8920757174491882
1.0	29270000.0	29280000.0	0.0	0.8191536068916321	0.9493736028671265
1.0	29330000.0	29340000.0	0.0	0.644500732421875	0.8329527974128723
1.0	29340000.0	29350000.0	0.0	0.5950891375541687	0.7990070581436157
1.0	29370000.0	29380000.0	1.0	0.6500518321990967	0.8368369340896606
1.0	29400000.0	29410000.0	0.0	0.6962612271308899	0.8680160641670227
1.0	29430000.0	29440000.0	0.0	0.6102175712585449	0.8093070983886719
1.0	29460000.0	29470000.0	1.0	0.7189511656761169	0.883234977722168
1.0	29470000.0	29480000.0	0.0	0.5982460975646973	0.8085513114929199
1.0	29490000.0	29500000.0	0.0	0.5142978429794312	0.6470547914505005
1.0	29540000.0	29550000.0	1.0	0.5190498232841492	0.6429797410964966
1.0	29590000.0	29600000.0	0.0	0.7415198087692261	0.8982841372489929
1.0	29740000.0	29750000.0	3.0	1.4118239879608154	1.3033864498138428
1.0	29810000.0	29820000.0	1.0	1.3570892810821533	1.2742202281951904
1.0	30060000.0	30070000.0	0.0	1.3538284301757812	1.2724664211273193
1.0	30070000.0	30080000.0	2.0	1.1726186275482178	1.1719396114349365
1.0	30080000.0	30090000.0	1.0	1.2460988759994507	1.2134205102920532
1.0	30200000.0	30210000.0	1.0	1.2204811573028564	1.199070692062378
1.0	30210000.0	30220000.0	4.0	1.469101905822754	1.3333321809768677
1.0	30220000.0	30230000.0	3.0	1.35538911819458	1.2733064889907837
1.0	30260000.0	30270000.0	0.0	1.6938203573226929	1.4451903104782104
1.0	30270000.0	30280000.0	0.0	1.5724618434906006	1.3858915567398071
1.0	30340000.0	30350000.0	5.0	1.5985453128814697	1.398856282234192
1.0	30380000.0	30390000.0	2.0	1.9566608667373657	1.5647828578948975
1.0	30440000.0	30450000.0	2.0	1.865515112876892	1.5246732234954834
1.0	30480000.0	30490000.0	4.0	1.8245830535888672	1.506191372871399
1.0	30490000.0	30500000.0	3.0	2.122413158416748	1.634044885635376
1.0	30520000.0	30530000.0	5.0	1.9032421112060547	1.541450023651123
1.0	30530000.0	30540000.0	1.0	1.885682463645935	1.533672571182251
1.0	30550000.0	30560000.0	2.0	1.36111319065094	1.2734733819961548
1.0	30560000.0	30570000.0	2.0	1.9629344940185547	1.5674904584884644
1.0	30580000.0	30590000.0	1.0	1.8385028839111328	1.5125095844268799
1.0	30690000.0	30700000.0	1.0	1.508271336555481	1.3534735441207886
1.0	30720000.0	30730000.0	1.0	1.370133876800537	1.2812200784683228
1.0	30880000.0	30890000.0	2.0	1.3939414024353027	1.2939164638519287
1.0	30900000.0	30910000.0	0.0	1.6940906047821045	1.4453195333480835
1.0	30990000.0	31000000.0	0.0	1.2082903385162354	1.188873291015625
1.0	31040000.0	31050000.0	1.0	1.174544095993042	1.173039197921753
1.0	31160000.0	31170000.0	0.0	0.769978404045105	0.9171279072761536
1.0	31170000.0	31180000.0	0.0	0.7194868326187134	0.8835917711257935
1.0	31260000.0	31270000.0	0.0	0.7315104007720947	0.8916451334953308
1.0	31280000.0	31290000.0	1.0	0.6587365865707397	0.8426491022109985
1.0	31300000.0	31310000.0	2.0	0.7114522457122803	0.878195583820343
1.0	31330000.0	31340000.0	1.0	0.6219587326049805	0.8174320459365845
1.0	31400000.0	31410000.0	1.0	0.6079570055007935	0.8379113078117371
1.0	31410000.0	31420000.0	0.0	0.5960759520530701	0.801652729511261
1.0	31580000.0	31590000.0	0.0	1.1403112411499023	1.1533888578414917
1.0	31750000.0	31760000.0	0.0	0.5950568318367004	0.7986662983894348
1.0	31810000.0	31820000.0	0.0	0.5208720564842224	0.6434957385063171
1.0	31920000.0	31930000.0	0.0	1.1769554615020752	1.1744149923324585
1.0	32030000.0	32040000.0	1.0	0.7267328500747681	0.888463020324707
1.0	32060000.0	32070000.0	1.0	0.8636142015457153	0.978071391582489
1.0	32080000.0	32090000.0	1.0	0.833879292011261	0.9589168429374695
1.0	32100000.0	32110000.0	0.0	0.5168297290802002	0.6436253786087036
1.0	32170000.0	32180000.0	3.0	0.604178786277771	0.8054126501083374
1.0	32240000.0	32250000.0	1.0	0.7280011773109436	0.8892741203308105
1.0	32250000.0	32260000.0	2.0	0.7234238386154175	0.8862252235412598
1.0	32340000.0	32350000.0	0.0	0.7909303903579712	0.9310253858566284
1.0	32380000.0	32390000.0	1.0	0.5184528827667236	0.6429944634437561
1.0	32400000.0	32410000.0	0.0	0.9270264506340027	1.4196101427078247
1.0	32410000.0	32420000.0	0.0	0.704349935054779	0.8736919164657593
1.0	32430000.0	32440000.0	0.0	0.8014650344848633	0.9380037188529968
1.0	32490000.0	32500000.0	0.0	0.5955156683921814	0.7999150156974792
1.0	32510000.0	32520000.0	0.0	0.5957430005073547	0.8006104230880737
1.0	32540000.0	32550000.0	1.0	0.6282345056533813	0.8882414102554321
1.0	32560000.0	32570000.0	0.0	0.5981646180152893	0.8110941052436829
1.0	32610000.0	32620000.0	0.0	0.5305055975914001	0.6355253458023071
1.0	32680000.0	32690000.0	0.0	0.546391487121582	0.6360839605331421
1.0	32760000.0	32770000.0	0.0	0.5231378078460693	0.6450161933898926
1.0	32820000.0	32830000.0	2.0	0.5999247431755066	0.8024970889091492
1.0	32840000.0	32850000.0	1.0	0.6035321354866028	0.8249326944351196
1.0	32860000.0	32870000.0	3.0	0.7389658689498901	0.8965843915939331
1.0	32990000.0	33000000.0	0.0	0.8231332898139954	0.9519697427749634
1.0	33200000.0	33210000.0	1.0	0.7400307655334473	0.8973438143730164
1.0	33240000.0	33250000.0	2.0	0.614404022693634	0.8555558919906616
1.0	33250000.0	33260000.0	1.0	0.5570039749145508	0.6998084783554077
1.0	33340000.0	33350000.0	0.0	0.8448158502578735	0.9659172892570496
1.0	33430000.0	33440000.0	1.0	0.881024181842804	0.9890943765640259
1.0	33500000.0	33510000.0	0.0	0.8021888732910156	0.9383950233459473
1.0	33520000.0	33530000.0	0.0	0.954807460308075	1.0355403423309326
1.0	33650000.0	33660000.0	0.0	0.9375417828559875	1.0247318744659424
1.0	33730000.0	33740000.0	4.0	0.5212163329124451	0.6436723470687866
1.0	33810000.0	33820000.0	1.0	0.7524415254592896	0.9056133031845093
1.0	33830000.0	33840000.0	0.0	0.5950750112533569	0.7989317774772644
1.0	33860000.0	33870000.0	3.0	0.6517263054847717	0.8378584980964661
1.0	33890000.0	33900000.0	0.0	0.7759126424789429	0.9210883975028992
1.0	33910000.0	33920000.0	1.0	0.8967086672782898	0.9993169903755188
1.0	33960000.0	33970000.0	2.0	0.8456608653068542	0.9666168093681335
1.0	33970000.0	33980000.0	0.0	1.0445835590362549	1.093488335609436
1.0	34010000.0	34020000.0	1.0	1.2273143529891968	1.2029093503952026
1.0	34030000.0	34040000.0	0.0	1.1698448657989502	1.1701314449310303
1.0	34060000.0	34070000.0	1.0	1.3535224199295044	1.272301435470581
1.0	34100000.0	34110000.0	1.0	1.1911873817443848	1.1825147867202759
1.0	34120000.0	34130000.0	0.0	1.0677156448364258	1.1047229766845703
1.0	34140000.0	34150000.0	2.0	1.0717071294784546	1.1101405620574951
1.0	34170000.0	34180000.0	2.0	1.2542824745178223	1.2179806232452393
1.0	34240000.0	34250000.0	2.0	1.3298511505126953	1.2595057487487793
1.0	34250000.0	34260000.0	2.0	1.3523937463760376	1.2716938257217407
1.0	34280000.0	34290000.0	4.0	1.1650844812393188	1.1676307916641235
1.0	34330000.0	34340000.0	1.0	1.2695897817611694	1.2264750003814697
1.0	34350000.0	34360000.0	0.0	1.2515497207641602	1.2164595127105713
1.0	34410000.0	34420000.0	1.0	1.2279049158096313	1.2032417058944702
1.0	34470000.0	34480000.0	3.0	1.2593623399734497	1.2208044528961182
1.0	34620000.0	34630000.0	1.0	1.3358218669891357	1.2627427577972412
1.0	34630000.0	34640000.0	0.0	1.4251878261566162	1.3104257583618164
1.0	34650000.0	34660000.0	0.0	1.7470009326934814	1.4703601598739624
1.0	34660000.0	34670000.0	1.0	1.7256906032562256	1.460333228111267
1.0	34670000.0	34680000.0	3.0	1.7751325368881226	1.4834742546081543
1.0	34690000.0	34700000.0	4.0	1.7713279724121094	1.4817087650299072
1.0	34740000.0	34750000.0	4.0	1.8972444534301758	1.5387996435165405
1.0	34840000.0	34850000.0	1.0	1.8329362869262695	1.5099866390228271
1.0	34870000.0	34880000.0	2.0	1.9126570224761963	1.5455982685089111
1.0	34880000.0	34890000.0	1.0	1.9305442571640015	1.5534369945526123
1.0	34900000.0	34910000.0	0.0	1.9504153728485107	1.5620803833007812
1.0	34970000.0	34980000.0	4.0	2.0305335521698	1.5962365865707397
1.0	34990000.0	35000000.0	1.0	2.0201022624969482	1.5918521881103516
1.0	35070000.0	35080000.0	2.0	1.706637978553772	1.451302170753479
1.0	35100000.0	35110000.0	0.0	1.603407621383667	1.401259422302246
1.0	35110000.0	35120000.0	1.0	1.8333600759506226	1.5101789236068726
1.0	35120000.0	35130000.0	1.0	1.7936904430389404	1.492050051689148
1.0	35180000.0	35190000.0	1.0	1.6145633459091187	1.4067575931549072
1.0	35220000.0	35230000.0	2.0	1.2881801128387451	1.2367349863052368
1.0	35370000.0	35380000.0	0.0	1.21852707862854	1.1979713439941406
1.0	35430000.0	35440000.0	0.0	1.0295641422271729	1.0870084762573242
1.0	35450000.0	35460000.0	2.0	0.5977312922477722	0.8094537854194641
1.0	35480000.0	35490000.0	0.0	0.6576513051986694	0.841910719871521
1.0	35540000.0	35550000.0	0.0	0.7544397115707397	0.9069207906723022
1.0	35720000.0	35730000.0	2.0	0.8589411973953247	0.9758917689323425
1.0	35790000.0	35800000.0	2.0	0.5683910250663757	0.6871707439422607
1.0	35800000.0	35810000.0	1.0	0.5951309204101562	0.7992082834243774
1.0	35860000.0	35870000.0	0.0	0.5173351168632507	0.6433241963386536
1.0	36010000.0	36020000.0	1.0	0.5188146829605103	0.6429728269577026
1.0	36060000.0	36070000.0	0.0	0.5569961071014404	0.6636021733283997
1.0	36080000.0	36090000.0	0.0	0.5306738018989563	0.6345810890197754
1.0	36100000.0	36110000.0	1.0	0.6614772081375122	0.8480750918388367
1.0	36110000.0	36120000.0	0.0	0.906833827495575	1.0098788738250732
1.0	36130000.0	36140000.0	2.0	0.8205841779708862	0.9528146982192993
1.0	36150000.0	36160000.0	0.0	0.9109683036804199	1.0112630128860474
1.0	36180000.0	36190000.0	0.0	0.8968781232833862	1.7650712728500366
1.0	36220000.0	36230000.0	1.0	0.677854061126709	0.8555612564086914
1.0	36280000.0	36290000.0	0.0	0.6382620930671692	0.8285444974899292
1.0	36310000.0	36320000.0	6.0	0.5153295993804932	0.6452166438102722
1.0	36330000.0	36340000.0	2.0	1.0322885513305664	1.0845245122909546
1.0	36360000.0	36370000.0	2.0	0.5956218242645264	0.8002368807792664
1.0	36440000.0	36450000.0	1.0	0.5804998874664307	0.744903028011322
1.0	36450000.0	36460000.0	1.0	0.5933297276496887	0.7925891876220703
1.0	36570000.0	36580000.0	1.0	0.6902680993080139	0.8639744520187378
1.0	36630000.0	36640000.0	0.0	0.5974650382995605	0.8084413409233093
1.0	36710000.0	36720000.0	0.0	0.5950442552566528	0.7986693978309631
1.0	36820000.0	36830000.0	0.0	0.5989559292793274	0.8140759468078613
1.0	36840000.0	36850000.0	1.0	0.5950427055358887	0.7987159490585327
1.0	36850000.0	36860000.0	0.0	0.5951474905014038	0.7988564372062683
1.0	36930000.0	36940000.0	0.0	0.9397600889205933	1.0263795852661133
1.0	36960000.0	36970000.0	1.0	1.0981452465057373	1.1288907527923584
1.0	37090000.0	37100000.0	1.0	1.288946509361267	1.2371572256088257
1.0	37180000.0	37190000.0	2.0	1.4948334693908691	1.3465944528579712
1.0	37210000.0	37220000.0	0.0	1.5667396783828735	1.383030891418457
1.0	37240000.0	37250000.0	2.0	1.3294389247894287	1.2592817544937134
1.0	37260000.0	37270000.0	0.0	1.6421358585357666	1.4202533960342407
1.0	37380000.0	37390000.0	3.0	1.8809661865234375	1.5315743684768677
1.0	37430000.0	37440000.0	1.0	2.1059346199035645	1.6273704767227173
1.0	37470000.0	37480000.0	3.0	1.84710693359375	1.5163977146148682
1.0	37500000.0	37510000.0	2.0	1.3446489572525024	1.2669960260391235
1.0	37570000.0	37580000.0	1.0	1.9094854593276978	1.5442031621932983
1.0	37620000.0	37630000.0	1.0	1.7958362102508545	1.4930375814437866
1.0	37630000.0	37640000.0	2.0	1.7153065204620361	1.4554188251495361
1.0	37690000.0	37700000.0	4.0	1.6718719005584717	1.4346576929092407
1.0	37700000.0	37710000.0	2.0	1.5597195625305176	1.3795148134231567
1.0	37720000.0	37730000.0	1.0	1.8538177013397217	1.5194215774536133
1.0	37730000.0	37740000.0	1.0	1.8160613775253296	1.5023070573806763
1.0	37750000.0	37760000.0	2.0	1.6346067190170288	1.4165815114974976
1.0	37760000.0	37770000.0	2.0	1.559706211090088	1.3795077800750732
1.0	37780000.0	37790000.0	1.0	1.3806893825531006	1.2868616580963135
1.0	37810000.0	37820000.0	3.0	1.4934245347976685	1.3458714485168457
1.0	37850000.0	37860000.0	0.0	1.2735992670059204	1.2286933660507202
1.0	37920000.0	37930000.0	1.0	0.8208276629447937	0.950444221496582
1.0	37940000.0	37950000.0	1.0	0.5989559292793274	0.8140759468078613
1.0	38070000.0	38080000.0	0.0	0.9203413724899292	1.0144987106323242
1.0	38080000.0	38090000.0	0.0	1.080365777015686	1.118462324142456
1.0	38090000.0	38100000.0	1.0	0.9966713190078735	1.063166856765747
1.0	38100000.0	38110000.0	1.0	1.1013962030410767	1.1303266286849976
1.0	38240000.0	38250000.0	1.0	1.2639610767364502	1.2233564853668213
1.0	38250000.0	38260000.0	0.0	1.0554136037826538	1.1014792919158936
1.0	38290000.0	38300000.0	0.0	0.5809842348098755	0.7475504279136658
1.0	38300000.0	38310000.0	0.0	0.7119873762130737	0.878565788269043
1.0	38340000.0	38350000.0	2.0	0.5854779481887817	0.7645600438117981
1.0	38380000.0	38390000.0	1.0	0.6687620282173157	0.849350094795227
1.0	38390000.0	38400000.0	0.0	0.7042831778526306	0.8733765482902527
1.0	38510000.0	38520000.0	0.0	0.9352361559867859	1.0232863426208496
1.0	38540000.0	38550000.0	2.0	1.0449206829071045	1.0924279689788818
1.0	38560000.0	38570000.0	1.0	1.0030384063720703	1.065581202507019
1.0	38620000.0	38630000.0	2.0	1.2198206186294556	1.1986987590789795
1.0	38630000.0	38640000.0	3.0	1.22493577003479	1.2015752792358398
1.0	38670000.0	38680000.0	0.0	1.4748647212982178	1.3363125324249268
1.0	38710000.0	38720000.0	1.0	1.2935899496078491	1.239709496498108
1.0	38810000.0	38820000.0	3.0	1.6986385583877563	1.4474910497665405
1.0	38820000.0	38830000.0	0.0	1.7825731039047241	1.4869192838668823
1.0	38840000.0	38850000.0	2.0	1.7783409357070923	1.4849611520767212
1.0	38850000.0	38860000.0	2.0	1.7610933780670166	1.4769465923309326
1.0	38870000.0	38880000.0	1.0	1.6636247634887695	1.4306786060333252
1.0	38940000.0	38950000.0	2.0	1.3487704992294312	1.2697399854660034
1.0	39060000.0	39070000.0	0.0	1.5514672994613647	1.3753693103790283
1.0	39070000.0	39080000.0	4.0	1.2912614345550537	1.238429307937622
1.0	39240000.0	39250000.0	0.0	1.104478120803833	1.1325905323028564
1.0	39270000.0	39280000.0	1.0	0.9446144104003906	1.0327919721603394
1.0	39390000.0	39400000.0	0.0	0.5926015377044678	0.7899625301361084
1.0	39400000.0	39410000.0	0.0	0.7590502500534058	0.9099443554878235
1.0	39490000.0	39500000.0	1.0	0.5953497886657715	0.7994205355644226
1.0	39510000.0	39520000.0	1.0	0.595088541507721	0.7990022301673889
1.0	39560000.0	39570000.0	0.0	0.7980749607086182	0.9355766177177429
1.0	39570000.0	39580000.0	1.0	0.6719565391540527	0.8516882658004761
1.0	39590000.0	39600000.0	1.0	0.595042884349823	0.7986785769462585
1.0	39630000.0	39640000.0	0.0	0.5950484275817871	0.7986653447151184
1.0	39700000.0	39710000.0	0.0	0.5948861241340637	0.7982374429702759
1.0	39740000.0	39750000.0	1.0	0.5716654658317566	0.6894975304603577
1.0	39770000.0	39780000.0	0.0	0.6213325262069702	0.8728218078613281
1.0	39870000.0	39880000.0	1.0	0.7198506593704224	0.8839277029037476
1.0	39970000.0	39980000.0	1.0	0.870016872882843	0.9821169972419739
1.0	40060000.0	40070000.0	1.0	1.1188148260116577	1.1409403085708618
1.0	40130000.0	40140000.0	0.0	0.9958373308181763	1.0617172718048096
1.0	40160000.0	40170000.0	1.0	0.9603309631347656	1.0401438474655151
1.0	40250000.0	40260000.0	1.0	0.7602757215499878	0.9107683300971985
1.0	40260000.0	40270000.0	1.0	0.7860721349716187	0.9281890988349915
1.0	40270000.0	40280000.0	1.0	0.8419779539108276	0.9655252695083618
1.0	40280000.0	40290000.0	0.0	0.8133941888809204	0.9458195567131042
1.0	40290000.0	40300000.0	0.0	0.8053948283195496	0.940630316734314
1.0	40310000.0	40320000.0	1.0	0.5164154767990112	0.6439561247825623
1.0	40420000.0	40430000.0	0.0	0.7892780900001526	0.9298428297042847
1.0	40470000.0	40480000.0	2.0	0.8241864442825317	0.9526684880256653
1.0	40510000.0	40520000.0	0.0	0.5773265361785889	0.7307088971138
1.0	40530000.0	40540000.0	0.0	0.6229802966117859	0.8766655921936035
1.0	40560000.0	40570000.0	0.0	0.9345472455024719	1.023982286453247
1.0	40590000.0	40600000.0	0.0	0.9793752431869507	1.0567114353179932
1.0	40600000.0	40610000.0	2.0	0.9005184173583984	1.0041251182556152
1.0	40630000.0	40640000.0	0.0	0.5856264233589172	0.7644926309585571
1.0	40650000.0	40660000.0	2.0	0.5761160850524902	0.72449791431427
1.0	40660000.0	40670000.0	1.0	0.5769831538200378	0.7290971279144287
1.0	40730000.0	40740000.0	0.0	0.6098371744155884	0.8098570704460144
1.0	40740000.0	40750000.0	0.0	0.5995960235595703	0.8018350601196289
1.0	40750000.0	40760000.0	1.0	0.616899847984314	0.8143601417541504
1.0	40800000.0	40810000.0	6.0	1.0925180912017822	1.125596284866333
1.0	40980000.0	40990000.0	2.0	0.7162744402885437	0.8815469741821289
1.0	41120000.0	41130000.0	0.0	0.8050142526626587	0.9400994181632996
1.0	41170000.0	41180000.0	0.0	0.6830528378486633	0.8590906262397766
1.0	41200000.0	41210000.0	1.0	0.5702479481697083	0.6895594000816345
1.0	41220000.0	41230000.0	0.0	0.6318706274032593	0.8956348299980164
1.0	41260000.0	41270000.0	0.0	0.8178437352180481	0.9485372304916382
1.0	41280000.0	41290000.0	0.0	0.7865945100784302	0.9280619621276855
1.0	41290000.0	41300000.0	3.0	0.760992705821991	0.9112297296524048
1.0	41340000.0	41350000.0	0.0	0.8463357090950012	0.9668825268745422
1.0	41350000.0	41360000.0	1.0	0.9033708572387695	1.003525733947754
1.0	41450000.0	41460000.0	0.0	0.6105293035507202	0.8451333045959473
1.0	41490000.0	41500000.0	1.0	0.6306249499320984	0.8240281939506531
1.0	41510000.0	41520000.0	0.0	0.6263381242752075	0.820720374584198
1.0	41540000.0	41550000.0	0.0	0.6672625541687012	0.8484539985656738
1.0	41580000.0	41590000.0	1.0	0.6460036039352417	0.8338363766670227
1.0	41690000.0	41700000.0	0.0	0.5351999402046204	0.6418083310127258
1.0	41720000.0	41730000.0	0.0	0.8227558135986328	0.9516413807868958
1.0	41750000.0	41760000.0	1.0	0.8756935000419617	0.9857397079467773
1.0	41760000.0	41770000.0	2.0	1.0104278326034546	1.0743964910507202
1.0	41800000.0	41810000.0	1.0	1.0350914001464844	1.0888502597808838
1.0	41960000.0	41970000.0	0.0	0.5967903137207031	0.8000009655952454
1.0	42040000.0	42050000.0	0.0	0.6916512250900269	0.8649404644966125
1.0	42110000.0	42120000.0	0.0	0.6851178407669067	0.8605276942253113
1.0	42140000.0	42150000.0	0.0	0.7518686652183533	0.9052835702896118
1.0	42150000.0	42160000.0	2.0	0.7371804118156433	0.8955329060554504
1.0	42210000.0	42220000.0	1.0	0.8542536497116089	0.9722440838813782
1.0	42220000.0	42230000.0	0.0	0.7213348150253296	0.8852283358573914
1.0	42330000.0	42340000.0	0.0	0.708171546459198	0.8760262727737427
1.0	42440000.0	42450000.0	1.0	0.9277094602584839	1.0185742378234863
1.0	42460000.0	42470000.0	1.0	1.00155770778656	1.0647902488708496
1.0	42550000.0	42560000.0	1.0	1.1179535388946533	1.140439510345459
1.0	42560000.0	42570000.0	1.0	1.0360444784164429	1.0918792486190796
1.0	42620000.0	42630000.0	1.0	1.0285193920135498	1.0873414278030396
1.0	42640000.0	42650000.0	0.0	0.6098898649215698	0.808956503868103
1.0	42660000.0	42670000.0	1.0	0.585503101348877	0.7642154693603516
1.0	42710000.0	42720000.0	1.0	0.5208684802055359	0.6434939503669739
1.0	42730000.0	42740000.0	2.0	0.5384305119514465	0.6523343920707703
1.0	42810000.0	42820000.0	2.0	0.9564144015312195	1.041496753692627
1.0	42890000.0	42900000.0	1.0	0.7950036525726318	0.9336079359054565
1.0	42900000.0	42910000.0	0.0	0.8177784085273743	0.948405921459198
1.0	42910000.0	42920000.0	2.0	0.8463175892829895	0.9668675661087036
1.0	42930000.0	42940000.0	2.0	0.7067232728004456	0.8750364184379578
1.0	42950000.0	42960000.0	0.0	0.7609155774116516	0.9111444354057312
1.0	42970000.0	42980000.0	0.0	0.7164374589920044	0.8815790414810181
1.0	42980000.0	42990000.0	0.0	0.8410984873771667	0.9636155962944031
1.0	43080000.0	43090000.0	0.0	0.908393383026123	1.006799340248108
1.0	43180000.0	43190000.0	0.0	0.6253088712692261	0.8202994465827942
1.0	43260000.0	43270000.0	0.0	0.8266221880912781	0.9542219042778015
1.0	43320000.0	43330000.0	1.0	0.9230729341506958	1.0168756246566772
1.0	43350000.0	43360000.0	1.0	1.0860764980316162	1.1218183040618896
1.0	43410000.0	43420000.0	0.0	0.7935019731521606	0.9333548545837402
1.0	43440000.0	43450000.0	0.0	1.0251057147979736	1.078984022140503
1.0	43510000.0	43520000.0	3.0	0.8894866704940796	0.9947255849838257
1.0	43540000.0	43550000.0	1.0	1.2423194646835327	1.2113113403320312
1.0	43610000.0	43620000.0	0.0	1.0930222272872925	1.1211822032928467
1.0	43620000.0	43630000.0	0.0	0.8682855367660522	0.9809598922729492
1.0	43640000.0	43650000.0	2.0	1.0295528173446655	1.0847365856170654
1.0	43730000.0	43740000.0	0.0	0.9441797137260437	1.0293585062026978
1.0	43760000.0	43770000.0	1.0	0.7593979835510254	0.9101454019546509
1.0	43780000.0	43790000.0	0.0	0.783190906047821	0.9258533716201782
1.0	43850000.0	43860000.0	1.0	0.5989559292793274	0.8140759468078613
1.0	43870000.0	43880000.0	1.0	0.5208965539932251	0.6388213634490967
1.0	43980000.0	43990000.0	0.0	0.8714327812194824	0.9831538200378418
1.0	43990000.0	44000000.0	1.0	0.7344581484794617	0.8935864567756653
1.0	44090000.0	44100000.0	1.0	0.7845069169998169	0.9266977310180664
1.0	44120000.0	44130000.0	1.0	0.5989559292793274	0.8140759468078613
1.0	44250000.0	44260000.0	0.0	0.5580922365188599	0.6881309747695923
1.0	44300000.0	44310000.0	1.0	0.5180367827415466	0.6412491798400879
1.0	44330000.0	44340000.0	1.0	0.5199803113937378	0.6431478261947632
1.0	44360000.0	44370000.0	0.0	0.5191529393196106	0.6429864764213562
1.0	44420000.0	44430000.0	0.0	0.6459006071090698	0.9190932512283325
1.0	44450000.0	44460000.0	1.0	0.6326189041137695	0.8248718976974487
1.0	44470000.0	44480000.0	0.0	0.6226226091384888	0.8177638053894043
1.0	44480000.0	44490000.0	1.0	0.6102011203765869	0.8092033267021179
1.0	44510000.0	44520000.0	0.0	0.8420950174331665	0.9641708135604858
1.0	44530000.0	44540000.0	1.0	0.8575267791748047	0.9740670919418335
1.0	44540000.0	44550000.0	0.0	0.8761746287345886	0.986004650592804
1.0	44580000.0	44590000.0	1.0	1.07694411277771	1.1164491176605225
1.0	44660000.0	44670000.0	0.0	1.1442325115203857	1.1556508541107178
1.0	44770000.0	44780000.0	0.0	0.5998662114143372	0.8034523725509644
1.0	44820000.0	44830000.0	0.0	0.9562606811523438	1.0370457172393799
1.0	44880000.0	44890000.0	0.0	1.0380653142929077	1.0869654417037964
1.0	44920000.0	44930000.0	0.0	1.2911107540130615	1.2383466958999634
1.0	44940000.0	44950000.0	1.0	1.2385342121124268	1.2090837955474854
1.0	44990000.0	45000000.0	1.0	1.1631094217300415	1.1624119281768799
1.0	45000000.0	45010000.0	1.0	0.8758090734481812	0.9858551025390625
1.0	45020000.0	45030000.0	2.0	0.9995643496513367	1.063306212425232
1.0	45090000.0	45100000.0	0.0	0.7998808026313782	0.9367510080337524
1.0	45130000.0	45140000.0	1.0	0.6864835619926453	0.8613699674606323
1.0	45140000.0	45150000.0	2.0	0.7060300707817078	0.8745519518852234
1.0	45160000.0	45170000.0	0.0	0.7224572896957397	0.8855788111686707
1.0	45210000.0	45220000.0	0.0	0.517333984375	0.643324613571167
1.0	45280000.0	45290000.0	3.0	0.5960732698440552	0.8016451597213745
1.0	45310000.0	45320000.0	1.0	0.5172485113143921	0.6433678865432739
1.0	45400000.0	45410000.0	0.0	0.5224682092666626	0.6444860696792603
1.0	45450000.0	45460000.0	1.0	0.8954970240592957	2.236417293548584
1.0	45480000.0	45490000.0	1.0	0.6833547353744507	0.8593295812606812
1.0	45510000.0	45520000.0	0.0	0.701455295085907	0.8714731335639954
1.0	45550000.0	45560000.0	0.0	0.8160905838012695	0.9473503828048706
1.0	45560000.0	45570000.0	1.0	0.7446328997612	0.9003589749336243
1.0	45580000.0	45590000.0	4.0	0.7715433835983276	0.9181920886039734
1.0	45600000.0	45610000.0	1.0	0.8243044018745422	0.9526485204696655
1.0	45690000.0	45700000.0	2.0	0.7869213819503784	0.9287052154541016
1.0	45710000.0	45720000.0	0.0	0.9503141641616821	1.0392011404037476
1.0	45810000.0	45820000.0	2.0	0.5724616050720215	0.6994605660438538
1.0	45820000.0	45830000.0	0.0	0.652442455291748	0.8383036851882935
1.0	45890000.0	45900000.0	0.0	0.7404510974884033	0.8975750207901001
1.0	45910000.0	45920000.0	0.0	0.7541378140449524	0.9066954851150513
1.0	45980000.0	45990000.0	0.0	0.5965273976325989	0.8030833005905151
1.0	46080000.0	46090000.0	0.0	0.5959650278091431	0.8026506304740906
1.0	46140000.0	46150000.0	0.0	0.519800066947937	0.6431002020835876
1.0	46310000.0	46320000.0	0.0	0.6046474575996399	0.8057399988174438
1.0	46350000.0	46360000.0	1.0	0.5796083211898804	0.7400198578834534
1.0	46430000.0	46440000.0	2.0	0.5161393880844116	0.6442175507545471
1.0	46540000.0	46550000.0	1.0	0.5950812101364136	0.7989661693572998
1.0	46550000.0	46560000.0	2.0	0.5546598434448242	0.6940613389015198
1.0	46560000.0	46570000.0	0.0	0.5371638536453247	0.6445320844650269
1.0	46620000.0	46630000.0	1.0	0.7607715725898743	0.9111564755439758
1.0	46660000.0	46670000.0	0.0	0.5266157388687134	0.6520823836326599
1.0	46840000.0	46850000.0	1.0	0.7767462730407715	0.9216477274894714
1.0	47010000.0	47020000.0	0.0	0.8748198747634888	0.9854435920715332
1.0	47020000.0	47030000.0	0.0	0.5951475501060486	0.798856258392334
1.0	47050000.0	47060000.0	1.0	0.5958189964294434	0.8008471727371216
1.0	47170000.0	47180000.0	1.0	0.8105271458625793	0.9446606636047363
1.0	47220000.0	47230000.0	2.0	1.2517306804656982	1.216559886932373
1.0	47320000.0	47330000.0	0.0	1.4713852405548096	1.3345142602920532
1.0	47390000.0	47400000.0	0.0	1.256969690322876	1.2194746732711792
1.0	47480000.0	47490000.0	2.0	1.2808754444122314	1.232710838317871
1.0	47650000.0	47660000.0	1.0	1.1968358755111694	1.1830966472625732
1.0	47660000.0	47670000.0	1.0	1.4536497592926025	1.3253114223480225
1.0	47670000.0	47680000.0	1.0	1.2719218730926514	1.2277650833129883
1.0	47710000.0	47720000.0	1.0	0.9023208618164062	1.0027036666870117
1.0	47740000.0	47750000.0	0.0	0.5950667858123779	0.7986782789230347
1.0	47820000.0	47830000.0	0.0	0.7568745017051697	0.9085845947265625
1.0	47860000.0	47870000.0	2.0	1.2020210027694702	1.1886564493179321
1.0	47870000.0	47880000.0	1.0	1.2797170877456665	1.2320722341537476
1.0	47960000.0	47970000.0	1.0	1.5162074565887451	1.3575212955474854
1.0	48050000.0	48060000.0	1.0	1.211114525794983	1.1937940120697021
1.0	48130000.0	48140000.0	1.0	1.3692800998687744	1.2807636260986328
1.0	48190000.0	48200000.0	0.0	1.1778953075408936	1.1739394664764404
1.0	48230000.0	48240000.0	2.0	1.0810683965682983	1.1136047840118408
1.0	48310000.0	48320000.0	2.0	0.9668325185775757	1.0430852174758911
1.0	48330000.0	48340000.0	1.0	0.8470256924629211	0.967403769493103
1.0	48380000.0	48390000.0	1.0	0.8107374310493469	0.9439821243286133
1.0	48410000.0	48420000.0	0.0	0.8855316042900085	0.9919673204421997
1.0	48440000.0	48450000.0	2.0	0.8305585980415344	0.9566887021064758
1.0	48490000.0	48500000.0	1.0	0.9791752099990845	1.0510793924331665
1.0	48810000.0	48820000.0	0.0	0.768733024597168	0.9163084030151367
1.0	49180000.0	49190000.0	0.0	1.204955816268921	1.1896140575408936
1.0	49190000.0	49200000.0	0.0	0.863691508769989	0.9784411191940308
1.0	49210000.0	49220000.0	2.0	0.8266666531562805	0.9546464681625366
1.0	49220000.0	49230000.0	1.0	0.7889032959938049	0.9302638173103333
1.0	49270000.0	49280000.0	2.0	1.1548497676849365	1.1577484607696533
1.0	49310000.0	49320000.0	1.0	1.3569552898406982	1.274148941040039
1.0	49320000.0	49330000.0	2.0	1.5915600061416626	1.3953957557678223
1.0	49370000.0	49380000.0	0.0	1.3107054233551025	1.2490828037261963
1.0	49380000.0	49390000.0	0.0	1.1318317651748657	1.1447370052337646
1.0	49460000.0	49470000.0	3.0	1.5948485136032104	1.39702570438385
1.0	49550000.0	49560000.0	3.0	2.4166367053985596	1.7453880310058594
1.0	49600000.0	49610000.0	0.0	2.53210711479187	1.785060167312622
1.0	49610000.0	49620000.0	1.0	2.3517208099365234	1.7220914363861084
1.0	49650000.0	49660000.0	2.0	2.4005258083343506	1.7396730184555054
1.0	49690000.0	49700000.0	0.0	2.309622287750244	1.7065998315811157
1.0	49740000.0	49750000.0	1.0	2.2581310272216797	1.687241792678833
1.0	49750000.0	49760000.0	2.0	1.623695969581604	1.4112422466278076
1.0	49760000.0	49770000.0	1.0	1.989079475402832	1.5787019729614258
1.0	49810000.0	49820000.0	0.0	2.0807242393493652	1.6170696020126343
1.0	49860000.0	49870000.0	2.0	2.2018322944641113	1.6655571460723877
1.0	49880000.0	49890000.0	0.0	2.2838823795318604	1.6969797611236572
1.0	49940000.0	49950000.0	0.0	2.6584274768829346	1.8258774280548096
1.0	49970000.0	49980000.0	3.0	2.3893179893493652	1.735671043395996
1.0	50130000.0	50140000.0	0.0	2.4240691661834717	1.7480099201202393
1.0	50140000.0	50150000.0	2.0	2.3031044006347656	1.7041746377944946
1.0	50170000.0	50180000.0	4.0	2.325176239013672	1.712359070777893
1.0	50210000.0	50220000.0	8.0	2.121086597442627	1.6335090398788452
1.0	50280000.0	50290000.0	1.0	2.2078967094421387	1.6679188013076782
1.0	50290000.0	50300000.0	1.0	1.8767067193984985	1.529676079750061
1.0	50460000.0	50470000.0	1.0	1.609299659729004	1.404165506362915
1.0	50590000.0	50600000.0	12.0	1.9460127353668213	1.5601714849472046
1.0	50620000.0	50630000.0	3.0	2.0506911277770996	1.6046556234359741
1.0	50640000.0	50650000.0	1.0	2.039834976196289	1.6001300811767578
1.0	50740000.0	50750000.0	1.0	1.7412173748016357	1.467646598815918
1.0	50820000.0	50830000.0	0.0	1.6634162664413452	1.4305775165557861
1.0	50900000.0	50910000.0	1.0	0.8832435607910156	0.9907077550888062
1.0	50940000.0	50950000.0	1.0	0.8606149554252625	0.9762076139450073
1.0	50950000.0	50960000.0	2.0	0.7686666250228882	0.9163667559623718
1.0	51070000.0	51080000.0	0.0	0.6788941621780396	0.8562898635864258
1.0	51230000.0	51240000.0	1.0	0.6223253011703491	0.8176849484443665
1.0	51270000.0	51280000.0	1.0	0.595052182674408	0.7987983822822571
1.0	51360000.0	51370000.0	0.0	0.7598663568496704	0.9104889631271362
1.0	51510000.0	51520000.0	0.0	1.043169379234314	1.0964596271514893
1.0	51580000.0	51590000.0	1.0	1.0441768169403076	1.0970585346221924
1.0	51610000.0	51620000.0	1.0	0.9991220235824585	1.0699315071105957
1.0	51630000.0	51640000.0	1.0	0.9188138842582703	1.0152344703674316
1.0	51760000.0	51770000.0	0.0	0.9010119438171387	1.0022408962249756
1.0	51780000.0	51790000.0	2.0	0.8495143055915833	0.9689294099807739
1.0	51790000.0	51800000.0	1.0	0.9266844987869263	1.0184953212738037
1.0	51810000.0	51820000.0	0.0	0.7352722883224487	0.8942035436630249
1.0	51870000.0	51880000.0	3.0	0.5730418562889099	0.7003125548362732
1.0	51920000.0	51930000.0	0.0	0.5950623154640198	0.7988597750663757
1.0	51970000.0	51980000.0	2.0	0.5950863361358643	0.7989954948425293
1.0	51990000.0	52000000.0	2.0	0.7537150382995605	0.9064263105392456
1.0	52080000.0	52090000.0	0.0	0.5950425267219543	0.7986854314804077
1.0	52130000.0	52140000.0	1.0	0.6546989679336548	0.8400471806526184
1.0	52230000.0	52240000.0	1.0	0.808307945728302	0.9439266920089722
1.0	52240000.0	52250000.0	1.0	0.7733343243598938	0.9203001260757446
1.0	52260000.0	52270000.0	4.0	0.7548290491104126	0.9088619947433472
1.0	52440000.0	52450000.0	1.0	0.886341392993927	0.9924553036689758
1.0	52550000.0	52560000.0	2.0	0.5950427651405334	0.7986785173416138
1.0	52670000.0	52680000.0	1.0	0.6402498483657837	0.8299055099487305
1.0	52690000.0	52700000.0	0.0	0.620730996131897	0.8164499998092651
1.0	52760000.0	52770000.0	0.0	0.53231281042099	0.646009624004364
1.0	52870000.0	52880000.0	1.0	0.6093046069145203	0.8417259454727173
1.0	52940000.0	52950000.0	1.0	0.5619775652885437	0.6704248785972595
1.0	52970000.0	52980000.0	1.0	0.5950429439544678	0.7986816167831421
1.0	52990000.0	53000000.0	2.0	0.6068538427352905	0.8070738911628723
1.0	53040000.0	53050000.0	1.0	1.0913150310516357	1.123531699180603
1.0	53160000.0	53170000.0	3.0	0.8877072334289551	0.9933378100395203
1.0	53260000.0	53270000.0	0.0	0.6569260358810425	0.8414303064346313
1.0	53280000.0	53290000.0	2.0	0.5950414538383484	0.7987027764320374
1.0	53300000.0	53310000.0	4.0	1.1213325262069702	1.1410030126571655
1.0	53380000.0	53390000.0	0.0	0.9243486523628235	1.0166189670562744
1.0	53450000.0	53460000.0	1.0	0.5200716853141785	0.6431758999824524
1.0	53540000.0	53550000.0	0.0	0.6865430474281311	0.8614347577095032
1.0	53550000.0	53560000.0	0.0	0.7479122877120972	0.9025434255599976
1.0	53580000.0	53590000.0	0.0	0.7331986427307129	0.892752468585968
1.0	53610000.0	53620000.0	0.0	0.7321580648422241	0.8921159505844116
1.0	53630000.0	53640000.0	2.0	0.7465378642082214	0.9016642570495605
1.0	53770000.0	53780000.0	0.0	0.6612715721130371	0.8442808389663696
1.0	53800000.0	53810000.0	1.0	0.9912458658218384	1.0631858110427856
1.0	53840000.0	53850000.0	0.0	0.9665887951850891	1.044776201248169
1.0	53920000.0	53930000.0	0.0	0.9144620895385742	1.0126936435699463
1.0	54050000.0	54060000.0	0.0	0.7836264967918396	0.9261555671691895
1.0	54160000.0	54170000.0	0.0	0.9226657152175903	1.0179126262664795
1.0	54180000.0	54190000.0	0.0	0.9521991610527039	1.0379759073257446
1.0	54220000.0	54230000.0	0.0	0.7613353729248047	0.9114262461662292
1.0	54260000.0	54270000.0	2.0	0.5190047025680542	0.6429768800735474
1.0	54310000.0	54320000.0	0.0	0.6129451394081116	0.8111078143119812
1.0	54320000.0	54330000.0	1.0	0.5156464576721191	0.6447826623916626
1.0	54340000.0	54350000.0	1.0	0.5159192085266113	0.644454836845398
1.0	54380000.0	54390000.0	0.0	0.5194636583328247	0.6430278420448303
1.0	54430000.0	54440000.0	0.0	0.5185644030570984	0.6429845094680786
1.0	54440000.0	54450000.0	1.0	0.7467101216316223	0.9017760157585144
1.0	54450000.0	54460000.0	1.0	0.9288688898086548	1.0200669765472412
1.0	54460000.0	54470000.0	2.0	0.9456138610839844	1.031707763671875
1.0	54470000.0	54480000.0	0.0	0.9811798930168152	1.0556732416152954
1.0	54530000.0	54540000.0	1.0	0.5950624346733093	0.7988615036010742
1.0	54590000.0	54600000.0	0.0	0.9118472337722778	1.009124994277954
1.0	54610000.0	54620000.0	0.0	0.8188455700874329	0.9491029977798462
1.0	54620000.0	54630000.0	0.0	0.7677582502365112	0.9156705737113953
1.0	54710000.0	54720000.0	0.0	0.5210134387016296	0.6435648202896118
1.0	54790000.0	54800000.0	0.0	0.5149822235107422	0.6457605361938477
1.0	55010000.0	55020000.0	0.0	0.8029243350028992	0.9389012455940247
1.0	55050000.0	55060000.0	1.0	0.9046157598495483	1.7162387371063232
1.0	55060000.0	55070000.0	2.0	0.734338104724884	0.8935036659240723
1.0	55140000.0	55150000.0	1.0	0.801600456237793	0.9378851056098938
1.0	55190000.0	55200000.0	0.0	0.6278753280639648	0.8217529058456421
1.0	55300000.0	55310000.0	1.0	1.01847243309021	1.0771867036819458
1.0	55310000.0	55320000.0	3.0	0.6320030093193054	0.8958941698074341
1.0	55340000.0	55350000.0	0.0	0.5951074361801147	0.7987603545188904
1.0	55390000.0	55400000.0	1.0	0.7299209833145142	0.8905644416809082
1.0	55560000.0	55570000.0	0.0	0.5959914922714233	0.8013863563537598
1.0	55570000.0	55580000.0	0.0	0.6108163595199585	0.8104702234268188
1.0	55600000.0	55610000.0	0.0	0.6313257217407227	0.8945589065551758
1.0	55620000.0	55630000.0	2.0	0.5183348655700684	0.6430090069770813
1.0	55810000.0	55820000.0	1.0	0.8602452278137207	0.9758161306381226
1.0	55820000.0	55830000.0	1.0	0.8455970883369446	0.966418445110321
1.0	55880000.0	55890000.0	1.0	1.1222606897354126	1.1429407596588135
1.0	55980000.0	55990000.0	1.0	0.898429274559021	1.000491976737976
1.0	56000000.0	56010000.0	0.0	0.8653157949447632	0.979049563407898
1.0	56030000.0	56040000.0	1.0	1.2914278507232666	1.2385212182998657
1.0	56050000.0	56060000.0	0.0	0.9049259424209595	1.005120038986206
1.0	56240000.0	56250000.0	2.0	1.2065485715866089	1.1912152767181396
1.0	56260000.0	56270000.0	2.0	1.2309566736221313	1.2049534320831299
1.0	56280000.0	56290000.0	1.0	1.0280253887176514	1.0805251598358154
1.0	56300000.0	56310000.0	2.0	1.1279131174087524	1.1452336311340332
1.0	56370000.0	56380000.0	0.0	1.0763672590255737	1.113869071006775
1.0	56450000.0	56460000.0	1.0	0.9091796875	1.006940484046936
1.0	56470000.0	56480000.0	0.0	1.2328212261199951	1.205998420715332
1.0	56480000.0	56490000.0	0.0	1.1933672428131104	1.1837522983551025
1.0	56510000.0	56520000.0	0.0	1.1103025674819946	1.1348646879196167
1.0	56550000.0	56560000.0	3.0	0.8569645881652832	0.9739879369735718
1.0	56600000.0	56610000.0	1.0	0.8282222747802734	0.9551993608474731
1.0	56620000.0	56630000.0	0.0	0.9940595626831055	1.0626182556152344
1.0	56650000.0	56660000.0	0.0	0.7814632654190063	0.9246865510940552
1.0	56710000.0	56720000.0	0.0	0.7995563745498657	0.9365463256835938
1.0	56790000.0	56800000.0	2.0	0.7756655812263489	0.9208968281745911
1.0	56810000.0	56820000.0	1.0	0.9222923517227173	1.016060709953308
1.0	56890000.0	56900000.0	2.0	0.7433602809906006	0.8997119069099426
1.0	56930000.0	56940000.0	0.0	0.7580860257148743	0.909321129322052
1.0	57000000.0	57010000.0	0.0	0.5173967480659485	0.6432945728302002
1.0	57010000.0	57020000.0	1.0	0.5265289545059204	0.6317130327224731
1.0	57020000.0	57030000.0	0.0	0.6593555212020874	0.8429456949234009
1.0	57060000.0	57070000.0	1.0	1.0967767238616943	1.127942681312561
1.0	57080000.0	57090000.0	4.0	1.1685823202133179	1.1696317195892334
1.0	57090000.0	57100000.0	0.0	1.2451695203781128	1.2129021883010864
1.0	57160000.0	57170000.0	2.0	1.1256141662597656	1.1394838094711304
1.0	57180000.0	57190000.0	1.0	1.1945483684539795	1.1842848062515259
1.0	57200000.0	57210000.0	2.0	1.382279634475708	1.2877098321914673
1.0	57210000.0	57220000.0	1.0	1.558858871459961	1.3790826797485352
1.0	57260000.0	57270000.0	2.0	1.2960717678070068	1.2410709857940674
1.0	57270000.0	57280000.0	1.0	1.2915151119232178	1.2385692596435547
1.0	57300000.0	57310000.0	3.0	1.5256702899932861	1.3623323440551758
1.0	57310000.0	57320000.0	2.0	1.5831472873687744	1.3912171125411987
1.0	57360000.0	57370000.0	3.0	1.4890153408050537	1.3436061143875122
1.0	57390000.0	57400000.0	1.0	1.7852981090545654	1.488179087638855
1.0	57420000.0	57430000.0	2.0	1.9662452936172485	1.568916916847229
1.0	57490000.0	57500000.0	1.0	1.3729995489120483	1.2827541828155518
1.0	57500000.0	57510000.0	2.0	1.502168893814087	1.3503535985946655
1.0	57520000.0	57530000.0	4.0	1.5680283308029175	1.3836758136749268
1.0	57530000.0	57540000.0	0.0	1.4773321151733398	1.3375869989395142
1.0	57560000.0	57570000.0	3.0	1.528332233428955	1.3636837005615234
1.0	57590000.0	57600000.0	1.0	1.52744460105896	1.363233208656311
1.0	57600000.0	57610000.0	3.0	1.692503571510315	1.4445611238479614
1.0	57720000.0	57730000.0	1.0	1.9286377429962158	1.5526043176651
1.0	57740000.0	57750000.0	4.0	2.0288848876953125	1.5955449342727661
1.0	57850000.0	57860000.0	2.0	1.7675073146820068	1.4799330234527588
1.0	57870000.0	57880000.0	2.0	1.4303897619247437	1.3131568431854248
1.0	57900000.0	57910000.0	1.0	1.8556079864501953	1.5202265977859497
1.0	57930000.0	57940000.0	1.0	1.5344053506851196	1.36676025390625
1.0	57960000.0	57970000.0	2.0	1.7680213451385498	1.4801722764968872
1.0	58040000.0	58050000.0	2.0	1.8019822835922241	1.4958617687225342
1.0	58210000.0	58220000.0	2.0	1.7943446636199951	1.4923510551452637
1.0	58220000.0	58230000.0	2.0	1.9332897663116455	1.5546352863311768
1.0	58310000.0	58320000.0	2.0	2.3283419609069824	1.7135255336761475
1.0	58330000.0	58340000.0	1.0	2.5211730003356934	1.7814000844955444
1.0	58370000.0	58380000.0	2.0	1.9522091150283813	1.562856912612915
1.0	58400000.0	58410000.0	6.0	2.4644205570220947	1.7620792388916016
1.0	58410000.0	58420000.0	0.0	2.551490306854248	1.7914979457855225
1.0	58450000.0	58460000.0	0.0	2.5225982666015625	1.781878113746643
1.0	58460000.0	58470000.0	4.0	2.3276865482330322	1.7132841348648071
1.0	58530000.0	58540000.0	0.0	2.16992449760437	1.6530265808105469
1.0	58540000.0	58550000.0	3.0	1.9083141088485718	1.5436869859695435
1.0	58550000.0	58560000.0	2.0	1.9311336278915405	1.5536943674087524
1.0	58560000.0	58570000.0	1.0	2.1055705547332764	1.6272226572036743
1.0	58600000.0	58610000.0	2.0	2.0694568157196045	1.6124305725097656
1.0	58660000.0	58670000.0	2.0	1.8277603387832642	1.5076367855072021
1.0	58680000.0	58690000.0	3.0	1.8514286279678345	1.518345832824707
1.0	58860000.0	58870000.0	2.0	1.0681581497192383	1.106291651725769
1.0	58890000.0	58900000.0	0.0	1.0244601964950562	1.0787768363952637
1.0	58910000.0	58920000.0	1.0	1.0701112747192383	1.1100703477859497
1.0	58970000.0	58980000.0	1.0	0.7350628972053528	0.8941925168037415
1.0	59030000.0	59040000.0	1.0	1.033485770225525	1.0881118774414062
1.0	59140000.0	59150000.0	0.0	0.7122069597244263	0.879311203956604
1.0	59330000.0	59340000.0	0.0	0.905436635017395	1.0045619010925293
1.0	59430000.0	59440000.0	2.0	0.7484709620475769	0.902908980846405
1.0	59530000.0	59540000.0	2.0	0.9897395968437195	1.0583158731460571
1.0	59610000.0	59620000.0	1.0	0.8355862498283386	0.9600421786308289
1.0	59620000.0	59630000.0	0.0	0.9223253130912781	1.015220046043396
1.0	59700000.0	59710000.0	0.0	0.8308115005493164	0.9569247961044312
1.0	59710000.0	59720000.0	4.0	0.6880055665969849	0.8625928163528442
1.0	59890000.0	59900000.0	2.0	0.635118842124939	0.8263527750968933
1.0	59960000.0	59970000.0	1.0	0.7420053482055664	0.8986297845840454
1.0	59980000.0	59990000.0	2.0	0.6636720895767212	0.8458961248397827
1.0	59990000.0	60000000.0	0.0	0.9097598791122437	1.0072818994522095
1.0	60010000.0	60020000.0	0.0	0.7679269909858704	0.9159868955612183
1.0	60140000.0	60150000.0	0.0	1.2270680665969849	1.1981167793273926
1.0	60200000.0	60210000.0	1.0	1.0959200859069824	1.1215827465057373
1.0	60230000.0	60240000.0	0.0	1.1884135007858276	1.1757423877716064
1.0	60240000.0	60250000.0	2.0	1.4073972702026367	1.3010475635528564
1.0	60250000.0	60260000.0	3.0	1.4461958408355713	1.3214271068572998
1.0	60290000.0	60300000.0	0.0	1.6620981693267822	1.4299404621124268
1.0	60400000.0	60410000.0	0.0	1.5655596256256104	1.3824410438537598
1.0	60410000.0	60420000.0	0.0	1.2914129495620728	1.2385129928588867
1.0	60430000.0	60440000.0	4.0	1.1879597902297974	1.180680751800537
1.0	60470000.0	60480000.0	3.0	1.4685002565383911	1.3330209255218506
1.0	60510000.0	60520000.0	3.0	1.165177345275879	1.1676838397979736
1.0	60550000.0	60560000.0	1.0	1.0968151092529297	1.1268227100372314
1.0	60580000.0	60590000.0	0.0	1.2714498043060303	1.227504014968872
1.0	60630000.0	60640000.0	2.0	1.235135793685913	1.2072947025299072
1.0	60660000.0	60670000.0	1.0	1.6361103057861328	1.4173152446746826
1.0	60690000.0	60700000.0	3.0	1.4717992544174194	1.3347280025482178
1.0	60730000.0	60740000.0	2.0	1.7284482717514038	1.4616353511810303
1.0	60740000.0	60750000.0	3.0	1.2613965272903442	1.2179101705551147
1.0	60770000.0	60780000.0	3.0	1.8436626195907593	1.5148423910140991
1.0	60800000.0	60810000.0	2.0	1.5729329586029053	1.3861268758773804
1.0	60820000.0	60830000.0	0.0	1.676682472229004	1.4369738101959229
1.0	60830000.0	60840000.0	2.0	1.619340181350708	1.4091050624847412
1.0	60850000.0	60860000.0	0.0	1.4889224767684937	1.3435581922531128
1.0	60880000.0	60890000.0	1.0	1.3625825643539429	1.2771724462509155
1.0	60990000.0	61000000.0	2.0	1.413926362991333	1.3044958114624023
1.0	61010000.0	61020000.0	1.0	1.273622751235962	1.2287061214447021
1.0	61100000.0	61110000.0	1.0	1.052850604057312	1.0957934856414795
1.0	61120000.0	61130000.0	1.0	1.402618169784546	1.2985180616378784
1.0	61150000.0	61160000.0	3.0	1.3585737943649292	1.2750188112258911
1.0	61420000.0	61430000.0	0.0	1.1867907047271729	1.1800172328948975
1.0	61430000.0	61440000.0	2.0	1.0450496673583984	1.0912253856658936
1.0	61500000.0	61510000.0	2.0	1.0910975933074951	1.124764323234558
1.0	61530000.0	61540000.0	1.0	1.0713807344436646	1.113170862197876
1.0	61550000.0	61560000.0	2.0	0.8079744577407837	0.9420371055603027
1.0	61650000.0	61660000.0	0.0	0.6750739812850952	0.8536399006843567
1.0	61660000.0	61670000.0	1.0	0.7114503979682922	0.8781963586807251
1.0	61670000.0	61680000.0	0.0	0.673308253288269	0.8524633646011353
1.0	61730000.0	61740000.0	0.0	0.7724038362503052	0.9188143014907837
1.0	61770000.0	61780000.0	0.0	0.7373307943344116	0.895557701587677
1.0	61790000.0	61800000.0	1.0	0.8945042490959167	0.997668445110321
1.0	61800000.0	61810000.0	2.0	0.8153117299079895	0.9471288919448853
1.0	61900000.0	61910000.0	2.0	1.1446120738983154	1.1504919528961182
1.0	61910000.0	61920000.0	11.0	1.1391798257827759	1.1468560695648193
1.0	61920000.0	61930000.0	3.0	1.0328534841537476	1.0840919017791748
1.0	61980000.0	61990000.0	2.0	1.6141973733901978	1.4065778255462646
1.0	62020000.0	62030000.0	0.0	1.3738174438476562	1.2831909656524658
1.0	62050000.0	62060000.0	3.0	1.1188442707061768	1.1383612155914307
1.0	62080000.0	62090000.0	1.0	1.1211912631988525	1.1423206329345703
1.0	62200000.0	62210000.0	1.0	0.9935490489006042	1.0633602142333984
1.0	62270000.0	62280000.0	1.0	0.7533643841743469	0.9061725735664368
1.0	62290000.0	62300000.0	0.0	0.7431173324584961	0.8993682861328125
1.0	62600000.0	62610000.0	0.0	0.9614607095718384	1.0397040843963623
1.0	62690000.0	62700000.0	1.0	1.3317806720733643	1.2605522871017456
1.0	62900000.0	62910000.0	0.0	0.5967464447021484	0.8037784695625305
1.0	62910000.0	62920000.0	0.0	0.518654465675354	0.6429778337478638
1.0	62940000.0	62950000.0	0.0	0.5950835347175598	0.7989786863327026
1.0	62960000.0	62970000.0	1.0	0.522382378578186	0.6444218754768372
1.0	62980000.0	62990000.0	0.0	0.5950571298599243	0.7988279461860657
1.0	63020000.0	63030000.0	1.0	0.5750855803489685	0.7173160314559937
1.0	63060000.0	63070000.0	0.0	0.7604058980941772	0.9112086296081543
1.0	63080000.0	63090000.0	2.0	0.6232201457023621	0.81818687915802
1.0	63100000.0	63110000.0	2.0	0.551862895488739	0.6723138689994812
1.0	63210000.0	63220000.0	1.0	0.8592730760574341	0.9752141237258911
1.0	63230000.0	63240000.0	2.0	1.0167677402496338	1.0789936780929565
1.0	63280000.0	63290000.0	1.0	0.7269629240036011	0.888623058795929
1.0	63410000.0	63420000.0	0.0	1.3862334489822388	1.289817214012146
1.0	63460000.0	63470000.0	2.0	1.3077948093414307	1.2474921941757202
1.0	63490000.0	63500000.0	0.0	1.441112756729126	1.3187720775604248
1.0	63510000.0	63520000.0	2.0	1.2338947057724	1.206599473953247
1.0	63670000.0	63680000.0	1.0	1.6244102716445923	1.4115926027297974
1.0	63700000.0	63710000.0	0.0	1.2378383874893188	1.2080081701278687
1.0	63740000.0	63750000.0	0.0	1.6908727884292603	1.4437810182571411
1.0	63780000.0	63790000.0	0.0	1.4054598808288574	1.3000223636627197
1.0	63810000.0	63820000.0	3.0	1.436689019203186	1.3164585828781128
1.0	63900000.0	63910000.0	1.0	0.6581887006759644	0.842158317565918
1.0	63950000.0	63960000.0	0.0	0.7251071929931641	0.8874524831771851
1.0	64000000.0	64010000.0	0.0	0.7425435781478882	0.8990047574043274
1.0	64040000.0	64050000.0	1.0	0.683748722076416	0.8596073389053345
1.0	64140000.0	64150000.0	0.0	0.9851688146591187	1.0548521280288696
1.0	64160000.0	64170000.0	1.0	0.9714061617851257	1.048462152481079
1.0	64180000.0	64190000.0	2.0	0.9077807664871216	1.00734543800354
1.0	64230000.0	64240000.0	0.0	0.8709735870361328	0.9844012260437012
1.0	64240000.0	64250000.0	0.0	0.6318001747131348	0.8241239786148071
1.0	64310000.0	64320000.0	0.0	0.7325659990310669	0.8923470377922058
1.0	64340000.0	64350000.0	0.0	0.5951560735702515	0.7993274927139282
1.0	64470000.0	64480000.0	0.0	0.6794636845588684	0.8566191792488098
1.0	64560000.0	64570000.0	0.0	0.7777409553527832	0.9223526120185852
1.0	64620000.0	64630000.0	1.0	0.7601057291030884	0.9107351303100586
1.0	64640000.0	64650000.0	0.0	0.7454360127449036	0.9008898735046387
1.0	64680000.0	64690000.0	0.0	1.1917998790740967	1.1828635931015015
1.0	64780000.0	64790000.0	1.0	1.1247570514678955	1.1443895101547241
1.0	64880000.0	64890000.0	2.0	1.153498649597168	1.1609841585159302
1.0	64930000.0	64940000.0	3.0	0.9713531732559204	1.0467677116394043
1.0	64980000.0	64990000.0	0.0	0.9353626370429993	1.0235182046890259
1.0	65010000.0	65020000.0	1.0	0.8412603139877319	0.9637387990951538
1.0	65050000.0	65060000.0	0.0	0.7757846713066101	0.921033501625061
1.0	65070000.0	65080000.0	0.0	0.5869551301002502	0.7694396376609802
1.0	65200000.0	65210000.0	3.0	0.9304746389389038	1.0248984098434448
1.0	65210000.0	65220000.0	0.0	0.7207511067390442	0.884454607963562
1.0	65220000.0	65230000.0	0.0	0.7447898387908936	0.9004572033882141
1.0	65260000.0	65270000.0	0.0	0.7647091150283813	0.9136505126953125
1.0	65270000.0	65280000.0	0.0	0.6308463215827942	0.8236101865768433
1.0	65290000.0	65300000.0	0.0	0.5950475335121155	0.7987627387046814
1.0	65300000.0	65310000.0	1.0	0.6038566827774048	0.8259066343307495
1.0	65340000.0	65350000.0	0.0	0.5207841992378235	0.6434545516967773
1.0	65440000.0	65450000.0	1.0	0.7263303995132446	0.8881629705429077
1.0	65510000.0	65520000.0	1.0	0.849609375	0.9694076776504517
1.0	65520000.0	65530000.0	0.0	0.7087570428848267	0.8764433860778809
1.0	65550000.0	65560000.0	2.0	1.2951762676239014	1.2405800819396973
1.0	65580000.0	65590000.0	3.0	0.9919446110725403	1.0586193799972534
1.0	65620000.0	65630000.0	0.0	1.1001136302947998	1.127859115600586
1.0	65710000.0	65720000.0	0.0	1.0265625715255737	1.0852612257003784
1.0	65790000.0	65800000.0	0.0	1.099779725074768	1.1266355514526367
1.0	65810000.0	65820000.0	0.0	1.0524381399154663	1.0967023372650146
1.0	65830000.0	65840000.0	0.0	0.9625095129013062	1.0402752161026
1.0	65860000.0	65870000.0	3.0	0.9119006991386414	1.0087329149246216
1.0	65890000.0	65900000.0	0.0	0.7469626665115356	0.9020057916641235
1.0	65900000.0	65910000.0	0.0	0.9050939679145813	1.0046554803848267
1.0	65990000.0	66000000.0	2.0	1.129797339439392	1.1463063955307007
1.0	66030000.0	66040000.0	2.0	1.0380852222442627	1.088616132736206
1.0	66060000.0	66070000.0	1.0	1.0558338165283203	1.0983219146728516
1.0	66100000.0	66110000.0	0.0	1.2674460411071777	1.225287914276123
1.0	66120000.0	66130000.0	1.0	1.3955345153808594	1.2947622537612915
1.0	66220000.0	66230000.0	2.0	1.4070274829864502	1.300851821899414
1.0	66240000.0	66250000.0	2.0	1.5419790744781494	1.3705878257751465
1.0	66250000.0	66260000.0	1.0	1.6198413372039795	1.409351110458374
1.0	66280000.0	66290000.0	1.0	1.5959326028823853	1.3975622653961182
1.0	66320000.0	66330000.0	2.0	1.5357129573822021	1.367422342300415
1.0	66330000.0	66340000.0	3.0	1.348895788192749	1.2698075771331787
1.0	66450000.0	66460000.0	2.0	1.1588361263275146	1.1607861518859863
1.0	66470000.0	66480000.0	0.0	1.13968825340271	1.1506401300430298
1.0	66500000.0	66510000.0	1.0	1.1888004541397095	1.1811597347259521
1.0	66520000.0	66530000.0	1.0	1.2414464950561523	1.2108242511749268
1.0	66560000.0	66570000.0	1.0	1.1447681188583374	1.1559593677520752
1.0	66590000.0	66600000.0	4.0	0.8564887046813965	0.9734069108963013
1.0	66600000.0	66610000.0	1.0	0.8839743733406067	0.9909769296646118
1.0	66640000.0	66650000.0	2.0	0.8365899324417114	0.9608433842658997
1.0	66690000.0	66700000.0	0.0	0.9422496557235718	1.0276751518249512
1.0	66710000.0	66720000.0	1.0	0.6723425984382629	0.8518341183662415
1.0	66720000.0	66730000.0	3.0	0.7039816379547119	0.8731868863105774
1.0	66770000.0	66780000.0	2.0	0.7098803520202637	0.8771520853042603
1.0	66960000.0	66970000.0	3.0	1.3515292406082153	1.2712271213531494
1.0	67050000.0	67060000.0	4.0	1.2217143774032593	1.1953651905059814
1.0	67130000.0	67140000.0	4.0	1.0796003341674805	1.1117626428604126
1.0	67140000.0	67150000.0	0.0	0.9596997499465942	1.0388805866241455
1.0	67180000.0	67190000.0	0.0	1.070007562637329	1.1095991134643555
1.0	67270000.0	67280000.0	2.0	1.0062209367752075	1.0686200857162476
1.0	67280000.0	67290000.0	1.0	0.875206470489502	0.985366940498352
1.0	67300000.0	67310000.0	0.0	0.9803705215454102	1.0518853664398193
1.0	67350000.0	67360000.0	2.0	0.9022159576416016	1.0026652812957764
1.0	67430000.0	67440000.0	1.0	0.6056016683578491	0.8059861063957214
1.0	67620000.0	67630000.0	0.0	1.6878318786621094	1.4423251152038574
1.0	67700000.0	67710000.0	3.0	1.5302647352218628	1.3646631240844727
1.0	67720000.0	67730000.0	2.0	1.4954687356948853	1.3469202518463135
1.0	67840000.0	67850000.0	1.0	0.6438501477241516	0.8323634266853333
1.0	67870000.0	67880000.0	2.0	0.5950433015823364	0.798675537109375
1.0	67920000.0	67930000.0	0.0	0.7605443000793457	0.9109216928482056
1.0	67960000.0	67970000.0	0.0	0.9876767992973328	1.0611120462417603
1.0	67980000.0	67990000.0	0.0	0.9962383508682251	1.0659548044204712
1.0	67990000.0	68000000.0	0.0	0.9010646939277649	1.0020538568496704
1.0	68000000.0	68010000.0	0.0	0.9149805903434753	1.0108689069747925
1.0	68050000.0	68060000.0	1.0	0.7992460131645203	0.9363442659378052
1.0	68130000.0	68140000.0	1.0	0.8610115051269531	0.9766872525215149
1.0	68240000.0	68250000.0	0.0	0.5868566036224365	0.7690764665603638
1.0	68300000.0	68310000.0	1.0	0.7655466794967651	0.9143127202987671
1.0	68330000.0	68340000.0	1.0	1.0684454441070557	1.1094815731048584
1.0	68370000.0	68380000.0	2.0	1.180057168006897	1.1761839389801025
1.0	68440000.0	68450000.0	1.0	1.1117125749588013	1.1368083953857422
1.0	68510000.0	68520000.0	0.0	0.9387370944023132	1.0256794691085815
1.0	68560000.0	68570000.0	0.0	0.8855504989624023	0.9919528961181641
1.0	68610000.0	68620000.0	2.0	0.5670477151870728	0.6746438145637512
1.0	68740000.0	68750000.0	1.0	0.957528293132782	1.0419131517410278
1.0	68750000.0	68760000.0	1.0	0.9637840390205383	1.0435587167739868
1.0	68790000.0	68800000.0	1.0	0.9756572842597961	1.051558256149292
1.0	68860000.0	68870000.0	3.0	1.1712249517440796	1.171142816543579
1.0	68930000.0	68940000.0	0.0	1.1959885358810425	1.1852388381958008
1.0	69000000.0	69010000.0	1.0	1.3076151609420776	1.247394323348999
1.0	69030000.0	69040000.0	1.0	1.0802137851715088	1.117096185684204
1.0	69180000.0	69190000.0	1.0	1.2994823455810547	1.2429417371749878
1.0	69190000.0	69200000.0	0.0	1.2816627025604248	1.233144998550415
1.0	69210000.0	69220000.0	1.0	1.1183236837387085	1.140654444694519
1.0	69230000.0	69240000.0	2.0	1.206852674484253	1.1913875341415405
1.0	69310000.0	69320000.0	0.0	1.2862131595611572	1.2356525659561157
1.0	69400000.0	69410000.0	2.0	1.5900294780731201	1.394636631011963
1.0	69460000.0	69470000.0	0.0	1.6313409805297852	1.4149852991104126
1.0	69600000.0	69610000.0	1.0	1.5939611196517944	1.396586298942566
1.0	69610000.0	69620000.0	0.0	1.459790587425232	1.3285046815872192
1.0	69620000.0	69630000.0	2.0	1.539462924003601	1.3693177700042725
1.0	69730000.0	69740000.0	1.0	1.0939005613327026	1.1264069080352783
1.0	69870000.0	69880000.0	1.0	1.6042754650115967	1.4016878604888916
1.0	69910000.0	69920000.0	0.0	1.602198839187622	1.4006624221801758
1.0	69940000.0	69950000.0	0.0	1.6471092700958252	1.4226734638214111
1.0	70010000.0	70020000.0	1.0	1.7616584300994873	1.477210283279419
1.0	70200000.0	70210000.0	3.0	1.1832929849624634	1.1780264377593994
1.0	70260000.0	70270000.0	0.0	1.3566246032714844	1.273970365524292
1.0	70300000.0	70310000.0	2.0	1.1556869745254517	1.162240743637085
1.0	70440000.0	70450000.0	1.0	1.1595659255981445	1.1644675731658936
1.0	70470000.0	70480000.0	1.0	1.1594994068145752	1.1644293069839478
1.0	70550000.0	70560000.0	2.0	1.5425390005111694	1.37087082862854
1.0	70580000.0	70590000.0	2.0	1.2737621068954468	1.2287828922271729
1.0	70600000.0	70610000.0	0.0	0.9401950836181641	1.0264770984649658
1.0	70660000.0	70670000.0	0.0	0.8657986521720886	0.9794031977653503
1.0	70700000.0	70710000.0	1.0	0.6073070764541626	0.8360492587089539
1.0	70730000.0	70740000.0	2.0	0.6110740303993225	0.8098786473274231
1.0	70780000.0	70790000.0	1.0	0.7519572377204895	0.9053017497062683
1.0	70790000.0	70800000.0	1.0	0.6422169208526611	0.8312373161315918
1.0	70820000.0	70830000.0	3.0	0.8159111142158508	0.9471970796585083
1.0	70840000.0	70850000.0	1.0	1.014148473739624	1.076614499092102
1.0	70940000.0	70950000.0	1.0	1.12326979637146	1.1435266733169556
1.0	70990000.0	71000000.0	0.0	1.3006165027618408	1.2435632944107056
1.0	71000000.0	71010000.0	3.0	1.3897674083709717	1.2916980981826782
1.0	71110000.0	71120000.0	0.0	1.226317048072815	1.20235013961792
1.0	71120000.0	71130000.0	0.0	1.3340140581130981	1.261763334274292
1.0	71150000.0	71160000.0	2.0	1.3108761310577393	1.2491761445999146
1.0	71270000.0	71280000.0	2.0	1.3525577783584595	1.2717819213867188
1.0	71340000.0	71350000.0	3.0	1.9991241693496704	1.5829778909683228
1.0	71360000.0	71370000.0	0.0	2.130284070968628	1.6372159719467163
1.0	71370000.0	71380000.0	1.0	2.2268810272216797	1.6752716302871704
1.0	71470000.0	71480000.0	6.0	2.156520128250122	1.6477104425430298
1.0	71540000.0	71550000.0	1.0	1.1342483758926392	1.152034878730774
1.0	71590000.0	71600000.0	0.0	1.5983765125274658	1.3987720012664795
1.0	71620000.0	71630000.0	3.0	1.1546757221221924	1.1616601943969727
1.0	71710000.0	71720000.0	2.0	1.286044716835022	1.2355597019195557
1.0	71760000.0	71770000.0	1.0	1.2531776428222656	1.2173655033111572
1.0	71830000.0	71840000.0	0.0	1.329306721687317	1.2592099905014038
1.0	71850000.0	71860000.0	1.0	1.6339073181152344	1.4162397384643555
1.0	71870000.0	71880000.0	0.0	1.4297807216644287	1.3128373622894287
1.0	71960000.0	71970000.0	0.0	1.5138397216796875	1.3563144207000732
1.0	71970000.0	71980000.0	5.0	1.4469653367996216	1.3218286037445068
1.0	72000000.0	72010000.0	0.0	1.6068389415740967	1.4029524326324463
1.0	72020000.0	72030000.0	0.0	1.4448777437210083	1.3207390308380127
1.0	72140000.0	72150000.0	2.0	1.447851538658142	1.3222910165786743
1.0	72160000.0	72170000.0	0.0	1.5854814052581787	1.392377257347107
1.0	72230000.0	72240000.0	1.0	1.336338996887207	1.2630228996276855
1.0	72320000.0	72330000.0	0.0	1.073862910270691	1.1132924556732178
1.0	72380000.0	72390000.0	2.0	1.2369935512542725	1.20833420753479
1.0	72410000.0	72420000.0	1.0	1.2819511890411377	1.2333040237426758
1.0	72420000.0	72430000.0	0.0	1.2754970788955688	1.2297414541244507
1.0	72440000.0	72450000.0	0.0	1.5005855560302734	1.3495426177978516
1.0	72470000.0	72480000.0	3.0	1.22123384475708	1.1994941234588623
1.0	72530000.0	72540000.0	1.0	1.556923270225525	1.3781116008758545
1.0	72590000.0	72600000.0	1.0	1.7361223697662354	1.4652518033981323
1.0	72600000.0	72610000.0	4.0	1.595954179763794	1.3975732326507568
1.0	72630000.0	72640000.0	1.0	1.6070083379745483	1.403036117553711
1.0	72640000.0	72650000.0	4.0	1.2892534732818604	1.237325668334961
1.0	72670000.0	72680000.0	1.0	1.5938342809677124	1.396523118019104
1.0	72770000.0	72780000.0	0.0	1.3198518753051758	1.254070520401001
1.0	72860000.0	72870000.0	0.0	1.6057424545288086	1.4024118185043335
1.0	72880000.0	72890000.0	3.0	1.6728779077529907	1.4351426362991333
1.0	72900000.0	72910000.0	2.0	1.7075989246368408	1.4517594575881958
1.0	72940000.0	72950000.0	0.0	1.7516138553619385	1.472519874572754
1.0	72970000.0	72980000.0	1.0	1.5658912658691406	1.382606863975525
1.0	72980000.0	72990000.0	1.0	1.4103151559829712	1.3025890588760376
1.0	72990000.0	73000000.0	1.0	1.5373737812042236	1.368261694908142
1.0	73000000.0	73010000.0	2.0	1.4460245370864868	1.3213376998901367
1.0	73070000.0	73080000.0	0.0	1.4576400518417358	1.3273866176605225
1.0	73220000.0	73230000.0	3.0	1.9877207279205322	1.5781220197677612
1.0	73300000.0	73310000.0	0.0	2.1043810844421387	1.6267389059066772
1.0	73350000.0	73360000.0	3.0	1.893519639968872	1.5371501445770264
1.0	73380000.0	73390000.0	2.0	1.8557831048965454	1.5203056335449219
1.0	73390000.0	73400000.0	3.0	1.780332326889038	1.4858829975128174
1.0	73440000.0	73450000.0	1.0	1.8876699209213257	1.5345550775527954
1.0	73490000.0	73500000.0	0.0	2.540985584259033	1.788016676902771
1.0	73500000.0	73510000.0	6.0	2.324404001235962	1.7120736837387085
1.0	73690000.0	73700000.0	2.0	2.3149101734161377	1.7085622549057007
1.0	73730000.0	73740000.0	1.0	2.4719765186309814	1.7646827697753906
1.0	73780000.0	73790000.0	3.0	2.364199638366699	1.726625680923462
1.0	73830000.0	73840000.0	3.0	2.2557520866394043	1.6863359212875366
1.0	73840000.0	73850000.0	1.0	2.3999056816101074	1.7394523620605469
1.0	73870000.0	73880000.0	0.0	2.3889646530151367	1.7355448007583618
1.0	73940000.0	73950000.0	2.0	1.6795234680175781	1.438339352607727
1.0	73970000.0	73980000.0	2.0	1.6927019357681274	1.4446560144424438
1.0	74060000.0	74070000.0	2.0	2.106271505355835	1.6275074481964111
1.0	74080000.0	74090000.0	3.0	1.93695867061615	1.5562348365783691
1.0	74150000.0	74160000.0	1.0	2.1104304790496826	1.6291958093643188
1.0	74190000.0	74200000.0	4.0	1.9224252700805664	1.5498863458633423
1.0	74240000.0	74250000.0	3.0	1.4503579139709473	1.3235976696014404
1.0	74290000.0	74300000.0	2.0	1.5603628158569336	1.379837155342102
1.0	74300000.0	74310000.0	1.0	1.7639909982681274	1.4782965183258057
1.0	74340000.0	74350000.0	1.0	2.105909824371338	1.6273601055145264
1.0	74360000.0	74370000.0	1.0	2.2585558891296387	1.6874030828475952
1.0	74390000.0	74400000.0	6.0	2.0380024909973145	1.5993642807006836
1.0	74400000.0	74410000.0	5.0	2.222198486328125	1.6734641790390015
1.0	74580000.0	74590000.0	1.0	1.9441617727279663	1.5593671798706055
1.0	74590000.0	74600000.0	0.0	1.9975029230117798	1.5822887420654297
1.0	74630000.0	74640000.0	2.0	1.8643089532852173	1.5241326093673706
1.0	74670000.0	74680000.0	0.0	1.254746913909912	1.2157118320465088
1.0	74680000.0	74690000.0	1.0	1.5358470678329468	1.3674896955490112
1.0	74780000.0	74790000.0	2.0	1.2943891286849976	1.2401472330093384
1.0	75010000.0	75020000.0	3.0	1.7455284595489502	1.4696699380874634
1.0	75050000.0	75060000.0	3.0	1.8208649158477783	1.5044978857040405
1.0	75130000.0	75140000.0	0.0	1.4869961738586426	1.3425675630569458
1.0	75160000.0	75170000.0	0.0	1.048933744430542	1.0932598114013672
1.0	75180000.0	75190000.0	1.0	0.801365852355957	0.9382637143135071
1.0	75270000.0	75280000.0	1.0	1.4690003395080566	1.3332796096801758
1.0	75400000.0	75410000.0	2.0	2.2327699661254883	1.6775405406951904
1.0	75530000.0	75540000.0	4.0	2.4043006896972656	1.7410160303115845
1.0	75620000.0	75630000.0	4.0	2.1065406799316406	1.62761652469635
1.0	75650000.0	75660000.0	3.0	2.140231132507324	1.6412084102630615
1.0	75710000.0	75720000.0	0.0	2.2272796630859375	1.6754255294799805
1.0	75760000.0	75770000.0	1.0	1.6029703617095947	1.401043176651001
1.0	75870000.0	75880000.0	1.0	1.595136284828186	1.3971683979034424
1.0	75920000.0	75930000.0	3.0	1.421258568763733	1.3083595037460327
1.0	75970000.0	75980000.0	2.0	1.6459057331085205	1.4220880270004272
1.0	75980000.0	75990000.0	4.0	1.2757883071899414	1.2299026250839233
1.0	76080000.0	76090000.0	1.0	1.5576906204223633	1.378496527671814
1.0	76110000.0	76120000.0	1.0	1.5012621879577637	1.3498890399932861
1.0	76250000.0	76260000.0	0.0	0.5951923727989197	0.79897141456604
1.0	76260000.0	76270000.0	0.0	0.7614449858665466	0.9116224050521851
1.0	76280000.0	76290000.0	3.0	0.9114168286323547	1.0084744691848755
1.0	76300000.0	76310000.0	2.0	1.0829336643218994	1.1199723482131958
1.0	76360000.0	76370000.0	1.0	1.444226622581482	1.320399522781372
1.0	76420000.0	76430000.0	0.0	1.4522931575775146	1.3246057033538818
1.0	76540000.0	76550000.0	1.0	1.2566769123077393	1.219312310218811
1.0	76580000.0	76590000.0	3.0	1.1739931106567383	1.1706058979034424
1.0	76620000.0	76630000.0	1.0	1.1021678447723389	1.1270945072174072
1.0	76640000.0	76650000.0	2.0	1.548829436302185	1.3740417957305908
1.0	76830000.0	76840000.0	0.0	1.375013828277588	1.2838308811187744
1.0	76860000.0	76870000.0	1.0	1.429016351699829	1.3124358654022217
1.0	76900000.0	76910000.0	0.0	1.2328815460205078	1.2060322761535645
1.0	76940000.0	76950000.0	2.0	1.1927440166473389	1.1833990812301636
1.0	77020000.0	77030000.0	2.0	1.3492461442947388	1.2699967622756958
1.0	77030000.0	77040000.0	0.0	1.3416627645492554	1.2659027576446533
1.0	77220000.0	77230000.0	0.0	1.565321683883667	1.3823214769363403
1.0	77230000.0	77240000.0	4.0	1.4899046421051025	1.3440630435943604
1.0	77270000.0	77280000.0	2.0	1.4646152257919312	1.3310081958770752
1.0	77350000.0	77360000.0	1.0	1.132116675376892	1.1486530303955078
1.0	77500000.0	77510000.0	1.0	1.008047342300415	1.0717664957046509
1.0	77510000.0	77520000.0	0.0	0.9614189267158508	1.0404270887374878
1.0	77600000.0	77610000.0	1.0	0.7773958444595337	0.9220715761184692
1.0	77710000.0	77720000.0	4.0	1.168597936630249	1.1696410179138184
1.0	77720000.0	77730000.0	0.0	1.4199072122573853	1.3076478242874146
1.0	77760000.0	77770000.0	3.0	1.2367130517959595	1.208176851272583
1.0	77860000.0	77870000.0	1.0	1.0182069540023804	1.0745699405670166
1.0	77880000.0	77890000.0	3.0	1.1484754085540771	1.1580939292907715
1.0	77960000.0	77970000.0	0.0	0.8997284770011902	1.002431035041809
1.0	77980000.0	77990000.0	1.0	0.8657640218734741	0.9802640676498413
1.0	77990000.0	78000000.0	0.0	0.8167203068733215	0.9486265182495117
1.0	78090000.0	78100000.0	1.0	0.5159624218940735	0.644408643245697
1.0	78170000.0	78180000.0	1.0	0.5199910402297974	0.6332789659500122
1.0	78200000.0	78210000.0	2.0	0.5375159382820129	0.6422064900398254
1.0	78220000.0	78230000.0	0.0	0.5126434564590454	0.650743305683136
1.0	78240000.0	78250000.0	0.0	0.7219456434249878	0.8852821588516235
1.0	78310000.0	78320000.0	1.0	0.5196671485900879	0.6430684924125671
1.0	78380000.0	78390000.0	2.0	0.5216495990753174	0.6396896243095398
1.0	78400000.0	78410000.0	0.0	0.5144075155258179	0.6468240022659302
1.0	78410000.0	78420000.0	1.0	0.517122745513916	0.6434391736984253
1.0	78440000.0	78450000.0	1.0	0.6118630170822144	0.8103224039077759
1.0	78630000.0	78640000.0	0.0	0.9768271446228027	1.0496270656585693
1.0	78660000.0	78670000.0	0.0	1.2858030796051025	1.2354265451431274
1.0	78690000.0	78700000.0	1.0	1.2104297876358032	1.1934072971343994
1.0	78710000.0	78720000.0	2.0	1.0787233114242554	1.117135763168335
1.0	78770000.0	78780000.0	3.0	1.1703003644943237	1.1690292358398438
1.0	78860000.0	78870000.0	1.0	1.348314642906189	1.2694942951202393
1.0	78880000.0	78890000.0	0.0	1.1339085102081299	1.14969003200531
1.0	78980000.0	78990000.0	1.0	0.8695837259292603	0.9819570779800415
1.0	79010000.0	79020000.0	0.0	1.5055272579193115	1.3520712852478027
1.0	79020000.0	79030000.0	1.0	1.1480673551559448	1.1578593254089355
1.0	79040000.0	79050000.0	0.0	1.0363857746124268	1.0924173593521118
1.0	79050000.0	79060000.0	1.0	1.020203709602356	1.0822670459747314
1.0	79090000.0	79100000.0	2.0	1.111880898475647	1.1369059085845947
1.0	79100000.0	79110000.0	1.0	1.1188424825668335	1.140956163406372
1.0	79160000.0	79170000.0	2.0	1.3259694576263428	1.257398009300232
1.0	79210000.0	79220000.0	2.0	1.3416054248809814	1.2658716440200806
1.0	79240000.0	79250000.0	0.0	1.4324617385864258	1.3142439126968384
1.0	79260000.0	79270000.0	0.0	1.4271690845489502	1.3114668130874634
1.0	79320000.0	79330000.0	1.0	1.5601783990859985	1.3797447681427002
1.0	79380000.0	79390000.0	3.0	1.5814673900604248	1.3903807401657104
1.0	79400000.0	79410000.0	3.0	1.5429680347442627	1.3710874319076538
1.0	79490000.0	79500000.0	2.0	1.6725807189941406	1.4349994659423828
1.0	79520000.0	79530000.0	3.0	1.6377689838409424	1.4181244373321533
1.0	79630000.0	79640000.0	4.0	1.4159870147705078	1.3055824041366577
1.0	79640000.0	79650000.0	3.0	1.8066685199737549	1.4980108737945557
1.0	79650000.0	79660000.0	4.0	1.6012403964996338	1.400188684463501
1.0	79730000.0	79740000.0	2.0	1.9092776775360107	1.5441112518310547
1.0	79810000.0	79820000.0	4.0	1.771502137184143	1.4817893505096436
1.0	79820000.0	79830000.0	0.0	1.9685461521148682	1.5699068307876587
1.0	79830000.0	79840000.0	1.0	1.8974195718765259	1.538877248764038
1.0	79850000.0	79860000.0	3.0	1.9979102611541748	1.582462191581726
1.0	79920000.0	79930000.0	3.0	2.0894436836242676	1.6206451654434204
1.0	80020000.0	80030000.0	4.0	2.0944530963897705	1.6226928234100342
1.0	80070000.0	80080000.0	4.0	1.8176229000091553	1.5030196905136108
1.0	80090000.0	80100000.0	2.0	1.8762953281402588	1.5294921398162842
1.0	80120000.0	80130000.0	1.0	1.8571017980575562	1.5208983421325684
1.0	80180000.0	80190000.0	1.0	1.7631711959838867	1.4779150485992432
1.0	80230000.0	80240000.0	1.0	1.746572732925415	1.4701592922210693
1.0	80340000.0	80350000.0	3.0	1.971900224685669	1.5713481903076172
1.0	80430000.0	80440000.0	2.0	1.6049400568008423	1.4020161628723145
1.0	80440000.0	80450000.0	4.0	1.2402857542037964	1.2091490030288696
1.0	80450000.0	80460000.0	0.0	1.6234363317489624	1.411115288734436
1.0	80510000.0	80520000.0	0.0	1.5279250144958496	1.3634769916534424
1.0	80530000.0	80540000.0	0.0	1.2988214492797852	1.2425795793533325
1.0	80570000.0	80580000.0	0.0	1.6769256591796875	1.4370906352996826
1.0	80580000.0	80590000.0	1.0	1.5369575023651123	1.3680511713027954
1.0	80640000.0	80650000.0	2.0	1.4066107273101807	1.3006317615509033
1.0	80660000.0	80670000.0	2.0	1.3442156314849854	1.2672817707061768
1.0	80760000.0	80770000.0	0.0	1.4473211765289307	1.3220139741897583
1.0	80870000.0	80880000.0	1.0	1.4682514667510986	1.3328919410705566
1.0	80880000.0	80890000.0	2.0	1.6764438152313232	1.436859130859375
1.0	80930000.0	80940000.0	3.0	1.8092386722564697	1.4991880655288696
1.0	80940000.0	80950000.0	2.0	1.8541628122329712	1.5195766687393188
1.0	80950000.0	80960000.0	1.0	1.8217519521713257	1.5049026012420654
1.0	80960000.0	80970000.0	3.0	1.6525242328643799	1.425303339958191
1.0	80990000.0	81000000.0	2.0	1.7610080242156982	1.4769070148468018
1.0	81010000.0	81020000.0	2.0	1.9057966470718384	1.5425770282745361
1.0	81070000.0	81080000.0	3.0	1.7728426456451416	1.4824116230010986
1.0	81200000.0	81210000.0	6.0	1.808830976486206	1.4990012645721436
1.0	81230000.0	81240000.0	3.0	2.0112762451171875	1.5881274938583374
1.0	81290000.0	81300000.0	3.0	1.8732410669326782	1.5281293392181396
1.0	81440000.0	81450000.0	1.0	1.5328553915023804	1.3659751415252686
1.0	81510000.0	81520000.0	1.0	1.373523473739624	1.283034324645996
1.0	81560000.0	81570000.0	2.0	1.4731757640838623	1.335439682006836
1.0	81640000.0	81650000.0	2.0	1.6087068319320679	1.4038736820220947
1.0	81650000.0	81660000.0	0.0	1.4278345108032227	1.3118162155151367
1.0	81740000.0	81750000.0	4.0	1.3007330894470215	1.2436275482177734
1.0	81750000.0	81760000.0	1.0	1.2263507843017578	1.2023694515228271
1.0	81760000.0	81770000.0	1.0	1.267406702041626	1.2252662181854248
1.0	81770000.0	81780000.0	2.0	1.1432729959487915	1.1533873081207275
1.0	81810000.0	81820000.0	2.0	1.3143908977508545	1.2510945796966553
1.0	81940000.0	81950000.0	2.0	1.2210190296173096	1.1993728876113892
1.0	81970000.0	81980000.0	1.0	1.1051604747772217	1.1329891681671143
1.0	82020000.0	82030000.0	1.0	1.1989625692367554	1.1869248151779175
1.0	82040000.0	82050000.0	0.0	1.2636783123016357	1.2231998443603516
1.0	82070000.0	82080000.0	1.0	1.3276258707046509	1.2582978010177612
1.0	82110000.0	82120000.0	2.0	1.1385529041290283	1.152373194694519
1.0	82140000.0	82150000.0	1.0	1.046480417251587	1.0927268266677856
1.0	82210000.0	82220000.0	1.0	1.147890329360962	1.1577575206756592
1.0	82290000.0	82300000.0	0.0	0.9597986936569214	1.0390357971191406
1.0	82340000.0	82350000.0	0.0	0.9333109855651855	1.0221086740493774
1.0	82410000.0	82420000.0	3.0	1.003488540649414	1.0655262470245361
1.0	82460000.0	82470000.0	3.0	1.3468347787857056	1.2686965465545654
1.0	82580000.0	82590000.0	3.0	1.8085792064666748	1.498885989189148
1.0	82600000.0	82610000.0	3.0	1.61033034324646	1.4046738147735596
1.0	82710000.0	82720000.0	2.0	1.3367187976837158	1.263228178024292
1.0	82730000.0	82740000.0	1.0	1.4994022846221924	1.3489372730255127
1.0	82760000.0	82770000.0	3.0	1.4945048093795776	1.3464254140853882
1.0	82840000.0	82850000.0	0.0	1.6983524560928345	1.4473546743392944
1.0	82850000.0	82860000.0	4.0	1.3804045915603638	1.2867100238800049
1.0	82890000.0	82900000.0	4.0	1.592961072921753	1.3960901498794556
1.0	82940000.0	82950000.0	2.0	1.5125048160552979	1.3556339740753174
1.0	83030000.0	83040000.0	1.0	1.428504228591919	1.312167763710022
1.0	83050000.0	83060000.0	0.0	1.2912061214447021	1.2383991479873657
1.0	83100000.0	83110000.0	3.0	1.4159448146820068	1.3055603504180908
1.0	83200000.0	83210000.0	0.0	1.6766321659088135	1.4369494915008545
1.0	83220000.0	83230000.0	3.0	1.526019811630249	1.362509846687317
1.0	83240000.0	83250000.0	1.0	1.5943348407745361	1.39677095413208
1.0	83270000.0	83280000.0	0.0	1.5495669841766357	1.374413251876831
1.0	83280000.0	83290000.0	2.0	1.5018335580825806	1.3501818180084229
1.0	83320000.0	83330000.0	1.0	1.5648515224456787	1.3820862770080566
1.0	83380000.0	83390000.0	3.0	1.477653980255127	1.3377529382705688
1.0	83400000.0	83410000.0	2.0	1.5758708715438843	1.3875930309295654
1.0	83480000.0	83490000.0	0.0	1.6389776468276978	1.418714165687561
1.0	83510000.0	83520000.0	1.0	1.5352129936218262	1.36716890335083
1.0	83540000.0	83550000.0	1.0	1.2869923114776611	1.2360811233520508
1.0	83860000.0	83870000.0	0.0	0.7210081219673157	0.8848323822021484
1.0	84060000.0	84070000.0	1.0	1.430927038192749	1.3134386539459229
1.0	84090000.0	84100000.0	0.0	1.316016435623169	1.2519810199737549
1.0	84120000.0	84130000.0	3.0	1.200257420539856	1.187657356262207
1.0	84150000.0	84160000.0	3.0	1.068870186805725	1.1073946952819824
1.0	84170000.0	84180000.0	1.0	1.2161822319030762	1.1966508626937866
1.0	84240000.0	84250000.0	0.0	1.316907525062561	1.2524664402008057
1.0	84340000.0	84350000.0	2.0	0.8038724660873413	0.9395428895950317
1.0	84410000.0	84420000.0	0.0	1.0969290733337402	1.124738335609436
1.0	84440000.0	84450000.0	0.0	1.0635485649108887	1.1038484573364258
1.0	84470000.0	84480000.0	2.0	1.1602659225463867	1.1648688316345215
1.0	84480000.0	84490000.0	4.0	1.0813989639282227	1.1190696954727173
1.0	84490000.0	84500000.0	0.0	1.4414770603179932	1.318962812423706
1.0	84550000.0	84560000.0	0.0	0.9028655886650085	1.0029407739639282
1.0	84580000.0	84590000.0	0.0	0.9045263528823853	1.0039803981781006
1.0	84600000.0	84610000.0	0.0	0.8441251516342163	0.9657027125358582
1.0	84630000.0	84640000.0	0.0	0.7618886232376099	0.9118000864982605
1.0	84680000.0	84690000.0	0.0	0.6283124685287476	0.8217827677726746
1.0	84760000.0	84770000.0	1.0	0.6718729734420776	0.8514640927314758
1.0	84770000.0	84780000.0	0.0	0.9661003351211548	1.043807864189148
1.0	84800000.0	84810000.0	2.0	0.8926883935928345	0.9964845776557922
1.0	84870000.0	84880000.0	1.0	0.9560945630073547	1.0375869274139404
1.0	84920000.0	84930000.0	2.0	0.9761852025985718	1.0561914443969727
1.0	85010000.0	85020000.0	0.0	0.6544994115829468	0.8396458625793457
1.0	85040000.0	85050000.0	1.0	0.7044817209243774	0.8735933303833008
1.0	85090000.0	85100000.0	0.0	0.8710752725601196	0.9829627871513367
1.0	85120000.0	85130000.0	0.0	0.5950425267219543	0.7987104654312134
1.0	85250000.0	85260000.0	2.0	1.110413908958435	1.1360516548156738
1.0	85350000.0	85360000.0	2.0	0.944784939289093	1.0322434902191162
1.0	85570000.0	85580000.0	0.0	0.9540157318115234	1.0375112295150757
1.0	85600000.0	85610000.0	1.0	0.9624708294868469	1.0423396825790405
1.0	85620000.0	85630000.0	0.0	0.6932324767112732	0.8659372329711914
1.0	85680000.0	85690000.0	0.0	0.9566861987113953	1.0387866497039795
1.0	85720000.0	85730000.0	2.0	0.518962025642395	0.6429765820503235
1.0	85840000.0	85850000.0	1.0	0.5950430035591125	0.7987241744995117
1.0	85910000.0	85920000.0	0.0	0.5950523614883423	0.7986636161804199
1.0	85980000.0	85990000.0	2.0	0.8756906390190125	0.9856993556022644
1.0	86010000.0	86020000.0	1.0	0.622897207736969	0.8179733157157898
1.0	86050000.0	86060000.0	0.0	1.1465389728546143	1.1569792032241821
1.0	86110000.0	86120000.0	0.0	0.6682723760604858	0.8493468165397644
1.0	86120000.0	86130000.0	2.0	0.6420267224311829	0.8310950994491577
1.0	86170000.0	86180000.0	2.0	0.8000937700271606	0.9371663331985474
1.0	86220000.0	86230000.0	1.0	0.9104164242744446	1.008522391319275
1.0	86230000.0	86240000.0	0.0	0.8247101902961731	0.9530412554740906
1.0	86440000.0	86450000.0	1.0	0.938310444355011	1.0270531177520752
1.0	86470000.0	86480000.0	0.0	0.922897458076477	1.01845383644104
1.0	86550000.0	86560000.0	0.0	0.9130052328109741	1.010449767112732
1.0	86590000.0	86600000.0	0.0	0.9480733871459961	1.0325310230255127
1.0	86650000.0	86660000.0	0.0	1.0935089588165283	1.1261770725250244
1.0	86660000.0	86670000.0	0.0	1.0963068008422852	1.1278148889541626
1.0	86680000.0	86690000.0	2.0	0.9063861966133118	1.0057570934295654
1.0	86720000.0	86730000.0	0.0	1.1033551692962646	1.1319353580474854
1.0	86740000.0	86750000.0	2.0	0.9843176603317261	1.059963345527649
1.0	86750000.0	86760000.0	0.0	0.9822860956192017	1.056266188621521
1.0	86780000.0	86790000.0	0.0	0.9901108741760254	1.0626310110092163
1.0	86900000.0	86910000.0	1.0	0.9865164756774902	1.0607850551605225
1.0	86920000.0	86930000.0	1.0	1.0381656885147095	1.0934793949127197
1.0	86940000.0	86950000.0	2.0	0.9560203552246094	1.0372469425201416
1.0	87010000.0	87020000.0	1.0	1.2347590923309326	1.2070837020874023
1.0	87020000.0	87030000.0	2.0	1.3653666973114014	1.2786657810211182
1.0	87100000.0	87110000.0	3.0	1.119126558303833	1.1411206722259521
1.0	87220000.0	87230000.0	0.0	1.0389201641082764	1.0939295291900635
1.0	87230000.0	87240000.0	1.0	0.9211097955703735	1.016559362411499
1.0	87250000.0	87260000.0	1.0	1.082203984260559	1.119543194770813
1.0	87290000.0	87300000.0	2.0	0.9960304498672485	1.0629584789276123
1.0	87330000.0	87340000.0	1.0	0.78001469373703	0.9238850474357605
1.0	87410000.0	87420000.0	0.0	0.6798486709594727	0.8568772077560425
1.0	87420000.0	87430000.0	1.0	0.6934085488319397	0.8660475015640259
1.0	87450000.0	87460000.0	1.0	0.7227930426597595	0.885828971862793
1.0	87610000.0	87620000.0	0.0	0.9373385310173035	1.0258535146713257
1.0	87630000.0	87640000.0	2.0	0.9126742482185364	1.0103950500488281
1.0	87680000.0	87690000.0	0.0	1.0819628238677979	1.1194018125534058
1.0	87760000.0	87770000.0	0.0	1.1897015571594238	1.181671380996704
1.0	87800000.0	87810000.0	6.0	0.6807867288589478	0.8575674295425415
1.0	87850000.0	87860000.0	1.0	1.056041955947876	1.0993425846099854
1.0	87930000.0	87940000.0	2.0	1.0141732692718506	1.0754753351211548
1.0	87990000.0	88000000.0	2.0	1.1646946668624878	1.1674072742462158
1.0	88010000.0	88020000.0	0.0	1.1539331674575806	1.16123366355896
1.0	88040000.0	88050000.0	0.0	1.2559611797332764	1.2189140319824219
1.0	88060000.0	88070000.0	1.0	1.0215997695922852	1.076686143875122
1.0	88070000.0	88080000.0	1.0	1.2631162405014038	1.222888708114624
1.0	88100000.0	88110000.0	0.0	1.3567774295806885	1.274052619934082
1.0	88140000.0	88150000.0	3.0	1.229093313217163	1.2039086818695068
1.0	88230000.0	88240000.0	0.0	1.5705506801605225	1.3849364519119263
1.0	88260000.0	88270000.0	1.0	1.3693958520889282	1.2808252573013306
1.0	88320000.0	88330000.0	2.0	1.4088735580444336	1.3018276691436768
1.0	88340000.0	88350000.0	0.0	1.4723914861679077	1.3350346088409424
1.0	88360000.0	88370000.0	1.0	1.3694757223129272	1.2808681726455688
1.0	88410000.0	88420000.0	1.0	1.3325369358062744	1.2609622478485107
1.0	88420000.0	88430000.0	0.0	1.2270010709762573	1.202734112739563
1.0	88450000.0	88460000.0	0.0	1.4447047710418701	1.320648431777954
1.0	88830000.0	88840000.0	1.0	1.7730815410614014	1.4825226068496704
1.0	88850000.0	88860000.0	4.0	1.6842405796051025	1.440603494644165
1.0	88880000.0	88890000.0	2.0	2.032092332839966	1.5968900918960571
1.0	89000000.0	89010000.0	1.0	1.2908656597137451	1.23821222782135
1.0	89010000.0	89020000.0	1.0	1.3390955924987793	1.264514684677124
1.0	89070000.0	89080000.0	0.0	1.4187557697296143	1.307041883468628
1.0	89190000.0	89200000.0	1.0	0.7014601826667786	0.8715049028396606
1.0	89230000.0	89240000.0	0.0	0.6252495050430298	0.8195672035217285
1.0	89300000.0	89310000.0	0.0	0.6490934491157532	0.836277186870575
1.0	89380000.0	89390000.0	1.0	0.6191452145576477	0.8154355883598328
1.0	89400000.0	89410000.0	1.0	0.5301973223686218	0.641060471534729
1.0	89460000.0	89470000.0	1.0	0.8788188695907593	0.9884510040283203
1.0	89480000.0	89490000.0	2.0	0.5989559292793274	0.8140759468078613
1.0	89500000.0	89510000.0	2.0	1.0271797180175781	1.086922526359558
1.0	89660000.0	89670000.0	1.0	0.6847265958786011	0.920691192150116
1.0	89760000.0	89770000.0	4.0	1.580511450767517	1.3899056911468506
1.0	89780000.0	89790000.0	3.0	1.5059587955474854	1.3522917032241821
1.0	89840000.0	89850000.0	3.0	1.4422510862350464	1.3193672895431519
1.0	89990000.0	90000000.0	1.0	0.8593565225601196	0.9757639169692993
1.0	90010000.0	90020000.0	0.0	0.9622775912284851	1.040135145187378
1.0	90030000.0	90040000.0	0.0	0.9513776898384094	1.0333603620529175
1.0	90070000.0	90080000.0	1.0	1.287333369255066	1.2362687587738037
1.0	90120000.0	90130000.0	1.0	0.7372190952301025	0.8954504132270813
1.0	90150000.0	90160000.0	0.0	0.9041601419448853	1.003782033920288
1.0	90170000.0	90180000.0	2.0	0.7906341552734375	0.9308067560195923
1.0	90180000.0	90190000.0	1.0	0.834800124168396	0.9595373272895813
1.0	90320000.0	90330000.0	1.0	0.8062834739685059	0.9411472082138062
1.0	90400000.0	90410000.0	1.0	0.5950420498847961	0.798713207244873
1.0	90480000.0	90490000.0	3.0	0.5131788849830627	0.675559401512146
1.0	90490000.0	90500000.0	0.0	0.5970456600189209	0.800186038017273
1.0	90580000.0	90590000.0	0.0	1.4552433490753174	1.326141119003296
1.0	90610000.0	90620000.0	2.0	1.559768557548523	1.3795392513275146
1.0	90640000.0	90650000.0	2.0	1.5358521938323975	1.3674923181533813
1.0	90720000.0	90730000.0	0.0	1.5268688201904297	1.3629403114318848
1.0	90940000.0	90950000.0	1.0	2.0769734382629395	1.6155277490615845
1.0	90950000.0	90960000.0	1.0	2.2236151695251465	1.67401123046875
1.0	90980000.0	90990000.0	2.0	2.3179287910461426	1.7096803188323975
1.0	91030000.0	91040000.0	2.0	2.3630006313323975	1.7261911630630493
1.0	91080000.0	91090000.0	5.0	2.3230109214782715	1.711559534072876
1.0	91110000.0	91120000.0	4.0	2.129850387573242	1.637041449546814
1.0	91130000.0	91140000.0	2.0	2.2819278240203857	1.696244478225708
1.0	91150000.0	91160000.0	3.0	2.1284632682800293	1.6364829540252686
1.0	91170000.0	91180000.0	1.0	1.5156261920928955	1.357224702835083
1.0	91180000.0	91190000.0	1.0	1.4764981269836426	1.337156057357788
1.0	91200000.0	91210000.0	1.0	1.7486779689788818	1.4711463451385498
1.0	91260000.0	91270000.0	0.0	1.3609042167663574	1.276270866394043
1.0	91340000.0	91350000.0	1.0	1.1516621112823486	1.1599280834197998
1.0	91390000.0	91400000.0	0.0	0.6452943086624146	0.8334217071533203
1.0	91430000.0	91440000.0	1.0	0.7167970538139343	0.8818559646606445
1.0	91450000.0	91460000.0	0.0	0.6121853590011597	0.8106871843338013
1.0	91490000.0	91500000.0	0.0	1.3563188314437866	1.2738062143325806
1.0	91640000.0	91650000.0	0.0	1.4832909107208252	1.340659737586975
1.0	91660000.0	91670000.0	0.0	1.4007338285446167	1.297520399093628
1.0	91690000.0	91700000.0	3.0	1.3061257600784302	1.2465800046920776
1.0	91840000.0	91850000.0	1.0	0.864574134349823	0.9785927534103394
1.0	91850000.0	91860000.0	1.0	1.4336822032928467	1.312672734260559
1.0	91920000.0	91930000.0	0.0	1.0172178745269775	1.0798139572143555
1.0	91960000.0	91970000.0	0.0	0.8456443548202515	0.9843040704727173
1.0	92110000.0	92120000.0	1.0	0.8846783638000488	0.9915738105773926
1.0	92190000.0	92200000.0	1.0	0.6452652215957642	0.8333131074905396
1.0	92230000.0	92240000.0	1.0	0.6871656775474548	0.8618294596672058
1.0	92250000.0	92260000.0	0.0	0.6737616658210754	0.8528299331665039
1.0	92300000.0	92310000.0	1.0	0.8420831561088562	0.9641825556755066
1.0	92480000.0	92490000.0	1.0	1.084124207496643	1.1206716299057007
1.0	92680000.0	92690000.0	1.0	1.087332010269165	1.1225554943084717
1.0	92690000.0	92700000.0	0.0	0.8420661687850952	0.9641927480697632
1.0	92800000.0	92810000.0	0.0	0.595043957233429	0.7986727952957153
1.0	92870000.0	92880000.0	0.0	0.9936500787734985	1.0618762969970703
1.0	92910000.0	92920000.0	2.0	1.0242786407470703	1.0851869583129883
1.0	92920000.0	92930000.0	0.0	1.065895915031433	1.1099330186843872
1.0	92940000.0	92950000.0	0.0	0.9474550485610962	1.0313193798065186
1.0	92990000.0	93000000.0	0.0	0.6217278242111206	0.8172078132629395
1.0	93030000.0	93040000.0	1.0	0.6142023205757141	0.8120611310005188
1.0	93070000.0	93080000.0	0.0	0.6383906006813049	0.8287438154220581
1.0	93100000.0	93110000.0	1.0	0.6915639042854309	0.8648192286491394
1.0	93110000.0	93120000.0	0.0	0.652063250541687	0.8379706144332886
1.0	93170000.0	93180000.0	0.0	0.675194263458252	0.8538278341293335
1.0	93310000.0	93320000.0	0.0	0.7082897424697876	0.8762058019638062
1.0	93510000.0	93520000.0	0.0	0.9774228930473328	1.0537760257720947
1.0	93540000.0	93550000.0	2.0	0.6337746381759644	0.8254848718643188
1.0	93690000.0	93700000.0	0.0	0.5204451084136963	0.6433089971542358
1.0	93700000.0	93710000.0	0.0	0.5189808011054993	0.6429766416549683
1.0	93740000.0	93750000.0	1.0	0.5219281315803528	0.6441020965576172
1.0	93770000.0	93780000.0	1.0	0.5950460433959961	0.7987492680549622
1.0	93830000.0	93840000.0	1.0	0.5950502157211304	0.7987838387489319
1.0	93840000.0	93850000.0	0.0	0.8599545359611511	0.9756256341934204
1.0	93960000.0	93970000.0	3.0	0.5971530079841614	0.8002033233642578
1.0	94050000.0	94060000.0	1.0	0.520185112953186	0.6432124376296997
1.0	94070000.0	94080000.0	1.0	0.623682975769043	0.8188198804855347
1.0	94110000.0	94120000.0	2.0	0.5180418491363525	0.6430655717849731
1.0	94130000.0	94140000.0	1.0	0.5774440169334412	0.7318169474601746
1.0	94140000.0	94150000.0	0.0	0.7087656259536743	0.8763931393623352
1.0	94170000.0	94180000.0	2.0	0.6302279233932495	0.8230985403060913
1.0	94180000.0	94190000.0	0.0	0.7539681196212769	0.9065467119216919
1.0	94190000.0	94200000.0	0.0	0.6319089531898499	0.8241461515426636
1.0	94240000.0	94250000.0	1.0	0.6849708557128906	0.8605028390884399
1.0	94280000.0	94290000.0	0.0	0.7347357869148254	0.8937777280807495
1.0	94310000.0	94320000.0	0.0	0.7362022399902344	0.8948877453804016
1.0	94430000.0	94440000.0	0.0	0.7948176860809326	0.9335070848464966
1.0	94440000.0	94450000.0	2.0	0.661652684211731	0.8445167541503906
1.0	94480000.0	94490000.0	2.0	0.765196681022644	0.9139753580093384
1.0	94580000.0	94590000.0	2.0	0.8095420002937317	0.9431527256965637
1.0	94630000.0	94640000.0	4.0	0.9284552335739136	1.019044280052185
1.0	94640000.0	94650000.0	0.0	0.7865723371505737	0.9287086725234985
1.0	94710000.0	94720000.0	3.0	1.277832269668579	1.2310316562652588
1.0	94730000.0	94740000.0	0.0	1.0828319787979126	1.113492488861084
1.0	94740000.0	94750000.0	0.0	1.003551721572876	1.0655672550201416
1.0	95050000.0	95060000.0	0.0	0.7990793585777283	0.9363320469856262
1.0	95090000.0	95100000.0	1.0	0.86968994140625	0.9821760058403015
1.0	95140000.0	95150000.0	1.0	0.8988332748413086	1.0004056692123413
1.0	95220000.0	95230000.0	0.0	0.6854720115661621	0.8607166409492493
1.0	95310000.0	95320000.0	1.0	0.701323390007019	0.8713876605033875
1.0	95370000.0	95380000.0	1.0	0.516571044921875	0.6438238024711609
1.0	95420000.0	95430000.0	0.0	0.6352971792221069	0.8266965746879578
1.0	95480000.0	95490000.0	1.0	0.5950481295585632	0.7987651824951172
1.0	95570000.0	95580000.0	1.0	0.9468978047370911	1.0344899892807007
1.0	95630000.0	95640000.0	1.0	0.761835515499115	0.911766529083252
1.0	95680000.0	95690000.0	0.0	1.019455075263977	1.0764386653900146
1.0	95750000.0	95760000.0	2.0	1.049872875213623	1.097679853439331
1.0	95790000.0	95800000.0	2.0	1.430842638015747	1.3133946657180786
1.0	95830000.0	95840000.0	3.0	1.5974751710891724	1.3983265161514282
1.0	95840000.0	95850000.0	2.0	1.71646249294281	1.4559669494628906
1.0	95960000.0	95970000.0	2.0	1.7117035388946533	1.453709602355957
1.0	96080000.0	96090000.0	4.0	1.8431072235107422	1.5145915746688843
1.0	96120000.0	96130000.0	2.0	1.9439518451690674	1.5592763423919678
1.0	96140000.0	96150000.0	2.0	2.0138306617736816	1.5892069339752197
1.0	96160000.0	96170000.0	2.0	2.179201602935791	1.6566879749298096
1.0	96170000.0	96180000.0	0.0	2.1592791080474854	1.648807168006897
1.0	96180000.0	96190000.0	2.0	1.974222183227539	1.57234525680542
1.0	96190000.0	96200000.0	2.0	1.8567707538604736	1.5207494497299194
1.0	96240000.0	96250000.0	2.0	1.9302431344985962	1.5533056259155273
1.0	96310000.0	96320000.0	2.0	1.964395523071289	1.5681202411651611
1.0	96370000.0	96380000.0	1.0	1.550026297569275	1.3746438026428223
1.0	96390000.0	96400000.0	0.0	1.340530276298523	1.2652904987335205
1.0	96490000.0	96500000.0	1.0	1.5296061038970947	1.3643290996551514
1.0	96510000.0	96520000.0	1.0	1.310394287109375	1.2489124536514282
1.0	96560000.0	96570000.0	2.0	1.452474594116211	1.3246999979019165
1.0	96700000.0	96710000.0	0.0	1.2002007961273193	1.1833946704864502
1.0	96710000.0	96720000.0	0.0	1.333174467086792	1.2613084316253662
1.0	96720000.0	96730000.0	4.0	1.2612764835357666	1.2218668460845947
1.0	96730000.0	96740000.0	1.0	1.389704942703247	1.291664958000183
1.0	96760000.0	96770000.0	4.0	1.2587077617645264	1.2204402685165405
1.0	96820000.0	96830000.0	0.0	1.5226051807403564	1.3607760667800903
1.0	96850000.0	96860000.0	0.0	1.3485537767410278	1.2696232795715332
1.0	96880000.0	96890000.0	1.0	1.128578782081604	1.146604299545288
1.0	97020000.0	97030000.0	2.0	1.0871679782867432	1.1206998825073242
1.0	97040000.0	97050000.0	1.0	1.286100149154663	1.2355899810791016
1.0	97090000.0	97100000.0	2.0	1.2674148082733154	1.2252706289291382
1.0	97110000.0	97120000.0	0.0	1.2616182565689087	1.22205650806427
1.0	97190000.0	97200000.0	1.0	0.613072395324707	0.811227023601532
1.0	97240000.0	97250000.0	2.0	0.6095378398895264	0.8087148666381836
1.0	97260000.0	97270000.0	1.0	0.6499137878417969	0.8364964723587036
1.0	97350000.0	97360000.0	0.0	1.1767642498016357	1.174306035041809
1.0	97400000.0	97410000.0	2.0	1.0892412662506104	1.1236755847930908
1.0	97590000.0	97600000.0	1.0	1.0726935863494873	1.107421875
1.0	97640000.0	97650000.0	1.0	0.9081417918205261	1.0062744617462158
1.0	97680000.0	97690000.0	1.0	0.8987571597099304	1.001061201095581
1.0	97770000.0	97780000.0	1.0	0.9497112035751343	1.0328508615493774
1.0	97790000.0	97800000.0	1.0	0.9604493379592896	1.0396534204483032
1.0	97850000.0	97860000.0	1.0	1.042283296585083	1.0933161973953247
1.0	97890000.0	97900000.0	1.0	0.9995856285095215	1.0636603832244873
1.0	97960000.0	97970000.0	1.0	1.1448990106582642	1.1550978422164917
1.0	98000000.0	98010000.0	0.0	1.0640342235565186	1.1034185886383057
1.0	98010000.0	98020000.0	3.0	0.9481210708618164	1.0313644409179688
1.0	98020000.0	98030000.0	2.0	0.9733089208602905	1.0470149517059326
1.0	98050000.0	98060000.0	1.0	0.9039891362190247	1.0036940574645996
1.0	98070000.0	98080000.0	2.0	0.9697901010513306	1.0450594425201416
1.0	98140000.0	98150000.0	0.0	0.8764809370040894	0.9861856698989868
1.0	98160000.0	98170000.0	0.0	1.016303300857544	1.0764095783233643
1.0	98190000.0	98200000.0	1.0	1.0440326929092407	1.0924744606018066
1.0	98260000.0	98270000.0	2.0	0.9241983294487	1.0164514780044556
1.0	98320000.0	98330000.0	0.0	1.0062836408615112	1.0672590732574463
1.0	98330000.0	98340000.0	1.0	0.8765683174133301	0.9863566160202026
1.0	98340000.0	98350000.0	0.0	0.8518280982971191	0.9705012440681458
1.0	98350000.0	98360000.0	1.0	0.9764420390129089	1.048906683921814
1.0	98390000.0	98400000.0	2.0	0.9771826863288879	1.0510727167129517
1.0	98410000.0	98420000.0	1.0	1.129056692123413	1.1468822956085205
1.0	98440000.0	98450000.0	1.0	1.1355540752410889	1.1506415605545044
1.0	98450000.0	98460000.0	1.0	1.219010591506958	1.1982431411743164
1.0	98460000.0	98470000.0	1.0	1.1585510969161987	1.1638848781585693
1.0	98470000.0	98480000.0	0.0	1.2832170724868774	1.234001874923706
1.0	98530000.0	98540000.0	3.0	1.3609809875488281	1.2763116359710693
1.0	98610000.0	98620000.0	1.0	1.523390531539917	1.3611749410629272
1.0	98660000.0	98670000.0	2.0	1.6649223566055298	1.431305170059204
1.0	98740000.0	98750000.0	2.0	1.3037903308868408	1.2453014850616455
1.0	98840000.0	98850000.0	2.0	1.022613763809204	1.0839565992355347
1.0	98940000.0	98950000.0	0.0	1.0497076511383057	1.1003453731536865
1.0	98960000.0	98970000.0	0.0	1.0931307077407837	1.1259558200836182
1.0	99070000.0	99080000.0	2.0	1.3552138805389404	1.27321195602417
1.0	99130000.0	99140000.0	3.0	1.0175858736038208	1.0741804838180542
1.0	99220000.0	99230000.0	1.0	1.0733628273010254	1.1081287860870361
1.0	99240000.0	99250000.0	2.0	1.3827214241027832	1.2879457473754883
1.0	99300000.0	99310000.0	1.0	1.5396215915679932	1.3693971633911133
1.0	99310000.0	99320000.0	2.0	1.5624513626098633	1.380884051322937
1.0	99330000.0	99340000.0	0.0	1.756408452987671	1.4747607707977295
1.0	99360000.0	99370000.0	0.0	1.6150400638580322	1.4069921970367432
1.0	99490000.0	99500000.0	1.0	1.9584224224090576	1.565543532371521
1.0	99730000.0	99740000.0	0.0	1.2818126678466797	1.233228087425232
1.0	99770000.0	99780000.0	3.0	1.1970341205596924	1.1858317852020264
1.0	99810000.0	99820000.0	1.0	1.182804822921753	1.1777479648590088
1.0	99930000.0	99940000.0	0.0	0.9221616983413696	1.0169603824615479
1.0	100000000.0	100010000.0	0.0	0.8528463244438171	0.9712519645690918
1.0	100060000.0	100070000.0	1.0	0.9456602334976196	1.0306720733642578
1.0	100110000.0	100120000.0	1.0	1.1481108665466309	1.1578845977783203
1.0	100210000.0	100220000.0	0.0	0.8948622941970825	0.9982055425643921
1.0	100220000.0	100230000.0	0.0	0.9740320444107056	1.0474086999893188
1.0	100460000.0	100470000.0	1.0	0.5951018929481506	0.7990702390670776
1.0	100610000.0	100620000.0	0.0	0.5208273530006409	0.6434742212295532
1.0	100640000.0	100650000.0	1.0	0.7357873916625977	0.8948833346366882
1.0	100670000.0	100680000.0	0.0	0.520854115486145	0.6434874534606934
1.0	100720000.0	100730000.0	0.0	0.8062304258346558	0.9409652948379517
1.0	100760000.0	100770000.0	2.0	0.7961418032646179	0.9343080520629883
1.0	100800000.0	100810000.0	2.0	0.9733362197875977	1.0534287691116333
1.0	100810000.0	100820000.0	0.0	0.5989559292793274	0.8140759468078613
1.0	100900000.0	100910000.0	1.0	0.7005598545074463	0.8708696365356445
1.0	100940000.0	100950000.0	0.0	0.7016351819038391	0.8716076016426086
1.0	100980000.0	100990000.0	0.0	0.8247572183609009	0.9529463648796082
1.0	101120000.0	101130000.0	1.0	1.094172477722168	1.1261438131332397
1.0	101200000.0	101210000.0	1.0	0.9276167154312134	1.0185152292251587
1.0	101220000.0	101230000.0	2.0	1.1271450519561768	1.1457736492156982
1.0	101350000.0	101360000.0	1.0	0.5749473571777344	0.7181021571159363
1.0	101360000.0	101370000.0	1.0	0.5957285165786743	0.8005654215812683
1.0	101460000.0	101470000.0	5.0	0.735980212688446	0.894605815410614
1.0	101510000.0	101520000.0	1.0	1.0574274063110352	1.0983242988586426
1.0	101550000.0	101560000.0	2.0	1.0696752071380615	1.1061551570892334
1.0	101650000.0	101660000.0	2.0	1.3951072692871094	1.2945353984832764
1.0	101700000.0	101710000.0	1.0	0.6925708651542664	0.88740473985672
1.0	101730000.0	101740000.0	1.0	1.2841122150421143	1.2344956398010254
1.0	101790000.0	101800000.0	2.0	1.4171199798583984	1.3061801195144653
1.0	101840000.0	101850000.0	2.0	1.5774822235107422	1.388396143913269
1.0	101890000.0	101900000.0	2.0	1.556719422340393	1.3780092000961304
1.0	101920000.0	101930000.0	1.0	1.5853197574615479	1.3922971487045288
1.0	101940000.0	101950000.0	5.0	1.349026083946228	1.2698782682418823
1.0	101960000.0	101970000.0	1.0	1.6551634073257446	1.4265830516815186
1.0	102010000.0	102020000.0	1.0	1.3331983089447021	1.2613216638565063
1.0	102030000.0	102040000.0	1.0	1.6827201843261719	1.4398744106292725
1.0	102040000.0	102050000.0	1.0	1.7234299182891846	1.4592649936676025
1.0	102130000.0	102140000.0	3.0	1.9372307062149048	1.5563533306121826
1.0	102150000.0	102160000.0	1.0	1.7852836847305298	1.4881725311279297
1.0	102170000.0	102180000.0	3.0	1.6347551345825195	1.4166536331176758
1.0	102200000.0	102210000.0	0.0	1.8335117101669312	1.5102474689483643
1.0	102220000.0	102230000.0	2.0	2.016772508621216	1.5904483795166016
1.0	102270000.0	102280000.0	0.0	2.1818928718566895	1.6577472686767578
1.0	102340000.0	102350000.0	5.0	1.938908576965332	1.5570837259292603
1.0	102350000.0	102360000.0	1.0	2.07664155960083	1.615391731262207
1.0	102440000.0	102450000.0	4.0	2.2054266929626465	1.6669578552246094
1.0	102450000.0	102460000.0	3.0	2.226741313934326	1.6752179861068726
1.0	102480000.0	102490000.0	7.0	2.1990714073181152	1.6644796133041382
1.0	102540000.0	102550000.0	4.0	2.467913866043091	1.7632840871810913
1.0	102550000.0	102560000.0	4.0	2.2717082500457764	1.6923900842666626
1.0	102560000.0	102570000.0	2.0	2.2756752967834473	1.6938883066177368
1.0	102650000.0	102660000.0	0.0	1.94989812374115	1.5618563890457153
1.0	102730000.0	102740000.0	3.0	1.7869842052459717	1.4889576435089111
1.0	102750000.0	102760000.0	3.0	2.0104470252990723	1.587776780128479
1.0	102800000.0	102810000.0	2.0	1.8720157146453857	1.5275814533233643
1.0	102830000.0	102840000.0	1.0	2.1965701580047607	1.6635026931762695
1.0	102860000.0	102870000.0	4.0	2.1572506427764893	1.6480004787445068
1.0	102980000.0	102990000.0	2.0	2.1507174968719482	1.6453993320465088
1.0	103100000.0	103110000.0	1.0	2.0731685161590576	1.6139614582061768
1.0	103130000.0	103140000.0	4.0	2.1951048374176025	1.6629297733306885
1.0	103180000.0	103190000.0	5.0	1.8591381311416626	1.5218126773834229
1.0	103200000.0	103210000.0	0.0	2.0950608253479004	1.6229404211044312
1.0	103240000.0	103250000.0	1.0	1.8423389196395874	1.514244794845581
1.0	103270000.0	103280000.0	1.0	1.8351383209228516	1.5109856128692627
1.0	103420000.0	103430000.0	3.0	1.4438831806182861	1.3202193975448608
1.0	103480000.0	103490000.0	0.0	1.4901010990142822	1.344164490699768
1.0	103490000.0	103500000.0	1.0	1.5362495183944702	1.3676934242248535
1.0	103540000.0	103550000.0	4.0	1.5172131061553955	1.3580329418182373
1.0	103560000.0	103570000.0	1.0	1.6331249475479126	1.4158570766448975
1.0	103590000.0	103600000.0	2.0	1.599877953529358	1.399515151977539
1.0	103640000.0	103650000.0	2.0	1.6107747554779053	1.4048926830291748
1.0	103690000.0	103700000.0	1.0	1.5563271045684814	1.377812147140503
1.0	103740000.0	103750000.0	1.0	1.1056394577026367	1.1332683563232422
1.0	103770000.0	103780000.0	1.0	1.1003280878067017	1.13016676902771
1.0	104010000.0	104020000.0	4.0	1.1668940782546997	1.168665885925293
1.0	104060000.0	104070000.0	0.0	0.9417122006416321	1.0330095291137695
1.0	104070000.0	104080000.0	2.0	0.8504714965820312	0.9699136018753052
1.0	104380000.0	104390000.0	4.0	2.7111401557922363	1.8421165943145752
1.0	104390000.0	104400000.0	4.0	2.7921338081359863	1.866159200668335
1.0	104400000.0	104410000.0	7.0	2.9264113903045654	1.9036060571670532
1.0	104420000.0	104430000.0	4.0	2.5654876232147217	1.7961076498031616
1.0	104430000.0	104440000.0	3.0	2.970231771469116	1.9151782989501953
1.0	104440000.0	104450000.0	2.0	2.9678268432617188	1.9145511388778687
1.0	104530000.0	104540000.0	8.0	2.6786816120147705	1.8321723937988281
1.0	104580000.0	104590000.0	2.0	2.836543321609497	1.8788763284683228
1.0	104770000.0	104780000.0	0.0	2.566373825073242	1.796398401260376
1.0	104890000.0	104900000.0	7.0	2.1512489318847656	1.6456114053726196
1.0	104930000.0	104940000.0	2.0	2.3883256912231445	1.7353160381317139
1.0	104950000.0	104960000.0	3.0	2.391213893890381	1.7363498210906982
1.0	104960000.0	104970000.0	1.0	2.5167934894561768	1.77992844581604
1.0	105020000.0	105030000.0	2.0	2.6881682872772217	1.835097312927246
1.0	105060000.0	105070000.0	2.0	2.738682985305786	1.850415587425232
1.0	105100000.0	105110000.0	4.0	2.7015678882598877	1.8392025232315063
1.0	105150000.0	105160000.0	1.0	2.688051223754883	1.8350613117218018
1.0	105280000.0	105290000.0	3.0	1.9760444164276123	1.5731273889541626
1.0	105350000.0	105360000.0	4.0	2.1895036697387695	1.660736322402954
1.0	105450000.0	105460000.0	3.0	1.9909467697143555	1.5794976949691772
1.0	105500000.0	105510000.0	1.0	2.277294874191284	1.6944992542266846
1.0	105530000.0	105540000.0	5.0	2.1046340465545654	1.6268417835235596
1.0	105720000.0	105730000.0	2.0	2.3008155822753906	1.7033212184906006
1.0	105730000.0	105740000.0	2.0	1.993908166885376	1.580759048461914
1.0	105760000.0	105770000.0	2.0	2.1000940799713135	1.6249936819076538
1.0	105860000.0	105870000.0	2.0	2.3490214347839355	1.7211072444915771
1.0	105910000.0	105920000.0	0.0	2.298233985900879	1.702357530593872
1.0	105980000.0	105990000.0	1.0	2.6798930168151855	1.8325469493865967
1.0	106000000.0	106010000.0	3.0	2.5396084785461426	1.787559151649475
1.0	106050000.0	106060000.0	4.0	2.574685573577881	1.799118995666504
1.0	106070000.0	106080000.0	1.0	2.8182106018066406	1.8736664056777954
1.0	106080000.0	106090000.0	7.0	2.63603138923645	1.8188371658325195
1.0	106140000.0	106150000.0	7.0	2.422041416168213	1.7472953796386719
1.0	106160000.0	106170000.0	1.0	2.5231575965881348	1.782065987586975
1.0	106230000.0	106240000.0	1.0	2.292703628540039	1.7002893686294556
1.0	106300000.0	106310000.0	1.0	2.1636393070220947	1.6505374908447266
1.0	106330000.0	106340000.0	5.0	2.1847376823425293	1.658865213394165
1.0	106350000.0	106360000.0	1.0	2.496532917022705	1.7730786800384521
1.0	106400000.0	106410000.0	4.0	2.4433200359344482	1.754756212234497
1.0	106440000.0	106450000.0	3.0	2.609696865081787	1.8104503154754639
1.0	106460000.0	106470000.0	3.0	2.5526282787323	1.7918739318847656
1.0	106490000.0	106500000.0	0.0	2.5026614665985107	1.7751579284667969
1.0	106590000.0	106600000.0	3.0	2.4158709049224854	1.745117425918579
1.0	106600000.0	106610000.0	4.0	2.3207435607910156	1.7107219696044922
1.0	106640000.0	106650000.0	2.0	2.3973500728607178	1.7385413646697998
1.0	106660000.0	106670000.0	0.0	2.1897196769714355	1.660820722579956
1.0	106670000.0	106680000.0	3.0	2.0559983253479004	1.606860876083374
1.0	106770000.0	106780000.0	4.0	2.14400053024292	1.6427167654037476
1.0	106790000.0	106800000.0	4.0	2.0501554012298584	1.6044328212738037
1.0	106830000.0	106840000.0	3.0	2.1033504009246826	1.6263198852539062
1.0	106890000.0	106900000.0	2.0	2.1510298252105713	1.645524024963379
1.0	106950000.0	106960000.0	1.0	2.1257259845733643	1.635380744934082
1.0	106970000.0	106980000.0	3.0	2.1168429851531982	1.631793737411499
1.0	107000000.0	107010000.0	3.0	2.084177017211914	1.618487000465393
1.0	107050000.0	107060000.0	3.0	1.793646216392517	1.4920294284820557
1.0	107060000.0	107070000.0	2.0	1.770420789718628	1.4812874794006348
1.0	107180000.0	107190000.0	0.0	1.6778590679168701	1.4375394582748413
1.0	107220000.0	107230000.0	2.0	1.5345964431762695	1.3668570518493652
1.0	107230000.0	107240000.0	1.0	1.6138436794281006	1.406403660774231
1.0	107250000.0	107260000.0	2.0	1.7298133373260498	1.4622795581817627
1.0	107330000.0	107340000.0	2.0	1.879935622215271	1.5311154127120972
1.0	107420000.0	107430000.0	1.0	1.8463001251220703	1.5160335302352905
1.0	107440000.0	107450000.0	4.0	1.885772943496704	1.5337127447128296
1.0	107470000.0	107480000.0	0.0	1.6620142459869385	1.42989981174469
1.0	107530000.0	107540000.0	0.0	1.7666183710098267	1.479519248008728
1.0	107540000.0	107550000.0	3.0	1.4521220922470093	1.3245165348052979
1.0	107560000.0	107570000.0	2.0	1.3790733814239502	1.2859996557235718
1.0	107600000.0	107610000.0	1.0	1.126814603805542	1.1443122625350952
1.0	107670000.0	107680000.0	2.0	1.2964489459991455	1.2412790060043335
1.0	107710000.0	107720000.0	2.0	1.1614856719970703	1.1655681133270264
1.0	107770000.0	107780000.0	1.0	1.4014378786087036	1.2978936433792114
1.0	107860000.0	107870000.0	1.0	1.1256520748138428	1.1449084281921387
1.0	107880000.0	107890000.0	1.0	1.0813884735107422	1.1190636157989502
1.0	107910000.0	107920000.0	2.0	1.2562068700790405	1.219050645828247
1.0	107940000.0	107950000.0	0.0	1.1237093210220337	1.1437816619873047
1.0	107960000.0	107970000.0	0.0	1.263314127922058	1.222998023033142
[truncated: 47,554 more rows]
