# Supplementary material for: Genome-wide mapping of somatic mutation rates uncovers drivers of cancer
Source: Nat Biotechnol. 2022 Jun 20;40(11):1634–43. doi: 10.1038/s41587-022-01353-8 (PMC9646522; doi:10.1038/s41587-022-01353-8)
Supplement: Supplementary file 4 — Regions and model predictions for each fold of each cancer for which a deep learning model was trained. Regions that were filtered are also listed along with their respective model predictions. [file 41587_2022_1353_MOESM4_ESM.zip › kfold_results/Sarcoma_tumors/fold_2.txt]

CHROM	START	END	Y_TRUE	Y_PRED	STD
1.0	910000.0	920000.0	0.0	1.0289503335952759	1.086081862449646
1.0	990000.0	1000000.0	0.0	0.9190181493759155	1.013479471206665
1.0	1080000.0	1090000.0	2.0	1.288764238357544	1.2259687185287476
1.0	1110000.0	1120000.0	2.0	1.1801849603652954	1.1817424297332764
1.0	1160000.0	1170000.0	2.0	1.0242338180541992	1.140852451324463
1.0	1310000.0	1320000.0	0.0	0.9486770629882812	1.0229249000549316
1.0	1330000.0	1340000.0	4.0	0.8080078959465027	0.988211989402771
1.0	1490000.0	1500000.0	0.0	0.6470273733139038	0.6769676208496094
1.0	1540000.0	1550000.0	0.0	0.8315799832344055	0.9409836530685425
1.0	1750000.0	1760000.0	2.0	0.6449984908103943	0.533674418926239
1.0	1850000.0	1860000.0	0.0	0.9507564306259155	1.0346864461898804
1.0	1880000.0	1890000.0	2.0	0.9698190689086914	1.0501420497894287
1.0	1960000.0	1970000.0	2.0	1.1622953414916992	1.1667990684509277
1.0	2060000.0	2070000.0	0.0	1.105059027671814	1.114972710609436
1.0	2100000.0	2110000.0	0.0	0.9661024808883667	1.0477172136306763
1.0	2120000.0	2130000.0	0.0	0.8221062421798706	0.9335432052612305
1.0	2140000.0	2150000.0	0.0	0.7921555638313293	1.0530874729156494
1.0	2190000.0	2200000.0	2.0	0.8188800811767578	0.9609948396682739
1.0	2250000.0	2260000.0	3.0	1.0022083520889282	1.0786343812942505
1.0	2390000.0	2400000.0	1.0	1.0160022974014282	1.083290696144104
1.0	2480000.0	2490000.0	1.0	1.0483293533325195	1.1065183877944946
1.0	2510000.0	2520000.0	1.0	0.9869065284729004	1.0415843725204468
1.0	2540000.0	2550000.0	0.0	1.0332037210464478	1.0845905542373657
1.0	2690000.0	2700000.0	1.0	1.1697721481323242	1.1512190103530884
1.0	2710000.0	2720000.0	2.0	1.3419742584228516	1.2338855266571045
1.0	2740000.0	2750000.0	2.0	1.5131465196609497	1.3025035858154297
1.0	2750000.0	2760000.0	1.0	1.450189471244812	1.278540015220642
1.0	2760000.0	2770000.0	4.0	1.4666223526000977	1.2908800840377808
1.0	2780000.0	2790000.0	2.0	1.4632818698883057	1.2980190515518188
1.0	2810000.0	2820000.0	1.0	1.607694387435913	1.3540327548980713
1.0	2870000.0	2880000.0	1.0	1.5151655673980713	1.3277713060379028
1.0	2950000.0	2960000.0	1.0	1.4446982145309448	1.299896478652954
1.0	3060000.0	3070000.0	0.0	1.4950424432754517	1.3145556449890137
1.0	3070000.0	3080000.0	4.0	1.3552777767181396	1.2489993572235107
1.0	3290000.0	3300000.0	0.0	1.3386319875717163	1.271906852722168
1.0	3310000.0	3320000.0	0.0	1.3849372863769531	1.3063714504241943
1.0	3400000.0	3410000.0	4.0	1.2306268215179443	1.2051069736480713
1.0	3420000.0	3430000.0	1.0	1.1777937412261963	1.1870702505111694
1.0	3450000.0	3460000.0	1.0	1.2099370956420898	1.198852300643921
1.0	3520000.0	3530000.0	0.0	1.039581060409546	1.0956284999847412
1.0	3590000.0	3600000.0	2.0	0.9639277458190918	1.0370107889175415
1.0	3660000.0	3670000.0	2.0	0.8795412182807922	0.977913498878479
1.0	3670000.0	3680000.0	1.0	1.1983287334442139	1.1688072681427002
1.0	3680000.0	3690000.0	1.0	1.0806183815002441	1.1154886484146118
1.0	3700000.0	3710000.0	2.0	0.6312612891197205	0.5189293622970581
1.0	3710000.0	3720000.0	2.0	0.8294960856437683	0.9399805068969727
1.0	3750000.0	3760000.0	0.0	0.7022682428359985	0.8035518527030945
1.0	3760000.0	3770000.0	1.0	0.7033631205558777	0.802098274230957
1.0	3800000.0	3810000.0	0.0	0.6470273733139038	0.6769676208496094
1.0	3990000.0	4000000.0	2.0	0.8916620016098022	0.9797414541244507
1.0	4010000.0	4020000.0	3.0	1.383213758468628	1.2455976009368896
1.0	4040000.0	4050000.0	1.0	1.4582393169403076	1.2825372219085693
1.0	4050000.0	4060000.0	1.0	1.6419868469238281	1.3563919067382812
1.0	4110000.0	4120000.0	1.0	1.8885831832885742	1.456050157546997
1.0	4230000.0	4240000.0	0.0	1.9613749980926514	1.4824250936508179
1.0	4320000.0	4330000.0	1.0	1.816845178604126	1.4218251705169678
1.0	4330000.0	4340000.0	1.0	1.7641836404800415	1.407452940940857
1.0	4380000.0	4390000.0	2.0	2.073469400405884	1.5168191194534302
1.0	4450000.0	4460000.0	2.0	2.228818655014038	1.57425057888031
1.0	4520000.0	4530000.0	4.0	2.354144334793091	1.6116831302642822
1.0	4530000.0	4540000.0	2.0	2.436336040496826	1.6379846334457397
1.0	4540000.0	4550000.0	3.0	2.4890265464782715	1.651296615600586
1.0	4550000.0	4560000.0	3.0	2.2647597789764404	1.5870201587677002
1.0	4580000.0	4590000.0	4.0	2.1734156608581543	1.5568186044692993
1.0	4710000.0	4720000.0	1.0	1.725305199623108	1.4421234130859375
1.0	4770000.0	4780000.0	0.0	2.0150656700134277	1.5074012279510498
1.0	4780000.0	4790000.0	3.0	1.888385534286499	1.453726887702942
1.0	4790000.0	4800000.0	1.0	1.9421132802963257	1.474968671798706
1.0	4830000.0	4840000.0	3.0	1.792428970336914	1.4202569723129272
1.0	4850000.0	4860000.0	2.0	1.6963188648223877	1.3897931575775146
1.0	5000000.0	5010000.0	0.0	1.9599018096923828	1.4872052669525146
1.0	5050000.0	5060000.0	4.0	2.2509922981262207	1.5773872137069702
1.0	5090000.0	5100000.0	1.0	2.3225178718566895	1.5997908115386963
1.0	5110000.0	5120000.0	3.0	2.24678111076355	1.5808007717132568
1.0	5120000.0	5130000.0	3.0	2.28965425491333	1.5891849994659424
1.0	5160000.0	5170000.0	1.0	2.260065793991089	1.5814391374588013
1.0	5430000.0	5440000.0	1.0	1.8893404006958008	1.456287145614624
1.0	5440000.0	5450000.0	1.0	1.8079731464385986	1.4373859167099
1.0	5460000.0	5470000.0	1.0	2.057372570037842	1.5145537853240967
1.0	5470000.0	5480000.0	2.0	1.7944304943084717	1.424307107925415
1.0	5500000.0	5510000.0	1.0	1.783902883529663	1.4197810888290405
1.0	5660000.0	5670000.0	1.0	1.7615516185760498	1.4075809717178345
1.0	5710000.0	5720000.0	0.0	1.5300389528274536	1.331672191619873
1.0	5780000.0	5790000.0	0.0	1.5391696691513062	1.3221076726913452
1.0	5790000.0	5800000.0	2.0	1.429286003112793	1.2871900796890259
1.0	5810000.0	5820000.0	1.0	1.5910260677337646	1.3404054641723633
1.0	5920000.0	5930000.0	1.0	1.064922571182251	1.1057751178741455
1.0	5930000.0	5940000.0	3.0	1.028196096420288	1.0730102062225342
1.0	5940000.0	5950000.0	0.0	1.1277415752410889	1.1411075592041016
1.0	5990000.0	6000000.0	1.0	1.0497477054595947	1.1163986921310425
1.0	6030000.0	6040000.0	1.0	0.9709728956222534	1.0424216985702515
1.0	6060000.0	6070000.0	3.0	1.3990628719329834	1.3056116104125977
1.0	6190000.0	6200000.0	1.0	1.347020149230957	1.2497512102127075
1.0	6200000.0	6210000.0	0.0	1.2271668910980225	1.2137939929962158
1.0	6220000.0	6230000.0	1.0	1.3115471601486206	1.2538933753967285
1.0	6230000.0	6240000.0	0.0	1.2787429094314575	1.2312029600143433
1.0	6260000.0	6270000.0	0.0	1.1697804927825928	1.1736682653427124
1.0	6270000.0	6280000.0	0.0	0.7389785051345825	0.7993663549423218
1.0	6300000.0	6310000.0	0.0	0.9169286489486694	1.0094457864761353
1.0	6310000.0	6320000.0	1.0	0.8874266743659973	0.9907640218734741
1.0	6330000.0	6340000.0	0.0	0.6964491605758667	0.8113211393356323
1.0	6340000.0	6350000.0	0.0	0.8162221908569336	0.9284260869026184
1.0	6450000.0	6460000.0	0.0	0.8504060506820679	0.9554292559623718
1.0	6500000.0	6510000.0	2.0	0.7444511651992798	0.8090382814407349
1.0	6520000.0	6530000.0	0.0	0.9008389711380005	0.9913617968559265
1.0	6570000.0	6580000.0	1.0	0.8313619494438171	0.9416081309318542
1.0	6590000.0	6600000.0	0.0	0.6511021852493286	0.6146858930587769
1.0	6630000.0	6640000.0	0.0	0.8360921144485474	0.9457361102104187
1.0	6640000.0	6650000.0	0.0	0.653602123260498	0.6215882301330566
1.0	6660000.0	6670000.0	0.0	0.6470273733139038	0.6769676208496094
1.0	6710000.0	6720000.0	0.0	0.6470273733139038	0.6769676208496094
1.0	6750000.0	6760000.0	2.0	0.6429062485694885	0.6925045251846313
1.0	6760000.0	6770000.0	0.0	0.8001815676689148	0.9145286679267883
1.0	6940000.0	6950000.0	0.0	0.6337751150131226	0.6043031811714172
1.0	6950000.0	6960000.0	0.0	0.6470273733139038	0.6769676208496094
1.0	7080000.0	7090000.0	0.0	1.131460189819336	1.136944055557251
1.0	7090000.0	7100000.0	3.0	1.0868401527404785	1.1065725088119507
1.0	7100000.0	7110000.0	2.0	1.0882526636123657	1.1246017217636108
1.0	7170000.0	7180000.0	2.0	1.2300136089324951	1.1896181106567383
1.0	7190000.0	7200000.0	1.0	1.2160736322402954	1.1904507875442505
1.0	7290000.0	7300000.0	1.0	1.3146041631698608	1.233135461807251
1.0	7320000.0	7330000.0	0.0	1.2330669164657593	1.2015783786773682
1.0	7350000.0	7360000.0	0.0	0.9010690450668335	1.0026029348373413
1.0	7410000.0	7420000.0	1.0	1.088236689567566	1.1201456785202026
1.0	7440000.0	7450000.0	1.0	1.0018458366394043	1.0703315734863281
1.0	7450000.0	7460000.0	0.0	0.9537386894226074	1.0339748859405518
1.0	7460000.0	7470000.0	1.0	1.0588459968566895	1.096703290939331
1.0	7490000.0	7500000.0	1.0	1.1014715433120728	1.1256109476089478
1.0	7520000.0	7530000.0	1.0	0.9699380993843079	1.054955244064331
1.0	7550000.0	7560000.0	0.0	0.9908181428909302	1.0645068883895874
1.0	7580000.0	7590000.0	1.0	1.0919212102890015	1.1216545104980469
1.0	7600000.0	7610000.0	2.0	1.050655722618103	1.0907132625579834
1.0	7630000.0	7640000.0	2.0	1.1073577404022217	1.1250972747802734
1.0	7650000.0	7660000.0	0.0	1.0249465703964233	1.0829280614852905
1.0	7670000.0	7680000.0	0.0	1.1441203355789185	1.1411288976669312
1.0	7790000.0	7800000.0	1.0	0.9930191040039062	1.0700124502182007
1.0	7800000.0	7810000.0	0.0	0.8778817057609558	0.9809309244155884
1.0	7820000.0	7830000.0	1.0	1.1375601291656494	1.1577731370925903
1.0	7840000.0	7850000.0	1.0	0.7858313322067261	0.8986458778381348
1.0	7880000.0	7890000.0	1.0	0.7249677777290344	0.7861452102661133
1.0	8000000.0	8010000.0	3.0	1.0171339511871338	1.0855506658554077
1.0	8060000.0	8070000.0	0.0	0.8594318628311157	0.957574188709259
1.0	8080000.0	8090000.0	0.0	0.8953307867050171	1.2403267621994019
1.0	8220000.0	8230000.0	1.0	0.999642014503479	1.066435694694519
1.0	8310000.0	8320000.0	0.0	1.1803449392318726	1.173567533493042
1.0	8410000.0	8420000.0	0.0	0.697803795337677	0.8095158338546753
1.0	8470000.0	8480000.0	0.0	0.652496337890625	0.7212198376655579
1.0	8600000.0	8610000.0	0.0	0.6470273733139038	0.6769676208496094
1.0	8690000.0	8700000.0	1.0	0.7485849261283875	0.8176957368850708
1.0	8790000.0	8800000.0	2.0	0.6817743182182312	0.7539511322975159
1.0	8820000.0	8830000.0	0.0	0.7097637057304382	0.794052004814148
1.0	8840000.0	8850000.0	0.0	0.6470273733139038	0.6769676208496094
1.0	8920000.0	8930000.0	1.0	0.683390736579895	0.80339515209198
1.0	8990000.0	9000000.0	1.0	0.9058082699775696	0.997306227684021
1.0	9050000.0	9060000.0	0.0	0.977269172668457	1.0563162565231323
1.0	9250000.0	9260000.0	1.0	0.9277423620223999	1.019911766052246
1.0	9270000.0	9280000.0	0.0	1.1014299392700195	1.136313796043396
1.0	9280000.0	9290000.0	0.0	1.0334393978118896	1.0971797704696655
1.0	9300000.0	9310000.0	0.0	0.7367308735847473	0.7960503101348877
1.0	9350000.0	9360000.0	1.0	0.8322941660881042	0.9750702977180481
1.0	9400000.0	9410000.0	2.0	0.7421736717224121	0.8047499656677246
1.0	9440000.0	9450000.0	1.0	0.9095014333724976	1.0008795261383057
1.0	9590000.0	9600000.0	0.0	0.9751937985420227	1.0525076389312744
1.0	9600000.0	9610000.0	1.0	0.7664464116096497	0.852469801902771
1.0	9640000.0	9650000.0	0.0	0.8606964349746704	0.9621305465698242
1.0	9850000.0	9860000.0	2.0	0.7245281338691711	0.786044716835022
1.0	9870000.0	9880000.0	1.0	0.7283061742782593	0.7875763773918152
1.0	9900000.0	9910000.0	0.0	0.8530731201171875	0.960593581199646
1.0	9940000.0	9950000.0	0.0	0.7035402059555054	0.7734630107879639
1.0	9950000.0	9960000.0	0.0	0.7780163884162903	0.878582775592804
1.0	9970000.0	9980000.0	1.0	0.9010747075080872	0.9989405870437622
1.0	10090000.0	10100000.0	0.0	0.7689546346664429	0.8820344805717468
1.0	10100000.0	10110000.0	0.0	0.6463834047317505	0.6597983241081238
1.0	10170000.0	10180000.0	0.0	0.6462140083312988	0.7020964026451111
1.0	10200000.0	10210000.0	0.0	0.6470273733139038	0.6769676208496094
1.0	10250000.0	10260000.0	2.0	0.882060706615448	0.9783792495727539
1.0	10290000.0	10300000.0	0.0	0.6470273733139038	0.6769676208496094
1.0	10400000.0	10410000.0	0.0	0.6171010732650757	0.6184192895889282
1.0	10410000.0	10420000.0	1.0	0.6470273733139038	0.6769676208496094
1.0	10450000.0	10460000.0	0.0	0.9041741490364075	0.9968321919441223
1.0	10500000.0	10510000.0	0.0	0.720074474811554	0.7862027883529663
1.0	10610000.0	10620000.0	0.0	0.6244304180145264	0.5309024453163147
1.0	10650000.0	10660000.0	0.0	0.6470273733139038	0.6769676208496094
1.0	10660000.0	10670000.0	0.0	0.6711525321006775	0.7047096490859985
1.0	10750000.0	10760000.0	1.0	0.7196805477142334	0.7863200902938843
1.0	10770000.0	10780000.0	4.0	0.9058030843734741	0.9978957176208496
1.0	10800000.0	10810000.0	2.0	1.0101362466812134	1.0717906951904297
1.0	10810000.0	10820000.0	1.0	1.0331165790557861	1.0804674625396729
1.0	10820000.0	10830000.0	3.0	0.9969526529312134	1.0547990798950195
1.0	10850000.0	10860000.0	1.0	1.2214972972869873	1.238188624382019
1.0	11140000.0	11150000.0	0.0	0.717389702796936	0.7873213887214661
1.0	11170000.0	11180000.0	1.0	0.7333027720451355	0.7893502116203308
1.0	11190000.0	11200000.0	1.0	0.6470273733139038	0.6769676208496094
1.0	11230000.0	11240000.0	0.0	0.7086772918701172	0.7953256368637085
1.0	11510000.0	11520000.0	1.0	1.5954864025115967	1.369922399520874
1.0	11700000.0	11710000.0	3.0	1.161605954170227	1.1688220500946045
1.0	11730000.0	11740000.0	0.0	0.8158114552497864	0.9224334955215454
1.0	11800000.0	11810000.0	0.0	0.7288500070571899	0.7879195213317871
1.0	11820000.0	11830000.0	0.0	0.9133316874504089	1.0114171504974365
1.0	11840000.0	11850000.0	1.0	0.8754920959472656	0.9737585783004761
1.0	11920000.0	11930000.0	0.0	1.0267837047576904	1.0818662643432617
1.0	12030000.0	12040000.0	2.0	0.7064318656921387	0.7981041073799133
1.0	12180000.0	12190000.0	1.0	0.9372771382331848	1.0249273777008057
1.0	12260000.0	12270000.0	1.0	0.7374792098999023	0.7971090078353882
1.0	12410000.0	12420000.0	2.0	0.6423879861831665	0.6910262703895569
1.0	12650000.0	12660000.0	1.0	0.7511312365531921	0.8226305842399597
1.0	12720000.0	12730000.0	0.0	1.1533849239349365	1.1551717519760132
1.0	12730000.0	12740000.0	3.0	0.9963229894638062	1.063814401626587
1.0	12760000.0	12770000.0	0.0	1.2069981098175049	1.1679396629333496
1.0	12800000.0	12810000.0	1.0	1.1884018182754517	1.1575270891189575
1.0	13790000.0	13800000.0	1.0	1.2174323797225952	1.164475679397583
1.0	13900000.0	13910000.0	0.0	1.2240251302719116	1.1769174337387085
1.0	13950000.0	13960000.0	0.0	1.1407859325408936	1.1357232332229614
1.0	13990000.0	14000000.0	2.0	0.9707142114639282	1.0487806797027588
1.0	14080000.0	14090000.0	0.0	0.7122069597244263	0.791418731212616
1.0	14110000.0	14120000.0	0.0	0.7211904525756836	0.7859615087509155
1.0	14120000.0	14130000.0	0.0	0.731490433216095	0.7900001406669617
1.0	14150000.0	14160000.0	0.0	0.912711501121521	1.003606915473938
1.0	14170000.0	14180000.0	1.0	1.0021414756774902	1.0601985454559326
1.0	14190000.0	14200000.0	1.0	0.9348308444023132	1.021970510482788
1.0	14200000.0	14210000.0	1.0	1.063042402267456	1.0872701406478882
1.0	14210000.0	14220000.0	1.0	0.9547874331474304	1.0270508527755737
1.0	14360000.0	14370000.0	1.0	1.2800278663635254	1.201309323310852
1.0	14370000.0	14380000.0	1.0	1.1942946910858154	1.1574220657348633
1.0	14390000.0	14400000.0	2.0	1.2924621105194092	1.2038758993148804
1.0	14400000.0	14410000.0	2.0	1.2265737056732178	1.1726078987121582
1.0	14410000.0	14420000.0	2.0	1.3456566333770752	1.227593183517456
1.0	14420000.0	14430000.0	1.0	1.238084077835083	1.1824496984481812
1.0	14450000.0	14460000.0	0.0	1.2527148723602295	1.1849344968795776
1.0	14500000.0	14510000.0	1.0	1.2033107280731201	1.1572455167770386
1.0	14530000.0	14540000.0	0.0	1.2339808940887451	1.178428053855896
1.0	14540000.0	14550000.0	1.0	1.2507878541946411	1.1797606945037842
1.0	14570000.0	14580000.0	0.0	1.1576035022735596	1.148924708366394
1.0	14580000.0	14590000.0	1.0	1.16240656375885	1.1540602445602417
1.0	14600000.0	14610000.0	0.0	1.24416983127594	1.1911455392837524
1.0	14610000.0	14620000.0	2.0	1.1880031824111938	1.175904631614685
1.0	14640000.0	14650000.0	0.0	1.38815438747406	1.2540957927703857
1.0	14790000.0	14800000.0	1.0	1.1071207523345947	1.1298229694366455
1.0	14800000.0	14810000.0	3.0	1.063746452331543	1.1019666194915771
1.0	14810000.0	14820000.0	1.0	1.0037803649902344	1.074501633644104
1.0	14820000.0	14830000.0	0.0	1.1364489793777466	1.1520577669143677
1.0	14900000.0	14910000.0	2.0	1.0695451498031616	1.1025760173797607
1.0	14930000.0	14940000.0	0.0	1.0269185304641724	1.0830453634262085
1.0	14940000.0	14950000.0	1.0	1.016798734664917	1.0674524307250977
1.0	14950000.0	14960000.0	0.0	0.9939349293708801	1.0541784763336182
1.0	14980000.0	14990000.0	1.0	0.8460534811019897	0.9544464945793152
1.0	14990000.0	15000000.0	1.0	0.9247633814811707	1.0107592344284058
1.0	15000000.0	15010000.0	1.0	0.922478973865509	1.0102194547653198
1.0	15110000.0	15120000.0	2.0	0.8594670295715332	0.9662001729011536
1.0	15220000.0	15230000.0	1.0	0.9284723997116089	1.0213384628295898
1.0	15300000.0	15310000.0	1.0	0.8250152468681335	0.9360758066177368
1.0	15400000.0	15410000.0	1.0	0.8572232127189636	0.964232325553894
1.0	15580000.0	15590000.0	0.0	1.0878169536590576	1.110614538192749
1.0	15590000.0	15600000.0	2.0	0.9290903210639954	1.0160770416259766
1.0	15640000.0	15650000.0	2.0	0.958332359790802	1.0385301113128662
1.0	15680000.0	15690000.0	0.0	0.9716914296150208	1.0509328842163086
1.0	15690000.0	15700000.0	1.0	0.9297257661819458	1.0143235921859741
1.0	15720000.0	15730000.0	0.0	1.019031286239624	1.0819441080093384
1.0	15840000.0	15850000.0	1.0	0.7385313510894775	0.7986735105514526
1.0	15870000.0	15880000.0	1.0	0.7002577781677246	0.8062366247177124
1.0	15890000.0	15900000.0	3.0	0.6958387494087219	0.775963306427002
1.0	15900000.0	15910000.0	1.0	0.9355754852294922	1.0190355777740479
1.0	15960000.0	15970000.0	0.0	0.6996027827262878	0.807110607624054
1.0	15990000.0	16000000.0	0.0	0.7552179098129272	0.8301714658737183
1.0	16120000.0	16130000.0	3.0	0.7016359567642212	0.8043946027755737
1.0	16160000.0	16170000.0	1.0	0.8094987869262695	0.92259281873703
1.0	16200000.0	16210000.0	0.0	0.6200239062309265	0.6210564970970154
1.0	16360000.0	16370000.0	0.0	0.9511863589286804	1.0379524230957031
1.0	16390000.0	16400000.0	0.0	0.8530800938606262	0.9605264663696289
1.0	16400000.0	16410000.0	0.0	0.8132635951042175	0.9258571863174438
1.0	16460000.0	16470000.0	1.0	0.6470273733139038	0.6769676208496094
1.0	16490000.0	16500000.0	0.0	0.7943201065063477	0.9094713926315308
1.0	16500000.0	16510000.0	1.0	0.6653907895088196	0.7314367294311523
1.0	16550000.0	16560000.0	0.0	0.723402202129364	0.8207452893257141
1.0	16560000.0	16570000.0	0.0	0.786550760269165	0.9006115794181824
1.0	16590000.0	16600000.0	1.0	0.6310846209526062	0.656670093536377
1.0	16710000.0	16720000.0	0.0	0.6804454326629639	0.7910991907119751
1.0	16940000.0	16950000.0	0.0	0.82148277759552	0.9289957284927368
1.0	17230000.0	17240000.0	0.0	0.9716946482658386	1.049123764038086
1.0	17290000.0	17300000.0	0.0	0.7828742861747742	0.8918445706367493
1.0	17300000.0	17310000.0	2.0	0.7841416597366333	0.8941110372543335
1.0	17370000.0	17380000.0	3.0	0.7037028074264526	0.8016481399536133
1.0	17420000.0	17430000.0	0.0	1.2439451217651367	1.206365942955017
1.0	17460000.0	17470000.0	2.0	1.1707429885864258	1.1701467037200928
1.0	17550000.0	17560000.0	1.0	1.1341480016708374	1.1620399951934814
1.0	17600000.0	17610000.0	0.0	1.337509036064148	1.2458566427230835
1.0	17900000.0	17910000.0	2.0	0.7880340218544006	0.9037488698959351
1.0	17970000.0	17980000.0	0.0	0.7697254419326782	0.8609693646430969
1.0	17990000.0	18000000.0	1.0	0.7848291397094727	0.8959416151046753
1.0	18000000.0	18010000.0	0.0	0.7356657981872559	0.7946255207061768
1.0	18080000.0	18090000.0	2.0	1.4261744022369385	1.2903642654418945
1.0	18150000.0	18160000.0	2.0	1.5204869508743286	1.3209424018859863
1.0	18190000.0	18200000.0	1.0	1.2128609418869019	1.2047882080078125
1.0	18220000.0	18230000.0	5.0	1.3318637609481812	1.2313530445098877
1.0	18230000.0	18240000.0	1.0	1.3371849060058594	1.2558228969573975
1.0	18270000.0	18280000.0	2.0	1.2122061252593994	1.1686731576919556
1.0	18320000.0	18330000.0	1.0	1.4752039909362793	1.2864458560943604
1.0	18330000.0	18340000.0	2.0	1.3096520900726318	1.217287302017212
1.0	18370000.0	18380000.0	1.0	1.3665159940719604	1.2416080236434937
1.0	18400000.0	18410000.0	0.0	1.4409061670303345	1.2739830017089844
1.0	18460000.0	18470000.0	0.0	1.4948393106460571	1.3168696165084839
1.0	18490000.0	18500000.0	3.0	1.748070478439331	1.3982782363891602
1.0	18510000.0	18520000.0	1.0	1.7854111194610596	1.4211288690567017
1.0	18550000.0	18560000.0	2.0	1.8811813592910767	1.4598500728607178
1.0	18560000.0	18570000.0	2.0	1.901348352432251	1.460745096206665
1.0	18590000.0	18600000.0	4.0	1.9628515243530273	1.4843809604644775
1.0	18630000.0	18640000.0	1.0	2.0128285884857178	1.5040371417999268
1.0	18700000.0	18710000.0	2.0	1.7790485620498657	1.4159208536148071
1.0	18720000.0	18730000.0	2.0	1.696587324142456	1.3836276531219482
1.0	18730000.0	18740000.0	2.0	1.6487417221069336	1.3724565505981445
1.0	18750000.0	18760000.0	2.0	1.7207835912704468	1.3939828872680664
1.0	18860000.0	18870000.0	1.0	1.608492136001587	1.3492789268493652
1.0	18870000.0	18880000.0	3.0	1.5058128833770752	1.3142094612121582
1.0	18900000.0	18910000.0	2.0	1.4037787914276123	1.2697579860687256
1.0	18920000.0	18930000.0	1.0	1.3984787464141846	1.26865816116333
1.0	18930000.0	18940000.0	2.0	1.4436057806015015	1.2834153175354004
1.0	18990000.0	19000000.0	0.0	1.3471375703811646	1.2514809370040894
1.0	19000000.0	19010000.0	2.0	1.3756988048553467	1.261451244354248
1.0	19020000.0	19030000.0	3.0	1.311847448348999	1.2289711236953735
1.0	19040000.0	19050000.0	1.0	1.2585203647613525	1.2217872142791748
1.0	19130000.0	19140000.0	1.0	1.1399630308151245	1.1601179838180542
1.0	19220000.0	19230000.0	3.0	0.803948700428009	0.91778564453125
1.0	19470000.0	19480000.0	2.0	0.6457480192184448	0.6685395836830139
1.0	19490000.0	19500000.0	1.0	0.64057457447052	0.6556072235107422
1.0	19570000.0	19580000.0	0.0	0.718250572681427	0.786880612373352
1.0	19590000.0	19600000.0	1.0	0.8128700256347656	0.9255167245864868
1.0	19700000.0	19710000.0	0.0	0.6985633969306946	0.8084367513656616
1.0	19740000.0	19750000.0	0.0	0.7176628708839417	0.7871741056442261
1.0	19810000.0	19820000.0	1.0	0.7797523736953735	0.8828482627868652
1.0	19830000.0	19840000.0	1.0	0.8926436305046082	0.9953553080558777
1.0	19980000.0	19990000.0	1.0	0.7510108947753906	0.822414219379425
1.0	20000000.0	20010000.0	0.0	0.8267227411270142	0.9375633001327515
1.0	20040000.0	20050000.0	0.0	0.7544437646865845	0.8287209272384644
1.0	20090000.0	20100000.0	0.0	0.7005358338356018	0.8058649897575378
1.0	20110000.0	20120000.0	0.0	0.7062265872955322	0.7983654141426086
1.0	20200000.0	20210000.0	2.0	1.0495576858520508	1.106233835220337
1.0	20210000.0	20220000.0	1.0	0.6284852027893066	0.5678749680519104
1.0	20360000.0	20370000.0	0.0	1.1168100833892822	1.137689471244812
1.0	20410000.0	20420000.0	0.0	1.0917470455169678	1.126279592514038
1.0	20420000.0	20430000.0	1.0	1.1482840776443481	1.1626349687576294
1.0	20450000.0	20460000.0	2.0	1.2063297033309937	1.1845438480377197
1.0	20470000.0	20480000.0	1.0	1.1185805797576904	1.1436997652053833
1.0	20590000.0	20600000.0	2.0	1.0748796463012695	1.1131079196929932
1.0	20640000.0	20650000.0	1.0	1.1596447229385376	1.165320873260498
1.0	20780000.0	20790000.0	1.0	1.2330437898635864	1.2105610370635986
1.0	20860000.0	20870000.0	2.0	1.1414539813995361	1.1608784198760986
1.0	20880000.0	20890000.0	2.0	1.0440902709960938	1.1033064126968384
1.0	20930000.0	20940000.0	1.0	0.9696752429008484	1.0455665588378906
1.0	20940000.0	20950000.0	3.0	0.8528205156326294	0.9565969705581665
1.0	20990000.0	21000000.0	0.0	1.0409364700317383	1.0941327810287476
1.0	21020000.0	21030000.0	1.0	0.9106982350349426	1.0018315315246582
1.0	21060000.0	21070000.0	1.0	0.6470273733139038	0.6769676208496094
1.0	21240000.0	21250000.0	0.0	0.6968972682952881	0.8107249140739441
1.0	21250000.0	21260000.0	2.0	0.6187852621078491	0.6198688745498657
1.0	21300000.0	21310000.0	3.0	0.638516366481781	0.6802181005477905
1.0	21330000.0	21340000.0	0.0	0.7228443026542664	0.7858519554138184
1.0	21380000.0	21390000.0	0.0	0.71445232629776	0.789359450340271
1.0	21400000.0	21410000.0	0.0	0.6951284408569336	0.8130782842636108
1.0	21410000.0	21420000.0	0.0	0.6470273733139038	0.6769676208496094
1.0	21460000.0	21470000.0	0.0	0.6448961496353149	0.5899018049240112
1.0	21470000.0	21480000.0	0.0	0.6449089646339417	0.5911378860473633
1.0	21500000.0	21510000.0	0.0	0.739886462688446	0.8008179664611816
1.0	21530000.0	21540000.0	0.0	0.8789945840835571	0.9813390970230103
1.0	21540000.0	21550000.0	0.0	0.698253333568573	0.8089153170585632
1.0	21580000.0	21590000.0	0.0	0.7150658965110779	0.7888702154159546
1.0	21620000.0	21630000.0	1.0	0.757529079914093	0.8345592617988586
1.0	21630000.0	21640000.0	1.0	0.702695369720459	0.8029837608337402
1.0	21660000.0	21670000.0	0.0	0.790565013885498	0.9062362909317017
1.0	21670000.0	21680000.0	2.0	0.7992291450500488	0.9137067794799805
1.0	21860000.0	21870000.0	0.0	0.929114043712616	1.0138493776321411
1.0	21900000.0	21910000.0	0.0	0.9537614583969116	1.0364997386932373
1.0	21980000.0	21990000.0	1.0	0.9673643112182617	1.050394892692566
1.0	22000000.0	22010000.0	1.0	0.7619756460189819	0.845262885093689
1.0	22010000.0	22020000.0	1.0	0.7265815734863281	0.7866913080215454
1.0	22130000.0	22140000.0	1.0	1.0015884637832642	1.0710605382919312
1.0	22170000.0	22180000.0	2.0	0.6462966203689575	0.5237986445426941
1.0	22250000.0	22260000.0	0.0	0.8396263122558594	0.9378883242607117
1.0	22260000.0	22270000.0	0.0	0.7957605123519897	0.9921392202377319
1.0	22380000.0	22390000.0	0.0	0.7725639343261719	0.8732292056083679
1.0	22390000.0	22400000.0	0.0	0.6544325947761536	0.625564455986023
1.0	22460000.0	22470000.0	1.0	0.8227131962776184	0.9340710639953613
1.0	22570000.0	22580000.0	3.0	0.9157221913337708	1.0102776288986206
1.0	22580000.0	22590000.0	1.0	1.0086168050765991	1.0745213031768799
1.0	22610000.0	22620000.0	2.0	1.0829252004623413	1.1288307905197144
1.0	22630000.0	22640000.0	0.0	1.3094482421875	1.216626763343811
1.0	22680000.0	22690000.0	1.0	1.193764090538025	1.1740916967391968
1.0	22730000.0	22740000.0	0.0	1.0473062992095947	1.1050970554351807
1.0	22850000.0	22860000.0	1.0	0.7128804326057434	0.7907605767250061
1.0	22960000.0	22970000.0	1.0	1.1310992240905762	1.1520960330963135
1.0	23010000.0	23020000.0	1.0	1.0674266815185547	1.1149030923843384
1.0	23030000.0	23040000.0	3.0	1.1025638580322266	1.2352935075759888
1.0	23140000.0	23150000.0	1.0	0.9634017944335938	1.0575780868530273
1.0	23220000.0	23230000.0	1.0	1.1929523944854736	1.186819314956665
1.0	23230000.0	23240000.0	3.0	1.120973825454712	1.1439341306686401
1.0	23250000.0	23260000.0	1.0	1.2141616344451904	1.1914536952972412
1.0	23290000.0	23300000.0	0.0	1.0894767045974731	1.1365020275115967
1.0	23340000.0	23350000.0	1.0	1.1137864589691162	1.1875109672546387
1.0	23360000.0	23370000.0	0.0	0.6470273733139038	0.6769676208496094
1.0	23480000.0	23490000.0	0.0	0.7856950759887695	0.8982772827148438
1.0	23510000.0	23520000.0	1.0	0.9516614079475403	1.0284122228622437
1.0	23690000.0	23700000.0	0.0	0.7888281345367432	0.8900558352470398
1.0	23730000.0	23740000.0	0.0	0.7109104990959167	0.7861928343772888
1.0	23820000.0	23830000.0	1.0	0.9664662480354309	1.0488866567611694
1.0	23850000.0	23860000.0	2.0	1.1325839757919312	1.126808524131775
1.0	23940000.0	23950000.0	1.0	0.9133528470993042	1.0135806798934937
1.0	23980000.0	23990000.0	2.0	0.9312084317207336	1.0207914113998413
1.0	24000000.0	24010000.0	0.0	0.9351969957351685	1.022806167602539
1.0	24170000.0	24180000.0	0.0	0.6470273733139038	0.6769676208496094
1.0	24200000.0	24210000.0	1.0	0.8839098215103149	0.9871597290039062
1.0	24250000.0	24260000.0	2.0	0.7507569193840027	0.8219538927078247
1.0	24270000.0	24280000.0	0.0	0.8749784231185913	0.9781196713447571
1.0	24300000.0	24310000.0	0.0	0.8278270959854126	1.0074396133422852
1.0	24320000.0	24330000.0	0.0	0.7321422696113586	0.7906166315078735
1.0	24330000.0	24340000.0	0.0	0.7830234169960022	0.8911722898483276
1.0	24390000.0	24400000.0	0.0	0.8666518926620483	0.9725056886672974
1.0	24430000.0	24440000.0	0.0	0.8337000012397766	0.9436477422714233
1.0	24440000.0	24450000.0	0.0	0.9577973484992981	1.0456254482269287
1.0	24450000.0	24460000.0	2.0	0.9401720762252808	1.0206143856048584
1.0	24560000.0	24570000.0	3.0	0.9666631817817688	1.0489381551742554
1.0	24580000.0	24590000.0	0.0	1.0912343263626099	1.1311053037643433
1.0	24610000.0	24620000.0	1.0	0.8260404467582703	0.936968207359314
1.0	24630000.0	24640000.0	1.0	0.9680109024047852	1.042104959487915
1.0	24720000.0	24730000.0	0.0	0.7152272462844849	0.7887457013130188
1.0	24770000.0	24780000.0	1.0	0.7219816446304321	0.7840150594711304
1.0	24840000.0	24850000.0	0.0	0.9953277707099915	1.063050627708435
1.0	24900000.0	24910000.0	0.0	1.1943562030792236	1.1887845993041992
1.0	24930000.0	24940000.0	1.0	1.1633096933364868	1.1674131155014038
1.0	24940000.0	24950000.0	2.0	1.0649456977844238	1.1124093532562256
1.0	24980000.0	24990000.0	0.0	0.6470273733139038	0.6769676208496094
1.0	25010000.0	25020000.0	0.0	0.9339548945426941	1.0247180461883545
1.0	25040000.0	25050000.0	2.0	0.8260464668273926	0.9369734525680542
1.0	25050000.0	25060000.0	0.0	0.7922486066818237	0.9076862335205078
1.0	25080000.0	25090000.0	0.0	0.6456711292266846	0.6333462595939636
1.0	25120000.0	25130000.0	1.0	0.7171237468719482	0.7874720096588135
1.0	25180000.0	25190000.0	2.0	0.8661243319511414	0.9720423817634583
1.0	25300000.0	25310000.0	1.0	0.9928542375564575	1.0639721155166626
1.0	25310000.0	25320000.0	2.0	0.885482907295227	0.9871352314949036
1.0	25340000.0	25350000.0	2.0	0.9378698468208313	1.023451566696167
1.0	25420000.0	25430000.0	0.0	1.007358193397522	1.0792983770370483
1.0	25530000.0	25540000.0	1.0	0.964181125164032	1.046440601348877
1.0	25550000.0	25560000.0	0.0	0.7725834250450134	0.8658539056777954
1.0	25560000.0	25570000.0	1.0	0.7445881962776184	0.8093093037605286
1.0	25660000.0	25670000.0	2.0	0.7211464643478394	0.7859687805175781
1.0	25670000.0	25680000.0	0.0	0.634731650352478	0.5332385897636414
1.0	25680000.0	25690000.0	0.0	0.6470273733139038	0.6769676208496094
1.0	25760000.0	25770000.0	2.0	0.6612269878387451	0.6579560041427612
1.0	25790000.0	25800000.0	1.0	0.6979213953018188	0.8093575239181519
1.0	25910000.0	25920000.0	0.0	0.7632432579994202	0.8458414077758789
1.0	25930000.0	25940000.0	1.0	0.8415444493293762	0.9505023956298828
1.0	26120000.0	26130000.0	1.0	0.8548699617385864	0.9621677398681641
1.0	26150000.0	26160000.0	0.0	0.6450127363204956	0.6985813975334167
1.0	26370000.0	26380000.0	0.0	1.2181493043899536	1.208967924118042
1.0	26400000.0	26410000.0	0.0	1.2180297374725342	1.201346516609192
1.0	26450000.0	26460000.0	1.0	0.9598207473754883	1.0357688665390015
1.0	26490000.0	26500000.0	1.0	1.0163109302520752	1.1038033962249756
1.0	26540000.0	26550000.0	1.0	1.0386642217636108	1.0963709354400635
1.0	26580000.0	26590000.0	0.0	0.771072506904602	0.8624672889709473
1.0	26630000.0	26640000.0	1.0	1.01785147190094	1.074305772781372
1.0	26690000.0	26700000.0	1.0	1.011991262435913	1.0824302434921265
1.0	26750000.0	26760000.0	2.0	1.0554767847061157	1.103162169456482
1.0	26790000.0	26800000.0	1.0	0.7218602895736694	0.7858816981315613
1.0	26860000.0	26870000.0	0.0	0.9627754092216492	1.0329692363739014
1.0	26940000.0	26950000.0	1.0	0.909716784954071	1.0066694021224976
1.0	27000000.0	27010000.0	1.0	0.9901601672172546	1.0665438175201416
1.0	27030000.0	27040000.0	0.0	0.676618754863739	0.7301483154296875
1.0	27050000.0	27060000.0	0.0	0.644933819770813	0.5366787314414978
1.0	27090000.0	27100000.0	0.0	0.7247335910797119	0.786088764667511
1.0	27190000.0	27200000.0	1.0	0.8310724496841431	0.941356360912323
1.0	27200000.0	27210000.0	0.0	0.7252030968666077	0.7862082123756409
1.0	27310000.0	27320000.0	1.0	0.9704505801200867	1.0494416952133179
1.0	27320000.0	27330000.0	2.0	0.8161998987197876	0.928406834602356
1.0	27330000.0	27340000.0	1.0	0.6447359323501587	0.5629733204841614
1.0	27470000.0	27480000.0	0.0	0.7768102884292603	0.886959433555603
1.0	27490000.0	27500000.0	2.0	1.1423842906951904	1.1632983684539795
1.0	27560000.0	27570000.0	0.0	0.8219689130783081	0.9334232211112976
1.0	27570000.0	27580000.0	2.0	0.7877424359321594	0.9033355712890625
1.0	27590000.0	27600000.0	0.0	0.7891385555267334	0.9050102233886719
1.0	27610000.0	27620000.0	2.0	0.7100520730018616	0.7937230467796326
1.0	27630000.0	27640000.0	0.0	0.7373663187026978	0.79694664478302
1.0	27700000.0	27710000.0	0.0	0.7901784181594849	0.9059042930603027
1.0	27750000.0	27760000.0	1.0	0.6447471380233765	0.5551779866218567
1.0	27790000.0	27800000.0	0.0	0.6470273733139038	0.6769676208496094
1.0	27850000.0	27860000.0	0.0	0.6833993196487427	0.7322900891304016
1.0	27870000.0	27880000.0	0.0	0.6554602384567261	0.6265188455581665
1.0	27890000.0	27900000.0	2.0	0.8531879186630249	0.9606941938400269
1.0	27930000.0	27940000.0	2.0	0.8890568017959595	0.9760249257087708
1.0	27980000.0	27990000.0	0.0	0.8713207244873047	0.9687250256538391
1.0	28110000.0	28120000.0	1.0	0.7096740007400513	0.794154703617096
1.0	28150000.0	28160000.0	0.0	0.7311490774154663	0.7896929979324341
1.0	28170000.0	28180000.0	1.0	0.6470273733139038	0.6769676208496094
1.0	28250000.0	28260000.0	1.0	0.8540077209472656	0.961412250995636
1.0	28380000.0	28390000.0	1.0	0.6268686056137085	0.5548339486122131
1.0	28460000.0	28470000.0	0.0	0.9515525698661804	1.0392820835113525
1.0	28470000.0	28480000.0	0.0	0.8220731019973755	0.933514416217804
1.0	28530000.0	28540000.0	0.0	0.6233664751052856	0.5081197023391724
1.0	28720000.0	28730000.0	1.0	0.7546007633209229	0.8290149569511414
1.0	28750000.0	28760000.0	1.0	0.7219263315200806	0.7858757972717285
1.0	28760000.0	28770000.0	0.0	0.7341472506523132	0.7927621006965637
1.0	28800000.0	28810000.0	0.0	0.6470273733139038	0.6769676208496094
1.0	28830000.0	28840000.0	0.0	0.7752314805984497	0.945681095123291
1.0	28930000.0	28940000.0	1.0	0.6448031663894653	0.5796286463737488
1.0	28940000.0	28950000.0	0.0	0.6423323750495911	0.56785649061203
1.0	29040000.0	29050000.0	1.0	0.7565165758132935	0.832624614238739
1.0	29080000.0	29090000.0	2.0	0.6999281048774719	0.8066757321357727
1.0	29110000.0	29120000.0	2.0	1.0159776210784912	1.081135630607605
1.0	29130000.0	29140000.0	1.0	1.0583444833755493	1.104338526725769
1.0	29150000.0	29160000.0	1.0	1.0090463161468506	1.0775015354156494
1.0	29200000.0	29210000.0	0.0	0.9645284414291382	1.0462571382522583
1.0	29260000.0	29270000.0	0.0	0.7863976955413818	0.9001933336257935
1.0	29280000.0	29290000.0	1.0	0.7594232559204102	0.8382301330566406
1.0	29350000.0	29360000.0	0.0	0.8419634699821472	0.9508684873580933
1.0	29360000.0	29370000.0	1.0	0.7911538481712341	0.9067426919937134
1.0	29380000.0	29390000.0	0.0	0.8269311189651489	0.9377449154853821
1.0	29530000.0	29540000.0	0.0	0.6470273733139038	0.6769676208496094
1.0	29560000.0	29570000.0	1.0	0.7338184118270874	0.792384147644043
1.0	29620000.0	29630000.0	1.0	0.8577025532722473	0.9538396596908569
1.0	29690000.0	29700000.0	0.0	1.5147902965545654	1.311335563659668
1.0	29700000.0	29710000.0	4.0	1.4297103881835938	1.2778403759002686
1.0	29770000.0	29780000.0	2.0	1.360285997390747	1.2675807476043701
1.0	29830000.0	29840000.0	0.0	1.2058923244476318	1.1789681911468506
1.0	30040000.0	30050000.0	1.0	1.1882530450820923	1.1481512784957886
1.0	30250000.0	30260000.0	0.0	1.8727047443389893	1.445005178451538
1.0	30290000.0	30300000.0	3.0	1.77023446559906	1.4099318981170654
1.0	30320000.0	30330000.0	2.0	1.6078417301177979	1.3514759540557861
1.0	30390000.0	30400000.0	1.0	1.934902548789978	1.4847843647003174
1.0	30410000.0	30420000.0	1.0	1.9960235357284546	1.5024640560150146
1.0	30450000.0	30460000.0	0.0	1.7323198318481445	1.4147469997406006
1.0	30590000.0	30600000.0	4.0	1.6816461086273193	1.3860589265823364
1.0	30620000.0	30630000.0	1.0	1.726059913635254	1.3989498615264893
1.0	30710000.0	30720000.0	3.0	1.4849663972854614	1.2950565814971924
1.0	30740000.0	30750000.0	1.0	1.6184641122817993	1.3513777256011963
1.0	30750000.0	30760000.0	2.0	1.3962366580963135	1.2590739727020264
1.0	30760000.0	30770000.0	2.0	1.4033076763153076	1.2636197805404663
1.0	30790000.0	30800000.0	0.0	1.5142558813095093	1.3130743503570557
1.0	30810000.0	30820000.0	1.0	1.368988037109375	1.2549155950546265
1.0	30850000.0	30860000.0	0.0	1.2256035804748535	1.1975921392440796
1.0	30860000.0	30870000.0	1.0	1.3965814113616943	1.2601028680801392
1.0	30970000.0	30980000.0	3.0	1.280152678489685	1.2197154760360718
1.0	30980000.0	30990000.0	0.0	1.4699265956878662	1.3063305616378784
1.0	31000000.0	31010000.0	3.0	1.3710488080978394	1.2502504587173462
1.0	31010000.0	31020000.0	0.0	1.301281213760376	1.2304325103759766
1.0	31030000.0	31040000.0	2.0	1.2928459644317627	1.220621943473816
1.0	31070000.0	31080000.0	2.0	1.1321674585342407	1.1373600959777832
1.0	31100000.0	31110000.0	1.0	1.0403847694396973	1.0903527736663818
1.0	31110000.0	31120000.0	0.0	1.0337167978286743	1.0900753736495972
1.0	31120000.0	31130000.0	0.0	0.959948718547821	1.0414360761642456
1.0	31180000.0	31190000.0	0.0	0.9060055613517761	0.998371958732605
1.0	31210000.0	31220000.0	1.0	0.6470273733139038	0.6769676208496094
1.0	31240000.0	31250000.0	1.0	0.9399446249008179	1.026874303817749
1.0	31290000.0	31300000.0	0.0	0.7276701927185059	0.7872148156166077
1.0	31460000.0	31470000.0	0.0	0.6384570002555847	0.5498548746109009
1.0	31470000.0	31480000.0	0.0	0.6236507892608643	0.5197991132736206
1.0	31490000.0	31500000.0	0.0	0.6786367893218994	0.7394812703132629
1.0	31500000.0	31510000.0	1.0	0.7080851197242737	0.7934730648994446
1.0	31520000.0	31530000.0	5.0	0.7023693919181824	0.8034173846244812
1.0	31570000.0	31580000.0	1.0	1.1243782043457031	1.139969825744629
1.0	31600000.0	31610000.0	0.0	1.1596463918685913	1.1673110723495483
1.0	31620000.0	31630000.0	1.0	0.9818986058235168	1.0545028448104858
1.0	31660000.0	31670000.0	3.0	0.8820314407348633	0.9860188364982605
1.0	31690000.0	31700000.0	1.0	0.9673606753349304	1.0491511821746826
1.0	31770000.0	31780000.0	1.0	0.6632366180419922	0.718690037727356
1.0	31820000.0	31830000.0	0.0	0.6518883109092712	0.6294232606887817
1.0	31830000.0	31840000.0	0.0	0.6514595746994019	0.6214829683303833
1.0	31880000.0	31890000.0	0.0	0.9383835792541504	1.022586464881897
1.0	31930000.0	31940000.0	1.0	1.0722709894180298	1.1154954433441162
1.0	32090000.0	32100000.0	0.0	0.6470273733139038	0.6769676208496094
1.0	32150000.0	32160000.0	0.0	0.6958802938461304	0.812079131603241
1.0	32390000.0	32400000.0	0.0	0.6470273733139038	0.6769676208496094
1.0	32630000.0	32640000.0	0.0	0.6453657150268555	0.6197590827941895
1.0	32690000.0	32700000.0	0.0	0.6470273733139038	0.6769676208496094
1.0	32700000.0	32710000.0	0.0	0.7174984216690063	0.7872623801231384
1.0	32730000.0	32740000.0	0.0	0.8507199287414551	0.958532452583313
1.0	32790000.0	32800000.0	1.0	0.6470273733139038	0.6769676208496094
1.0	32800000.0	32810000.0	0.0	0.8060382604598999	0.9195941090583801
1.0	32870000.0	32880000.0	1.0	0.9518799781799316	1.039804220199585
1.0	32940000.0	32950000.0	0.0	0.9315428733825684	1.0253561735153198
1.0	32960000.0	32970000.0	0.0	1.010406255722046	1.0800851583480835
1.0	33000000.0	33010000.0	0.0	0.8922814130783081	1.0122300386428833
1.0	33090000.0	33100000.0	0.0	0.7050656080245972	0.7998623847961426
1.0	33210000.0	33220000.0	0.0	0.905678391456604	0.9973639249801636
1.0	33280000.0	33290000.0	0.0	0.7002191543579102	0.7464969754219055
1.0	33290000.0	33300000.0	0.0	0.6470273733139038	0.6769676208496094
1.0	33310000.0	33320000.0	0.0	0.6470273733139038	0.6769676208496094
1.0	33360000.0	33370000.0	1.0	0.9140627980232239	1.0142066478729248
1.0	33390000.0	33400000.0	1.0	0.9252008199691772	1.0198628902435303
1.0	33510000.0	33520000.0	0.0	0.9255086183547974	1.017250895500183
1.0	33580000.0	33590000.0	4.0	0.8656958341598511	0.9716660380363464
1.0	33610000.0	33620000.0	0.0	0.708382248878479	0.7956815958023071
1.0	33620000.0	33630000.0	2.0	0.7132362127304077	0.7904257774353027
1.0	33900000.0	33910000.0	0.0	0.8455549478530884	0.9540093541145325
1.0	33980000.0	33990000.0	2.0	1.0848090648651123	1.1227468252182007
1.0	33990000.0	34000000.0	0.0	1.1255760192871094	1.1434853076934814
1.0	34070000.0	34080000.0	2.0	1.3313825130462646	1.2453739643096924
1.0	34180000.0	34190000.0	0.0	1.3782395124435425	1.2571699619293213
1.0	34310000.0	34320000.0	1.0	1.3177058696746826	1.236008644104004
1.0	34340000.0	34350000.0	1.0	1.2519502639770508	1.2182044982910156
1.0	34400000.0	34410000.0	2.0	1.0819090604782104	1.1120290756225586
1.0	34430000.0	34440000.0	2.0	1.2487645149230957	1.2040624618530273
1.0	34440000.0	34450000.0	1.0	1.3444961309432983	1.2354528903961182
1.0	34560000.0	34570000.0	0.0	1.0533713102340698	1.0892341136932373
1.0	34610000.0	34620000.0	1.0	1.59659743309021	1.3474724292755127
1.0	34680000.0	34690000.0	6.0	1.5772675275802612	1.3323605060577393
1.0	34720000.0	34730000.0	1.0	1.5207942724227905	1.3387210369110107
1.0	34810000.0	34820000.0	4.0	1.652076005935669	1.362777590751648
1.0	34940000.0	34950000.0	2.0	1.8411054611206055	1.4406358003616333
1.0	34960000.0	34970000.0	5.0	2.017132520675659	1.498077630996704
1.0	35000000.0	35010000.0	0.0	1.9902656078338623	1.4955227375030518
1.0	35010000.0	35020000.0	2.0	1.9561811685562134	1.4852077960968018
1.0	35080000.0	35090000.0	0.0	1.7226250171661377	1.3899518251419067
1.0	35090000.0	35100000.0	3.0	1.4796167612075806	1.3109018802642822
1.0	35130000.0	35140000.0	2.0	1.820422887802124	1.4323201179504395
1.0	35230000.0	35240000.0	2.0	1.4722461700439453	1.3008850812911987
1.0	35270000.0	35280000.0	0.0	0.9771839380264282	1.046310305595398
1.0	35330000.0	35340000.0	3.0	0.9492545127868652	1.0303972959518433
1.0	35340000.0	35350000.0	1.0	1.0945367813110352	1.1127647161483765
1.0	35490000.0	35500000.0	0.0	0.9704276323318481	1.1224886178970337
1.0	35560000.0	35570000.0	0.0	0.6470273733139038	0.6769676208496094
1.0	35620000.0	35630000.0	1.0	0.9922087788581848	1.054670810699463
1.0	35650000.0	35660000.0	0.0	0.9030044674873352	1.0044727325439453
1.0	35660000.0	35670000.0	0.0	0.9938664436340332	1.0633814334869385
1.0	35680000.0	35690000.0	0.0	0.8153063058853149	0.9276310205459595
1.0	35700000.0	35710000.0	2.0	1.0340303182601929	1.0876452922821045
1.0	35760000.0	35770000.0	0.0	0.6470273733139038	0.6769676208496094
1.0	35820000.0	35830000.0	1.0	0.6470273733139038	0.6769676208496094
1.0	35950000.0	35960000.0	1.0	0.6233444809913635	0.5102559924125671
1.0	35990000.0	36000000.0	3.0	0.6470273733139038	0.6769676208496094
1.0	36050000.0	36060000.0	1.0	0.8750177621841431	0.9777008295059204
1.0	36120000.0	36130000.0	1.0	0.9080400466918945	1.0031698942184448
1.0	36140000.0	36150000.0	1.0	0.943087100982666	1.0304621458053589
1.0	36200000.0	36210000.0	1.0	0.6581949591636658	0.6435362100601196
1.0	36250000.0	36260000.0	1.0	0.9709556698799133	1.0511163473129272
1.0	36270000.0	36280000.0	2.0	0.7933757901191711	1.0553410053253174
1.0	36320000.0	36330000.0	0.0	0.856176495552063	0.9627734422683716
1.0	36370000.0	36380000.0	2.0	0.6335166096687317	0.5280611515045166
1.0	36390000.0	36400000.0	1.0	1.0082229375839233	1.0967662334442139
1.0	36530000.0	36540000.0	1.0	0.7517725825309753	0.823797881603241
1.0	36620000.0	36630000.0	3.0	0.8156706690788269	0.9547082185745239
1.0	36680000.0	36690000.0	3.0	0.9028350114822388	0.9999664425849915
1.0	36830000.0	36840000.0	1.0	0.7155411839485168	0.7885106801986694
1.0	36860000.0	36870000.0	1.0	0.8344328999519348	0.9442874789237976
1.0	36880000.0	36890000.0	1.0	0.709577202796936	0.794265866279602
1.0	36890000.0	36900000.0	0.0	0.6470273733139038	0.6769676208496094
1.0	36940000.0	36950000.0	2.0	1.0162763595581055	1.0779316425323486
1.0	37000000.0	37010000.0	2.0	1.1715972423553467	1.159088134765625
1.0	37140000.0	37150000.0	0.0	1.2473900318145752	1.1888272762298584
1.0	37200000.0	37210000.0	0.0	1.6430104970932007	1.3674867153167725
1.0	37280000.0	37290000.0	1.0	1.555034875869751	1.3314687013626099
1.0	37310000.0	37320000.0	1.0	1.7357072830200195	1.4054205417633057
1.0	37330000.0	37340000.0	2.0	1.6157264709472656	1.3583648204803467
1.0	37340000.0	37350000.0	1.0	1.8206294775009155	1.4334194660186768
1.0	37390000.0	37400000.0	3.0	1.9674022197723389	1.4807982444763184
1.0	37410000.0	37420000.0	1.0	1.9378093481063843	1.4789067506790161
1.0	37450000.0	37460000.0	3.0	1.748986005783081	1.428510308265686
1.0	37530000.0	37540000.0	1.0	1.8551524877548218	1.4481877088546753
1.0	37540000.0	37550000.0	2.0	1.5661168098449707	1.3586547374725342
1.0	37660000.0	37670000.0	2.0	1.8467772006988525	1.443099856376648
1.0	37900000.0	37910000.0	2.0	1.111424207687378	1.1333874464035034
1.0	38000000.0	38010000.0	0.0	0.6470273733139038	0.6769676208496094
1.0	38140000.0	38150000.0	2.0	0.8226526379585266	0.9334858655929565
1.0	38160000.0	38170000.0	2.0	0.7231088876724243	0.7858624458312988
1.0	38210000.0	38220000.0	2.0	1.226914644241333	1.1880396604537964
1.0	38260000.0	38270000.0	0.0	0.8315385580062866	0.9397735595703125
1.0	38280000.0	38290000.0	1.0	0.6308974027633667	0.5853869915008545
1.0	38450000.0	38460000.0	0.0	0.8736041784286499	0.9742749929428101
1.0	38460000.0	38470000.0	0.0	0.9391274452209473	1.0362584590911865
1.0	38550000.0	38560000.0	2.0	1.0761473178863525	1.1133229732513428
1.0	38680000.0	38690000.0	3.0	1.313500165939331	1.229702115058899
1.0	38900000.0	38910000.0	2.0	1.4822437763214111	1.294681191444397
1.0	38910000.0	38920000.0	1.0	1.5049540996551514	1.3182971477508545
1.0	38930000.0	38940000.0	0.0	1.5497153997421265	1.3255404233932495
1.0	38950000.0	38960000.0	2.0	1.4611221551895142	1.2872257232666016
1.0	38970000.0	38980000.0	0.0	1.419293999671936	1.287901520729065
1.0	38980000.0	38990000.0	1.0	1.4796946048736572	1.295305848121643
1.0	39100000.0	39110000.0	1.0	1.5890640020370483	1.3412516117095947
1.0	39190000.0	39200000.0	1.0	1.0134261846542358	1.0680735111236572
1.0	39200000.0	39210000.0	1.0	1.1259347200393677	1.129249095916748
1.0	39220000.0	39230000.0	0.0	1.217256784439087	1.1681495904922485
1.0	39330000.0	39340000.0	1.0	0.7227951288223267	0.7858507037162781
1.0	39380000.0	39390000.0	0.0	0.7128845453262329	0.7907571792602539
1.0	39640000.0	39650000.0	0.0	0.7841694951057434	0.8941863179206848
1.0	39720000.0	39730000.0	3.0	0.6470273733139038	0.6769676208496094
1.0	39780000.0	39790000.0	1.0	0.6493403315544128	0.5792022943496704
1.0	39800000.0	39810000.0	0.0	0.703240692615509	0.8022595643997192
1.0	39820000.0	39830000.0	1.0	0.7003150582313538	0.8033153414726257
1.0	39890000.0	39900000.0	1.0	0.650098979473114	0.6048182249069214
1.0	40080000.0	40090000.0	6.0	0.8640260696411133	0.97020024061203
1.0	40090000.0	40100000.0	1.0	0.8954024314880371	0.9856680035591125
1.0	40100000.0	40110000.0	0.0	1.0288959741592407	1.0844517946243286
1.0	40150000.0	40160000.0	0.0	1.0139368772506714	1.082072377204895
1.0	40170000.0	40180000.0	0.0	1.0570170879364014	1.1076557636260986
1.0	40190000.0	40200000.0	2.0	0.8311203122138977	0.9413982629776001
1.0	40200000.0	40210000.0	0.0	0.7209618091583252	0.7860008478164673
1.0	40220000.0	40230000.0	0.0	0.7067320346832275	0.7977229952812195
1.0	40300000.0	40310000.0	0.0	0.6399883031845093	0.6842821836471558
1.0	40320000.0	40330000.0	0.0	0.6474014520645142	0.5396315455436707
1.0	40340000.0	40350000.0	0.0	0.7538414597511292	0.8276010751724243
1.0	40360000.0	40370000.0	0.0	0.9268180727958679	1.0086424350738525
1.0	40400000.0	40410000.0	3.0	0.8935425877571106	0.9916269183158875
1.0	40450000.0	40460000.0	0.0	0.9912151098251343	1.060638427734375
1.0	40460000.0	40470000.0	1.0	0.9679930806159973	1.0417397022247314
1.0	40570000.0	40580000.0	1.0	1.0282312631607056	1.0790355205535889
1.0	40680000.0	40690000.0	0.0	0.7010050415992737	0.797385573387146
1.0	40710000.0	40720000.0	1.0	0.9704715609550476	1.0501242876052856
1.0	40760000.0	40770000.0	3.0	0.7932688593864441	0.9085661768913269
1.0	40880000.0	40890000.0	0.0	0.7623645067214966	0.8440672159194946
1.0	40940000.0	40950000.0	0.0	0.8410385251045227	0.9500598907470703
1.0	41050000.0	41060000.0	0.0	1.176527738571167	1.1709264516830444
1.0	41080000.0	41090000.0	1.0	1.0008080005645752	1.0729721784591675
1.0	41100000.0	41110000.0	2.0	0.8542998433113098	0.9575598835945129
1.0	41150000.0	41160000.0	1.0	0.763656497001648	0.846686065196991
1.0	41210000.0	41220000.0	1.0	0.6464221477508545	0.6596977114677429
1.0	41240000.0	41250000.0	0.0	0.832770824432373	0.9428372383117676
1.0	41310000.0	41320000.0	2.0	0.8864194750785828	0.9898794889450073
1.0	41410000.0	41420000.0	1.0	0.9103062748908997	1.004173755645752
1.0	41520000.0	41530000.0	0.0	0.737420916557312	0.7970247864723206
1.0	41830000.0	41840000.0	0.0	0.9299848675727844	1.012876272201538
1.0	41870000.0	41880000.0	1.0	0.9381093978881836	1.0233676433563232
1.0	42030000.0	42040000.0	1.0	0.8283383250236511	0.9389705657958984
1.0	42050000.0	42060000.0	0.0	0.835767924785614	0.9454534649848938
1.0	42130000.0	42140000.0	0.0	0.7394990921020508	0.8001897931098938
1.0	42180000.0	42190000.0	1.0	0.8420286178588867	0.9509245753288269
1.0	42190000.0	42200000.0	0.0	0.8443658947944641	0.9524211883544922
1.0	42260000.0	42270000.0	0.0	0.7362675070762634	0.7954193949699402
1.0	42290000.0	42300000.0	0.0	0.7278285026550293	0.7873009443283081
1.0	42310000.0	42320000.0	0.0	0.7215272784233093	0.7859151363372803
1.0	42370000.0	42380000.0	2.0	0.8542486429214478	0.9616241455078125
1.0	42530000.0	42540000.0	2.0	1.0028510093688965	1.068057894706726
1.0	42650000.0	42660000.0	1.0	0.6450451016426086	0.6014845967292786
1.0	42750000.0	42760000.0	0.0	0.7073001861572266	0.7970098853111267
1.0	42800000.0	42810000.0	0.0	0.8414478302001953	0.9504166841506958
1.0	42850000.0	42860000.0	2.0	0.9553536176681519	1.0357387065887451
1.0	42880000.0	42890000.0	0.0	0.9168401956558228	1.2776888608932495
1.0	43060000.0	43070000.0	1.0	0.9832422137260437	1.0541876554489136
1.0	43120000.0	43130000.0	0.0	0.6695243120193481	0.7079973220825195
1.0	43130000.0	43140000.0	0.0	0.6470273733139038	0.6769676208496094
1.0	43210000.0	43220000.0	0.0	0.6513265371322632	0.7175520062446594
1.0	43230000.0	43240000.0	1.0	0.664255678653717	0.7272682785987854
1.0	43400000.0	43410000.0	1.0	0.8375285267829895	0.9469915628433228
1.0	43460000.0	43470000.0	2.0	1.2112786769866943	1.2022678852081299
1.0	43680000.0	43690000.0	0.0	1.0197439193725586	1.0901957750320435
1.0	43700000.0	43710000.0	1.0	0.9608615636825562	1.0480778217315674
1.0	43750000.0	43760000.0	0.0	0.8665628433227539	0.9724270105361938
1.0	43770000.0	43780000.0	2.0	0.953654408454895	1.0364224910736084
1.0	43790000.0	43800000.0	4.0	0.8935884237289429	0.9943354725837708
1.0	43820000.0	43830000.0	0.0	0.6242328882217407	0.5017224550247192
1.0	43910000.0	43920000.0	0.0	0.6725307703018188	0.7582138180732727
1.0	44020000.0	44030000.0	0.0	0.7989694476127625	0.9134817123413086
1.0	44030000.0	44040000.0	1.0	0.8276154398918152	0.9383398294448853
1.0	44040000.0	44050000.0	0.0	0.7797431945800781	0.8828262090682983
1.0	44060000.0	44070000.0	1.0	0.8082262873649597	0.9214895367622375
1.0	44100000.0	44110000.0	0.0	0.9365984201431274	1.0270578861236572
1.0	44140000.0	44150000.0	1.0	0.640605092048645	0.6860014200210571
1.0	44160000.0	44170000.0	0.0	0.647350549697876	0.538688063621521
1.0	44180000.0	44190000.0	1.0	0.7080293893814087	0.796110212802887
1.0	44210000.0	44220000.0	1.0	0.6470273733139038	0.6769676208496094
1.0	44220000.0	44230000.0	0.0	0.7042511701583862	0.8009268641471863
1.0	44260000.0	44270000.0	0.0	0.6470273733139038	0.6769676208496094
1.0	44430000.0	44440000.0	2.0	0.7078486680984497	0.7533864378929138
1.0	44460000.0	44470000.0	0.0	0.8083327412605286	0.921580970287323
1.0	44490000.0	44500000.0	0.0	0.9289836883544922	1.0273361206054688
1.0	44500000.0	44510000.0	1.0	0.8490515947341919	0.9570719599723816
1.0	44560000.0	44570000.0	0.0	1.0172866582870483	1.0840835571289062
1.0	44630000.0	44640000.0	2.0	1.127234935760498	1.1403981447219849
1.0	44640000.0	44650000.0	2.0	1.104494333267212	1.126935601234436
1.0	44690000.0	44700000.0	1.0	0.736761212348938	0.7960933446884155
1.0	44700000.0	44710000.0	0.0	0.7033389806747437	0.8021291494369507
1.0	44840000.0	44850000.0	1.0	1.0115699768066406	1.0779688358306885
1.0	44850000.0	44860000.0	0.0	1.043587565422058	1.095984697341919
1.0	44900000.0	44910000.0	3.0	1.0838260650634766	1.1245166063308716
1.0	44960000.0	44970000.0	3.0	1.102367877960205	1.137536883354187
1.0	45040000.0	45050000.0	2.0	1.1615781784057617	1.17324697971344
1.0	45050000.0	45060000.0	1.0	1.237080454826355	1.2102349996566772
1.0	45070000.0	45080000.0	0.0	1.1579620838165283	1.1690140962600708
1.0	45120000.0	45130000.0	1.0	0.7134264707565308	0.7902528047561646
1.0	45150000.0	45160000.0	1.0	0.9075729250907898	1.0071296691894531
1.0	45170000.0	45180000.0	1.0	0.793424665927887	0.9086999893188477
1.0	45180000.0	45190000.0	1.0	0.8823874592781067	0.9799515008926392
1.0	45270000.0	45280000.0	0.0	0.7142974138259888	0.7894893884658813
1.0	45350000.0	45360000.0	1.0	0.645712673664093	0.521685004234314
1.0	45360000.0	45370000.0	0.0	0.6242238283157349	0.5017356276512146
1.0	45530000.0	45540000.0	0.0	1.0613189935684204	1.1053822040557861
1.0	45570000.0	45580000.0	1.0	0.943503737449646	1.033083200454712
1.0	45610000.0	45620000.0	0.0	1.0320875644683838	1.089965581893921
1.0	45650000.0	45660000.0	1.0	0.7999049425125122	0.9142907857894897
1.0	45700000.0	45710000.0	0.0	0.9290396571159363	1.017465591430664
1.0	45800000.0	45810000.0	0.0	0.7753341197967529	0.8721885681152344
1.0	45920000.0	45930000.0	0.0	0.742840588092804	0.8059688806533813
1.0	45970000.0	45980000.0	0.0	0.6330177783966064	0.5259811282157898
1.0	46030000.0	46040000.0	1.0	0.6470273733139038	0.6769676208496094
1.0	46090000.0	46100000.0	1.0	0.6191332936286926	0.6201919913291931
1.0	46110000.0	46120000.0	0.0	0.6396452188491821	0.6387201547622681
1.0	46170000.0	46180000.0	0.0	0.6470273733139038	0.6769676208496094
1.0	46220000.0	46230000.0	0.0	0.8563903570175171	0.9635016322135925
1.0	46280000.0	46290000.0	0.0	0.6470273733139038	0.6769676208496094
1.0	46300000.0	46310000.0	0.0	0.6470273733139038	0.6769676208496094
1.0	46500000.0	46510000.0	0.0	0.6514636278152466	0.6215603947639465
1.0	46510000.0	46520000.0	0.0	0.6470273733139038	0.6769676208496094
1.0	46740000.0	46750000.0	0.0	0.6196116209030151	0.6206492781639099
1.0	46860000.0	46870000.0	1.0	0.8849319219589233	0.984965443611145
1.0	46900000.0	46910000.0	0.0	0.998306393623352	1.0703799724578857
1.0	46910000.0	46920000.0	0.0	1.029766321182251	1.0919044017791748
1.0	46930000.0	46940000.0	0.0	0.925654411315918	1.0196826457977295
1.0	47080000.0	47090000.0	2.0	0.759802520275116	0.8389727473258972
1.0	47180000.0	47190000.0	2.0	0.9676316380500793	1.0893676280975342
1.0	47210000.0	47220000.0	2.0	1.3979041576385498	1.2646132707595825
1.0	47370000.0	47380000.0	2.0	1.3742268085479736	1.238973617553711
1.0	47400000.0	47410000.0	2.0	1.325890302658081	1.228959321975708
1.0	47500000.0	47510000.0	4.0	1.4354736804962158	1.2674188613891602
1.0	47510000.0	47520000.0	0.0	1.3496297597885132	1.2497093677520752
1.0	47720000.0	47730000.0	0.0	0.8315812945365906	0.9390990138053894
1.0	47750000.0	47760000.0	3.0	0.7227478623390198	0.7858505845069885
1.0	47890000.0	47900000.0	2.0	1.2253671884536743	1.1887164115905762
1.0	47940000.0	47950000.0	2.0	1.3087124824523926	1.239980936050415
1.0	47980000.0	47990000.0	0.0	1.579042673110962	1.3452664613723755
1.0	47990000.0	48000000.0	2.0	1.2653865814208984	1.2186403274536133
1.0	48010000.0	48020000.0	2.0	1.3210633993148804	1.253244400024414
1.0	48020000.0	48030000.0	1.0	1.1657413244247437	1.16985023021698
1.0	48060000.0	48070000.0	1.0	1.225854516029358	1.1928074359893799
1.0	48080000.0	48090000.0	2.0	1.1712547540664673	1.158721685409546
1.0	48140000.0	48150000.0	1.0	1.181329369544983	1.157667636871338
1.0	48150000.0	48160000.0	1.0	1.0660072565078735	1.115285873413086
1.0	48170000.0	48180000.0	0.0	1.2062573432922363	1.1877444982528687
1.0	48180000.0	48190000.0	1.0	1.2288705110549927	1.2057950496673584
1.0	48220000.0	48230000.0	1.0	1.0538084506988525	1.1042706966400146
1.0	48240000.0	48250000.0	1.0	0.8722665905952454	0.9751497507095337
1.0	48250000.0	48260000.0	2.0	0.8230257034301758	0.9343444108963013
1.0	48260000.0	48270000.0	2.0	0.9212905764579773	1.0105546712875366
1.0	48270000.0	48280000.0	3.0	0.8913325071334839	0.9909285306930542
1.0	48370000.0	48380000.0	1.0	0.8855209350585938	0.982470691204071
1.0	48400000.0	48410000.0	1.0	0.8330625295639038	0.9361276626586914
1.0	48460000.0	48470000.0	1.0	0.9143697023391724	1.008368730545044
1.0	48480000.0	48490000.0	0.0	1.030308485031128	1.076134443283081
1.0	48570000.0	48580000.0	2.0	1.1379940509796143	1.1449310779571533
1.0	48580000.0	48590000.0	1.0	1.1135485172271729	1.1218631267547607
1.0	48700000.0	48710000.0	2.0	1.079216718673706	1.1159027814865112
1.0	48750000.0	48760000.0	0.0	0.9037661552429199	0.9935226440429688
1.0	48850000.0	48860000.0	0.0	0.6257986426353455	0.5452583432197571
1.0	48920000.0	48930000.0	0.0	0.87815922498703	0.9752022624015808
1.0	49000000.0	49010000.0	3.0	1.0295168161392212	1.0803428888320923
1.0	49030000.0	49040000.0	0.0	1.0912452936172485	1.1189504861831665
1.0	49090000.0	49100000.0	0.0	1.1838970184326172	1.1529371738433838
1.0	49110000.0	49120000.0	1.0	1.2084230184555054	1.1668750047683716
1.0	49140000.0	49150000.0	2.0	0.8828786015510559	0.9765821695327759
1.0	49160000.0	49170000.0	1.0	1.2382481098175049	1.2017110586166382
1.0	49240000.0	49250000.0	2.0	1.0078577995300293	1.0964473485946655
1.0	49250000.0	49260000.0	2.0	1.2200983762741089	1.1977697610855103
1.0	49260000.0	49270000.0	2.0	1.5165997743606567	1.3167120218276978
1.0	49300000.0	49310000.0	1.0	1.3718945980072021	1.2633492946624756
1.0	49330000.0	49340000.0	2.0	1.2069180011749268	1.196123480796814
1.0	49340000.0	49350000.0	0.0	1.2011592388153076	1.1857783794403076
1.0	49360000.0	49370000.0	1.0	1.5098732709884644	1.3065135478973389
1.0	49400000.0	49410000.0	0.0	1.1306331157684326	1.147292137145996
1.0	49510000.0	49520000.0	2.0	1.5325052738189697	1.3240723609924316
1.0	49630000.0	49640000.0	9.0	1.9286476373672485	1.4775142669677734
1.0	49640000.0	49650000.0	10.0	1.8567478656768799	1.4524918794631958
1.0	49730000.0	49740000.0	1.0	2.263420581817627	1.5872938632965088
1.0	49780000.0	49790000.0	1.0	1.756399393081665	1.407333254814148
1.0	49790000.0	49800000.0	2.0	1.7655746936798096	1.410855770111084
1.0	49800000.0	49810000.0	2.0	1.9856466054916382	1.4887025356292725
1.0	49820000.0	49830000.0	2.0	2.0359320640563965	1.5065968036651611
1.0	49840000.0	49850000.0	3.0	1.7826871871948242	1.424283742904663
1.0	49890000.0	49900000.0	2.0	2.0211894512176514	1.5042073726654053
1.0	49920000.0	49930000.0	2.0	2.3856217861175537	1.6211340427398682
1.0	49990000.0	50000000.0	1.0	2.2283504009246826	1.5729620456695557
1.0	50100000.0	50110000.0	1.0	2.331923246383667	1.6087541580200195
1.0	50150000.0	50160000.0	2.0	2.1128389835357666	1.5339155197143555
1.0	50180000.0	50190000.0	3.0	2.207322597503662	1.562696933746338
1.0	50230000.0	50240000.0	1.0	2.321723461151123	1.5998852252960205
1.0	50240000.0	50250000.0	2.0	2.3036837577819824	1.5925580263137817
1.0	50250000.0	50260000.0	2.0	2.253021717071533	1.5776395797729492
1.0	50300000.0	50310000.0	1.0	1.8367621898651123	1.4384030103683472
1.0	50330000.0	50340000.0	1.0	1.6706435680389404	1.3698774576187134
1.0	50350000.0	50360000.0	2.0	1.7084548473358154	1.3798582553863525
1.0	50430000.0	50440000.0	0.0	1.4673974514007568	1.2868818044662476
1.0	50450000.0	50460000.0	2.0	1.6673142910003662	1.3626683950424194
1.0	50470000.0	50480000.0	0.0	1.7378990650177002	1.3907548189163208
1.0	50480000.0	50490000.0	0.0	1.5442034006118774	1.316466212272644
1.0	50510000.0	50520000.0	6.0	1.8373520374298096	1.440274953842163
1.0	50520000.0	50530000.0	1.0	1.9273542165756226	1.4806607961654663
1.0	50530000.0	50540000.0	1.0	2.0949835777282715	1.5274816751480103
1.0	50650000.0	50660000.0	2.0	2.031057834625244	1.5117380619049072
1.0	50660000.0	50670000.0	2.0	2.1419684886932373	1.5518505573272705
1.0	50670000.0	50680000.0	3.0	2.1116209030151367	1.548452615737915
1.0	50720000.0	50730000.0	1.0	1.7256923913955688	1.4002254009246826
1.0	50760000.0	50770000.0	2.0	1.766792893409729	1.4083287715911865
1.0	50870000.0	50880000.0	1.0	1.6119167804718018	1.3555829524993896
1.0	51020000.0	51030000.0	0.0	0.7378314733505249	0.7976235151290894
1.0	51100000.0	51110000.0	1.0	0.7664089202880859	0.8523893356323242
1.0	51110000.0	51120000.0	0.0	0.7975132465362549	0.9122254252433777
1.0	51170000.0	51180000.0	1.0	0.7656670808792114	0.8508380055427551
1.0	51180000.0	51190000.0	0.0	0.7376495599746704	0.7973555326461792
1.0	51240000.0	51250000.0	1.0	0.6470273733139038	0.6769676208496094
1.0	51390000.0	51400000.0	4.0	0.7058362364768982	0.7988651990890503
1.0	51400000.0	51410000.0	0.0	0.7064675092697144	0.7980571985244751
1.0	51430000.0	51440000.0	0.0	0.8118979334831238	0.9208493232727051
1.0	51440000.0	51450000.0	2.0	0.8326181173324585	0.9813580513000488
1.0	51530000.0	51540000.0	0.0	1.1011143922805786	1.1231369972229004
1.0	51590000.0	51600000.0	1.0	1.0206897258758545	1.075322151184082
1.0	51650000.0	51660000.0	0.0	0.9828440546989441	1.062692642211914
1.0	51660000.0	51670000.0	1.0	0.9688081741333008	1.052101492881775
1.0	51700000.0	51710000.0	1.0	0.7391058206558228	0.7995660305023193
1.0	51710000.0	51720000.0	1.0	0.6951414346694946	0.8130592107772827
1.0	51730000.0	51740000.0	0.0	0.6272823214530945	0.5583130717277527
1.0	51740000.0	51750000.0	2.0	0.6470273733139038	0.6769676208496094
1.0	51800000.0	51810000.0	1.0	0.9952495694160461	1.0678719282150269
1.0	51830000.0	51840000.0	0.0	0.6981056332588196	0.8091124296188354
1.0	51890000.0	51900000.0	0.0	0.7192062139511108	0.7864824533462524
1.0	51910000.0	51920000.0	0.0	0.6969097852706909	0.810708224773407
1.0	51950000.0	51960000.0	0.0	0.7930524945259094	0.9083792567253113
1.0	52050000.0	52060000.0	0.0	0.9338261485099792	1.0230735540390015
1.0	52090000.0	52100000.0	0.0	0.6233453154563904	0.5105317234992981
1.0	52120000.0	52130000.0	0.0	0.7545156478881836	0.8288558125495911
1.0	52140000.0	52150000.0	0.0	0.8263112902641296	0.9298034906387329
1.0	52280000.0	52290000.0	0.0	0.9249509572982788	1.0028486251831055
1.0	52300000.0	52310000.0	0.0	0.9750439524650574	1.0405365228652954
1.0	52320000.0	52330000.0	0.0	0.8610712289810181	0.9548740386962891
1.0	52560000.0	52570000.0	3.0	0.9986612200737	1.072324514389038
1.0	52650000.0	52660000.0	1.0	0.7758901715278625	0.8734953999519348
1.0	52720000.0	52730000.0	0.0	0.6269528269767761	0.5046432614326477
1.0	52750000.0	52760000.0	0.0	0.6470273733139038	0.6769676208496094
1.0	52770000.0	52780000.0	0.0	0.6535362005233765	0.6578588485717773
1.0	52790000.0	52800000.0	2.0	0.6243317723274231	0.501574695110321
1.0	52800000.0	52810000.0	1.0	0.6548961400985718	0.679174542427063
1.0	52860000.0	52870000.0	0.0	0.7015048265457153	0.8045709729194641
1.0	52880000.0	52890000.0	3.0	0.6464081406593323	0.5248433351516724
1.0	52960000.0	52970000.0	2.0	0.702957034111023	0.8026367425918579
1.0	53090000.0	53100000.0	1.0	1.0862698554992676	1.1196800470352173
1.0	53100000.0	53110000.0	1.0	1.0138185024261475	1.0794509649276733
1.0	53130000.0	53140000.0	0.0	0.9949270486831665	1.0597319602966309
1.0	53140000.0	53150000.0	1.0	1.011271595954895	1.0796358585357666
1.0	53290000.0	53300000.0	0.0	0.8735529184341431	0.9727670550346375
1.0	53330000.0	53340000.0	2.0	1.1794885396957397	1.1674559116363525
1.0	53350000.0	53360000.0	0.0	1.079676866531372	1.1219104528427124
1.0	53370000.0	53380000.0	1.0	0.7141309976577759	0.8894599676132202
1.0	53390000.0	53400000.0	3.0	0.7443806529045105	0.860920250415802
1.0	53400000.0	53410000.0	1.0	0.7250487208366394	0.7861655950546265
1.0	53460000.0	53470000.0	0.0	0.7075032591819763	0.7967580556869507
1.0	53500000.0	53510000.0	0.0	0.64073646068573	0.6446758508682251
1.0	53510000.0	53520000.0	0.0	0.6763957738876343	0.7291191220283508
1.0	53520000.0	53530000.0	1.0	0.8460978269577026	0.9544855356216431
1.0	53560000.0	53570000.0	1.0	0.7394253611564636	0.8000715374946594
1.0	53600000.0	53610000.0	2.0	0.8184135556221008	0.9303318858146667
1.0	53620000.0	53630000.0	0.0	0.9021459817886353	1.0030186176300049
1.0	53690000.0	53700000.0	0.0	0.6789746284484863	0.7410495281219482
1.0	53730000.0	53740000.0	2.0	0.7466442584991455	0.8134957551956177
1.0	53870000.0	53880000.0	0.0	0.9643996953964233	1.0476138591766357
1.0	53880000.0	53890000.0	1.0	0.929308295249939	1.0190807580947876
1.0	53900000.0	53910000.0	2.0	0.8830353617668152	0.9841915965080261
1.0	53970000.0	53980000.0	2.0	0.8617678880691528	0.9665771722793579
1.0	53980000.0	53990000.0	0.0	0.8313585519790649	0.9416053891181946
1.0	54030000.0	54040000.0	0.0	0.912947952747345	1.0076138973236084
1.0	54060000.0	54070000.0	0.0	0.9783374667167664	1.0585674047470093
1.0	54080000.0	54090000.0	0.0	0.9452810287475586	1.0350761413574219
1.0	54090000.0	54100000.0	0.0	0.9818106889724731	1.054226279258728
1.0	54110000.0	54120000.0	2.0	0.9729843139648438	1.0520719289779663
1.0	54120000.0	54130000.0	2.0	0.8733965158462524	0.9784283638000488
1.0	54150000.0	54160000.0	0.0	0.8725166320800781	0.9776557087898254
1.0	54170000.0	54180000.0	1.0	0.9527931213378906	1.033027172088623
1.0	54240000.0	54250000.0	0.0	0.6470273733139038	0.6769676208496094
1.0	54280000.0	54290000.0	1.0	0.6470273733139038	0.6769676208496094
1.0	54330000.0	54340000.0	1.0	0.6454330682754517	0.6229588389396667
1.0	54420000.0	54430000.0	0.0	0.6466571092605591	0.5277403593063354
1.0	54540000.0	54550000.0	1.0	0.6355911493301392	0.6154577136039734
1.0	54560000.0	54570000.0	1.0	0.7160401344299316	0.7881584167480469
1.0	54630000.0	54640000.0	0.0	0.8590654134750366	0.9617552757263184
1.0	54660000.0	54670000.0	0.0	0.7433799505233765	0.854009747505188
1.0	54690000.0	54700000.0	1.0	0.6470273733139038	0.6769676208496094
1.0	54740000.0	54750000.0	0.0	0.7090564966201782	0.794874370098114
1.0	54800000.0	54810000.0	0.0	0.6962822675704956	0.8115445971488953
1.0	54810000.0	54820000.0	1.0	0.722345232963562	0.785853385925293
1.0	54860000.0	54870000.0	0.0	0.6240694522857666	0.5263091325759888
1.0	54880000.0	54890000.0	0.0	1.0345842838287354	1.0889049768447876
1.0	54980000.0	54990000.0	1.0	1.1874431371688843	1.168215036392212
1.0	55080000.0	55090000.0	0.0	1.006295084953308	1.0744993686676025
1.0	55100000.0	55110000.0	2.0	0.8777357339859009	0.982243537902832
1.0	55130000.0	55140000.0	1.0	0.9063876271247864	1.0043323040008545
1.0	55160000.0	55170000.0	0.0	0.9123102426528931	1.0126636028289795
1.0	55170000.0	55180000.0	1.0	0.8119413256645203	0.9247103929519653
1.0	55220000.0	55230000.0	0.0	0.7746081948280334	0.8704938888549805
1.0	55260000.0	55270000.0	1.0	0.8310211300849915	0.941311240196228
1.0	55470000.0	55480000.0	1.0	1.0732418298721313	1.1125099658966064
1.0	55680000.0	55690000.0	1.0	0.8296289443969727	0.9400970339775085
1.0	55700000.0	55710000.0	1.0	1.0011974573135376	1.0712807178497314
1.0	55710000.0	55720000.0	0.0	0.9542231559753418	1.0337069034576416
1.0	55720000.0	55730000.0	0.0	0.9939492344856262	1.0612804889678955
1.0	55730000.0	55740000.0	4.0	0.966322124004364	1.039092779159546
1.0	55830000.0	55840000.0	0.0	1.095414638519287	1.1297132968902588
1.0	55940000.0	55950000.0	1.0	0.9482267498970032	1.0346629619598389
1.0	55960000.0	55970000.0	0.0	0.8752273321151733	0.9798701405525208
1.0	56060000.0	56070000.0	3.0	1.1137380599975586	1.1448509693145752
1.0	56100000.0	56110000.0	1.0	1.2470228672027588	1.210999608039856
1.0	56130000.0	56140000.0	2.0	1.3708555698394775	1.2928740978240967
1.0	56160000.0	56170000.0	1.0	1.3748959302902222	1.2916696071624756
1.0	56170000.0	56180000.0	0.0	1.501189112663269	1.3431180715560913
1.0	56190000.0	56200000.0	1.0	1.3621852397918701	1.2847074270248413
1.0	56250000.0	56260000.0	0.0	1.3416252136230469	1.2475067377090454
1.0	56320000.0	56330000.0	1.0	1.1084024906158447	1.142476201057434
1.0	56330000.0	56340000.0	2.0	1.0461533069610596	1.0880968570709229
1.0	56410000.0	56420000.0	0.0	1.0596941709518433	1.0991746187210083
1.0	56430000.0	56440000.0	1.0	0.9543879628181458	1.0394576787948608
1.0	56520000.0	56530000.0	0.0	0.8921583294868469	0.9949275851249695
1.0	56530000.0	56540000.0	1.0	0.8742000460624695	0.9761478304862976
1.0	56640000.0	56650000.0	1.0	1.0591038465499878	1.1408268213272095
1.0	56670000.0	56680000.0	1.0	0.9401695132255554	1.0238292217254639
1.0	56680000.0	56690000.0	1.0	0.9268210530281067	1.0145968198776245
1.0	56730000.0	56740000.0	1.0	0.8910403251647949	0.9890791177749634
1.0	56760000.0	56770000.0	1.0	0.8433831334114075	0.9521099925041199
1.0	56830000.0	56840000.0	0.0	0.7755931615829468	0.8727949261665344
1.0	56870000.0	56880000.0	0.0	0.7955270409584045	0.9105123281478882
1.0	56880000.0	56890000.0	2.0	0.829260528087616	0.9397751688957214
1.0	56900000.0	56910000.0	0.0	0.8337655067443848	0.9437050819396973
1.0	56920000.0	56930000.0	0.0	0.7935312986373901	0.9087916612625122
1.0	56950000.0	56960000.0	0.0	0.7246813774108887	0.7860773801803589
1.0	56990000.0	57000000.0	2.0	0.6995469927787781	0.7570381164550781
1.0	57030000.0	57040000.0	0.0	0.6541401147842407	0.6241649985313416
1.0	57040000.0	57050000.0	1.0	0.7993184328079224	1.664507269859314
1.0	57240000.0	57250000.0	1.0	1.2319390773773193	1.2067840099334717
1.0	57280000.0	57290000.0	0.0	1.6691067218780518	1.377264380455017
1.0	57320000.0	57330000.0	4.0	1.6125723123550415	1.3573209047317505
1.0	57380000.0	57390000.0	4.0	1.340036392211914	1.2787926197052002
1.0	57480000.0	57490000.0	4.0	1.4600852727890015	1.3072614669799805
1.0	57610000.0	57620000.0	4.0	1.4725455045700073	1.3261733055114746
1.0	57630000.0	57640000.0	1.0	1.6865127086639404	1.3940386772155762
1.0	57680000.0	57690000.0	3.0	1.692315697669983	1.4117023944854736
1.0	57770000.0	57780000.0	1.0	2.0414702892303467	1.5104515552520752
1.0	57980000.0	57990000.0	2.0	1.5538231134414673	1.3352899551391602
1.0	58010000.0	58020000.0	3.0	1.4183868169784546	1.2761274576187134
1.0	58070000.0	58080000.0	1.0	1.378171443939209	1.2556031942367554
1.0	58290000.0	58300000.0	1.0	2.064058780670166	1.5262268781661987
1.0	58340000.0	58350000.0	0.0	2.2855353355407715	1.5996367931365967
1.0	58350000.0	58360000.0	1.0	2.1042418479919434	1.5435049533843994
1.0	58520000.0	58530000.0	0.0	1.9378379583358765	1.483756184577942
1.0	58570000.0	58580000.0	1.0	1.9331285953521729	1.4815123081207275
1.0	58650000.0	58660000.0	2.0	1.7417291402816772	1.4041897058486938
1.0	58720000.0	58730000.0	0.0	1.6301473379135132	1.3763316869735718
1.0	58810000.0	58820000.0	1.0	1.299646258354187	1.226658582687378
1.0	58830000.0	58840000.0	0.0	1.1652096509933472	1.1762703657150269
1.0	58900000.0	58910000.0	0.0	1.0575988292694092	1.106909990310669
1.0	59050000.0	59060000.0	2.0	0.8627123832702637	0.9690477252006531
1.0	59060000.0	59070000.0	2.0	1.0215286016464233	1.0750657320022583
1.0	59070000.0	59080000.0	5.0	0.9867189526557922	1.0611199140548706
1.0	59080000.0	59090000.0	1.0	1.0200961828231812	1.0780670642852783
1.0	59150000.0	59160000.0	0.0	0.9100729823112488	1.0053377151489258
1.0	59190000.0	59200000.0	1.0	1.0211130380630493	1.079886794090271
1.0	59200000.0	59210000.0	3.0	1.0442204475402832	1.1037929058074951
1.0	59210000.0	59220000.0	3.0	1.026228904724121	1.08622407913208
1.0	59290000.0	59300000.0	1.0	1.0563249588012695	1.1043671369552612
1.0	59300000.0	59310000.0	0.0	1.0301265716552734	1.0898568630218506
1.0	59310000.0	59320000.0	2.0	1.007152795791626	1.0701372623443604
1.0	59320000.0	59330000.0	0.0	1.0121099948883057	1.073138952255249
1.0	59350000.0	59360000.0	0.0	0.792147159576416	0.9075996279716492
1.0	59370000.0	59380000.0	1.0	0.9418954849243164	1.0269654989242554
1.0	59450000.0	59460000.0	0.0	0.9003844261169434	0.9969828724861145
1.0	59480000.0	59490000.0	0.0	0.8962947726249695	0.9878179430961609
1.0	59520000.0	59530000.0	0.0	1.0550682544708252	1.1373522281646729
1.0	59550000.0	59560000.0	0.0	1.0480583906173706	1.0963170528411865
1.0	59590000.0	59600000.0	3.0	0.885570228099823	0.9889906644821167
1.0	59640000.0	59650000.0	0.0	0.8860217928886414	0.9895296096801758
1.0	59650000.0	59660000.0	0.0	0.924349308013916	1.0069162845611572
1.0	59690000.0	59700000.0	1.0	0.8609813451766968	0.9602583050727844
1.0	59790000.0	59800000.0	0.0	0.7305678725242615	0.7891955375671387
1.0	59800000.0	59810000.0	1.0	0.7936145067214966	0.9088634252548218
1.0	59950000.0	59960000.0	0.0	0.9088319540023804	0.998317539691925
1.0	59970000.0	59980000.0	2.0	0.7141710519790649	0.7895962595939636
1.0	60090000.0	60100000.0	2.0	1.0918021202087402	1.120352029800415
1.0	60100000.0	60110000.0	2.0	0.9636866450309753	1.0384089946746826
1.0	60130000.0	60140000.0	1.0	1.1378295421600342	1.150010108947754
1.0	60160000.0	60170000.0	0.0	1.088194489479065	1.1231991052627563
1.0	60270000.0	60280000.0	1.0	1.6695778369903564	1.3981252908706665
1.0	60300000.0	60310000.0	1.0	1.2475852966308594	1.2066336870193481
1.0	60340000.0	60350000.0	0.0	1.3891841173171997	1.2752974033355713
1.0	60390000.0	60400000.0	1.0	1.4694687128067017	1.2925339937210083
1.0	60420000.0	60430000.0	2.0	1.4141415357589722	1.272024393081665
1.0	60530000.0	60540000.0	2.0	1.0302388668060303	1.0925743579864502
1.0	60560000.0	60570000.0	2.0	1.193281888961792	1.1679188013076782
1.0	60570000.0	60580000.0	0.0	1.3183093070983887	1.236303448677063
1.0	60620000.0	60630000.0	1.0	0.9603813290596008	1.0418221950531006
1.0	60790000.0	60800000.0	2.0	1.582190752029419	1.3465721607208252
1.0	60870000.0	60880000.0	3.0	1.301429033279419	1.2209351062774658
1.0	60970000.0	60980000.0	1.0	1.1556802988052368	1.1474568843841553
1.0	61000000.0	61010000.0	0.0	1.3989884853363037	1.2744247913360596
1.0	61020000.0	61030000.0	2.0	1.3214643001556396	1.2303367853164673
1.0	61040000.0	61050000.0	4.0	1.1860560178756714	1.169474482536316
1.0	61050000.0	61060000.0	0.0	1.3952295780181885	1.2707746028900146
1.0	61060000.0	61070000.0	0.0	1.40255606174469	1.276787519454956
1.0	61070000.0	61080000.0	1.0	1.349805474281311	1.2497289180755615
1.0	61170000.0	61180000.0	2.0	1.4472806453704834	1.2791402339935303
1.0	61190000.0	61200000.0	0.0	1.1853315830230713	1.182816505432129
1.0	61230000.0	61240000.0	0.0	1.2341136932373047	1.1972973346710205
1.0	61250000.0	61260000.0	1.0	1.402561902999878	1.2602349519729614
1.0	61280000.0	61290000.0	0.0	1.1489008665084839	1.1529871225357056
1.0	61300000.0	61310000.0	2.0	1.14639413356781	1.1395143270492554
1.0	61400000.0	61410000.0	1.0	1.111412763595581	1.1377984285354614
1.0	61470000.0	61480000.0	0.0	0.9582284092903137	1.0372062921524048
1.0	61680000.0	61690000.0	0.0	0.7934266924858093	0.9087020754814148
1.0	61760000.0	61770000.0	3.0	0.7692647576332092	0.858495831489563
1.0	61820000.0	61830000.0	1.0	0.8676725625991821	0.9630247354507446
1.0	61870000.0	61880000.0	1.0	0.8101705312728882	0.9227697253227234
1.0	61930000.0	61940000.0	0.0	1.390690565109253	1.3052234649658203
1.0	62120000.0	62130000.0	1.0	0.9964337348937988	1.0658414363861084
1.0	62140000.0	62150000.0	0.0	0.7613063454627991	0.8419467210769653
1.0	62150000.0	62160000.0	2.0	0.7317694425582886	0.7902573943138123
1.0	62180000.0	62190000.0	0.0	0.7349826693534851	0.7937631607055664
1.0	62190000.0	62200000.0	2.0	0.9056399464607239	1.0016603469848633
1.0	62210000.0	62220000.0	0.0	0.8482368588447571	0.9529272317886353
1.0	62320000.0	62330000.0	1.0	0.7959539294242859	0.9108797311782837
1.0	62350000.0	62360000.0	0.0	0.7633481025695801	0.8460565805435181
1.0	62380000.0	62390000.0	1.0	0.8556675910949707	0.9575990438461304
1.0	62390000.0	62400000.0	1.0	0.7078896164894104	0.7962815165519714
1.0	62420000.0	62430000.0	1.0	0.8174158334732056	0.9294636845588684
1.0	62450000.0	62460000.0	0.0	0.8324014544487	0.9425147175788879
1.0	62510000.0	62520000.0	2.0	0.7653631567955017	0.8502011299133301
1.0	62520000.0	62530000.0	2.0	0.8507654070854187	0.9506797790527344
1.0	62590000.0	62600000.0	3.0	0.9066761136054993	0.9902384877204895
1.0	62740000.0	62750000.0	2.0	1.1394665241241455	1.16029953956604
1.0	62780000.0	62790000.0	0.0	1.087307333946228	1.127854347229004
1.0	62840000.0	62850000.0	3.0	0.9708215594291687	1.047784686088562
1.0	63000000.0	63010000.0	0.0	0.622052788734436	0.6232312917709351
1.0	63130000.0	63140000.0	0.0	0.8053535223007202	0.9180277585983276
1.0	63150000.0	63160000.0	1.0	0.7877435088157654	0.981213390827179
1.0	63170000.0	63180000.0	2.0	0.9601335525512695	1.0420889854431152
1.0	63260000.0	63270000.0	0.0	0.8888756036758423	0.9859399795532227
1.0	63290000.0	63300000.0	0.0	0.7656451463699341	0.8507915735244751
1.0	63310000.0	63320000.0	1.0	0.7251474261283875	0.7861929535865784
1.0	63320000.0	63330000.0	1.0	0.7414731979370117	0.8035066723823547
1.0	63350000.0	63360000.0	3.0	1.0808371305465698	1.095874547958374
1.0	63370000.0	63380000.0	4.0	1.0645326375961304	1.0963435173034668
1.0	63430000.0	63440000.0	1.0	1.3609859943389893	1.2408959865570068
1.0	63470000.0	63480000.0	1.0	1.2332731485366821	1.195749044418335
1.0	63480000.0	63490000.0	2.0	1.381188154220581	1.2393649816513062
1.0	63500000.0	63510000.0	2.0	1.2891180515289307	1.2056550979614258
1.0	63630000.0	63640000.0	2.0	1.4248714447021484	1.2639707326889038
1.0	63650000.0	63660000.0	1.0	1.3218917846679688	1.2375482320785522
1.0	63680000.0	63690000.0	5.0	1.3616880178451538	1.2374321222305298
1.0	63690000.0	63700000.0	2.0	1.3427002429962158	1.2416856288909912
1.0	63800000.0	63810000.0	1.0	1.368870496749878	1.2531964778900146
1.0	63820000.0	63830000.0	1.0	1.416851282119751	1.2726573944091797
1.0	63830000.0	63840000.0	1.0	1.0847218036651611	1.135367751121521
1.0	63850000.0	63860000.0	1.0	1.2354291677474976	1.1977198123931885
1.0	63890000.0	63900000.0	0.0	0.8968566060066223	0.9875650405883789
1.0	64060000.0	64070000.0	1.0	0.6470273733139038	0.6769676208496094
1.0	64070000.0	64080000.0	0.0	0.7709901332855225	0.9589568972587585
1.0	64080000.0	64090000.0	0.0	0.6956685781478882	0.8123604655265808
1.0	64090000.0	64100000.0	1.0	0.6462061405181885	0.6528364419937134
1.0	64110000.0	64120000.0	0.0	0.7127583026885986	0.7908786535263062
1.0	64200000.0	64210000.0	1.0	0.9023250341415405	1.0037248134613037
1.0	64260000.0	64270000.0	0.0	0.8160585165023804	0.9282852411270142
1.0	64280000.0	64290000.0	0.0	0.7522789835929871	0.8247206807136536
1.0	64320000.0	64330000.0	0.0	0.6470273733139038	0.6769676208496094
1.0	64350000.0	64360000.0	1.0	0.6260591745376587	0.5026959180831909
1.0	64370000.0	64380000.0	0.0	0.7907323837280273	0.9063813090324402
1.0	64400000.0	64410000.0	1.0	0.7077201008796692	0.7964887022972107
1.0	64440000.0	64450000.0	0.0	0.7490627765655518	0.8187626004219055
1.0	64460000.0	64470000.0	1.0	0.7678022384643555	0.8553441166877747
1.0	64500000.0	64510000.0	1.0	0.9235755205154419	1.0100191831588745
1.0	64570000.0	64580000.0	3.0	0.8721510171890259	0.9773339033126831
1.0	64660000.0	64670000.0	0.0	0.9888886213302612	1.0533208847045898
1.0	64670000.0	64680000.0	0.0	1.2089040279388428	1.1832317113876343
1.0	64690000.0	64700000.0	0.0	1.1317692995071411	1.1469870805740356
1.0	64770000.0	64780000.0	0.0	1.0273298025131226	1.0843263864517212
1.0	64800000.0	64810000.0	2.0	1.063103199005127	1.1091187000274658
1.0	64810000.0	64820000.0	1.0	0.9945184588432312	1.0612001419067383
1.0	64850000.0	64860000.0	1.0	1.1935951709747314	1.1754354238510132
1.0	64890000.0	64900000.0	1.0	1.1314691305160522	1.148858666419983
1.0	64920000.0	64930000.0	0.0	1.1676123142242432	1.1616294384002686
1.0	64940000.0	64950000.0	2.0	0.7804821133613586	0.8846720457077026
1.0	64960000.0	64970000.0	2.0	0.9981689453125	1.0721070766448975
1.0	64970000.0	64980000.0	2.0	0.9084766507148743	1.004974603652954
1.0	65100000.0	65110000.0	1.0	0.6470273733139038	0.6769676208496094
1.0	65120000.0	65130000.0	0.0	0.6470273733139038	0.6769676208496094
1.0	65140000.0	65150000.0	1.0	0.645682692527771	0.5217753648757935
1.0	65230000.0	65240000.0	1.0	0.7363206148147583	0.795491099357605
1.0	65250000.0	65260000.0	1.0	0.7060741782188416	0.7985585927963257
1.0	65350000.0	65360000.0	1.0	0.6238640546798706	0.5027357935905457
1.0	65360000.0	65370000.0	1.0	0.6404348611831665	0.5589768886566162
1.0	65380000.0	65390000.0	1.0	0.657532274723053	0.7376760244369507
1.0	65390000.0	65400000.0	1.0	0.6565901041030884	0.6358776092529297
1.0	65400000.0	65410000.0	0.0	0.6249834299087524	0.5371243953704834
1.0	65500000.0	65510000.0	2.0	0.8225736618041992	0.9303895235061646
1.0	65540000.0	65550000.0	2.0	1.1699388027191162	1.1710137128829956
1.0	65610000.0	65620000.0	1.0	0.8497034907341003	1.1587969064712524
1.0	65670000.0	65680000.0	0.0	0.8819117546081543	0.9746637344360352
1.0	65870000.0	65880000.0	1.0	1.1520193815231323	1.165712594985962
1.0	66140000.0	66150000.0	1.0	1.1818313598632812	1.1708314418792725
1.0	66400000.0	66410000.0	1.0	1.4565166234970093	1.3050669431686401
1.0	66540000.0	66550000.0	1.0	1.236708164215088	1.2014679908752441
1.0	66550000.0	66560000.0	2.0	1.156447172164917	1.1498405933380127
1.0	66570000.0	66580000.0	0.0	1.055135726928711	1.0925991535186768
1.0	66610000.0	66620000.0	2.0	1.2061645984649658	1.1694358587265015
1.0	66800000.0	66810000.0	0.0	0.95606529712677	1.0304101705551147
1.0	66810000.0	66820000.0	1.0	0.8218708038330078	0.931273341178894
1.0	66910000.0	66920000.0	1.0	1.189479947090149	1.1827681064605713
1.0	66920000.0	66930000.0	1.0	1.232343316078186	1.19972825050354
1.0	66940000.0	66950000.0	1.0	1.0955984592437744	1.1290218830108643
1.0	67040000.0	67050000.0	1.0	1.4157418012619019	1.3070979118347168
1.0	67090000.0	67100000.0	0.0	1.1260069608688354	1.1502714157104492
1.0	67100000.0	67110000.0	2.0	1.291111707687378	1.250091791152954
1.0	67220000.0	67230000.0	0.0	0.9371198415756226	1.0238516330718994
1.0	67230000.0	67240000.0	1.0	1.0534658432006836	1.1102516651153564
1.0	67290000.0	67300000.0	1.0	0.8959826231002808	0.9982919692993164
1.0	67310000.0	67320000.0	1.0	0.8991376757621765	0.9995479583740234
1.0	67320000.0	67330000.0	3.0	0.9150622487068176	1.0095024108886719
1.0	67360000.0	67370000.0	0.0	0.8413680195808411	0.9486074447631836
1.0	67370000.0	67380000.0	0.0	0.8853804469108582	0.9858247637748718
1.0	67390000.0	67400000.0	1.0	0.996483325958252	1.0763294696807861
1.0	67400000.0	67410000.0	0.0	0.7685592770576477	0.8569682836532593
1.0	67410000.0	67420000.0	0.0	0.7423468232154846	0.8449447751045227
1.0	67460000.0	67470000.0	0.0	0.6249922513961792	0.5372332334518433
1.0	67570000.0	67580000.0	4.0	1.2109508514404297	1.1749833822250366
1.0	67630000.0	67640000.0	0.0	1.474069595336914	1.3195947408676147
1.0	67650000.0	67660000.0	1.0	1.5152556896209717	1.3398538827896118
1.0	67740000.0	67750000.0	2.0	1.5609285831451416	1.3447049856185913
1.0	67760000.0	67770000.0	1.0	1.5611979961395264	1.3425954580307007
1.0	67800000.0	67810000.0	1.0	1.0681579113006592	1.116448163986206
1.0	67850000.0	67860000.0	1.0	0.8182533383369446	0.9298337697982788
1.0	67880000.0	67890000.0	0.0	0.6470273733139038	0.6769676208496094
1.0	68010000.0	68020000.0	2.0	0.9657206535339355	1.0348560810089111
1.0	68020000.0	68030000.0	1.0	1.0172162055969238	1.0794401168823242
1.0	68100000.0	68110000.0	1.0	0.9019001722335815	0.9989720582962036
1.0	68160000.0	68170000.0	0.0	0.8107293844223022	0.9236593246459961
1.0	68170000.0	68180000.0	0.0	0.7074474096298218	0.7968266010284424
1.0	68310000.0	68320000.0	1.0	1.0050753355026245	1.0786714553833008
1.0	68430000.0	68440000.0	0.0	1.1084612607955933	1.1281017065048218
1.0	68450000.0	68460000.0	1.0	1.0797810554504395	1.1183923482894897
1.0	68540000.0	68550000.0	2.0	1.0161733627319336	1.0755975246429443
1.0	68630000.0	68640000.0	1.0	0.7093019485473633	0.7945863008499146
1.0	68650000.0	68660000.0	0.0	0.6470273733139038	0.6769676208496094
1.0	68660000.0	68670000.0	1.0	0.7265552282333374	0.7866796851158142
1.0	68710000.0	68720000.0	0.0	1.0826714038848877	1.1186915636062622
1.0	68720000.0	68730000.0	0.0	1.1360366344451904	1.1326807737350464
1.0	68730000.0	68740000.0	0.0	1.0104237794876099	1.0736736059188843
1.0	68780000.0	68790000.0	1.0	1.019252896308899	1.08538019657135
1.0	68880000.0	68890000.0	1.0	1.1521813869476318	1.1385900974273682
1.0	68910000.0	68920000.0	3.0	1.1286077499389648	1.1445252895355225
1.0	68950000.0	68960000.0	1.0	0.8905481100082397	0.9858242273330688
1.0	68980000.0	68990000.0	0.0	1.3753530979156494	1.2496997117996216
1.0	69040000.0	69050000.0	2.0	1.3385040760040283	1.2241941690444946
1.0	69060000.0	69070000.0	1.0	1.312410593032837	1.2235567569732666
1.0	69110000.0	69120000.0	1.0	1.2989662885665894	1.21158766746521
1.0	69150000.0	69160000.0	2.0	1.1470296382904053	1.1362760066986084
1.0	69160000.0	69170000.0	3.0	1.2983205318450928	1.197136640548706
1.0	69170000.0	69180000.0	2.0	1.3437113761901855	1.2318192720413208
1.0	69280000.0	69290000.0	0.0	1.1767709255218506	1.1476315259933472
1.0	69300000.0	69310000.0	0.0	1.359180212020874	1.2292726039886475
1.0	69410000.0	69420000.0	1.0	1.5463542938232422	1.3198999166488647
1.0	69510000.0	69520000.0	1.0	1.659171462059021	1.375152587890625
1.0	69650000.0	69660000.0	1.0	1.1985931396484375	1.1691393852233887
1.0	69690000.0	69700000.0	0.0	1.212928056716919	1.1757596731185913
1.0	69710000.0	69720000.0	0.0	1.30989670753479	1.2196917533874512
1.0	69720000.0	69730000.0	1.0	1.1572479009628296	1.1432863473892212
1.0	69750000.0	69760000.0	0.0	1.1729567050933838	1.1465182304382324
1.0	69780000.0	69790000.0	0.0	1.1432721614837646	1.1269433498382568
1.0	69810000.0	69820000.0	2.0	1.280908226966858	1.1900475025177002
1.0	69880000.0	69890000.0	0.0	1.5028417110443115	1.3047643899917603
1.0	69920000.0	69930000.0	5.0	1.437762975692749	1.2817941904067993
1.0	69990000.0	70000000.0	3.0	1.658202886581421	1.3705928325653076
1.0	70090000.0	70100000.0	0.0	1.5691406726837158	1.3361918926239014
1.0	70130000.0	70140000.0	3.0	1.3941857814788818	1.2671228647232056
1.0	70160000.0	70170000.0	0.0	1.6233880519866943	1.3570420742034912
1.0	70220000.0	70230000.0	0.0	1.3919126987457275	1.246753215789795
1.0	70320000.0	70330000.0	0.0	1.0717910528182983	1.0988943576812744
1.0	70390000.0	70400000.0	2.0	1.0354373455047607	1.0762065649032593
1.0	70410000.0	70420000.0	1.0	1.2800400257110596	1.1929004192352295
1.0	70480000.0	70490000.0	2.0	1.4316600561141968	1.2683168649673462
1.0	70540000.0	70550000.0	2.0	1.6015640497207642	1.342410683631897
1.0	70650000.0	70660000.0	0.0	0.9513925313949585	1.0307137966156006
1.0	70690000.0	70700000.0	0.0	0.7152742147445679	0.7887101769447327
1.0	70710000.0	70720000.0	0.0	0.6470273733139038	0.6769676208496094
1.0	70750000.0	70760000.0	2.0	0.7299565076828003	0.788707435131073
1.0	70870000.0	70880000.0	0.0	0.9286617040634155	1.0270535945892334
1.0	70920000.0	70930000.0	1.0	1.1514732837677002	1.159287691116333
1.0	70960000.0	70970000.0	1.0	0.9823753237724304	1.0588843822479248
1.0	70980000.0	70990000.0	1.0	1.1070363521575928	1.1352646350860596
1.0	71020000.0	71030000.0	2.0	1.3606021404266357	1.2385202646255493
1.0	71030000.0	71040000.0	1.0	1.420777440071106	1.2600157260894775
1.0	71160000.0	71170000.0	1.0	1.4332687854766846	1.27099609375
1.0	71200000.0	71210000.0	0.0	1.3737684488296509	1.247828722000122
1.0	71240000.0	71250000.0	0.0	1.283198595046997	1.229433536529541
1.0	71290000.0	71300000.0	1.0	1.5945323705673218	1.3337289094924927
1.0	71350000.0	71360000.0	0.0	1.9082562923431396	1.4873301982879639
1.0	71490000.0	71500000.0	1.0	2.026644468307495	1.533604383468628
1.0	71560000.0	71570000.0	2.0	1.3659842014312744	1.27006995677948
1.0	71600000.0	71610000.0	0.0	1.5179133415222168	1.304397702217102
1.0	71630000.0	71640000.0	0.0	1.410902976989746	1.255888819694519
1.0	71670000.0	71680000.0	1.0	1.2696417570114136	1.1879260540008545
1.0	71730000.0	71740000.0	2.0	1.0674326419830322	1.1098963022232056
1.0	71740000.0	71750000.0	1.0	1.278870940208435	1.200594425201416
1.0	71790000.0	71800000.0	0.0	1.5211976766586304	1.3049662113189697
1.0	71910000.0	71920000.0	0.0	1.5381660461425781	1.3151967525482178
1.0	72180000.0	72190000.0	1.0	1.4112794399261475	1.2729042768478394
1.0	72190000.0	72200000.0	4.0	1.294811725616455	1.218108892440796
1.0	72210000.0	72220000.0	0.0	1.386075735092163	1.2684632539749146
1.0	72220000.0	72230000.0	2.0	1.2756543159484863	1.2048360109329224
1.0	72340000.0	72350000.0	0.0	1.0557760000228882	1.1118065118789673
1.0	72360000.0	72370000.0	1.0	1.1448501348495483	1.1451890468597412
1.0	72460000.0	72470000.0	1.0	1.3213342428207397	1.2298521995544434
1.0	72480000.0	72490000.0	3.0	1.242211937904358	1.2068763971328735
1.0	72490000.0	72500000.0	3.0	1.3470133543014526	1.2428877353668213
1.0	72500000.0	72510000.0	3.0	1.502455472946167	1.3121650218963623
1.0	72510000.0	72520000.0	1.0	1.5244543552398682	1.3220984935760498
1.0	72580000.0	72590000.0	2.0	1.3016494512557983	1.25522780418396
1.0	72760000.0	72770000.0	2.0	1.2667218446731567	1.213983416557312
1.0	72920000.0	72930000.0	1.0	1.7340641021728516	1.4027405977249146
1.0	72930000.0	72940000.0	4.0	1.5134365558624268	1.316548228263855
1.0	73020000.0	73030000.0	1.0	1.204120397567749	1.172361135482788
1.0	73100000.0	73110000.0	0.0	1.3485214710235596	1.2490702867507935
1.0	73130000.0	73140000.0	1.0	1.6751234531402588	1.373354196548462
1.0	73140000.0	73150000.0	2.0	1.6507705450057983	1.367969274520874
1.0	73190000.0	73200000.0	3.0	2.044478416442871	1.5081852674484253
1.0	73200000.0	73210000.0	0.0	1.9707444906234741	1.481574296951294
1.0	73210000.0	73220000.0	5.0	1.9339555501937866	1.4673025608062744
1.0	73250000.0	73260000.0	2.0	2.072312831878662	1.5169677734375
1.0	73270000.0	73280000.0	2.0	1.7763715982437134	1.4251983165740967
1.0	73290000.0	73300000.0	1.0	1.9759302139282227	1.4934427738189697
1.0	73320000.0	73330000.0	3.0	1.903479814529419	1.4589707851409912
1.0	73340000.0	73350000.0	0.0	1.874216079711914	1.4510122537612915
1.0	73370000.0	73380000.0	1.0	1.743056297302246	1.4036601781845093
1.0	73400000.0	73410000.0	2.0	1.7881889343261719	1.4170300960540771
1.0	73430000.0	73440000.0	1.0	2.07180118560791	1.5310648679733276
1.0	73610000.0	73620000.0	1.0	2.3955399990081787	1.6216943264007568
1.0	73620000.0	73630000.0	2.0	2.1568195819854736	1.5531781911849976
1.0	73670000.0	73680000.0	2.0	2.228708267211914	1.5693700313568115
1.0	73750000.0	73760000.0	4.0	2.2555160522460938	1.5796077251434326
1.0	73820000.0	73830000.0	2.0	2.2662107944488525	1.5814716815948486
1.0	73880000.0	73890000.0	4.0	2.1910452842712402	1.5594137907028198
1.0	74030000.0	74040000.0	2.0	1.9008136987686157	1.4576512575149536
1.0	74090000.0	74100000.0	4.0	2.005995512008667	1.4956305027008057
1.0	74120000.0	74130000.0	3.0	2.0086188316345215	1.4956235885620117
1.0	74210000.0	74220000.0	0.0	2.0357213020324707	1.507296085357666
1.0	74270000.0	74280000.0	1.0	1.618682622909546	1.3617647886276245
1.0	74320000.0	74330000.0	2.0	1.9505980014801025	1.4752936363220215
1.0	74330000.0	74340000.0	2.0	2.036175489425659	1.5045115947723389
1.0	74380000.0	74390000.0	1.0	2.1704297065734863	1.5491708517074585
1.0	74410000.0	74420000.0	3.0	2.2717363834381104	1.5851247310638428
1.0	74480000.0	74490000.0	1.0	2.2698540687561035	1.5891165733337402
1.0	74520000.0	74530000.0	1.0	2.1624603271484375	1.5512198209762573
1.0	74530000.0	74540000.0	3.0	1.9974323511123657	1.4975506067276
1.0	74540000.0	74550000.0	6.0	2.03163480758667	1.506940484046936
1.0	74770000.0	74780000.0	1.0	1.3895279169082642	1.2557379007339478
1.0	74790000.0	74800000.0	0.0	1.0941864252090454	1.1187245845794678
1.0	74900000.0	74910000.0	3.0	1.4703385829925537	1.286525011062622
1.0	74950000.0	74960000.0	3.0	1.508908987045288	1.3048737049102783
1.0	74990000.0	75000000.0	2.0	1.303619146347046	1.2407052516937256
1.0	75070000.0	75080000.0	1.0	1.6740028858184814	1.3739997148513794
1.0	75250000.0	75260000.0	1.0	1.6629701852798462	1.3612830638885498
1.0	75260000.0	75270000.0	2.0	1.6437664031982422	1.353409767150879
1.0	75280000.0	75290000.0	2.0	1.7471272945404053	1.395639181137085
1.0	75290000.0	75300000.0	1.0	1.6748758554458618	1.3708257675170898
1.0	75350000.0	75360000.0	4.0	1.908433198928833	1.4561073780059814
1.0	75370000.0	75380000.0	1.0	1.860234022140503	1.4412606954574585
1.0	75560000.0	75570000.0	1.0	2.2184898853302	1.5826046466827393
1.0	75580000.0	75590000.0	3.0	2.2636220455169678	1.5820499658584595
1.0	75700000.0	75710000.0	1.0	2.09177827835083	1.5293461084365845
1.0	75730000.0	75740000.0	1.0	1.9117679595947266	1.4664186239242554
1.0	75780000.0	75790000.0	3.0	1.6432831287384033	1.3598328828811646
1.0	75800000.0	75810000.0	1.0	1.425580382347107	1.2702463865280151
1.0	75810000.0	75820000.0	3.0	1.5626626014709473	1.3268510103225708
1.0	75880000.0	75890000.0	1.0	1.6272048950195312	1.3464218378067017
1.0	75930000.0	75940000.0	0.0	1.4733957052230835	1.281707525253296
1.0	76010000.0	76020000.0	2.0	1.6532371044158936	1.3623316287994385
1.0	76100000.0	76110000.0	1.0	1.2644131183624268	1.210371494293213
1.0	76130000.0	76140000.0	5.0	1.3449910879135132	1.2401329278945923
1.0	76200000.0	76210000.0	0.0	0.8135634660720825	0.9282064437866211
1.0	76220000.0	76230000.0	0.0	0.7709440588951111	0.8621829748153687
1.0	76270000.0	76280000.0	0.0	0.9291077852249146	1.014235496520996
1.0	76350000.0	76360000.0	3.0	1.2040868997573853	1.1760002374649048
1.0	76390000.0	76400000.0	1.0	1.4721585512161255	1.2949836254119873
1.0	76520000.0	76530000.0	0.0	1.332510232925415	1.2372558116912842
1.0	76560000.0	76570000.0	1.0	1.30411696434021	1.222874402999878
1.0	76600000.0	76610000.0	6.0	1.1121294498443604	1.1382434368133545
1.0	76720000.0	76730000.0	0.0	1.4223743677139282	1.2894734144210815
1.0	76800000.0	76810000.0	1.0	1.0176056623458862	1.08349609375
1.0	76810000.0	76820000.0	0.0	1.3155988454818726	1.2313628196716309
1.0	76870000.0	76880000.0	3.0	1.1585063934326172	1.1523172855377197
1.0	76980000.0	76990000.0	1.0	1.3315054178237915	1.2371208667755127
1.0	77010000.0	77020000.0	2.0	1.3102912902832031	1.2349374294281006
1.0	77060000.0	77070000.0	2.0	1.3191883563995361	1.2268284559249878
1.0	77070000.0	77080000.0	1.0	1.2146638631820679	1.1975080966949463
1.0	77080000.0	77090000.0	1.0	1.2231875658035278	1.1991091966629028
1.0	77090000.0	77100000.0	0.0	1.207756757736206	1.1966652870178223
1.0	77100000.0	77110000.0	1.0	1.3901255130767822	1.2645118236541748
1.0	77130000.0	77140000.0	0.0	1.298636794090271	1.2314932346343994
1.0	77140000.0	77150000.0	0.0	1.4601143598556519	1.2822986841201782
1.0	77160000.0	77170000.0	2.0	1.428997278213501	1.2661864757537842
1.0	77190000.0	77200000.0	1.0	1.3181965351104736	1.2328568696975708
1.0	77280000.0	77290000.0	1.0	1.4077893495559692	1.2566659450531006
1.0	77450000.0	77460000.0	0.0	1.0267279148101807	1.0903695821762085
1.0	77520000.0	77530000.0	2.0	0.9897117614746094	1.0626572370529175
1.0	77530000.0	77540000.0	1.0	1.039289116859436	1.0886962413787842
1.0	77670000.0	77680000.0	0.0	0.903239905834198	1.000669240951538
1.0	77680000.0	77690000.0	0.0	0.8851667642593384	0.9811352491378784
1.0	77700000.0	77710000.0	0.0	1.2308701276779175	1.182610273361206
1.0	77790000.0	77800000.0	5.0	1.3274319171905518	1.2369277477264404
1.0	77830000.0	77840000.0	1.0	1.3176257610321045	1.242055058479309
1.0	77900000.0	77910000.0	0.0	1.037869930267334	1.0924155712127686
1.0	77910000.0	77920000.0	1.0	1.0511598587036133	1.0938528776168823
1.0	77920000.0	77930000.0	2.0	0.9927548170089722	1.065152883529663
1.0	77970000.0	77980000.0	0.0	0.9766324758529663	1.0506465435028076
1.0	78000000.0	78010000.0	0.0	0.8054615259170532	0.9190948605537415
1.0	78030000.0	78040000.0	0.0	0.6470273733139038	0.6769676208496094
1.0	78080000.0	78090000.0	1.0	0.6470273733139038	0.6769676208496094
1.0	78100000.0	78110000.0	1.0	0.6470273733139038	0.6769676208496094
1.0	78110000.0	78120000.0	0.0	0.6470273733139038	0.6769676208496094
1.0	78230000.0	78240000.0	0.0	0.9858786463737488	1.0560394525527954
1.0	78260000.0	78270000.0	0.0	0.6470273733139038	0.6769676208496094
1.0	78270000.0	78280000.0	1.0	0.646626353263855	0.5273433923721313
1.0	78350000.0	78360000.0	0.0	0.7690643072128296	0.8580625653266907
1.0	78360000.0	78370000.0	0.0	0.6470273733139038	0.6769676208496094
1.0	78430000.0	78440000.0	0.0	0.6471484303474426	0.5351705551147461
1.0	78450000.0	78460000.0	1.0	0.658167839050293	0.7398494482040405
1.0	78580000.0	78590000.0	1.0	0.9367963671684265	1.026893973350525
1.0	78640000.0	78650000.0	1.0	1.0197482109069824	1.0757124423980713
1.0	78730000.0	78740000.0	1.0	1.2970682382583618	1.2101703882217407
1.0	78820000.0	78830000.0	0.0	1.337072730064392	1.2409560680389404
1.0	78960000.0	78970000.0	0.0	0.9048005938529968	1.0034663677215576
1.0	78970000.0	78980000.0	1.0	1.1303235292434692	1.1445302963256836
1.0	78990000.0	79000000.0	1.0	1.1983511447906494	1.1672041416168213
1.0	79060000.0	79070000.0	0.0	1.1693637371063232	1.1483672857284546
1.0	79080000.0	79090000.0	0.0	1.0691415071487427	1.095332384109497
1.0	79110000.0	79120000.0	1.0	1.1039049625396729	1.1495835781097412
1.0	79120000.0	79130000.0	0.0	0.8778595924377441	0.9722579121589661
1.0	79130000.0	79140000.0	2.0	1.1124376058578491	1.133545160293579
1.0	79220000.0	79230000.0	1.0	1.3503663539886475	1.2432994842529297
1.0	79230000.0	79240000.0	1.0	1.4904917478561401	1.2951929569244385
1.0	79330000.0	79340000.0	1.0	1.5821611881256104	1.3311933279037476
1.0	79420000.0	79430000.0	5.0	1.5135269165039062	1.315423607826233
1.0	79430000.0	79440000.0	1.0	1.5233434438705444	1.3334404230117798
1.0	79440000.0	79450000.0	3.0	1.4494572877883911	1.293142557144165
1.0	79450000.0	79460000.0	0.0	1.643993616104126	1.3641011714935303
1.0	79470000.0	79480000.0	2.0	1.8144862651824951	1.4270637035369873
1.0	79530000.0	79540000.0	0.0	1.6379371881484985	1.3625051975250244
1.0	79620000.0	79630000.0	2.0	1.5635672807693481	1.3335157632827759
1.0	79670000.0	79680000.0	1.0	1.6513296365737915	1.37883722782135
1.0	79750000.0	79760000.0	1.0	1.8468961715698242	1.4492549896240234
1.0	79770000.0	79780000.0	2.0	1.7367713451385498	1.4006112813949585
1.0	79800000.0	79810000.0	1.0	1.8729820251464844	1.449277639389038
1.0	79970000.0	79980000.0	1.0	1.6098194122314453	1.3908737897872925
1.0	80000000.0	80010000.0	2.0	1.937322974205017	1.4847334623336792
1.0	80010000.0	80020000.0	4.0	2.0476832389831543	1.5120655298233032
1.0	80060000.0	80070000.0	0.0	1.981621503829956	1.4880549907684326
1.0	80250000.0	80260000.0	1.0	1.679917573928833	1.3786358833312988
1.0	80260000.0	80270000.0	2.0	1.8040310144424438	1.4262593984603882
1.0	80300000.0	80310000.0	2.0	1.785038948059082	1.4201133251190186
1.0	80310000.0	80320000.0	2.0	1.6779520511627197	1.3827016353607178
1.0	80480000.0	80490000.0	3.0	1.4084628820419312	1.2658178806304932
1.0	80500000.0	80510000.0	2.0	1.3195043802261353	1.2192953824996948
1.0	80540000.0	80550000.0	0.0	1.4080740213394165	1.2594687938690186
1.0	80560000.0	80570000.0	2.0	1.5131136178970337	1.2974860668182373
1.0	80610000.0	80620000.0	1.0	1.5439112186431885	1.312041997909546
1.0	80740000.0	80750000.0	0.0	1.4505563974380493	1.280194878578186
1.0	80790000.0	80800000.0	2.0	1.4827536344528198	1.2930368185043335
1.0	80800000.0	80810000.0	1.0	1.3719977140426636	1.2634204626083374
1.0	80890000.0	80900000.0	3.0	1.7114089727401733	1.384177565574646
1.0	80900000.0	80910000.0	1.0	1.6021524667739868	1.3438776731491089
1.0	80910000.0	80920000.0	2.0	1.565140724182129	1.3314874172210693
1.0	80920000.0	80930000.0	4.0	1.655861496925354	1.370270013809204
1.0	80970000.0	80980000.0	1.0	1.703993558883667	1.390596628189087
1.0	81020000.0	81030000.0	3.0	1.759762167930603	1.4083952903747559
1.0	81030000.0	81040000.0	1.0	1.6738685369491577	1.372072458267212
1.0	81120000.0	81130000.0	2.0	1.991438627243042	1.5036356449127197
1.0	81140000.0	81150000.0	1.0	2.047337770462036	1.5201857089996338
1.0	81160000.0	81170000.0	3.0	1.729325532913208	1.431481957435608
1.0	81190000.0	81200000.0	2.0	1.8880681991577148	1.4700998067855835
1.0	81310000.0	81320000.0	2.0	1.6920459270477295	1.3873882293701172
1.0	81330000.0	81340000.0	1.0	1.5069993734359741	1.3084322214126587
1.0	81340000.0	81350000.0	1.0	1.490081548690796	1.2986561059951782
1.0	81430000.0	81440000.0	1.0	1.4499127864837646	1.2758018970489502
1.0	81470000.0	81480000.0	3.0	1.2054681777954102	1.1753963232040405
1.0	81480000.0	81490000.0	0.0	1.376758337020874	1.2532274723052979
1.0	81500000.0	81510000.0	1.0	1.4159151315689087	1.2626466751098633
1.0	81520000.0	81530000.0	1.0	1.3814752101898193	1.2481385469436646
1.0	81550000.0	81560000.0	1.0	1.5232696533203125	1.313978910446167
1.0	81570000.0	81580000.0	0.0	1.3939502239227295	1.2622624635696411
1.0	81580000.0	81590000.0	1.0	1.3076590299606323	1.221620798110962
1.0	81620000.0	81630000.0	0.0	1.3837406635284424	1.2527143955230713
1.0	81660000.0	81670000.0	1.0	1.3643990755081177	1.2412782907485962
1.0	81700000.0	81710000.0	0.0	1.227697730064392	1.2026357650756836
1.0	81800000.0	81810000.0	0.0	1.3473836183547974	1.2485744953155518
1.0	81820000.0	81830000.0	0.0	1.3159847259521484	1.2381021976470947
1.0	81900000.0	81910000.0	0.0	1.2506911754608154	1.2032514810562134
1.0	81930000.0	81940000.0	0.0	1.2606284618377686	1.2092347145080566
1.0	81960000.0	81970000.0	0.0	1.2457984685897827	1.2080695629119873
1.0	82010000.0	82020000.0	0.0	1.1185269355773926	1.1397922039031982
1.0	82090000.0	82100000.0	1.0	1.3206720352172852	1.2302682399749756
1.0	82180000.0	82190000.0	0.0	1.1951090097427368	1.1888563632965088
1.0	82200000.0	82210000.0	2.0	0.940657913684845	1.0227763652801514
1.0	82240000.0	82250000.0	2.0	1.0735093355178833	1.1027616262435913
1.0	82260000.0	82270000.0	1.0	1.0511703491210938	1.1339929103851318
1.0	82280000.0	82290000.0	1.0	0.9091590046882629	1.0070853233337402
1.0	82330000.0	82340000.0	0.0	0.8657970428466797	0.9656133651733398
1.0	82400000.0	82410000.0	0.0	0.8839061856269836	0.9778037071228027
1.0	82440000.0	82450000.0	1.0	1.023032784461975	1.0769298076629639
1.0	82450000.0	82460000.0	1.0	0.8159531354904175	0.9281934499740601
1.0	82510000.0	82520000.0	4.0	1.252028226852417	1.2192392349243164
1.0	82550000.0	82560000.0	1.0	1.5959575176239014	1.3561787605285645
1.0	82560000.0	82570000.0	0.0	1.7359412908554077	1.4086741209030151
1.0	82590000.0	82600000.0	1.0	1.2881090641021729	1.2368699312210083
1.0	82610000.0	82620000.0	2.0	1.5010987520217896	1.330744981765747
1.0	82650000.0	82660000.0	2.0	1.482506513595581	1.311604380607605
1.0	82690000.0	82700000.0	1.0	1.2704293727874756	1.2251169681549072
1.0	82770000.0	82780000.0	0.0	1.518489122390747	1.3228771686553955
1.0	82790000.0	82800000.0	0.0	1.3392469882965088	1.2549654245376587
1.0	82800000.0	82810000.0	2.0	1.4254828691482544	1.2768926620483398
1.0	82930000.0	82940000.0	4.0	1.168627381324768	1.1694602966308594
1.0	83010000.0	83020000.0	0.0	1.5052030086517334	1.309799075126648
1.0	83060000.0	83070000.0	0.0	1.3808990716934204	1.2564913034439087
1.0	83190000.0	83200000.0	1.0	1.6924375295639038	1.3823083639144897
1.0	83210000.0	83220000.0	1.0	1.5317044258117676	1.3165186643600464
1.0	83230000.0	83240000.0	3.0	1.4967310428619385	1.2969967126846313
1.0	83250000.0	83260000.0	2.0	1.4934451580047607	1.2992115020751953
1.0	83260000.0	83270000.0	2.0	1.4178755283355713	1.265546441078186
1.0	83330000.0	83340000.0	1.0	1.4378743171691895	1.2923634052276611
1.0	83350000.0	83360000.0	1.0	1.4841057062149048	1.3043404817581177
1.0	83360000.0	83370000.0	1.0	1.6403381824493408	1.3694933652877808
1.0	83390000.0	83400000.0	2.0	1.5292962789535522	1.3264496326446533
1.0	83410000.0	83420000.0	1.0	1.3909822702407837	1.282655954360962
1.0	83440000.0	83450000.0	2.0	1.4768563508987427	1.3104480504989624
1.0	83490000.0	83500000.0	0.0	1.220839262008667	1.203505516052246
1.0	83780000.0	83790000.0	0.0	0.7539135813713074	0.8277345895767212
1.0	84020000.0	84030000.0	0.0	1.0739893913269043	1.1101951599121094
1.0	84080000.0	84090000.0	1.0	1.1719093322753906	1.1680032014846802
1.0	84140000.0	84150000.0	1.0	1.2044237852096558	1.1843637228012085
1.0	84260000.0	84270000.0	1.0	1.1213858127593994	1.1349397897720337
1.0	84290000.0	84300000.0	1.0	1.0356594324111938	1.0893471240997314
1.0	84310000.0	84320000.0	1.0	0.8480695486068726	0.9554818272590637
1.0	84460000.0	84470000.0	1.0	1.2111785411834717	1.164889931678772
1.0	84530000.0	84540000.0	1.0	1.1534162759780884	1.155121088027954
1.0	84560000.0	84570000.0	2.0	0.8923991918563843	0.9861845970153809
1.0	84610000.0	84620000.0	0.0	0.7774008512496948	0.8770931959152222
1.0	84750000.0	84760000.0	0.0	0.987531840801239	1.056028962135315
1.0	84830000.0	84840000.0	1.0	0.9159814119338989	1.0068280696868896
1.0	84840000.0	84850000.0	1.0	0.8398292660713196	0.9462713003158569
1.0	84850000.0	84860000.0	1.0	1.1185582876205444	1.134621500968933
1.0	84930000.0	84940000.0	1.0	0.9976602792739868	1.0615198612213135
1.0	85020000.0	85030000.0	1.0	0.6252206563949585	0.5015349984169006
1.0	85060000.0	85070000.0	1.0	0.7745756506919861	0.8704203367233276
1.0	85110000.0	85120000.0	1.0	0.7357542514801025	0.7947418093681335
1.0	85180000.0	85190000.0	1.0	0.9506956934928894	1.0293467044830322
1.0	85270000.0	85280000.0	0.0	1.157395362854004	1.1573666334152222
1.0	85290000.0	85300000.0	0.0	1.126210331916809	1.1478464603424072
1.0	85340000.0	85350000.0	1.0	1.0225584506988525	1.0785143375396729
1.0	85370000.0	85380000.0	0.0	1.0476396083831787	1.093027114868164
1.0	85410000.0	85420000.0	2.0	1.0300203561782837	1.0788414478302002
1.0	85420000.0	85430000.0	0.0	0.9261816740036011	1.016721248626709
1.0	85460000.0	85470000.0	0.0	0.9067681431770325	1.005048394203186
1.0	85480000.0	85490000.0	0.0	0.9592427015304565	1.040612816810608
1.0	85530000.0	85540000.0	2.0	0.9585809707641602	1.03981351852417
1.0	85560000.0	85570000.0	1.0	1.004960536956787	1.06572425365448
1.0	85590000.0	85600000.0	0.0	0.9031815528869629	1.002803087234497
1.0	85630000.0	85640000.0	1.0	0.7618361711502075	0.8430063128471375
1.0	85750000.0	85760000.0	0.0	0.8944495916366577	0.9911176562309265
1.0	85790000.0	85800000.0	1.0	0.880262017250061	0.9844633936882019
1.0	85810000.0	85820000.0	1.0	0.7159498929977417	0.78644198179245
1.0	85850000.0	85860000.0	0.0	0.738662600517273	0.798875093460083
1.0	85880000.0	85890000.0	0.0	0.9164758920669556	1.0058246850967407
1.0	85890000.0	85900000.0	3.0	0.7319291830062866	0.7904096245765686
1.0	85900000.0	85910000.0	0.0	0.8741858601570129	0.9791229963302612
1.0	86060000.0	86070000.0	1.0	0.9986234903335571	1.0616724491119385
1.0	86090000.0	86100000.0	1.0	0.8701784014701843	0.9733321070671082
1.0	86140000.0	86150000.0	2.0	0.737058162689209	0.7965074777603149
1.0	86150000.0	86160000.0	0.0	0.7523086667060852	0.8247749209403992
1.0	86180000.0	86190000.0	2.0	1.089337944984436	1.1084527969360352
1.0	86200000.0	86210000.0	1.0	1.0140750408172607	1.076697826385498
1.0	86350000.0	86360000.0	1.0	1.0422354936599731	1.0856983661651611
1.0	86410000.0	86420000.0	2.0	0.9173833727836609	1.0118768215179443
1.0	86430000.0	86440000.0	2.0	0.9983781576156616	1.0650088787078857
1.0	86450000.0	86460000.0	1.0	0.9100620150566101	1.0050957202911377
1.0	86510000.0	86520000.0	0.0	0.9776242971420288	1.0510287284851074
1.0	86520000.0	86530000.0	1.0	0.8732985258102417	0.9758825302124023
1.0	86600000.0	86610000.0	1.0	0.9919703602790833	1.0510749816894531
1.0	86640000.0	86650000.0	2.0	1.0031399726867676	1.0604259967803955
1.0	86690000.0	86700000.0	1.0	1.0934827327728271	1.1158244609832764
1.0	86770000.0	86780000.0	1.0	1.0657970905303955	1.0933811664581299
1.0	86790000.0	86800000.0	1.0	0.8714249730110168	0.9739477038383484
1.0	86830000.0	86840000.0	0.0	0.7502973675727844	0.8211266398429871
1.0	86850000.0	86860000.0	2.0	0.7809255123138428	0.8857901692390442
1.0	86870000.0	86880000.0	0.0	1.0328154563903809	1.0875446796417236
1.0	86950000.0	86960000.0	1.0	0.9624061584472656	1.0387663841247559
1.0	87080000.0	87090000.0	0.0	1.2943495512008667	1.2079474925994873
1.0	87180000.0	87190000.0	0.0	0.7135857343673706	0.7901085019111633
1.0	87190000.0	87200000.0	0.0	0.7021263837814331	0.8037417531013489
1.0	87200000.0	87210000.0	0.0	0.6969484090805054	0.8106572031974792
1.0	87240000.0	87250000.0	2.0	0.9597323536872864	1.0377975702285767
1.0	87310000.0	87320000.0	1.0	1.0138006210327148	1.0766105651855469
1.0	87340000.0	87350000.0	0.0	0.74884033203125	0.8182650804519653
1.0	87380000.0	87390000.0	2.0	0.7755491733551025	0.8726913332939148
1.0	87390000.0	87400000.0	0.0	0.8314094543457031	0.9416494369506836
1.0	87400000.0	87410000.0	0.0	0.8542696237564087	0.9582826495170593
1.0	87460000.0	87470000.0	0.0	0.767722487449646	0.8551740646362305
1.0	87480000.0	87490000.0	1.0	0.7976835370063782	0.9123722314834595
1.0	87510000.0	87520000.0	1.0	0.8262656927108765	0.9371641874313354
1.0	87530000.0	87540000.0	0.0	0.7688865661621094	0.8576757311820984
1.0	87590000.0	87600000.0	1.0	0.8860974311828613	0.9863935708999634
1.0	87600000.0	87610000.0	1.0	0.962504506111145	1.0395808219909668
1.0	87670000.0	87680000.0	0.0	0.9686788320541382	1.0423048734664917
1.0	87710000.0	87720000.0	1.0	1.2624105215072632	1.1960041522979736
1.0	87750000.0	87760000.0	1.0	1.1414927244186401	1.1444423198699951
1.0	87830000.0	87840000.0	0.0	0.910812258720398	0.9997342824935913
1.0	87970000.0	87980000.0	1.0	1.158018708229065	1.1624289751052856
1.0	88000000.0	88010000.0	1.0	1.2968475818634033	1.2148377895355225
1.0	88020000.0	88030000.0	1.0	1.0161855220794678	1.0821828842163086
1.0	88050000.0	88060000.0	2.0	0.9965059161186218	1.0690891742706299
1.0	88080000.0	88090000.0	1.0	1.2538740634918213	1.2099395990371704
1.0	88090000.0	88100000.0	0.0	1.284968614578247	1.2192093133926392
1.0	88110000.0	88120000.0	0.0	1.1924647092819214	1.1779143810272217
1.0	88120000.0	88130000.0	1.0	1.5316511392593384	1.3172982931137085
1.0	88220000.0	88230000.0	3.0	1.252363920211792	1.2225345373153687
1.0	88370000.0	88380000.0	4.0	1.5544557571411133	1.330870509147644
1.0	88400000.0	88410000.0	2.0	1.2347328662872314	1.2084152698516846
1.0	88510000.0	88520000.0	2.0	1.2606751918792725	1.2039821147918701
1.0	88550000.0	88560000.0	0.0	1.589311122894287	1.337430477142334
1.0	88590000.0	88600000.0	2.0	1.5076357126235962	1.3145694732666016
1.0	88640000.0	88650000.0	1.0	1.4401792287826538	1.3090120553970337
1.0	88660000.0	88670000.0	4.0	1.6155931949615479	1.35264253616333
1.0	88700000.0	88710000.0	1.0	1.4162051677703857	1.302154302597046
1.0	88710000.0	88720000.0	0.0	1.646005392074585	1.3843624591827393
1.0	88810000.0	88820000.0	1.0	1.3182108402252197	1.2468996047973633
1.0	88860000.0	88870000.0	4.0	1.6499557495117188	1.3679893016815186
1.0	88870000.0	88880000.0	0.0	1.80361008644104	1.4318795204162598
1.0	88890000.0	88900000.0	3.0	1.767465353012085	1.4120209217071533
1.0	88910000.0	88920000.0	3.0	1.674965262413025	1.3711626529693604
1.0	88930000.0	88940000.0	1.0	1.6315717697143555	1.3645102977752686
1.0	88960000.0	88970000.0	1.0	1.3574669361114502	1.2569224834442139
1.0	88990000.0	89000000.0	1.0	1.4432531595230103	1.293648362159729
1.0	89130000.0	89140000.0	1.0	1.2231361865997314	1.1950523853302002
1.0	89250000.0	89260000.0	0.0	0.7020828723907471	0.8037999272346497
1.0	89260000.0	89270000.0	0.0	0.7166624665260315	0.7877501249313354
1.0	89270000.0	89280000.0	0.0	0.6803439259529114	0.747370719909668
1.0	89280000.0	89290000.0	0.0	0.7005242109298706	0.8058792352676392
1.0	89330000.0	89340000.0	1.0	0.6470273733139038	0.6769676208496094
1.0	89370000.0	89380000.0	0.0	0.9060834050178528	0.9952530860900879
1.0	89430000.0	89440000.0	0.0	0.6772534251213074	0.7330921292304993
1.0	89520000.0	89530000.0	0.0	0.738703727722168	0.798937201499939
1.0	89530000.0	89540000.0	2.0	0.9578830599784851	1.0237025022506714
1.0	89560000.0	89570000.0	2.0	1.0688823461532593	1.1048686504364014
1.0	89590000.0	89600000.0	1.0	1.0923168659210205	1.1208449602127075
1.0	89610000.0	89620000.0	1.0	1.048243522644043	1.1006762981414795
1.0	89640000.0	89650000.0	0.0	1.2441054582595825	1.2030524015426636
1.0	89670000.0	89680000.0	1.0	1.3198046684265137	1.2307220697402954
1.0	89700000.0	89710000.0	0.0	1.4990447759628296	1.3088487386703491
1.0	89750000.0	89760000.0	0.0	1.344293475151062	1.260697364807129
1.0	89770000.0	89780000.0	0.0	1.2576056718826294	1.2290457487106323
1.0	89800000.0	89810000.0	4.0	1.3651881217956543	1.2408993244171143
1.0	89940000.0	89950000.0	4.0	1.1421425342559814	1.1542267799377441
1.0	90020000.0	90030000.0	1.0	1.0207066535949707	1.0771158933639526
1.0	90040000.0	90050000.0	0.0	0.9593704342842102	1.0321564674377441
1.0	90050000.0	90060000.0	1.0	0.879456639289856	0.9767240285873413
1.0	90190000.0	90200000.0	0.0	0.8800960779190063	0.9843173027038574
1.0	90200000.0	90210000.0	0.0	1.0301157236099243	1.083568811416626
1.0	90220000.0	90230000.0	4.0	1.095495343208313	1.1286180019378662
1.0	90230000.0	90240000.0	2.0	1.1884644031524658	1.1740702390670776
1.0	90350000.0	90360000.0	0.0	0.790594756603241	0.9062623977661133
1.0	90420000.0	90430000.0	4.0	0.8778585195541382	0.9754117727279663
1.0	90440000.0	90450000.0	1.0	0.9964752197265625	1.0710476636886597
1.0	90510000.0	90520000.0	1.0	1.2318875789642334	1.1952508687973022
1.0	90560000.0	90570000.0	2.0	1.1358492374420166	1.1447973251342773
1.0	90590000.0	90600000.0	1.0	1.287689447402954	1.2126823663711548
1.0	90690000.0	90700000.0	2.0	1.4894345998764038	1.3044860363006592
1.0	90790000.0	90800000.0	0.0	1.6526788473129272	1.3685967922210693
1.0	90830000.0	90840000.0	1.0	1.4996156692504883	1.3116397857666016
1.0	90890000.0	90900000.0	0.0	1.6985523700714111	1.3862669467926025
1.0	90930000.0	90940000.0	2.0	1.8741865158081055	1.4513218402862549
1.0	90960000.0	90970000.0	3.0	2.0460877418518066	1.5095359086990356
1.0	90990000.0	91000000.0	6.0	1.9837154150009155	1.4961963891983032
1.0	91060000.0	91070000.0	0.0	2.2643275260925293	1.599844217300415
1.0	91100000.0	91110000.0	3.0	2.04355525970459	1.5118110179901123
1.0	91120000.0	91130000.0	1.0	2.1527156829833984	1.545199990272522
1.0	91190000.0	91200000.0	0.0	1.3863389492034912	1.2871150970458984
1.0	91290000.0	91300000.0	1.0	0.7936742901802063	0.9089151620864868
1.0	91330000.0	91340000.0	0.0	1.1177761554718018	1.1342012882232666
1.0	91400000.0	91410000.0	3.0	0.6382328271865845	0.5488313436508179
1.0	91440000.0	91450000.0	0.0	0.7821319103240967	0.8888643383979797
1.0	91520000.0	91530000.0	1.0	1.3106011152267456	1.222381591796875
1.0	91650000.0	91660000.0	2.0	1.3880672454833984	1.2444034814834595
1.0	91720000.0	91730000.0	1.0	0.979820728302002	1.0539352893829346
1.0	91730000.0	91740000.0	0.0	1.0161479711532593	1.0760128498077393
1.0	91810000.0	91820000.0	0.0	1.0828100442886353	1.1222103834152222
1.0	91860000.0	91870000.0	4.0	0.9324535131454468	1.0232264995574951
1.0	91910000.0	91920000.0	0.0	0.953342616558075	1.0383278131484985
1.0	91940000.0	91950000.0	1.0	1.0952727794647217	1.1220753192901611
1.0	91950000.0	91960000.0	1.0	1.0030062198638916	1.0664730072021484
1.0	92020000.0	92030000.0	0.0	0.7959702610969543	0.9108942747116089
1.0	92050000.0	92060000.0	0.0	0.881313145160675	0.9814295768737793
1.0	92240000.0	92250000.0	1.0	0.7174533605575562	0.7872864603996277
1.0	92290000.0	92300000.0	1.0	0.8590830564498901	0.9658627510070801
1.0	92340000.0	92350000.0	1.0	0.8085435032844543	0.9217647314071655
1.0	92380000.0	92390000.0	1.0	1.0036365985870361	1.073404312133789
1.0	92430000.0	92440000.0	0.0	1.005247712135315	1.0674006938934326
1.0	92440000.0	92450000.0	0.0	1.0317847728729248	1.0782893896102905
1.0	92470000.0	92480000.0	0.0	1.2529175281524658	1.189847469329834
1.0	92500000.0	92510000.0	2.0	1.0544102191925049	1.0842549800872803
1.0	92540000.0	92550000.0	1.0	1.1013323068618774	1.1405727863311768
1.0	92610000.0	92620000.0	1.0	0.739587664604187	0.8003325462341309
1.0	92650000.0	92660000.0	1.0	0.8908752202987671	0.990709662437439
1.0	92710000.0	92720000.0	1.0	0.7042943835258484	0.8008708953857422
1.0	92760000.0	92770000.0	0.0	0.7051970362663269	0.7882252335548401
1.0	92810000.0	92820000.0	1.0	0.7070654034614563	0.7973040342330933
1.0	92930000.0	92940000.0	1.0	0.9938991665840149	1.0663460493087769
1.0	92970000.0	92980000.0	1.0	0.7900827527046204	0.9058226346969604
1.0	93060000.0	93070000.0	1.0	0.6998117566108704	0.8068315386772156
1.0	93080000.0	93090000.0	1.0	0.6595694422721863	0.7447414994239807
1.0	93120000.0	93130000.0	1.0	0.6990572214126587	0.8078415989875793
1.0	93140000.0	93150000.0	0.0	0.6470273733139038	0.6769676208496094
1.0	93190000.0	93200000.0	1.0	0.7202578186988831	0.7861540913581848
1.0	93220000.0	93230000.0	0.0	0.8757238388061523	0.9758795499801636
1.0	93250000.0	93260000.0	1.0	0.9605861902236938	1.0378226041793823
1.0	93260000.0	93270000.0	0.0	0.9708038568496704	1.0484373569488525
1.0	93280000.0	93290000.0	2.0	0.9658106565475464	1.044560432434082
1.0	93300000.0	93310000.0	0.0	0.6197749972343445	0.6208101511001587
1.0	93330000.0	93340000.0	2.0	0.8091050386428833	0.9222510457038879
1.0	93400000.0	93410000.0	1.0	0.7426730990409851	0.8056597709655762
1.0	93420000.0	93430000.0	0.0	0.8747932314872742	0.979656994342804
1.0	93500000.0	93510000.0	0.0	0.9822346568107605	1.0537917613983154
1.0	93520000.0	93530000.0	1.0	1.0389399528503418	1.0887789726257324
1.0	93530000.0	93540000.0	2.0	1.0007535219192505	1.0704416036605835
1.0	93560000.0	93570000.0	2.0	0.6987839937210083	0.808205783367157
1.0	93630000.0	93640000.0	1.0	0.7023704051971436	0.8034154176712036
1.0	93650000.0	93660000.0	2.0	0.6971477270126343	0.8103912472724915
1.0	93670000.0	93680000.0	0.0	0.6470273733139038	0.6769676208496094
1.0	93680000.0	93690000.0	1.0	0.6223157048225403	0.6318308711051941
1.0	93820000.0	93830000.0	1.0	0.6456922292709351	0.5217429995536804
1.0	93940000.0	93950000.0	0.0	0.8336696624755859	0.9434179067611694
1.0	93950000.0	93960000.0	1.0	0.8301990628242493	0.9363797307014465
1.0	93980000.0	93990000.0	1.0	0.7486933469772339	0.8179359436035156
1.0	94000000.0	94010000.0	1.0	0.7209672331809998	0.7859994173049927
1.0	94040000.0	94050000.0	0.0	0.6300904154777527	0.5145257711410522
1.0	94160000.0	94170000.0	1.0	0.8213111758232117	0.9328511953353882
1.0	94230000.0	94240000.0	0.0	0.7780306935310364	0.8786176443099976
1.0	94330000.0	94340000.0	0.0	0.6248621344566345	0.5013357996940613
1.0	94370000.0	94380000.0	2.0	0.8621710538864136	0.9685715436935425
1.0	94420000.0	94430000.0	1.0	0.8691219091415405	0.9746745228767395
1.0	94470000.0	94480000.0	2.0	0.987848162651062	1.0591037273406982
1.0	94490000.0	94500000.0	0.0	1.0432215929031372	1.0987155437469482
1.0	94570000.0	94580000.0	0.0	1.1109791994094849	1.1482912302017212
1.0	94670000.0	94680000.0	2.0	0.8857582211494446	0.9766174554824829
1.0	94680000.0	94690000.0	0.0	1.0635595321655273	1.1064507961273193
1.0	94700000.0	94710000.0	4.0	0.9847064018249512	1.0489860773086548
1.0	94780000.0	94790000.0	1.0	1.1995574235916138	1.1895848512649536
1.0	94790000.0	94800000.0	2.0	1.1047155857086182	1.1308797597885132
1.0	94800000.0	94810000.0	2.0	1.1083177328109741	1.137066125869751
1.0	94930000.0	94940000.0	0.0	0.6470273733139038	0.6769676208496094
1.0	94980000.0	94990000.0	0.0	0.7125681638717651	0.7910617589950562
1.0	95020000.0	95030000.0	0.0	0.9430791139602661	1.0282268524169922
1.0	95040000.0	95050000.0	0.0	0.9094287157058716	0.996973991394043
1.0	95060000.0	95070000.0	0.0	0.9913829565048218	1.0602689981460571
1.0	95080000.0	95090000.0	0.0	0.8883392214775085	0.9903823137283325
1.0	95180000.0	95190000.0	1.0	0.9673938751220703	1.0457671880722046
1.0	95250000.0	95260000.0	1.0	0.903276264667511	1.0023472309112549
1.0	95430000.0	95440000.0	1.0	0.8257868885993958	0.9367478489875793
1.0	95520000.0	95530000.0	0.0	0.7562984228134155	0.8322113752365112
1.0	95560000.0	95570000.0	1.0	1.0010662078857422	1.0637538433074951
1.0	95640000.0	95650000.0	3.0	0.8808393478393555	0.9798395037651062
1.0	95690000.0	95700000.0	1.0	1.0367146730422974	1.0888607501983643
1.0	95730000.0	95740000.0	1.0	1.3310941457748413	1.2233840227127075
1.0	95740000.0	95750000.0	2.0	1.1651971340179443	1.1650874614715576
1.0	95760000.0	95770000.0	0.0	1.0000358819961548	1.0566332340240479
1.0	95850000.0	95860000.0	0.0	1.7047498226165771	1.386201024055481
1.0	95880000.0	95890000.0	3.0	1.5963484048843384	1.353153109550476
1.0	95900000.0	95910000.0	4.0	1.4965791702270508	1.3088490962982178
1.0	96030000.0	96040000.0	3.0	1.8739540576934814	1.4553405046463013
1.0	96090000.0	96100000.0	3.0	1.595618724822998	1.3547604084014893
1.0	96210000.0	96220000.0	2.0	1.8626184463500977	1.4509308338165283
1.0	96230000.0	96240000.0	4.0	1.8332374095916748	1.4430038928985596
1.0	96290000.0	96300000.0	1.0	1.7992122173309326	1.4191606044769287
1.0	96420000.0	96430000.0	2.0	1.3406944274902344	1.2321962118148804
1.0	96440000.0	96450000.0	1.0	1.289515495300293	1.2128074169158936
1.0	96470000.0	96480000.0	2.0	1.4027982950210571	1.2614034414291382
1.0	96640000.0	96650000.0	1.0	1.2619709968566895	1.1939184665679932
1.0	96650000.0	96660000.0	0.0	1.4013769626617432	1.2613147497177124
1.0	96740000.0	96750000.0	3.0	1.2927583456039429	1.2171132564544678
1.0	96810000.0	96820000.0	1.0	1.3032106161117554	1.23551344871521
1.0	96830000.0	96840000.0	0.0	1.28323233127594	1.234488844871521
1.0	96870000.0	96880000.0	3.0	1.1396000385284424	1.1431269645690918
1.0	96890000.0	96900000.0	2.0	1.1036900281906128	1.1209027767181396
1.0	96910000.0	96920000.0	0.0	1.2196458578109741	1.18601393699646
1.0	96940000.0	96950000.0	1.0	1.2918002605438232	1.227137804031372
1.0	96960000.0	96970000.0	1.0	1.2925641536712646	1.2278789281845093
1.0	96970000.0	96980000.0	2.0	1.1539076566696167	1.1604875326156616
1.0	97010000.0	97020000.0	0.0	1.0942567586898804	1.1304891109466553
1.0	97050000.0	97060000.0	0.0	1.2083346843719482	1.185525894165039
1.0	97120000.0	97130000.0	1.0	1.192718267440796	1.181650161743164
1.0	97140000.0	97150000.0	4.0	1.1284854412078857	1.1384975910186768
1.0	97180000.0	97190000.0	2.0	1.0641735792160034	1.1654446125030518
1.0	97220000.0	97230000.0	2.0	0.7487937211990356	0.8181597590446472
1.0	97280000.0	97290000.0	2.0	0.7078691124916077	0.7963045835494995
1.0	97290000.0	97300000.0	1.0	0.8707835078239441	0.9737032651901245
1.0	97330000.0	97340000.0	0.0	1.069199800491333	1.1086549758911133
1.0	97340000.0	97350000.0	0.0	1.1942293643951416	1.1574809551239014
1.0	97430000.0	97440000.0	0.0	1.1297377347946167	1.151496171951294
1.0	97460000.0	97470000.0	0.0	1.2767486572265625	1.226936936378479
1.0	97480000.0	97490000.0	1.0	1.3157482147216797	1.2342885732650757
1.0	97530000.0	97540000.0	2.0	1.1367013454437256	1.157494306564331
1.0	97570000.0	97580000.0	1.0	1.101489782333374	1.1339013576507568
1.0	97650000.0	97660000.0	0.0	0.8844212293624878	0.9791383743286133
1.0	97720000.0	97730000.0	0.0	0.9665688276290894	1.0442616939544678
1.0	97830000.0	97840000.0	2.0	0.9914274215698242	1.0558443069458008
1.0	97920000.0	97930000.0	1.0	1.0705701112747192	1.1204581260681152
1.0	97940000.0	97950000.0	0.0	1.1351547241210938	1.144561767578125
1.0	97970000.0	97980000.0	1.0	1.090801477432251	1.1272895336151123
1.0	98030000.0	98040000.0	1.0	1.0042725801467896	1.070986032485962
1.0	98040000.0	98050000.0	3.0	0.9174743890762329	1.0081111192703247
1.0	98170000.0	98180000.0	0.0	1.089257836341858	1.1240975856781006
1.0	98180000.0	98190000.0	0.0	0.949526309967041	1.0248305797576904
1.0	98230000.0	98240000.0	2.0	0.9073799252510071	1.0075591802597046
1.0	98250000.0	98260000.0	2.0	0.9307297468185425	1.01467764377594
1.0	98270000.0	98280000.0	2.0	0.8954485654830933	0.9948921203613281
1.0	98280000.0	98290000.0	1.0	1.0369575023651123	1.0951683521270752
1.0	98310000.0	98320000.0	2.0	1.129814863204956	1.1415088176727295
1.0	98420000.0	98430000.0	1.0	1.1327345371246338	1.1361324787139893
1.0	98430000.0	98440000.0	0.0	1.2881542444229126	1.2087640762329102
1.0	98600000.0	98610000.0	2.0	1.408553957939148	1.2762832641601562
1.0	98620000.0	98630000.0	3.0	1.474310040473938	1.3047806024551392
1.0	98640000.0	98650000.0	2.0	1.4583663940429688	1.3012139797210693
1.0	98830000.0	98840000.0	0.0	1.106396198272705	1.1234771013259888
1.0	98880000.0	98890000.0	0.0	1.142543077468872	1.1461169719696045
1.0	98890000.0	98900000.0	0.0	1.131074070930481	1.130523920059204
1.0	98900000.0	98910000.0	0.0	1.1503013372421265	1.129626989364624
1.0	98970000.0	98980000.0	0.0	1.188638687133789	1.1579563617706299
1.0	98980000.0	98990000.0	1.0	1.3482277393341064	1.228314995765686
1.0	99020000.0	99030000.0	1.0	1.4366199970245361	1.273587942123413
1.0	99040000.0	99050000.0	3.0	1.375038743019104	1.2469851970672607
1.0	99140000.0	99150000.0	3.0	0.9414523839950562	1.023660659790039
1.0	99150000.0	99160000.0	1.0	0.8996443748474121	0.9974819421768188
1.0	99180000.0	99190000.0	2.0	1.1208901405334473	1.1499712467193604
1.0	99210000.0	99220000.0	1.0	1.1170622110366821	1.1444923877716064
1.0	99270000.0	99280000.0	1.0	1.4769116640090942	1.2937114238739014
1.0	99280000.0	99290000.0	1.0	1.580429196357727	1.3334280252456665
1.0	99380000.0	99390000.0	3.0	1.6322300434112549	1.374556303024292
1.0	99420000.0	99430000.0	2.0	1.5541690587997437	1.3490993976593018
1.0	99440000.0	99450000.0	7.0	1.535172462463379	1.3353350162506104
1.0	99630000.0	99640000.0	3.0	1.266113519668579	1.2089067697525024
1.0	99640000.0	99650000.0	0.0	1.3312759399414062	1.255454421043396
1.0	99650000.0	99660000.0	1.0	1.5251623392105103	1.3184348344802856
1.0	99660000.0	99670000.0	0.0	1.4429047107696533	1.2866299152374268
1.0	99670000.0	99680000.0	3.0	1.292607307434082	1.2249090671539307
1.0	99740000.0	99750000.0	5.0	1.2953956127166748	1.1998233795166016
1.0	99750000.0	99760000.0	0.0	1.2471771240234375	1.2050703763961792
1.0	99780000.0	99790000.0	1.0	1.3622663021087646	1.2337416410446167
1.0	99790000.0	99800000.0	1.0	1.2868388891220093	1.2079819440841675
1.0	99900000.0	99910000.0	3.0	0.9501419067382812	1.0320322513580322
1.0	99920000.0	99930000.0	1.0	0.9930320978164673	1.0631636381149292
1.0	99980000.0	99990000.0	1.0	0.9030641317367554	0.9917817115783691
1.0	100070000.0	100080000.0	1.0	1.0740450620651245	1.1107325553894043
1.0	100090000.0	100100000.0	0.0	1.137365698814392	1.1534490585327148
1.0	100180000.0	100190000.0	0.0	0.7997729182243347	0.9141772389411926
1.0	100190000.0	100200000.0	2.0	0.7915562391281128	0.9070900082588196
1.0	100320000.0	100330000.0	0.0	0.7680158615112305	0.8666275143623352
1.0	100350000.0	100360000.0	1.0	0.722362756729126	0.7858532667160034
1.0	100410000.0	100420000.0	2.0	0.950922966003418	1.0368328094482422
1.0	100430000.0	100440000.0	1.0	0.988305926322937	1.0793875455856323
1.0	100470000.0	100480000.0	2.0	0.7402524948120117	0.8014209866523743
1.0	100480000.0	100490000.0	0.0	0.7332378029823303	0.7917431592941284
1.0	100530000.0	100540000.0	0.0	0.645693302154541	0.6342461109161377
1.0	100570000.0	100580000.0	0.0	0.6470273733139038	0.6769676208496094
1.0	100700000.0	100710000.0	0.0	0.7150331735610962	0.7888949513435364
1.0	100770000.0	100780000.0	1.0	0.9314581155776978	1.0236608982086182
1.0	100840000.0	100850000.0	0.0	0.7852267026901245	0.8970215916633606
1.0	100930000.0	100940000.0	0.0	0.7292282581329346	0.788174033164978
1.0	100960000.0	100970000.0	1.0	0.7088267207145691	0.7951472997665405
1.0	101000000.0	101010000.0	1.0	1.061229944229126	1.1120426654815674
1.0	101110000.0	101120000.0	0.0	1.294941782951355	1.2020549774169922
1.0	101160000.0	101170000.0	1.0	1.1422466039657593	1.1515960693359375
1.0	101210000.0	101220000.0	1.0	1.1859581470489502	1.1595585346221924
1.0	101420000.0	101430000.0	1.0	0.7347720861434937	0.7935043573379517
1.0	101620000.0	101630000.0	1.0	1.3582478761672974	1.2586034536361694
1.0	101630000.0	101640000.0	1.0	1.3095242977142334	1.2514265775680542
1.0	101680000.0	101690000.0	3.0	1.3305537700653076	1.235358476638794
1.0	101750000.0	101760000.0	1.0	1.280950665473938	1.234893560409546
1.0	101810000.0	101820000.0	1.0	1.4656500816345215	1.2922440767288208
1.0	101820000.0	101830000.0	2.0	1.3429296016693115	1.2434542179107666
1.0	101900000.0	101910000.0	3.0	1.3947231769561768	1.2719576358795166
1.0	101950000.0	101960000.0	2.0	1.3695323467254639	1.2647308111190796
1.0	102070000.0	102080000.0	2.0	1.57633376121521	1.3330419063568115
1.0	102080000.0	102090000.0	1.0	1.6962316036224365	1.3773863315582275
1.0	102190000.0	102200000.0	1.0	1.7748816013336182	1.4115351438522339
1.0	102250000.0	102260000.0	0.0	2.23077654838562	1.5745147466659546
1.0	102290000.0	102300000.0	3.0	2.0391993522644043	1.5128134489059448
1.0	102300000.0	102310000.0	6.0	1.9802385568618774	1.488106608390808
1.0	102390000.0	102400000.0	0.0	2.3930630683898926	1.6236546039581299
1.0	102430000.0	102440000.0	4.0	2.2108471393585205	1.562304973602295
1.0	102500000.0	102510000.0	2.0	2.3748977184295654	1.6167356967926025
1.0	102510000.0	102520000.0	1.0	2.3954265117645264	1.624320387840271
1.0	102520000.0	102530000.0	4.0	2.3878421783447266	1.6199512481689453
1.0	102530000.0	102540000.0	3.0	2.2781333923339844	1.6006333827972412
1.0	102580000.0	102590000.0	2.0	2.104536533355713	1.533776044845581
1.0	102680000.0	102690000.0	0.0	2.054290294647217	1.5077903270721436
1.0	102690000.0	102700000.0	0.0	1.9801288843154907	1.4880995750427246
1.0	102760000.0	102770000.0	5.0	2.0618984699249268	1.5169868469238281
1.0	102810000.0	102820000.0	1.0	2.1680614948272705	1.5500428676605225
1.0	102920000.0	102930000.0	1.0	1.9681777954101562	1.492466926574707
1.0	102950000.0	102960000.0	3.0	2.2098727226257324	1.5626792907714844
1.0	102990000.0	103000000.0	2.0	2.0994725227355957	1.5290547609329224
1.0	103000000.0	103010000.0	3.0	1.9638170003890991	1.4909554719924927
1.0	103030000.0	103040000.0	4.0	2.0579497814178467	1.5177905559539795
1.0	103070000.0	103080000.0	3.0	2.0458343029022217	1.509917140007019
1.0	103150000.0	103160000.0	2.0	2.042515516281128	1.507378339767456
1.0	103160000.0	103170000.0	2.0	2.018026828765869	1.502232313156128
1.0	103170000.0	103180000.0	3.0	1.84714674949646	1.4436447620391846
1.0	103190000.0	103200000.0	3.0	1.865923285484314	1.451546311378479
1.0	103260000.0	103270000.0	1.0	1.6526899337768555	1.375255823135376
1.0	103280000.0	103290000.0	3.0	1.6251952648162842	1.3576786518096924
1.0	103330000.0	103340000.0	2.0	1.6147973537445068	1.3465635776519775
1.0	103340000.0	103350000.0	2.0	1.3415310382843018	1.2528984546661377
1.0	103460000.0	103470000.0	4.0	1.230756402015686	1.2160013914108276
1.0	103470000.0	103480000.0	4.0	1.1543166637420654	1.1654307842254639
1.0	103550000.0	103560000.0	2.0	1.5450955629348755	1.350750207901001
1.0	103570000.0	103580000.0	2.0	1.2574965953826904	1.2224514484405518
1.0	103600000.0	103610000.0	2.0	1.699891448020935	1.3931242227554321
1.0	103670000.0	103680000.0	0.0	1.5898300409317017	1.3486379384994507
1.0	103710000.0	103720000.0	3.0	1.3273675441741943	1.218871831893921
1.0	104040000.0	104050000.0	0.0	1.2479312419891357	1.1962074041366577
1.0	104050000.0	104060000.0	3.0	1.1099529266357422	1.1239440441131592
1.0	104120000.0	104130000.0	4.0	1.1066336631774902	1.1227819919586182
1.0	104350000.0	104360000.0	2.0	2.499793529510498	1.6498584747314453
1.0	104410000.0	104420000.0	3.0	2.882054090499878	1.7573903799057007
1.0	104480000.0	104490000.0	3.0	2.8628897666931152	1.7547553777694702
1.0	104500000.0	104510000.0	3.0	2.78714919090271	1.7371890544891357
1.0	104560000.0	104570000.0	4.0	2.5391597747802734	1.663902997970581
1.0	104610000.0	104620000.0	3.0	2.699800491333008	1.7099138498306274
1.0	104680000.0	104690000.0	2.0	2.5100960731506348	1.663893461227417
1.0	104880000.0	104890000.0	2.0	2.2947945594787598	1.5871165990829468
1.0	104980000.0	104990000.0	5.0	2.631446361541748	1.6905781030654907
1.0	105050000.0	105060000.0	2.0	2.7076375484466553	1.713144302368164
1.0	105090000.0	105100000.0	7.0	2.575859546661377	1.6794912815093994
1.0	105190000.0	105200000.0	1.0	2.2045037746429443	1.5660123825073242
1.0	105260000.0	105270000.0	0.0	2.2919135093688965	1.5878345966339111
1.0	105270000.0	105280000.0	1.0	2.213578701019287	1.560563325881958
1.0	105290000.0	105300000.0	3.0	1.9680179357528687	1.4824724197387695
1.0	105470000.0	105480000.0	0.0	1.943585991859436	1.4928174018859863
1.0	105560000.0	105570000.0	5.0	2.3508214950561523	1.6060444116592407
1.0	105660000.0	105670000.0	5.0	2.2702999114990234	1.5834293365478516
1.0	105680000.0	105690000.0	2.0	2.3892180919647217	1.6216930150985718
1.0	105780000.0	105790000.0	4.0	2.097994327545166	1.5256946086883545
1.0	105880000.0	105890000.0	4.0	2.020946502685547	1.505335807800293
1.0	105920000.0	105930000.0	1.0	2.4228737354278564	1.6309175491333008
1.0	106020000.0	106030000.0	5.0	2.3537869453430176	1.6165590286254883
1.0	106030000.0	106040000.0	2.0	2.474811315536499	1.6543642282485962
1.0	106120000.0	106130000.0	1.0	2.4049012660980225	1.6517902612686157
1.0	106210000.0	106220000.0	0.0	2.265878915786743	1.5799659490585327
1.0	106220000.0	106230000.0	2.0	2.2029623985290527	1.5623314380645752
1.0	106280000.0	106290000.0	2.0	2.2510275840759277	1.5767635107040405
1.0	106340000.0	106350000.0	4.0	2.3471972942352295	1.6055437326431274
1.0	106710000.0	106720000.0	0.0	2.1598284244537354	1.5556100606918335
1.0	106750000.0	106760000.0	1.0	2.1205878257751465	1.5405666828155518
1.0	106760000.0	106770000.0	1.0	2.0939362049102783	1.5247465372085571
1.0	106850000.0	106860000.0	2.0	2.0005288124084473	1.5062177181243896
1.0	106900000.0	106910000.0	3.0	2.077124834060669	1.5164053440093994
1.0	106940000.0	106950000.0	2.0	2.0602619647979736	1.5163933038711548
1.0	107150000.0	107160000.0	1.0	1.792182207107544	1.4133325815200806
1.0	107160000.0	107170000.0	1.0	1.6183370351791382	1.3563834428787231
1.0	107320000.0	107330000.0	0.0	1.877071738243103	1.4494413137435913
1.0	107350000.0	107360000.0	2.0	1.8942019939422607	1.4587618112564087
1.0	107390000.0	107400000.0	3.0	1.736475944519043	1.3969697952270508
1.0	107430000.0	107440000.0	4.0	1.7606117725372314	1.406545877456665
1.0	107480000.0	107490000.0	0.0	1.7960655689239502	1.4207435846328735
1.0	107630000.0	107640000.0	0.0	1.3420222997665405	1.229751706123352
1.0	107640000.0	107650000.0	1.0	1.344733476638794	1.2335865497589111
1.0	107680000.0	107690000.0	1.0	1.0242663621902466	1.0725432634353638
1.0	107750000.0	107760000.0	0.0	1.3363962173461914	1.2224957942962646
1.0	107870000.0	107880000.0	2.0	1.1826770305633545	1.1511753797531128
1.0	107920000.0	107930000.0	1.0	1.1813440322875977	1.1566622257232666
1.0	107970000.0	107980000.0	0.0	1.1996359825134277	1.188119888305664
1.0	108000000.0	108010000.0	3.0	1.3267195224761963	1.2231978178024292
1.0	108010000.0	108020000.0	1.0	1.314794659614563	1.2204774618148804
1.0	108040000.0	108050000.0	1.0	1.3775631189346313	1.260602593421936
1.0	108080000.0	108090000.0	2.0	1.5026233196258545	1.3208099603652954
1.0	108090000.0	108100000.0	2.0	1.3983018398284912	1.2880363464355469
1.0	108110000.0	108120000.0	0.0	1.2213629484176636	1.1957944631576538
1.0	108210000.0	108220000.0	1.0	1.123225212097168	1.1414607763290405
1.0	108230000.0	108240000.0	1.0	0.929339587688446	1.0187584161758423
1.0	108320000.0	108330000.0	1.0	1.0048538446426392	1.0593172311782837
1.0	108340000.0	108350000.0	4.0	0.9861373901367188	1.052581548690796
1.0	108350000.0	108360000.0	0.0	1.0850311517715454	1.1099942922592163
1.0	108430000.0	108440000.0	1.0	1.0209566354751587	1.0903507471084595
1.0	108450000.0	108460000.0	1.0	1.0623801946640015	1.1121264696121216
1.0	108520000.0	108530000.0	0.0	1.2806955575942993	1.212292194366455
1.0	108540000.0	108550000.0	2.0	1.0824644565582275	1.1207324266433716
1.0	108690000.0	108700000.0	2.0	0.6545540690422058	0.727791428565979
1.0	109020000.0	109030000.0	0.0	0.9068929553031921	0.9936972856521606
1.0	109070000.0	109080000.0	0.0	0.878731906414032	0.9799656867980957
1.0	109100000.0	109110000.0	0.0	0.785938024520874	0.898934006690979
1.0	109130000.0	109140000.0	1.0	0.7281662821769714	0.7874928116798401
1.0	109140000.0	109150000.0	1.0	0.6952061057090759	0.8129751086235046
1.0	109150000.0	109160000.0	0.0	0.6470273733139038	0.6769676208496094
1.0	109250000.0	109260000.0	0.0	1.0021225214004517	1.0623420476913452
1.0	109270000.0	109280000.0	1.0	0.955610454082489	1.0352262258529663
1.0	109320000.0	109330000.0	0.0	0.646499514579773	0.6743598580360413
1.0	109430000.0	109440000.0	0.0	0.8024279475212097	0.9164702296257019
1.0	109440000.0	109450000.0	1.0	0.6205254197120667	0.6215689778327942
1.0	109520000.0	109530000.0	0.0	0.650342583656311	0.5997946858406067
1.0	109540000.0	109550000.0	1.0	0.6470273733139038	0.6769676208496094
1.0	109670000.0	109680000.0	2.0	1.1439749002456665	1.158632755279541
1.0	109780000.0	109790000.0	1.0	0.7574204206466675	0.8343518376350403
1.0	109790000.0	109800000.0	0.0	0.8788660764694214	0.9832360148429871
1.0	109860000.0	109870000.0	2.0	0.6587756872177124	0.7079991102218628
1.0	109870000.0	109880000.0	1.0	0.6452001333236694	0.5274033546447754
1.0	109880000.0	109890000.0	1.0	0.621043860912323	0.6221132278442383
1.0	109900000.0	109910000.0	0.0	0.6470273733139038	0.6769676208496094
1.0	109910000.0	109920000.0	1.0	0.8147242665290833	0.9271265268325806
[truncated: 47,554 more rows]
