# Supplementary material for: Genome-wide mapping of somatic mutation rates uncovers drivers of cancer
Source: Nat Biotechnol. 2022 Jun 20;40(11):1634–43. doi: 10.1038/s41587-022-01353-8 (PMC9646522; doi:10.1038/s41587-022-01353-8)
Supplement: Supplementary file 4 — Regions and model predictions for each fold of each cancer for which a deep learning model was trained. Regions that were filtered are also listed along with their respective model predictions. [file 41587_2022_1353_MOESM4_ESM.zip › kfold_results/Kidney_tumors/fold_0.txt]

CHROM	START	END	Y_TRUE	Y_PRED	STD
1.0	880000.0	890000.0	4.0	2.6310551166534424	0.8511407971382141
1.0	980000.0	990000.0	2.0	2.556933641433716	0.8063865900039673
1.0	990000.0	1000000.0	2.0	2.803992748260498	0.9591151475906372
1.0	1130000.0	1140000.0	6.0	3.156224012374878	1.170113444328308
1.0	1150000.0	1160000.0	4.0	2.7164058685302734	0.9036718606948853
1.0	1190000.0	1200000.0	3.0	2.786898374557495	0.9472631216049194
1.0	1320000.0	1330000.0	3.0	2.657381534576416	0.867348313331604
1.0	1330000.0	1340000.0	1.0	3.1156394481658936	2.295586585998535
1.0	1350000.0	1360000.0	0.0	2.8995752334594727	1.0165021419525146
1.0	1370000.0	1380000.0	6.0	2.9970364570617676	1.075669527053833
1.0	1460000.0	1470000.0	2.0	2.672905445098877	0.8767809867858887
1.0	1730000.0	1740000.0	0.0	2.814488649368286	0.9643230438232422
1.0	1750000.0	1760000.0	1.0	2.968291997909546	1.058837652206421
1.0	1770000.0	1780000.0	3.0	3.0615248680114746	1.1146752834320068
1.0	1810000.0	1820000.0	1.0	3.502410888671875	1.3580493927001953
1.0	1830000.0	1840000.0	3.0	3.209934949874878	1.201552152633667
1.0	1880000.0	1890000.0	6.0	3.390899658203125	1.3003036975860596
1.0	1960000.0	1970000.0	3.0	3.7588627338409424	1.4753506183624268
1.0	2040000.0	2050000.0	2.0	2.9998939037323	1.0772032737731934
1.0	2070000.0	2080000.0	3.0	2.75278902053833	0.9261754155158997
1.0	2090000.0	2100000.0	2.0	3.0681004524230957	1.1189417839050293
1.0	2100000.0	2110000.0	2.0	2.9238224029541016	1.031808614730835
1.0	2120000.0	2130000.0	2.0	3.259674549102783	1.2301498651504517
1.0	2240000.0	2250000.0	1.0	3.3985543251037598	1.307498812675476
1.0	2300000.0	2310000.0	1.0	3.083235025405884	1.1284635066986084
1.0	2320000.0	2330000.0	3.0	2.8400723934173584	0.9811698794364929
1.0	2350000.0	2360000.0	4.0	3.6251296997070312	1.415600299835205
1.0	2560000.0	2570000.0	2.0	2.9863672256469727	1.069044828414917
1.0	2750000.0	2760000.0	2.0	3.85113787651062	1.5150015354156494
1.0	2790000.0	2800000.0	2.0	4.154201507568359	1.6292922496795654
1.0	2820000.0	2830000.0	4.0	3.883317232131958	1.533473253250122
1.0	2860000.0	2870000.0	2.0	3.813114881515503	1.5028488636016846
1.0	2880000.0	2890000.0	4.0	3.71228289604187	1.4581749439239502
1.0	2920000.0	2930000.0	4.0	3.6556766033172607	1.4312070608139038
1.0	2980000.0	2990000.0	6.0	2.7021374702453613	0.8986513018608093
1.0	3000000.0	3010000.0	5.0	3.4508919715881348	1.3329017162322998
1.0	3030000.0	3040000.0	5.0	3.6013286113739014	1.4235913753509521
1.0	3040000.0	3050000.0	2.0	3.5979156494140625	1.4231040477752686
1.0	3070000.0	3080000.0	2.0	3.7367019653320312	1.4811429977416992
1.0	3080000.0	3090000.0	2.0	3.5449013710021973	1.3905009031295776
1.0	3120000.0	3130000.0	5.0	3.8063042163848877	1.5148718357086182
1.0	3170000.0	3180000.0	8.0	3.45182728767395	1.338209867477417
1.0	3180000.0	3190000.0	4.0	4.255950927734375	1.6564956903457642
1.0	3310000.0	3320000.0	3.0	3.7619292736053467	1.486930251121521
1.0	3320000.0	3330000.0	2.0	3.898498058319092	1.5374071598052979
1.0	3330000.0	3340000.0	7.0	3.5609130859375	1.387164831161499
1.0	3400000.0	3410000.0	4.0	3.344388246536255	1.2761881351470947
1.0	3430000.0	3440000.0	4.0	3.441112518310547	1.326658010482788
1.0	3440000.0	3450000.0	0.0	3.530397891998291	1.3720088005065918
1.0	3520000.0	3530000.0	2.0	3.586524486541748	1.3985910415649414
1.0	3710000.0	3720000.0	1.0	2.8839077949523926	1.0077738761901855
1.0	3790000.0	3800000.0	3.0	2.7622761726379395	0.9324396848678589
1.0	4020000.0	4030000.0	4.0	3.065302610397339	1.116690754890442
1.0	4030000.0	4040000.0	3.0	3.4153685569763184	1.3118947744369507
1.0	4100000.0	4110000.0	0.0	3.4785351753234863	1.3577473163604736
1.0	4120000.0	4130000.0	0.0	3.9065101146698	1.543411374092102
1.0	4140000.0	4150000.0	5.0	3.8360958099365234	1.509124755859375
1.0	4180000.0	4190000.0	7.0	3.8990230560302734	1.5428407192230225
1.0	4200000.0	4210000.0	2.0	3.8306972980499268	1.5228668451309204
1.0	4270000.0	4280000.0	11.0	4.4054036140441895	1.7077407836914062
1.0	4300000.0	4310000.0	1.0	4.108426570892334	1.6207799911499023
1.0	4310000.0	4320000.0	7.0	4.829080104827881	1.8037822246551514
1.0	4350000.0	4360000.0	5.0	5.011885166168213	1.8329989910125732
1.0	4390000.0	4400000.0	3.0	4.8491291999816895	1.8075473308563232
1.0	4400000.0	4410000.0	4.0	4.5745391845703125	1.7515442371368408
1.0	4410000.0	4420000.0	7.0	4.635336875915527	1.767305612564087
1.0	4450000.0	4460000.0	1.0	4.896544456481934	1.8142383098602295
1.0	4490000.0	4500000.0	6.0	4.5760817527771	1.7476791143417358
1.0	4560000.0	4570000.0	2.0	4.494466781616211	1.7331321239471436
1.0	4610000.0	4620000.0	2.0	4.4148101806640625	1.7159010171890259
1.0	4620000.0	4630000.0	3.0	4.363389015197754	1.7027324438095093
1.0	4700000.0	4710000.0	7.0	3.5188534259796143	1.3915255069732666
1.0	4810000.0	4820000.0	5.0	3.6867504119873047	1.4518752098083496
1.0	4880000.0	4890000.0	3.0	3.5844035148620605	1.4174385070800781
1.0	4940000.0	4950000.0	6.0	3.6687138080596924	1.4562872648239136
1.0	4960000.0	4970000.0	3.0	3.651581287384033	1.4488086700439453
1.0	5070000.0	5080000.0	4.0	3.9632835388183594	1.5775401592254639
1.0	5120000.0	5130000.0	1.0	4.3202409744262695	1.681473970413208
1.0	5140000.0	5150000.0	3.0	4.459954738616943	1.7194284200668335
1.0	5180000.0	5190000.0	3.0	4.478270530700684	1.7289743423461914
1.0	5290000.0	5300000.0	10.0	5.028727054595947	1.8346353769302368
1.0	5330000.0	5340000.0	8.0	4.854870796203613	1.802765130996704
1.0	5390000.0	5400000.0	8.0	5.046046257019043	1.8372993469238281
1.0	5430000.0	5440000.0	5.0	4.873739719390869	1.809719443321228
1.0	5450000.0	5460000.0	4.0	4.225956916809082	1.6652805805206299
1.0	5470000.0	5480000.0	5.0	4.230412483215332	1.6596240997314453
1.0	5550000.0	5560000.0	2.0	3.8902783393859863	1.5526965856552124
1.0	5620000.0	5630000.0	3.0	3.7840685844421387	1.5061506032943726
1.0	5680000.0	5690000.0	3.0	4.190291404724121	1.6543678045272827
1.0	5710000.0	5720000.0	5.0	4.059479236602783	1.6095845699310303
1.0	5720000.0	5730000.0	5.0	4.720641613006592	1.7830963134765625
1.0	5750000.0	5760000.0	7.0	4.3153181076049805	1.6885643005371094
1.0	5860000.0	5870000.0	5.0	3.479933261871338	1.352070927619934
1.0	6020000.0	6030000.0	3.0	2.8855714797973633	1.0083314180374146
1.0	6130000.0	6140000.0	3.0	3.3594932556152344	1.2849092483520508
1.0	6200000.0	6210000.0	1.0	3.780125856399536	1.4850385189056396
1.0	6270000.0	6280000.0	1.0	2.880074977874756	1.0046508312225342
1.0	6290000.0	6300000.0	1.0	2.633136510848999	0.8528324961662292
1.0	6390000.0	6400000.0	3.0	2.719003677368164	0.9054054021835327
1.0	6400000.0	6410000.0	3.0	2.922734498977661	1.0316245555877686
1.0	6600000.0	6610000.0	2.0	2.9406771659851074	1.0423771142959595
1.0	6670000.0	6680000.0	3.0	2.341057300567627	0.6844255328178406
1.0	6700000.0	6710000.0	4.0	2.6995129585266113	0.8932992815971375
1.0	6790000.0	6800000.0	4.0	2.8432297706604004	0.9822542071342468
1.0	6860000.0	6870000.0	3.0	2.9760754108428955	1.0639536380767822
1.0	6920000.0	6930000.0	2.0	2.8434600830078125	0.9821521043777466
1.0	6960000.0	6970000.0	3.0	2.828033447265625	0.9728713035583496
1.0	7000000.0	7010000.0	2.0	2.9181270599365234	1.0287604331970215
1.0	7150000.0	7160000.0	3.0	2.8812689781188965	1.0066914558410645
1.0	7180000.0	7190000.0	1.0	2.9435906410217285	1.0448553562164307
1.0	7210000.0	7220000.0	3.0	3.0085959434509277	1.084139347076416
1.0	7230000.0	7240000.0	2.0	2.8855247497558594	1.0084235668182373
1.0	7240000.0	7250000.0	2.0	2.871429204940796	1.0005394220352173
1.0	7330000.0	7340000.0	0.0	2.9775195121765137	1.065240740776062
1.0	7370000.0	7380000.0	3.0	3.102947950363159	1.140539288520813
1.0	7390000.0	7400000.0	3.0	3.1842732429504395	1.1872886419296265
1.0	7450000.0	7460000.0	2.0	3.2319037914276123	1.215100646018982
1.0	7490000.0	7500000.0	3.0	3.5443737506866455	1.3870646953582764
1.0	7530000.0	7540000.0	5.0	3.53229022026062	1.3845303058624268
1.0	7640000.0	7650000.0	3.0	3.307751178741455	1.2632757425308228
1.0	7700000.0	7710000.0	2.0	3.16729474067688	1.1770141124725342
1.0	7790000.0	7800000.0	0.0	2.501206874847412	0.7735185623168945
1.0	7900000.0	7910000.0	2.0	2.8043484687805176	0.9581934809684753
1.0	7910000.0	7920000.0	5.0	2.8599772453308105	0.9928520321846008
1.0	7940000.0	7950000.0	2.0	3.199385166168213	1.1953353881835938
1.0	8000000.0	8010000.0	4.0	3.034486770629883	1.099854588508606
1.0	8040000.0	8050000.0	1.0	3.080803394317627	1.1266549825668335
1.0	8110000.0	8120000.0	7.0	2.7256412506103516	0.9096595048904419
1.0	8120000.0	8130000.0	0.0	2.917996644973755	1.0286115407943726
1.0	8140000.0	8150000.0	6.0	2.7716166973114014	0.9381481409072876
1.0	8250000.0	8260000.0	2.0	2.5910308361053467	0.8272013664245605
1.0	8260000.0	8270000.0	2.0	2.709336996078491	0.8999016880989075
1.0	8270000.0	8280000.0	2.0	2.652639627456665	0.8649466633796692
1.0	8310000.0	8320000.0	2.0	2.9029998779296875	1.0189446210861206
1.0	8360000.0	8370000.0	5.0	2.935270309448242	1.0387685298919678
1.0	8430000.0	8440000.0	4.0	3.555222749710083	1.3839037418365479
1.0	8440000.0	8450000.0	8.0	3.6389000415802	1.4224945306777954
1.0	8470000.0	8480000.0	2.0	4.042100429534912	1.5857104063034058
1.0	8500000.0	8510000.0	4.0	3.3339457511901855	1.2710988521575928
1.0	8510000.0	8520000.0	4.0	3.423600673675537	1.318908929824829
1.0	8520000.0	8530000.0	4.0	3.590834856033325	1.4012659788131714
1.0	8590000.0	8600000.0	6.0	2.9462738037109375	1.0458362102508545
1.0	8650000.0	8660000.0	3.0	3.1707427501678467	1.179668664932251
1.0	8830000.0	8840000.0	1.0	3.014458179473877	1.0869706869125366
1.0	8840000.0	8850000.0	3.0	3.018270969390869	1.0889726877212524
1.0	8930000.0	8940000.0	4.0	4.078549385070801	1.5969997644424438
1.0	9020000.0	9030000.0	3.0	3.3973135948181152	1.3049229383468628
1.0	9050000.0	9060000.0	3.0	3.130862236022949	1.156492829322815
1.0	9130000.0	9140000.0	1.0	2.8211989402770996	0.9683750867843628
1.0	9350000.0	9360000.0	1.0	2.99629282951355	1.0777771472930908
1.0	9380000.0	9390000.0	6.0	3.1640892028808594	1.1746156215667725
1.0	9400000.0	9410000.0	4.0	3.293435573577881	1.2484185695648193
1.0	9450000.0	9460000.0	3.0	3.430434465408325	1.3208200931549072
1.0	9460000.0	9470000.0	2.0	3.049636125564575	1.1081924438476562
1.0	9560000.0	9570000.0	1.0	2.8681724071502686	0.997469425201416
1.0	9600000.0	9610000.0	1.0	2.9713964462280273	1.060936689376831
1.0	9670000.0	9680000.0	3.0	2.8555057048797607	0.9892021417617798
1.0	9700000.0	9710000.0	3.0	2.8335843086242676	0.9761255383491516
1.0	9760000.0	9770000.0	2.0	3.0772674083709717	1.1248750686645508
1.0	9890000.0	9900000.0	1.0	2.834373950958252	0.9765488505363464
1.0	9940000.0	9950000.0	1.0	2.5851216316223145	0.8231485486030579
1.0	9950000.0	9960000.0	3.0	2.5596280097961426	0.807891845703125
1.0	9990000.0	10000000.0	3.0	2.6123292446136475	0.8398555517196655
1.0	10110000.0	10120000.0	7.0	3.3513991832733154	1.2796787023544312
1.0	10190000.0	10200000.0	3.0	3.1070897579193115	1.1426395177841187
1.0	10230000.0	10240000.0	1.0	2.948519468307495	1.0469400882720947
1.0	10260000.0	10270000.0	3.0	3.1541748046875	1.1703741550445557
1.0	10280000.0	10290000.0	3.0	3.125950813293457	1.1535561084747314
1.0	10290000.0	10300000.0	2.0	3.017256021499634	1.088738203048706
1.0	10340000.0	10350000.0	6.0	2.889559507369995	1.0104671716690063
1.0	10350000.0	10360000.0	3.0	3.0067131519317627	1.0821613073349
1.0	10440000.0	10450000.0	4.0	2.838421583175659	0.979340672492981
1.0	10560000.0	10570000.0	0.0	3.1129729747772217	1.145145297050476
1.0	10630000.0	10640000.0	4.0	2.735773801803589	0.9158771634101868
1.0	10880000.0	10890000.0	4.0	3.6685211658477783	1.43704092502594
1.0	10890000.0	10900000.0	3.0	3.553427219390869	1.3825500011444092
1.0	10910000.0	10920000.0	6.0	2.8115153312683105	0.9624357223510742
1.0	10970000.0	10980000.0	3.0	3.975505828857422	1.564635992050171
1.0	11080000.0	11090000.0	2.0	3.298612117767334	1.2521425485610962
1.0	11100000.0	11110000.0	2.0	3.663909912109375	1.435230016708374
1.0	11130000.0	11140000.0	5.0	2.7338054180145264	0.91435706615448
1.0	11230000.0	11240000.0	4.0	2.8193905353546143	0.9673625230789185
1.0	11240000.0	11250000.0	5.0	3.0668082237243652	1.1178404092788696
1.0	11250000.0	11260000.0	2.0	2.872321605682373	1.0003145933151245
1.0	11260000.0	11270000.0	2.0	2.8375260829925537	0.978752613067627
1.0	11270000.0	11280000.0	6.0	2.785672664642334	0.9469259977340698
1.0	11320000.0	11330000.0	3.0	2.8446154594421387	0.9825973510742188
1.0	11330000.0	11340000.0	4.0	2.6818525791168213	0.8839750289916992
1.0	11360000.0	11370000.0	2.0	3.1242287158966064	1.152618646621704
1.0	11380000.0	11390000.0	4.0	3.3771705627441406	1.2941757440567017
1.0	11440000.0	11450000.0	4.0	3.5710158348083496	1.3917567729949951
1.0	11470000.0	11480000.0	4.0	3.6544578075408936	1.4307206869125366
1.0	11500000.0	11510000.0	8.0	3.8561809062957764	1.5173308849334717
1.0	11510000.0	11520000.0	2.0	3.875877857208252	1.52885901927948
1.0	11560000.0	11570000.0	2.0	3.371995449066162	1.2912009954452515
1.0	11580000.0	11590000.0	4.0	3.4076194763183594	1.3108623027801514
1.0	11630000.0	11640000.0	5.0	3.7188057899475098	1.4589778184890747
1.0	11670000.0	11680000.0	6.0	3.4811179637908936	1.3476612567901611
1.0	11830000.0	11840000.0	5.0	3.3181488513946533	1.2619432210922241
1.0	11840000.0	11850000.0	5.0	3.060136079788208	1.1142033338546753
1.0	11900000.0	11910000.0	1.0	3.090935468673706	1.1327903270721436
1.0	11930000.0	11940000.0	2.0	3.742100238800049	1.4695457220077515
1.0	12010000.0	12020000.0	3.0	2.8875205516815186	1.009354829788208
1.0	12050000.0	12060000.0	0.0	3.0991854667663574	1.136906385421753
1.0	12090000.0	12100000.0	3.0	3.1408536434173584	1.1618664264678955
1.0	12120000.0	12130000.0	7.0	3.1753604412078857	1.1832410097122192
1.0	12130000.0	12140000.0	2.0	3.525087356567383	1.3683326244354248
1.0	12180000.0	12190000.0	5.0	3.2933380603790283	1.2485767602920532
1.0	12270000.0	12280000.0	5.0	2.9823362827301025	1.0674054622650146
1.0	12330000.0	12340000.0	0.0	2.92207670211792	1.0309275388717651
1.0	12630000.0	12640000.0	4.0	2.971478223800659	1.060624599456787
1.0	12670000.0	12680000.0	5.0	3.1693451404571533	1.1735098361968994
1.0	12740000.0	12750000.0	2.0	2.9837889671325684	1.0682220458984375
1.0	12810000.0	12820000.0	2.0	3.1434593200683594	1.1628438234329224
1.0	12860000.0	12870000.0	3.0	3.002744197845459	1.079195261001587
1.0	13870000.0	13880000.0	5.0	4.730129241943359	1.7824430465698242
1.0	13930000.0	13940000.0	2.0	4.167444705963135	1.6406949758529663
1.0	13950000.0	13960000.0	5.0	3.9865708351135254	1.5844329595565796
1.0	13960000.0	13970000.0	4.0	3.9785027503967285	1.583080530166626
1.0	14000000.0	14010000.0	7.0	3.7807464599609375	1.498808741569519
1.0	14210000.0	14220000.0	5.0	3.3736724853515625	1.3031009435653687
1.0	14300000.0	14310000.0	2.0	3.4260177612304688	1.3415536880493164
1.0	14310000.0	14320000.0	0.0	3.406052827835083	1.3325932025909424
1.0	14400000.0	14410000.0	3.0	3.2363457679748535	1.2377142906188965
1.0	14410000.0	14420000.0	2.0	3.1311442852020264	1.179307222366333
1.0	14440000.0	14450000.0	2.0	3.471428632736206	1.3612189292907715
1.0	14470000.0	14480000.0	2.0	3.1037583351135254	1.1643155813217163
1.0	14500000.0	14510000.0	3.0	3.2074902057647705	1.2170289754867554
1.0	14510000.0	14520000.0	2.0	3.169154405593872	1.197869062423706
1.0	14580000.0	14590000.0	3.0	4.756242275238037	1.7883005142211914
1.0	14610000.0	14620000.0	4.0	3.0907411575317383	1.1469523906707764
1.0	14750000.0	14760000.0	2.0	3.2232666015625	1.2333030700683594
1.0	14850000.0	14860000.0	3.0	2.952141761779785	1.0745218992233276
1.0	14940000.0	14950000.0	3.0	3.038360595703125	1.140584945678711
1.0	15030000.0	15040000.0	5.0	2.9409117698669434	1.0439822673797607
1.0	15100000.0	15110000.0	2.0	2.9527668952941895	1.0508286952972412
1.0	15140000.0	15150000.0	3.0	2.9944655895233154	1.0788862705230713
1.0	15170000.0	15180000.0	2.0	2.6808600425720215	0.883814811706543
1.0	15180000.0	15190000.0	4.0	2.806339740753174	0.9604608416557312
1.0	15230000.0	15240000.0	7.0	2.74080491065979	0.9198098182678223
1.0	15280000.0	15290000.0	3.0	2.8992176055908203	1.0171505212783813
1.0	15310000.0	15320000.0	1.0	2.9389395713806152	1.0425058603286743
1.0	15360000.0	15370000.0	3.0	3.070065498352051	1.120469331741333
1.0	15420000.0	15430000.0	5.0	3.4228339195251465	1.3183902502059937
1.0	15470000.0	15480000.0	0.0	3.3369171619415283	1.2737287282943726
1.0	15510000.0	15520000.0	3.0	3.3161613941192627	1.2610900402069092
1.0	15550000.0	15560000.0	0.0	3.172414779663086	1.180719256401062
1.0	15560000.0	15570000.0	2.0	3.3869354724884033	1.299141526222229
1.0	15580000.0	15590000.0	5.0	3.3594748973846436	1.2846009731292725
1.0	15600000.0	15610000.0	1.0	3.244055986404419	1.2212997674942017
1.0	15670000.0	15680000.0	2.0	2.7655138969421387	0.934524655342102
1.0	15720000.0	15730000.0	2.0	2.75602388381958	0.9280222058296204
1.0	15740000.0	15750000.0	0.0	2.7277894020080566	0.9120796918869019
1.0	15780000.0	15790000.0	4.0	2.9900379180908203	1.072251558303833
1.0	15830000.0	15840000.0	1.0	2.7175087928771973	0.9044221043586731
1.0	15880000.0	15890000.0	2.0	2.8139312267303467	0.9643539190292358
1.0	16050000.0	16060000.0	3.0	2.465094566345215	0.7523848414421082
1.0	16150000.0	16160000.0	0.0	2.8860878944396973	1.0083444118499756
1.0	16180000.0	16190000.0	3.0	3.166018486022949	1.176443338394165
1.0	16260000.0	16270000.0	4.0	3.0082449913024902	1.0831875801086426
1.0	16280000.0	16290000.0	6.0	3.052656650543213	1.110092043876648
1.0	16410000.0	16420000.0	3.0	2.9077794551849365	1.0219361782073975
1.0	16670000.0	16680000.0	3.0	3.084134340286255	1.1268748044967651
1.0	16710000.0	16720000.0	2.0	3.1110408306121826	1.1441656351089478
1.0	16740000.0	16750000.0	1.0	3.0156776905059814	1.0877141952514648
1.0	17010000.0	17020000.0	1.0	3.1685280799865723	1.1802828311920166
1.0	17320000.0	17330000.0	0.0	2.9402670860290527	1.0417802333831787
1.0	17400000.0	17410000.0	5.0	3.117516279220581	1.1482634544372559
1.0	17420000.0	17430000.0	2.0	3.2476260662078857	1.2227656841278076
1.0	17510000.0	17520000.0	3.0	3.8493714332580566	1.5148934125900269
1.0	17520000.0	17530000.0	0.0	3.816476345062256	1.5009119510650635
1.0	17680000.0	17690000.0	4.0	3.5291900634765625	1.371038794517517
1.0	17690000.0	17700000.0	3.0	3.8791096210479736	1.525701642036438
1.0	17740000.0	17750000.0	2.0	3.054624080657959	1.1114681959152222
1.0	17750000.0	17760000.0	6.0	2.904750347137451	1.020060420036316
1.0	17880000.0	17890000.0	3.0	3.1763875484466553	1.183171272277832
1.0	17900000.0	17910000.0	6.0	3.883801221847534	1.528207540512085
1.0	17930000.0	17940000.0	3.0	3.6312408447265625	1.421109914779663
1.0	18070000.0	18080000.0	4.0	3.6752724647521973	1.4529308080673218
1.0	18130000.0	18140000.0	9.0	3.4585232734680176	1.3405277729034424
1.0	18140000.0	18150000.0	3.0	3.62620210647583	1.4260139465332031
1.0	18160000.0	18170000.0	3.0	3.6075873374938965	1.4181792736053467
1.0	18180000.0	18190000.0	5.0	3.677109479904175	1.4528878927230835
1.0	18250000.0	18260000.0	3.0	3.9162795543670654	1.5462303161621094
1.0	18280000.0	18290000.0	3.0	3.750560760498047	1.4871110916137695
1.0	18410000.0	18420000.0	3.0	3.850529432296753	1.5282713174819946
1.0	18430000.0	18440000.0	3.0	4.093902587890625	1.6233030557632446
1.0	18470000.0	18480000.0	4.0	3.848390579223633	1.532522439956665
1.0	18490000.0	18500000.0	3.0	4.030680179595947	1.6009145975112915
1.0	18520000.0	18530000.0	9.0	3.994006395339966	1.5766825675964355
1.0	18560000.0	18570000.0	3.0	4.230015754699707	1.6555904150009155
1.0	18570000.0	18580000.0	1.0	4.53798770904541	1.7454502582550049
1.0	18580000.0	18590000.0	6.0	4.245131015777588	1.6629345417022705
1.0	18630000.0	18640000.0	3.0	3.542135715484619	1.3952277898788452
1.0	18750000.0	18760000.0	6.0	2.8423008918762207	0.9839876294136047
1.0	18760000.0	18770000.0	3.0	2.8855953216552734	1.0119026899337769
1.0	18770000.0	18780000.0	0.0	3.1724231243133545	1.1825501918792725
1.0	18790000.0	18800000.0	1.0	3.1008718013763428	1.1460109949111938
1.0	18810000.0	18820000.0	2.0	3.185575008392334	1.190406084060669
1.0	18850000.0	18860000.0	2.0	2.9670474529266357	1.064278483390808
1.0	18870000.0	18880000.0	3.0	3.201218366622925	1.196376085281372
1.0	18890000.0	18900000.0	2.0	3.3944804668426514	1.3027598857879639
1.0	18990000.0	19000000.0	6.0	3.5469863414764404	1.3800106048583984
1.0	19040000.0	19050000.0	2.0	3.4468626976013184	1.3309186697006226
1.0	19150000.0	19160000.0	4.0	3.5369315147399902	1.3741143941879272
1.0	19160000.0	19170000.0	4.0	3.543863296508789	1.377213478088379
1.0	19210000.0	19220000.0	3.0	3.1638972759246826	1.1748814582824707
1.0	19230000.0	19240000.0	1.0	2.9811928272247314	1.0666654109954834
1.0	19330000.0	19340000.0	3.0	3.1973562240600586	1.194797396659851
1.0	19340000.0	19350000.0	6.0	2.945120334625244	1.0450475215911865
1.0	19390000.0	19400000.0	4.0	3.6721737384796143	1.4387552738189697
1.0	19430000.0	19440000.0	2.0	3.0095510482788086	1.083913803100586
1.0	19440000.0	19450000.0	3.0	3.0846753120422363	1.129345178604126
1.0	19460000.0	19470000.0	3.0	3.049560308456421	1.108289122581482
1.0	19540000.0	19550000.0	0.0	2.993425130844116	1.0746089220046997
1.0	19590000.0	19600000.0	5.0	3.1999690532684326	1.1962569952011108
1.0	19660000.0	19670000.0	3.0	2.89460825920105	1.0137983560562134
1.0	19680000.0	19690000.0	4.0	2.9534096717834473	1.0499670505523682
1.0	19690000.0	19700000.0	2.0	3.0587074756622314	1.1134741306304932
1.0	19770000.0	19780000.0	6.0	2.7854418754577637	0.946792483329773
1.0	19790000.0	19800000.0	3.0	2.9523069858551025	1.0498754978179932
1.0	19800000.0	19810000.0	5.0	2.8711678981781006	1.0009486675262451
1.0	19810000.0	19820000.0	2.0	3.0717902183532715	1.118334412574768
1.0	19910000.0	19920000.0	2.0	2.698359251022339	0.8926939964294434
1.0	20050000.0	20060000.0	3.0	2.8236746788024902	0.97013920545578
1.0	20270000.0	20280000.0	2.0	3.1194357872009277	1.1499359607696533
1.0	20300000.0	20310000.0	5.0	3.23858380317688	1.217230200767517
1.0	20400000.0	20410000.0	1.0	3.347236156463623	1.2782795429229736
1.0	20500000.0	20510000.0	1.0	3.20098876953125	1.1975407600402832
1.0	20550000.0	20560000.0	6.0	3.3616626262664795	1.2865402698516846
1.0	20570000.0	20580000.0	2.0	3.5261547565460205	1.3717190027236938
1.0	20590000.0	20600000.0	2.0	3.5194830894470215	1.36797297000885
1.0	20640000.0	20650000.0	2.0	3.505871534347534	1.3602914810180664
1.0	20730000.0	20740000.0	3.0	3.0756804943084717	1.1253541707992554
1.0	20740000.0	20750000.0	1.0	3.2206101417541504	1.208040475845337
1.0	20820000.0	20830000.0	2.0	2.8591372966766357	0.9919514656066895
1.0	20940000.0	20950000.0	6.0	2.9441940784454346	1.0438255071640015
1.0	20970000.0	20980000.0	3.0	2.595942258834839	0.8298882246017456
1.0	21170000.0	21180000.0	4.0	2.8224081993103027	0.9695261716842651
1.0	21240000.0	21250000.0	1.0	2.739283800125122	0.9179661870002747
1.0	21350000.0	21360000.0	2.0	3.0427846908569336	1.1038827896118164
1.0	21390000.0	21400000.0	2.0	2.894334316253662	1.013999581336975
1.0	21460000.0	21470000.0	1.0	3.021850347518921	1.0916578769683838
1.0	21490000.0	21500000.0	2.0	2.926022529602051	1.0330919027328491
1.0	21550000.0	21560000.0	5.0	2.795841693878174	0.952973484992981
1.0	21580000.0	21590000.0	3.0	3.1280407905578613	1.154017448425293
1.0	21600000.0	21610000.0	4.0	2.9404807090759277	1.0421831607818604
1.0	21610000.0	21620000.0	1.0	2.6331005096435547	0.8536780476570129
1.0	21620000.0	21630000.0	1.0	3.10040283203125	1.1385399103164673
1.0	21650000.0	21660000.0	1.0	3.0045952796936035	1.0809375047683716
1.0	21670000.0	21680000.0	3.0	2.561293840408325	0.8092864155769348
1.0	21680000.0	21690000.0	1.0	2.673940658569336	0.877738356590271
1.0	21700000.0	21710000.0	5.0	2.6620559692382812	0.8701214790344238
1.0	21840000.0	21850000.0	3.0	2.6364586353302	0.8541252017021179
1.0	21900000.0	21910000.0	2.0	3.038639545440674	1.1005340814590454
1.0	21910000.0	21920000.0	2.0	3.0609803199768066	1.1145445108413696
1.0	21950000.0	21960000.0	2.0	2.8847665786743164	1.0087823867797852
1.0	22040000.0	22050000.0	3.0	2.9273223876953125	1.0341451168060303
1.0	22050000.0	22060000.0	3.0	2.799189805984497	0.9551203846931458
1.0	22160000.0	22170000.0	2.0	2.6304211616516113	0.850430965423584
1.0	22250000.0	22260000.0	3.0	3.184086322784424	1.1871058940887451
1.0	22270000.0	22280000.0	7.0	2.7791359424591064	0.9423877596855164
1.0	22410000.0	22420000.0	3.0	2.807839870452881	0.9602388143539429
1.0	22450000.0	22460000.0	2.0	2.9735331535339355	1.0620602369308472
1.0	22460000.0	22470000.0	2.0	2.8748645782470703	0.9997593760490417
1.0	22500000.0	22510000.0	3.0	3.314255952835083	1.2589020729064941
1.0	22510000.0	22520000.0	2.0	3.3558430671691895	1.2811987400054932
1.0	22550000.0	22560000.0	3.0	3.4943814277648926	1.353826642036438
1.0	22590000.0	22600000.0	4.0	3.926894426345825	1.5444873571395874
1.0	22610000.0	22620000.0	4.0	3.6963534355163574	1.4544070959091187
1.0	22640000.0	22650000.0	6.0	3.982009172439575	1.5728427171707153
1.0	22660000.0	22670000.0	3.0	4.009932041168213	1.5810140371322632
1.0	22740000.0	22750000.0	7.0	3.5416080951690674	1.3796311616897583
1.0	22750000.0	22760000.0	4.0	3.3710312843322754	1.2918148040771484
1.0	22830000.0	22840000.0	3.0	3.0432400703430176	1.1048916578292847
1.0	22930000.0	22940000.0	4.0	3.893873691558838	1.5308201313018799
1.0	22950000.0	22960000.0	3.0	3.7580718994140625	1.4759166240692139
1.0	23010000.0	23020000.0	4.0	3.4619293212890625	1.3383628129959106
1.0	23090000.0	23100000.0	4.0	3.3049159049987793	1.254941701889038
1.0	23150000.0	23160000.0	4.0	3.457197904586792	1.3363711833953857
1.0	23190000.0	23200000.0	3.0	3.8896889686584473	1.5306364297866821
1.0	23290000.0	23300000.0	3.0	3.577413558959961	1.3943328857421875
1.0	23360000.0	23370000.0	2.0	2.781364917755127	0.9438983798027039
1.0	23400000.0	23410000.0	4.0	2.5925352573394775	0.8279838562011719
1.0	23490000.0	23500000.0	3.0	2.597054958343506	0.8317897915840149
1.0	23530000.0	23540000.0	1.0	3.1835975646972656	1.1848679780960083
1.0	23700000.0	23710000.0	2.0	2.9224727153778076	1.0312745571136475
1.0	23730000.0	23740000.0	4.0	2.8798091411590576	1.0048489570617676
1.0	23780000.0	23790000.0	5.0	3.0143513679504395	1.0865787267684937
1.0	23810000.0	23820000.0	4.0	3.1024527549743652	1.1401607990264893
1.0	23890000.0	23900000.0	6.0	3.104346990585327	1.1413511037826538
1.0	23910000.0	23920000.0	8.0	3.053109884262085	1.111177921295166
1.0	23970000.0	23980000.0	2.0	3.397357225418091	1.304518699645996
1.0	24040000.0	24050000.0	3.0	2.885305881500244	1.0080349445343018
1.0	24120000.0	24130000.0	5.0	3.4383301734924316	1.3232135772705078
1.0	24140000.0	24150000.0	2.0	3.1163330078125	1.1481282711029053
1.0	24190000.0	24200000.0	3.0	2.6193606853485107	0.8452919125556946
1.0	24240000.0	24250000.0	3.0	2.491633176803589	0.7681809067726135
1.0	24270000.0	24280000.0	0.0	2.5018465518951416	0.7741437554359436
1.0	24300000.0	24310000.0	0.0	2.6564579010009766	0.8595324754714966
1.0	24340000.0	24350000.0	0.0	2.662097215652466	0.8706871271133423
1.0	24370000.0	24380000.0	5.0	2.4823784828186035	0.7623025178909302
1.0	24390000.0	24400000.0	4.0	3.229771375656128	1.2105464935302734
1.0	24450000.0	24460000.0	6.0	3.3195767402648926	1.262515664100647
1.0	24690000.0	24700000.0	4.0	2.764861583709717	0.9335867166519165
1.0	24720000.0	24730000.0	0.0	2.827332019805908	0.9724157452583313
1.0	24750000.0	24760000.0	1.0	3.019432544708252	1.0903128385543823
1.0	24810000.0	24820000.0	5.0	3.241487979888916	1.2201242446899414
1.0	24820000.0	24830000.0	1.0	2.995330572128296	1.0771808624267578
1.0	24910000.0	24920000.0	2.0	3.1160449981689453	1.1478902101516724
1.0	24930000.0	24940000.0	2.0	2.9863476753234863	1.070137619972229
1.0	25030000.0	25040000.0	4.0	2.9834835529327393	1.0680568218231201
1.0	25040000.0	25050000.0	3.0	3.201834201812744	1.1972825527191162
1.0	25070000.0	25080000.0	1.0	3.124621629714966	1.1524238586425781
1.0	25080000.0	25090000.0	7.0	3.110196590423584	1.1440112590789795
1.0	25140000.0	25150000.0	1.0	3.231222152709961	1.2141064405441284
1.0	25150000.0	25160000.0	5.0	3.496478319168091	1.3545198440551758
1.0	25240000.0	25250000.0	2.0	3.215576648712158	1.2040698528289795
1.0	25260000.0	25270000.0	0.0	3.3223369121551514	1.2638108730316162
1.0	25320000.0	25330000.0	2.0	3.114169120788574	1.1465152502059937
1.0	25380000.0	25390000.0	5.0	2.8407039642333984	0.9801551699638367
1.0	25390000.0	25400000.0	1.0	3.178126811981201	1.183340311050415
1.0	25450000.0	25460000.0	4.0	3.0352137088775635	1.0998942852020264
1.0	25490000.0	25500000.0	4.0	2.741351366043091	0.9191424250602722
1.0	25510000.0	25520000.0	2.0	2.9097390174865723	1.0228173732757568
1.0	25520000.0	25530000.0	3.0	2.766972780227661	0.9347594976425171
1.0	25570000.0	25580000.0	6.0	3.1156673431396484	2.295586585998535
1.0	25770000.0	25780000.0	4.0	2.754301071166992	0.9270988702774048
1.0	25780000.0	25790000.0	4.0	2.8845696449279785	1.0079059600830078
1.0	25810000.0	25820000.0	1.0	2.926318407058716	1.0331509113311768
1.0	25850000.0	25860000.0	3.0	3.0186378955841064	1.089268445968628
1.0	25890000.0	25900000.0	2.0	3.0750136375427246	1.1223437786102295
1.0	25920000.0	25930000.0	4.0	2.697453260421753	0.8921480178833008
1.0	25960000.0	25970000.0	1.0	2.8071601390838623	0.9596026539802551
1.0	26000000.0	26010000.0	3.0	2.9461188316345215	1.0456085205078125
1.0	26050000.0	26060000.0	2.0	2.839694023132324	0.9798935055732727
1.0	26070000.0	26080000.0	6.0	2.811980724334717	0.9625656008720398
1.0	26220000.0	26230000.0	1.0	3.0102200508117676	1.0843079090118408
1.0	26300000.0	26310000.0	1.0	2.8565168380737305	0.9906070828437805
1.0	26310000.0	26320000.0	1.0	2.806173801422119	0.960685133934021
1.0	26340000.0	26350000.0	0.0	3.4381396770477295	1.3250375986099243
1.0	26360000.0	26370000.0	2.0	3.1810569763183594	1.1840797662734985
1.0	26370000.0	26380000.0	2.0	3.260336399078369	1.2307370901107788
1.0	26380000.0	26390000.0	3.0	3.3122222423553467	1.258243203163147
1.0	26390000.0	26400000.0	4.0	3.408398151397705	1.3092619180679321
1.0	26430000.0	26440000.0	4.0	3.108145236968994	1.1417896747589111
1.0	26490000.0	26500000.0	3.0	2.7329351902008057	0.9136177897453308
1.0	26700000.0	26710000.0	6.0	3.0624923706054688	1.1169874668121338
1.0	26710000.0	26720000.0	6.0	3.2449429035186768	1.2215650081634521
1.0	26760000.0	26770000.0	2.0	2.8952841758728027	1.014501690864563
1.0	26780000.0	26790000.0	4.0	2.7791178226470947	0.9427393674850464
1.0	26800000.0	26810000.0	1.0	2.7886862754821777	0.9485166668891907
1.0	26810000.0	26820000.0	2.0	2.7081656455993652	0.8987283706665039
1.0	26880000.0	26890000.0	1.0	2.7177882194519043	0.9046055674552917
1.0	26890000.0	26900000.0	4.0	2.6190476417541504	0.8441163897514343
1.0	26970000.0	26980000.0	1.0	2.764867067337036	0.933994472026825
1.0	27020000.0	27030000.0	3.0	2.9187843799591064	1.0275580883026123
1.0	27060000.0	27070000.0	3.0	2.8328988552093506	0.9757445454597473
1.0	27110000.0	27120000.0	4.0	3.1156673431396484	2.295586585998535
1.0	27170000.0	27180000.0	1.0	2.854234218597412	0.9887968301773071
1.0	27210000.0	27220000.0	5.0	2.3902041912078857	0.7075406312942505
1.0	27230000.0	27240000.0	3.0	3.3614540100097656	1.283431887626648
1.0	27250000.0	27260000.0	1.0	2.7185938358306885	0.905146598815918
1.0	27390000.0	27400000.0	1.0	2.578447103500366	0.8193643689155579
1.0	27410000.0	27420000.0	1.0	2.6231529712677	0.8465225100517273
1.0	27570000.0	27580000.0	1.0	2.6866214275360107	0.8853945732116699
1.0	27640000.0	27650000.0	0.0	2.962368965148926	1.0569486618041992
1.0	27650000.0	27660000.0	6.0	2.7683475017547607	0.9357504844665527
1.0	27790000.0	27800000.0	4.0	2.8880457878112793	1.0095981359481812
1.0	27800000.0	27810000.0	4.0	2.9193501472473145	1.0283877849578857
1.0	27830000.0	27840000.0	4.0	2.7772507667541504	0.9409077763557434
1.0	27870000.0	27880000.0	4.0	2.771435499191284	0.9373587369918823
1.0	27880000.0	27890000.0	0.0	3.0633716583251953	1.1164299249649048
1.0	27910000.0	27920000.0	4.0	2.8749895095825195	1.0013184547424316
1.0	27920000.0	27930000.0	4.0	2.9224069118499756	1.031611442565918
1.0	27930000.0	27940000.0	3.0	2.735215663909912	0.9156936407089233
1.0	27980000.0	27990000.0	2.0	2.611553907394409	0.8402484059333801
1.0	28080000.0	28090000.0	4.0	2.316138505935669	0.669715404510498
1.0	28220000.0	28230000.0	4.0	2.556473731994629	0.8063328862190247
1.0	28290000.0	28300000.0	2.0	2.7148361206054688	0.9030337333679199
1.0	28350000.0	28360000.0	1.0	2.7070465087890625	0.8980314135551453
1.0	28380000.0	28390000.0	4.0	2.8298332691192627	0.9737995862960815
1.0	28420000.0	28430000.0	3.0	2.9100918769836426	1.0235618352890015
1.0	28500000.0	28510000.0	2.0	3.1642613410949707	1.175847053527832
1.0	28540000.0	28550000.0	3.0	3.1286282539367676	1.1551530361175537
1.0	28560000.0	28570000.0	6.0	3.0946872234344482	1.1339390277862549
1.0	28570000.0	28580000.0	1.0	3.374804735183716	1.2940709590911865
1.0	28600000.0	28610000.0	7.0	3.458803653717041	1.3357527256011963
1.0	28640000.0	28650000.0	1.0	3.311828136444092	1.2592737674713135
1.0	28690000.0	28700000.0	1.0	2.864223003387451	0.9905721545219421
1.0	28780000.0	28790000.0	3.0	2.747681140899658	0.9230227470397949
1.0	28820000.0	28830000.0	1.0	2.6651549339294434	0.8723039627075195
1.0	28900000.0	28910000.0	3.0	2.9396252632141113	1.0354396104812622
1.0	28930000.0	28940000.0	3.0	2.567537307739258	0.8130475878715515
1.0	28990000.0	29000000.0	1.0	2.4106643199920654	0.7196569442749023
1.0	29010000.0	29020000.0	4.0	2.5219550132751465	0.785713791847229
1.0	29030000.0	29040000.0	1.0	2.6724331378936768	0.8766940832138062
1.0	29130000.0	29140000.0	3.0	3.1252238750457764	1.152867078781128
1.0	29140000.0	29150000.0	1.0	3.5458037853240967	1.3787251710891724
1.0	29180000.0	29190000.0	5.0	3.2368156909942627	1.216457724571228
1.0	29190000.0	29200000.0	4.0	3.4673492908477783	1.3398829698562622
1.0	29210000.0	29220000.0	4.0	2.7996857166290283	0.9571344256401062
1.0	29250000.0	29260000.0	0.0	3.0958995819091797	1.1375583410263062
1.0	29310000.0	29320000.0	1.0	2.950439929962158	1.0481383800506592
1.0	29450000.0	29460000.0	3.0	2.9360926151275635	1.039609670639038
1.0	29490000.0	29500000.0	2.0	3.162811040878296	1.1732925176620483
1.0	29510000.0	29520000.0	3.0	2.656327724456787	0.8667028546333313
1.0	29520000.0	29530000.0	1.0	2.8762943744659424	1.0025169849395752
1.0	29530000.0	29540000.0	1.0	2.7084710597991943	0.8990283012390137
1.0	29580000.0	29590000.0	2.0	2.810659646987915	0.9628956913948059
1.0	29600000.0	29610000.0	3.0	2.822218894958496	0.9689705967903137
1.0	29620000.0	29630000.0	1.0	2.5830979347229004	0.8223282694816589
1.0	29770000.0	29780000.0	4.0	3.276581287384033	1.238853096961975
1.0	30040000.0	30050000.0	6.0	2.5646767616271973	0.8128002285957336
1.0	30060000.0	30070000.0	3.0	3.140305280685425	1.1617884635925293
1.0	30070000.0	30080000.0	3.0	3.050601005554199	1.1108283996582031
1.0	30130000.0	30140000.0	1.0	3.4978232383728027	1.359103798866272
1.0	30140000.0	30150000.0	1.0	3.6347060203552246	1.441044569015503
1.0	30160000.0	30170000.0	4.0	3.3258414268493652	1.2712002992630005
1.0	30170000.0	30180000.0	6.0	3.281477689743042	1.242200255393982
1.0	30210000.0	30220000.0	4.0	3.4885685443878174	1.3545762300491333
1.0	30220000.0	30230000.0	1.0	3.3275234699249268	1.281080961227417
1.0	30300000.0	30310000.0	2.0	3.3682913780212402	1.303978681564331
1.0	30340000.0	30350000.0	1.0	3.4199061393737793	1.3327476978302002
1.0	30380000.0	30390000.0	3.0	3.4017608165740967	1.321558952331543
1.0	30390000.0	30400000.0	2.0	3.5611870288848877	1.3925024271011353
1.0	30410000.0	30420000.0	5.0	3.4881701469421387	1.3604583740234375
1.0	30530000.0	30540000.0	3.0	3.9393362998962402	1.567908763885498
1.0	30550000.0	30560000.0	5.0	3.781705141067505	1.5079807043075562
1.0	30590000.0	30600000.0	4.0	4.3495001792907715	1.692531943321228
1.0	30610000.0	30620000.0	6.0	4.375975608825684	1.7060155868530273
1.0	30670000.0	30680000.0	5.0	4.134801864624023	1.640257477760315
1.0	30780000.0	30790000.0	6.0	4.196595668792725	1.6491765975952148
1.0	30820000.0	30830000.0	3.0	3.640214204788208	1.439038872718811
1.0	30860000.0	30870000.0	6.0	3.6535632610321045	1.4438724517822266
1.0	30890000.0	30900000.0	5.0	3.8438613414764404	1.5278397798538208
1.0	30940000.0	30950000.0	4.0	3.673060655593872	1.4525779485702515
1.0	30950000.0	30960000.0	2.0	3.8057034015655518	1.4961289167404175
1.0	31080000.0	31090000.0	2.0	3.708311080932617	1.4591773748397827
1.0	31090000.0	31100000.0	2.0	3.5766372680664062	1.394761323928833
1.0	31120000.0	31130000.0	3.0	3.552271604537964	1.3818044662475586
1.0	31130000.0	31140000.0	6.0	3.3573596477508545	1.2832874059677124
1.0	31180000.0	31190000.0	4.0	3.0490071773529053	1.1074937582015991
1.0	31300000.0	31310000.0	4.0	2.4634315967559814	0.7515939474105835
1.0	31340000.0	31350000.0	4.0	2.0919852256774902	0.560095489025116
1.0	31420000.0	31430000.0	0.0	2.978943347930908	1.0654184818267822
1.0	31520000.0	31530000.0	7.0	3.448429822921753	1.3292953968048096
1.0	31580000.0	31590000.0	5.0	2.9320390224456787	1.0368434190750122
1.0	31650000.0	31660000.0	3.0	3.4941794872283936	1.353068232536316
1.0	31670000.0	31680000.0	5.0	3.2946009635925293	1.2487777471542358
1.0	31680000.0	31690000.0	5.0	3.263798952102661	1.2312967777252197
1.0	31790000.0	31800000.0	0.0	2.8318920135498047	0.9753304719924927
1.0	31850000.0	31860000.0	1.0	2.969538927078247	1.0596632957458496
1.0	31880000.0	31890000.0	1.0	2.9339892864227295	1.0376214981079102
1.0	31910000.0	31920000.0	2.0	2.9456734657287598	1.0451054573059082
1.0	31950000.0	31960000.0	2.0	2.796644926071167	0.9532322883605957
1.0	31960000.0	31970000.0	2.0	2.6743807792663574	0.877633273601532
1.0	31980000.0	31990000.0	1.0	2.9226226806640625	1.0308425426483154
1.0	31990000.0	32000000.0	2.0	2.8363828659057617	0.9780763387680054
1.0	32020000.0	32030000.0	2.0	3.0297646522521973	1.0960075855255127
1.0	32030000.0	32040000.0	1.0	2.8804125785827637	1.005242109298706
1.0	32040000.0	32050000.0	7.0	2.676650285720825	0.879973292350769
1.0	32110000.0	32120000.0	4.0	3.3815269470214844	1.2936010360717773
1.0	32160000.0	32170000.0	6.0	2.79349946975708	0.9517863988876343
1.0	32220000.0	32230000.0	0.0	2.6726880073547363	0.8780097961425781
1.0	32260000.0	32270000.0	4.0	2.7113287448883057	0.9019109606742859
1.0	32320000.0	32330000.0	1.0	2.7315127849578857	0.913053035736084
1.0	32330000.0	32340000.0	9.0	2.6792943477630615	0.8807007670402527
1.0	32350000.0	32360000.0	3.0	2.63723087310791	0.8562156558036804
1.0	32480000.0	32490000.0	7.0	3.197503089904785	1.1925461292266846
1.0	32600000.0	32610000.0	3.0	2.861288547515869	0.9932802319526672
1.0	32660000.0	32670000.0	3.0	2.71091890335083	0.8982652425765991
1.0	32720000.0	32730000.0	2.0	3.0257372856140137	1.093889832496643
1.0	32760000.0	32770000.0	4.0	2.8540141582489014	0.9890426397323608
1.0	32800000.0	32810000.0	0.0	2.9228386878967285	1.0317127704620361
1.0	32860000.0	32870000.0	3.0	2.9444446563720703	1.0426228046417236
1.0	32920000.0	32930000.0	4.0	2.939330577850342	1.0411584377288818
1.0	33080000.0	33090000.0	1.0	2.6882882118225098	0.8862495422363281
1.0	33120000.0	33130000.0	1.0	2.8427937030792236	0.9816766977310181
1.0	33210000.0	33220000.0	3.0	2.655332088470459	0.866742730140686
1.0	33360000.0	33370000.0	3.0	2.611182451248169	0.8404224514961243
1.0	33380000.0	33390000.0	1.0	2.9047272205352783	1.0199029445648193
1.0	33390000.0	33400000.0	3.0	2.877044677734375	1.0031211376190186
1.0	33530000.0	33540000.0	1.0	2.911062240600586	1.0240445137023926
1.0	33620000.0	33630000.0	1.0	2.59773588180542	0.8309506177902222
1.0	33720000.0	33730000.0	6.0	2.786898136138916	0.9475429654121399
1.0	33730000.0	33740000.0	4.0	2.9531102180480957	1.0493590831756592
1.0	33760000.0	33770000.0	3.0	2.958883047103882	1.0525391101837158
1.0	33770000.0	33780000.0	1.0	2.813788652420044	0.9638711810112
1.0	33820000.0	33830000.0	1.0	2.8372817039489746	0.9789515733718872
1.0	33830000.0	33840000.0	2.0	3.0083019733428955	1.0830307006835938
1.0	33870000.0	33880000.0	5.0	2.9590847492218018	1.053740382194519
1.0	33920000.0	33930000.0	4.0	3.0188586711883545	1.0897271633148193
1.0	34010000.0	34020000.0	2.0	3.4549331665039062	1.3348853588104248
1.0	34100000.0	34110000.0	9.0	3.3734652996063232	1.2922773361206055
1.0	34140000.0	34150000.0	3.0	2.7875523567199707	0.9492009878158569
1.0	34180000.0	34190000.0	9.0	3.1962311267852783	1.2036526203155518
1.0	34200000.0	34210000.0	3.0	3.5252952575683594	1.3790652751922607
1.0	34230000.0	34240000.0	3.0	3.4593665599823	1.350984811782837
1.0	34240000.0	34250000.0	3.0	3.5530941486358643	1.404289722442627
1.0	34250000.0	34260000.0	2.0	3.7358455657958984	1.4899015426635742
1.0	34320000.0	34330000.0	5.0	3.467547655105591	1.3627369403839111
1.0	34340000.0	34350000.0	4.0	3.404724597930908	1.332425832748413
1.0	34360000.0	34370000.0	3.0	3.5956485271453857	1.425142526626587
1.0	34410000.0	34420000.0	0.0	3.7843832969665527	1.5120277404785156
1.0	34480000.0	34490000.0	7.0	3.784578323364258	1.512142539024353
1.0	34490000.0	34500000.0	7.0	3.663958787918091	1.4539597034454346
1.0	34540000.0	34550000.0	4.0	4.183219909667969	1.6475532054901123
1.0	34550000.0	34560000.0	4.0	3.45569109916687	1.3583009243011475
1.0	34590000.0	34600000.0	2.0	4.3238348960876465	1.6899702548980713
1.0	34630000.0	34640000.0	6.0	3.7429592609405518	1.484400749206543
1.0	34700000.0	34710000.0	2.0	4.025991916656494	1.602346420288086
1.0	34730000.0	34740000.0	1.0	4.331452369689941	1.6888110637664795
1.0	34790000.0	34800000.0	6.0	3.794534206390381	1.5146753787994385
1.0	34860000.0	34870000.0	4.0	4.1497344970703125	1.6430584192276
1.0	34910000.0	34920000.0	1.0	4.823313236236572	1.798675775527954
1.0	34940000.0	34950000.0	10.0	4.443647384643555	1.7226911783218384
1.0	34950000.0	34960000.0	2.0	4.798758506774902	1.7950900793075562
1.0	35010000.0	35020000.0	6.0	4.154465675354004	1.6388359069824219
1.0	35050000.0	35060000.0	5.0	3.7140860557556152	1.4752578735351562
1.0	35090000.0	35100000.0	1.0	3.204163074493408	1.2083804607391357
1.0	35150000.0	35160000.0	3.0	3.4010157585144043	1.3063322305679321
1.0	35160000.0	35170000.0	3.0	3.2455508708953857	1.2223126888275146
1.0	35220000.0	35230000.0	4.0	2.979353666305542	1.065875768661499
1.0	35250000.0	35260000.0	1.0	3.0260491371154785	1.0940954685211182
1.0	35290000.0	35300000.0	4.0	2.6993355751037598	0.893535315990448
1.0	35300000.0	35310000.0	2.0	2.944051742553711	1.0441843271255493
1.0	35310000.0	35320000.0	2.0	2.9395840167999268	1.0409681797027588
1.0	35320000.0	35330000.0	0.0	2.5801799297332764	0.8192065358161926
1.0	35340000.0	35350000.0	5.0	2.809807300567627	0.9612606763839722
1.0	35370000.0	35380000.0	3.0	3.102680206298828	1.1386687755584717
1.0	35400000.0	35410000.0	3.0	2.902111530303955	1.0188350677490234
1.0	35440000.0	35450000.0	0.0	2.829615354537964	0.9740910530090332
1.0	35540000.0	35550000.0	1.0	2.674121379852295	0.8760389089584351
1.0	35650000.0	35660000.0	7.0	4.003467082977295	1.5685031414031982
1.0	35710000.0	35720000.0	7.0	2.982450008392334	1.0682531595230103
1.0	35800000.0	35810000.0	3.0	2.7216086387634277	0.9071818590164185
1.0	35810000.0	35820000.0	2.0	2.7649266719818115	0.9340046048164368
1.0	35860000.0	35870000.0	3.0	2.609083652496338	0.83807772397995
1.0	36080000.0	36090000.0	3.0	2.948072910308838	1.0468404293060303
1.0	36110000.0	36120000.0	6.0	3.1121909618377686	1.145585060119629
1.0	36140000.0	36150000.0	2.0	3.130608558654785	1.156250238418579
1.0	36160000.0	36170000.0	2.0	3.1690547466278076	1.1782554388046265
1.0	36290000.0	36300000.0	3.0	2.8768224716186523	1.0030570030212402
1.0	36460000.0	36470000.0	1.0	2.4960665702819824	0.7704331874847412
1.0	36510000.0	36520000.0	1.0	2.6505675315856934	0.8631949424743652
1.0	36540000.0	36550000.0	4.0	2.8497116565704346	0.9859514236450195
1.0	36580000.0	36590000.0	2.0	2.7843799591064453	0.9457322955131531
1.0	36640000.0	36650000.0	2.0	2.88569712638855	1.0079596042633057
1.0	36670000.0	36680000.0	1.0	2.960808277130127	1.054530382156372
1.0	36690000.0	36700000.0	2.0	3.4248194694519043	1.3169218301773071
1.0	36710000.0	36720000.0	5.0	3.488333225250244	1.3499456644058228
1.0	36720000.0	36730000.0	5.0	3.029851198196411	1.0957335233688354
1.0	36780000.0	36790000.0	1.0	2.667487382888794	0.8757284879684448
1.0	36940000.0	36950000.0	5.0	2.808438539505005	0.9611198306083679
1.0	37020000.0	37030000.0	1.0	3.5559983253479004	1.3850250244140625
1.0	37060000.0	37070000.0	4.0	3.538656234741211	1.375693917274475
1.0	37120000.0	37130000.0	5.0	3.3395473957061768	1.2740716934204102
1.0	37200000.0	37210000.0	4.0	3.6218700408935547	1.4151380062103271
1.0	37210000.0	37220000.0	0.0	3.5664443969726562	1.3955575227737427
1.0	37240000.0	37250000.0	3.0	3.2888317108154297	1.2465976476669312
1.0	37290000.0	37300000.0	5.0	3.3971011638641357	1.3045803308486938
1.0	37310000.0	37320000.0	3.0	3.597604751586914	1.4036195278167725
1.0	37330000.0	37340000.0	4.0	3.494837999343872	1.3695294857025146
1.0	37340000.0	37350000.0	3.0	3.5570831298828125	1.3997365236282349
1.0	37350000.0	37360000.0	2.0	3.7289748191833496	1.4813127517700195
1.0	37370000.0	37380000.0	3.0	3.7307419776916504	1.4747596979141235
1.0	37390000.0	37400000.0	5.0	3.4629509449005127	1.3493999242782593
1.0	37470000.0	37480000.0	3.0	3.7469799518585205	1.490317463874817
1.0	37540000.0	37550000.0	2.0	3.246411085128784	1.2322012186050415
1.0	37550000.0	37560000.0	4.0	3.700974225997925	1.4649518728256226
1.0	37870000.0	37880000.0	1.0	3.38576078414917	1.2977951765060425
1.0	37960000.0	37970000.0	1.0	2.7512168884277344	0.9252585172653198
1.0	38010000.0	38020000.0	3.0	2.587259292602539	0.8283853530883789
1.0	38040000.0	38050000.0	3.0	2.752835750579834	0.9262043237686157
1.0	38050000.0	38060000.0	0.0	2.8525214195251465	0.9879852533340454
1.0	38100000.0	38110000.0	2.0	3.2939140796661377	1.2486751079559326
1.0	38200000.0	38210000.0	1.0	3.3296523094177246	1.2681002616882324
1.0	38230000.0	38240000.0	6.0	3.1637566089630127	1.1748526096343994
1.0	38240000.0	38250000.0	4.0	3.3666141033172607	1.2876393795013428
1.0	38260000.0	38270000.0	4.0	2.6946308612823486	0.8907421231269836
1.0	38310000.0	38320000.0	2.0	3.0112462043762207	1.0854551792144775
1.0	38390000.0	38400000.0	3.0	2.6853396892547607	0.8842194676399231
1.0	38470000.0	38480000.0	2.0	2.741149425506592	0.9189885854721069
1.0	38480000.0	38490000.0	3.0	2.7023236751556396	0.8948949575424194
1.0	38500000.0	38510000.0	3.0	3.1957454681396484	1.1933406591415405
1.0	38680000.0	38690000.0	5.0	3.696568012237549	1.4550985097885132
1.0	38690000.0	38700000.0	3.0	3.6095199584960938	1.4109464883804321
1.0	38710000.0	38720000.0	4.0	3.7301058769226074	1.469158411026001
1.0	38750000.0	38760000.0	2.0	3.534829616546631	1.3746365308761597
1.0	38760000.0	38770000.0	2.0	3.7785251140594482	1.4923217296600342
1.0	38770000.0	38780000.0	3.0	3.6421475410461426	1.4280067682266235
1.0	38820000.0	38830000.0	3.0	3.2264227867126465	1.2119178771972656
1.0	38840000.0	38850000.0	6.0	3.4003162384033203	1.3060139417648315
1.0	38910000.0	38920000.0	2.0	3.3750717639923096	1.2915658950805664
1.0	38970000.0	38980000.0	2.0	3.204914093017578	1.199341058731079
1.0	39040000.0	39050000.0	4.0	3.161266803741455	1.1753602027893066
1.0	39110000.0	39120000.0	1.0	3.1993963718414307	1.196239948272705
1.0	39130000.0	39140000.0	5.0	3.1232998371124268	1.1517364978790283
1.0	39150000.0	39160000.0	1.0	3.1952285766601562	1.1929594278335571
1.0	39170000.0	39180000.0	2.0	3.1532654762268066	1.1697646379470825
1.0	39210000.0	39220000.0	3.0	3.3852734565734863	1.2973601818084717
1.0	39250000.0	39260000.0	3.0	3.3337721824645996	1.2694013118743896
1.0	39260000.0	39270000.0	1.0	3.1768667697906494	1.1826772689819336
1.0	39290000.0	39300000.0	4.0	3.1169190406799316	1.1482572555541992
1.0	39470000.0	39480000.0	2.0	2.7185616493225098	0.9051237106323242
1.0	39600000.0	39610000.0	2.0	3.098996162414551	1.1372207403182983
1.0	39620000.0	39630000.0	5.0	3.4281888008117676	1.3202320337295532
1.0	39640000.0	39650000.0	3.0	3.4743118286132812	1.3436757326126099
1.0	39700000.0	39710000.0	3.0	2.9344234466552734	1.0385302305221558
1.0	39730000.0	39740000.0	1.0	2.961637020111084	1.0561959743499756
1.0	39740000.0	39750000.0	1.0	3.1257030963897705	1.1527386903762817
1.0	39760000.0	39770000.0	4.0	2.7776660919189453	0.9416486024856567
1.0	39800000.0	39810000.0	2.0	2.8799479007720947	1.0047986507415771
1.0	39930000.0	39940000.0	3.0	2.9441702365875244	1.0446360111236572
1.0	39940000.0	39950000.0	4.0	2.8409907817840576	0.9810844659805298
1.0	40030000.0	40040000.0	3.0	3.136870861053467	1.1589903831481934
1.0	40080000.0	40090000.0	5.0	3.1317622661590576	1.1564466953277588
1.0	40100000.0	40110000.0	4.0	3.291015148162842	1.2472676038742065
1.0	40110000.0	40120000.0	0.0	3.034712314605713	1.099419116973877
1.0	40120000.0	40130000.0	2.0	3.270289659500122	1.2354615926742554
1.0	40150000.0	40160000.0	3.0	3.085132598876953	1.1308521032333374
1.0	40190000.0	40200000.0	3.0	3.2364144325256348	1.2167656421661377
1.0	40370000.0	40380000.0	3.0	2.798241138458252	0.954388439655304
1.0	40410000.0	40420000.0	2.0	2.848440647125244	0.9854187965393066
1.0	40470000.0	40480000.0	1.0	2.924935817718506	1.0321011543273926
1.0	40530000.0	40540000.0	1.0	2.6790175437927246	0.8808549046516418
1.0	40540000.0	40550000.0	0.0	2.6918768882751465	0.8887172937393188
1.0	40570000.0	40580000.0	4.0	2.8439533710479736	0.9823580980300903
1.0	40660000.0	40670000.0	5.0	2.691650152206421	0.8886303901672363
1.0	40690000.0	40700000.0	5.0	2.7087879180908203	0.8992490768432617
1.0	40720000.0	40730000.0	2.0	3.1156673431396484	2.295586585998535
1.0	40750000.0	40760000.0	1.0	2.6820454597473145	0.8827416300773621
1.0	40770000.0	40780000.0	3.0	2.930222988128662	1.0356860160827637
1.0	40780000.0	40790000.0	3.0	2.8027262687683105	0.9577239155769348
1.0	40810000.0	40820000.0	1.0	2.7052595615386963	0.8969481587409973
1.0	40980000.0	40990000.0	1.0	2.8072774410247803	0.9596586227416992
1.0	41020000.0	41030000.0	5.0	2.916855573654175	1.0278856754302979
1.0	41100000.0	41110000.0	2.0	3.0959389209747314	1.1360666751861572
1.0	41260000.0	41270000.0	0.0	3.0008840560913086	1.0793927907943726
1.0	41290000.0	41300000.0	3.0	2.850828170776367	0.9865603446960449
1.0	41300000.0	41310000.0	2.0	3.110111951828003	1.1434956789016724
1.0	41360000.0	41370000.0	1.0	2.7683188915252686	0.9359681010246277
1.0	41480000.0	41490000.0	5.0	2.5406086444854736	0.7968579530715942
1.0	41490000.0	41500000.0	2.0	2.533390760421753	0.7925817966461182
1.0	41520000.0	41530000.0	2.0	2.5327765941619873	0.7921889424324036
1.0	41530000.0	41540000.0	0.0	2.532259225845337	0.7918950319290161
1.0	41680000.0	41690000.0	3.0	2.6833457946777344	0.8835594058036804
1.0	41690000.0	41700000.0	1.0	2.898878812789917	1.016520619392395
1.0	41700000.0	41710000.0	1.0	2.834502696990967	0.9775090217590332
1.0	41870000.0	41880000.0	2.0	3.673758029937744	1.4409675598144531
1.0	42020000.0	42030000.0	2.0	2.955825090408325	1.0517336130142212
1.0	42040000.0	42050000.0	4.0	3.0478532314300537	1.1073482036590576
1.0	42080000.0	42090000.0	3.0	3.041912794113159	1.1039822101593018
1.0	42220000.0	42230000.0	3.0	3.0971503257751465	1.1369621753692627
1.0	42230000.0	42240000.0	2.0	3.1738460063934326	1.1815907955169678
1.0	42240000.0	42250000.0	2.0	3.186732292175293	1.1892755031585693
1.0	42270000.0	42280000.0	4.0	3.089749813079834	1.1324725151062012
1.0	42320000.0	42330000.0	2.0	2.976426601409912	1.0641568899154663
1.0	42330000.0	42340000.0	7.0	3.0075783729553223	1.082942247390747
1.0	42350000.0	42360000.0	3.0	2.953784704208374	1.0517826080322266
1.0	42360000.0	42370000.0	3.0	3.0891647338867188	1.132615327835083
1.0	42420000.0	42430000.0	3.0	3.0669355392456055	1.118918776512146
1.0	42430000.0	42440000.0	1.0	3.0510778427124023	1.1095006465911865
1.0	42470000.0	42480000.0	3.0	2.9571948051452637	1.0528569221496582
1.0	42500000.0	42510000.0	3.0	2.984074831008911	1.069244146347046
1.0	42550000.0	42560000.0	0.0	3.04685640335083	1.1066828966140747
1.0	42560000.0	42570000.0	3.0	3.003695011138916	1.0805516242980957
1.0	42580000.0	42590000.0	2.0	3.1361775398254395	1.1596235036849976
1.0	42610000.0	42620000.0	1.0	3.2205662727355957	1.208251953125
1.0	42810000.0	42820000.0	2.0	2.873286724090576	1.0012333393096924
1.0	42850000.0	42860000.0	1.0	2.8715271949768066	1.0000312328338623
1.0	42860000.0	42870000.0	4.0	2.6836559772491455	0.8838661909103394
1.0	42920000.0	42930000.0	3.0	2.788876533508301	0.9467262029647827
1.0	42930000.0	42940000.0	1.0	2.6949150562286377	0.8907710909843445
1.0	43000000.0	43010000.0	0.0	2.766577959060669	0.935116171836853
1.0	43100000.0	43110000.0	3.0	2.735214948654175	0.9154065847396851
1.0	43210000.0	43220000.0	4.0	2.6934449672698975	0.8895248174667358
1.0	43230000.0	43240000.0	2.0	2.840139865875244	0.9786514043807983
1.0	43250000.0	43260000.0	0.0	3.1320645809173584	1.1574198007583618
1.0	43270000.0	43280000.0	3.0	2.867338180541992	0.9971065521240234
1.0	43320000.0	43330000.0	4.0	3.1341185569763184	1.1579111814498901
1.0	43460000.0	43470000.0	5.0	2.9902169704437256	1.072584629058838
1.0	43500000.0	43510000.0	5.0	3.073308229446411	1.1224173307418823
1.0	43650000.0	43660000.0	1.0	2.806924343109131	0.9598419070243835
1.0	43720000.0	43730000.0	3.0	2.904747486114502	1.0198123455047607
1.0	43860000.0	43870000.0	1.0	2.7691502571105957	0.9364873766899109
1.0	43920000.0	43930000.0	5.0	2.636112928390503	0.8546703457832336
1.0	44010000.0	44020000.0	1.0	3.4676551818847656	1.3384381532669067
1.0	44070000.0	44080000.0	1.0	2.5136916637420654	0.7807672023773193
1.0	44190000.0	44200000.0	3.0	2.655332088470459	0.866230845451355
1.0	44220000.0	44230000.0	4.0	2.7975661754608154	0.9537869691848755
1.0	44280000.0	44290000.0	3.0	2.522188186645508	0.7858119010925293
1.0	44310000.0	44320000.0	3.0	2.7215018272399902	0.9068746566772461
1.0	44320000.0	44330000.0	2.0	2.7654829025268555	0.9339145421981812
1.0	44410000.0	44420000.0	3.0	3.1436338424682617	1.1615724563598633
1.0	44470000.0	44480000.0	8.0	3.268451690673828	1.2339870929718018
1.0	44490000.0	44500000.0	4.0	2.8781752586364746	1.0026448965072632
1.0	44550000.0	44560000.0	2.0	3.4869351387023926	1.3511638641357422
1.0	44710000.0	44720000.0	1.0	2.887490749359131	1.0096830129623413
1.0	44730000.0	44740000.0	3.0	2.8846681118011475	1.0076738595962524
1.0	44750000.0	44760000.0	3.0	2.8398752212524414	0.9799262285232544
1.0	44760000.0	44770000.0	1.0	2.688638210296631	0.8865235447883606
1.0	44770000.0	44780000.0	3.0	2.5859203338623047	0.8240976333618164
1.0	44830000.0	44840000.0	1.0	3.036430835723877	1.1001936197280884
1.0	44840000.0	44850000.0	2.0	3.209955930709839	1.2019532918930054
1.0	44860000.0	44870000.0	0.0	3.1810390949249268	1.1841025352478027
1.0	44870000.0	44880000.0	5.0	3.332432270050049	1.2683640718460083
1.0	44960000.0	44970000.0	1.0	3.7379837036132812	1.467604637145996
1.0	44970000.0	44980000.0	6.0	3.9985599517822266	1.5703409910202026
1.0	44990000.0	45000000.0	2.0	3.5990149974823	1.4042720794677734
1.0	45000000.0	45010000.0	5.0	3.6991448402404785	1.44999098777771
1.0	45040000.0	45050000.0	2.0	3.5272891521453857	1.3698657751083374
1.0	45060000.0	45070000.0	2.0	3.369227647781372	1.2893283367156982
1.0	45140000.0	45150000.0	1.0	3.176276445388794	1.1820110082626343
1.0	45180000.0	45190000.0	6.0	2.6582412719726562	0.8690905570983887
1.0	45200000.0	45210000.0	2.0	2.319018840789795	0.6707943677902222
1.0	45270000.0	45280000.0	1.0	3.1156673431396484	2.295586585998535
1.0	45280000.0	45290000.0	1.0	2.427445411682129	0.7289741039276123
1.0	45290000.0	45300000.0	2.0	2.508051872253418	0.7771674990653992
1.0	45360000.0	45370000.0	6.0	2.485846757888794	0.7646103501319885
1.0	45370000.0	45380000.0	0.0	2.6615424156188965	0.8699415326118469
1.0	45550000.0	45560000.0	2.0	2.6205883026123047	0.8452903032302856
1.0	45580000.0	45590000.0	3.0	2.6336960792541504	0.8531684875488281
1.0	45610000.0	45620000.0	0.0	2.6871399879455566	0.885833740234375
1.0	45790000.0	45800000.0	2.0	2.8157010078430176	0.9657511711120605
1.0	45800000.0	45810000.0	1.0	2.2930409908294678	1.9498608112335205
1.0	45820000.0	45830000.0	1.0	2.8246376514434814	0.9705878496170044
1.0	45890000.0	45900000.0	4.0	2.5736284255981445	0.8167010545730591
1.0	45900000.0	45910000.0	1.0	2.681877613067627	0.8826039433479309
1.0	45910000.0	45920000.0	3.0	2.663654088973999	0.8713332414627075
1.0	45940000.0	45950000.0	2.0	2.842118740081787	0.9815528988838196
1.0	46000000.0	46010000.0	2.0	2.9010136127471924	1.0179564952850342
1.0	46190000.0	46200000.0	3.0	2.724486827850342	0.9087458848953247
1.0	46200000.0	46210000.0	3.0	2.7572391033172607	0.9290075302124023
1.0	46210000.0	46220000.0	0.0	2.600800037384033	0.8292455673217773
1.0	46310000.0	46320000.0	3.0	2.761240005493164	0.931452751159668
1.0	46450000.0	46460000.0	5.0	2.720767021179199	0.9066013097763062
1.0	46460000.0	46470000.0	4.0	2.8235256671905518	0.969995379447937
1.0	46500000.0	46510000.0	2.0	2.9152162075042725	1.025707483291626
1.0	46580000.0	46590000.0	5.0	2.5251119136810303	0.7876337766647339
1.0	46730000.0	46740000.0	4.0	2.757955312728882	0.9292198419570923
1.0	46810000.0	46820000.0	2.0	3.019672393798828	1.0904157161712646
1.0	46870000.0	46880000.0	7.0	2.826622724533081	0.9716364145278931
1.0	46890000.0	46900000.0	3.0	3.046114683151245	1.1058971881866455
1.0	46990000.0	47000000.0	2.0	2.779898166656494	0.9435247182846069
1.0	47010000.0	47020000.0	1.0	3.1519980430603027	1.1669857501983643
1.0	47120000.0	47130000.0	3.0	2.663158655166626	0.8709772825241089
1.0	47260000.0	47270000.0	3.0	2.6942830085754395	0.8905248641967773
1.0	47300000.0	47310000.0	2.0	3.1415438652038574	1.1630817651748657
1.0	47370000.0	47380000.0	5.0	2.8736844062805176	1.0010358095169067
1.0	47390000.0	47400000.0	5.0	2.9613120555877686	1.0552127361297607
1.0	47510000.0	47520000.0	1.0	2.8246376514434814	0.971082329750061
1.0	47600000.0	47610000.0	3.0	3.0821964740753174	1.1272836923599243
1.0	47640000.0	47650000.0	4.0	2.790212631225586	0.9505635499954224
1.0	47660000.0	47670000.0	2.0	3.0868918895721436	1.1304737329483032
1.0	47690000.0	47700000.0	3.0	2.9650940895080566	1.0570068359375
1.0	47750000.0	47760000.0	2.0	2.843996047973633	0.982629120349884
1.0	47870000.0	47880000.0	4.0	3.3592536449432373	1.2848402261734009
1.0	47930000.0	47940000.0	4.0	3.2458274364471436	1.2216010093688965
1.0	47970000.0	47980000.0	4.0	3.099055528640747	1.1390492916107178
1.0	48120000.0	48130000.0	2.0	3.1476259231567383	1.167112112045288
1.0	48180000.0	48190000.0	5.0	3.3398022651672363	1.273581862449646
1.0	48190000.0	48200000.0	5.0	3.1453022956848145	1.165282130241394
1.0	48320000.0	48330000.0	5.0	3.4712510108947754	1.343907117843628
1.0	48370000.0	48380000.0	6.0	3.809851884841919	1.506791353225708
1.0	48430000.0	48440000.0	2.0	3.5608649253845215	1.4002466201782227
1.0	48650000.0	48660000.0	2.0	2.9335176944732666	1.0387502908706665
1.0	48680000.0	48690000.0	4.0	2.8875787258148193	1.0107266902923584
1.0	48710000.0	48720000.0	5.0	2.770261526107788	0.9386571049690247
1.0	48750000.0	48760000.0	0.0	2.6015357971191406	0.8355345726013184
1.0	48850000.0	48860000.0	2.0	2.7750508785247803	0.9416483044624329
1.0	48890000.0	48900000.0	6.0	2.7996373176574707	0.957375705242157
1.0	49080000.0	49090000.0	1.0	2.6625442504882812	0.8727010488510132
1.0	49140000.0	49150000.0	3.0	2.7574856281280518	0.9313533902168274
1.0	49200000.0	49210000.0	1.0	2.83085560798645	0.9759700894355774
1.0	49220000.0	49230000.0	2.0	2.7748942375183105	0.9426811933517456
1.0	49260000.0	49270000.0	2.0	2.882235527038574	1.032787799835205
1.0	49270000.0	49280000.0	0.0	2.907489776611328	1.0318435430526733
1.0	49380000.0	49390000.0	5.0	2.801849842071533	0.9711692929267883
1.0	49400000.0	49410000.0	3.0	2.966421127319336	1.0781697034835815
1.0	49430000.0	49440000.0	3.0	2.9091835021972656	1.0341742038726807
1.0	49480000.0	49490000.0	1.0	3.181166887283325	1.2126859426498413
1.0	49560000.0	49570000.0	2.0	2.620323657989502	0.8582272529602051
1.0	49640000.0	49650000.0	1.0	2.8732712268829346	1.0235211849212646
1.0	49650000.0	49660000.0	2.0	3.0307745933532715	1.1506707668304443
1.0	49660000.0	49670000.0	1.0	2.9678120613098145	1.0953454971313477
1.0	49690000.0	49700000.0	3.0	2.7690529823303223	0.9533668756484985
1.0	49760000.0	49770000.0	3.0	3.242461681365967	1.248119592666626
1.0	49800000.0	49810000.0	2.0	3.479757308959961	1.3699824810028076
1.0	50160000.0	50170000.0	2.0	3.3167366981506348	1.2853398323059082
1.0	50170000.0	50180000.0	0.0	3.6273365020751953	1.4438250064849854
1.0	50180000.0	50190000.0	4.0	3.5755600929260254	1.4180148839950562
1.0	50220000.0	50230000.0	3.0	3.270036220550537	1.2764341831207275
1.0	50270000.0	50280000.0	2.0	2.9889588356018066	1.0995856523513794
1.0	50300000.0	50310000.0	2.0	3.35827374458313	1.3082243204116821
1.0	50430000.0	50440000.0	0.0	2.8298230171203613	0.9902971982955933
1.0	50470000.0	50480000.0	4.0	2.826521396636963	1.0130045413970947
1.0	50580000.0	50590000.0	3.0	3.5963473320007324	1.4207663536071777
1.0	50620000.0	50630000.0	4.0	3.6380112171173096	1.4488372802734375
1.0	50670000.0	50680000.0	4.0	3.654074192047119	1.4507501125335693
1.0	50750000.0	50760000.0	6.0	3.694026231765747	1.4615997076034546
1.0	50770000.0	50780000.0	2.0	3.544342041015625	1.3875629901885986
1.0	50810000.0	50820000.0	0.0	3.4143314361572266	1.3131777048110962
1.0	50840000.0	50850000.0	5.0	2.9325995445251465	1.0378129482269287
1.0	50940000.0	50950000.0	4.0	2.83097505569458	0.9751232862472534
1.0	50960000.0	50970000.0	5.0	2.6407909393310547	0.8576170802116394
1.0	51050000.0	51060000.0	0.0	2.8622941970825195	0.99449622631073
1.0	51080000.0	51090000.0	4.0	2.7590558528900146	0.9305568933486938
1.0	51140000.0	51150000.0	3.0	2.9459567070007324	1.0462720394134521
1.0	51170000.0	51180000.0	3.0	2.949470043182373	1.0481621026992798
1.0	51290000.0	51300000.0	4.0	2.7623982429504395	0.9326508641242981
1.0	51300000.0	51310000.0	0.0	2.7686760425567627	0.9365700483322144
1.0	51380000.0	51390000.0	5.0	2.7104952335357666	0.9001797437667847
1.0	51440000.0	51450000.0	2.0	2.8608803749084473	0.9939137697219849
1.0	51550000.0	51560000.0	7.0	2.9445960521698	1.0438330173492432
1.0	51650000.0	51660000.0	1.0	2.8879408836364746	1.0101954936981201
1.0	51670000.0	51680000.0	2.0	2.715707778930664	0.903607189655304
1.0	51710000.0	51720000.0	2.0	2.8309919834136963	0.9745871424674988
1.0	51750000.0	51760000.0	2.0	2.7332863807678223	0.9138907194137573
1.0	51760000.0	51770000.0	3.0	2.793489456176758	0.9513360857963562
1.0	51770000.0	51780000.0	0.0	2.732271909713745	0.9133976101875305
1.0	51780000.0	51790000.0	3.0	2.6868577003479004	0.8854792714118958
1.0	51840000.0	51850000.0	5.0	2.655156373977661	0.8659356832504272
1.0	52010000.0	52020000.0	3.0	2.8880248069763184	1.0099016427993774
1.0	52070000.0	52080000.0	1.0	3.0071496963500977	1.0828282833099365
1.0	52090000.0	52100000.0	3.0	3.0363337993621826	1.100029706954956
1.0	52100000.0	52110000.0	5.0	3.2261977195739746	1.2106341123580933
1.0	52190000.0	52200000.0	5.0	3.231935977935791	1.2127028703689575
1.0	52310000.0	52320000.0	5.0	3.025179386138916	1.0936042070388794
1.0	52370000.0	52380000.0	4.0	3.406381607055664	1.3083091974258423
1.0	52380000.0	52390000.0	2.0	3.1373791694641113	1.1598985195159912
1.0	52530000.0	52540000.0	3.0	2.9036221504211426	1.0195201635360718
1.0	52610000.0	52620000.0	1.0	2.9408068656921387	1.042546272277832
1.0	52700000.0	52710000.0	2.0	2.5862534046173096	0.8241289854049683
1.0	52950000.0	52960000.0	4.0	3.0302786827087402	1.0967113971710205
1.0	53020000.0	53030000.0	5.0	3.0648229122161865	1.1175367832183838
1.0	53040000.0	53050000.0	4.0	3.0875136852264404	1.1310145854949951
1.0	53110000.0	53120000.0	1.0	3.1943466663360596	1.1933892965316772
1.0	53150000.0	53160000.0	2.0	2.992349147796631	1.0736438035964966
1.0	53160000.0	53170000.0	4.0	2.953803300857544	1.0532572269439697
1.0	53190000.0	53200000.0	4.0	3.064225673675537	1.1164109706878662
1.0	53200000.0	53210000.0	6.0	3.361748218536377	1.2856452465057373
1.0	53220000.0	53230000.0	4.0	3.1194210052490234	1.1498297452926636
1.0	53230000.0	53240000.0	4.0	3.0294013023376465	1.0962696075439453
1.0	53250000.0	53260000.0	4.0	3.11057710647583	1.144756555557251
1.0	53340000.0	53350000.0	4.0	3.0746357440948486	1.1232481002807617
1.0	53510000.0	53520000.0	2.0	2.926830768585205	1.0331569910049438
1.0	53590000.0	53600000.0	3.0	3.1909806728363037	1.1905887126922607
1.0	53630000.0	53640000.0	1.0	3.067375421524048	1.1185038089752197
1.0	53650000.0	53660000.0	2.0	3.053616523742676	1.1105601787567139
1.0	53660000.0	53670000.0	3.0	2.8240580558776855	0.9699265360832214
1.0	53740000.0	53750000.0	4.0	2.698714017868042	0.8925735354423523
1.0	53780000.0	53790000.0	1.0	2.877737045288086	1.0035369396209717
1.0	53790000.0	53800000.0	4.0	2.48897647857666	0.7670198678970337
1.0	53900000.0	53910000.0	3.0	3.0028936862945557	1.0806677341461182
1.0	53960000.0	53970000.0	2.0	3.3866753578186035	1.2987158298492432
1.0	54010000.0	54020000.0	2.0	3.337465763092041	1.2722864151000977
1.0	54040000.0	54050000.0	4.0	3.3194522857666016	1.2626488208770752
1.0	54090000.0	54100000.0	4.0	3.3308143615722656	1.269353985786438
1.0	54110000.0	54120000.0	6.0	3.2106964588165283	1.20205557346344
1.0	54120000.0	54130000.0	6.0	3.4214272499084473	1.3163642883300781
1.0	54220000.0	54230000.0	4.0	2.9054720401763916	1.020747423171997
1.0	54270000.0	54280000.0	3.0	2.767728567123413	0.9354863166809082
1.0	54300000.0	54310000.0	0.0	3.1156673431396484	2.295586585998535
1.0	54320000.0	54330000.0	3.0	2.6751322746276855	0.8783955574035645
1.0	54330000.0	54340000.0	2.0	2.663891315460205	0.8716498613357544
1.0	54350000.0	54360000.0	0.0	2.5121586322784424	0.7786862254142761
1.0	54360000.0	54370000.0	6.0	2.841367244720459	0.9804641604423523
1.0	54440000.0	54450000.0	4.0	2.7237324714660645	0.9082852602005005
1.0	54450000.0	54460000.0	2.0	2.712344169616699	0.9013121724128723
1.0	54460000.0	54470000.0	1.0	2.720172643661499	0.9060937166213989
1.0	54480000.0	54490000.0	4.0	2.581949234008789	0.8215752840042114
1.0	54530000.0	54540000.0	2.0	2.740785598754883	0.9188451766967773
1.0	54650000.0	54660000.0	1.0	2.7840933799743652	0.9458305239677429
1.0	54750000.0	54760000.0	2.0	2.9108753204345703	1.0244743824005127
1.0	54790000.0	54800000.0	1.0	3.046330690383911	1.105690360069275
1.0	54840000.0	54850000.0	0.0	3.252791166305542	1.2253649234771729
1.0	54850000.0	54860000.0	2.0	3.286904811859131	1.2447245121002197
1.0	54860000.0	54870000.0	2.0	3.256824493408203	1.2279021739959717
1.0	54940000.0	54950000.0	4.0	2.879852533340454	1.0064513683319092
1.0	55020000.0	55030000.0	4.0	2.6026816368103027	0.8343963623046875
1.0	55070000.0	55080000.0	8.0	3.0246284008026123	1.0918031930923462
1.0	55110000.0	55120000.0	2.0	3.1470229625701904	1.165010929107666
1.0	55130000.0	55140000.0	1.0	2.8825721740722656	1.006629228591919
1.0	55140000.0	55150000.0	2.0	2.9594874382019043	1.0537707805633545
1.0	55170000.0	55180000.0	1.0	2.973940372467041	1.0626628398895264
1.0	55250000.0	55260000.0	4.0	2.9934768676757812	1.0744972229003906
1.0	55320000.0	55330000.0	2.0	3.280325412750244	1.2393938302993774
1.0	55430000.0	55440000.0	1.0	2.954284191131592	1.05068039894104
1.0	55550000.0	55560000.0	1.0	2.8496253490448	0.9865676760673523
1.0	55590000.0	55600000.0	0.0	2.875795841217041	1.0026441812515259
1.0	55620000.0	55630000.0	3.0	2.9223923683166504	1.031273603439331
1.0	55630000.0	55640000.0	2.0	3.0935463905334473	1.134516954421997
1.0	55680000.0	55690000.0	2.0	3.106935501098633	1.1402149200439453
1.0	55820000.0	55830000.0	6.0	2.791377305984497	0.9504705667495728
1.0	55830000.0	55840000.0	2.0	3.1652331352233887	1.1760530471801758
1.0	55880000.0	55890000.0	0.0	3.276947021484375	1.2399036884307861
1.0	55920000.0	55930000.0	3.0	2.83296537399292	0.9768050312995911
1.0	56040000.0	56050000.0	0.0	3.215723752975464	1.2099299430847168
1.0	56150000.0	56160000.0	5.0	3.2874553203582764	1.2577548027038574
1.0	56230000.0	56240000.0	2.0	3.121295213699341	1.1569008827209473
1.0	56250000.0	56260000.0	0.0	3.1817739009857178	1.1952464580535889
1.0	56260000.0	56270000.0	3.0	2.9854917526245117	1.071487545967102
1.0	56330000.0	56340000.0	5.0	2.99358868598938	1.0760915279388428
1.0	56360000.0	56370000.0	2.0	3.2224459648132324	1.2153065204620361
1.0	56430000.0	56440000.0	3.0	3.0948379039764404	1.1367661952972412
1.0	56500000.0	56510000.0	5.0	3.222088575363159	1.2203752994537354
1.0	56560000.0	56570000.0	2.0	2.858577013015747	0.9931071996688843
1.0	56590000.0	56600000.0	5.0	2.777575969696045	0.9435220956802368
1.0	56820000.0	56830000.0	3.0	2.961223602294922	1.0556176900863647
1.0	56910000.0	56920000.0	4.0	3.1696994304656982	1.1784836053848267
1.0	56940000.0	56950000.0	3.0	2.911116123199463	1.0252084732055664
1.0	56950000.0	56960000.0	3.0	3.1221776008605957	1.1515992879867554
1.0	56980000.0	56990000.0	2.0	3.369920015335083	1.2884758710861206
1.0	57100000.0	57110000.0	0.0	3.0495059490203857	1.1093213558197021
1.0	57130000.0	57140000.0	2.0	2.8236470222473145	0.9711057543754578
1.0	57240000.0	57250000.0	1.0	2.9463393688201904	1.0475594997406006
1.0	57290000.0	57300000.0	2.0	2.783848524093628	0.9474440813064575
1.0	57320000.0	57330000.0	3.0	2.929918050765991	1.0362080335617065
1.0	57370000.0	57380000.0	3.0	2.821058750152588	0.9754627346992493
1.0	57380000.0	57390000.0	1.0	3.0070791244506836	1.091291904449463
1.0	57400000.0	57410000.0	2.0	2.9838690757751465	1.0766193866729736
1.0	57420000.0	57430000.0	2.0	3.224196195602417	1.2107412815093994
1.0	57430000.0	57440000.0	3.0	3.4860453605651855	1.361199975013733
1.0	57450000.0	57460000.0	1.0	3.2822794914245605	1.256707787513733
1.0	57470000.0	57480000.0	3.0	3.156705141067505	1.1830108165740967
1.0	57500000.0	57510000.0	2.0	3.431795597076416	1.34017014503479
1.0	57530000.0	57540000.0	5.0	3.489719867706299	1.369141697883606
1.0	57540000.0	57550000.0	8.0	3.4785351753234863	1.3659082651138306
1.0	57590000.0	57600000.0	2.0	3.767007827758789	1.5043864250183105
1.0	57600000.0	57610000.0	7.0	3.6700401306152344	1.4619262218475342
1.0	57670000.0	57680000.0	7.0	3.614542007446289	1.4317790269851685
1.0	57700000.0	57710000.0	4.0	4.0322136878967285	1.6035213470458984
1.0	57710000.0	57720000.0	5.0	3.957545757293701	1.5801091194152832
1.0	57720000.0	57730000.0	5.0	3.797869920730591	1.5140435695648193
1.0	57740000.0	57750000.0	3.0	3.9692435264587402	1.5783888101577759
1.0	57770000.0	57780000.0	3.0	4.241948127746582	1.6668193340301514
1.0	57880000.0	57890000.0	4.0	3.966437578201294	1.5731843709945679
1.0	57890000.0	57900000.0	4.0	3.990723133087158	1.5875962972640991
1.0	57980000.0	57990000.0	5.0	3.4868946075439453	1.3720264434814453
1.0	58000000.0	58010000.0	4.0	3.6160969734191895	1.4366610050201416
1.0	58070000.0	58080000.0	4.0	3.1850228309631348	1.2041772603988647
1.0	58130000.0	58140000.0	2.0	3.46832275390625	1.3642241954803467
1.0	58310000.0	58320000.0	4.0	3.4618773460388184	1.3610347509384155
1.0	58320000.0	58330000.0	3.0	3.3345119953155518	1.294154405593872
1.0	58380000.0	58390000.0	3.0	3.5682120323181152	1.415083646774292
1.0	58680000.0	58690000.0	4.0	3.145477294921875	1.178505301475525
1.0	58700000.0	58710000.0	4.0	3.0555946826934814	1.1132625341415405
1.0	58720000.0	58730000.0	0.0	2.9119675159454346	1.0264917612075806
1.0	58920000.0	58930000.0	3.0	2.8583507537841797	0.9916998147964478
1.0	58980000.0	58990000.0	2.0	2.6353254318237305	0.854110598564148
1.0	59010000.0	59020000.0	5.0	2.8939738273620605	1.0118167400360107
1.0	59060000.0	59070000.0	2.0	3.0568783283233643	1.1124284267425537
1.0	59140000.0	59150000.0	3.0	2.7739171981811523	0.9394259452819824
1.0	59180000.0	59190000.0	4.0	2.861276388168335	0.993683934211731
1.0	59210000.0	59220000.0	2.0	2.8744988441467285	1.0019149780273438
1.0	59320000.0	59330000.0	3.0	2.5525963306427	0.8041213750839233
1.0	59350000.0	59360000.0	0.0	2.644643783569336	0.8599669337272644
1.0	59500000.0	59510000.0	1.0	2.4941916465759277	0.7694870233535767
1.0	59510000.0	59520000.0	0.0	2.570134401321411	0.8145654797554016
1.0	59520000.0	59530000.0	1.0	2.4933111667633057	0.768683671951294
1.0	59530000.0	59540000.0	3.0	2.651978015899658	0.8637688755989075
1.0	59610000.0	59620000.0	4.0	2.7266597747802734	0.9111777544021606
1.0	59670000.0	59680000.0	0.0	2.9314165115356445	1.0369715690612793
1.0	59680000.0	59690000.0	3.0	2.970053195953369	1.060626745223999
1.0	59700000.0	59710000.0	2.0	2.945251941680908	1.045501470565796
1.0	59750000.0	59760000.0	5.0	2.7871322631835938	0.9477396011352539
1.0	59760000.0	59770000.0	2.0	2.8015754222869873	0.9552942514419556
1.0	59770000.0	59780000.0	5.0	2.7620654106140137	0.9321233630180359
1.0	59860000.0	59870000.0	2.0	3.088493585586548	1.1320306062698364
1.0	59880000.0	59890000.0	3.0	3.145705461502075	1.1657121181488037
1.0	59910000.0	59920000.0	2.0	3.266996383666992	1.2350115776062012
1.0	59950000.0	59960000.0	6.0	3.1405835151672363	1.1628973484039307
1.0	59970000.0	59980000.0	5.0	3.2143356800079346	1.2057397365570068
1.0	59980000.0	59990000.0	5.0	3.228109359741211	1.2135473489761353
1.0	59990000.0	60000000.0	6.0	3.2252440452575684	1.2118606567382812
1.0	60000000.0	60010000.0	3.0	2.3789725303649902	0.7043415904045105
1.0	60030000.0	60040000.0	3.0	3.108396530151367	1.1440694332122803
1.0	60160000.0	60170000.0	4.0	3.09370756149292	1.1348450183868408
1.0	60270000.0	60280000.0	1.0	3.2778210639953613	1.2412781715393066
1.0	60290000.0	60300000.0	4.0	3.244410276412964	1.225493311882019
1.0	60360000.0	60370000.0	3.0	3.1920619010925293	1.1938350200653076
1.0	60380000.0	60390000.0	1.0	3.630964756011963	1.425917148590088
1.0	60560000.0	60570000.0	4.0	3.415748119354248	1.337878942489624
1.0	60600000.0	60610000.0	3.0	3.5076096057891846	1.3834110498428345
1.0	60610000.0	60620000.0	1.0	3.4569973945617676	1.3524017333984375
1.0	60650000.0	60660000.0	3.0	3.482334613800049	1.374103307723999
1.0	60660000.0	60670000.0	5.0	3.400846481323242	1.330984354019165
1.0	60690000.0	60700000.0	3.0	3.304182529449463	1.2786518335342407
1.0	60720000.0	60730000.0	3.0	3.826709032058716	1.5234780311584473
1.0	60890000.0	60900000.0	1.0	3.7097690105438232	1.4799413681030273
1.0	60940000.0	60950000.0	1.0	3.966785430908203	1.567102313041687
1.0	60970000.0	60980000.0	6.0	3.068377733230591	1.147294282913208
1.0	61020000.0	61030000.0	5.0	4.298203468322754	1.6716430187225342
1.0	61030000.0	61040000.0	9.0	3.516707181930542	1.3929038047790527
1.0	61080000.0	61090000.0	1.0	3.6721014976501465	1.4619338512420654
1.0	61170000.0	61180000.0	3.0	3.0296671390533447	1.116899013519287
1.0	61190000.0	61200000.0	3.0	2.933063507080078	1.0424100160598755
1.0	61250000.0	61260000.0	2.0	2.794912576675415	0.9569274187088013
1.0	61300000.0	61310000.0	4.0	2.8163363933563232	0.9671042561531067
1.0	61330000.0	61340000.0	4.0	2.8885273933410645	1.0108357667922974
1.0	61460000.0	61470000.0	2.0	3.1605660915374756	1.174264907836914
1.0	61480000.0	61490000.0	4.0	3.125519275665283	1.153855562210083
1.0	61500000.0	61510000.0	2.0	3.137401580810547	1.1613521575927734
1.0	61700000.0	61710000.0	4.0	3.3093388080596924	1.2583503723144531
1.0	61740000.0	61750000.0	3.0	3.4216408729553223	1.3185017108917236
1.0	61770000.0	61780000.0	3.0	3.2924790382385254	1.2490100860595703
1.0	61800000.0	61810000.0	7.0	3.3742728233337402	1.2935893535614014
1.0	61960000.0	61970000.0	2.0	3.0425994396209717	1.1047289371490479
1.0	61990000.0	62000000.0	4.0	2.9367802143096924	1.04045832157135
1.0	62050000.0	62060000.0	2.0	2.936194896697998	1.0397781133651733
1.0	62110000.0	62120000.0	1.0	3.050941228866577	1.1093199253082275
1.0	62150000.0	62160000.0	2.0	3.1997194290161133	1.196533441543579
1.0	62190000.0	62200000.0	2.0	3.986844539642334	1.5665667057037354
1.0	62210000.0	62220000.0	6.0	3.32460355758667	1.2661126852035522
1.0	62270000.0	62280000.0	6.0	3.3181209564208984	1.2630106210708618
1.0	62350000.0	62360000.0	1.0	3.305954694747925	1.2564420700073242
1.0	62530000.0	62540000.0	3.0	2.795686721801758	0.9543927311897278
1.0	62570000.0	62580000.0	4.0	2.857530355453491	0.991494357585907
1.0	62670000.0	62680000.0	3.0	3.063357353210449	1.1160939931869507
1.0	62750000.0	62760000.0	4.0	2.956199884414673	1.0523841381072998
1.0	62930000.0	62940000.0	5.0	2.6411705017089844	0.8577459454536438
1.0	63010000.0	63020000.0	3.0	2.820979595184326	0.9686927795410156
1.0	63190000.0	63200000.0	0.0	2.8611044883728027	0.9934017062187195
1.0	63300000.0	63310000.0	3.0	2.848996639251709	0.9860076904296875
1.0	63330000.0	63340000.0	1.0	3.1663262844085693	1.1775758266448975
1.0	63350000.0	63360000.0	2.0	3.2453017234802246	1.2220399379730225
1.0	63380000.0	63390000.0	5.0	3.406968593597412	1.3101154565811157
1.0	63400000.0	63410000.0	4.0	3.365004301071167	1.2901880741119385
1.0	63410000.0	63420000.0	4.0	3.5749411582946777	1.3937441110610962
1.0	63460000.0	63470000.0	4.0	3.542863130569458	1.3836884498596191
1.0	63480000.0	63490000.0	6.0	3.2946739196777344	1.2576329708099365
1.0	63530000.0	63540000.0	3.0	3.342107057571411	1.281038761138916
1.0	63650000.0	63660000.0	5.0	3.206967830657959	1.2011659145355225
1.0	63670000.0	63680000.0	1.0	3.489992618560791	1.3650470972061157
1.0	63690000.0	63700000.0	6.0	3.403428554534912	1.3202602863311768
1.0	63730000.0	63740000.0	2.0	3.567957639694214	1.4025248289108276
1.0	63740000.0	63750000.0	1.0	3.346745014190674	1.2806075811386108
1.0	63770000.0	63780000.0	3.0	3.496276378631592	1.3550573587417603
1.0	63860000.0	63870000.0	4.0	3.087120771408081	1.1311445236206055
1.0	63940000.0	63950000.0	1.0	2.98437762260437	1.0695372819900513
1.0	63960000.0	63970000.0	2.0	2.7117788791656494	0.9013770222663879
1.0	63990000.0	64000000.0	3.0	2.8930141925811768	1.0135009288787842
1.0	64010000.0	64020000.0	2.0	2.857512950897217	0.9915900230407715
1.0	64040000.0	64050000.0	6.0	2.650073528289795	0.8633106350898743
1.0	64070000.0	64080000.0	2.0	3.100841760635376	1.1389756202697754
1.0	64200000.0	64210000.0	1.0	2.908985137939453	1.0237112045288086
1.0	64230000.0	64240000.0	1.0	2.664299488067627	0.8729790449142456
1.0	64240000.0	64250000.0	1.0	2.4820427894592285	0.7620466351509094
1.0	64340000.0	64350000.0	0.0	3.1972975730895996	1.2032784223556519
1.0	64400000.0	64410000.0	4.0	3.1824610233306885	1.1877501010894775
1.0	64410000.0	64420000.0	2.0	3.203930377960205	1.20315420627594
1.0	64440000.0	64450000.0	3.0	3.1931087970733643	1.1984680891036987
1.0	64490000.0	64500000.0	3.0	3.287506103515625	1.2575653791427612
1.0	64550000.0	64560000.0	7.0	3.0938985347747803	1.1365126371383667
1.0	64600000.0	64610000.0	3.0	3.0200552940368652	1.0920883417129517
1.0	64630000.0	64640000.0	3.0	3.0968735218048096	1.143646240234375
1.0	64680000.0	64690000.0	2.0	3.1398050785064697	1.1813361644744873
1.0	64720000.0	64730000.0	2.0	3.0457603931427	1.1088082790374756
1.0	64790000.0	64800000.0	1.0	2.912222385406494	1.026973843574524
1.0	64870000.0	64880000.0	3.0	2.81706166267395	0.9742680788040161
1.0	64900000.0	64910000.0	3.0	2.81156587600708	0.9677103161811829
1.0	64910000.0	64920000.0	4.0	2.7739882469177246	0.9490273594856262
1.0	64980000.0	64990000.0	2.0	3.2900898456573486	1.2485826015472412
1.0	64990000.0	65000000.0	3.0	3.2037391662597656	1.2036240100860596
1.0	65010000.0	65020000.0	2.0	3.2228267192840576	1.2118812799453735
1.0	65020000.0	65030000.0	1.0	3.084704637527466	1.1299954652786255
1.0	65060000.0	65070000.0	7.0	3.2044854164123535	1.1993699073791504
1.0	65150000.0	65160000.0	4.0	3.10274076461792	1.1402020454406738
1.0	65180000.0	65190000.0	3.0	3.0615057945251465	1.1160471439361572
1.0	65220000.0	65230000.0	1.0	3.0852794647216797	1.1304657459259033
1.0	65250000.0	65260000.0	3.0	3.0863986015319824	1.1306140422821045
1.0	65310000.0	65320000.0	3.0	2.947119951248169	1.0466723442077637
1.0	65340000.0	65350000.0	7.0	2.9536404609680176	1.0505149364471436
1.0	65400000.0	65410000.0	2.0	3.1780219078063965	1.1837893724441528
1.0	65420000.0	65430000.0	2.0	3.3418033123016357	1.2748664617538452
1.0	65510000.0	65520000.0	2.0	3.063389539718628	1.1167733669281006
1.0	65600000.0	65610000.0	1.0	3.365328311920166	1.288405418395996
1.0	65610000.0	65620000.0	8.0	3.090620517730713	1.1346864700317383
1.0	65640000.0	65650000.0	5.0	3.353755474090576	1.2821444272994995
1.0	65650000.0	65660000.0	8.0	3.2789502143859863	1.2415038347244263
1.0	65730000.0	65740000.0	4.0	3.220827102661133	1.2094677686691284
1.0	65750000.0	65760000.0	3.0	3.219881772994995	1.2086066007614136
1.0	65760000.0	65770000.0	2.0	3.233349561691284	1.2160837650299072
1.0	65810000.0	65820000.0	1.0	3.1406633853912354	1.1629527807235718
1.0	65890000.0	65900000.0	4.0	2.8847484588623047	1.008023977279663
1.0	65960000.0	65970000.0	3.0	2.7722580432891846	0.9392019510269165
1.0	66050000.0	66060000.0	5.0	2.6726584434509277	0.8775806427001953
1.0	66070000.0	66080000.0	1.0	2.7729299068450928	0.9395024180412292
1.0	66100000.0	66110000.0	1.0	2.8663041591644287	0.9978624582290649
1.0	66330000.0	66340000.0	7.0	3.6702075004577637	1.4563605785369873
1.0	66350000.0	66360000.0	3.0	3.565878391265869	1.4043269157409668
1.0	66450000.0	66460000.0	2.0	3.5561299324035645	1.4028120040893555
1.0	66490000.0	66500000.0	2.0	3.815298080444336	1.5188175439834595
1.0	66640000.0	66650000.0	3.0	3.5087475776672363	1.3646233081817627
1.0	66680000.0	66690000.0	2.0	3.7990355491638184	1.5046124458312988
1.0	66700000.0	66710000.0	4.0	3.627950668334961	1.421578288078308
1.0	66720000.0	66730000.0	5.0	3.227348804473877	1.212485909461975
1.0	66770000.0	66780000.0	5.0	3.0955376625061035	1.1363329887390137
1.0	66940000.0	66950000.0	2.0	2.9049501419067383	1.0210360288619995
1.0	67010000.0	67020000.0	4.0	3.518521547317505	1.3763988018035889
1.0	67120000.0	67130000.0	2.0	3.5772082805633545	1.4078012704849243
1.0	67160000.0	67170000.0	1.0	3.5439956188201904	1.388710379600525
1.0	67180000.0	67190000.0	7.0	3.1364665031433105	1.1610239744186401
1.0	67200000.0	67210000.0	1.0	3.037281036376953	1.1019669771194458
1.0	67230000.0	67240000.0	3.0	3.0947813987731934	1.1364271640777588
1.0	67240000.0	67250000.0	4.0	2.565958023071289	0.8125866055488586
1.0	67290000.0	67300000.0	0.0	3.0056891441345215	1.0825786590576172
1.0	67360000.0	67370000.0	3.0	2.8799288272857666	1.0055066347122192
1.0	67420000.0	67430000.0	2.0	3.0749878883361816	1.124218463897705
1.0	67430000.0	67440000.0	3.0	3.0457139015197754	1.106695532798767
1.0	67460000.0	67470000.0	5.0	2.918212890625	1.028886318206787
1.0	67490000.0	67500000.0	5.0	2.8580055236816406	0.9920634031295776
1.0	67570000.0	67580000.0	3.0	3.0442798137664795	1.105955719947815
1.0	67580000.0	67590000.0	1.0	3.1198434829711914	1.1503665447235107
1.0	67690000.0	67700000.0	5.0	3.1900510787963867	1.1904239654541016
1.0	67700000.0	67710000.0	5.0	2.9814772605895996	1.0679113864898682
1.0	67740000.0	67750000.0	0.0	3.135979652404785	1.1596148014068604
1.0	67750000.0	67760000.0	4.0	3.16194748878479	1.1742632389068604
1.0	67760000.0	67770000.0	3.0	3.1836721897125244	1.1870447397232056
1.0	67800000.0	67810000.0	2.0	2.7464118003845215	0.9222602844238281
1.0	67840000.0	67850000.0	4.0	2.6732983589172363	0.8773055076599121
1.0	67860000.0	67870000.0	3.0	2.7639288902282715	0.933266282081604
1.0	67870000.0	67880000.0	1.0	2.813004970550537	0.9637969732284546
1.0	67950000.0	67960000.0	4.0	2.801523447036743	0.9566823244094849
1.0	67970000.0	67980000.0	2.0	2.833667278289795	0.976495623588562
1.0	68040000.0	68050000.0	3.0	2.911212205886841	1.0246891975402832
1.0	68120000.0	68130000.0	3.0	2.856574296951294	0.9908100962638855
1.0	68150000.0	68160000.0	3.0	3.165921688079834	1.1737595796585083
1.0	68220000.0	68230000.0	3.0	2.977041721343994	1.0648319721221924
1.0	68250000.0	68260000.0	2.0	3.0728061199188232	1.1219995021820068
1.0	68290000.0	68300000.0	2.0	3.0919528007507324	1.133495807647705
1.0	68350000.0	68360000.0	2.0	3.230863571166992	1.214129090309143
1.0	68390000.0	68400000.0	2.0	3.0670292377471924	1.1199910640716553
1.0	68410000.0	68420000.0	2.0	3.1151962280273438	1.1482093334197998
1.0	68510000.0	68520000.0	1.0	2.949827194213867	1.0494285821914673
1.0	68520000.0	68530000.0	1.0	3.331757068634033	1.2806904315948486
1.0	68540000.0	68550000.0	5.0	2.9091763496398926	1.024734377861023
1.0	68640000.0	68650000.0	2.0	3.052865505218506	1.1108381748199463
1.0	68690000.0	68700000.0	4.0	2.847696304321289	0.986869215965271
1.0	68740000.0	68750000.0	2.0	3.150007724761963	1.172053575515747
1.0	68790000.0	68800000.0	3.0	2.97019100189209	1.0755428075790405
1.0	68800000.0	68810000.0	4.0	3.1367874145507812	1.1755338907241821
1.0	68810000.0	68820000.0	2.0	3.264338970184326	1.2486008405685425
1.0	68830000.0	68840000.0	3.0	3.0342702865600586	1.1013209819793701
1.0	68870000.0	68880000.0	3.0	3.147942304611206	1.182645559310913
1.0	68930000.0	68940000.0	2.0	3.477221965789795	1.3608133792877197
1.0	68980000.0	68990000.0	1.0	3.688704013824463	1.4702069759368896
1.0	69010000.0	69020000.0	5.0	3.9679317474365234	1.576205849647522
1.0	69080000.0	69090000.0	6.0	4.156414031982422	1.64351487159729
1.0	69090000.0	69100000.0	4.0	4.005765438079834	1.5876981019973755
1.0	69100000.0	69110000.0	2.0	4.0583815574646	1.6046901941299438
1.0	69220000.0	69230000.0	3.0	4.1460747718811035	1.6359424591064453
1.0	69230000.0	69240000.0	4.0	4.080783843994141	1.6130374670028687
1.0	69270000.0	69280000.0	3.0	3.7453675270080566	1.4825838804244995
1.0	69280000.0	69290000.0	1.0	3.8741660118103027	1.5364253520965576
1.0	69330000.0	69340000.0	5.0	3.96604585647583	1.5766268968582153
1.0	69520000.0	69530000.0	1.0	3.914013624191284	1.550010323524475
1.0	69540000.0	69550000.0	2.0	3.8282158374786377	1.5288214683532715
1.0	69570000.0	69580000.0	2.0	4.295762062072754	1.6737120151519775
1.0	69610000.0	69620000.0	6.0	3.527242660522461	1.3955031633377075
1.0	69620000.0	69630000.0	5.0	3.523493528366089	1.3907320499420166
1.0	69630000.0	69640000.0	2.0	3.784792423248291	1.5044904947280884
1.0	69640000.0	69650000.0	5.0	3.543672561645508	1.3979685306549072
1.0	69690000.0	69700000.0	3.0	3.7539966106414795	1.4906660318374634
1.0	69700000.0	69710000.0	1.0	3.8889644145965576	1.5407155752182007
1.0	69860000.0	69870000.0	2.0	3.8203518390655518	1.5244652032852173
1.0	69950000.0	69960000.0	3.0	3.2454941272735596	1.2497256994247437
1.0	69960000.0	69970000.0	2.0	3.3397586345672607	1.2997515201568604
1.0	70110000.0	70120000.0	3.0	3.017137289047241	1.1107343435287476
1.0	70150000.0	70160000.0	2.0	3.1850717067718506	1.2127827405929565
1.0	70160000.0	70170000.0	2.0	3.4723925590515137	1.3680634498596191
1.0	70170000.0	70180000.0	3.0	3.3986823558807373	1.3333073854446411
1.0	70260000.0	70270000.0	7.0	3.541818618774414	1.4023473262786865
1.0	70290000.0	70300000.0	4.0	3.364231586456299	1.3108131885528564
1.0	70520000.0	70530000.0	2.0	3.2507870197296143	1.239380121231079
1.0	70570000.0	70580000.0	4.0	2.951033353805542	1.0502145290374756
1.0	70590000.0	70600000.0	5.0	2.9320590496063232	1.0382263660430908
1.0	70600000.0	70610000.0	5.0	2.858262300491333	0.9926559329032898
1.0	70720000.0	70730000.0	4.0	2.9507007598876953	1.0487239360809326
1.0	70790000.0	70800000.0	3.0	3.081547260284424	1.127868890762329
1.0	70900000.0	70910000.0	6.0	2.8956525325775146	1.014552354812622
1.0	70910000.0	70920000.0	3.0	3.219602584838867	1.2079451084136963
1.0	70970000.0	70980000.0	4.0	3.240553379058838	1.2202446460723877
1.0	71130000.0	71140000.0	1.0	3.5480446815490723	1.3982961177825928
1.0	71170000.0	71180000.0	3.0	3.5488648414611816	1.4056339263916016
1.0	71180000.0	71190000.0	1.0	3.6339714527130127	1.4442139863967896
1.0	71200000.0	71210000.0	1.0	3.4684653282165527	1.3647005558013916
1.0	71210000.0	71220000.0	3.0	3.5086817741394043	1.3829610347747803
1.0	71240000.0	71250000.0	5.0	3.656217575073242	1.4501101970672607
1.0	71250000.0	71260000.0	5.0	3.5181972980499268	1.3914146423339844
1.0	71320000.0	71330000.0	2.0	3.729966402053833	1.4824014902114868
1.0	71370000.0	71380000.0	5.0	3.1989834308624268	1.2191884517669678
1.0	71380000.0	71390000.0	5.0	3.265674591064453	1.251371145248413
1.0	71480000.0	71490000.0	3.0	2.938075304031372	1.053994059562683
1.0	71630000.0	71640000.0	2.0	3.162273406982422	1.1956946849822998
1.0	71650000.0	71660000.0	4.0	3.058115005493164	1.1430277824401855
1.0	71700000.0	71710000.0	3.0	3.102320432662964	1.1619457006454468
1.0	71760000.0	71770000.0	2.0	3.0268328189849854	1.1216789484024048
1.0	71900000.0	71910000.0	2.0	2.9913101196289062	1.0928308963775635
1.0	71920000.0	71930000.0	2.0	3.056055784225464	1.1341941356658936
1.0	71930000.0	71940000.0	1.0	2.9659669399261475	1.0888839960098267
1.0	71940000.0	71950000.0	4.0	2.865851402282715	1.0229802131652832
1.0	71950000.0	71960000.0	3.0	2.8270418643951416	0.9888557195663452
1.0	72050000.0	72060000.0	1.0	3.2091803550720215	1.2234268188476562
1.0	72120000.0	72130000.0	3.0	3.4583828449249268	1.3598712682724
1.0	72130000.0	72140000.0	4.0	3.2858872413635254	1.2724249362945557
1.0	72170000.0	72180000.0	3.0	3.730152130126953	1.4871939420700073
1.0	72190000.0	72200000.0	3.0	3.633863925933838	1.437992811203003
1.0	72250000.0	72260000.0	4.0	3.694091320037842	1.4687957763671875
1.0	72270000.0	72280000.0	1.0	4.034844875335693	1.5895391702651978
1.0	72310000.0	72320000.0	7.0	3.6585617065429688	1.4502522945404053
1.0	72360000.0	72370000.0	5.0	4.1387224197387695	1.6183242797851562
1.0	72370000.0	72380000.0	3.0	4.228282928466797	1.6495704650878906
1.0	72400000.0	72410000.0	2.0	4.029681205749512	1.5873067378997803
1.0	72500000.0	72510000.0	3.0	4.161469459533691	1.6419652700424194
1.0	72520000.0	72530000.0	3.0	4.449220180511475	1.7109334468841553
1.0	72580000.0	72590000.0	5.0	4.045485496520996	1.5943310260772705
1.0	72630000.0	72640000.0	4.0	3.9502930641174316	1.56487238407135
1.0	72660000.0	72670000.0	2.0	4.052801609039307	1.6000598669052124
1.0	72680000.0	72690000.0	1.0	3.661970853805542	1.4555809497833252
1.0	72730000.0	72740000.0	4.0	3.2393219470977783	1.2450730800628662
1.0	72740000.0	72750000.0	3.0	2.890195608139038	1.0142781734466553
1.0	72760000.0	72770000.0	3.0	3.0826973915100098	1.151600956916809
1.0	72800000.0	72810000.0	2.0	3.2639167308807373	1.2643171548843384
1.0	72810000.0	72820000.0	5.0	3.170281410217285	1.2062931060791016
1.0	72840000.0	72850000.0	4.0	3.3948585987091064	1.3314241170883179
1.0	72860000.0	72870000.0	2.0	3.516711473464966	1.388928771018982
1.0	72890000.0	72900000.0	3.0	3.6686148643493652	1.4620606899261475
1.0	72960000.0	72970000.0	3.0	3.6900086402893066	1.467733383178711
1.0	72970000.0	72980000.0	1.0	3.830191135406494	1.5238059759140015
1.0	72980000.0	72990000.0	3.0	3.8011603355407715	1.5076383352279663
1.0	73060000.0	73070000.0	4.0	4.028801441192627	1.5900588035583496
1.0	73090000.0	73100000.0	6.0	4.197588920593262	1.6387913227081299
1.0	73110000.0	73120000.0	6.0	4.446799278259277	1.7197214365005493
1.0	73140000.0	73150000.0	5.0	4.7226457595825195	1.764954924583435
1.0	73200000.0	73210000.0	3.0	5.227164268493652	1.856898546218872
1.0	73210000.0	73220000.0	8.0	4.898517608642578	1.8073680400848389
1.0	73230000.0	73240000.0	5.0	4.939379692077637	1.8109781742095947
1.0	73270000.0	73280000.0	5.0	5.418581008911133	1.8785768747329712
1.0	73320000.0	73330000.0	5.0	5.603142261505127	1.8985782861709595
1.0	73340000.0	73350000.0	8.0	5.398396015167236	1.8738311529159546
1.0	73380000.0	73390000.0	4.0	6.025681018829346	1.9360660314559937
1.0	73400000.0	73410000.0	4.0	5.885681629180908	1.9254004955291748
1.0	73510000.0	73520000.0	6.0	6.06184196472168	1.9378788471221924
1.0	73530000.0	73540000.0	6.0	6.050482749938965	1.93778395652771
1.0	73580000.0	73590000.0	4.0	5.896224498748779	1.926177978515625
1.0	73620000.0	73630000.0	5.0	6.487761497497559	1.965000867843628
1.0	73650000.0	73660000.0	6.0	6.407973289489746	1.9624687433242798
1.0	73670000.0	73680000.0	9.0	6.648859977722168	1.9664256572723389
1.0	73760000.0	73770000.0	9.0	6.791967868804932	1.980881929397583
1.0	73780000.0	73790000.0	9.0	6.301130771636963	1.9563415050506592
1.0	73830000.0	73840000.0	6.0	6.158391952514648	1.9464313983917236
1.0	73840000.0	73850000.0	11.0	6.254449844360352	1.9519126415252686
1.0	74020000.0	74030000.0	3.0	5.656170845031738	1.9058431386947632
1.0	74050000.0	74060000.0	3.0	5.529216289520264	1.8917064666748047
1.0	74070000.0	74080000.0	4.0	5.076169013977051	1.834267258644104
1.0	74090000.0	74100000.0	6.0	5.1278462409973145	1.8462222814559937
1.0	74130000.0	74140000.0	9.0	4.798815727233887	1.7853481769561768
1.0	74150000.0	74160000.0	4.0	4.967056751251221	1.8133642673492432
1.0	74180000.0	74190000.0	5.0	5.198335647583008	1.8532196283340454
1.0	74270000.0	74280000.0	3.0	4.967959403991699	1.8162622451782227
1.0	74280000.0	74290000.0	4.0	4.904570579528809	1.801336646080017
1.0	74290000.0	74300000.0	3.0	4.857761383056641	1.7918522357940674
1.0	74360000.0	74370000.0	7.0	4.025738716125488	1.5899187326431274
1.0	74390000.0	74400000.0	3.0	4.2190351486206055	1.6456072330474854
1.0	74490000.0	74500000.0	2.0	3.3905556201934814	1.3318246603012085
1.0	74530000.0	74540000.0	2.0	3.259279727935791	1.2562109231948853
1.0	74540000.0	74550000.0	4.0	3.4049878120422363	1.3321855068206787
1.0	74550000.0	74560000.0	5.0	3.173151969909668	1.207615852355957
1.0	74600000.0	74610000.0	3.0	3.1099178791046143	1.1749355792999268
1.0	74700000.0	74710000.0	2.0	3.2626953125	1.2594361305236816
1.0	74790000.0	74800000.0	6.0	3.1402997970581055	1.1875402927398682
1.0	74980000.0	74990000.0	1.0	3.827246904373169	1.5270512104034424
1.0	75000000.0	75010000.0	5.0	3.7724850177764893	1.497709035873413
1.0	75010000.0	75020000.0	2.0	3.941699266433716	1.55898916721344
1.0	75020000.0	75030000.0	2.0	3.8522839546203613	1.526332974433899
1.0	75060000.0	75070000.0	1.0	3.771052122116089	1.5019962787628174
1.0	75110000.0	75120000.0	4.0	3.76655650138855	1.503016710281372
1.0	75200000.0	75210000.0	2.0	3.684813976287842	1.4521472454071045
1.0	75310000.0	75320000.0	8.0	4.547541618347168	1.7336311340332031
1.0	75330000.0	75340000.0	10.0	5.063626289367676	1.8350744247436523
1.0	75350000.0	75360000.0	5.0	5.459883689880371	1.8841930627822876
1.0	75390000.0	75400000.0	4.0	5.471380233764648	1.8868554830551147
1.0	75410000.0	75420000.0	4.0	5.2148261070251465	1.8558199405670166
1.0	75440000.0	75450000.0	6.0	4.9662184715271	1.8187789916992188
1.0	75470000.0	75480000.0	9.0	4.825622081756592	1.7978525161743164
1.0	75490000.0	75500000.0	3.0	4.6820478439331055	1.7705800533294678
1.0	75610000.0	75620000.0	6.0	4.152635097503662	1.6401698589324951
1.0	75650000.0	75660000.0	1.0	4.716578483581543	1.7749536037445068
1.0	75680000.0	75690000.0	6.0	4.046367645263672	1.593685507774353
1.0	75690000.0	75700000.0	7.0	4.2328009605407715	1.6527475118637085
1.0	75770000.0	75780000.0	4.0	4.396410942077637	1.7005764245986938
1.0	75790000.0	75800000.0	5.0	4.398242950439453	1.700469732284546
1.0	75860000.0	75870000.0	2.0	3.5958011150360107	1.4286943674087524
1.0	75900000.0	75910000.0	5.0	3.244084596633911	1.2502788305282593
1.0	75970000.0	75980000.0	5.0	3.4735870361328125	1.3714290857315063
1.0	76000000.0	76010000.0	0.0	3.42596697807312	1.3399169445037842
1.0	76030000.0	76040000.0	8.0	3.175798177719116	1.201393485069275
1.0	76040000.0	76050000.0	1.0	3.3379886150360107	1.2950618267059326
1.0	76120000.0	76130000.0	3.0	3.792357921600342	1.510819911956787
1.0	76190000.0	76200000.0	7.0	3.394069194793701	1.3022847175598145
1.0	76260000.0	76270000.0	8.0	3.199190616607666	1.1967451572418213
1.0	76360000.0	76370000.0	5.0	3.438715696334839	1.3454372882843018
1.0	76420000.0	76430000.0	3.0	3.2912163734436035	1.2645995616912842
1.0	76550000.0	76560000.0	3.0	3.4868369102478027	1.3647671937942505
1.0	76670000.0	76680000.0	6.0	3.526745557785034	1.398196816444397
1.0	76680000.0	76690000.0	3.0	3.545994281768799	1.407860517501831
1.0	76750000.0	76760000.0	1.0	3.6096699237823486	1.4280879497528076
1.0	76790000.0	76800000.0	3.0	3.545109987258911	1.4037977457046509
1.0	76810000.0	76820000.0	3.0	3.691230297088623	1.4694421291351318
1.0	76820000.0	76830000.0	4.0	3.7359366416931152	1.4843230247497559
1.0	76840000.0	76850000.0	4.0	3.6411991119384766	1.4418151378631592
1.0	76890000.0	76900000.0	8.0	3.450775146484375	1.3570857048034668
1.0	76930000.0	76940000.0	3.0	3.7764008045196533	1.5015668869018555
1.0	76940000.0	76950000.0	2.0	3.7706432342529297	1.4937089681625366
1.0	76960000.0	76970000.0	2.0	3.5052108764648438	1.3693617582321167
1.0	77000000.0	77010000.0	11.0	3.3040671348571777	1.2848470211029053
1.0	77040000.0	77050000.0	3.0	3.791515350341797	1.5140351057052612
1.0	77050000.0	77060000.0	6.0	3.757328510284424	1.4993184804916382
1.0	77140000.0	77150000.0	2.0	4.171309471130371	1.6359338760375977
1.0	77190000.0	77200000.0	1.0	4.286343097686768	1.6719516515731812
1.0	77210000.0	77220000.0	3.0	4.460024356842041	1.7153218984603882
1.0	77250000.0	77260000.0	5.0	4.355494022369385	1.6898285150527954
1.0	77260000.0	77270000.0	4.0	4.0166215896606445	1.5869638919830322
1.0	77330000.0	77340000.0	3.0	3.7853617668151855	1.5055370330810547
1.0	77370000.0	77380000.0	5.0	3.5837008953094482	1.4236379861831665
1.0	77410000.0	77420000.0	10.0	4.127089023590088	1.628665566444397
1.0	77530000.0	77540000.0	3.0	3.5017833709716797	1.3793245553970337
1.0	77550000.0	77560000.0	3.0	3.217031955718994	1.2074201107025146
1.0	77640000.0	77650000.0	4.0	2.9084253311157227	1.023264765739441
1.0	77730000.0	77740000.0	5.0	2.911663055419922	1.0261335372924805
1.0	77830000.0	77840000.0	1.0	3.336660861968994	1.2766358852386475
1.0	77860000.0	77870000.0	2.0	3.3534107208251953	1.2797236442565918
1.0	77910000.0	77920000.0	1.0	3.6049835681915283	1.4112627506256104
1.0	77920000.0	77930000.0	3.0	3.5112109184265137	1.3626657724380493
1.0	77990000.0	78000000.0	3.0	3.262315273284912	1.2311151027679443
1.0	78070000.0	78080000.0	5.0	3.0644867420196533	1.1170926094055176
1.0	78110000.0	78120000.0	3.0	2.9701085090637207	1.0603653192520142
1.0	78140000.0	78150000.0	2.0	3.701481342315674	1.4479540586471558
1.0	78150000.0	78160000.0	1.0	2.899970293045044	1.017354965209961
1.0	78230000.0	78240000.0	3.0	2.7908401489257812	0.9499112963676453
1.0	78300000.0	78310000.0	4.0	2.7997641563415527	0.9551312327384949
1.0	78310000.0	78320000.0	3.0	2.7396349906921387	0.9181300401687622
1.0	78440000.0	78450000.0	5.0	3.1156673431396484	2.295586585998535
1.0	78460000.0	78470000.0	4.0	3.5388431549072266	1.3767963647842407
1.0	78490000.0	78500000.0	3.0	3.2936291694641113	1.2493183612823486
1.0	78540000.0	78550000.0	2.0	3.2361626625061035	1.2174501419067383
1.0	78550000.0	78560000.0	6.0	3.0455355644226074	1.1060795783996582
1.0	78590000.0	78600000.0	3.0	3.16084623336792	1.1744272708892822
1.0	78660000.0	78670000.0	3.0	3.146578788757324	1.1646194458007812
1.0	78740000.0	78750000.0	1.0	2.63254451751709	0.8528457880020142
1.0	78900000.0	78910000.0	4.0	2.904282331466675	1.0214111804962158
1.0	78980000.0	78990000.0	1.0	3.2778255939483643	1.249093770980835
1.0	79000000.0	79010000.0	4.0	3.354839324951172	1.2904512882232666
1.0	79010000.0	79020000.0	5.0	3.518677234649658	1.3677279949188232
1.0	79060000.0	79070000.0	3.0	3.3441596031188965	1.2851645946502686
1.0	79110000.0	79120000.0	2.0	3.232011079788208	1.2193254232406616
1.0	79130000.0	79140000.0	7.0	3.172607898712158	1.1820764541625977
1.0	79190000.0	79200000.0	3.0	3.4968364238739014	1.367659568786621
1.0	79320000.0	79330000.0	4.0	3.8582611083984375	1.5318171977996826
1.0	79330000.0	79340000.0	2.0	3.8289191722869873	1.5215930938720703
1.0	79350000.0	79360000.0	3.0	4.043002128601074	1.606993317604065
1.0	79370000.0	79380000.0	2.0	4.205580711364746	1.6594734191894531
1.0	79420000.0	79430000.0	5.0	4.737421989440918	1.7839542627334595
1.0	79430000.0	79440000.0	6.0	4.7003326416015625	1.779789924621582
1.0	79480000.0	79490000.0	4.0	4.82181453704834	1.8030611276626587
1.0	79550000.0	79560000.0	8.0	4.882022380828857	1.8033784627914429
1.0	79590000.0	79600000.0	7.0	4.662808895111084	1.764904260635376
1.0	79660000.0	79670000.0	2.0	5.572940826416016	1.8972076177597046
1.0	79720000.0	79730000.0	4.0	5.102596282958984	1.8438018560409546
1.0	79750000.0	79760000.0	7.0	5.68947696685791	1.9093478918075562
1.0	79800000.0	79810000.0	4.0	5.92142391204834	1.9289261102676392
1.0	79850000.0	79860000.0	6.0	5.0811357498168945	1.8365929126739502
1.0	79890000.0	79900000.0	5.0	4.92108678817749	1.812887191772461
1.0	79990000.0	80000000.0	2.0	4.07041072845459	1.6077995300292969
1.0	80030000.0	80040000.0	7.0	3.3626434803009033	1.3136472702026367
1.0	80090000.0	80100000.0	2.0	4.120142459869385	1.617966651916504
1.0	80190000.0	80200000.0	1.0	3.7826476097106934	1.5056310892105103
1.0	80240000.0	80250000.0	5.0	4.283500671386719	1.667920470237732
1.0	80310000.0	80320000.0	8.0	3.9902164936065674	1.584512710571289
1.0	80410000.0	80420000.0	2.0	4.457014560699463	1.712179183959961
1.0	80440000.0	80450000.0	5.0	4.004950046539307	1.5881493091583252
1.0	80570000.0	80580000.0	4.0	4.247776508331299	1.6647430658340454
1.0	80610000.0	80620000.0	4.0	3.9649085998535156	1.5774683952331543
1.0	80640000.0	80650000.0	2.0	3.587512493133545	1.4161837100982666
1.0	80650000.0	80660000.0	7.0	3.2829864025115967	1.2675395011901855
1.0	80670000.0	80680000.0	6.0	3.3940348625183105	1.3259642124176025
1.0	80770000.0	80780000.0	4.0	3.126565933227539	1.182218313217163
1.0	80790000.0	80800000.0	0.0	3.1239712238311768	1.1864901781082153
1.0	80850000.0	80860000.0	1.0	3.2326483726501465	1.250210165977478
1.0	80890000.0	80900000.0	2.0	3.152980327606201	1.2021121978759766
1.0	80910000.0	80920000.0	4.0	3.2003841400146484	1.2214895486831665
1.0	80920000.0	80930000.0	3.0	3.1821467876434326	1.2142730951309204
1.0	80940000.0	80950000.0	1.0	3.400784730911255	1.3331964015960693
1.0	80990000.0	81000000.0	4.0	3.3614840507507324	1.3096997737884521
1.0	81100000.0	81110000.0	2.0	4.216320991516113	1.651865005493164
1.0	81150000.0	81160000.0	1.0	3.4360287189483643	1.3485429286956787
1.0	81170000.0	81180000.0	3.0	3.4199001789093018	1.3395198583602905
1.0	81190000.0	81200000.0	1.0	3.4516634941101074	1.349302053451538
1.0	81210000.0	81220000.0	6.0	3.6092445850372314	1.4331672191619873
1.0	81240000.0	81250000.0	4.0	3.5354247093200684	1.4096821546554565
1.0	81280000.0	81290000.0	4.0	3.359971284866333	1.308730959892273
1.0	81300000.0	81310000.0	2.0	3.670459032058716	1.454439401626587
1.0	81460000.0	81470000.0	3.0	4.118091583251953	1.6173423528671265
1.0	81540000.0	81550000.0	4.0	4.400648593902588	1.7029235363006592
1.0	81550000.0	81560000.0	2.0	4.281274795532227	1.6703338623046875
1.0	81590000.0	81600000.0	4.0	3.7989983558654785	1.5139374732971191
1.0	81630000.0	81640000.0	2.0	3.75374174118042	1.4957435131072998
1.0	81670000.0	81680000.0	3.0	3.668924331665039	1.4633338451385498
1.0	81680000.0	81690000.0	3.0	3.9848365783691406	1.5781195163726807
1.0	81690000.0	81700000.0	3.0	3.8326804637908936	1.5310887098312378
1.0	81770000.0	81780000.0	5.0	4.052597999572754	1.6012678146362305
1.0	81780000.0	81790000.0	7.0	4.115994930267334	1.6285886764526367
1.0	81840000.0	81850000.0	3.0	4.815933704376221	1.7966022491455078
1.0	81970000.0	81980000.0	4.0	3.8491051197052	1.5344361066818237
1.0	82020000.0	82030000.0	6.0	3.4192862510681152	1.3385016918182373
1.0	82190000.0	82200000.0	3.0	3.1089255809783936	1.159552812576294
1.0	82220000.0	82230000.0	3.0	3.001091718673706	1.0930038690567017
1.0	82260000.0	82270000.0	1.0	2.6465420722961426	0.8621997833251953
1.0	82290000.0	82300000.0	4.0	3.0568432807922363	1.1300954818725586
1.0	82310000.0	82320000.0	3.0	3.0940399169921875	1.1439765691757202
1.0	82370000.0	82380000.0	4.0	3.4653518199920654	1.3594845533370972
1.0	82400000.0	82410000.0	4.0	3.5154101848602295	1.3919769525527954
1.0	82470000.0	82480000.0	6.0	3.5727760791778564	1.4160529375076294
1.0	82510000.0	82520000.0	2.0	3.9203648567199707	1.55405592918396
1.0	82590000.0	82600000.0	3.0	2.8853278160095215	1.0250205993652344
1.0	82610000.0	82620000.0	2.0	4.251962184906006	1.656468152999878
1.0	82750000.0	82760000.0	6.0	4.429409980773926	1.7064621448516846
1.0	82840000.0	82850000.0	5.0	4.200631141662598	1.640822410583496
1.0	82940000.0	82950000.0	5.0	4.107168674468994	1.6164662837982178
1.0	82960000.0	82970000.0	5.0	3.974379062652588	1.573073387145996
1.0	82970000.0	82980000.0	3.0	4.019318580627441	1.5856678485870361
1.0	82980000.0	82990000.0	9.0	3.528730869293213	1.3943372964859009
1.0	83040000.0	83050000.0	3.0	4.078659534454346	1.6084165573120117
1.0	83070000.0	83080000.0	4.0	4.043848991394043	1.5957863330841064
1.0	83080000.0	83090000.0	4.0	4.085727691650391	1.6154239177703857
1.0	83150000.0	83160000.0	2.0	3.9581382274627686	1.5820434093475342
1.0	83210000.0	83220000.0	3.0	3.8747220039367676	1.5375826358795166
1.0	83220000.0	83230000.0	4.0	3.814593553543091	1.5173434019088745
1.0	83290000.0	83300000.0	2.0	3.866243839263916	1.532304048538208
1.0	83400000.0	83410000.0	2.0	4.119189739227295	1.6206016540527344
1.0	83550000.0	83560000.0	3.0	2.9846444129943848	1.0916428565979004
1.0	83780000.0	83790000.0	2.0	1.8691409826278687	0.4738158583641052
1.0	83860000.0	83870000.0	0.0	1.8007934093475342	0.4537980556488037
1.0	83870000.0	83880000.0	1.0	1.8946545124053955	0.48161500692367554
1.0	83920000.0	83930000.0	1.0	2.2577483654022217	0.6387850642204285
1.0	83950000.0	83960000.0	1.0	2.0103023052215576	0.5232757925987244
1.0	84010000.0	84020000.0	0.0	2.8531060218811035	1.0075643062591553
1.0	84050000.0	84060000.0	3.0	3.15183687210083	1.1940350532531738
1.0	84060000.0	84070000.0	5.0	3.1195006370544434	1.1721410751342773
1.0	84090000.0	84100000.0	0.0	3.3711631298065186	1.3175748586654663
1.0	84130000.0	84140000.0	4.0	3.04766845703125	1.1299474239349365
1.0	84140000.0	84150000.0	5.0	3.002286195755005	1.103424310684204
1.0	84200000.0	84210000.0	2.0	2.9200916290283203	1.0323069095611572
1.0	84260000.0	84270000.0	2.0	2.5610275268554688	0.8111543655395508
1.0	84280000.0	84290000.0	2.0	2.506350517272949	0.7789024114608765
1.0	84300000.0	84310000.0	1.0	2.5705692768096924	0.8166053891181946
1.0	84410000.0	84420000.0	4.0	2.82010817527771	0.9700546264648438
1.0	84480000.0	84490000.0	2.0	2.7651052474975586	0.935971736907959
1.0	84490000.0	84500000.0	4.0	2.709589719772339	0.9056779146194458
1.0	84510000.0	84520000.0	0.0	2.4741482734680176	0.758468508720398
1.0	84570000.0	84580000.0	1.0	2.8108091354370117	0.9634315371513367
1.0	84730000.0	84740000.0	5.0	3.2613911628723145	1.2310960292816162
1.0	84760000.0	84770000.0	3.0	3.119568109512329	1.1500229835510254
1.0	84770000.0	84780000.0	3.0	3.09474515914917	1.1362240314483643
1.0	84820000.0	84830000.0	2.0	3.2673163414001465	1.2349777221679688
1.0	84880000.0	84890000.0	2.0	3.0103774070739746	1.0855042934417725
1.0	85090000.0	85100000.0	5.0	2.998131513595581	1.0773743391036987
1.0	85230000.0	85240000.0	2.0	3.3766045570373535	1.293739676475525
1.0	85280000.0	85290000.0	5.0	3.1320502758026123	1.1574766635894775
1.0	85290000.0	85300000.0	4.0	3.1119766235351562	1.14583420753479
1.0	85370000.0	85380000.0	3.0	3.32646107673645	1.2675994634628296
1.0	85380000.0	85390000.0	2.0	3.339592695236206	1.2746890783309937
1.0	85490000.0	85500000.0	5.0	2.9615139961242676	1.0554556846618652
1.0	85530000.0	85540000.0	3.0	3.0259811878204346	1.0945155620574951
1.0	85710000.0	85720000.0	2.0	3.175724983215332	1.1822811365127563
1.0	85770000.0	85780000.0	5.0	3.058816909790039	1.113837480545044
1.0	85800000.0	85810000.0	6.0	3.259516477584839	1.2298309803009033
1.0	85830000.0	85840000.0	5.0	3.242636203765869	1.2210649251937866
1.0	85880000.0	85890000.0	5.0	3.0153534412384033	1.0876963138580322
1.0	85920000.0	85930000.0	2.0	3.04764986038208	1.1076929569244385
1.0	85990000.0	86000000.0	2.0	3.0597290992736816	1.1137009859085083
1.0	86040000.0	86050000.0	3.0	3.1285595893859863	1.1537322998046875
1.0	86050000.0	86060000.0	0.0	3.0215232372283936	1.0911331176757812
1.0	86060000.0	86070000.0	2.0	2.981963872909546	1.0673679113388062
1.0	86100000.0	86110000.0	4.0	2.770613193511963	0.9372266530990601
1.0	86140000.0	86150000.0	4.0	3.0134212970733643	1.0868948698043823
1.0	86190000.0	86200000.0	1.0	3.510742664337158	1.3656814098358154
1.0	86230000.0	86240000.0	3.0	2.912320375442505	1.0258554220199585
1.0	86380000.0	86390000.0	6.0	3.0537352561950684	1.1123111248016357
1.0	86440000.0	86450000.0	5.0	3.4236812591552734	1.3245935440063477
1.0	86520000.0	86530000.0	7.0	3.247169017791748	1.2354583740234375
1.0	86560000.0	86570000.0	2.0	3.5702617168426514	1.4075918197631836
1.0	86590000.0	86600000.0	6.0	2.908770799636841	1.0278412103652954
1.0	86620000.0	86630000.0	2.0	3.090036630630493	1.1339837312698364
1.0	86680000.0	86690000.0	4.0	2.7450475692749023	0.9261294603347778
1.0	86720000.0	86730000.0	3.0	3.5502357482910156	1.395687460899353
1.0	86730000.0	86740000.0	4.0	3.4503579139709473	1.3447439670562744
1.0	86850000.0	86860000.0	1.0	3.4355902671813965	1.3254790306091309
1.0	86860000.0	86870000.0	3.0	3.325563430786133	1.2653414011001587
1.0	86940000.0	86950000.0	8.0	3.1674001216888428	1.1783599853515625
1.0	87110000.0	87120000.0	0.0	3.4885430335998535	1.3526489734649658
1.0	87170000.0	87180000.0	1.0	4.009640693664551	1.5745514631271362
1.0	87250000.0	87260000.0	3.0	3.0223686695098877	1.092198133468628
1.0	87260000.0	87270000.0	3.0	2.8597378730773926	0.9926331639289856
1.0	87430000.0	87440000.0	3.0	2.7027523517608643	0.8955410122871399
1.0	87460000.0	87470000.0	1.0	2.8005056381225586	0.9559656977653503
1.0	87490000.0	87500000.0	3.0	2.682223081588745	0.8829814791679382
1.0	87520000.0	87530000.0	3.0	2.638253927230835	0.8560692071914673
1.0	87610000.0	87620000.0	2.0	3.153949022293091	1.1699339151382446
1.0	87620000.0	87630000.0	3.0	3.1950905323028564	1.1941897869110107
1.0	87630000.0	87640000.0	1.0	3.3511970043182373	1.2801166772842407
1.0	87650000.0	87660000.0	3.0	3.3678970336914062	1.2895424365997314
1.0	87700000.0	87710000.0	1.0	3.4206573963165283	1.325999140739441
1.0	87730000.0	87740000.0	6.0	3.4182181358337402	1.3214168548583984
1.0	87770000.0	87780000.0	0.0	3.5589680671691895	1.3950108289718628
1.0	87780000.0	87790000.0	3.0	3.3544318675994873	1.2923787832260132
1.0	87850000.0	87860000.0	3.0	3.139228582382202	1.1621711254119873
1.0	87870000.0	87880000.0	6.0	3.0149381160736084	1.088295817375183
1.0	87970000.0	87980000.0	4.0	3.2358574867248535	1.2230002880096436
1.0	88040000.0	88050000.0	4.0	3.570502758026123	1.410918951034546
1.0	88080000.0	88090000.0	1.0	3.545830488204956	1.4002208709716797
1.0	88090000.0	88100000.0	8.0	3.3712661266326904	1.3055347204208374
1.0	88170000.0	88180000.0	4.0	3.212895154953003	1.2059022188186646
1.0	88200000.0	88210000.0	6.0	3.2033050060272217	1.2106693983078003
1.0	88240000.0	88250000.0	2.0	3.4154140949249268	1.3325035572052002
1.0	88350000.0	88360000.0	4.0	3.386274814605713	1.3096094131469727
1.0	88360000.0	88370000.0	3.0	3.520017623901367	1.3803246021270752
1.0	88430000.0	88440000.0	3.0	3.436509609222412	1.3392748832702637
1.0	88470000.0	88480000.0	3.0	3.2967655658721924	1.2710092067718506
1.0	88520000.0	88530000.0	2.0	3.6248085498809814	1.438732624053955
1.0	88530000.0	88540000.0	4.0	3.669285535812378	1.4620953798294067
1.0	88550000.0	88560000.0	3.0	3.7179648876190186	1.4838966131210327
1.0	88580000.0	88590000.0	3.0	3.4081339836120605	1.3305543661117554
1.0	88620000.0	88630000.0	6.0	3.6155383586883545	1.435463309288025
1.0	88650000.0	88660000.0	3.0	3.8229613304138184	1.5243955850601196
1.0	88680000.0	88690000.0	4.0	3.725886106491089	1.4801743030548096
1.0	88730000.0	88740000.0	4.0	3.5268330574035645	1.396323323249817
1.0	88800000.0	88810000.0	1.0	2.9543535709381104	1.0646460056304932
1.0	88840000.0	88850000.0	5.0	3.3174490928649902	1.276381254196167
1.0	88870000.0	88880000.0	4.0	3.7044482231140137	1.473535180091858
1.0	88880000.0	88890000.0	4.0	3.6341617107391357	1.4396618604660034
1.0	88900000.0	88910000.0	1.0	3.587144374847412	1.4217296838760376
1.0	88960000.0	88970000.0	3.0	3.549020290374756	1.396691918373108
1.0	88970000.0	88980000.0	7.0	3.210594892501831	1.2037354707717896
1.0	89010000.0	89020000.0	2.0	3.2090582847595215	1.2026594877243042
1.0	89040000.0	89050000.0	2.0	3.2592391967773438	1.23025643825531
1.0	89120000.0	89130000.0	1.0	3.083418607711792	1.1290124654769897
1.0	89190000.0	89200000.0	3.0	2.908212423324585	1.0226404666900635
1.0	89230000.0	89240000.0	2.0	2.9751439094543457	1.0634064674377441
1.0	89340000.0	89350000.0	3.0	3.045445680618286	1.1059277057647705
1.0	89350000.0	89360000.0	3.0	2.901512622833252	1.0133308172225952
1.0	89370000.0	89380000.0	3.0	2.8185315132141113	0.9672408103942871
1.0	89450000.0	89460000.0	1.0	3.399672269821167	1.303495168685913
1.0	89470000.0	89480000.0	4.0	2.971212148666382	1.0615031719207764
1.0	89570000.0	89580000.0	1.0	3.1356663703918457	1.1606298685073853
1.0	89640000.0	89650000.0	2.0	3.1020400524139404	1.1401493549346924
1.0	89740000.0	89750000.0	2.0	3.194096088409424	1.1931195259094238
1.0	89750000.0	89760000.0	5.0	2.9905312061309814	1.0730793476104736
1.0	89800000.0	89810000.0	2.0	3.0508992671966553	1.1105241775512695
1.0	89980000.0	89990000.0	4.0	3.0138356685638428	1.087692141532898
1.0	90020000.0	90030000.0	1.0	2.9244022369384766	1.0328090190887451
1.0	90030000.0	90040000.0	2.0	3.1003611087799072	1.1384236812591553
1.0	90110000.0	90120000.0	2.0	2.9880754947662354	1.0714237689971924
1.0	90120000.0	90130000.0	4.0	3.0672829151153564	1.118957757949829
1.0	90140000.0	90150000.0	3.0	2.9528400897979736	1.0499632358551025
1.0	90150000.0	90160000.0	3.0	3.110762357711792	1.1444997787475586
1.0	90160000.0	90170000.0	2.0	3.1866824626922607	1.1889034509658813
1.0	90190000.0	90200000.0	2.0	3.1144981384277344	1.1469542980194092
1.0	90270000.0	90280000.0	3.0	3.391606092453003	1.301727056503296
1.0	90310000.0	90320000.0	3.0	3.2605414390563965	1.2306610345840454
1.0	90360000.0	90370000.0	4.0	3.2245421409606934	1.2104804515838623
1.0	90370000.0	90380000.0	5.0	3.086439609527588	1.1297390460968018
1.0	90510000.0	90520000.0	1.0	3.275304079055786	1.239076018333435
1.0	90560000.0	90570000.0	2.0	3.1259195804595947	1.1540195941925049
1.0	90580000.0	90590000.0	4.0	3.2902626991271973	1.24704909324646
1.0	90660000.0	90670000.0	4.0	3.254014253616333	1.2272554636001587
1.0	90700000.0	90710000.0	4.0	3.284346103668213	1.2438735961914062
1.0	90720000.0	90730000.0	1.0	3.3494949340820312	1.286034107208252
1.0	90780000.0	90790000.0	3.0	3.3830204010009766	1.3089580535888672
1.0	90790000.0	90800000.0	8.0	3.421741485595703	1.3244080543518066
1.0	90820000.0	90830000.0	3.0	3.4751365184783936	1.3582950830459595
1.0	90850000.0	90860000.0	2.0	3.456298351287842	1.3543022871017456
1.0	90940000.0	90950000.0	2.0	3.11417818069458	1.1654189825057983
1.0	90950000.0	90960000.0	3.0	3.268341064453125	1.2572790384292603
1.0	90990000.0	91000000.0	3.0	3.3718981742858887	1.3141558170318604
1.0	91020000.0	91030000.0	3.0	3.004706859588623	1.0862642526626587
1.0	91030000.0	91040000.0	1.0	3.5061569213867188	1.3817230463027954
1.0	91100000.0	91110000.0	3.0	3.9875526428222656	1.5894458293914795
1.0	91140000.0	91150000.0	5.0	3.911323070526123	1.5625313520431519
1.0	91150000.0	91160000.0	4.0	4.129013538360596	1.6349401473999023
1.0	91210000.0	91220000.0	4.0	3.922192096710205	1.5557283163070679
1.0	91270000.0	91280000.0	6.0	3.4627578258514404	1.3499552011489868
1.0	91330000.0	91340000.0	2.0	3.4172186851501465	1.326623558998108
1.0	91380000.0	91390000.0	0.0	3.3793952465057373	1.2959468364715576
1.0	91410000.0	91420000.0	3.0	3.105489730834961	1.1423269510269165
1.0	91480000.0	91490000.0	2.0	3.549725294113159	1.3750040531158447
1.0	91540000.0	91550000.0	3.0	3.0464510917663574	1.1079809665679932
1.0	91660000.0	91670000.0	1.0	3.412407636642456	1.3187105655670166
1.0	91700000.0	91710000.0	4.0	3.336024522781372	1.2855157852172852
1.0	91710000.0	91720000.0	2.0	2.753770112991333	0.9279797673225403
1.0	91900000.0	91910000.0	3.0	3.1522321701049805	1.1678965091705322
1.0	91940000.0	91950000.0	5.0	3.000279664993286	1.0782744884490967
1.0	91950000.0	91960000.0	2.0	2.9814062118530273	1.0664212703704834
1.0	91980000.0	91990000.0	1.0	2.7526967525482178	0.9264001846313477
1.0	92070000.0	92080000.0	1.0	2.965938091278076	1.0584882497787476
1.0	92090000.0	92100000.0	0.0	3.0988411903381348	1.137434720993042
1.0	92180000.0	92190000.0	5.0	2.9011049270629883	1.0177949666976929
1.0	92200000.0	92210000.0	6.0	3.0430071353912354	1.1042512655258179
1.0	92280000.0	92290000.0	2.0	3.697380781173706	1.4555401802062988
1.0	92370000.0	92380000.0	7.0	3.142425060272217	1.1634204387664795
1.0	92390000.0	92400000.0	2.0	3.178964853286743	1.1846587657928467
1.0	92450000.0	92460000.0	1.0	3.3805904388427734	1.296816110610962
1.0	92600000.0	92610000.0	4.0	2.8749077320098877	1.002135992050171
1.0	92630000.0	92640000.0	3.0	2.834559440612793	0.9770800471305847
1.0	92660000.0	92670000.0	5.0	2.9062275886535645	1.0219024419784546
1.0	92770000.0	92780000.0	7.0	2.806459903717041	0.9597810506820679
1.0	92940000.0	92950000.0	4.0	2.9382214546203613	1.041277527809143
1.0	92990000.0	93000000.0	2.0	2.873289108276367	1.001089096069336
1.0	93080000.0	93090000.0	1.0	2.6843326091766357	0.8840777277946472
1.0	93120000.0	93130000.0	1.0	2.629915237426758	0.8506897687911987
1.0	93130000.0	93140000.0	4.0	2.6009140014648438	0.8331280946731567
1.0	93150000.0	93160000.0	2.0	2.6594314575195312	0.8688207864761353
1.0	93160000.0	93170000.0	4.0	2.6861019134521484	0.8852342367172241
1.0	93220000.0	93230000.0	1.0	2.766535997390747	0.9348165392875671
1.0	93400000.0	93410000.0	0.0	3.1839852333068848	1.1862142086029053
1.0	93500000.0	93510000.0	1.0	2.9756088256835938	1.0636417865753174
1.0	93710000.0	93720000.0	2.0	2.6187539100646973	0.8439086675643921
1.0	93780000.0	93790000.0	2.0	2.562481641769409	0.8098260760307312
1.0	93840000.0	93850000.0	3.0	2.7771105766296387	0.9412228465080261
1.0	93860000.0	93870000.0	5.0	2.656024217605591	0.8664349317550659
1.0	93880000.0	93890000.0	2.0	2.9821584224700928	1.0675957202911377
1.0	94060000.0	94070000.0	1.0	3.024900436401367	1.0924450159072876
1.0	94160000.0	94170000.0	0.0	2.288828134536743	0.6554921865463257
1.0	94180000.0	94190000.0	2.0	2.1572232246398926	0.5900743007659912
1.0	94220000.0	94230000.0	0.0	2.418910026550293	0.7260186672210693
1.0	94290000.0	94300000.0	4.0	2.349062442779541	0.6872943043708801
1.0	94430000.0	94440000.0	1.0	2.892091751098633	1.01255202293396
1.0	94560000.0	94570000.0	3.0	2.8696744441986084	0.9991265535354614
1.0	94630000.0	94640000.0	0.0	2.984795093536377	1.0691654682159424
1.0	94680000.0	94690000.0	2.0	3.0032899379730225	1.0806084871292114
1.0	94690000.0	94700000.0	1.0	3.170240879058838	1.1796714067459106
1.0	94730000.0	94740000.0	4.0	2.8427634239196777	0.9825820922851562
1.0	94780000.0	94790000.0	3.0	3.1971728801727295	1.1937062740325928
1.0	94790000.0	94800000.0	4.0	3.0478262901306152	1.1071991920471191
1.0	94880000.0	94890000.0	6.0	3.050487518310547	1.1089268922805786
1.0	95070000.0	95080000.0	4.0	2.838775157928467	0.9796978831291199
1.0	95110000.0	95120000.0	7.0	2.868561267852783	0.9979618787765503
1.0	95120000.0	95130000.0	2.0	2.8320701122283936	0.974981427192688
1.0	95130000.0	95140000.0	0.0	2.7216289043426514	0.9070320129394531
1.0	95140000.0	95150000.0	1.0	2.860630750656128	0.9933363199234009
1.0	95220000.0	95230000.0	2.0	2.5456314086914062	0.7999064326286316
1.0	95300000.0	95310000.0	2.0	2.875500440597534	1.0018748044967651
1.0	95340000.0	95350000.0	6.0	2.823805809020996	0.9702129364013672
1.0	95390000.0	95400000.0	5.0	2.8734593391418457	0.9995840191841125
1.0	95430000.0	95440000.0	2.0	2.7458646297454834	0.9224072694778442
1.0	95460000.0	95470000.0	0.0	2.8180644512176514	0.9669696688652039
1.0	95480000.0	95490000.0	1.0	2.8056564331054688	0.9593353271484375
1.0	95560000.0	95570000.0	2.0	2.80621600151062	0.9599941968917847
1.0	95570000.0	95580000.0	4.0	2.760314464569092	0.931414783000946
1.0	95630000.0	95640000.0	2.0	2.718015193939209	0.9054020047187805
1.0	95820000.0	95830000.0	4.0	3.3238697052001953	1.28345787525177
1.0	95850000.0	95860000.0	4.0	3.52685809135437	1.3970515727996826
1.0	95880000.0	95890000.0	4.0	3.5507678985595703	1.4096739292144775
1.0	95900000.0	95910000.0	3.0	3.7805938720703125	1.510634422302246
1.0	95920000.0	95930000.0	5.0	3.390204668045044	1.3273508548736572
1.0	95970000.0	95980000.0	3.0	3.578338146209717	1.4214038848876953
1.0	96030000.0	96040000.0	1.0	3.9172637462615967	1.5537004470825195
1.0	96040000.0	96050000.0	5.0	3.839062452316284	1.5327222347259521
1.0	96070000.0	96080000.0	4.0	4.304593086242676	1.6723607778549194
1.0	96080000.0	96090000.0	1.0	4.706024646759033	1.7685205936431885
1.0	96130000.0	96140000.0	6.0	4.539528846740723	1.7267591953277588
1.0	96140000.0	96150000.0	4.0	4.917206764221191	1.8092559576034546
1.0	96170000.0	96180000.0	5.0	4.666762351989746	1.7539863586425781
1.0	96380000.0	96390000.0	3.0	4.742315769195557	1.7668170928955078
1.0	96410000.0	96420000.0	7.0	4.610585689544678	1.751386284828186
1.0	96540000.0	96550000.0	9.0	5.268802165985107	1.857950210571289
1.0	96570000.0	96580000.0	4.0	5.7278056144714355	1.911607027053833
1.0	96630000.0	96640000.0	9.0	4.99898099899292	1.8129329681396484
1.0	96660000.0	96670000.0	4.0	5.1180620193481445	1.8349783420562744
1.0	96700000.0	96710000.0	5.0	3.6561648845672607	1.458606243133545
1.0	96720000.0	96730000.0	3.0	5.3449578285217285	1.8640371561050415
1.0	96760000.0	96770000.0	3.0	4.8893208503723145	1.7964770793914795
1.0	96910000.0	96920000.0	8.0	5.139439582824707	1.8395591974258423
1.0	97020000.0	97030000.0	2.0	4.812358379364014	1.7979862689971924
1.0	97080000.0	97090000.0	6.0	4.221146583557129	1.6556541919708252
1.0	97140000.0	97150000.0	2.0	3.7222094535827637	1.4826968908309937
1.0	97260000.0	97270000.0	2.0	3.2714571952819824	1.237622857093811
1.0	97530000.0	97540000.0	2.0	4.002035617828369	1.593827724456787
1.0	97620000.0	97630000.0	0.0	3.124039888381958	1.158644676208496
1.0	97860000.0	97870000.0	6.0	3.3910000324249268	1.3210241794586182
1.0	97880000.0	97890000.0	9.0	3.690985918045044	1.468825101852417
1.0	97940000.0	97950000.0	3.0	3.780376434326172	1.5001256465911865
1.0	98020000.0	98030000.0	6.0	3.191627025604248	1.196380615234375
1.0	98100000.0	98110000.0	5.0	3.5462403297424316	1.3898552656173706
1.0	98110000.0	98120000.0	6.0	3.607684373855591	1.4265602827072144
1.0	98210000.0	98220000.0	6.0	3.916656494140625	1.5537378787994385
1.0	98220000.0	98230000.0	7.0	3.904919385910034	1.5526169538497925
1.0	98240000.0	98250000.0	3.0	3.9072659015655518	1.551340937614441
1.0	98270000.0	98280000.0	4.0	3.5375893115997314	1.387346625328064
1.0	98280000.0	98290000.0	3.0	3.487780809402466	1.357237458229065
1.0	98460000.0	98470000.0	3.0	3.9702396392822266	1.5778647661209106
1.0	98480000.0	98490000.0	2.0	4.280282974243164	1.682450532913208
1.0	98530000.0	98540000.0	7.0	4.173782825469971	1.6506078243255615
1.0	98620000.0	98630000.0	6.0	4.865444183349609	1.8085966110229492
1.0	98770000.0	98780000.0	9.0	3.650789737701416	1.4537158012390137
1.0	98780000.0	98790000.0	2.0	4.054320335388184	1.6045973300933838
1.0	98830000.0	98840000.0	2.0	4.01021671295166	1.5958563089370728
1.0	98860000.0	98870000.0	1.0	4.342764854431152	1.6924264430999756
1.0	98940000.0	98950000.0	7.0	4.195424556732178	1.6528717279434204
1.0	98960000.0	98970000.0	5.0	4.384274482727051	1.708896279335022
1.0	98970000.0	98980000.0	2.0	4.278256893157959	1.682647943496704
1.0	98990000.0	99000000.0	5.0	4.995669364929199	1.8247884511947632
1.0	99020000.0	99030000.0	3.0	4.531656265258789	1.7440249919891357
1.0	99060000.0	99070000.0	8.0	3.9891955852508545	1.5841617584228516
1.0	99130000.0	99140000.0	2.0	3.5745177268981934	1.412391185760498
1.0	99150000.0	99160000.0	4.0	3.164806842803955	1.1793218851089478
1.0	99230000.0	99240000.0	4.0	2.9025368690490723	1.0244752168655396
1.0	99250000.0	99260000.0	1.0	3.1364078521728516	1.1835013628005981
1.0	99280000.0	99290000.0	1.0	2.932563304901123	1.04994797706604
1.0	99380000.0	99390000.0	4.0	2.7655105590820312	0.9485494494438171
1.0	99410000.0	99420000.0	1.0	2.818209409713745	0.9730469584465027
1.0	99420000.0	99430000.0	1.0	2.7938125133514404	0.9612294435501099
1.0	99470000.0	99480000.0	4.0	2.743583917617798	0.9236654043197632
1.0	99560000.0	99570000.0	2.0	3.070815086364746	1.1421105861663818
1.0	99590000.0	99600000.0	4.0	2.923261880874634	1.0381181240081787
1.0	99600000.0	99610000.0	2.0	3.053724765777588	1.128288984298706
1.0	99840000.0	99850000.0	2.0	3.3093457221984863	1.2704651355743408
1.0	99880000.0	99890000.0	3.0	3.2096152305603027	1.2045066356658936
1.0	99990000.0	100000000.0	0.0	2.8960273265838623	1.0154125690460205
1.0	100000000.0	100010000.0	4.0	2.847630023956299	0.985275387763977
1.0	100130000.0	100140000.0	1.0	3.1958720684051514	1.192915916442871
1.0	100160000.0	100170000.0	2.0	2.8554396629333496	0.9899279475212097
1.0	100210000.0	100220000.0	2.0	2.9137637615203857	1.026118516921997
1.0	100330000.0	100340000.0	1.0	2.940103530883789	1.0422109365463257
1.0	100410000.0	100420000.0	6.0	2.690882444381714	0.8884152173995972
1.0	100570000.0	100580000.0	1.0	2.6748409271240234	0.8782037496566772
1.0	100590000.0	100600000.0	2.0	2.795485019683838	0.9504475593566895
1.0	100630000.0	100640000.0	1.0	2.702695369720459	0.8955217599868774
1.0	100640000.0	100650000.0	2.0	2.8779234886169434	1.0036053657531738
1.0	100690000.0	100700000.0	2.0	2.814408302307129	0.9645633697509766
1.0	100710000.0	100720000.0	4.0	2.7904655933380127	0.9458667635917664
1.0	100770000.0	100780000.0	3.0	2.9841017723083496	1.0688233375549316
1.0	100840000.0	100850000.0	1.0	2.991732120513916	1.0738294124603271
1.0	100950000.0	100960000.0	3.0	3.0331594944000244	1.0987880229949951
1.0	101190000.0	101200000.0	3.0	2.874192476272583	1.0018566846847534
1.0	101230000.0	101240000.0	2.0	3.029740810394287	1.0987571477890015
1.0	101260000.0	101270000.0	1.0	3.384242534637451	1.3023970127105713
1.0	101370000.0	101380000.0	3.0	3.0866646766662598	1.1311800479888916
1.0	101400000.0	101410000.0	1.0	3.0947933197021484	1.1357778310775757
1.0	101440000.0	101450000.0	1.0	2.9833619594573975	1.068759799003601
1.0	101460000.0	101470000.0	2.0	2.8282828330993652	0.9730070233345032
1.0	101470000.0	101480000.0	7.0	2.6672115325927734	0.8736358880996704
1.0	101490000.0	101500000.0	3.0	3.095306396484375	1.1329777240753174
1.0	101500000.0	101510000.0	2.0	2.7353272438049316	0.9156424403190613
1.0	101650000.0	101660000.0	0.0	3.5597739219665527	1.3863989114761353
1.0	101700000.0	101710000.0	2.0	3.550333023071289	1.3801383972167969
1.0	101760000.0	101770000.0	2.0	3.777106761932373	1.4896117448806763
1.0	101810000.0	101820000.0	2.0	3.7882187366485596	1.5009639263153076
1.0	101890000.0	101900000.0	4.0	4.191253662109375	1.6505534648895264
1.0	101980000.0	101990000.0	5.0	3.886922836303711	1.5429778099060059
1.0	101990000.0	102000000.0	5.0	3.947336196899414	1.5697782039642334
1.0	102130000.0	102140000.0	6.0	5.08523416519165	1.8421647548675537
1.0	102140000.0	102150000.0	3.0	4.90006160736084	1.813625693321228
1.0	102290000.0	102300000.0	2.0	5.224434852600098	1.8564640283584595
1.0	102370000.0	102380000.0	2.0	4.795138835906982	1.791917085647583
1.0	102400000.0	102410000.0	7.0	4.908595085144043	1.8035666942596436
1.0	102420000.0	102430000.0	6.0	4.956908226013184	1.8143571615219116
1.0	102430000.0	102440000.0	5.0	5.175852298736572	1.8494510650634766
1.0	102470000.0	102480000.0	4.0	4.90164852142334	1.805311918258667
1.0	102480000.0	102490000.0	6.0	5.2136945724487305	1.8522264957427979
1.0	102490000.0	102500000.0	7.0	4.973804473876953	1.8174127340316772
1.0	102540000.0	102550000.0	3.0	5.239983558654785	1.8602126836776733
1.0	102600000.0	102610000.0	6.0	5.050469875335693	1.8322137594223022
1.0	102640000.0	102650000.0	11.0	4.957934379577637	1.815076470375061
1.0	102660000.0	102670000.0	3.0	5.358412742614746	1.8677278757095337
1.0	102740000.0	102750000.0	8.0	4.81997013092041	1.787343978881836
1.0	102750000.0	102760000.0	5.0	4.957454681396484	1.819049596786499
1.0	102920000.0	102930000.0	7.0	5.6126298904418945	1.896528959274292
1.0	103040000.0	103050000.0	10.0	6.509670257568359	1.9709171056747437
1.0	103050000.0	103060000.0	10.0	6.183927536010742	1.9483035802841187
1.0	103120000.0	103130000.0	5.0	7.0043463706970215	1.990942358970642
1.0	103200000.0	103210000.0	9.0	5.9346771240234375	1.9280481338500977
1.0	103220000.0	103230000.0	5.0	5.962736129760742	1.9308035373687744
1.0	103250000.0	103260000.0	6.0	6.363021373748779	1.9614681005477905
1.0	103280000.0	103290000.0	9.0	5.998812675476074	1.9338557720184326
1.0	103320000.0	103330000.0	7.0	6.064317226409912	1.9391571283340454
1.0	103460000.0	103470000.0	3.0	6.548193454742432	1.9676158428192139
1.0	103580000.0	103590000.0	6.0	5.880733966827393	1.9254481792449951
1.0	103640000.0	103650000.0	2.0	5.703378200531006	1.905460000038147
1.0	103680000.0	103690000.0	10.0	5.636958122253418	1.902456283569336
1.0	103690000.0	103700000.0	6.0	5.582981109619141	1.894498586654663
1.0	104000000.0	104010000.0	3.0	1.964935064315796	0.5052663683891296
1.0	104090000.0	104100000.0	2.0	2.9422354698181152	1.0444501638412476
1.0	104120000.0	104130000.0	5.0	2.729102373123169	0.9137293696403503
1.0	104130000.0	104140000.0	3.0	2.1009786128997803	0.5626416206359863
1.0	104320000.0	104330000.0	4.0	4.678244590759277	1.7598615884780884
1.0	104380000.0	104390000.0	7.0	6.596726417541504	1.970860242843628
1.0	104390000.0	104400000.0	7.0	6.501458644866943	1.9685672521591187
1.0	104410000.0	104420000.0	11.0	6.82870626449585	1.973649263381958
1.0	104420000.0	104430000.0	4.0	6.055768013000488	1.9376192092895508
1.0	104440000.0	104450000.0	11.0	6.292048931121826	1.955116629600525
1.0	104490000.0	104500000.0	5.0	7.084570407867432	1.99899423122406
1.0	104570000.0	104580000.0	7.0	6.058187007904053	1.9370784759521484
1.0	104630000.0	104640000.0	9.0	7.281907081604004	1.9949846267700195
1.0	104650000.0	104660000.0	3.0	7.544920444488525	2.0008177757263184
1.0	104740000.0	104750000.0	12.0	6.997896671295166	1.9869540929794312
1.0	104750000.0	104760000.0	7.0	6.8901262283325195	1.9885318279266357
1.0	104800000.0	104810000.0	4.0	6.5559492111206055	1.9716678857803345
1.0	104840000.0	104850000.0	12.0	6.7233147621154785	1.9743642807006836
1.0	104940000.0	104950000.0	7.0	6.037454128265381	1.9370205402374268
1.0	104960000.0	104970000.0	6.0	5.998181343078613	1.9338182210922241
1.0	104970000.0	104980000.0	10.0	5.8715925216674805	1.9227294921875
1.0	105000000.0	105010000.0	2.0	7.20330810546875	1.9789049625396729
1.0	105020000.0	105030000.0	4.0	6.659634590148926	1.9805543422698975
1.0	105060000.0	105070000.0	8.0	6.439469337463379	1.9664682149887085
1.0	105070000.0	105080000.0	7.0	6.497021675109863	1.969455361366272
1.0	105150000.0	105160000.0	5.0	7.208338737487793	1.992547631263733
1.0	105280000.0	105290000.0	9.0	6.344250679016113	1.9601736068725586
1.0	105290000.0	105300000.0	7.0	6.18479061126709	1.9486138820648193
1.0	105360000.0	105370000.0	2.0	5.338053226470947	1.857417106628418
1.0	105400000.0	105410000.0	3.0	5.818591594696045	1.9181900024414062
1.0	105470000.0	105480000.0	3.0	6.23783016204834	1.9469131231307983
1.0	105600000.0	105610000.0	7.0	6.000237464904785	1.93408203125
1.0	105620000.0	105630000.0	5.0	6.259223461151123	1.9544355869293213
1.0	105700000.0	105710000.0	3.0	5.972856044769287	1.9318559169769287
1.0	105770000.0	105780000.0	5.0	6.713962554931641	1.9811292886734009
1.0	105790000.0	105800000.0	5.0	6.183933734893799	1.9476579427719116
1.0	105820000.0	105830000.0	10.0	6.020699977874756	1.9359958171844482
1.0	105830000.0	105840000.0	7.0	5.753169059753418	1.9127895832061768
1.0	105860000.0	105870000.0	6.0	6.207609176635742	1.947527289390564
1.0	105930000.0	105940000.0	4.0	5.610114097595215	1.9014737606048584
1.0	106010000.0	106020000.0	7.0	5.2037458419799805	1.8511369228363037
1.0	106090000.0	106100000.0	4.0	5.322493553161621	1.865544319152832
1.0	106130000.0	106140000.0	2.0	4.93777322769165	1.8069183826446533
1.0	106150000.0	106160000.0	8.0	4.860527992248535	1.7902463674545288
1.0	106200000.0	106210000.0	2.0	5.122358798980713	1.8278728723526
1.0	106210000.0	106220000.0	1.0	5.619191646575928	1.9014183282852173
1.0	106230000.0	106240000.0	3.0	5.178965091705322	1.8498058319091797
1.0	106260000.0	106270000.0	6.0	4.871142387390137	1.7961457967758179
1.0	106320000.0	106330000.0	6.0	5.43059778213501	1.8797776699066162
1.0	106330000.0	106340000.0	5.0	5.211432456970215	1.8528306484222412
1.0	106430000.0	106440000.0	4.0	5.499362945556641	1.8905550241470337
1.0	106450000.0	106460000.0	12.0	5.48244571685791	1.8882936239242554
1.0	106460000.0	106470000.0	7.0	5.426063537597656	1.8780540227890015
1.0	106590000.0	106600000.0	6.0	5.348075866699219	1.8711583614349365
1.0	106610000.0	106620000.0	2.0	5.375709533691406	1.8745229244232178
1.0	106630000.0	106640000.0	3.0	5.45977258682251	1.8830550909042358
1.0	106660000.0	106670000.0	11.0	5.358534812927246	1.874687910079956
1.0	106670000.0	106680000.0	4.0	4.9415693283081055	1.805763602256775
1.0	106770000.0	106780000.0	3.0	5.647608280181885	1.9046121835708618
1.0	106880000.0	106890000.0	4.0	5.506740570068359	1.8911817073822021
1.0	106930000.0	106940000.0	4.0	5.195435523986816	1.8497536182403564
1.0	106950000.0	106960000.0	5.0	4.8640031814575195	1.794303297996521
1.0	106970000.0	106980000.0	3.0	4.885499000549316	1.8049132823944092
1.0	106980000.0	106990000.0	3.0	4.741873741149902	1.7756679058074951
1.0	107020000.0	107030000.0	3.0	4.972526550292969	1.8190664052963257
1.0	107170000.0	107180000.0	6.0	5.663712978363037	1.9047975540161133
1.0	107180000.0	107190000.0	2.0	5.449467658996582	1.8779197931289673
1.0	107190000.0	107200000.0	4.0	5.573225975036621	1.8961102962493896
1.0	107230000.0	107240000.0	5.0	5.933575630187988	1.9280065298080444
1.0	107250000.0	107260000.0	6.0	6.176808834075928	1.9478012323379517
1.0	107260000.0	107270000.0	5.0	6.116944789886475	1.9432952404022217
1.0	107330000.0	107340000.0	8.0	5.4866509437561035	1.8864637613296509
1.0	107430000.0	107440000.0	5.0	5.196490287780762	1.8496538400650024
1.0	107460000.0	107470000.0	3.0	4.8257737159729	1.792782187461853
1.0	107470000.0	107480000.0	8.0	4.024290084838867	1.5696971416473389
1.0	107480000.0	107490000.0	1.0	5.060046672821045	1.82953679561615
1.0	107490000.0	107500000.0	10.0	4.735547065734863	1.783209204673767
1.0	107500000.0	107510000.0	2.0	4.9867143630981445	1.822866439819336
1.0	107570000.0	107580000.0	5.0	4.659605026245117	1.7654170989990234
1.0	107640000.0	107650000.0	4.0	4.345386028289795	1.6879457235336304
1.0	107650000.0	107660000.0	4.0	4.153182506561279	1.6410306692123413
1.0	107670000.0	107680000.0	10.0	3.9143974781036377	1.563073754310608
1.0	107690000.0	107700000.0	4.0	4.1157708168029785	1.6305183172225952
1.0	107740000.0	107750000.0	4.0	3.9258408546447754	1.5608409643173218
1.0	107770000.0	107780000.0	5.0	4.128575325012207	1.631143569946289
1.0	107900000.0	107910000.0	7.0	3.7124266624450684	1.479911208152771
1.0	107920000.0	107930000.0	3.0	3.9612936973571777	1.5781757831573486
1.0	107960000.0	107970000.0	2.0	3.700836658477783	1.467635989189148
1.0	108060000.0	108070000.0	4.0	2.857527256011963	0.9926465153694153
1.0	108070000.0	108080000.0	2.0	3.0662312507629395	1.121917963027954
1.0	108090000.0	108100000.0	2.0	3.063013792037964	1.117681860923767
1.0	108230000.0	108240000.0	1.0	3.5887675285339355	1.4099500179290771
1.0	108280000.0	108290000.0	2.0	3.468909740447998	1.342604398727417
1.0	108320000.0	108330000.0	3.0	3.5398242473602295	1.3777716159820557
1.0	108340000.0	108350000.0	3.0	3.342890977859497	1.2816685438156128
1.0	108360000.0	108370000.0	4.0	3.318582057952881	1.2635151147842407
1.0	108380000.0	108390000.0	4.0	3.3719940185546875	1.2920138835906982
1.0	108500000.0	108510000.0	3.0	2.9174118041992188	1.0249931812286377
1.0	108610000.0	108620000.0	1.0	3.0067970752716064	1.084146499633789
1.0	108630000.0	108640000.0	5.0	2.979027509689331	1.0671111345291138
1.0	108710000.0	108720000.0	3.0	2.5235495567321777	0.7868825197219849
1.0	108880000.0	108890000.0	4.0	2.483914852142334	0.7640632390975952
1.0	109090000.0	109100000.0	0.0	2.8295233249664307	0.9738465547561646
1.0	109130000.0	109140000.0	4.0	2.859347105026245	0.9920846223831177
1.0	109140000.0	109150000.0	3.0	2.7409021854400635	0.9192487001419067
[truncated: 47,579 more rows]
