# Supplementary material for: Genome-wide mapping of somatic mutation rates uncovers drivers of cancer
Source: Nat Biotechnol. 2022 Jun 20;40(11):1634–43. doi: 10.1038/s41587-022-01353-8 (PMC9646522; doi:10.1038/s41587-022-01353-8)
Supplement: Supplementary file 4 — Regions and model predictions for each fold of each cancer for which a deep learning model was trained. Regions that were filtered are also listed along with their respective model predictions. [file 41587_2022_1353_MOESM4_ESM.zip › kfold_results/Kidney_tumors/fold_1.txt]

CHROM	START	END	Y_TRUE	Y_PRED	STD
1.0	830000.0	840000.0	7.0	2.6957929134368896	0.8102501630783081
1.0	850000.0	860000.0	4.0	2.7879421710968018	0.871752917766571
1.0	920000.0	930000.0	1.0	3.058955430984497	1.0385732650756836
1.0	1000000.0	1010000.0	3.0	2.9138271808624268	0.9497186541557312
1.0	1070000.0	1080000.0	3.0	2.6957809925079346	0.811041533946991
1.0	1080000.0	1090000.0	2.0	2.933861494064331	0.9619336128234863
1.0	1110000.0	1120000.0	2.0	3.125352382659912	1.0787527561187744
1.0	1180000.0	1190000.0	4.0	2.701678991317749	0.814155101776123
1.0	1200000.0	1210000.0	3.0	2.8412084579467773	0.930461585521698
1.0	1260000.0	1270000.0	2.0	2.682683229446411	0.7997522950172424
1.0	1300000.0	1310000.0	1.0	2.630199909210205	0.7678011655807495
1.0	1360000.0	1370000.0	1.0	2.6135716438293457	0.7588059306144714
1.0	1500000.0	1510000.0	2.0	2.6722350120544434	0.8122657537460327
1.0	1540000.0	1550000.0	2.0	2.5356736183166504	0.7063236236572266
1.0	1600000.0	1610000.0	2.0	2.1960694789886475	0.4895111918449402
1.0	1700000.0	1710000.0	3.0	2.5817179679870605	0.7436929941177368
1.0	1720000.0	1730000.0	2.0	2.6348001956939697	0.7705477476119995
1.0	1790000.0	1800000.0	4.0	2.7770142555236816	0.8634163737297058
1.0	1870000.0	1880000.0	1.0	3.4329609870910645	1.2516485452651978
1.0	1900000.0	1910000.0	4.0	3.180466413497925	1.1111459732055664
1.0	1910000.0	1920000.0	6.0	3.311047315597534	1.184801697731018
1.0	1940000.0	1950000.0	1.0	3.1078014373779297	1.0684529542922974
1.0	1950000.0	1960000.0	8.0	2.999422073364258	1.000924825668335
1.0	1970000.0	1980000.0	1.0	3.059541702270508	1.0389131307601929
1.0	2000000.0	2010000.0	0.0	2.9942352771759033	1.0000652074813843
1.0	2110000.0	2120000.0	1.0	2.9353291988372803	0.9623700976371765
1.0	2150000.0	2160000.0	5.0	2.9761250019073486	0.9900406002998352
1.0	2190000.0	2200000.0	10.0	3.0540719032287598	1.0349689722061157
1.0	2200000.0	2210000.0	3.0	2.939612865447998	0.9655584096908569
1.0	2280000.0	2290000.0	5.0	2.9480676651000977	0.9702004194259644
1.0	2390000.0	2400000.0	6.0	3.2633907794952393	1.1573610305786133
1.0	2690000.0	2700000.0	4.0	2.8101186752319336	0.8841613531112671
1.0	2740000.0	2750000.0	3.0	3.9482643604278564	1.499169111251831
1.0	2900000.0	2910000.0	2.0	3.9749979972839355	1.4993836879730225
1.0	2930000.0	2940000.0	4.0	3.534339189529419	1.2970592975616455
1.0	2970000.0	2980000.0	3.0	3.7837157249450684	1.4207112789154053
1.0	3200000.0	3210000.0	3.0	3.8090686798095703	1.426866888999939
1.0	3250000.0	3260000.0	6.0	3.7397818565368652	1.3982162475585938
1.0	3270000.0	3280000.0	10.0	3.4799110889434814	1.2683199644088745
1.0	3290000.0	3300000.0	2.0	3.3835761547088623	1.22135329246521
1.0	3300000.0	3310000.0	4.0	3.870209217071533	1.4677382707595825
1.0	3360000.0	3370000.0	3.0	3.3744988441467285	1.2143933773040771
1.0	3370000.0	3380000.0	2.0	3.2907328605651855	1.1752811670303345
1.0	3390000.0	3400000.0	2.0	3.234503984451294	1.1402143239974976
1.0	3410000.0	3420000.0	1.0	3.1616737842559814	1.0939933061599731
1.0	3470000.0	3480000.0	7.0	2.8656952381134033	0.9182925224304199
1.0	3670000.0	3680000.0	1.0	3.3091557025909424	1.1833622455596924
1.0	3720000.0	3730000.0	5.0	2.8885254859924316	0.9348694682121277
1.0	3750000.0	3760000.0	3.0	2.849886178970337	0.9098080396652222
1.0	3780000.0	3790000.0	3.0	2.7514851093292236	0.8467240333557129
1.0	3820000.0	3830000.0	5.0	2.6853301525115967	0.8023533821105957
1.0	4000000.0	4010000.0	4.0	3.2229716777801514	1.1329326629638672
1.0	4010000.0	4020000.0	2.0	2.925471305847168	0.9559628367424011
1.0	4220000.0	4230000.0	7.0	4.031929016113281	1.5211654901504517
1.0	4340000.0	4350000.0	6.0	4.870588779449463	1.8315305709838867
1.0	4360000.0	4370000.0	4.0	4.969621181488037	1.8394101858139038
1.0	4510000.0	4520000.0	3.0	4.728497505187988	1.7883704900741577
1.0	4530000.0	4540000.0	5.0	4.399492263793945	1.674803376197815
1.0	4540000.0	4550000.0	6.0	4.737605094909668	1.777181625366211
1.0	4600000.0	4610000.0	4.0	4.371236801147461	1.6776090860366821
1.0	4640000.0	4650000.0	4.0	3.947539806365967	1.4883997440338135
1.0	4730000.0	4740000.0	4.0	3.9516024589538574	1.5018589496612549
1.0	4750000.0	4760000.0	3.0	4.178556442260742	1.597825288772583
1.0	4840000.0	4850000.0	4.0	3.6942381858825684	1.3941247463226318
1.0	4850000.0	4860000.0	8.0	3.499150037765503	1.281396508216858
1.0	4890000.0	4900000.0	2.0	3.5832505226135254	1.3168171644210815
1.0	4900000.0	4910000.0	5.0	3.5201449394226074	1.3016095161437988
1.0	4950000.0	4960000.0	1.0	3.8721671104431152	1.4500004053115845
1.0	4990000.0	5000000.0	4.0	3.563511610031128	1.3175976276397705
1.0	5000000.0	5010000.0	2.0	4.192244052886963	1.6004968881607056
1.0	5050000.0	5060000.0	4.0	3.6805713176727295	1.3719828128814697
1.0	5080000.0	5090000.0	3.0	4.100346565246582	1.5712884664535522
1.0	5220000.0	5230000.0	5.0	5.466419696807861	1.9565492868423462
1.0	5230000.0	5240000.0	5.0	5.572632789611816	1.9758888483047485
1.0	5240000.0	5250000.0	2.0	5.4410552978515625	1.954870581626892
1.0	5250000.0	5260000.0	3.0	5.667888641357422	1.9922802448272705
1.0	5260000.0	5270000.0	5.0	5.447037696838379	1.9553998708724976
1.0	5300000.0	5310000.0	7.0	5.373013973236084	1.9401521682739258
1.0	5340000.0	5350000.0	5.0	5.033543586730957	1.8644626140594482
1.0	5420000.0	5430000.0	4.0	4.944309711456299	1.8448097705841064
1.0	5460000.0	5470000.0	8.0	4.33084774017334	1.6559669971466064
1.0	5490000.0	5500000.0	7.0	4.213420391082764	1.5960394144058228
1.0	5510000.0	5520000.0	5.0	3.871107816696167	1.4505164623260498
1.0	5530000.0	5540000.0	2.0	3.818533420562744	1.4255149364471436
1.0	5540000.0	5550000.0	1.0	3.8457655906677246	1.442688226699829
1.0	5580000.0	5590000.0	5.0	3.6961090564727783	1.3680883646011353
1.0	5600000.0	5610000.0	2.0	3.645617723464966	1.3651843070983887
1.0	5730000.0	5740000.0	3.0	4.269825458526611	1.6226686239242554
1.0	5870000.0	5880000.0	1.0	3.7487857341766357	1.4058020114898682
1.0	5880000.0	5890000.0	4.0	3.215862274169922	1.1294828653335571
1.0	5910000.0	5920000.0	2.0	3.019209861755371	1.013110637664795
1.0	5940000.0	5950000.0	1.0	2.826672315597534	0.8943576812744141
1.0	5950000.0	5960000.0	0.0	2.6928811073303223	0.8093656301498413
1.0	5960000.0	5970000.0	3.0	2.569838047027588	0.7288939356803894
1.0	5980000.0	5990000.0	3.0	2.6639060974121094	0.7898555994033813
1.0	6010000.0	6020000.0	4.0	2.7590739727020264	0.852220356464386
1.0	6100000.0	6110000.0	6.0	2.996434450149536	1.000724196434021
1.0	6120000.0	6130000.0	5.0	3.0496506690979004	1.0332034826278687
1.0	6140000.0	6150000.0	5.0	3.036874294281006	1.0252565145492554
1.0	6240000.0	6250000.0	2.0	2.8195691108703613	0.8902305364608765
1.0	6260000.0	6270000.0	3.0	2.68215274810791	0.8034536242485046
1.0	6310000.0	6320000.0	1.0	2.995500087738037	0.9989343881607056
1.0	6380000.0	6390000.0	2.0	2.6194345951080322	0.7620839476585388
1.0	6410000.0	6420000.0	2.0	3.0118441581726074	1.0104734897613525
1.0	6480000.0	6490000.0	4.0	2.804612398147583	0.8773976564407349
1.0	6490000.0	6500000.0	4.0	2.9987282752990723	1.0017554759979248
1.0	6510000.0	6520000.0	4.0	2.792680263519287	0.8735361099243164
1.0	6620000.0	6630000.0	4.0	2.700397253036499	0.8142313957214355
1.0	6690000.0	6700000.0	3.0	2.7137303352355957	0.8222243189811707
1.0	6710000.0	6720000.0	2.0	2.7375996112823486	0.8382294774055481
1.0	6730000.0	6740000.0	2.0	2.7252745628356934	0.8298320770263672
1.0	6740000.0	6750000.0	1.0	2.6066226959228516	0.7544965744018555
1.0	6810000.0	6820000.0	3.0	2.559509515762329	0.7209792733192444
1.0	6820000.0	6830000.0	2.0	2.615295886993408	0.7572888135910034
1.0	6850000.0	6860000.0	6.0	2.536572217941284	0.7073315382003784
1.0	6910000.0	6920000.0	2.0	2.5620758533477783	0.723871648311615
1.0	6950000.0	6960000.0	2.0	2.5953269004821777	0.7458623647689819
1.0	6990000.0	7000000.0	2.0	2.7532448768615723	0.8473943471908569
1.0	7020000.0	7030000.0	6.0	2.9016289710998535	0.9417998194694519
1.0	7080000.0	7090000.0	3.0	2.8717081546783447	0.9159108996391296
1.0	7090000.0	7100000.0	4.0	2.741326093673706	0.8374879956245422
1.0	7160000.0	7170000.0	3.0	2.6403472423553467	0.7738503813743591
1.0	7170000.0	7180000.0	3.0	2.7132086753845215	0.8217733502388
1.0	7190000.0	7200000.0	0.0	2.658742666244507	0.7863658666610718
1.0	7340000.0	7350000.0	5.0	2.715148448944092	0.8210862874984741
1.0	7380000.0	7390000.0	4.0	2.8287103176116943	0.895036518573761
1.0	7400000.0	7410000.0	4.0	2.8809585571289062	0.9279106855392456
1.0	7410000.0	7420000.0	1.0	3.0398218631744385	1.025874137878418
1.0	7570000.0	7580000.0	2.0	3.2598071098327637	1.1490058898925781
1.0	7630000.0	7640000.0	5.0	3.0064098834991455	1.004464864730835
1.0	7650000.0	7660000.0	1.0	2.7779171466827393	0.8637592196464539
1.0	7710000.0	7720000.0	1.0	2.594087839126587	0.7437492609024048
1.0	7730000.0	7740000.0	1.0	2.425260066986084	0.6340857744216919
1.0	7780000.0	7790000.0	1.0	2.5013411045074463	0.6831509470939636
1.0	7830000.0	7840000.0	2.0	2.5589921474456787	0.7246158719062805
1.0	7870000.0	7880000.0	4.0	2.5181899070739746	0.6953836679458618
1.0	7950000.0	7960000.0	3.0	2.7202515602111816	0.8273946642875671
1.0	7970000.0	7980000.0	3.0	2.8127071857452393	0.8852105140686035
1.0	8060000.0	8070000.0	6.0	2.7995102405548096	0.8787517547607422
1.0	8090000.0	8100000.0	2.0	2.717867851257324	0.8262869119644165
1.0	8180000.0	8190000.0	3.0	2.628709316253662	0.7681275010108948
1.0	8210000.0	8220000.0	1.0	2.669538974761963	0.7935708165168762
1.0	8220000.0	8230000.0	3.0	2.6307616233825684	0.7679487466812134
1.0	8290000.0	8300000.0	1.0	2.559809446334839	0.7229081988334656
1.0	8390000.0	8400000.0	2.0	2.8043200969696045	0.8814594149589539
1.0	8400000.0	8410000.0	1.0	2.8664088249206543	0.9200738668441772
1.0	8480000.0	8490000.0	4.0	2.7293920516967773	0.8319101333618164
1.0	8540000.0	8550000.0	2.0	3.066563129425049	1.0439422130584717
1.0	8560000.0	8570000.0	1.0	2.5820345878601074	0.7367209196090698
1.0	8570000.0	8580000.0	5.0	3.009012460708618	1.0048787593841553
1.0	8580000.0	8590000.0	3.0	2.8320467472076416	0.8987451791763306
1.0	8660000.0	8670000.0	2.0	2.824876308441162	0.8945140838623047
1.0	8680000.0	8690000.0	0.0	3.009687662124634	1.0053369998931885
1.0	8690000.0	8700000.0	1.0	2.8538880348205566	0.9121729731559753
1.0	8710000.0	8720000.0	2.0	2.7586069107055664	0.8521072268486023
1.0	8720000.0	8730000.0	2.0	2.7882332801818848	0.8700215220451355
1.0	8730000.0	8740000.0	4.0	2.6293952465057373	0.7684141397476196
1.0	8760000.0	8770000.0	3.0	2.4998791217803955	0.6836360692977905
1.0	8770000.0	8780000.0	3.0	2.643496036529541	0.7771844863891602
1.0	8870000.0	8880000.0	4.0	2.8408424854278564	0.9097226858139038
1.0	8890000.0	8900000.0	3.0	2.8849081993103027	0.9317237138748169
1.0	8940000.0	8950000.0	3.0	3.140221118927002	1.0881526470184326
1.0	9010000.0	9020000.0	3.0	3.095306873321533	1.0605309009552002
1.0	9030000.0	9040000.0	1.0	3.011226177215576	1.005940556526184
1.0	9060000.0	9070000.0	3.0	3.057250499725342	1.0372686386108398
1.0	9090000.0	9100000.0	5.0	3.115675449371338	1.0724658966064453
1.0	9120000.0	9130000.0	3.0	2.634551525115967	0.7726715803146362
1.0	9210000.0	9220000.0	2.0	2.665825366973877	0.7925578951835632
1.0	9220000.0	9230000.0	1.0	2.722736358642578	0.8301172256469727
1.0	9240000.0	9250000.0	4.0	2.5585122108459473	0.7256535887718201
1.0	9260000.0	9270000.0	5.0	2.829469680786133	0.8950496912002563
1.0	9270000.0	9280000.0	1.0	2.791508913040161	0.8726773262023926
1.0	9340000.0	9350000.0	2.0	2.9655680656433105	0.9814736247062683
1.0	9390000.0	9400000.0	3.0	2.8592936992645264	0.9144619703292847
1.0	9410000.0	9420000.0	2.0	2.9793059825897217	0.9890263676643372
1.0	9620000.0	9630000.0	2.0	2.690221071243286	0.8067153096199036
1.0	9630000.0	9640000.0	0.0	2.6945457458496094	0.8100079298019409
1.0	9660000.0	9670000.0	5.0	2.5281307697296143	0.7012238502502441
1.0	9680000.0	9690000.0	3.0	2.5742106437683105	0.7304400205612183
1.0	9740000.0	9750000.0	3.0	2.7278099060058594	0.8373879194259644
1.0	9770000.0	9780000.0	2.0	2.82704496383667	0.8937121629714966
1.0	9780000.0	9790000.0	1.0	2.9869518280029297	0.9919166564941406
1.0	9810000.0	9820000.0	5.0	2.597578763961792	0.7473991513252258
1.0	9850000.0	9860000.0	7.0	2.540733575820923	0.7094297409057617
1.0	9870000.0	9880000.0	1.0	2.5793566703796387	0.7356425523757935
1.0	9920000.0	9930000.0	0.0	2.7586727142333984	0.851281464099884
1.0	10120000.0	10130000.0	1.0	3.1210474967956543	1.075434923171997
1.0	10130000.0	10140000.0	0.0	2.9822535514831543	0.9927261471748352
1.0	10240000.0	10250000.0	4.0	2.9490036964416504	0.9741506576538086
1.0	10300000.0	10310000.0	3.0	2.8754689693450928	0.9262207746505737
1.0	10480000.0	10490000.0	2.0	2.5022408962249756	0.6854163408279419
1.0	10490000.0	10500000.0	0.0	2.4967379570007324	0.6784671545028687
1.0	10530000.0	10540000.0	1.0	3.1180453300476074	1.0730458498001099
1.0	10570000.0	10580000.0	4.0	2.6711008548736572	0.7948213219642639
1.0	10620000.0	10630000.0	6.0	2.5994951725006104	0.748945415019989
1.0	10650000.0	10660000.0	4.0	2.690356731414795	0.8072881698608398
1.0	10660000.0	10670000.0	1.0	2.6551737785339355	0.7854498028755188
1.0	10690000.0	10700000.0	0.0	2.8373172283172607	0.9019681811332703
1.0	10700000.0	10710000.0	2.0	3.0251176357269287	1.0132399797439575
1.0	10720000.0	10730000.0	6.0	2.77223539352417	0.860082745552063
1.0	10770000.0	10780000.0	4.0	2.698007106781006	0.812458336353302
1.0	10780000.0	10790000.0	6.0	2.275101900100708	0.5388805270195007
1.0	10800000.0	10810000.0	4.0	2.866478681564331	0.9196144342422485
1.0	10860000.0	10870000.0	6.0	3.013833999633789	1.010354995727539
1.0	10940000.0	10950000.0	3.0	3.3383755683898926	1.1923075914382935
1.0	11000000.0	11010000.0	6.0	3.3238558769226074	1.191849946975708
1.0	11070000.0	11080000.0	6.0	3.0431225299835205	1.02516770362854
1.0	11170000.0	11180000.0	3.0	2.8519058227539062	0.9124242067337036
1.0	11200000.0	11210000.0	2.0	2.7525718212127686	0.8485358357429504
1.0	11350000.0	11360000.0	2.0	2.8862252235412598	0.9333869814872742
1.0	11460000.0	11470000.0	3.0	3.2307400703430176	1.131758451461792
1.0	11550000.0	11560000.0	6.0	3.1914076805114746	1.1134581565856934
1.0	11660000.0	11670000.0	5.0	3.005326747894287	1.0067138671875
1.0	11700000.0	11710000.0	2.0	3.1565327644348145	1.096614122390747
1.0	11730000.0	11740000.0	2.0	3.090855121612549	1.0586531162261963
1.0	11750000.0	11760000.0	2.0	2.971785068511963	0.9767301678657532
1.0	11780000.0	11790000.0	4.0	2.66536021232605	0.7925817370414734
1.0	11800000.0	11810000.0	4.0	2.9977829456329346	1.0013014078140259
1.0	11810000.0	11820000.0	3.0	2.9489848613739014	0.9721728563308716
1.0	11850000.0	11860000.0	7.0	2.969076633453369	0.9839008450508118
1.0	11940000.0	11950000.0	6.0	2.9993603229522705	1.001837968826294
1.0	11990000.0	12000000.0	1.0	2.672952175140381	0.7919331789016724
1.0	12070000.0	12080000.0	1.0	2.743419647216797	0.8446320295333862
1.0	12080000.0	12090000.0	4.0	2.925504446029663	0.957269549369812
1.0	12350000.0	12360000.0	2.0	2.709765911102295	0.8200911283493042
1.0	12370000.0	12380000.0	8.0	2.645522117614746	0.7782078385353088
1.0	12490000.0	12500000.0	3.0	2.7796318531036377	0.8641066551208496
1.0	12500000.0	12510000.0	3.0	2.7800240516662598	0.864282488822937
1.0	12520000.0	12530000.0	4.0	2.671778440475464	0.7963603734970093
1.0	12530000.0	12540000.0	2.0	2.727851152420044	0.8311498761177063
1.0	12550000.0	12560000.0	2.0	2.7938499450683594	0.8739894032478333
1.0	12620000.0	12630000.0	2.0	2.7087435722351074	0.8190841674804688
1.0	12650000.0	12660000.0	2.0	2.9078915119171143	0.9452746510505676
1.0	12680000.0	12690000.0	1.0	2.638444423675537	0.7737911343574524
1.0	12710000.0	12720000.0	1.0	2.6606035232543945	0.7880059480667114
1.0	12770000.0	12780000.0	2.0	2.7924017906188965	0.8724486231803894
1.0	13860000.0	13870000.0	4.0	3.8439457416534424	1.4518177509307861
1.0	13920000.0	13930000.0	2.0	4.187432289123535	1.6026042699813843
1.0	14030000.0	14040000.0	2.0	3.349719285964966	1.204925775527954
1.0	14060000.0	14070000.0	4.0	2.960235118865967	0.9785210490226746
1.0	14090000.0	14100000.0	2.0	3.0714237689971924	1.0463110208511353
1.0	14110000.0	14120000.0	4.0	3.025991916656494	1.0187746286392212
1.0	14180000.0	14190000.0	5.0	3.122828245162964	1.068389654159546
1.0	14220000.0	14230000.0	2.0	4.097029209136963	1.5675039291381836
1.0	14280000.0	14290000.0	1.0	3.500640869140625	1.2760124206542969
1.0	14290000.0	14300000.0	4.0	3.533895492553711	1.295265793800354
1.0	14370000.0	14380000.0	3.0	3.016294002532959	0.9919969439506531
1.0	14380000.0	14390000.0	3.0	3.0637574195861816	1.020702600479126
1.0	14480000.0	14490000.0	2.0	3.180931568145752	1.1058380603790283
1.0	14490000.0	14500000.0	4.0	2.9905483722686768	0.9856685400009155
1.0	14630000.0	14640000.0	5.0	3.0630528926849365	1.0378873348236084
1.0	14640000.0	14650000.0	3.0	3.1269748210906982	1.0788688659667969
1.0	14690000.0	14700000.0	2.0	3.3393454551696777	1.1963695287704468
1.0	14720000.0	14730000.0	4.0	2.995837450027466	0.9888359308242798
1.0	14770000.0	14780000.0	2.0	2.83394193649292	0.8857318162918091
1.0	14870000.0	14880000.0	0.0	2.701892852783203	0.8101487159729004
1.0	15010000.0	15020000.0	2.0	2.9419338703155518	0.9557883143424988
1.0	15090000.0	15100000.0	4.0	2.6656792163848877	0.7896897792816162
1.0	15120000.0	15130000.0	1.0	2.811213254928589	0.8763940930366516
1.0	15150000.0	15160000.0	1.0	2.7716751098632812	0.8533371686935425
1.0	15330000.0	15340000.0	5.0	2.7863430976867676	0.8689234852790833
1.0	15400000.0	15410000.0	4.0	2.8333663940429688	0.8983775973320007
1.0	15410000.0	15420000.0	1.0	2.892812728881836	0.9368417859077454
1.0	15440000.0	15450000.0	1.0	3.387418031692505	1.2175815105438232
1.0	15450000.0	15460000.0	1.0	3.254190444946289	1.1472911834716797
1.0	15480000.0	15490000.0	2.0	3.0753979682922363	1.045140027999878
1.0	15530000.0	15540000.0	4.0	3.0565738677978516	1.0370134115219116
1.0	15620000.0	15630000.0	0.0	2.835218906402588	0.8999077677726746
1.0	15640000.0	15650000.0	0.0	2.6894986629486084	0.8067170977592468
1.0	15690000.0	15700000.0	2.0	2.5406112670898438	0.7090896368026733
1.0	15710000.0	15720000.0	1.0	2.524367094039917	0.699070930480957
1.0	15760000.0	15770000.0	2.0	2.7240943908691406	0.8288562893867493
1.0	15820000.0	15830000.0	6.0	2.571453809738159	0.7295477986335754
1.0	15950000.0	15960000.0	1.0	2.8242385387420654	0.8930743336677551
1.0	15960000.0	15970000.0	2.0	2.7078070640563965	0.8184213638305664
1.0	15990000.0	16000000.0	2.0	2.365338087081909	0.5959571003913879
1.0	16000000.0	16010000.0	3.0	2.5434272289276123	0.7111661434173584
1.0	16010000.0	16020000.0	1.0	2.4467740058898926	0.6467151641845703
1.0	16060000.0	16070000.0	2.0	2.892627239227295	0.9365876317024231
1.0	16080000.0	16090000.0	2.0	2.7761073112487793	0.8648852109909058
1.0	16100000.0	16110000.0	3.0	2.7371163368225098	0.8370593190193176
1.0	16190000.0	16200000.0	5.0	2.886155843734741	0.9326690435409546
1.0	16320000.0	16330000.0	1.0	2.789513111114502	0.8727100491523743
1.0	16340000.0	16350000.0	1.0	2.963975667953491	0.9758929014205933
1.0	16400000.0	16410000.0	2.0	2.8077378273010254	0.8837161064147949
1.0	16480000.0	16490000.0	4.0	2.8971076011657715	0.945414662361145
1.0	16560000.0	16570000.0	4.0	2.5837063789367676	0.7391473054885864
1.0	16610000.0	16620000.0	3.0	2.816964626312256	0.8895107507705688
1.0	16620000.0	16630000.0	2.0	2.884106159210205	0.930838942527771
1.0	16660000.0	16670000.0	3.0	2.7473905086517334	0.8446298837661743
1.0	16730000.0	16740000.0	2.0	2.6705880165100098	0.7942709922790527
1.0	16770000.0	16780000.0	0.0	2.5913608074188232	0.7424367666244507
1.0	17020000.0	17030000.0	4.0	3.213935375213623	1.179693341255188
1.0	17040000.0	17050000.0	4.0	2.769512176513672	0.8585807085037231
1.0	17240000.0	17250000.0	3.0	2.597766160964966	0.7457565069198608
1.0	17280000.0	17290000.0	1.0	2.8740463256835938	0.925799548625946
1.0	17310000.0	17320000.0	4.0	2.855034112930298	0.9135444760322571
1.0	17430000.0	17440000.0	4.0	3.2677161693573	1.1615149974822998
1.0	17450000.0	17460000.0	1.0	3.316950559616089	1.1812403202056885
1.0	17530000.0	17540000.0	3.0	3.5257973670959473	1.2924000024795532
1.0	17570000.0	17580000.0	5.0	3.428952693939209	1.2446296215057373
1.0	17590000.0	17600000.0	4.0	3.4942798614501953	1.2717851400375366
1.0	17610000.0	17620000.0	5.0	3.7572033405303955	1.4116102457046509
1.0	17620000.0	17630000.0	2.0	3.505521059036255	1.281707525253296
1.0	17630000.0	17640000.0	4.0	3.8367724418640137	1.4536901712417603
1.0	17640000.0	17650000.0	4.0	3.517451047897339	1.2846224308013916
1.0	17660000.0	17670000.0	2.0	4.079953193664551	1.5444908142089844
1.0	17700000.0	17710000.0	2.0	3.3940277099609375	1.225697636604309
1.0	17770000.0	17780000.0	2.0	2.8563647270202637	0.9134991765022278
1.0	17840000.0	17850000.0	1.0	3.1761391162872314	1.1089965105056763
1.0	17940000.0	17950000.0	3.0	3.3846359252929688	1.221050500869751
1.0	18030000.0	18040000.0	6.0	3.3519179821014404	1.1956250667572021
1.0	18040000.0	18050000.0	1.0	3.431520938873291	1.2386467456817627
1.0	18060000.0	18070000.0	2.0	3.3952879905700684	1.2215607166290283
1.0	18090000.0	18100000.0	2.0	3.429896593093872	1.239762306213379
1.0	18120000.0	18130000.0	6.0	3.5046539306640625	1.282091736793518
1.0	18190000.0	18200000.0	2.0	3.3704867362976074	1.20814847946167
1.0	18270000.0	18280000.0	2.0	3.692939281463623	1.3728259801864624
1.0	18290000.0	18300000.0	8.0	3.4297099113464355	1.2406635284423828
1.0	18320000.0	18330000.0	1.0	3.6311988830566406	1.3477654457092285
1.0	18330000.0	18340000.0	2.0	3.6589901447296143	1.3515961170196533
1.0	18340000.0	18350000.0	11.0	3.8812899589538574	1.455694556236267
1.0	18400000.0	18410000.0	4.0	3.6266798973083496	1.343806505203247
1.0	18440000.0	18450000.0	2.0	4.400134086608887	1.6854051351547241
1.0	18450000.0	18460000.0	4.0	3.8087382316589355	1.4316174983978271
1.0	18480000.0	18490000.0	3.0	4.08550500869751	1.5620805025100708
1.0	18620000.0	18630000.0	5.0	3.487920045852661	1.280370831489563
1.0	18650000.0	18660000.0	6.0	3.252478837966919	1.1392157077789307
1.0	18670000.0	18680000.0	3.0	3.265888214111328	1.1522939205169678
1.0	18690000.0	18700000.0	1.0	3.4709229469299316	1.2686257362365723
1.0	18710000.0	18720000.0	4.0	2.9834301471710205	0.9894186854362488
1.0	18730000.0	18740000.0	4.0	3.1345999240875244	1.0828725099563599
1.0	18880000.0	18890000.0	5.0	2.8862524032592773	0.931327223777771
1.0	18910000.0	18920000.0	4.0	2.9572532176971436	0.9714922904968262
1.0	18970000.0	18980000.0	2.0	3.2830703258514404	1.1536891460418701
1.0	19030000.0	19040000.0	2.0	3.4607574939727783	1.258935809135437
1.0	19070000.0	19080000.0	5.0	3.501878261566162	1.2871578931808472
1.0	19170000.0	19180000.0	3.0	3.1534316539764404	1.0910824537277222
1.0	19180000.0	19190000.0	3.0	3.0211987495422363	1.0115416049957275
1.0	19240000.0	19250000.0	0.0	2.9291834831237793	0.9591884613037109
1.0	19290000.0	19300000.0	2.0	2.8476274013519287	0.9083021879196167
1.0	19310000.0	19320000.0	2.0	2.8128137588500977	0.8854961395263672
1.0	19320000.0	19330000.0	4.0	2.78037428855896	0.86577308177948
1.0	19380000.0	19390000.0	1.0	3.0156219005584717	1.0136786699295044
1.0	19450000.0	19460000.0	3.0	2.976628065109253	0.9881736636161804
1.0	19470000.0	19480000.0	2.0	2.884185314178467	0.9303650856018066
1.0	19530000.0	19540000.0	2.0	2.7582831382751465	0.8721081614494324
1.0	19550000.0	19560000.0	3.0	2.9258840084075928	0.9572213888168335
1.0	19620000.0	19630000.0	3.0	2.6867988109588623	0.8057488203048706
1.0	19700000.0	19710000.0	2.0	2.894927978515625	0.9374452829360962
1.0	19710000.0	19720000.0	4.0	2.673098564147949	0.7955805063247681
1.0	19780000.0	19790000.0	2.0	2.778434991836548	0.8600704073905945
1.0	19830000.0	19840000.0	1.0	2.6589980125427246	0.7869616746902466
1.0	19850000.0	19860000.0	2.0	2.626398801803589	0.7649049758911133
1.0	20010000.0	20020000.0	2.0	2.6343541145324707	0.7710564732551575
1.0	20030000.0	20040000.0	3.0	2.7427051067352295	0.8410075902938843
1.0	20140000.0	20150000.0	5.0	2.9481136798858643	0.9726279377937317
1.0	20210000.0	20220000.0	5.0	2.868137836456299	0.9215092658996582
1.0	20250000.0	20260000.0	2.0	2.890218734741211	0.9346157312393188
1.0	20260000.0	20270000.0	3.0	2.8695945739746094	0.9213548898696899
1.0	20280000.0	20290000.0	3.0	3.1425986289978027	1.0873830318450928
1.0	20290000.0	20300000.0	1.0	3.0077826976776123	1.0072996616363525
1.0	20490000.0	20500000.0	6.0	2.867295026779175	0.9204012155532837
1.0	20600000.0	20610000.0	7.0	3.0829546451568604	1.0490663051605225
1.0	20760000.0	20770000.0	2.0	2.9854841232299805	0.9900514483451843
1.0	20770000.0	20780000.0	2.0	3.0063376426696777	1.0018821954727173
1.0	20790000.0	20800000.0	4.0	2.8828046321868896	0.9299225807189941
1.0	20860000.0	20870000.0	2.0	3.047700881958008	1.0315239429473877
1.0	20900000.0	20910000.0	3.0	2.9271011352539062	0.957610011100769
1.0	20930000.0	20940000.0	0.0	2.7235653400421143	0.8281733393669128
1.0	20950000.0	20960000.0	6.0	2.686217784881592	0.8048950433731079
1.0	20960000.0	20970000.0	1.0	2.6436710357666016	0.7756316661834717
1.0	21000000.0	21010000.0	4.0	2.7597150802612305	0.8519972562789917
1.0	21020000.0	21030000.0	0.0	2.674421548843384	0.7979738116264343
1.0	21090000.0	21100000.0	7.0	2.692962884902954	0.8087224960327148
1.0	21110000.0	21120000.0	2.0	2.4494242668151855	0.6501355767250061
1.0	21160000.0	21170000.0	4.0	2.673558473587036	0.7967421412467957
1.0	21210000.0	21220000.0	4.0	2.711662769317627	0.8210447430610657
1.0	21340000.0	21350000.0	1.0	2.814497947692871	0.8863512277603149
1.0	21370000.0	21380000.0	2.0	2.6306021213531494	0.7700167298316956
1.0	21400000.0	21410000.0	6.0	2.6576991081237793	0.7865543365478516
1.0	21410000.0	21420000.0	0.0	2.570793628692627	0.7302468419075012
1.0	21430000.0	21440000.0	3.0	2.6947381496429443	0.8105090260505676
1.0	21440000.0	21450000.0	5.0	2.751150608062744	0.8474133610725403
1.0	21470000.0	21480000.0	6.0	2.775001287460327	0.8610173463821411
1.0	21480000.0	21490000.0	2.0	2.883496046066284	0.9303325414657593
1.0	21500000.0	21510000.0	2.0	2.513542890548706	0.6893829107284546
1.0	21560000.0	21570000.0	3.0	2.6580395698547363	0.7859438061714172
1.0	21720000.0	21730000.0	4.0	2.50419545173645	0.6852148175239563
1.0	21890000.0	21900000.0	2.0	2.7469828128814697	0.8439768552780151
1.0	21940000.0	21950000.0	4.0	2.7349047660827637	0.8365442156791687
1.0	22080000.0	22090000.0	4.0	2.6936750411987305	0.8098241090774536
1.0	22090000.0	22100000.0	2.0	2.6454288959503174	0.7788344621658325
1.0	22100000.0	22110000.0	2.0	2.6111397743225098	0.7741094827651978
1.0	22130000.0	22140000.0	3.0	2.672947406768799	0.7958883047103882
1.0	22210000.0	22220000.0	4.0	2.84486722946167	0.9034851789474487
1.0	22260000.0	22270000.0	1.0	2.7695906162261963	0.8570858836174011
1.0	22280000.0	22290000.0	4.0	2.7053415775299072	0.818112850189209
1.0	22360000.0	22370000.0	1.0	2.877995252609253	0.9248614311218262
1.0	22390000.0	22400000.0	2.0	2.7373061180114746	0.8379696011543274
1.0	22430000.0	22440000.0	3.0	2.6657016277313232	0.7914313673973083
1.0	22440000.0	22450000.0	2.0	2.748325824737549	0.8442369699478149
1.0	22530000.0	22540000.0	5.0	2.966740131378174	0.9820502996444702
1.0	22580000.0	22590000.0	4.0	3.3599815368652344	1.2085727453231812
1.0	22600000.0	22610000.0	5.0	3.4918761253356934	1.2788816690444946
1.0	22630000.0	22640000.0	2.0	3.708420991897583	1.386208415031433
1.0	22670000.0	22680000.0	3.0	3.72472882270813	1.3898009061813354
1.0	22680000.0	22690000.0	4.0	3.612957715988159	1.334017276763916
1.0	22730000.0	22740000.0	3.0	3.3616511821746826	1.207786202430725
1.0	22760000.0	22770000.0	3.0	3.080090045928955	1.049437403678894
1.0	22780000.0	22790000.0	2.0	2.9816181659698486	0.9919778108596802
1.0	22810000.0	22820000.0	2.0	2.8757729530334473	0.9260641932487488
1.0	22890000.0	22900000.0	4.0	3.28104829788208	1.167478084564209
1.0	22960000.0	22970000.0	9.0	3.282548189163208	1.168873906135559
1.0	22970000.0	22980000.0	3.0	3.3193612098693848	1.1846050024032593
1.0	23040000.0	23050000.0	1.0	3.2619776725769043	1.1512887477874756
1.0	23060000.0	23070000.0	4.0	3.055725574493408	1.033849835395813
1.0	23180000.0	23190000.0	2.0	3.2889244556427	1.1705615520477295
1.0	23210000.0	23220000.0	1.0	3.4623355865478516	1.2578526735305786
1.0	23330000.0	23340000.0	0.0	3.011146306991577	1.0097984075546265
1.0	23370000.0	23380000.0	1.0	2.610814332962036	0.756228506565094
1.0	23380000.0	23390000.0	1.0	2.608891248703003	0.7551313638687134
1.0	23390000.0	23400000.0	5.0	2.5740277767181396	0.7316245436668396
1.0	23420000.0	23430000.0	2.0	2.606667995452881	0.7520095705986023
1.0	23430000.0	23440000.0	2.0	2.4516654014587402	0.6515894532203674
1.0	23440000.0	23450000.0	0.0	2.6595540046691895	0.7873461842536926
1.0	23450000.0	23460000.0	1.0	2.5737271308898926	0.731924831867218
1.0	23560000.0	23570000.0	3.0	2.5291781425476074	0.7023487091064453
1.0	23590000.0	23600000.0	0.0	2.6651370525360107	0.7905121445655823
1.0	23610000.0	23620000.0	2.0	2.568364381790161	0.7286041378974915
1.0	23630000.0	23640000.0	3.0	2.673927068710327	0.7963096499443054
1.0	23640000.0	23650000.0	1.0	2.7147488594055176	0.8229120373725891
1.0	23660000.0	23670000.0	7.0	2.7007479667663574	0.813569188117981
1.0	23670000.0	23680000.0	4.0	2.3295047283172607	0.5723646879196167
1.0	23740000.0	23750000.0	3.0	2.681239604949951	0.8013313412666321
1.0	23750000.0	23760000.0	6.0	2.813325881958008	0.8862596750259399
1.0	23790000.0	23800000.0	3.0	3.0401625633239746	1.0266579389572144
1.0	23840000.0	23850000.0	4.0	3.015376329421997	1.0129854679107666
1.0	23900000.0	23910000.0	5.0	2.854921817779541	0.9128087162971497
1.0	23920000.0	23930000.0	3.0	3.0835039615631104	1.0475444793701172
1.0	23930000.0	23940000.0	2.0	3.091466188430786	1.0517202615737915
1.0	23980000.0	23990000.0	3.0	3.045715093612671	1.0315511226654053
1.0	23990000.0	24000000.0	4.0	2.87492036819458	0.9257458448410034
1.0	24020000.0	24030000.0	3.0	2.9668400287628174	0.9825671911239624
1.0	24210000.0	24220000.0	7.0	2.4383180141448975	0.6431929469108582
1.0	24410000.0	24420000.0	3.0	3.147282123565674	1.0915756225585938
1.0	24420000.0	24430000.0	6.0	3.113041639328003	1.0719153881072998
1.0	24460000.0	24470000.0	3.0	3.269367218017578	1.1621463298797607
1.0	24480000.0	24490000.0	3.0	3.071683883666992	1.045236349105835
1.0	24550000.0	24560000.0	2.0	2.8455348014831543	0.9070545434951782
1.0	24610000.0	24620000.0	5.0	2.8221592903137207	0.8919227719306946
1.0	24620000.0	24630000.0	3.0	2.7552552223205566	0.8500396013259888
1.0	24640000.0	24650000.0	2.0	2.8807532787323	0.9309722781181335
1.0	24710000.0	24720000.0	2.0	2.7982096672058105	0.8762834668159485
1.0	24770000.0	24780000.0	5.0	2.6910386085510254	0.8086474537849426
1.0	24950000.0	24960000.0	5.0	2.740013599395752	0.8391820192337036
1.0	24990000.0	25000000.0	2.0	2.805778741836548	0.8809827566146851
1.0	25050000.0	25060000.0	3.0	2.9594497680664062	0.9792947769165039
1.0	25110000.0	25120000.0	3.0	3.00443696975708	1.005946397781372
1.0	25190000.0	25200000.0	4.0	2.899448871612549	0.9410883188247681
1.0	25210000.0	25220000.0	1.0	2.81711745262146	0.8889057040214539
1.0	25230000.0	25240000.0	1.0	3.208346128463745	1.1159555912017822
1.0	25270000.0	25280000.0	2.0	2.9716296195983887	0.9855848550796509
1.0	25310000.0	25320000.0	1.0	3.0296072959899902	1.015264630317688
1.0	25350000.0	25360000.0	2.0	2.862971782684326	0.9076288342475891
1.0	25360000.0	25370000.0	4.0	2.858105421066284	0.9130229949951172
1.0	25400000.0	25410000.0	2.0	2.7624359130859375	0.8525838851928711
1.0	25470000.0	25480000.0	1.0	2.9498698711395264	0.9716984629631042
1.0	25480000.0	25490000.0	2.0	2.730018138885498	0.8319262266159058
1.0	25750000.0	25760000.0	5.0	2.514455795288086	0.6947133541107178
1.0	25800000.0	25810000.0	2.0	2.7168021202087402	0.8249439001083374
1.0	25870000.0	25880000.0	2.0	2.6677441596984863	0.7923406958580017
1.0	25910000.0	25920000.0	5.0	2.466998338699341	0.6611665487289429
1.0	25930000.0	25940000.0	2.0	2.4841933250427246	0.673134446144104
1.0	25940000.0	25950000.0	2.0	2.5190181732177734	0.6939409971237183
1.0	25950000.0	25960000.0	1.0	2.6470108032226562	0.7787731289863586
1.0	26010000.0	26020000.0	4.0	2.6358907222747803	0.7721389532089233
1.0	26030000.0	26040000.0	2.0	2.4878125190734863	0.6759599447250366
1.0	26060000.0	26070000.0	1.0	2.670187473297119	0.794111430644989
1.0	26180000.0	26190000.0	0.0	2.889709949493408	0.9346984028816223
1.0	26190000.0	26200000.0	4.0	2.964262008666992	0.981328010559082
1.0	26350000.0	26360000.0	8.0	2.8350143432617188	0.9004321098327637
1.0	26480000.0	26490000.0	2.0	3.0441765785217285	1.023937702178955
1.0	26500000.0	26510000.0	4.0	2.665447235107422	0.7915949821472168
1.0	26580000.0	26590000.0	2.0	2.6499435901641846	0.7821891903877258
1.0	26630000.0	26640000.0	2.0	2.7061054706573486	0.8151603937149048
1.0	26670000.0	26680000.0	2.0	2.8392016887664795	0.9046400189399719
1.0	26680000.0	26690000.0	4.0	3.091867685317993	1.061110496520996
1.0	26730000.0	26740000.0	5.0	2.6983819007873535	0.8263123631477356
1.0	26750000.0	26760000.0	0.0	2.676056385040283	0.8095553517341614
1.0	26770000.0	26780000.0	2.0	2.811234951019287	0.8851375579833984
1.0	26820000.0	26830000.0	0.0	2.484614610671997	0.6734354496002197
1.0	26910000.0	26920000.0	4.0	2.542430877685547	0.7106724977493286
1.0	26980000.0	26990000.0	2.0	2.588186740875244	0.7405200004577637
1.0	27010000.0	27020000.0	2.0	2.492708921432495	0.680393397808075
1.0	27220000.0	27230000.0	5.0	2.3521666526794434	0.596994161605835
1.0	27270000.0	27280000.0	5.0	2.7681431770324707	0.8573033213615417
1.0	27420000.0	27430000.0	5.0	2.4690029621124268	0.6622686386108398
1.0	27440000.0	27450000.0	1.0	2.50276517868042	0.6836041212081909
1.0	27460000.0	27470000.0	1.0	2.4561262130737305	0.6544157862663269
1.0	27490000.0	27500000.0	4.0	2.254479169845581	0.5250804424285889
1.0	27520000.0	27530000.0	3.0	2.400310516357422	0.6183997988700867
1.0	27580000.0	27590000.0	2.0	2.6403989791870117	0.7752436995506287
1.0	27590000.0	27600000.0	3.0	2.513413906097412	0.6928801536560059
1.0	27690000.0	27700000.0	4.0	2.3128068447113037	0.5620541572570801
1.0	27750000.0	27760000.0	1.0	2.7008447647094727	0.8128170967102051
1.0	27770000.0	27780000.0	2.0	2.693920135498047	0.8098936080932617
1.0	27850000.0	27860000.0	6.0	2.5993258953094482	0.7484879493713379
1.0	27860000.0	27870000.0	1.0	2.9302687644958496	0.9606059789657593
1.0	27940000.0	27950000.0	4.0	2.4757189750671387	0.6678901314735413
1.0	27960000.0	27970000.0	3.0	2.348280668258667	0.584037184715271
1.0	28070000.0	28080000.0	1.0	2.334785223007202	0.5758687853813171
1.0	28090000.0	28100000.0	1.0	2.2476041316986084	0.5208100080490112
1.0	28160000.0	28170000.0	1.0	2.5742855072021484	0.7315036654472351
1.0	28180000.0	28190000.0	3.0	2.207390069961548	0.4963396489620209
1.0	28200000.0	28210000.0	1.0	2.4242892265319824	0.6338757872581482
1.0	28210000.0	28220000.0	2.0	2.4403655529022217	0.6430882215499878
1.0	28230000.0	28240000.0	4.0	2.5409913063049316	0.7098433375358582
1.0	28250000.0	28260000.0	3.0	2.420199155807495	0.63074791431427
1.0	28270000.0	28280000.0	2.0	2.7094995975494385	0.8190511465072632
1.0	28300000.0	28310000.0	1.0	2.5494227409362793	0.7155749201774597
1.0	28330000.0	28340000.0	3.0	2.5660617351531982	0.726452648639679
1.0	28340000.0	28350000.0	2.0	2.59718918800354	0.7472995519638062
1.0	28430000.0	28440000.0	3.0	2.78052020072937	0.8628751635551453
1.0	28470000.0	28480000.0	5.0	2.79150652885437	0.8739007711410522
1.0	28520000.0	28530000.0	4.0	3.075361967086792	1.0490998029708862
1.0	28550000.0	28560000.0	3.0	2.9591073989868164	1.0129015445709229
1.0	28580000.0	28590000.0	6.0	2.8700733184814453	0.9456372261047363
1.0	28650000.0	28660000.0	4.0	2.8723316192626953	0.9235235452651978
1.0	28720000.0	28730000.0	2.0	2.7418551445007324	0.8413252830505371
1.0	28740000.0	28750000.0	2.0	2.647517442703247	0.7807503938674927
1.0	28750000.0	28760000.0	3.0	2.605605363845825	0.7536779642105103
1.0	28840000.0	28850000.0	2.0	2.6538023948669434	0.7813283205032349
1.0	28850000.0	28860000.0	2.0	2.615922451019287	0.7586424946784973
1.0	28920000.0	28930000.0	2.0	2.6037697792053223	0.7514283657073975
1.0	29150000.0	29160000.0	3.0	2.794821262359619	0.8739606142044067
1.0	29230000.0	29240000.0	4.0	2.8448538780212402	0.9078673124313354
1.0	29330000.0	29340000.0	5.0	2.5960042476654053	0.746983528137207
1.0	29400000.0	29410000.0	3.0	2.641982078552246	0.7760052680969238
1.0	29500000.0	29510000.0	6.0	2.5138003826141357	0.7033349871635437
1.0	29590000.0	29600000.0	2.0	2.662513256072998	0.7889912128448486
1.0	29610000.0	29620000.0	2.0	2.5502119064331055	0.7158727645874023
1.0	29650000.0	29660000.0	3.0	2.566850185394287	0.7269483208656311
1.0	29680000.0	29690000.0	6.0	2.6728503704071045	0.795510470867157
1.0	29710000.0	29720000.0	2.0	2.793661594390869	0.8729748725891113
1.0	29740000.0	29750000.0	2.0	2.8958849906921387	0.9374286532402039
1.0	29760000.0	29770000.0	3.0	2.953434467315674	0.9694516062736511
1.0	29830000.0	29840000.0	7.0	2.5742688179016113	0.7305415868759155
1.0	29840000.0	29850000.0	3.0	2.930563449859619	0.9576780200004578
1.0	29860000.0	29870000.0	2.0	2.5777904987335205	0.732487142086029
1.0	30030000.0	30040000.0	5.0	2.6758313179016113	0.7962814569473267
1.0	30100000.0	30110000.0	4.0	3.23419189453125	1.1386802196502686
1.0	30230000.0	30240000.0	5.0	3.066737174987793	1.039502501487732
1.0	30240000.0	30250000.0	3.0	3.062274932861328	1.0330467224121094
1.0	30290000.0	30300000.0	1.0	3.1171326637268066	1.067359209060669
1.0	30330000.0	30340000.0	3.0	3.427381992340088	1.2391676902770996
1.0	30350000.0	30360000.0	0.0	3.350823163986206	1.1977084875106812
1.0	30370000.0	30380000.0	7.0	3.0570266246795654	1.0278489589691162
1.0	30440000.0	30450000.0	2.0	3.628324031829834	1.3420755863189697
1.0	30490000.0	30500000.0	8.0	3.46873140335083	1.2590714693069458
1.0	30510000.0	30520000.0	2.0	4.255393981933594	1.620267629623413
1.0	30580000.0	30590000.0	7.0	4.188209533691406	1.5965015888214111
1.0	30650000.0	30660000.0	4.0	4.287606716156006	1.6485553979873657
1.0	30660000.0	30670000.0	5.0	3.8459954261779785	1.4435991048812866
1.0	30680000.0	30690000.0	8.0	4.143258094787598	1.5899461507797241
1.0	30760000.0	30770000.0	3.0	4.348717212677002	1.6559488773345947
1.0	30770000.0	30780000.0	6.0	4.057748317718506	1.530266523361206
1.0	30800000.0	30810000.0	5.0	3.8903987407684326	1.4721400737762451
1.0	30810000.0	30820000.0	8.0	3.4353785514831543	1.2423065900802612
1.0	30880000.0	30890000.0	3.0	3.696086883544922	1.3733232021331787
1.0	30900000.0	30910000.0	0.0	3.741973876953125	1.4066903591156006
1.0	30930000.0	30940000.0	9.0	3.3351871967315674	1.1957476139068604
1.0	31060000.0	31070000.0	5.0	3.1984798908233643	1.1149380207061768
1.0	31110000.0	31120000.0	1.0	3.2663967609405518	1.155691146850586
1.0	31150000.0	31160000.0	2.0	2.9719033241271973	0.9854112863540649
1.0	31190000.0	31200000.0	1.0	2.959287643432617	0.9772577285766602
1.0	31210000.0	31220000.0	0.0	2.61238956451416	0.7548139095306396
1.0	31240000.0	31250000.0	1.0	2.6783294677734375	0.7991015315055847
1.0	31270000.0	31280000.0	2.0	2.6572139263153076	0.7860459089279175
1.0	31280000.0	31290000.0	1.0	2.5930988788604736	0.7436681985855103
1.0	31310000.0	31320000.0	2.0	2.6481003761291504	0.7803345918655396
1.0	31380000.0	31390000.0	1.0	2.583753824234009	0.7368057370185852
1.0	31430000.0	31440000.0	5.0	2.7158102989196777	0.8231242299079895
1.0	31450000.0	31460000.0	2.0	2.8917407989501953	0.9354243278503418
1.0	31470000.0	31480000.0	4.0	2.744431734085083	0.8419224619865417
1.0	31480000.0	31490000.0	4.0	2.817429780960083	0.8895372152328491
1.0	31510000.0	31520000.0	3.0	2.8346920013427734	0.8997834920883179
1.0	31530000.0	31540000.0	4.0	2.7281203269958496	0.8444783091545105
1.0	31590000.0	31600000.0	1.0	2.7088189125061035	0.8204142451286316
1.0	31830000.0	31840000.0	5.0	2.717480182647705	0.8247125744819641
1.0	31840000.0	31850000.0	4.0	2.7129833698272705	0.8210750818252563
1.0	31920000.0	31930000.0	3.0	2.70050311088562	0.8133201599121094
1.0	32050000.0	32060000.0	4.0	2.7704927921295166	0.8590148091316223
1.0	32060000.0	32070000.0	0.0	2.6892457008361816	0.8079503774642944
1.0	32150000.0	32160000.0	1.0	2.7537682056427	0.8480476140975952
1.0	32190000.0	32200000.0	3.0	2.636735439300537	0.7722053527832031
1.0	32210000.0	32220000.0	2.0	2.3916428089141846	0.6133580207824707
1.0	32340000.0	32350000.0	1.0	2.6212852001190186	0.7629528641700745
1.0	32470000.0	32480000.0	1.0	2.5176117420196533	0.6980492472648621
1.0	32560000.0	32570000.0	4.0	2.6953964233398438	0.8117472529411316
1.0	32680000.0	32690000.0	2.0	2.819401741027832	0.9099078178405762
1.0	32770000.0	32780000.0	2.0	2.7756965160369873	0.862217128276825
1.0	32790000.0	32800000.0	3.0	2.8081886768341064	0.8822420835494995
1.0	32820000.0	32830000.0	1.0	2.697688579559326	0.8124657869338989
1.0	32890000.0	32900000.0	5.0	2.7054405212402344	0.8167341947555542
1.0	32930000.0	32940000.0	6.0	2.804698944091797	0.8773083686828613
1.0	32970000.0	32980000.0	2.0	2.6489346027374268	0.7806257605552673
1.0	33010000.0	33020000.0	1.0	2.719980478286743	0.8272875547409058
1.0	33030000.0	33040000.0	3.0	2.5894579887390137	0.7422479391098022
1.0	33060000.0	33070000.0	1.0	2.596672534942627	0.746824324131012
1.0	33140000.0	33150000.0	3.0	2.6790518760681152	0.7999642491340637
1.0	33160000.0	33170000.0	2.0	2.590895891189575	0.7443236112594604
1.0	33170000.0	33180000.0	2.0	2.6416921615600586	0.7762541770935059
1.0	33230000.0	33240000.0	3.0	2.708705425262451	0.8184955716133118
1.0	33310000.0	33320000.0	3.0	2.5386719703674316	0.7088851928710938
1.0	33350000.0	33360000.0	0.0	2.7626843452453613	0.8548141717910767
1.0	33400000.0	33410000.0	4.0	2.859463930130005	0.9156926274299622
1.0	33420000.0	33430000.0	1.0	2.671053171157837	0.8053204417228699
1.0	33460000.0	33470000.0	6.0	2.5317063331604004	0.7042831182479858
1.0	33510000.0	33520000.0	2.0	2.3348546028137207	0.577180802822113
1.0	33520000.0	33530000.0	2.0	2.8021416664123535	0.8789725303649902
1.0	33590000.0	33600000.0	3.0	2.300867795944214	0.5539320707321167
1.0	33630000.0	33640000.0	2.0	2.4504780769348145	0.6506518125534058
1.0	33660000.0	33670000.0	4.0	2.44362735748291	0.6460675001144409
1.0	33710000.0	33720000.0	1.0	2.6187758445739746	0.7615195512771606
1.0	33780000.0	33790000.0	2.0	2.6868598461151123	0.8051578402519226
1.0	33800000.0	33810000.0	7.0	2.7603611946105957	0.8515011668205261
1.0	33810000.0	33820000.0	7.0	2.2513976097106934	0.5228450894355774
1.0	33850000.0	33860000.0	4.0	2.670095920562744	0.7944105267524719
1.0	33860000.0	33870000.0	1.0	2.754201650619507	0.8488824963569641
1.0	33880000.0	33890000.0	1.0	2.8900840282440186	0.9346172213554382
1.0	33910000.0	33920000.0	4.0	2.752739429473877	0.8473916053771973
1.0	33930000.0	33940000.0	5.0	2.85247802734375	0.9111171960830688
1.0	33950000.0	33960000.0	1.0	2.8129820823669434	0.8862615823745728
1.0	33990000.0	34000000.0	2.0	2.986947536468506	0.991252601146698
1.0	34060000.0	34070000.0	4.0	3.067082405090332	1.0390117168426514
1.0	34080000.0	34090000.0	3.0	3.32269549369812	1.1843817234039307
1.0	34130000.0	34140000.0	1.0	2.9134743213653564	0.951252281665802
1.0	34150000.0	34160000.0	2.0	3.3498528003692627	1.1978553533554077
1.0	34270000.0	34280000.0	4.0	3.409569263458252	1.2317733764648438
1.0	34300000.0	34310000.0	0.0	2.9526171684265137	0.967715859413147
1.0	34370000.0	34380000.0	4.0	3.3187572956085205	1.1752619743347168
1.0	34400000.0	34410000.0	2.0	3.7632689476013184	1.4236817359924316
1.0	34440000.0	34450000.0	2.0	3.9552905559539795	1.5056085586547852
1.0	34500000.0	34510000.0	2.0	3.6473515033721924	1.3675493001937866
1.0	34530000.0	34540000.0	6.0	3.8767638206481934	1.4699387550354004
1.0	34610000.0	34620000.0	6.0	3.6128993034362793	1.3362834453582764
1.0	34650000.0	34660000.0	4.0	4.021256446838379	1.5273172855377197
1.0	34680000.0	34690000.0	6.0	3.8130011558532715	1.4419788122177124
1.0	34720000.0	34730000.0	3.0	3.2942752838134766	1.179835319519043
1.0	34750000.0	34760000.0	2.0	4.051269054412842	1.550543189048767
1.0	34770000.0	34780000.0	1.0	4.112208843231201	1.585575819015503
1.0	34810000.0	34820000.0	5.0	4.222325801849365	1.6185493469238281
1.0	34920000.0	34930000.0	7.0	4.676487922668457	1.7731893062591553
1.0	35060000.0	35070000.0	7.0	3.767475128173828	1.412244200706482
1.0	35130000.0	35140000.0	3.0	3.2469100952148438	1.1367889642715454
1.0	35270000.0	35280000.0	1.0	2.572722911834717	0.7306277751922607
1.0	35350000.0	35360000.0	2.0	2.4933197498321533	0.6770134568214417
1.0	35450000.0	35460000.0	2.0	2.248333692550659	0.5211700797080994
1.0	35490000.0	35500000.0	6.0	2.41420316696167	0.6305122375488281
1.0	35630000.0	35640000.0	2.0	2.9491982460021973	0.9714997410774231
1.0	35640000.0	35650000.0	6.0	3.3254268169403076	1.193396806716919
1.0	35680000.0	35690000.0	7.0	2.8112587928771973	0.8844003677368164
1.0	35700000.0	35710000.0	6.0	2.890662908554077	0.9347753524780273
1.0	35780000.0	35790000.0	2.0	2.797917604446411	0.8766983151435852
1.0	35820000.0	35830000.0	1.0	2.4669947624206543	0.6611669063568115
1.0	35840000.0	35850000.0	3.0	2.3133859634399414	0.562365710735321
1.0	35880000.0	35890000.0	3.0	2.499790668487549	0.6831800937652588
1.0	35890000.0	35900000.0	2.0	2.481813907623291	0.6708266735076904
1.0	35900000.0	35910000.0	1.0	2.588270664215088	0.7402743697166443
1.0	35910000.0	35920000.0	2.0	2.51716685295105	0.693700909614563
1.0	35940000.0	35950000.0	0.0	2.6694180965423584	0.7952176332473755
1.0	35950000.0	35960000.0	3.0	2.545034408569336	0.7135252952575684
1.0	36000000.0	36010000.0	3.0	2.7712013721466064	0.8586231470108032
1.0	36010000.0	36020000.0	1.0	2.9409050941467285	0.9662893414497375
1.0	36040000.0	36050000.0	6.0	2.6487910747528076	0.780931830406189
1.0	36190000.0	36200000.0	3.0	2.7225937843322754	0.8294152021408081
1.0	36220000.0	36230000.0	3.0	2.7498137950897217	0.8458205461502075
1.0	36280000.0	36290000.0	3.0	2.700265884399414	0.8143154382705688
1.0	36340000.0	36350000.0	1.0	2.5531673431396484	0.7343558073043823
1.0	36350000.0	36360000.0	5.0	2.6092636585235596	0.7544509172439575
1.0	36420000.0	36430000.0	2.0	2.404963731765747	0.621117115020752
1.0	36450000.0	36460000.0	2.0	2.377875566482544	0.6042539477348328
1.0	36470000.0	36480000.0	6.0	2.393192768096924	0.6135274171829224
1.0	36500000.0	36510000.0	3.0	2.510958433151245	0.6904730200767517
1.0	36520000.0	36530000.0	2.0	2.515015125274658	0.6937205791473389
1.0	36610000.0	36620000.0	6.0	2.371157169342041	0.596856951713562
1.0	36620000.0	36630000.0	2.0	2.565133810043335	0.7257240414619446
1.0	36630000.0	36640000.0	0.0	2.8888401985168457	0.9341669082641602
1.0	36730000.0	36740000.0	2.0	2.733084201812744	0.8355283737182617
1.0	36750000.0	36760000.0	3.0	2.7889294624328613	0.8707175254821777
1.0	36800000.0	36810000.0	6.0	2.6724369525909424	0.7965598106384277
1.0	36810000.0	36820000.0	4.0	2.6946358680725098	0.8100166320800781
1.0	36820000.0	36830000.0	2.0	2.628699779510498	0.7677129507064819
1.0	36830000.0	36840000.0	2.0	2.7244248390197754	0.8285366296768188
1.0	36840000.0	36850000.0	2.0	2.869203805923462	0.9212045669555664
1.0	36960000.0	36970000.0	3.0	2.9171512126922607	0.9512003064155579
1.0	37010000.0	37020000.0	2.0	3.1260440349578857	1.0780045986175537
1.0	37080000.0	37090000.0	4.0	3.070401191711426	1.0451164245605469
1.0	37100000.0	37110000.0	3.0	3.239607572555542	1.1395726203918457
1.0	37180000.0	37190000.0	2.0	3.4671077728271484	1.264831304550171
1.0	37190000.0	37200000.0	1.0	3.362802505493164	1.206716537475586
1.0	37270000.0	37280000.0	5.0	2.989635944366455	0.995303750038147
1.0	37440000.0	37450000.0	7.0	3.280994415283203	1.1678979396820068
1.0	37450000.0	37460000.0	5.0	3.1922740936279297	1.1172012090682983
1.0	37490000.0	37500000.0	0.0	3.3093276023864746	1.1910021305084229
1.0	37680000.0	37690000.0	9.0	3.168752431869507	1.0912635326385498
1.0	37700000.0	37710000.0	4.0	3.3089194297790527	1.1812407970428467
1.0	37710000.0	37720000.0	2.0	3.6726233959198	1.3585608005523682
1.0	37760000.0	37770000.0	3.0	3.687269687652588	1.3765738010406494
1.0	37770000.0	37780000.0	5.0	3.5225398540496826	1.292789101600647
1.0	37860000.0	37870000.0	2.0	2.9845457077026367	0.9930418133735657
1.0	37900000.0	37910000.0	0.0	2.867888927459717	0.9203059077262878
1.0	37990000.0	38000000.0	0.0	2.560809850692749	0.7230318784713745
1.0	38030000.0	38040000.0	5.0	2.6347644329071045	0.7712133526802063
1.0	38080000.0	38090000.0	2.0	3.4457828998565674	1.2568798065185547
1.0	38250000.0	38260000.0	6.0	2.700181484222412	0.8146032094955444
1.0	38340000.0	38350000.0	3.0	2.7805068492889404	0.8652827143669128
1.0	38460000.0	38470000.0	1.0	2.59605073928833	0.7460303902626038
1.0	38490000.0	38500000.0	2.0	2.7831149101257324	0.8675993084907532
1.0	38560000.0	38570000.0	0.0	2.858466625213623	0.9154621362686157
1.0	38570000.0	38580000.0	5.0	2.8062491416931152	0.8826696276664734
1.0	38590000.0	38600000.0	5.0	3.1568448543548584	1.0920535326004028
1.0	38740000.0	38750000.0	6.0	3.296644926071167	1.1700263023376465
1.0	38810000.0	38820000.0	1.0	3.189307689666748	1.111670732498169
1.0	38850000.0	38860000.0	1.0	2.8970260620117188	0.9369759559631348
1.0	38940000.0	38950000.0	4.0	2.878060817718506	0.9237955808639526
1.0	38960000.0	38970000.0	4.0	2.868607759475708	0.9193378686904907
1.0	38980000.0	38990000.0	2.0	2.8613133430480957	0.910167396068573
1.0	39030000.0	39040000.0	2.0	2.9471616744995117	0.9687715768814087
1.0	39060000.0	39070000.0	3.0	2.988565683364868	0.9902629852294922
1.0	39080000.0	39090000.0	3.0	2.7598609924316406	0.8507978320121765
1.0	39360000.0	39370000.0	2.0	2.5268185138702393	0.702257513999939
1.0	39380000.0	39390000.0	2.0	2.6845102310180664	0.8048833012580872
1.0	39400000.0	39410000.0	1.0	2.757918357849121	0.8510419726371765
1.0	39450000.0	39460000.0	2.0	2.708829641342163	0.8246638178825378
1.0	39490000.0	39500000.0	3.0	2.693650722503662	0.8043464422225952
1.0	39670000.0	39680000.0	4.0	3.018312692642212	1.013637900352478
1.0	39810000.0	39820000.0	3.0	2.818098545074463	0.8897886276245117
1.0	39830000.0	39840000.0	5.0	2.705561876296997	0.8176922798156738
1.0	39870000.0	39880000.0	3.0	2.7525415420532227	0.8439196348190308
1.0	39900000.0	39910000.0	6.0	2.8871731758117676	0.9323598146438599
1.0	39950000.0	39960000.0	1.0	2.9681241512298584	0.9838296175003052
1.0	40070000.0	40080000.0	5.0	2.7457611560821533	0.8429871797561646
1.0	40140000.0	40150000.0	2.0	3.012604236602783	1.0005486011505127
1.0	40260000.0	40270000.0	5.0	2.7829337120056152	0.8677846789360046
1.0	40270000.0	40280000.0	1.0	2.836747884750366	0.9006536602973938
1.0	40290000.0	40300000.0	4.0	2.8336377143859863	0.8995412588119507
1.0	40350000.0	40360000.0	2.0	2.7224793434143066	0.8298449516296387
1.0	40500000.0	40510000.0	4.0	2.346792221069336	0.5950188636779785
1.0	40580000.0	40590000.0	1.0	2.6369552612304688	0.7721424102783203
1.0	40850000.0	40860000.0	2.0	3.0520966053009033	0.9958017468452454
1.0	40870000.0	40880000.0	5.0	2.5076332092285156	0.6877127885818481
1.0	40890000.0	40900000.0	1.0	2.403681516647339	0.619988739490509
1.0	40920000.0	40930000.0	1.0	2.6951823234558105	0.8110411763191223
1.0	40960000.0	40970000.0	2.0	2.8030738830566406	0.8800360560417175
1.0	41070000.0	41080000.0	1.0	2.938225269317627	0.964598536491394
1.0	41210000.0	41220000.0	2.0	2.6980643272399902	0.8120067715644836
1.0	41230000.0	41240000.0	5.0	2.721137523651123	0.827521026134491
1.0	41240000.0	41250000.0	3.0	2.705409288406372	0.8177083134651184
1.0	41280000.0	41290000.0	2.0	2.80472993850708	0.8809111714363098
1.0	41320000.0	41330000.0	4.0	2.6380691528320312	0.7751641869544983
1.0	41350000.0	41360000.0	3.0	2.623624801635742	0.7641758918762207
1.0	41450000.0	41460000.0	3.0	2.5595760345458984	0.722241997718811
1.0	41470000.0	41480000.0	1.0	2.6336922645568848	0.7703777551651001
1.0	41580000.0	41590000.0	1.0	2.529524087905884	0.7033160328865051
1.0	41630000.0	41640000.0	3.0	2.3050332069396973	0.5573509931564331
1.0	41780000.0	41790000.0	2.0	2.7534642219543457	0.8478105664253235
1.0	41790000.0	41800000.0	1.0	2.8516077995300293	0.9096673727035522
1.0	41840000.0	41850000.0	3.0	3.1758341789245605	1.1074597835540771
1.0	41860000.0	41870000.0	4.0	3.0651636123657227	1.0426411628723145
1.0	41890000.0	41900000.0	4.0	2.924952983856201	0.9565945863723755
1.0	41900000.0	41910000.0	6.0	3.044734477996826	1.0305815935134888
1.0	41920000.0	41930000.0	5.0	3.0352530479431152	1.0241607427597046
1.0	41930000.0	41940000.0	3.0	2.9989418983459473	1.0033982992172241
1.0	42000000.0	42010000.0	7.0	2.8133673667907715	0.8877250552177429
1.0	42030000.0	42040000.0	3.0	2.7899062633514404	0.8720022439956665
1.0	42100000.0	42110000.0	1.0	2.8909153938293457	0.9352413415908813
1.0	42120000.0	42130000.0	5.0	2.7166237831115723	0.8238815069198608
1.0	42170000.0	42180000.0	3.0	2.819772720336914	0.889059841632843
1.0	42210000.0	42220000.0	2.0	2.5388875007629395	0.7091406583786011
1.0	42260000.0	42270000.0	0.0	2.8455402851104736	0.9051997065544128
1.0	42290000.0	42300000.0	5.0	2.671823024749756	0.7959705591201782
1.0	42300000.0	42310000.0	1.0	2.84535551071167	0.907389760017395
1.0	42390000.0	42400000.0	3.0	2.6999433040618896	0.8133118748664856
1.0	42460000.0	42470000.0	3.0	2.7064266204833984	0.8168301582336426
1.0	42530000.0	42540000.0	2.0	2.684190273284912	0.8018454313278198
1.0	42640000.0	42650000.0	3.0	2.7260661125183105	0.8312851190567017
1.0	42660000.0	42670000.0	2.0	2.714434862136841	0.8238827586174011
1.0	42710000.0	42720000.0	2.0	2.224071502685547	0.5067442655563354
1.0	42730000.0	42740000.0	6.0	2.645293712615967	0.7779930233955383
1.0	42740000.0	42750000.0	4.0	2.67718243598938	0.7984338998794556
1.0	42870000.0	42880000.0	1.0	2.617499351501465	0.7596629858016968
1.0	42900000.0	42910000.0	1.0	2.568854808807373	0.727947473526001
1.0	42960000.0	42970000.0	2.0	2.358360528945923	0.5912481546401978
1.0	42970000.0	42980000.0	1.0	2.686941385269165	0.8046494722366333
1.0	43040000.0	43050000.0	1.0	2.64046573638916	0.7752962112426758
1.0	43300000.0	43310000.0	3.0	2.839718818664551	0.904364287853241
1.0	43370000.0	43380000.0	0.0	3.087925672531128	1.0567388534545898
1.0	43380000.0	43390000.0	7.0	2.8060779571533203	0.8829887509346008
1.0	43470000.0	43480000.0	2.0	2.994403839111328	0.9999826550483704
1.0	43620000.0	43630000.0	2.0	2.519178628921509	0.6965458989143372
1.0	43670000.0	43680000.0	2.0	2.6132869720458984	0.7572433352470398
1.0	43690000.0	43700000.0	1.0	2.697993040084839	0.8120797276496887
1.0	43700000.0	43710000.0	3.0	2.7022366523742676	0.8144877552986145
1.0	43820000.0	43830000.0	4.0	2.388887882232666	0.6079636812210083
1.0	43890000.0	43900000.0	4.0	2.6981422901153564	0.8115027546882629
1.0	43910000.0	43920000.0	4.0	2.6768367290496826	0.7983153462409973
1.0	43970000.0	43980000.0	1.0	2.6217446327209473	0.7621985673904419
1.0	44000000.0	44010000.0	2.0	2.7883284091949463	0.8712629079818726
1.0	44020000.0	44030000.0	1.0	2.767988920211792	0.8566883206367493
1.0	44130000.0	44140000.0	1.0	2.57826566696167	0.7341836094856262
1.0	44230000.0	44240000.0	2.0	2.5743486881256104	0.7326384782791138
1.0	44250000.0	44260000.0	4.0	2.488758087158203	0.6764968633651733
1.0	44340000.0	44350000.0	3.0	2.6226704120635986	0.7643526792526245
1.0	44350000.0	44360000.0	3.0	2.608837127685547	0.7555126547813416
1.0	44420000.0	44430000.0	3.0	3.426927089691162	1.236351728439331
1.0	44480000.0	44490000.0	6.0	3.0164742469787598	1.0132691860198975
1.0	44500000.0	44510000.0	5.0	3.1338765621185303	1.0839256048202515
1.0	44520000.0	44530000.0	6.0	3.1366543769836426	1.0855528116226196
1.0	44620000.0	44630000.0	2.0	2.749591112136841	0.8447965383529663
1.0	44630000.0	44640000.0	3.0	2.837409019470215	0.9011373519897461
1.0	44640000.0	44650000.0	3.0	2.754431962966919	0.8491480946540833
1.0	44680000.0	44690000.0	4.0	2.8688111305236816	0.9218083620071411
1.0	44780000.0	44790000.0	2.0	2.618192672729492	0.7612764835357666
1.0	44800000.0	44810000.0	1.0	2.6170923709869385	0.7601300477981567
1.0	44820000.0	44830000.0	4.0	2.6504578590393066	0.7789472341537476
1.0	44850000.0	44860000.0	1.0	2.8101413249969482	0.8832836151123047
1.0	44880000.0	44890000.0	4.0	2.7317748069763184	0.8341802358627319
1.0	44910000.0	44920000.0	5.0	2.854666233062744	0.911921501159668
1.0	44940000.0	44950000.0	3.0	2.9394571781158447	0.9654704928398132
1.0	44950000.0	44960000.0	4.0	3.003833293914795	1.0035768747329712
1.0	45090000.0	45100000.0	2.0	2.6118857860565186	0.7572593688964844
1.0	45110000.0	45120000.0	2.0	2.8923561573028564	0.9359733462333679
1.0	45320000.0	45330000.0	3.0	2.451901912689209	0.651976466178894
1.0	45330000.0	45340000.0	0.0	2.5196590423583984	0.6966966390609741
1.0	45480000.0	45490000.0	1.0	2.594587802886963	0.7465978860855103
1.0	45530000.0	45540000.0	2.0	2.5091617107391357	0.6887241005897522
1.0	45700000.0	45710000.0	4.0	2.4922919273376465	0.6777807474136353
1.0	45710000.0	45720000.0	2.0	2.507863759994507	0.6878653764724731
1.0	45740000.0	45750000.0	3.0	2.5327742099761963	0.7046604156494141
1.0	45950000.0	45960000.0	2.0	2.821375608444214	0.906271755695343
1.0	45980000.0	45990000.0	2.0	2.6820850372314453	0.8253412246704102
1.0	46020000.0	46030000.0	5.0	2.8300890922546387	0.896430492401123
1.0	46060000.0	46070000.0	5.0	2.8451502323150635	0.9071420431137085
1.0	46070000.0	46080000.0	2.0	2.8976051807403564	0.940113365650177
1.0	46100000.0	46110000.0	1.0	2.9616169929504395	0.9795756340026855
1.0	46110000.0	46120000.0	2.0	2.9446322917938232	0.9686568975448608
1.0	46150000.0	46160000.0	4.0	2.784578561782837	0.8769815564155579
1.0	46270000.0	46280000.0	3.0	2.7279467582702637	0.8325487375259399
1.0	46340000.0	46350000.0	4.0	2.6921982765197754	0.8092973828315735
1.0	46350000.0	46360000.0	4.0	2.7572808265686035	0.8498841524124146
1.0	46360000.0	46370000.0	2.0	2.7258172035217285	0.8314817547798157
1.0	46390000.0	46400000.0	5.0	2.642343521118164	0.7774027585983276
1.0	46400000.0	46410000.0	0.0	2.7337822914123535	0.8360102772712708
1.0	46440000.0	46450000.0	7.0	2.738856792449951	0.8391550779342651
1.0	46470000.0	46480000.0	1.0	2.7078592777252197	0.8183767199516296
1.0	46640000.0	46650000.0	1.0	2.376448392868042	0.604390025138855
1.0	46660000.0	46670000.0	3.0	2.474271059036255	0.6796897649765015
1.0	46760000.0	46770000.0	6.0	2.774498462677002	0.8885313868522644
1.0	46770000.0	46780000.0	4.0	2.9727542400360107	0.9862891435623169
1.0	46800000.0	46810000.0	5.0	2.5034401416778564	0.6867685914039612
1.0	46820000.0	46830000.0	1.0	2.9201762676239014	0.9547097086906433
1.0	46840000.0	46850000.0	2.0	2.6615521907806396	0.7893224358558655
1.0	46910000.0	46920000.0	0.0	2.6923739910125732	0.8039868474006653
1.0	46930000.0	46940000.0	3.0	2.73808217048645	0.8365914225578308
1.0	46940000.0	46950000.0	1.0	2.710814952850342	0.8196399807929993
1.0	46960000.0	46970000.0	2.0	2.673421859741211	0.7956134676933289
1.0	46980000.0	46990000.0	1.0	2.5347771644592285	0.7056853771209717
1.0	47210000.0	47220000.0	4.0	2.832839250564575	0.8982990384101868
1.0	47230000.0	47240000.0	3.0	3.1472203731536865	1.0912827253341675
1.0	47400000.0	47410000.0	6.0	2.855154037475586	0.9123980402946472
1.0	47430000.0	47440000.0	3.0	2.671102523803711	0.7936384081840515
1.0	47460000.0	47470000.0	4.0	2.8728668689727783	0.9230189323425293
1.0	47500000.0	47510000.0	3.0	2.6474080085754395	0.7786703109741211
1.0	47670000.0	47680000.0	3.0	2.787330150604248	0.8692355155944824
1.0	47680000.0	47690000.0	4.0	2.8769187927246094	0.9202622175216675
1.0	47740000.0	47750000.0	1.0	2.749218463897705	0.8464804887771606
1.0	47760000.0	47770000.0	3.0	2.6339316368103027	0.7712064981460571
1.0	47860000.0	47870000.0	2.0	3.116220474243164	1.0713285207748413
1.0	47920000.0	47930000.0	1.0	2.971224784851074	0.9847447276115417
1.0	47990000.0	48000000.0	1.0	2.925553798675537	0.9573425054550171
1.0	48010000.0	48020000.0	1.0	3.026588201522827	1.0162451267242432
1.0	48050000.0	48060000.0	6.0	3.0363576412200928	1.0243831872940063
1.0	48070000.0	48080000.0	2.0	2.716169834136963	0.8227204084396362
1.0	48080000.0	48090000.0	4.0	2.7602057456970215	0.850866436958313
1.0	48150000.0	48160000.0	1.0	2.967000961303711	0.9780119061470032
1.0	48160000.0	48170000.0	2.0	2.8609278202056885	0.9165225028991699
1.0	48200000.0	48210000.0	1.0	3.1603362560272217	1.0930994749069214
1.0	48210000.0	48220000.0	2.0	2.986076831817627	0.9924038648605347
1.0	48230000.0	48240000.0	3.0	3.1690478324890137	1.0968700647354126
1.0	48270000.0	48280000.0	8.0	3.3264241218566895	1.1822952032089233
1.0	48350000.0	48360000.0	6.0	3.5260403156280518	1.291898488998413
1.0	48400000.0	48410000.0	7.0	3.3156580924987793	1.1804475784301758
1.0	48490000.0	48500000.0	3.0	2.939734697341919	0.9634129405021667
1.0	48530000.0	48540000.0	3.0	2.8579649925231934	0.911931037902832
1.0	48580000.0	48590000.0	2.0	2.5125207901000977	0.6901407241821289
1.0	48590000.0	48600000.0	1.0	2.7648112773895264	0.8475093841552734
1.0	48690000.0	48700000.0	2.0	3.0401110649108887	1.016322374343872
1.0	48700000.0	48710000.0	6.0	2.6693813800811768	0.7920001149177551
1.0	48720000.0	48730000.0	4.0	2.5722286701202393	0.7275943160057068
1.0	48810000.0	48820000.0	2.0	2.673456907272339	0.7948843240737915
1.0	48840000.0	48850000.0	2.0	2.124201774597168	0.4476943016052246
1.0	48860000.0	48870000.0	3.0	2.5790069103240967	0.7341512441635132
1.0	48870000.0	48880000.0	2.0	2.5690813064575195	0.7274211645126343
1.0	48950000.0	48960000.0	1.0	2.7315495014190674	0.8299869298934937
1.0	48970000.0	48980000.0	1.0	2.7010552883148193	0.8089620471000671
1.0	49030000.0	49040000.0	0.0	2.417543888092041	0.6280838847160339
1.0	49090000.0	49100000.0	2.0	2.526095390319824	0.6947036981582642
1.0	49130000.0	49140000.0	1.0	2.6888389587402344	0.8004506230354309
1.0	49150000.0	49160000.0	3.0	2.6386451721191406	0.7718132138252258
1.0	49160000.0	49170000.0	2.0	2.700899839401245	0.8104146122932434
1.0	49280000.0	49290000.0	1.0	2.852303981781006	0.9023326635360718
1.0	49290000.0	49300000.0	4.0	2.773548126220703	0.8525310754776001
1.0	49310000.0	49320000.0	3.0	2.949902057647705	0.9645222425460815
1.0	49340000.0	49350000.0	1.0	2.838822841644287	0.8925966024398804
1.0	49410000.0	49420000.0	3.0	2.875126600265503	0.914014995098114
1.0	49420000.0	49430000.0	0.0	2.9704089164733887	0.977265477180481
1.0	49460000.0	49470000.0	3.0	2.9360084533691406	0.9528663754463196
1.0	49490000.0	49500000.0	3.0	3.193634033203125	1.1019116640090942
1.0	49520000.0	49530000.0	4.0	3.088390827178955	1.046284556388855
1.0	49740000.0	49750000.0	2.0	3.0296452045440674	1.0304291248321533
1.0	49780000.0	49790000.0	3.0	3.39219331741333	1.2397035360336304
1.0	49840000.0	49850000.0	1.0	3.471648693084717	1.280916452407837
1.0	49870000.0	49880000.0	4.0	4.13840389251709	1.5796010494232178
1.0	49890000.0	49900000.0	8.0	4.081294536590576	1.5693291425704956
1.0	49900000.0	49910000.0	1.0	4.679520606994629	1.7712223529815674
1.0	49920000.0	49930000.0	1.0	4.536855220794678	1.7274376153945923
1.0	49950000.0	49960000.0	3.0	4.126566410064697	1.586901068687439
1.0	49960000.0	49970000.0	1.0	4.130358695983887	1.5683106184005737
1.0	49990000.0	50000000.0	4.0	3.91094970703125	1.4884949922561646
1.0	50000000.0	50010000.0	5.0	4.074375152587891	1.550514578819275
1.0	50070000.0	50080000.0	3.0	3.8060684204101562	1.4428491592407227
1.0	50100000.0	50110000.0	7.0	3.234706401824951	1.1218560934066772
1.0	50250000.0	50260000.0	3.0	3.072336435317993	1.0281331539154053
1.0	50280000.0	50290000.0	3.0	3.020321846008301	0.9958907961845398
1.0	50290000.0	50300000.0	2.0	2.432025909423828	0.6419773697853088
1.0	50410000.0	50420000.0	3.0	2.6419365406036377	0.757434070110321
1.0	50500000.0	50510000.0	3.0	2.899171829223633	0.9301437139511108
1.0	50530000.0	50540000.0	5.0	3.1260457038879395	1.0681769847869873
1.0	50560000.0	50570000.0	4.0	3.0950284004211426	1.0541162490844727
1.0	50630000.0	50640000.0	3.0	3.6532585620880127	1.3774231672286987
1.0	50680000.0	50690000.0	6.0	3.4243805408477783	1.2437776327133179
1.0	50740000.0	50750000.0	3.0	3.4339404106140137	1.2405660152435303
1.0	50790000.0	50800000.0	4.0	3.0556654930114746	1.0324835777282715
1.0	50820000.0	50830000.0	3.0	2.878392457962036	0.9268366098403931
1.0	50860000.0	50870000.0	1.0	2.876704216003418	0.9218848347663879
1.0	50890000.0	50900000.0	4.0	2.881629467010498	0.9408537745475769
1.0	51000000.0	51010000.0	0.0	2.628607988357544	0.7678288221359253
1.0	51230000.0	51240000.0	4.0	2.537567615509033	0.7081683278083801
1.0	51280000.0	51290000.0	3.0	2.560326337814331	0.7220183610916138
1.0	51320000.0	51330000.0	2.0	2.5466930866241455	0.7141292691230774
1.0	51390000.0	51400000.0	3.0	2.58728289604187	0.7401927709579468
1.0	51430000.0	51440000.0	8.0	2.2545876502990723	0.5312950015068054
1.0	51490000.0	51500000.0	0.0	2.7019989490509033	0.814372718334198
1.0	51510000.0	51520000.0	1.0	2.7405197620391846	0.8389855623245239
1.0	51580000.0	51590000.0	1.0	2.689526081085205	0.8060890436172485
1.0	51620000.0	51630000.0	5.0	2.6885833740234375	0.8059481382369995
1.0	51690000.0	51700000.0	2.0	2.484179735183716	0.673577606678009
1.0	51820000.0	51830000.0	4.0	2.5992069244384766	0.7485138177871704
1.0	51830000.0	51840000.0	3.0	2.6690797805786133	0.7939170598983765
1.0	51910000.0	51920000.0	0.0	2.959338665008545	0.9785817265510559
1.0	51950000.0	51960000.0	5.0	2.7833399772644043	0.8674187660217285
1.0	51960000.0	51970000.0	1.0	2.905241012573242	0.9452143907546997
1.0	51970000.0	51980000.0	4.0	2.908128499984741	0.9459142684936523
1.0	52000000.0	52010000.0	4.0	2.70888352394104	0.8191377520561218
1.0	52040000.0	52050000.0	1.0	2.8866677284240723	0.9330350160598755
1.0	52060000.0	52070000.0	1.0	2.7885518074035645	0.8703554272651672
1.0	52080000.0	52090000.0	4.0	2.6099348068237305	0.7528910636901855
1.0	52200000.0	52210000.0	5.0	2.9994168281555176	1.0034098625183105
1.0	52230000.0	52240000.0	2.0	3.135185718536377	1.083694577217102
1.0	52240000.0	52250000.0	4.0	2.9174294471740723	0.9524117708206177
1.0	52250000.0	52260000.0	4.0	2.9613709449768066	0.9792791604995728
1.0	52290000.0	52300000.0	3.0	3.04164457321167	1.0289490222930908
1.0	52320000.0	52330000.0	4.0	2.875507354736328	0.926758885383606
1.0	52330000.0	52340000.0	4.0	2.842015027999878	0.9047101736068726
1.0	52340000.0	52350000.0	1.0	2.6205973625183105	0.7616159319877625
1.0	52400000.0	52410000.0	4.0	2.8162102699279785	0.8878269195556641
1.0	52430000.0	52440000.0	2.0	2.880890369415283	0.9289457201957703
1.0	52450000.0	52460000.0	1.0	2.9020650386810303	0.9419933557510376
1.0	52480000.0	52490000.0	1.0	2.7568609714508057	0.8509775400161743
1.0	52520000.0	52530000.0	5.0	3.3290810585021973	1.196004033088684
1.0	52540000.0	52550000.0	2.0	2.6534171104431152	0.78375244140625
1.0	52630000.0	52640000.0	4.0	2.189100742340088	0.4853629469871521
1.0	52760000.0	52770000.0	2.0	2.481689453125	0.6712058782577515
1.0	52780000.0	52790000.0	3.0	2.370593786239624	0.5987951159477234
1.0	52810000.0	52820000.0	1.0	2.54449462890625	0.7125424146652222
1.0	52970000.0	52980000.0	2.0	2.9033408164978027	0.9433960914611816
1.0	52980000.0	52990000.0	3.0	2.8442206382751465	0.9064744710922241
1.0	52990000.0	53000000.0	3.0	2.934951066970825	0.9629390835762024
1.0	53010000.0	53020000.0	5.0	2.6950416564941406	0.8323067426681519
1.0	53090000.0	53100000.0	3.0	2.871757984161377	0.9198445081710815
1.0	53100000.0	53110000.0	2.0	3.1981093883514404	1.1108633279800415
1.0	53120000.0	53130000.0	6.0	2.812469959259033	0.8887947797775269
1.0	53130000.0	53140000.0	2.0	2.938657283782959	0.9666075706481934
1.0	53210000.0	53220000.0	7.0	2.980632781982422	0.9904056787490845
1.0	53240000.0	53250000.0	1.0	3.0720789432525635	1.046846628189087
1.0	53330000.0	53340000.0	3.0	2.8451385498046875	0.9072253108024597
1.0	53380000.0	53390000.0	6.0	2.9931132793426514	1.0022567510604858
1.0	53480000.0	53490000.0	1.0	2.7700419425964355	0.8553906679153442
1.0	53530000.0	53540000.0	5.0	2.5022873878479004	0.6847169399261475
1.0	53580000.0	53590000.0	3.0	2.731613874435425	0.8326436281204224
1.0	53640000.0	53650000.0	5.0	2.6231372356414795	0.7647597789764404
1.0	53670000.0	53680000.0	6.0	2.687824010848999	0.8053515553474426
1.0	53680000.0	53690000.0	6.0	2.513950824737549	0.6946951150894165
1.0	53690000.0	53700000.0	2.0	2.7337899208068848	0.8348866701126099
1.0	53720000.0	53730000.0	2.0	2.531991958618164	0.7070596218109131
1.0	53840000.0	53850000.0	2.0	2.9627397060394287	0.979392409324646
1.0	53850000.0	53860000.0	7.0	2.7363784313201904	0.8363350033760071
1.0	53880000.0	53890000.0	0.0	2.8699474334716797	0.9213979840278625
1.0	53930000.0	53940000.0	1.0	2.937589168548584	0.9641368985176086
1.0	53940000.0	53950000.0	6.0	3.081272602081299	1.0508155822753906
1.0	54060000.0	54070000.0	2.0	3.4063315391540527	1.227036714553833
1.0	54080000.0	54090000.0	0.0	3.036055088043213	1.0205222368240356
1.0	54100000.0	54110000.0	2.0	3.0729153156280518	1.0448501110076904
1.0	54140000.0	54150000.0	0.0	3.1656947135925293	1.100909948348999
1.0	54160000.0	54170000.0	3.0	3.0296664237976074	1.016672968864441
1.0	54180000.0	54190000.0	6.0	2.987003803253174	0.9916312098503113
1.0	54210000.0	54220000.0	4.0	2.802917957305908	0.8790702819824219
1.0	54240000.0	54250000.0	4.0	2.598914384841919	0.7490525245666504
1.0	54400000.0	54410000.0	3.0	2.597308397293091	0.7472567558288574
1.0	54430000.0	54440000.0	1.0	2.5782694816589355	0.735218346118927
1.0	54560000.0	54570000.0	1.0	2.582231044769287	0.7386335134506226
1.0	54600000.0	54610000.0	4.0	2.540153980255127	0.7091265916824341
1.0	54610000.0	54620000.0	4.0	2.5085463523864746	0.6880505681037903
1.0	54710000.0	54720000.0	2.0	2.8401095867156982	0.9034181833267212
1.0	54720000.0	54730000.0	3.0	2.7728183269500732	0.8604461550712585
1.0	54770000.0	54780000.0	3.0	2.732581377029419	0.8342563509941101
1.0	54780000.0	54790000.0	0.0	2.721958875656128	0.8280966877937317
1.0	54810000.0	54820000.0	10.0	2.7065930366516113	0.817774772644043
1.0	54830000.0	54840000.0	2.0	2.8878073692321777	0.9339912533760071
1.0	54930000.0	54940000.0	1.0	2.7411961555480957	0.8394986987113953
1.0	54990000.0	55000000.0	3.0	2.767988681793213	0.8572524785995483
1.0	55000000.0	55010000.0	3.0	2.7719712257385254	0.8595317602157593
1.0	55080000.0	55090000.0	4.0	2.6893858909606934	0.8057585954666138
1.0	55230000.0	55240000.0	3.0	2.898771286010742	0.9413007497787476
1.0	55270000.0	55280000.0	0.0	2.6511945724487305	0.7812688946723938
1.0	55280000.0	55290000.0	4.0	2.776137113571167	0.8626017570495605
1.0	55310000.0	55320000.0	1.0	2.6681160926818848	0.7924203276634216
1.0	55340000.0	55350000.0	1.0	2.676630735397339	0.7974144816398621
1.0	55390000.0	55400000.0	4.0	2.4686131477355957	0.6628398895263672
1.0	55410000.0	55420000.0	2.0	2.6727123260498047	0.7956815958023071
1.0	55440000.0	55450000.0	3.0	2.7363455295562744	0.8366252779960632
1.0	55450000.0	55460000.0	2.0	2.7711434364318848	0.8595638275146484
1.0	55530000.0	55540000.0	4.0	2.824434757232666	0.8925997018814087
1.0	55570000.0	55580000.0	2.0	2.6614928245544434	0.7892678380012512
1.0	55660000.0	55670000.0	6.0	2.7010607719421387	0.81421959400177
1.0	55760000.0	55770000.0	4.0	2.7204856872558594	0.8251640200614929
1.0	55860000.0	55870000.0	1.0	3.1356372833251953	1.0716111660003662
1.0	55900000.0	55910000.0	2.0	2.5398547649383545	0.7098091840744019
1.0	55910000.0	55920000.0	2.0	2.8717617988586426	0.9190325736999512
1.0	55990000.0	56000000.0	1.0	2.7424895763397217	0.8400008082389832
1.0	56000000.0	56010000.0	2.0	2.7823264598846436	0.8651883006095886
1.0	56010000.0	56020000.0	1.0	2.944683074951172	0.9628569483757019
1.0	56050000.0	56060000.0	1.0	2.9593565464019775	0.9757469892501831
1.0	56070000.0	56080000.0	3.0	3.0984396934509277	1.0547353029251099
1.0	56120000.0	56130000.0	6.0	3.0498580932617188	1.0244362354278564
1.0	56170000.0	56180000.0	4.0	3.060683012008667	1.035599946975708
1.0	56400000.0	56410000.0	3.0	2.943427801132202	0.9627693891525269
1.0	56410000.0	56420000.0	8.0	3.0025858879089355	0.9923902750015259
1.0	56420000.0	56430000.0	6.0	2.8940589427948	0.9352943301200867
1.0	56440000.0	56450000.0	2.0	2.826357126235962	0.890425980091095
1.0	56470000.0	56480000.0	2.0	2.951533794403076	0.9643837809562683
1.0	56530000.0	56540000.0	1.0	2.5716946125030518	0.7287458181381226
1.0	56540000.0	56550000.0	1.0	2.678551197052002	0.7939962148666382
1.0	56550000.0	56560000.0	2.0	2.24190354347229	0.5175559520721436
1.0	56580000.0	56590000.0	8.0	2.434056043624878	0.638964056968689
1.0	56600000.0	56610000.0	1.0	2.741682529449463	0.8395559191703796
1.0	56610000.0	56620000.0	1.0	2.615931272506714	0.7582303285598755
1.0	56650000.0	56660000.0	4.0	2.721510171890259	0.8276392221450806
1.0	56710000.0	56720000.0	2.0	2.6373112201690674	0.772137463092804
1.0	56760000.0	56770000.0	2.0	2.7804903984069824	0.8651545643806458
1.0	56780000.0	56790000.0	4.0	2.727630376815796	0.8313697576522827
1.0	56850000.0	56860000.0	2.0	2.6101737022399902	0.7557343244552612
1.0	56870000.0	56880000.0	2.0	2.824558973312378	0.8923166990280151
1.0	56890000.0	56900000.0	1.0	2.626013994216919	0.7655309438705444
1.0	56930000.0	56940000.0	1.0	2.8339195251464844	0.8985096216201782
1.0	57000000.0	57010000.0	3.0	3.0669338703155518	1.0439348220825195
1.0	57010000.0	57020000.0	5.0	3.223961353302002	1.1371338367462158
1.0	57020000.0	57030000.0	7.0	2.8045992851257324	0.8802641034126282
1.0	57030000.0	57040000.0	1.0	3.101526975631714	1.0649080276489258
1.0	57080000.0	57090000.0	2.0	2.7523891925811768	0.8446170091629028
1.0	57140000.0	57150000.0	2.0	2.3023343086242676	0.5553504824638367
1.0	57170000.0	57180000.0	6.0	2.5382471084594727	0.7076939344406128
1.0	57270000.0	57280000.0	1.0	2.8010952472686768	0.8774741888046265
1.0	57300000.0	57310000.0	3.0	2.6751935482025146	0.7961353063583374
1.0	57330000.0	57340000.0	0.0	2.6599855422973633	0.7799292802810669
1.0	57410000.0	57420000.0	3.0	2.821532726287842	0.8827170133590698
1.0	57440000.0	57450000.0	4.0	3.1348211765289307	1.072184443473816
1.0	57550000.0	57560000.0	0.0	3.308911085128784	1.1697016954421997
1.0	57580000.0	57590000.0	4.0	3.6499481201171875	1.369964599609375
1.0	57630000.0	57640000.0	2.0	3.742654323577881	1.4140093326568604
1.0	57640000.0	57650000.0	5.0	3.590416669845581	1.336562156677246
1.0	57820000.0	57830000.0	3.0	3.645923137664795	1.3647699356079102
1.0	57840000.0	57850000.0	4.0	3.755439281463623	1.4176747798919678
1.0	57870000.0	57880000.0	4.0	3.602421998977661	1.3336515426635742
1.0	58050000.0	58060000.0	2.0	3.141017436981201	1.0850422382354736
1.0	58140000.0	58150000.0	3.0	3.219217300415039	1.1312742233276367
1.0	58170000.0	58180000.0	4.0	3.2085304260253906	1.126176118850708
1.0	58180000.0	58190000.0	3.0	3.200247287750244	1.1261160373687744
1.0	58210000.0	58220000.0	5.0	3.1819348335266113	1.1086399555206299
1.0	58220000.0	58230000.0	2.0	3.2133235931396484	1.1293833255767822
1.0	58230000.0	58240000.0	3.0	3.183051586151123	1.114526391029358
1.0	58260000.0	58270000.0	1.0	3.296327590942383	1.177764892578125
1.0	58270000.0	58280000.0	5.0	3.163611888885498	1.09812593460083
1.0	58300000.0	58310000.0	1.0	3.300708055496216	1.1702687740325928
1.0	58350000.0	58360000.0	3.0	3.04567289352417	1.0228852033615112
1.0	58360000.0	58370000.0	2.0	3.42279052734375	1.2559149265289307
1.0	58370000.0	58380000.0	1.0	3.0082147121429443	1.0318843126296997
1.0	58400000.0	58410000.0	5.0	3.369469404220581	1.227847933769226
1.0	58410000.0	58420000.0	3.0	3.4690330028533936	1.2818325757980347
1.0	58560000.0	58570000.0	0.0	2.9233431816101074	0.9451611638069153
1.0	58620000.0	58630000.0	1.0	2.789889335632324	0.8697081804275513
1.0	58770000.0	58780000.0	2.0	2.8260512351989746	0.8936006426811218
1.0	58780000.0	58790000.0	5.0	2.6686034202575684	0.7934938073158264
1.0	58820000.0	58830000.0	1.0	2.6492414474487305	0.7796522974967957
1.0	58830000.0	58840000.0	1.0	2.4526302814483643	0.6522426605224609
1.0	58860000.0	58870000.0	2.0	2.5866687297821045	0.7387514710426331
1.0	58880000.0	58890000.0	3.0	2.4712765216827393	0.6643838882446289
1.0	58930000.0	58940000.0	2.0	2.5732295513153076	0.7318013310432434
1.0	58960000.0	58970000.0	2.0	2.5811691284179688	0.73628169298172
1.0	58990000.0	59000000.0	3.0	2.456399917602539	0.654701292514801
1.0	59030000.0	59040000.0	2.0	2.715599775314331	0.8236576914787292
1.0	59160000.0	59170000.0	4.0	2.820671558380127	0.8925892114639282
1.0	59220000.0	59230000.0	1.0	2.5846240520477295	0.7379812002182007
1.0	59270000.0	59280000.0	0.0	2.544201374053955	0.7124547362327576
1.0	59290000.0	59300000.0	1.0	2.4283173084259033	0.6369160413742065
1.0	59310000.0	59320000.0	0.0	2.4897048473358154	0.6759124994277954
1.0	59340000.0	59350000.0	0.0	2.479536771774292	0.6691970229148865
1.0	59450000.0	59460000.0	0.0	2.268312931060791	0.5336931943893433
1.0	59490000.0	59500000.0	0.0	2.327160358428955	0.5707248449325562
1.0	59600000.0	59610000.0	2.0	2.7493348121643066	0.8445785641670227
1.0	59620000.0	59630000.0	3.0	2.723339557647705	0.8283548355102539
1.0	59660000.0	59670000.0	3.0	2.780482053756714	0.8648309707641602
1.0	59720000.0	59730000.0	1.0	2.3100786209106445	0.559704601764679
1.0	59900000.0	59910000.0	5.0	2.899886131286621	0.9415335655212402
1.0	59920000.0	59930000.0	3.0	2.648594617843628	0.7825126647949219
1.0	59940000.0	59950000.0	2.0	3.012794256210327	1.0090343952178955
1.0	60040000.0	60050000.0	4.0	2.8693199157714844	0.918150782585144
1.0	60190000.0	60200000.0	3.0	2.8615052700042725	0.9154959917068481
1.0	60240000.0	60250000.0	8.0	2.8046557903289795	0.8785780668258667
1.0	60250000.0	60260000.0	2.0	2.8883678913116455	0.9324204325675964
1.0	60280000.0	60290000.0	2.0	3.0135512351989746	1.0070079565048218
1.0	60490000.0	60500000.0	5.0	3.5295627117156982	1.3088347911834717
1.0	60520000.0	60530000.0	4.0	3.093747854232788	1.054000973701477
1.0	60700000.0	60710000.0	4.0	3.077108860015869	1.0442726612091064
1.0	60710000.0	60720000.0	3.0	3.4631690979003906	1.2758910655975342
1.0	60740000.0	60750000.0	3.0	3.353358745574951	1.1902072429656982
1.0	60820000.0	60830000.0	6.0	3.4037232398986816	1.2417535781860352
1.0	60920000.0	60930000.0	10.0	3.537895679473877	1.3164619207382202
1.0	60990000.0	61000000.0	4.0	3.9778831005096436	1.531622290611267
1.0	61060000.0	61070000.0	2.0	3.9834377765655518	1.533289909362793
1.0	61090000.0	61100000.0	7.0	3.357717990875244	1.2166309356689453
1.0	61110000.0	61120000.0	6.0	2.6044137477874756	0.7475098371505737
1.0	61130000.0	61140000.0	2.0	3.2299065589904785	1.136687994003296
1.0	61210000.0	61220000.0	1.0	2.8878087997436523	0.9270337820053101
1.0	61290000.0	61300000.0	3.0	2.620408535003662	0.7598211169242859
1.0	61350000.0	61360000.0	1.0	2.8341784477233887	0.8916091918945312
1.0	61400000.0	61410000.0	3.0	2.8648061752319336	0.9172471761703491
1.0	61410000.0	61420000.0	3.0	2.950805902481079	0.9660080671310425
1.0	61430000.0	61440000.0	4.0	2.8196024894714355	0.890694797039032
1.0	61470000.0	61480000.0	1.0	2.816288709640503	0.8879202604293823
1.0	61510000.0	61520000.0	5.0	2.6404528617858887	0.7806462049484253
1.0	61610000.0	61620000.0	2.0	2.9350945949554443	0.9629518389701843
1.0	61620000.0	61630000.0	1.0	2.9562430381774902	0.971871554851532
1.0	61650000.0	61660000.0	4.0	2.9810235500335693	0.987589955329895
1.0	61850000.0	61860000.0	5.0	3.2064805030822754	1.1212239265441895
1.0	61900000.0	61910000.0	4.0	2.9987950325012207	1.0011259317398071
1.0	62090000.0	62100000.0	4.0	2.7182164192199707	0.8247419595718384
1.0	62180000.0	62190000.0	3.0	3.274991273880005	1.161271333694458
1.0	62250000.0	62260000.0	7.0	3.071319580078125	1.0465470552444458
1.0	62400000.0	62410000.0	1.0	2.9251928329467773	0.9574352502822876
1.0	62420000.0	62430000.0	3.0	2.8897581100463867	0.934906005859375
1.0	62470000.0	62480000.0	2.0	2.881840229034424	0.9294478297233582
1.0	62540000.0	62550000.0	2.0	2.7520911693573	0.8474874496459961
1.0	62590000.0	62600000.0	1.0	2.710200548171997	0.8197139501571655
1.0	62600000.0	62610000.0	2.0	2.6898536682128906	0.8076913952827454
1.0	62710000.0	62720000.0	1.0	2.781170606613159	0.8650900721549988
1.0	62730000.0	62740000.0	4.0	2.7724123001098633	0.8592178225517273
1.0	62800000.0	62810000.0	5.0	2.6691601276397705	0.7914880514144897
1.0	62840000.0	62850000.0	0.0	2.7767529487609863	0.8624904751777649
1.0	62860000.0	62870000.0	5.0	2.626720666885376	0.7657996416091919
1.0	62940000.0	62950000.0	2.0	2.6223959922790527	0.7630800008773804
1.0	63040000.0	63050000.0	3.0	2.5481886863708496	0.7154623866081238
1.0	63080000.0	63090000.0	2.0	2.6479954719543457	0.7797993421554565
1.0	63120000.0	63130000.0	3.0	2.4496538639068604	0.6507312059402466
1.0	63200000.0	63210000.0	1.0	2.462512969970703	0.6587567925453186
1.0	63230000.0	63240000.0	7.0	2.3394718170166016	0.5784794092178345
1.0	63320000.0	63330000.0	3.0	2.6971516609191895	0.8130345344543457
1.0	63360000.0	63370000.0	3.0	2.878795862197876	0.9213789105415344
1.0	63370000.0	63380000.0	1.0	3.0911154747009277	1.046700119972229
1.0	63510000.0	63520000.0	3.0	3.1339495182037354	1.0730502605438232
1.0	63570000.0	63580000.0	0.0	3.2944087982177734	1.165457010269165
1.0	63620000.0	63630000.0	2.0	3.2369179725646973	1.1412327289581299
1.0	63750000.0	63760000.0	4.0	3.1981897354125977	1.108349084854126
1.0	63800000.0	63810000.0	2.0	3.0596752166748047	1.033545732498169
1.0	63820000.0	63830000.0	7.0	2.974646806716919	0.983881950378418
1.0	63910000.0	63920000.0	4.0	2.7447638511657715	0.8424941897392273
1.0	63920000.0	63930000.0	4.0	2.7829983234405518	0.8662067651748657
1.0	63930000.0	63940000.0	4.0	2.362339496612549	0.5942824482917786
1.0	63950000.0	63960000.0	5.0	2.652344226837158	0.7823761701583862
1.0	64060000.0	64070000.0	3.0	2.6393206119537354	0.7733757495880127
1.0	64170000.0	64180000.0	1.0	2.424482822418213	0.6330739855766296
1.0	64220000.0	64230000.0	0.0	2.5595314502716064	0.719465970993042
1.0	64360000.0	64370000.0	4.0	2.9269118309020996	0.9532707929611206
1.0	64450000.0	64460000.0	4.0	3.309635639190674	1.181341290473938
1.0	64460000.0	64470000.0	2.0	3.2504234313964844	1.1459654569625854
1.0	64510000.0	64520000.0	5.0	2.938262939453125	0.9601501226425171
1.0	64530000.0	64540000.0	2.0	3.0783512592315674	1.0393202304840088
1.0	64610000.0	64620000.0	4.0	2.7455391883850098	0.8425237536430359
1.0	64620000.0	64630000.0	3.0	2.772099018096924	0.857824981212616
1.0	64650000.0	64660000.0	3.0	2.7551681995391846	0.8455225825309753
1.0	64750000.0	64760000.0	4.0	2.7341220378875732	0.827406108379364
1.0	64830000.0	64840000.0	1.0	2.5873894691467285	0.7388783693313599
1.0	64850000.0	64860000.0	1.0	2.7335641384124756	0.8269262313842773
1.0	64860000.0	64870000.0	3.0	2.5407416820526123	0.7066211104393005
1.0	64890000.0	64900000.0	0.0	2.6061439514160156	0.7480202317237854
1.0	64920000.0	64930000.0	3.0	2.473475933074951	0.6650625467300415
1.0	65100000.0	65110000.0	2.0	2.9413509368896484	0.9668282270431519
1.0	65240000.0	65250000.0	2.0	2.732529878616333	0.8347862362861633
1.0	65290000.0	65300000.0	4.0	2.8385651111602783	0.9024994969367981
1.0	65380000.0	65390000.0	2.0	2.9007253646850586	0.9401342272758484
1.0	65440000.0	65450000.0	2.0	2.7640559673309326	0.8555446863174438
1.0	65450000.0	65460000.0	3.0	2.597376823425293	0.7476825714111328
1.0	65470000.0	65480000.0	3.0	2.4419608116149902	0.6457107663154602
1.0	65490000.0	65500000.0	5.0	2.605510950088501	0.752859354019165
1.0	65520000.0	65530000.0	5.0	2.8996970653533936	0.9399632215499878
1.0	65530000.0	65540000.0	2.0	2.4683737754821777	0.6597295999526978
1.0	65540000.0	65550000.0	1.0	2.9632980823516846	0.9802181124687195
1.0	65620000.0	65630000.0	2.0	3.219576597213745	1.1255133152008057
1.0	65690000.0	65700000.0	2.0	2.691516399383545	0.8081722259521484
1.0	65710000.0	65720000.0	2.0	3.29131817817688	1.1633551120758057
1.0	65740000.0	65750000.0	1.0	3.122718572616577	1.0671215057373047
1.0	65790000.0	65800000.0	1.0	2.993671178817749	0.9896380305290222
1.0	65930000.0	65940000.0	4.0	2.698694944381714	0.8111797571182251
1.0	65940000.0	65950000.0	1.0	2.5445716381073	0.7123004198074341
1.0	65950000.0	65960000.0	1.0	2.633415937423706	0.768724262714386
1.0	65990000.0	66000000.0	0.0	2.493316173553467	0.6768864393234253
1.0	66090000.0	66100000.0	3.0	2.488349199295044	0.6747355461120605
1.0	66120000.0	66130000.0	1.0	2.8776485919952393	0.9204643368721008
1.0	66130000.0	66140000.0	2.0	2.6592040061950684	0.7874782085418701
1.0	66160000.0	66170000.0	6.0	2.754845142364502	0.8416134119033813
1.0	66230000.0	66240000.0	1.0	3.5878405570983887	1.346627950668335
1.0	66240000.0	66250000.0	4.0	3.329493761062622	1.1882908344268799
1.0	66280000.0	66290000.0	8.0	3.202779769897461	1.1191444396972656
1.0	66290000.0	66300000.0	2.0	3.5794436931610107	1.3337783813476562
1.0	66380000.0	66390000.0	4.0	3.7482783794403076	1.4205513000488281
1.0	66430000.0	66440000.0	4.0	3.737560987472534	1.4122047424316406
1.0	66500000.0	66510000.0	4.0	3.5240302085876465	1.2918730974197388
1.0	66540000.0	66550000.0	3.0	3.541905164718628	1.3010265827178955
1.0	66580000.0	66590000.0	5.0	3.180086612701416	1.1019585132598877
1.0	66590000.0	66600000.0	3.0	3.253779888153076	1.1428275108337402
1.0	66600000.0	66610000.0	4.0	3.3616175651550293	1.2003304958343506
1.0	66750000.0	66760000.0	5.0	2.9855408668518066	0.9934391975402832
1.0	66790000.0	66800000.0	3.0	2.6749355792999268	0.7992480993270874
1.0	66830000.0	66840000.0	2.0	3.1137518882751465	1.0630154609680176
1.0	66840000.0	66850000.0	5.0	3.0076797008514404	1.000598669052124
1.0	66900000.0	66910000.0	6.0	2.8038082122802734	0.8801977038383484
1.0	66970000.0	66980000.0	3.0	3.5986201763153076	1.3379729986190796
1.0	66990000.0	67000000.0	4.0	3.192742109298706	1.1121245622634888
1.0	67070000.0	67080000.0	3.0	3.246018886566162	1.1369301080703735
1.0	67090000.0	67100000.0	4.0	3.221616268157959	1.1280685663223267
1.0	67100000.0	67110000.0	6.0	3.1468074321746826	1.0810974836349487
1.0	67110000.0	67120000.0	1.0	3.361398220062256	1.2001912593841553
1.0	67190000.0	67200000.0	5.0	2.9022650718688965	0.9382097125053406
1.0	67310000.0	67320000.0	3.0	2.6981797218322754	0.8117257356643677
1.0	67330000.0	67340000.0	1.0	2.694664239883423	0.8099821209907532
1.0	67340000.0	67350000.0	5.0	2.630739688873291	0.7683969736099243
1.0	67370000.0	67380000.0	2.0	2.6116371154785156	0.7561687231063843
1.0	67400000.0	67410000.0	5.0	2.8825225830078125	0.9297022819519043
1.0	67450000.0	67460000.0	0.0	2.815965175628662	0.8887640237808228
1.0	67500000.0	67510000.0	1.0	2.739534854888916	0.8388630151748657
1.0	67600000.0	67610000.0	2.0	2.945930004119873	0.9678971171379089
1.0	67620000.0	67630000.0	3.0	2.894134044647217	0.933688759803772
1.0	67660000.0	67670000.0	4.0	2.7621679306030273	0.8510997891426086
1.0	67680000.0	67690000.0	4.0	2.79598069190979	0.8686310052871704
1.0	67730000.0	67740000.0	0.0	2.8650434017181396	0.9136716723442078
1.0	67820000.0	67830000.0	2.0	2.4148755073547363	0.62760990858078
1.0	67930000.0	67940000.0	3.0	2.673025608062744	0.7958260178565979
1.0	67980000.0	67990000.0	2.0	2.7588515281677246	0.8476236462593079
1.0	67990000.0	68000000.0	2.0	2.7441110610961914	0.8388034701347351
1.0	68050000.0	68060000.0	0.0	2.627866268157959	0.76582932472229
1.0	68060000.0	68070000.0	2.0	2.5630600452423096	0.723812460899353
1.0	68100000.0	68110000.0	1.0	2.60876727104187	0.755016565322876
1.0	68110000.0	68120000.0	0.0	2.6280059814453125	0.767511248588562
1.0	68190000.0	68200000.0	3.0	2.7298450469970703	0.8329181671142578
1.0	68210000.0	68220000.0	2.0	2.977022647857666	0.989507794380188
1.0	68240000.0	68250000.0	3.0	2.634279251098633	0.7713614702224731
1.0	68260000.0	68270000.0	1.0	2.927579879760742	0.957794189453125
1.0	68270000.0	68280000.0	5.0	2.7830235958099365	0.8668832778930664
1.0	68360000.0	68370000.0	4.0	2.951526403427124	0.9642647504806519
1.0	68420000.0	68430000.0	4.0	2.769845485687256	0.8562178611755371
1.0	68450000.0	68460000.0	3.0	2.7081844806671143	0.8150180578231812
1.0	68460000.0	68470000.0	5.0	2.7462501525878906	0.8357992172241211
1.0	68480000.0	68490000.0	2.0	2.6286590099334717	0.7665150761604309
1.0	68530000.0	68540000.0	0.0	2.8273346424102783	0.8866575360298157
1.0	68680000.0	68690000.0	3.0	2.7827353477478027	0.8648958206176758
1.0	68720000.0	68730000.0	2.0	3.0215651988983154	1.0181143283843994
1.0	68750000.0	68760000.0	2.0	2.5257036685943604	0.6999813914299011
1.0	68890000.0	68900000.0	1.0	3.2019436359405518	1.1267582178115845
1.0	68960000.0	68970000.0	0.0	3.0639429092407227	1.0290846824645996
1.0	69000000.0	69010000.0	8.0	3.592639446258545	1.3525598049163818
1.0	69110000.0	69120000.0	4.0	4.018706321716309	1.539090633392334
1.0	69210000.0	69220000.0	5.0	4.070091247558594	1.5677711963653564
1.0	69240000.0	69250000.0	4.0	4.005577087402344	1.5291465520858765
1.0	69260000.0	69270000.0	4.0	4.337948799133301	1.6645162105560303
1.0	69290000.0	69300000.0	3.0	3.9605965614318848	1.4825222492218018
1.0	69310000.0	69320000.0	6.0	3.824181079864502	1.4555166959762573
1.0	69320000.0	69330000.0	3.0	4.33764123916626	1.6373603343963623
1.0	69370000.0	69380000.0	3.0	3.843676805496216	1.4702273607254028
1.0	69380000.0	69390000.0	2.0	3.708238124847412	1.4084115028381348
1.0	69410000.0	69420000.0	2.0	4.237041473388672	1.6109014749526978
1.0	69420000.0	69430000.0	2.0	3.83514666557312	1.4613898992538452
1.0	69460000.0	69470000.0	6.0	2.8658928871154785	0.909994900226593
1.0	69470000.0	69480000.0	4.0	3.5781409740448	1.304718017578125
1.0	69790000.0	69800000.0	3.0	3.5461459159851074	1.306078314781189
1.0	69820000.0	69830000.0	2.0	3.3211817741394043	1.1795461177825928
1.0	69830000.0	69840000.0	3.0	3.5297913551330566	1.2888473272323608
1.0	69840000.0	69850000.0	3.0	3.6305718421936035	1.3487894535064697
1.0	69900000.0	69910000.0	1.0	3.501765727996826	1.2714040279388428
1.0	69930000.0	69940000.0	11.0	2.977830410003662	0.9806095361709595
1.0	69940000.0	69950000.0	2.0	3.441471576690674	1.2489726543426514
1.0	70080000.0	70090000.0	0.0	2.8930811882019043	0.9189920425415039
1.0	70120000.0	70130000.0	4.0	3.249786853790283	1.1476209163665771
1.0	70130000.0	70140000.0	5.0	3.1823947429656982	1.1020538806915283
1.0	70140000.0	70150000.0	1.0	3.235917329788208	1.1512341499328613
1.0	70180000.0	70190000.0	2.0	3.288865566253662	1.1815751791000366
1.0	70270000.0	70280000.0	4.0	3.323859691619873	1.1987468004226685
1.0	70380000.0	70390000.0	2.0	3.206465482711792	1.1401479244232178
1.0	70390000.0	70400000.0	1.0	2.555642604827881	0.7174717783927917
1.0	70450000.0	70460000.0	3.0	3.034008502960205	1.0212256908416748
1.0	70460000.0	70470000.0	3.0	2.2883338928222656	0.545477032661438
1.0	70490000.0	70500000.0	2.0	2.9661271572113037	0.9756780862808228
1.0	70510000.0	70520000.0	1.0	3.1362948417663574	1.0830934047698975
1.0	70550000.0	70560000.0	2.0	2.9621174335479736	0.9748576283454895
1.0	70630000.0	70640000.0	3.0	2.6983888149261475	0.8131901025772095
1.0	70650000.0	70660000.0	1.0	2.8063387870788574	0.8817564249038696
1.0	70660000.0	70670000.0	3.0	2.9176361560821533	0.9520627856254578
1.0	70690000.0	70700000.0	3.0	3.067798376083374	1.0431678295135498
1.0	70770000.0	70780000.0	3.0	2.8760242462158203	0.9265887141227722
1.0	70780000.0	70790000.0	4.0	2.909106731414795	0.9460968971252441
1.0	70860000.0	70870000.0	4.0	2.974627733230591	0.9867357015609741
1.0	70880000.0	70890000.0	0.0	2.9630417823791504	0.9803692102432251
1.0	70890000.0	70900000.0	3.0	2.947950601577759	0.9708172678947449
1.0	70940000.0	70950000.0	3.0	2.9882149696350098	0.9895983934402466
1.0	71080000.0	71090000.0	2.0	3.3218741416931152	1.1950284242630005
1.0	71300000.0	71310000.0	3.0	3.7289555072784424	1.4172905683517456
1.0	71310000.0	71320000.0	3.0	3.8492095470428467	1.4722585678100586
1.0	71330000.0	71340000.0	4.0	3.7287914752960205	1.4181610345840454
1.0	71350000.0	71360000.0	3.0	3.556074857711792	1.3271716833114624
1.0	71490000.0	71500000.0	2.0	3.0186984539031982	0.9913864135742188
1.0	71500000.0	71510000.0	4.0	2.945277452468872	0.9447137713432312
1.0	71520000.0	71530000.0	4.0	2.64866304397583	0.7798917889595032
1.0	71550000.0	71560000.0	3.0	2.783568859100342	0.8603680729866028
1.0	71600000.0	71610000.0	4.0	3.063246488571167	1.0288136005401611
1.0	71620000.0	71630000.0	1.0	3.119901657104492	1.0700381994247437
1.0	71750000.0	71760000.0	4.0	3.1282589435577393	1.0738245248794556
1.0	71780000.0	71790000.0	5.0	2.88037109375	0.9039141535758972
1.0	71790000.0	71800000.0	2.0	3.119675874710083	1.0571160316467285
1.0	72010000.0	72020000.0	4.0	2.9887900352478027	0.9865478277206421
1.0	72210000.0	72220000.0	2.0	3.904409885406494	1.500081181526184
1.0	72240000.0	72250000.0	4.0	3.802462339401245	1.4525291919708252
1.0	72320000.0	72330000.0	3.0	3.939847469329834	1.510601282119751
1.0	72380000.0	72390000.0	2.0	4.280405521392822	1.6499322652816772
1.0	72420000.0	72430000.0	4.0	3.7322354316711426	1.4233241081237793
1.0	72450000.0	72460000.0	9.0	3.7118618488311768	1.4120492935180664
1.0	72570000.0	72580000.0	3.0	4.12136697769165	1.590468168258667
1.0	72620000.0	72630000.0	2.0	4.150825500488281	1.5984203815460205
1.0	72650000.0	72660000.0	5.0	3.638139247894287	1.3733680248260498
1.0	72700000.0	72710000.0	4.0	3.311561107635498	1.1939470767974854
1.0	72790000.0	72800000.0	2.0	2.416015148162842	0.6286538243293762
1.0	72900000.0	72910000.0	3.0	3.7127926349639893	1.4103500843048096
1.0	72950000.0	72960000.0	5.0	3.637822389602661	1.3740053176879883
1.0	73030000.0	73040000.0	3.0	4.099457740783691	1.581373691558838
1.0	73040000.0	73050000.0	1.0	4.337454795837402	1.6709941625595093
1.0	73160000.0	73170000.0	8.0	4.788816452026367	1.8087438344955444
1.0	73220000.0	73230000.0	9.0	4.811388969421387	1.8135980367660522
1.0	73390000.0	73400000.0	9.0	5.559517860412598	1.9761909246444702
1.0	73460000.0	73470000.0	7.0	5.57722282409668	1.979940414428711
1.0	73630000.0	73640000.0	9.0	6.337368011474609	2.0788819789886475
1.0	73700000.0	73710000.0	7.0	6.671195983886719	2.107844829559326
1.0	73730000.0	73740000.0	5.0	6.7935791015625	2.117323875427246
1.0	73790000.0	73800000.0	9.0	6.256377696990967	2.0704121589660645
1.0	73800000.0	73810000.0	5.0	6.343504905700684	2.080678939819336
1.0	73810000.0	73820000.0	5.0	6.252352237701416	2.070422887802124
1.0	73850000.0	73860000.0	8.0	6.284961223602295	2.073436737060547
1.0	73860000.0	73870000.0	5.0	6.330577373504639	2.0783801078796387
1.0	74010000.0	74020000.0	4.0	5.5361127853393555	1.9726728200912476
1.0	74100000.0	74110000.0	7.0	5.028977870941162	1.8674900531768799
1.0	74110000.0	74120000.0	3.0	4.914273262023926	1.8418381214141846
1.0	74230000.0	74240000.0	4.0	5.435580730438232	1.9555991888046265
1.0	74430000.0	74440000.0	1.0	4.29190731048584	1.6462538242340088
1.0	74440000.0	74450000.0	5.0	3.8677783012390137	1.4714010953903198
1.0	74480000.0	74490000.0	5.0	3.7131385803222656	1.3891056776046753
1.0	74510000.0	74520000.0	3.0	3.526489734649658	1.2877544164657593
1.0	74590000.0	74600000.0	3.0	3.016606092453003	1.0161287784576416
1.0	74610000.0	74620000.0	5.0	3.172762632369995	1.0963531732559204
1.0	74630000.0	74640000.0	0.0	3.3932182788848877	1.2290444374084473
1.0	74680000.0	74690000.0	5.0	2.966567277908325	0.972364068031311
1.0	74690000.0	74700000.0	2.0	3.4840073585510254	1.2742141485214233
1.0	74710000.0	74720000.0	4.0	3.058342456817627	1.027403473854065
1.0	74760000.0	74770000.0	3.0	3.2440083026885986	1.1525256633758545
1.0	74770000.0	74780000.0	5.0	3.3033359050750732	1.188393473625183
1.0	74780000.0	74790000.0	1.0	3.3328323364257812	1.2007818222045898
1.0	74940000.0	74950000.0	5.0	3.65958833694458	1.3843605518341064
1.0	75040000.0	75050000.0	8.0	3.5390548706054688	1.3224937915802002
1.0	75050000.0	75060000.0	4.0	3.6270365715026855	1.3626829385757446
1.0	75070000.0	75080000.0	5.0	3.554027557373047	1.327863097190857
1.0	75100000.0	75110000.0	4.0	3.8085575103759766	1.456406593322754
1.0	75220000.0	75230000.0	6.0	3.340933322906494	1.2000138759613037
1.0	75240000.0	75250000.0	4.0	4.713036060333252	1.7912578582763672
1.0	75250000.0	75260000.0	4.0	4.838162422180176	1.8242807388305664
1.0	75270000.0	75280000.0	7.0	4.3722968101501465	1.6834080219268799
1.0	75280000.0	75290000.0	4.0	5.0951972007751465	1.8848117589950562
1.0	75520000.0	75530000.0	9.0	4.529617786407471	1.7209230661392212
1.0	75540000.0	75550000.0	4.0	3.9373087882995605	1.5157254934310913
1.0	75700000.0	75710000.0	10.0	4.0024871826171875	1.5428142547607422
1.0	75760000.0	75770000.0	4.0	4.3763227462768555	1.6862726211547852
1.0	75800000.0	75810000.0	6.0	3.9646048545837402	1.5240461826324463
1.0	75870000.0	75880000.0	3.0	3.1893301010131836	1.107977271080017
1.0	75930000.0	75940000.0	1.0	3.2848708629608154	1.174564003944397
1.0	75960000.0	75970000.0	2.0	3.287670135498047	1.1757107973098755
1.0	76060000.0	76070000.0	5.0	3.2143187522888184	1.1289112567901611
1.0	76080000.0	76090000.0	3.0	2.898545026779175	0.9308294057846069
1.0	76150000.0	76160000.0	4.0	3.3023619651794434	1.1752145290374756
1.0	76350000.0	76360000.0	6.0	2.578536033630371	0.7317894101142883
1.0	76390000.0	76400000.0	3.0	3.122075319290161	1.077709436416626
1.0	76410000.0	76420000.0	5.0	3.0587573051452637	1.0295342206954956
1.0	76450000.0	76460000.0	6.0	3.0818722248077393	1.0427789688110352
1.0	76470000.0	76480000.0	1.0	3.2111423015594482	1.12639319896698
1.0	76480000.0	76490000.0	4.0	3.38008189201355	1.2285020351409912
1.0	76540000.0	76550000.0	7.0	3.3579909801483154	1.2087035179138184
1.0	76560000.0	76570000.0	3.0	3.4211621284484863	1.2508881092071533
1.0	76590000.0	76600000.0	6.0	3.1290526390075684	1.068493127822876
1.0	76650000.0	76660000.0	8.0	3.105792284011841	1.0607521533966064
1.0	76660000.0	76670000.0	2.0	3.293125629425049	1.172118902206421
1.0	76710000.0	76720000.0	4.0	3.346930980682373	1.2077128887176514
1.0	76780000.0	76790000.0	1.0	3.337954044342041	1.2020995616912842
1.0	76880000.0	76890000.0	2.0	3.5096282958984375	1.3023457527160645
1.0	76990000.0	77000000.0	2.0	3.7709460258483887	1.437619924545288
1.0	77080000.0	77090000.0	2.0	4.031373023986816	1.5565173625946045
1.0	77090000.0	77100000.0	4.0	3.8323426246643066	1.4665741920471191
1.0	77270000.0	77280000.0	4.0	4.3109846115112305	1.6602309942245483
1.0	77300000.0	77310000.0	4.0	3.881715774536133	1.4678947925567627
1.0	77450000.0	77460000.0	7.0	3.6634459495544434	1.3754831552505493
1.0	77480000.0	77490000.0	3.0	3.724637985229492	1.3939279317855835
1.0	77500000.0	77510000.0	2.0	3.680485486984253	1.3811728954315186
1.0	77590000.0	77600000.0	1.0	2.7356836795806885	0.8360421061515808
1.0	77600000.0	77610000.0	4.0	2.604548692703247	0.7511168122291565
1.0	77630000.0	77640000.0	2.0	2.6832003593444824	0.8026555776596069
1.0	77670000.0	77680000.0	0.0	2.5210628509521484	0.6967877149581909
1.0	77720000.0	77730000.0	1.0	2.868258476257324	0.9158517122268677
1.0	77770000.0	77780000.0	4.0	2.9057109355926514	0.9361942410469055
1.0	77840000.0	77850000.0	4.0	2.998231887817383	0.993823230266571
1.0	77870000.0	77880000.0	6.0	3.159776210784912	1.0859606266021729
1.0	77900000.0	77910000.0	4.0	3.074728012084961	1.0397201776504517
1.0	77950000.0	77960000.0	2.0	3.0235178470611572	1.01093590259552
1.0	78000000.0	78010000.0	3.0	2.9048924446105957	0.9431313276290894
1.0	78010000.0	78020000.0	5.0	2.8258862495422363	0.8940749168395996
1.0	78090000.0	78100000.0	1.0	2.897395133972168	0.940185546875
1.0	78160000.0	78170000.0	3.0	2.688987970352173	0.8070318102836609
1.0	78190000.0	78200000.0	4.0	2.6082918643951416	0.7542765140533447
1.0	78200000.0	78210000.0	4.0	2.6622955799102783	0.7892274260520935
1.0	78280000.0	78290000.0	3.0	2.5822010040283203	0.7373987436294556
1.0	78340000.0	78350000.0	4.0	2.736501932144165	0.837569534778595
1.0	78360000.0	78370000.0	3.0	2.512528896331787	0.690966784954071
1.0	78420000.0	78430000.0	4.0	3.0197651386260986	1.0120134353637695
1.0	78450000.0	78460000.0	3.0	3.0592246055603027	1.0405876636505127
1.0	78470000.0	78480000.0	3.0	3.3936126232147217	1.2280099391937256
1.0	78600000.0	78610000.0	2.0	3.0353028774261475	1.0222049951553345
1.0	78610000.0	78620000.0	5.0	2.890620470046997	0.9341976046562195
1.0	78750000.0	78760000.0	2.0	2.4722187519073486	0.6634842753410339
1.0	78770000.0	78780000.0	0.0	2.23966646194458	0.5160995125770569
1.0	78790000.0	78800000.0	1.0	2.4889562129974365	0.6744520664215088
1.0	78800000.0	78810000.0	2.0	2.3970260620117188	0.6149663329124451
1.0	78810000.0	78820000.0	2.0	2.4075798988342285	0.6216551661491394
1.0	78840000.0	78850000.0	3.0	2.5866665840148926	0.735451340675354
1.0	78890000.0	78900000.0	1.0	2.7161970138549805	0.816616415977478
1.0	78910000.0	78920000.0	2.0	2.857323408126831	0.9073566198348999
1.0	79050000.0	79060000.0	1.0	3.274068832397461	1.1560982465744019
1.0	79120000.0	79130000.0	2.0	2.9903910160064697	0.9976227879524231
1.0	79180000.0	79190000.0	2.0	3.2534070014953613	1.153225064277649
1.0	79250000.0	79260000.0	3.0	3.465663433074951	1.2755126953125
1.0	79270000.0	79280000.0	3.0	3.1467339992523193	1.0879398584365845
1.0	79440000.0	79450000.0	3.0	5.288605690002441	1.9263283014297485
1.0	79520000.0	79530000.0	3.0	5.5681304931640625	1.9745266437530518
1.0	79690000.0	79700000.0	2.0	5.839735507965088	2.0208473205566406
1.0	79710000.0	79720000.0	8.0	5.5219268798828125	1.9720185995101929
1.0	79780000.0	79790000.0	6.0	4.902017593383789	1.8433336019515991
1.0	79940000.0	79950000.0	4.0	4.743533134460449	1.780310869216919
1.0	80020000.0	80030000.0	4.0	4.2206525802612305	1.5953409671783447
1.0	80200000.0	80210000.0	4.0	4.192814826965332	1.6099987030029297
1.0	80220000.0	80230000.0	2.0	4.521468162536621	1.7287874221801758
1.0	80300000.0	80310000.0	9.0	4.101587772369385	1.5700362920761108
1.0	80320000.0	80330000.0	6.0	4.350150108337402	1.664485216140747
1.0	80510000.0	80520000.0	2.0	4.75888204574585	1.7752119302749634
1.0	80780000.0	80790000.0	3.0	3.037328004837036	1.007878065109253
1.0	80810000.0	80820000.0	0.0	3.3577933311462402	1.1880437135696411
1.0	80870000.0	80880000.0	2.0	2.5490517616271973	0.702957272529602
1.0	80980000.0	80990000.0	2.0	3.3773555755615234	1.2216640710830688
1.0	81010000.0	81020000.0	3.0	3.6338412761688232	1.3474977016448975
1.0	81020000.0	81030000.0	3.0	3.6755211353302	1.3690952062606812
1.0	81040000.0	81050000.0	3.0	3.846536636352539	1.446654200553894
1.0	81060000.0	81070000.0	5.0	3.803079605102539	1.4186292886734009
1.0	81080000.0	81090000.0	3.0	3.8731491565704346	1.4732059240341187
1.0	81130000.0	81140000.0	1.0	3.6569664478302	1.3778833150863647
1.0	81140000.0	81150000.0	6.0	3.3064498901367188	1.1825416088104248
1.0	81160000.0	81170000.0	4.0	2.753312349319458	0.8604677319526672
1.0	81320000.0	81330000.0	3.0	3.4009788036346436	1.2212940454483032
1.0	81340000.0	81350000.0	4.0	3.589176893234253	1.328862190246582
1.0	81360000.0	81370000.0	2.0	3.7805848121643066	1.4209485054016113
1.0	81390000.0	81400000.0	4.0	3.9823806285858154	1.5030639171600342
1.0	81520000.0	81530000.0	5.0	4.3426313400268555	1.6676337718963623
1.0	81570000.0	81580000.0	6.0	4.098842144012451	1.5537350177764893
1.0	81700000.0	81710000.0	5.0	3.9603829383850098	1.5209680795669556
1.0	81800000.0	81810000.0	6.0	4.448167324066162	1.7043958902359009
1.0	81810000.0	81820000.0	4.0	4.364022254943848	1.680223822593689
1.0	81940000.0	81950000.0	2.0	4.268179893493652	1.6433502435684204
1.0	81960000.0	81970000.0	6.0	4.073513031005859	1.5669572353363037
1.0	82010000.0	82020000.0	6.0	3.0978846549987793	1.0598424673080444
1.0	82070000.0	82080000.0	4.0	3.2939505577087402	1.180914044380188
1.0	82080000.0	82090000.0	2.0	3.3740267753601074	1.2269046306610107
1.0	82230000.0	82240000.0	3.0	2.5833535194396973	0.7346060276031494
1.0	82240000.0	82250000.0	1.0	2.8793468475341797	0.921174168586731
1.0	82300000.0	82310000.0	2.0	2.8246092796325684	0.8870301246643066
1.0	82320000.0	82330000.0	5.0	2.8627707958221436	0.9108269810676575
1.0	82340000.0	82350000.0	3.0	2.9469611644744873	0.9610403180122375
1.0	82360000.0	82370000.0	3.0	2.82576322555542	0.8889390826225281
1.0	82420000.0	82430000.0	2.0	3.4500961303710938	1.270296335220337
1.0	82480000.0	82490000.0	4.0	3.8252129554748535	1.455254316329956
1.0	82550000.0	82560000.0	6.0	3.6057841777801514	1.3557220697402954
1.0	82560000.0	82570000.0	3.0	3.6245789527893066	1.3640353679656982
1.0	82570000.0	82580000.0	1.0	3.819521427154541	1.464887261390686
1.0	82630000.0	82640000.0	6.0	3.946992874145508	1.5162919759750366
1.0	82650000.0	82660000.0	1.0	4.270535469055176	1.644897699356079
1.0	82660000.0	82670000.0	3.0	4.133889198303223	1.5946424007415771
1.0	82670000.0	82680000.0	9.0	3.9572319984436035	1.5206788778305054
1.0	82760000.0	82770000.0	4.0	4.651508808135986	1.7709074020385742
1.0	82810000.0	82820000.0	4.0	4.123247146606445	1.5895613431930542
1.0	82910000.0	82920000.0	3.0	4.073734760284424	1.5689488649368286
1.0	82920000.0	82930000.0	1.0	4.19695520401001	1.6183850765228271
1.0	82930000.0	82940000.0	3.0	4.013309001922607	1.5474755764007568
1.0	82990000.0	83000000.0	9.0	3.4976418018341064	1.3010847568511963
1.0	83050000.0	83060000.0	1.0	3.4660544395446777	1.2889231443405151
1.0	83100000.0	83110000.0	6.0	3.4584643840789795	1.260209321975708
1.0	83140000.0	83150000.0	2.0	3.7068405151367188	1.3877559900283813
1.0	83160000.0	83170000.0	4.0	3.707876682281494	1.4065864086151123
1.0	83190000.0	83200000.0	2.0	3.7984626293182373	1.444968342781067
1.0	83250000.0	83260000.0	3.0	4.1106414794921875	1.5819963216781616
1.0	83300000.0	83310000.0	7.0	3.4623286724090576	1.2815039157867432
1.0	83370000.0	83380000.0	2.0	3.962449550628662	1.524683952331543
1.0	83410000.0	83420000.0	2.0	3.719064235687256	1.4129221439361572
1.0	83430000.0	83440000.0	4.0	3.7055344581604004	1.4019399881362915
1.0	83570000.0	83580000.0	4.0	2.5579428672790527	0.7093850374221802
1.0	83890000.0	83900000.0	0.0	1.6456458568572998	0.3167850375175476
1.0	84160000.0	84170000.0	1.0	3.20249605178833	1.1175705194473267
1.0	84190000.0	84200000.0	4.0	2.6503779888153076	0.7756408452987671
1.0	84240000.0	84250000.0	0.0	2.7155137062072754	0.811905562877655
1.0	84250000.0	84260000.0	2.0	2.468491315841675	0.6592425107955933
1.0	84390000.0	84400000.0	4.0	2.6039721965789795	0.7500082850456238
1.0	84470000.0	84480000.0	2.0	2.6694202423095703	0.7867716550827026
1.0	84530000.0	84540000.0	1.0	2.648559331893921	0.7777978777885437
1.0	84700000.0	84710000.0	2.0	2.851875066757202	0.9106023907661438
1.0	84830000.0	84840000.0	7.0	2.9269344806671143	0.948959469795227
1.0	84840000.0	84850000.0	1.0	3.0701141357421875	1.036582112312317
1.0	84870000.0	84880000.0	3.0	2.830487012863159	0.8964704275131226
1.0	84920000.0	84930000.0	6.0	2.913459300994873	0.9322037696838379
1.0	84990000.0	85000000.0	2.0	2.58835506439209	0.7410439848899841
1.0	85080000.0	85090000.0	1.0	2.7694458961486816	0.8589213490486145
1.0	85220000.0	85230000.0	4.0	2.9563374519348145	0.9747102856636047
1.0	85390000.0	85400000.0	4.0	3.2085273265838623	1.1189035177230835
1.0	85400000.0	85410000.0	4.0	3.122596025466919	1.0674026012420654
1.0	85430000.0	85440000.0	1.0	3.093937397003174	1.0524979829788208
1.0	85510000.0	85520000.0	3.0	2.574256181716919	0.7291167974472046
1.0	85540000.0	85550000.0	3.0	2.7853922843933105	0.8675677180290222
1.0	85660000.0	85670000.0	7.0	2.498319149017334	0.7037093043327332
1.0	85680000.0	85690000.0	4.0	2.777970314025879	0.8630325198173523
1.0	85730000.0	85740000.0	3.0	3.0144872665405273	1.0123775005340576
1.0	85840000.0	85850000.0	2.0	2.905661106109619	0.9455690383911133
1.0	85870000.0	85880000.0	5.0	2.829742908477783	0.8964194059371948
1.0	85890000.0	85900000.0	3.0	2.6746692657470703	0.7975662350654602
1.0	85980000.0	85990000.0	4.0	2.6508331298828125	0.780379056930542
1.0	86010000.0	86020000.0	2.0	2.7900099754333496	0.8705255389213562
1.0	86020000.0	86030000.0	2.0	2.790166139602661	0.8713504672050476
1.0	86150000.0	86160000.0	3.0	2.8633646965026855	0.9180296659469604
1.0	86160000.0	86170000.0	1.0	2.9503378868103027	0.9724589586257935
1.0	86180000.0	86190000.0	6.0	2.9979653358459473	0.9921132326126099
1.0	86300000.0	86310000.0	1.0	3.263014316558838	1.1626818180084229
1.0	86320000.0	86330000.0	4.0	3.2617766857147217	1.1706215143203735
1.0	86340000.0	86350000.0	6.0	3.1530911922454834	1.0916993618011475
1.0	86350000.0	86360000.0	2.0	3.27809476852417	1.1714142560958862
1.0	86370000.0	86380000.0	3.0	3.323474407196045	1.1978399753570557
1.0	86460000.0	86470000.0	2.0	3.6256096363067627	1.366947889328003
1.0	86510000.0	86520000.0	5.0	3.4658846855163574	1.2769111394882202
1.0	86530000.0	86540000.0	2.0	3.62172269821167	1.353804111480713
1.0	86660000.0	86670000.0	4.0	3.1323113441467285	1.0696336030960083
1.0	86740000.0	86750000.0	1.0	3.1865246295928955	1.1056243181228638
1.0	86760000.0	86770000.0	0.0	3.1945528984069824	1.1106719970703125
1.0	86800000.0	86810000.0	3.0	3.061213493347168	1.0285227298736572
1.0	86840000.0	86850000.0	4.0	2.9736685752868652	0.9861927032470703
1.0	86890000.0	86900000.0	5.0	3.056215286254883	1.0362950563430786
1.0	86910000.0	86920000.0	2.0	2.957179307937622	0.9776719808578491
1.0	86930000.0	86940000.0	2.0	3.159454822540283	1.0915071964263916
1.0	86990000.0	87000000.0	3.0	3.7158920764923096	1.392976999282837
1.0	87050000.0	87060000.0	6.0	3.4492392539978027	1.2522867918014526
1.0	87080000.0	87090000.0	7.0	3.2930877208709717	1.1710858345031738
1.0	87200000.0	87210000.0	4.0	2.7806808948516846	0.8650439381599426
1.0	87240000.0	87250000.0	3.0	2.7301204204559326	0.8330947160720825
1.0	87290000.0	87300000.0	3.0	2.7672226428985596	0.857609748840332
1.0	87330000.0	87340000.0	5.0	2.494659662246704	0.6796731948852539
1.0	87400000.0	87410000.0	0.0	2.566451072692871	0.7266804575920105
1.0	87480000.0	87490000.0	2.0	2.480337619781494	0.6706051826477051
1.0	87560000.0	87570000.0	3.0	2.557100534439087	0.7208398580551147
1.0	87580000.0	87590000.0	4.0	2.676513910293579	0.7974709272384644
1.0	87590000.0	87600000.0	2.0	2.8934149742126465	0.9365388751029968
1.0	87760000.0	87770000.0	5.0	3.140629529953003	1.075931191444397
1.0	87800000.0	87810000.0	6.0	2.799694776535034	0.8766862750053406
1.0	87820000.0	87830000.0	3.0	2.872837543487549	0.9236483573913574
1.0	87830000.0	87840000.0	1.0	2.607412576675415	0.7536053657531738
1.0	87900000.0	87910000.0	3.0	2.988833427429199	0.990522027015686
1.0	87930000.0	87940000.0	2.0	3.039041519165039	1.0174219608306885
1.0	88020000.0	88030000.0	6.0	3.150148868560791	1.086182713508606
1.0	88070000.0	88080000.0	3.0	3.4577369689941406	1.2702971696853638
1.0	88120000.0	88130000.0	4.0	3.7691283226013184	1.4335089921951294
1.0	88180000.0	88190000.0	5.0	3.068258047103882	1.0375981330871582
1.0	88370000.0	88380000.0	6.0	3.438027858734131	1.260597825050354
1.0	88420000.0	88430000.0	3.0	3.2863051891326904	1.169372797012329
1.0	88440000.0	88450000.0	8.0	2.914628505706787	0.942646324634552
1.0	88540000.0	88550000.0	2.0	3.5648446083068848	1.3249555826187134
1.0	88630000.0	88640000.0	4.0	3.6430320739746094	1.3591244220733643
1.0	88640000.0	88650000.0	5.0	3.4047412872314453	1.2300490140914917
1.0	88670000.0	88680000.0	2.0	3.4408576488494873	1.2639925479888916
1.0	88750000.0	88760000.0	4.0	3.2618987560272217	1.1543067693710327
1.0	88760000.0	88770000.0	2.0	3.1256916522979736	1.0704452991485596
1.0	88780000.0	88790000.0	4.0	3.4301962852478027	1.2488325834274292
1.0	88890000.0	88900000.0	5.0	3.643214702606201	1.355717420578003
1.0	88910000.0	88920000.0	3.0	3.7468090057373047	1.4164164066314697
1.0	88920000.0	88930000.0	5.0	3.269233226776123	1.151242971420288
1.0	89030000.0	89040000.0	2.0	3.2713286876678467	1.1598970890045166
1.0	89090000.0	89100000.0	0.0	2.950383424758911	0.9640586972236633
1.0	89100000.0	89110000.0	6.0	2.755250930786133	0.8483496904373169
1.0	89110000.0	89120000.0	2.0	2.7571513652801514	0.8498503565788269
1.0	89160000.0	89170000.0	3.0	2.746367931365967	0.842596709728241
1.0	89200000.0	89210000.0	1.0	2.7184720039367676	0.8256970643997192
1.0	89210000.0	89220000.0	1.0	2.6173453330993652	0.760421872138977
1.0	89220000.0	89230000.0	6.0	2.5343971252441406	0.7055627107620239
1.0	89250000.0	89260000.0	3.0	2.6296677589416504	0.7680658102035522
1.0	89280000.0	89290000.0	2.0	2.5309059619903564	0.70374995470047
1.0	89300000.0	89310000.0	1.0	2.5988378524780273	0.7481399774551392
1.0	89310000.0	89320000.0	2.0	2.4593186378479004	0.6567896008491516
1.0	89400000.0	89410000.0	3.0	2.6434690952301025	0.7769804000854492
1.0	89420000.0	89430000.0	3.0	2.7095210552215576	0.8196929097175598
1.0	89430000.0	89440000.0	6.0	2.6908156871795654	0.8078848123550415
1.0	89560000.0	89570000.0	1.0	2.7504773139953613	0.8462870717048645
1.0	89660000.0	89670000.0	2.0	2.7463526725769043	0.8418383598327637
1.0	89680000.0	89690000.0	3.0	2.774977922439575	0.8587191700935364
1.0	89770000.0	89780000.0	4.0	2.8172879219055176	0.8866446614265442
1.0	89780000.0	89790000.0	2.0	2.8438878059387207	0.9028035998344421
1.0	89840000.0	89850000.0	3.0	2.7609620094299316	0.8509644269943237
1.0	89920000.0	89930000.0	3.0	2.9045488834381104	0.9439980387687683
1.0	89930000.0	89940000.0	1.0	2.9002182483673096	0.9405404925346375
1.0	89960000.0	89970000.0	4.0	2.414029359817505	0.6264270544052124
1.0	90040000.0	90050000.0	2.0	2.7980809211730957	0.8770203590393066
1.0	90050000.0	90060000.0	1.0	2.9312028884887695	0.9605056047439575
1.0	90080000.0	90090000.0	5.0	2.897935390472412	0.9387201070785522
1.0	90100000.0	90110000.0	1.0	2.84200382232666	0.9031230807304382
1.0	90130000.0	90140000.0	5.0	2.803924083709717	0.8800398111343384
1.0	90230000.0	90240000.0	4.0	3.0131022930145264	1.0087939500808716
1.0	90240000.0	90250000.0	2.0	2.9583194255828857	0.9762731790542603
1.0	90250000.0	90260000.0	3.0	2.986778974533081	0.9943113327026367
1.0	90260000.0	90270000.0	4.0	2.766226291656494	0.8567765951156616
1.0	90280000.0	90290000.0	4.0	3.0246379375457764	1.0336674451828003
1.0	90300000.0	90310000.0	4.0	3.0527775287628174	1.048958659172058
1.0	90320000.0	90330000.0	2.0	3.16474986076355	1.1015697717666626
1.0	90420000.0	90430000.0	2.0	2.8352394104003906	0.903211772441864
1.0	90450000.0	90460000.0	4.0	3.0564053058624268	1.0382676124572754
1.0	90460000.0	90470000.0	4.0	2.9729113578796387	0.982049822807312
1.0	90530000.0	90540000.0	0.0	3.126188278198242	1.0706188678741455
1.0	90610000.0	90620000.0	3.0	2.717050552368164	0.821257472038269
1.0	90640000.0	90650000.0	2.0	2.750323534011841	0.8460914492607117
1.0	90750000.0	90760000.0	5.0	3.1027779579162598	1.0597175359725952
1.0	90770000.0	90780000.0	2.0	3.1898980140686035	1.1128923892974854
1.0	90870000.0	90880000.0	3.0	3.206961154937744	1.1197898387908936
1.0	90910000.0	90920000.0	2.0	3.318603038787842	1.1960610151290894
1.0	90930000.0	90940000.0	3.0	3.175553798675537	1.1074706315994263
1.0	90960000.0	90970000.0	2.0	3.527564525604248	1.3112854957580566
1.0	90980000.0	90990000.0	2.0	3.4288318157196045	1.2508066892623901
1.0	91080000.0	91090000.0	4.0	3.7883219718933105	1.4451169967651367
1.0	91160000.0	91170000.0	5.0	3.583616256713867	1.315894603729248
1.0	91180000.0	91190000.0	4.0	3.156121253967285	1.1110358238220215
1.0	91200000.0	91210000.0	4.0	3.647064208984375	1.3546829223632812
1.0	91240000.0	91250000.0	1.0	3.5816009044647217	1.328548789024353
1.0	91260000.0	91270000.0	3.0	3.273611545562744	1.1550273895263672
1.0	91280000.0	91290000.0	2.0	2.9506454467773438	0.9723222851753235
1.0	91370000.0	91380000.0	1.0	2.991546630859375	0.9982911348342896
1.0	91390000.0	91400000.0	4.0	2.9506521224975586	0.9721790552139282
1.0	91420000.0	91430000.0	7.0	2.776280403137207	0.8625154495239258
1.0	91510000.0	91520000.0	4.0	2.865781784057617	0.9161115884780884
1.0	91550000.0	91560000.0	7.0	2.6403112411499023	0.7741615176200867
1.0	91560000.0	91570000.0	4.0	2.683729648590088	0.8021548390388489
1.0	91590000.0	91600000.0	3.0	2.987459897994995	0.9908980131149292
1.0	91640000.0	91650000.0	4.0	3.1253342628479004	1.070721983909607
1.0	91730000.0	91740000.0	5.0	2.977043867111206	0.9797967672348022
1.0	91790000.0	91800000.0	2.0	2.994626998901367	0.9896316528320312
1.0	91820000.0	91830000.0	3.0	2.7000789642333984	0.8128544688224792
1.0	91840000.0	91850000.0	4.0	2.309675693511963	0.5602392554283142
1.0	91930000.0	91940000.0	3.0	2.7390379905700684	0.8376666903495789
1.0	91970000.0	91980000.0	4.0	2.579547882080078	0.7354089617729187
1.0	92010000.0	92020000.0	4.0	2.641127824783325	0.7729514837265015
1.0	92040000.0	92050000.0	2.0	2.4263744354248047	0.6358394622802734
1.0	92140000.0	92150000.0	3.0	2.6961517333984375	0.8114486932754517
1.0	92250000.0	92260000.0	5.0	2.866281032562256	0.9194880723953247
1.0	92270000.0	92280000.0	4.0	3.2176430225372314	1.1310149431228638
1.0	92330000.0	92340000.0	2.0	3.046393871307373	1.0305287837982178
1.0	92350000.0	92360000.0	2.0	3.058295488357544	1.045627474784851
1.0	92380000.0	92390000.0	9.0	2.8314945697784424	0.8980108499526978
1.0	92420000.0	92430000.0	1.0	3.3850951194763184	1.2170372009277344
1.0	92430000.0	92440000.0	3.0	3.0312485694885254	1.0212866067886353
1.0	92530000.0	92540000.0	2.0	2.7280611991882324	0.8321593999862671
1.0	92570000.0	92580000.0	1.0	2.8503589630126953	0.9099668264389038
1.0	92620000.0	92630000.0	2.0	2.642225980758667	0.7769076824188232
1.0	92640000.0	92650000.0	5.0	2.59122896194458	0.7430180907249451
1.0	92650000.0	92660000.0	3.0	2.616886854171753	0.7589452862739563
1.0	92760000.0	92770000.0	3.0	2.5024585723876953	0.685503363609314
1.0	92790000.0	92800000.0	5.0	2.696547031402588	0.8118633031845093
1.0	92960000.0	92970000.0	6.0	2.748009443283081	0.8443581461906433
1.0	93040000.0	93050000.0	0.0	2.7980358600616455	0.8769183158874512
1.0	93410000.0	93420000.0	1.0	2.793931245803833	0.8725180625915527
1.0	93570000.0	93580000.0	2.0	2.696476459503174	0.8118236660957336
1.0	93610000.0	93620000.0	3.0	2.6326632499694824	0.7701939344406128
1.0	93640000.0	93650000.0	5.0	2.4681873321533203	0.6637955904006958
1.0	93670000.0	93680000.0	2.0	2.4822192192077637	0.6721150875091553
1.0	93690000.0	93700000.0	2.0	2.428938150405884	0.6370565891265869
1.0	93760000.0	93770000.0	0.0	2.6126046180725098	0.7577201128005981
1.0	93900000.0	93910000.0	2.0	2.8212435245513916	0.8921201825141907
1.0	93910000.0	93920000.0	2.0	2.6857190132141113	0.8170973062515259
1.0	94020000.0	94030000.0	2.0	2.7769060134887695	0.8635398745536804
1.0	94030000.0	94040000.0	1.0	2.7697486877441406	0.8584403991699219
1.0	94040000.0	94050000.0	3.0	2.673607349395752	0.7972444295883179
1.0	94070000.0	94080000.0	5.0	2.3661937713623047	0.5962196588516235
1.0	94080000.0	94090000.0	1.0	2.7533297538757324	0.8478156924247742
1.0	94090000.0	94100000.0	1.0	2.4827864170074463	0.6727918386459351
1.0	94120000.0	94130000.0	2.0	2.41904878616333	0.6298982501029968
1.0	94210000.0	94220000.0	1.0	2.2090964317321777	0.49739956855773926
1.0	94510000.0	94520000.0	3.0	2.8242640495300293	0.890861988067627
1.0	94570000.0	94580000.0	3.0	2.9918322563171387	0.998116135597229
1.0	94620000.0	94630000.0	5.0	2.636786937713623	0.7714528441429138
1.0	94760000.0	94770000.0	3.0	2.895200729370117	0.9315050840377808
1.0	94770000.0	94780000.0	3.0	2.6848959922790527	0.803256630897522
1.0	94820000.0	94830000.0	3.0	2.972885847091675	0.9775922894477844
1.0	94860000.0	94870000.0	2.0	2.9388604164123535	0.9652522802352905
1.0	94870000.0	94880000.0	2.0	3.1824727058410645	1.106046438217163
1.0	94900000.0	94910000.0	5.0	2.7590198516845703	0.8524147868156433
1.0	94930000.0	94940000.0	5.0	2.7553324699401855	0.8495784997940063
1.0	94950000.0	94960000.0	4.0	2.491062879562378	0.6784430742263794
1.0	94980000.0	94990000.0	4.0	2.731499195098877	0.8346344828605652
1.0	94990000.0	95000000.0	2.0	2.7123560905456543	0.8214647173881531
1.0	95100000.0	95110000.0	5.0	2.623753786087036	0.7637063264846802
1.0	95250000.0	95260000.0	1.0	2.674931049346924	0.7960289120674133
1.0	95290000.0	95300000.0	1.0	2.6290550231933594	0.7672582864761353
1.0	95350000.0	95360000.0	3.0	2.7230172157287598	0.8286911249160767
1.0	95410000.0	95420000.0	4.0	2.7164928913116455	0.8231605291366577
1.0	95530000.0	95540000.0	1.0	2.6406915187835693	0.78032386302948
1.0	95610000.0	95620000.0	3.0	2.4066507816314697	0.6214056015014648
1.0	95660000.0	95670000.0	2.0	2.3377108573913574	0.5771662592887878
1.0	95670000.0	95680000.0	1.0	1.8966058492660522	0.34921136498451233
1.0	95680000.0	95690000.0	0.0	2.3726725578308105	0.5996378660202026
1.0	95840000.0	95850000.0	7.0	3.219611644744873	1.135949730873108
1.0	95940000.0	95950000.0	5.0	3.4319679737091064	1.2497230768203735
1.0	95960000.0	95970000.0	1.0	3.559800386428833	1.3333709239959717
1.0	95990000.0	96000000.0	1.0	3.479740619659424	1.2840150594711304
1.0	96060000.0	96070000.0	5.0	4.149306297302246	1.598143219947815
1.0	96090000.0	96100000.0	3.0	4.254965305328369	1.643691062927246
1.0	96110000.0	96120000.0	5.0	4.604034423828125	1.756736159324646
1.0	96210000.0	96220000.0	4.0	5.107043266296387	1.8834607601165771
1.0	96230000.0	96240000.0	2.0	4.952012062072754	1.8525720834732056
1.0	96250000.0	96260000.0	4.0	4.71869421005249	1.7907730340957642
1.0	96270000.0	96280000.0	4.0	4.555205345153809	1.742427110671997
1.0	96290000.0	96300000.0	3.0	4.812185764312744	1.814758539199829
1.0	96450000.0	96460000.0	4.0	5.553160667419434	1.9772472381591797
1.0	96600000.0	96610000.0	1.0	4.834372520446777	1.828826904296875
1.0	96650000.0	96660000.0	7.0	5.5786333084106445	1.9795278310775757
1.0	96670000.0	96680000.0	1.0	5.550466537475586	1.9768669605255127
1.0	96710000.0	96720000.0	4.0	4.667396068572998	1.7811044454574585
1.0	96770000.0	96780000.0	8.0	4.371864318847656	1.6839895248413086
1.0	96870000.0	96880000.0	4.0	5.45641565322876	1.9625351428985596
1.0	97050000.0	97060000.0	3.0	4.173403739929199	1.6132034063339233
1.0	97060000.0	97070000.0	11.0	3.676158905029297	1.3727779388427734
1.0	97150000.0	97160000.0	6.0	3.6167778968811035	1.3549264669418335
1.0	97190000.0	97200000.0	2.0	3.137268543243408	1.0830328464508057
1.0	97210000.0	97220000.0	4.0	3.0184249877929688	1.0131151676177979
1.0	97240000.0	97250000.0	3.0	2.9609904289245605	0.9789420366287231
1.0	97250000.0	97260000.0	4.0	2.9856293201446533	0.9937064051628113
1.0	97300000.0	97310000.0	6.0	3.2034411430358887	1.1210739612579346
1.0	97340000.0	97350000.0	4.0	3.939969539642334	1.5150485038757324
1.0	97380000.0	97390000.0	3.0	4.382810592651367	1.6844556331634521
1.0	97400000.0	97410000.0	2.0	4.427964210510254	1.7049576044082642
1.0	97450000.0	97460000.0	5.0	4.298327445983887	1.6562649011611938
1.0	97460000.0	97470000.0	5.0	4.0618720054626465	1.5688170194625854
1.0	97480000.0	97490000.0	4.0	4.535773754119873	1.7370659112930298
1.0	97510000.0	97520000.0	6.0	4.194308757781982	1.616417646408081
1.0	97610000.0	97620000.0	1.0	3.157498836517334	1.0887787342071533
1.0	97720000.0	97730000.0	5.0	2.8471760749816895	0.8992379903793335
1.0	97780000.0	97790000.0	3.0	2.390117645263672	0.6123629808425903
1.0	97790000.0	97800000.0	4.0	3.2443249225616455	1.1479017734527588
1.0	97800000.0	97810000.0	3.0	3.419414520263672	1.2478485107421875
1.0	97920000.0	97930000.0	9.0	3.6557629108428955	1.3718178272247314
1.0	97930000.0	97940000.0	3.0	3.7425284385681152	1.4068809747695923
1.0	97950000.0	97960000.0	4.0	3.6890227794647217	1.385372519493103
1.0	98050000.0	98060000.0	2.0	2.9945216178894043	0.9993388056755066
1.0	98080000.0	98090000.0	2.0	3.3217968940734863	1.1863263845443726
1.0	98120000.0	98130000.0	3.0	3.6010265350341797	1.339767575263977
1.0	98200000.0	98210000.0	4.0	3.951230525970459	1.5076320171356201
1.0	98300000.0	98310000.0	1.0	3.466529130935669	1.2626020908355713
1.0	98350000.0	98360000.0	3.0	3.5541634559631348	1.313033103942871
1.0	98360000.0	98370000.0	2.0	3.4722957611083984	1.2659142017364502
1.0	98380000.0	98390000.0	4.0	3.024672746658325	1.0262231826782227
1.0	98570000.0	98580000.0	5.0	4.186241149902344	1.6170527935028076
1.0	98690000.0	98700000.0	2.0	5.1773681640625	1.9028762578964233
1.0	98880000.0	98890000.0	3.0	4.256617546081543	1.6448465585708618
1.0	98890000.0	98900000.0	6.0	4.160582542419434	1.6103179454803467
1.0	98920000.0	98930000.0	8.0	4.090960502624512	1.5770063400268555
1.0	99010000.0	99020000.0	3.0	4.626537799835205	1.768050193786621
1.0	99140000.0	99150000.0	2.0	3.0394883155822754	1.0216392278671265
1.0	99270000.0	99280000.0	5.0	2.741457223892212	0.827163577079773
1.0	99440000.0	99450000.0	5.0	2.579024314880371	0.7304922938346863
1.0	99450000.0	99460000.0	2.0	2.688250780105591	0.7986534833908081
1.0	99520000.0	99530000.0	2.0	2.910517454147339	0.9317399859428406
1.0	99530000.0	99540000.0	5.0	2.8475944995880127	0.8991110920906067
1.0	99730000.0	99740000.0	3.0	3.056271553039551	1.0258269309997559
1.0	99860000.0	99870000.0	5.0	2.0857765674591064	0.4263313412666321
1.0	99920000.0	99930000.0	2.0	2.7504963874816895	0.8438283801078796
1.0	99950000.0	99960000.0	3.0	2.7322773933410645	0.8319061994552612
1.0	100010000.0	100020000.0	2.0	2.644916534423828	0.7770484089851379
1.0	100030000.0	100040000.0	3.0	2.641496181488037	0.7748017311096191
1.0	100050000.0	100060000.0	1.0	2.637815475463867	0.7721642255783081
1.0	100060000.0	100070000.0	2.0	2.608084201812744	0.7523114085197449
1.0	100080000.0	100090000.0	2.0	2.5522191524505615	0.7172387838363647
1.0	100180000.0	100190000.0	4.0	2.590463161468506	0.7425054311752319
1.0	100230000.0	100240000.0	3.0	2.856921911239624	0.9140517115592957
1.0	100340000.0	100350000.0	5.0	2.7275309562683105	0.8308391571044922
1.0	100360000.0	100370000.0	1.0	2.6853461265563965	0.8043825030326843
1.0	100370000.0	100380000.0	3.0	2.7032928466796875	0.8152937889099121
1.0	100390000.0	100400000.0	4.0	2.5218210220336914	0.6970187425613403
1.0	100420000.0	100430000.0	1.0	2.586374521255493	0.7396100759506226
1.0	100440000.0	100450000.0	1.0	2.5762715339660645	0.733223557472229
1.0	100540000.0	100550000.0	2.0	2.547917604446411	0.7141115069389343
1.0	100620000.0	100630000.0	9.0	2.4448630809783936	0.6470447778701782
1.0	100700000.0	100710000.0	1.0	2.7735393047332764	0.8612872958183289
1.0	100750000.0	100760000.0	3.0	2.8011064529418945	0.878208339214325
1.0	100850000.0	100860000.0	5.0	2.7165398597717285	0.8239465951919556
1.0	100910000.0	100920000.0	2.0	2.932504892349243	0.9530278444290161
1.0	100930000.0	100940000.0	1.0	2.7242000102996826	0.8294086456298828
1.0	100960000.0	100970000.0	2.0	2.7429230213165283	0.8414514660835266
1.0	101000000.0	101010000.0	3.0	2.688234329223633	0.7995485663414001
1.0	101020000.0	101030000.0	5.0	2.658506393432617	0.7855709791183472
1.0	101070000.0	101080000.0	4.0	2.6157784461975098	0.7575504779815674
1.0	101080000.0	101090000.0	2.0	2.6007182598114014	0.7476027607917786
1.0	101200000.0	101210000.0	1.0	2.6397364139556885	0.7733864188194275
1.0	101250000.0	101260000.0	3.0	3.039412498474121	1.019562005996704
1.0	101270000.0	101280000.0	6.0	3.0198090076446533	1.0053608417510986
1.0	101300000.0	101310000.0	5.0	2.799211263656616	0.876970648765564
1.0	101310000.0	101320000.0	4.0	3.0167689323425293	1.007908582687378
1.0	101420000.0	101430000.0	2.0	2.677976369857788	0.8000238537788391
1.0	101430000.0	101440000.0	2.0	2.7694497108459473	0.8587715029716492
1.0	101450000.0	101460000.0	1.0	2.631995677947998	0.7704334259033203
1.0	101520000.0	101530000.0	2.0	2.620537757873535	0.7618564963340759
1.0	101540000.0	101550000.0	2.0	2.801450729370117	0.8787226676940918
1.0	101580000.0	101590000.0	1.0	2.878923177719116	0.9219880104064941
1.0	101630000.0	101640000.0	6.0	2.7801928520202637	0.8648104667663574
1.0	101710000.0	101720000.0	2.0	3.0398106575012207	1.0238739252090454
1.0	101720000.0	101730000.0	6.0	3.1689579486846924	1.0924817323684692
1.0	101770000.0	101780000.0	1.0	4.150286674499512	1.5966193675994873
1.0	102030000.0	102040000.0	6.0	4.033177375793457	1.5494582653045654
1.0	102050000.0	102060000.0	2.0	3.9142093658447266	1.496001958847046
1.0	102100000.0	102110000.0	4.0	4.866995811462402	1.8329505920410156
1.0	102120000.0	102130000.0	3.0	5.28738260269165	1.926087737083435
1.0	102160000.0	102170000.0	10.0	4.850754737854004	1.8330793380737305
1.0	102180000.0	102190000.0	9.0	5.520060062408447	1.9713926315307617
1.0	102240000.0	102250000.0	3.0	5.661365985870361	1.9961841106414795
1.0	102260000.0	102270000.0	11.0	5.712100505828857	2.003100872039795
1.0	102330000.0	102340000.0	8.0	5.128207206726074	1.8939619064331055
1.0	102380000.0	102390000.0	3.0	4.75333309173584	1.8034446239471436
1.0	102410000.0	102420000.0	6.0	4.799042701721191	1.814361333847046
1.0	102450000.0	102460000.0	6.0	4.923219203948975	1.8449585437774658
1.0	102570000.0	102580000.0	5.0	4.695993900299072	1.7859346866607666
1.0	102580000.0	102590000.0	7.0	5.416378974914551	1.9510959386825562
1.0	102590000.0	102600000.0	2.0	5.262542724609375	1.924648642539978
1.0	102620000.0	102630000.0	7.0	5.046980381011963	1.8756052255630493
1.0	102630000.0	102640000.0	1.0	4.804314613342285	1.8192558288574219
1.0	102670000.0	102680000.0	7.0	5.593398094177246	1.9803855419158936
1.0	102680000.0	102690000.0	5.0	5.307036876678467	1.928863525390625
1.0	102730000.0	102740000.0	5.0	5.0868964195251465	1.8824669122695923
1.0	102760000.0	102770000.0	6.0	5.383602142333984	1.9372974634170532
1.0	102840000.0	102850000.0	4.0	5.6288743019104	1.9871362447738647
1.0	102860000.0	102870000.0	6.0	5.482746124267578	1.9640146493911743
1.0	102870000.0	102880000.0	8.0	5.4625654220581055	1.959659218788147
1.0	102960000.0	102970000.0	5.0	6.946658134460449	2.126880168914795
1.0	103090000.0	103100000.0	7.0	6.766541957855225	2.1165292263031006
1.0	103100000.0	103110000.0	6.0	6.552903175354004	2.103743553161621
1.0	103150000.0	103160000.0	4.0	6.775903224945068	2.1160435676574707
1.0	103300000.0	103310000.0	5.0	6.191850185394287	2.0635018348693848
1.0	103360000.0	103370000.0	3.0	6.397337913513184	2.0855817794799805
1.0	103370000.0	103380000.0	6.0	5.942779541015625	2.038267135620117
1.0	103430000.0	103440000.0	11.0	6.0592241287231445	2.047581434249878
1.0	103480000.0	103490000.0	8.0	5.691562652587891	1.9977529048919678
1.0	103520000.0	103530000.0	8.0	6.194039344787598	2.0650174617767334
1.0	103530000.0	103540000.0	6.0	5.924485683441162	2.034339427947998
1.0	103620000.0	103630000.0	7.0	6.245659828186035	2.0717968940734863
1.0	103650000.0	103660000.0	5.0	6.233475685119629	2.069077253341675
1.0	103670000.0	103680000.0	10.0	5.7461090087890625	2.009819507598877
1.0	104030000.0	104040000.0	2.0	2.779921770095825	0.8563547134399414
1.0	104040000.0	104050000.0	4.0	2.7025837898254395	0.8077101707458496
1.0	104100000.0	104110000.0	8.0	2.6303794384002686	0.7640302777290344
1.0	104370000.0	104380000.0	6.0	6.195582389831543	2.064300298690796
1.0	104400000.0	104410000.0	10.0	6.842042446136475	2.1190297603607178
1.0	104530000.0	104540000.0	9.0	6.9973602294921875	2.129395008087158
1.0	104580000.0	104590000.0	13.0	6.82943058013916	2.1183981895446777
1.0	104590000.0	104600000.0	12.0	6.9864702224731445	2.1255316734313965
1.0	104770000.0	104780000.0	5.0	7.287269592285156	2.1368613243103027
1.0	104790000.0	104800000.0	8.0	6.744908809661865	2.113598108291626
1.0	104820000.0	104830000.0	6.0	6.774023532867432	2.115140914916992
1.0	104910000.0	104920000.0	7.0	6.0818376541137695	2.054593563079834
1.0	104950000.0	104960000.0	5.0	6.3656511306762695	2.079981803894043
1.0	105030000.0	105040000.0	2.0	7.367587089538574	2.136817455291748
1.0	105090000.0	105100000.0	6.0	6.949040412902832	2.1247851848602295
1.0	105140000.0	105150000.0	10.0	7.251152992248535	2.135972261428833
1.0	105190000.0	105200000.0	8.0	6.949540615081787	2.1274313926696777
1.0	105240000.0	105250000.0	6.0	6.930525302886963	2.1247341632843018
1.0	105340000.0	105350000.0	6.0	5.819049835205078	2.016771078109741
1.0	105370000.0	105380000.0	11.0	5.6753129959106445	1.9952884912490845
1.0	105390000.0	105400000.0	4.0	5.106162071228027	1.89272141456604
1.0	105420000.0	105430000.0	7.0	5.755092620849609	2.0059258937835693
1.0	105430000.0	105440000.0	3.0	5.7345380783081055	2.004707098007202
1.0	105480000.0	105490000.0	3.0	5.74960470199585	2.0068747997283936
1.0	105500000.0	105510000.0	5.0	6.59375524520874	2.101452350616455
1.0	105510000.0	105520000.0	2.0	6.429158687591553	2.0892081260681152
1.0	105540000.0	105550000.0	14.0	6.168004989624023	2.059739828109741
1.0	105560000.0	105570000.0	8.0	6.009966850280762	2.0409817695617676
1.0	105630000.0	105640000.0	4.0	6.878309726715088	2.121962308883667
1.0	105640000.0	105650000.0	3.0	6.950333595275879	2.1266393661499023
1.0	105680000.0	105690000.0	10.0	6.135302543640137	2.055243492126465
1.0	105760000.0	105770000.0	3.0	6.523535251617432	2.0957586765289307
1.0	105780000.0	105790000.0	7.0	6.512378692626953	2.0963454246520996
1.0	105800000.0	105810000.0	6.0	6.317717552185059	2.07676362991333
1.0	105810000.0	105820000.0	9.0	6.347044944763184	2.078150987625122
1.0	105870000.0	105880000.0	4.0	6.22052526473999	2.0683369636535645
1.0	106080000.0	106090000.0	3.0	5.99136209487915	2.039127826690674
1.0	106120000.0	106130000.0	6.0	4.243035316467285	1.6438099145889282
1.0	106170000.0	106180000.0	2.0	5.291922569274902	1.9264053106307983
1.0	106310000.0	106320000.0	4.0	5.3704986572265625	1.9428600072860718
1.0	106390000.0	106400000.0	10.0	5.593784332275391	1.9803378582000732
1.0	106490000.0	106500000.0	5.0	5.086409568786621	1.8850452899932861
1.0	106540000.0	106550000.0	11.0	5.309996604919434	1.9247868061065674
1.0	106550000.0	106560000.0	4.0	5.857682228088379	2.020974636077881
1.0	106570000.0	106580000.0	5.0	5.547493934631348	1.9727439880371094
1.0	106620000.0	106630000.0	4.0	6.0334038734436035	2.0420355796813965
1.0	106680000.0	106690000.0	4.0	5.488361835479736	1.9624488353729248
1.0	106710000.0	106720000.0	3.0	5.0504350662231445	1.8782310485839844
1.0	106720000.0	106730000.0	2.0	6.12406587600708	2.0528547763824463
1.0	106760000.0	106770000.0	1.0	5.751111030578613	2.007477045059204
1.0	106920000.0	106930000.0	6.0	5.302969455718994	1.9281421899795532
1.0	106960000.0	106970000.0	6.0	5.326785564422607	1.9287608861923218
1.0	107000000.0	107010000.0	8.0	4.577253341674805	1.7393913269042969
1.0	107010000.0	107020000.0	4.0	5.386063575744629	1.9396133422851562
1.0	107030000.0	107040000.0	5.0	4.8954644203186035	1.833121657371521
1.0	107040000.0	107050000.0	6.0	4.819718837738037	1.8150821924209595
1.0	107060000.0	107070000.0	3.0	5.1664910316467285	1.9003528356552124
1.0	107080000.0	107090000.0	4.0	5.25689172744751	1.9184849262237549
1.0	107100000.0	107110000.0	5.0	5.5089430809021	1.967238426208496
1.0	107300000.0	107310000.0	7.0	6.124142646789551	2.0578856468200684
1.0	107320000.0	107330000.0	3.0	6.233588695526123	2.0675930976867676
1.0	107410000.0	107420000.0	5.0	5.651688575744629	1.9908018112182617
1.0	107520000.0	107530000.0	8.0	4.335394859313965	1.6692821979522705
1.0	107550000.0	107560000.0	4.0	4.474458694458008	1.7143096923828125
1.0	107560000.0	107570000.0	4.0	4.340310573577881	1.6685962677001953
1.0	107680000.0	107690000.0	5.0	3.4278855323791504	1.2407196760177612
1.0	107750000.0	107760000.0	6.0	4.144915580749512	1.5959527492523193
1.0	107760000.0	107770000.0	3.0	4.211569309234619	1.6191835403442383
1.0	107780000.0	107790000.0	3.0	4.367445945739746	1.676666498184204
1.0	107790000.0	107800000.0	3.0	4.169548988342285	1.608576774597168
1.0	107940000.0	107950000.0	4.0	3.678037643432617	1.3879528045654297
1.0	107970000.0	107980000.0	1.0	3.267152786254883	1.1486684083938599
1.0	108030000.0	108040000.0	3.0	2.973604917526245	0.9755584001541138
1.0	108040000.0	108050000.0	3.0	2.808887481689453	0.8780525922775269
1.0	108100000.0	108110000.0	4.0	2.887152671813965	0.924312949180603
1.0	108190000.0	108200000.0	3.0	3.0561983585357666	1.0294132232666016
1.0	108350000.0	108360000.0	5.0	3.2503719329833984	1.1454609632492065
1.0	108370000.0	108380000.0	4.0	2.9306952953338623	0.9579720497131348
1.0	108410000.0	108420000.0	6.0	3.0043437480926514	0.9953035116195679
1.0	108480000.0	108490000.0	4.0	2.9392342567443848	0.953102707862854
1.0	108550000.0	108560000.0	3.0	2.7398993968963623	0.8329612612724304
1.0	108620000.0	108630000.0	3.0	3.1069283485412598	1.062816858291626
1.0	108740000.0	108750000.0	3.0	2.2316181659698486	0.511106014251709
1.0	108870000.0	108880000.0	4.0	2.322896957397461	0.5668855905532837
1.0	109070000.0	109080000.0	2.0	2.3870315551757812	0.6097031831741333
1.0	109230000.0	109240000.0	2.0	2.7277750968933105	0.8432445526123047
1.0	109240000.0	109250000.0	3.0	2.7798728942871094	0.8641892671585083
1.0	109290000.0	109300000.0	2.0	3.0765507221221924	1.050068736076355
[truncated: 47,579 more rows]
