# Supplementary material for: Genome-wide mapping of somatic mutation rates uncovers drivers of cancer
Source: Nat Biotechnol. 2022 Jun 20;40(11):1634–43. doi: 10.1038/s41587-022-01353-8 (PMC9646522; doi:10.1038/s41587-022-01353-8)
Supplement: Supplementary file 4 — Regions and model predictions for each fold of each cancer for which a deep learning model was trained. Regions that were filtered are also listed along with their respective model predictions. [file 41587_2022_1353_MOESM4_ESM.zip › kfold_results/Kidney_tumors/fold_2.txt]

CHROM	START	END	Y_TRUE	Y_PRED	STD
1.0	770000.0	780000.0	0.0	2.2426364421844482	0.4133242964744568
1.0	790000.0	800000.0	0.0	2.445176601409912	0.4811837077140808
1.0	900000.0	910000.0	4.0	2.9525082111358643	0.805230975151062
1.0	930000.0	940000.0	2.0	2.9042630195617676	0.7727594971656799
1.0	960000.0	970000.0	2.0	2.7332260608673096	0.654930830001831
1.0	1020000.0	1030000.0	5.0	2.5628299713134766	0.545279860496521
1.0	1090000.0	1100000.0	2.0	3.3228607177734375	1.0473312139511108
1.0	1120000.0	1130000.0	3.0	2.7157511711120605	0.6422491073608398
1.0	1170000.0	1180000.0	3.0	3.0592269897460938	0.8766789436340332
1.0	1340000.0	1350000.0	3.0	2.8762881755828857	0.767037570476532
1.0	1450000.0	1460000.0	3.0	2.5284273624420166	0.5251085162162781
1.0	1470000.0	1480000.0	2.0	2.779242753982544	0.6855396032333374
1.0	1480000.0	1490000.0	2.0	2.685765027999878	0.622951865196228
1.0	1510000.0	1520000.0	0.0	2.681429624557495	0.6284002661705017
1.0	1530000.0	1540000.0	5.0	2.6485605239868164	0.6001678109169006
1.0	1550000.0	1560000.0	4.0	2.6331207752227783	0.5999063849449158
1.0	1610000.0	1620000.0	2.0	2.653263807296753	0.6022552847862244
1.0	1680000.0	1690000.0	0.0	2.1572718620300293	0.40719303488731384
1.0	1820000.0	1830000.0	1.0	3.1568236351013184	0.9453374147415161
1.0	1850000.0	1860000.0	2.0	3.292949676513672	1.0337021350860596
1.0	1860000.0	1870000.0	6.0	3.026093006134033	0.8530152440071106
1.0	1890000.0	1900000.0	2.0	3.3440685272216797	1.0652111768722534
1.0	1990000.0	2000000.0	3.0	2.864570379257202	0.7435859441757202
1.0	2010000.0	2020000.0	2.0	2.878030776977539	0.753132700920105
1.0	2020000.0	2030000.0	3.0	2.8145053386688232	0.7102292776107788
1.0	2060000.0	2070000.0	1.0	2.7890396118164062	0.6963804960250854
1.0	2140000.0	2150000.0	1.0	2.9081974029541016	0.7838877439498901
1.0	2220000.0	2230000.0	4.0	3.219357967376709	0.9876540899276733
1.0	2230000.0	2240000.0	4.0	2.9984829425811768	0.8348755836486816
1.0	2250000.0	2260000.0	5.0	3.130887746810913	0.9245859384536743
1.0	2450000.0	2460000.0	4.0	2.7802634239196777	0.688281238079071
1.0	2480000.0	2490000.0	5.0	2.718344211578369	0.6518832445144653
1.0	2770000.0	2780000.0	13.0	3.888888120651245	1.359156608581543
1.0	2830000.0	2840000.0	4.0	4.163730144500732	1.4751304388046265
1.0	2990000.0	3000000.0	4.0	3.29994535446167	1.038547158241272
1.0	3010000.0	3020000.0	2.0	3.713494062423706	1.2765130996704102
1.0	3060000.0	3070000.0	3.0	3.79435396194458	1.3150231838226318
1.0	3090000.0	3100000.0	4.0	3.5861384868621826	1.2113536596298218
1.0	3110000.0	3120000.0	4.0	3.448639392852783	1.1299030780792236
1.0	3160000.0	3170000.0	2.0	3.727447986602783	1.281571626663208
1.0	3190000.0	3200000.0	3.0	4.084825038909912	1.4437929391860962
1.0	3230000.0	3240000.0	3.0	3.9233036041259766	1.374779462814331
1.0	3280000.0	3290000.0	5.0	3.537358522415161	1.1785341501235962
1.0	3350000.0	3360000.0	2.0	3.799760341644287	1.3188121318817139
1.0	3480000.0	3490000.0	3.0	2.9521548748016357	0.807137668132782
1.0	3490000.0	3500000.0	4.0	2.9678173065185547	0.814975380897522
1.0	3500000.0	3510000.0	1.0	2.919365167617798	0.781447172164917
1.0	3530000.0	3540000.0	2.0	2.952244997024536	0.803759753704071
1.0	3550000.0	3560000.0	3.0	2.8106701374053955	0.7062927484512329
1.0	3600000.0	3610000.0	2.0	2.9857211112976074	0.8284657597541809
1.0	3610000.0	3620000.0	2.0	2.8852035999298096	0.7581642270088196
1.0	3660000.0	3670000.0	2.0	2.9026098251342773	0.7695062160491943
1.0	3730000.0	3740000.0	4.0	2.8656716346740723	0.7436027526855469
1.0	3800000.0	3810000.0	5.0	2.515180826187134	0.518323540687561
1.0	4050000.0	4060000.0	6.0	3.1724743843078613	0.9674189686775208
1.0	4070000.0	4080000.0	7.0	2.9929583072662354	0.8334482312202454
1.0	4110000.0	4120000.0	1.0	3.7338085174560547	1.2857917547225952
1.0	4130000.0	4140000.0	1.0	3.851973056793213	1.3431824445724487
1.0	4160000.0	4170000.0	1.0	3.3392815589904785	1.0580289363861084
1.0	4170000.0	4180000.0	4.0	4.123960971832275	1.4597043991088867
1.0	4250000.0	4260000.0	3.0	4.390705585479736	1.5578501224517822
1.0	4260000.0	4270000.0	4.0	4.533930778503418	1.6051698923110962
1.0	4460000.0	4470000.0	2.0	4.807924747467041	1.6861366033554077
1.0	4470000.0	4480000.0	5.0	4.7680864334106445	1.6750497817993164
1.0	4550000.0	4560000.0	5.0	4.043683052062988	1.4270893335342407
1.0	4720000.0	4730000.0	3.0	3.732893466949463	1.2857494354248047
1.0	4760000.0	4770000.0	3.0	3.8307151794433594	1.3345398902893066
1.0	4820000.0	4830000.0	1.0	3.741260528564453	1.290724754333496
1.0	5030000.0	5040000.0	7.0	3.614253282546997	1.2269331216812134
1.0	5090000.0	5100000.0	5.0	3.7172648906707764	1.2788352966308594
1.0	5160000.0	5170000.0	5.0	4.236023426055908	1.5027397871017456
1.0	5210000.0	5220000.0	10.0	4.730349063873291	1.6644986867904663
1.0	5280000.0	5290000.0	6.0	4.997328758239746	1.7358211278915405
1.0	5360000.0	5370000.0	5.0	5.100089073181152	1.7608274221420288
1.0	5380000.0	5390000.0	3.0	5.062435150146484	1.7519409656524658
1.0	5440000.0	5450000.0	2.0	4.506499767303467	1.5962990522384644
1.0	5500000.0	5510000.0	5.0	3.932206630706787	1.379179835319519
1.0	5520000.0	5530000.0	4.0	3.913275957107544	1.371274709701538
1.0	5560000.0	5570000.0	5.0	3.5594916343688965	1.1957671642303467
1.0	5570000.0	5580000.0	1.0	3.8170714378356934	1.3274072408676147
1.0	5700000.0	5710000.0	7.0	4.054160118103027	1.431749939918518
1.0	5740000.0	5750000.0	6.0	4.418227195739746	1.5672544240951538
1.0	5780000.0	5790000.0	3.0	4.244018077850342	1.5057216882705688
1.0	5790000.0	5800000.0	5.0	4.067317008972168	1.437167763710022
1.0	5800000.0	5810000.0	1.0	4.252525806427002	1.5088340044021606
1.0	5820000.0	5830000.0	7.0	3.6592674255371094	1.247366189956665
1.0	5830000.0	5840000.0	4.0	3.726811170578003	1.2829506397247314
1.0	5850000.0	5860000.0	2.0	3.7338225841522217	1.287046194076538
1.0	5920000.0	5930000.0	4.0	2.8781192302703857	0.7524064779281616
1.0	5970000.0	5980000.0	2.0	2.589369297027588	0.5614267587661743
1.0	6070000.0	6080000.0	5.0	2.962806224822998	0.8102951049804688
1.0	6090000.0	6100000.0	4.0	3.2050273418426514	0.9749997854232788
1.0	6190000.0	6200000.0	5.0	3.1997082233428955	0.9791242480278015
1.0	6220000.0	6230000.0	4.0	3.1914777755737305	0.9664914011955261
1.0	6230000.0	6240000.0	3.0	3.1411125659942627	0.936909556388855
1.0	6330000.0	6340000.0	7.0	2.6796975135803223	0.6193369030952454
1.0	6350000.0	6360000.0	3.0	2.669620990753174	0.612064003944397
1.0	6360000.0	6370000.0	1.0	2.493103504180908	0.5058275461196899
1.0	6370000.0	6380000.0	1.0	2.637977123260498	0.5914626717567444
1.0	6430000.0	6440000.0	2.0	2.742249011993408	0.6593621969223022
1.0	6440000.0	6450000.0	4.0	2.593111515045166	0.5633875131607056
1.0	6450000.0	6460000.0	2.0	2.7430849075317383	0.6608761548995972
1.0	6500000.0	6510000.0	3.0	3.1056699752807617	0.9081282615661621
1.0	6520000.0	6530000.0	5.0	2.820878267288208	0.7136296033859253
1.0	6530000.0	6540000.0	2.0	2.9342312812805176	0.7912088632583618
1.0	6540000.0	6550000.0	0.0	3.0248866081237793	0.8527178764343262
1.0	6720000.0	6730000.0	1.0	2.7472476959228516	0.6632915139198303
1.0	6830000.0	6840000.0	2.0	2.654186725616455	0.602420449256897
1.0	6890000.0	6900000.0	1.0	2.661242723464966	0.6070571541786194
1.0	6900000.0	6910000.0	1.0	2.602972984313965	0.5699019432067871
1.0	6980000.0	6990000.0	2.0	2.6229090690612793	0.5824722051620483
1.0	7110000.0	7120000.0	2.0	2.967487335205078	0.8190919756889343
1.0	7260000.0	7270000.0	0.0	2.6992993354797363	0.6319034695625305
1.0	7300000.0	7310000.0	2.0	2.668412446975708	0.6112761497497559
1.0	7420000.0	7430000.0	1.0	2.9540746212005615	0.8044303059577942
1.0	7440000.0	7450000.0	4.0	3.031824827194214	0.8571407198905945
1.0	7510000.0	7520000.0	4.0	3.1506357192993164	0.9403303861618042
1.0	7560000.0	7570000.0	1.0	3.3377811908721924	1.0662696361541748
1.0	7610000.0	7620000.0	6.0	3.1137123107910156	0.9134184718132019
1.0	7620000.0	7630000.0	5.0	3.0181021690368652	0.8540967702865601
1.0	7680000.0	7690000.0	3.0	2.8633816242218018	0.7438692450523376
1.0	7690000.0	7700000.0	2.0	2.7942779064178467	0.6967378854751587
1.0	7800000.0	7810000.0	2.0	2.393956422805786	0.4580914080142975
1.0	7840000.0	7850000.0	0.0	2.6584317684173584	0.6050126552581787
1.0	7860000.0	7870000.0	5.0	2.416823625564575	0.46792617440223694
1.0	7930000.0	7940000.0	5.0	2.8465471267700195	0.7309419512748718
1.0	7960000.0	7970000.0	5.0	2.777322292327881	0.6833871006965637
1.0	8020000.0	8030000.0	4.0	3.2043910026550293	0.978305995464325
1.0	8130000.0	8140000.0	2.0	2.8575901985168457	0.7386956214904785
1.0	8160000.0	8170000.0	3.0	2.772988796234131	0.6805372834205627
1.0	8170000.0	8180000.0	1.0	2.8329226970672607	0.7220507264137268
1.0	8190000.0	8200000.0	2.0	2.7553279399871826	0.669336199760437
1.0	8320000.0	8330000.0	4.0	2.817213535308838	0.7116110324859619
1.0	8330000.0	8340000.0	2.0	2.7341854572296143	0.6544269323348999
1.0	8610000.0	8620000.0	4.0	2.9974818229675293	0.8342787027359009
1.0	8620000.0	8630000.0	3.0	2.936901330947876	0.7928233742713928
1.0	8640000.0	8650000.0	5.0	2.7970876693725586	0.6969200968742371
1.0	8850000.0	8860000.0	1.0	2.9648804664611816	0.8113446235656738
1.0	8860000.0	8870000.0	4.0	2.870286226272583	0.7465327978134155
1.0	8880000.0	8890000.0	3.0	3.0385420322418213	0.8613945245742798
1.0	8920000.0	8930000.0	5.0	3.2408721446990967	0.9947718381881714
1.0	8970000.0	8980000.0	3.0	3.1805758476257324	0.9552906155586243
1.0	9080000.0	9090000.0	3.0	3.234440565109253	0.9984105825424194
1.0	9160000.0	9170000.0	1.0	2.849604606628418	0.7331073880195618
1.0	9230000.0	9240000.0	4.0	2.7888054847717285	0.691312313079834
1.0	9300000.0	9310000.0	6.0	3.39888334274292	1.0942142009735107
1.0	9310000.0	9320000.0	5.0	3.03973650932312	0.8635973930358887
1.0	9320000.0	9330000.0	6.0	2.906932830810547	0.772580623626709
1.0	9360000.0	9370000.0	4.0	2.99737811088562	0.8348269462585449
1.0	9420000.0	9430000.0	2.0	2.9293179512023926	0.7879802584648132
1.0	9500000.0	9510000.0	5.0	2.814060688018799	0.7099844813346863
1.0	9550000.0	9560000.0	4.0	2.607196569442749	0.5728759765625
1.0	9910000.0	9920000.0	2.0	2.6711511611938477	0.6132586598396301
1.0	10000000.0	10010000.0	3.0	3.0662670135498047	0.9089007377624512
1.0	10030000.0	10040000.0	1.0	2.6931209564208984	0.6272562742233276
1.0	10090000.0	10100000.0	3.0	3.4394309520721436	1.1275521516799927
1.0	10100000.0	10110000.0	4.0	3.073340892791748	0.8850637674331665
1.0	10140000.0	10150000.0	8.0	2.955350875854492	0.8049247860908508
1.0	10270000.0	10280000.0	2.0	3.2351670265197754	0.9959476590156555
1.0	10360000.0	10370000.0	4.0	2.809725522994995	0.7056747674942017
1.0	10510000.0	10520000.0	1.0	2.744422197341919	0.6618491411209106
1.0	10520000.0	10530000.0	2.0	2.6760952472686768	0.6161417365074158
1.0	10590000.0	10600000.0	2.0	2.706794261932373	0.6369844675064087
1.0	10610000.0	10620000.0	4.0	2.6329712867736816	0.5886789560317993
1.0	10670000.0	10680000.0	3.0	2.721931219100952	0.6465597152709961
1.0	10740000.0	10750000.0	3.0	2.8848392963409424	0.758485734462738
1.0	10810000.0	10820000.0	5.0	3.007148265838623	0.8412101864814758
1.0	10840000.0	10850000.0	1.0	3.2534210681915283	1.006903886795044
1.0	10950000.0	10960000.0	3.0	3.3847832679748535	1.0879710912704468
1.0	10960000.0	10970000.0	5.0	3.3938705921173096	1.0944186449050903
1.0	11040000.0	11050000.0	4.0	3.244778871536255	0.9973611831665039
1.0	11050000.0	11060000.0	2.0	3.1236047744750977	0.91778165102005
1.0	11090000.0	11100000.0	4.0	3.11124587059021	0.9099427461624146
1.0	11110000.0	11120000.0	6.0	2.9362266063690186	0.7919965982437134
1.0	11140000.0	11150000.0	2.0	2.558789014816284	0.5427459478378296
1.0	11150000.0	11160000.0	1.0	3.021920919418335	0.8510738611221313
1.0	11290000.0	11300000.0	2.0	2.756631851196289	0.6697076559066772
1.0	11370000.0	11380000.0	1.0	3.0944223403930664	0.899074912071228
1.0	11400000.0	11410000.0	3.0	3.3730692863464355	1.0836166143417358
1.0	11410000.0	11420000.0	4.0	3.233316421508789	0.9913614392280579
1.0	11420000.0	11430000.0	1.0	3.2291016578674316	0.9910620450973511
1.0	11430000.0	11440000.0	6.0	3.057835340499878	0.8752506971359253
1.0	11490000.0	11500000.0	2.0	3.68377423286438	1.2603477239608765
1.0	11520000.0	11530000.0	2.0	3.4674620628356934	1.1392567157745361
1.0	11540000.0	11550000.0	4.0	3.650897979736328	1.2410286664962769
1.0	11620000.0	11630000.0	3.0	3.4244511127471924	1.1151796579360962
1.0	11640000.0	11650000.0	5.0	3.3267509937286377	1.0550200939178467
1.0	11650000.0	11660000.0	1.0	3.4786458015441895	1.1455856561660767
1.0	11720000.0	11730000.0	1.0	3.077392101287842	0.8981963992118835
1.0	11760000.0	11770000.0	4.0	3.5177273750305176	1.167370080947876
1.0	11820000.0	11830000.0	1.0	3.2077929973602295	0.977935791015625
1.0	11870000.0	11880000.0	3.0	3.2362492084503174	0.9912974238395691
1.0	11880000.0	11890000.0	2.0	3.1628365516662598	0.9438344240188599
1.0	11950000.0	11960000.0	3.0	3.12945294380188	0.9227548837661743
1.0	11980000.0	11990000.0	0.0	3.053727388381958	0.8778085708618164
1.0	12020000.0	12030000.0	6.0	2.97031831741333	0.8154624700546265
1.0	12040000.0	12050000.0	4.0	3.209662914276123	0.9801148176193237
1.0	12060000.0	12070000.0	4.0	2.8502490520477295	0.7331476807594299
1.0	12160000.0	12170000.0	0.0	3.11262845993042	0.9110933542251587
1.0	12210000.0	12220000.0	0.0	2.961933135986328	0.8181174397468567
1.0	12250000.0	12260000.0	3.0	2.79727840423584	0.6980620622634888
1.0	12280000.0	12290000.0	1.0	2.830594062805176	0.7199007272720337
1.0	12390000.0	12400000.0	3.0	2.823725461959839	0.7155763506889343
1.0	12420000.0	12430000.0	4.0	2.807114601135254	0.7037370204925537
1.0	12460000.0	12470000.0	3.0	3.1128323078155518	0.9120649099349976
1.0	12470000.0	12480000.0	3.0	2.9045581817626953	0.7701075077056885
1.0	12730000.0	12740000.0	2.0	2.775095224380493	0.6824899911880493
1.0	12750000.0	12760000.0	1.0	2.7950186729431152	0.6960891485214233
1.0	12760000.0	12770000.0	3.0	2.777012348175049	0.6838039755821228
1.0	12800000.0	12810000.0	3.0	2.6969399452209473	0.6304782629013062
1.0	13780000.0	13790000.0	6.0	3.1267378330230713	0.9287548065185547
1.0	13800000.0	13810000.0	6.0	3.5668845176696777	1.2011239528656006
1.0	13850000.0	13860000.0	8.0	4.018539905548096	1.417273759841919
1.0	13910000.0	13920000.0	5.0	4.111725807189941	1.4549511671066284
1.0	13970000.0	13980000.0	7.0	3.6863951683044434	1.2650346755981445
1.0	13980000.0	13990000.0	3.0	3.440880298614502	1.1277815103530884
1.0	14010000.0	14020000.0	2.0	3.5863394737243652	1.211043119430542
1.0	14120000.0	14130000.0	0.0	3.251873016357422	1.0051246881484985
1.0	14150000.0	14160000.0	4.0	3.360888957977295	1.0784422159194946
1.0	14170000.0	14180000.0	5.0	3.3552145957946777	1.0798200368881226
1.0	14250000.0	14260000.0	3.0	3.4473578929901123	1.1324100494384766
1.0	14340000.0	14350000.0	2.0	2.9638969898223877	0.8119815587997437
1.0	14350000.0	14360000.0	4.0	2.8981144428253174	0.7679436802864075
1.0	14360000.0	14370000.0	3.0	3.070399522781372	0.8892614245414734
1.0	14600000.0	14610000.0	5.0	3.1220059394836426	0.9297216534614563
1.0	14650000.0	14660000.0	3.0	3.19204044342041	0.9775452613830566
1.0	14730000.0	14740000.0	2.0	2.940213203430176	0.8029751777648926
1.0	14800000.0	14810000.0	3.0	2.7653703689575195	0.6758044362068176
1.0	14820000.0	14830000.0	2.0	2.8065948486328125	0.7050386667251587
1.0	14830000.0	14840000.0	4.0	2.7066280841827393	0.6376050710678101
1.0	14880000.0	14890000.0	2.0	2.6717638969421387	0.6142021417617798
1.0	14920000.0	14930000.0	2.0	2.6611671447753906	0.6066907644271851
1.0	14950000.0	14960000.0	3.0	2.797468662261963	0.6981323957443237
1.0	14970000.0	14980000.0	3.0	2.7631962299346924	0.6746233701705933
1.0	15060000.0	15070000.0	4.0	2.791086196899414	0.6944900751113892
1.0	15190000.0	15200000.0	0.0	2.720432996749878	0.6463178396224976
1.0	15240000.0	15250000.0	0.0	2.698031187057495	0.6312184929847717
1.0	15260000.0	15270000.0	1.0	2.8090198040008545	0.7059957385063171
1.0	15290000.0	15300000.0	2.0	2.8172945976257324	0.7112053036689758
1.0	15430000.0	15440000.0	3.0	3.184675693511963	0.9583579301834106
1.0	15490000.0	15500000.0	6.0	3.1139888763427734	0.9120209813117981
1.0	15570000.0	15580000.0	7.0	2.9030768871307373	0.7701126933097839
1.0	15660000.0	15670000.0	4.0	2.6645567417144775	0.6093650460243225
1.0	15920000.0	15930000.0	0.0	2.675032615661621	0.6153146028518677
1.0	15930000.0	15940000.0	1.0	2.477501153945923	0.49735909700393677
1.0	15970000.0	15980000.0	3.0	2.483288288116455	0.5009148716926575
1.0	16160000.0	16170000.0	1.0	3.393505811691284	1.1021461486816406
1.0	16230000.0	16240000.0	5.0	2.8806004524230957	0.7541518807411194
1.0	16300000.0	16310000.0	2.0	2.8821969032287598	0.7575531005859375
1.0	16330000.0	16340000.0	3.0	2.9214892387390137	0.782339334487915
1.0	16360000.0	16370000.0	4.0	2.6161868572235107	0.5777610540390015
1.0	16370000.0	16380000.0	4.0	2.781826972961426	0.6873329281806946
1.0	16380000.0	16390000.0	2.0	2.7544589042663574	0.6682973504066467
1.0	16420000.0	16430000.0	3.0	2.7623488903045654	0.6738247871398926
1.0	16460000.0	16470000.0	2.0	2.8898379802703857	0.7607210874557495
1.0	16490000.0	16500000.0	1.0	2.885955333709717	0.7583029270172119
1.0	16510000.0	16520000.0	4.0	2.7941622734069824	0.6956565380096436
1.0	16520000.0	16530000.0	3.0	2.765693187713623	0.6759193539619446
1.0	16540000.0	16550000.0	2.0	2.8126251697540283	0.7112576365470886
1.0	16550000.0	16560000.0	4.0	2.8975493907928467	0.7658674120903015
1.0	16570000.0	16580000.0	1.0	3.0588927268981934	0.875693678855896
1.0	16640000.0	16650000.0	8.0	2.7820885181427	0.6871203780174255
1.0	16750000.0	16760000.0	4.0	2.509214162826538	0.5146679878234863
1.0	16940000.0	16950000.0	9.0	2.7700817584991455	0.6796367764472961
1.0	17300000.0	17310000.0	2.0	2.764826536178589	0.6750422716140747
1.0	17350000.0	17360000.0	1.0	3.0186684131622314	0.8480469584465027
1.0	17410000.0	17420000.0	6.0	3.133098840713501	0.9258867502212524
1.0	17470000.0	17480000.0	4.0	3.5115139484405518	1.1653168201446533
1.0	17500000.0	17510000.0	6.0	3.3307430744171143	1.055863380432129
1.0	17760000.0	17770000.0	1.0	3.168282985687256	0.9393302202224731
1.0	17830000.0	17840000.0	2.0	2.9988956451416016	0.8344522714614868
1.0	17860000.0	17870000.0	5.0	2.8960089683532715	0.7643614411354065
1.0	17890000.0	17900000.0	2.0	3.276679277420044	1.0218207836151123
1.0	17920000.0	17930000.0	8.0	3.28593373298645	1.0282238721847534
1.0	17970000.0	17980000.0	2.0	3.1635031700134277	0.9446183443069458
1.0	17990000.0	18000000.0	3.0	3.236530303955078	0.9937843084335327
1.0	18080000.0	18090000.0	5.0	3.8951332569122314	1.364498496055603
1.0	18100000.0	18110000.0	2.0	3.8805184364318848	1.3566572666168213
1.0	18170000.0	18180000.0	3.0	3.533055067062378	1.1811769008636475
1.0	18350000.0	18360000.0	6.0	3.771374464035034	1.305709719657898
1.0	18420000.0	18430000.0	4.0	3.78838849067688	1.313100814819336
1.0	18530000.0	18540000.0	6.0	3.833160400390625	1.3351672887802124
1.0	18590000.0	18600000.0	4.0	3.984651565551758	1.4026182889938354
1.0	18600000.0	18610000.0	8.0	3.7619266510009766	1.300534725189209
1.0	18610000.0	18620000.0	1.0	3.847123622894287	1.3401386737823486
1.0	18720000.0	18730000.0	1.0	3.0883471965789795	0.904261589050293
1.0	18740000.0	18750000.0	5.0	2.8721718788146973	0.7496243715286255
1.0	18820000.0	18830000.0	1.0	3.0131099224090576	0.8527998924255371
1.0	18840000.0	18850000.0	2.0	2.9605066776275635	0.8161593675613403
1.0	18930000.0	18940000.0	2.0	3.3018040657043457	1.0416080951690674
1.0	18940000.0	18950000.0	2.0	3.2139594554901123	0.9837082028388977
1.0	19020000.0	19030000.0	5.0	3.2651119232177734	1.0173351764678955
1.0	19050000.0	19060000.0	3.0	3.3952884674072266	1.0966113805770874
1.0	19090000.0	19100000.0	5.0	3.4080071449279785	1.1062334775924683
1.0	19110000.0	19120000.0	2.0	3.314866304397583	1.0461347103118896
1.0	19190000.0	19200000.0	6.0	2.865039825439453	0.744123101234436
1.0	19250000.0	19260000.0	3.0	3.167527198791504	0.9594783782958984
1.0	19270000.0	19280000.0	4.0	2.884807586669922	0.7569140195846558
1.0	19360000.0	19370000.0	4.0	3.0520706176757812	0.8714011311531067
1.0	19370000.0	19380000.0	2.0	3.1608901023864746	0.944735050201416
1.0	19400000.0	19410000.0	3.0	3.424029588699341	1.1118462085723877
1.0	19410000.0	19420000.0	3.0	3.187187671661377	0.9613885879516602
1.0	19420000.0	19430000.0	4.0	3.147967576980591	0.9342308044433594
1.0	19520000.0	19530000.0	7.0	2.9925506114959717	0.8311573266983032
1.0	19610000.0	19620000.0	2.0	2.972567319869995	0.8175085186958313
1.0	19630000.0	19640000.0	1.0	2.770812511444092	0.6817634701728821
1.0	19720000.0	19730000.0	2.0	2.921809196472168	0.7830127477645874
1.0	19750000.0	19760000.0	5.0	2.809213161468506	0.7066366076469421
1.0	19820000.0	19830000.0	2.0	2.660337448120117	0.6061733961105347
1.0	19920000.0	19930000.0	1.0	3.622271776199341	2.180372953414917
1.0	19930000.0	19940000.0	4.0	2.6548595428466797	0.6033910512924194
1.0	19970000.0	19980000.0	1.0	2.6852381229400635	0.6237891316413879
1.0	19980000.0	19990000.0	7.0	2.71824312210083	0.6451800465583801
1.0	20020000.0	20030000.0	2.0	2.7068779468536377	0.636260986328125
1.0	20070000.0	20080000.0	4.0	2.8688805103302	0.7461856007575989
1.0	20080000.0	20090000.0	3.0	2.978806972503662	0.8211992383003235
1.0	20090000.0	20100000.0	4.0	2.892772912979126	0.7625555992126465
1.0	20100000.0	20110000.0	2.0	2.9123644828796387	0.7755565047264099
1.0	20200000.0	20210000.0	3.0	2.9823570251464844	0.8246524930000305
1.0	20220000.0	20230000.0	1.0	2.9134504795074463	0.7764949798583984
1.0	20240000.0	20250000.0	1.0	2.952993392944336	0.8038821220397949
1.0	20420000.0	20430000.0	3.0	2.874229907989502	0.7500689625740051
1.0	20430000.0	20440000.0	4.0	2.967644453048706	0.8137832880020142
1.0	20450000.0	20460000.0	0.0	3.1145570278167725	0.9139377474784851
1.0	20470000.0	20480000.0	6.0	2.9737093448638916	0.8182953000068665
1.0	20480000.0	20490000.0	1.0	3.0102698802948	0.8428171277046204
1.0	20560000.0	20570000.0	3.0	3.3276238441467285	1.0533390045166016
1.0	20610000.0	20620000.0	4.0	3.2855701446533203	1.0266386270523071
1.0	20620000.0	20630000.0	6.0	3.176541566848755	0.9560604095458984
1.0	20650000.0	20660000.0	3.0	3.159257411956787	0.9456807971000671
1.0	20660000.0	20670000.0	2.0	3.09669828414917	0.9026892781257629
1.0	20690000.0	20700000.0	4.0	3.111354351043701	0.9108626246452332
1.0	20700000.0	20710000.0	3.0	3.2236504554748535	0.9853422045707703
1.0	20780000.0	20790000.0	2.0	2.9533448219299316	0.8039568662643433
1.0	20830000.0	20840000.0	2.0	3.1858413219451904	0.9686315655708313
1.0	20910000.0	20920000.0	2.0	2.905679225921631	0.7735286951065063
1.0	20980000.0	20990000.0	3.0	2.69956636428833	0.6397226452827454
1.0	20990000.0	21000000.0	3.0	2.766353130340576	0.6761505007743835
1.0	21080000.0	21090000.0	2.0	2.7691524028778076	0.6784112453460693
1.0	21120000.0	21130000.0	3.0	2.555614948272705	0.5405911207199097
1.0	21150000.0	21160000.0	1.0	2.3575563430786133	0.44359612464904785
1.0	21200000.0	21210000.0	1.0	2.7347915172576904	0.6550160646438599
1.0	21220000.0	21230000.0	3.0	2.7278854846954346	0.6505206823348999
1.0	21230000.0	21240000.0	1.0	2.68357515335083	0.6208977699279785
1.0	21250000.0	21260000.0	3.0	2.6263394355773926	0.5840611457824707
1.0	21270000.0	21280000.0	3.0	2.7503790855407715	0.6657252311706543
1.0	21540000.0	21550000.0	3.0	2.623556613922119	0.5825920701026917
1.0	21730000.0	21740000.0	5.0	2.4446229934692383	0.48131075501441956
1.0	21830000.0	21840000.0	1.0	2.5421035289764404	0.5340752601623535
1.0	21860000.0	21870000.0	2.0	2.7086715698242188	0.6397897005081177
1.0	21870000.0	21880000.0	1.0	2.7800300121307373	0.6876557469367981
1.0	21880000.0	21890000.0	3.0	2.6316730976104736	0.5883504152297974
1.0	21980000.0	21990000.0	5.0	2.8437869548797607	0.7294797301292419
1.0	21990000.0	22000000.0	3.0	2.9386322498321533	0.7947294116020203
1.0	22020000.0	22030000.0	1.0	2.9069361686706543	0.7720707654953003
1.0	22070000.0	22080000.0	3.0	2.770123243331909	0.6790675520896912
1.0	22150000.0	22160000.0	0.0	2.8266167640686035	0.717337429523468
1.0	22180000.0	22190000.0	3.0	2.7985591888427734	0.698020339012146
1.0	22200000.0	22210000.0	3.0	2.837104320526123	0.7242839932441711
1.0	22220000.0	22230000.0	2.0	2.953861713409424	0.8050796389579773
1.0	22230000.0	22240000.0	3.0	2.8849289417266846	0.7583521604537964
1.0	22240000.0	22250000.0	5.0	2.8308231830596924	0.7209728360176086
1.0	22480000.0	22490000.0	1.0	2.814117431640625	0.7091688513755798
1.0	22520000.0	22530000.0	3.0	3.026754379272461	0.8536832928657532
1.0	22650000.0	22660000.0	6.0	3.596951961517334	1.2122212648391724
1.0	22790000.0	22800000.0	4.0	3.0203495025634766	0.8495713472366333
1.0	22820000.0	22830000.0	3.0	2.902219772338867	0.7690755128860474
1.0	22840000.0	22850000.0	3.0	2.996997117996216	0.8332826495170593
1.0	22850000.0	22860000.0	5.0	2.930968999862671	0.7886688709259033
1.0	22870000.0	22880000.0	1.0	3.5190482139587402	1.1693428754806519
1.0	22980000.0	22990000.0	2.0	3.3827006816864014	1.087929368019104
1.0	23000000.0	23010000.0	4.0	3.396521806716919	1.0958362817764282
1.0	23050000.0	23060000.0	5.0	2.996598958969116	0.8334431648254395
1.0	23070000.0	23080000.0	2.0	2.9350051879882812	0.7915067672729492
1.0	23100000.0	23110000.0	3.0	3.0480480194091797	0.8683950304985046
1.0	23110000.0	23120000.0	3.0	3.0171539783477783	0.8478307723999023
1.0	23160000.0	23170000.0	3.0	3.067274808883667	0.8808022737503052
1.0	23170000.0	23180000.0	4.0	3.1512093544006348	0.9370153546333313
1.0	23200000.0	23210000.0	6.0	3.222721576690674	0.9854179620742798
1.0	23220000.0	23230000.0	4.0	3.2315402030944824	0.9912012815475464
1.0	23230000.0	23240000.0	7.0	3.0959908962249756	0.8999415636062622
1.0	23250000.0	23260000.0	3.0	3.2711703777313232	1.0174413919448853
1.0	23260000.0	23270000.0	3.0	3.035722494125366	0.8595787286758423
1.0	23280000.0	23290000.0	5.0	3.085721015930176	0.8939269781112671
1.0	23300000.0	23310000.0	5.0	3.091296434402466	0.8970721364021301
1.0	23310000.0	23320000.0	2.0	3.026815414428711	0.8536988496780396
1.0	23520000.0	23530000.0	2.0	2.697934627532959	0.632498025894165
1.0	23550000.0	23560000.0	2.0	2.5720279216766357	0.5513967275619507
1.0	23650000.0	23660000.0	1.0	2.810070753097534	0.7063596844673157
1.0	23710000.0	23720000.0	2.0	2.70990252494812	0.6380389928817749
1.0	23760000.0	23770000.0	3.0	3.022333860397339	0.8505164980888367
1.0	23800000.0	23810000.0	3.0	3.2141635417938232	0.9806444048881531
1.0	23820000.0	23830000.0	2.0	3.1255154609680176	0.9188469648361206
1.0	23870000.0	23880000.0	2.0	3.012188673019409	0.8434251546859741
1.0	23940000.0	23950000.0	2.0	3.1399474143981934	0.9293010830879211
1.0	24050000.0	24060000.0	6.0	2.682281494140625	0.6202316284179688
1.0	24070000.0	24080000.0	7.0	2.8419973850250244	0.7331205606460571
1.0	24080000.0	24090000.0	1.0	3.031153678894043	0.8568037152290344
1.0	24090000.0	24100000.0	2.0	2.9714016914367676	0.8160269856452942
1.0	24110000.0	24120000.0	2.0	2.9386680126190186	0.797330379486084
1.0	24130000.0	24140000.0	4.0	2.994476795196533	0.8317947387695312
1.0	24150000.0	24160000.0	2.0	3.304492473602295	1.040085792541504
1.0	24290000.0	24300000.0	0.0	2.538590669631958	0.5324171185493469
1.0	24380000.0	24390000.0	2.0	2.604628086090088	0.5712646245956421
1.0	24580000.0	24590000.0	1.0	2.8948283195495605	0.7640256881713867
1.0	24660000.0	24670000.0	4.0	2.7135119438171387	0.6411296725273132
1.0	24760000.0	24770000.0	3.0	2.9105186462402344	0.7745406627655029
1.0	24840000.0	24850000.0	4.0	2.8863463401794434	0.7583843469619751
1.0	24850000.0	24860000.0	5.0	2.9173669815063477	0.7795183062553406
1.0	24870000.0	24880000.0	1.0	3.1452696323394775	0.933066189289093
1.0	24900000.0	24910000.0	4.0	2.904745101928711	0.7708206176757812
1.0	24960000.0	24970000.0	3.0	3.0430285930633545	0.8671663403511047
1.0	25000000.0	25010000.0	1.0	2.882946729660034	0.7555711269378662
1.0	25010000.0	25020000.0	4.0	2.7867095470428467	0.6898052096366882
1.0	25120000.0	25130000.0	5.0	2.9790968894958496	0.8212801218032837
1.0	25290000.0	25300000.0	4.0	3.0282928943634033	0.8558257222175598
1.0	25300000.0	25310000.0	0.0	3.009319543838501	0.8428674936294556
1.0	25340000.0	25350000.0	7.0	2.691603660583496	0.6259814500808716
1.0	25410000.0	25420000.0	1.0	2.920170545578003	0.7820144295692444
1.0	25660000.0	25670000.0	1.0	2.3364109992980957	0.4419284462928772
1.0	25680000.0	25690000.0	1.0	2.393085479736328	0.45781439542770386
1.0	25760000.0	25770000.0	2.0	2.837671995162964	0.725903332233429
1.0	25790000.0	25800000.0	4.0	2.7383410930633545	0.6579242944717407
1.0	25860000.0	25870000.0	3.0	2.704228162765503	0.6350542306900024
1.0	26090000.0	26100000.0	1.0	2.9024925231933594	0.7697514295578003
1.0	26120000.0	26130000.0	2.0	2.82106351852417	0.7137746810913086
1.0	26130000.0	26140000.0	0.0	2.8737144470214844	0.7499748468399048
1.0	26140000.0	26150000.0	4.0	2.879758358001709	0.7641233205795288
1.0	26150000.0	26160000.0	3.0	2.7830071449279785	0.6879797577857971
1.0	26200000.0	26210000.0	3.0	2.6459920406341553	0.5978192090988159
1.0	26250000.0	26260000.0	3.0	2.9179985523223877	0.7799256443977356
1.0	26290000.0	26300000.0	1.0	2.8549792766571045	0.736618161201477
1.0	26400000.0	26410000.0	3.0	3.0801644325256348	0.890013575553894
1.0	26510000.0	26520000.0	2.0	2.843949556350708	0.7291092872619629
1.0	26560000.0	26570000.0	3.0	2.9348678588867188	0.8014987111091614
1.0	26570000.0	26580000.0	1.0	2.76562762260437	0.6757766604423523
1.0	26590000.0	26600000.0	1.0	2.811128616333008	0.7066227197647095
1.0	26650000.0	26660000.0	0.0	3.0237090587615967	0.8516219258308411
1.0	26720000.0	26730000.0	2.0	2.8071742057800293	0.703689694404602
1.0	26790000.0	26800000.0	2.0	2.8727498054504395	0.7504488825798035
1.0	26840000.0	26850000.0	4.0	2.530409336090088	0.5266798734664917
1.0	26860000.0	26870000.0	1.0	2.72841215133667	0.6503152847290039
1.0	26870000.0	26880000.0	2.0	2.7018024921417236	0.6337403059005737
1.0	26900000.0	26910000.0	1.0	2.6578431129455566	0.6043094396591187
1.0	27040000.0	27050000.0	3.0	2.9599320888519287	0.8100665807723999
1.0	27090000.0	27100000.0	3.0	2.645181655883789	0.597420334815979
1.0	27160000.0	27170000.0	1.0	2.6370532512664795	0.5913383960723877
1.0	27180000.0	27190000.0	4.0	2.6851234436035156	0.6226743459701538
1.0	27240000.0	27250000.0	4.0	2.690335273742676	0.6289075613021851
1.0	27300000.0	27310000.0	3.0	2.623326539993286	0.5823000073432922
1.0	27320000.0	27330000.0	3.0	2.699314832687378	0.6322154402732849
1.0	27330000.0	27340000.0	3.0	2.6424357891082764	0.594692587852478
1.0	27360000.0	27370000.0	4.0	2.489734411239624	0.5044702291488647
1.0	27430000.0	27440000.0	1.0	2.5692315101623535	0.5498992204666138
1.0	27480000.0	27490000.0	3.0	2.260758876800537	0.4154839515686035
1.0	27530000.0	27540000.0	2.0	2.4935364723205566	0.5059780478477478
1.0	27610000.0	27620000.0	3.0	2.4529857635498047	0.48500752449035645
1.0	27660000.0	27670000.0	1.0	2.6946425437927246	0.6290073990821838
1.0	27670000.0	27680000.0	1.0	2.7388126850128174	0.6585679650306702
1.0	27720000.0	27730000.0	4.0	2.738995313644409	0.6584163904190063
1.0	27730000.0	27740000.0	1.0	2.7988219261169434	0.6988256573677063
1.0	27780000.0	27790000.0	1.0	2.7665305137634277	0.6769633889198303
1.0	27810000.0	27820000.0	2.0	2.7533092498779297	0.6684073209762573
1.0	27970000.0	27980000.0	4.0	2.5698039531707764	0.549648642539978
1.0	28100000.0	28110000.0	2.0	2.3257594108581543	0.4331313967704773
1.0	28130000.0	28140000.0	1.0	2.4495959281921387	0.4835304319858551
1.0	28140000.0	28150000.0	0.0	2.4902570247650146	0.5045526027679443
1.0	28170000.0	28180000.0	1.0	2.379689931869507	0.45216894149780273
1.0	28190000.0	28200000.0	7.0	2.389629364013672	0.45632272958755493
1.0	28260000.0	28270000.0	3.0	2.683896541595459	0.6223651170730591
1.0	28400000.0	28410000.0	2.0	2.7549943923950195	0.6688508987426758
1.0	28660000.0	28670000.0	4.0	2.9120495319366455	0.7750492095947266
1.0	28680000.0	28690000.0	3.0	2.8115527629852295	0.7063271403312683
1.0	28760000.0	28770000.0	4.0	2.714256763458252	0.6418967247009277
1.0	28800000.0	28810000.0	5.0	2.638622999191284	0.5923437476158142
1.0	28810000.0	28820000.0	3.0	2.574047803878784	0.5520877242088318
1.0	28860000.0	28870000.0	2.0	2.5112526416778564	0.5155506730079651
1.0	28940000.0	28950000.0	2.0	2.5313961505889893	0.527153491973877
1.0	29040000.0	29050000.0	3.0	2.475137948989868	0.4961298108100891
1.0	29090000.0	29100000.0	3.0	2.73740816116333	0.6568716764450073
1.0	29100000.0	29110000.0	3.0	2.7208428382873535	0.6452845931053162
1.0	29170000.0	29180000.0	2.0	2.955244541168213	0.8048005104064941
1.0	29220000.0	29230000.0	3.0	2.925546407699585	0.7847166657447815
1.0	29270000.0	29280000.0	6.0	2.869406223297119	0.7464325428009033
1.0	29280000.0	29290000.0	5.0	2.9720897674560547	0.8167662620544434
1.0	29290000.0	29300000.0	5.0	2.8845410346984863	0.7572727203369141
1.0	29300000.0	29310000.0	1.0	2.9652225971221924	0.8124939799308777
1.0	29550000.0	29560000.0	6.0	2.494842529296875	0.508407711982727
1.0	29660000.0	29670000.0	2.0	2.6129846572875977	0.576659619808197
1.0	29690000.0	29700000.0	3.0	2.8257980346679688	0.7185076475143433
1.0	29700000.0	29710000.0	3.0	2.6987900733947754	0.6319351196289062
1.0	29720000.0	29730000.0	0.0	2.4176440238952637	0.4683426022529602
1.0	29790000.0	29800000.0	2.0	2.843647003173828	0.730254054069519
1.0	29810000.0	29820000.0	4.0	2.6809802055358887	0.6208826303482056
1.0	30090000.0	30100000.0	4.0	3.0966620445251465	0.9088684320449829
1.0	30190000.0	30200000.0	5.0	3.520498752593994	1.173985242843628
1.0	30260000.0	30270000.0	0.0	3.1720058917999268	0.9601856470108032
1.0	30280000.0	30290000.0	5.0	3.0398643016815186	0.8718966245651245
1.0	30320000.0	30330000.0	1.0	3.3059468269348145	1.0440505743026733
1.0	30400000.0	30410000.0	5.0	3.3976147174835205	1.1034406423568726
1.0	30430000.0	30440000.0	5.0	3.637796401977539	1.237735629081726
1.0	30480000.0	30490000.0	5.0	3.7705204486846924	1.3057271242141724
1.0	30500000.0	30510000.0	1.0	4.061888694763184	1.4347790479660034
1.0	30560000.0	30570000.0	4.0	4.167330265045166	1.4765260219573975
1.0	30600000.0	30610000.0	5.0	4.128983497619629	1.46172034740448
1.0	30640000.0	30650000.0	2.0	4.373152732849121	1.5518443584442139
1.0	30690000.0	30700000.0	9.0	3.930612564086914	1.3790723085403442
1.0	30700000.0	30710000.0	4.0	4.310821533203125	1.5299818515777588
1.0	30740000.0	30750000.0	1.0	4.937347412109375	1.7206356525421143
1.0	30790000.0	30800000.0	2.0	4.371878623962402	1.5514729022979736
1.0	30840000.0	30850000.0	7.0	3.768218994140625	1.3031725883483887
1.0	30960000.0	30970000.0	2.0	2.99113130569458	0.8349565267562866
1.0	30980000.0	30990000.0	6.0	3.4102070331573486	1.111437439918518
1.0	31010000.0	31020000.0	7.0	3.1579129695892334	0.9499333500862122
1.0	31020000.0	31030000.0	1.0	3.5776824951171875	1.2079875469207764
1.0	31070000.0	31080000.0	3.0	3.7661750316619873	1.3031705617904663
1.0	31160000.0	31170000.0	4.0	2.9153008460998535	0.7785131335258484
1.0	31170000.0	31180000.0	6.0	2.7773711681365967	0.6843940019607544
1.0	31250000.0	31260000.0	1.0	2.7526469230651855	0.6677364110946655
1.0	31350000.0	31360000.0	3.0	2.5928502082824707	0.564167857170105
1.0	31400000.0	31410000.0	2.0	2.6699435710906982	0.612601101398468
1.0	31760000.0	31770000.0	3.0	3.2032599449157715	0.9718654751777649
1.0	31810000.0	31820000.0	4.0	2.7572028636932373	0.6699641942977905
1.0	31820000.0	31830000.0	1.0	2.7874507904052734	0.6904036998748779
1.0	32000000.0	32010000.0	6.0	2.734015941619873	0.6548775434494019
1.0	32090000.0	32100000.0	2.0	2.9016947746276855	0.7689620852470398
1.0	32100000.0	32110000.0	3.0	2.8733279705047607	0.749350368976593
1.0	32130000.0	32140000.0	1.0	2.8337714672088623	0.7228893637657166
1.0	32170000.0	32180000.0	2.0	2.7678439617156982	0.6779652237892151
1.0	32270000.0	32280000.0	1.0	2.483121156692505	0.5005789995193481
1.0	32370000.0	32380000.0	3.0	2.6543850898742676	0.6033966541290283
1.0	32440000.0	32450000.0	4.0	2.566624402999878	0.5476969480514526
1.0	32530000.0	32540000.0	4.0	2.7374138832092285	0.659345269203186
1.0	32540000.0	32550000.0	1.0	2.778336763381958	0.6842361688613892
1.0	32630000.0	32640000.0	1.0	2.9395389556884766	0.7941398620605469
1.0	32700000.0	32710000.0	4.0	2.713770627975464	0.643358588218689
1.0	32710000.0	32720000.0	5.0	2.589442729949951	0.5627138018608093
1.0	32730000.0	32740000.0	4.0	2.8237290382385254	0.7156125903129578
1.0	32750000.0	32760000.0	2.0	2.6680874824523926	0.6159577369689941
1.0	32840000.0	32850000.0	3.0	2.737636089324951	0.6571880578994751
1.0	32940000.0	32950000.0	2.0	2.877758741378784	0.752339243888855
1.0	32950000.0	32960000.0	4.0	2.8104217052459717	0.7061700820922852
1.0	32960000.0	32970000.0	0.0	2.8119163513183594	0.7064656019210815
1.0	33000000.0	33010000.0	4.0	2.713449716567993	0.6402609348297119
1.0	33050000.0	33060000.0	3.0	2.6464481353759766	0.5970624685287476
1.0	33110000.0	33120000.0	3.0	2.8545830249786377	0.7400519251823425
1.0	33180000.0	33190000.0	4.0	2.718705415725708	0.6444616317749023
1.0	33190000.0	33200000.0	1.0	2.6805784702301025	0.6189090013504028
1.0	33200000.0	33210000.0	1.0	2.651186466217041	0.6008104085922241
1.0	33220000.0	33230000.0	4.0	2.710411310195923	0.6395154595375061
1.0	33280000.0	33290000.0	3.0	3.442667007446289	1.1424371004104614
1.0	33290000.0	33300000.0	0.0	2.595287561416626	0.5654477477073669
1.0	33320000.0	33330000.0	3.0	2.643105983734131	0.5955673456192017
1.0	33340000.0	33350000.0	0.0	2.766497850418091	0.6771587133407593
1.0	33430000.0	33440000.0	6.0	2.5092520713806152	0.5141136646270752
1.0	33500000.0	33510000.0	3.0	2.9013171195983887	0.7742406129837036
1.0	33540000.0	33550000.0	1.0	2.550194263458252	0.538040816783905
1.0	33570000.0	33580000.0	1.0	2.4530434608459473	0.4849594235420227
1.0	33960000.0	33970000.0	2.0	2.8922617435455322	0.7620929479598999
1.0	34070000.0	34080000.0	6.0	3.0503718852996826	0.8697762489318848
1.0	34170000.0	34180000.0	3.0	3.1935982704162598	0.9730690717697144
1.0	34190000.0	34200000.0	1.0	3.3193466663360596	1.0538129806518555
1.0	34280000.0	34290000.0	7.0	3.342203140258789	1.0696464776992798
1.0	34290000.0	34300000.0	5.0	2.4890472888946533	0.5033284425735474
1.0	34310000.0	34320000.0	1.0	3.1732048988342285	0.957095742225647
1.0	34350000.0	34360000.0	4.0	2.9886536598205566	0.8275133371353149
1.0	34430000.0	34440000.0	6.0	3.5279083251953125	1.179067850112915
1.0	34470000.0	34480000.0	2.0	3.797362804412842	1.3184294700622559
1.0	34520000.0	34530000.0	3.0	3.9251480102539062	1.3764865398406982
1.0	34600000.0	34610000.0	2.0	3.627366304397583	1.232923984527588
1.0	34620000.0	34630000.0	4.0	3.826209545135498	1.330881953239441
1.0	34640000.0	34650000.0	3.0	3.7557876110076904	1.2961753606796265
1.0	34670000.0	34680000.0	5.0	3.8179917335510254	1.3272390365600586
1.0	34690000.0	34700000.0	2.0	3.7243123054504395	1.282653570175171
1.0	34760000.0	34770000.0	3.0	3.7554640769958496	1.2994955778121948
1.0	34840000.0	34850000.0	3.0	4.146444797515869	1.468559980392456
1.0	34870000.0	34880000.0	5.0	4.080893039703369	1.4425938129425049
1.0	34880000.0	34890000.0	3.0	4.4918951988220215	1.5915735960006714
1.0	34890000.0	34900000.0	5.0	4.468962669372559	1.5840389728546143
1.0	34970000.0	34980000.0	6.0	4.481747627258301	1.5881915092468262
1.0	35020000.0	35030000.0	4.0	3.7385737895965576	1.2891825437545776
1.0	35040000.0	35050000.0	7.0	3.895190477371216	1.3631973266601562
1.0	35070000.0	35080000.0	1.0	3.7616734504699707	1.3003889322280884
1.0	35080000.0	35090000.0	2.0	3.5702056884765625	1.201743483543396
1.0	35180000.0	35190000.0	2.0	2.8081963062286377	0.7054120898246765
1.0	35190000.0	35200000.0	3.0	2.8140227794647217	0.7093360424041748
1.0	35230000.0	35240000.0	2.0	2.710275411605835	0.639226496219635
1.0	35260000.0	35270000.0	2.0	2.7097911834716797	0.6387627124786377
1.0	35330000.0	35340000.0	1.0	2.5804336071014404	0.5572952032089233
1.0	35390000.0	35400000.0	2.0	2.7897098064422607	0.6938551068305969
1.0	35470000.0	35480000.0	2.0	2.512990713119507	0.5169093012809753
1.0	35580000.0	35590000.0	5.0	2.8643016815185547	0.7427657842636108
1.0	35670000.0	35680000.0	2.0	3.0269134044647217	0.8531147241592407
1.0	35730000.0	35740000.0	3.0	2.9043636322021484	0.7695446610450745
1.0	35750000.0	35760000.0	2.0	2.9582362174987793	0.8075729608535767
1.0	35790000.0	35800000.0	2.0	2.7904205322265625	0.6926637291908264
1.0	35850000.0	35860000.0	1.0	2.5822949409484863	0.5579473376274109
1.0	35930000.0	35940000.0	2.0	2.7252273559570312	0.6489456295967102
1.0	36030000.0	36040000.0	7.0	2.872035503387451	0.7483608722686768
1.0	36100000.0	36110000.0	2.0	3.3806471824645996	1.086242914199829
1.0	36120000.0	36130000.0	1.0	3.058255434036255	0.874586284160614
1.0	36150000.0	36160000.0	5.0	2.7709567546844482	0.6799730062484741
1.0	36200000.0	36210000.0	4.0	2.710531711578369	0.638982355594635
1.0	36260000.0	36270000.0	5.0	2.6568994522094727	0.6033442616462708
1.0	36430000.0	36440000.0	0.0	2.451754331588745	0.48453348875045776
1.0	36480000.0	36490000.0	4.0	2.49013090133667	0.5043434500694275
1.0	36490000.0	36500000.0	0.0	2.564127206802368	0.5461276173591614
1.0	36530000.0	36540000.0	1.0	2.5500247478485107	0.5375744104385376
1.0	36550000.0	36560000.0	2.0	2.7860002517700195	0.6861469149589539
1.0	36560000.0	36570000.0	3.0	2.5900585651397705	0.5616959929466248
1.0	36700000.0	36710000.0	4.0	2.8448081016540527	0.730451762676239
1.0	36760000.0	36770000.0	4.0	2.819467067718506	0.7133054733276367
1.0	36790000.0	36800000.0	0.0	2.855933666229248	0.7372214794158936
1.0	36850000.0	36860000.0	0.0	3.2352588176727295	1.0003533363342285
1.0	36860000.0	36870000.0	5.0	2.7308547496795654	0.6630721092224121
1.0	36930000.0	36940000.0	5.0	2.754035472869873	0.668083131313324
1.0	37000000.0	37010000.0	1.0	3.1873698234558105	0.9629939794540405
1.0	37070000.0	37080000.0	4.0	3.208676815032959	0.9778531789779663
1.0	37150000.0	37160000.0	4.0	3.337550640106201	1.0621616840362549
1.0	37160000.0	37170000.0	5.0	3.281425952911377	1.0274319648742676
1.0	37170000.0	37180000.0	4.0	3.365612745285034	1.0793997049331665
1.0	37230000.0	37240000.0	7.0	3.007422924041748	0.8414994478225708
1.0	37250000.0	37260000.0	2.0	3.3971927165985107	1.0995306968688965
1.0	37280000.0	37290000.0	2.0	3.1471641063690186	0.9445943832397461
1.0	37300000.0	37310000.0	3.0	3.3950493335723877	1.099633812904358
1.0	37430000.0	37440000.0	4.0	3.5772881507873535	1.2063792943954468
1.0	37460000.0	37470000.0	3.0	3.41878080368042	1.1164219379425049
1.0	37480000.0	37490000.0	3.0	3.6329662799835205	1.2361618280410767
1.0	37500000.0	37510000.0	4.0	3.3542990684509277	1.0712920427322388
1.0	37530000.0	37540000.0	5.0	3.5282604694366455	1.177947759628296
1.0	37750000.0	37760000.0	5.0	3.607604503631592	1.2200273275375366
1.0	37930000.0	37940000.0	3.0	2.741309642791748	0.659756064414978
1.0	37980000.0	37990000.0	4.0	2.4718966484069824	0.4964490532875061
1.0	38060000.0	38070000.0	4.0	2.8640384674072266	0.7505373954772949
1.0	38130000.0	38140000.0	2.0	3.108975887298584	0.9111841917037964
1.0	38140000.0	38150000.0	6.0	2.819891929626465	0.712800145149231
1.0	38210000.0	38220000.0	5.0	2.9109063148498535	0.775234043598175
1.0	38220000.0	38230000.0	2.0	3.076754570007324	0.8883140683174133
1.0	38270000.0	38280000.0	3.0	3.2949891090393066	1.042341709136963
1.0	38350000.0	38360000.0	2.0	2.8138718605041504	0.708654522895813
1.0	38400000.0	38410000.0	4.0	2.6209025382995605	0.5811029672622681
1.0	38410000.0	38420000.0	2.0	2.602274179458618	0.5705020427703857
1.0	38420000.0	38430000.0	5.0	2.5795140266418457	0.5554598569869995
1.0	38540000.0	38550000.0	6.0	2.7983407974243164	0.6984978318214417
1.0	38600000.0	38610000.0	2.0	3.4620425701141357	1.1360225677490234
1.0	38610000.0	38620000.0	1.0	3.232741117477417	0.9912888407707214
1.0	38660000.0	38670000.0	3.0	3.345388412475586	1.0656707286834717
1.0	38790000.0	38800000.0	4.0	3.1579785346984863	0.9464470148086548
1.0	38800000.0	38810000.0	4.0	3.2232043743133545	0.9900261163711548
1.0	38870000.0	38880000.0	4.0	2.9530386924743652	0.8041442036628723
1.0	38880000.0	38890000.0	2.0	3.0103113651275635	0.8431342840194702
1.0	38900000.0	38910000.0	4.0	2.8197827339172363	0.7134489417076111
1.0	38920000.0	38930000.0	0.0	2.984093189239502	0.8262487649917603
1.0	38990000.0	39000000.0	2.0	2.9104387760162354	0.7795624732971191
1.0	39010000.0	39020000.0	6.0	2.7795727252960205	0.686557412147522
1.0	39050000.0	39060000.0	0.0	2.969539165496826	0.8155380487442017
1.0	39280000.0	39290000.0	3.0	2.8808255195617676	0.7550904750823975
1.0	39300000.0	39310000.0	0.0	2.891881227493286	0.7618420720100403
1.0	39350000.0	39360000.0	4.0	2.7454752922058105	0.6616944074630737
1.0	39370000.0	39380000.0	5.0	2.64646053314209	0.5965791940689087
1.0	39390000.0	39400000.0	5.0	2.7664387226104736	0.6762601137161255
1.0	39460000.0	39470000.0	0.0	3.070723056793213	0.8851066827774048
1.0	39580000.0	39590000.0	5.0	2.946225643157959	0.7990432977676392
1.0	39610000.0	39620000.0	2.0	3.094238758087158	0.8991961479187012
1.0	39660000.0	39670000.0	2.0	3.129627227783203	0.9226340055465698
1.0	39680000.0	39690000.0	4.0	3.15742826461792	0.94378262758255
1.0	39750000.0	39760000.0	5.0	2.7598204612731934	0.6718477010726929
1.0	39780000.0	39790000.0	1.0	2.8884034156799316	0.7594110369682312
1.0	39820000.0	39830000.0	1.0	2.8505213260650635	0.7333995699882507
1.0	39840000.0	39850000.0	2.0	2.8963143825531006	0.7646695375442505
1.0	39850000.0	39860000.0	4.0	3.0890984535217285	0.896508514881134
1.0	39880000.0	39890000.0	7.0	2.715578556060791	0.6428204774856567
1.0	39890000.0	39900000.0	2.0	2.8691389560699463	0.7466287612915039
1.0	39920000.0	39930000.0	2.0	2.9102516174316406	0.774603545665741
1.0	39960000.0	39970000.0	4.0	2.7583556175231934	0.6705621480941772
1.0	40020000.0	40030000.0	1.0	2.6952967643737793	0.6279285550117493
1.0	40130000.0	40140000.0	5.0	2.8659539222717285	0.7443695664405823
1.0	40160000.0	40170000.0	2.0	2.9455385208129883	0.7984328866004944
1.0	40240000.0	40250000.0	3.0	2.9128000736236572	0.7760820984840393
1.0	40280000.0	40290000.0	6.0	2.857868194580078	0.7390590906143188
1.0	40300000.0	40310000.0	7.0	2.830698013305664	0.7202522158622742
1.0	40360000.0	40370000.0	4.0	2.7825937271118164	0.6882039308547974
1.0	40380000.0	40390000.0	0.0	2.96026349067688	0.8087323307991028
1.0	40440000.0	40450000.0	5.0	2.698310375213623	0.6311451196670532
1.0	40510000.0	40520000.0	4.0	2.806424379348755	0.7047053575515747
1.0	40520000.0	40530000.0	3.0	2.7630972862243652	0.6750783920288086
1.0	40630000.0	40640000.0	0.0	2.6834120750427246	0.6213897466659546
1.0	40640000.0	40650000.0	1.0	2.6857962608337402	0.6228837370872498
1.0	40680000.0	40690000.0	1.0	2.6766357421875	0.6165809035301208
1.0	40700000.0	40710000.0	5.0	2.616199254989624	0.5782710313796997
1.0	40760000.0	40770000.0	3.0	2.641270875930786	0.593806266784668
1.0	40800000.0	40810000.0	1.0	2.6524977684020996	0.6011697053909302
1.0	40820000.0	40830000.0	3.0	2.5168755054473877	0.5190088748931885
1.0	40840000.0	40850000.0	3.0	2.5194504261016846	0.5238186717033386
1.0	40860000.0	40870000.0	5.0	2.557996988296509	0.5435808897018433
1.0	40930000.0	40940000.0	1.0	2.8127853870391846	0.7079452276229858
1.0	41000000.0	41010000.0	5.0	2.6763482093811035	0.6161760687828064
1.0	41110000.0	41120000.0	2.0	3.003547191619873	0.8382633924484253
1.0	41140000.0	41150000.0	2.0	2.7588515281677246	0.67075115442276
1.0	41170000.0	41180000.0	4.0	2.7064480781555176	0.6353119015693665
1.0	41180000.0	41190000.0	2.0	2.8501532077789307	0.7343576550483704
1.0	41250000.0	41260000.0	2.0	2.8531579971313477	0.7358186841011047
1.0	41270000.0	41280000.0	2.0	2.8229174613952637	0.7147795557975769
1.0	41340000.0	41350000.0	3.0	2.704868793487549	0.6355990767478943
1.0	41510000.0	41520000.0	2.0	2.6082470417022705	0.5738062858581543
1.0	41540000.0	41550000.0	2.0	2.1436455249786377	0.4078022837638855
1.0	41550000.0	41560000.0	3.0	2.0274951457977295	0.42302456498146057
1.0	41650000.0	41660000.0	2.0	2.515899658203125	0.51828533411026
1.0	41660000.0	41670000.0	2.0	2.5535635948181152	0.539789617061615
1.0	41800000.0	41810000.0	2.0	2.951749086380005	0.802876353263855
1.0	41830000.0	41840000.0	5.0	3.137416362762451	0.9276871681213379
1.0	41850000.0	41860000.0	2.0	3.297234296798706	1.0339349508285522
1.0	41880000.0	41890000.0	4.0	3.053603410720825	0.8717277646064758
1.0	41950000.0	41960000.0	4.0	3.1514835357666016	0.9371421933174133
1.0	41990000.0	42000000.0	1.0	3.098238229751587	0.9012488126754761
1.0	42090000.0	42100000.0	2.0	2.884416103363037	0.7565974593162537
1.0	42130000.0	42140000.0	2.0	2.98471736907959	0.8255169987678528
1.0	42280000.0	42290000.0	3.0	2.8613667488098145	0.7408572435379028
1.0	42340000.0	42350000.0	5.0	2.855262041091919	0.7369611263275146
1.0	42400000.0	42410000.0	4.0	2.7196390628814697	0.6448623538017273
1.0	42480000.0	42490000.0	2.0	2.7715110778808594	0.6795086860656738
1.0	42590000.0	42600000.0	6.0	2.817577838897705	0.7114044427871704
1.0	42600000.0	42610000.0	2.0	3.025360107421875	0.8533116579055786
1.0	42620000.0	42630000.0	2.0	2.9302773475646973	0.788682222366333
1.0	42630000.0	42640000.0	3.0	2.9396514892578125	0.7953485250473022
1.0	42650000.0	42660000.0	1.0	2.852726459503174	0.7351783514022827
1.0	42680000.0	42690000.0	5.0	2.7657063007354736	0.676334798336029
1.0	42750000.0	42760000.0	2.0	2.677847385406494	0.6176169514656067
1.0	42770000.0	42780000.0	0.0	2.7761800289154053	0.6832523345947266
1.0	42780000.0	42790000.0	4.0	2.8207318782806396	0.7147848606109619
1.0	42830000.0	42840000.0	1.0	2.7254650592803955	0.6490492820739746
1.0	42910000.0	42920000.0	5.0	2.467954158782959	0.4925409257411957
1.0	42940000.0	42950000.0	2.0	2.5251522064208984	0.5233692526817322
1.0	42990000.0	43000000.0	4.0	2.6283624172210693	0.5855917930603027
1.0	43010000.0	43020000.0	2.0	2.5939807891845703	0.5637348890304565
1.0	43060000.0	43070000.0	3.0	2.698347568511963	0.6306825280189514
1.0	43080000.0	43090000.0	3.0	2.684593439102173	0.6212447881698608
1.0	43130000.0	43140000.0	5.0	2.7205090522766113	0.6452940702438354
1.0	43140000.0	43150000.0	5.0	2.7506422996520996	0.6713558435440063
1.0	43150000.0	43160000.0	5.0	3.0393216609954834	0.8640156984329224
1.0	43180000.0	43190000.0	4.0	2.758307933807373	0.6707455515861511
1.0	43200000.0	43210000.0	3.0	2.8583521842956543	0.7394412755966187
1.0	43280000.0	43290000.0	2.0	2.9576256275177	0.8088824152946472
1.0	43290000.0	43300000.0	2.0	2.8441097736358643	0.7286480069160461
1.0	43340000.0	43350000.0	11.0	2.9318366050720215	0.7892409563064575
1.0	43350000.0	43360000.0	2.0	3.1836483478546143	0.9655378460884094
1.0	43440000.0	43450000.0	2.0	3.130791664123535	0.9236135482788086
1.0	43480000.0	43490000.0	3.0	2.9442451000213623	0.797906219959259
1.0	43490000.0	43500000.0	3.0	2.8122220039367676	0.7073653936386108
1.0	43560000.0	43570000.0	4.0	2.6034762859344482	0.5699136257171631
1.0	43640000.0	43650000.0	4.0	2.6022403240203857	0.5694502592086792
1.0	43660000.0	43670000.0	5.0	2.6047728061676025	0.5709127187728882
1.0	43710000.0	43720000.0	4.0	2.6519477367401123	0.6011132001876831
1.0	43730000.0	43740000.0	4.0	2.799971103668213	0.6999503374099731
1.0	43750000.0	43760000.0	0.0	2.9654061794281006	0.8135008811950684
1.0	43780000.0	43790000.0	2.0	2.6554431915283203	0.6031907796859741
1.0	43870000.0	43880000.0	2.0	2.582282543182373	0.5568946003913879
1.0	43900000.0	43910000.0	0.0	2.823237895965576	0.715528666973114
1.0	43930000.0	43940000.0	4.0	2.640533208847046	0.5937696695327759
1.0	43940000.0	43950000.0	1.0	2.56036114692688	0.5439692735671997
1.0	44030000.0	44040000.0	2.0	2.635023355484009	0.5907509326934814
1.0	44050000.0	44060000.0	0.0	2.6599338054656982	0.6062303185462952
1.0	44100000.0	44110000.0	2.0	2.4018642902374268	0.4614439904689789
1.0	44200000.0	44210000.0	0.0	2.642057418823242	0.5940555334091187
1.0	44300000.0	44310000.0	3.0	2.6939759254455566	0.6287621259689331
1.0	44450000.0	44460000.0	4.0	2.992936372756958	0.8309659957885742
1.0	44460000.0	44470000.0	5.0	3.0429768562316895	0.8642849922180176
1.0	44510000.0	44520000.0	4.0	3.333458662033081	1.0546907186508179
1.0	44560000.0	44570000.0	1.0	3.163604259490967	0.9441154599189758
1.0	44570000.0	44580000.0	1.0	3.2168445587158203	0.9790967702865601
1.0	44590000.0	44600000.0	3.0	2.990633726119995	0.8293120265007019
1.0	44600000.0	44610000.0	8.0	2.801164150238037	0.6999831199645996
1.0	44610000.0	44620000.0	6.0	2.8263027667999268	0.7176344394683838
1.0	44660000.0	44670000.0	0.0	2.791297197341919	0.6929736137390137
1.0	44690000.0	44700000.0	1.0	2.834214687347412	0.7224729657173157
1.0	45070000.0	45080000.0	3.0	3.039646625518799	0.8626269102096558
1.0	45100000.0	45110000.0	6.0	2.9073591232299805	0.7729161977767944
1.0	45120000.0	45130000.0	4.0	2.8453221321105957	0.7305613160133362
1.0	45150000.0	45160000.0	4.0	2.6605722904205322	0.6061238050460815
1.0	45170000.0	45180000.0	3.0	2.501377820968628	0.5102416276931763
1.0	45190000.0	45200000.0	1.0	2.503906488418579	0.5113372206687927
1.0	45220000.0	45230000.0	1.0	2.5672764778137207	0.5482198596000671
1.0	45240000.0	45250000.0	4.0	3.0252201557159424	0.8699033856391907
1.0	45440000.0	45450000.0	1.0	2.7178549766540527	0.6439767479896545
1.0	45460000.0	45470000.0	1.0	2.4759273529052734	0.4967518746852875
1.0	45500000.0	45510000.0	1.0	2.569370746612549	0.5490660667419434
1.0	45560000.0	45570000.0	1.0	2.2624058723449707	0.41676074266433716
1.0	45590000.0	45600000.0	1.0	2.2104039192199707	0.4093989431858063
1.0	45680000.0	45690000.0	3.0	2.491147518157959	0.5048531293869019
1.0	45690000.0	45700000.0	1.0	2.586106777191162	0.5594265460968018
1.0	45760000.0	45770000.0	2.0	2.6353869438171387	0.5897479057312012
1.0	45840000.0	45850000.0	1.0	2.691439628601074	0.6261599659919739
1.0	45870000.0	45880000.0	2.0	2.7059144973754883	0.6358036398887634
1.0	45880000.0	45890000.0	5.0	2.5717906951904297	0.550553023815155
1.0	45930000.0	45940000.0	2.0	2.6485652923583984	0.5980758666992188
1.0	46030000.0	46040000.0	3.0	2.8580479621887207	0.7386981248855591
1.0	46050000.0	46060000.0	2.0	2.9762978553771973	0.8236029744148254
1.0	46130000.0	46140000.0	3.0	2.9474692344665527	0.8005322217941284
1.0	46170000.0	46180000.0	1.0	2.621396064758301	0.5806325078010559
1.0	46230000.0	46240000.0	3.0	2.589977979660034	0.5612078905105591
1.0	46240000.0	46250000.0	5.0	2.5800254344940186	0.5553554892539978
1.0	46250000.0	46260000.0	2.0	2.71779203414917	0.643708348274231
1.0	46300000.0	46310000.0	2.0	2.7651422023773193	0.6753894686698914
1.0	46410000.0	46420000.0	1.0	2.8229243755340576	0.7146211862564087
1.0	46490000.0	46500000.0	3.0	2.640399932861328	0.5933505296707153
1.0	46520000.0	46530000.0	5.0	2.7082648277282715	0.6378715634346008
1.0	46560000.0	46570000.0	2.0	2.493645191192627	0.5061794519424438
1.0	46610000.0	46620000.0	5.0	2.4946720600128174	0.5067938566207886
1.0	46680000.0	46690000.0	1.0	2.852067470550537	0.7344082593917847
1.0	46690000.0	46700000.0	3.0	2.616081953048706	0.5772035717964172
1.0	46710000.0	46720000.0	3.0	2.8540866374969482	0.7388342618942261
1.0	46720000.0	46730000.0	5.0	2.7413532733917236	0.6594365239143372
1.0	46880000.0	46890000.0	3.0	2.838026285171509	0.7253750562667847
1.0	46900000.0	46910000.0	2.0	2.820021152496338	0.7131521105766296
1.0	47020000.0	47030000.0	0.0	2.542140007019043	0.5334572196006775
1.0	47030000.0	47040000.0	0.0	2.432260274887085	0.4752413332462311
1.0	47060000.0	47070000.0	2.0	2.5084941387176514	0.5143429040908813
1.0	47080000.0	47090000.0	1.0	2.5015015602111816	0.5137737393379211
1.0	47090000.0	47100000.0	4.0	2.315925121307373	0.4299410283565521
1.0	47100000.0	47110000.0	2.0	2.5368714332580566	0.530454695224762
1.0	47110000.0	47120000.0	2.0	2.4722466468811035	0.4948257803916931
1.0	47130000.0	47140000.0	0.0	2.8336517810821533	0.7270581722259521
1.0	47200000.0	47210000.0	4.0	2.7731385231018066	0.68112713098526
1.0	47270000.0	47280000.0	4.0	2.7989678382873535	0.7004638314247131
1.0	47490000.0	47500000.0	8.0	2.7207274436950684	0.6466578245162964
1.0	47650000.0	47660000.0	6.0	2.7652621269226074	0.6767362356185913
1.0	47780000.0	47790000.0	3.0	2.7464241981506348	0.6627370119094849
1.0	47790000.0	47800000.0	5.0	2.7261948585510254	0.649246871471405
1.0	47800000.0	47810000.0	4.0	2.647200107574463	0.5997985601425171
1.0	47820000.0	47830000.0	3.0	2.69046950340271	0.6254838109016418
1.0	47830000.0	47840000.0	4.0	2.763267755508423	0.674123227596283
1.0	47880000.0	47890000.0	3.0	3.0590014457702637	0.8755747675895691
1.0	47910000.0	47920000.0	3.0	2.899384021759033	0.7677361369132996
1.0	47940000.0	47950000.0	1.0	3.088385820388794	0.897203803062439
1.0	47960000.0	47970000.0	6.0	2.92803692817688	0.7870631217956543
1.0	48020000.0	48030000.0	3.0	3.134883165359497	0.9299572110176086
1.0	48030000.0	48040000.0	5.0	3.107491970062256	0.9117509722709656
1.0	48060000.0	48070000.0	0.0	2.9003005027770996	0.7677789926528931
1.0	48110000.0	48120000.0	5.0	2.910613775253296	0.7754696607589722
1.0	48220000.0	48230000.0	5.0	3.082967758178711	0.8964802026748657
1.0	48250000.0	48260000.0	4.0	3.2550315856933594	1.0061829090118408
1.0	48280000.0	48290000.0	2.0	3.603247880935669	1.2172167301177979
1.0	48300000.0	48310000.0	3.0	3.4806113243103027	1.1458677053451538
1.0	48390000.0	48400000.0	4.0	3.4389634132385254	1.1214641332626343
1.0	48470000.0	48480000.0	2.0	3.0946044921875	0.8993847966194153
1.0	48560000.0	48570000.0	2.0	2.620030641555786	0.5807874798774719
1.0	48570000.0	48580000.0	4.0	2.5922751426696777	0.5637321472167969
1.0	48600000.0	48610000.0	2.0	2.710998058319092	0.6394562721252441
1.0	48620000.0	48630000.0	5.0	2.4937121868133545	0.5061036348342896
1.0	48640000.0	48650000.0	0.0	2.871075391769409	0.74765944480896
1.0	48760000.0	48770000.0	1.0	2.668372392654419	0.6114508509635925
1.0	48920000.0	48930000.0	3.0	2.6527955532073975	0.6010628938674927
1.0	48930000.0	48940000.0	1.0	2.6078040599823	0.5742379426956177
1.0	48940000.0	48950000.0	1.0	2.6149611473083496	0.5770639181137085
1.0	49050000.0	49060000.0	1.0	2.5029094219207764	0.5113746523857117
1.0	49060000.0	49070000.0	2.0	2.5368361473083496	0.5306195616722107
1.0	49070000.0	49080000.0	2.0	2.539337396621704	0.532131016254425
1.0	49120000.0	49130000.0	1.0	2.609544038772583	0.5743175148963928
1.0	49210000.0	49220000.0	5.0	2.6796467304229736	0.6189715266227722
1.0	49230000.0	49240000.0	6.0	2.7091362476348877	0.63857501745224
1.0	49240000.0	49250000.0	2.0	2.6804823875427246	0.6199813485145569
1.0	49330000.0	49340000.0	2.0	2.83919358253479	0.7274839282035828
1.0	49350000.0	49360000.0	3.0	2.876314401626587	0.7568297982215881
1.0	49370000.0	49380000.0	1.0	2.8242642879486084	0.7188140153884888
1.0	49440000.0	49450000.0	5.0	2.889430522918701	0.7672317624092102
1.0	49500000.0	49510000.0	5.0	3.036529064178467	0.8725981712341309
1.0	49510000.0	49520000.0	2.0	3.0158028602600098	0.8577066659927368
1.0	49590000.0	49600000.0	2.0	2.880439043045044	0.7577422261238098
1.0	49600000.0	49610000.0	2.0	3.0020105838775635	0.8468324542045593
1.0	49630000.0	49640000.0	3.0	2.880225658416748	0.758979856967926
1.0	49700000.0	49710000.0	1.0	2.944559335708618	0.8067129850387573
1.0	49750000.0	49760000.0	2.0	2.6426913738250732	0.5924571752548218
1.0	49790000.0	49800000.0	5.0	3.630305767059326	1.2362233400344849
1.0	49850000.0	49860000.0	2.0	3.932734966278076	1.3806227445602417
1.0	49860000.0	49870000.0	7.0	3.8109970092773438	1.3248372077941895
1.0	49970000.0	49980000.0	6.0	3.522538423538208	1.1757444143295288
1.0	50040000.0	50050000.0	1.0	4.470432281494141	1.5853662490844727
1.0	50080000.0	50090000.0	4.0	3.7099361419677734	1.2752774953842163
1.0	50090000.0	50100000.0	3.0	3.640237808227539	1.2403637170791626
1.0	50130000.0	50140000.0	6.0	3.40727162361145	1.1127656698226929
1.0	50240000.0	50250000.0	4.0	3.1651930809020996	0.9639331698417664
1.0	50260000.0	50270000.0	2.0	2.9293079376220703	0.79598468542099
1.0	50420000.0	50430000.0	1.0	2.8215410709381104	0.7142624855041504
1.0	50440000.0	50450000.0	3.0	2.9806036949157715	0.827655017375946
1.0	50610000.0	50620000.0	2.0	3.6808478832244873	1.2620004415512085
1.0	50720000.0	50730000.0	2.0	3.7127556800842285	1.2782151699066162
1.0	50760000.0	50770000.0	3.0	3.2846426963806152	1.0369439125061035
1.0	50850000.0	50860000.0	3.0	2.812525987625122	0.707851767539978
1.0	50870000.0	50880000.0	1.0	2.903064012527466	0.7699040770530701
1.0	50920000.0	50930000.0	0.0	2.711249828338623	0.6388306021690369
1.0	50930000.0	50940000.0	5.0	2.567714214324951	0.5480016469955444
1.0	50950000.0	50960000.0	2.0	2.610419988632202	0.5742761492729187
1.0	50980000.0	50990000.0	3.0	2.7144439220428467	0.6412741541862488
1.0	50990000.0	51000000.0	2.0	2.7089202404022217	0.6381697654724121
1.0	51010000.0	51020000.0	4.0	2.713904619216919	0.6408748030662537
1.0	51020000.0	51030000.0	1.0	2.6917500495910645	0.62617027759552
1.0	51030000.0	51040000.0	1.0	2.8260531425476074	0.7167309522628784
1.0	51070000.0	51080000.0	4.0	2.586923599243164	0.5596896409988403
1.0	51130000.0	51140000.0	3.0	2.728672504425049	0.6510195136070251
1.0	51150000.0	51160000.0	2.0	2.7219738960266113	0.646288275718689
1.0	51160000.0	51170000.0	1.0	2.8899848461151123	0.7608349919319153
1.0	51260000.0	51270000.0	2.0	2.5611791610717773	0.5444275140762329
1.0	51310000.0	51320000.0	2.0	2.6975176334381104	0.6305815577507019
1.0	51400000.0	51410000.0	2.0	2.5326130390167236	0.5276131629943848
1.0	51470000.0	51480000.0	1.0	2.692155599594116	0.6263952851295471
1.0	51500000.0	51510000.0	1.0	2.7853446006774902	0.6893467903137207
1.0	51520000.0	51530000.0	4.0	2.778846025466919	0.6848307847976685
1.0	51540000.0	51550000.0	1.0	2.823622226715088	0.7151283025741577
1.0	51560000.0	51570000.0	2.0	2.753269910812378	0.6674119234085083
1.0	51590000.0	51600000.0	2.0	2.735959053039551	0.6560865044593811
1.0	51600000.0	51610000.0	3.0	2.7670769691467285	0.6768782734870911
1.0	51720000.0	51730000.0	2.0	2.755725860595703	0.6701552271842957
1.0	51810000.0	51820000.0	5.0	2.7092347145080566	0.6382770538330078
1.0	51860000.0	51870000.0	3.0	2.7767014503479004	0.6832348108291626
1.0	51990000.0	52000000.0	1.0	2.8486568927764893	0.7320233583450317
1.0	52150000.0	52160000.0	3.0	3.183323383331299	0.9591071009635925
1.0	52170000.0	52180000.0	1.0	2.8688206672668457	0.7450168132781982
1.0	52210000.0	52220000.0	6.0	3.000925064086914	0.8359789848327637
1.0	52270000.0	52280000.0	1.0	3.115119457244873	0.9126957058906555
1.0	52280000.0	52290000.0	1.0	3.12013578414917	0.9159123301506042
1.0	52410000.0	52420000.0	2.0	2.941850185394287	0.7961511611938477
1.0	52420000.0	52430000.0	5.0	2.996417760848999	0.8340511322021484
1.0	52560000.0	52570000.0	7.0	2.7100136280059814	0.6382346749305725
1.0	52590000.0	52600000.0	3.0	2.664280414581299	0.6081932187080383
1.0	52680000.0	52690000.0	1.0	2.535200595855713	0.5290733575820923
1.0	52820000.0	52830000.0	1.0	2.5745158195495605	0.5528547167778015
1.0	52890000.0	52900000.0	4.0	2.5393333435058594	0.5318374633789062
1.0	53270000.0	53280000.0	6.0	2.964076042175293	0.8106891512870789
1.0	53310000.0	53320000.0	2.0	3.2720425128936768	1.0174779891967773
1.0	53350000.0	53360000.0	3.0	2.9799389839172363	0.8211072683334351
1.0	53410000.0	53420000.0	3.0	2.7607173919677734	0.6726551055908203
1.0	53460000.0	53470000.0	0.0	2.77323842048645	0.680872917175293
1.0	53490000.0	53500000.0	1.0	2.794076919555664	0.6958942413330078
1.0	53570000.0	53580000.0	2.0	2.749375820159912	0.6652439832687378
1.0	53610000.0	53620000.0	2.0	2.8027241230010986	0.7013185024261475
1.0	53620000.0	53630000.0	3.0	2.750418186187744	0.665461540222168
1.0	53700000.0	53710000.0	3.0	3.387402057647705	1.1028152704238892
1.0	53710000.0	53720000.0	1.0	2.669283151626587	0.6114982962608337
1.0	53770000.0	53780000.0	2.0	2.9672458171844482	0.813555896282196
1.0	53800000.0	53810000.0	1.0	2.846328020095825	0.7311890125274658
1.0	53820000.0	53830000.0	3.0	2.783228635787964	0.6879686117172241
1.0	53920000.0	53930000.0	2.0	3.0246262550354004	0.8560059666633606
1.0	53980000.0	53990000.0	3.0	2.8753209114074707	0.7551334500312805
1.0	54020000.0	54030000.0	4.0	3.015280246734619	0.8501310348510742
1.0	54130000.0	54140000.0	2.0	2.98051118850708	0.8224942088127136
1.0	54170000.0	54180000.0	1.0	3.0584514141082764	0.8801008462905884
1.0	54190000.0	54200000.0	3.0	3.1508986949920654	0.9393705129623413
1.0	54260000.0	54270000.0	4.0	2.7352542877197266	0.6553177833557129
1.0	54380000.0	54390000.0	4.0	2.569824695587158	0.549707293510437
1.0	54410000.0	54420000.0	2.0	2.9130804538726807	0.7853915095329285
1.0	54500000.0	54510000.0	2.0	2.621889591217041	0.5819974541664124
1.0	54520000.0	54530000.0	1.0	2.6321797370910645	0.588013231754303
1.0	54540000.0	54550000.0	1.0	2.728853702545166	0.6512591242790222
1.0	54550000.0	54560000.0	0.0	2.636078357696533	0.5902743935585022
1.0	54580000.0	54590000.0	3.0	2.672797679901123	0.6143712401390076
1.0	54660000.0	54670000.0	4.0	2.6210033893585205	0.5765600800514221
1.0	54730000.0	54740000.0	6.0	2.842133045196533	0.7290530204772949
1.0	54740000.0	54750000.0	2.0	2.9891090393066406	0.8302761316299438
1.0	54760000.0	54770000.0	4.0	2.7987289428710938	0.6991013288497925
1.0	54920000.0	54930000.0	3.0	2.8412258625030518	0.7272729873657227
1.0	54950000.0	54960000.0	5.0	2.765307903289795	0.6755329966545105
1.0	54970000.0	54980000.0	1.0	2.952548027038574	0.802975058555603
1.0	54980000.0	54990000.0	4.0	2.9510409832000732	0.8021004796028137
1.0	55030000.0	55040000.0	0.0	2.8249120712280273	0.7165355682373047
1.0	55100000.0	55110000.0	0.0	2.751589059829712	0.666582465171814
1.0	55150000.0	55160000.0	1.0	2.80617094039917	0.7031387090682983
1.0	55210000.0	55220000.0	4.0	2.6201694011688232	0.5803540945053101
1.0	55220000.0	55230000.0	3.0	2.664857864379883	0.6083990931510925
1.0	55240000.0	55250000.0	1.0	2.8667702674865723	0.7453871965408325
1.0	55260000.0	55270000.0	8.0	2.728149890899658	0.6520824432373047
1.0	55290000.0	55300000.0	0.0	2.8526597023010254	0.7355154156684875
1.0	55350000.0	55360000.0	1.0	2.700991153717041	0.6382384896278381
1.0	55420000.0	55430000.0	3.0	2.7478413581848145	0.664103627204895
1.0	55460000.0	55470000.0	7.0	2.7857747077941895	0.6902754306793213
1.0	55480000.0	55490000.0	1.0	2.883828639984131	0.756689190864563
1.0	55510000.0	55520000.0	2.0	2.910168409347534	0.7751479148864746
1.0	55600000.0	55610000.0	3.0	2.695641279220581	0.6295071840286255
1.0	55640000.0	55650000.0	1.0	2.6938788890838623	0.6278883218765259
1.0	55670000.0	55680000.0	1.0	3.0099964141845703	0.8433998227119446
1.0	55690000.0	55700000.0	3.0	2.7125682830810547	0.6406281590461731
1.0	55720000.0	55730000.0	5.0	2.7011189460754395	0.6326435804367065
1.0	55780000.0	55790000.0	2.0	2.8932480812072754	0.7629958391189575
1.0	55930000.0	55940000.0	4.0	2.784459352493286	0.6885634660720825
1.0	55970000.0	55980000.0	4.0	2.7571959495544434	0.6709559559822083
1.0	56080000.0	56090000.0	4.0	3.0693938732147217	0.894932746887207
1.0	56110000.0	56120000.0	4.0	3.06514048576355	0.8811273574829102
1.0	56140000.0	56150000.0	4.0	3.2263145446777344	0.9973677396774292
1.0	56220000.0	56230000.0	4.0	3.118070125579834	0.9318356513977051
1.0	56280000.0	56290000.0	3.0	2.8758528232574463	0.7511278986930847
1.0	56320000.0	56330000.0	5.0	2.9088664054870605	0.773390531539917
1.0	56340000.0	56350000.0	3.0	2.946909189224243	0.8000138998031616
1.0	56370000.0	56380000.0	1.0	3.1919472217559814	0.9733959436416626
1.0	56390000.0	56400000.0	4.0	3.104379177093506	0.9190549850463867
1.0	56460000.0	56470000.0	3.0	2.8627817630767822	0.7422474026679993
1.0	56520000.0	56530000.0	2.0	2.863518238067627	0.7433359622955322
1.0	56570000.0	56580000.0	3.0	2.7493269443511963	0.6655384302139282
1.0	56640000.0	56650000.0	3.0	2.8648529052734375	0.7432507276535034
1.0	56690000.0	56700000.0	1.0	2.8750381469726562	0.7498584389686584
1.0	56750000.0	56760000.0	1.0	2.878486156463623	0.7530751824378967
1.0	56770000.0	56780000.0	6.0	2.8169174194335938	0.7107141613960266
1.0	56790000.0	56800000.0	3.0	2.847472667694092	0.731632649898529
1.0	56800000.0	56810000.0	2.0	2.8874757289886475	0.7590780258178711
1.0	56880000.0	56890000.0	2.0	2.793586254119873	0.6959482431411743
1.0	56990000.0	57000000.0	3.0	3.003063917160034	0.839826762676239
1.0	57150000.0	57160000.0	3.0	2.544341564178467	0.534591555595398
1.0	57160000.0	57170000.0	3.0	2.5748326778411865	0.5524231195449829
1.0	57210000.0	57220000.0	3.0	2.73838472366333	0.6578109264373779
1.0	57230000.0	57240000.0	2.0	2.7846381664276123	0.6894572973251343
1.0	57250000.0	57260000.0	1.0	2.8371479511260986	0.7251831889152527
1.0	57260000.0	57270000.0	4.0	2.7691407203674316	0.6788018345832825
1.0	57280000.0	57290000.0	1.0	2.9519848823547363	0.8047246932983398
1.0	57310000.0	57320000.0	2.0	2.691025972366333	0.6270217299461365
1.0	57480000.0	57490000.0	6.0	2.946195125579834	0.7993415594100952
1.0	57560000.0	57570000.0	4.0	3.20178484916687	0.9718554615974426
1.0	57570000.0	57580000.0	2.0	3.430485248565674	1.1184329986572266
1.0	57750000.0	57760000.0	3.0	3.447976589202881	1.1313707828521729
1.0	57830000.0	57840000.0	1.0	3.7678349018096924	1.3047230243682861
1.0	57850000.0	57860000.0	4.0	3.8461101055145264	1.3411996364593506
1.0	57910000.0	57920000.0	4.0	3.6551671028137207	1.2486661672592163
1.0	57950000.0	57960000.0	4.0	3.423743486404419	1.1191810369491577
1.0	57960000.0	57970000.0	3.0	3.627333879470825	1.2343769073486328
1.0	57990000.0	58000000.0	3.0	3.4822609424591064	1.156810998916626
1.0	58060000.0	58070000.0	5.0	3.039813995361328	0.8660658001899719
1.0	58100000.0	58110000.0	6.0	3.098163604736328	0.9144064784049988
1.0	58120000.0	58130000.0	3.0	3.260528564453125	1.0236856937408447
1.0	58160000.0	58170000.0	2.0	3.3357460498809814	1.0702685117721558
1.0	58290000.0	58300000.0	6.0	3.212675094604492	0.9926518201828003
1.0	58330000.0	58340000.0	1.0	3.110764980316162	0.914872944355011
1.0	58340000.0	58350000.0	9.0	3.057424783706665	0.8857283592224121
1.0	58420000.0	58430000.0	1.0	3.355503559112549	1.0818722248077393
1.0	58440000.0	58450000.0	6.0	3.404658794403076	1.1099694967269897
1.0	58470000.0	58480000.0	4.0	3.0878849029541016	0.9036279916763306
1.0	58480000.0	58490000.0	6.0	3.1529641151428223	0.9508973956108093
1.0	58580000.0	58590000.0	3.0	2.844233751296997	0.731019139289856
1.0	58670000.0	58680000.0	4.0	2.847203016281128	0.7315412759780884
1.0	58690000.0	58700000.0	4.0	2.748795986175537	0.6641534566879272
1.0	58740000.0	58750000.0	5.0	2.717404842376709	0.6436251401901245
1.0	58760000.0	58770000.0	5.0	2.7740964889526367	0.6817208528518677
1.0	58870000.0	58880000.0	7.0	2.5122363567352295	0.5164943933486938
1.0	58890000.0	58900000.0	0.0	2.6090197563171387	0.5736232399940491
1.0	58910000.0	58920000.0	4.0	2.7155027389526367	0.6431692838668823
1.0	59000000.0	59010000.0	3.0	2.5903372764587402	0.562120795249939
1.0	59070000.0	59080000.0	0.0	2.810391902923584	0.7064924240112305
1.0	59100000.0	59110000.0	1.0	2.818145275115967	0.7111803293228149
1.0	59120000.0	59130000.0	5.0	2.689301013946533	0.6253708600997925
1.0	59240000.0	59250000.0	1.0	3.266571044921875	1.0070788860321045
1.0	59260000.0	59270000.0	2.0	2.580230236053467	0.5557068586349487
1.0	59330000.0	59340000.0	5.0	2.3230209350585938	0.432076632976532
1.0	59360000.0	59370000.0	4.0	2.379209280014038	0.4520893096923828
1.0	59400000.0	59410000.0	2.0	2.291285991668701	0.4230968952178955
1.0	59460000.0	59470000.0	1.0	2.273627758026123	0.41906338930130005
1.0	59470000.0	59480000.0	0.0	2.412659168243408	0.46645087003707886
1.0	59570000.0	59580000.0	3.0	2.6605358123779297	0.6063330173492432
1.0	59630000.0	59640000.0	6.0	2.6653833389282227	0.6092299818992615
1.0	59640000.0	59650000.0	3.0	2.6948227882385254	0.6283847689628601
1.0	59650000.0	59660000.0	5.0	2.7881667613983154	0.6913567781448364
1.0	59790000.0	59800000.0	1.0	2.7029242515563965	0.6340695023536682
1.0	59840000.0	59850000.0	3.0	2.669485092163086	0.6113904714584351
1.0	59890000.0	59900000.0	3.0	3.0327537059783936	0.857542872428894
1.0	60010000.0	60020000.0	3.0	2.9997594356536865	0.8359589576721191
1.0	60020000.0	60030000.0	0.0	2.9550564289093018	0.8047609329223633
1.0	60080000.0	60090000.0	4.0	2.496612548828125	0.5074524879455566
1.0	60090000.0	60100000.0	2.0	2.7966372966766357	0.6965922117233276
1.0	60130000.0	60140000.0	2.0	2.910581111907959	0.7747412919998169
1.0	60150000.0	60160000.0	2.0	2.8013291358947754	0.699303925037384
1.0	60210000.0	60220000.0	5.0	2.8475520610809326	0.7312729954719543
1.0	60220000.0	60230000.0	2.0	2.945643901824951	0.7983441948890686
1.0	60230000.0	60240000.0	3.0	2.9670298099517822	0.8132670521736145
1.0	60260000.0	60270000.0	4.0	2.9622836112976074	0.8098784685134888
1.0	60330000.0	60340000.0	4.0	3.158139705657959	0.9415861964225769
1.0	60370000.0	60380000.0	3.0	3.110093355178833	0.9102910161018372
1.0	60390000.0	60400000.0	6.0	3.130040407180786	0.9320732355117798
1.0	60420000.0	60430000.0	4.0	3.130915880203247	0.9267714619636536
1.0	60440000.0	60450000.0	1.0	3.2377305030822754	0.997113049030304
1.0	60470000.0	60480000.0	5.0	3.2582755088806152	1.0142754316329956
1.0	60500000.0	60510000.0	4.0	3.2171883583068848	0.9858244061470032
1.0	60510000.0	60520000.0	3.0	3.434016466140747	1.1275177001953125
1.0	60540000.0	60550000.0	5.0	3.104288339614868	0.9148243069648743
1.0	60550000.0	60560000.0	5.0	2.976611614227295	0.8237086534500122
1.0	60570000.0	60580000.0	1.0	3.3675403594970703	1.0899946689605713
1.0	60590000.0	60600000.0	2.0	3.3661093711853027	1.086742639541626
1.0	60730000.0	60740000.0	1.0	3.660153865814209	1.2506153583526611
1.0	60780000.0	60790000.0	3.0	3.3161094188690186	1.0603950023651123
1.0	60790000.0	60800000.0	0.0	3.384614944458008	1.0989115238189697
1.0	60830000.0	60840000.0	5.0	3.520143985748291	1.1750524044036865
1.0	60850000.0	60860000.0	0.0	3.6984164714813232	1.2707043886184692
1.0	60860000.0	60870000.0	2.0	3.597095012664795	1.2194496393203735
1.0	60910000.0	60920000.0	3.0	3.6742725372314453	1.259704351425171
1.0	60980000.0	60990000.0	5.0	3.497239589691162	1.1639587879180908
1.0	61010000.0	61020000.0	3.0	3.623617172241211	1.2290575504302979
1.0	61230000.0	61240000.0	1.0	2.681540012359619	0.6194692850112915
1.0	61260000.0	61270000.0	0.0	2.8540854454040527	0.7423754930496216
1.0	61320000.0	61330000.0	3.0	2.709766387939453	0.6390607953071594
1.0	61340000.0	61350000.0	2.0	2.8132741451263428	0.7083255052566528
1.0	61450000.0	61460000.0	3.0	2.7492098808288574	0.6641077995300293
1.0	61590000.0	61600000.0	3.0	3.0608623027801514	0.8765028119087219
1.0	61630000.0	61640000.0	4.0	3.031973361968994	0.857197642326355
1.0	61640000.0	61650000.0	4.0	3.0164859294891357	0.8468084335327148
1.0	61670000.0	61680000.0	5.0	3.006460189819336	0.8400883674621582
1.0	61690000.0	61700000.0	2.0	3.3336682319641113	1.059124231338501
1.0	61710000.0	61720000.0	5.0	3.2441649436950684	0.998076319694519
1.0	61760000.0	61770000.0	8.0	3.2908573150634766	1.0295116901397705
1.0	61830000.0	61840000.0	1.0	3.2168831825256348	0.9786982536315918
1.0	61840000.0	61850000.0	3.0	3.1516530513763428	0.936028003692627
1.0	61880000.0	61890000.0	4.0	3.0302560329437256	0.8554152250289917
1.0	61980000.0	61990000.0	3.0	2.8206048011779785	0.7130030393600464
1.0	62000000.0	62010000.0	0.0	2.891296863555908	0.7611006498336792
1.0	62030000.0	62040000.0	2.0	2.7446024417877197	0.6615830063819885
1.0	62060000.0	62070000.0	0.0	2.7625131607055664	0.673441469669342
1.0	62120000.0	62130000.0	3.0	2.923689603805542	0.7829908132553101
1.0	62140000.0	62150000.0	6.0	2.927232027053833	0.7854634523391724
1.0	62220000.0	62230000.0	8.0	3.179291009902954	0.9544447660446167
1.0	62230000.0	62240000.0	4.0	3.240164279937744	0.9934921264648438
1.0	62260000.0	62270000.0	2.0	3.3357250690460205	1.0533992052078247
1.0	62280000.0	62290000.0	5.0	3.196593761444092	0.9655210375785828
1.0	62300000.0	62310000.0	5.0	3.213066577911377	0.9762910008430481
1.0	62310000.0	62320000.0	5.0	3.218320369720459	0.9797364473342896
1.0	62320000.0	62330000.0	1.0	3.2330048084259033	0.9891350865364075
1.0	62330000.0	62340000.0	4.0	3.1695570945739746	0.9480026364326477
1.0	62370000.0	62380000.0	1.0	3.1578361988067627	0.9404174089431763
1.0	62440000.0	62450000.0	6.0	2.940847396850586	0.7952345609664917
1.0	62450000.0	62460000.0	4.0	2.9283881187438965	0.7865692377090454
1.0	62480000.0	62490000.0	5.0	2.896350860595703	0.7648577690124512
1.0	62490000.0	62500000.0	0.0	2.950827121734619	0.8021425008773804
1.0	62500000.0	62510000.0	1.0	2.8657679557800293	0.7436994314193726
1.0	62560000.0	62570000.0	4.0	2.7375762462615967	0.6567701697349548
1.0	62620000.0	62630000.0	1.0	2.6029343605041504	0.5692104697227478
1.0	62630000.0	62640000.0	5.0	2.745884895324707	0.6626913547515869
1.0	62720000.0	62730000.0	4.0	2.768831491470337	0.6779603362083435
1.0	62760000.0	62770000.0	3.0	2.8448092937469482	0.7298884987831116
1.0	62770000.0	62780000.0	6.0	2.7214503288269043	0.6467832922935486
1.0	62790000.0	62800000.0	0.0	2.848519802093506	0.7326657176017761
1.0	62810000.0	62820000.0	3.0	2.7332968711853027	0.6541452407836914
1.0	62870000.0	62880000.0	2.0	2.749558687210083	0.6652106642723083
1.0	62880000.0	62890000.0	0.0	2.603015422821045	0.5696312189102173
1.0	62900000.0	62910000.0	4.0	3.536100387573242	1.1867609024047852
1.0	62910000.0	62920000.0	1.0	2.6984715461730957	0.6314012408256531
1.0	62950000.0	62960000.0	1.0	2.711671829223633	0.6397421956062317
1.0	62960000.0	62970000.0	1.0	2.727877140045166	0.6502624750137329
1.0	62970000.0	62980000.0	2.0	2.6758034229278564	0.6156102418899536
1.0	62990000.0	63000000.0	4.0	2.7249202728271484	0.6483947038650513
1.0	63050000.0	63060000.0	2.0	2.738593101501465	0.6581146717071533
1.0	63070000.0	63080000.0	6.0	2.6477015018463135	0.5980974435806274
1.0	63090000.0	63100000.0	1.0	2.7008795738220215	0.6325746178627014
1.0	63130000.0	63140000.0	1.0	2.5850794315338135	0.5587252378463745
1.0	63150000.0	63160000.0	1.0	3.0155158042907715	0.8585225939750671
1.0	63170000.0	63180000.0	3.0	2.6181633472442627	0.5795822143554688
1.0	63180000.0	63190000.0	1.0	2.5878424644470215	0.5604709386825562
1.0	63310000.0	63320000.0	2.0	2.7559750080108643	0.6686708331108093
1.0	63340000.0	63350000.0	7.0	2.8687942028045654	0.7464116811752319
1.0	63420000.0	63430000.0	2.0	3.3350932598114014	1.060283899307251
1.0	63450000.0	63460000.0	1.0	3.236891508102417	0.9976691007614136
1.0	63540000.0	63550000.0	1.0	3.4601149559020996	1.1407365798950195
1.0	63550000.0	63560000.0	3.0	3.255882978439331	1.012861728668213
1.0	63560000.0	63570000.0	5.0	3.3365912437438965	1.0659712553024292
1.0	63590000.0	63600000.0	5.0	3.097639322280884	0.902795135974884
1.0	63630000.0	63640000.0	3.0	3.041494131088257	0.8706706166267395
1.0	63640000.0	63650000.0	5.0	2.940765380859375	0.8000737428665161
1.0	63680000.0	63690000.0	4.0	3.303925037384033	1.049705982208252
1.0	63710000.0	63720000.0	3.0	3.1020901203155518	0.9115946888923645
1.0	63760000.0	63770000.0	8.0	3.039600133895874	0.8640016317367554
1.0	63780000.0	63790000.0	3.0	3.2180099487304688	0.9815601110458374
1.0	63810000.0	63820000.0	2.0	3.175395965576172	0.9566441774368286
1.0	63850000.0	63860000.0	3.0	3.1241867542266846	0.9184496998786926
1.0	63870000.0	63880000.0	3.0	2.9330008029937744	0.7898961305618286
1.0	63880000.0	63890000.0	4.0	2.809354066848755	0.7051059007644653
1.0	63890000.0	63900000.0	3.0	2.892120361328125	0.7619471549987793
1.0	63970000.0	63980000.0	1.0	2.5418765544891357	0.5326967835426331
1.0	63980000.0	63990000.0	2.0	3.1939892768859863	0.9602106213569641
1.0	64030000.0	64040000.0	1.0	2.6021084785461426	0.568821907043457
1.0	64100000.0	64110000.0	0.0	2.8718366622924805	0.7497814893722534
1.0	64130000.0	64140000.0	1.0	2.457859516143799	0.48751702904701233
1.0	64140000.0	64150000.0	3.0	2.5275301933288574	0.5252520442008972
1.0	64180000.0	64190000.0	2.0	2.476348400115967	0.49745669960975647
1.0	64250000.0	64260000.0	2.0	2.680429458618164	0.619735062122345
1.0	64310000.0	64320000.0	2.0	2.7373037338256836	0.6570221781730652
1.0	64350000.0	64360000.0	5.0	2.9143214225769043	0.7770613431930542
1.0	64390000.0	64400000.0	2.0	2.6005241870880127	0.567700982093811
1.0	64430000.0	64440000.0	4.0	2.9995648860931396	0.8351237177848816
1.0	64470000.0	64480000.0	3.0	3.0954601764678955	0.901334285736084
1.0	64480000.0	64490000.0	6.0	2.957179307937622	0.8061364889144897
1.0	64520000.0	64530000.0	3.0	3.0913848876953125	0.9028612375259399
1.0	64560000.0	64570000.0	1.0	2.997131109237671	0.8337177038192749
1.0	64590000.0	64600000.0	0.0	2.9234280586242676	0.7835627794265747
1.0	64660000.0	64670000.0	2.0	2.606477737426758	0.5715318918228149
1.0	64700000.0	64710000.0	3.0	2.9597561359405518	0.809044361114502
1.0	64760000.0	64770000.0	3.0	2.7410707473754883	0.6594624519348145
1.0	64820000.0	64830000.0	3.0	2.645395040512085	0.5965948700904846
1.0	64840000.0	64850000.0	0.0	2.8494606018066406	0.7353553771972656
1.0	64930000.0	64940000.0	5.0	2.5372607707977295	0.53314608335495
1.0	64950000.0	64960000.0	0.0	2.8856828212738037	0.7578200101852417
1.0	64960000.0	64970000.0	1.0	3.0264782905578613	0.8537667989730835
1.0	65000000.0	65010000.0	4.0	3.1214237213134766	0.9206758737564087
1.0	65070000.0	65080000.0	5.0	2.965968608856201	0.8125185966491699
1.0	65080000.0	65090000.0	3.0	2.996307373046875	0.8330478668212891
1.0	65090000.0	65100000.0	0.0	3.094738006591797	0.8990543484687805
1.0	65120000.0	65130000.0	3.0	2.8214898109436035	0.7136276364326477
1.0	65230000.0	65240000.0	3.0	2.7502551078796387	0.6653001308441162
1.0	65260000.0	65270000.0	0.0	2.978980541229248	0.8204468488693237
1.0	65320000.0	65330000.0	4.0	2.811418056488037	0.7070699334144592
1.0	65360000.0	65370000.0	7.0	2.9119479656219482	0.7770194411277771
1.0	65430000.0	65440000.0	0.0	3.180753231048584	0.9645227193832397
1.0	65460000.0	65470000.0	4.0	2.6075408458709717	0.5717629790306091
1.0	65500000.0	65510000.0	4.0	2.6045291423797607	0.5703685879707336
1.0	65550000.0	65560000.0	2.0	3.207958221435547	0.9753464460372925
1.0	65560000.0	65570000.0	1.0	3.3795275688171387	1.0867117643356323
1.0	65580000.0	65590000.0	4.0	2.8415687084198	0.7261022925376892
1.0	65630000.0	65640000.0	6.0	3.1976518630981445	0.9690293073654175
1.0	65680000.0	65690000.0	5.0	3.199207067489624	0.9675939679145813
1.0	65700000.0	65710000.0	3.0	3.1929702758789062	0.9638190269470215
1.0	65860000.0	65870000.0	2.0	2.8159666061401367	0.7098135948181152
1.0	66180000.0	66190000.0	3.0	3.0145254135131836	0.8511905670166016
1.0	66190000.0	66200000.0	3.0	3.0777857303619385	0.8948342204093933
1.0	66210000.0	66220000.0	6.0	3.1352343559265137	0.9380273818969727
1.0	66220000.0	66230000.0	6.0	3.0440194606781006	0.868411660194397
1.0	66260000.0	66270000.0	1.0	3.5380196571350098	1.1875165700912476
1.0	66310000.0	66320000.0	3.0	3.856837511062622	1.3472850322723389
1.0	66360000.0	66370000.0	2.0	3.8142409324645996	1.3284333944320679
1.0	66410000.0	66420000.0	7.0	3.5160961151123047	1.1726741790771484
1.0	66460000.0	66470000.0	3.0	3.4317126274108887	1.1208451986312866
1.0	66470000.0	66480000.0	9.0	3.231959581375122	0.9981606602668762
1.0	66510000.0	66520000.0	5.0	3.6456809043884277	1.2440146207809448
1.0	66520000.0	66530000.0	4.0	3.4647083282470703	1.1450532674789429
1.0	66570000.0	66580000.0	2.0	2.6652536392211914	0.6084553003311157
1.0	66730000.0	66740000.0	3.0	3.127595901489258	0.9211457967758179
1.0	66740000.0	66750000.0	3.0	3.110651731491089	0.9098644256591797
1.0	66780000.0	66790000.0	2.0	3.01167368888855	0.8437141180038452
1.0	66820000.0	66830000.0	3.0	3.2727532386779785	1.019669771194458
1.0	67000000.0	67010000.0	4.0	3.3201346397399902	1.0486586093902588
1.0	67040000.0	67050000.0	2.0	3.1532464027404785	0.9448270797729492
1.0	67060000.0	67070000.0	9.0	3.120131492614746	0.9287959337234497
1.0	67130000.0	67140000.0	2.0	3.0638301372528076	0.877914547920227
1.0	67140000.0	67150000.0	3.0	3.386080503463745	1.0943398475646973
1.0	67260000.0	67270000.0	4.0	2.80037260055542	0.6990509629249573
1.0	67380000.0	67390000.0	3.0	2.709859848022461	0.6383417844772339
1.0	67410000.0	67420000.0	2.0	2.9891302585601807	0.8287727236747742
1.0	67440000.0	67450000.0	4.0	2.9421887397766113	0.797099232673645
1.0	67520000.0	67530000.0	2.0	2.7211031913757324	0.6456506848335266
1.0	67560000.0	67570000.0	2.0	2.9339022636413574	0.7906256914138794
1.0	67590000.0	67600000.0	1.0	2.928548574447632	0.7864269614219666
1.0	67850000.0	67860000.0	4.0	2.6711220741271973	0.6129140257835388
1.0	67900000.0	67910000.0	3.0	2.6224377155303955	0.5816060900688171
1.0	67960000.0	67970000.0	2.0	2.6537835597991943	0.601952075958252
1.0	68010000.0	68020000.0	2.0	2.215806484222412	0.4096130430698395
1.0	68030000.0	68040000.0	2.0	2.792062997817993	0.6948255896568298
1.0	68090000.0	68100000.0	4.0	2.83294677734375	0.722701907157898
1.0	68140000.0	68150000.0	4.0	2.663637638092041	0.6082209348678589
1.0	68160000.0	68170000.0	0.0	2.657891273498535	0.6041226983070374
1.0	68200000.0	68210000.0	3.0	2.7849302291870117	0.6891955137252808
1.0	68320000.0	68330000.0	2.0	2.8420827388763428	0.727677047252655
1.0	68370000.0	68380000.0	2.0	2.9884443283081055	0.8293067812919617
1.0	68380000.0	68390000.0	4.0	2.9482250213623047	0.80253666639328
1.0	68490000.0	68500000.0	3.0	2.800602674484253	0.6991953253746033
1.0	68500000.0	68510000.0	2.0	2.877000331878662	0.7516842484474182
1.0	68590000.0	68600000.0	7.0	2.623748779296875	0.5827519297599792
1.0	68630000.0	68640000.0	2.0	2.8017466068267822	0.6998230814933777
1.0	68650000.0	68660000.0	3.0	2.7997913360595703	0.6985237002372742
1.0	68700000.0	68710000.0	3.0	2.8340892791748047	0.722070574760437
1.0	68710000.0	68720000.0	6.0	2.765434741973877	0.6756375432014465
1.0	68760000.0	68770000.0	2.0	2.9000601768493652	0.7724913358688354
1.0	68840000.0	68850000.0	6.0	2.7152457237243652	0.6419181823730469
1.0	68910000.0	68920000.0	6.0	3.0072402954101562	0.8489133715629578
1.0	68920000.0	68930000.0	4.0	3.154754400253296	0.9515126943588257
1.0	69060000.0	69070000.0	3.0	3.960505247116089	1.3925906419754028
1.0	69070000.0	69080000.0	2.0	4.224780559539795	1.498653531074524
1.0	69130000.0	69140000.0	3.0	3.860285997390747	1.3482482433319092
1.0	69140000.0	69150000.0	1.0	3.3885979652404785	1.0974242687225342
1.0	69190000.0	69200000.0	3.0	3.6522724628448486	1.2467453479766846
1.0	69250000.0	69260000.0	5.0	4.027287006378174	1.4209225177764893
1.0	69490000.0	69500000.0	7.0	3.637456178665161	1.2372519969940186
1.0	69550000.0	69560000.0	1.0	3.856363296508789	1.3458337783813477
1.0	69650000.0	69660000.0	5.0	3.624614715576172	1.2319077253341675
1.0	69660000.0	69670000.0	3.0	3.960414171218872	1.3917375802993774
1.0	69670000.0	69680000.0	5.0	3.937878370285034	1.3818104267120361
1.0	69730000.0	69740000.0	1.0	3.5431880950927734	1.188259482383728
1.0	69750000.0	69760000.0	3.0	3.436089277267456	1.1273099184036255
1.0	69760000.0	69770000.0	5.0	3.252622127532959	1.0149954557418823
1.0	69870000.0	69880000.0	4.0	3.5622096061706543	1.1995213031768799
1.0	69890000.0	69900000.0	2.0	3.427964687347412	1.1234385967254639
1.0	69910000.0	69920000.0	1.0	3.0216610431671143	0.8538455963134766
1.0	69920000.0	69930000.0	5.0	3.270714282989502	1.0278136730194092
1.0	69970000.0	69980000.0	4.0	3.307333469390869	1.0507910251617432
1.0	69980000.0	69990000.0	2.0	3.2480392456054688	1.0125994682312012
1.0	70000000.0	70010000.0	0.0	3.0573456287384033	0.8869909048080444
1.0	70030000.0	70040000.0	2.0	3.0824804306030273	0.9042710065841675
1.0	70050000.0	70060000.0	3.0	2.9157190322875977	0.7821580171585083
1.0	70090000.0	70100000.0	1.0	2.850252628326416	0.7376211881637573
1.0	70190000.0	70200000.0	2.0	3.5239455699920654	1.180459976196289
1.0	70230000.0	70240000.0	2.0	3.4927401542663574	1.1617257595062256
1.0	70310000.0	70320000.0	2.0	3.479471206665039	1.1550213098526
1.0	70320000.0	70330000.0	5.0	2.8046791553497314	0.7017946243286133
1.0	70330000.0	70340000.0	2.0	3.387821674346924	1.1024259328842163
1.0	70340000.0	70350000.0	5.0	3.09533429145813	0.9102426767349243
1.0	70400000.0	70410000.0	6.0	3.202798366546631	0.985892117023468
1.0	70410000.0	70420000.0	3.0	3.2710278034210205	1.0309737920761108
1.0	70420000.0	70430000.0	5.0	3.168605327606201	0.9651381373405457
1.0	70480000.0	70490000.0	3.0	2.8892085552215576	0.7638131380081177
1.0	70530000.0	70540000.0	3.0	3.08117938041687	0.9037295579910278
1.0	70540000.0	70550000.0	0.0	3.0254502296447754	0.8589957356452942
1.0	70580000.0	70590000.0	1.0	2.844653367996216	0.7307323813438416
1.0	70710000.0	70720000.0	4.0	2.990363121032715	0.8293417096138
1.0	70740000.0	70750000.0	4.0	2.851381778717041	0.7340987324714661
1.0	70840000.0	70850000.0	1.0	3.046654224395752	0.8664627075195312
1.0	70850000.0	70860000.0	5.0	3.0013766288757324	0.8361209630966187
1.0	70930000.0	70940000.0	5.0	3.2059764862060547	0.977484405040741
1.0	70960000.0	70970000.0	1.0	3.2029547691345215	0.9754121899604797
1.0	70990000.0	71000000.0	4.0	3.251382827758789	1.0078978538513184
1.0	71000000.0	71010000.0	4.0	3.5989131927490234	1.2203744649887085
1.0	71010000.0	71020000.0	4.0	3.352564573287964	1.077616810798645
1.0	71040000.0	71050000.0	1.0	3.2402560710906982	1.0071552991867065
1.0	71090000.0	71100000.0	5.0	3.337334394454956	1.0722016096115112
1.0	71100000.0	71110000.0	5.0	3.265308380126953	1.0259193181991577
1.0	71140000.0	71150000.0	3.0	3.298729658126831	1.0448224544525146
1.0	71230000.0	71240000.0	3.0	3.669626235961914	1.2545690536499023
1.0	71360000.0	71370000.0	4.0	3.4801089763641357	1.1521600484848022
1.0	71400000.0	71410000.0	2.0	3.378997802734375	1.0939574241638184
1.0	71510000.0	71520000.0	3.0	2.8709442615509033	0.7492858171463013
1.0	71660000.0	71670000.0	3.0	3.129636287689209	0.9345601797103882
1.0	71690000.0	71700000.0	3.0	3.2233879566192627	0.9977143406867981
1.0	71710000.0	71720000.0	3.0	3.075489044189453	0.8983370065689087
1.0	71720000.0	71730000.0	4.0	3.1247949600219727	0.9307218790054321
1.0	71730000.0	71740000.0	3.0	3.2348036766052246	1.0043315887451172
1.0	71810000.0	71820000.0	1.0	3.1147940158843994	0.92750084400177
1.0	71850000.0	71860000.0	1.0	3.391470432281494	1.1027989387512207
1.0	71890000.0	71900000.0	3.0	2.9007205963134766	0.7704932689666748
1.0	72020000.0	72030000.0	3.0	3.0803873538970947	0.9033136367797852
1.0	72030000.0	72040000.0	1.0	3.171166181564331	0.9626561999320984
1.0	72140000.0	72150000.0	4.0	3.367074966430664	1.0870327949523926
1.0	72160000.0	72170000.0	2.0	3.6944966316223145	1.2678247690200806
1.0	72180000.0	72190000.0	6.0	3.672631025314331	1.2571158409118652
1.0	72330000.0	72340000.0	1.0	3.907898426055908	1.369375467300415
1.0	72390000.0	72400000.0	2.0	4.229555130004883	1.5005052089691162
1.0	72440000.0	72450000.0	3.0	4.014225959777832	1.4156709909439087
1.0	72470000.0	72480000.0	4.0	3.806596279144287	1.3234763145446777
1.0	72550000.0	72560000.0	2.0	4.607624053955078	1.6278793811798096
1.0	72770000.0	72780000.0	0.0	2.5004706382751465	0.5087632536888123
1.0	72830000.0	72840000.0	3.0	3.350764513015747	1.0778260231018066
1.0	72930000.0	72940000.0	4.0	3.5920348167419434	1.2172431945800781
1.0	73050000.0	73060000.0	8.0	3.8542137145996094	1.3452759981155396
1.0	73130000.0	73140000.0	3.0	4.79810094833374	1.6833381652832031
1.0	73150000.0	73160000.0	1.0	5.275595664978027	1.8001739978790283
1.0	73250000.0	73260000.0	4.0	5.232612609863281	1.7908073663711548
1.0	73280000.0	73290000.0	6.0	5.057717323303223	1.750610113143921
1.0	73310000.0	73320000.0	1.0	5.53699254989624	1.8532094955444336
1.0	73410000.0	73420000.0	4.0	5.4341840744018555	1.833499550819397
1.0	73430000.0	73440000.0	11.0	5.351136207580566	1.8169679641723633
1.0	73470000.0	73480000.0	7.0	5.7253737449646	1.8857017755508423
1.0	73490000.0	73500000.0	2.0	5.742253303527832	1.8882421255111694
1.0	73540000.0	73550000.0	7.0	5.636989593505859	1.8708995580673218
1.0	73570000.0	73580000.0	5.0	5.924759864807129	1.915124535560608
1.0	73610000.0	73620000.0	6.0	6.35165548324585	1.9627864360809326
1.0	73690000.0	73700000.0	9.0	6.734738826751709	1.98503839969635
1.0	73820000.0	73830000.0	6.0	6.171874046325684	1.9455115795135498
1.0	73870000.0	73880000.0	3.0	6.054131507873535	1.9331343173980713
1.0	73890000.0	73900000.0	7.0	5.436191558837891	1.8344268798828125
1.0	73910000.0	73920000.0	5.0	5.6689605712890625	1.876538634300232
1.0	73920000.0	73930000.0	7.0	5.703233242034912	1.8819423913955688
1.0	74040000.0	74050000.0	4.0	5.3278422355651855	1.811205267906189
1.0	74080000.0	74090000.0	7.0	4.89092493057251	1.7084476947784424
1.0	74120000.0	74130000.0	3.0	4.822135925292969	1.6899843215942383
1.0	74160000.0	74170000.0	4.0	4.894469261169434	1.7094297409057617
1.0	74300000.0	74310000.0	5.0	4.668702602386475	1.6462428569793701
1.0	74370000.0	74380000.0	7.0	4.107957363128662	1.4532853364944458
1.0	74400000.0	74410000.0	6.0	4.037023067474365	1.4245307445526123
1.0	74470000.0	74480000.0	5.0	3.5741748809814453	1.2053241729736328
1.0	74740000.0	74750000.0	2.0	2.9898159503936768	0.8360329866409302
1.0	74830000.0	74840000.0	3.0	3.12361478805542	0.9252341985702515
1.0	74840000.0	74850000.0	1.0	3.260068416595459	1.018951177597046
1.0	74850000.0	74860000.0	3.0	3.468683958053589	1.1501628160476685
1.0	74870000.0	74880000.0	7.0	3.473036527633667	1.1524676084518433
1.0	74890000.0	74900000.0	3.0	3.4747314453125	1.1517696380615234
1.0	74970000.0	74980000.0	4.0	3.735358715057373	1.288049578666687
1.0	75030000.0	75040000.0	2.0	3.7908501625061035	1.314887285232544
1.0	75140000.0	75150000.0	3.0	4.070162773132324	1.4384632110595703
1.0	75150000.0	75160000.0	6.0	3.610825777053833	1.2244889736175537
1.0	75170000.0	75180000.0	5.0	3.6162216663360596	1.2223143577575684
1.0	75190000.0	75200000.0	7.0	3.935239315032959	1.3780816793441772
1.0	75230000.0	75240000.0	3.0	4.087019920349121	1.444791316986084
1.0	75290000.0	75300000.0	3.0	4.762744903564453	1.673418641090393
1.0	75370000.0	75380000.0	3.0	5.189639568328857	1.7816559076309204
1.0	75400000.0	75410000.0	3.0	5.027151584625244	1.7431831359863281
1.0	75430000.0	75440000.0	4.0	5.023548126220703	1.74239182472229
1.0	75560000.0	75570000.0	1.0	4.064448356628418	1.4361388683319092
1.0	75620000.0	75630000.0	1.0	4.42428731918335	1.569217324256897
1.0	75660000.0	75670000.0	5.0	4.0653839111328125	1.4365452527999878
1.0	75670000.0	75680000.0	3.0	4.126165866851807	1.4610514640808105
1.0	75710000.0	75720000.0	2.0	4.536864280700684	1.605897307395935
1.0	75740000.0	75750000.0	0.0	4.639772415161133	1.6375961303710938
1.0	75880000.0	75890000.0	4.0	3.5246822834014893	1.1784709692001343
1.0	76010000.0	76020000.0	6.0	3.2252182960510254	0.9998556971549988
1.0	76050000.0	76060000.0	4.0	3.2305164337158203	0.9995490908622742
1.0	76090000.0	76100000.0	3.0	3.1356682777404785	0.9323846697807312
1.0	76100000.0	76110000.0	3.0	3.10505747795105	0.9150151014328003
1.0	76200000.0	76210000.0	9.0	2.902496337890625	0.7692334651947021
1.0	76210000.0	76220000.0	4.0	3.005633592605591	0.8393061757087708
1.0	76280000.0	76290000.0	0.0	2.8176991939544678	0.7099248766899109
1.0	76330000.0	76340000.0	2.0	2.9583516120910645	0.8102049827575684
1.0	76510000.0	76520000.0	2.0	3.4900479316711426	1.1566836833953857
1.0	76580000.0	76590000.0	4.0	3.2742931842803955	1.0245048999786377
1.0	76770000.0	76780000.0	6.0	3.289442539215088	1.0414196252822876
1.0	76850000.0	76860000.0	5.0	3.364363193511963	1.0829370021820068
1.0	76870000.0	76880000.0	4.0	3.501528263092041	1.1671016216278076
1.0	76900000.0	76910000.0	5.0	3.5790843963623047	1.2091221809387207
1.0	76920000.0	76930000.0	4.0	3.094264030456543	0.8984090089797974
1.0	76980000.0	76990000.0	2.0	3.5641911029815674	1.201546311378479
1.0	77030000.0	77040000.0	2.0	3.671553134918213	1.2579444646835327
1.0	77060000.0	77070000.0	5.0	3.7586333751678467	1.3016376495361328
1.0	77170000.0	77180000.0	4.0	4.026603698730469	1.4210731983184814
1.0	77240000.0	77250000.0	6.0	3.812779188156128	1.3268638849258423
1.0	77350000.0	77360000.0	5.0	4.019637584686279	1.4172658920288086
1.0	77380000.0	77390000.0	6.0	3.695866823196411	1.268521785736084
1.0	77420000.0	77430000.0	3.0	3.7190921306610107	1.278801679611206
1.0	77510000.0	77520000.0	2.0	3.351100206375122	1.0696219205856323
1.0	77560000.0	77570000.0	6.0	2.7945830821990967	0.6949313879013062
1.0	77690000.0	77700000.0	2.0	2.5901095867156982	0.5618141293525696
1.0	77700000.0	77710000.0	1.0	2.7035467624664307	0.6346951127052307
1.0	77740000.0	77750000.0	0.0	2.674058437347412	0.6143790483474731
1.0	77760000.0	77770000.0	1.0	2.8429689407348633	0.7286504507064819
1.0	77800000.0	77810000.0	0.0	3.0408294200897217	0.8649547696113586
1.0	77820000.0	77830000.0	5.0	2.950176239013672	0.8035448789596558
1.0	77850000.0	77860000.0	3.0	3.0919487476348877	0.9035298228263855
1.0	77930000.0	77940000.0	3.0	3.034411668777466	0.8597763180732727
1.0	77960000.0	77970000.0	3.0	3.0021986961364746	0.8376429677009583
1.0	77980000.0	77990000.0	4.0	3.0126876831054688	0.8441693186759949
1.0	78130000.0	78140000.0	4.0	2.9677765369415283	0.8145177960395813
1.0	78260000.0	78270000.0	2.0	2.6160824298858643	0.5780684351921082
1.0	78370000.0	78380000.0	4.0	2.8215749263763428	0.7129091024398804
1.0	78480000.0	78490000.0	1.0	3.255692720413208	1.0032552480697632
1.0	78700000.0	78710000.0	2.0	2.4108777046203613	0.4653567373752594
1.0	78860000.0	78870000.0	5.0	2.532485246658325	0.5278075337409973
1.0	78870000.0	78880000.0	2.0	2.8081226348876953	0.7072834372520447
1.0	78950000.0	78960000.0	2.0	3.003730297088623	0.8528040051460266
1.0	78960000.0	78970000.0	2.0	3.0311827659606934	0.8648728132247925
1.0	78970000.0	78980000.0	2.0	3.3310279846191406	1.063860535621643
1.0	78990000.0	79000000.0	6.0	3.2147107124328613	0.9949601292610168
1.0	79020000.0	79030000.0	3.0	3.135518789291382	0.9406900405883789
1.0	79030000.0	79040000.0	6.0	2.8540189266204834	0.7347748875617981
1.0	79140000.0	79150000.0	1.0	3.1342711448669434	0.9333995580673218
1.0	79170000.0	79180000.0	3.0	3.311333179473877	1.0555580854415894
1.0	79210000.0	79220000.0	3.0	3.112656831741333	0.9253904223442078
1.0	79220000.0	79230000.0	4.0	3.2891159057617188	1.0387059450149536
1.0	79240000.0	79250000.0	2.0	3.313530445098877	1.0545915365219116
1.0	79260000.0	79270000.0	2.0	3.44028902053833	1.1301673650741577
1.0	79380000.0	79390000.0	5.0	4.369900703430176	1.5507309436798096
1.0	79390000.0	79400000.0	8.0	4.294485569000244	1.5241262912750244
1.0	79410000.0	79420000.0	2.0	4.525284767150879	1.602234125137329
1.0	79450000.0	79460000.0	6.0	4.789556503295898	1.680933952331543
1.0	79460000.0	79470000.0	5.0	5.02272891998291	1.7421114444732666
1.0	79490000.0	79500000.0	4.0	5.357723236083984	1.8184521198272705
1.0	79500000.0	79510000.0	6.0	5.15807580947876	1.7741987705230713
1.0	79560000.0	79570000.0	5.0	4.810678005218506	1.6868165731430054
1.0	79570000.0	79580000.0	5.0	4.914360046386719	1.714624047279358
1.0	79600000.0	79610000.0	2.0	5.241823673248291	1.7928670644760132
1.0	79730000.0	79740000.0	12.0	5.557341575622559	1.8565495014190674
1.0	79790000.0	79800000.0	8.0	5.505455017089844	1.8472400903701782
1.0	79920000.0	79930000.0	5.0	4.28814697265625	1.5218747854232788
1.0	80000000.0	80010000.0	3.0	4.031256675720215	1.4224135875701904
1.0	80060000.0	80070000.0	5.0	4.276966094970703	1.5178087949752808
1.0	80070000.0	80080000.0	5.0	4.137608528137207	1.4651248455047607
1.0	80150000.0	80160000.0	3.0	3.9536080360412598	1.3891377449035645
1.0	80170000.0	80180000.0	6.0	3.6393508911132812	1.2383219003677368
1.0	80180000.0	80190000.0	3.0	3.841107130050659	1.3380277156829834
1.0	80210000.0	80220000.0	1.0	4.280365943908691	1.5190544128417969
1.0	80290000.0	80300000.0	5.0	4.067030906677246	1.4372001886367798
1.0	80340000.0	80350000.0	3.0	4.835184097290039	1.6940377950668335
1.0	80420000.0	80430000.0	3.0	4.231052398681641	1.5008430480957031
1.0	80430000.0	80440000.0	7.0	3.855653762817383	1.345730185508728
1.0	80450000.0	80460000.0	2.0	4.086053848266602	1.4447828531265259
1.0	80530000.0	80540000.0	5.0	3.7756149768829346	1.3079639673233032
1.0	80550000.0	80560000.0	4.0	3.8193163871765137	1.3276828527450562
1.0	80580000.0	80590000.0	3.0	3.984978199005127	1.4024677276611328
1.0	80590000.0	80600000.0	0.0	3.7808284759521484	1.3098094463348389
1.0	80620000.0	80630000.0	5.0	3.7294859886169434	1.2839982509613037
1.0	80660000.0	80670000.0	5.0	3.4355740547180176	1.1258561611175537
1.0	80680000.0	80690000.0	2.0	3.3699774742126465	1.0876357555389404
1.0	80800000.0	80810000.0	6.0	2.970763921737671	0.8263853192329407
1.0	80900000.0	80910000.0	3.0	3.284834384918213	1.0360126495361328
1.0	81180000.0	81190000.0	2.0	3.68548321723938	1.2627630233764648
1.0	81270000.0	81280000.0	4.0	3.432055711746216	1.1252119541168213
1.0	81350000.0	81360000.0	7.0	3.427846908569336	1.1233431100845337
1.0	81420000.0	81430000.0	4.0	4.10537576675415	1.4527543783187866
1.0	81440000.0	81450000.0	4.0	4.178595066070557	1.4812822341918945
1.0	81450000.0	81460000.0	6.0	3.9889748096466064	1.404592752456665
1.0	81530000.0	81540000.0	3.0	4.0319366455078125	1.4232051372528076
1.0	81620000.0	81630000.0	2.0	3.5717360973358154	1.204984188079834
1.0	81660000.0	81670000.0	3.0	3.677591323852539	1.260640263557434
1.0	81750000.0	81760000.0	8.0	3.854665756225586	1.345928430557251
1.0	81790000.0	81800000.0	8.0	3.897951602935791	1.3655034303665161
1.0	81820000.0	81830000.0	2.0	4.582927227020264	1.6202824115753174
1.0	81870000.0	81880000.0	3.0	4.4934773445129395	1.5920145511627197
1.0	81900000.0	81910000.0	7.0	3.595494031906128	1.2170110940933228
1.0	81950000.0	81960000.0	3.0	3.9967684745788574	1.4081945419311523
1.0	81980000.0	81990000.0	1.0	3.9777724742889404	1.4000627994537354
1.0	82150000.0	82160000.0	4.0	3.1764087677001953	0.9679217338562012
1.0	82180000.0	82190000.0	5.0	2.9212658405303955	0.7902941703796387
1.0	82200000.0	82210000.0	2.0	2.678365707397461	0.6174458265304565
1.0	82210000.0	82220000.0	2.0	2.957237482070923	0.8185596466064453
1.0	82380000.0	82390000.0	2.0	3.2233004570007324	0.9954097867012024
1.0	82440000.0	82450000.0	4.0	3.209284543991089	0.9791513681411743
1.0	82500000.0	82510000.0	4.0	3.7348263263702393	1.2873433828353882
1.0	82540000.0	82550000.0	2.0	3.8139777183532715	1.3264269828796387
1.0	82620000.0	82630000.0	4.0	3.9494194984436035	1.3884526491165161
1.0	82730000.0	82740000.0	1.0	4.576536655426025	1.6183221340179443
1.0	82800000.0	82810000.0	7.0	3.822810411453247	1.330762267112732
1.0	82830000.0	82840000.0	5.0	3.925105333328247	1.3770095109939575
1.0	82870000.0	82880000.0	7.0	3.8075318336486816	1.3232492208480835
1.0	82900000.0	82910000.0	3.0	4.2862749099731445	1.5212278366088867
1.0	83000000.0	83010000.0	3.0	4.121199607849121	1.4585057497024536
1.0	83110000.0	83120000.0	1.0	3.586761474609375	1.2122100591659546
1.0	83260000.0	83270000.0	4.0	3.9805748462677	1.4004124402999878
1.0	83330000.0	83340000.0	7.0	3.653435230255127	1.2473045587539673
1.0	83450000.0	83460000.0	9.0	3.3690948486328125	1.0892750024795532
1.0	83500000.0	83510000.0	4.0	3.466986894607544	1.1461408138275146
1.0	83520000.0	83530000.0	3.0	3.4844982624053955	1.1552385091781616
1.0	83790000.0	83800000.0	0.0	1.652809739112854	0.615175724029541
1.0	83980000.0	83990000.0	3.0	2.620792865753174	0.5851250886917114
1.0	84000000.0	84010000.0	3.0	2.6703178882598877	0.6135570406913757
1.0	84080000.0	84090000.0	1.0	2.952249765396118	0.8055774569511414
1.0	84120000.0	84130000.0	3.0	3.134260654449463	0.9432722330093384
1.0	84150000.0	84160000.0	6.0	2.458435535430908	0.4876926839351654
1.0	84170000.0	84180000.0	3.0	2.906583070755005	0.7768629193305969
1.0	84210000.0	84220000.0	4.0	2.7381858825683594	0.6579979658126831
1.0	84270000.0	84280000.0	2.0	2.5645012855529785	0.5466017723083496
1.0	84320000.0	84330000.0	4.0	2.4698402881622314	0.4936683177947998
1.0	84400000.0	84410000.0	1.0	2.7404961585998535	0.6589791774749756
1.0	84450000.0	84460000.0	3.0	2.662778854370117	0.608039140701294
1.0	84460000.0	84470000.0	3.0	2.5507733821868896	0.5371665358543396
1.0	84610000.0	84620000.0	4.0	2.946019411087036	0.803130030632019
1.0	84620000.0	84630000.0	3.0	2.7559821605682373	0.6695799827575684
1.0	84680000.0	84690000.0	6.0	2.8654160499572754	0.7438769340515137
1.0	84710000.0	84720000.0	2.0	3.0088958740234375	0.8457196354866028
1.0	84720000.0	84730000.0	3.0	2.8779609203338623	0.7523016333580017
1.0	84810000.0	84820000.0	1.0	2.8582968711853027	0.7389236688613892
1.0	84850000.0	84860000.0	3.0	2.957770824432373	0.8066558837890625
1.0	84890000.0	84900000.0	3.0	2.757301092147827	0.670335590839386
1.0	84970000.0	84980000.0	0.0	3.255688428878784	1.0164525508880615
1.0	84980000.0	84990000.0	0.0	2.540550708770752	0.5318325161933899
1.0	85010000.0	85020000.0	3.0	2.628187656402588	0.5849061012268066
1.0	85020000.0	85030000.0	4.0	2.6863560676574707	0.6230897307395935
1.0	85030000.0	85040000.0	5.0	2.6274096965789795	0.5850085020065308
1.0	85040000.0	85050000.0	1.0	2.6848015785217285	0.6215906143188477
1.0	85060000.0	85070000.0	2.0	2.757650852203369	0.6704050302505493
1.0	85070000.0	85080000.0	1.0	2.8164000511169434	0.7103105783462524
1.0	85100000.0	85110000.0	6.0	2.796642541885376	0.6969794034957886
1.0	85130000.0	85140000.0	3.0	2.8119888305664062	0.7071599960327148
1.0	85150000.0	85160000.0	6.0	2.6802611351013184	0.6198214292526245
1.0	85210000.0	85220000.0	2.0	2.9591727256774902	0.8077269792556763
1.0	85250000.0	85260000.0	4.0	2.9800238609313965	0.82197105884552
1.0	85320000.0	85330000.0	5.0	3.056086540222168	0.8733330965042114
1.0	85340000.0	85350000.0	1.0	3.0903964042663574	0.8979942202568054
1.0	85350000.0	85360000.0	4.0	3.091360092163086	0.9006660580635071
1.0	85450000.0	85460000.0	3.0	3.064143657684326	0.8794364929199219
1.0	85520000.0	85530000.0	2.0	2.7377562522888184	0.6570418477058411
1.0	85550000.0	85560000.0	2.0	2.9331254959106445	0.7905817627906799
1.0	85580000.0	85590000.0	2.0	2.858247756958008	0.7387459874153137
1.0	85600000.0	85610000.0	1.0	2.8206684589385986	0.713961124420166
1.0	85610000.0	85620000.0	3.0	2.6439921855926514	0.595694899559021
1.0	85620000.0	85630000.0	3.0	2.661311149597168	0.6065412759780884
1.0	85690000.0	85700000.0	1.0	2.9126057624816895	0.7761039733886719
1.0	85700000.0	85710000.0	1.0	3.0109190940856934	0.8429678082466125
1.0	85820000.0	85830000.0	2.0	3.159029245376587	0.9429463148117065
1.0	85850000.0	85860000.0	5.0	2.984933853149414	0.8255153894424438
1.0	85950000.0	85960000.0	3.0	2.743285894393921	0.6610912084579468
1.0	85960000.0	85970000.0	1.0	2.7352073192596436	0.6558495759963989
1.0	86000000.0	86010000.0	4.0	2.7579526901245117	0.6709271669387817
1.0	86030000.0	86040000.0	4.0	2.823007822036743	0.7150253057479858
1.0	86070000.0	86080000.0	4.0	2.961336612701416	0.8103200793266296
1.0	86170000.0	86180000.0	4.0	3.6144611835479736	1.223130702972412
1.0	86270000.0	86280000.0	5.0	3.003448486328125	0.8488733172416687
1.0	86310000.0	86320000.0	2.0	3.0281143188476562	0.8626043200492859
1.0	86330000.0	86340000.0	3.0	2.5760691165924072	0.5523425340652466
1.0	86360000.0	86370000.0	2.0	3.4007816314697266	1.1103334426879883
1.0	86420000.0	86430000.0	3.0	3.4418301582336426	1.131768822669983
1.0	86450000.0	86460000.0	3.0	3.568854808807373	1.2038713693618774
1.0	86470000.0	86480000.0	4.0	3.6050758361816406	1.2234073877334595
1.0	86480000.0	86490000.0	2.0	3.329568862915039	1.0645406246185303
1.0	86490000.0	86500000.0	3.0	3.570327043533325	1.2048532962799072
1.0	86550000.0	86560000.0	5.0	3.2119250297546387	0.9928085207939148
1.0	86570000.0	86580000.0	3.0	3.5152511596679688	1.1734330654144287
1.0	86600000.0	86610000.0	3.0	3.300647735595703	1.0474880933761597
1.0	86610000.0	86620000.0	2.0	3.3863766193389893	1.0994051694869995
1.0	86650000.0	86660000.0	2.0	3.296504497528076	1.0422954559326172
1.0	86700000.0	86710000.0	3.0	2.872175931930542	0.7549152970314026
1.0	86710000.0	86720000.0	3.0	3.0098960399627686	0.8521483540534973
1.0	86770000.0	86780000.0	5.0	3.188769578933716	0.9760758280754089
1.0	86790000.0	86800000.0	5.0	2.622809648513794	0.5811331272125244
1.0	86810000.0	86820000.0	5.0	2.94443941116333	0.7975957989692688
1.0	86820000.0	86830000.0	4.0	2.9359092712402344	0.7918753027915955
1.0	86870000.0	86880000.0	4.0	3.250094175338745	1.0039527416229248
1.0	86960000.0	86970000.0	4.0	3.3574206829071045	1.0718976259231567
1.0	86970000.0	86980000.0	3.0	3.3242454528808594	1.0518996715545654
1.0	87040000.0	87050000.0	2.0	3.582960605621338	1.2048190832138062
1.0	87190000.0	87200000.0	2.0	2.9589264392852783	0.8080095052719116
1.0	87210000.0	87220000.0	6.0	2.745220899581909	0.6620928049087524
1.0	87320000.0	87330000.0	3.0	2.5629115104675293	0.5456401705741882
1.0	87350000.0	87360000.0	2.0	2.686681032180786	0.6235846877098083
1.0	87380000.0	87390000.0	1.0	2.8573718070983887	0.7525966167449951
1.0	87420000.0	87430000.0	1.0	2.5732219219207764	0.551487147808075
1.0	87450000.0	87460000.0	4.0	2.559591770172119	0.5435343384742737
1.0	87500000.0	87510000.0	1.0	2.5851473808288574	0.5586395263671875
1.0	87510000.0	87520000.0	3.0	2.6260921955108643	0.5843856930732727
1.0	87530000.0	87540000.0	3.0	2.5627453327178955	0.5450924038887024
1.0	87540000.0	87550000.0	2.0	2.714276075363159	0.6413877606391907
1.0	87550000.0	87560000.0	4.0	2.6591694355010986	0.6052372455596924
1.0	87570000.0	87580000.0	0.0	2.893916368484497	0.7630933523178101
1.0	87720000.0	87730000.0	5.0	3.367060899734497	1.0862692594528198
1.0	87790000.0	87800000.0	1.0	3.1951427459716797	0.9685789346694946
1.0	88000000.0	88010000.0	2.0	3.630610942840576	1.2350391149520874
1.0	88050000.0	88060000.0	2.0	3.3616843223571777	1.080400824546814
1.0	88060000.0	88070000.0	3.0	3.2009589672088623	0.9746719598770142
1.0	88110000.0	88120000.0	4.0	3.4061076641082764	1.1103260517120361
1.0	88140000.0	88150000.0	5.0	3.3690154552459717	1.0882420539855957
1.0	88150000.0	88160000.0	1.0	3.1055116653442383	0.9097688794136047
1.0	88190000.0	88200000.0	2.0	3.4272701740264893	1.124850869178772
1.0	88230000.0	88240000.0	4.0	3.3474507331848145	1.0771890878677368
1.0	88280000.0	88290000.0	4.0	3.4491820335388184	1.136440634727478
1.0	88310000.0	88320000.0	4.0	3.2485592365264893	1.0149075984954834
1.0	88400000.0	88410000.0	2.0	3.3175156116485596	1.053591251373291
1.0	88450000.0	88460000.0	2.0	3.196403980255127	0.973964512348175
1.0	88460000.0	88470000.0	4.0	3.3624775409698486	1.0857454538345337
1.0	88510000.0	88520000.0	5.0	3.4112777709960938	1.1160653829574585
1.0	88590000.0	88600000.0	2.0	3.6640076637268066	1.2535808086395264
1.0	88610000.0	88620000.0	7.0	3.5408806800842285	1.187316656112671
1.0	88690000.0	88700000.0	4.0	3.7399134635925293	1.2918434143066406
1.0	88710000.0	88720000.0	5.0	3.5489184856414795	1.1920098066329956
1.0	88720000.0	88730000.0	2.0	3.6820175647735596	1.262742042541504
1.0	88820000.0	88830000.0	5.0	3.2682902812957764	1.0263222455978394
1.0	88830000.0	88840000.0	3.0	3.4107799530029297	1.1162936687469482
1.0	88850000.0	88860000.0	2.0	3.53075909614563	1.184514045715332
1.0	88860000.0	88870000.0	5.0	3.4587414264678955	1.1436522006988525
1.0	88940000.0	88950000.0	2.0	3.3093152046203613	1.0509077310562134
1.0	89020000.0	89030000.0	4.0	3.0198941230773926	0.8535844683647156
1.0	89070000.0	89080000.0	4.0	2.9831011295318604	0.8242356181144714
1.0	89080000.0	89090000.0	1.0	2.983231782913208	0.8347485661506653
1.0	89270000.0	89280000.0	2.0	2.6833698749542236	0.6214084625244141
1.0	89290000.0	89300000.0	4.0	2.648946762084961	0.5988825559616089
1.0	89330000.0	89340000.0	4.0	2.775717258453369	0.6832665801048279
1.0	89440000.0	89450000.0	2.0	2.9043097496032715	0.7704446911811829
1.0	89600000.0	89610000.0	4.0	2.7833175659179688	0.6878265142440796
1.0	89610000.0	89620000.0	3.0	2.911306381225586	0.7752113342285156
1.0	89700000.0	89710000.0	2.0	3.0544378757476807	0.8849231600761414
1.0	89820000.0	89830000.0	1.0	2.9002864360809326	0.7676531076431274
1.0	89830000.0	89840000.0	1.0	2.4782345294952393	0.49728965759277344
1.0	89890000.0	89900000.0	3.0	2.903130054473877	0.769219696521759
1.0	90070000.0	90080000.0	3.0	3.0288820266723633	0.8552058339118958
1.0	90170000.0	90180000.0	7.0	2.6973955631256104	0.6300103664398193
1.0	90200000.0	90210000.0	2.0	3.0675721168518066	0.8809366226196289
1.0	90330000.0	90340000.0	4.0	3.3164520263671875	1.044824242591858
1.0	90350000.0	90360000.0	4.0	3.1835732460021973	0.9573382139205933
1.0	90390000.0	90400000.0	3.0	3.3345959186553955	1.0540293455123901
1.0	90400000.0	90410000.0	5.0	3.2408447265625	0.9949321746826172
1.0	90500000.0	90510000.0	3.0	2.862473964691162	0.7410029768943787
1.0	90540000.0	90550000.0	2.0	2.8999252319335938	0.7669991850852966
1.0	90550000.0	90560000.0	6.0	3.0097968578338623	0.8425976037979126
1.0	90620000.0	90630000.0	2.0	2.934302806854248	0.7946003675460815
1.0	90730000.0	90740000.0	3.0	3.1203556060791016	0.9266179800033569
1.0	90800000.0	90810000.0	1.0	3.180882453918457	0.9684948921203613
1.0	90860000.0	90870000.0	2.0	3.1128556728363037	0.9232454299926758
1.0	90920000.0	90930000.0	5.0	3.217150926589966	0.9923288226127625
1.0	90970000.0	90980000.0	2.0	3.2874832153320312	1.0353082418441772
1.0	91000000.0	91010000.0	4.0	3.2624785900115967	1.0239934921264648
1.0	91010000.0	91020000.0	4.0	3.274690628051758	1.0307682752609253
1.0	91250000.0	91260000.0	5.0	3.4007339477539062	1.104589819908142
1.0	91340000.0	91350000.0	7.0	3.242002010345459	1.0108869075775146
1.0	91430000.0	91440000.0	7.0	2.883455753326416	0.7564536333084106
1.0	91440000.0	91450000.0	2.0	3.0167436599731445	0.8473336100578308
1.0	91600000.0	91610000.0	4.0	2.987835645675659	0.8297253847122192
1.0	91800000.0	91810000.0	4.0	2.89701247215271	0.7688297033309937
1.0	91880000.0	91890000.0	2.0	2.8893935680389404	0.7681909799575806
1.0	92020000.0	92030000.0	2.0	2.703789234161377	0.6351319551467896
1.0	92050000.0	92060000.0	3.0	2.718196153640747	0.6452365517616272
1.0	92060000.0	92070000.0	5.0	2.63531231880188	0.5901578068733215
1.0	92080000.0	92090000.0	1.0	2.809436082839966	0.706011950969696
1.0	92160000.0	92170000.0	6.0	2.9712977409362793	0.8173152208328247
1.0	92190000.0	92200000.0	4.0	2.9687442779541016	0.8150621652603149
1.0	92240000.0	92250000.0	2.0	3.189940929412842	0.9653013944625854
1.0	92260000.0	92270000.0	3.0	3.1784396171569824	0.9552624821662903
1.0	92310000.0	92320000.0	4.0	3.2342071533203125	0.993170440196991
1.0	92410000.0	92420000.0	3.0	3.3890278339385986	1.0966181755065918
1.0	92540000.0	92550000.0	4.0	2.6947827339172363	0.6297289133071899
1.0	92560000.0	92570000.0	3.0	2.9355809688568115	0.7915794253349304
1.0	92690000.0	92700000.0	2.0	2.7511019706726074	0.6651452779769897
1.0	92700000.0	92710000.0	1.0	2.517273426055908	0.5185338258743286
1.0	92750000.0	92760000.0	3.0	2.8033413887023926	0.7010930180549622
1.0	92830000.0	92840000.0	4.0	2.7603113651275635	0.6722135543823242
1.0	92860000.0	92870000.0	3.0	3.0166685581207275	0.8467756509780884
1.0	92870000.0	92880000.0	2.0	2.937289237976074	0.7924003005027771
1.0	92900000.0	92910000.0	4.0	2.67676043510437	0.6163696050643921
1.0	92920000.0	92930000.0	3.0	2.8799290657043457	0.7535350918769836
1.0	92930000.0	92940000.0	1.0	2.931619167327881	0.7890699505805969
1.0	93030000.0	93040000.0	2.0	2.740755081176758	0.6587071418762207
1.0	93110000.0	93120000.0	3.0	2.6445329189300537	0.5957819819450378
1.0	93170000.0	93180000.0	1.0	2.7652926445007324	0.6761968731880188
1.0	93290000.0	93300000.0	2.0	2.742534637451172	0.6664108037948608
1.0	93310000.0	93320000.0	3.0	2.540144681930542	0.532211184501648
1.0	93430000.0	93440000.0	3.0	2.7195563316345215	0.6446162462234497
1.0	93460000.0	93470000.0	6.0	2.693194627761841	0.6276770830154419
1.0	93470000.0	93480000.0	4.0	2.7064156532287598	0.6364904046058655
1.0	93490000.0	93500000.0	6.0	2.6795260906219482	0.6188086271286011
1.0	93550000.0	93560000.0	3.0	2.8246383666992188	0.716425895690918
1.0	93630000.0	93640000.0	2.0	2.80841326713562	0.705305278301239
1.0	93650000.0	93660000.0	0.0	2.5861637592315674	0.559181809425354
1.0	93660000.0	93670000.0	6.0	2.4650702476501465	0.49133530259132385
1.0	93700000.0	93710000.0	3.0	2.5595755577087402	0.5438203811645508
1.0	93720000.0	93730000.0	4.0	2.5129146575927734	0.5167253613471985
1.0	93830000.0	93840000.0	2.0	2.611868381500244	0.575133204460144
1.0	93920000.0	93930000.0	6.0	2.8124477863311768	0.7074934244155884
1.0	93940000.0	93950000.0	5.0	2.858503818511963	0.7391096949577332
1.0	93950000.0	93960000.0	3.0	2.929574966430664	0.7876464128494263
1.0	93990000.0	94000000.0	3.0	2.8666529655456543	0.7447578310966492
1.0	94050000.0	94060000.0	4.0	2.7988569736480713	0.6996919512748718
1.0	94110000.0	94120000.0	1.0	2.462728977203369	0.49034827947616577
1.0	94140000.0	94150000.0	1.0	2.2409796714782715	0.41217654943466187
1.0	94150000.0	94160000.0	2.0	2.2939038276672363	0.4237385392189026
1.0	94350000.0	94360000.0	2.0	2.4274072647094727	0.4729294776916504
1.0	94360000.0	94370000.0	2.0	2.5835490226745605	0.557928740978241
1.0	94370000.0	94380000.0	3.0	2.460799217224121	0.4883159101009369
1.0	94420000.0	94430000.0	2.0	2.8368589878082275	0.7248626351356506
1.0	94460000.0	94470000.0	6.0	2.6790592670440674	0.6182063221931458
1.0	94590000.0	94600000.0	2.0	2.922149181365967	0.7825608849525452
1.0	94660000.0	94670000.0	6.0	2.7423994541168213	0.6603711247444153
1.0	94670000.0	94680000.0	3.0	2.825970411300659	0.7170514464378357
1.0	94710000.0	94720000.0	2.0	2.8750038146972656	0.7546564340591431
1.0	94720000.0	94730000.0	2.0	2.80401611328125	0.7013636231422424
1.0	94890000.0	94900000.0	2.0	3.1516222953796387	0.9374445676803589
1.0	95010000.0	95020000.0	3.0	2.9369454383850098	0.7929519414901733
1.0	95090000.0	95100000.0	1.0	2.8144290447235107	0.7091370820999146
1.0	95230000.0	95240000.0	0.0	2.5809733867645264	0.5565845370292664
1.0	95240000.0	95250000.0	0.0	2.7113468647003174	0.6397218108177185
1.0	95270000.0	95280000.0	3.0	2.650336503982544	0.5999133586883545
1.0	95320000.0	95330000.0	6.0	2.692718505859375	0.6275655031204224
1.0	95370000.0	95380000.0	6.0	2.8045687675476074	0.7026596665382385
1.0	95420000.0	95430000.0	3.0	2.8596019744873047	0.7405088543891907
1.0	95470000.0	95480000.0	4.0	2.613593578338623	0.5761321783065796
1.0	95490000.0	95500000.0	1.0	2.6415457725524902	0.5938247442245483
1.0	95540000.0	95550000.0	7.0	2.4881796836853027	0.503372073173523
1.0	95550000.0	95560000.0	3.0	2.617588996887207	0.579390823841095
1.0	95590000.0	95600000.0	2.0	2.5412564277648926	0.5331667065620422
1.0	95640000.0	95650000.0	2.0	2.5376601219177246	0.5310648679733276
1.0	95650000.0	95660000.0	1.0	2.4195668697357178	0.4694623053073883
1.0	95720000.0	95730000.0	2.0	2.3640666007995605	0.4461212754249573
1.0	95750000.0	95760000.0	1.0	2.336700439453125	0.436429888010025
1.0	95760000.0	95770000.0	1.0	2.0463004112243652	0.430629163980484
1.0	95810000.0	95820000.0	2.0	3.1894168853759766	0.9767566919326782
1.0	95830000.0	95840000.0	4.0	3.1453311443328857	0.9463196992874146
1.0	95870000.0	95880000.0	3.0	3.2887566089630127	1.0317151546478271
1.0	95910000.0	95920000.0	4.0	3.4984283447265625	1.1661592721939087
1.0	96240000.0	96250000.0	5.0	4.48675012588501	1.5898101329803467
1.0	96280000.0	96290000.0	5.0	4.298966884613037	1.5257831811904907
1.0	96300000.0	96310000.0	3.0	4.627763748168945	1.634018898010254
1.0	96330000.0	96340000.0	7.0	4.500277519226074	1.594184160232544
1.0	96350000.0	96360000.0	3.0	4.6680097579956055	1.6460298299789429
1.0	96360000.0	96370000.0	8.0	4.562519073486328	1.6139590740203857
1.0	96370000.0	96380000.0	4.0	4.743712425231934	1.6680198907852173
1.0	96460000.0	96470000.0	4.0	5.267576217651367	1.7993139028549194
1.0	96470000.0	96480000.0	8.0	5.029546737670898	1.7439285516738892
1.0	96520000.0	96530000.0	2.0	3.996694564819336	1.4074238538742065
1.0	96580000.0	96590000.0	1.0	5.076615810394287	1.7554868459701538
1.0	96640000.0	96650000.0	9.0	5.071434020996094	1.7542517185211182
1.0	96690000.0	96700000.0	10.0	4.768020153045654	1.6749216318130493
1.0	96750000.0	96760000.0	8.0	4.713602066040039	1.6593643426895142
1.0	96780000.0	96790000.0	1.0	4.934375286102295	1.7199351787567139
1.0	96850000.0	96860000.0	4.0	5.181768894195557	1.7804120779037476
1.0	96860000.0	96870000.0	4.0	5.042262077331543	1.7472680807113647
1.0	96890000.0	96900000.0	1.0	5.313741207122803	1.8096516132354736
1.0	96950000.0	96960000.0	3.0	4.558560371398926	1.6128413677215576
1.0	96980000.0	96990000.0	5.0	4.467796325683594	1.584003210067749
1.0	97030000.0	97040000.0	3.0	4.486433029174805	1.589744210243225
1.0	97100000.0	97110000.0	5.0	3.4382126331329346	1.1270725727081299
1.0	97170000.0	97180000.0	4.0	3.0922188758850098	0.9001356959342957
1.0	97180000.0	97190000.0	4.0	3.185615062713623	0.9640737771987915
1.0	97270000.0	97280000.0	5.0	2.9764671325683594	0.8197986483573914
1.0	97350000.0	97360000.0	3.0	3.904874324798584	1.369124174118042
1.0	97360000.0	97370000.0	4.0	3.4206790924072266	1.114797830581665
1.0	97370000.0	97380000.0	1.0	4.062507152557373	1.4359768629074097
1.0	97390000.0	97400000.0	10.0	3.8902759552001953	1.3626389503479004
1.0	97440000.0	97450000.0	7.0	4.175097465515137	1.4799091815948486
1.0	97550000.0	97560000.0	0.0	3.4676098823547363	1.1392323970794678
1.0	97560000.0	97570000.0	3.0	3.341892957687378	1.0614569187164307
1.0	97570000.0	97580000.0	6.0	3.1464991569519043	0.9329643249511719
1.0	97590000.0	97600000.0	2.0	2.9847538471221924	0.8243201971054077
1.0	97660000.0	97670000.0	3.0	2.894700527191162	0.7629631161689758
1.0	97670000.0	97680000.0	1.0	2.9378116130828857	0.7925792932510376
1.0	97690000.0	97700000.0	3.0	2.8722891807556152	0.7480149269104004
1.0	97700000.0	97710000.0	6.0	2.757713794708252	0.6696826815605164
1.0	97730000.0	97740000.0	2.0	3.0588932037353516	0.8798681497573853
1.0	97770000.0	97780000.0	1.0	3.033637523651123	0.860923171043396
1.0	97810000.0	97820000.0	3.0	3.1623785495758057	0.9480363726615906
1.0	97890000.0	97900000.0	1.0	3.5486252307891846	1.1889443397521973
1.0	97900000.0	97910000.0	6.0	3.6912550926208496	1.2667787075042725
1.0	97910000.0	97920000.0	5.0	3.5716865062713623	1.200835943222046
1.0	97990000.0	98000000.0	4.0	3.0167524814605713	0.846321702003479
1.0	98070000.0	98080000.0	2.0	3.2492499351501465	1.010500192642212
1.0	98130000.0	98140000.0	4.0	3.439441680908203	1.1269097328186035
1.0	98160000.0	98170000.0	8.0	3.4518027305603027	1.1337356567382812
1.0	98180000.0	98190000.0	5.0	3.5738353729248047	1.2001155614852905
1.0	98190000.0	98200000.0	8.0	3.640007495880127	1.2370474338531494
1.0	98290000.0	98300000.0	7.0	3.296759843826294	1.0335710048675537
1.0	98330000.0	98340000.0	5.0	3.2796390056610107	1.024491310119629
1.0	98440000.0	98450000.0	7.0	3.208570957183838	0.979914665222168
1.0	98450000.0	98460000.0	2.0	3.83927583694458	1.339015007019043
1.0	98470000.0	98480000.0	6.0	3.6422057151794434	1.2405019998550415
1.0	98500000.0	98510000.0	1.0	3.9476161003112793	1.3859647512435913
1.0	98510000.0	98520000.0	0.0	3.8589072227478027	1.3458795547485352
1.0	98520000.0	98530000.0	5.0	3.8128600120544434	1.325488567352295
1.0	98630000.0	98640000.0	6.0	4.513487815856934	1.598440408706665
1.0	98640000.0	98650000.0	6.0	4.370425224304199	1.5508965253829956
1.0	98660000.0	98670000.0	4.0	4.615906715393066	1.630378007888794
1.0	98670000.0	98680000.0	0.0	3.7992000579833984	1.3157339096069336
1.0	98700000.0	98710000.0	7.0	4.457782745361328	1.5803380012512207
1.0	98720000.0	98730000.0	4.0	3.9436707496643066	1.3846968412399292
1.0	98760000.0	98770000.0	6.0	3.3340506553649902	1.0626986026763916
1.0	98800000.0	98810000.0	2.0	3.94883394241333	1.3881473541259766
1.0	98870000.0	98880000.0	1.0	3.9206058979034424	1.37478768825531
1.0	98980000.0	98990000.0	9.0	4.412680149078369	1.565305471420288
1.0	99000000.0	99010000.0	3.0	4.236175537109375	1.5030708312988281
1.0	99070000.0	99080000.0	3.0	3.758960247039795	1.3015110492706299
1.0	99220000.0	99230000.0	3.0	2.763648748397827	0.6740397810935974
1.0	99240000.0	99250000.0	3.0	2.9278275966644287	0.7933254241943359
1.0	99350000.0	99360000.0	4.0	2.645930290222168	0.5971449613571167
1.0	99360000.0	99370000.0	0.0	2.7773776054382324	0.68393874168396
1.0	99480000.0	99490000.0	4.0	2.8606929779052734	0.7460741400718689
1.0	99510000.0	99520000.0	1.0	2.9802863597869873	0.8338058590888977
1.0	99540000.0	99550000.0	1.0	3.1033284664154053	0.921339213848114
1.0	99580000.0	99590000.0	3.0	2.8577685356140137	0.7486943006515503
1.0	99630000.0	99640000.0	5.0	2.932647228240967	0.7962609529495239
1.0	99640000.0	99650000.0	4.0	2.935307264328003	0.7934757471084595
1.0	99660000.0	99670000.0	3.0	2.9327545166015625	0.79703688621521
1.0	99670000.0	99680000.0	3.0	2.784149646759033	0.6876342296600342
1.0	99690000.0	99700000.0	3.0	3.140681505203247	0.9440730810165405
1.0	99700000.0	99710000.0	2.0	3.228414535522461	1.00233793258667
1.0	99720000.0	99730000.0	4.0	3.0000102519989014	0.8405019640922546
1.0	99940000.0	99950000.0	3.0	2.830888271331787	0.7202014923095703
1.0	100020000.0	100030000.0	4.0	2.6312906742095947	0.5874347686767578
1.0	100190000.0	100200000.0	5.0	2.6789116859436035	0.6182602643966675
1.0	100220000.0	100230000.0	2.0	2.9311001300811768	0.7899585962295532
1.0	100240000.0	100250000.0	1.0	2.8395843505859375	0.7259257435798645
1.0	100270000.0	100280000.0	4.0	2.806015729904175	0.7034753561019897
1.0	100400000.0	100410000.0	2.0	2.6574244499206543	0.6043922305107117
1.0	100470000.0	100480000.0	0.0	2.5759787559509277	0.5535289645195007
1.0	100480000.0	100490000.0	3.0	2.453531265258789	0.4854245185852051
1.0	100530000.0	100540000.0	0.0	2.631737232208252	0.5881500840187073
1.0	100580000.0	100590000.0	3.0	2.5656235218048096	0.5467219948768616
1.0	100600000.0	100610000.0	0.0	2.737478256225586	0.6572934985160828
1.0	100610000.0	100620000.0	5.0	2.61700439453125	0.5785799026489258
1.0	100650000.0	100660000.0	3.0	2.722689390182495	0.6472053527832031
1.0	100720000.0	100730000.0	1.0	2.5812201499938965	0.556057870388031
1.0	100740000.0	100750000.0	4.0	2.753765821456909	0.6681174635887146
1.0	100760000.0	100770000.0	2.0	2.784327268600464	0.6879708766937256
1.0	100820000.0	100830000.0	4.0	2.9082767963409424	0.7741712331771851
1.0	100830000.0	100840000.0	4.0	2.807421922683716	0.7045451402664185
1.0	100900000.0	100910000.0	2.0	2.858736276626587	0.73977130651474
1.0	100940000.0	100950000.0	3.0	2.818561315536499	0.7122308611869812
1.0	100990000.0	101000000.0	0.0	2.833055257797241	0.7216955423355103
1.0	101040000.0	101050000.0	4.0	2.6612548828125	0.6072070002555847
1.0	101050000.0	101060000.0	3.0	2.654965877532959	0.6030299663543701
1.0	101160000.0	101170000.0	0.0	2.748713254928589	0.6676055788993835
1.0	101170000.0	101180000.0	5.0	2.6449007987976074	0.5969447493553162
1.0	101220000.0	101230000.0	5.0	2.8398597240448	0.7323287129402161
1.0	101290000.0	101300000.0	3.0	3.0375876426696777	0.8687154650688171
1.0	101320000.0	101330000.0	2.0	3.198054313659668	0.9787949323654175
1.0	101530000.0	101540000.0	6.0	2.6794466972351074	0.6183454990386963
1.0	101600000.0	101610000.0	5.0	2.9182848930358887	0.7804031372070312
1.0	101610000.0	101620000.0	3.0	2.866361141204834	0.7442891001701355
1.0	101640000.0	101650000.0	4.0	2.9718070030212402	0.8161540031433105
1.0	101730000.0	101740000.0	2.0	3.0330703258514404	0.862829327583313
1.0	101850000.0	101860000.0	4.0	3.8152923583984375	1.3267759084701538
1.0	101880000.0	101890000.0	3.0	4.1070075035095215	1.4533331394195557
1.0	101940000.0	101950000.0	6.0	3.8003456592559814	1.3194769620895386
1.0	101950000.0	101960000.0	5.0	4.104067802429199	1.4522426128387451
1.0	101970000.0	101980000.0	5.0	3.7737152576446533	1.307770013809204
1.0	102020000.0	102030000.0	5.0	4.232357025146484	1.5013858079910278
1.0	102070000.0	102080000.0	1.0	4.92451286315918	1.7173188924789429
1.0	102110000.0	102120000.0	5.0	4.891395568847656	1.7085721492767334
1.0	102150000.0	102160000.0	3.0	4.938185691833496	1.7208797931671143
1.0	102270000.0	102280000.0	7.0	5.2519211769104	1.7956311702728271
1.0	102440000.0	102450000.0	2.0	5.198554039001465	1.783454179763794
1.0	102500000.0	102510000.0	3.0	5.340356349945068	1.8139415979385376
1.0	102510000.0	102520000.0	7.0	4.832449913024902	1.6928085088729858
1.0	102530000.0	102540000.0	5.0	4.661847114562988	1.6442267894744873
1.0	102610000.0	102620000.0	3.0	5.370545387268066	1.820680856704712
1.0	102710000.0	102720000.0	11.0	4.838324069976807	1.6945356130599976
1.0	102720000.0	102730000.0	3.0	5.060922145843506	1.7514715194702148
1.0	102770000.0	102780000.0	2.0	4.792431831359863	1.681854486465454
1.0	102830000.0	102840000.0	5.0	5.265805244445801	1.7980988025665283
1.0	102910000.0	102920000.0	4.0	5.168763160705566	1.7769622802734375
1.0	102930000.0	102940000.0	6.0	6.227161884307861	1.9526796340942383
1.0	102950000.0	102960000.0	9.0	6.613558769226074	1.9797340631484985
1.0	103020000.0	103030000.0	6.0	7.173469543457031	1.9846622943878174
1.0	103070000.0	103080000.0	7.0	6.555401802062988	1.978176474571228
1.0	103160000.0	103170000.0	6.0	6.181107997894287	1.9483146667480469
1.0	103170000.0	103180000.0	10.0	5.867404937744141	1.90850031375885
1.0	103210000.0	103220000.0	4.0	6.323770046234131	1.9615676403045654
1.0	103340000.0	103350000.0	8.0	5.93426513671875	1.9173877239227295
1.0	103400000.0	103410000.0	11.0	5.790201187133789	1.8971176147460938
1.0	103410000.0	103420000.0	4.0	6.0326337814331055	1.9310718774795532
1.0	103450000.0	103460000.0	6.0	5.606261253356934	1.8663170337677002
1.0	103560000.0	103570000.0	8.0	5.184738636016846	1.780922293663025
1.0	103570000.0	103580000.0	5.0	5.328312873840332	1.8122293949127197
1.0	103610000.0	103620000.0	5.0	6.029263019561768	1.9292781352996826
1.0	103630000.0	103640000.0	6.0	5.690692901611328	1.8811314105987549
1.0	103700000.0	103710000.0	5.0	5.4517927169799805	1.8373613357543945
1.0	103710000.0	103720000.0	11.0	4.719151973724365	1.6609890460968018
1.0	103720000.0	103730000.0	6.0	4.691943168640137	1.6530567407608032
1.0	103760000.0	103770000.0	12.0	4.055928707122803	1.4317309856414795
1.0	103770000.0	103780000.0	5.0	4.051888465881348	1.4302701950073242
1.0	104020000.0	104030000.0	4.0	2.6092541217803955	0.5735462307929993
1.0	104050000.0	104060000.0	4.0	2.857492446899414	0.746872067451477
1.0	104060000.0	104070000.0	3.0	3.0936408042907715	0.8950918316841125
1.0	104080000.0	104090000.0	3.0	2.7801074981689453	0.686135470867157
1.0	104330000.0	104340000.0	8.0	4.985656261444092	1.7328742742538452
1.0	104340000.0	104350000.0	5.0	5.616001605987549	1.8672330379486084
1.0	104350000.0	104360000.0	9.0	5.694237232208252	1.8806434869766235
1.0	104470000.0	104480000.0	4.0	6.702536106109619	1.9837465286254883
1.0	104500000.0	104510000.0	4.0	7.451229095458984	1.9690196514129639
1.0	104540000.0	104550000.0	6.0	6.974035739898682	1.9897276163101196
1.0	104610000.0	104620000.0	8.0	7.217404365539551	1.9813776016235352
1.0	104670000.0	104680000.0	7.0	7.467299461364746	1.9680535793304443
1.0	104690000.0	104700000.0	11.0	6.955662727355957	1.9883092641830444
1.0	104850000.0	104860000.0	5.0	6.471047401428223	1.971897840499878
1.0	104860000.0	104870000.0	6.0	6.468156337738037	1.970611810684204
1.0	105040000.0	105050000.0	6.0	6.710513114929199	1.9825689792633057
1.0	105120000.0	105130000.0	8.0	7.149003505706787	1.9821205139160156
1.0	105160000.0	105170000.0	7.0	7.1197052001953125	1.9872016906738281
1.0	105170000.0	105180000.0	3.0	7.05612325668335	1.989000916481018
1.0	105220000.0	105230000.0	9.0	6.545431613922119	1.9786574840545654
1.0	105320000.0	105330000.0	2.0	5.929797172546387	1.9162027835845947
1.0	105460000.0	105470000.0	11.0	5.926426887512207	1.9155197143554688
1.0	105580000.0	105590000.0	10.0	6.0503668785095215	1.9301055669784546
1.0	105590000.0	105600000.0	6.0	6.27959680557251	1.9567312002182007
1.0	105730000.0	105740000.0	7.0	5.852828025817871	1.9047291278839111
1.0	105750000.0	105760000.0	0.0	6.046217918395996	1.9284387826919556
1.0	105880000.0	105890000.0	7.0	5.990818023681641	1.9249299764633179
1.0	105900000.0	105910000.0	6.0	5.89823055267334	1.9122660160064697
1.0	105910000.0	105920000.0	3.0	6.110360622406006	1.9397237300872803
1.0	105920000.0	105930000.0	9.0	5.860640525817871	1.903672218322754
1.0	105950000.0	105960000.0	1.0	6.0131025314331055	1.9255273342132568
1.0	105960000.0	105970000.0	5.0	5.539811134338379	1.8531265258789062
1.0	105970000.0	105980000.0	10.0	5.227884769439697	1.7899048328399658
1.0	105980000.0	105990000.0	10.0	5.354666709899902	1.8165842294692993
1.0	106030000.0	106040000.0	5.0	5.319325923919678	1.809522032737732
1.0	106050000.0	106060000.0	6.0	5.219244480133057	1.7884962558746338
1.0	106060000.0	106070000.0	5.0	5.855505466461182	1.9039100408554077
1.0	106070000.0	106080000.0	5.0	5.638514041900635	1.8700252771377563
1.0	106220000.0	106230000.0	4.0	5.3208465576171875	1.8097782135009766
1.0	106280000.0	106290000.0	5.0	5.168123245239258	1.7764266729354858
1.0	106340000.0	106350000.0	5.0	5.572823524475098	1.8586876392364502
1.0	106360000.0	106370000.0	5.0	5.131166458129883	1.768149971961975
1.0	106440000.0	106450000.0	3.0	5.661640167236328	1.874208688735962
1.0	106470000.0	106480000.0	5.0	5.770213603973389	1.8905527591705322
1.0	106510000.0	106520000.0	3.0	5.369088649749756	1.8195728063583374
1.0	106530000.0	106540000.0	6.0	5.0377607345581055	1.7457759380340576
1.0	106600000.0	106610000.0	7.0	5.2006330490112305	1.7837648391723633
1.0	106650000.0	106660000.0	7.0	5.342056751251221	1.8139896392822266
1.0	106750000.0	106760000.0	6.0	5.423212051391602	1.8311954736709595
1.0	106790000.0	106800000.0	5.0	5.516051292419434	1.8485991954803467
1.0	106830000.0	106840000.0	4.0	5.7038893699646	1.8814398050308228
1.0	106840000.0	106850000.0	10.0	5.256218910217285	1.7958409786224365
1.0	107050000.0	107060000.0	5.0	4.541860103607178	1.6075340509414673
1.0	107130000.0	107140000.0	9.0	5.518738269805908	1.8489118814468384
1.0	107140000.0	107150000.0	3.0	5.6114373207092285	1.866985559463501
1.0	107150000.0	107160000.0	2.0	5.853944778442383	1.9052482843399048
1.0	107270000.0	107280000.0	3.0	5.73349666595459	1.8881158828735352
1.0	107280000.0	107290000.0	2.0	5.8283867835998535	1.9026031494140625
1.0	107310000.0	107320000.0	10.0	5.731529235839844	1.885833978652954
1.0	107350000.0	107360000.0	6.0	5.610207557678223	1.8659461736679077
1.0	107370000.0	107380000.0	6.0	5.597015857696533	1.864040732383728
1.0	107380000.0	107390000.0	4.0	5.560284614562988	1.857245683670044
1.0	107400000.0	107410000.0	6.0	5.30533504486084	1.8073326349258423
1.0	107440000.0	107450000.0	7.0	4.977454662322998	1.730816125869751
1.0	107530000.0	107540000.0	1.0	4.610799312591553	1.6288480758666992
1.0	107590000.0	107600000.0	5.0	3.9341368675231934	1.3778661489486694
1.0	107630000.0	107640000.0	2.0	4.14771032333374	1.4694092273712158
1.0	107700000.0	107710000.0	5.0	3.9797298908233643	1.4006989002227783
1.0	107800000.0	107810000.0	3.0	4.391153335571289	1.5580027103424072
1.0	107840000.0	107850000.0	2.0	4.452545642852783	1.5786120891571045
1.0	107850000.0	107860000.0	6.0	4.23767614364624	1.5034784078598022
1.0	108010000.0	108020000.0	1.0	3.024364709854126	0.8617541193962097
1.0	108110000.0	108120000.0	5.0	2.973266124725342	0.8175822496414185
1.0	108130000.0	108140000.0	3.0	3.0414271354675293	0.863511860370636
1.0	108180000.0	108190000.0	6.0	2.995124340057373	0.8323460817337036
1.0	108220000.0	108230000.0	6.0	3.2442259788513184	1.0020205974578857
1.0	108240000.0	108250000.0	3.0	3.1027791500091553	0.904522716999054
1.0	108390000.0	108400000.0	2.0	3.2282791137695312	0.9929092526435852
1.0	108420000.0	108430000.0	0.0	3.068436622619629	0.8871400952339172
1.0	108440000.0	108450000.0	1.0	3.0571494102478027	0.8784992098808289
1.0	108470000.0	108480000.0	4.0	2.9131178855895996	0.7767989635467529
1.0	108490000.0	108500000.0	3.0	2.817185878753662	0.7111655473709106
1.0	108530000.0	108540000.0	3.0	2.9886369705200195	0.8410931825637817
1.0	108560000.0	108570000.0	2.0	2.822031021118164	0.7139068245887756
1.0	108600000.0	108610000.0	2.0	2.986107349395752	0.8378466367721558
1.0	108650000.0	108660000.0	2.0	2.93302059173584	0.7986379861831665
1.0	108670000.0	108680000.0	3.0	2.667935848236084	0.6110347509384155
1.0	108690000.0	108700000.0	2.0	2.638465166091919	0.5925112962722778
1.0	109200000.0	109210000.0	1.0	2.8070883750915527	0.7074114680290222
1.0	109270000.0	109280000.0	5.0	2.7395310401916504	0.6582903861999512
1.0	109310000.0	109320000.0	4.0	2.8666586875915527	0.7442907094955444
1.0	109330000.0	109340000.0	5.0	2.9254722595214844	0.7845584154129028
1.0	109350000.0	109360000.0	4.0	3.0466787815093994	0.8670757412910461
[truncated: 47,580 more rows]
