# Supplementary material for: Genome-wide mapping of somatic mutation rates uncovers drivers of cancer
Source: Nat Biotechnol. 2022 Jun 20;40(11):1634–43. doi: 10.1038/s41587-022-01353-8 (PMC9646522; doi:10.1038/s41587-022-01353-8)
Supplement: Supplementary file 4 — Regions and model predictions for each fold of each cancer for which a deep learning model was trained. Regions that were filtered are also listed along with their respective model predictions. [file 41587_2022_1353_MOESM4_ESM.zip › kfold_results/Kidney_tumors/fold_3.txt]

CHROM	START	END	Y_TRUE	Y_PRED	STD
1.0	840000.0	850000.0	6.0	2.628732442855835	0.4877549111843109
1.0	860000.0	870000.0	3.0	3.335101366043091	0.8040820956230164
1.0	870000.0	880000.0	1.0	2.956651449203491	0.6389133334159851
1.0	910000.0	920000.0	1.0	2.6554794311523438	0.500185489654541
1.0	940000.0	950000.0	3.0	2.7923145294189453	0.5637038946151733
1.0	1050000.0	1060000.0	0.0	2.845634698867798	0.5882828235626221
1.0	1060000.0	1070000.0	2.0	3.252330780029297	0.7690507173538208
1.0	1100000.0	1110000.0	6.0	3.0959105491638184	0.701137900352478
1.0	1230000.0	1240000.0	3.0	2.5873563289642334	0.4685703217983246
1.0	1240000.0	1250000.0	3.0	2.783886671066284	0.5598081350326538
1.0	1250000.0	1260000.0	4.0	2.7416985034942627	0.5402571558952332
1.0	1280000.0	1290000.0	2.0	2.889746904373169	0.6084973216056824
1.0	1290000.0	1300000.0	3.0	2.3589272499084473	0.3667624592781067
1.0	1410000.0	1420000.0	2.0	2.363837718963623	0.3688041865825653
1.0	1560000.0	1570000.0	1.0	2.3708577156066895	0.3717413544654846
1.0	1800000.0	1810000.0	9.0	3.080634593963623	0.6943885684013367
1.0	1840000.0	1850000.0	4.0	3.6488380432128906	0.9309238195419312
1.0	1980000.0	1990000.0	1.0	3.3176822662353516	0.79676353931427
1.0	2080000.0	2090000.0	6.0	2.3692545890808105	0.3710673451423645
1.0	2130000.0	2140000.0	6.0	2.8932600021362305	0.6101018786430359
1.0	2160000.0	2170000.0	3.0	3.2654621601104736	0.7746512293815613
1.0	2210000.0	2220000.0	3.0	3.020677328109741	0.6677153706550598
1.0	2260000.0	2270000.0	4.0	2.8793976306915283	0.6037657260894775
1.0	2310000.0	2320000.0	3.0	2.7998061180114746	0.5671665668487549
1.0	2330000.0	2340000.0	1.0	3.0076255798339844	0.6618684530258179
1.0	2340000.0	2350000.0	2.0	2.9340767860412598	0.6286853551864624
1.0	2370000.0	2380000.0	1.0	2.9948041439056396	0.6561152935028076
1.0	2410000.0	2420000.0	4.0	2.6887130737304688	0.5156391263008118
1.0	2420000.0	2430000.0	2.0	2.7154674530029297	0.5280760526657104
1.0	2430000.0	2440000.0	2.0	2.8852226734161377	0.6064289212226868
1.0	2440000.0	2450000.0	0.0	2.750866413116455	0.5445116758346558
1.0	2460000.0	2470000.0	2.0	3.009315013885498	0.6626266241073608
1.0	2470000.0	2480000.0	5.0	2.9317874908447266	0.6276456117630005
1.0	2490000.0	2500000.0	1.0	3.103698253631592	0.704569935798645
1.0	2500000.0	2510000.0	4.0	2.5652878284454346	0.45837587118148804
1.0	2550000.0	2560000.0	3.0	2.8284401893615723	0.5803729891777039
1.0	2570000.0	2580000.0	1.0	2.4093470573425293	0.38816407322883606
1.0	2710000.0	2720000.0	5.0	3.01074481010437	0.6632677912712097
1.0	2730000.0	2740000.0	6.0	3.101308584213257	0.7035175561904907
1.0	2850000.0	2860000.0	5.0	3.5743203163146973	0.9016591310501099
1.0	2890000.0	2900000.0	3.0	3.2485623359680176	0.7674413919448853
1.0	2960000.0	2970000.0	2.0	3.398650646209717	0.8305398225784302
1.0	3020000.0	3030000.0	4.0	3.579881191253662	0.903861403465271
1.0	3130000.0	3140000.0	5.0	3.168506622314453	0.7329291701316833
1.0	3140000.0	3150000.0	3.0	3.8797049522399902	1.0181477069854736
1.0	3150000.0	3160000.0	2.0	4.185760974884033	1.1257742643356323
1.0	3210000.0	3220000.0	5.0	3.9957122802734375	1.0600135326385498
1.0	3220000.0	3230000.0	6.0	3.641605854034424	0.9281066060066223
1.0	3260000.0	3270000.0	5.0	3.5112273693084717	0.8764594793319702
1.0	3340000.0	3350000.0	8.0	3.251652240753174	0.7687610387802124
1.0	3460000.0	3470000.0	3.0	3.117558002471924	0.7106655240058899
1.0	3540000.0	3550000.0	3.0	2.8854153156280518	0.6065174341201782
1.0	3580000.0	3590000.0	0.0	2.909524440765381	0.6175207495689392
1.0	3590000.0	3600000.0	4.0	3.213228225708008	0.7522802948951721
1.0	3650000.0	3660000.0	5.0	2.6251349449157715	0.48608312010765076
1.0	3680000.0	3690000.0	4.0	3.0566985607147217	0.6837759017944336
1.0	3690000.0	3700000.0	5.0	2.9229793548583984	0.6236444115638733
1.0	3740000.0	3750000.0	1.0	2.8624508380889893	0.5960026383399963
1.0	3760000.0	3770000.0	3.0	2.695788860321045	0.518929660320282
1.0	4040000.0	4050000.0	2.0	3.079083204269409	0.6937028765678406
1.0	4060000.0	4070000.0	5.0	3.0185346603393555	0.6667563915252686
1.0	4080000.0	4090000.0	2.0	3.467144727706909	0.8586238622665405
1.0	4230000.0	4240000.0	7.0	4.017740726470947	1.0678155422210693
1.0	4280000.0	4290000.0	3.0	4.812839508056641	1.318162202835083
1.0	4290000.0	4300000.0	3.0	4.652395725250244	1.2724977731704712
1.0	4380000.0	4390000.0	9.0	4.113786220550537	1.101281762123108
1.0	4430000.0	4440000.0	9.0	4.545473575592041	1.240714430809021
1.0	4500000.0	4510000.0	2.0	4.534587860107422	1.2374175786972046
1.0	4520000.0	4530000.0	5.0	4.442488193511963	1.2090730667114258
1.0	4570000.0	4580000.0	6.0	4.046016216278076	1.077760934829712
1.0	4580000.0	4590000.0	4.0	4.040186882019043	1.0757167339324951
1.0	4590000.0	4600000.0	6.0	3.8462181091308594	1.0058186054229736
1.0	4630000.0	4640000.0	4.0	4.222531795501709	1.1380943059921265
1.0	4650000.0	4660000.0	4.0	3.986057758331299	1.056579351425171
1.0	4660000.0	4670000.0	6.0	4.087406158447266	1.0921785831451416
1.0	4670000.0	4680000.0	3.0	3.76924204826355	0.9770628809928894
1.0	4680000.0	4690000.0	3.0	3.9053657054901123	1.0275211334228516
1.0	4740000.0	4750000.0	2.0	3.817349672317505	0.9951022863388062
1.0	4780000.0	4790000.0	3.0	3.6012065410614014	0.912280261516571
1.0	4790000.0	4800000.0	4.0	3.8304076194763184	0.9999595880508423
1.0	4800000.0	4810000.0	4.0	3.6373753547668457	0.9264570474624634
1.0	4830000.0	4840000.0	3.0	3.6332993507385254	0.9248659014701843
1.0	4860000.0	4870000.0	2.0	3.5864803791046143	0.9064716100692749
1.0	4910000.0	4920000.0	8.0	3.251319169998169	0.7686187028884888
1.0	5040000.0	5050000.0	3.0	3.6360931396484375	0.9259565472602844
1.0	5060000.0	5070000.0	5.0	3.8056342601776123	0.9907299280166626
1.0	5110000.0	5120000.0	4.0	4.235349655151367	1.142358422279358
1.0	5150000.0	5160000.0	6.0	4.100095272064209	1.0965654850006104
1.0	5190000.0	5200000.0	2.0	4.780847072601318	1.3092502355575562
1.0	5270000.0	5280000.0	7.0	4.882798671722412	1.337314486503601
1.0	5310000.0	5320000.0	2.0	5.364063739776611	1.4566994905471802
1.0	5320000.0	5330000.0	8.0	4.800114154815674	1.3146288394927979
1.0	5350000.0	5360000.0	2.0	5.176970958709717	1.412843108177185
1.0	5370000.0	5380000.0	3.0	5.17279052734375	1.4118261337280273
1.0	5400000.0	5410000.0	2.0	5.127936840057373	1.400813102722168
1.0	5640000.0	5650000.0	1.0	3.8674368858337402	1.0136430263519287
1.0	5650000.0	5660000.0	4.0	3.8858113288879395	1.0203838348388672
1.0	5660000.0	5670000.0	0.0	3.980881929397583	1.054734468460083
1.0	5670000.0	5680000.0	14.0	3.8405356407165527	1.003716230392456
1.0	5760000.0	5770000.0	3.0	4.705994606018066	1.2880228757858276
1.0	5810000.0	5820000.0	2.0	4.176090240478516	1.1225124597549438
1.0	5840000.0	5850000.0	8.0	3.6244900226593018	0.9214213490486145
1.0	5890000.0	5900000.0	3.0	3.85117769241333	1.007651686668396
1.0	5930000.0	5940000.0	5.0	2.6157469749450684	0.4817264676094055
1.0	6000000.0	6010000.0	2.0	2.682743787765503	0.5128632187843323
1.0	6030000.0	6040000.0	2.0	2.8391690254211426	0.5853105783462524
1.0	6040000.0	6050000.0	2.0	2.6806159019470215	0.5118745565414429
1.0	6050000.0	6060000.0	1.0	3.2255444526672363	0.7575775384902954
1.0	6110000.0	6120000.0	6.0	3.4329497814178467	0.8446599245071411
1.0	6160000.0	6170000.0	2.0	3.5141823291778564	0.8776484727859497
1.0	6210000.0	6220000.0	3.0	3.1396279335021973	0.7203378677368164
1.0	6250000.0	6260000.0	3.0	3.097675085067749	0.7019155621528625
1.0	6280000.0	6290000.0	2.0	2.6790902614593506	0.5111647844314575
1.0	6320000.0	6330000.0	3.0	2.6746819019317627	0.5091155767440796
1.0	6550000.0	6560000.0	2.0	2.9170942306518555	0.6209672093391418
1.0	6560000.0	6570000.0	5.0	2.8845536708831787	0.6061238646507263
1.0	6570000.0	6580000.0	2.0	2.8416850566864014	0.5864670276641846
1.0	6580000.0	6590000.0	4.0	2.767888307571411	0.5524015426635742
1.0	6590000.0	6600000.0	1.0	2.8290507793426514	0.5806539058685303
1.0	6610000.0	6620000.0	2.0	2.6791725158691406	0.5112034678459167
1.0	6630000.0	6640000.0	5.0	2.6818814277648926	0.5124621391296387
1.0	6640000.0	6650000.0	3.0	2.8646278381347656	0.5970001220703125
1.0	6660000.0	6670000.0	3.0	3.8311970233917236	1.0002529621124268
1.0	6680000.0	6690000.0	3.0	2.7605957984924316	0.5490235090255737
1.0	6750000.0	6760000.0	3.0	2.6201086044311523	0.4837498068809509
1.0	6780000.0	6790000.0	2.0	2.8503427505493164	0.5904456973075867
1.0	6800000.0	6810000.0	2.0	2.6253955364227295	0.48620539903640747
1.0	6840000.0	6850000.0	2.0	2.4605002403259277	0.4106876254081726
1.0	6880000.0	6890000.0	0.0	2.983989953994751	0.6512506008148193
1.0	7010000.0	7020000.0	3.0	3.1312787532806396	0.7166834473609924
1.0	7030000.0	7040000.0	3.0	2.8543009757995605	0.592262864112854
1.0	7040000.0	7050000.0	2.0	3.085273027420044	0.6964399814605713
1.0	7060000.0	7070000.0	2.0	3.1649699211120605	0.7313908934593201
1.0	7070000.0	7080000.0	2.0	3.1248583793640137	0.7138697504997253
1.0	7130000.0	7140000.0	1.0	2.8043596744537354	0.5692687630653381
1.0	7270000.0	7280000.0	3.0	2.6312878131866455	0.48894205689430237
1.0	7280000.0	7290000.0	6.0	2.651637554168701	0.49839872121810913
1.0	7290000.0	7300000.0	3.0	2.781700611114502	0.5587957501411438
1.0	7310000.0	7320000.0	3.0	2.815866470336914	0.5745784044265747
1.0	7350000.0	7360000.0	3.0	2.787717819213867	0.5615785717964172
1.0	7430000.0	7440000.0	4.0	2.951744318008423	0.6366943120956421
1.0	7460000.0	7470000.0	2.0	3.372819185256958	0.8198314905166626
1.0	7480000.0	7490000.0	5.0	3.164262056350708	0.7310830354690552
1.0	7540000.0	7550000.0	2.0	3.4272994995117188	0.8423416018486023
1.0	7550000.0	7560000.0	6.0	3.0989456176757812	0.7024756669998169
1.0	7600000.0	7610000.0	3.0	2.985950469970703	0.6521331667900085
1.0	7720000.0	7730000.0	2.0	2.3613834381103516	0.3677813410758972
1.0	7760000.0	7770000.0	1.0	2.381735324859619	0.37632641196250916
1.0	7810000.0	7820000.0	2.0	2.487457036972046	0.4227992594242096
1.0	7820000.0	7830000.0	1.0	2.418178081512451	0.39200204610824585
1.0	7880000.0	7890000.0	0.0	2.6286556720733643	0.4877191483974457
1.0	7890000.0	7900000.0	3.0	2.592432737350464	0.47092026472091675
1.0	7920000.0	7930000.0	0.0	3.025392532348633	0.6698236465454102
1.0	7980000.0	7990000.0	3.0	2.842827081680298	0.5869917273521423
1.0	8010000.0	8020000.0	0.0	2.683519124984741	0.5132243037223816
1.0	8030000.0	8040000.0	3.0	2.947105884552002	0.6345930099487305
1.0	8050000.0	8060000.0	1.0	2.7650673389434814	0.551094651222229
1.0	8150000.0	8160000.0	2.0	2.949364423751831	0.6356163620948792
1.0	8230000.0	8240000.0	2.0	2.514871597290039	0.4352439343929291
1.0	8240000.0	8250000.0	3.0	2.5677666664123535	0.45951980352401733
1.0	8340000.0	8350000.0	2.0	2.7764339447021484	0.5563580989837646
1.0	8420000.0	8430000.0	4.0	3.4110560417175293	0.8356600999832153
1.0	8490000.0	8500000.0	0.0	3.094911813735962	0.7006973028182983
1.0	8600000.0	8610000.0	5.0	2.8724987506866455	0.6006069183349609
1.0	8700000.0	8710000.0	6.0	2.6702628135681152	0.5070585012435913
1.0	8740000.0	8750000.0	2.0	2.7315430641174316	0.5355435609817505
1.0	8790000.0	8800000.0	0.0	2.595771074295044	0.47246503829956055
1.0	8820000.0	8830000.0	1.0	2.8210997581481934	0.5769901275634766
1.0	8910000.0	8920000.0	7.0	3.3286972045898438	0.8013944625854492
1.0	8960000.0	8970000.0	3.0	3.06026029586792	0.6853581666946411
1.0	8990000.0	9000000.0	2.0	3.0711522102355957	0.690190315246582
1.0	9000000.0	9010000.0	10.0	3.1981136798858643	0.7457605600357056
1.0	9070000.0	9080000.0	0.0	3.2169036865234375	0.7538625597953796
1.0	9110000.0	9120000.0	3.0	2.683703899383545	0.5133092999458313
1.0	9140000.0	9150000.0	4.0	2.811196804046631	0.5724242329597473
1.0	9180000.0	9190000.0	5.0	2.96854829788208	0.6442896723747253
1.0	9190000.0	9200000.0	1.0	2.7352962493896484	0.5372870564460754
1.0	9200000.0	9210000.0	2.0	2.6729848384857178	0.5083247423171997
1.0	9280000.0	9290000.0	0.0	2.881669759750366	0.6048043370246887
1.0	9290000.0	9300000.0	2.0	3.291022539138794	0.7855058908462524
1.0	9330000.0	9340000.0	2.0	2.9474358558654785	0.6347428560256958
1.0	9430000.0	9440000.0	1.0	2.8946611881256104	0.6107414960861206
1.0	9440000.0	9450000.0	2.0	2.8330111503601074	0.5824774503707886
1.0	9470000.0	9480000.0	1.0	2.8933908939361572	0.6101624369621277
1.0	9480000.0	9490000.0	1.0	2.9485747814178467	0.6352583765983582
1.0	9540000.0	9550000.0	7.0	2.665712833404541	0.5049442052841187
1.0	9590000.0	9600000.0	3.0	2.708540916442871	0.5248584747314453
1.0	9720000.0	9730000.0	4.0	2.8246049880981445	0.5786063075065613
1.0	9820000.0	9830000.0	5.0	2.621619701385498	0.4844515919685364
1.0	9830000.0	9840000.0	2.0	2.588308334350586	0.46900954842567444
1.0	9840000.0	9850000.0	3.0	2.5623180866241455	0.45700588822364807
1.0	9900000.0	9910000.0	1.0	2.741337776184082	0.5400895476341248
1.0	9960000.0	9970000.0	2.0	2.596038818359375	0.47258836030960083
1.0	9970000.0	9980000.0	2.0	2.5992941856384277	0.4740971624851227
1.0	10020000.0	10030000.0	6.0	2.4956212043762207	0.4264930188655853
1.0	10050000.0	10060000.0	4.0	2.9785568714141846	0.6488032341003418
1.0	10160000.0	10170000.0	2.0	3.16339111328125	0.7307037711143494
1.0	10170000.0	10180000.0	4.0	2.9236159324645996	0.6239327788352966
1.0	10180000.0	10190000.0	5.0	2.922638416290283	0.6234889626502991
1.0	10200000.0	10210000.0	3.0	2.9927773475646973	0.6552040576934814
1.0	10250000.0	10260000.0	4.0	2.9118494987487793	0.6185793280601501
1.0	10310000.0	10320000.0	2.0	2.9618372917175293	0.6412585377693176
1.0	10320000.0	10330000.0	1.0	2.6702964305877686	0.5070741772651672
1.0	10330000.0	10340000.0	4.0	2.729804277420044	0.5347363352775574
1.0	10410000.0	10420000.0	4.0	2.4729819297790527	0.4162796139717102
1.0	10430000.0	10440000.0	2.0	2.8078486919403076	0.5708802938461304
1.0	10460000.0	10470000.0	4.0	2.54126238822937	0.44731879234313965
1.0	10470000.0	10480000.0	3.0	2.724123001098633	0.5320979356765747
1.0	10500000.0	10510000.0	2.0	2.6799464225769043	0.5115643739700317
1.0	10550000.0	10560000.0	1.0	2.8520171642303467	0.5912142992019653
1.0	10580000.0	10590000.0	2.0	2.685837984085083	0.5143014788627625
1.0	10710000.0	10720000.0	3.0	3.252847194671631	0.7692720293998718
1.0	10750000.0	10760000.0	1.0	3.003587007522583	0.6600577235221863
1.0	10790000.0	10800000.0	5.0	3.013183355331421	0.6643604040145874
1.0	10820000.0	10830000.0	1.0	3.415116786956787	0.8373329043388367
1.0	10830000.0	10840000.0	0.0	3.362961530685425	0.8157289624214172
1.0	10850000.0	10860000.0	1.0	2.9903006553649902	0.6540900468826294
1.0	10870000.0	10880000.0	1.0	3.3327834606170654	0.803109347820282
1.0	10900000.0	10910000.0	3.0	3.153088331222534	0.7262163162231445
1.0	10930000.0	10940000.0	2.0	3.2865257263183594	0.7836012244224548
1.0	10980000.0	10990000.0	6.0	3.1287484169006348	0.7155746221542358
1.0	11030000.0	11040000.0	1.0	3.160973310470581	0.7296512722969055
1.0	11120000.0	11130000.0	3.0	2.9685232639312744	0.6442782282829285
1.0	11450000.0	11460000.0	4.0	3.4134299755096436	0.8366379737854004
1.0	11530000.0	11540000.0	1.0	3.6661694049835205	0.9376519918441772
1.0	11570000.0	11580000.0	3.0	3.15636944770813	0.727645993232727
1.0	11590000.0	11600000.0	6.0	3.5804126262664795	0.9040719866752625
1.0	11710000.0	11720000.0	6.0	3.114464282989502	0.7093065977096558
1.0	11740000.0	11750000.0	3.0	3.1162853240966797	0.7101060152053833
1.0	11790000.0	11800000.0	4.0	2.6817142963409424	0.5123841166496277
1.0	11860000.0	11870000.0	8.0	3.244311809539795	0.7656233310699463
1.0	11910000.0	11920000.0	3.0	3.298478603363037	0.7886606454849243
1.0	12000000.0	12010000.0	2.0	2.9639487266540527	0.6422123312950134
1.0	12030000.0	12040000.0	1.0	2.8954176902770996	0.6110875010490417
1.0	12110000.0	12120000.0	1.0	3.070965528488159	0.6901072263717651
1.0	12140000.0	12150000.0	6.0	2.985682725906372	0.6520119905471802
1.0	12190000.0	12200000.0	3.0	2.977843761444092	0.6484823226928711
1.0	12200000.0	12210000.0	3.0	3.314171552658081	0.7952848672866821
1.0	12220000.0	12230000.0	3.0	2.9551620483398438	0.6382399201393127
1.0	12230000.0	12240000.0	4.0	2.656050682067871	0.5004496574401855
1.0	12240000.0	12250000.0	3.0	2.914339065551758	0.6197134256362915
1.0	12260000.0	12270000.0	2.0	2.7830212116241455	0.5594074130058289
1.0	12300000.0	12310000.0	1.0	2.71040678024292	0.5257250070571899
1.0	12310000.0	12320000.0	1.0	2.757622241973877	0.5476442575454712
1.0	12380000.0	12390000.0	4.0	2.6979904174804688	0.5199522972106934
1.0	12410000.0	12420000.0	5.0	2.723097324371338	0.5316212773323059
1.0	12440000.0	12450000.0	0.0	2.8593780994415283	0.5945939421653748
1.0	12540000.0	12550000.0	3.0	2.8957605361938477	0.6112444400787354
1.0	12560000.0	12570000.0	4.0	2.7522780895233154	0.5451666712760925
1.0	12570000.0	12580000.0	3.0	2.7227072715759277	0.5314403176307678
1.0	12610000.0	12620000.0	5.0	2.7397799491882324	0.5393673777580261
1.0	12640000.0	12650000.0	1.0	2.8519065380096436	0.5911639928817749
1.0	12660000.0	12670000.0	4.0	2.826450824737549	0.5794561505317688
1.0	12780000.0	12790000.0	3.0	2.81221079826355	0.572892963886261
1.0	12790000.0	12800000.0	2.0	2.760739803314209	0.5490902662277222
1.0	13790000.0	13800000.0	4.0	3.450143814086914	0.8516950607299805
1.0	13810000.0	13820000.0	0.0	3.913459300994873	1.0304641723632812
1.0	13830000.0	13840000.0	8.0	4.050521373748779	1.0793383121490479
1.0	13840000.0	13850000.0	9.0	4.264338970184326	1.1519432067871094
1.0	13940000.0	13950000.0	4.0	4.085075855255127	1.091371774673462
1.0	13990000.0	14000000.0	6.0	3.430584669113159	0.8436894416809082
1.0	14020000.0	14030000.0	3.0	2.938302993774414	0.6306024789810181
1.0	14050000.0	14060000.0	4.0	3.049999237060547	0.6807962656021118
1.0	14070000.0	14080000.0	3.0	2.633802890777588	0.4901105463504791
1.0	14100000.0	14110000.0	2.0	3.1548659801483154	0.7269899845123291
1.0	14160000.0	14170000.0	3.0	3.6116347312927246	0.916380763053894
1.0	14230000.0	14240000.0	7.0	3.336951732635498	0.804857611656189
1.0	14270000.0	14280000.0	2.0	3.671598434448242	0.9397538900375366
1.0	14430000.0	14440000.0	4.0	3.1017184257507324	0.7036982774734497
1.0	14450000.0	14460000.0	2.0	3.217438220977783	0.7540924549102783
1.0	14460000.0	14470000.0	4.0	3.391491413116455	0.8275785446166992
1.0	14540000.0	14550000.0	1.0	3.1554322242736816	0.7272375822067261
1.0	14550000.0	14560000.0	4.0	3.1031808853149414	0.7043426632881165
1.0	14570000.0	14580000.0	1.0	3.231912136077881	0.7603110074996948
1.0	14660000.0	14670000.0	4.0	3.042451858520508	0.6774366497993469
1.0	14670000.0	14680000.0	5.0	3.0184531211853027	0.6667200922966003
1.0	14740000.0	14750000.0	5.0	2.8481578826904297	0.5894421339035034
1.0	14760000.0	14770000.0	1.0	2.9123597145080566	0.6188123226165771
1.0	14780000.0	14790000.0	1.0	2.7691738605499268	0.5529969334602356
1.0	14790000.0	14800000.0	3.0	2.677391290664673	0.5103750228881836
1.0	14840000.0	14850000.0	3.0	2.806605339050293	0.5703059434890747
1.0	14860000.0	14870000.0	3.0	2.715038299560547	0.5278782248497009
1.0	14910000.0	14920000.0	2.0	2.7163002490997314	0.5284636616706848
1.0	14930000.0	14940000.0	3.0	2.8225674629211426	0.5776669383049011
1.0	14960000.0	14970000.0	2.0	2.8954367637634277	0.6110966205596924
1.0	15040000.0	15050000.0	3.0	2.908069610595703	0.6168579459190369
1.0	15050000.0	15060000.0	6.0	2.9160656929016113	0.6204993724822998
1.0	15070000.0	15080000.0	2.0	2.75724458694458	0.5474687218666077
1.0	15080000.0	15090000.0	0.0	3.201249361038208	0.7471145391464233
1.0	15130000.0	15140000.0	2.0	2.898064374923706	0.612295925617218
1.0	15210000.0	15220000.0	3.0	2.533351182937622	0.44369038939476013
1.0	15250000.0	15260000.0	2.0	2.7251482009887695	0.5325744152069092
1.0	15320000.0	15330000.0	1.0	2.941755771636963	0.6321683526039124
1.0	15350000.0	15360000.0	6.0	2.787470817565918	0.5614647269248962
1.0	15370000.0	15380000.0	6.0	2.566209554672241	0.45880118012428284
1.0	15380000.0	15390000.0	1.0	2.6689600944519043	0.5064529180526733
1.0	15460000.0	15470000.0	5.0	3.504941463470459	0.8739272952079773
1.0	15500000.0	15510000.0	4.0	3.3356170654296875	0.8042985796928406
1.0	15520000.0	15530000.0	6.0	3.2971389293670654	0.7880942225456238
1.0	15540000.0	15550000.0	8.0	3.150754451751709	0.7251980304718018
1.0	15630000.0	15640000.0	2.0	2.7682371139526367	0.5525641441345215
1.0	15840000.0	15850000.0	0.0	2.5838444232940674	0.4669443666934967
1.0	15850000.0	15860000.0	3.0	2.9420931339263916	0.6323219537734985
1.0	15860000.0	15870000.0	10.0	2.4291441440582275	0.3967985212802887
1.0	15870000.0	15880000.0	3.0	2.5111660957336426	0.4335564970970154
1.0	15890000.0	15900000.0	1.0	2.6386430263519287	0.49235862493515015
1.0	15910000.0	15920000.0	2.0	2.6600847244262695	0.5023257732391357
1.0	15940000.0	15950000.0	2.0	3.3230934143066406	0.7990397810935974
1.0	16030000.0	16040000.0	3.0	2.7041115760803223	0.5227991342544556
1.0	16040000.0	16050000.0	3.0	2.868159294128418	0.5986195802688599
1.0	16200000.0	16210000.0	3.0	2.8824169635772705	0.6051461100578308
1.0	16210000.0	16220000.0	5.0	3.018890857696533	0.666915774345398
1.0	16250000.0	16260000.0	5.0	2.8894009590148926	0.6083387136459351
1.0	16290000.0	16300000.0	3.0	2.815885543823242	0.5745869874954224
1.0	16450000.0	16460000.0	2.0	2.538116931915283	0.44587579369544983
1.0	16500000.0	16510000.0	5.0	2.8397114276885986	0.5855597853660583
1.0	16530000.0	16540000.0	2.0	2.8224730491638184	0.5776230096817017
1.0	16590000.0	16600000.0	2.0	2.7693803310394287	0.5530924797058105
1.0	16600000.0	16610000.0	2.0	2.826399564743042	0.5794326663017273
1.0	16690000.0	16700000.0	3.0	2.903825044631958	0.6149229407310486
1.0	16700000.0	16710000.0	4.0	2.780250310897827	0.5581250786781311
1.0	16760000.0	16770000.0	0.0	3.1482343673706055	0.7240985631942749
1.0	16790000.0	16800000.0	1.0	2.2254586219787598	0.31616953015327454
1.0	17030000.0	17040000.0	6.0	2.8397655487060547	0.5855856537818909
1.0	17230000.0	17240000.0	4.0	2.834571361541748	0.5831950902938843
1.0	17330000.0	17340000.0	6.0	2.8457255363464355	0.5883251428604126
1.0	17340000.0	17350000.0	3.0	3.0612239837646484	0.6857856512069702
1.0	17360000.0	17370000.0	4.0	2.8694021701812744	0.5991889238357544
1.0	17370000.0	17380000.0	4.0	3.0999083518981934	0.7028999328613281
1.0	17440000.0	17450000.0	6.0	3.711013078689575	0.9549258947372437
1.0	17480000.0	17490000.0	2.0	3.3228135108947754	0.7989222407341003
1.0	17490000.0	17500000.0	5.0	3.4602341651916504	0.8558109998703003
1.0	17580000.0	17590000.0	5.0	3.3890604972839355	0.8265718221664429
1.0	17600000.0	17610000.0	1.0	4.7297868728637695	1.2948273420333862
1.0	17650000.0	17660000.0	3.0	3.684368848800659	0.9446859359741211
1.0	17670000.0	17680000.0	9.0	3.6110236644744873	0.9161409139633179
1.0	17710000.0	17720000.0	5.0	3.262129545211792	0.773231565952301
1.0	17720000.0	17730000.0	5.0	3.0753307342529297	0.6920410394668579
1.0	17730000.0	17740000.0	1.0	3.038328170776367	0.6755982041358948
1.0	17910000.0	17920000.0	4.0	3.986877918243408	1.0568715333938599
1.0	17950000.0	17960000.0	7.0	3.083211898803711	0.6955288648605347
1.0	17980000.0	17990000.0	2.0	3.4589011669158936	0.8552677035331726
1.0	18000000.0	18010000.0	4.0	3.5744564533233643	0.9017130136489868
1.0	18020000.0	18030000.0	6.0	3.2080657482147217	0.7500556707382202
1.0	18110000.0	18120000.0	6.0	3.7400150299072266	0.9659924507141113
1.0	18150000.0	18160000.0	5.0	3.4566426277160645	0.8543475866317749
1.0	18200000.0	18210000.0	4.0	3.6745810508728027	0.9409067034721375
1.0	18220000.0	18230000.0	2.0	3.5853404998779297	0.9060208201408386
1.0	18240000.0	18250000.0	2.0	3.92285418510437	1.0338728427886963
1.0	18300000.0	18310000.0	8.0	3.4708244800567627	0.8601198196411133
1.0	18380000.0	18390000.0	4.0	4.08371639251709	1.0909003019332886
1.0	18390000.0	18400000.0	4.0	3.9141948223114014	1.030731439590454
1.0	18680000.0	18690000.0	1.0	3.6278793811798096	0.9227474927902222
1.0	18800000.0	18810000.0	1.0	3.6736793518066406	0.9405584335327148
1.0	18830000.0	18840000.0	3.0	2.99212384223938	0.6549103856086731
1.0	18900000.0	18910000.0	4.0	3.0535595417022705	0.6823805570602417
1.0	18950000.0	18960000.0	3.0	3.1146697998046875	0.7093960642814636
1.0	19010000.0	19020000.0	3.0	3.502978563308716	0.8731361627578735
1.0	19100000.0	19110000.0	2.0	3.4435417652130127	0.8489974141120911
1.0	19120000.0	19130000.0	2.0	3.4095911979675293	0.8350560069084167
1.0	19260000.0	19270000.0	1.0	3.082730770111084	0.6953166723251343
1.0	19480000.0	19490000.0	6.0	2.999178409576416	0.6580794453620911
1.0	19490000.0	19500000.0	6.0	3.0319175720214844	0.6727372407913208
1.0	19560000.0	19570000.0	3.0	2.9849514961242676	0.6516836881637573
1.0	19580000.0	19590000.0	2.0	2.872114896774292	0.6004314422607422
1.0	19640000.0	19650000.0	3.0	2.665220022201538	0.5047151446342468
1.0	19740000.0	19750000.0	1.0	2.8109002113342285	0.5722877383232117
1.0	19760000.0	19770000.0	1.0	2.910742998123169	0.6180756688117981
1.0	19940000.0	19950000.0	2.0	2.677236795425415	0.5103033781051636
1.0	20040000.0	20050000.0	4.0	2.665487766265869	0.504838228225708
1.0	20060000.0	20070000.0	2.0	2.8615081310272217	0.5955702066421509
1.0	20110000.0	20120000.0	3.0	2.9738433361053467	0.6466782689094543
1.0	20130000.0	20140000.0	2.0	3.0049872398376465	0.6606851816177368
1.0	20160000.0	20170000.0	4.0	2.7629952430725098	0.5501350164413452
1.0	20170000.0	20180000.0	1.0	2.890158176422119	0.6086845397949219
1.0	20360000.0	20370000.0	5.0	2.895646333694458	0.6111921072006226
1.0	20390000.0	20400000.0	4.0	2.861741781234741	0.595677375793457
1.0	20410000.0	20420000.0	1.0	2.8410346508026123	0.5861675143241882
1.0	20510000.0	20520000.0	1.0	3.1921262741088867	0.7431713938713074
1.0	20520000.0	20530000.0	5.0	3.1946675777435303	0.7442701458930969
1.0	20530000.0	20540000.0	6.0	3.3198647499084473	0.7976821064949036
1.0	20580000.0	20590000.0	1.0	3.2094662189483643	0.7506595253944397
1.0	20670000.0	20680000.0	3.0	3.1176133155822754	0.7106894850730896
1.0	20680000.0	20690000.0	6.0	3.072981357574463	0.6910008192062378
1.0	20710000.0	20720000.0	1.0	3.3325583934783936	0.8030152320861816
1.0	20720000.0	20730000.0	1.0	3.1954426765441895	0.7446052432060242
1.0	20800000.0	20810000.0	8.0	3.2101657390594482	0.7509610056877136
1.0	20810000.0	20820000.0	3.0	3.4415664672851562	0.8481893539428711
1.0	20850000.0	20860000.0	5.0	3.0765812397003174	0.6925950646400452
1.0	20870000.0	20880000.0	3.0	3.0700700283050537	0.6897101998329163
1.0	20920000.0	20930000.0	2.0	2.93064546585083	0.6271274089813232
1.0	21040000.0	21050000.0	3.0	2.7764763832092285	0.5563782453536987
1.0	21070000.0	21080000.0	2.0	2.7198500633239746	0.5301138758659363
1.0	21100000.0	21110000.0	2.0	2.8332417011260986	0.5825836062431335
1.0	21130000.0	21140000.0	3.0	2.6738462448120117	0.5087259411811829
1.0	21140000.0	21150000.0	2.0	2.1225979328155518	0.28559449315071106
1.0	21180000.0	21190000.0	2.0	2.7479794025421143	0.5431714057922363
1.0	21190000.0	21200000.0	5.0	2.5971102714538574	0.4730862081050873
1.0	21260000.0	21270000.0	3.0	2.601680278778076	0.4752027988433838
1.0	21290000.0	21300000.0	3.0	2.6166419982910156	0.48214191198349
1.0	21310000.0	21320000.0	4.0	2.606682300567627	0.4775206446647644
1.0	21320000.0	21330000.0	1.0	2.668130397796631	0.5060670375823975
1.0	21330000.0	21340000.0	3.0	2.6194233894348145	0.4834318161010742
1.0	21360000.0	21370000.0	5.0	2.780404567718506	0.5581963658332825
1.0	21380000.0	21390000.0	6.0	2.4641470909118652	0.4123181700706482
1.0	21450000.0	21460000.0	3.0	2.6725757122039795	0.5081354975700378
1.0	21520000.0	21530000.0	3.0	2.6586551666259766	0.501660943031311
1.0	21530000.0	21540000.0	4.0	2.5767970085144043	0.4636878967285156
1.0	21570000.0	21580000.0	2.0	2.979740858078003	0.6493366360664368
1.0	21590000.0	21600000.0	1.0	3.3948066234588623	0.8289504051208496
1.0	21640000.0	21650000.0	1.0	2.7950263023376465	0.564957857131958
1.0	21660000.0	21670000.0	3.0	3.007380485534668	0.6617594361305237
1.0	21810000.0	21820000.0	1.0	2.1250624656677246	0.2862257957458496
1.0	21820000.0	21830000.0	1.0	2.37956166267395	0.37540704011917114
1.0	21850000.0	21860000.0	1.0	2.3753349781036377	0.37362200021743774
1.0	21920000.0	21930000.0	3.0	2.7535126209259033	0.545738935470581
1.0	21960000.0	21970000.0	3.0	3.0435287952423096	0.6779161095619202
1.0	21970000.0	21980000.0	5.0	2.7494029998779297	0.5438326597213745
1.0	22060000.0	22070000.0	3.0	2.7381701469421387	0.5386205911636353
1.0	22190000.0	22200000.0	2.0	2.658491849899292	0.5015857219696045
1.0	22370000.0	22380000.0	2.0	2.6139118671417236	0.480874240398407
1.0	22380000.0	22390000.0	1.0	2.8134701251983643	0.573473334312439
1.0	22400000.0	22410000.0	2.0	2.626067638397217	0.4865172803401947
1.0	22560000.0	22570000.0	3.0	3.5668983459472656	0.8987151384353638
1.0	22570000.0	22580000.0	4.0	3.76426362991333	0.9751827120780945
1.0	22620000.0	22630000.0	8.0	3.2713866233825684	0.7771732807159424
1.0	22700000.0	22710000.0	6.0	3.631258487701416	0.9240685701370239
1.0	22720000.0	22730000.0	2.0	3.3945508003234863	0.8288447260856628
1.0	22800000.0	22810000.0	4.0	2.8154773712158203	0.5743991732597351
1.0	22900000.0	22910000.0	5.0	3.348034620285034	0.8094980120658875
1.0	22910000.0	22920000.0	2.0	3.6984550952911377	0.9501081705093384
1.0	22920000.0	22930000.0	4.0	3.749850034713745	0.9697271585464478
1.0	23080000.0	23090000.0	3.0	2.8284683227539062	0.5803855061531067
1.0	23130000.0	23140000.0	2.0	2.9209485054016113	0.6227208971977234
1.0	23340000.0	23350000.0	2.0	2.577944278717041	0.46421676874160767
1.0	23410000.0	23420000.0	2.0	2.5239014625549316	0.4393656253814697
1.0	23500000.0	23510000.0	2.0	2.44616436958313	0.4043094217777252
1.0	23510000.0	23520000.0	1.0	2.5702056884765625	0.46064454317092896
1.0	23540000.0	23550000.0	5.0	2.523341655731201	0.4391109347343445
1.0	23570000.0	23580000.0	2.0	2.7491817474365234	0.5437300205230713
1.0	23620000.0	23630000.0	1.0	2.4900221824645996	0.4239581525325775
1.0	23680000.0	23690000.0	2.0	2.3354694843292236	0.35715579986572266
1.0	23690000.0	23700000.0	4.0	2.7882819175720215	0.5618395805358887
1.0	23720000.0	23730000.0	2.0	2.7931766510009766	0.5641027688980103
1.0	23770000.0	23780000.0	1.0	3.2259514331817627	0.757752537727356
1.0	23830000.0	23840000.0	2.0	2.9718432426452637	0.645776093006134
1.0	23860000.0	23870000.0	1.0	3.0167746543884277	0.6659690141677856
1.0	23880000.0	23890000.0	4.0	4.279084205627441	1.1567872762680054
1.0	23950000.0	23960000.0	3.0	3.034545660018921	0.6739102602005005
1.0	23960000.0	23970000.0	2.0	3.0474114418029785	0.6796446442604065
1.0	24060000.0	24070000.0	3.0	2.6765096187591553	0.5099642872810364
1.0	24180000.0	24190000.0	3.0	2.6415369510650635	0.49370354413986206
1.0	24330000.0	24340000.0	0.0	2.4100048542022705	0.3884500563144684
1.0	24490000.0	24500000.0	4.0	3.035299301147461	0.6742476224899292
1.0	24510000.0	24520000.0	3.0	3.1602723598480225	0.7293461561203003
1.0	24530000.0	24540000.0	2.0	3.0198395252227783	0.6673404574394226
1.0	24540000.0	24550000.0	7.0	2.7539005279541016	0.5459186434745789
1.0	24560000.0	24570000.0	2.0	2.836472749710083	0.5840703248977661
1.0	24570000.0	24580000.0	2.0	2.7135777473449707	0.5271977186203003
1.0	24600000.0	24610000.0	5.0	2.8173184394836426	0.5752476453781128
1.0	24680000.0	24690000.0	1.0	2.750692844390869	0.5444313883781433
1.0	24700000.0	24710000.0	4.0	2.6659793853759766	0.5050666332244873
1.0	24790000.0	24800000.0	2.0	2.7888267040252686	0.5620912313461304
1.0	24800000.0	24810000.0	1.0	2.9010791778564453	0.6136702299118042
1.0	24860000.0	24870000.0	4.0	2.8310980796813965	0.5815964341163635
1.0	24890000.0	24900000.0	2.0	2.9758825302124023	0.647598147392273
1.0	24920000.0	24930000.0	2.0	2.798963785171509	0.5667771697044373
1.0	24940000.0	24950000.0	0.0	2.9043197631835938	0.6151478290557861
1.0	24970000.0	24980000.0	4.0	3.1498513221740723	0.7248037457466125
1.0	24980000.0	24990000.0	4.0	3.0739586353302	0.6914331316947937
1.0	25090000.0	25100000.0	2.0	3.029151439666748	0.6715034246444702
1.0	25100000.0	25110000.0	5.0	2.9720053672790527	0.6458494067192078
1.0	25130000.0	25140000.0	7.0	2.884021282196045	0.6058797836303711
1.0	25160000.0	25170000.0	1.0	2.5341362953186035	0.4440498948097229
1.0	25170000.0	25180000.0	3.0	2.7620227336883545	0.5496843457221985
1.0	25180000.0	25190000.0	4.0	2.9211277961730957	0.6228020787239075
1.0	25330000.0	25340000.0	3.0	2.867098808288574	0.5981332659721375
1.0	25370000.0	25380000.0	8.0	3.1069397926330566	0.7059970498085022
1.0	25420000.0	25430000.0	3.0	2.9446861743927	0.6334971189498901
1.0	25460000.0	25470000.0	0.0	3.0129528045654297	0.6642576456069946
1.0	25540000.0	25550000.0	3.0	2.6153953075408936	0.4815639555454254
1.0	25550000.0	25560000.0	6.0	3.164515256881714	0.7311934232711792
1.0	25670000.0	25680000.0	2.0	2.553589344024658	0.45298677682876587
1.0	25820000.0	25830000.0	6.0	2.744910478591919	0.5417473912239075
1.0	25840000.0	25850000.0	3.0	2.8711721897125244	0.6000000834465027
1.0	25880000.0	25890000.0	1.0	2.9803426265716553	0.64960777759552
1.0	25970000.0	25980000.0	4.0	2.967247486114502	0.643701434135437
1.0	25990000.0	26000000.0	2.0	2.8384621143341064	0.5849851369857788
1.0	26020000.0	26030000.0	0.0	2.846155881881714	0.5885217189788818
1.0	26080000.0	26090000.0	3.0	2.600252151489258	0.47454071044921875
1.0	26110000.0	26120000.0	1.0	2.7546000480651855	0.5462437868118286
1.0	26170000.0	26180000.0	6.0	2.591163158416748	0.47033143043518066
1.0	26210000.0	26220000.0	3.0	3.0015618801116943	0.659149169921875
1.0	26230000.0	26240000.0	2.0	2.9426887035369873	0.6325919032096863
1.0	26240000.0	26250000.0	3.0	2.7269978523254395	0.5334327220916748
1.0	26320000.0	26330000.0	6.0	2.629098415374756	0.48792609572410583
1.0	26450000.0	26460000.0	4.0	3.4282238483428955	0.8427208662033081
1.0	26470000.0	26480000.0	6.0	2.8370044231414795	0.5843144655227661
1.0	26520000.0	26530000.0	2.0	2.915194511413574	0.6201023459434509
1.0	26530000.0	26540000.0	3.0	2.8548550605773926	0.5925173163414001
1.0	26540000.0	26550000.0	4.0	2.798300266265869	0.5664705038070679
1.0	26550000.0	26560000.0	3.0	2.725827217102051	0.5328879356384277
1.0	26600000.0	26610000.0	3.0	2.5484824180603027	0.45063716173171997
1.0	26690000.0	26700000.0	5.0	3.06026554107666	0.6853607296943665
1.0	26850000.0	26860000.0	3.0	2.7004120349884033	0.5210784673690796
1.0	26920000.0	26930000.0	2.0	2.2336738109588623	0.31895941495895386
1.0	26940000.0	26950000.0	3.0	3.2625396251678467	0.7734065055847168
1.0	27000000.0	27010000.0	3.0	2.7407009601593018	0.5397948026657104
1.0	27050000.0	27060000.0	2.0	2.6802358627319336	0.5116980671882629
1.0	27100000.0	27110000.0	2.0	2.7050774097442627	0.5232476592063904
1.0	27120000.0	27130000.0	4.0	2.6719934940338135	0.5078638792037964
1.0	27130000.0	27140000.0	2.0	2.3105716705322266	0.34725308418273926
1.0	27190000.0	27200000.0	0.0	2.7604267597198486	0.5489444732666016
1.0	27260000.0	27270000.0	1.0	2.846801519393921	0.5888187885284424
1.0	27280000.0	27290000.0	1.0	2.4814209938049316	0.42007651925086975
1.0	27340000.0	27350000.0	3.0	2.5201830863952637	0.4376674294471741
1.0	27350000.0	27360000.0	5.0	2.4553160667419434	0.40837597846984863
1.0	27370000.0	27380000.0	1.0	2.50581431388855	0.4311196804046631
1.0	27560000.0	27570000.0	1.0	2.733078718185425	0.5362571477890015
1.0	27700000.0	27710000.0	2.0	2.796398878097534	0.5655928254127502
1.0	27740000.0	27750000.0	4.0	2.7252774238586426	0.5326337814331055
1.0	27760000.0	27770000.0	2.0	2.704885482788086	0.5231589078903198
1.0	27840000.0	27850000.0	0.0	2.7382171154022217	0.5386422872543335
1.0	27900000.0	27910000.0	2.0	2.686675786972046	0.5146916508674622
1.0	27950000.0	27960000.0	2.0	2.5921764373779297	0.47079959511756897
1.0	27990000.0	28000000.0	4.0	2.668485403060913	0.5062319040298462
1.0	28010000.0	28020000.0	2.0	2.6044859886169434	0.4765026569366455
1.0	28020000.0	28030000.0	2.0	2.4978625774383545	0.42750996351242065
1.0	28050000.0	28060000.0	1.0	2.799161434173584	0.5668684244155884
1.0	28150000.0	28160000.0	0.0	3.3378589153289795	0.8052377700805664
1.0	28310000.0	28320000.0	1.0	2.6015093326568604	0.47512298822402954
1.0	28320000.0	28330000.0	4.0	2.650974988937378	0.4980916976928711
1.0	28360000.0	28370000.0	1.0	2.567056655883789	0.45919036865234375
1.0	28460000.0	28470000.0	4.0	2.8434834480285645	0.5872942209243774
1.0	28480000.0	28490000.0	2.0	2.914771318435669	0.619910478591919
1.0	28530000.0	28540000.0	4.0	3.129244327545166	0.7157923579216003
1.0	28590000.0	28600000.0	4.0	3.154634475708008	0.7268902063369751
1.0	28620000.0	28630000.0	5.0	3.114344358444214	0.7092534303665161
1.0	28730000.0	28740000.0	2.0	2.642604112625122	0.494199275970459
1.0	28790000.0	28800000.0	1.0	2.5506622791290283	0.4516383707523346
1.0	28960000.0	28970000.0	2.0	2.603868007659912	0.47621721029281616
1.0	29080000.0	29090000.0	3.0	2.8842647075653076	0.6059911847114563
1.0	29120000.0	29130000.0	4.0	2.7978549003601074	0.5662650465965271
1.0	29160000.0	29170000.0	5.0	2.8259549140930176	0.5792281031608582
1.0	29240000.0	29250000.0	2.0	3.1428072452545166	0.7217279672622681
1.0	29320000.0	29330000.0	3.0	2.624457836151123	0.485769659280777
1.0	29340000.0	29350000.0	2.0	2.6541850566864014	0.4995824694633484
1.0	29350000.0	29360000.0	1.0	2.690242052078247	0.5163502097129822
1.0	29360000.0	29370000.0	4.0	2.7094154357910156	0.5252636075019836
1.0	29370000.0	29380000.0	2.0	2.7288577556610107	0.5342968702316284
1.0	29390000.0	29400000.0	0.0	2.69374680519104	0.5179794430732727
1.0	29410000.0	29420000.0	1.0	2.665858507156372	0.505012035369873
1.0	29440000.0	29450000.0	3.0	2.873810291290283	0.6012078523635864
1.0	29480000.0	29490000.0	6.0	3.2197773456573486	0.7550991773605347
1.0	29560000.0	29570000.0	0.0	2.776066303253174	0.5561877489089966
1.0	29630000.0	29640000.0	1.0	2.622678279876709	0.4849430024623871
1.0	29640000.0	29650000.0	0.0	2.529665470123291	0.4420020580291748
1.0	29800000.0	29810000.0	3.0	2.871077299118042	0.5999565720558167
1.0	29820000.0	29830000.0	3.0	2.7556824684143066	0.5467444658279419
1.0	29850000.0	29860000.0	4.0	2.694479465484619	0.5183213353157043
1.0	29870000.0	29880000.0	1.0	2.509180784225464	0.43265238404273987
1.0	30020000.0	30030000.0	2.0	3.086348533630371	2.013612985610962
1.0	30050000.0	30060000.0	6.0	3.2387871742248535	0.7632583379745483
1.0	30120000.0	30130000.0	2.0	3.478698253631592	0.8633163571357727
1.0	30150000.0	30160000.0	4.0	3.225419521331787	0.7575238943099976
1.0	30180000.0	30190000.0	6.0	3.169816493988037	0.7334983348846436
1.0	30250000.0	30260000.0	6.0	3.402722120285034	0.8322222828865051
1.0	30270000.0	30280000.0	1.0	3.5283443927764893	0.8833344578742981
1.0	30420000.0	30430000.0	5.0	3.6380321979522705	0.9267131686210632
1.0	30460000.0	30470000.0	3.0	3.7589964866638184	0.9731914401054382
1.0	30470000.0	30480000.0	5.0	3.7547221183776855	0.9715736508369446
1.0	30520000.0	30530000.0	3.0	4.136717796325684	1.1091398000717163
1.0	30540000.0	30550000.0	5.0	3.4080162048339844	0.8344064950942993
1.0	30570000.0	30580000.0	2.0	4.540757179260254	1.2392873764038086
1.0	30620000.0	30630000.0	1.0	4.550852298736572	1.2423391342163086
1.0	30630000.0	30640000.0	2.0	4.445813179016113	1.2101105451583862
1.0	30710000.0	30720000.0	7.0	4.305838584899902	1.1655237674713135
1.0	30720000.0	30730000.0	3.0	4.572404384613037	1.2488219738006592
1.0	30750000.0	30760000.0	5.0	4.290520668029785	1.1605303287506104
1.0	30830000.0	30840000.0	3.0	4.0	1.0615358352661133
1.0	30920000.0	30930000.0	1.0	2.5922465324401855	0.4708326458930969
1.0	30970000.0	30980000.0	5.0	2.4882047176361084	0.4231366217136383
1.0	30990000.0	31000000.0	3.0	3.488445997238159	0.8672654032707214
1.0	31030000.0	31040000.0	4.0	3.0923073291778564	0.6995470523834229
1.0	31200000.0	31210000.0	2.0	2.9061076641082764	0.6159628033638
1.0	31220000.0	31230000.0	4.0	2.608585834503174	0.4784034788608551
1.0	31230000.0	31240000.0	2.0	2.662919521331787	0.503646194934845
1.0	31260000.0	31270000.0	3.0	2.637178897857666	0.49168020486831665
1.0	31290000.0	31300000.0	3.0	2.512930393218994	0.4343569874763489
1.0	31330000.0	31340000.0	0.0	2.4069583415985107	0.38713014125823975
1.0	31370000.0	31380000.0	3.0	2.541970729827881	0.4476456046104431
1.0	31460000.0	31470000.0	2.0	2.7849831581115723	0.5603147149085999
1.0	31540000.0	31550000.0	2.0	2.5257184505462646	0.44019681215286255
1.0	31560000.0	31570000.0	2.0	2.6541192531585693	0.4995518624782562
1.0	31570000.0	31580000.0	1.0	2.804720163345337	0.5694352388381958
1.0	31600000.0	31610000.0	4.0	2.6800780296325684	0.5116245150566101
1.0	31630000.0	31640000.0	1.0	2.8401122093200684	0.5857438445091248
1.0	31660000.0	31670000.0	5.0	2.82331919670105	0.57801353931427
1.0	31690000.0	31700000.0	4.0	2.8845138549804688	0.6061063408851624
1.0	31700000.0	31710000.0	3.0	2.8626656532287598	0.5961011648178101
1.0	31720000.0	31730000.0	4.0	2.522822856903076	0.43887385725975037
1.0	31740000.0	31750000.0	4.0	2.8651859760284424	0.5972567200660706
1.0	31770000.0	31780000.0	1.0	3.0376076698303223	0.6752768754959106
1.0	31780000.0	31790000.0	1.0	2.7102646827697754	0.5256589651107788
1.0	31870000.0	31880000.0	3.0	2.548067569732666	0.4504450261592865
1.0	31890000.0	31900000.0	1.0	2.798748016357422	0.5666771531105042
1.0	31970000.0	31980000.0	3.0	3.1202759742736816	0.7118582725524902
1.0	32070000.0	32080000.0	5.0	2.744901180267334	0.541743278503418
1.0	32120000.0	32130000.0	4.0	2.7902684211730957	0.5627582669258118
1.0	32200000.0	32210000.0	1.0	2.6678578853607178	0.5059407949447632
1.0	32230000.0	32240000.0	2.0	3.0036354064941406	0.6600797772407532
1.0	32290000.0	32300000.0	2.0	2.7578184604644775	0.5477353930473328
1.0	32300000.0	32310000.0	0.0	2.640437602996826	0.49319419264793396
1.0	32380000.0	32390000.0	4.0	2.8502070903778076	0.5903835892677307
1.0	32400000.0	32410000.0	2.0	3.109330415725708	0.7070490121841431
1.0	32410000.0	32420000.0	5.0	2.641512393951416	0.4936921000480652
1.0	32430000.0	32440000.0	1.0	2.778965473175049	0.5575305223464966
1.0	32450000.0	32460000.0	2.0	2.668844223022461	0.5063997507095337
1.0	32490000.0	32500000.0	4.0	2.7793707847595215	0.5577179193496704
1.0	32510000.0	32520000.0	3.0	2.6911723613739014	0.5167827010154724
1.0	32520000.0	32530000.0	1.0	2.5995676517486572	0.47422415018081665
1.0	32550000.0	32560000.0	4.0	2.5912976264953613	0.4703928530216217
1.0	32570000.0	32580000.0	1.0	3.0044150352478027	0.6604290008544922
1.0	32620000.0	32630000.0	1.0	2.89152455329895	0.6093102693557739
1.0	32640000.0	32650000.0	7.0	3.0110023021698	0.6633831858634949
1.0	32650000.0	32660000.0	3.0	3.0631020069122314	0.6866198778152466
1.0	32670000.0	32680000.0	3.0	2.791919708251953	0.5635221600532532
1.0	32690000.0	32700000.0	4.0	2.844975709915161	0.5879793763160706
1.0	32740000.0	32750000.0	4.0	2.8938698768615723	0.6103816032409668
1.0	32850000.0	32860000.0	2.0	2.969749689102173	0.6448315978050232
1.0	32990000.0	33000000.0	2.0	2.6783652305603027	0.5108276605606079
1.0	33090000.0	33100000.0	7.0	2.497816562652588	0.42748838663101196
1.0	33130000.0	33140000.0	3.0	2.74303936958313	0.5408793687820435
1.0	33250000.0	33260000.0	2.0	2.4764137268066406	0.41782146692276
1.0	33330000.0	33340000.0	1.0	2.7349793910980225	0.5371400117874146
1.0	33410000.0	33420000.0	4.0	2.867189884185791	0.5981742143630981
1.0	33450000.0	33460000.0	1.0	2.731518268585205	0.5355320572853088
1.0	33490000.0	33500000.0	2.0	3.3630733489990234	0.8157753944396973
1.0	33550000.0	33560000.0	3.0	2.4907987117767334	0.4243091940879822
1.0	33560000.0	33570000.0	3.0	2.5546679496765137	0.4534834027290344
1.0	33610000.0	33620000.0	2.0	2.290313720703125	0.3394448161125183
1.0	33640000.0	33650000.0	2.0	2.580315351486206	0.46531280875205994
1.0	33650000.0	33660000.0	2.0	2.455979824066162	0.4086727499961853
1.0	33680000.0	33690000.0	2.0	2.368661403656006	0.3708205819129944
1.0	33790000.0	33800000.0	3.0	2.840630292892456	0.5859825015068054
1.0	33970000.0	33980000.0	5.0	2.6037135124206543	0.4761442244052887
1.0	34090000.0	34100000.0	1.0	3.352586269378662	0.8113998174667358
1.0	34160000.0	34170000.0	6.0	3.2930750846862793	0.7863749265670776
1.0	34210000.0	34220000.0	0.0	3.1908183097839355	0.7426060438156128
1.0	34220000.0	34230000.0	5.0	3.198328971862793	0.745853066444397
1.0	34380000.0	34390000.0	2.0	3.6679751873016357	0.9383515119552612
1.0	34390000.0	34400000.0	6.0	3.4805057048797607	0.8640499114990234
1.0	34450000.0	34460000.0	6.0	3.6205391883850098	0.9198738932609558
1.0	34460000.0	34470000.0	2.0	3.892106533050537	1.0226858854293823
1.0	34510000.0	34520000.0	3.0	3.985041379928589	1.0562175512313843
1.0	34560000.0	34570000.0	4.0	2.469081163406372	0.4145277440547943
1.0	34570000.0	34580000.0	5.0	4.1042680740356445	1.098004698753357
1.0	34710000.0	34720000.0	7.0	2.412808656692505	0.3896644413471222
1.0	34740000.0	34750000.0	4.0	3.7347590923309326	0.9639929533004761
1.0	34780000.0	34790000.0	3.0	3.680361270904541	0.943139374256134
1.0	34800000.0	34810000.0	5.0	3.808652400970459	0.991857647895813
1.0	34820000.0	34830000.0	4.0	3.909461259841919	1.0290111303329468
1.0	34850000.0	34860000.0	5.0	3.988780975341797	1.057548999786377
1.0	34990000.0	35000000.0	4.0	4.4500532150268555	1.2114319801330566
1.0	35000000.0	35010000.0	3.0	4.2831292152404785	1.158112645149231
1.0	35100000.0	35110000.0	2.0	3.043309450149536	0.6778185963630676
1.0	35110000.0	35120000.0	2.0	3.566852569580078	0.8986972570419312
1.0	35200000.0	35210000.0	4.0	3.0342512130737305	0.6737797260284424
1.0	35280000.0	35290000.0	2.0	2.57588267326355	0.4632662236690521
1.0	35410000.0	35420000.0	1.0	2.7419919967651367	0.5403931736946106
1.0	35430000.0	35440000.0	2.0	2.5746359825134277	0.462690532207489
1.0	35530000.0	35540000.0	1.0	2.694857358932495	0.518496572971344
1.0	35560000.0	35570000.0	1.0	2.675060272216797	0.5092920064926147
1.0	35570000.0	35580000.0	4.0	2.5666117668151855	0.4589853286743164
1.0	35690000.0	35700000.0	6.0	2.8236804008483887	0.5781794786453247
1.0	35740000.0	35750000.0	1.0	2.8249545097351074	0.5787667632102966
1.0	35830000.0	35840000.0	3.0	2.50614857673645	0.4312715530395508
1.0	36020000.0	36030000.0	6.0	3.4600398540496826	0.8557317852973938
1.0	36060000.0	36070000.0	0.0	2.857297420501709	0.5936387181282043
1.0	36070000.0	36080000.0	6.0	2.8027467727661133	0.5685242414474487
1.0	36090000.0	36100000.0	6.0	2.840703010559082	0.5860148668289185
1.0	36170000.0	36180000.0	3.0	2.6926217079162598	0.5174561142921448
1.0	36180000.0	36190000.0	1.0	2.7100298404693604	0.525550901889801
1.0	36270000.0	36280000.0	3.0	2.5608458518981934	0.45632806420326233
1.0	36300000.0	36310000.0	2.0	2.6848251819610596	0.5138309597969055
1.0	36320000.0	36330000.0	2.0	2.6631827354431152	0.503767192363739
1.0	36370000.0	36380000.0	1.0	2.618523120880127	0.48301395773887634
1.0	36380000.0	36390000.0	4.0	2.5486221313476562	0.4507012963294983
1.0	36390000.0	36400000.0	1.0	2.710487127304077	0.5257620811462402
1.0	36400000.0	36410000.0	1.0	2.6864542961120605	0.5145891904830933
1.0	36440000.0	36450000.0	3.0	2.4273314476013184	0.3960036337375641
1.0	36590000.0	36600000.0	4.0	2.553209066390991	0.4528113901615143
1.0	36600000.0	36610000.0	1.0	2.794951915740967	0.5649228096008301
1.0	36680000.0	36690000.0	2.0	2.696753740310669	0.5193761587142944
1.0	36740000.0	36750000.0	2.0	3.0769853591918945	0.6927740573883057
1.0	36880000.0	36890000.0	1.0	2.686218023300171	0.514478862285614
1.0	36950000.0	36960000.0	4.0	2.9797933101654053	0.6493607759475708
1.0	37040000.0	37050000.0	6.0	3.125389814376831	0.7141023278236389
1.0	37050000.0	37060000.0	2.0	3.1424765586853027	0.72158282995224
1.0	37090000.0	37100000.0	6.0	3.257242202758789	0.7711470723152161
1.0	37220000.0	37230000.0	1.0	3.418980360031128	0.8389231562614441
1.0	37360000.0	37370000.0	3.0	3.4971096515655518	0.8707677125930786
1.0	37400000.0	37410000.0	5.0	3.786540985107422	0.9835759997367859
1.0	37410000.0	37420000.0	2.0	3.649038791656494	0.9310014843940735
1.0	37580000.0	37590000.0	2.0	3.3077683448791504	0.7925846576690674
1.0	37640000.0	37650000.0	3.0	3.569371461868286	0.899696946144104
1.0	37650000.0	37660000.0	3.0	3.5765507221221924	0.902542769908905
1.0	37740000.0	37750000.0	3.0	3.4536960124969482	0.8531453013420105
1.0	37780000.0	37790000.0	2.0	3.439413547515869	0.8473080396652222
1.0	37820000.0	37830000.0	1.0	3.286619186401367	0.7836408615112305
1.0	37880000.0	37890000.0	4.0	2.799757719039917	0.5671437978744507
1.0	37890000.0	37900000.0	4.0	2.9420371055603027	0.632295548915863
1.0	37940000.0	37950000.0	1.0	3.1724655628204346	0.7346495389938354
1.0	37950000.0	37960000.0	2.0	2.7004659175872803	0.5211032629013062
1.0	38020000.0	38030000.0	2.0	2.6726088523864746	0.5081504583358765
1.0	38090000.0	38100000.0	5.0	3.344367504119873	0.8079644441604614
1.0	38110000.0	38120000.0	2.0	3.159592390060425	0.7290503978729248
1.0	38120000.0	38130000.0	6.0	2.8580825328826904	0.5939993262290955
1.0	38170000.0	38180000.0	4.0	2.6972198486328125	0.5195931196212769
1.0	38180000.0	38190000.0	3.0	3.0943474769592285	0.7004478573799133
1.0	38300000.0	38310000.0	1.0	2.7297990322113037	0.5347341299057007
1.0	38320000.0	38330000.0	1.0	3.3872857093811035	0.8258366584777832
1.0	38330000.0	38340000.0	4.0	2.8804328441619873	0.6042397022247314
1.0	38530000.0	38540000.0	3.0	2.892625331878662	0.6098132133483887
1.0	38550000.0	38560000.0	0.0	3.0624256134033203	0.6863198280334473
1.0	38620000.0	38630000.0	7.0	2.9907307624816895	0.6542840003967285
1.0	38650000.0	38660000.0	4.0	3.2741665840148926	0.7783552408218384
1.0	38670000.0	38680000.0	6.0	3.327829360961914	0.8010295629501343
1.0	38700000.0	38710000.0	7.0	3.3170197010040283	0.7964843511581421
1.0	38730000.0	38740000.0	3.0	3.581404447555542	0.904464066028595
1.0	38860000.0	38870000.0	5.0	3.0509560108184814	0.6812219023704529
1.0	39000000.0	39010000.0	2.0	2.925361156463623	0.624726414680481
1.0	39020000.0	39030000.0	3.0	2.784849166870117	0.5602523684501648
1.0	39100000.0	39110000.0	1.0	3.0687646865844727	0.6891316771507263
1.0	39120000.0	39130000.0	4.0	3.099712371826172	0.7028137445449829
1.0	39140000.0	39150000.0	3.0	2.9581809043884277	0.6396056413650513
1.0	39160000.0	39170000.0	8.0	2.802572727203369	0.5684434771537781
1.0	39190000.0	39200000.0	3.0	2.883622646331787	0.6056976914405823
1.0	39200000.0	39210000.0	4.0	2.9383249282836914	0.6306121945381165
1.0	39220000.0	39230000.0	4.0	3.010836124420166	0.6633081436157227
1.0	39230000.0	39240000.0	2.0	2.5967259407043457	0.47290724515914917
1.0	39240000.0	39250000.0	3.0	2.86419415473938	0.5968016982078552
1.0	39340000.0	39350000.0	3.0	2.677824020385742	0.5105767250061035
1.0	39510000.0	39520000.0	0.0	2.701202869415283	0.5214463472366333
1.0	39550000.0	39560000.0	2.0	2.6558070182800293	0.5003365278244019
1.0	39560000.0	39570000.0	1.0	2.597329616546631	0.4731872081756592
1.0	39590000.0	39600000.0	8.0	2.82417631149292	0.5784082412719727
1.0	39630000.0	39640000.0	6.0	2.848071813583374	0.5894025564193726
1.0	39650000.0	39660000.0	4.0	3.0002024173736572	0.6585391163825989
1.0	39690000.0	39700000.0	1.0	2.9133365154266357	0.6192573308944702
1.0	39710000.0	39720000.0	6.0	2.760443925857544	0.5489522218704224
1.0	39720000.0	39730000.0	2.0	2.865154266357422	0.5972420573234558
1.0	39770000.0	39780000.0	4.0	2.6891748905181885	0.5158528089523315
1.0	39860000.0	39870000.0	2.0	3.2525382041931152	0.7691395282745361
1.0	39970000.0	39980000.0	1.0	2.2860360145568848	0.33782821893692017
1.0	39990000.0	40000000.0	4.0	2.6752161979675293	0.5093628168106079
1.0	40000000.0	40010000.0	7.0	2.663241147994995	0.50379478931427
1.0	40010000.0	40020000.0	2.0	2.6477959156036377	0.4966122508049011
1.0	40040000.0	40050000.0	1.0	2.9955506324768066	0.656450629234314
1.0	40050000.0	40060000.0	5.0	2.716736316680908	0.5286659002304077
1.0	40090000.0	40100000.0	0.0	3.006213426589966	0.6612361073493958
1.0	40180000.0	40190000.0	3.0	2.82743501663208	0.5799096822738647
1.0	40250000.0	40260000.0	3.0	2.8253891468048096	0.5789672136306763
1.0	40310000.0	40320000.0	1.0	2.9591903686523438	0.6400618553161621
1.0	40320000.0	40330000.0	1.0	2.7088942527770996	0.5250219106674194
1.0	40330000.0	40340000.0	3.0	2.58707857131958	0.46843966841697693
1.0	40420000.0	40430000.0	2.0	2.8128161430358887	0.5731711983680725
1.0	40480000.0	40490000.0	3.0	2.6046741008758545	0.47658926248550415
1.0	40490000.0	40500000.0	3.0	2.5860726833343506	0.46797648072242737
1.0	40550000.0	40560000.0	1.0	2.5243709087371826	0.4395814538002014
1.0	40590000.0	40600000.0	2.0	2.7587246894836426	0.5481554865837097
1.0	40610000.0	40620000.0	5.0	2.5980002880096436	0.4734970033168793
1.0	40670000.0	40680000.0	2.0	2.601076602935791	0.4749228060245514
1.0	40740000.0	40750000.0	2.0	2.546078681945801	0.4495308995246887
1.0	40790000.0	40800000.0	1.0	2.639702558517456	0.49285244941711426
1.0	40880000.0	40890000.0	0.0	2.6495728492736816	0.49743810296058655
1.0	40970000.0	40980000.0	3.0	2.5137736797332764	0.4347434639930725
1.0	41030000.0	41040000.0	4.0	2.7964260578155518	0.5656050443649292
1.0	41050000.0	41060000.0	2.0	2.9520134925842285	0.6368155479431152
1.0	41090000.0	41100000.0	2.0	2.8790907859802246	0.603625476360321
1.0	41120000.0	41130000.0	4.0	2.8737215995788574	0.6011676788330078
1.0	41130000.0	41140000.0	3.0	2.7772445678710938	0.5567337870597839
1.0	41150000.0	41160000.0	4.0	3.443633556365967	0.8490350842475891
1.0	41190000.0	41200000.0	1.0	2.8214473724365234	0.5771509408950806
1.0	41200000.0	41210000.0	6.0	2.9209322929382324	0.6227134466171265
1.0	41220000.0	41230000.0	2.0	2.8835926055908203	0.6056835055351257
1.0	41330000.0	41340000.0	6.0	2.6490683555603027	0.49720412492752075
1.0	41400000.0	41410000.0	2.0	2.6915123462677	0.5169400572776794
1.0	41410000.0	41420000.0	3.0	2.740279197692871	0.5395990014076233
1.0	41460000.0	41470000.0	0.0	2.597324848175049	0.47318536043167114
1.0	41500000.0	41510000.0	3.0	2.4282498359680176	0.3964065611362457
1.0	41600000.0	41610000.0	2.0	2.3431544303894043	0.36027616262435913
1.0	41620000.0	41630000.0	1.0	2.485867738723755	0.42208132147789
1.0	41720000.0	41730000.0	2.0	2.614779233932495	0.4812781810760498
1.0	41770000.0	41780000.0	4.0	2.7074897289276123	0.5243695378303528
1.0	41810000.0	41820000.0	6.0	2.8689217567443848	0.5989689230918884
1.0	41820000.0	41830000.0	2.0	3.0848307609558105	0.6962452530860901
1.0	41910000.0	41920000.0	7.0	2.991288185119629	0.6545348763465881
1.0	41970000.0	41980000.0	6.0	2.9199533462524414	0.6222683191299438
1.0	41980000.0	41990000.0	1.0	3.0000171661376953	0.6584562659263611
1.0	42050000.0	42060000.0	3.0	2.8922436237335205	0.6096380949020386
1.0	42150000.0	42160000.0	5.0	2.836221218109131	0.5839551687240601
1.0	42160000.0	42170000.0	2.0	2.816023588180542	0.5746515393257141
1.0	42180000.0	42190000.0	2.0	2.8844971656799316	0.6060987710952759
1.0	42200000.0	42210000.0	5.0	2.5405540466308594	0.4469946026802063
1.0	42250000.0	42260000.0	5.0	2.809617519378662	0.5716961026191711
1.0	42310000.0	42320000.0	2.0	2.828925132751465	0.580595850944519
1.0	42380000.0	42390000.0	3.0	2.8579089641571045	0.5939202308654785
1.0	42440000.0	42450000.0	3.0	2.746676445007324	0.5425676703453064
1.0	42540000.0	42550000.0	4.0	2.791527032852173	0.5633408427238464
1.0	42670000.0	42680000.0	4.0	2.617835283279419	0.48269525170326233
1.0	42700000.0	42710000.0	4.0	2.5250163078308105	0.43987590074539185
1.0	42760000.0	42770000.0	1.0	2.539092540740967	0.44632309675216675
1.0	42800000.0	42810000.0	4.0	2.909182071685791	0.6173648238182068
1.0	42890000.0	42900000.0	3.0	2.549837589263916	0.45126017928123474
1.0	42980000.0	42990000.0	2.0	2.4334096908569336	0.3986741900444031
1.0	43070000.0	43080000.0	4.0	2.5677318572998047	0.45950326323509216
1.0	43110000.0	43120000.0	3.0	2.5717530250549316	0.4613594114780426
1.0	43120000.0	43130000.0	1.0	2.719019889831543	0.5297285318374634
1.0	43190000.0	43200000.0	2.0	2.6856305599212646	0.5142051577568054
1.0	43220000.0	43230000.0	2.0	2.7447683811187744	0.5416821837425232
1.0	43240000.0	43250000.0	2.0	2.8934333324432373	0.6101816892623901
1.0	43390000.0	43400000.0	2.0	3.0588135719299316	0.684716522693634
1.0	43430000.0	43440000.0	4.0	2.877000331878662	0.6026686429977417
1.0	43450000.0	43460000.0	1.0	2.511169910430908	0.43355709314346313
1.0	43530000.0	43540000.0	2.0	2.756242036819458	0.5470038652420044
1.0	43540000.0	43550000.0	0.0	2.621781826019287	0.4845271706581116
1.0	43740000.0	43750000.0	3.0	3.1101951599121094	0.7074291706085205
1.0	43770000.0	43780000.0	1.0	2.7139906883239746	0.527389645576477
1.0	43810000.0	43820000.0	3.0	2.613300323486328	0.4805915355682373
1.0	43830000.0	43840000.0	5.0	3.057910203933716	0.6843147277832031
1.0	43880000.0	43890000.0	2.0	2.740323305130005	0.5396194458007812
1.0	43990000.0	44000000.0	2.0	2.7184481620788574	0.5294617414474487
1.0	44110000.0	44120000.0	4.0	2.5649008750915527	0.4581971764564514
1.0	44120000.0	44130000.0	2.0	2.6611740589141846	0.502832293510437
1.0	44140000.0	44150000.0	6.0	2.5110480785369873	0.43350276350975037
1.0	44150000.0	44160000.0	2.0	2.6243014335632324	0.48569679260253906
1.0	44160000.0	44170000.0	1.0	2.7675375938415527	0.5522392392158508
1.0	44170000.0	44180000.0	4.0	2.8339877128601074	0.5829271078109741
1.0	44210000.0	44220000.0	1.0	2.5299644470214844	0.44214099645614624
1.0	44260000.0	44270000.0	3.0	2.4664828777313232	0.41336503624916077
1.0	44270000.0	44280000.0	2.0	2.5248498916625977	0.4397994577884674
1.0	44290000.0	44300000.0	3.0	2.594398260116577	0.47183066606521606
1.0	44370000.0	44380000.0	2.0	2.702683210372925	0.5221346020698547
1.0	44380000.0	44390000.0	0.0	2.7330174446105957	0.5362288355827332
1.0	44530000.0	44540000.0	0.0	3.1465532779693604	0.7233638167381287
1.0	44540000.0	44550000.0	7.0	3.1211535930633545	0.7122434973716736
1.0	44580000.0	44590000.0	2.0	3.0650835037231445	0.6874985694885254
1.0	44670000.0	44680000.0	2.0	2.7178893089294434	0.5292016863822937
1.0	44700000.0	44710000.0	2.0	2.718564987182617	0.5295155644416809
1.0	44890000.0	44900000.0	2.0	3.2857918739318848	0.7832895517349243
1.0	44900000.0	44910000.0	3.0	2.8892605304718018	0.6082748174667358
1.0	44920000.0	44930000.0	2.0	3.341662645339966	0.8068315386772156
1.0	44980000.0	44990000.0	4.0	3.591087818145752	0.9082907438278198
1.0	45030000.0	45040000.0	5.0	3.1142396926879883	0.7092070579528809
1.0	45050000.0	45060000.0	6.0	2.8038063049316406	0.5690134763717651
1.0	45130000.0	45140000.0	2.0	2.7782692909240723	0.5572083592414856
1.0	45250000.0	45260000.0	2.0	2.613142728805542	0.4805186688899994
1.0	45260000.0	45270000.0	1.0	1.990282654762268	0.25954002141952515
1.0	45310000.0	45320000.0	7.0	2.339816093444824	0.3589172065258026
1.0	45340000.0	45350000.0	4.0	2.2831099033355713	0.3367248475551605
1.0	45350000.0	45360000.0	4.0	2.3780932426452637	0.37478548288345337
1.0	45400000.0	45410000.0	1.0	2.673487901687622	0.5085596442222595
1.0	45450000.0	45460000.0	3.0	2.6194071769714355	0.48342448472976685
1.0	45470000.0	45480000.0	5.0	2.391244649887085	0.38037410378456116
1.0	45520000.0	45530000.0	4.0	2.4088823795318604	0.38796311616897583
1.0	45600000.0	45610000.0	2.0	2.5966668128967285	0.47287997603416443
1.0	45620000.0	45630000.0	2.0	2.474153518676758	0.4168042540550232
1.0	45650000.0	45660000.0	2.0	2.0581068992614746	0.2708866000175476
1.0	45660000.0	45670000.0	3.0	2.5062294006347656	0.43130961060523987
1.0	45810000.0	45820000.0	3.0	2.8526101112365723	0.5914871096611023
1.0	45830000.0	45840000.0	1.0	2.57489275932312	0.46280771493911743
1.0	45850000.0	45860000.0	3.0	2.4894015789031982	0.4236791133880615
1.0	45960000.0	45970000.0	2.0	2.586911916732788	0.4683634340763092
1.0	45970000.0	45980000.0	4.0	2.7700512409210205	0.5534024238586426
1.0	46080000.0	46090000.0	5.0	2.746440887451172	0.5424583554267883
1.0	46090000.0	46100000.0	7.0	2.7980780601501465	0.5663688778877258
1.0	46260000.0	46270000.0	4.0	2.705740451812744	0.5235558748245239
1.0	46290000.0	46300000.0	3.0	2.608302354812622	0.4782741963863373
1.0	46330000.0	46340000.0	5.0	2.713268280029297	0.5270533561706543
1.0	46370000.0	46380000.0	2.0	2.645772933959961	0.4956723153591156
1.0	46430000.0	46440000.0	1.0	2.6463561058044434	0.4959438443183899
1.0	46510000.0	46520000.0	2.0	2.495856761932373	0.42659902572631836
1.0	46530000.0	46540000.0	1.0	2.5376181602478027	0.4456477165222168
1.0	46540000.0	46550000.0	1.0	2.530586004257202	0.44242486357688904
1.0	46550000.0	46560000.0	2.0	2.527918815612793	0.4412045478820801
1.0	46570000.0	46580000.0	0.0	2.43715238571167	0.4003233015537262
1.0	46590000.0	46600000.0	1.0	3.9501616954803467	1.0437309741973877
1.0	46600000.0	46610000.0	1.0	2.5636792182922363	0.4576336741447449
1.0	46620000.0	46630000.0	1.0	2.6179962158203125	0.48277124762535095
1.0	46630000.0	46640000.0	3.0	2.890183925628662	0.6086966395378113
1.0	46650000.0	46660000.0	2.0	2.7167210578918457	0.5286590456962585
1.0	46830000.0	46840000.0	3.0	2.8735270500183105	0.6010782718658447
1.0	46970000.0	46980000.0	4.0	2.4194884300231934	0.39257365465164185
1.0	47000000.0	47010000.0	3.0	2.5623433589935303	0.4570169448852539
1.0	47050000.0	47060000.0	2.0	2.500464916229248	0.428689569234848
1.0	47160000.0	47170000.0	3.0	2.5763187408447266	0.46346616744995117
1.0	47170000.0	47180000.0	1.0	2.8605971336364746	0.5951532125473022
1.0	47180000.0	47190000.0	3.0	2.793109655380249	0.5640721321105957
1.0	47220000.0	47230000.0	7.0	3.2660229206085205	0.7748899459838867
1.0	47280000.0	47290000.0	0.0	2.755875825881958	0.5468347072601318
1.0	47610000.0	47620000.0	3.0	2.848930597305298	0.5897968411445618
1.0	47700000.0	47710000.0	2.0	2.9390716552734375	0.6309524774551392
1.0	47720000.0	47730000.0	1.0	2.558784008026123	0.45537900924682617
1.0	47730000.0	47740000.0	2.0	2.600679397583008	0.47473835945129395
1.0	47810000.0	47820000.0	3.0	2.6603379249572754	0.5024433135986328
1.0	47840000.0	47850000.0	1.0	2.6720314025878906	0.507881760597229
1.0	47850000.0	47860000.0	4.0	2.787060260772705	0.5612744688987732
1.0	47890000.0	47900000.0	3.0	3.5469157695770264	0.8907614946365356
1.0	47900000.0	47910000.0	1.0	3.698776960372925	0.9502321481704712
1.0	47950000.0	47960000.0	7.0	3.1131510734558105	0.7087289690971375
1.0	47980000.0	47990000.0	2.0	3.106877326965332	0.7059692144393921
1.0	48000000.0	48010000.0	0.0	2.9772984981536865	0.6482368111610413
1.0	48100000.0	48110000.0	5.0	3.1672110557556152	0.7323657274246216
1.0	48240000.0	48250000.0	4.0	3.310546875	0.7937568426132202
1.0	48260000.0	48270000.0	3.0	3.3941941261291504	0.8286970853805542
1.0	48310000.0	48320000.0	5.0	3.4782989025115967	0.8631545305252075
1.0	48340000.0	48350000.0	3.0	3.4337337017059326	0.8449815511703491
1.0	48360000.0	48370000.0	2.0	3.5302798748016357	0.8841098546981812
1.0	48410000.0	48420000.0	3.0	3.359830856323242	0.8144232034683228
1.0	48450000.0	48460000.0	7.0	3.306720018386841	0.7921423316001892
1.0	48460000.0	48470000.0	5.0	3.218967914581299	0.7547503709793091
1.0	48510000.0	48520000.0	2.0	2.954127788543701	0.6377725601196289
1.0	48550000.0	48560000.0	5.0	2.6955575942993164	0.5188222527503967
1.0	48660000.0	48670000.0	3.0	2.895209550857544	0.6109920740127563
1.0	48730000.0	48740000.0	4.0	2.5681843757629395	0.4597112238407135
1.0	48770000.0	48780000.0	3.0	2.6695499420166016	0.5067271590232849
1.0	48800000.0	48810000.0	1.0	2.779773235321045	0.5579043626785278
1.0	48910000.0	48920000.0	5.0	2.7146549224853516	0.527698814868927
1.0	48960000.0	48970000.0	3.0	2.9135289192199707	0.6193443536758423
1.0	49000000.0	49010000.0	0.0	2.6222641468048096	0.48475104570388794
1.0	49020000.0	49030000.0	3.0	2.4845752716064453	0.42149701714515686
1.0	49250000.0	49260000.0	3.0	2.8285181522369385	0.5804084539413452
1.0	49360000.0	49370000.0	2.0	2.8837361335754395	0.6057493686676025
1.0	49390000.0	49400000.0	2.0	2.996267557144165	0.6567720174789429
1.0	49540000.0	49550000.0	1.0	3.2427773475646973	0.7649674415588379
1.0	49550000.0	49560000.0	5.0	2.9985766410827637	0.6578094363212585
1.0	49570000.0	49580000.0	2.0	2.884617567062378	0.6061533689498901
1.0	49610000.0	49620000.0	3.0	2.900184154510498	0.6132622957229614
1.0	49620000.0	49630000.0	3.0	2.843489170074463	0.5872970819473267
1.0	49670000.0	49680000.0	2.0	2.8613533973693848	0.5954998135566711
1.0	49730000.0	49740000.0	3.0	3.228464126586914	0.7588309049606323
1.0	49820000.0	49830000.0	6.0	3.520002841949463	0.8799875378608704
1.0	49880000.0	49890000.0	2.0	4.477084636688232	1.2198154926300049
1.0	50050000.0	50060000.0	6.0	3.772101640701294	0.9781413078308105
1.0	50190000.0	50200000.0	1.0	3.647167205810547	0.9302732348442078
1.0	50230000.0	50240000.0	4.0	3.3181114196777344	0.7969443202018738
1.0	50350000.0	50360000.0	3.0	2.7329981327056885	0.5362197756767273
1.0	50360000.0	50370000.0	3.0	2.722694158554077	0.5314342975616455
1.0	50480000.0	50490000.0	1.0	2.8241660594940186	0.5784029364585876
1.0	50510000.0	50520000.0	3.0	3.1094939708709717	0.7071208357810974
1.0	50570000.0	50580000.0	1.0	4.32908821105957	1.1730598211288452
1.0	50590000.0	50600000.0	2.0	3.4713244438171387	0.8603225946426392
1.0	50650000.0	50660000.0	6.0	3.5282063484191895	0.8832791447639465
1.0	50710000.0	50720000.0	7.0	3.697988510131836	0.9499292373657227
1.0	50730000.0	50740000.0	3.0	3.769564151763916	0.9771842956542969
1.0	50910000.0	50920000.0	2.0	2.5908186435699463	0.4701716899871826
1.0	50970000.0	50980000.0	4.0	2.4873454570770264	0.4227486252784729
1.0	51090000.0	51100000.0	1.0	2.6496920585632324	0.4974929392337799
1.0	51120000.0	51130000.0	0.0	2.8152942657470703	0.574314296245575
1.0	51240000.0	51250000.0	3.0	2.598928451538086	0.47392702102661133
1.0	51270000.0	51280000.0	2.0	2.542121171951294	0.4477121829986572
1.0	51340000.0	51350000.0	0.0	2.603524684906006	0.4760574400424957
1.0	51410000.0	51420000.0	4.0	2.5392649173736572	0.4464026987552643
1.0	51450000.0	51460000.0	2.0	2.693373918533325	0.5178061723709106
1.0	51460000.0	51470000.0	5.0	2.702812910079956	0.5221947431564331
1.0	51530000.0	51540000.0	4.0	2.779303789138794	0.5576868057250977
1.0	51640000.0	51650000.0	8.0	2.7775466442108154	0.5568733811378479
1.0	51660000.0	51670000.0	3.0	2.5559794902801514	0.45408645272254944
1.0	51740000.0	51750000.0	2.0	2.6028151512145996	0.47572827339172363
1.0	51870000.0	51880000.0	1.0	2.7590267658233643	0.5482950210571289
1.0	51890000.0	51900000.0	8.0	2.6947662830352783	0.5184539556503296
1.0	51900000.0	51910000.0	5.0	2.8247509002685547	0.578673243522644
1.0	51920000.0	51930000.0	2.0	2.917597532272339	0.621195912361145
1.0	51930000.0	51940000.0	2.0	2.866863250732422	0.5980254411697388
1.0	52020000.0	52030000.0	4.0	2.747973680496216	0.5431689023971558
1.0	52030000.0	52040000.0	3.0	2.712874174118042	0.5268716216087341
1.0	52050000.0	52060000.0	3.0	2.8326988220214844	0.5823335647583008
1.0	52110000.0	52120000.0	5.0	3.037299394607544	0.6751391291618347
1.0	52120000.0	52130000.0	2.0	2.9522836208343506	0.6369379758834839
1.0	52160000.0	52170000.0	3.0	2.54508113861084	0.4490736126899719
1.0	52180000.0	52190000.0	3.0	2.8973093032836914	0.6119507551193237
1.0	52220000.0	52230000.0	5.0	2.8746445178985596	0.6015902757644653
1.0	52260000.0	52270000.0	4.0	2.9261107444763184	0.6250672936439514
1.0	52360000.0	52370000.0	4.0	2.954341173171997	0.6378686428070068
1.0	52460000.0	52470000.0	4.0	2.9612374305725098	0.6409873366355896
1.0	52650000.0	52660000.0	5.0	2.62626314163208	0.48660898208618164
1.0	52670000.0	52680000.0	1.0	2.563856601715088	0.45771628618240356
1.0	52690000.0	52700000.0	2.0	2.3737635612487793	0.3729609251022339
1.0	52720000.0	52730000.0	4.0	2.5009877681732178	0.4289270043373108
1.0	52790000.0	52800000.0	2.0	2.3913211822509766	0.38040605187416077
1.0	52800000.0	52810000.0	0.0	2.4358458518981934	0.3997478783130646
1.0	52880000.0	52890000.0	0.0	2.6403441429138184	0.4931508004665375
1.0	52900000.0	52910000.0	3.0	2.5262787342071533	0.4404532313346863
1.0	52940000.0	52950000.0	0.0	2.811616897583008	0.5726178288459778
1.0	52960000.0	52970000.0	7.0	2.6774353981018066	0.510395348072052
1.0	53000000.0	53010000.0	3.0	2.701944351196289	0.5217911601066589
1.0	53030000.0	53040000.0	4.0	2.9208388328552246	0.6226707696914673
1.0	53050000.0	53060000.0	5.0	2.892025947570801	0.609538197517395
1.0	53140000.0	53150000.0	2.0	2.9941513538360596	0.6558213829994202
1.0	53180000.0	53190000.0	2.0	2.811230182647705	0.5724407434463501
1.0	53260000.0	53270000.0	4.0	2.982088804244995	0.6503942608833313
1.0	53300000.0	53310000.0	6.0	3.3170647621154785	0.7965033054351807
1.0	53360000.0	53370000.0	2.0	3.0086517333984375	0.6623288989067078
1.0	53400000.0	53410000.0	6.0	2.7411224842071533	0.5399905443191528
1.0	53430000.0	53440000.0	4.0	2.793415069580078	0.5642135739326477
1.0	53440000.0	53450000.0	3.0	2.7921884059906006	0.5636459589004517
1.0	53450000.0	53460000.0	2.0	2.6246867179870605	0.4858756959438324
1.0	53520000.0	53530000.0	0.0	2.9238646030426025	0.6240466833114624
1.0	53540000.0	53550000.0	1.0	2.6661734580993652	0.5051569938659668
1.0	53550000.0	53560000.0	2.0	2.671617031097412	0.5076889991760254
1.0	53560000.0	53570000.0	4.0	2.641000747680664	0.4934543967247009
1.0	53730000.0	53740000.0	1.0	2.444347381591797	0.40350303053855896
1.0	53750000.0	53760000.0	3.0	2.6711089611053467	0.5074537992477417
1.0	53860000.0	53870000.0	4.0	2.805065155029297	0.5695942640304565
1.0	53870000.0	53880000.0	4.0	2.7814230918884277	0.5586676597595215
1.0	53950000.0	53960000.0	1.0	3.073085308074951	0.6910466551780701
1.0	53970000.0	53980000.0	1.0	3.3550631999969482	0.8124351501464844
1.0	54000000.0	54010000.0	7.0	3.0187392234802246	0.6668478846549988
1.0	54050000.0	54060000.0	3.0	2.9878201484680176	0.6529749631881714
1.0	54200000.0	54210000.0	2.0	3.0361709594726562	0.67463618516922
1.0	54230000.0	54240000.0	6.0	2.4938747882843018	0.42570194602012634
1.0	54290000.0	54300000.0	4.0	2.5398120880126953	0.4466532766819
1.0	54310000.0	54320000.0	3.0	2.554802179336548	0.4535443186759949
1.0	54340000.0	54350000.0	1.0	2.59317946434021	0.4712652564048767
1.0	54390000.0	54400000.0	0.0	2.516906261444092	0.4361702799797058
1.0	54420000.0	54430000.0	1.0	2.663681745529175	0.5040003061294556
1.0	54510000.0	54520000.0	3.0	3.9145946502685547	1.030876636505127
1.0	54570000.0	54580000.0	3.0	2.64847469329834	0.4969269633293152
1.0	54620000.0	54630000.0	4.0	2.5652642250061035	0.4583650231361389
1.0	54630000.0	54640000.0	3.0	2.5992050170898438	0.47405630350112915
1.0	54670000.0	54680000.0	3.0	2.7908287048339844	0.5630171895027161
1.0	54690000.0	54700000.0	1.0	2.4095141887664795	0.38823646306991577
1.0	54700000.0	54710000.0	3.0	2.6518492698669434	0.4984973967075348
1.0	54800000.0	54810000.0	1.0	3.1013200283050537	0.7035225629806519
1.0	54870000.0	54880000.0	3.0	3.043875217437744	0.6780700087547302
1.0	54960000.0	54970000.0	3.0	2.8682475090026855	0.598659873008728
1.0	55050000.0	55060000.0	3.0	2.914098024368286	0.6196035146713257
1.0	55120000.0	55130000.0	1.0	2.7066469192504883	0.5239773988723755
1.0	55180000.0	55190000.0	4.0	2.7670814990997314	0.5520274043083191
1.0	55190000.0	55200000.0	4.0	2.5590014457702637	0.4554789960384369
1.0	55200000.0	55210000.0	5.0	2.618483066558838	0.48299604654312134
1.0	55400000.0	55410000.0	2.0	2.7044193744659424	0.5229424238204956
1.0	55520000.0	55530000.0	3.0	2.6032984256744385	0.47595280408859253
1.0	55560000.0	55570000.0	2.0	2.8389194011688232	0.5851959586143494
1.0	55580000.0	55590000.0	6.0	2.559648036956787	0.45577630400657654
1.0	55700000.0	55710000.0	3.0	2.6494803428649902	0.4973958432674408
1.0	55710000.0	55720000.0	6.0	2.6001136302948	0.47447580099105835
1.0	55730000.0	55740000.0	1.0	2.7148213386535645	0.527775764465332
1.0	55740000.0	55750000.0	0.0	2.8367276191711426	0.584187924861908
1.0	55770000.0	55780000.0	4.0	3.0255181789398193	0.6698800325393677
1.0	55790000.0	55800000.0	0.0	2.9781532287597656	0.6486220955848694
1.0	55800000.0	55810000.0	1.0	2.872547149658203	0.600629448890686
1.0	55810000.0	55820000.0	4.0	3.2301077842712402	0.7595373392105103
1.0	55940000.0	55950000.0	2.0	2.844136953353882	0.587594747543335
1.0	55950000.0	55960000.0	5.0	2.7161622047424316	0.5283989906311035
1.0	55960000.0	55970000.0	2.0	2.1113898754119873	0.28277871012687683
1.0	55980000.0	55990000.0	4.0	2.67034912109375	0.5070988535881042
1.0	56130000.0	56140000.0	4.0	2.75333833694458	0.5456579923629761
1.0	56160000.0	56170000.0	0.0	3.266613483428955	0.7751418352127075
1.0	56190000.0	56200000.0	3.0	3.1751961708068848	0.7358351945877075
1.0	56200000.0	56210000.0	8.0	3.1111226081848145	0.7078372240066528
1.0	56240000.0	56250000.0	0.0	3.0916073322296143	0.6992377042770386
1.0	56270000.0	56280000.0	1.0	2.932785749435425	0.6280991435050964
1.0	56290000.0	56300000.0	4.0	2.8848490715026855	0.6062588691711426
1.0	56310000.0	56320000.0	1.0	2.9729866981506348	0.6462921500205994
1.0	56380000.0	56390000.0	5.0	3.0430705547332764	0.6777123808860779
1.0	56480000.0	56490000.0	1.0	3.1689162254333496	0.7331075668334961
1.0	56490000.0	56500000.0	3.0	3.0969626903533936	0.7016016244888306
1.0	56660000.0	56670000.0	1.0	2.8611226081848145	0.59539395570755
1.0	56670000.0	56680000.0	1.0	3.2485928535461426	0.7674544453620911
1.0	56680000.0	56690000.0	3.0	2.931755542755127	0.6276317238807678
1.0	56720000.0	56730000.0	4.0	2.778547763824463	0.5573375821113586
1.0	56740000.0	56750000.0	6.0	2.621037006378174	0.48418188095092773
1.0	56810000.0	56820000.0	0.0	2.7901713848114014	0.5627135634422302
1.0	56830000.0	56840000.0	2.0	2.016403913497925	0.26338183879852295
1.0	56840000.0	56850000.0	1.0	2.8412914276123047	0.5862860083580017
1.0	56900000.0	56910000.0	1.0	2.580718517303467	0.46549859642982483
1.0	56960000.0	56970000.0	3.0	3.2511837482452393	0.7685607671737671
1.0	56970000.0	56980000.0	3.0	4.207611083984375	1.133110761642456
1.0	57040000.0	57050000.0	3.0	3.0559043884277344	0.6834226846694946
1.0	57050000.0	57060000.0	1.0	2.7657318115234375	0.5514023900032043
1.0	57060000.0	57070000.0	0.0	2.712510585784912	0.5267019271850586
1.0	57110000.0	57120000.0	3.0	2.7405004501342773	0.5397011041641235
1.0	57200000.0	57210000.0	4.0	2.878139019012451	0.6031903028488159
1.0	57340000.0	57350000.0	3.0	2.8435616493225098	0.587330162525177
1.0	57360000.0	57370000.0	4.0	2.753394365310669	0.5456841588020325
1.0	57390000.0	57400000.0	2.0	3.02162766456604	0.6681403517723083
1.0	57460000.0	57470000.0	2.0	3.0710256099700928	0.6901335716247559
1.0	57510000.0	57520000.0	3.0	3.4192910194396973	0.8390507698059082
1.0	57610000.0	57620000.0	8.0	3.587291717529297	0.9067918658256531
1.0	57620000.0	57630000.0	3.0	3.692293882369995	0.9477390050888062
1.0	57650000.0	57660000.0	1.0	3.632593870162964	0.9245905876159668
1.0	57690000.0	57700000.0	3.0	3.8011794090270996	0.9890638589859009
1.0	57730000.0	57740000.0	4.0	3.5452792644500732	0.8901079297065735
1.0	57760000.0	57770000.0	2.0	3.733189344406128	0.9633957743644714
1.0	57800000.0	57810000.0	7.0	3.7743663787841797	0.9789950251579285
1.0	57900000.0	57910000.0	4.0	3.962440013885498	1.0481401681900024
1.0	57930000.0	57940000.0	6.0	3.521132707595825	0.8804413080215454
1.0	58010000.0	58020000.0	2.0	3.4555630683898926	0.8539068102836609
1.0	58090000.0	58100000.0	2.0	3.188997983932495	0.741817831993103
1.0	58190000.0	58200000.0	1.0	3.433744430541992	0.8449859619140625
1.0	58200000.0	58210000.0	4.0	3.2738049030303955	0.7782014012336731
1.0	58280000.0	58290000.0	2.0	3.2650580406188965	0.7744787931442261
1.0	58460000.0	58470000.0	5.0	3.0418014526367188	0.6771470308303833
1.0	58490000.0	58500000.0	4.0	3.4013428688049316	0.8316521644592285
1.0	58500000.0	58510000.0	3.0	3.336019992828369	0.8044673800468445
1.0	58520000.0	58530000.0	1.0	3.331530809402466	0.8025835752487183
1.0	58550000.0	58560000.0	0.0	3.031306743621826	0.6724653840065002
1.0	58640000.0	58650000.0	3.0	2.878192663192749	0.6032153367996216
1.0	58660000.0	58670000.0	2.0	2.897993564605713	0.6122630834579468
1.0	58750000.0	58760000.0	0.0	2.7346653938293457	0.5369938015937805
1.0	58810000.0	58820000.0	1.0	2.717996835708618	0.5292515158653259
1.0	58900000.0	58910000.0	1.0	2.5583786964416504	0.45519131422042847
1.0	58970000.0	58980000.0	3.0	2.6026484966278076	0.4756513237953186
1.0	59040000.0	59050000.0	3.0	2.8881239891052246	0.6077555418014526
1.0	59090000.0	59100000.0	3.0	2.647763967514038	0.4965974688529968
1.0	59200000.0	59210000.0	6.0	2.640190601348877	0.4930792450904846
1.0	59250000.0	59260000.0	5.0	2.7511086463928223	0.5446240901947021
1.0	59390000.0	59400000.0	2.0	2.2265846729278564	0.3165457248687744
1.0	59540000.0	59550000.0	4.0	2.3393759727478027	0.3587377071380615
1.0	59690000.0	59700000.0	1.0	2.74485182762146	0.5417206287384033
1.0	59710000.0	59720000.0	0.0	2.286510944366455	0.33800509572029114
1.0	59730000.0	59740000.0	1.0	2.6753203868865967	0.5094112157821655
1.0	59740000.0	59750000.0	4.0	2.6821300983428955	0.5125787258148193
1.0	59800000.0	59810000.0	1.0	2.6527657508850098	0.49892210960388184
1.0	59810000.0	59820000.0	3.0	2.525862216949463	0.44026294350624084
1.0	59850000.0	59860000.0	4.0	2.834272861480713	0.5830581188201904
1.0	59960000.0	59970000.0	2.0	3.095895767211914	0.701131284236908
1.0	60060000.0	60070000.0	5.0	2.901012420654297	0.6136395931243896
1.0	60120000.0	60130000.0	5.0	2.6173510551452637	0.4824706017971039
1.0	60140000.0	60150000.0	4.0	2.884073257446289	0.6059041619300842
1.0	60170000.0	60180000.0	2.0	2.868259906768799	0.5986663699150085
1.0	60180000.0	60190000.0	3.0	2.751105308532715	0.5446215867996216
1.0	60310000.0	60320000.0	3.0	3.07196307182312	0.6905494928359985
1.0	60450000.0	60460000.0	1.0	3.4031593799591064	0.8324024081230164
1.0	60460000.0	60470000.0	3.0	3.3342394828796387	0.8037202954292297
1.0	60530000.0	60540000.0	0.0	3.093510150909424	0.7000779509544373
1.0	60580000.0	60590000.0	5.0	3.2729129791259766	0.7778218388557434
1.0	60670000.0	60680000.0	2.0	2.6761512756347656	0.5097982287406921
1.0	60760000.0	60770000.0	6.0	3.5204555988311768	0.8801695108413696
1.0	60770000.0	60780000.0	2.0	3.5458271503448486	0.8903264999389648
1.0	60800000.0	60810000.0	6.0	3.2398884296417236	0.763729453086853
1.0	60810000.0	60820000.0	7.0	3.043022632598877	0.6776903867721558
1.0	60840000.0	60850000.0	2.0	2.4034183025360107	0.3856019377708435
1.0	60870000.0	60880000.0	4.0	3.5208919048309326	0.8803443908691406
1.0	60880000.0	60890000.0	1.0	3.6817469596862793	0.9436745643615723
1.0	61040000.0	61050000.0	4.0	3.673886775970459	0.9406386613845825
1.0	61070000.0	61080000.0	4.0	3.5182013511657715	0.8792635798454285
1.0	61180000.0	61190000.0	0.0	2.9442121982574463	0.6332823634147644
1.0	61270000.0	61280000.0	4.0	2.690607786178589	0.5165210962295532
1.0	61280000.0	61290000.0	4.0	2.6918890476226807	0.517116367816925
1.0	61370000.0	61380000.0	1.0	2.788689136505127	0.5620282888412476
1.0	61380000.0	61390000.0	2.0	2.7617692947387695	0.5495671033859253
1.0	61390000.0	61400000.0	0.0	3.1603779792785645	0.7293922901153564
1.0	61420000.0	61430000.0	3.0	2.6929402351379395	0.5176047086715698
1.0	61540000.0	61550000.0	0.0	3.2855803966522217	0.7831999063491821
1.0	61550000.0	61560000.0	6.0	2.9169628620147705	0.6209084391593933
1.0	61560000.0	61570000.0	6.0	2.981722593307495	0.650229275226593
1.0	61570000.0	61580000.0	0.0	3.0660183429718018	0.6879135966300964
1.0	61580000.0	61590000.0	3.0	3.2114264965057373	0.7515044212341309
1.0	61720000.0	61730000.0	4.0	3.3860747814178467	0.8253351449966431
1.0	61750000.0	61760000.0	1.0	3.2682158946990967	0.7758244872093201
1.0	61790000.0	61800000.0	4.0	3.0911712646484375	0.6990459561347961
1.0	61910000.0	61920000.0	4.0	3.0605709552764893	0.68549644947052
1.0	61920000.0	61930000.0	4.0	2.817673683166504	0.5754120349884033
1.0	61930000.0	61940000.0	4.0	2.543647050857544	0.4484141767024994
1.0	61950000.0	61960000.0	2.0	2.983494997024536	0.651028573513031
1.0	62020000.0	62030000.0	5.0	2.565980911254883	0.4586957097053528
1.0	62040000.0	62050000.0	3.0	2.254321575164795	0.32618167996406555
1.0	62100000.0	62110000.0	5.0	2.8328800201416016	0.5824176073074341
1.0	62160000.0	62170000.0	3.0	2.925619602203369	0.6248435378074646
1.0	62200000.0	62210000.0	0.0	3.3947079181671143	0.8289093971252441
1.0	62240000.0	62250000.0	6.0	3.0709495544433594	0.6901009678840637
1.0	62390000.0	62400000.0	3.0	2.8163321018218994	0.5747926235198975
1.0	62430000.0	62440000.0	9.0	2.918073892593384	0.6214126348495483
1.0	62550000.0	62560000.0	3.0	2.70613694190979	0.5237401723861694
1.0	62700000.0	62710000.0	1.0	2.9558091163635254	0.6385328769683838
1.0	62780000.0	62790000.0	2.0	2.836236000061035	0.5839612483978271
1.0	62820000.0	62830000.0	2.0	2.8429856300354004	0.5870652198791504
1.0	62830000.0	62840000.0	3.0	2.596780300140381	0.4729321599006653
1.0	62850000.0	62860000.0	3.0	2.663099765777588	0.5037275552749634
1.0	62890000.0	62900000.0	4.0	2.4991555213928223	0.42809563875198364
1.0	63060000.0	63070000.0	5.0	3.1963396072387695	0.7449933290481567
1.0	63110000.0	63120000.0	3.0	2.3812243938446045	0.3761107921600342
1.0	63430000.0	63440000.0	3.0	3.5559418201446533	0.8943588137626648
1.0	63440000.0	63450000.0	5.0	3.2843871116638184	0.7826947569847107
1.0	63470000.0	63480000.0	6.0	3.1246447563171387	0.7137755751609802
1.0	63520000.0	63530000.0	2.0	3.3020853996276855	0.7901859283447266
1.0	63600000.0	63610000.0	3.0	2.9552814960479736	0.6382942199707031
1.0	63610000.0	63620000.0	4.0	3.1811249256134033	0.7384071946144104
1.0	63660000.0	63670000.0	5.0	3.21193265914917	0.751721978187561
1.0	63790000.0	63800000.0	2.0	3.3715767860412598	0.8193148374557495
1.0	63840000.0	63850000.0	4.0	2.829188346862793	0.5807169079780579
1.0	64090000.0	64100000.0	1.0	2.7350261211395264	0.5371613502502441
1.0	64110000.0	64120000.0	4.0	2.6377413272857666	0.49194058775901794
1.0	64150000.0	64160000.0	3.0	2.4669318199157715	0.41356539726257324
1.0	64190000.0	64200000.0	2.0	2.6676833629608154	0.5058590173721313
1.0	64290000.0	64300000.0	5.0	2.6295886039733887	0.48815298080444336
1.0	64320000.0	64330000.0	2.0	2.838286876678467	0.5849052667617798
1.0	64330000.0	64340000.0	3.0	2.820692539215088	0.5768031477928162
1.0	64370000.0	64380000.0	2.0	2.937390089035034	0.6301888227462769
1.0	64420000.0	64430000.0	5.0	3.081509590148926	0.6947760581970215
1.0	64640000.0	64650000.0	2.0	2.8924503326416016	0.6097329258918762
1.0	64670000.0	64680000.0	2.0	3.1311941146850586	0.7166464924812317
1.0	64770000.0	64780000.0	4.0	2.8980603218078613	0.6122938394546509
1.0	64780000.0	64790000.0	4.0	2.8941702842712402	0.6105173230171204
1.0	64810000.0	64820000.0	0.0	2.005202054977417	0.26165223121643066
1.0	64940000.0	64950000.0	5.0	3.1896259784698486	0.7420899868011475
1.0	65050000.0	65060000.0	2.0	2.7748172283172607	0.5556097030639648
1.0	65170000.0	65180000.0	3.0	2.906919240951538	0.6163339614868164
1.0	65200000.0	65210000.0	3.0	2.7213892936706543	0.5308278799057007
1.0	65210000.0	65220000.0	1.0	2.865960121154785	0.597611665725708
1.0	65270000.0	65280000.0	4.0	2.886584758758545	0.6070524454116821
1.0	65330000.0	65340000.0	2.0	3.0053248405456543	0.6608372926712036
1.0	65350000.0	65360000.0	6.0	2.769235610961914	0.5530250072479248
1.0	65410000.0	65420000.0	3.0	2.8788108825683594	0.6034976840019226
1.0	65590000.0	65600000.0	3.0	3.077300786972046	0.6929134130477905
1.0	65670000.0	65680000.0	4.0	3.185009002685547	0.7400906682014465
1.0	65720000.0	65730000.0	1.0	2.921143054962158	0.6228094100952148
1.0	65780000.0	65790000.0	4.0	2.8341877460479736	0.5830191373825073
1.0	65830000.0	65840000.0	5.0	2.7706713676452637	0.5536893606185913
1.0	65840000.0	65850000.0	3.0	2.6902074813842773	0.5163341760635376
1.0	65850000.0	65860000.0	6.0	2.500886917114258	0.4288817048072815
1.0	65920000.0	65930000.0	1.0	2.1572885513305664	0.29496604204177856
1.0	65980000.0	65990000.0	3.0	2.426285743713379	0.39554542303085327
1.0	66040000.0	66050000.0	1.0	2.455690622329712	0.40854400396347046
1.0	66080000.0	66090000.0	2.0	2.542515516281128	0.447894424200058
1.0	66150000.0	66160000.0	3.0	2.783507823944092	0.5596317052841187
1.0	66170000.0	66180000.0	1.0	3.183990716934204	0.7396484613418579
1.0	66250000.0	66260000.0	3.0	3.7796196937561035	0.9809732437133789
1.0	66270000.0	66280000.0	3.0	3.3176796436309814	0.7967623472213745
1.0	66390000.0	66400000.0	6.0	3.8237392902374268	0.9974811673164368
1.0	66400000.0	66410000.0	4.0	3.6533749103546143	0.9326876401901245
1.0	66530000.0	66540000.0	3.0	3.276650905609131	0.7794106602668762
1.0	66610000.0	66620000.0	6.0	3.3002872467041016	0.7894257307052612
1.0	66620000.0	66630000.0	4.0	3.7778491973876953	0.9803071022033691
1.0	66630000.0	66640000.0	6.0	3.4179039001464844	0.8384799957275391
1.0	66670000.0	66680000.0	4.0	3.2724061012268066	0.7776066660881042
1.0	66710000.0	66720000.0	3.0	3.2361176013946533	0.7621138691902161
1.0	66760000.0	66770000.0	5.0	3.1517345905303955	0.7256250381469727
1.0	66800000.0	66810000.0	2.0	3.8330650329589844	1.000946283340454
1.0	66850000.0	66860000.0	2.0	3.095263719558716	0.7008517384529114
1.0	66870000.0	66880000.0	2.0	2.7430336475372314	0.5408762693405151
1.0	66910000.0	66920000.0	3.0	3.0800933837890625	0.6941500902175903
1.0	67050000.0	67060000.0	4.0	3.198592185974121	0.7459666132926941
1.0	67080000.0	67090000.0	5.0	3.2711589336395264	0.777076244354248
1.0	67210000.0	67220000.0	2.0	2.813124895095825	0.5733137130737305
1.0	67220000.0	67230000.0	5.0	2.7709107398986816	0.5538007616996765
1.0	67280000.0	67290000.0	1.0	2.6349377632141113	0.49063840508461
1.0	67300000.0	67310000.0	2.0	2.7804508209228516	0.5582178235054016
1.0	67350000.0	67360000.0	3.0	2.69429349899292	0.5182334780693054
1.0	67390000.0	67400000.0	2.0	3.3868114948272705	0.8256400227546692
1.0	67480000.0	67490000.0	3.0	2.8077266216278076	0.5708240270614624
1.0	67510000.0	67520000.0	4.0	3.0411765575408936	0.6768684983253479
1.0	67550000.0	67560000.0	3.0	2.8011860847473145	0.5678039193153381
1.0	67770000.0	67780000.0	4.0	2.8084988594055176	0.5711798667907715
1.0	67780000.0	67790000.0	1.0	2.7729010581970215	0.5547221899032593
1.0	67880000.0	67890000.0	1.0	2.882016897201538	0.6049630045890808
1.0	68000000.0	68010000.0	3.0	2.5823848247528076	0.46626967191696167
1.0	68080000.0	68090000.0	3.0	2.7593088150024414	0.5484262108802795
1.0	68130000.0	68140000.0	4.0	2.317918300628662	0.3501427173614502
1.0	68280000.0	68290000.0	7.0	3.348763942718506	0.8098027110099792
1.0	68310000.0	68320000.0	2.0	2.8210208415985107	0.5769541263580322
1.0	68400000.0	68410000.0	2.0	2.9249179363250732	0.6245247721672058
1.0	68440000.0	68450000.0	6.0	2.8941853046417236	0.6105248332023621
1.0	68580000.0	68590000.0	3.0	2.649808406829834	0.497547447681427
1.0	68600000.0	68610000.0	2.0	2.790648937225342	0.5629338026046753
1.0	68660000.0	68670000.0	4.0	2.875588893890381	0.6020230650901794
1.0	68670000.0	68680000.0	4.0	2.8280842304229736	0.5802087783813477
1.0	68780000.0	68790000.0	1.0	2.821948766708374	0.5773820281028748
1.0	68940000.0	68950000.0	1.0	3.142599582672119	0.7216367721557617
1.0	68950000.0	68960000.0	1.0	3.2156856060028076	0.7533383369445801
1.0	68970000.0	68980000.0	8.0	3.280869960784912	0.7812026739120483
1.0	69040000.0	69050000.0	5.0	3.4780547618865967	0.8630555868148804
1.0	69150000.0	69160000.0	2.0	3.373622179031372	0.8201651573181152
1.0	69180000.0	69190000.0	3.0	3.962833881378174	1.048280954360962
1.0	69360000.0	69370000.0	2.0	3.4485416412353516	0.8510407209396362
1.0	69390000.0	69400000.0	3.0	2.4410805702209473	0.40205806493759155
1.0	69480000.0	69490000.0	3.0	3.5202033519744873	0.8800681829452515
1.0	69510000.0	69520000.0	5.0	3.5624942779541016	0.8969656825065613
1.0	69680000.0	69690000.0	4.0	3.8242969512939453	0.9976889491081238
1.0	69710000.0	69720000.0	5.0	3.5852999687194824	0.9060046076774597
1.0	69810000.0	69820000.0	3.0	3.323589324951172	0.7992480993270874
1.0	69880000.0	69890000.0	6.0	3.2243874073028564	0.7570803761482239
1.0	69990000.0	70000000.0	1.0	2.983924150466919	0.6512216329574585
1.0	70020000.0	70030000.0	3.0	3.271717071533203	0.7773128747940063
1.0	70040000.0	70050000.0	3.0	2.5138981342315674	0.43480029702186584
1.0	70100000.0	70110000.0	3.0	2.9323837757110596	0.6279171109199524
1.0	70200000.0	70210000.0	4.0	3.5751349925994873	0.9019821286201477
1.0	70210000.0	70220000.0	5.0	3.3999686241149902	0.8310847282409668
1.0	70220000.0	70230000.0	8.0	3.4364020824432373	0.8460747003555298
1.0	70240000.0	70250000.0	2.0	3.488487958908081	0.867282509803772
1.0	70250000.0	70260000.0	2.0	3.7302956581115723	0.9622926712036133
1.0	70300000.0	70310000.0	3.0	3.593327045440674	0.9091747999191284
1.0	70360000.0	70370000.0	4.0	3.7016632556915283	0.9513403177261353
1.0	70500000.0	70510000.0	4.0	3.024523973464966	0.6694353222846985
1.0	70560000.0	70570000.0	3.0	2.3936030864715576	0.3813820481300354
1.0	70610000.0	70620000.0	2.0	2.769953966140747	0.5533572435379028
1.0	70620000.0	70630000.0	4.0	2.6614136695861816	0.5029441714286804
1.0	70640000.0	70650000.0	3.0	2.7568917274475098	0.5473054051399231
1.0	70670000.0	70680000.0	3.0	3.509235382080078	0.8756576776504517
1.0	70680000.0	70690000.0	1.0	3.6749656200408936	0.9410554766654968
1.0	70730000.0	70740000.0	3.0	2.8727118968963623	0.6007052659988403
1.0	70760000.0	70770000.0	7.0	2.8246185779571533	0.5786126255989075
1.0	70800000.0	70810000.0	3.0	2.9899754524230957	0.6539443135261536
1.0	70810000.0	70820000.0	4.0	3.244910478591919	0.7658801078796387
1.0	70820000.0	70830000.0	1.0	3.2770469188690186	0.7795790433883667
1.0	70950000.0	70960000.0	4.0	3.54974365234375	0.8918895721435547
1.0	70980000.0	70990000.0	3.0	3.186913251876831	0.7409148812294006
1.0	71120000.0	71130000.0	1.0	3.203958511352539	0.7482839226722717
1.0	71150000.0	71160000.0	2.0	3.4393959045410156	0.8473007082939148
1.0	71160000.0	71170000.0	7.0	3.2841553688049316	0.7825964689254761
1.0	71190000.0	71200000.0	4.0	3.6139347553253174	0.9172835350036621
1.0	71270000.0	71280000.0	3.0	3.668252468109131	0.9384588003158569
1.0	71280000.0	71290000.0	2.0	2.861814260482788	0.595710813999176
1.0	71390000.0	71400000.0	2.0	3.2160301208496094	0.7534864544868469
1.0	71420000.0	71430000.0	2.0	3.410414457321167	0.8353956341743469
1.0	71430000.0	71440000.0	7.0	3.053852081298828	0.6825107336044312
1.0	71460000.0	71470000.0	2.0	3.282909870147705	0.7820681929588318
1.0	71530000.0	71540000.0	2.0	2.7856554985046387	0.5606249570846558
1.0	71540000.0	71550000.0	2.0	2.888566017150879	0.6079581379890442
1.0	71570000.0	71580000.0	2.0	2.2491984367370605	0.32436296343803406
1.0	71800000.0	71810000.0	1.0	3.084334373474121	0.6960256695747375
1.0	71830000.0	71840000.0	3.0	2.828043222427368	0.5801898241043091
1.0	71870000.0	71880000.0	0.0	3.054940700531006	0.6829944849014282
1.0	71910000.0	71920000.0	4.0	2.9589171409606934	0.6399385929107666
1.0	71970000.0	71980000.0	4.0	2.689448833465576	0.5159809589385986
1.0	71990000.0	72000000.0	2.0	3.0957837104797363	0.7010818719863892
1.0	72000000.0	72010000.0	2.0	3.0815792083740234	0.6948069334030151
1.0	72040000.0	72050000.0	2.0	3.2112114429473877	0.7514116168022156
1.0	72060000.0	72070000.0	2.0	3.2117323875427246	0.7516366243362427
1.0	72090000.0	72100000.0	3.0	3.030698776245117	0.6721940040588379
1.0	72110000.0	72120000.0	2.0	3.2259178161621094	0.7577379941940308
1.0	72150000.0	72160000.0	2.0	3.425180435180664	0.8414710760116577
1.0	72220000.0	72230000.0	3.0	3.840649366378784	1.0037579536437988
1.0	72260000.0	72270000.0	5.0	3.5500667095184326	0.8920183181762695
1.0	72280000.0	72290000.0	6.0	3.839759111404419	1.0034281015396118
1.0	72300000.0	72310000.0	4.0	3.5789966583251953	0.9035113453865051
1.0	72340000.0	72350000.0	2.0	3.8072171211242676	0.9913213849067688
1.0	72410000.0	72420000.0	3.0	3.8919882774353027	1.022642731666565
1.0	72490000.0	72500000.0	5.0	3.9311676025390625	1.036881685256958
1.0	72530000.0	72540000.0	4.0	4.145684719085693	1.1121985912322998
1.0	72590000.0	72600000.0	3.0	3.967416286468506	1.0499225854873657
1.0	72600000.0	72610000.0	5.0	3.7107186317443848	0.9548130035400391
1.0	72670000.0	72680000.0	2.0	3.763869047164917	0.9750339388847351
1.0	72690000.0	72700000.0	3.0	3.3678383827209473	0.8177593946456909
1.0	72710000.0	72720000.0	6.0	3.448434829711914	0.8509966731071472
1.0	72720000.0	72730000.0	3.0	3.2675037384033203	0.7755204439163208
1.0	72750000.0	72760000.0	3.0	3.0115966796875	0.6636497378349304
1.0	72870000.0	72880000.0	3.0	3.436427354812622	0.8460849523544312
1.0	72920000.0	72930000.0	4.0	3.8399341106414795	1.003493070602417
1.0	72990000.0	73000000.0	1.0	4.035128593444824	1.0739405155181885
1.0	73010000.0	73020000.0	5.0	3.8348751068115234	1.0016181468963623
1.0	73020000.0	73030000.0	4.0	4.241511821746826	1.1444027423858643
1.0	73120000.0	73130000.0	6.0	4.71957540512085	1.291913390159607
1.0	73260000.0	73270000.0	4.0	5.420133113861084	1.469213604927063
1.0	73290000.0	73300000.0	3.0	5.465404033660889	1.4791065454483032
1.0	73350000.0	73360000.0	6.0	5.432618618011475	1.4719611406326294
1.0	73480000.0	73490000.0	3.0	5.453124523162842	1.4764419794082642
1.0	73500000.0	73510000.0	4.0	5.844465732574463	1.5545709133148193
1.0	73520000.0	73530000.0	7.0	5.775265216827393	1.5417747497558594
1.0	73550000.0	73560000.0	5.0	5.862630367279053	1.5578573942184448
1.0	73560000.0	73570000.0	5.0	5.74057149887085	1.535194754600525
1.0	73590000.0	73600000.0	6.0	5.987643241882324	1.579660177230835
1.0	73680000.0	73690000.0	4.0	6.82736873626709	1.689077615737915
1.0	73710000.0	73720000.0	7.0	6.491569519042969	1.6530907154083252
1.0	73720000.0	73730000.0	6.0	6.5702009201049805	1.6624524593353271
1.0	73740000.0	73750000.0	8.0	6.6844940185546875	1.6750431060791016
1.0	73750000.0	73760000.0	3.0	6.450685977935791	1.647998571395874
1.0	73770000.0	73780000.0	9.0	6.407177925109863	1.642411470413208
1.0	73900000.0	73910000.0	1.0	6.21030330657959	1.6149638891220093
1.0	73940000.0	73950000.0	5.0	5.831755638122559	1.5522537231445312
1.0	73970000.0	73980000.0	5.0	4.994726657867432	1.3670028448104858
1.0	74060000.0	74070000.0	2.0	5.134950637817383	1.4025475978851318
1.0	74170000.0	74180000.0	5.0	5.124587059020996	1.3999831676483154
1.0	74190000.0	74200000.0	7.0	4.862879276275635	1.331907868385315
1.0	74200000.0	74210000.0	4.0	4.98944616317749	1.365628719329834
1.0	74250000.0	74260000.0	8.0	4.499411106109619	1.226686954498291
1.0	74260000.0	74270000.0	6.0	4.546405792236328	1.2409958839416504
1.0	74320000.0	74330000.0	2.0	4.880703926086426	1.3367477655410767
1.0	74340000.0	74350000.0	6.0	4.597468376159668	1.2563056945800781
1.0	74350000.0	74360000.0	4.0	4.627811431884766	1.265285849571228
1.0	74380000.0	74390000.0	4.0	4.282392978668213	1.1578716039657593
1.0	74410000.0	74420000.0	1.0	4.259963035583496	1.1505014896392822
1.0	74450000.0	74460000.0	4.0	4.01732873916626	1.0676701068878174
1.0	74500000.0	74510000.0	2.0	3.604748487472534	0.9136738777160645
1.0	74520000.0	74530000.0	2.0	3.550185441970825	0.8920655250549316
1.0	74640000.0	74650000.0	3.0	3.125648021697998	0.7142153382301331
1.0	74650000.0	74660000.0	1.0	3.2849106788635254	0.7829161286354065
1.0	74660000.0	74670000.0	4.0	2.971604108810425	0.6456681489944458
1.0	74670000.0	74680000.0	4.0	2.9810290336608887	0.6499167680740356
1.0	74720000.0	74730000.0	3.0	3.0735249519348145	0.6912415027618408
1.0	74730000.0	74740000.0	3.0	3.1128878593444824	0.7086127996444702
1.0	74750000.0	74760000.0	5.0	3.079063653945923	0.6936941146850586
1.0	74860000.0	74870000.0	4.0	3.344794511795044	0.8081427812576294
1.0	74900000.0	74910000.0	4.0	3.4989523887634277	0.8715119361877441
1.0	74920000.0	74930000.0	6.0	3.3616442680358887	0.8151800036430359
1.0	75090000.0	75100000.0	3.0	4.044953346252441	1.0773885250091553
1.0	75160000.0	75170000.0	2.0	3.6355128288269043	0.9257303476333618
1.0	75300000.0	75310000.0	4.0	4.623229026794434	1.2639354467391968
1.0	75360000.0	75370000.0	6.0	4.2772955894470215	1.156200885772705
1.0	75420000.0	75430000.0	6.0	4.9121413230896	1.3452107906341553
1.0	75460000.0	75470000.0	10.0	4.539745330810547	1.238981008529663
1.0	75510000.0	75520000.0	3.0	4.604860782623291	1.2585017681121826
1.0	75530000.0	75540000.0	5.0	4.389854907989502	1.1925112009048462
1.0	75550000.0	75560000.0	4.0	4.1111369132995605	1.100370168685913
1.0	75580000.0	75590000.0	1.0	3.819462537765503	0.9958890080451965
1.0	75590000.0	75600000.0	2.0	3.6374526023864746	0.926487147808075
1.0	75600000.0	75610000.0	3.0	3.775421142578125	0.9793925285339355
1.0	75730000.0	75740000.0	7.0	4.4033403396606445	1.1967798471450806
1.0	75780000.0	75790000.0	3.0	4.6623687744140625	1.275407075881958
1.0	75820000.0	75830000.0	6.0	3.930525302886963	1.0366493463516235
1.0	75910000.0	75920000.0	3.0	3.4771316051483154	0.8626809120178223
1.0	75950000.0	75960000.0	1.0	3.424912929534912	0.8413612246513367
1.0	75980000.0	75990000.0	2.0	3.529695510864258	0.8838754892349243
1.0	76110000.0	76120000.0	2.0	3.4782707691192627	0.8631436228752136
1.0	76170000.0	76180000.0	1.0	3.8003551959991455	0.9887555837631226
1.0	76250000.0	76260000.0	2.0	3.643674373626709	0.9289129972457886
1.0	76300000.0	76310000.0	1.0	2.667598247528076	0.5058196783065796
1.0	76340000.0	76350000.0	1.0	3.3944003582000732	0.8287830352783203
1.0	76380000.0	76390000.0	2.0	3.237452983856201	0.7626869082450867
1.0	76430000.0	76440000.0	4.0	3.3241055011749268	0.799465537071228
1.0	76460000.0	76470000.0	4.0	3.405033826828003	0.8331761360168457
1.0	76490000.0	76500000.0	2.0	3.771338939666748	0.9778537750244141
1.0	76500000.0	76510000.0	3.0	3.394510269165039	0.8288281559944153
1.0	76520000.0	76530000.0	2.0	3.594470977783203	0.909625232219696
1.0	76600000.0	76610000.0	4.0	3.2310385704040527	0.7599368095397949
1.0	76610000.0	76620000.0	3.0	3.4703316688537598	0.859919548034668
1.0	76620000.0	76630000.0	2.0	3.31384539604187	0.7951475381851196
1.0	76640000.0	76650000.0	3.0	3.6808485984802246	0.9433279037475586
1.0	76690000.0	76700000.0	1.0	3.238995313644409	0.7633475661277771
1.0	76720000.0	76730000.0	2.0	3.521427631378174	0.8805595636367798
1.0	76730000.0	76740000.0	5.0	3.313231945037842	0.7948890328407288
1.0	76740000.0	76750000.0	3.0	3.5107059478759766	0.8762499094009399
1.0	76760000.0	76770000.0	4.0	3.4035003185272217	0.8325432538986206
1.0	76970000.0	76980000.0	4.0	3.7693934440612793	0.9771202206611633
1.0	77010000.0	77020000.0	1.0	3.4847583770751953	0.8657727241516113
1.0	77070000.0	77080000.0	5.0	3.9056410789489746	1.0276215076446533
1.0	77100000.0	77110000.0	0.0	4.629401206970215	1.2657541036605835
1.0	77120000.0	77130000.0	5.0	4.079348087310791	1.08938467502594
1.0	77130000.0	77140000.0	2.0	3.601006031036377	0.9122012257575989
1.0	77160000.0	77170000.0	3.0	4.25993537902832	1.1504921913146973
1.0	77220000.0	77230000.0	3.0	4.227915287017822	1.1398872137069702
1.0	77340000.0	77350000.0	2.0	4.583532333374023	1.2521520853042603
1.0	77540000.0	77550000.0	5.0	3.1604228019714355	0.7294121980667114
1.0	77610000.0	77620000.0	2.0	2.8584797382354736	0.5941804051399231
1.0	77680000.0	77690000.0	2.0	2.7405295372009277	0.5397151112556458
1.0	77710000.0	77720000.0	3.0	2.7464187145233154	0.5424482226371765
1.0	77780000.0	77790000.0	5.0	2.919041395187378	0.6218529939651489
1.0	77810000.0	77820000.0	9.0	3.0379555225372314	0.6754321455955505
1.0	78030000.0	78040000.0	4.0	2.9105069637298584	0.6179677844047546
1.0	78040000.0	78050000.0	3.0	2.939054489135742	0.6309440732002258
1.0	78240000.0	78250000.0	3.0	2.5251991748809814	0.43996119499206543
1.0	78320000.0	78330000.0	2.0	2.5767650604248047	0.4636728763580322
1.0	78350000.0	78360000.0	0.0	2.8678174018859863	0.5984630584716797
1.0	78390000.0	78400000.0	2.0	2.77691912651062	0.5565825700759888
1.0	78410000.0	78420000.0	5.0	2.897665023803711	0.6121129393577576
1.0	78430000.0	78440000.0	3.0	3.3629181385040283	0.815710723400116
1.0	78520000.0	78530000.0	4.0	3.0305678844451904	0.6721357107162476
1.0	78530000.0	78540000.0	10.0	2.91792631149292	0.6213451623916626
1.0	78570000.0	78580000.0	3.0	2.937936782836914	0.6304366588592529
1.0	78580000.0	78590000.0	2.0	2.9521782398223877	0.6368908882141113
1.0	78630000.0	78640000.0	2.0	2.813671350479126	0.5735658407211304
1.0	78640000.0	78650000.0	1.0	2.731339693069458	0.5354495048522949
1.0	78680000.0	78690000.0	2.0	2.7412970066070557	0.540070652961731
1.0	78720000.0	78730000.0	2.0	2.7478103637695312	0.543094277381897
1.0	78760000.0	78770000.0	6.0	2.638381242752075	0.4922373294830322
1.0	78780000.0	78790000.0	2.0	2.3736469745635986	0.37291160225868225
1.0	78850000.0	78860000.0	3.0	2.846750259399414	0.5887957811355591
1.0	78930000.0	78940000.0	2.0	3.1182682514190674	0.7109769582748413
1.0	79090000.0	79100000.0	3.0	3.493492841720581	0.8693070411682129
1.0	79150000.0	79160000.0	3.0	3.263880968093872	0.7739779949188232
1.0	79160000.0	79170000.0	2.0	3.669675827026367	0.9390096664428711
1.0	79200000.0	79210000.0	6.0	3.2940456867218018	0.7867856025695801
1.0	79230000.0	79240000.0	3.0	3.294536590576172	0.7869933247566223
1.0	79280000.0	79290000.0	4.0	3.388798236846924	0.8264631032943726
1.0	79300000.0	79310000.0	1.0	3.2774765491485596	0.7797619700431824
1.0	79360000.0	79370000.0	4.0	3.974133014678955	1.0523250102996826
1.0	79400000.0	79410000.0	7.0	4.399074077606201	1.1954313516616821
1.0	79470000.0	79480000.0	7.0	5.201680660247803	1.418820858001709
1.0	79510000.0	79520000.0	2.0	4.789790630340576	1.311751365661621
1.0	79530000.0	79540000.0	6.0	4.971230506896973	1.3608677387237549
1.0	79540000.0	79550000.0	8.0	4.652900695800781	1.2726454734802246
1.0	79610000.0	79620000.0	2.0	5.089635372161865	1.3912609815597534
1.0	79640000.0	79650000.0	7.0	5.51467752456665	1.4896605014801025
1.0	79700000.0	79710000.0	9.0	4.873936653137207	1.334913730621338
1.0	79740000.0	79750000.0	5.0	5.978121757507324	1.578049659729004
1.0	79760000.0	79770000.0	6.0	5.647198677062988	1.516939640045166
1.0	79770000.0	79780000.0	4.0	5.677793025970459	1.5230085849761963
1.0	79810000.0	79820000.0	9.0	5.254763126373291	1.4314711093902588
1.0	79820000.0	79830000.0	5.0	5.6669921875	1.5208758115768433
1.0	79860000.0	79870000.0	3.0	5.274350166320801	1.4360734224319458
1.0	79870000.0	79880000.0	4.0	5.066595077514648	1.3854491710662842
1.0	79910000.0	79920000.0	9.0	4.197566032409668	1.1297439336776733
1.0	79930000.0	79940000.0	4.0	4.315195083618164	1.168562412261963
1.0	79960000.0	79970000.0	5.0	3.7679123878479004	0.9765612483024597
1.0	79970000.0	79980000.0	3.0	2.9261462688446045	0.6250823736190796
1.0	80050000.0	80060000.0	4.0	3.7676353454589844	0.9764562845230103
1.0	80080000.0	80090000.0	5.0	4.1415605545043945	1.1107925176620483
1.0	80100000.0	80110000.0	4.0	3.582171678543091	0.9047673940658569
1.0	80110000.0	80120000.0	3.0	4.213542938232422	1.1350946426391602
1.0	80140000.0	80150000.0	9.0	3.8593127727508545	1.0106525421142578
1.0	80260000.0	80270000.0	2.0	4.294532775878906	1.1618404388427734
1.0	80270000.0	80280000.0	2.0	4.165775299072266	1.1190234422683716
1.0	80380000.0	80390000.0	6.0	4.634193420410156	1.267163872718811
1.0	80470000.0	80480000.0	8.0	3.834117889404297	1.0013368129730225
1.0	80480000.0	80490000.0	1.0	4.218628883361816	1.136792778968811
1.0	80490000.0	80500000.0	3.0	4.037976264953613	1.07494056224823
1.0	80520000.0	80530000.0	4.0	3.9165596961975098	1.0315898656845093
1.0	80690000.0	80700000.0	2.0	3.2408032417297363	0.7641218900680542
1.0	80700000.0	80710000.0	3.0	3.567600965499878	0.898993968963623
1.0	80710000.0	80720000.0	3.0	3.5662410259246826	0.8984538912773132
1.0	80720000.0	80730000.0	1.0	3.5053324699401855	0.8740851283073425
1.0	80730000.0	80740000.0	3.0	3.5242271423339844	0.8816837072372437
1.0	80740000.0	80750000.0	1.0	3.7333717346191406	0.9634647369384766
1.0	80760000.0	80770000.0	3.0	3.4895362854003906	0.8677064180374146
1.0	80820000.0	80830000.0	2.0	3.137911081314087	0.719586968421936
1.0	80880000.0	80890000.0	1.0	2.955411434173584	0.6383534669876099
1.0	80930000.0	80940000.0	2.0	3.532719850540161	0.8850868344306946
1.0	80960000.0	80970000.0	3.0	3.0073676109313965	0.6617539525032043
1.0	80970000.0	80980000.0	2.0	3.4018123149871826	0.8318456411361694
1.0	81030000.0	81040000.0	6.0	3.416245698928833	0.8377969861030579
1.0	81090000.0	81100000.0	4.0	3.6478066444396973	0.930522084236145
1.0	81110000.0	81120000.0	5.0	3.6224052906036377	0.9206048846244812
1.0	81200000.0	81210000.0	5.0	2.9327259063720703	0.6280720233917236
1.0	81220000.0	81230000.0	2.0	3.468675136566162	0.8592462539672852
1.0	81260000.0	81270000.0	4.0	3.5218443870544434	0.8807268142700195
1.0	81310000.0	81320000.0	2.0	3.4598536491394043	0.855655312538147
1.0	81470000.0	81480000.0	5.0	3.8477673530578613	1.0063912868499756
1.0	81490000.0	81500000.0	4.0	4.081430912017822	1.0901073217391968
1.0	81510000.0	81520000.0	10.0	3.6992287635803223	0.950405478477478
1.0	81560000.0	81570000.0	2.0	3.9491164684295654	1.043354868888855
1.0	81600000.0	81610000.0	3.0	3.7444534301757812	0.9676791429519653
1.0	81610000.0	81620000.0	3.0	3.862819194793701	1.011944055557251
1.0	81640000.0	81650000.0	5.0	3.538128614425659	0.887251079082489
1.0	81720000.0	81730000.0	5.0	4.019351959228516	1.0683841705322266
1.0	81740000.0	81750000.0	4.0	4.089783191680908	1.0930019617080688
1.0	81830000.0	81840000.0	1.0	4.5264458656311035	1.234944462776184
1.0	81910000.0	81920000.0	8.0	3.5766053199768066	0.9025644063949585
1.0	81920000.0	81930000.0	5.0	3.6534523963928223	0.9327178001403809
1.0	82000000.0	82010000.0	1.0	3.8486266136169434	1.0067087411880493
1.0	82030000.0	82040000.0	3.0	3.321089267730713	0.7981969118118286
1.0	82060000.0	82070000.0	7.0	3.397516965866089	0.8300714492797852
1.0	82090000.0	82100000.0	3.0	3.4497272968292236	0.8515249490737915
1.0	82110000.0	82120000.0	4.0	3.370563507080078	0.818893551826477
1.0	82120000.0	82130000.0	2.0	3.323925018310547	0.7993894815444946
1.0	82280000.0	82290000.0	1.0	3.067115306854248	0.6884008646011353
1.0	82330000.0	82340000.0	2.0	2.882899761199951	0.6053674221038818
1.0	82410000.0	82420000.0	2.0	3.222803831100464	0.7564002275466919
1.0	82430000.0	82440000.0	5.0	3.11381459236145	0.7090204358100891
1.0	82680000.0	82690000.0	11.0	3.809919834136963	0.9923305511474609
1.0	82700000.0	82710000.0	4.0	4.409029960632324	1.198575735092163
1.0	82710000.0	82720000.0	1.0	2.724087953567505	0.5320817828178406
1.0	82770000.0	82780000.0	5.0	4.651558876037598	1.2722532749176025
1.0	82780000.0	82790000.0	5.0	4.475747108459473	1.2194020748138428
1.0	82790000.0	82800000.0	2.0	4.095160484313965	1.0948615074157715
1.0	82820000.0	82830000.0	3.0	4.035733699798584	1.0741528272628784
1.0	82860000.0	82870000.0	4.0	3.9722087383270264	1.0516372919082642
1.0	82890000.0	82900000.0	3.0	4.398200035095215	1.1951545476913452
1.0	83010000.0	83020000.0	2.0	4.020176887512207	1.0686753988265991
1.0	83020000.0	83030000.0	4.0	3.9768269062042236	1.0532876253128052
1.0	83060000.0	83070000.0	3.0	4.199117183685303	1.1302645206451416
1.0	83090000.0	83100000.0	2.0	3.9224534034729004	1.033727765083313
1.0	83120000.0	83130000.0	5.0	3.1589293479919434	0.7287620306015015
1.0	83170000.0	83180000.0	4.0	3.6292824745178223	0.923295795917511
1.0	83200000.0	83210000.0	1.0	3.984734296798706	1.0561078786849976
1.0	83230000.0	83240000.0	4.0	4.004693031311035	1.0631999969482422
1.0	83240000.0	83250000.0	4.0	3.8352763652801514	1.0017664432525635
1.0	83350000.0	83360000.0	1.0	4.126046180725098	1.1054890155792236
1.0	83440000.0	83450000.0	2.0	3.6568493843078613	0.934037983417511
1.0	83470000.0	83480000.0	5.0	3.4059696197509766	0.8335623741149902
1.0	83490000.0	83500000.0	4.0	3.475339889526367	0.8619535565376282
1.0	83530000.0	83540000.0	2.0	3.160719633102417	0.7295411229133606
1.0	83540000.0	83550000.0	2.0	3.053832530975342	0.6825017929077148
1.0	83560000.0	83570000.0	4.0	2.727555513381958	0.5336925387382507
1.0	83610000.0	83620000.0	1.0	1.6857883930206299	0.27533358335494995
1.0	83620000.0	83630000.0	1.0	2.9423928260803223	1.9859949350357056
1.0	83680000.0	83690000.0	1.0	1.7561261653900146	0.26057732105255127
1.0	83880000.0	83890000.0	0.0	1.4359804391860962	0.382983535528183
1.0	83960000.0	83970000.0	3.0	2.382699489593506	0.3767364025115967
1.0	83990000.0	84000000.0	4.0	2.4798038005828857	0.4193473756313324
1.0	84030000.0	84040000.0	0.0	2.8520045280456543	0.5912087559700012
1.0	84310000.0	84320000.0	2.0	2.5748281478881836	0.4627780020236969
1.0	84330000.0	84340000.0	2.0	2.487969398498535	0.4230308532714844
1.0	84340000.0	84350000.0	1.0	2.336723804473877	0.3576645255088806
1.0	84360000.0	84370000.0	2.0	2.6438117027282715	0.49476131796836853
1.0	84440000.0	84450000.0	1.0	2.6641392707824707	0.5042124390602112
1.0	84550000.0	84560000.0	4.0	2.707097291946411	0.5241870284080505
1.0	84560000.0	84570000.0	3.0	2.59480619430542	0.4720183312892914
1.0	84590000.0	84600000.0	3.0	2.7813363075256348	0.5586274862289429
1.0	84650000.0	84660000.0	3.0	2.8519928455352783	0.5912032127380371
1.0	84670000.0	84680000.0	2.0	2.808128833770752	0.5710096955299377
1.0	84750000.0	84760000.0	3.0	2.937000274658203	0.6300121545791626
1.0	84790000.0	84800000.0	4.0	2.746748447418213	0.5426009297370911
1.0	84860000.0	84870000.0	1.0	2.9990978240966797	0.6580435633659363
1.0	84900000.0	84910000.0	0.0	2.9310264587402344	0.6273005604743958
1.0	84940000.0	84950000.0	7.0	2.9487345218658447	0.6353304386138916
1.0	84950000.0	84960000.0	1.0	2.7846899032592773	0.5601786375045776
1.0	85000000.0	85010000.0	1.0	2.7030858993530273	0.5223222970962524
1.0	85120000.0	85130000.0	1.0	2.710026979446411	0.5255485773086548
1.0	85140000.0	85150000.0	6.0	2.735598087310791	0.5374261736869812
1.0	85160000.0	85170000.0	3.0	2.8269307613372803	0.5796772241592407
1.0	85190000.0	85200000.0	1.0	3.034482479095459	0.6738823652267456
1.0	85260000.0	85270000.0	2.0	3.1523218154907227	0.7258817553520203
1.0	85300000.0	85310000.0	3.0	3.0985665321350098	0.702308177947998
1.0	85360000.0	85370000.0	9.0	3.125471591949463	0.7141383290290833
1.0	85410000.0	85420000.0	2.0	3.224297285079956	0.7570422887802124
1.0	85420000.0	85430000.0	1.0	3.1241865158081055	0.7135745286941528
1.0	85460000.0	85470000.0	6.0	3.246131420135498	0.7664015889167786
1.0	85480000.0	85490000.0	4.0	2.926561117172241	0.6252716779708862
1.0	85560000.0	85570000.0	1.0	2.5374088287353516	0.44555264711380005
1.0	85570000.0	85580000.0	0.0	2.824234962463379	0.5784357190132141
1.0	85590000.0	85600000.0	2.0	2.8170840740203857	0.5751396417617798
1.0	85630000.0	85640000.0	2.0	2.7022249698638916	0.5219215154647827
1.0	85650000.0	85660000.0	2.0	2.2858309745788574	0.3377493917942047
1.0	85670000.0	85680000.0	1.0	2.890305280685425	0.6087520718574524
1.0	85860000.0	85870000.0	1.0	3.0076045989990234	0.6618589758872986
1.0	85930000.0	85940000.0	3.0	2.8081672191619873	0.571026623249054
1.0	85940000.0	85950000.0	4.0	2.6779685020446777	0.510644257068634
1.0	86080000.0	86090000.0	4.0	2.6782913208007812	0.5107945203781128
1.0	86280000.0	86290000.0	2.0	3.10530424118042	0.7052778005599976
1.0	86410000.0	86420000.0	6.0	2.969118118286133	0.6445469856262207
1.0	86500000.0	86510000.0	1.0	3.598952531814575	0.911392331123352
1.0	86580000.0	86590000.0	2.0	3.4092891216278076	0.8349315524101257
1.0	86670000.0	86680000.0	2.0	3.2430191040039062	0.7650701403617859
1.0	86750000.0	86760000.0	2.0	3.390256404876709	0.8270671963691711
1.0	86880000.0	86890000.0	1.0	3.336829662322998	0.8048065304756165
1.0	86980000.0	86990000.0	5.0	3.510526657104492	0.8761774897575378
1.0	87010000.0	87020000.0	6.0	4.051201343536377	1.079576015472412
1.0	87030000.0	87040000.0	7.0	3.3260562419891357	0.8002848625183105
1.0	87060000.0	87070000.0	5.0	3.1947579383850098	0.74430912733078
1.0	87160000.0	87170000.0	2.0	2.917607307434082	0.6212005615234375
1.0	87360000.0	87370000.0	2.0	2.3088343143463135	0.34657540917396545
1.0	87370000.0	87380000.0	6.0	2.7989373207092285	0.5667647123336792
1.0	87390000.0	87400000.0	2.0	2.5228285789489746	0.4388767182826996
1.0	87410000.0	87420000.0	0.0	2.6990952491760254	0.5204662084579468
1.0	87440000.0	87450000.0	4.0	2.5584614276885986	0.45523014664649963
1.0	87600000.0	87610000.0	1.0	2.8595166206359863	0.5946575403213501
1.0	87640000.0	87650000.0	5.0	3.3153045177459717	0.7957625389099121
1.0	87660000.0	87670000.0	5.0	2.9341986179351807	0.6287407875061035
1.0	87670000.0	87680000.0	6.0	3.0454952716827393	0.6787919998168945
1.0	87680000.0	87690000.0	4.0	2.9927845001220703	0.6552075147628784
1.0	87710000.0	87720000.0	3.0	3.2290427684783936	0.7590798735618591
1.0	87740000.0	87750000.0	1.0	3.4102158546447754	0.835313618183136
1.0	87750000.0	87760000.0	2.0	3.3110289573669434	0.7939603924751282
1.0	87890000.0	87900000.0	1.0	2.984858751296997	0.6516420245170593
1.0	87910000.0	87920000.0	5.0	2.8578097820281982	0.5938737988471985
1.0	87920000.0	87930000.0	1.0	3.0828235149383545	0.6953572630882263
1.0	87980000.0	87990000.0	2.0	3.047132730484009	0.679521381855011
1.0	88010000.0	88020000.0	3.0	3.133970260620117	0.7178624868392944
1.0	88030000.0	88040000.0	5.0	3.4391303062438965	0.8471921682357788
1.0	88100000.0	88110000.0	3.0	3.093147039413452	0.6999182105064392
1.0	88130000.0	88140000.0	3.0	3.361072540283203	0.8149420022964478
1.0	88160000.0	88170000.0	2.0	3.340914249420166	0.8065177798271179
1.0	88210000.0	88220000.0	1.0	3.090233564376831	0.6986319422721863
1.0	88250000.0	88260000.0	0.0	3.0789544582366943	0.6936450004577637
1.0	88270000.0	88280000.0	2.0	3.1184237003326416	0.711045503616333
1.0	88290000.0	88300000.0	2.0	3.306525468826294	0.7920604944229126
1.0	88300000.0	88310000.0	2.0	3.539393186569214	0.8877567052841187
1.0	88340000.0	88350000.0	5.0	3.3935153484344482	0.8284162282943726
1.0	88390000.0	88400000.0	3.0	3.4499592781066895	0.8516197204589844
1.0	88410000.0	88420000.0	3.0	3.2790164947509766	0.7804158329963684
1.0	88480000.0	88490000.0	0.0	3.196402072906494	0.7450204491615295
1.0	88570000.0	88580000.0	1.0	3.4264073371887207	0.8419753909111023
1.0	88600000.0	88610000.0	7.0	3.3518524169921875	0.8110936284065247
1.0	88660000.0	88670000.0	0.0	3.8215224742889404	0.9966561198234558
1.0	88700000.0	88710000.0	8.0	3.51871919631958	0.8794718980789185
1.0	88740000.0	88750000.0	2.0	3.562303066253662	0.8968895077705383
1.0	88770000.0	88780000.0	5.0	3.428692579269409	0.8429134488105774
1.0	88810000.0	88820000.0	2.0	2.451237678527832	0.4065616726875305
1.0	88930000.0	88940000.0	3.0	3.7058167457580566	0.9529344439506531
1.0	88990000.0	89000000.0	4.0	2.9482550621032715	0.6351140737533569
1.0	89140000.0	89150000.0	4.0	2.8808372020721436	0.6044246554374695
1.0	89150000.0	89160000.0	7.0	3.2695231437683105	0.776380181312561
1.0	89240000.0	89250000.0	3.0	2.8962481021881104	0.6114662289619446
1.0	89260000.0	89270000.0	1.0	2.568882703781128	0.4600338041782379
1.0	89510000.0	89520000.0	2.0	2.7843432426452637	0.5600185394287109
1.0	89530000.0	89540000.0	4.0	2.8423173427581787	0.5867578387260437
1.0	89540000.0	89550000.0	7.0	2.6490089893341064	0.49717625975608826
1.0	89580000.0	89590000.0	1.0	3.1135668754577637	0.7089120149612427
1.0	89590000.0	89600000.0	4.0	2.9516139030456543	0.636635422706604
1.0	89650000.0	89660000.0	3.0	2.834385633468628	0.5831097364425659
1.0	89670000.0	89680000.0	7.0	2.652073383331299	0.49860113859176636
1.0	89910000.0	89920000.0	1.0	3.1180691719055176	0.7108901143074036
1.0	89940000.0	89950000.0	2.0	2.8528695106506348	0.5916060209274292
1.0	89970000.0	89980000.0	5.0	2.8684563636779785	0.5987548232078552
1.0	90000000.0	90010000.0	2.0	2.902174949645996	0.6141699552536011
1.0	90060000.0	90070000.0	4.0	2.7528395652770996	0.545427680015564
1.0	90180000.0	90190000.0	2.0	2.9144649505615234	0.6197707056999207
1.0	90220000.0	90230000.0	5.0	2.968663454055786	0.6443420052528381
1.0	90380000.0	90390000.0	5.0	3.0340089797973633	0.6736710667610168
1.0	90480000.0	90490000.0	7.0	2.8483195304870605	0.589516282081604
1.0	90490000.0	90500000.0	4.0	2.806316375732422	0.5701724290847778
1.0	90570000.0	90580000.0	7.0	3.07932448387146	0.6938092112541199
1.0	90600000.0	90610000.0	3.0	2.8732547760009766	0.600953996181488
1.0	90650000.0	90660000.0	4.0	3.227588653564453	0.7584552764892578
1.0	90670000.0	90680000.0	4.0	3.099987745285034	0.7029353976249695
1.0	90760000.0	90770000.0	3.0	3.3757901191711426	0.8210662007331848
1.0	90810000.0	90820000.0	5.0	3.2617640495300293	0.7730756998062134
1.0	90830000.0	90840000.0	6.0	3.268662214279175	0.776013970375061
1.0	90890000.0	90900000.0	1.0	3.4554169178009033	0.8538469076156616
1.0	91040000.0	91050000.0	3.0	3.407548189163208	0.8342134356498718
1.0	91050000.0	91060000.0	6.0	3.48573637008667	0.8661691546440125
1.0	91090000.0	91100000.0	3.0	3.9857871532440186	1.0564830303192139
1.0	91130000.0	91140000.0	2.0	3.900700092315674	1.0258216857910156
1.0	91190000.0	91200000.0	2.0	3.978311061859131	1.0538172721862793
1.0	91310000.0	91320000.0	2.0	2.666511058807373	0.5053151249885559
1.0	91320000.0	91330000.0	2.0	3.0322177410125732	0.6728720664978027
1.0	91350000.0	91360000.0	3.0	2.9248054027557373	0.6244734525680542
1.0	91360000.0	91370000.0	6.0	2.858778476715088	0.5943185687065125
1.0	91450000.0	91460000.0	2.0	2.9210896492004395	0.6227858662605286
1.0	91470000.0	91480000.0	6.0	2.851454019546509	0.5909563899040222
1.0	91490000.0	91500000.0	2.0	2.9607937335968018	0.6407860517501831
1.0	91500000.0	91510000.0	2.0	2.936582088470459	0.629822850227356
1.0	91530000.0	91540000.0	0.0	3.0010268688201904	0.6589094400405884
1.0	91580000.0	91590000.0	2.0	3.134909152984619	0.7182732820510864
1.0	91620000.0	91630000.0	4.0	3.0616164207458496	0.6859604716300964
1.0	91650000.0	91660000.0	2.0	3.5912163257598877	0.9083415269851685
1.0	91720000.0	91730000.0	2.0	3.251669406890869	0.7687684297561646
1.0	91810000.0	91820000.0	5.0	2.847090005874634	0.5889512896537781
1.0	91870000.0	91880000.0	1.0	2.9497790336608887	0.635804295539856
1.0	91910000.0	91920000.0	0.0	2.0897552967071533	0.27765053510665894
1.0	92000000.0	92010000.0	1.0	2.7374985218048096	0.538308322429657
1.0	92110000.0	92120000.0	2.0	2.9033758640289307	0.6147176027297974
1.0	92120000.0	92130000.0	2.0	2.7428622245788574	0.5407975912094116
1.0	92150000.0	92160000.0	2.0	3.1401612758636475	0.7205705046653748
1.0	92210000.0	92220000.0	4.0	3.247122287750244	0.7668250203132629
1.0	92230000.0	92240000.0	1.0	2.9779860973358154	0.6485458612442017
1.0	92340000.0	92350000.0	5.0	3.234189987182617	0.7612882256507874
1.0	92360000.0	92370000.0	7.0	2.915175437927246	0.620093822479248
1.0	92400000.0	92410000.0	3.0	3.1499502658843994	0.7248469591140747
1.0	92440000.0	92450000.0	6.0	3.2251994609832764	0.7574291229248047
1.0	92490000.0	92500000.0	2.0	2.8889319896698	0.6081243753433228
1.0	92580000.0	92590000.0	0.0	2.8237247467041016	0.5781999826431274
1.0	92610000.0	92620000.0	3.0	2.6921088695526123	0.5172182321548462
1.0	92710000.0	92720000.0	2.0	2.7918643951416016	0.5634962320327759
1.0	92730000.0	92740000.0	3.0	2.7623250484466553	0.549823522567749
1.0	92800000.0	92810000.0	3.0	2.635251760482788	0.4907837510108948
1.0	92820000.0	92830000.0	3.0	2.6939778327941895	0.5180875062942505
1.0	92840000.0	92850000.0	1.0	2.389918804168701	0.3798087239265442
1.0	92880000.0	92890000.0	0.0	2.9661872386932373	0.6432232856750488
1.0	92950000.0	92960000.0	5.0	3.027773141860962	0.67088782787323
1.0	93020000.0	93030000.0	2.0	2.7053706645965576	0.5233840346336365
1.0	93070000.0	93080000.0	3.0	2.5585827827453613	0.45528537034988403
1.0	93100000.0	93110000.0	3.0	2.56217360496521	0.45693978667259216
1.0	93190000.0	93200000.0	4.0	2.5588393211364746	0.45540422201156616
1.0	93230000.0	93240000.0	2.0	2.6015710830688477	0.4751519560813904
1.0	93280000.0	93290000.0	3.0	2.609828233718872	0.47898006439208984
1.0	93320000.0	93330000.0	0.0	2.556812047958374	0.45446857810020447
1.0	93330000.0	93340000.0	5.0	2.462507963180542	0.4115839898586273
1.0	93340000.0	93350000.0	2.0	2.579716444015503	0.4650352895259857
1.0	93360000.0	93370000.0	4.0	1.9678939580917358	0.2568027377128601
1.0	93380000.0	93390000.0	3.0	2.602128505706787	0.47540873289108276
1.0	93440000.0	93450000.0	2.0	2.6521754264831543	0.49864840507507324
1.0	93510000.0	93520000.0	3.0	2.690354585647583	0.5164029002189636
1.0	93520000.0	93530000.0	2.0	2.861963987350464	0.5957803726196289
1.0	93530000.0	93540000.0	5.0	2.7480950355529785	0.5432265400886536
1.0	93560000.0	93570000.0	1.0	2.725736141204834	0.5328472256660461
1.0	93580000.0	93590000.0	4.0	2.5963540077209473	0.4727358818054199
1.0	93590000.0	93600000.0	2.0	2.6303513050079346	0.48850637674331665
1.0	93740000.0	93750000.0	3.0	2.5005083084106445	0.4287101626396179
1.0	93750000.0	93760000.0	0.0	2.415015459060669	0.39062246680259705
1.0	93770000.0	93780000.0	2.0	2.5155391693115234	0.43554869294166565
1.0	93790000.0	93800000.0	3.0	2.462082624435425	0.41139501333236694
1.0	93800000.0	93810000.0	2.0	2.453822612762451	0.40771061182022095
1.0	93810000.0	93820000.0	5.0	3.702300548553467	0.9515851736068726
1.0	93820000.0	93830000.0	1.0	2.7986984252929688	0.5666543841362
1.0	93890000.0	93900000.0	3.0	2.8488354682922363	0.5897530317306519
1.0	93930000.0	93940000.0	4.0	2.6619772911071777	0.503206729888916
1.0	93960000.0	93970000.0	3.0	2.7516837120056152	0.5448903441429138
1.0	94000000.0	94010000.0	4.0	2.6171505451202393	0.4823782444000244
1.0	94010000.0	94020000.0	4.0	2.6586103439331055	0.5016403794288635
1.0	94130000.0	94140000.0	2.0	2.3379178047180176	0.35814815759658813
1.0	94170000.0	94180000.0	2.0	2.193336248397827	0.3057323694229126
1.0	94190000.0	94200000.0	2.0	2.321721315383911	0.3516477942466736
1.0	94240000.0	94250000.0	1.0	2.308022975921631	0.3462587296962738
1.0	94300000.0	94310000.0	1.0	2.308048963546753	0.346267968416214
1.0	94330000.0	94340000.0	2.0	2.449481964111328	0.40578022599220276
1.0	94440000.0	94450000.0	2.0	2.7067387104034424	0.5240198373794556
1.0	94450000.0	94460000.0	2.0	2.8336784839630127	0.5827848315238953
1.0	94490000.0	94500000.0	5.0	2.7195913791656494	0.529992938041687
1.0	94500000.0	94510000.0	5.0	2.829467296600342	0.5808459520339966
1.0	94520000.0	94530000.0	4.0	2.7794973850250244	0.5577765703201294
1.0	94550000.0	94560000.0	2.0	3.2591068744659424	0.771943211555481
1.0	94580000.0	94590000.0	3.0	2.950331926345825	0.6360543370246887
1.0	94650000.0	94660000.0	1.0	2.70277738571167	0.5221778750419617
1.0	94700000.0	94710000.0	2.0	3.3387386798858643	0.805606484413147
1.0	94800000.0	94810000.0	1.0	2.9263436794281006	0.6251729726791382
1.0	95020000.0	95030000.0	3.0	2.797844648361206	0.5662601590156555
1.0	95040000.0	95050000.0	3.0	2.6416847705841064	0.4937727451324463
1.0	95050000.0	95060000.0	1.0	2.746588945388794	0.5425273776054382
1.0	95060000.0	95070000.0	1.0	2.8498332500457764	0.5902122259140015
1.0	95080000.0	95090000.0	4.0	2.796966075897217	0.5658542513847351
1.0	95150000.0	95160000.0	4.0	2.591235399246216	0.4703647494316101
1.0	95160000.0	95170000.0	5.0	2.5294036865234375	0.4418823719024658
1.0	95170000.0	95180000.0	2.0	2.554410219192505	0.4533633589744568
1.0	95210000.0	95220000.0	1.0	2.467515468597412	0.4138282835483551
1.0	95280000.0	95290000.0	2.0	2.8296680450439453	0.5809379816055298
1.0	95310000.0	95320000.0	2.0	2.693188428878784	0.5177206993103027
1.0	95400000.0	95410000.0	2.0	2.645613193511963	0.4955980181694031
1.0	95450000.0	95460000.0	3.0	2.5438971519470215	0.44853052496910095
1.0	95700000.0	95710000.0	0.0	2.531982898712158	0.4430638253688812
1.0	95730000.0	95740000.0	2.0	2.6660847663879395	0.5051152110099792
1.0	95740000.0	95750000.0	1.0	2.6827423572540283	0.5128622651100159
1.0	95770000.0	95780000.0	3.0	2.823458194732666	0.578076958656311
1.0	95780000.0	95790000.0	3.0	2.898387908935547	0.6124431490898132
1.0	95790000.0	95800000.0	0.0	3.1230311393737793	0.7130674123764038
1.0	95800000.0	95810000.0	7.0	2.844587564468384	0.587801456451416
1.0	95860000.0	95870000.0	4.0	3.378290891647339	0.8221050500869751
1.0	95950000.0	95960000.0	3.0	3.489165782928467	0.8675572276115417
1.0	95980000.0	95990000.0	6.0	3.1793055534362793	0.737618088722229
1.0	96000000.0	96010000.0	4.0	3.443591356277466	0.8490174412727356
1.0	96010000.0	96020000.0	2.0	3.6098015308380127	0.9156605005264282
1.0	96160000.0	96170000.0	5.0	4.794193267822266	1.3129796981811523
1.0	96180000.0	96190000.0	3.0	4.966307640075684	1.3595762252807617
1.0	96220000.0	96230000.0	6.0	4.867473602294922	1.3331581354141235
1.0	96310000.0	96320000.0	4.0	4.666675090789795	1.2766603231430054
1.0	96320000.0	96330000.0	4.0	4.854325771331787	1.3295749425888062
1.0	96340000.0	96350000.0	3.0	4.863213539123535	1.3319989442825317
1.0	96420000.0	96430000.0	6.0	4.797347068786621	1.3138585090637207
1.0	96430000.0	96440000.0	5.0	5.104628086090088	1.395016074180603
1.0	96480000.0	96490000.0	5.0	5.240697383880615	1.4281445741653442
1.0	96530000.0	96540000.0	8.0	5.016389846801758	1.3726136684417725
1.0	96590000.0	96600000.0	8.0	5.329865455627441	1.4489243030548096
1.0	96620000.0	96630000.0	6.0	5.448912143707275	1.475524663925171
1.0	96790000.0	96800000.0	7.0	4.777543067932129	1.3083243370056152
1.0	96810000.0	96820000.0	4.0	4.833592891693115	1.3238916397094727
1.0	96830000.0	96840000.0	7.0	5.181055545806885	1.4138349294662476
1.0	96920000.0	96930000.0	10.0	5.112335681915283	1.396938681602478
1.0	96930000.0	96940000.0	6.0	4.234768867492676	1.1421654224395752
1.0	96940000.0	96950000.0	10.0	4.144903182983398	1.1119322776794434
1.0	96990000.0	97000000.0	5.0	4.867461204528809	1.3331547975540161
1.0	97010000.0	97020000.0	8.0	4.359755992889404	1.1829208135604858
1.0	97040000.0	97050000.0	3.0	4.128732204437256	1.1064090728759766
1.0	97110000.0	97120000.0	4.0	3.711655378341675	0.9551719427108765
1.0	97220000.0	97230000.0	1.0	2.820780038833618	0.5768426060676575
1.0	97230000.0	97240000.0	4.0	3.044034481048584	0.6781407594680786
1.0	97410000.0	97420000.0	5.0	4.284881591796875	1.1586863994598389
1.0	97430000.0	97440000.0	5.0	4.151745796203613	1.1142616271972656
1.0	97520000.0	97530000.0	6.0	4.143731594085693	1.1115331649780273
1.0	97540000.0	97550000.0	3.0	3.5844719409942627	0.9056779742240906
1.0	97580000.0	97590000.0	4.0	3.3441162109375	0.807858943939209
1.0	97650000.0	97660000.0	7.0	2.8534200191497803	0.5918588638305664
1.0	97680000.0	97690000.0	1.0	3.2127845287323	0.7520893812179565
1.0	97830000.0	97840000.0	4.0	3.56756329536438	0.8989791870117188
1.0	97840000.0	97850000.0	1.0	3.614858627319336	0.9176462888717651
1.0	97850000.0	97860000.0	3.0	3.493434190750122	0.8692834973335266
1.0	97870000.0	97880000.0	5.0	3.7606797218322754	0.9738280177116394
1.0	98010000.0	98020000.0	2.0	3.2856647968292236	0.7832363247871399
1.0	98090000.0	98100000.0	0.0	3.5129036903381348	0.877133846282959
1.0	98140000.0	98150000.0	4.0	3.531813859939575	0.8847246170043945
1.0	98170000.0	98180000.0	4.0	3.9342644214630127	1.0380008220672607
1.0	98230000.0	98240000.0	3.0	3.769989013671875	0.977344810962677
1.0	98250000.0	98260000.0	4.0	3.649714946746826	0.9312645196914673
1.0	98260000.0	98270000.0	4.0	3.536240339279175	0.8864960670471191
1.0	98320000.0	98330000.0	2.0	3.5475096702575684	0.8909981846809387
1.0	98410000.0	98420000.0	5.0	3.357516050338745	0.8134578466415405
1.0	98430000.0	98440000.0	4.0	3.653467893600464	0.9327236413955688
1.0	98490000.0	98500000.0	3.0	4.007864952087402	1.0643236637115479
1.0	98540000.0	98550000.0	3.0	4.175191402435303	1.122208833694458
1.0	98560000.0	98570000.0	6.0	4.428980827331543	1.2048481702804565
1.0	98580000.0	98590000.0	3.0	4.4364519119262695	1.2071871757507324
1.0	98610000.0	98620000.0	4.0	4.760009288787842	1.303394079208374
1.0	98650000.0	98660000.0	8.0	4.671998500823975	1.278207540512085
1.0	98680000.0	98690000.0	6.0	4.437383651733398	1.2074782848358154
1.0	98750000.0	98760000.0	0.0	4.3855767250061035	1.1911532878875732
1.0	98810000.0	98820000.0	4.0	3.738523006439209	0.9654256701469421
1.0	98840000.0	98850000.0	3.0	3.5942187309265137	0.9095263481140137
1.0	98850000.0	98860000.0	4.0	3.4976372718811035	0.8709805607795715
1.0	98900000.0	98910000.0	4.0	4.098569869995117	1.096039056777954
1.0	98930000.0	98940000.0	3.0	4.089869022369385	1.0930315256118774
1.0	98950000.0	98960000.0	8.0	4.157800197601318	1.1163192987442017
1.0	99030000.0	99040000.0	9.0	4.390307426452637	1.1926548480987549
1.0	99100000.0	99110000.0	3.0	3.891575336456299	1.0224915742874146
1.0	99110000.0	99120000.0	3.0	3.8782200813293457	1.0176031589508057
1.0	99190000.0	99200000.0	3.0	2.855419158935547	0.5927756428718567
1.0	99200000.0	99210000.0	4.0	2.854335308074951	0.592279314994812
1.0	99290000.0	99300000.0	2.0	3.0356030464172363	0.674382746219635
1.0	99320000.0	99330000.0	4.0	2.865354299545288	0.5973332524299622
1.0	99370000.0	99380000.0	1.0	3.021531581878662	0.6680976152420044
1.0	99400000.0	99410000.0	1.0	2.763017177581787	0.5501449108123779
1.0	99430000.0	99440000.0	1.0	2.796616792678833	0.5656925439834595
1.0	99460000.0	99470000.0	4.0	2.889618396759033	0.6084384918212891
1.0	99550000.0	99560000.0	4.0	2.961338520050049	0.6410331726074219
1.0	99710000.0	99720000.0	4.0	3.2351040840148926	0.7616797685623169
1.0	99780000.0	99790000.0	5.0	3.094378709793091	0.7004615664482117
1.0	99790000.0	99800000.0	2.0	3.2647080421447754	0.7743300199508667
1.0	99810000.0	99820000.0	4.0	3.0321741104125977	0.6728529334068298
1.0	99820000.0	99830000.0	1.0	3.0195538997650146	0.6672130227088928
1.0	99850000.0	99860000.0	4.0	2.418360948562622	0.3920811414718628
1.0	99870000.0	99880000.0	1.0	2.9233107566833496	0.623794436454773
1.0	99900000.0	99910000.0	4.0	2.8676273822784424	0.5983757972717285
1.0	99910000.0	99920000.0	0.0	2.9259884357452393	0.6250115633010864
1.0	99930000.0	99940000.0	6.0	2.7690269947052	0.5529298782348633
1.0	99980000.0	99990000.0	3.0	2.4672434329986572	0.4137038290500641
1.0	100040000.0	100050000.0	3.0	2.7689614295959473	0.5528987646102905
1.0	100070000.0	100080000.0	2.0	2.571983814239502	0.4614655077457428
1.0	100110000.0	100120000.0	5.0	3.4768898487091064	0.8625831604003906
1.0	100120000.0	100130000.0	1.0	3.076057195663452	0.6923626661300659
1.0	100150000.0	100160000.0	1.0	2.663469076156616	0.503899872303009
1.0	100200000.0	100210000.0	2.0	2.7419159412384033	0.5403586626052856
1.0	100250000.0	100260000.0	6.0	2.684182643890381	0.5135325193405151
1.0	100280000.0	100290000.0	3.0	2.5011680126190186	0.42900848388671875
1.0	100290000.0	100300000.0	4.0	2.6493844985961914	0.4973517060279846
1.0	100300000.0	100310000.0	3.0	2.593294858932495	0.47131863236427307
1.0	100350000.0	100360000.0	3.0	2.779299736022949	0.5576852560043335
1.0	100430000.0	100440000.0	3.0	2.646637201309204	0.49607497453689575
1.0	100450000.0	100460000.0	4.0	2.420027256011963	0.392809122800827
1.0	100560000.0	100570000.0	3.0	2.4006245136260986	0.38439711928367615
1.0	100680000.0	100690000.0	2.0	2.66094708442688	0.5027273297309875
1.0	100730000.0	100740000.0	3.0	3.2269225120544434	0.7581694722175598
1.0	100800000.0	100810000.0	2.0	2.8494441509246826	0.5900334119796753
1.0	100810000.0	100820000.0	5.0	4.149259567260742	1.1134157180786133
1.0	100860000.0	100870000.0	5.0	2.7551896572113037	0.5465165376663208
1.0	100870000.0	100880000.0	3.0	2.746178150177002	0.5423371195793152
1.0	100970000.0	100980000.0	6.0	2.72312593460083	0.5316348671913147
1.0	100980000.0	100990000.0	1.0	2.8907999992370605	0.608978271484375
1.0	101010000.0	101020000.0	4.0	2.7774147987365723	0.5568133592605591
1.0	101100000.0	101110000.0	1.0	2.3727478981018066	0.3725345730781555
1.0	101120000.0	101130000.0	1.0	2.6082863807678223	0.4782657027244568
1.0	101130000.0	101140000.0	0.0	2.2282612323760986	0.3171142637729645
1.0	101210000.0	101220000.0	3.0	2.853147506713867	0.5917338728904724
1.0	101330000.0	101340000.0	3.0	2.9237823486328125	0.6240090131759644
1.0	101350000.0	101360000.0	6.0	2.622589349746704	0.4849013388156891
1.0	101360000.0	101370000.0	3.0	3.524024486541748	0.8816021084785461
1.0	101390000.0	101400000.0	1.0	2.804553508758545	0.569357693195343
1.0	101480000.0	101490000.0	3.0	2.4993977546691895	0.4282063841819763
1.0	101560000.0	101570000.0	1.0	2.889789581298828	0.6085169315338135
1.0	101590000.0	101600000.0	2.0	3.0162923336029053	0.6657530665397644
1.0	101660000.0	101670000.0	2.0	3.033414125442505	0.6734059453010559
1.0	101670000.0	101680000.0	6.0	3.055607318878174	0.683290958404541
1.0	101680000.0	101690000.0	4.0	3.0616605281829834	0.685979962348938
1.0	101690000.0	101700000.0	3.0	3.03326678276062	0.6733400821685791
1.0	101740000.0	101750000.0	7.0	3.1750893592834473	0.7357890605926514
1.0	101780000.0	101790000.0	2.0	3.8777496814727783	1.0174304246902466
1.0	101840000.0	101850000.0	4.0	3.9510715007781982	1.0440582036972046
1.0	101870000.0	101880000.0	5.0	4.030923366546631	1.0724618434906006
1.0	101910000.0	101920000.0	4.0	4.360919952392578	1.1832932233810425
1.0	101960000.0	101970000.0	1.0	4.140765190124512	1.1105214357376099
1.0	102010000.0	102020000.0	1.0	3.050288677215576	0.680925726890564
1.0	102040000.0	102050000.0	3.0	4.435334205627441	1.2068374156951904
1.0	102170000.0	102180000.0	11.0	5.061781883239746	1.3842289447784424
1.0	102200000.0	102210000.0	6.0	5.201312065124512	1.4187321662902832
1.0	102210000.0	102220000.0	8.0	5.561959266662598	1.4995778799057007
1.0	102320000.0	102330000.0	3.0	5.140254020690918	1.4038560390472412
1.0	102340000.0	102350000.0	7.0	4.829255104064941	1.3226972818374634
1.0	102350000.0	102360000.0	6.0	4.667370796203613	1.2768627405166626
1.0	102360000.0	102370000.0	4.0	5.187417507171631	1.4153772592544556
1.0	102520000.0	102530000.0	7.0	4.957433700561523	1.3572415113449097
1.0	102560000.0	102570000.0	5.0	4.844516754150391	1.3268911838531494
1.0	102650000.0	102660000.0	4.0	5.250804901123047	1.4305369853973389
1.0	102690000.0	102700000.0	5.0	4.799386024475098	1.3144264221191406
1.0	102700000.0	102710000.0	3.0	5.254743576049805	1.431466817855835
1.0	102780000.0	102790000.0	3.0	5.207859039306641	1.4203064441680908
1.0	102790000.0	102800000.0	4.0	5.264764308929443	1.4338254928588867
1.0	102800000.0	102810000.0	4.0	3.797567844390869	0.9877116084098816
1.0	102810000.0	102820000.0	4.0	5.2452073097229	1.429213285446167
1.0	102880000.0	102890000.0	5.0	5.489819526672363	1.4843639135360718
1.0	102890000.0	102900000.0	9.0	5.476847171783447	1.4815775156021118
1.0	102900000.0	102910000.0	2.0	6.004449367523193	1.582482099533081
1.0	102980000.0	102990000.0	7.0	6.694836616516113	1.6761229038238525
1.0	102990000.0	103000000.0	8.0	6.7847137451171875	1.685086965560913
1.0	103000000.0	103010000.0	7.0	6.162058353424072	1.60769784450531
1.0	103030000.0	103040000.0	7.0	6.750907897949219	1.6818037033081055
1.0	103060000.0	103070000.0	9.0	6.355288982391357	1.6355209350585938
1.0	103130000.0	103140000.0	3.0	6.951003074645996	1.6996784210205078
1.0	103180000.0	103190000.0	6.0	6.110756874084473	1.5997387170791626
1.0	103190000.0	103200000.0	14.0	5.984049320220947	1.5790530443191528
1.0	103230000.0	103240000.0	8.0	6.034445285797119	1.5874557495117188
1.0	103260000.0	103270000.0	5.0	6.370416641235352	1.6375551223754883
1.0	103270000.0	103280000.0	3.0	5.80999755859375	1.5482521057128906
1.0	103380000.0	103390000.0	5.0	6.365355014801025	1.6368770599365234
1.0	103420000.0	103430000.0	11.0	6.013411521911621	1.5839768648147583
1.0	103440000.0	103450000.0	4.0	6.059131622314453	1.5914872884750366
1.0	103470000.0	103480000.0	9.0	5.922000408172607	1.5683894157409668
1.0	103490000.0	103500000.0	6.0	5.711231231689453	1.5295442342758179
1.0	103540000.0	103550000.0	5.0	5.570896625518799	1.5014293193817139
1.0	103730000.0	103740000.0	3.0	4.572422981262207	1.2488276958465576
1.0	103740000.0	103750000.0	6.0	4.2910308837890625	1.1606968641281128
1.0	103750000.0	103760000.0	4.0	4.092048645019531	1.0937857627868652
1.0	103780000.0	103790000.0	4.0	2.026454448699951	0.2650383412837982
1.0	103910000.0	103920000.0	3.0	1.3766812086105347	0.41897064447402954
1.0	104310000.0	104320000.0	11.0	4.448544502258301	1.210961937904358
1.0	104430000.0	104440000.0	5.0	6.752667427062988	1.6819769144058228
1.0	104450000.0	104460000.0	8.0	6.789420127868652	1.6855354309082031
1.0	104460000.0	104470000.0	6.0	5.25270938873291	1.4309866428375244
1.0	104480000.0	104490000.0	10.0	6.873490810394287	1.6932004690170288
1.0	104560000.0	104570000.0	7.0	6.594095706939697	1.6651843786239624
1.0	104600000.0	104610000.0	11.0	6.793158054351807	1.6858904361724854
1.0	104620000.0	104630000.0	1.0	7.408969879150391	1.7261158227920532
1.0	104700000.0	104710000.0	8.0	6.730566501617432	1.6797764301300049
1.0	104730000.0	104740000.0	7.0	6.684957981109619	1.6750917434692383
1.0	104780000.0	104790000.0	4.0	7.034968376159668	1.7060524225234985
1.0	104810000.0	104820000.0	9.0	6.448084354400635	1.6476695537567139
1.0	104830000.0	104840000.0	6.0	6.691741943359375	1.6758009195327759
1.0	104890000.0	104900000.0	4.0	6.769687652587891	1.683640718460083
1.0	104900000.0	104910000.0	6.0	6.532271385192871	1.6580076217651367
1.0	104930000.0	104940000.0	11.0	5.794771194458008	1.5454261302947998
[truncated: 47,579 more rows]
