# Supplementary material for: Genome-wide mapping of somatic mutation rates uncovers drivers of cancer
Source: Nat Biotechnol. 2022 Jun 20;40(11):1634–43. doi: 10.1038/s41587-022-01353-8 (PMC9646522; doi:10.1038/s41587-022-01353-8)
Supplement: Supplementary file 4 — Regions and model predictions for each fold of each cancer for which a deep learning model was trained. Regions that were filtered are also listed along with their respective model predictions. [file 41587_2022_1353_MOESM4_ESM.zip › kfold_results/Kidney_tumors/fold_4.txt]

CHROM	START	END	Y_TRUE	Y_PRED	STD
1.0	890000.0	900000.0	3.0	3.064724922180176	0.9711650013923645
1.0	950000.0	960000.0	2.0	2.9769558906555176	0.9218829870223999
1.0	970000.0	980000.0	3.0	3.066499710083008	0.9664291143417358
1.0	1010000.0	1020000.0	4.0	2.6960809230804443	0.7854072451591492
1.0	1030000.0	1040000.0	2.0	2.836970329284668	0.8550466299057007
1.0	1040000.0	1050000.0	2.0	2.769721508026123	0.8213104009628296
1.0	1140000.0	1150000.0	1.0	3.036917209625244	0.9550633430480957
1.0	1160000.0	1170000.0	1.0	3.3563504219055176	1.1074622869491577
1.0	1210000.0	1220000.0	1.0	3.032907009124756	0.9466787576675415
1.0	1220000.0	1230000.0	2.0	3.1007840633392334	0.9731594920158386
1.0	1270000.0	1280000.0	3.0	2.8768086433410645	0.8742079734802246
1.0	1310000.0	1320000.0	2.0	2.7251105308532715	0.800296425819397
1.0	1490000.0	1500000.0	3.0	2.9346976280212402	0.9017844200134277
1.0	1590000.0	1600000.0	3.0	2.5354020595550537	0.7021442651748657
1.0	1690000.0	1700000.0	0.0	2.859928846359253	0.8607266545295715
1.0	1710000.0	1720000.0	7.0	2.700705051422119	0.7898799180984497
1.0	1740000.0	1750000.0	1.0	2.9895806312561035	0.923122227191925
1.0	1760000.0	1770000.0	5.0	3.082240104675293	0.9583290219306946
1.0	1780000.0	1790000.0	0.0	3.192676067352295	1.0111004114151
1.0	1920000.0	1930000.0	5.0	3.1478664875030518	0.9985163807868958
1.0	1930000.0	1940000.0	2.0	3.397307872772217	1.1135499477386475
1.0	2030000.0	2040000.0	3.0	3.2066872119903564	1.0182396173477173
1.0	2050000.0	2060000.0	2.0	3.064772844314575	0.9618221521377563
1.0	2170000.0	2180000.0	1.0	3.615774631500244	1.1877601146697998
1.0	2180000.0	2190000.0	2.0	3.646829128265381	1.200878620147705
1.0	2270000.0	2280000.0	5.0	3.321319103240967	1.0647497177124023
1.0	2290000.0	2300000.0	3.0	2.980980396270752	0.9256756901741028
1.0	2360000.0	2370000.0	1.0	3.4129321575164795	1.1199252605438232
1.0	2380000.0	2390000.0	3.0	3.2389614582061768	1.0291502475738525
1.0	2400000.0	2410000.0	5.0	3.3479132652282715	1.0844730138778687
1.0	2510000.0	2520000.0	2.0	2.9083187580108643	0.8969227075576782
1.0	2520000.0	2530000.0	2.0	2.991929292678833	0.9224100112915039
1.0	2530000.0	2540000.0	4.0	2.9463536739349365	0.8954142332077026
1.0	2540000.0	2550000.0	1.0	2.9077389240264893	0.8890103101730347
1.0	2700000.0	2710000.0	3.0	3.2806620597839355	1.0523324012756348
1.0	2720000.0	2730000.0	3.0	3.875965118408203	1.2974430322647095
1.0	2760000.0	2770000.0	2.0	3.8426690101623535	1.2848238945007324
1.0	2780000.0	2790000.0	6.0	3.8974976539611816	1.2946586608886719
1.0	2800000.0	2810000.0	3.0	3.9486191272735596	1.3161005973815918
1.0	2810000.0	2820000.0	6.0	3.897202730178833	1.309946060180664
1.0	2840000.0	2850000.0	1.0	3.9890589714050293	1.3389332294464111
1.0	2870000.0	2880000.0	2.0	3.6567866802215576	1.2069886922836304
1.0	2910000.0	2920000.0	2.0	3.5803253650665283	1.173222541809082
1.0	2940000.0	2950000.0	3.0	3.46875262260437	1.1245172023773193
1.0	2950000.0	2960000.0	2.0	3.6956474781036377	1.2205113172531128
1.0	3050000.0	3060000.0	7.0	3.6677849292755127	1.2136080265045166
1.0	3100000.0	3110000.0	3.0	3.762537717819214	1.2421677112579346
1.0	3240000.0	3250000.0	2.0	4.295034408569336	1.4328839778900146
1.0	3380000.0	3390000.0	3.0	3.5680556297302246	1.1678386926651
1.0	3420000.0	3430000.0	2.0	3.3356404304504395	1.0687178373336792
1.0	3450000.0	3460000.0	5.0	3.222496747970581	1.024936318397522
1.0	3510000.0	3520000.0	1.0	3.2744669914245605	1.0482784509658813
1.0	3560000.0	3570000.0	3.0	2.8478589057922363	0.8672829866409302
1.0	3570000.0	3580000.0	3.0	3.142475128173828	1.0048441886901855
1.0	3620000.0	3630000.0	5.0	3.3293938636779785	1.0820834636688232
1.0	3630000.0	3640000.0	3.0	3.4262924194335938	1.1139053106307983
1.0	3640000.0	3650000.0	1.0	3.4020943641662598	1.1050974130630493
1.0	3700000.0	3710000.0	5.0	3.1762235164642334	1.0032068490982056
1.0	3770000.0	3780000.0	3.0	3.1579766273498535	1.0159523487091064
1.0	3810000.0	3820000.0	1.0	3.074585199356079	0.9770444631576538
1.0	3830000.0	3840000.0	4.0	2.6893134117126465	0.7584868669509888
1.0	3840000.0	3850000.0	2.0	3.5059311389923096	2.1127007007598877
1.0	3990000.0	4000000.0	3.0	3.5088050365448	2.1127021312713623
1.0	4090000.0	4100000.0	5.0	3.4396700859069824	1.1164677143096924
1.0	4150000.0	4160000.0	6.0	3.862712860107422	1.3057963848114014
1.0	4190000.0	4200000.0	2.0	3.983004331588745	1.340043067932129
1.0	4210000.0	4220000.0	6.0	3.9516053199768066	1.3312102556228638
1.0	4320000.0	4330000.0	2.0	4.780073642730713	1.5817011594772339
1.0	4330000.0	4340000.0	4.0	4.776322364807129	1.5816247463226318
1.0	4370000.0	4380000.0	4.0	4.94639778137207	1.6239745616912842
1.0	4420000.0	4430000.0	3.0	4.65171480178833	1.5531399250030518
1.0	4440000.0	4450000.0	9.0	4.571959018707275	1.5298658609390259
1.0	4480000.0	4490000.0	3.0	4.9032487869262695	1.612547516822815
1.0	4690000.0	4700000.0	0.0	3.8852639198303223	1.30375337600708
1.0	4710000.0	4720000.0	5.0	3.4293606281280518	1.1184011697769165
1.0	4770000.0	4780000.0	4.0	3.4755845069885254	1.1338882446289062
1.0	4870000.0	4880000.0	0.0	3.657994508743286	1.2257260084152222
1.0	4930000.0	4940000.0	1.0	3.6850898265838623	1.2317999601364136
1.0	4970000.0	4980000.0	1.0	3.6981005668640137	1.2382214069366455
1.0	4980000.0	4990000.0	2.0	3.6419739723205566	1.2158735990524292
1.0	5010000.0	5020000.0	3.0	3.655216932296753	1.221505880355835
1.0	5020000.0	5030000.0	2.0	3.5479018688201904	1.1735337972640991
1.0	5130000.0	5140000.0	5.0	4.229281425476074	1.427467942237854
1.0	5170000.0	5180000.0	2.0	3.797083616256714	1.2831073999404907
1.0	5200000.0	5210000.0	6.0	4.8526506423950195	1.6019684076309204
1.0	5410000.0	5420000.0	5.0	4.770761013031006	1.5807520151138306
1.0	5480000.0	5490000.0	7.0	4.037386894226074	1.3429834842681885
1.0	5590000.0	5600000.0	1.0	3.7462220191955566	1.2516162395477295
1.0	5610000.0	5620000.0	3.0	3.651623487472534	1.2149479389190674
1.0	5630000.0	5640000.0	3.0	3.6619606018066406	1.219005823135376
1.0	5690000.0	5700000.0	3.0	4.1447577476501465	1.3949649333953857
1.0	5770000.0	5780000.0	6.0	4.688581466674805	1.5563690662384033
1.0	5900000.0	5910000.0	1.0	3.7410717010498047	1.2494494915008545
1.0	5990000.0	6000000.0	1.0	2.9118828773498535	0.8833659887313843
1.0	6060000.0	6070000.0	1.0	3.4868392944335938	1.1355602741241455
1.0	6080000.0	6090000.0	5.0	3.099679470062256	0.9759308099746704
1.0	6150000.0	6160000.0	5.0	3.1872000694274902	1.0131876468658447
1.0	6170000.0	6180000.0	0.0	3.5247604846954346	1.1532156467437744
1.0	6180000.0	6190000.0	4.0	3.4982848167419434	1.1420434713363647
1.0	6300000.0	6310000.0	4.0	3.0878443717956543	0.9826673269271851
1.0	6340000.0	6350000.0	3.0	3.016045570373535	0.9389218091964722
1.0	6420000.0	6430000.0	4.0	3.0243983268737793	0.9416688680648804
1.0	6460000.0	6470000.0	2.0	3.1554579734802246	1.008270263671875
1.0	6470000.0	6480000.0	3.0	3.140599489212036	1.0043150186538696
1.0	6650000.0	6660000.0	3.0	3.110860586166382	0.9847866296768188
1.0	6760000.0	6770000.0	4.0	3.13788104057312	1.0035717487335205
1.0	6870000.0	6880000.0	3.0	2.8513128757476807	0.8507272601127625
1.0	6930000.0	6940000.0	4.0	2.663297176361084	0.7685879468917847
1.0	6940000.0	6950000.0	2.0	2.901977062225342	0.8804324865341187
1.0	6970000.0	6980000.0	2.0	2.957357406616211	0.9139221906661987
1.0	7050000.0	7060000.0	2.0	3.1359384059906006	0.9882661700248718
1.0	7100000.0	7110000.0	1.0	3.285938262939453	1.0606164932250977
1.0	7120000.0	7130000.0	4.0	3.1440420150756836	0.997005820274353
1.0	7140000.0	7150000.0	7.0	2.9426987171173096	0.9063025712966919
1.0	7200000.0	7210000.0	2.0	3.0055911540985107	0.9357246160507202
1.0	7220000.0	7230000.0	1.0	2.9223310947418213	0.8957109451293945
1.0	7250000.0	7260000.0	1.0	2.9860877990722656	0.9297773241996765
1.0	7320000.0	7330000.0	0.0	3.0586345195770264	0.9578899145126343
1.0	7360000.0	7370000.0	4.0	3.041606903076172	0.9487124681472778
1.0	7500000.0	7510000.0	6.0	3.3979339599609375	1.0941383838653564
1.0	7520000.0	7530000.0	2.0	3.556662082672119	1.1654484272003174
1.0	7580000.0	7590000.0	4.0	3.4707820415496826	1.1263177394866943
1.0	7590000.0	7600000.0	5.0	3.5202629566192627	1.155639886856079
1.0	7670000.0	7680000.0	1.0	3.15265154838562	0.9847913980484009
1.0	7740000.0	7750000.0	4.0	2.6787524223327637	0.7781147360801697
1.0	7750000.0	7760000.0	3.0	2.5444793701171875	0.7065389156341553
1.0	7770000.0	7780000.0	0.0	2.8711438179016113	0.8715029954910278
1.0	7850000.0	7860000.0	4.0	2.481682300567627	0.6733598709106445
1.0	7990000.0	8000000.0	4.0	3.278266429901123	1.061896800994873
1.0	8070000.0	8080000.0	4.0	3.3035597801208496	1.063138723373413
1.0	8080000.0	8090000.0	2.0	3.3124916553497314	1.0966347455978394
1.0	8100000.0	8110000.0	5.0	2.834796905517578	0.8534458875656128
1.0	8200000.0	8210000.0	3.0	2.8379342555999756	0.8545767664909363
1.0	8280000.0	8290000.0	3.0	2.63358736038208	0.7535366415977478
1.0	8300000.0	8310000.0	0.0	2.9195761680603027	0.8944652676582336
1.0	8350000.0	8360000.0	2.0	2.8812153339385986	0.877546489238739
1.0	8370000.0	8380000.0	4.0	3.23490571975708	1.0387253761291504
1.0	8380000.0	8390000.0	2.0	3.0082645416259766	0.9330795407295227
1.0	8410000.0	8420000.0	8.0	3.381335496902466	1.0900800228118896
1.0	8450000.0	8460000.0	3.0	3.5694854259490967	1.168394923210144
1.0	8460000.0	8470000.0	6.0	3.515153408050537	1.145566463470459
1.0	8530000.0	8540000.0	3.0	3.4826812744140625	1.1360118389129639
1.0	8550000.0	8560000.0	3.0	3.3648757934570312	1.0846612453460693
1.0	8630000.0	8640000.0	2.0	3.199763059616089	1.0144901275634766
1.0	8750000.0	8760000.0	3.0	2.8772521018981934	0.8724902272224426
1.0	8780000.0	8790000.0	3.0	2.922272205352783	0.8920236825942993
1.0	8800000.0	8810000.0	2.0	3.1567063331604004	0.9988880157470703
1.0	8810000.0	8820000.0	6.0	3.118267059326172	0.9827480316162109
1.0	8900000.0	8910000.0	7.0	3.4097468852996826	1.1094944477081299
1.0	8980000.0	8990000.0	6.0	3.56502103805542	1.1665281057357788
1.0	9040000.0	9050000.0	5.0	3.1707100868225098	1.0084784030914307
1.0	9100000.0	9110000.0	3.0	3.230778217315674	1.0333832502365112
1.0	9150000.0	9160000.0	3.0	2.8289177417755127	0.8530488014221191
1.0	9170000.0	9180000.0	4.0	3.1401660442352295	0.993760883808136
1.0	9250000.0	9260000.0	2.0	3.106564521789551	0.9856332540512085
1.0	9370000.0	9380000.0	3.0	3.2371933460235596	1.0400593280792236
1.0	9490000.0	9500000.0	4.0	3.1720452308654785	1.008144736289978
1.0	9510000.0	9520000.0	4.0	2.9793381690979004	0.9211440086364746
1.0	9520000.0	9530000.0	3.0	2.914215326309204	0.8937185406684875
1.0	9530000.0	9540000.0	2.0	2.8502848148345947	0.865921676158905
1.0	9610000.0	9620000.0	0.0	3.206354856491089	1.013289213180542
1.0	9640000.0	9650000.0	0.0	2.885129451751709	0.8772417902946472
1.0	9650000.0	9660000.0	3.0	2.979409694671631	0.9226044416427612
1.0	9690000.0	9700000.0	4.0	2.771385431289673	0.8214929699897766
1.0	9710000.0	9720000.0	1.0	2.809790849685669	0.8435438275337219
1.0	9730000.0	9740000.0	4.0	2.8911292552948	0.8804836273193359
1.0	9750000.0	9760000.0	3.0	2.985168933868408	0.9226694107055664
1.0	9790000.0	9800000.0	2.0	2.8304858207702637	0.8507301211357117
1.0	9800000.0	9810000.0	2.0	2.7226147651672363	0.799670934677124
1.0	9860000.0	9870000.0	3.0	2.893251657485962	0.8809491991996765
1.0	9880000.0	9890000.0	1.0	3.0490634441375732	0.9665555953979492
1.0	9930000.0	9940000.0	1.0	2.785828113555908	0.832070529460907
1.0	9980000.0	9990000.0	3.0	2.6438236236572266	0.7595928311347961
1.0	10150000.0	10160000.0	5.0	3.1640169620513916	1.000806450843811
1.0	10210000.0	10220000.0	5.0	3.131300449371338	0.9867774248123169
1.0	10220000.0	10230000.0	7.0	3.0180866718292236	0.9333694577217102
1.0	10370000.0	10380000.0	4.0	2.907388210296631	0.8827531933784485
1.0	10380000.0	10390000.0	0.0	3.013942003250122	0.9337013959884644
1.0	10390000.0	10400000.0	2.0	2.908113479614258	0.8832535743713379
1.0	10400000.0	10410000.0	5.0	2.9391427040100098	0.8968698382377625
1.0	10420000.0	10430000.0	1.0	2.822568416595459	0.8467010259628296
1.0	10450000.0	10460000.0	3.0	3.1125476360321045	0.9976957440376282
1.0	10540000.0	10550000.0	7.0	2.8917746543884277	0.8795158267021179
1.0	10600000.0	10610000.0	4.0	2.7779293060302734	0.8229638934135437
1.0	10640000.0	10650000.0	1.0	2.9512667655944824	0.9071993827819824
1.0	10680000.0	10690000.0	2.0	3.2170841693878174	1.0181009769439697
1.0	10730000.0	10740000.0	0.0	3.4336845874786377	1.1248762607574463
1.0	10760000.0	10770000.0	2.0	3.2713379859924316	1.0619831085205078
1.0	10920000.0	10930000.0	6.0	3.591273784637451	1.189528465270996
1.0	10990000.0	11000000.0	3.0	3.58305287361145	1.1774406433105469
1.0	11010000.0	11020000.0	5.0	3.5128517150878906	1.1494277715682983
1.0	11020000.0	11030000.0	7.0	3.6490726470947266	1.202207326889038
1.0	11160000.0	11170000.0	4.0	2.941939115524292	0.9018309712409973
1.0	11180000.0	11190000.0	6.0	2.854828357696533	0.8629019856452942
1.0	11190000.0	11200000.0	1.0	2.9953134059906006	0.9251769781112671
1.0	11210000.0	11220000.0	2.0	3.2316887378692627	1.0243027210235596
1.0	11280000.0	11290000.0	0.0	2.9248666763305664	0.8934791684150696
1.0	11300000.0	11310000.0	4.0	2.8033885955810547	0.8369187116622925
1.0	11310000.0	11320000.0	4.0	2.8583614826202393	0.8672378659248352
1.0	11340000.0	11350000.0	3.0	3.1952009201049805	1.0174237489700317
1.0	11390000.0	11400000.0	4.0	3.5259883403778076	1.1520856618881226
1.0	11480000.0	11490000.0	7.0	3.5076346397399902	1.1439720392227173
1.0	11600000.0	11610000.0	3.0	3.792093276977539	1.2562360763549805
1.0	11610000.0	11620000.0	4.0	3.6876606941223145	1.2175793647766113
1.0	11680000.0	11690000.0	4.0	3.666018009185791	1.2112785577774048
1.0	11690000.0	11700000.0	3.0	3.6830849647521973	1.2160903215408325
1.0	11770000.0	11780000.0	3.0	3.5906100273132324	1.1793019771575928
1.0	11890000.0	11900000.0	1.0	3.2937018871307373	1.0598779916763306
1.0	11920000.0	11930000.0	4.0	3.560913562774658	1.1759233474731445
1.0	11960000.0	11970000.0	9.0	3.209895372390747	1.042955994606018
1.0	11970000.0	11980000.0	3.0	2.955669641494751	0.9115855097770691
1.0	12100000.0	12110000.0	6.0	2.9980902671813965	0.9299022555351257
1.0	12150000.0	12160000.0	4.0	3.269383192062378	1.0474491119384766
1.0	12170000.0	12180000.0	6.0	3.301142930984497	1.064695119857788
1.0	12290000.0	12300000.0	3.0	2.6896119117736816	0.7782611846923828
1.0	12320000.0	12330000.0	4.0	2.8663723468780518	0.8699013590812683
1.0	12340000.0	12350000.0	2.0	2.850572347640991	0.8601749539375305
1.0	12360000.0	12370000.0	2.0	2.846672773361206	0.8558673858642578
1.0	12400000.0	12410000.0	2.0	3.201160430908203	1.012969732284546
1.0	12430000.0	12440000.0	3.0	3.025296688079834	0.9390246272087097
1.0	12450000.0	12460000.0	3.0	2.9812240600585938	0.9178534746170044
1.0	12480000.0	12490000.0	3.0	2.9882559776306152	0.9222432971000671
1.0	12510000.0	12520000.0	3.0	3.376163959503174	1.0865731239318848
1.0	12580000.0	12590000.0	3.0	3.2370524406433105	1.028393030166626
1.0	12590000.0	12600000.0	2.0	2.882551670074463	0.8730357885360718
1.0	12600000.0	12610000.0	1.0	3.1532227993011475	0.9986642599105835
1.0	12690000.0	12700000.0	1.0	2.890964984893799	0.8802915811538696
1.0	12700000.0	12710000.0	2.0	2.8329172134399414	0.8558343648910522
1.0	12720000.0	12730000.0	2.0	2.751645803451538	0.8134864568710327
1.0	12820000.0	12830000.0	4.0	2.969266414642334	0.8957523107528687
1.0	12830000.0	12840000.0	8.0	2.891757011413574	0.8594340085983276
1.0	13820000.0	13830000.0	6.0	3.642510175704956	1.2066056728363037
1.0	13900000.0	13910000.0	5.0	4.607486724853516	1.5298736095428467
1.0	14040000.0	14050000.0	2.0	3.399535655975342	1.099835991859436
1.0	14080000.0	14090000.0	2.0	3.304387331008911	1.0577577352523804
1.0	14130000.0	14140000.0	4.0	3.234931230545044	1.033970594406128
1.0	14140000.0	14150000.0	3.0	3.056412696838379	0.9524585604667664
1.0	14190000.0	14200000.0	4.0	3.562908887863159	1.1728320121765137
1.0	14200000.0	14210000.0	9.0	3.3434650897979736	1.0894887447357178
1.0	14240000.0	14250000.0	2.0	3.586458683013916	1.1903667449951172
1.0	14260000.0	14270000.0	3.0	3.5203871726989746	1.1658251285552979
1.0	14330000.0	14340000.0	1.0	3.282094955444336	1.0599502325057983
1.0	14390000.0	14400000.0	4.0	3.1382408142089844	0.9868826866149902
1.0	14420000.0	14430000.0	2.0	3.3119678497314453	1.0641447305679321
1.0	14520000.0	14530000.0	4.0	3.1107139587402344	0.9748247265815735
1.0	14530000.0	14540000.0	4.0	3.189624071121216	1.0159708261489868
1.0	14560000.0	14570000.0	1.0	3.403460741043091	1.10741126537323
1.0	14590000.0	14600000.0	3.0	3.2660622596740723	1.0506350994110107
1.0	14620000.0	14630000.0	1.0	3.274981737136841	1.0563961267471313
1.0	14700000.0	14710000.0	3.0	3.007300853729248	0.9323869943618774
1.0	14810000.0	14820000.0	1.0	2.836961269378662	0.8337268829345703
1.0	14890000.0	14900000.0	2.0	2.8007965087890625	0.8143985867500305
1.0	14900000.0	14910000.0	0.0	2.76924204826355	0.8007911443710327
1.0	14980000.0	14990000.0	1.0	3.035248279571533	0.9336867332458496
1.0	14990000.0	15000000.0	1.0	3.0210890769958496	0.9286049008369446
1.0	15000000.0	15010000.0	3.0	2.9602389335632324	0.895654022693634
1.0	15020000.0	15030000.0	3.0	2.9981160163879395	0.9150835871696472
1.0	15110000.0	15120000.0	0.0	3.0251314640045166	0.9289718866348267
1.0	15160000.0	15170000.0	3.0	2.815525770187378	0.8276380300521851
1.0	15200000.0	15210000.0	2.0	2.664557933807373	0.7628337144851685
1.0	15220000.0	15230000.0	4.0	2.7224583625793457	0.7875919938087463
1.0	15270000.0	15280000.0	0.0	3.143209934234619	0.996751606464386
1.0	15300000.0	15310000.0	0.0	3.160351514816284	0.9946895837783813
1.0	15340000.0	15350000.0	4.0	2.933579683303833	0.8899094462394714
1.0	15390000.0	15400000.0	5.0	2.9105753898620605	0.8850222826004028
1.0	15590000.0	15600000.0	2.0	3.142505407333374	1.0014196634292603
1.0	15610000.0	15620000.0	4.0	3.1300251483917236	0.9949115514755249
1.0	15650000.0	15660000.0	1.0	2.974971294403076	0.9250329732894897
1.0	15680000.0	15690000.0	2.0	2.9148952960968018	0.8910924196243286
1.0	15700000.0	15710000.0	5.0	2.7485623359680176	0.8149850964546204
1.0	15730000.0	15740000.0	4.0	2.949803113937378	0.9171568751335144
1.0	15750000.0	15760000.0	3.0	3.119255781173706	0.9860098958015442
1.0	15770000.0	15780000.0	2.0	3.1573994159698486	1.0081239938735962
1.0	15790000.0	15800000.0	2.0	3.0639030933380127	0.9642815589904785
1.0	15800000.0	15810000.0	2.0	2.9193320274353027	0.8927527666091919
1.0	15810000.0	15820000.0	2.0	2.791901111602783	0.8329405784606934
1.0	15900000.0	15910000.0	1.0	3.0113887786865234	0.9281920194625854
1.0	15980000.0	15990000.0	4.0	2.658755302429199	0.7653198838233948
1.0	16020000.0	16030000.0	4.0	2.8565821647644043	0.8645181655883789
1.0	16070000.0	16080000.0	0.0	2.8357059955596924	0.8557611703872681
1.0	16090000.0	16100000.0	6.0	3.005268096923828	0.9297723770141602
1.0	16120000.0	16130000.0	1.0	3.0258865356445312	0.948144793510437
1.0	16170000.0	16180000.0	2.0	3.6458191871643066	1.2181986570358276
1.0	16220000.0	16230000.0	4.0	3.203706741333008	1.0098795890808105
1.0	16240000.0	16250000.0	2.0	3.1399247646331787	0.9889129400253296
1.0	16270000.0	16280000.0	3.0	3.174011707305908	1.0110658407211304
1.0	16310000.0	16320000.0	4.0	3.140288829803467	0.9961866140365601
1.0	16350000.0	16360000.0	3.0	3.3349876403808594	1.087494134902954
1.0	16390000.0	16400000.0	1.0	3.1457343101501465	1.0042407512664795
1.0	16440000.0	16450000.0	2.0	3.010612964630127	0.9377549886703491
1.0	16470000.0	16480000.0	3.0	3.1479532718658447	1.0045305490493774
1.0	16580000.0	16590000.0	4.0	3.0478930473327637	0.9464367032051086
1.0	16630000.0	16640000.0	5.0	2.920124053955078	0.8930126428604126
1.0	16650000.0	16660000.0	1.0	3.110290050506592	0.9780607223510742
1.0	16720000.0	16730000.0	3.0	2.757065534591675	0.8148013353347778
1.0	16780000.0	16790000.0	0.0	2.67822527885437	0.7753956913948059
1.0	17250000.0	17260000.0	6.0	2.724187135696411	0.7986405491828918
1.0	17290000.0	17300000.0	2.0	3.169516086578369	1.004082441329956
1.0	17380000.0	17390000.0	5.0	2.946467399597168	0.9203630685806274
1.0	17390000.0	17400000.0	1.0	3.383960247039795	1.0930081605911255
1.0	17460000.0	17470000.0	2.0	3.731395721435547	1.2324573993682861
1.0	17540000.0	17550000.0	9.0	3.676610231399536	1.2146852016448975
1.0	17550000.0	17560000.0	7.0	3.4236721992492676	1.1151152849197388
1.0	17560000.0	17570000.0	3.0	3.693777561187744	1.222116231918335
1.0	17850000.0	17860000.0	4.0	3.487546443939209	1.1381224393844604
1.0	17870000.0	17880000.0	2.0	3.340651035308838	1.080309510231018
1.0	17960000.0	17970000.0	1.0	3.6708617210388184	1.210755705833435
1.0	18010000.0	18020000.0	3.0	3.702529191970825	1.2213128805160522
1.0	18050000.0	18060000.0	1.0	3.7730116844177246	1.2494019269943237
1.0	18210000.0	18220000.0	3.0	3.9311275482177734	1.3027126789093018
1.0	18230000.0	18240000.0	1.0	3.6636130809783936	1.2045401334762573
1.0	18260000.0	18270000.0	3.0	3.6222450733184814	1.1895153522491455
1.0	18310000.0	18320000.0	1.0	3.801607608795166	1.2697521448135376
1.0	18360000.0	18370000.0	2.0	3.85166597366333	1.289557695388794
1.0	18370000.0	18380000.0	3.0	3.9129722118377686	1.3123652935028076
1.0	18460000.0	18470000.0	1.0	3.678865432739258	1.2237006425857544
1.0	18500000.0	18510000.0	4.0	3.941218852996826	1.3098644018173218
1.0	18510000.0	18520000.0	9.0	3.800388813018799	1.2608562707901
1.0	18540000.0	18550000.0	3.0	4.044231414794922	1.3601956367492676
1.0	18550000.0	18560000.0	3.0	4.16471004486084	1.4017406702041626
1.0	18640000.0	18650000.0	3.0	3.511279344558716	1.1501352787017822
1.0	18660000.0	18670000.0	1.0	3.6688201427459717	1.221158742904663
1.0	18700000.0	18710000.0	3.0	3.4062132835388184	1.1076338291168213
1.0	18780000.0	18790000.0	4.0	3.033107280731201	0.9270485043525696
1.0	18860000.0	18870000.0	2.0	3.1196341514587402	0.9789519309997559
1.0	18920000.0	18930000.0	2.0	3.4786033630371094	1.131151556968689
1.0	18960000.0	18970000.0	3.0	3.215641498565674	1.0367372035980225
1.0	18980000.0	18990000.0	4.0	3.492539167404175	1.1501139402389526
1.0	19000000.0	19010000.0	6.0	3.5019116401672363	1.1439136266708374
1.0	19060000.0	19070000.0	2.0	3.601008653640747	1.1805446147918701
1.0	19080000.0	19090000.0	4.0	3.563833713531494	1.1651971340179443
1.0	19130000.0	19140000.0	3.0	3.429655075073242	1.108776569366455
1.0	19140000.0	19150000.0	2.0	3.400721311569214	1.1053125858306885
1.0	19200000.0	19210000.0	5.0	2.959834337234497	0.91199791431427
1.0	19220000.0	19230000.0	3.0	3.3013389110565186	1.0834544897079468
1.0	19280000.0	19290000.0	3.0	3.2904090881347656	1.0789833068847656
1.0	19300000.0	19310000.0	4.0	3.02632474899292	0.9461253881454468
1.0	19350000.0	19360000.0	5.0	3.1168360710144043	0.984734058380127
1.0	19500000.0	19510000.0	3.0	3.2738521099090576	1.0458252429962158
1.0	19510000.0	19520000.0	3.0	3.138761043548584	0.9905942678451538
1.0	19570000.0	19580000.0	1.0	3.7738051414489746	1.2755842208862305
1.0	19600000.0	19610000.0	5.0	2.8305044174194336	0.8493956327438354
1.0	19650000.0	19660000.0	3.0	2.9058144092559814	0.8873739242553711
1.0	19670000.0	19680000.0	4.0	3.1830668449401855	1.0048177242279053
1.0	19730000.0	19740000.0	1.0	3.2718467712402344	1.045613408088684
1.0	19840000.0	19850000.0	0.0	2.8495800495147705	0.857931911945343
1.0	19880000.0	19890000.0	2.0	2.7672781944274902	0.8206199407577515
1.0	19890000.0	19900000.0	2.0	2.76607346534729	0.8190495371818542
1.0	19900000.0	19910000.0	3.0	2.8976221084594727	0.8838214874267578
1.0	19950000.0	19960000.0	1.0	2.842866897583008	0.8528321981430054
1.0	19960000.0	19970000.0	1.0	2.9059348106384277	0.8899750709533691
1.0	19990000.0	20000000.0	1.0	3.1668221950531006	1.0160797834396362
1.0	20000000.0	20010000.0	3.0	2.947384834289551	0.9095242619514465
1.0	20120000.0	20130000.0	4.0	3.1331214904785156	0.9910931587219238
1.0	20150000.0	20160000.0	3.0	3.0171751976013184	0.9397909045219421
1.0	20180000.0	20190000.0	5.0	3.0722784996032715	0.9675933718681335
1.0	20190000.0	20200000.0	4.0	3.0883517265319824	0.9745463132858276
1.0	20230000.0	20240000.0	4.0	2.937445878982544	0.8989888429641724
1.0	20340000.0	20350000.0	1.0	3.0891003608703613	0.9670920372009277
1.0	20380000.0	20390000.0	2.0	2.990947961807251	0.9218372106552124
1.0	20440000.0	20450000.0	3.0	3.35980486869812	1.0802733898162842
1.0	20460000.0	20470000.0	5.0	3.347759962081909	1.0783989429473877
1.0	20540000.0	20550000.0	2.0	3.5798847675323486	1.1784883737564087
1.0	20630000.0	20640000.0	5.0	3.5564472675323486	1.1636160612106323
1.0	20750000.0	20760000.0	6.0	3.1192524433135986	0.9901670217514038
1.0	20880000.0	20890000.0	1.0	3.301598310470581	1.0733026266098022
1.0	20890000.0	20900000.0	4.0	3.2033870220184326	1.02718985080719
1.0	21010000.0	21020000.0	2.0	2.9593851566314697	0.9117142558097839
1.0	21030000.0	21040000.0	2.0	3.038302183151245	0.9456855654716492
1.0	21050000.0	21060000.0	2.0	3.0576252937316895	0.954663097858429
1.0	21060000.0	21070000.0	3.0	2.838407039642334	0.8554854393005371
1.0	21280000.0	21290000.0	3.0	2.7694122791290283	0.8210023641586304
1.0	21300000.0	21310000.0	3.0	2.870016098022461	0.8699493408203125
1.0	21420000.0	21430000.0	0.0	2.885345458984375	0.8784798383712769
1.0	21510000.0	21520000.0	1.0	2.9688427448272705	0.9194839596748352
1.0	21630000.0	21640000.0	2.0	3.092252254486084	0.9711542129516602
1.0	21690000.0	21700000.0	3.0	2.694793701171875	0.7873259782791138
1.0	21930000.0	21940000.0	1.0	3.192138195037842	1.018320918083191
1.0	22000000.0	22010000.0	1.0	2.8833353519439697	0.8754056096076965
1.0	22010000.0	22020000.0	4.0	2.820373058319092	0.8480355143547058
1.0	22030000.0	22040000.0	3.0	2.9304287433624268	0.8963871002197266
1.0	22140000.0	22150000.0	1.0	2.987791061401367	0.9286025166511536
1.0	22170000.0	22180000.0	2.0	2.8231606483459473	0.8472691774368286
1.0	22350000.0	22360000.0	7.0	3.819401979446411	1.2879292964935303
1.0	22420000.0	22430000.0	3.0	2.758510112762451	0.8129898905754089
1.0	22470000.0	22480000.0	1.0	3.0134823322296143	0.9450858235359192
1.0	22490000.0	22500000.0	2.0	3.062157154083252	0.964471161365509
1.0	22540000.0	22550000.0	3.0	3.4157118797302246	1.118530511856079
1.0	22690000.0	22700000.0	4.0	3.9163882732391357	1.3022007942199707
1.0	22710000.0	22720000.0	5.0	3.7998528480529785	1.2594215869903564
1.0	22770000.0	22780000.0	3.0	3.4904379844665527	1.1655420064926147
1.0	22860000.0	22870000.0	0.0	3.4706313610076904	1.131547212600708
1.0	22880000.0	22890000.0	0.0	3.564239501953125	1.1803338527679443
1.0	22940000.0	22950000.0	8.0	3.574816942214966	1.1680508852005005
1.0	22990000.0	23000000.0	2.0	3.795802354812622	1.2614706754684448
1.0	23020000.0	23030000.0	5.0	3.4003753662109375	1.0999269485473633
1.0	23030000.0	23040000.0	2.0	3.0587072372436523	0.9576220512390137
1.0	23120000.0	23130000.0	2.0	3.468130588531494	1.1249992847442627
1.0	23140000.0	23150000.0	1.0	3.470349073410034	1.130520224571228
1.0	23240000.0	23250000.0	6.0	3.5152854919433594	1.1460325717926025
1.0	23270000.0	23280000.0	8.0	3.348527193069458	1.0916850566864014
1.0	23350000.0	23360000.0	1.0	3.0250208377838135	0.937067985534668
1.0	23460000.0	23470000.0	2.0	2.7716782093048096	0.820968747138977
1.0	23470000.0	23480000.0	1.0	2.9282352924346924	0.8946115374565125
1.0	23480000.0	23490000.0	8.0	2.765630006790161	0.8187698125839233
1.0	23580000.0	23590000.0	2.0	2.7246851921081543	0.8024351000785828
1.0	23600000.0	23610000.0	2.0	2.8358922004699707	0.8550260663032532
1.0	23850000.0	23860000.0	8.0	3.2268452644348145	1.035042405128479
1.0	24000000.0	24010000.0	2.0	3.41444730758667	1.1153714656829834
1.0	24030000.0	24040000.0	1.0	3.0637638568878174	0.9547609090805054
1.0	24100000.0	24110000.0	4.0	3.1375277042388916	1.0052515268325806
1.0	24170000.0	24180000.0	2.0	2.7965400218963623	0.8357053995132446
1.0	24200000.0	24210000.0	1.0	2.8840386867523193	0.878518283367157
1.0	24220000.0	24230000.0	4.0	2.7570974826812744	0.8182603120803833
1.0	24230000.0	24240000.0	5.0	2.8589673042297363	0.8660058975219727
1.0	24250000.0	24260000.0	4.0	2.5679337978363037	0.7194975018501282
1.0	24280000.0	24290000.0	0.0	3.245649814605713	1.0544811487197876
1.0	24320000.0	24330000.0	0.0	2.5585198402404785	0.7145678400993347
1.0	24360000.0	24370000.0	0.0	2.602240800857544	0.7378470301628113
1.0	24400000.0	24410000.0	3.0	3.1421115398406982	0.9885279536247253
1.0	24430000.0	24440000.0	8.0	3.163455009460449	1.0015674829483032
1.0	24440000.0	24450000.0	2.0	3.4828250408172607	1.144416093826294
1.0	24470000.0	24480000.0	0.0	3.522312641143799	1.1588566303253174
1.0	24500000.0	24510000.0	2.0	3.3456997871398926	1.07839035987854
1.0	24520000.0	24530000.0	3.0	3.2688040733337402	1.0466090440750122
1.0	24630000.0	24640000.0	1.0	2.910080671310425	0.8891080021858215
1.0	24650000.0	24660000.0	6.0	2.481247663497925	0.6736220717430115
1.0	24670000.0	24680000.0	1.0	2.9971587657928467	0.9310277104377747
1.0	24730000.0	24740000.0	6.0	2.7780168056488037	0.8250951766967773
1.0	24740000.0	24750000.0	2.0	3.362727403640747	1.1115292310714722
1.0	24780000.0	24790000.0	4.0	2.8838143348693848	0.8765619993209839
1.0	24830000.0	24840000.0	5.0	3.0304794311523438	0.9425447583198547
1.0	24880000.0	24890000.0	7.0	3.2820656299591064	1.065553903579712
1.0	25020000.0	25030000.0	0.0	3.2859840393066406	1.0538368225097656
1.0	25060000.0	25070000.0	4.0	3.116633892059326	0.9822019338607788
1.0	25200000.0	25210000.0	3.0	3.178323268890381	1.0162456035614014
1.0	25220000.0	25230000.0	7.0	3.047736406326294	0.9582558870315552
1.0	25250000.0	25260000.0	3.0	3.0461835861206055	0.9615708589553833
1.0	25280000.0	25290000.0	3.0	3.3164055347442627	1.0716447830200195
1.0	25430000.0	25440000.0	0.0	3.265942335128784	1.0430901050567627
1.0	25440000.0	25450000.0	4.0	3.1061272621154785	0.9818689227104187
1.0	25500000.0	25510000.0	1.0	2.799051284790039	0.8360916972160339
1.0	25530000.0	25540000.0	3.0	2.941877841949463	0.9100086092948914
1.0	25560000.0	25570000.0	3.0	2.8542165756225586	0.855395495891571
1.0	25580000.0	25590000.0	1.0	2.615828514099121	0.744507908821106
1.0	25900000.0	25910000.0	1.0	2.9341790676116943	0.8952150344848633
1.0	25980000.0	25990000.0	1.0	2.995436906814575	0.9232071042060852
1.0	26040000.0	26050000.0	5.0	2.6161069869995117	0.7438467144966125
1.0	26100000.0	26110000.0	3.0	3.0202016830444336	0.9400045275688171
1.0	26160000.0	26170000.0	5.0	2.7678842544555664	0.8195735812187195
1.0	26260000.0	26270000.0	3.0	2.866363525390625	0.8682114481925964
1.0	26270000.0	26280000.0	3.0	2.9570603370666504	0.912021279335022
1.0	26280000.0	26290000.0	4.0	2.8349578380584717	0.8517265319824219
1.0	26330000.0	26340000.0	3.0	3.033566951751709	0.9480158090591431
1.0	26410000.0	26420000.0	6.0	3.4306864738464355	1.1276715993881226
1.0	26420000.0	26430000.0	1.0	3.2516376972198486	1.0412242412567139
1.0	26440000.0	26450000.0	3.0	3.3750834465026855	1.085653305053711
1.0	26460000.0	26470000.0	1.0	3.010951519012451	0.9330730438232422
1.0	26610000.0	26620000.0	3.0	2.8601937294006348	0.8677976727485657
1.0	26620000.0	26630000.0	7.0	3.060286283493042	0.9541972875595093
1.0	26640000.0	26650000.0	3.0	3.3327853679656982	1.078179121017456
1.0	26660000.0	26670000.0	2.0	3.168919086456299	1.012406587600708
1.0	26740000.0	26750000.0	5.0	3.059330463409424	0.9642208814620972
1.0	26930000.0	26940000.0	2.0	2.844059467315674	0.8575688600540161
1.0	26950000.0	26960000.0	7.0	2.6847681999206543	0.7780758738517761
1.0	26990000.0	27000000.0	2.0	2.8257861137390137	0.8483360409736633
1.0	27030000.0	27040000.0	1.0	3.294039487838745	1.054877758026123
1.0	27070000.0	27080000.0	2.0	2.9176411628723145	0.8898318409919739
1.0	27080000.0	27090000.0	2.0	2.9880282878875732	0.916498064994812
1.0	27150000.0	27160000.0	2.0	2.7892544269561768	0.8332449793815613
1.0	27200000.0	27210000.0	2.0	2.8887248039245605	0.8792083859443665
1.0	27290000.0	27300000.0	1.0	3.0142674446105957	0.9433214068412781
1.0	27310000.0	27320000.0	0.0	3.0160326957702637	0.9440077543258667
1.0	27380000.0	27390000.0	2.0	2.6797544956207275	0.7788622975349426
1.0	27400000.0	27410000.0	1.0	2.6287128925323486	0.750846266746521
1.0	27450000.0	27460000.0	0.0	2.7416367530822754	0.8044937252998352
1.0	27470000.0	27480000.0	0.0	2.7733371257781982	0.8254213333129883
1.0	27540000.0	27550000.0	2.0	2.6201915740966797	0.746968686580658
1.0	27550000.0	27560000.0	4.0	2.5964884757995605	0.7351776361465454
1.0	27600000.0	27610000.0	3.0	2.6042637825012207	0.7395059466362
1.0	27620000.0	27630000.0	4.0	2.9457311630249023	0.9098952412605286
1.0	27630000.0	27640000.0	5.0	2.6288001537323	0.7528259754180908
1.0	27680000.0	27690000.0	2.0	2.865802526473999	0.8737326860427856
1.0	27710000.0	27720000.0	2.0	2.9282989501953125	0.9004098773002625
1.0	27890000.0	27900000.0	1.0	3.299694061279297	1.072359323501587
1.0	28040000.0	28050000.0	2.0	2.6601390838623047	0.7678006887435913
1.0	28060000.0	28070000.0	3.0	2.3865556716918945	0.6224315166473389
1.0	28110000.0	28120000.0	1.0	2.7639942169189453	0.8182430267333984
1.0	28120000.0	28130000.0	2.0	2.5585968494415283	0.7146407961845398
1.0	28240000.0	28250000.0	1.0	2.7299418449401855	0.8016308546066284
1.0	28280000.0	28290000.0	2.0	3.056091547012329	0.9696741104125977
1.0	28370000.0	28380000.0	2.0	2.8241240978240967	0.846971333026886
1.0	28390000.0	28400000.0	2.0	2.9742631912231445	0.9122028350830078
1.0	28410000.0	28420000.0	4.0	3.1681065559387207	1.017586350440979
1.0	28440000.0	28450000.0	5.0	2.9387762546539307	0.9025656580924988
1.0	28450000.0	28460000.0	2.0	3.0727219581604004	0.9614874720573425
1.0	28490000.0	28500000.0	2.0	3.226222276687622	1.0290651321411133
1.0	28510000.0	28520000.0	5.0	3.216146469116211	1.0238289833068848
1.0	28610000.0	28620000.0	3.0	3.519308090209961	1.1486514806747437
1.0	28770000.0	28780000.0	2.0	2.8934192657470703	0.8814926147460938
1.0	28830000.0	28840000.0	3.0	4.533661365509033	1.5139639377593994
1.0	28890000.0	28900000.0	1.0	2.6193084716796875	0.7477463483810425
1.0	29020000.0	29030000.0	1.0	2.687697410583496	0.7804559469223022
1.0	29050000.0	29060000.0	2.0	2.731334686279297	0.8021019697189331
1.0	29060000.0	29070000.0	3.0	3.5968258380889893	1.2037359476089478
1.0	29070000.0	29080000.0	3.0	3.243654251098633	1.0341298580169678
1.0	29110000.0	29120000.0	1.0	3.120232582092285	0.9873988032341003
1.0	29200000.0	29210000.0	3.0	3.239345073699951	1.0352742671966553
1.0	29260000.0	29270000.0	4.0	3.205432891845703	1.0162014961242676
1.0	29380000.0	29390000.0	4.0	2.9993836879730225	0.9245301485061646
1.0	29420000.0	29430000.0	2.0	2.903914213180542	0.8845289349555969
1.0	29430000.0	29440000.0	3.0	2.91361665725708	0.8891353607177734
1.0	29460000.0	29470000.0	1.0	2.9540963172912598	0.9113001823425293
1.0	29470000.0	29480000.0	3.0	3.113105535507202	0.979049801826477
1.0	29540000.0	29550000.0	2.0	2.742863893508911	0.8081008195877075
1.0	29570000.0	29580000.0	2.0	2.9503397941589355	0.9121187925338745
1.0	29670000.0	29680000.0	4.0	3.011157512664795	0.9383835792541504
1.0	29730000.0	29740000.0	2.0	3.177356004714966	1.0163538455963135
1.0	29750000.0	29760000.0	1.0	3.269550323486328	1.0432443618774414
1.0	29780000.0	29790000.0	2.0	3.3228988647460938	1.0718141794204712
1.0	30080000.0	30090000.0	1.0	3.2722232341766357	1.0434987545013428
1.0	30110000.0	30120000.0	1.0	3.559190034866333	1.1635773181915283
1.0	30200000.0	30210000.0	2.0	3.260430097579956	1.038442850112915
1.0	30310000.0	30320000.0	2.0	3.3342604637145996	1.0704044103622437
1.0	30360000.0	30370000.0	3.0	3.295279026031494	1.0516728162765503
1.0	30450000.0	30460000.0	2.0	3.834365129470825	1.2791615724563599
1.0	30730000.0	30740000.0	3.0	4.339664459228516	1.4493032693862915
1.0	30850000.0	30860000.0	2.0	3.9090938568115234	1.2968761920928955
1.0	30870000.0	30880000.0	2.0	3.9649252891540527	1.3190042972564697
1.0	31000000.0	31010000.0	2.0	3.5565853118896484	1.1630457639694214
1.0	31040000.0	31050000.0	4.0	3.5725364685058594	1.1692233085632324
1.0	31100000.0	31110000.0	6.0	3.5144031047821045	1.1483378410339355
1.0	31140000.0	31150000.0	3.0	3.1579878330230713	1.0012997388839722
1.0	31320000.0	31330000.0	2.0	2.7557060718536377	0.8158131837844849
1.0	31360000.0	31370000.0	0.0	3.0591883659362793	0.9607887268066406
1.0	31390000.0	31400000.0	3.0	2.768204927444458	0.8219277262687683
1.0	31410000.0	31420000.0	2.0	2.9137485027313232	0.8844559788703918
1.0	31440000.0	31450000.0	3.0	3.147043228149414	0.9867082834243774
1.0	31490000.0	31500000.0	3.0	3.299487352371216	1.0523900985717773
1.0	31500000.0	31510000.0	2.0	3.1784801483154297	0.9980619549751282
1.0	31620000.0	31630000.0	3.0	3.045153856277466	0.9500362277030945
1.0	31710000.0	31720000.0	5.0	3.1061415672302246	0.9847933650016785
1.0	31730000.0	31740000.0	3.0	3.1130223274230957	0.9758750796318054
1.0	31750000.0	31760000.0	5.0	3.0319724082946777	0.9418278932571411
1.0	31800000.0	31810000.0	4.0	2.8643696308135986	0.8673755526542664
1.0	31860000.0	31870000.0	3.0	2.843853235244751	0.858625054359436
1.0	31900000.0	31910000.0	6.0	2.9971818923950195	0.9162793159484863
1.0	31930000.0	31940000.0	4.0	2.7144699096679688	0.7954356074333191
1.0	32010000.0	32020000.0	1.0	3.002399206161499	0.9370349049568176
1.0	32080000.0	32090000.0	2.0	3.076674222946167	0.9718496203422546
1.0	32140000.0	32150000.0	3.0	3.0367417335510254	0.9457996487617493
1.0	32180000.0	32190000.0	2.0	2.8588342666625977	0.8678097724914551
1.0	32240000.0	32250000.0	3.0	3.051863193511963	0.9619364738464355
1.0	32250000.0	32260000.0	3.0	2.8558287620544434	0.8694084286689758
1.0	32280000.0	32290000.0	1.0	2.6563544273376465	0.7633628845214844
1.0	32310000.0	32320000.0	1.0	2.682661533355713	0.7815309166908264
1.0	32360000.0	32370000.0	0.0	2.705920934677124	0.7889488339424133
1.0	32390000.0	32400000.0	1.0	3.2070000171661377	1.033316969871521
1.0	32420000.0	32430000.0	4.0	2.965911865234375	0.9129438400268555
1.0	32460000.0	32470000.0	0.0	2.8897838592529297	0.8795037269592285
1.0	32500000.0	32510000.0	1.0	3.132371187210083	0.9848448634147644
1.0	32590000.0	32600000.0	3.0	3.126538038253784	0.9838597178459167
1.0	32610000.0	32620000.0	4.0	2.947103977203369	0.9031418561935425
1.0	32780000.0	32790000.0	2.0	2.9450314044952393	0.9067473411560059
1.0	32810000.0	32820000.0	1.0	2.9913506507873535	0.9325746297836304
1.0	32830000.0	32840000.0	3.0	2.811434030532837	0.8414340019226074
1.0	32870000.0	32880000.0	1.0	2.743939161300659	0.8099800944328308
1.0	33020000.0	33030000.0	3.0	2.7444260120391846	0.8109825253486633
1.0	33040000.0	33050000.0	3.0	2.753679037094116	0.8121784925460815
1.0	33070000.0	33080000.0	0.0	2.808446168899536	0.8418349027633667
1.0	33150000.0	33160000.0	2.0	2.775822162628174	0.8222471475601196
1.0	33240000.0	33250000.0	4.0	2.7437002658843994	0.8078418970108032
1.0	33270000.0	33280000.0	5.0	2.822244644165039	0.8487664461135864
1.0	33300000.0	33310000.0	3.0	2.5841565132141113	0.7288237810134888
1.0	33370000.0	33380000.0	2.0	2.834568500518799	0.8535313606262207
1.0	33440000.0	33450000.0	2.0	2.6967904567718506	0.7890254259109497
1.0	33470000.0	33480000.0	5.0	3.250990390777588	1.0379829406738281
1.0	33480000.0	33490000.0	6.0	3.0728554725646973	0.9601755142211914
1.0	33580000.0	33590000.0	2.0	2.530205249786377	0.6996323466300964
1.0	33600000.0	33610000.0	1.0	2.5645275115966797	0.7179061770439148
1.0	33690000.0	33700000.0	1.0	2.711199998855591	0.7939521670341492
1.0	33700000.0	33710000.0	1.0	2.6610965728759766	0.7665620446205139
1.0	33740000.0	33750000.0	3.0	2.7253737449645996	0.7986311912536621
1.0	33750000.0	33760000.0	0.0	2.7420361042022705	0.8092174530029297
1.0	33840000.0	33850000.0	0.0	2.913862943649292	0.8913240432739258
1.0	33890000.0	33900000.0	1.0	3.151630401611328	0.9996088743209839
1.0	33900000.0	33910000.0	1.0	3.1327967643737793	0.9897345304489136
1.0	33940000.0	33950000.0	5.0	2.65516996383667	0.7659660577774048
1.0	33980000.0	33990000.0	3.0	3.3739070892333984	1.0867750644683838
1.0	34000000.0	34010000.0	6.0	3.365800380706787	1.0917768478393555
1.0	34020000.0	34030000.0	1.0	3.2612316608428955	1.042191743850708
1.0	34030000.0	34040000.0	4.0	3.1790244579315186	1.003316044807434
1.0	34040000.0	34050000.0	1.0	3.4518485069274902	1.121537446975708
1.0	34050000.0	34060000.0	5.0	3.2291431427001953	1.0231428146362305
1.0	34110000.0	34120000.0	2.0	3.455301284790039	1.1309058666229248
1.0	34120000.0	34130000.0	1.0	3.5302765369415283	1.161145806312561
1.0	34260000.0	34270000.0	1.0	3.7197518348693848	1.251267433166504
1.0	34330000.0	34340000.0	5.0	3.4279301166534424	1.1227803230285645
1.0	34420000.0	34430000.0	4.0	3.7644946575164795	1.2635459899902344
1.0	34580000.0	34590000.0	6.0	4.168034553527832	1.4145413637161255
1.0	34660000.0	34670000.0	2.0	3.921574354171753	1.3243743181228638
1.0	34830000.0	34840000.0	4.0	3.737220048904419	1.2494184970855713
1.0	34900000.0	34910000.0	5.0	4.415303707122803	1.4830477237701416
1.0	34930000.0	34940000.0	1.0	4.472344398498535	1.5007463693618774
1.0	34960000.0	34970000.0	4.0	4.6928582191467285	1.5612802505493164
1.0	34980000.0	34990000.0	8.0	4.345465183258057	1.4636039733886719
1.0	35120000.0	35130000.0	3.0	3.4385573863983154	1.114350438117981
1.0	35140000.0	35150000.0	3.0	3.243983507156372	1.0312000513076782
1.0	35170000.0	35180000.0	4.0	3.010688066482544	0.9199810028076172
1.0	35210000.0	35220000.0	2.0	3.149975538253784	0.9938696026802063
1.0	35240000.0	35250000.0	3.0	3.133779525756836	1.0010631084442139
1.0	35360000.0	35370000.0	4.0	2.8747246265411377	0.8697059750556946
1.0	35380000.0	35390000.0	3.0	2.9969048500061035	0.9304471015930176
1.0	35420000.0	35430000.0	0.0	2.3572115898132324	0.6072091460227966
1.0	35460000.0	35470000.0	2.0	2.617382049560547	0.7443528771400452
1.0	35480000.0	35490000.0	3.0	2.673062562942505	0.7710575461387634
1.0	35500000.0	35510000.0	4.0	2.7533440589904785	0.810641884803772
1.0	35510000.0	35520000.0	3.0	2.792236804962158	0.8306269645690918
1.0	35550000.0	35560000.0	1.0	2.937366008758545	0.8987720608711243
1.0	35620000.0	35630000.0	3.0	3.131633996963501	0.9838042259216309
1.0	35660000.0	35670000.0	2.0	3.2396957874298096	1.0333569049835205
1.0	35720000.0	35730000.0	1.0	3.151973247528076	0.9947580099105835
1.0	35760000.0	35770000.0	1.0	3.1902105808258057	1.0057697296142578
1.0	35770000.0	35780000.0	2.0	2.9913387298583984	0.9194242358207703
1.0	35870000.0	35880000.0	4.0	2.559464693069458	0.7152804136276245
1.0	35920000.0	35930000.0	0.0	2.689711093902588	0.7789899706840515
1.0	35960000.0	35970000.0	4.0	2.7850711345672607	0.8272632360458374
1.0	35970000.0	35980000.0	2.0	2.967452049255371	0.9159814715385437
1.0	35990000.0	36000000.0	1.0	2.9305949211120605	0.897801399230957
1.0	36050000.0	36060000.0	1.0	3.0569872856140137	0.9543795585632324
1.0	36130000.0	36140000.0	2.0	3.4664433002471924	1.140624761581421
1.0	36210000.0	36220000.0	2.0	3.094362735748291	0.9655557870864868
1.0	36230000.0	36240000.0	2.0	2.896066904067993	0.889692485332489
1.0	36240000.0	36250000.0	2.0	2.9421193599700928	0.9014809727668762
1.0	36250000.0	36260000.0	1.0	2.981806755065918	0.9208863377571106
1.0	36310000.0	36320000.0	9.0	2.7609355449676514	0.8146083950996399
1.0	36330000.0	36340000.0	1.0	2.766460418701172	0.8199232220649719
1.0	36360000.0	36370000.0	2.0	2.7360358238220215	0.8031796216964722
1.0	36410000.0	36420000.0	1.0	2.735738754272461	0.802415668964386
1.0	36570000.0	36580000.0	4.0	2.8111989498138428	0.8432218432426453
1.0	36770000.0	36780000.0	2.0	2.8578293323516846	0.8574408292770386
1.0	36870000.0	36880000.0	1.0	3.0348777770996094	0.9458869099617004
1.0	36890000.0	36900000.0	7.0	2.781928777694702	0.8300062417984009
1.0	36900000.0	36910000.0	3.0	2.9340224266052246	0.8996922373771667
1.0	36910000.0	36920000.0	0.0	3.2360024452209473	1.0574432611465454
1.0	36920000.0	36930000.0	5.0	3.1365108489990234	1.0093073844909668
1.0	36970000.0	36980000.0	3.0	3.3867201805114746	1.1048529148101807
1.0	36980000.0	36990000.0	2.0	3.3294601440429688	1.0754811763763428
1.0	36990000.0	37000000.0	5.0	3.4244678020477295	1.1139112710952759
1.0	37030000.0	37040000.0	2.0	3.668241500854492	1.2130908966064453
1.0	37110000.0	37120000.0	5.0	3.4615931510925293	1.1331292390823364
1.0	37130000.0	37140000.0	3.0	3.6855781078338623	1.2149622440338135
1.0	37140000.0	37150000.0	1.0	3.498188018798828	1.138987421989441
1.0	37260000.0	37270000.0	4.0	3.303913116455078	1.0598958730697632
1.0	37320000.0	37330000.0	2.0	3.602564573287964	1.181005835533142
1.0	37380000.0	37390000.0	2.0	3.7113327980041504	1.2378761768341064
1.0	37420000.0	37430000.0	3.0	3.570189952850342	1.1770068407058716
1.0	37510000.0	37520000.0	3.0	3.6014437675476074	1.1835476160049438
1.0	37520000.0	37530000.0	3.0	3.64072847366333	1.2025634050369263
1.0	37560000.0	37570000.0	3.0	3.4485764503479004	1.1243771314620972
1.0	37570000.0	37580000.0	8.0	3.2780098915100098	1.0453459024429321
1.0	37590000.0	37600000.0	3.0	3.678318738937378	1.2164744138717651
1.0	37600000.0	37610000.0	1.0	3.877683162689209	1.3001725673675537
1.0	37610000.0	37620000.0	4.0	3.7026939392089844	1.2283414602279663
1.0	37620000.0	37630000.0	3.0	3.7891509532928467	1.2686659097671509
1.0	37630000.0	37640000.0	4.0	3.76863169670105	1.25773024559021
1.0	37660000.0	37670000.0	3.0	3.8292324542999268	1.2835760116577148
1.0	37690000.0	37700000.0	6.0	3.5969531536102295	1.1875877380371094
1.0	37720000.0	37730000.0	6.0	3.7935237884521484	1.2563294172286987
1.0	37730000.0	37740000.0	3.0	3.8695380687713623	1.2878541946411133
1.0	37790000.0	37800000.0	3.0	3.8007380962371826	1.259644627571106
1.0	37800000.0	37810000.0	2.0	3.6487743854522705	1.2014093399047852
1.0	37810000.0	37820000.0	9.0	3.364563465118408	1.0806705951690674
1.0	37850000.0	37860000.0	7.0	3.335203170776367	1.0850884914398193
1.0	37910000.0	37920000.0	1.0	3.2304298877716064	1.039262056350708
1.0	37920000.0	37930000.0	2.0	2.7174973487854004	0.7929561734199524
1.0	37970000.0	37980000.0	3.0	2.774205446243286	0.824616551399231
1.0	38000000.0	38010000.0	2.0	2.759446382522583	0.8139814138412476
1.0	38070000.0	38080000.0	4.0	3.2063984870910645	1.0320078134536743
1.0	38150000.0	38160000.0	0.0	3.530320405960083	1.1804777383804321
1.0	38160000.0	38170000.0	0.0	2.9294209480285645	0.9045954942703247
1.0	38190000.0	38200000.0	2.0	3.528043270111084	1.1592528820037842
1.0	38280000.0	38290000.0	1.0	2.9288535118103027	0.8948167562484741
1.0	38290000.0	38300000.0	3.0	2.8840041160583496	0.8754569888114929
1.0	38380000.0	38390000.0	1.0	2.866049289703369	0.8645086288452148
1.0	38440000.0	38450000.0	1.0	2.9422144889831543	0.9030340909957886
1.0	38450000.0	38460000.0	3.0	2.8800387382507324	0.8797394633293152
1.0	38510000.0	38520000.0	1.0	3.1743710041046143	1.0184595584869385
1.0	38520000.0	38530000.0	2.0	3.106442928314209	0.9809633493423462
1.0	38580000.0	38590000.0	6.0	3.371648073196411	1.0887196063995361
1.0	38630000.0	38640000.0	3.0	3.638617753982544	1.1957565546035767
1.0	38640000.0	38650000.0	3.0	3.66839599609375	1.2094745635986328
1.0	38720000.0	38730000.0	1.0	3.8229897022247314	1.2667526006698608
1.0	38780000.0	38790000.0	8.0	3.368877410888672	1.084549069404602
1.0	38830000.0	38840000.0	0.0	3.349976062774658	1.0742826461791992
1.0	38930000.0	38940000.0	1.0	3.0827808380126953	0.9568933248519897
1.0	38950000.0	38960000.0	5.0	3.0492913722991943	0.9384177923202515
1.0	39070000.0	39080000.0	4.0	3.283280611038208	1.0437006950378418
1.0	39180000.0	39190000.0	0.0	3.226745128631592	1.0235320329666138
1.0	39270000.0	39280000.0	3.0	3.1808576583862305	1.0226500034332275
1.0	39310000.0	39320000.0	0.0	3.150804042816162	0.9908168911933899
1.0	39320000.0	39330000.0	6.0	3.1475167274475098	1.0092380046844482
1.0	39330000.0	39340000.0	3.0	3.3021233081817627	1.0846004486083984
1.0	39420000.0	39430000.0	3.0	2.9667725563049316	0.9143455624580383
1.0	39540000.0	39550000.0	2.0	3.050262212753296	0.9560014009475708
1.0	39570000.0	39580000.0	2.0	3.345911741256714	1.1002200841903687
1.0	39790000.0	39800000.0	2.0	3.0577704906463623	0.9495034217834473
1.0	39910000.0	39920000.0	2.0	3.2531821727752686	1.0358059406280518
1.0	39980000.0	39990000.0	0.0	2.7214019298553467	0.8007747530937195
1.0	40060000.0	40070000.0	4.0	3.1808090209960938	1.0203206539154053
1.0	40170000.0	40180000.0	4.0	3.259275436401367	1.0544865131378174
1.0	40200000.0	40210000.0	5.0	3.1710286140441895	1.0231236219406128
1.0	40210000.0	40220000.0	2.0	3.028414011001587	0.941635012626648
1.0	40220000.0	40230000.0	3.0	2.968428373336792	0.9137593507766724
1.0	40340000.0	40350000.0	2.0	3.3270363807678223	1.0956746339797974
1.0	40390000.0	40400000.0	5.0	3.1782917976379395	1.0084245204925537
1.0	40400000.0	40410000.0	3.0	2.972996711730957	0.9164642095565796
1.0	40430000.0	40440000.0	1.0	3.113220691680908	0.9725825190544128
1.0	40450000.0	40460000.0	4.0	2.6991970539093018	0.7854692935943604
1.0	40460000.0	40470000.0	3.0	2.7124381065368652	0.7975146174430847
1.0	40560000.0	40570000.0	2.0	3.0039148330688477	0.9399360418319702
1.0	40600000.0	40610000.0	3.0	2.898458957672119	0.8874772787094116
1.0	40620000.0	40630000.0	1.0	3.4101409912109375	1.1295967102050781
1.0	40650000.0	40660000.0	3.0	2.7607836723327637	0.8120991587638855
1.0	40710000.0	40720000.0	1.0	2.6703200340270996	0.7703937292098999
1.0	40730000.0	40740000.0	4.0	2.8389337062835693	0.8500388264656067
1.0	40900000.0	40910000.0	3.0	2.596315860748291	0.7346119284629822
1.0	40910000.0	40920000.0	1.0	2.7198047637939453	0.8019956350326538
1.0	40940000.0	40950000.0	2.0	2.9888546466827393	0.9383888244628906
1.0	40950000.0	40960000.0	2.0	2.654128313064575	0.7665745615959167
1.0	40990000.0	41000000.0	3.0	3.0716488361358643	0.9778146743774414
1.0	41010000.0	41020000.0	6.0	2.7771823406219482	0.8249325752258301
1.0	41040000.0	41050000.0	3.0	3.081050395965576	0.9682735204696655
1.0	41060000.0	41070000.0	6.0	3.16904878616333	1.0027539730072021
1.0	41080000.0	41090000.0	4.0	2.966118574142456	0.9150146245956421
1.0	41160000.0	41170000.0	0.0	3.1828205585479736	0.9997246861457825
1.0	41310000.0	41320000.0	2.0	3.0625128746032715	0.9603008031845093
1.0	41370000.0	41380000.0	4.0	2.7356934547424316	0.8036094903945923
1.0	41380000.0	41390000.0	4.0	3.007739543914795	0.9186838865280151
1.0	41390000.0	41400000.0	1.0	3.1068789958953857	0.9779126048088074
1.0	41420000.0	41430000.0	4.0	2.8109822273254395	0.8406540155410767
1.0	41430000.0	41440000.0	1.0	2.759150981903076	0.8151575922966003
1.0	41440000.0	41450000.0	1.0	2.781054973602295	0.8306401968002319
1.0	41560000.0	41570000.0	3.0	2.7097039222717285	0.7886631488800049
1.0	41570000.0	41580000.0	3.0	2.8209612369537354	0.8432825207710266
1.0	41590000.0	41600000.0	3.0	2.4502899646759033	0.6568752527236938
1.0	41610000.0	41620000.0	3.0	2.6808767318725586	0.7801733613014221
1.0	41710000.0	41720000.0	2.0	2.726990222930908	0.8005236387252808
1.0	41730000.0	41740000.0	1.0	3.0248160362243652	0.9420117139816284
1.0	41740000.0	41750000.0	2.0	3.207207441329956	1.027241826057434
1.0	41750000.0	41760000.0	3.0	3.055910587310791	0.9647916555404663
1.0	41760000.0	41770000.0	5.0	2.8962650299072266	0.8846422433853149
1.0	41940000.0	41950000.0	2.0	3.6816439628601074	1.212123990058899
1.0	41960000.0	41970000.0	1.0	3.623194456100464	1.190537452697754
1.0	42060000.0	42070000.0	4.0	3.009733200073242	0.9332248568534851
1.0	42070000.0	42080000.0	3.0	3.1488170623779297	0.9948557019233704
1.0	42110000.0	42120000.0	3.0	3.1239442825317383	0.9788990020751953
1.0	42140000.0	42150000.0	6.0	2.8748676776885986	0.873238205909729
1.0	42190000.0	42200000.0	1.0	3.3131496906280518	1.0582722425460815
1.0	42370000.0	42380000.0	1.0	3.0440070629119873	0.94873046875
1.0	42490000.0	42500000.0	1.0	2.981217861175537	0.9209964871406555
1.0	42510000.0	42520000.0	4.0	3.017509937286377	0.9423906207084656
1.0	42570000.0	42580000.0	4.0	2.985900402069092	0.9260940551757812
1.0	42690000.0	42700000.0	2.0	2.5214483737945557	0.692097544670105
1.0	42720000.0	42730000.0	1.0	2.901458740234375	0.8855010867118835
1.0	42790000.0	42800000.0	2.0	2.9853250980377197	0.9083763957023621
1.0	42820000.0	42830000.0	2.0	2.847733497619629	0.8571158647537231
1.0	42840000.0	42850000.0	2.0	2.8764398097991943	0.8751779794692993
1.0	42880000.0	42890000.0	3.0	3.0215845108032227	0.9296663403511047
1.0	42950000.0	42960000.0	6.0	2.528862953186035	0.6989573836326599
1.0	43030000.0	43040000.0	2.0	2.675867795944214	0.776486337184906
1.0	43050000.0	43060000.0	1.0	2.854285478591919	0.8635743856430054
1.0	43160000.0	43170000.0	2.0	3.190394878387451	1.0076793432235718
1.0	43170000.0	43180000.0	2.0	2.84338641166687	0.8579782247543335
1.0	43260000.0	43270000.0	4.0	2.9233286380767822	0.8946632146835327
1.0	43310000.0	43320000.0	5.0	3.6176655292510986	1.2160160541534424
1.0	43400000.0	43410000.0	5.0	3.4211013317108154	1.1155182123184204
1.0	43410000.0	43420000.0	3.0	3.3062713146209717	1.0651085376739502
1.0	43420000.0	43430000.0	7.0	3.669651508331299	1.2343162298202515
1.0	43510000.0	43520000.0	2.0	2.9753260612487793	0.9201472997665405
1.0	43520000.0	43530000.0	4.0	2.9990200996398926	0.934371829032898
1.0	43590000.0	43600000.0	4.0	2.7895638942718506	0.8345731496810913
1.0	43600000.0	43610000.0	2.0	2.8074755668640137	0.8416721224784851
1.0	43610000.0	43620000.0	1.0	2.931567668914795	0.9054993391036987
1.0	43630000.0	43640000.0	2.0	2.955141544342041	0.92047119140625
1.0	43680000.0	43690000.0	3.0	2.800718307495117	0.8375838994979858
1.0	43760000.0	43770000.0	3.0	2.946223497390747	0.9084439277648926
1.0	43790000.0	43800000.0	2.0	2.772998094558716	0.8241206407546997
1.0	43800000.0	43810000.0	1.0	2.7156431674957275	0.7951300740242004
1.0	43840000.0	43850000.0	4.0	2.6140940189361572	0.7443084120750427
1.0	43850000.0	43860000.0	0.0	2.9265427589416504	0.9006246328353882
1.0	43950000.0	43960000.0	3.0	2.609022617340088	0.7418939471244812
1.0	43960000.0	43970000.0	3.0	2.6374597549438477	0.7574540376663208
1.0	43980000.0	43990000.0	4.0	2.841202974319458	0.8596090078353882
1.0	44040000.0	44050000.0	2.0	3.027900218963623	0.9322022199630737
1.0	44060000.0	44070000.0	3.0	2.8500895500183105	0.8540911674499512
1.0	44080000.0	44090000.0	4.0	2.769623041152954	0.8198376893997192
1.0	44090000.0	44100000.0	2.0	2.578706741333008	0.7252964973449707
1.0	44180000.0	44190000.0	0.0	2.7920525074005127	0.8316295742988586
1.0	44240000.0	44250000.0	3.0	2.743765115737915	0.8106001019477844
1.0	44330000.0	44340000.0	3.0	2.9435319900512695	0.8966900110244751
1.0	44360000.0	44370000.0	1.0	2.8477954864501953	0.8595582842826843
1.0	44390000.0	44400000.0	5.0	3.119166612625122	0.9793506860733032
1.0	44400000.0	44410000.0	1.0	3.1831765174865723	1.0144952535629272
1.0	44430000.0	44440000.0	3.0	3.285277843475342	1.092879056930542
1.0	44440000.0	44450000.0	4.0	3.2840919494628906	1.0666460990905762
1.0	44650000.0	44660000.0	2.0	3.0542216300964355	0.9578819274902344
1.0	44720000.0	44730000.0	2.0	2.9529261589050293	0.9053115844726562
1.0	44740000.0	44750000.0	7.0	2.715054750442505	0.7915850877761841
1.0	44790000.0	44800000.0	2.0	2.8147809505462646	0.8420201539993286
1.0	44810000.0	44820000.0	3.0	2.9233927726745605	0.8901997804641724
1.0	44930000.0	44940000.0	6.0	3.2264530658721924	1.0350145101547241
1.0	45010000.0	45020000.0	2.0	3.338467836380005	1.0778357982635498
1.0	45020000.0	45030000.0	3.0	3.456556797027588	1.128571629524231
1.0	45080000.0	45090000.0	4.0	3.0580711364746094	0.9640461206436157
1.0	45160000.0	45170000.0	0.0	2.73771595954895	0.8074334859848022
1.0	45210000.0	45220000.0	1.0	2.5498104095458984	0.7103888988494873
1.0	45300000.0	45310000.0	0.0	2.7617971897125244	0.8205094337463379
1.0	45390000.0	45400000.0	2.0	2.738129138946533	0.8053091168403625
1.0	45410000.0	45420000.0	3.0	2.9048068523406982	0.8824432492256165
1.0	45420000.0	45430000.0	3.0	2.691715717315674	0.7852782607078552
1.0	45430000.0	45440000.0	4.0	2.6921679973602295	0.7816058993339539
1.0	45490000.0	45500000.0	5.0	2.602879047393799	0.7382723093032837
1.0	45510000.0	45520000.0	1.0	2.638579845428467	0.7578713893890381
1.0	45570000.0	45580000.0	5.0	2.2603793144226074	0.5567355155944824
1.0	45630000.0	45640000.0	1.0	2.4406654834747314	0.6514308452606201
1.0	45670000.0	45680000.0	1.0	2.5635085105895996	0.7171591520309448
1.0	45720000.0	45730000.0	3.0	2.6822173595428467	0.7777836322784424
1.0	45730000.0	45740000.0	4.0	2.673245429992676	0.7738111019134521
1.0	45860000.0	45870000.0	6.0	2.860720157623291	0.8631488084793091
1.0	45920000.0	45930000.0	2.0	2.781670093536377	0.8264719843864441
1.0	46010000.0	46020000.0	5.0	3.3206493854522705	1.0912247896194458
1.0	46120000.0	46130000.0	4.0	3.269702911376953	1.040264368057251
1.0	46140000.0	46150000.0	6.0	3.394545793533325	1.0980794429779053
1.0	46160000.0	46170000.0	0.0	3.039072275161743	0.9444034695625305
1.0	46180000.0	46190000.0	1.0	2.9080684185028076	0.8863315582275391
1.0	46220000.0	46230000.0	4.0	2.7207837104797363	0.799028217792511
1.0	46280000.0	46290000.0	2.0	2.7639153003692627	0.8204817771911621
1.0	46320000.0	46330000.0	0.0	2.9725399017333984	0.9207857251167297
1.0	46380000.0	46390000.0	2.0	2.960249662399292	0.9065091013908386
1.0	46420000.0	46430000.0	5.0	2.6833202838897705	0.7809016704559326
1.0	46480000.0	46490000.0	1.0	2.4350476264953613	0.6489115953445435
1.0	46670000.0	46680000.0	2.0	2.8061981201171875	0.8380612134933472
1.0	46740000.0	46750000.0	2.0	2.9393866062164307	0.9010467529296875
1.0	46750000.0	46760000.0	1.0	3.037902355194092	0.9454308748245239
1.0	46860000.0	46870000.0	3.0	3.1610448360443115	1.0021953582763672
1.0	46920000.0	46930000.0	5.0	2.988370180130005	0.9357078671455383
1.0	46950000.0	46960000.0	2.0	2.8695099353790283	0.8786318898200989
1.0	47040000.0	47050000.0	1.0	2.6345958709716797	0.7544668912887573
1.0	47070000.0	47080000.0	4.0	2.7156474590301514	0.7952405214309692
1.0	47140000.0	47150000.0	4.0	2.8551909923553467	0.8619204759597778
1.0	47150000.0	47160000.0	2.0	3.262392520904541	1.039059042930603
1.0	47250000.0	47260000.0	1.0	2.9420559406280518	0.8928859829902649
1.0	47320000.0	47330000.0	3.0	2.9343230724334717	0.885550856590271
1.0	47480000.0	47490000.0	3.0	2.9999983310699463	0.9259053468704224
1.0	47570000.0	47580000.0	4.0	2.9138331413269043	0.8820107579231262
1.0	47710000.0	47720000.0	2.0	2.9264750480651855	0.8975154757499695
1.0	47770000.0	47780000.0	4.0	2.947694778442383	0.9180843234062195
1.0	48040000.0	48050000.0	7.0	3.1976280212402344	1.027008295059204
1.0	48090000.0	48100000.0	0.0	3.4120655059814453	1.1076501607894897
1.0	48130000.0	48140000.0	2.0	3.2849762439727783	1.046277642250061
1.0	48140000.0	48150000.0	1.0	3.4132072925567627	1.1030844449996948
1.0	48170000.0	48180000.0	1.0	3.3479530811309814	1.0941816568374634
1.0	48290000.0	48300000.0	4.0	3.7726643085479736	1.2485620975494385
1.0	48330000.0	48340000.0	6.0	3.599360227584839	1.183342695236206
1.0	48380000.0	48390000.0	2.0	3.746580123901367	1.2374776601791382
1.0	48440000.0	48450000.0	6.0	3.216914653778076	1.0205128192901611
1.0	48480000.0	48490000.0	1.0	3.3307926654815674	1.0712460279464722
1.0	48500000.0	48510000.0	1.0	3.2347710132598877	1.0269029140472412
1.0	48520000.0	48530000.0	2.0	3.275883913040161	1.0566174983978271
1.0	48540000.0	48550000.0	1.0	3.026418685913086	0.9398519396781921
1.0	48790000.0	48800000.0	2.0	2.774588108062744	0.824438214302063
1.0	48820000.0	48830000.0	2.0	2.802586078643799	0.8253030776977539
1.0	48880000.0	48890000.0	6.0	2.725888252258301	0.7779194116592407
1.0	48990000.0	49000000.0	3.0	2.837479829788208	0.8441303372383118
1.0	49010000.0	49020000.0	2.0	2.6735358238220215	0.7612008452415466
1.0	49040000.0	49050000.0	3.0	2.633866548538208	0.73431795835495
1.0	49100000.0	49110000.0	1.0	2.7383522987365723	0.7872032523155212
1.0	49110000.0	49120000.0	3.0	2.7982935905456543	0.815231442451477
1.0	49170000.0	49180000.0	3.0	2.7828104496002197	0.8070728182792664
1.0	49180000.0	49190000.0	3.0	2.8299360275268555	0.8323094248771667
1.0	49190000.0	49200000.0	1.0	2.5592164993286133	0.7132607698440552
1.0	49300000.0	49310000.0	4.0	3.0279109477996826	0.9289861917495728
1.0	49320000.0	49330000.0	3.0	2.973522663116455	0.9046680331230164
1.0	49450000.0	49460000.0	4.0	3.0704963207244873	0.957187294960022
1.0	49680000.0	49690000.0	2.0	2.871992349624634	0.8564206957817078
1.0	49710000.0	49720000.0	2.0	3.1255950927734375	0.9867786169052124
1.0	49770000.0	49780000.0	1.0	3.404592990875244	1.122025489807129
1.0	49810000.0	49820000.0	5.0	3.5616416931152344	1.189199686050415
1.0	49830000.0	49840000.0	6.0	3.465885639190674	1.1482970714569092
1.0	49910000.0	49920000.0	4.0	4.145977973937988	1.4064815044403076
1.0	49930000.0	49940000.0	5.0	3.9132370948791504	1.3264635801315308
1.0	49940000.0	49950000.0	8.0	3.574115753173828	1.192592978477478
1.0	49980000.0	49990000.0	5.0	3.276724338531494	1.0589739084243774
1.0	50110000.0	50120000.0	3.0	3.3266396522521973	1.083040714263916
1.0	50140000.0	50150000.0	2.0	3.3797943592071533	1.107028841972351
1.0	50150000.0	50160000.0	5.0	3.3600685596466064	1.0971367359161377
1.0	50210000.0	50220000.0	4.0	3.044010639190674	0.9491406679153442
1.0	50310000.0	50320000.0	2.0	2.9752907752990723	0.911374568939209
1.0	50320000.0	50330000.0	5.0	2.820906639099121	0.8287580609321594
1.0	50330000.0	50340000.0	4.0	2.7471652030944824	0.791104257106781
1.0	50370000.0	50380000.0	1.0	2.911545515060425	0.8751496076583862
1.0	50390000.0	50400000.0	1.0	2.8439583778381348	0.8415528535842896
1.0	50450000.0	50460000.0	6.0	2.7523300647735596	0.7948049306869507
1.0	50460000.0	50470000.0	3.0	2.8312456607818604	0.8379416465759277
1.0	50490000.0	50500000.0	1.0	2.9454379081726074	0.8917974233627319
1.0	50520000.0	50530000.0	2.0	3.0229310989379883	0.9371907114982605
1.0	50540000.0	50550000.0	4.0	3.1579837799072266	0.9987263679504395
1.0	50550000.0	50560000.0	1.0	3.405754804611206	1.1134647130966187
1.0	50600000.0	50610000.0	3.0	3.6317882537841797	1.2076141834259033
1.0	50640000.0	50650000.0	4.0	3.6164298057556152	1.1990787982940674
1.0	50660000.0	50670000.0	3.0	3.8179028034210205	1.2843000888824463
1.0	50690000.0	50700000.0	3.0	3.79371976852417	1.2765848636627197
1.0	50700000.0	50710000.0	7.0	3.430150270462036	1.1209028959274292
1.0	50780000.0	50790000.0	2.0	3.5463509559631348	1.162469506263733
1.0	50800000.0	50810000.0	2.0	3.4984002113342285	1.1383768320083618
1.0	50830000.0	50840000.0	1.0	3.26505708694458	1.0572283267974854
1.0	50880000.0	50890000.0	6.0	2.9529833793640137	0.9177775382995605
1.0	50900000.0	50910000.0	1.0	2.701760768890381	0.7880213260650635
1.0	51040000.0	51050000.0	4.0	2.7660701274871826	0.821127712726593
1.0	51060000.0	51070000.0	2.0	2.730250597000122	0.7991980314254761
1.0	51100000.0	51110000.0	5.0	2.6697611808776855	0.7679874300956726
1.0	51110000.0	51120000.0	5.0	2.8170714378356934	0.8331741094589233
1.0	51180000.0	51190000.0	2.0	2.7110602855682373	0.7900930643081665
1.0	51190000.0	51200000.0	4.0	2.802767515182495	0.8371880650520325
1.0	51200000.0	51210000.0	2.0	2.773538589477539	0.8205924034118652
1.0	51210000.0	51220000.0	2.0	2.810307502746582	0.8366466760635376
1.0	51250000.0	51260000.0	2.0	2.6672775745391846	0.7687286138534546
1.0	51330000.0	51340000.0	1.0	2.659666061401367	0.769477367401123
1.0	51360000.0	51370000.0	4.0	2.757664918899536	0.8147913813591003
1.0	51420000.0	51430000.0	1.0	2.833081007003784	0.8567491769790649
1.0	51480000.0	51490000.0	2.0	2.9613394737243652	0.9108878374099731
1.0	51570000.0	51580000.0	2.0	2.9360384941101074	0.9024336934089661
1.0	51610000.0	51620000.0	3.0	3.0057661533355713	0.9336827993392944
1.0	51630000.0	51640000.0	1.0	2.932269811630249	0.8977260589599609
1.0	51680000.0	51690000.0	0.0	2.8781216144561768	0.8699251413345337
1.0	51700000.0	51710000.0	3.0	4.043587684631348	1.3678075075149536
1.0	51730000.0	51740000.0	3.0	2.8184475898742676	0.8417466878890991
1.0	51790000.0	51800000.0	0.0	3.104910373687744	0.9841601252555847
1.0	51800000.0	51810000.0	0.0	3.165754556655884	1.0108356475830078
1.0	51880000.0	51890000.0	5.0	3.164202928543091	1.0027498006820679
1.0	51980000.0	51990000.0	3.0	3.289241075515747	1.0746955871582031
1.0	52130000.0	52140000.0	5.0	3.202788829803467	1.0135266780853271
1.0	52140000.0	52150000.0	3.0	3.122809648513794	0.9841594696044922
1.0	52300000.0	52310000.0	3.0	3.2210144996643066	1.0250589847564697
1.0	52350000.0	52360000.0	3.0	3.3323721885681152	1.0864009857177734
1.0	52390000.0	52400000.0	4.0	3.127671003341675	0.987993597984314
1.0	52440000.0	52450000.0	2.0	2.970776081085205	0.9153701663017273
1.0	52490000.0	52500000.0	6.0	3.4883065223693848	1.1642582416534424
1.0	52500000.0	52510000.0	1.0	2.908263683319092	0.8871355056762695
1.0	52510000.0	52520000.0	3.0	2.8545401096343994	0.8623886108398438
1.0	52550000.0	52560000.0	3.0	2.8362178802490234	0.8520888090133667
1.0	52570000.0	52580000.0	2.0	2.961365222930908	0.9139658212661743
1.0	52580000.0	52590000.0	1.0	3.102381706237793	0.9781449437141418
1.0	52600000.0	52610000.0	2.0	3.011936902999878	0.9492810368537903
1.0	52620000.0	52630000.0	3.0	2.794579267501831	0.8333593606948853
1.0	52660000.0	52670000.0	6.0	2.5856502056121826	0.7301715016365051
1.0	52710000.0	52720000.0	3.0	2.7299399375915527	0.8009322881698608
1.0	52730000.0	52740000.0	3.0	2.626081705093384	0.749039888381958
1.0	52740000.0	52750000.0	3.0	2.5988144874572754	0.7363814115524292
1.0	52750000.0	52760000.0	3.0	2.571387767791748	0.722061276435852
1.0	52770000.0	52780000.0	2.0	2.478347063064575	0.6716886758804321
1.0	52830000.0	52840000.0	2.0	2.8151638507843018	0.8445623517036438
1.0	52840000.0	52850000.0	2.0	2.5110599994659424	0.6891899108886719
1.0	52850000.0	52860000.0	1.0	2.5378780364990234	0.7037302255630493
1.0	52860000.0	52870000.0	3.0	2.668743133544922	0.7736455798149109
1.0	52870000.0	52880000.0	2.0	2.669579029083252	0.7667583227157593
1.0	52910000.0	52920000.0	2.0	2.7778167724609375	0.8243122100830078
1.0	52920000.0	52930000.0	2.0	2.8583152294158936	0.8638378381729126
1.0	52930000.0	52940000.0	3.0	2.9681994915008545	0.9133184552192688
1.0	53060000.0	53070000.0	2.0	3.2196667194366455	1.0275710821151733
1.0	53070000.0	53080000.0	3.0	2.9085495471954346	0.8881753087043762
1.0	53080000.0	53090000.0	2.0	2.964928388595581	0.9109888076782227
1.0	53170000.0	53180000.0	2.0	3.235314130783081	1.0322272777557373
1.0	53280000.0	53290000.0	1.0	3.31086802482605	1.0667985677719116
1.0	53290000.0	53300000.0	5.0	3.235988140106201	1.0338423252105713
1.0	53320000.0	53330000.0	1.0	3.2465012073516846	1.0377848148345947
1.0	53370000.0	53380000.0	3.0	3.5031726360321045	1.14188551902771
1.0	53390000.0	53400000.0	3.0	3.389181613922119	1.1227872371673584
1.0	53420000.0	53430000.0	3.0	2.882298469543457	0.8718703389167786
1.0	53500000.0	53510000.0	1.0	2.8781380653381348	0.8698412775993347
1.0	53600000.0	53610000.0	1.0	3.00305438041687	0.9293861389160156
1.0	53760000.0	53770000.0	3.0	3.276109218597412	1.0508970022201538
1.0	53810000.0	53820000.0	3.0	2.9783577919006348	0.924655556678772
1.0	53830000.0	53840000.0	2.0	3.1813113689422607	1.0196622610092163
1.0	53910000.0	53920000.0	3.0	3.0211358070373535	0.9397161602973938
1.0	53990000.0	54000000.0	4.0	3.2945079803466797	1.0488717555999756
1.0	54030000.0	54040000.0	3.0	3.137995958328247	0.9925807118415833
1.0	54070000.0	54080000.0	1.0	3.171908378601074	1.001121997833252
1.0	54150000.0	54160000.0	2.0	3.392789363861084	1.0998282432556152
1.0	54250000.0	54260000.0	0.0	2.756349802017212	0.8175777196884155
1.0	54280000.0	54290000.0	1.0	2.8811845779418945	0.8781915903091431
1.0	54370000.0	54380000.0	3.0	2.684159517288208	0.7788279056549072
1.0	54470000.0	54480000.0	5.0	2.869547128677368	0.8749626278877258
1.0	54490000.0	54500000.0	4.0	2.6234195232391357	0.7495489716529846
1.0	54590000.0	54600000.0	2.0	2.8052051067352295	0.8372031450271606
1.0	54640000.0	54650000.0	2.0	2.694754123687744	0.7840825915336609
1.0	54680000.0	54690000.0	2.0	3.1282174587249756	0.9825156927108765
1.0	54820000.0	54830000.0	2.0	3.356022357940674	1.0821894407272339
1.0	54880000.0	54890000.0	5.0	2.911114454269409	0.8927628397941589
1.0	54890000.0	54900000.0	4.0	2.8718159198760986	0.8674705624580383
1.0	55010000.0	55020000.0	1.0	2.9684813022613525	0.915610671043396
1.0	55040000.0	55050000.0	3.0	3.1161651611328125	0.9757405519485474
1.0	55060000.0	55070000.0	1.0	2.925692081451416	0.8889837265014648
1.0	55160000.0	55170000.0	4.0	3.1835408210754395	1.0142643451690674
1.0	55300000.0	55310000.0	2.0	2.895176649093628	0.883211612701416
1.0	55330000.0	55340000.0	2.0	3.0927891731262207	0.9649555087089539
1.0	55470000.0	55480000.0	6.0	2.9227406978607178	0.8969084024429321
1.0	55500000.0	55510000.0	3.0	3.268184185028076	1.0598208904266357
1.0	55540000.0	55550000.0	2.0	3.1116158962249756	0.973253607749939
1.0	55610000.0	55620000.0	2.0	2.87839937210083	0.8711541295051575
1.0	55650000.0	55660000.0	2.0	2.7835917472839355	0.8300503492355347
1.0	55750000.0	55760000.0	2.0	3.1533496379852295	0.9941719770431519
1.0	55840000.0	55850000.0	5.0	2.8682641983032227	0.872255802154541
1.0	55850000.0	55860000.0	3.0	3.1003572940826416	0.9674846529960632
1.0	55870000.0	55880000.0	6.0	3.115593671798706	0.9763548970222473
1.0	55890000.0	55900000.0	3.0	3.063793659210205	0.9577860832214355
1.0	56020000.0	56030000.0	2.0	3.0154502391815186	0.9294408559799194
1.0	56030000.0	56040000.0	3.0	2.954125165939331	0.9183657765388489
1.0	56060000.0	56070000.0	2.0	3.3108184337615967	1.0616652965545654
1.0	56090000.0	56100000.0	6.0	3.1347923278808594	0.9797051548957825
1.0	56100000.0	56110000.0	5.0	3.3772289752960205	1.0908243656158447
1.0	56180000.0	56190000.0	3.0	3.3169658184051514	1.0689102411270142
1.0	56210000.0	56220000.0	3.0	3.2537455558776855	1.0322027206420898
1.0	56300000.0	56310000.0	0.0	3.297894239425659	1.0544952154159546
1.0	56350000.0	56360000.0	3.0	3.3048558235168457	1.0594565868377686
1.0	56450000.0	56460000.0	1.0	3.250647783279419	1.030828833580017
1.0	56510000.0	56520000.0	1.0	3.1477227210998535	0.9839031100273132
1.0	56620000.0	56630000.0	2.0	2.9184234142303467	0.8769676089286804
1.0	56630000.0	56640000.0	0.0	2.948709011077881	0.8946830034255981
1.0	56700000.0	56710000.0	7.0	2.7376182079315186	0.7897887825965881
1.0	56730000.0	56740000.0	3.0	2.7826263904571533	0.8142400979995728
1.0	56860000.0	56870000.0	6.0	2.8141236305236816	0.835983157157898
1.0	56920000.0	56930000.0	5.0	3.0818064212799072	0.9554675817489624
1.0	57090000.0	57100000.0	1.0	3.067697048187256	0.9492424130439758
1.0	57120000.0	57130000.0	1.0	2.8991496562957764	0.8769575953483582
1.0	57180000.0	57190000.0	4.0	2.816193103790283	0.8329209089279175
1.0	57190000.0	57200000.0	3.0	2.843423366546631	0.8409916758537292
1.0	57220000.0	57230000.0	2.0	2.976335048675537	0.9023313522338867
1.0	57350000.0	57360000.0	3.0	2.9146556854248047	0.8725970983505249
1.0	57490000.0	57500000.0	1.0	3.2772860527038574	1.0465887784957886
1.0	57520000.0	57530000.0	6.0	3.434891939163208	1.120829463005066
1.0	57660000.0	57670000.0	3.0	3.8111634254455566	1.2820543050765991
1.0	57680000.0	57690000.0	3.0	3.747002363204956	1.2484467029571533
1.0	57780000.0	57790000.0	5.0	3.871342420578003	1.306288480758667
1.0	57790000.0	57800000.0	6.0	3.827214002609253	1.2885828018188477
1.0	57810000.0	57820000.0	5.0	3.8536503314971924	1.2966587543487549
1.0	57860000.0	57870000.0	5.0	3.9369335174560547	1.3244755268096924
1.0	57920000.0	57930000.0	4.0	3.5441508293151855	1.1741819381713867
1.0	57940000.0	57950000.0	4.0	3.592355251312256	1.1957720518112183
1.0	57970000.0	57980000.0	1.0	3.7270171642303467	1.249495506286621
1.0	58040000.0	58050000.0	6.0	3.1673247814178467	0.9970760345458984
1.0	58080000.0	58090000.0	2.0	3.2839717864990234	1.0538978576660156
1.0	58110000.0	58120000.0	2.0	3.3329195976257324	1.080954670906067
1.0	58240000.0	58250000.0	3.0	3.4981131553649902	1.1530489921569824
1.0	58250000.0	58260000.0	4.0	3.39573335647583	1.1151965856552124
1.0	58390000.0	58400000.0	3.0	3.4341514110565186	1.1305780410766602
1.0	58430000.0	58440000.0	1.0	3.598447322845459	1.202349066734314
1.0	58450000.0	58460000.0	1.0	3.308753252029419	1.0695364475250244
1.0	58510000.0	58520000.0	3.0	2.945328950881958	0.8966659307479858
1.0	58530000.0	58540000.0	7.0	3.0012781620025635	0.9195200204849243
1.0	58540000.0	58550000.0	4.0	3.163939952850342	1.0024421215057373
1.0	58570000.0	58580000.0	1.0	3.0584824085235596	0.9455293416976929
1.0	58600000.0	58610000.0	6.0	2.9197065830230713	0.8770222663879395
1.0	58610000.0	58620000.0	0.0	3.127152919769287	0.9766716957092285
1.0	58650000.0	58660000.0	0.0	2.974907398223877	0.9047172665596008
1.0	58710000.0	58720000.0	6.0	3.0234808921813965	0.9473410844802856
1.0	58790000.0	58800000.0	2.0	2.9823639392852783	0.9076359868049622
1.0	58800000.0	58810000.0	2.0	2.8145031929016113	0.834416389465332
1.0	58850000.0	58860000.0	1.0	2.7302918434143066	0.8002588152885437
1.0	58940000.0	58950000.0	3.0	2.7522807121276855	0.8117969632148743
1.0	59020000.0	59030000.0	2.0	2.9753756523132324	0.9222772717475891
1.0	59050000.0	59060000.0	1.0	2.910977840423584	0.8911425471305847
1.0	59080000.0	59090000.0	3.0	2.782907485961914	0.8294297456741333
1.0	59110000.0	59120000.0	5.0	2.848358392715454	0.8606561422348022
1.0	59130000.0	59140000.0	1.0	2.934659719467163	0.8969823122024536
1.0	59150000.0	59160000.0	2.0	2.8744773864746094	0.871441662311554
1.0	59170000.0	59180000.0	1.0	2.9232356548309326	0.8941680192947388
1.0	59190000.0	59200000.0	3.0	2.625589370727539	0.7513904571533203
1.0	59230000.0	59240000.0	2.0	2.800060272216797	0.8428162336349487
1.0	59280000.0	59290000.0	2.0	2.751803159713745	0.8164834976196289
1.0	59300000.0	59310000.0	5.0	2.499438762664795	0.6829517483711243
1.0	59370000.0	59380000.0	0.0	2.6244213581085205	0.749159038066864
1.0	59380000.0	59390000.0	2.0	2.6170718669891357	0.7458382248878479
1.0	59410000.0	59420000.0	4.0	2.308952808380127	0.5810669660568237
1.0	59430000.0	59440000.0	3.0	2.530045747756958	0.6987143754959106
1.0	59440000.0	59450000.0	1.0	2.451749324798584	0.6567309498786926
1.0	59480000.0	59490000.0	0.0	2.5394070148468018	0.7042064666748047
1.0	59550000.0	59560000.0	3.0	2.6830697059631348	0.7780677080154419
1.0	59560000.0	59570000.0	5.0	2.7247159481048584	0.7982527613639832
1.0	59580000.0	59590000.0	2.0	2.8298819065093994	0.8495105504989624
1.0	59590000.0	59600000.0	3.0	2.783792018890381	0.8282004594802856
1.0	59780000.0	59790000.0	2.0	3.015613555908203	0.9289073944091797
1.0	59820000.0	59830000.0	2.0	2.991619110107422	0.918729305267334
1.0	59870000.0	59880000.0	3.0	3.1886775493621826	1.0072970390319824
1.0	60070000.0	60080000.0	1.0	2.8290839195251465	0.8517389297485352
1.0	60100000.0	60110000.0	0.0	2.9663548469543457	0.9064369201660156
1.0	60200000.0	60210000.0	4.0	2.9296112060546875	0.8948293924331665
1.0	60300000.0	60310000.0	1.0	3.3181445598602295	1.0643112659454346
1.0	60320000.0	60330000.0	2.0	3.420534133911133	1.1094224452972412
1.0	60340000.0	60350000.0	4.0	3.3129334449768066	1.0617889165878296
1.0	60350000.0	60360000.0	2.0	3.1304142475128174	0.9838801622390747
1.0	60400000.0	60410000.0	2.0	3.528174638748169	1.1547553539276123
1.0	60410000.0	60420000.0	9.0	3.311426877975464	1.0601437091827393
1.0	60430000.0	60440000.0	8.0	3.266207456588745	1.0405361652374268
1.0	60480000.0	60490000.0	0.0	3.8006038665771484	1.2773752212524414
1.0	60620000.0	60630000.0	3.0	3.4637532234191895	1.136847734451294
1.0	60630000.0	60640000.0	5.0	3.3927886486053467	1.108773946762085
1.0	60640000.0	60650000.0	5.0	3.414484739303589	1.1247751712799072
1.0	60680000.0	60690000.0	6.0	2.7921645641326904	0.8285936117172241
1.0	60750000.0	60760000.0	3.0	3.5636353492736816	1.1861121654510498
1.0	60930000.0	60940000.0	3.0	3.430356979370117	1.1405935287475586
1.0	60960000.0	60970000.0	1.0	3.3840184211730957	1.1139862537384033
1.0	61000000.0	61010000.0	5.0	3.9277255535125732	1.3295114040374756
1.0	61050000.0	61060000.0	1.0	3.7674927711486816	1.2685648202896118
1.0	61100000.0	61110000.0	2.0	2.771120071411133	0.8202483057975769
1.0	61120000.0	61130000.0	4.0	3.2798030376434326	1.0602197647094727
1.0	61140000.0	61150000.0	4.0	2.9363434314727783	0.8868417739868164
1.0	61150000.0	61160000.0	1.0	2.9644224643707275	0.9022428393363953
1.0	61160000.0	61170000.0	3.0	2.915308713912964	0.8752592206001282
1.0	61200000.0	61210000.0	4.0	2.652637004852295	0.7483493089675903
1.0	61220000.0	61230000.0	1.0	3.0089287757873535	0.9205777049064636
1.0	61310000.0	61320000.0	5.0	2.696693181991577	0.7768780589103699
1.0	61360000.0	61370000.0	4.0	3.008312702178955	0.9226661920547485
1.0	61440000.0	61450000.0	3.0	2.918039083480835	0.8887306451797485
1.0	61490000.0	61500000.0	9.0	2.870271921157837	0.8660316467285156
1.0	61520000.0	61530000.0	2.0	3.130781650543213	0.9916995763778687
1.0	61530000.0	61540000.0	4.0	2.9259896278381348	0.8934447169303894
1.0	61600000.0	61610000.0	1.0	3.3673014640808105	1.082926869392395
1.0	61660000.0	61670000.0	5.0	3.4651668071746826	1.1273863315582275
1.0	61680000.0	61690000.0	3.0	3.5047614574432373	1.1455333232879639
1.0	61730000.0	61740000.0	3.0	3.5913758277893066	1.1818900108337402
1.0	61780000.0	61790000.0	4.0	3.608182430267334	1.186244249343872
1.0	61810000.0	61820000.0	2.0	3.334627628326416	1.0752640962600708
1.0	61820000.0	61830000.0	6.0	3.2694854736328125	1.0470025539398193
1.0	61860000.0	61870000.0	4.0	3.580019474029541	1.1810731887817383
1.0	61870000.0	61880000.0	2.0	3.1398134231567383	0.9897503852844238
1.0	61890000.0	61900000.0	3.0	3.2208282947540283	1.0219018459320068
1.0	61940000.0	61950000.0	5.0	3.24548602104187	1.0330790281295776
1.0	61970000.0	61980000.0	2.0	3.031665325164795	0.9362591505050659
1.0	62070000.0	62080000.0	2.0	3.124368667602539	0.9778349995613098
1.0	62080000.0	62090000.0	3.0	3.0366969108581543	0.9403595924377441
1.0	62130000.0	62140000.0	2.0	2.998703956604004	0.927023708820343
1.0	62170000.0	62180000.0	6.0	3.4067940711975098	1.1068065166473389
1.0	62290000.0	62300000.0	1.0	3.4773693084716797	1.1395795345306396
1.0	62340000.0	62350000.0	5.0	3.354968309402466	1.086148977279663
1.0	62360000.0	62370000.0	8.0	3.050252676010132	0.951248049736023
1.0	62380000.0	62390000.0	4.0	3.1777281761169434	1.0059351921081543
1.0	62460000.0	62470000.0	3.0	2.998430013656616	0.9293171167373657
1.0	62510000.0	62520000.0	5.0	2.941678762435913	0.8978936076164246
1.0	62520000.0	62530000.0	3.0	3.011918544769287	0.9314044117927551
1.0	62580000.0	62590000.0	1.0	2.8267695903778076	0.850450336933136
1.0	62610000.0	62620000.0	3.0	2.837789535522461	0.8515245318412781
1.0	62660000.0	62670000.0	6.0	3.439281940460205	1.1212079524993896
1.0	62690000.0	62700000.0	3.0	2.9841954708099365	0.9165603518486023
1.0	62740000.0	62750000.0	0.0	3.013258457183838	0.9328241348266602
1.0	62920000.0	62930000.0	4.0	2.7139296531677246	0.7918959856033325
1.0	62980000.0	62990000.0	0.0	2.861279249191284	0.8635832667350769
1.0	63000000.0	63010000.0	2.0	2.8788976669311523	0.8727877736091614
1.0	63020000.0	63030000.0	4.0	2.8094305992126465	0.8392270803451538
1.0	63100000.0	63110000.0	3.0	2.6552391052246094	0.7641761302947998
1.0	63140000.0	63150000.0	4.0	2.63982892036438	0.7588990330696106
1.0	63210000.0	63220000.0	2.0	2.8111960887908936	0.8371780514717102
1.0	63240000.0	63250000.0	2.0	2.851257801055908	0.8690996170043945
1.0	63250000.0	63260000.0	4.0	2.7259581089019775	0.7902400493621826
1.0	63260000.0	63270000.0	2.0	2.8594284057617188	0.8572618365287781
1.0	63270000.0	63280000.0	2.0	2.5797359943389893	0.7263079881668091
1.0	63280000.0	63290000.0	4.0	2.662018299102783	0.7665598392486572
1.0	63290000.0	63300000.0	1.0	2.8244967460632324	0.8470401763916016
1.0	63390000.0	63400000.0	3.0	3.508366107940674	1.143976092338562
1.0	63490000.0	63500000.0	6.0	3.426172971725464	1.116963505744934
1.0	63500000.0	63510000.0	3.0	3.3807570934295654	1.0891928672790527
1.0	63580000.0	63590000.0	1.0	3.4413039684295654	1.1181844472885132
1.0	63700000.0	63710000.0	1.0	2.812509059906006	0.8430474996566772
1.0	63720000.0	63730000.0	2.0	3.5394558906555176	1.1591800451278687
1.0	63830000.0	63840000.0	2.0	3.4900500774383545	1.1647862195968628
1.0	63900000.0	63910000.0	2.0	2.994424343109131	0.9235607385635376
1.0	64000000.0	64010000.0	3.0	2.7093148231506348	0.7918059825897217
1.0	64020000.0	64030000.0	3.0	2.7125704288482666	0.7933931350708008
1.0	64050000.0	64060000.0	3.0	3.3024909496307373	1.0848171710968018
1.0	64080000.0	64090000.0	3.0	2.9977169036865234	0.9126055836677551
1.0	64120000.0	64130000.0	3.0	2.6289539337158203	0.751092255115509
1.0	64160000.0	64170000.0	3.0	2.5813937187194824	0.7245415449142456
1.0	64210000.0	64220000.0	1.0	2.7968313694000244	0.8344483375549316
1.0	64260000.0	64270000.0	2.0	2.749697685241699	0.8087507486343384
1.0	64270000.0	64280000.0	3.0	2.742357015609741	0.8006919026374817
1.0	64280000.0	64290000.0	2.0	2.8135361671447754	0.8405097126960754
1.0	64300000.0	64310000.0	7.0	2.736006021499634	0.8007196187973022
1.0	64380000.0	64390000.0	3.0	3.286188840866089	1.0519555807113647
1.0	64500000.0	64510000.0	3.0	3.258129596710205	1.0383942127227783
1.0	64540000.0	64550000.0	3.0	3.2534661293029785	1.0381333827972412
1.0	64570000.0	64580000.0	4.0	3.1468491554260254	0.9864519834518433
1.0	64580000.0	64590000.0	2.0	3.125230550765991	0.974983811378479
1.0	64690000.0	64700000.0	2.0	3.164097309112549	0.9934688806533813
1.0	64710000.0	64720000.0	5.0	3.0763866901397705	0.9585869908332825
1.0	64730000.0	64740000.0	6.0	2.946716785430908	0.8949108123779297
1.0	64800000.0	64810000.0	3.0	2.8620498180389404	0.8531004190444946
1.0	64880000.0	64890000.0	2.0	2.3260881900787354	0.5904930830001831
1.0	64970000.0	64980000.0	4.0	3.1730830669403076	1.0016114711761475
1.0	65030000.0	65040000.0	4.0	3.0509192943573	0.9473623037338257
1.0	65040000.0	65050000.0	6.0	2.9738802909851074	0.9064249992370605
1.0	65110000.0	65120000.0	2.0	3.1477882862091064	0.9872463345527649
1.0	65130000.0	65140000.0	5.0	3.0828139781951904	0.957905650138855
1.0	65140000.0	65150000.0	1.0	3.2913520336151123	1.0526241064071655
1.0	65160000.0	65170000.0	5.0	3.021357774734497	0.925786018371582
1.0	65190000.0	65200000.0	4.0	2.845960855484009	0.8503211736679077
1.0	65280000.0	65290000.0	3.0	2.9521453380584717	0.9073935747146606
1.0	65300000.0	65310000.0	1.0	3.01265811920166	0.9307606816291809
1.0	65370000.0	65380000.0	1.0	3.2738776206970215	1.0403025150299072
1.0	65390000.0	65400000.0	0.0	3.233001708984375	1.0304144620895386
1.0	65480000.0	65490000.0	2.0	2.757991313934326	0.8156482577323914
1.0	65570000.0	65580000.0	5.0	3.451411485671997	1.1255910396575928
1.0	65660000.0	65670000.0	6.0	3.469460964202881	1.1292871236801147
1.0	65770000.0	65780000.0	6.0	3.244600772857666	1.0313389301300049
1.0	65800000.0	65810000.0	3.0	3.2385497093200684	1.0300451517105103
1.0	65820000.0	65830000.0	1.0	3.0830626487731934	0.9572181701660156
1.0	65870000.0	65880000.0	6.0	2.791776657104492	0.8286920785903931
1.0	65880000.0	65890000.0	2.0	3.3297600746154785	1.0941005945205688
1.0	65900000.0	65910000.0	4.0	2.6808199882507324	0.7738749384880066
1.0	65970000.0	65980000.0	2.0	2.83919358253479	0.8458040356636047
1.0	66000000.0	66010000.0	0.0	2.6056113243103027	0.7309223413467407
1.0	66030000.0	66040000.0	4.0	2.605869770050049	0.7238079309463501
1.0	66060000.0	66070000.0	2.0	2.623507261276245	0.743220865726471
1.0	66140000.0	66150000.0	3.0	2.869521141052246	0.8565772771835327
1.0	66300000.0	66310000.0	2.0	3.7090210914611816	1.2372348308563232
1.0	66320000.0	66330000.0	4.0	3.733229398727417	1.2504208087921143
1.0	66340000.0	66350000.0	3.0	2.960634708404541	0.9167563319206238
1.0	66370000.0	66380000.0	3.0	4.114014625549316	1.3801320791244507
1.0	66420000.0	66430000.0	4.0	3.62483549118042	1.2005361318588257
1.0	66440000.0	66450000.0	5.0	3.692765712738037	1.2317951917648315
1.0	66480000.0	66490000.0	1.0	3.5423285961151123	1.1661405563354492
1.0	66550000.0	66560000.0	3.0	3.5201823711395264	1.1475080251693726
1.0	66560000.0	66570000.0	2.0	3.6542880535125732	1.2093309164047241
1.0	66690000.0	66700000.0	3.0	3.669188976287842	1.2097351551055908
1.0	66810000.0	66820000.0	3.0	3.411141872406006	1.1061848402023315
1.0	66860000.0	66870000.0	1.0	3.231362819671631	1.0268279314041138
1.0	66920000.0	66930000.0	3.0	3.326305389404297	1.0660151243209839
1.0	66930000.0	66940000.0	3.0	3.2552878856658936	1.0416873693466187
1.0	66950000.0	66960000.0	1.0	2.710467576980591	0.796850323677063
1.0	66960000.0	66970000.0	3.0	3.5895984172821045	1.1749259233474731
1.0	66980000.0	66990000.0	5.0	3.590531826019287	1.1777751445770264
1.0	67020000.0	67030000.0	1.0	3.4677016735076904	1.1296920776367188
1.0	67030000.0	67040000.0	4.0	3.402817964553833	1.0996026992797852
1.0	67150000.0	67160000.0	3.0	3.424203872680664	1.1168415546417236
1.0	67170000.0	67180000.0	4.0	3.317894458770752	1.0624560117721558
1.0	67250000.0	67260000.0	2.0	2.9306061267852783	0.897607147693634
1.0	67270000.0	67280000.0	2.0	2.9627559185028076	0.9056875109672546
1.0	67320000.0	67330000.0	4.0	2.8128466606140137	0.8372348546981812
1.0	67470000.0	67480000.0	3.0	2.9491283893585205	0.8991864919662476
1.0	67530000.0	67540000.0	4.0	3.1303184032440186	0.9761675000190735
1.0	67610000.0	67620000.0	4.0	3.0361015796661377	0.9424684643745422
1.0	67630000.0	67640000.0	6.0	3.0287389755249023	0.9403977394104004
1.0	67650000.0	67660000.0	3.0	2.9294495582580566	0.8953441381454468
1.0	67670000.0	67680000.0	3.0	3.064333200454712	0.9580658078193665
1.0	67720000.0	67730000.0	1.0	3.072502374649048	0.9631294012069702
1.0	67790000.0	67800000.0	1.0	2.8113276958465576	0.8409865498542786
1.0	67810000.0	67820000.0	3.0	2.686290740966797	0.7792104482650757
1.0	67830000.0	67840000.0	3.0	2.8328328132629395	0.8498662710189819
1.0	67890000.0	67900000.0	2.0	3.6202328205108643	1.2064837217330933
1.0	67910000.0	67920000.0	5.0	2.8749899864196777	0.8742200136184692
1.0	67920000.0	67930000.0	2.0	2.861147403717041	0.8657493591308594
1.0	67940000.0	67950000.0	1.0	2.868709087371826	0.8692005276679993
1.0	68020000.0	68030000.0	5.0	2.9697117805480957	0.9165941476821899
1.0	68070000.0	68080000.0	3.0	2.757333755493164	0.8155182003974915
1.0	68170000.0	68180000.0	2.0	2.9779274463653564	0.9223173260688782
1.0	68180000.0	68190000.0	5.0	3.0653021335601807	0.9554561376571655
1.0	68230000.0	68240000.0	3.0	2.959867238998413	0.9146518707275391
1.0	68300000.0	68310000.0	1.0	2.883871555328369	0.8789640665054321
1.0	68330000.0	68340000.0	3.0	3.0270438194274902	0.9433754086494446
1.0	68340000.0	68350000.0	4.0	3.021275520324707	0.9368244409561157
1.0	68430000.0	68440000.0	4.0	3.064490795135498	0.948370099067688
1.0	68470000.0	68480000.0	2.0	2.9898674488067627	0.9217101335525513
1.0	68560000.0	68570000.0	1.0	2.9065909385681152	0.8858354687690735
1.0	68570000.0	68580000.0	1.0	2.787928819656372	0.8271954655647278
1.0	68610000.0	68620000.0	3.0	2.925131320953369	0.8842357397079468
1.0	68620000.0	68630000.0	2.0	2.9542551040649414	0.9025446772575378
1.0	68730000.0	68740000.0	4.0	3.1164286136627197	0.9697786569595337
1.0	68770000.0	68780000.0	1.0	3.273876190185547	1.0446922779083252
1.0	68820000.0	68830000.0	2.0	3.257108211517334	1.0323076248168945
1.0	68860000.0	68870000.0	2.0	3.153438091278076	0.9855227470397949
1.0	68880000.0	68890000.0	2.0	3.310559034347534	1.0567506551742554
1.0	68900000.0	68910000.0	6.0	3.360654830932617	1.0787525177001953
1.0	68990000.0	69000000.0	1.0	3.89628529548645	1.3068435192108154
1.0	69020000.0	69030000.0	3.0	3.740828037261963	1.2476310729980469
1.0	69030000.0	69040000.0	6.0	3.5483405590057373	1.1646397113800049
1.0	69050000.0	69060000.0	4.0	3.5900092124938965	1.1829960346221924
1.0	69120000.0	69130000.0	4.0	3.7084312438964844	1.241664171218872
1.0	69160000.0	69170000.0	10.0	3.613604784011841	1.2039629220962524
1.0	69170000.0	69180000.0	4.0	3.9529030323028564	1.334808111190796
1.0	69300000.0	69310000.0	8.0	3.6475653648376465	1.2223974466323853
1.0	69350000.0	69360000.0	6.0	3.5286307334899902	1.1712071895599365
1.0	69400000.0	69410000.0	6.0	3.9739208221435547	1.345482587814331
1.0	69430000.0	69440000.0	5.0	3.5615859031677246	1.183053970336914
1.0	69440000.0	69450000.0	3.0	3.5419716835021973	1.1682227849960327
1.0	69590000.0	69600000.0	4.0	3.744770050048828	1.2618354558944702
1.0	69600000.0	69610000.0	5.0	3.517934799194336	1.1689645051956177
1.0	69720000.0	69730000.0	4.0	3.4201500415802	1.1233898401260376
1.0	69740000.0	69750000.0	4.0	3.4196712970733643	1.1246001720428467
1.0	69780000.0	69790000.0	2.0	3.459887981414795	1.1413072347640991
1.0	69800000.0	69810000.0	3.0	3.266831636428833	1.0549707412719727
1.0	70010000.0	70020000.0	3.0	3.186466932296753	1.007922887802124
1.0	70060000.0	70070000.0	1.0	2.948596239089966	0.8929964303970337
1.0	70070000.0	70080000.0	5.0	2.8655147552490234	0.8508719205856323
1.0	70280000.0	70290000.0	3.0	3.424877166748047	1.1266891956329346
1.0	70440000.0	70450000.0	5.0	3.071007251739502	0.9552392959594727
1.0	70470000.0	70480000.0	3.0	2.984812021255493	0.9116948246955872
1.0	70700000.0	70710000.0	3.0	3.2778244018554688	1.0450242757797241
1.0	70750000.0	70760000.0	1.0	3.1565492153167725	0.9949524998664856
1.0	70870000.0	70880000.0	4.0	3.5733466148376465	1.1976792812347412
1.0	70920000.0	70930000.0	3.0	3.182755947113037	1.0064308643341064
1.0	71020000.0	71030000.0	3.0	3.557532787322998	1.177594780921936
1.0	71030000.0	71040000.0	8.0	3.3728299140930176	1.0944997072219849
1.0	71070000.0	71080000.0	3.0	3.421693801879883	1.121730089187622
1.0	71110000.0	71120000.0	3.0	2.8761985301971436	0.8652315139770508
1.0	71220000.0	71230000.0	6.0	3.29966402053833	1.0721060037612915
1.0	71290000.0	71300000.0	4.0	3.7566661834716797	1.2648813724517822
1.0	71340000.0	71350000.0	4.0	3.573232650756836	1.191068410873413
1.0	71410000.0	71420000.0	2.0	3.332578659057617	1.0790191888809204
1.0	71440000.0	71450000.0	1.0	3.359484910964966	1.085366129875183
1.0	71450000.0	71460000.0	2.0	3.307025909423828	1.0639806985855103
1.0	71470000.0	71480000.0	2.0	3.092120885848999	0.9664972424507141
1.0	71560000.0	71570000.0	1.0	3.0640616416931152	0.9507887959480286
1.0	71580000.0	71590000.0	1.0	2.8764567375183105	0.8597016334533691
1.0	71590000.0	71600000.0	3.0	3.170001268386841	1.0064424276351929
1.0	71640000.0	71650000.0	6.0	2.973390817642212	0.9102491140365601
1.0	71670000.0	71680000.0	6.0	3.059239625930786	0.9513118863105774
1.0	71740000.0	71750000.0	2.0	3.320878267288208	1.0790245532989502
1.0	71770000.0	71780000.0	1.0	2.9887032508850098	0.9181281924247742
1.0	71820000.0	71830000.0	3.0	3.11460542678833	0.9793981313705444
1.0	71840000.0	71850000.0	4.0	2.9036500453948975	0.8730102777481079
1.0	71860000.0	71870000.0	3.0	2.9615912437438965	0.9041824340820312
1.0	71880000.0	71890000.0	4.0	2.9274449348449707	0.8870697021484375
1.0	71960000.0	71970000.0	4.0	2.908027172088623	0.8739292025566101
1.0	72070000.0	72080000.0	1.0	3.0894598960876465	0.973497211933136
1.0	72080000.0	72090000.0	9.0	2.9218430519104004	0.8856880068778992
1.0	72100000.0	72110000.0	3.0	3.2565078735351562	1.048959493637085
1.0	72200000.0	72210000.0	3.0	3.6598541736602783	1.2291274070739746
1.0	72230000.0	72240000.0	3.0	3.8377861976623535	1.301125407218933
1.0	72290000.0	72300000.0	8.0	3.5266308784484863	1.1700869798660278
1.0	72430000.0	72440000.0	3.0	3.825526714324951	1.2982463836669922
1.0	72460000.0	72470000.0	8.0	3.7064731121063232	1.2496702671051025
1.0	72480000.0	72490000.0	4.0	3.7555205821990967	1.2641185522079468
1.0	72510000.0	72520000.0	3.0	4.336289882659912	1.4670822620391846
1.0	72540000.0	72550000.0	5.0	4.395180702209473	1.4856289625167847
1.0	72560000.0	72570000.0	5.0	4.169469833374023	1.414457082748413
1.0	72610000.0	72620000.0	8.0	3.7650539875030518	1.271162986755371
1.0	72640000.0	72650000.0	7.0	3.7065398693084717	1.2452852725982666
1.0	72780000.0	72790000.0	0.0	2.950010299682617	0.9021551012992859
1.0	72820000.0	72830000.0	3.0	3.2137885093688965	1.0304526090621948
1.0	72880000.0	72890000.0	5.0	3.556210994720459	1.183741807937622
1.0	72910000.0	72920000.0	2.0	4.081579208374023	1.3800302743911743
1.0	72940000.0	72950000.0	7.0	3.533451557159424	1.1739088296890259
1.0	73000000.0	73010000.0	5.0	3.8687069416046143	1.310431718826294
1.0	73070000.0	73080000.0	3.0	4.1477813720703125	1.4073392152786255
1.0	73080000.0	73090000.0	4.0	4.213759422302246	1.4290428161621094
1.0	73100000.0	73110000.0	5.0	4.2654500007629395	1.4403489828109741
1.0	73170000.0	73180000.0	5.0	4.872530460357666	1.60809326171875
1.0	73180000.0	73190000.0	3.0	5.017983436584473	1.6433417797088623
1.0	73190000.0	73200000.0	3.0	5.303864479064941	1.7002347707748413
1.0	73240000.0	73250000.0	5.0	5.0571699142456055	1.6504840850830078
1.0	73300000.0	73310000.0	7.0	5.470640659332275	1.7315590381622314
1.0	73330000.0	73340000.0	8.0	5.42661190032959	1.7248289585113525
1.0	73370000.0	73380000.0	12.0	5.1143975257873535	1.6630048751831055
1.0	73420000.0	73430000.0	7.0	5.567320823669434	1.7493327856063843
1.0	73440000.0	73450000.0	2.0	4.86509370803833	1.6197658777236938
1.0	73600000.0	73610000.0	12.0	5.7782392501831055	1.7811199426651
1.0	73640000.0	73650000.0	7.0	6.598367214202881	1.8667657375335693
1.0	73660000.0	73670000.0	3.0	6.175748825073242	1.8298919200897217
1.0	73880000.0	73890000.0	4.0	6.024656772613525	1.8123480081558228
1.0	73930000.0	73940000.0	8.0	4.8653998374938965	1.6026318073272705
1.0	73960000.0	73970000.0	4.0	5.014012336730957	1.6400477886199951
1.0	73980000.0	73990000.0	8.0	4.927640438079834	1.6226387023925781
1.0	73990000.0	74000000.0	8.0	5.159071922302246	1.6716781854629517
1.0	74000000.0	74010000.0	7.0	5.166673183441162	1.6724170446395874
1.0	74030000.0	74040000.0	6.0	5.27834939956665	1.6953489780426025
1.0	74140000.0	74150000.0	3.0	4.533303260803223	1.5237306356430054
1.0	74210000.0	74220000.0	4.0	4.769761562347412	1.5851492881774902
1.0	74220000.0	74230000.0	5.0	4.665178298950195	1.5567013025283813
1.0	74240000.0	74250000.0	5.0	4.562180519104004	1.5305345058441162
1.0	74310000.0	74320000.0	4.0	4.643398284912109	1.552146553993225
1.0	74330000.0	74340000.0	5.0	4.42087459564209	1.4920508861541748
1.0	74420000.0	74430000.0	6.0	3.933415174484253	1.330247163772583
1.0	74460000.0	74470000.0	1.0	3.8006248474121094	1.2813047170639038
1.0	74570000.0	74580000.0	2.0	3.338029384613037	1.0861828327178955
1.0	74580000.0	74590000.0	4.0	3.1444685459136963	0.9971817135810852
1.0	74620000.0	74630000.0	2.0	3.2559847831726074	1.0472214221954346
1.0	74800000.0	74810000.0	3.0	3.188788414001465	1.0104314088821411
1.0	74820000.0	74830000.0	1.0	3.355708360671997	1.0880632400512695
1.0	74880000.0	74890000.0	3.0	3.4829928874969482	1.148827314376831
1.0	74930000.0	74940000.0	3.0	3.526747465133667	1.1653435230255127
1.0	74950000.0	74960000.0	3.0	3.8321502208709717	1.2954471111297607
1.0	74960000.0	74970000.0	5.0	3.4875996112823486	1.150275468826294
1.0	74990000.0	75000000.0	4.0	3.3232979774475098	1.0869204998016357
1.0	75080000.0	75090000.0	6.0	3.6609482765197754	1.2287824153900146
1.0	75120000.0	75130000.0	3.0	4.009108066558838	1.3587414026260376
1.0	75130000.0	75140000.0	2.0	3.962794065475464	1.3386043310165405
1.0	75180000.0	75190000.0	6.0	3.735456943511963	1.2437865734100342
1.0	75210000.0	75220000.0	3.0	3.6909842491149902	1.2305225133895874
1.0	75260000.0	75270000.0	7.0	4.687868118286133	1.5632251501083374
1.0	75320000.0	75330000.0	2.0	4.970372200012207	1.630178689956665
1.0	75480000.0	75490000.0	2.0	4.542874813079834	1.5256006717681885
1.0	75630000.0	75640000.0	1.0	4.271566867828369	1.44852614402771
1.0	75750000.0	75760000.0	6.0	4.3734869956970215	1.4792368412017822
1.0	75810000.0	75820000.0	4.0	3.9184067249298096	1.3299494981765747
1.0	75830000.0	75840000.0	4.0	3.7179527282714844	1.2484718561172485
1.0	75890000.0	75900000.0	2.0	3.499699354171753	1.1587440967559814
1.0	75920000.0	75930000.0	3.0	3.2639007568359375	1.0541526079177856
1.0	75990000.0	76000000.0	4.0	3.373222827911377	1.1006650924682617
1.0	76020000.0	76030000.0	3.0	3.2873711585998535	1.0646889209747314
1.0	76070000.0	76080000.0	4.0	3.4599947929382324	1.1254456043243408
1.0	76130000.0	76140000.0	2.0	3.605130434036255	1.19618821144104
1.0	76180000.0	76190000.0	4.0	3.1754138469696045	1.0055863857269287
1.0	76220000.0	76230000.0	1.0	3.060824155807495	0.9578872919082642
1.0	76230000.0	76240000.0	4.0	3.045144557952881	0.9450992345809937
1.0	76270000.0	76280000.0	6.0	2.923149347305298	0.8985759019851685
1.0	76310000.0	76320000.0	4.0	2.966439723968506	0.9023839235305786
1.0	76370000.0	76380000.0	2.0	3.282869815826416	1.0555448532104492
1.0	76400000.0	76410000.0	1.0	3.2628066539764404	1.0485985279083252
1.0	76440000.0	76450000.0	6.0	3.4418864250183105	1.1343886852264404
1.0	76530000.0	76540000.0	3.0	3.5123748779296875	1.158394455909729
1.0	76570000.0	76580000.0	3.0	3.1813855171203613	1.0145944356918335
1.0	76700000.0	76710000.0	2.0	3.431483030319214	1.1292880773544312
1.0	76800000.0	76810000.0	5.0	3.665470838546753	1.2276877164840698
1.0	76830000.0	76840000.0	2.0	3.7386021614074707	1.2594503164291382
1.0	76860000.0	76870000.0	5.0	3.641033172607422	1.2241265773773193
1.0	76910000.0	76920000.0	1.0	3.8000245094299316	1.2870619297027588
1.0	76950000.0	76960000.0	4.0	3.160722255706787	1.0202562808990479
1.0	77020000.0	77030000.0	6.0	3.7673587799072266	1.2732651233673096
1.0	77110000.0	77120000.0	9.0	3.734492540359497	1.2614071369171143
1.0	77150000.0	77160000.0	7.0	3.9887542724609375	1.345007300376892
1.0	77180000.0	77190000.0	6.0	3.983201503753662	1.3521592617034912
1.0	77230000.0	77240000.0	4.0	4.047469615936279	1.3678280115127563
1.0	77280000.0	77290000.0	6.0	4.160286903381348	1.4053092002868652
1.0	77290000.0	77300000.0	4.0	4.085029125213623	1.3785037994384766
1.0	77310000.0	77320000.0	2.0	4.574122428894043	1.5342471599578857
1.0	77320000.0	77330000.0	7.0	4.23178768157959	1.4235670566558838
1.0	77390000.0	77400000.0	5.0	4.156961917877197	1.402116060256958
1.0	77400000.0	77410000.0	4.0	4.056270599365234	1.367719054222107
1.0	77440000.0	77450000.0	5.0	3.826176881790161	1.2889814376831055
1.0	77470000.0	77480000.0	3.0	3.759904384613037	1.2541444301605225
1.0	77490000.0	77500000.0	5.0	3.8722758293151855	1.289490818977356
1.0	77520000.0	77530000.0	4.0	3.313701629638672	1.0626568794250488
1.0	77580000.0	77590000.0	5.0	2.9948649406433105	0.9149376153945923
1.0	77620000.0	77630000.0	1.0	2.8259968757629395	0.8447675704956055
1.0	77650000.0	77660000.0	3.0	2.703892230987549	0.7888554334640503
1.0	77660000.0	77670000.0	1.0	2.7746691703796387	0.815872073173523
1.0	77750000.0	77760000.0	1.0	3.170736074447632	0.9958029985427856
1.0	77790000.0	77800000.0	4.0	3.212963581085205	1.0182926654815674
1.0	77880000.0	77890000.0	5.0	3.4788336753845215	1.1339627504348755
1.0	77890000.0	77900000.0	1.0	3.3647990226745605	1.0851120948791504
1.0	77940000.0	77950000.0	1.0	3.425820827484131	1.1109800338745117
1.0	77970000.0	77980000.0	6.0	3.1496782302856445	0.9915615916252136
1.0	78020000.0	78030000.0	2.0	3.1260323524475098	0.9843431711196899
1.0	78050000.0	78060000.0	3.0	3.306713104248047	1.058746099472046
1.0	78060000.0	78070000.0	4.0	3.0827078819274902	0.9652074575424194
1.0	78080000.0	78090000.0	3.0	3.0524067878723145	0.9522102475166321
1.0	78100000.0	78110000.0	4.0	3.101973056793213	0.9699870347976685
1.0	78120000.0	78130000.0	5.0	3.019442319869995	0.9310678243637085
1.0	78170000.0	78180000.0	3.0	2.7957329750061035	0.8342558741569519
1.0	78180000.0	78190000.0	2.0	2.8097989559173584	0.8404421806335449
1.0	78210000.0	78220000.0	1.0	3.0077643394470215	0.9240051507949829
1.0	78220000.0	78230000.0	1.0	2.9968905448913574	0.9373729825019836
1.0	78270000.0	78280000.0	2.0	2.5883381366729736	0.7314779162406921
1.0	78290000.0	78300000.0	2.0	3.007805347442627	0.9297578930854797
1.0	78330000.0	78340000.0	1.0	2.6657025814056396	0.7731941342353821
1.0	78380000.0	78390000.0	5.0	2.8758511543273926	0.874397873878479
1.0	78400000.0	78410000.0	6.0	2.9524974822998047	0.9057927131652832
1.0	78500000.0	78510000.0	4.0	3.467529296875	1.1318747997283936
1.0	78510000.0	78520000.0	2.0	3.677978515625	1.2144200801849365
1.0	78560000.0	78570000.0	6.0	3.0655198097229004	0.9596666097640991
1.0	78690000.0	78700000.0	3.0	2.983081579208374	0.9104703664779663
1.0	78710000.0	78720000.0	1.0	2.6726574897766113	0.7756115198135376
1.0	78730000.0	78740000.0	0.0	2.8154382705688477	0.8309413194656372
1.0	78820000.0	78830000.0	2.0	2.7951202392578125	0.8187769651412964
1.0	78830000.0	78840000.0	2.0	2.7675750255584717	0.8079543113708496
1.0	78880000.0	78890000.0	0.0	2.875532865524292	0.8594814538955688
1.0	78920000.0	78930000.0	2.0	3.154456615447998	0.9915245771408081
1.0	78940000.0	78950000.0	4.0	2.9445598125457764	0.9030183553695679
1.0	79040000.0	79050000.0	2.0	3.3297202587127686	1.0741682052612305
1.0	79080000.0	79090000.0	5.0	3.356973171234131	1.0803751945495605
1.0	79100000.0	79110000.0	2.0	3.4898619651794434	1.1406371593475342
1.0	79290000.0	79300000.0	4.0	3.398458480834961	1.103979229927063
1.0	79580000.0	79590000.0	6.0	4.622291564941406	1.5457338094711304
1.0	79620000.0	79630000.0	5.0	5.03932523727417	1.6450951099395752
1.0	79630000.0	79640000.0	4.0	5.003100395202637	1.6455901861190796
1.0	79650000.0	79660000.0	6.0	5.261086463928223	1.690769910812378
1.0	79670000.0	79680000.0	3.0	5.324284553527832	1.703963041305542
1.0	79680000.0	79690000.0	5.0	5.3670172691345215	1.7129402160644531
1.0	79830000.0	79840000.0	6.0	5.557337760925293	1.7443605661392212
1.0	79840000.0	79850000.0	6.0	5.222078800201416	1.6832237243652344
1.0	79900000.0	79910000.0	6.0	4.507969379425049	1.51459538936615
1.0	79980000.0	79990000.0	1.0	3.4441192150115967	1.1491410732269287
1.0	80010000.0	80020000.0	2.0	4.246494293212891	1.4382593631744385
1.0	80040000.0	80050000.0	4.0	3.9260528087615967	1.3336296081542969
1.0	80120000.0	80130000.0	3.0	4.020726203918457	1.361579179763794
1.0	80130000.0	80140000.0	5.0	3.91625714302063	1.3279496431350708
1.0	80230000.0	80240000.0	2.0	4.423721790313721	1.493086576461792
1.0	80250000.0	80260000.0	3.0	4.242523193359375	1.4364980459213257
1.0	80280000.0	80290000.0	6.0	4.114537239074707	1.3958313465118408
1.0	80330000.0	80340000.0	4.0	4.345855712890625	1.4687244892120361
1.0	80360000.0	80370000.0	3.0	4.422022342681885	1.4888107776641846
1.0	80370000.0	80380000.0	4.0	4.715733528137207	1.5716549158096313
1.0	80460000.0	80470000.0	4.0	3.759700298309326	1.2585015296936035
1.0	80500000.0	80510000.0	4.0	3.7116851806640625	1.2480055093765259
1.0	80540000.0	80550000.0	5.0	3.4904487133026123	1.1542361974716187
1.0	80560000.0	80570000.0	5.0	3.922583818435669	1.3265830278396606
1.0	80600000.0	80610000.0	1.0	2.7633986473083496	0.8261120915412903
1.0	80630000.0	80640000.0	2.0	3.6471543312072754	1.221678376197815
1.0	80750000.0	80760000.0	4.0	3.2286934852600098	1.0241719484329224
1.0	80830000.0	80840000.0	6.0	3.1033244132995605	0.9736353158950806
1.0	80840000.0	80850000.0	6.0	3.021697759628296	0.9321029782295227
1.0	80950000.0	80960000.0	2.0	3.1701321601867676	1.006805181503296
1.0	81000000.0	81010000.0	7.0	3.3075509071350098	1.0701367855072021
1.0	81050000.0	81060000.0	4.0	3.614194393157959	1.208905816078186
1.0	81070000.0	81080000.0	1.0	3.8267719745635986	1.2948715686798096
1.0	81120000.0	81130000.0	5.0	3.547199249267578	1.169108271598816
1.0	81230000.0	81240000.0	0.0	3.3942952156066895	1.1108115911483765
1.0	81290000.0	81300000.0	3.0	3.4690756797790527	1.1437957286834717
1.0	81330000.0	81340000.0	3.0	3.3426570892333984	1.0881767272949219
1.0	81370000.0	81380000.0	4.0	3.555089235305786	1.1833875179290771
1.0	81380000.0	81390000.0	3.0	3.619039535522461	1.20191490650177
1.0	81430000.0	81440000.0	4.0	4.068503379821777	1.3811068534851074
1.0	81480000.0	81490000.0	6.0	3.926980972290039	1.3307698965072632
1.0	81500000.0	81510000.0	3.0	3.9116673469543457	1.3228909969329834
1.0	81580000.0	81590000.0	4.0	3.801771879196167	1.2796375751495361
1.0	81650000.0	81660000.0	1.0	3.636378765106201	1.2149251699447632
1.0	81730000.0	81740000.0	2.0	3.947010040283203	1.3368330001831055
1.0	81760000.0	81770000.0	3.0	4.222815990447998	1.4295289516448975
1.0	81850000.0	81860000.0	5.0	4.336273670196533	1.4657416343688965
1.0	81860000.0	81870000.0	6.0	4.351822853088379	1.4726102352142334
1.0	81880000.0	81890000.0	3.0	4.184767246246338	1.4189461469650269
1.0	81890000.0	81900000.0	2.0	3.8658905029296875	1.2969940900802612
1.0	81930000.0	81940000.0	3.0	3.9861741065979004	1.3436230421066284
1.0	81990000.0	82000000.0	4.0	3.7969512939453125	1.2848284244537354
1.0	82040000.0	82050000.0	3.0	3.4686057567596436	1.1425007581710815
1.0	82050000.0	82060000.0	1.0	3.6493022441864014	1.2215421199798584
1.0	82100000.0	82110000.0	3.0	3.4198920726776123	1.1276293992996216
1.0	82130000.0	82140000.0	2.0	3.245267391204834	1.0414358377456665
1.0	82140000.0	82150000.0	3.0	3.1935219764709473	1.008793592453003
1.0	82160000.0	82170000.0	5.0	3.188798189163208	1.0067437887191772
1.0	82170000.0	82180000.0	0.0	3.0919063091278076	0.9648000597953796
1.0	82250000.0	82260000.0	4.0	3.051187515258789	0.9506571888923645
1.0	82270000.0	82280000.0	2.0	3.234412431716919	1.0245141983032227
1.0	82350000.0	82360000.0	5.0	3.2087337970733643	1.0248053073883057
1.0	82390000.0	82400000.0	3.0	3.4591965675354004	1.144569754600525
1.0	82450000.0	82460000.0	4.0	3.53222393989563	1.1713495254516602
1.0	82460000.0	82470000.0	1.0	3.5842463970184326	1.1989867687225342
1.0	82490000.0	82500000.0	3.0	3.7616829872131348	1.2700766324996948
1.0	82520000.0	82530000.0	4.0	3.5641226768493652	1.1906315088272095
1.0	82580000.0	82590000.0	7.0	3.835686445236206	1.301666498184204
1.0	82600000.0	82610000.0	0.0	3.5201714038848877	1.1793510913848877
1.0	82640000.0	82650000.0	5.0	3.756762742996216	1.267883539199829
1.0	82690000.0	82700000.0	4.0	3.8711445331573486	1.3085640668869019
1.0	82720000.0	82730000.0	3.0	3.480344295501709	1.166640043258667
1.0	82740000.0	82750000.0	4.0	4.35946798324585	1.4730111360549927
1.0	82850000.0	82860000.0	5.0	3.8811466693878174	1.3077009916305542
1.0	82880000.0	82890000.0	1.0	4.084033966064453	1.3874130249023438
1.0	82950000.0	82960000.0	2.0	3.8104209899902344	1.2806079387664795
1.0	83030000.0	83040000.0	5.0	3.9544448852539062	1.3403502702713013
1.0	83130000.0	83140000.0	5.0	3.401294708251953	1.1197803020477295
1.0	83180000.0	83190000.0	6.0	3.7061424255371094	1.2474626302719116
1.0	83270000.0	83280000.0	4.0	3.6621341705322266	1.2331225872039795
1.0	83280000.0	83290000.0	5.0	3.6552443504333496	1.2271147966384888
1.0	83310000.0	83320000.0	4.0	3.8439605236053467	1.2982728481292725
1.0	83320000.0	83330000.0	1.0	3.7577884197235107	1.2707866430282593
1.0	83340000.0	83350000.0	4.0	3.6100285053253174	1.2100892066955566
1.0	83360000.0	83370000.0	4.0	3.8219707012176514	1.2941150665283203
1.0	83380000.0	83390000.0	4.0	3.7258472442626953	1.2539770603179932
1.0	83390000.0	83400000.0	5.0	3.7091476917266846	1.24688720703125
1.0	83460000.0	83470000.0	3.0	3.4262397289276123	1.1313897371292114
1.0	83480000.0	83490000.0	2.0	3.534045696258545	1.1761832237243652
1.0	83510000.0	83520000.0	1.0	3.519171953201294	1.1721007823944092
1.0	83580000.0	83590000.0	3.0	2.605858564376831	0.7176725268363953
1.0	83590000.0	83600000.0	5.0	2.340238571166992	0.5841187238693237
1.0	83930000.0	83940000.0	1.0	2.1506476402282715	0.503812313079834
1.0	83970000.0	83980000.0	4.0	2.629892110824585	0.7315942645072937
1.0	84020000.0	84030000.0	2.0	2.81630277633667	0.8280274271965027
1.0	84040000.0	84050000.0	1.0	3.066347599029541	0.9564586877822876
1.0	84070000.0	84080000.0	5.0	3.0520074367523193	0.9512819051742554
1.0	84100000.0	84110000.0	4.0	3.056107521057129	0.9483251571655273
1.0	84110000.0	84120000.0	4.0	3.048847198486328	0.9542034268379211
1.0	84180000.0	84190000.0	3.0	2.8809547424316406	0.8583370447158813
1.0	84220000.0	84230000.0	1.0	3.031625747680664	0.9301941990852356
1.0	84230000.0	84240000.0	0.0	2.9965803623199463	0.9131496548652649
1.0	84290000.0	84300000.0	0.0	2.635542631149292	0.7367760539054871
1.0	84350000.0	84360000.0	2.0	2.626221179962158	0.7511945962905884
1.0	84370000.0	84380000.0	3.0	2.781468152999878	0.8154028058052063
1.0	84380000.0	84390000.0	2.0	2.511552333831787	0.6896814107894897
1.0	84420000.0	84430000.0	5.0	2.74381685256958	0.7906607389450073
1.0	84430000.0	84440000.0	2.0	2.8864903450012207	0.8582326769828796
1.0	84500000.0	84510000.0	2.0	2.931776762008667	0.8806555867195129
1.0	84540000.0	84550000.0	0.0	3.277714967727661	1.0708788633346558
1.0	84580000.0	84590000.0	2.0	2.946699619293213	0.8893208503723145
1.0	84600000.0	84610000.0	4.0	2.8434929847717285	0.8461394309997559
1.0	84630000.0	84640000.0	3.0	2.9291043281555176	0.888477623462677
1.0	84640000.0	84650000.0	3.0	3.004284620285034	0.9196949005126953
1.0	84660000.0	84670000.0	2.0	2.993797540664673	0.9266252517700195
1.0	84740000.0	84750000.0	2.0	3.2989349365234375	1.052269458770752
1.0	84780000.0	84790000.0	4.0	3.1078429222106934	0.968524158000946
1.0	84800000.0	84810000.0	3.0	2.8443808555603027	0.8570283055305481
1.0	84930000.0	84940000.0	4.0	3.3331313133239746	1.0878942012786865
1.0	84960000.0	84970000.0	1.0	3.0957040786743164	0.964390754699707
1.0	85050000.0	85060000.0	3.0	2.976832866668701	0.9104916453361511
1.0	85110000.0	85120000.0	1.0	2.9407811164855957	0.8960146903991699
1.0	85170000.0	85180000.0	2.0	3.06227970123291	0.9579271078109741
1.0	85180000.0	85190000.0	3.0	3.1761505603790283	1.007746934890747
1.0	85200000.0	85210000.0	2.0	3.2331881523132324	1.0259554386138916
1.0	85240000.0	85250000.0	2.0	3.203711748123169	1.0148485898971558
1.0	85270000.0	85280000.0	4.0	3.432598829269409	1.1162713766098022
1.0	85310000.0	85320000.0	4.0	3.188775062561035	1.0116037130355835
1.0	85330000.0	85340000.0	2.0	3.2755095958709717	1.0455806255340576
1.0	85500000.0	85510000.0	5.0	3.1240391731262207	0.9894019365310669
1.0	85640000.0	85650000.0	5.0	2.756362199783325	0.8125424385070801
1.0	85720000.0	85730000.0	7.0	3.1439261436462402	1.0088255405426025
1.0	85740000.0	85750000.0	2.0	3.932931423187256	1.3277900218963623
1.0	85750000.0	85760000.0	4.0	2.968867540359497	0.9198107719421387
1.0	85760000.0	85770000.0	1.0	3.0746169090270996	0.9634383916854858
1.0	85780000.0	85790000.0	3.0	3.148452043533325	0.9957479238510132
1.0	85790000.0	85800000.0	2.0	3.2131690979003906	1.0248360633850098
1.0	85810000.0	85820000.0	5.0	3.2415060997009277	1.0284860134124756
1.0	85900000.0	85910000.0	2.0	3.0316598415374756	0.9421347379684448
1.0	85910000.0	85920000.0	0.0	3.273486614227295	1.045129418373108
1.0	86090000.0	86100000.0	6.0	2.903364658355713	0.887298583984375
1.0	86110000.0	86120000.0	3.0	2.5475521087646484	0.7097529768943787
1.0	86120000.0	86130000.0	3.0	3.027146816253662	0.9403718709945679
1.0	86130000.0	86140000.0	1.0	3.002953052520752	0.9280363321304321
1.0	86200000.0	86210000.0	5.0	3.1102051734924316	0.9700859785079956
1.0	86220000.0	86230000.0	4.0	3.070535182952881	0.9527174234390259
1.0	86240000.0	86250000.0	3.0	3.1488375663757324	0.9894657135009766
1.0	86250000.0	86260000.0	4.0	3.225429058074951	1.0230896472930908
1.0	86260000.0	86270000.0	2.0	3.2987875938415527	1.0545200109481812
1.0	86400000.0	86410000.0	2.0	3.411390781402588	1.105107307434082
1.0	86430000.0	86440000.0	5.0	3.5273666381835938	1.1565247774124146
1.0	86630000.0	86640000.0	4.0	2.906437397003174	0.8762449026107788
1.0	86640000.0	86650000.0	4.0	3.1712393760681152	0.9992300271987915
1.0	86690000.0	86700000.0	1.0	3.5259227752685547	1.157001256942749
1.0	86780000.0	86790000.0	8.0	3.2522244453430176	1.0338480472564697
1.0	86830000.0	86840000.0	3.0	3.009446859359741	0.9296754598617554
1.0	86900000.0	86910000.0	2.0	3.211379289627075	1.0208632946014404
1.0	86920000.0	86930000.0	2.0	3.3451380729675293	1.0772745609283447
1.0	86950000.0	86960000.0	4.0	3.356799364089966	1.0800986289978027
1.0	87000000.0	87010000.0	2.0	3.9153385162353516	1.3033441305160522
1.0	87020000.0	87030000.0	2.0	4.041694164276123	1.3546109199523926
1.0	87100000.0	87110000.0	3.0	3.554379940032959	1.1668672561645508
1.0	87150000.0	87160000.0	2.0	3.160423755645752	1.009446144104004
1.0	87180000.0	87190000.0	7.0	3.2055118083953857	1.0127017498016357
1.0	87220000.0	87230000.0	1.0	3.1639480590820312	1.0043774843215942
1.0	87230000.0	87240000.0	4.0	2.9833121299743652	0.9225887060165405
1.0	87300000.0	87310000.0	2.0	2.8633203506469727	0.8663564920425415
1.0	87310000.0	87320000.0	4.0	2.7686667442321777	0.8199348449707031
1.0	87340000.0	87350000.0	0.0	2.8214972019195557	0.846047580242157
1.0	87470000.0	87480000.0	4.0	2.683030843734741	0.7777522802352905
1.0	87690000.0	87700000.0	7.0	3.0711402893066406	0.9539403915405273
1.0	87810000.0	87820000.0	3.0	3.0320193767547607	0.9376433491706848
1.0	87840000.0	87850000.0	5.0	3.1219260692596436	0.9734829664230347
1.0	87860000.0	87870000.0	2.0	3.050267219543457	0.9468457102775574
1.0	87960000.0	87970000.0	1.0	3.4042041301727295	1.1052896976470947
1.0	87990000.0	88000000.0	3.0	3.434553861618042	1.129850149154663
1.0	88220000.0	88230000.0	4.0	3.193629503250122	1.0108963251113892
1.0	88260000.0	88270000.0	6.0	3.3301048278808594	1.0697487592697144
1.0	88320000.0	88330000.0	5.0	3.4003734588623047	1.1070358753204346
1.0	88330000.0	88340000.0	4.0	3.2746195793151855	1.044304609298706
1.0	88380000.0	88390000.0	3.0	3.597750425338745	1.1876673698425293
1.0	88490000.0	88500000.0	2.0	3.2544894218444824	1.0439900159835815
1.0	88500000.0	88510000.0	1.0	3.5126826763153076	1.1615910530090332
1.0	88560000.0	88570000.0	6.0	3.399649143218994	1.113627552986145
1.0	88790000.0	88800000.0	3.0	3.686593532562256	1.221688151359558
1.0	88950000.0	88960000.0	5.0	3.4128499031066895	1.1149886846542358
1.0	88980000.0	88990000.0	1.0	3.3016579151153564	1.0575861930847168
1.0	89000000.0	89010000.0	2.0	3.454516649246216	1.1221641302108765
1.0	89130000.0	89140000.0	2.0	3.0130534172058105	0.929094135761261
1.0	89170000.0	89180000.0	2.0	2.8012301921844482	0.8312147855758667
1.0	89320000.0	89330000.0	1.0	2.962146282196045	0.905408501625061
1.0	89380000.0	89390000.0	3.0	2.782813310623169	0.8261699676513672
1.0	89410000.0	89420000.0	1.0	2.8484902381896973	0.8562935590744019
1.0	89460000.0	89470000.0	2.0	3.143336534500122	0.9849851727485657
1.0	89480000.0	89490000.0	3.0	3.0231244564056396	0.935198187828064
1.0	89500000.0	89510000.0	1.0	2.9909234046936035	0.9199056625366211
1.0	89520000.0	89530000.0	3.0	3.208496570587158	1.0133988857269287
1.0	89550000.0	89560000.0	5.0	2.9261679649353027	0.8878916501998901
1.0	89630000.0	89640000.0	2.0	3.227025270462036	1.0231764316558838
1.0	89720000.0	89730000.0	2.0	3.0343947410583496	0.9435232281684875
1.0	89730000.0	89740000.0	2.0	3.1734957695007324	0.9949241876602173
1.0	89760000.0	89770000.0	3.0	3.1337127685546875	0.9813507199287415
1.0	89810000.0	89820000.0	3.0	2.820809841156006	0.8324226140975952
1.0	89850000.0	89860000.0	4.0	2.7636337280273438	0.8153592944145203
1.0	89950000.0	89960000.0	2.0	2.742250919342041	0.8110965490341187
1.0	89990000.0	90000000.0	6.0	3.040565013885498	0.9663445353507996
1.0	90010000.0	90020000.0	4.0	3.1597790718078613	0.9951197504997253
1.0	90090000.0	90100000.0	2.0	3.3062374591827393	1.086586833000183
1.0	90290000.0	90300000.0	7.0	3.396073818206787	1.0985625982284546
1.0	90340000.0	90350000.0	5.0	3.312309741973877	1.0659579038619995
1.0	90410000.0	90420000.0	1.0	3.4993691444396973	1.1446765661239624
1.0	90430000.0	90440000.0	5.0	3.083381175994873	0.9652115106582642
1.0	90440000.0	90450000.0	2.0	3.2134528160095215	1.0236884355545044
1.0	90470000.0	90480000.0	4.0	3.488041400909424	1.1368319988250732
1.0	90590000.0	90600000.0	1.0	3.1908233165740967	1.0157432556152344
1.0	90690000.0	90700000.0	2.0	3.2411563396453857	1.0357282161712646
1.0	90740000.0	90750000.0	4.0	3.2686715126037598	1.0420061349868774
1.0	90840000.0	90850000.0	1.0	3.40179705619812	1.1048386096954346
1.0	90880000.0	90890000.0	6.0	3.26865816116333	1.0534932613372803
1.0	90900000.0	90910000.0	4.0	3.2151150703430176	1.0229209661483765
1.0	91060000.0	91070000.0	4.0	3.451756000518799	1.1422799825668335
1.0	91070000.0	91080000.0	3.0	3.7679030895233154	1.2688381671905518
1.0	91110000.0	91120000.0	4.0	3.8909831047058105	1.3148396015167236
1.0	91120000.0	91130000.0	6.0	3.9154460430145264	1.3271968364715576
1.0	91170000.0	91180000.0	8.0	3.4738636016845703	1.140978217124939
1.0	91220000.0	91230000.0	4.0	3.6954212188720703	1.2262818813323975
1.0	91230000.0	91240000.0	4.0	3.5432534217834473	1.1659272909164429
1.0	91290000.0	91300000.0	2.0	3.1523590087890625	0.9953520894050598
1.0	91300000.0	91310000.0	4.0	3.0796263217926025	0.9723331332206726
1.0	91400000.0	91410000.0	1.0	3.2232718467712402	1.023546814918518
1.0	91520000.0	91530000.0	1.0	3.3189353942871094	1.0764011144638062
1.0	91610000.0	91620000.0	1.0	3.39458966255188	1.1056597232818604
1.0	91630000.0	91640000.0	5.0	3.2179551124572754	1.0182991027832031
1.0	91690000.0	91700000.0	6.0	3.1913349628448486	1.0184673070907593
1.0	91740000.0	91750000.0	3.0	3.252048969268799	1.0334999561309814
1.0	91770000.0	91780000.0	3.0	2.971680164337158	0.9061274528503418
1.0	91780000.0	91790000.0	5.0	3.1337952613830566	0.9793651700019836
1.0	91850000.0	91860000.0	2.0	3.5088050365448	2.1127021312713623
1.0	91860000.0	91870000.0	2.0	3.158902406692505	1.000717043876648
1.0	91920000.0	91930000.0	1.0	2.7631754875183105	0.8220927119255066
1.0	91960000.0	91970000.0	2.0	3.1788649559020996	1.0267397165298462
1.0	91990000.0	92000000.0	4.0	2.690931797027588	0.7816082835197449
1.0	92030000.0	92040000.0	2.0	2.7261834144592285	0.8042367696762085
1.0	92100000.0	92110000.0	3.0	2.9981300830841064	0.9299071431159973
1.0	92170000.0	92180000.0	2.0	3.245490312576294	1.03275465965271
1.0	92220000.0	92230000.0	2.0	3.401329517364502	1.0952403545379639
1.0	92290000.0	92300000.0	3.0	3.582613706588745	1.1750929355621338
1.0	92300000.0	92310000.0	1.0	3.385826587677002	1.0974231958389282
1.0	92320000.0	92330000.0	3.0	3.2033658027648926	1.018273115158081
1.0	92460000.0	92470000.0	3.0	3.544910430908203	1.1617839336395264
1.0	92470000.0	92480000.0	4.0	3.440372943878174	1.1150453090667725
1.0	92480000.0	92490000.0	2.0	3.3855881690979004	1.091308355331421
1.0	92500000.0	92510000.0	5.0	3.141083240509033	0.9878270030021667
1.0	92510000.0	92520000.0	7.0	3.021859884262085	0.9387503862380981
1.0	92520000.0	92530000.0	3.0	2.9489870071411133	0.9058030843734741
1.0	92550000.0	92560000.0	3.0	2.8794074058532715	0.8708904385566711
1.0	92590000.0	92600000.0	2.0	2.911891222000122	0.8873775601387024
1.0	92670000.0	92680000.0	2.0	3.050825595855713	0.9430122375488281
1.0	92680000.0	92690000.0	2.0	3.1899218559265137	1.0053623914718628
1.0	92780000.0	92790000.0	5.0	2.831521987915039	0.849848747253418
1.0	92810000.0	92820000.0	1.0	2.934173107147217	0.8987312316894531
1.0	92910000.0	92920000.0	3.0	3.078627109527588	0.9627863764762878
1.0	92970000.0	92980000.0	4.0	2.8785014152526855	0.8703843355178833
1.0	92980000.0	92990000.0	2.0	2.8130764961242676	0.8418811559677124
1.0	93000000.0	93010000.0	5.0	2.839327573776245	0.8586444854736328
1.0	93060000.0	93070000.0	5.0	2.6770150661468506	0.7786693572998047
1.0	93140000.0	93150000.0	2.0	2.6486308574676514	0.7609537243843079
1.0	93200000.0	93210000.0	3.0	2.7230520248413086	0.7989090085029602
1.0	93210000.0	93220000.0	3.0	2.7710938453674316	0.821014404296875
1.0	93240000.0	93250000.0	2.0	2.858372926712036	0.8656894564628601
1.0	93250000.0	93260000.0	1.0	2.737403631210327	0.8083370923995972
1.0	93260000.0	93270000.0	4.0	2.7177443504333496	0.7966052889823914
1.0	93270000.0	93280000.0	3.0	2.734408140182495	0.8050918579101562
1.0	93300000.0	93310000.0	3.0	3.1107373237609863	0.9739018678665161
1.0	93370000.0	93380000.0	2.0	2.871234893798828	0.8705378770828247
1.0	93390000.0	93400000.0	1.0	2.9339232444763184	0.899787425994873
1.0	93420000.0	93430000.0	2.0	3.069031238555908	0.9757941365242004
1.0	93450000.0	93460000.0	3.0	2.7541439533233643	0.8187856674194336
1.0	93480000.0	93490000.0	0.0	2.995555877685547	0.9323345422744751
1.0	93540000.0	93550000.0	4.0	3.2094006538391113	1.034665822982788
1.0	93600000.0	93610000.0	1.0	2.812331199645996	0.8396509885787964
1.0	93620000.0	93630000.0	1.0	3.0095343589782715	0.9295385479927063
1.0	93680000.0	93690000.0	3.0	2.6394073963165283	0.7558251619338989
1.0	93730000.0	93740000.0	1.0	2.637455463409424	0.7575308084487915
1.0	93980000.0	93990000.0	3.0	2.8700859546661377	0.8779177665710449
1.0	94100000.0	94110000.0	2.0	2.534205675125122	0.7016760110855103
1.0	94200000.0	94210000.0	1.0	2.415412187576294	0.6375378370285034
1.0	94230000.0	94240000.0	1.0	2.4818317890167236	0.6731970310211182
1.0	94260000.0	94270000.0	1.0	2.2071776390075684	0.5302711725234985
1.0	94270000.0	94280000.0	2.0	2.4565482139587402	0.6597017049789429
1.0	94280000.0	94290000.0	7.0	2.420893669128418	0.6403042078018188
1.0	94310000.0	94320000.0	2.0	3.5639500617980957	1.192370057106018
1.0	94340000.0	94350000.0	1.0	2.9615917205810547	0.915876567363739
1.0	94380000.0	94390000.0	2.0	2.7218315601348877	0.8021646738052368
1.0	94400000.0	94410000.0	2.0	2.730628252029419	0.8061926960945129
1.0	94470000.0	94480000.0	4.0	2.9104256629943848	0.8914963603019714
1.0	94480000.0	94490000.0	2.0	2.754629373550415	0.8176275491714478
1.0	94530000.0	94540000.0	3.0	3.184976100921631	1.0183837413787842
1.0	94540000.0	94550000.0	1.0	3.117443084716797	0.9837743043899536
1.0	94610000.0	94620000.0	3.0	2.8538928031921387	0.8612740635871887
1.0	94640000.0	94650000.0	4.0	2.7380294799804688	0.8054159283638
1.0	94740000.0	94750000.0	2.0	3.061950206756592	0.9569050669670105
1.0	94810000.0	94820000.0	6.0	3.1713461875915527	1.010162115097046
1.0	94850000.0	94860000.0	3.0	3.152820110321045	1.0011100769042969
1.0	94920000.0	94930000.0	1.0	3.0859265327453613	0.9678376913070679
1.0	94940000.0	94950000.0	2.0	2.933898448944092	0.8961361646652222
1.0	94960000.0	94970000.0	6.0	2.7806451320648193	0.8262897729873657
1.0	95000000.0	95010000.0	0.0	3.184410333633423	1.0312647819519043
1.0	95180000.0	95190000.0	3.0	2.819673538208008	0.8471254110336304
1.0	95190000.0	95200000.0	4.0	2.6745007038116455	0.7746627330780029
1.0	95200000.0	95210000.0	1.0	2.686518907546997	0.7832213640213013
1.0	95260000.0	95270000.0	1.0	2.845174789428711	0.8543502688407898
1.0	95330000.0	95340000.0	3.0	2.9327237606048584	0.9007701873779297
1.0	95360000.0	95370000.0	1.0	3.0205488204956055	0.9321759939193726
1.0	95380000.0	95390000.0	1.0	3.2390027046203613	1.031315565109253
1.0	95440000.0	95450000.0	1.0	2.9440758228302	0.903875470161438
1.0	95500000.0	95510000.0	1.0	2.847525119781494	0.8602188229560852
1.0	95510000.0	95520000.0	1.0	2.860257148742676	0.860805869102478
1.0	95520000.0	95530000.0	3.0	2.6167054176330566	0.7452729344367981
1.0	95580000.0	95590000.0	3.0	2.9395670890808105	0.8963855504989624
1.0	95600000.0	95610000.0	1.0	2.657712459564209	0.7615067958831787
1.0	95690000.0	95700000.0	1.0	2.6160025596618652	0.7448644638061523
1.0	95710000.0	95720000.0	2.0	2.5830330848693848	0.7258083820343018
1.0	95890000.0	95900000.0	2.0	3.591200351715088	1.1966543197631836
1.0	95930000.0	95940000.0	1.0	3.612929582595825	1.2100839614868164
1.0	96020000.0	96030000.0	4.0	3.6023058891296387	1.2040396928787231
1.0	96050000.0	96060000.0	4.0	3.916883945465088	1.3298850059509277
1.0	96100000.0	96110000.0	5.0	4.338752746582031	1.4674566984176636
1.0	96120000.0	96130000.0	6.0	4.506286144256592	1.5144479274749756
1.0	96150000.0	96160000.0	9.0	4.355141639709473	1.4716994762420654
1.0	96190000.0	96200000.0	7.0	4.647984504699707	1.5524284839630127
1.0	96200000.0	96210000.0	5.0	4.636408805847168	1.5505784749984741
1.0	96390000.0	96400000.0	6.0	4.634846210479736	1.5488030910491943
1.0	96400000.0	96410000.0	7.0	4.673657417297363	1.5583091974258423
1.0	96440000.0	96450000.0	3.0	5.207069396972656	1.6812012195587158
1.0	96490000.0	96500000.0	4.0	5.623962879180908	1.7553966045379639
1.0	96500000.0	96510000.0	6.0	5.0228142738342285	1.6424793004989624
1.0	96510000.0	96520000.0	3.0	4.221271514892578	1.4445600509643555
1.0	96550000.0	96560000.0	9.0	5.279689311981201	1.695252776145935
1.0	96560000.0	96570000.0	6.0	5.36617374420166	1.7095657587051392
1.0	96680000.0	96690000.0	4.0	4.979856967926025	1.6315120458602905
1.0	96730000.0	96740000.0	2.0	5.254940986633301	1.6880985498428345
1.0	96740000.0	96750000.0	9.0	4.896788120269775	1.612994909286499
1.0	96800000.0	96810000.0	5.0	4.6418867111206055	1.55043625831604
1.0	96820000.0	96830000.0	6.0	4.9920148849487305	1.6325410604476929
1.0	96880000.0	96890000.0	5.0	5.0650458335876465	1.6491725444793701
1.0	96960000.0	96970000.0	5.0	5.05494499206543	1.6473872661590576
1.0	96970000.0	96980000.0	8.0	4.884366035461426	1.608607530593872
1.0	97000000.0	97010000.0	2.0	5.036587715148926	1.6391890048980713
1.0	97090000.0	97100000.0	3.0	4.001491546630859	1.3564422130584717
1.0	97120000.0	97130000.0	3.0	3.5043234825134277	1.1554388999938965
1.0	97130000.0	97140000.0	5.0	3.7736029624938965	1.2684589624404907
1.0	97160000.0	97170000.0	3.0	3.73170804977417	1.2458919286727905
1.0	97200000.0	97210000.0	3.0	3.5434563159942627	1.164838433265686
1.0	97280000.0	97290000.0	4.0	3.0236430168151855	0.9325491189956665
1.0	97290000.0	97300000.0	2.0	3.2156009674072266	1.0209267139434814
1.0	97310000.0	97320000.0	0.0	3.4206809997558594	1.1298389434814453
1.0	97330000.0	97340000.0	7.0	3.6010444164276123	1.1880816221237183
1.0	97420000.0	97430000.0	3.0	4.560263633728027	1.5230352878570557
1.0	97470000.0	97480000.0	5.0	4.205463409423828	1.4147067070007324
1.0	97490000.0	97500000.0	7.0	4.5608625411987305	1.5270283222198486
1.0	97500000.0	97510000.0	7.0	4.2609968185424805	1.435781717300415
1.0	97600000.0	97610000.0	6.0	3.404881000518799	1.1019020080566406
1.0	97630000.0	97640000.0	3.0	3.247842311859131	1.037854552268982
1.0	97640000.0	97650000.0	4.0	3.122443199157715	0.9744833707809448
1.0	97710000.0	97720000.0	3.0	3.1664950847625732	0.9971628189086914
1.0	97740000.0	97750000.0	4.0	3.263301134109497	1.0405584573745728
1.0	97760000.0	97770000.0	2.0	3.259833574295044	1.042456865310669
1.0	97960000.0	97970000.0	3.0	3.9995949268341064	1.347310185432434
1.0	97970000.0	97980000.0	5.0	3.752363920211792	1.2566051483154297
1.0	97980000.0	97990000.0	2.0	3.7854690551757812	1.2702107429504395
1.0	98000000.0	98010000.0	7.0	3.4124934673309326	1.1130115985870361
1.0	98030000.0	98040000.0	2.0	3.413308620452881	1.1064456701278687
1.0	98040000.0	98050000.0	3.0	3.2383017539978027	1.0301201343536377
1.0	98060000.0	98070000.0	1.0	3.6709766387939453	1.2236826419830322
1.0	98150000.0	98160000.0	5.0	3.5595505237579346	1.1739223003387451
1.0	98310000.0	98320000.0	3.0	3.831620454788208	1.2784423828125
1.0	98340000.0	98350000.0	1.0	3.7181549072265625	1.2373027801513672
1.0	98370000.0	98380000.0	1.0	3.862804412841797	1.296172857284546
1.0	98390000.0	98400000.0	11.0	3.5715179443359375	1.1713428497314453
1.0	98400000.0	98410000.0	7.0	3.3446574211120605	1.0808279514312744
1.0	98420000.0	98430000.0	4.0	3.4765782356262207	1.1320936679840088
1.0	98550000.0	98560000.0	6.0	4.059037685394287	1.3625071048736572
1.0	98590000.0	98600000.0	9.0	4.131529808044434	1.3909060955047607
1.0	98600000.0	98610000.0	4.0	4.393693447113037	1.4705774784088135
1.0	98710000.0	98720000.0	10.0	4.372467994689941	1.4729795455932617
1.0	98730000.0	98740000.0	4.0	4.361414909362793	1.4635646343231201
1.0	98740000.0	98750000.0	2.0	4.176133155822754	1.4008420705795288
1.0	98790000.0	98800000.0	7.0	3.6968064308166504	1.2216862440109253
1.0	98820000.0	98830000.0	4.0	3.8370842933654785	1.282526969909668
1.0	98910000.0	98920000.0	4.0	4.1375346183776855	1.3929017782211304
1.0	99040000.0	99050000.0	2.0	4.453965663909912	1.4977450370788574
1.0	99090000.0	99100000.0	8.0	3.5889930725097656	1.1933695077896118
1.0	99120000.0	99130000.0	5.0	3.294381618499756	1.0695693492889404
1.0	99160000.0	99170000.0	4.0	3.3645122051239014	1.0853853225708008
1.0	99170000.0	99180000.0	3.0	3.177412748336792	1.0013748407363892
1.0	99180000.0	99190000.0	1.0	3.2913482189178467	1.053956389427185
1.0	99210000.0	99220000.0	1.0	3.042348861694336	0.9377264976501465
1.0	99260000.0	99270000.0	2.0	3.0342278480529785	0.9342068433761597
1.0	99300000.0	99310000.0	2.0	3.002436876296997	0.9186031222343445
1.0	99310000.0	99320000.0	4.0	2.8878397941589355	0.862388014793396
1.0	99330000.0	99340000.0	2.0	2.9033122062683105	0.8655928373336792
1.0	99390000.0	99400000.0	3.0	2.904191255569458	0.8685578107833862
1.0	99490000.0	99500000.0	1.0	2.9806697368621826	0.9066513776779175
1.0	99570000.0	99580000.0	2.0	2.985435962677002	0.9185314178466797
1.0	99610000.0	99620000.0	1.0	3.179561138153076	1.0085844993591309
1.0	99650000.0	99660000.0	2.0	3.201127290725708	1.0190818309783936
1.0	99680000.0	99690000.0	1.0	3.3893980979919434	1.1077336072921753
1.0	99740000.0	99750000.0	5.0	3.2320284843444824	1.0320193767547607
1.0	99750000.0	99760000.0	1.0	3.2702574729919434	1.049687147140503
1.0	99760000.0	99770000.0	2.0	3.239452362060547	1.0303939580917358
1.0	99770000.0	99780000.0	4.0	3.2254574298858643	1.0331313610076904
1.0	99830000.0	99840000.0	4.0	3.279668092727661	1.0491899251937866
1.0	99890000.0	99900000.0	3.0	3.119292974472046	0.9736000299453735
1.0	99960000.0	99970000.0	2.0	2.9164035320281982	0.8791216611862183
1.0	100090000.0	100100000.0	1.0	2.889941930770874	0.8787962198257446
1.0	100100000.0	100110000.0	3.0	2.9241385459899902	0.898058295249939
1.0	100140000.0	100150000.0	5.0	2.884525775909424	0.8671137690544128
1.0	100170000.0	100180000.0	1.0	2.989060163497925	0.918120265007019
1.0	100310000.0	100320000.0	2.0	3.118086099624634	1.0037904977798462
1.0	100320000.0	100330000.0	3.0	2.9707088470458984	0.9090245962142944
1.0	100380000.0	100390000.0	2.0	2.8590035438537598	0.8629660606384277
1.0	100460000.0	100470000.0	0.0	2.5800955295562744	0.7265877723693848
1.0	100490000.0	100500000.0	1.0	2.6832916736602783	0.7744501233100891
1.0	100500000.0	100510000.0	2.0	3.6862075328826904	1.2361446619033813
1.0	100510000.0	100520000.0	2.0	2.7890307903289795	0.8271821737289429
1.0	100520000.0	100530000.0	4.0	2.718259334564209	0.7925534248352051
1.0	100550000.0	100560000.0	1.0	2.689274787902832	0.7803009152412415
1.0	100670000.0	100680000.0	3.0	2.8148601055145264	0.8444260358810425
1.0	100780000.0	100790000.0	1.0	3.0630943775177	0.9543508291244507
1.0	100790000.0	100800000.0	4.0	2.9021084308624268	0.8847114443778992
1.0	100880000.0	100890000.0	1.0	2.953524112701416	0.9022132754325867
1.0	100890000.0	100900000.0	0.0	3.004899501800537	0.9238487482070923
1.0	100920000.0	100930000.0	4.0	3.0764503479003906	0.956269383430481
1.0	101030000.0	101040000.0	2.0	2.8787832260131836	0.8540876507759094
1.0	101090000.0	101100000.0	0.0	2.607865571975708	0.7406374216079712
1.0	101110000.0	101120000.0	1.0	2.907424211502075	0.8709660768508911
1.0	101180000.0	101190000.0	0.0	3.004077434539795	0.9243612289428711
1.0	101240000.0	101250000.0	5.0	3.157409429550171	0.9924153089523315
1.0	101340000.0	101350000.0	4.0	3.046698570251465	0.9433586001396179
1.0	101380000.0	101390000.0	2.0	3.056088924407959	0.9455093145370483
1.0	101410000.0	101420000.0	4.0	2.902813673019409	0.8885436058044434
1.0	101510000.0	101520000.0	1.0	2.8302111625671387	0.8447015881538391
1.0	101550000.0	101560000.0	2.0	2.895766496658325	0.880468487739563
1.0	101570000.0	101580000.0	2.0	3.2706592082977295	1.042354941368103
1.0	101620000.0	101630000.0	5.0	3.227076292037964	1.021958827972412
1.0	101750000.0	101760000.0	5.0	3.203030824661255	1.0155092477798462
1.0	101790000.0	101800000.0	5.0	3.7305283546447754	1.2339422702789307
1.0	101800000.0	101810000.0	3.0	3.7998123168945312	1.2647068500518799
1.0	101820000.0	101830000.0	9.0	3.579261064529419	1.177661657333374
1.0	101830000.0	101840000.0	2.0	3.7693779468536377	1.2551987171173096
1.0	101860000.0	101870000.0	7.0	3.7859740257263184	1.2588475942611694
1.0	101900000.0	101910000.0	1.0	4.366488456726074	1.465073585510254
1.0	101920000.0	101930000.0	3.0	4.365457057952881	1.4700363874435425
1.0	101930000.0	101940000.0	8.0	4.042670249938965	1.366004228591919
1.0	102000000.0	102010000.0	6.0	3.9854743480682373	1.342323899269104
1.0	102080000.0	102090000.0	5.0	4.768029689788818	1.5849841833114624
1.0	102090000.0	102100000.0	4.0	4.036625385284424	1.3780475854873657
1.0	102190000.0	102200000.0	4.0	5.350411415100098	1.710728406906128
1.0	102220000.0	102230000.0	4.0	5.409613132476807	1.7207475900650024
1.0	102230000.0	102240000.0	6.0	5.237257957458496	1.6856462955474854
1.0	102250000.0	102260000.0	4.0	5.68233585357666	1.7634332180023193
1.0	102280000.0	102290000.0	4.0	5.104931831359863	1.6592929363250732
1.0	102300000.0	102310000.0	8.0	4.990121841430664	1.6363277435302734
1.0	102310000.0	102320000.0	3.0	5.386471271514893	1.714459776878357
1.0	102390000.0	102400000.0	5.0	4.776716709136963	1.5879709720611572
1.0	102460000.0	102470000.0	4.0	4.877525806427002	1.60967218875885
1.0	102550000.0	102560000.0	5.0	5.023426055908203	1.6473827362060547
1.0	102820000.0	102830000.0	4.0	4.975255489349365	1.6343986988067627
1.0	102850000.0	102860000.0	6.0	5.067033290863037	1.6498937606811523
1.0	102940000.0	102950000.0	8.0	5.822221755981445	1.7847797870635986
1.0	103010000.0	103020000.0	8.0	6.9076690673828125	1.884079933166504
1.0	103080000.0	103090000.0	7.0	6.606205940246582	1.8668270111083984
1.0	103110000.0	103120000.0	8.0	6.605338096618652	1.8681881427764893
1.0	103140000.0	103150000.0	3.0	6.724801063537598	1.8756377696990967
1.0	103240000.0	103250000.0	4.0	5.840186595916748	1.7860101461410522
1.0	103310000.0	103320000.0	9.0	5.724318027496338	1.769810438156128
1.0	103330000.0	103340000.0	6.0	6.296877861022949	1.8420600891113281
1.0	103350000.0	103360000.0	4.0	6.067872047424316	1.818320870399475
1.0	103500000.0	103510000.0	6.0	5.963189125061035	1.8031114339828491
1.0	103550000.0	103560000.0	6.0	5.474430084228516	1.7324568033218384
1.0	103590000.0	103600000.0	3.0	5.521363258361816	1.7412712574005127
1.0	103600000.0	103610000.0	7.0	5.436062812805176	1.7244364023208618
1.0	103660000.0	103670000.0	4.0	5.9688720703125	1.8071225881576538
1.0	104010000.0	104020000.0	6.0	2.769686222076416	0.804071307182312
1.0	104070000.0	104080000.0	2.0	2.9801974296569824	0.9056020975112915
1.0	104110000.0	104120000.0	4.0	2.737947940826416	0.8027472496032715
1.0	104360000.0	104370000.0	7.0	6.143977165222168	1.8270574808120728
1.0	104510000.0	104520000.0	2.0	7.324553489685059	1.8862621784210205
1.0	104520000.0	104530000.0	5.0	6.81456995010376	1.8801122903823853
1.0	104640000.0	104650000.0	4.0	7.429986476898193	1.8824632167816162
1.0	104660000.0	104670000.0	5.0	7.204413414001465	1.888169288635254
1.0	104680000.0	104690000.0	9.0	6.969263553619385	1.8853296041488647
1.0	104710000.0	104720000.0	8.0	6.801881313323975	1.8780425786972046
1.0	104720000.0	104730000.0	9.0	6.499167442321777	1.8596864938735962
1.0	104880000.0	104890000.0	3.0	6.729005336761475	1.8754446506500244
1.0	104980000.0	104990000.0	6.0	6.166810035705566	1.829136848449707
1.0	104990000.0	105000000.0	9.0	6.300026893615723	1.841038465499878
1.0	105050000.0	105060000.0	8.0	6.352303981781006	1.8481521606445312
1.0	105080000.0	105090000.0	5.0	6.104629993438721	1.81976318359375
1.0	105100000.0	105110000.0	9.0	6.3491973876953125	1.8477938175201416
1.0	105110000.0	105120000.0	10.0	6.5883917808532715	1.8671529293060303
1.0	105130000.0	105140000.0	7.0	6.893567085266113	1.883246660232544
1.0	105180000.0	105190000.0	11.0	6.798881530761719	1.8794794082641602
1.0	105350000.0	105360000.0	1.0	6.0138421058654785	1.8103663921356201
1.0	105380000.0	105390000.0	6.0	4.118582725524902	1.4055993556976318
1.0	105490000.0	105500000.0	9.0	5.879881858825684	1.7948167324066162
1.0	105520000.0	105530000.0	7.0	6.192452907562256	1.8314380645751953
1.0	105570000.0	105580000.0	3.0	5.834043025970459	1.787401556968689
1.0	105610000.0	105620000.0	3.0	6.326674461364746	1.844801902770996
1.0	105660000.0	105670000.0	6.0	6.009133815765381	1.8111677169799805
1.0	105670000.0	105680000.0	10.0	5.622890472412109	1.7567875385284424
1.0	105720000.0	105730000.0	11.0	5.870551109313965	1.7930891513824463
1.0	105890000.0	105900000.0	2.0	6.260928153991699	1.8387409448623657
1.0	105940000.0	105950000.0	8.0	5.517153739929199	1.7388134002685547
1.0	105990000.0	106000000.0	5.0	5.07636022567749	1.6549432277679443
1.0	106000000.0	106010000.0	3.0	5.269259929656982	1.6930097341537476
[truncated: 47,580 more rows]
