# Supplementary material for: Genome-wide mapping of somatic mutation rates uncovers drivers of cancer
Source: Nat Biotechnol. 2022 Jun 20;40(11):1634–43. doi: 10.1038/s41587-022-01353-8 (PMC9646522; doi:10.1038/s41587-022-01353-8)
Supplement: Supplementary file 4 — Regions and model predictions for each fold of each cancer for which a deep learning model was trained. Regions that were filtered are also listed along with their respective model predictions. [file 41587_2022_1353_MOESM4_ESM.zip › kfold_results/Panc-Endocrine/fold_3.txt]

CHROM	START	END	Y_TRUE	Y_PRED	STD
1.0	880000.0	890000.0	1.0	0.652259349822998	0.627144455909729
1.0	930000.0	940000.0	0.0	0.6412017941474915	0.6227031946182251
1.0	1060000.0	1070000.0	0.0	0.5411273241043091	0.48716869950294495
1.0	1070000.0	1080000.0	0.0	0.5436055660247803	0.47072702646255493
1.0	1080000.0	1090000.0	2.0	0.6103676557540894	0.5706923007965088
1.0	1100000.0	1110000.0	0.0	0.6392062902450562	0.6055111885070801
1.0	1140000.0	1150000.0	0.0	0.6055238842964172	0.5609005689620972
1.0	1300000.0	1310000.0	0.0	0.6361401677131653	0.5938454270362854
1.0	1310000.0	1320000.0	0.0	0.6131836175918579	0.5841386318206787
1.0	1450000.0	1460000.0	0.0	0.621179461479187	0.5822334289550781
1.0	1480000.0	1490000.0	0.0	0.5977434515953064	0.5628213882446289
1.0	1490000.0	1500000.0	2.0	0.5781237483024597	0.5253068208694458
1.0	1510000.0	1520000.0	0.0	0.687409520149231	0.659031093120575
1.0	1880000.0	1890000.0	1.0	0.6272114515304565	0.5960440635681152
1.0	2010000.0	2020000.0	3.0	0.6290122270584106	0.5878013372421265
1.0	2030000.0	2040000.0	0.0	0.5818965435028076	0.5286409258842468
1.0	2050000.0	2060000.0	1.0	0.6036003232002258	0.5608876943588257
1.0	2080000.0	2090000.0	1.0	0.6241894364356995	0.5754209756851196
1.0	2140000.0	2150000.0	0.0	0.5505102276802063	0.4561929702758789
1.0	2180000.0	2190000.0	0.0	0.5357396602630615	0.5012930631637573
1.0	2310000.0	2320000.0	0.0	0.5968383550643921	0.5494609475135803
1.0	2340000.0	2350000.0	0.0	0.5345689654350281	0.477824866771698
1.0	2360000.0	2370000.0	0.0	0.7332363724708557	0.7128714323043823
1.0	2520000.0	2530000.0	0.0	0.7531417012214661	0.7316598296165466
1.0	2700000.0	2710000.0	1.0	0.9395065307617188	0.8943622708320618
1.0	2740000.0	2750000.0	0.0	1.063643217086792	0.9654273986816406
1.0	2750000.0	2760000.0	0.0	0.9013662338256836	0.8631038665771484
1.0	2760000.0	2770000.0	1.0	0.9234048128128052	0.8795095682144165
1.0	2780000.0	2790000.0	3.0	1.020484209060669	0.9393852353096008
1.0	2900000.0	2910000.0	0.0	0.9327620267868042	0.8836930990219116
1.0	2960000.0	2970000.0	1.0	0.8592826128005981	0.8302413821220398
1.0	2990000.0	3000000.0	0.0	0.8137739896774292	0.78959721326828
1.0	3040000.0	3050000.0	0.0	0.8446754217147827	0.8111971616744995
1.0	3120000.0	3130000.0	1.0	0.8726221323013306	0.8335350155830383
1.0	3160000.0	3170000.0	1.0	0.8534350395202637	0.813055694103241
1.0	3220000.0	3230000.0	2.0	0.8996791839599609	0.8594484329223633
1.0	3400000.0	3410000.0	1.0	0.7964792847633362	0.7760881185531616
1.0	3550000.0	3560000.0	0.0	0.7571430802345276	0.7139496803283691
1.0	3560000.0	3570000.0	1.0	0.789720892906189	0.7507758140563965
1.0	3590000.0	3600000.0	0.0	0.7983951568603516	0.7756264209747314
1.0	3650000.0	3660000.0	3.0	0.6799527406692505	0.6393936276435852
1.0	3710000.0	3720000.0	0.0	0.6449859738349915	0.6748659610748291
1.0	3820000.0	3830000.0	1.0	0.7014528512954712	0.6887041330337524
1.0	4050000.0	4060000.0	1.0	0.8360969424247742	0.8158332109451294
1.0	4090000.0	4100000.0	0.0	0.8654607534408569	0.8320635557174683
1.0	4100000.0	4110000.0	0.0	0.7697566747665405	0.7454466819763184
1.0	4120000.0	4130000.0	1.0	0.8470876812934875	0.818553626537323
1.0	4140000.0	4150000.0	1.0	0.8068689107894897	0.7860730290412903
1.0	4180000.0	4190000.0	0.0	0.8490460515022278	0.8237820863723755
1.0	4230000.0	4240000.0	0.0	0.8593826293945312	0.8324109315872192
1.0	4290000.0	4300000.0	1.0	0.9674782752990723	0.9033927917480469
1.0	4360000.0	4370000.0	2.0	1.1711503267288208	1.0144506692886353
1.0	4450000.0	4460000.0	0.0	1.33720064163208	1.0829167366027832
1.0	4520000.0	4530000.0	2.0	1.2001367807388306	1.0250126123428345
1.0	4610000.0	4620000.0	1.0	1.1511532068252563	1.0017099380493164
1.0	4720000.0	4730000.0	2.0	0.9084944725036621	0.868687629699707
1.0	4730000.0	4740000.0	2.0	0.9094859957695007	0.8717358708381653
1.0	4760000.0	4770000.0	0.0	0.8380282521247864	0.8114523887634277
1.0	4810000.0	4820000.0	0.0	0.852281928062439	0.8287842869758606
1.0	4830000.0	4840000.0	0.0	0.7542654275894165	0.7383034825325012
1.0	4850000.0	4860000.0	0.0	0.7596994638442993	0.7448627352714539
1.0	4910000.0	4920000.0	0.0	0.9045173525810242	0.8630763292312622
1.0	4950000.0	4960000.0	1.0	0.9755012392997742	0.9090811610221863
1.0	5020000.0	5030000.0	1.0	0.9539855122566223	0.8956137895584106
1.0	5130000.0	5140000.0	2.0	0.969753086566925	0.9041940569877625
1.0	5170000.0	5180000.0	0.0	0.8666332364082336	0.826866626739502
1.0	5180000.0	5190000.0	0.0	1.0306117534637451	0.939365565776825
1.0	5270000.0	5280000.0	1.0	1.0613305568695068	0.954510509967804
1.0	5340000.0	5350000.0	1.0	1.0586211681365967	0.9570080041885376
1.0	5370000.0	5380000.0	1.0	0.9822173118591309	0.9104175567626953
1.0	5550000.0	5560000.0	2.0	0.9527496099472046	0.8970661163330078
1.0	5580000.0	5590000.0	1.0	1.0345335006713867	0.9472075700759888
1.0	5610000.0	5620000.0	3.0	0.9218952059745789	0.8761237859725952
1.0	5640000.0	5650000.0	1.0	0.9122523069381714	0.8734610676765442
1.0	5650000.0	5660000.0	1.0	0.8760970234870911	0.8430525064468384
1.0	5720000.0	5730000.0	2.0	1.0197103023529053	0.9395052790641785
1.0	5820000.0	5830000.0	2.0	0.8608804941177368	0.8336163759231567
1.0	5940000.0	5950000.0	0.0	0.6384230256080627	0.5945449471473694
1.0	5950000.0	5960000.0	1.0	0.6109737157821655	0.5717630386352539
1.0	6020000.0	6030000.0	0.0	0.6322764754295349	0.5981177091598511
1.0	6030000.0	6040000.0	3.0	0.5649510622024536	0.4985884726047516
1.0	6150000.0	6160000.0	1.0	0.8034863471984863	0.7834335565567017
1.0	6230000.0	6240000.0	1.0	0.8771618604660034	0.841822624206543
1.0	6320000.0	6330000.0	0.0	0.684914231300354	0.6407751441001892
1.0	6330000.0	6340000.0	2.0	0.5883913040161133	0.541863203048706
1.0	6530000.0	6540000.0	3.0	0.758989691734314	0.7124695777893066
1.0	6590000.0	6600000.0	0.0	0.7017720341682434	0.681547999382019
1.0	6690000.0	6700000.0	0.0	0.8517113924026489	0.7952206134796143
1.0	6700000.0	6710000.0	2.0	0.7926756739616394	0.7484029531478882
1.0	6730000.0	6740000.0	0.0	0.7381638884544373	0.715094268321991
1.0	6790000.0	6800000.0	1.0	0.8075688481330872	0.773912787437439
1.0	6840000.0	6850000.0	1.0	0.6369252800941467	0.5999059677124023
1.0	6850000.0	6860000.0	0.0	0.6228314638137817	0.6135260462760925
1.0	6920000.0	6930000.0	0.0	0.6377054452896118	0.6299937963485718
1.0	6930000.0	6940000.0	2.0	0.6115361452102661	0.5896869897842407
1.0	6940000.0	6950000.0	1.0	0.6489733457565308	0.6353290677070618
1.0	7010000.0	7020000.0	1.0	0.790587306022644	0.7452116012573242
1.0	7020000.0	7030000.0	3.0	0.8666092157363892	0.8298174738883972
1.0	7030000.0	7040000.0	1.0	0.8449610471725464	0.8024832010269165
1.0	7060000.0	7070000.0	0.0	0.897942841053009	0.853906512260437
1.0	7070000.0	7080000.0	1.0	0.8052469491958618	0.7725106477737427
1.0	7150000.0	7160000.0	1.0	0.6697490215301514	0.6275490522384644
1.0	7210000.0	7220000.0	2.0	0.6337547898292542	0.5878704190254211
1.0	7230000.0	7240000.0	1.0	0.6811363101005554	0.6630481481552124
1.0	7350000.0	7360000.0	2.0	0.6807106733322144	0.649825394153595
1.0	7360000.0	7370000.0	2.0	0.6979934573173523	0.667652428150177
1.0	7370000.0	7380000.0	0.0	0.7497525215148926	0.7195638418197632
1.0	7380000.0	7390000.0	0.0	0.843891978263855	0.8137326240539551
1.0	7400000.0	7410000.0	2.0	0.7677784562110901	0.7379487752914429
1.0	7480000.0	7490000.0	2.0	0.7607063055038452	0.7362234592437744
1.0	7580000.0	7590000.0	0.0	0.7388197183609009	0.710873007774353
1.0	7600000.0	7610000.0	1.0	0.6262480020523071	0.5839388370513916
1.0	7640000.0	7650000.0	0.0	0.7052549123764038	0.687678873538971
1.0	7650000.0	7660000.0	1.0	0.6754310727119446	0.6430165767669678
1.0	7700000.0	7710000.0	0.0	0.6640458106994629	0.6401685476303101
1.0	7710000.0	7720000.0	0.0	0.6160017251968384	0.5717151165008545
1.0	7740000.0	7750000.0	0.0	0.6284661293029785	0.5975282788276672
1.0	7840000.0	7850000.0	0.0	0.5493370294570923	0.45712050795555115
1.0	7880000.0	7890000.0	0.0	0.5332328677177429	0.4968629777431488
1.0	7930000.0	7940000.0	1.0	0.8758403658866882	0.8377865552902222
1.0	7970000.0	7980000.0	1.0	0.730797290802002	0.6937745809555054
1.0	8020000.0	8030000.0	2.0	0.7282663583755493	0.7594943046569824
1.0	8030000.0	8040000.0	1.0	0.7778764963150024	0.7382751703262329
1.0	8070000.0	8080000.0	0.0	0.7206761837005615	0.7216693758964539
1.0	8110000.0	8120000.0	1.0	0.7388124465942383	0.7141801714897156
1.0	8130000.0	8140000.0	2.0	0.5975601673126221	0.5723932385444641
1.0	8180000.0	8190000.0	1.0	0.6467964053153992	0.6083155870437622
1.0	8200000.0	8210000.0	2.0	0.5818135738372803	0.5326515436172485
1.0	8230000.0	8240000.0	0.0	0.589145302772522	0.5511327981948853
1.0	8270000.0	8280000.0	1.0	0.5628966093063354	0.4920649528503418
1.0	8310000.0	8320000.0	0.0	0.5257841944694519	0.4784975051879883
1.0	8320000.0	8330000.0	0.0	0.5210057497024536	0.4680691361427307
1.0	8330000.0	8340000.0	0.0	0.5545346140861511	0.47087424993515015
1.0	8360000.0	8370000.0	0.0	0.5406181216239929	0.4833396077156067
1.0	8410000.0	8420000.0	1.0	0.5565878748893738	0.47682350873947144
1.0	8690000.0	8700000.0	1.0	0.6027979850769043	0.5877660512924194
1.0	8730000.0	8740000.0	0.0	0.5661671757698059	0.5500303506851196
1.0	8800000.0	8810000.0	1.0	0.5530649423599243	0.5052474141120911
1.0	8820000.0	8830000.0	0.0	0.5417587161064148	0.4985501766204834
1.0	8830000.0	8840000.0	0.0	0.5370450019836426	0.4869813323020935
1.0	8840000.0	8850000.0	0.0	0.5378844141960144	0.5020046830177307
1.0	8980000.0	8990000.0	0.0	0.6736676096916199	0.6415389776229858
1.0	9020000.0	9030000.0	1.0	0.656655490398407	0.6139135360717773
1.0	9150000.0	9160000.0	0.0	0.6916929483413696	0.6558078527450562
1.0	9200000.0	9210000.0	1.0	0.6288670301437378	0.5823296308517456
1.0	9350000.0	9360000.0	0.0	0.6427797079086304	0.6023158431053162
1.0	9380000.0	9390000.0	1.0	0.616558313369751	0.6054978370666504
1.0	9450000.0	9460000.0	1.0	0.706369936466217	0.6770033836364746
1.0	9490000.0	9500000.0	2.0	0.5542029142379761	0.503394603729248
1.0	9540000.0	9550000.0	0.0	0.6763283014297485	0.63349848985672
1.0	9590000.0	9600000.0	0.0	0.5548962950706482	0.4882655739784241
1.0	9690000.0	9700000.0	0.0	0.59646075963974	0.548370897769928
1.0	9760000.0	9770000.0	0.0	0.5589739084243774	0.47122859954833984
1.0	9910000.0	9920000.0	1.0	0.5375200510025024	0.4722211956977844
1.0	9950000.0	9960000.0	0.0	0.5759402513504028	0.5359242558479309
1.0	9990000.0	10000000.0	1.0	0.5936194658279419	0.5647375583648682
1.0	10030000.0	10040000.0	1.0	0.6031487584114075	0.5747731924057007
1.0	10050000.0	10060000.0	2.0	0.6168349981307983	0.5745566487312317
1.0	10110000.0	10120000.0	0.0	0.5634752511978149	0.5249873399734497
1.0	10120000.0	10130000.0	1.0	0.5606481432914734	0.5150838494300842
1.0	10130000.0	10140000.0	0.0	0.5671654939651489	0.5171310305595398
1.0	10180000.0	10190000.0	0.0	0.5595267415046692	0.5065053701400757
1.0	10250000.0	10260000.0	1.0	0.5632687211036682	0.4884282052516937
1.0	10300000.0	10310000.0	0.0	0.5333157777786255	0.4979899525642395
1.0	10320000.0	10330000.0	1.0	0.5308992266654968	0.48312559723854065
1.0	10360000.0	10370000.0	0.0	0.5410486459732056	0.49120745062828064
1.0	10370000.0	10380000.0	0.0	0.5382135510444641	0.48477882146835327
1.0	10380000.0	10390000.0	1.0	0.5251684188842773	0.4842645227909088
1.0	10410000.0	10420000.0	0.0	0.5373917818069458	0.4881726801395416
1.0	10510000.0	10520000.0	1.0	0.5185878872871399	0.4543071389198303
1.0	10630000.0	10640000.0	0.0	0.5254689455032349	0.4829629063606262
1.0	10680000.0	10690000.0	0.0	0.5766823887825012	0.5192322731018066
1.0	10690000.0	10700000.0	1.0	0.572888195514679	0.5050706267356873
1.0	10790000.0	10800000.0	0.0	0.601442813873291	0.5771706104278564
1.0	10810000.0	10820000.0	2.0	0.5738178491592407	0.5288384556770325
1.0	10870000.0	10880000.0	3.0	0.63774573802948	0.5983566045761108
1.0	10910000.0	10920000.0	1.0	0.7044717669487	0.6619287729263306
1.0	10930000.0	10940000.0	0.0	0.7544330358505249	0.727331280708313
1.0	11000000.0	11010000.0	1.0	0.6615036129951477	0.6273823380470276
1.0	11030000.0	11040000.0	1.0	0.6588142514228821	0.6229733824729919
1.0	11100000.0	11110000.0	2.0	0.687491238117218	0.6445120573043823
1.0	11130000.0	11140000.0	0.0	0.6956499814987183	0.6579714417457581
1.0	11150000.0	11160000.0	0.0	0.6817857027053833	0.6052697896957397
1.0	11230000.0	11240000.0	1.0	0.5988060235977173	0.5642982721328735
1.0	11260000.0	11270000.0	0.0	0.6691939830780029	0.6471335887908936
1.0	11270000.0	11280000.0	0.0	0.6438312530517578	0.6173900365829468
1.0	11330000.0	11340000.0	1.0	0.6350632905960083	0.6011773943901062
1.0	11340000.0	11350000.0	2.0	0.6558505296707153	0.6436198949813843
1.0	11390000.0	11400000.0	2.0	0.7599759101867676	0.7201513051986694
1.0	11450000.0	11460000.0	0.0	0.8355376124382019	0.808131992816925
1.0	11470000.0	11480000.0	1.0	0.7600817680358887	0.7359704971313477
1.0	11500000.0	11510000.0	0.0	0.7545002698898315	0.7345577478408813
1.0	11550000.0	11560000.0	1.0	0.6892498731613159	0.6491859555244446
1.0	11650000.0	11660000.0	2.0	0.8869932293891907	0.8475744128227234
1.0	11670000.0	11680000.0	0.0	0.8163458704948425	0.7900793552398682
1.0	11710000.0	11720000.0	0.0	0.6347595453262329	0.5924118757247925
1.0	11850000.0	11860000.0	1.0	0.5348986387252808	0.4350113868713379
1.0	12010000.0	12020000.0	0.0	0.6191412210464478	0.5732423067092896
1.0	12230000.0	12240000.0	0.0	0.624053418636322	0.585711658000946
1.0	12350000.0	12360000.0	0.0	0.5790205001831055	0.534916877746582
1.0	12400000.0	12410000.0	0.0	0.5316166877746582	0.5247131586074829
1.0	12570000.0	12580000.0	2.0	0.523939847946167	0.5069620013237
1.0	12600000.0	12610000.0	1.0	0.6032870411872864	0.5641751289367676
1.0	12610000.0	12620000.0	1.0	0.632866382598877	0.5865966081619263
1.0	12620000.0	12630000.0	0.0	0.7261415123939514	0.6936460137367249
1.0	12740000.0	12750000.0	0.0	0.7766867280006409	0.7523987889289856
1.0	12750000.0	12760000.0	0.0	0.7592597007751465	0.7358708381652832
1.0	12760000.0	12770000.0	2.0	0.8492851257324219	0.8177896738052368
1.0	12780000.0	12790000.0	0.0	0.8278923034667969	0.8023417592048645
1.0	13820000.0	13830000.0	1.0	0.8699243664741516	0.8308539390563965
1.0	13990000.0	14000000.0	1.0	0.9407637715339661	0.8861244320869446
1.0	14000000.0	14010000.0	1.0	1.0612215995788574	0.9558693766593933
1.0	14070000.0	14080000.0	0.0	0.7549552917480469	0.7664437890052795
1.0	14120000.0	14130000.0	0.0	0.6258898973464966	0.5879729986190796
1.0	14140000.0	14150000.0	1.0	0.6729027032852173	0.6373482942581177
1.0	14160000.0	14170000.0	0.0	0.8397509455680847	0.8131057620048523
1.0	14210000.0	14220000.0	1.0	0.8024049997329712	0.781385600566864
1.0	14220000.0	14230000.0	0.0	0.8151624798774719	0.7920269966125488
1.0	14260000.0	14270000.0	3.0	0.8765048980712891	0.8434147834777832
1.0	14270000.0	14280000.0	0.0	0.9903715252876282	0.9195088148117065
1.0	14280000.0	14290000.0	1.0	0.9629485011100769	0.9043347239494324
1.0	14300000.0	14310000.0	1.0	0.9274392127990723	0.8791700601577759
1.0	14330000.0	14340000.0	4.0	0.9596349596977234	0.9007164835929871
1.0	14340000.0	14350000.0	0.0	0.9401253461837769	0.8862740397453308
1.0	14350000.0	14360000.0	1.0	1.0074865818023682	0.9288347363471985
1.0	14370000.0	14380000.0	2.0	0.9313518404960632	0.8810218572616577
1.0	14450000.0	14460000.0	1.0	0.8446124792098999	0.8174756765365601
1.0	14500000.0	14510000.0	1.0	0.8208457827568054	0.7970343828201294
1.0	14510000.0	14520000.0	2.0	0.8038617968559265	0.7815596461296082
1.0	14520000.0	14530000.0	0.0	0.9315871000289917	0.881678581237793
1.0	14640000.0	14650000.0	0.0	0.9024146795272827	0.8598400950431824
1.0	14650000.0	14660000.0	2.0	0.9561868906021118	0.8979560136795044
1.0	14690000.0	14700000.0	0.0	0.9718390703201294	0.9109960794448853
1.0	14810000.0	14820000.0	0.0	0.8970605134963989	0.8538713455200195
1.0	14820000.0	14830000.0	0.0	0.8339053988456726	0.804507851600647
1.0	14910000.0	14920000.0	2.0	0.8762199282646179	0.8367484211921692
1.0	14950000.0	14960000.0	0.0	0.9070543050765991	0.8628665208816528
1.0	15020000.0	15030000.0	1.0	0.8240242004394531	0.7997881174087524
1.0	15040000.0	15050000.0	1.0	0.8166950345039368	0.7936573028564453
1.0	15230000.0	15240000.0	1.0	0.6971688270568848	0.6602134704589844
1.0	15240000.0	15250000.0	0.0	0.6983342170715332	0.6582918167114258
1.0	15330000.0	15340000.0	2.0	0.621929407119751	0.5810204744338989
1.0	15350000.0	15360000.0	0.0	0.6550409197807312	0.6123427152633667
1.0	15360000.0	15370000.0	1.0	0.6713627576828003	0.6339539289474487
1.0	15370000.0	15380000.0	0.0	0.7529680132865906	0.7248691916465759
1.0	15400000.0	15410000.0	0.0	0.7083196043968201	0.6763945817947388
1.0	15440000.0	15450000.0	0.0	0.6448804140090942	0.6011797189712524
1.0	15460000.0	15470000.0	1.0	0.6604354977607727	0.6182074546813965
1.0	15470000.0	15480000.0	2.0	0.5741690397262573	0.49316033720970154
1.0	15490000.0	15500000.0	1.0	0.5869609117507935	0.5393090844154358
1.0	15500000.0	15510000.0	0.0	0.5894778966903687	0.5470666885375977
1.0	15540000.0	15550000.0	1.0	0.6135152578353882	0.586336612701416
1.0	15550000.0	15560000.0	0.0	0.6870926022529602	0.6493775248527527
1.0	15580000.0	15590000.0	1.0	0.6880125999450684	0.6490246057510376
1.0	15590000.0	15600000.0	0.0	0.743201494216919	0.7032707929611206
1.0	15710000.0	15720000.0	2.0	0.6518844962120056	0.6271740198135376
1.0	15720000.0	15730000.0	2.0	0.6794090270996094	0.6423336863517761
1.0	15780000.0	15790000.0	1.0	0.6212278604507446	0.6008318066596985
1.0	15810000.0	15820000.0	0.0	0.6367642283439636	0.6225770711898804
1.0	15900000.0	15910000.0	1.0	0.5782099962234497	0.5439857244491577
1.0	15910000.0	15920000.0	0.0	0.7010347247123718	0.6585545539855957
1.0	16000000.0	16010000.0	0.0	0.6168588399887085	0.5710883140563965
1.0	16020000.0	16030000.0	0.0	0.5482298731803894	0.5064659118652344
1.0	16150000.0	16160000.0	1.0	0.5335406064987183	0.4975559711456299
1.0	16190000.0	16200000.0	0.0	0.5480600595474243	0.5058701634407043
1.0	16280000.0	16290000.0	0.0	0.5624042749404907	0.540174126625061
1.0	16360000.0	16370000.0	1.0	0.6164934039115906	0.5874983072280884
1.0	16510000.0	16520000.0	0.0	0.5724027752876282	0.5148178339004517
1.0	16520000.0	16530000.0	1.0	0.5691037178039551	0.502648651599884
1.0	16570000.0	16580000.0	0.0	0.5431651473045349	0.5014837980270386
1.0	16610000.0	16620000.0	1.0	0.54291832447052	0.495140939950943
1.0	16620000.0	16630000.0	0.0	0.5555291175842285	0.5038731694221497
1.0	16670000.0	16680000.0	1.0	0.8001847267150879	1.1812256574630737
1.0	16700000.0	16710000.0	0.0	0.5517882108688354	0.518857479095459
1.0	16770000.0	16780000.0	0.0	0.5929951667785645	0.5454590916633606
1.0	17010000.0	17020000.0	2.0	0.6356799602508545	0.5955756902694702
1.0	17020000.0	17030000.0	1.0	0.7173132300376892	0.6941684484481812
1.0	17280000.0	17290000.0	0.0	0.677412211894989	0.6516939997673035
1.0	17340000.0	17350000.0	1.0	0.6797317266464233	0.6526647806167603
1.0	17350000.0	17360000.0	0.0	0.6737788319587708	0.6516892910003662
1.0	17380000.0	17390000.0	0.0	0.6456507444381714	0.6127308011054993
1.0	17430000.0	17440000.0	0.0	0.71892911195755	0.6775509119033813
1.0	17440000.0	17450000.0	0.0	0.6674987077713013	0.6263803243637085
1.0	17460000.0	17470000.0	0.0	0.8038930892944336	0.7800304293632507
1.0	17530000.0	17540000.0	0.0	0.7726079821586609	0.7497134804725647
1.0	17540000.0	17550000.0	1.0	0.8908027410507202	0.852718710899353
1.0	17660000.0	17670000.0	0.0	0.9254624247550964	0.880459189414978
1.0	17690000.0	17700000.0	1.0	0.7884979248046875	0.7653504610061646
1.0	17710000.0	17720000.0	0.0	0.7817593216896057	0.7642016410827637
1.0	17740000.0	17750000.0	0.0	0.6321011781692505	0.591755747795105
1.0	17830000.0	17840000.0	0.0	0.6068773865699768	0.5631306767463684
1.0	17840000.0	17850000.0	1.0	0.5544516444206238	0.4923632740974426
1.0	17850000.0	17860000.0	1.0	0.5711095929145813	0.5086212754249573
1.0	17900000.0	17910000.0	0.0	0.5660961866378784	0.5081655383110046
1.0	17910000.0	17920000.0	0.0	0.543167769908905	0.5131454467773438
1.0	18000000.0	18010000.0	1.0	0.6012280583381653	0.5631381869316101
1.0	18010000.0	18020000.0	0.0	0.6437625288963318	0.6086471080780029
1.0	18030000.0	18040000.0	2.0	0.7277664542198181	0.7078445553779602
1.0	18100000.0	18110000.0	1.0	0.8894467353820801	0.852717399597168
1.0	18120000.0	18130000.0	0.0	0.8587926030158997	0.8269985318183899
1.0	18130000.0	18140000.0	2.0	0.8402113914489746	0.8127738833427429
1.0	18210000.0	18220000.0	0.0	0.8086798787117004	0.7853253483772278
1.0	18230000.0	18240000.0	1.0	0.8207764625549316	0.7943907380104065
1.0	18240000.0	18250000.0	1.0	0.8215881586074829	0.7991289496421814
1.0	18250000.0	18260000.0	0.0	0.740160346031189	0.725523829460144
1.0	18280000.0	18290000.0	0.0	0.7078517079353333	0.6880519986152649
1.0	18290000.0	18300000.0	0.0	0.7142065167427063	0.6979329586029053
1.0	18310000.0	18320000.0	1.0	0.7299906611442566	0.7175945043563843
1.0	18470000.0	18480000.0	0.0	0.6698738932609558	0.6399140357971191
1.0	18540000.0	18550000.0	2.0	0.7188165187835693	0.707277774810791
1.0	18570000.0	18580000.0	0.0	0.7105097770690918	0.6982577443122864
1.0	18590000.0	18600000.0	0.0	0.7129579186439514	0.7005643844604492
1.0	18660000.0	18670000.0	0.0	0.696453869342804	0.6815561056137085
1.0	18720000.0	18730000.0	1.0	0.7359441518783569	0.7162976264953613
1.0	18820000.0	18830000.0	0.0	0.8843361735343933	0.8481836318969727
1.0	18830000.0	18840000.0	0.0	0.8257883787155151	0.799157977104187
1.0	18870000.0	18880000.0	1.0	0.753056526184082	0.7341381311416626
1.0	18900000.0	18910000.0	2.0	0.7222735285758972	0.7003484964370728
1.0	18940000.0	18950000.0	0.0	0.8903151750564575	0.8526970744132996
1.0	18970000.0	18980000.0	1.0	0.9526337385177612	0.9008513689041138
1.0	19010000.0	19020000.0	0.0	0.7975414991378784	0.7790412902832031
1.0	19020000.0	19030000.0	2.0	0.7790913581848145	0.7633529901504517
1.0	19050000.0	19060000.0	0.0	0.7908248901367188	0.7709757089614868
1.0	19140000.0	19150000.0	0.0	0.8773565292358398	0.8451329469680786
1.0	19250000.0	19260000.0	2.0	0.5940145254135132	0.5742897391319275
1.0	19370000.0	19380000.0	0.0	0.6168206334114075	0.5727989673614502
1.0	19420000.0	19430000.0	1.0	0.5753758549690247	0.5137680768966675
1.0	19450000.0	19460000.0	1.0	0.5554899573326111	0.5001196265220642
1.0	19470000.0	19480000.0	0.0	0.5853322744369507	0.5322340726852417
1.0	19520000.0	19530000.0	0.0	0.568080723285675	0.5185972452163696
1.0	19530000.0	19540000.0	1.0	0.7019776701927185	0.6958928108215332
1.0	19600000.0	19610000.0	0.0	0.5514103174209595	0.47412246465682983
1.0	19640000.0	19650000.0	0.0	0.5208234786987305	0.4737996459007263
1.0	19700000.0	19710000.0	0.0	0.5251098275184631	0.44244900345802307
1.0	19710000.0	19720000.0	0.0	0.5194807648658752	0.5176419019699097
1.0	19770000.0	19780000.0	1.0	0.5189138650894165	0.5510416626930237
1.0	19840000.0	19850000.0	0.0	0.5866140127182007	0.5335060358047485
1.0	19880000.0	19890000.0	1.0	0.5865145921707153	0.5295718312263489
1.0	19960000.0	19970000.0	1.0	0.598199188709259	0.5630642771720886
1.0	20060000.0	20070000.0	3.0	0.5539994239807129	0.4920366704463959
1.0	20090000.0	20100000.0	1.0	0.576382040977478	0.5254432559013367
1.0	20120000.0	20130000.0	0.0	0.6194281578063965	0.5768728256225586
1.0	20130000.0	20140000.0	1.0	0.5746021270751953	0.5176885724067688
1.0	20160000.0	20170000.0	0.0	0.6175022721290588	0.5831504464149475
1.0	20170000.0	20180000.0	0.0	0.5664021372795105	0.5028764009475708
1.0	20180000.0	20190000.0	1.0	0.6063877940177917	0.5589428544044495
1.0	20250000.0	20260000.0	0.0	0.7326353192329407	0.7167508006095886
1.0	20260000.0	20270000.0	1.0	0.6983920931816101	0.6613864302635193
1.0	20280000.0	20290000.0	0.0	0.7990864515304565	0.7740059494972229
1.0	20360000.0	20370000.0	2.0	0.8342688679695129	0.8064069747924805
1.0	20420000.0	20430000.0	2.0	0.8025277853012085	0.7800042033195496
1.0	20470000.0	20480000.0	1.0	0.6826978921890259	0.6475146412849426
1.0	20480000.0	20490000.0	1.0	0.7466678619384766	0.7299740314483643
1.0	20570000.0	20580000.0	0.0	0.6401586532592773	0.5952099561691284
1.0	20580000.0	20590000.0	1.0	0.6209858059883118	0.574760913848877
1.0	20680000.0	20690000.0	1.0	0.695358395576477	0.6557558178901672
1.0	20690000.0	20700000.0	0.0	0.7048107385635376	0.6658252477645874
1.0	20700000.0	20710000.0	2.0	0.6744284629821777	0.6334608793258667
1.0	20760000.0	20770000.0	1.0	0.6999382376670837	0.6659067869186401
1.0	20780000.0	20790000.0	0.0	0.7196221351623535	0.6830521821975708
1.0	20790000.0	20800000.0	1.0	0.6661794781684875	0.6232937574386597
1.0	21000000.0	21010000.0	0.0	0.5882624983787537	0.539649486541748
1.0	21090000.0	21100000.0	0.0	0.6173933744430542	0.5919217467308044
1.0	21160000.0	21170000.0	0.0	0.5698498487472534	0.51875901222229
1.0	21280000.0	21290000.0	0.0	0.5922920107841492	0.5635581612586975
1.0	21350000.0	21360000.0	1.0	0.6243197321891785	0.6204816699028015
1.0	21360000.0	21370000.0	1.0	0.6461805105209351	0.6413243412971497
1.0	21370000.0	21380000.0	0.0	0.6194161772727966	0.6107178330421448
1.0	21400000.0	21410000.0	0.0	0.6478822827339172	0.6440534591674805
1.0	21610000.0	21620000.0	0.0	0.6856212615966797	0.6485110521316528
1.0	21840000.0	21850000.0	1.0	0.5374383330345154	0.4491961896419525
1.0	21870000.0	21880000.0	1.0	0.5791731476783752	0.5239140391349792
1.0	21900000.0	21910000.0	0.0	0.663615345954895	0.6212271451950073
1.0	21980000.0	21990000.0	0.0	0.6098724007606506	0.5727877616882324
1.0	22010000.0	22020000.0	0.0	0.5726495981216431	0.5229116082191467
1.0	22050000.0	22060000.0	0.0	0.586776852607727	0.5522595643997192
1.0	22080000.0	22090000.0	0.0	0.5633561611175537	0.5168946385383606
1.0	22100000.0	22110000.0	0.0	1.3521010875701904	1.7276134490966797
1.0	22170000.0	22180000.0	1.0	0.6813405752182007	0.6523715853691101
1.0	22210000.0	22220000.0	0.0	0.7574095129966736	0.7233758568763733
1.0	22420000.0	22430000.0	0.0	0.5455116033554077	0.5051853656768799
1.0	22490000.0	22500000.0	1.0	0.5990182161331177	0.5563784837722778
1.0	22590000.0	22600000.0	1.0	0.7662003636360168	0.7407421469688416
1.0	22630000.0	22640000.0	1.0	0.7236351370811462	0.7003486752510071
1.0	22670000.0	22680000.0	1.0	0.7123118042945862	0.6710051894187927
1.0	22690000.0	22700000.0	1.0	0.8526450395584106	0.8180723190307617
1.0	22700000.0	22710000.0	0.0	0.7944941520690918	0.7592041492462158
1.0	22710000.0	22720000.0	0.0	0.9191988706588745	0.8724952936172485
1.0	22760000.0	22770000.0	2.0	0.7539775967597961	0.730526328086853
1.0	22780000.0	22790000.0	1.0	0.5991421937942505	0.5844267010688782
1.0	22790000.0	22800000.0	0.0	0.6463667750358582	0.6322469711303711
1.0	22850000.0	22860000.0	2.0	0.6314497590065002	0.5947744846343994
1.0	22880000.0	22890000.0	0.0	0.6965104341506958	0.6690958738327026
1.0	22940000.0	22950000.0	1.0	0.8982393145561218	0.8652795553207397
1.0	23000000.0	23010000.0	0.0	0.7483872175216675	0.7264233231544495
1.0	23010000.0	23020000.0	0.0	0.7642642259597778	0.7339589595794678
1.0	23030000.0	23040000.0	1.0	0.6491959691047668	0.6081463098526001
1.0	23190000.0	23200000.0	2.0	0.595798134803772	0.5485065579414368
1.0	23260000.0	23270000.0	0.0	0.6993652582168579	0.6762309074401855
1.0	23270000.0	23280000.0	2.0	0.6720372438430786	0.6514121294021606
1.0	23310000.0	23320000.0	0.0	0.6467819213867188	0.6076157093048096
1.0	23330000.0	23340000.0	1.0	0.6499592065811157	0.6101863384246826
1.0	23430000.0	23440000.0	0.0	0.5533116459846497	0.5151289701461792
1.0	23440000.0	23450000.0	0.0	0.5446807146072388	0.5218976736068726
1.0	23460000.0	23470000.0	0.0	0.5547279119491577	0.5040664672851562
1.0	23470000.0	23480000.0	0.0	0.5392118692398071	0.50267493724823
1.0	23510000.0	23520000.0	1.0	0.6139991879463196	0.5711613893508911
1.0	23520000.0	23530000.0	0.0	0.6078654527664185	0.5659448504447937
1.0	23550000.0	23560000.0	0.0	0.6192066073417664	0.57817542552948
1.0	23590000.0	23600000.0	0.0	0.6467956900596619	0.6053715944290161
1.0	23630000.0	23640000.0	0.0	0.5373471975326538	0.508355975151062
1.0	23720000.0	23730000.0	0.0	0.5571457147598267	0.529653787612915
1.0	23760000.0	23770000.0	2.0	0.6049078702926636	0.5735125541687012
1.0	23770000.0	23780000.0	1.0	0.6211968064308167	0.6103314757347107
1.0	23780000.0	23790000.0	1.0	0.6406621336936951	0.6227434873580933
1.0	23790000.0	23800000.0	0.0	0.6263691186904907	0.6155245304107666
1.0	23930000.0	23940000.0	1.0	0.6221000552177429	0.5960997343063354
1.0	23990000.0	24000000.0	0.0	0.5940757989883423	0.5477386713027954
1.0	24000000.0	24010000.0	0.0	0.6469882130622864	0.6158289909362793
1.0	24090000.0	24100000.0	1.0	0.5568886995315552	0.5028961300849915
1.0	24140000.0	24150000.0	1.0	0.6164538860321045	0.5952664017677307
1.0	24190000.0	24200000.0	1.0	0.5700520873069763	0.4846991002559662
1.0	24210000.0	24220000.0	0.0	0.6511829495429993	0.6095016598701477
1.0	24240000.0	24250000.0	2.0	0.5384312868118286	0.4702102243900299
1.0	24280000.0	24290000.0	0.0	0.6933180093765259	0.7157272696495056
1.0	24370000.0	24380000.0	0.0	0.5663785934448242	0.5033262372016907
1.0	24380000.0	24390000.0	0.0	0.5837202072143555	0.5355685353279114
1.0	24520000.0	24530000.0	1.0	0.7391327023506165	0.6988916397094727
1.0	24530000.0	24540000.0	1.0	0.8002233505249023	0.7582674026489258
1.0	24580000.0	24590000.0	1.0	0.7764631509780884	0.7496744394302368
1.0	24610000.0	24620000.0	0.0	0.7380138635635376	0.699616014957428
1.0	24660000.0	24670000.0	0.0	0.7308081984519958	0.6955534815788269
1.0	24680000.0	24690000.0	0.0	0.7128223180770874	0.6809200048446655
1.0	24720000.0	24730000.0	0.0	0.6166666746139526	0.6010371446609497
1.0	24770000.0	24780000.0	0.0	0.57108473777771	0.5216121077537537
1.0	24850000.0	24860000.0	0.0	0.5824891328811646	0.5474721193313599
1.0	24890000.0	24900000.0	0.0	0.596915602684021	0.5586960315704346
1.0	25020000.0	25030000.0	2.0	0.7092938423156738	0.6712976694107056
1.0	25030000.0	25040000.0	2.0	0.5991833806037903	0.5587261915206909
1.0	25040000.0	25050000.0	1.0	0.6525769233703613	0.6094909310340881
1.0	25080000.0	25090000.0	1.0	0.5498311519622803	0.4903339743614197
1.0	25140000.0	25150000.0	1.0	0.5268235206604004	0.47465771436691284
1.0	25170000.0	25180000.0	0.0	0.612984299659729	0.5744684934616089
1.0	25190000.0	25200000.0	0.0	0.7282088994979858	0.6984061002731323
1.0	25220000.0	25230000.0	0.0	0.7365778684616089	0.7120330929756165
1.0	25240000.0	25250000.0	1.0	0.7851440906524658	0.7479548454284668
1.0	25340000.0	25350000.0	1.0	0.9689168930053711	0.8968856930732727
1.0	25350000.0	25360000.0	0.0	1.0097672939300537	0.9207149744033813
1.0	25410000.0	25420000.0	0.0	0.821801483631134	0.7911645174026489
1.0	25450000.0	25460000.0	1.0	0.7364055514335632	0.7149513363838196
1.0	25460000.0	25470000.0	0.0	0.7524510622024536	0.7179580330848694
1.0	25490000.0	25500000.0	0.0	0.6365801692008972	0.5969934463500977
1.0	25510000.0	25520000.0	0.0	0.6837801933288574	0.6507646441459656
1.0	25550000.0	25560000.0	0.0	2.104381561279297	1.9201425313949585
1.0	25570000.0	25580000.0	1.0	0.711746335029602	0.7114278674125671
1.0	25780000.0	25790000.0	0.0	0.5284106135368347	0.4979531764984131
1.0	25820000.0	25830000.0	0.0	0.5282289385795593	0.4686256945133209
1.0	25840000.0	25850000.0	0.0	0.580883264541626	0.5259549021720886
1.0	25850000.0	25860000.0	0.0	0.6030699014663696	0.5534166097640991
1.0	25870000.0	25880000.0	3.0	0.5228811502456665	0.46221795678138733
1.0	25900000.0	25910000.0	0.0	0.5463272333145142	0.46917304396629333
1.0	25920000.0	25930000.0	0.0	0.5766246914863586	0.514485239982605
1.0	25950000.0	25960000.0	1.0	0.5361801385879517	0.46876081824302673
1.0	26020000.0	26030000.0	0.0	0.5416053533554077	0.49892163276672363
1.0	26030000.0	26040000.0	1.0	0.5379311442375183	0.48006972670555115
1.0	26120000.0	26130000.0	1.0	0.5534458756446838	0.47672051191329956
1.0	26150000.0	26160000.0	1.0	0.5337020754814148	0.47286152839660645
1.0	26210000.0	26220000.0	1.0	0.5468984842300415	0.49232521653175354
1.0	26250000.0	26260000.0	0.0	0.5708417892456055	0.5215839147567749
1.0	26280000.0	26290000.0	2.0	0.559748649597168	0.504291296005249
1.0	26360000.0	26370000.0	0.0	0.623157262802124	0.6142743229866028
1.0	26410000.0	26420000.0	1.0	0.6544508934020996	0.6306047439575195
1.0	26440000.0	26450000.0	0.0	0.5279332399368286	0.5206921696662903
1.0	26510000.0	26520000.0	0.0	0.5113511681556702	0.426139771938324
1.0	26540000.0	26550000.0	0.0	0.5216789245605469	0.4272746443748474
1.0	26570000.0	26580000.0	0.0	0.5176420211791992	0.4732244908809662
1.0	26630000.0	26640000.0	0.0	0.6030876040458679	0.5683684945106506
1.0	26640000.0	26650000.0	1.0	0.6566824913024902	0.6216313242912292
1.0	26740000.0	26750000.0	1.0	0.6644061207771301	0.6215594410896301
1.0	26780000.0	26790000.0	0.0	0.6728931069374084	0.6570845246315002
1.0	26820000.0	26830000.0	0.0	0.6346632838249207	0.5768395662307739
1.0	26880000.0	26890000.0	1.0	0.7115951776504517	0.6873318552970886
1.0	26890000.0	26900000.0	0.0	0.6676489114761353	0.6287771463394165
1.0	26920000.0	26930000.0	0.0	0.6312686800956726	0.6134834289550781
1.0	26990000.0	27000000.0	2.0	0.5361488461494446	0.45661669969558716
1.0	27060000.0	27070000.0	0.0	0.5630857348442078	0.5340110659599304
1.0	27070000.0	27080000.0	1.0	0.5438289046287537	0.5235031843185425
1.0	27090000.0	27100000.0	0.0	0.5680927038192749	0.5187063813209534
1.0	27120000.0	27130000.0	0.0	0.5529279112815857	0.5061718225479126
1.0	27160000.0	27170000.0	1.0	0.5741117596626282	0.5177580118179321
1.0	27460000.0	27470000.0	0.0	0.5853214263916016	0.5312703251838684
1.0	27600000.0	27610000.0	0.0	0.5565573573112488	0.5032099485397339
1.0	27680000.0	27690000.0	0.0	0.54006427526474	0.4805416166782379
1.0	27700000.0	27710000.0	0.0	0.5451985597610474	0.47012048959732056
1.0	27710000.0	27720000.0	0.0	0.5308703184127808	0.43789321184158325
1.0	27750000.0	27760000.0	1.0	0.52497398853302	0.5283544659614563
1.0	28010000.0	28020000.0	1.0	0.6217419505119324	0.5761531591415405
1.0	28110000.0	28120000.0	0.0	0.5426062345504761	0.5132004618644714
1.0	28190000.0	28200000.0	0.0	0.5994408130645752	0.5529965758323669
1.0	28210000.0	28220000.0	1.0	0.6482857465744019	0.6105582118034363
1.0	28220000.0	28230000.0	1.0	0.5409964323043823	0.48349547386169434
1.0	28270000.0	28280000.0	1.0	0.5987302660942078	0.5479941368103027
1.0	28290000.0	28300000.0	0.0	0.5712960958480835	0.49940890073776245
1.0	28320000.0	28330000.0	0.0	0.5323060750961304	0.47976961731910706
1.0	28350000.0	28360000.0	0.0	0.5288339853286743	0.4916723668575287
1.0	28360000.0	28370000.0	0.0	0.5290722846984863	0.4883696436882019
1.0	28400000.0	28410000.0	0.0	0.5233052968978882	0.504227340221405
1.0	28450000.0	28460000.0	0.0	0.6203910112380981	0.5740305781364441
1.0	28540000.0	28550000.0	0.0	0.6074994802474976	0.5858333706855774
1.0	28580000.0	28590000.0	0.0	0.8489755392074585	0.8052664995193481
1.0	28600000.0	28610000.0	1.0	0.6076632738113403	0.5737720727920532
1.0	28730000.0	28740000.0	1.0	0.5276550054550171	0.4956553876399994
1.0	28770000.0	28780000.0	0.0	0.5273267030715942	0.4985521733760834
1.0	28780000.0	28790000.0	0.0	0.5328933000564575	0.5005025267601013
1.0	28800000.0	28810000.0	1.0	0.537111759185791	0.47518688440322876
1.0	28810000.0	28820000.0	0.0	0.5364624857902527	0.48967304825782776
1.0	28820000.0	28830000.0	0.0	0.5287817716598511	0.48984265327453613
1.0	28890000.0	28900000.0	0.0	0.6162163019180298	0.5900724530220032
1.0	28940000.0	28950000.0	0.0	0.5681359767913818	0.5187662839889526
1.0	29100000.0	29110000.0	0.0	0.6066741347312927	0.5685940980911255
1.0	29120000.0	29130000.0	1.0	0.6296617984771729	0.5866435766220093
1.0	29180000.0	29190000.0	2.0	0.6450867056846619	0.6004955172538757
1.0	29230000.0	29240000.0	0.0	0.5744031667709351	0.5168784260749817
1.0	29260000.0	29270000.0	0.0	0.5566854476928711	0.4928125739097595
1.0	29280000.0	29290000.0	0.0	0.5251866579055786	0.48038870096206665
1.0	29390000.0	29400000.0	1.0	0.5093851685523987	0.5052050948143005
1.0	29480000.0	29490000.0	0.0	0.5810856819152832	0.5360832214355469
1.0	29660000.0	29670000.0	1.0	0.7789562940597534	0.7525848746299744
1.0	29670000.0	29680000.0	1.0	0.7954662442207336	0.7744556665420532
1.0	29800000.0	29810000.0	2.0	0.6607105135917664	0.6427608728408813
1.0	29810000.0	29820000.0	0.0	0.6883615255355835	0.6683018803596497
1.0	29820000.0	29830000.0	1.0	0.7133347392082214	0.6988083124160767
1.0	29850000.0	29860000.0	0.0	0.7290321588516235	0.7184672355651855
1.0	30020000.0	30030000.0	0.0	0.5451658368110657	0.46183866262435913
1.0	30070000.0	30080000.0	0.0	0.838099479675293	0.8109636306762695
1.0	30080000.0	30090000.0	0.0	0.7828828692436218	0.7611497044563293
1.0	30140000.0	30150000.0	3.0	0.7884281873703003	0.7598856091499329
1.0	30230000.0	30240000.0	0.0	0.9406633377075195	0.8843368291854858
1.0	30260000.0	30270000.0	0.0	0.9101806879043579	0.8656610250473022
1.0	30290000.0	30300000.0	0.0	0.8882558941841125	0.8511946797370911
1.0	30310000.0	30320000.0	1.0	0.8925312161445618	0.858725905418396
1.0	30330000.0	30340000.0	0.0	0.8960111737251282	0.8594745397567749
1.0	30440000.0	30450000.0	0.0	0.805445671081543	0.7840439081192017
1.0	30480000.0	30490000.0	1.0	0.7777588367462158	0.7602736353874207
1.0	30530000.0	30540000.0	0.0	0.7558547258377075	0.7343665957450867
1.0	30550000.0	30560000.0	1.0	0.7170430421829224	0.6996721625328064
1.0	30570000.0	30580000.0	0.0	0.7586271166801453	0.7427863478660583
1.0	30630000.0	30640000.0	0.0	0.8394781947135925	0.8126877546310425
1.0	30650000.0	30660000.0	0.0	0.8433765172958374	0.8146648406982422
1.0	30720000.0	30730000.0	2.0	0.927060604095459	0.879255473613739
1.0	30740000.0	30750000.0	1.0	0.9926770329475403	0.9188545346260071
1.0	30760000.0	30770000.0	0.0	0.9251741170883179	0.877327561378479
1.0	30790000.0	30800000.0	2.0	0.9342058300971985	0.8832529783248901
1.0	30830000.0	30840000.0	0.0	0.9353071451187134	0.8789798617362976
1.0	30870000.0	30880000.0	2.0	0.9021827578544617	0.8596400022506714
1.0	30880000.0	30890000.0	1.0	1.0394328832626343	0.9461373090744019
1.0	30890000.0	30900000.0	1.0	0.9237173199653625	0.8770618438720703
1.0	30930000.0	30940000.0	1.0	0.9443891644477844	0.8926326632499695
1.0	30940000.0	30950000.0	0.0	0.9148517847061157	0.865644633769989
1.0	30950000.0	30960000.0	2.0	1.2131825685501099	1.035996675491333
1.0	30960000.0	30970000.0	1.0	0.8670161366462708	0.824271559715271
1.0	31040000.0	31050000.0	0.0	0.8322180509567261	0.8018803596496582
1.0	31060000.0	31070000.0	1.0	0.8840347528457642	0.8438266515731812
1.0	31190000.0	31200000.0	0.0	0.6933372616767883	0.6719876527786255
1.0	31210000.0	31220000.0	0.0	0.7216265797615051	0.680299699306488
1.0	31260000.0	31270000.0	0.0	0.6362622976303101	0.5907542705535889
1.0	31320000.0	31330000.0	0.0	0.6791338920593262	0.6464737057685852
1.0	31340000.0	31350000.0	0.0	0.6343202590942383	0.5952688455581665
1.0	31350000.0	31360000.0	0.0	0.6098818182945251	0.5741755962371826
1.0	31360000.0	31370000.0	0.0	0.6141630411148071	0.5847635269165039
1.0	31420000.0	31430000.0	1.0	0.5677109956741333	0.5216208696365356
1.0	31430000.0	31440000.0	0.0	0.5605219602584839	0.5263671278953552
1.0	31450000.0	31460000.0	0.0	0.5667644143104553	0.5374128222465515
1.0	31460000.0	31470000.0	1.0	0.5578831434249878	0.5376642942428589
1.0	31480000.0	31490000.0	1.0	0.544601559638977	0.5304187536239624
1.0	31560000.0	31570000.0	1.0	0.6512355208396912	0.6197924613952637
1.0	31620000.0	31630000.0	1.0	0.6788347959518433	0.6395207643508911
1.0	31700000.0	31710000.0	2.0	0.7582316994667053	0.7175983786582947
1.0	31710000.0	31720000.0	0.0	0.8017481565475464	0.7558180093765259
1.0	31770000.0	31780000.0	0.0	0.670845627784729	0.6469584703445435
1.0	31790000.0	31800000.0	1.0	0.6559990048408508	0.6452071070671082
1.0	31800000.0	31810000.0	0.0	0.6660298109054565	0.6560021638870239
1.0	31830000.0	31840000.0	0.0	0.681833028793335	0.6680768728256226
1.0	31840000.0	31850000.0	0.0	0.7597876787185669	0.7216240167617798
1.0	31860000.0	31870000.0	1.0	0.694825291633606	0.6545056104660034
1.0	32070000.0	32080000.0	1.0	0.7130345702171326	0.6721881628036499
1.0	32100000.0	32110000.0	1.0	0.6161330938339233	0.6101692318916321
1.0	32190000.0	32200000.0	1.0	0.7684727907180786	0.7267206311225891
1.0	32220000.0	32230000.0	0.0	0.7817927598953247	0.7460697889328003
1.0	32240000.0	32250000.0	2.0	0.7883437275886536	0.7454403638839722
1.0	32310000.0	32320000.0	0.0	0.6875830888748169	0.6533297300338745
1.0	32340000.0	32350000.0	1.0	0.6528002023696899	0.642738401889801
1.0	32450000.0	32460000.0	0.0	0.5792153477668762	0.5361483693122864
1.0	32460000.0	32470000.0	1.0	0.5985106825828552	0.5553185343742371
1.0	32530000.0	32540000.0	1.0	0.5727197527885437	0.5458048582077026
1.0	32540000.0	32550000.0	1.0	0.5337937474250793	0.4533213675022125
1.0	32570000.0	32580000.0	1.0	2.312559127807617	1.9308500289916992
1.0	32600000.0	32610000.0	0.0	0.5376480221748352	0.5074666738510132
1.0	32810000.0	32820000.0	0.0	0.5859581828117371	0.5294520258903503
1.0	32830000.0	32840000.0	0.0	0.5970348119735718	0.5513731837272644
1.0	32920000.0	32930000.0	0.0	0.6420369744300842	0.6092562079429626
1.0	32930000.0	32940000.0	1.0	0.6234599351882935	0.5908605456352234
1.0	33170000.0	33180000.0	1.0	0.5616028904914856	0.5002346038818359
1.0	33180000.0	33190000.0	0.0	0.5612295866012573	0.5033574104309082
1.0	33200000.0	33210000.0	1.0	0.5431767702102661	0.45179349184036255
1.0	33330000.0	33340000.0	0.0	0.5236586332321167	0.44238609075546265
1.0	33340000.0	33350000.0	0.0	0.5253030061721802	0.456413209438324
1.0	33430000.0	33440000.0	0.0	0.5634270906448364	0.504187822341919
1.0	33450000.0	33460000.0	3.0	0.5407722592353821	0.4524553418159485
1.0	33510000.0	33520000.0	0.0	0.6028569340705872	0.5636956095695496
1.0	33660000.0	33670000.0	0.0	0.6000107526779175	0.5586003661155701
1.0	33930000.0	33940000.0	2.0	0.6242361068725586	0.5977550148963928
1.0	33950000.0	33960000.0	0.0	0.7059798836708069	0.671815037727356
1.0	34020000.0	34030000.0	0.0	0.7564762234687805	0.7147908806800842
1.0	34050000.0	34060000.0	0.0	0.7299202680587769	0.6952503323554993
1.0	34080000.0	34090000.0	0.0	0.7944900989532471	0.764153778553009
1.0	34100000.0	34110000.0	0.0	0.7750922441482544	0.7413052320480347
1.0	34110000.0	34120000.0	0.0	0.8061129450798035	0.7758978009223938
1.0	34130000.0	34140000.0	0.0	0.834209144115448	0.8027569055557251
1.0	34170000.0	34180000.0	1.0	0.7381375432014465	0.7181315422058105
1.0	34230000.0	34240000.0	1.0	0.8048725128173828	0.7837370038032532
1.0	34280000.0	34290000.0	0.0	0.893194854259491	0.8538309335708618
1.0	34290000.0	34300000.0	2.0	0.7252949476242065	0.6997165679931641
1.0	34300000.0	34310000.0	0.0	0.7455997467041016	0.7247283458709717
1.0	34330000.0	34340000.0	1.0	0.701362133026123	0.6838611364364624
1.0	34370000.0	34380000.0	1.0	0.7637267112731934	0.7482840418815613
1.0	34520000.0	34530000.0	0.0	0.9042953252792358	0.8644808530807495
1.0	34530000.0	34540000.0	2.0	0.843339741230011	0.8160516619682312
1.0	34560000.0	34570000.0	1.0	0.7462714910507202	0.7194119095802307
1.0	34640000.0	34650000.0	1.0	0.9727190732955933	0.9110906720161438
1.0	34650000.0	34660000.0	0.0	0.9980619549751282	0.9294765591621399
1.0	34720000.0	34730000.0	0.0	0.8324311971664429	0.8052453994750977
1.0	34740000.0	34750000.0	1.0	0.9044817090034485	0.8630302548408508
1.0	34890000.0	34900000.0	0.0	1.0680255889892578	0.9632404446601868
1.0	34920000.0	34930000.0	0.0	1.1166162490844727	0.9836114645004272
1.0	35070000.0	35080000.0	2.0	0.9178306460380554	0.8711932897567749
1.0	35180000.0	35190000.0	0.0	0.899488091468811	0.8582099676132202
1.0	35190000.0	35200000.0	1.0	0.8233211636543274	0.7977860569953918
1.0	35260000.0	35270000.0	1.0	0.6474076509475708	0.6087027788162231
1.0	35310000.0	35320000.0	0.0	0.6147875785827637	0.5888626575469971
1.0	35330000.0	35340000.0	1.0	0.6284138560295105	0.5975788831710815
1.0	35400000.0	35410000.0	0.0	0.7200923562049866	0.6978638768196106
1.0	35410000.0	35420000.0	1.0	0.7681733965873718	0.7489074468612671
1.0	35580000.0	35590000.0	0.0	0.6709084510803223	0.6364608407020569
1.0	35650000.0	35660000.0	1.0	0.5985201001167297	0.718969464302063
1.0	35780000.0	35790000.0	0.0	0.5565310716629028	0.5025876760482788
1.0	35790000.0	35800000.0	1.0	0.5437260866165161	0.4914330542087555
1.0	36000000.0	36010000.0	0.0	0.5316458940505981	0.5148854851722717
1.0	36030000.0	36040000.0	0.0	0.5695658922195435	0.5050070285797119
1.0	36050000.0	36060000.0	0.0	0.535065770149231	0.45755982398986816
1.0	36070000.0	36080000.0	0.0	0.5266696214675903	0.46218162775039673
1.0	36110000.0	36120000.0	1.0	0.5476402640342712	0.4556715488433838
1.0	36140000.0	36150000.0	0.0	0.6322927474975586	0.5879136919975281
1.0	36150000.0	36160000.0	1.0	0.6300772428512573	0.5874840021133423
1.0	36200000.0	36210000.0	1.0	0.5910474061965942	0.5492982864379883
1.0	36270000.0	36280000.0	1.0	0.5449434518814087	0.4879550039768219
1.0	36480000.0	36490000.0	0.0	0.568976640701294	0.5198481678962708
1.0	36500000.0	36510000.0	0.0	0.553584635257721	0.504551351070404
1.0	36550000.0	36560000.0	0.0	0.6454557180404663	0.6988045573234558
1.0	36680000.0	36690000.0	0.0	0.6372247934341431	0.5267754197120667
1.0	36690000.0	36700000.0	0.0	0.6025923490524292	0.5979366898536682
1.0	36730000.0	36740000.0	1.0	0.5405086874961853	0.5176370739936829
1.0	36770000.0	36780000.0	0.0	0.5861741900444031	0.5310393571853638
1.0	36800000.0	36810000.0	2.0	0.5685030221939087	0.5036293268203735
1.0	36900000.0	36910000.0	0.0	0.5683115720748901	0.5266377329826355
1.0	37000000.0	37010000.0	2.0	0.6723226308822632	0.6457403898239136
1.0	37080000.0	37090000.0	0.0	0.7988488674163818	0.7564347386360168
1.0	37190000.0	37200000.0	2.0	0.9641144871711731	0.9034551382064819
1.0	37230000.0	37240000.0	0.0	0.9024286270141602	0.8569260835647583
1.0	37570000.0	37580000.0	0.0	0.7361533641815186	0.7231292128562927
1.0	37600000.0	37610000.0	0.0	0.710808515548706	0.6952303051948547
1.0	37650000.0	37660000.0	0.0	0.7393539547920227	0.7246385216712952
1.0	37700000.0	37710000.0	1.0	0.7588058710098267	0.7316576242446899
1.0	37710000.0	37720000.0	1.0	0.8047434687614441	0.7830386757850647
1.0	37750000.0	37760000.0	3.0	0.815282940864563	0.7928401231765747
1.0	37770000.0	37780000.0	0.0	0.7784855365753174	0.7565590143203735
1.0	37790000.0	37800000.0	2.0	0.8100272417068481	0.7872627377510071
1.0	37880000.0	37890000.0	1.0	0.7298436164855957	0.705346941947937
1.0	37960000.0	37970000.0	0.0	0.54173743724823	0.4985557496547699
1.0	38050000.0	38060000.0	0.0	0.6071473360061646	0.584851086139679
1.0	38070000.0	38080000.0	2.0	0.6772879362106323	0.6398478746414185
1.0	38080000.0	38090000.0	0.0	0.8384996652603149	0.8128293752670288
1.0	38090000.0	38100000.0	1.0	0.851058840751648	0.8264601826667786
1.0	38100000.0	38110000.0	2.0	0.7573032975196838	0.7431949377059937
1.0	38130000.0	38140000.0	1.0	0.6651118397712708	0.6384181976318359
1.0	38180000.0	38190000.0	0.0	0.6617032885551453	0.6233097314834595
1.0	38200000.0	38210000.0	0.0	0.6586841344833374	0.6211282014846802
1.0	38210000.0	38220000.0	0.0	0.635586678981781	0.5934942364692688
1.0	38220000.0	38230000.0	0.0	0.6732978820800781	0.6537696123123169
1.0	38270000.0	38280000.0	0.0	0.5774392485618591	0.6089584827423096
1.0	38290000.0	38300000.0	0.0	0.5270364284515381	0.45365795493125916
1.0	38310000.0	38320000.0	0.0	0.5277363061904907	0.4617743492126465
1.0	38410000.0	38420000.0	0.0	0.5377868413925171	0.4400397837162018
1.0	38490000.0	38500000.0	1.0	0.5315960645675659	0.4594864845275879
1.0	38740000.0	38750000.0	1.0	0.9215779304504395	0.8756845593452454
1.0	38820000.0	38830000.0	0.0	1.0240243673324585	0.9392832517623901
1.0	38830000.0	38840000.0	1.0	0.8895294070243835	0.8481138348579407
1.0	38930000.0	38940000.0	1.0	0.8702560663223267	0.8324607610702515
1.0	38950000.0	38960000.0	3.0	0.8813172578811646	0.843346893787384
1.0	39060000.0	39070000.0	0.0	0.7917696237564087	0.7644394636154175
1.0	39080000.0	39090000.0	1.0	0.7784973978996277	0.756231427192688
1.0	39160000.0	39170000.0	0.0	0.9273687601089478	0.8783131837844849
1.0	39170000.0	39180000.0	0.0	0.8784300088882446	0.8429979085922241
1.0	39210000.0	39220000.0	2.0	0.7782605886459351	0.7611810564994812
1.0	39250000.0	39260000.0	0.0	0.8486329913139343	0.8202309608459473
1.0	39280000.0	39290000.0	0.0	0.7964347004890442	0.7690606713294983
1.0	39320000.0	39330000.0	0.0	0.7000876665115356	0.7249847054481506
1.0	39330000.0	39340000.0	0.0	0.5871944427490234	0.5130713582038879
1.0	39350000.0	39360000.0	2.0	0.5844684839248657	0.5410439372062683
1.0	39370000.0	39380000.0	1.0	0.6289624571800232	0.5869883298873901
1.0	39390000.0	39400000.0	0.0	0.6611889600753784	0.6193984746932983
1.0	39470000.0	39480000.0	0.0	0.5542801022529602	0.49299222230911255
1.0	39570000.0	39580000.0	0.0	0.5489132404327393	0.49877113103866577
1.0	39670000.0	39680000.0	1.0	0.5251947641372681	0.4457108974456787
1.0	39680000.0	39690000.0	1.0	0.5233218669891357	0.5266028046607971
1.0	39750000.0	39760000.0	0.0	0.5899724364280701	0.5470263957977295
1.0	39810000.0	39820000.0	2.0	0.5757911801338196	0.5274087190628052
1.0	39860000.0	39870000.0	0.0	0.5853332877159119	0.5772905349731445
1.0	39870000.0	39880000.0	0.0	0.5760457515716553	0.5112471580505371
1.0	39880000.0	39890000.0	1.0	0.5983896255493164	0.585274338722229
1.0	39920000.0	39930000.0	1.0	0.6464646458625793	0.6185476183891296
1.0	39930000.0	39940000.0	0.0	0.6375877261161804	0.6234545707702637
1.0	39940000.0	39950000.0	1.0	0.6437769532203674	0.6258121728897095
1.0	40120000.0	40130000.0	1.0	0.5797112584114075	0.522085964679718
1.0	40130000.0	40140000.0	0.0	0.6112273931503296	0.5716301202774048
1.0	40150000.0	40160000.0	1.0	0.5965419411659241	0.5506598949432373
1.0	40160000.0	40170000.0	0.0	0.5985008478164673	0.5633236169815063
1.0	40240000.0	40250000.0	1.0	0.5973316431045532	0.5535591840744019
1.0	40290000.0	40300000.0	0.0	0.594682514667511	0.5513736009597778
1.0	40310000.0	40320000.0	0.0	0.5293567776679993	0.5161080360412598
1.0	40320000.0	40330000.0	1.0	0.5346410274505615	0.4939906597137451
1.0	40380000.0	40390000.0	1.0	0.5918532609939575	0.5408563017845154
1.0	40430000.0	40440000.0	1.0	0.5487567782402039	0.46119657158851624
1.0	40480000.0	40490000.0	0.0	0.6151357293128967	0.5717759132385254
1.0	40510000.0	40520000.0	1.0	0.5316730737686157	0.5100133419036865
1.0	40540000.0	40550000.0	0.0	0.556708812713623	0.4926590025424957
1.0	40620000.0	40630000.0	1.0	0.5552602410316467	0.574482798576355
1.0	40700000.0	40710000.0	0.0	0.5417577624320984	0.49790364503860474
1.0	40720000.0	40730000.0	1.0	0.6726661920547485	0.7863265872001648
1.0	40730000.0	40740000.0	0.0	0.528754711151123	0.49568086862564087
1.0	40770000.0	40780000.0	1.0	0.5957021713256836	0.5467191934585571
1.0	40780000.0	40790000.0	0.0	0.6372438669204712	0.5966307520866394
1.0	40810000.0	40820000.0	1.0	0.6499414443969727	0.6111528277397156
1.0	40820000.0	40830000.0	1.0	0.6596406698226929	0.6253596544265747
1.0	40840000.0	40850000.0	1.0	0.5244007110595703	0.4740566313266754
1.0	40870000.0	40880000.0	2.0	0.5368567705154419	0.47100749611854553
1.0	40880000.0	40890000.0	0.0	0.5890719890594482	0.5373115539550781
1.0	40920000.0	40930000.0	0.0	0.7212238907814026	0.6873789429664612
1.0	40950000.0	40960000.0	0.0	0.6429545879364014	0.6027474999427795
1.0	40990000.0	41000000.0	0.0	0.7179993391036987	0.6790562868118286
1.0	41010000.0	41020000.0	3.0	0.5767461061477661	0.5129002332687378
1.0	41050000.0	41060000.0	1.0	0.6525810956954956	0.6099918484687805
1.0	41080000.0	41090000.0	1.0	0.677789568901062	0.63726806640625
1.0	41150000.0	41160000.0	0.0	0.5450337529182434	0.5853865742683411
1.0	41170000.0	41180000.0	0.0	0.5463888049125671	0.46031999588012695
1.0	41220000.0	41230000.0	0.0	0.5969447493553162	0.5614372491836548
1.0	41280000.0	41290000.0	0.0	0.6143668293952942	0.5844513773918152
1.0	41300000.0	41310000.0	3.0	0.6380687952041626	0.5932083129882812
1.0	41310000.0	41320000.0	0.0	0.6438924074172974	0.6233474016189575
1.0	41360000.0	41370000.0	0.0	0.7879881858825684	0.7440956830978394
1.0	41370000.0	41380000.0	0.0	0.7059230804443359	0.6711678504943848
1.0	41430000.0	41440000.0	0.0	0.6576344966888428	0.6232048273086548
1.0	41490000.0	41500000.0	0.0	0.6117945909500122	0.5786904096603394
1.0	41510000.0	41520000.0	1.0	0.5525156855583191	0.5031899213790894
1.0	41520000.0	41530000.0	1.0	0.5467403531074524	0.47934526205062866
1.0	41540000.0	41550000.0	0.0	0.5270727872848511	0.4733734130859375
1.0	41610000.0	41620000.0	1.0	0.5336479544639587	0.49444884061813354
1.0	41710000.0	41720000.0	1.0	0.5779725909233093	0.524316668510437
1.0	41810000.0	41820000.0	0.0	0.6006032228469849	0.5589641332626343
1.0	41970000.0	41980000.0	0.0	0.6733773946762085	0.6370559334754944
1.0	42060000.0	42070000.0	0.0	0.6217137575149536	0.5936043858528137
1.0	42070000.0	42080000.0	2.0	0.5681265592575073	0.503754198551178
1.0	42100000.0	42110000.0	1.0	0.5462161898612976	0.4795657694339752
1.0	42110000.0	42120000.0	1.0	0.5506106019020081	0.4802020192146301
1.0	42120000.0	42130000.0	1.0	0.562288761138916	0.49430960416793823
1.0	42150000.0	42160000.0	0.0	0.5891391634941101	0.5361759066581726
1.0	42250000.0	42260000.0	0.0	0.6043780446052551	0.5671780109405518
1.0	42270000.0	42280000.0	1.0	0.5733200311660767	0.5193630456924438
1.0	42340000.0	42350000.0	1.0	0.6596808433532715	0.6533241271972656
1.0	42350000.0	42360000.0	0.0	0.6742371320724487	0.6671981811523438
1.0	42370000.0	42380000.0	0.0	0.7024239301681519	0.6809326410293579
1.0	42380000.0	42390000.0	1.0	0.6820264458656311	0.6448806524276733
1.0	42470000.0	42480000.0	0.0	0.6996015310287476	0.6808001399040222
1.0	42540000.0	42550000.0	0.0	0.7542532086372375	0.7196992635726929
1.0	42560000.0	42570000.0	0.0	0.7369705438613892	0.7095215320587158
1.0	42590000.0	42600000.0	0.0	0.717414915561676	0.6813637018203735
1.0	42770000.0	42780000.0	0.0	0.524676501750946	0.4818717837333679
1.0	42860000.0	42870000.0	0.0	0.5994330644607544	0.5564380884170532
1.0	42920000.0	42930000.0	0.0	0.6215803027153015	0.631803035736084
1.0	42960000.0	42970000.0	0.0	0.6306268572807312	0.6014367341995239
1.0	42990000.0	43000000.0	0.0	0.6414135098457336	0.6165987253189087
1.0	43150000.0	43160000.0	1.0	0.5448229908943176	0.5617863535881042
1.0	43180000.0	43190000.0	0.0	0.6056326031684875	0.5694609880447388
1.0	43230000.0	43240000.0	1.0	0.6538510322570801	0.5973585247993469
1.0	43340000.0	43350000.0	1.0	0.6996777653694153	0.6709910035133362
1.0	43410000.0	43420000.0	0.0	0.6253769397735596	0.6098721623420715
1.0	43420000.0	43430000.0	0.0	0.5611069798469543	0.5267353057861328
1.0	43470000.0	43480000.0	0.0	0.7530805468559265	0.7195708155632019
1.0	43540000.0	43550000.0	1.0	0.685232937335968	0.6492331624031067
1.0	43600000.0	43610000.0	0.0	0.7589836120605469	0.7335797548294067
1.0	43670000.0	43680000.0	0.0	0.5588921308517456	0.4947982728481293
1.0	43690000.0	43700000.0	0.0	0.5946880578994751	0.5496536493301392
1.0	43700000.0	43710000.0	1.0	0.577643632888794	0.5273236632347107
1.0	43710000.0	43720000.0	1.0	0.635722279548645	0.5943635702133179
1.0	43750000.0	43760000.0	2.0	0.6218572854995728	0.5836175680160522
1.0	43790000.0	43800000.0	2.0	0.6358799338340759	0.5896715521812439
1.0	43850000.0	43860000.0	2.0	2.312631368637085	1.9308500289916992
1.0	43860000.0	43870000.0	0.0	0.5997710227966309	0.577046811580658
1.0	43970000.0	43980000.0	0.0	0.6517897844314575	0.6073158979415894
1.0	44010000.0	44020000.0	0.0	0.5515729784965515	0.5052047967910767
1.0	44040000.0	44050000.0	0.0	0.5771585702896118	0.5192291140556335
1.0	44130000.0	44140000.0	2.0	0.5556901097297668	0.4761880338191986
1.0	44170000.0	44180000.0	0.0	0.5569693446159363	0.48409685492515564
1.0	44180000.0	44190000.0	1.0	0.550049901008606	0.5025795102119446
1.0	44200000.0	44210000.0	0.0	0.5876785516738892	0.5518007278442383
1.0	44250000.0	44260000.0	0.0	0.5662178993225098	0.5188919305801392
1.0	44270000.0	44280000.0	3.0	0.5461066961288452	0.480571448802948
1.0	44310000.0	44320000.0	0.0	0.5736045837402344	0.5238713026046753
1.0	44340000.0	44350000.0	0.0	0.5506684184074402	0.4911050796508789
1.0	44390000.0	44400000.0	1.0	0.5977071523666382	0.5538443922996521
1.0	44430000.0	44440000.0	0.0	0.6730214357376099	0.6629785299301147
1.0	44550000.0	44560000.0	2.0	0.7020055055618286	0.6658269166946411
1.0	44580000.0	44590000.0	1.0	0.6590205430984497	0.633066713809967
1.0	44710000.0	44720000.0	1.0	0.5649402737617493	0.4942845404148102
1.0	44720000.0	44730000.0	1.0	0.5320271253585815	0.4774494171142578
1.0	44730000.0	44740000.0	1.0	0.5333446264266968	0.49929308891296387
1.0	44750000.0	44760000.0	1.0	0.5451940298080444	0.4938233494758606
1.0	44760000.0	44770000.0	0.0	0.5808674693107605	0.5262869000434875
1.0	44780000.0	44790000.0	1.0	0.5673211216926575	0.5100916028022766
1.0	44800000.0	44810000.0	0.0	0.5896641612052917	0.5529190301895142
1.0	44820000.0	44830000.0	0.0	0.6665347814559937	0.6294466853141785
1.0	44860000.0	44870000.0	0.0	0.8096275329589844	0.7855874300003052
1.0	44870000.0	44880000.0	1.0	0.7512283325195312	0.7293761968612671
1.0	44920000.0	44930000.0	1.0	0.8195662498474121	0.7898790836334229
1.0	44960000.0	44970000.0	1.0	0.7141572833061218	0.680838406085968
1.0	45050000.0	45060000.0	0.0	0.7183667421340942	0.6945167779922485
1.0	45070000.0	45080000.0	0.0	0.6504443883895874	0.610416054725647
1.0	45190000.0	45200000.0	4.0	0.599189281463623	0.5551759004592896
1.0	45200000.0	45210000.0	0.0	0.6354094743728638	0.6417842507362366
1.0	45280000.0	45290000.0	0.0	0.692240297794342	0.6765539050102234
1.0	45310000.0	45320000.0	0.0	0.6111398935317993	0.5841272473335266
1.0	45460000.0	45470000.0	1.0	0.5952849388122559	0.5531120896339417
1.0	45530000.0	45540000.0	0.0	0.6465703845024109	0.6043175458908081
1.0	45610000.0	45620000.0	1.0	0.563730776309967	0.49828481674194336
1.0	45660000.0	45670000.0	1.0	0.5549664497375488	0.47865501046180725
1.0	45730000.0	45740000.0	0.0	0.5405992269515991	0.45393291115760803
1.0	45740000.0	45750000.0	1.0	0.5921703577041626	0.5434686541557312
1.0	45850000.0	45860000.0	0.0	0.5121099352836609	0.4631653428077698
1.0	45880000.0	45890000.0	1.0	0.5096107125282288	0.46735939383506775
1.0	45890000.0	45900000.0	0.0	0.51296466588974	0.46891164779663086
1.0	46050000.0	46060000.0	0.0	0.6175219416618347	0.6039259433746338
1.0	46090000.0	46100000.0	1.0	0.5923855304718018	0.5514662265777588
1.0	46120000.0	46130000.0	0.0	0.5935448408126831	0.5629863739013672
1.0	46170000.0	46180000.0	0.0	0.5827671885490417	0.5455873608589172
1.0	46230000.0	46240000.0	1.0	0.577698290348053	0.5189706087112427
1.0	46290000.0	46300000.0	0.0	0.5569154620170593	0.5045803189277649
1.0	46450000.0	46460000.0	3.0	0.5169427990913391	0.48064008355140686
1.0	46490000.0	46500000.0	0.0	0.5829463005065918	0.5276808738708496
1.0	46520000.0	46530000.0	0.0	0.5594884157180786	0.501509428024292
1.0	46530000.0	46540000.0	0.0	0.530128538608551	0.5052571892738342
1.0	46570000.0	46580000.0	2.0	0.517254650592804	0.47827085852622986
1.0	46590000.0	46600000.0	1.0	0.5681054592132568	0.568203866481781
1.0	46600000.0	46610000.0	0.0	0.5515991449356079	0.48921847343444824
1.0	46630000.0	46640000.0	0.0	0.613670289516449	0.571570873260498
1.0	46640000.0	46650000.0	1.0	0.5650559663772583	0.5132215023040771
1.0	46660000.0	46670000.0	0.0	0.6176284551620483	0.6776531338691711
1.0	46670000.0	46680000.0	0.0	0.6274179220199585	0.6156473755836487
1.0	46720000.0	46730000.0	1.0	0.6119345426559448	0.5833866596221924
1.0	46750000.0	46760000.0	2.0	0.5823057889938354	0.5404089689254761
1.0	46770000.0	46780000.0	2.0	0.5797680020332336	0.5484501123428345
1.0	46870000.0	46880000.0	2.0	0.584023118019104	0.5348649024963379
1.0	46970000.0	46980000.0	0.0	0.7151268124580383	0.6863077282905579
1.0	47010000.0	47020000.0	1.0	0.662607729434967	0.6263977289199829
1.0	47120000.0	47130000.0	1.0	0.6076029539108276	0.5863996148109436
1.0	47220000.0	47230000.0	1.0	0.7316185235977173	0.6973673105239868
1.0	47270000.0	47280000.0	2.0	0.8306676745414734	0.8038790822029114
1.0	47320000.0	47330000.0	1.0	0.7535366415977478	0.7351270318031311
1.0	47370000.0	47380000.0	3.0	0.9186704754829407	0.8734878301620483
1.0	47460000.0	47470000.0	1.0	0.9380294680595398	0.8853083848953247
1.0	47480000.0	47490000.0	2.0	0.754677951335907	0.7270961999893188
1.0	47510000.0	47520000.0	0.0	0.891461193561554	0.8414144515991211
1.0	47610000.0	47620000.0	4.0	0.6425846219062805	0.6206779479980469
1.0	47670000.0	47680000.0	0.0	0.7231443524360657	0.692005455493927
1.0	47680000.0	47690000.0	0.0	0.7270815372467041	0.7041646838188171
1.0	47690000.0	47700000.0	0.0	0.8735931515693665	0.8382927775382996
1.0	47700000.0	47710000.0	0.0	0.7182642221450806	0.6933988332748413
1.0	47730000.0	47740000.0	1.0	0.5670181512832642	0.5026372075080872
1.0	47770000.0	47780000.0	2.0	0.5799354314804077	0.5295364856719971
1.0	47790000.0	47800000.0	1.0	0.6385565400123596	0.5332655310630798
1.0	47830000.0	47840000.0	1.0	0.5641589164733887	0.5068206787109375
1.0	47840000.0	47850000.0	0.0	0.5648976564407349	0.5187863111495972
1.0	47860000.0	47870000.0	1.0	0.7616541981697083	0.7437635660171509
1.0	47900000.0	47910000.0	0.0	0.8343533277511597	0.805314838886261
1.0	47910000.0	47920000.0	0.0	0.8354549407958984	0.8152157068252563
1.0	47920000.0	47930000.0	0.0	0.7477754950523376	0.7336650490760803
1.0	47980000.0	47990000.0	1.0	0.6627557277679443	0.6314124464988708
1.0	48000000.0	48010000.0	0.0	0.6657884120941162	0.6375406980514526
1.0	48070000.0	48080000.0	0.0	0.6858786344528198	0.6679916977882385
1.0	48100000.0	48110000.0	0.0	0.7317817807197571	0.7183829545974731
1.0	48110000.0	48120000.0	0.0	0.6573320031166077	0.6281583309173584
1.0	48130000.0	48140000.0	0.0	0.7895477414131165	0.771020770072937
1.0	48150000.0	48160000.0	1.0	0.6826531291007996	0.6557997465133667
1.0	48180000.0	48190000.0	0.0	0.7769299745559692	0.7589095234870911
1.0	48300000.0	48310000.0	1.0	0.7425298690795898	0.6987768411636353
1.0	48310000.0	48320000.0	0.0	0.8049136400222778	0.7753990888595581
1.0	48370000.0	48380000.0	1.0	0.7293663620948792	0.6964331269264221
1.0	48390000.0	48400000.0	0.0	0.7822653651237488	0.7603381276130676
1.0	48440000.0	48450000.0	0.0	0.7590382695198059	0.7388177514076233
1.0	48460000.0	48470000.0	1.0	0.7069294452667236	0.688679575920105
1.0	48510000.0	48520000.0	0.0	0.689974308013916	0.6714853048324585
1.0	48520000.0	48530000.0	0.0	0.6641448140144348	0.6342739462852478
1.0	48540000.0	48550000.0	0.0	0.6670897603034973	0.6352940201759338
1.0	48570000.0	48580000.0	0.0	0.6580188870429993	0.6339852213859558
1.0	48710000.0	48720000.0	2.0	0.5886785387992859	0.5401356816291809
1.0	48730000.0	48740000.0	0.0	0.6704627871513367	0.6531627178192139
1.0	48800000.0	48810000.0	0.0	0.670924186706543	0.6311296224594116
1.0	48870000.0	48880000.0	1.0	0.6304958462715149	0.5852828621864319
1.0	48930000.0	48940000.0	0.0	0.6292723417282104	0.5868276953697205
1.0	49000000.0	49010000.0	0.0	0.7282392978668213	0.7097700238227844
1.0	49040000.0	49050000.0	2.0	0.6462408304214478	0.6047167778015137
1.0	49110000.0	49120000.0	0.0	0.6933222413063049	0.6658731698989868
1.0	49150000.0	49160000.0	2.0	0.6578809022903442	0.6284729242324829
1.0	49170000.0	49180000.0	0.0	0.6775106191635132	0.6560898423194885
1.0	49190000.0	49200000.0	0.0	0.6200826168060303	0.5755211114883423
1.0	49250000.0	49260000.0	1.0	0.7382401823997498	0.7093147039413452
1.0	49260000.0	49270000.0	1.0	0.7291640043258667	0.714896559715271
1.0	49280000.0	49290000.0	0.0	0.6944693922996521	0.6651732921600342
1.0	49410000.0	49420000.0	1.0	0.6729707717895508	0.6370210647583008
1.0	49440000.0	49450000.0	1.0	0.6449705958366394	0.6169939637184143
1.0	49480000.0	49490000.0	0.0	0.7572501301765442	0.7413598895072937
1.0	49510000.0	49520000.0	1.0	0.7473747730255127	0.711389422416687
1.0	49540000.0	49550000.0	0.0	0.9524832963943481	0.8981145024299622
1.0	49550000.0	49560000.0	0.0	1.0409202575683594	0.9435966610908508
1.0	49600000.0	49610000.0	3.0	0.8624085187911987	0.8313608169555664
1.0	49650000.0	49660000.0	1.0	0.9974533319473267	0.9228904843330383
1.0	49810000.0	49820000.0	2.0	0.900406002998352	0.8607614636421204
1.0	49880000.0	49890000.0	2.0	0.8187548518180847	0.794953465461731
1.0	49890000.0	49900000.0	1.0	0.826553225517273	0.800883948802948
1.0	49900000.0	49910000.0	0.0	0.9148948788642883	0.8758268356323242
1.0	49940000.0	49950000.0	0.0	0.8784900903701782	0.8442224264144897
1.0	49970000.0	49980000.0	0.0	0.8015350103378296	0.781791090965271
1.0	50070000.0	50080000.0	0.0	0.7919297814369202	0.7725850343704224
1.0	50090000.0	50100000.0	1.0	0.7867773771286011	0.7690346837043762
1.0	50270000.0	50280000.0	0.0	0.8165023922920227	0.792559802532196
1.0	50280000.0	50290000.0	1.0	0.7929550409317017	0.7728599309921265
1.0	50320000.0	50330000.0	2.0	0.8096176981925964	0.7897616624832153
1.0	50330000.0	50340000.0	2.0	0.7857242822647095	0.7646998167037964
1.0	50370000.0	50380000.0	0.0	0.7552233338356018	0.7414699792861938
1.0	50390000.0	50400000.0	1.0	0.7751401662826538	0.7611192464828491
1.0	50420000.0	50430000.0	1.0	0.6586320996284485	0.6344649195671082
1.0	50500000.0	50510000.0	0.0	0.6351523399353027	0.6193574070930481
1.0	50580000.0	50590000.0	0.0	0.5786935091018677	0.5125243067741394
1.0	50590000.0	50600000.0	0.0	0.5616684556007385	0.4878474771976471
1.0	50610000.0	50620000.0	3.0	0.5444704294204712	0.45142441987991333
1.0	50650000.0	50660000.0	0.0	0.6045680046081543	0.5577660799026489
1.0	50670000.0	50680000.0	1.0	0.6290887594223022	0.6015291810035706
1.0	50740000.0	50750000.0	0.0	0.6271119117736816	0.5934902429580688
1.0	50750000.0	50760000.0	0.0	0.6788052320480347	0.6657682657241821
1.0	50760000.0	50770000.0	1.0	0.65760338306427	0.623558521270752
1.0	50820000.0	50830000.0	0.0	0.7735580205917358	0.7548225522041321
1.0	50890000.0	50900000.0	0.0	0.8472583889961243	0.8217908143997192
1.0	50900000.0	50910000.0	1.0	0.559136688709259	0.49497824907302856
1.0	50930000.0	50940000.0	0.0	0.6114141941070557	0.585274338722229
1.0	50950000.0	50960000.0	1.0	0.6151525378227234	0.5906003713607788
1.0	51050000.0	51060000.0	0.0	0.5828196406364441	0.5321292281150818
1.0	51200000.0	51210000.0	0.0	0.5800794363021851	0.531038224697113
1.0	51260000.0	51270000.0	1.0	0.6347619295120239	0.6220706701278687
1.0	51340000.0	51350000.0	1.0	0.6193931698799133	0.6002411842346191
1.0	51360000.0	51370000.0	2.0	0.6690413355827332	0.6393314599990845
1.0	51430000.0	51440000.0	1.0	2.3126220703125	1.9308500289916992
1.0	51490000.0	51500000.0	0.0	0.7882562279701233	0.7536793947219849
1.0	51550000.0	51560000.0	1.0	0.922728419303894	0.8712435960769653
1.0	51580000.0	51590000.0	0.0	0.715032696723938	0.6839582324028015
1.0	51650000.0	51660000.0	2.0	0.6178047060966492	0.5792859196662903
1.0	51690000.0	51700000.0	2.0	0.6199632287025452	0.5941122770309448
1.0	51720000.0	51730000.0	2.0	0.5563720464706421	0.5273582935333252
1.0	51880000.0	51890000.0	1.0	0.5536729097366333	0.5168750882148743
1.0	51950000.0	51960000.0	0.0	0.5754909515380859	0.5527644753456116
1.0	51980000.0	51990000.0	1.0	0.5886472463607788	0.6672531366348267
1.0	52110000.0	52120000.0	1.0	0.5967820286750793	0.5717733502388
1.0	52220000.0	52230000.0	2.0	0.6244326829910278	0.6157981157302856
1.0	52300000.0	52310000.0	0.0	0.6623960733413696	0.6557892560958862
1.0	52310000.0	52320000.0	0.0	0.6780287623405457	0.6532626748085022
1.0	52350000.0	52360000.0	1.0	0.7689716815948486	0.7440494298934937
1.0	52410000.0	52420000.0	0.0	0.6672079563140869	0.6239385008811951
1.0	52500000.0	52510000.0	0.0	0.5529184341430664	0.5038142800331116
1.0	52540000.0	52550000.0	1.0	0.56300950050354	0.515690803527832
1.0	52590000.0	52600000.0	0.0	0.5955350995063782	0.5493151545524597
1.0	52610000.0	52620000.0	0.0	0.5492093563079834	0.5146366953849792
1.0	52730000.0	52740000.0	1.0	0.5632331967353821	0.5155890583992004
1.0	52780000.0	52790000.0	1.0	0.5411226153373718	0.48248162865638733
1.0	52790000.0	52800000.0	0.0	0.5553076267242432	0.5045375227928162
1.0	52810000.0	52820000.0	0.0	0.5985924005508423	0.5664375424385071
1.0	52840000.0	52850000.0	0.0	0.6187387704849243	0.5893627405166626
1.0	52900000.0	52910000.0	1.0	0.5713059902191162	0.5216542482376099
1.0	52910000.0	52920000.0	2.0	0.5581393241882324	0.5037412643432617
1.0	52980000.0	52990000.0	1.0	0.5721270442008972	0.5310263633728027
1.0	53000000.0	53010000.0	0.0	0.6394228935241699	0.6028192639350891
1.0	53030000.0	53040000.0	0.0	0.6593666076660156	0.6192371249198914
1.0	53120000.0	53130000.0	1.0	0.6609864234924316	0.6305691003799438
1.0	53170000.0	53180000.0	0.0	0.6240341067314148	0.6071536540985107
1.0	53180000.0	53190000.0	4.0	0.602013885974884	0.5613716244697571
1.0	53200000.0	53210000.0	0.0	0.6091982126235962	0.5938054919242859
1.0	53280000.0	53290000.0	0.0	0.6114082336425781	0.5841853618621826
1.0	53300000.0	53310000.0	0.0	0.6464356184005737	0.606467604637146
1.0	53320000.0	53330000.0	1.0	0.6025961637496948	0.5651001334190369
1.0	53370000.0	53380000.0	1.0	0.5574932098388672	0.5144773125648499
1.0	53430000.0	53440000.0	0.0	0.5551904439926147	0.5039509534835815
1.0	53450000.0	53460000.0	0.0	0.5497502088546753	0.5042296648025513
1.0	53480000.0	53490000.0	1.0	0.5682309865951538	0.5100758075714111
1.0	53500000.0	53510000.0	2.0	0.5348731279373169	0.49122709035873413
1.0	53510000.0	53520000.0	0.0	0.5404035449028015	0.5201132893562317
1.0	53540000.0	53550000.0	0.0	0.6369431614875793	0.5913479328155518
1.0	53710000.0	53720000.0	0.0	0.532832682132721	0.47778382897377014
1.0	53990000.0	54000000.0	1.0	0.8348482847213745	0.8076488375663757
1.0	54010000.0	54020000.0	0.0	0.8752167820930481	0.8331925272941589
1.0	54170000.0	54180000.0	1.0	0.7057268023490906	0.6703221201896667
1.0	54230000.0	54240000.0	0.0	0.5420570373535156	0.4971054196357727
1.0	54250000.0	54260000.0	0.0	0.568393349647522	0.5187141299247742
1.0	54310000.0	54320000.0	3.0	0.5664163827896118	0.49875178933143616
1.0	54320000.0	54330000.0	0.0	0.5916549563407898	0.5486201047897339
1.0	54370000.0	54380000.0	1.0	0.5720201730728149	0.5306691527366638
1.0	54400000.0	54410000.0	0.0	0.5980626940727234	0.5678151845932007
1.0	54480000.0	54490000.0	0.0	0.6074286103248596	0.5756715536117554
1.0	54510000.0	54520000.0	0.0	1.779613733291626	1.8708038330078125
1.0	54540000.0	54550000.0	0.0	0.5836588740348816	0.5494206547737122
1.0	54550000.0	54560000.0	1.0	0.5894251465797424	0.5596057772636414
1.0	54560000.0	54570000.0	0.0	0.5811342597007751	0.5541344285011292
1.0	54570000.0	54580000.0	2.0	0.5732907056808472	0.5228956937789917
1.0	54590000.0	54600000.0	0.0	0.6160423755645752	0.5859559178352356
1.0	54620000.0	54630000.0	1.0	0.6085847020149231	0.5764697194099426
1.0	54760000.0	54770000.0	0.0	0.5482082366943359	0.5255895853042603
1.0	54800000.0	54810000.0	0.0	0.5562872886657715	0.5399162173271179
1.0	54820000.0	54830000.0	0.0	0.5499741435050964	0.5349806547164917
1.0	54920000.0	54930000.0	0.0	0.6357825994491577	0.6145517826080322
1.0	54980000.0	54990000.0	3.0	0.6081365346908569	0.5649507641792297
1.0	55060000.0	55070000.0	0.0	0.5706313252449036	0.5136057138442993
1.0	55070000.0	55080000.0	0.0	0.5617805123329163	0.49632519483566284
1.0	55130000.0	55140000.0	0.0	0.52982097864151	0.43628835678100586
1.0	55140000.0	55150000.0	1.0	0.5182005763053894	0.4311472475528717
1.0	55160000.0	55170000.0	0.0	0.5377554297447205	0.43872371315956116
1.0	55170000.0	55180000.0	0.0	0.5218697786331177	0.44232407212257385
1.0	55180000.0	55190000.0	0.0	0.5383345484733582	0.4560057520866394
1.0	55260000.0	55270000.0	1.0	0.5931368470191956	0.5527421236038208
1.0	55310000.0	55320000.0	1.0	0.6397303342819214	0.5992594957351685
1.0	55330000.0	55340000.0	1.0	0.6421942710876465	0.6013453006744385
1.0	55540000.0	55550000.0	0.0	0.585991382598877	0.5502135157585144
1.0	55550000.0	55560000.0	0.0	0.6183294057846069	0.5949971675872803
1.0	55610000.0	55620000.0	1.0	0.6129612326622009	0.5979369878768921
1.0	55620000.0	55630000.0	0.0	0.679887592792511	0.6676340103149414
1.0	55660000.0	55670000.0	1.0	0.6090594530105591	0.5994439721107483
1.0	55670000.0	55680000.0	0.0	0.5746536254882812	0.5570151805877686
1.0	55740000.0	55750000.0	1.0	0.6988100409507751	0.6633689999580383
1.0	55790000.0	55800000.0	0.0	0.7434642314910889	0.7016639709472656
1.0	55840000.0	55850000.0	2.0	0.7013878226280212	0.6695038080215454
1.0	55940000.0	55950000.0	0.0	0.8572342991828918	0.8239914774894714
1.0	55990000.0	56000000.0	0.0	0.7399885058403015	0.709161102771759
1.0	56000000.0	56010000.0	4.0	0.7345139384269714	0.7087966799736023
1.0	56020000.0	56030000.0	1.0	0.7746762633323669	0.744311511516571
1.0	56110000.0	56120000.0	0.0	0.7602627873420715	0.7320728302001953
1.0	56130000.0	56140000.0	2.0	0.7236118316650391	0.6873172521591187
1.0	56200000.0	56210000.0	1.0	0.888515293598175	0.8458606600761414
1.0	56300000.0	56310000.0	1.0	0.8884025812149048	0.8498539924621582
1.0	56340000.0	56350000.0	0.0	0.8490118980407715	0.8206844329833984
1.0	56370000.0	56380000.0	1.0	0.8839424252510071	0.8475944399833679
1.0	56410000.0	56420000.0	1.0	0.8955583572387695	0.8576733469963074
1.0	56440000.0	56450000.0	0.0	0.8155517578125	0.789436936378479
1.0	56470000.0	56480000.0	3.0	0.8858513832092285	0.8498067855834961
1.0	56520000.0	56530000.0	1.0	1.0228230953216553	0.9413665533065796
1.0	56550000.0	56560000.0	1.0	1.000556468963623	0.919948399066925
1.0	56610000.0	56620000.0	2.0	0.8955780267715454	0.8481305241584778
1.0	56640000.0	56650000.0	0.0	0.8324213027954102	0.7918287515640259
1.0	56670000.0	56680000.0	0.0	0.8542678952217102	0.8177372813224792
1.0	56690000.0	56700000.0	1.0	0.7390269041061401	0.7149692177772522
1.0	56700000.0	56710000.0	0.0	0.7571203708648682	0.7393540143966675
1.0	56710000.0	56720000.0	1.0	0.6739120483398438	0.6359364986419678
1.0	56780000.0	56790000.0	0.0	0.623935341835022	0.578344464302063
1.0	56800000.0	56810000.0	0.0	0.6734203100204468	0.6541792750358582
1.0	56870000.0	56880000.0	0.0	0.6671629548072815	0.6252481937408447
1.0	56930000.0	56940000.0	1.0	0.6983524560928345	0.6633318662643433
1.0	56940000.0	56950000.0	1.0	0.7490450143814087	0.7185237407684326
1.0	56950000.0	56960000.0	1.0	0.6938932538032532	0.6533260345458984
1.0	57060000.0	57070000.0	0.0	0.7152708172798157	0.6959983706474304
1.0	57120000.0	57130000.0	0.0	0.6188464760780334	0.5783283710479736
1.0	57190000.0	57200000.0	0.0	0.6355918645858765	0.602859616279602
1.0	57210000.0	57220000.0	0.0	0.62993323802948	0.5985531210899353
1.0	57220000.0	57230000.0	0.0	0.5493124127388	0.47212085127830505
1.0	57230000.0	57240000.0	2.0	0.613957405090332	0.5686308741569519
1.0	57280000.0	57290000.0	1.0	0.5808179378509521	0.5184317827224731
1.0	57310000.0	57320000.0	1.0	0.6608440279960632	0.6341935396194458
1.0	57390000.0	57400000.0	0.0	0.686593770980835	0.6566141843795776
1.0	57440000.0	57450000.0	1.0	0.7729531526565552	0.7559407949447632
1.0	57460000.0	57470000.0	0.0	0.6566590070724487	0.6140146851539612
1.0	57530000.0	57540000.0	2.0	0.6192067861557007	0.5751694440841675
1.0	57570000.0	57580000.0	1.0	0.672859787940979	0.6343765258789062
1.0	57630000.0	57640000.0	0.0	0.646335780620575	0.6125428080558777
1.0	57640000.0	57650000.0	1.0	0.6773211359977722	0.6573256850242615
1.0	57660000.0	57670000.0	0.0	0.7075912356376648	0.6848308444023132
1.0	57710000.0	57720000.0	0.0	0.8743573427200317	0.8377174139022827
1.0	57730000.0	57740000.0	1.0	0.7951880693435669	0.7727185487747192
1.0	57770000.0	57780000.0	1.0	0.7788556814193726	0.7588635683059692
1.0	57790000.0	57800000.0	0.0	0.8106539845466614	0.7884780764579773
1.0	57900000.0	57910000.0	0.0	0.8221281170845032	0.80023193359375
1.0	57920000.0	57930000.0	0.0	0.7996192574501038	0.7803598642349243
1.0	57980000.0	57990000.0	1.0	0.8247697949409485	0.8014838099479675
1.0	58000000.0	58010000.0	0.0	0.847156822681427	0.8195034265518188
1.0	58050000.0	58060000.0	0.0	0.8621129989624023	0.8306393623352051
1.0	58120000.0	58130000.0	1.0	0.8316069841384888	0.8081982731819153
1.0	58160000.0	58170000.0	0.0	0.8512447476387024	0.82440584897995
1.0	58200000.0	58210000.0	2.0	0.7963631749153137	0.7777518033981323
1.0	58230000.0	58240000.0	0.0	0.8669435381889343	0.8358191251754761
1.0	58270000.0	58280000.0	0.0	0.8505953550338745	0.8214337229728699
1.0	58320000.0	58330000.0	1.0	0.814139187335968	0.7914446592330933
1.0	58430000.0	58440000.0	0.0	0.7947043776512146	0.7756747007369995
1.0	58440000.0	58450000.0	0.0	0.7594361305236816	0.7389760613441467
1.0	58460000.0	58470000.0	1.0	0.7380787134170532	0.7238219976425171
1.0	58470000.0	58480000.0	1.0	0.7543370127677917	0.7397712469100952
1.0	58490000.0	58500000.0	0.0	0.6998934745788574	0.6837458610534668
1.0	58680000.0	58690000.0	0.0	0.8513749241828918	0.8173412084579468
1.0	58690000.0	58700000.0	1.0	0.7616193890571594	0.7280438542366028
1.0	58750000.0	58760000.0	1.0	0.8365901112556458	0.7982205152511597
1.0	58790000.0	58800000.0	0.0	0.7708194851875305	0.7282658815383911
1.0	58830000.0	58840000.0	1.0	0.8207380175590515	0.7969655990600586
1.0	58970000.0	58980000.0	1.0	0.5851719975471497	0.5354098677635193
1.0	59020000.0	59030000.0	1.0	0.7057233452796936	0.6840542554855347
1.0	59060000.0	59070000.0	1.0	0.6792570352554321	0.6506093144416809
1.0	59170000.0	59180000.0	0.0	0.5820537805557251	0.5204246640205383
1.0	59280000.0	59290000.0	0.0	0.6571826338768005	0.6300581097602844
1.0	59300000.0	59310000.0	2.0	0.6222643852233887	0.5936341285705566
1.0	59380000.0	59390000.0	1.0	0.8019970655441284	0.7564018964767456
1.0	59410000.0	59420000.0	0.0	0.7308326959609985	0.6949533224105835
1.0	59480000.0	59490000.0	1.0	0.6749659776687622	0.635210394859314
1.0	59530000.0	59540000.0	0.0	0.6598166227340698	0.6444553136825562
1.0	59590000.0	59600000.0	1.0	0.628364086151123	0.5999881029129028
1.0	59610000.0	59620000.0	1.0	0.6419993042945862	0.600866973400116
1.0	59670000.0	59680000.0	0.0	0.7334174513816833	0.69929039478302
1.0	59680000.0	59690000.0	2.0	0.6529507637023926	0.6080490350723267
1.0	59690000.0	59700000.0	0.0	0.6078519821166992	0.5800517797470093
1.0	59710000.0	59720000.0	0.0	0.7293921709060669	0.6960455179214478
1.0	59740000.0	59750000.0	0.0	0.623887836933136	0.5810467004776001
1.0	59790000.0	59800000.0	1.0	0.5988508462905884	0.5553171038627625
1.0	59820000.0	59830000.0	0.0	0.5988961458206177	0.5648468732833862
1.0	59840000.0	59850000.0	0.0	0.6376855969429016	0.6019976139068604
1.0	59890000.0	59900000.0	1.0	0.6277748942375183	0.5919442176818848
1.0	59920000.0	59930000.0	1.0	0.6610047221183777	0.618859589099884
1.0	59960000.0	59970000.0	2.0	0.617193877696991	0.584347128868103
1.0	59980000.0	59990000.0	1.0	0.603609025478363	0.570401668548584
1.0	60030000.0	60040000.0	1.0	0.5896008610725403	0.5396330952644348
1.0	60080000.0	60090000.0	0.0	0.6072949171066284	0.5749514102935791
1.0	60090000.0	60100000.0	1.0	0.5788688659667969	0.528842568397522
1.0	60150000.0	60160000.0	0.0	0.5901051163673401	0.5555229187011719
1.0	60180000.0	60190000.0	2.0	0.5924080014228821	0.550387442111969
1.0	60200000.0	60210000.0	0.0	0.6815483570098877	0.6386386156082153
1.0	60210000.0	60220000.0	0.0	0.6081374883651733	0.5785120129585266
1.0	60230000.0	60240000.0	1.0	0.6229124069213867	0.6036494374275208
1.0	60270000.0	60280000.0	1.0	0.6306174993515015	0.5939677357673645
1.0	60320000.0	60330000.0	2.0	0.6193801164627075	0.60166996717453
1.0	60350000.0	60360000.0	0.0	0.7721592783927917	0.7450143098831177
1.0	60360000.0	60370000.0	0.0	0.6299015879631042	0.6025739908218384
1.0	60450000.0	60460000.0	2.0	0.8496464490890503	0.8130087852478027
1.0	60570000.0	60580000.0	0.0	0.8701381683349609	0.8284446001052856
1.0	60620000.0	60630000.0	0.0	0.7927625775337219	0.7668118476867676
1.0	60720000.0	60730000.0	1.0	0.7323260307312012	0.7157617807388306
1.0	60800000.0	60810000.0	0.0	0.8784130215644836	0.8435441851615906
1.0	60930000.0	60940000.0	0.0	0.8291966319084167	0.8007122278213501
1.0	60980000.0	60990000.0	1.0	0.7828037142753601	0.762109637260437
1.0	61000000.0	61010000.0	2.0	0.823514461517334	0.7962383031845093
1.0	61050000.0	61060000.0	1.0	0.7865510582923889	0.7604594230651855
1.0	61060000.0	61070000.0	0.0	0.9004888534545898	0.8605497479438782
1.0	61080000.0	61090000.0	0.0	0.8403431177139282	0.809258759021759
1.0	61110000.0	61120000.0	1.0	0.7001389265060425	0.6762405633926392
1.0	61120000.0	61130000.0	1.0	0.7247264981269836	0.6940663456916809
1.0	61190000.0	61200000.0	2.0	0.7372549176216125	0.7152764201164246
1.0	61270000.0	61280000.0	0.0	0.8069950342178345	0.77910977602005
1.0	61360000.0	61370000.0	2.0	0.7430725693702698	0.7016463279724121
1.0	61410000.0	61420000.0	1.0	0.7769822478294373	0.7438772320747375
1.0	61460000.0	61470000.0	4.0	0.6841740608215332	0.6436315774917603
1.0	61520000.0	61530000.0	1.0	0.6628383994102478	0.6264166831970215
1.0	61530000.0	61540000.0	1.0	0.6874414682388306	0.6510952115058899
1.0	61580000.0	61590000.0	1.0	0.5855687260627747	0.5576115250587463
1.0	61610000.0	61620000.0	0.0	0.6384519934654236	0.6225422620773315
1.0	61620000.0	61630000.0	0.0	0.6224473118782043	0.6056832075119019
1.0	61690000.0	61700000.0	0.0	0.6125609874725342	0.5912488698959351
1.0	61770000.0	61780000.0	1.0	0.5386842489242554	0.45656877756118774
1.0	61810000.0	61820000.0	0.0	0.5517890453338623	0.4810737073421478
1.0	61880000.0	61890000.0	0.0	0.537186324596405	0.4689760208129883
1.0	61950000.0	61960000.0	0.0	0.6129742860794067	0.5658907890319824
1.0	61990000.0	62000000.0	0.0	0.6890537142753601	0.6659575700759888
1.0	62060000.0	62070000.0	0.0	0.703174889087677	0.6695461273193359
1.0	62120000.0	62130000.0	0.0	0.6983914375305176	0.6658221483230591
1.0	62170000.0	62180000.0	0.0	0.6363052129745483	0.6134723424911499
1.0	62280000.0	62290000.0	0.0	0.5801867246627808	0.5302980542182922
1.0	62400000.0	62410000.0	1.0	0.566287100315094	0.4964073598384857
1.0	62430000.0	62440000.0	0.0	0.5998291969299316	0.5501381754875183
1.0	62470000.0	62480000.0	3.0	0.5357666611671448	0.44705504179000854
1.0	62520000.0	62530000.0	1.0	0.5804494619369507	0.5240586996078491
1.0	62750000.0	62760000.0	0.0	0.7900444269180298	0.7464951276779175
1.0	62820000.0	62830000.0	1.0	0.7113277912139893	0.6792006492614746
1.0	62830000.0	62840000.0	0.0	0.6873112320899963	0.6589123010635376
1.0	62850000.0	62860000.0	2.0	0.6186648607254028	0.5739935040473938
1.0	62860000.0	62870000.0	1.0	0.6526631712913513	0.6092788577079773
1.0	62930000.0	62940000.0	0.0	0.6505458354949951	0.626011848449707
1.0	62950000.0	62960000.0	0.0	0.6627434492111206	0.6466578245162964
1.0	62970000.0	62980000.0	1.0	0.6108253598213196	0.5842351317405701
1.0	63090000.0	63100000.0	1.0	0.6262326240539551	0.6086708903312683
1.0	63110000.0	63120000.0	0.0	0.5809909701347351	0.5377835035324097
1.0	63270000.0	63280000.0	1.0	0.6222561597824097	0.6036454439163208
1.0	63340000.0	63350000.0	0.0	0.8763231039047241	0.836577296257019
1.0	63390000.0	63400000.0	1.0	0.8470481038093567	0.8179351091384888
1.0	63420000.0	63430000.0	1.0	0.7690297365188599	0.747016191482544
1.0	63430000.0	63440000.0	2.0	0.8381490707397461	0.8085018396377563
1.0	63500000.0	63510000.0	1.0	0.7885280251502991	0.7662900686264038
1.0	63520000.0	63530000.0	1.0	0.7744637727737427	0.7552469372749329
1.0	63550000.0	63560000.0	0.0	0.7749456763267517	0.7551704049110413
1.0	63630000.0	63640000.0	0.0	0.9113054275512695	0.8647963404655457
1.0	63640000.0	63650000.0	3.0	0.881240725517273	0.8427976369857788
1.0	63650000.0	63660000.0	1.0	0.7887891530990601	0.758536159992218
1.0	63720000.0	63730000.0	1.0	0.9571927189826965	0.899287223815918
1.0	63780000.0	63790000.0	0.0	0.8691933751106262	0.8309733271598816
1.0	63820000.0	63830000.0	0.0	0.8181039690971375	0.7922700643539429
1.0	63830000.0	63840000.0	0.0	0.6161487102508545	0.5882226824760437
1.0	63840000.0	63850000.0	0.0	0.614349365234375	0.5820846557617188
1.0	63860000.0	63870000.0	0.0	0.5906825065612793	0.5433183908462524
1.0	63900000.0	63910000.0	0.0	0.5798963308334351	0.5227414965629578
1.0	63930000.0	63940000.0	0.0	0.5933550596237183	0.5456840991973877
1.0	63940000.0	63950000.0	0.0	0.5582898259162903	0.4856751561164856
1.0	64030000.0	64040000.0	0.0	0.5521807670593262	0.48128384351730347
1.0	64040000.0	64050000.0	0.0	0.5875533819198608	0.5395399332046509
1.0	64090000.0	64100000.0	0.0	0.5310720205307007	0.4756079316139221
1.0	64110000.0	64120000.0	1.0	0.5233510732650757	0.47721782326698303
1.0	64120000.0	64130000.0	0.0	0.5481875538825989	0.4698915481567383
1.0	64140000.0	64150000.0	0.0	0.61643385887146	0.5738078355789185
1.0	64190000.0	64200000.0	0.0	0.6469247937202454	0.6096159219741821
1.0	64240000.0	64250000.0	0.0	0.6052446961402893	0.5653475522994995
1.0	64370000.0	64380000.0	0.0	0.5633412003517151	0.49739664793014526
1.0	64430000.0	64440000.0	0.0	0.5801354646682739	0.5214712619781494
1.0	64450000.0	64460000.0	0.0	0.5604236721992493	0.4860999584197998
1.0	64520000.0	64530000.0	1.0	0.586637556552887	0.5350326895713806
1.0	64540000.0	64550000.0	0.0	0.6246134042739868	0.5871583819389343
1.0	64820000.0	64830000.0	0.0	0.6976703405380249	0.6614518761634827
1.0	64880000.0	64890000.0	0.0	0.7197710275650024	0.6808480024337769
1.0	64890000.0	64900000.0	0.0	0.7214707136154175	0.6812852025032043
1.0	64930000.0	64940000.0	0.0	0.8728278875350952	0.8240043520927429
1.0	64960000.0	64970000.0	1.0	0.6088663339614868	0.5688871145248413
1.0	65030000.0	65040000.0	1.0	0.56877601146698	0.504468560218811
1.0	65040000.0	65050000.0	0.0	0.5769352912902832	0.5170731544494629
1.0	65130000.0	65140000.0	0.0	0.616895854473114	0.5932000875473022
1.0	65150000.0	65160000.0	0.0	0.6141092777252197	0.5910145044326782
1.0	65160000.0	65170000.0	1.0	0.6496657133102417	0.6096192598342896
1.0	65180000.0	65190000.0	2.0	0.7148512601852417	0.6999581456184387
1.0	65210000.0	65220000.0	0.0	0.6629818677902222	0.6361107230186462
1.0	65260000.0	65270000.0	0.0	0.6727145910263062	0.6499725580215454
1.0	65340000.0	65350000.0	1.0	0.590856671333313	0.5565780401229858
1.0	65370000.0	65380000.0	1.0	0.6115294694900513	0.6084756851196289
1.0	65380000.0	65390000.0	0.0	0.6520065069198608	0.669115424156189
1.0	65390000.0	65400000.0	1.0	0.6715561747550964	0.6745593547821045
1.0	65400000.0	65410000.0	0.0	0.6743301749229431	0.6804896593093872
1.0	65440000.0	65450000.0	2.0	0.7230845093727112	0.7013391256332397
1.0	65480000.0	65490000.0	3.0	0.701968789100647	0.6803531646728516
1.0	65490000.0	65500000.0	0.0	0.7627973556518555	0.730292797088623
1.0	65540000.0	65550000.0	0.0	0.8540478944778442	0.7939460873603821
1.0	65570000.0	65580000.0	1.0	0.8151355981826782	0.7712069749832153
1.0	65600000.0	65610000.0	1.0	0.6896249055862427	0.6492829322814941
1.0	65680000.0	65690000.0	0.0	0.6095825433731079	0.5790985822677612
1.0	65720000.0	65730000.0	0.0	0.6580545902252197	0.6186047792434692
1.0	65780000.0	65790000.0	0.0	0.6496436595916748	0.6088693141937256
1.0	65800000.0	65810000.0	1.0	0.6190052032470703	0.5859179496765137
1.0	65840000.0	65850000.0	1.0	0.5957224369049072	0.5513994693756104
1.0	65870000.0	65880000.0	3.0	0.562912106513977	0.48651495575904846
1.0	65880000.0	65890000.0	0.0	0.7314252257347107	0.7015990018844604
1.0	65930000.0	65940000.0	0.0	0.6019117832183838	0.5587910413742065
1.0	65960000.0	65970000.0	0.0	0.59535151720047	0.5495690107345581
1.0	65970000.0	65980000.0	0.0	0.5589673519134521	0.49189692735671997
1.0	65980000.0	65990000.0	0.0	0.5836403369903564	0.534101665019989
1.0	66120000.0	66130000.0	1.0	0.743942141532898	0.7039895057678223
1.0	66160000.0	66170000.0	2.0	0.7802319526672363	0.7514694333076477
1.0	66170000.0	66180000.0	3.0	0.8767704963684082	0.8397442698478699
1.0	66180000.0	66190000.0	1.0	0.8291928172111511	0.7941288948059082
1.0	66240000.0	66250000.0	0.0	0.8382705450057983	0.8023990392684937
1.0	66280000.0	66290000.0	1.0	0.7389141321182251	0.7104122042655945
1.0	66470000.0	66480000.0	0.0	0.6709238290786743	0.6504629254341125
1.0	66480000.0	66490000.0	1.0	0.6320403814315796	0.5918238162994385
1.0	66500000.0	66510000.0	0.0	0.7083097100257874	0.6938004493713379
1.0	66680000.0	66690000.0	0.0	0.6416341066360474	0.6019080877304077
1.0	66750000.0	66760000.0	0.0	0.5604790449142456	0.4865034520626068
1.0	66820000.0	66830000.0	0.0	0.5614088177680969	0.5161706209182739
1.0	66830000.0	66840000.0	0.0	0.574905276298523	0.5323308110237122
1.0	66870000.0	66880000.0	2.0	0.6386898756027222	0.5950907468795776
1.0	66950000.0	66960000.0	0.0	0.6205897927284241	0.5788004398345947
1.0	66960000.0	66970000.0	1.0	0.7527037262916565	0.7346963286399841
1.0	67060000.0	67070000.0	1.0	0.7612389922142029	0.7420905232429504
1.0	67090000.0	67100000.0	1.0	0.6912952661514282	0.6514524221420288
1.0	67160000.0	67170000.0	0.0	0.6973128318786621	0.6587991118431091
1.0	67180000.0	67190000.0	2.0	0.6587903499603271	0.6177853941917419
1.0	67300000.0	67310000.0	0.0	0.587426483631134	0.5379284024238586
1.0	67320000.0	67330000.0	0.0	0.5843035578727722	0.5287416577339172
1.0	67380000.0	67390000.0	0.0	0.5368172526359558	0.46162423491477966
1.0	67450000.0	67460000.0	0.0	0.5278846025466919	0.46518126130104065
1.0	67550000.0	67560000.0	1.0	0.6739951372146606	0.6503373384475708
1.0	67560000.0	67570000.0	1.0	0.6417015194892883	0.5969520807266235
1.0	67570000.0	67580000.0	0.0	0.629302978515625	0.5866702198982239
1.0	67670000.0	67680000.0	1.0	0.6583904027938843	0.6202430725097656
1.0	67780000.0	67790000.0	1.0	0.6122099757194519	0.568986713886261
1.0	67840000.0	67850000.0	0.0	0.5571267008781433	0.48018670082092285
1.0	67850000.0	67860000.0	0.0	0.544684112071991	0.4551791548728943
1.0	67900000.0	67910000.0	0.0	0.5284907817840576	0.44316917657852173
1.0	67930000.0	67940000.0	1.0	0.5177770853042603	0.43014615774154663
1.0	67950000.0	67960000.0	0.0	0.5410729646682739	0.4476729929447174
1.0	68110000.0	68120000.0	0.0	0.5201017260551453	0.47613638639450073
1.0	68130000.0	68140000.0	0.0	0.5312096476554871	0.4410523474216461
1.0	68160000.0	68170000.0	0.0	0.5232850313186646	0.4639987051486969
1.0	68180000.0	68190000.0	0.0	0.5351258516311646	0.49162793159484863
1.0	68190000.0	68200000.0	1.0	0.5295751690864563	0.48313483595848083
1.0	68260000.0	68270000.0	0.0	0.6111435890197754	0.5626844763755798
1.0	68270000.0	68280000.0	1.0	0.5442425608634949	0.4797371029853821
1.0	68290000.0	68300000.0	0.0	0.5481168627738953	0.5537396669387817
1.0	68300000.0	68310000.0	0.0	0.5795106887817383	0.5162938237190247
1.0	68310000.0	68320000.0	1.0	0.604397177696228	0.5559605360031128
1.0	68370000.0	68380000.0	0.0	0.6804968118667603	0.6530684232711792
1.0	68380000.0	68390000.0	0.0	0.668034017086029	0.6372085213661194
1.0	68400000.0	68410000.0	0.0	0.6484973430633545	0.612494170665741
1.0	68420000.0	68430000.0	1.0	0.6534098386764526	0.6366942524909973
1.0	68430000.0	68440000.0	0.0	0.6415844559669495	0.6061887145042419
1.0	68440000.0	68450000.0	0.0	0.6632253527641296	0.6349222660064697
1.0	68480000.0	68490000.0	0.0	0.6240480542182922	0.5848593711853027
1.0	68540000.0	68550000.0	0.0	0.634278416633606	0.6128860712051392
1.0	68710000.0	68720000.0	0.0	0.7330340147018433	0.7161901593208313
1.0	68790000.0	68800000.0	0.0	0.7849143147468567	0.7676547765731812
1.0	68810000.0	68820000.0	3.0	0.6850463151931763	0.6708179712295532
1.0	68860000.0	68870000.0	1.0	0.8216150999069214	0.7977434992790222
1.0	68940000.0	68950000.0	0.0	0.7776592373847961	0.7497017979621887
1.0	68970000.0	68980000.0	1.0	0.8554979562759399	0.8267313838005066
1.0	69010000.0	69020000.0	1.0	0.9112570881843567	0.8728553652763367
1.0	69030000.0	69040000.0	1.0	0.8215717077255249	0.7999312877655029
1.0	69040000.0	69050000.0	0.0	0.9885875582695007	0.9164857864379883
1.0	69100000.0	69110000.0	1.0	0.9306703805923462	0.8796469569206238
1.0	69110000.0	69120000.0	1.0	0.9620072245597839	0.8996595144271851
1.0	69120000.0	69130000.0	0.0	0.9269574284553528	0.8783257603645325
1.0	69150000.0	69160000.0	1.0	0.8683359026908875	0.8403661847114563
1.0	69180000.0	69190000.0	1.0	0.9018396139144897	0.8627002835273743
1.0	69210000.0	69220000.0	0.0	0.9121065139770508	0.8687685132026672
1.0	69230000.0	69240000.0	0.0	0.9652479887008667	0.9032148122787476
1.0	69370000.0	69380000.0	0.0	0.9905667304992676	0.921258270740509
1.0	69410000.0	69420000.0	0.0	1.0203392505645752	0.9323219060897827
1.0	69430000.0	69440000.0	0.0	0.9867863655090332	0.9164280891418457
1.0	69440000.0	69450000.0	1.0	0.9214852452278137	0.8780713081359863
1.0	69620000.0	69630000.0	0.0	1.358210802078247	1.0905128717422485
1.0	69660000.0	69670000.0	5.0	1.144562005996704	0.997916042804718
1.0	69690000.0	69700000.0	2.0	1.2933244705200195	1.0649486780166626
1.0	69700000.0	69710000.0	2.0	1.3169094324111938	1.0744011402130127
1.0	69750000.0	69760000.0	2.0	1.3603689670562744	1.0915592908859253
1.0	69810000.0	69820000.0	1.0	1.2226635217666626	1.0348249673843384
1.0	69830000.0	69840000.0	0.0	1.1644010543823242	1.0084877014160156
1.0	69900000.0	69910000.0	0.0	1.2029216289520264	1.0259431600570679
1.0	69950000.0	69960000.0	1.0	1.0269839763641357	0.9383726119995117
1.0	69960000.0	69970000.0	0.0	1.085770606994629	0.9669948816299438
1.0	70010000.0	70020000.0	0.0	1.0412198305130005	0.9432721138000488
1.0	70030000.0	70040000.0	2.0	0.8163251876831055	0.787451982498169
1.0	70050000.0	70060000.0	0.0	1.011098861694336	0.9323776960372925
1.0	70080000.0	70090000.0	1.0	1.0811370611190796	0.9642620086669922
1.0	70090000.0	70100000.0	1.0	0.9866010546684265	0.9177491068840027
1.0	70100000.0	70110000.0	1.0	0.936571478843689	0.8854713439941406
1.0	70170000.0	70180000.0	1.0	0.9656192064285278	0.906884491443634
1.0	70190000.0	70200000.0	0.0	1.1132053136825562	0.9842100143432617
1.0	70240000.0	70250000.0	0.0	1.0811971426010132	0.9702526926994324
1.0	70280000.0	70290000.0	2.0	0.8920585513114929	0.8546589612960815
1.0	70290000.0	70300000.0	1.0	0.9187639951705933	0.8725963830947876
1.0	70330000.0	70340000.0	1.0	0.9623208045959473	0.9038819074630737
1.0	70390000.0	70400000.0	2.0	0.8212133646011353	0.7960753440856934
1.0	70480000.0	70490000.0	1.0	0.7319908142089844	0.6978543400764465
1.0	70490000.0	70500000.0	0.0	0.7612267732620239	0.7361806631088257
1.0	70550000.0	70560000.0	2.0	0.6816418766975403	0.6605204343795776
1.0	70560000.0	70570000.0	0.0	0.6645792126655579	0.635482907295227
1.0	70610000.0	70620000.0	0.0	0.5604559183120728	0.4873485565185547
1.0	70640000.0	70650000.0	1.0	0.5577329397201538	0.4849730432033539
1.0	70690000.0	70700000.0	0.0	0.5364853143692017	0.48326435685157776
1.0	70800000.0	70810000.0	0.0	0.5710843801498413	0.5057367086410522
1.0	70810000.0	70820000.0	0.0	0.6086437106132507	0.530312180519104
1.0	70860000.0	70870000.0	0.0	0.7165905237197876	0.6861361265182495
1.0	70910000.0	70920000.0	0.0	0.7288385629653931	0.7015067934989929
1.0	70940000.0	70950000.0	0.0	0.7640170454978943	0.7337480187416077
1.0	71150000.0	71160000.0	0.0	0.8781434893608093	0.8424333333969116
1.0	71160000.0	71170000.0	1.0	0.8925588726997375	0.8566181063652039
1.0	71180000.0	71190000.0	1.0	0.8497947454452515	0.8208566904067993
1.0	71240000.0	71250000.0	2.0	0.8633555173873901	0.8327773213386536
1.0	71340000.0	71350000.0	2.0	0.9919163584709167	0.9211452603340149
1.0	71420000.0	71430000.0	1.0	1.0985363721847534	0.9770825505256653
1.0	71430000.0	71440000.0	3.0	0.9270642995834351	0.8748358488082886
1.0	71530000.0	71540000.0	0.0	0.7092424035072327	0.6699150800704956
1.0	71540000.0	71550000.0	0.0	0.8762838244438171	0.8464929461479187
1.0	71600000.0	71610000.0	0.0	0.9971855282783508	0.921324610710144
1.0	71710000.0	71720000.0	1.0	1.109867811203003	0.9785836338996887
1.0	72010000.0	72020000.0	3.0	0.9283851385116577	0.8800524473190308
1.0	72020000.0	72030000.0	1.0	1.0055437088012695	0.9294699430465698
1.0	72070000.0	72080000.0	0.0	1.12350332736969	0.9870990514755249
1.0	72080000.0	72090000.0	1.0	0.9698060750961304	0.9099966883659363
1.0	72150000.0	72160000.0	2.0	0.745901346206665	0.7318601608276367
1.0	72260000.0	72270000.0	0.0	0.8034089207649231	0.7838519215583801
1.0	72320000.0	72330000.0	1.0	0.961113452911377	0.8972213864326477
1.0	72360000.0	72370000.0	2.0	0.863299548625946	0.8302686810493469
1.0	72410000.0	72420000.0	1.0	0.9361280202865601	0.8883190155029297
1.0	72440000.0	72450000.0	0.0	1.0136340856552124	0.9289148449897766
1.0	72450000.0	72460000.0	0.0	0.9628861546516418	0.9008253216743469
1.0	72460000.0	72470000.0	0.0	0.9295378923416138	0.8806911706924438
1.0	72520000.0	72530000.0	0.0	0.7443491816520691	0.7239443063735962
1.0	72530000.0	72540000.0	1.0	0.7924550175666809	0.7742632031440735
1.0	72550000.0	72560000.0	0.0	0.8449902534484863	0.8172656893730164
1.0	72590000.0	72600000.0	1.0	0.892416775226593	0.854450523853302
1.0	72600000.0	72610000.0	2.0	0.8302405476570129	0.8068488836288452
1.0	72620000.0	72630000.0	1.0	0.7912690043449402	0.7738156318664551
1.0	72660000.0	72670000.0	0.0	0.849624514579773	0.8255805969238281
1.0	72710000.0	72720000.0	0.0	0.8163585662841797	0.7961277961730957
1.0	72730000.0	72740000.0	1.0	0.7554786801338196	0.740352988243103
1.0	72740000.0	72750000.0	1.0	0.6338887214660645	0.6776865124702454
1.0	72770000.0	72780000.0	0.0	0.7018370628356934	0.6795958280563354
1.0	72800000.0	72810000.0	0.0	0.7248283624649048	0.7030097842216492
1.0	72840000.0	72850000.0	0.0	0.9073012471199036	0.8675113916397095
1.0	72870000.0	72880000.0	0.0	0.9295731782913208	0.8802725672721863
1.0	72880000.0	72890000.0	1.0	0.9660772085189819	0.905289351940155
1.0	73010000.0	73020000.0	0.0	0.795344889163971	0.7768016457557678
1.0	73020000.0	73030000.0	0.0	0.8221600651741028	0.8013361096382141
1.0	73270000.0	73280000.0	1.0	1.1125589609146118	0.9872452616691589
1.0	73310000.0	73320000.0	2.0	1.0639333724975586	0.9571428298950195
1.0	73350000.0	73360000.0	1.0	0.9559446573257446	0.897107720375061
1.0	73380000.0	73390000.0	2.0	0.9376609921455383	0.8866021037101746
1.0	73400000.0	73410000.0	0.0	0.9843570590019226	0.912950336933136
1.0	73560000.0	73570000.0	1.0	1.1907804012298584	1.022551417350769
1.0	73570000.0	73580000.0	1.0	1.1817007064819336	1.0197030305862427
1.0	73580000.0	73590000.0	1.0	1.220919132232666	1.036142110824585
1.0	73600000.0	73610000.0	0.0	1.1535836458206177	1.0040241479873657
1.0	73670000.0	73680000.0	0.0	1.3323049545288086	1.0830626487731934
1.0	73700000.0	73710000.0	1.0	1.2642678022384644	1.0552961826324463
1.0	73760000.0	73770000.0	3.0	1.3313169479370117	1.0814610719680786
1.0	73780000.0	73790000.0	1.0	1.4517395496368408	1.1240119934082031
1.0	73850000.0	73860000.0	2.0	1.1971973180770874	1.0245919227600098
1.0	73880000.0	73890000.0	1.0	1.1860822439193726	1.0189487934112549
1.0	73990000.0	74000000.0	3.0	0.9242888689041138	0.8764961957931519
1.0	74000000.0	74010000.0	0.0	1.1055903434753418	0.9807815551757812
1.0	74030000.0	74040000.0	1.0	1.1430248022079468	0.9976598620414734
1.0	74040000.0	74050000.0	2.0	1.1910091638565063	1.0227928161621094
1.0	74050000.0	74060000.0	1.0	1.1031575202941895	0.9785717129707336
1.0	74260000.0	74270000.0	1.0	1.0462490320205688	0.9501516222953796
1.0	74320000.0	74330000.0	1.0	0.9937664270401001	0.9186152219772339
1.0	74350000.0	74360000.0	1.0	1.0105783939361572	0.9277054071426392
1.0	74380000.0	74390000.0	1.0	0.9684797525405884	0.9025055170059204
1.0	74400000.0	74410000.0	0.0	0.9883139729499817	0.915909469127655
1.0	74450000.0	74460000.0	0.0	0.902161717414856	0.860188364982605
1.0	74470000.0	74480000.0	1.0	0.8380416035652161	0.812125563621521
1.0	74490000.0	74500000.0	0.0	0.8240860104560852	0.7998114824295044
1.0	74550000.0	74560000.0	0.0	0.9350844621658325	0.8826953172683716
1.0	74580000.0	74590000.0	0.0	0.8488661050796509	0.8203147053718567
1.0	74610000.0	74620000.0	3.0	0.8467612266540527	0.8200861215591431
1.0	74620000.0	74630000.0	0.0	0.923141360282898	0.8760585784912109
1.0	74720000.0	74730000.0	0.0	0.8465688824653625	0.8163511157035828
1.0	75010000.0	75020000.0	0.0	0.9080565571784973	0.860277533531189
1.0	75090000.0	75100000.0	3.0	0.8206941485404968	0.7947269678115845
1.0	75110000.0	75120000.0	1.0	0.8698405027389526	0.8369477987289429
1.0	75140000.0	75150000.0	0.0	0.9424602389335632	0.889268696308136
1.0	75170000.0	75180000.0	1.0	0.7019931077957153	0.6625289916992188
1.0	75210000.0	75220000.0	0.0	0.8104873895645142	0.764297604560852
1.0	75220000.0	75230000.0	0.0	0.7755459547042847	0.7292887568473816
1.0	75280000.0	75290000.0	2.0	1.0343037843704224	0.9409979581832886
1.0	75290000.0	75300000.0	1.0	0.986700713634491	0.918188750743866
1.0	75300000.0	75310000.0	1.0	1.0586847066879272	0.9581046104431152
1.0	75320000.0	75330000.0	1.0	1.232741117477417	1.0397485494613647
1.0	75410000.0	75420000.0	1.0	1.1941163539886475	1.0230062007904053
1.0	75540000.0	75550000.0	2.0	0.9130407571792603	0.8657401204109192
1.0	75730000.0	75740000.0	0.0	0.852260947227478	0.8214389085769653
1.0	75810000.0	75820000.0	1.0	0.7095715999603271	0.6927231550216675
1.0	75950000.0	75960000.0	0.0	0.8427106142044067	0.8126516342163086
1.0	75990000.0	76000000.0	0.0	0.7233925461769104	0.7062243223190308
1.0	76000000.0	76010000.0	0.0	0.7152701616287231	0.6792057156562805
1.0	76030000.0	76040000.0	0.0	0.7073026895523071	0.6845101118087769
1.0	76100000.0	76110000.0	1.0	0.6444138288497925	0.6169151067733765
1.0	76170000.0	76180000.0	0.0	0.7282475233078003	0.71119624376297
1.0	76230000.0	76240000.0	0.0	0.5720044374465942	0.5097863078117371
1.0	76250000.0	76260000.0	0.0	0.5729515552520752	0.5335094332695007
1.0	76260000.0	76270000.0	0.0	0.6088207960128784	0.5647916793823242
1.0	76300000.0	76310000.0	0.0	0.7193182706832886	0.6872580647468567
1.0	76340000.0	76350000.0	1.0	0.7117780447006226	0.6773314476013184
1.0	76400000.0	76410000.0	1.0	0.7798364758491516	0.7540909647941589
1.0	76410000.0	76420000.0	1.0	0.7993817329406738	0.7719610929489136
1.0	76480000.0	76490000.0	2.0	0.7523407340049744	0.7358860373497009
1.0	76490000.0	76500000.0	1.0	0.7718947529792786	0.7470325231552124
1.0	76520000.0	76530000.0	0.0	0.7408172488212585	0.7137118577957153
1.0	76530000.0	76540000.0	1.0	0.7313700914382935	0.7008792161941528
1.0	76540000.0	76550000.0	0.0	0.7245778441429138	0.6869814991950989
1.0	76580000.0	76590000.0	1.0	0.7257587909698486	0.6850705742835999
1.0	76610000.0	76620000.0	0.0	0.7436760663986206	0.7138067483901978
1.0	76620000.0	76630000.0	1.0	0.6839661598205566	0.6438005566596985
1.0	76650000.0	76660000.0	0.0	0.8201982378959656	0.7898821830749512
1.0	76680000.0	76690000.0	1.0	0.779821515083313	0.7595157623291016
1.0	76690000.0	76700000.0	2.0	0.7231383323669434	0.6935604810714722
1.0	76790000.0	76800000.0	0.0	0.723659873008728	0.6934909820556641
1.0	76830000.0	76840000.0	0.0	0.694843590259552	0.6609557867050171
1.0	76860000.0	76870000.0	0.0	0.7938941717147827	0.7746866941452026
1.0	76900000.0	76910000.0	0.0	0.6777506470680237	0.6509888172149658
1.0	76910000.0	76920000.0	1.0	0.7652664184570312	0.7519497871398926
1.0	76920000.0	76930000.0	0.0	0.6775006055831909	0.6593267321586609
1.0	76930000.0	76940000.0	0.0	0.644375741481781	0.6183876991271973
1.0	76970000.0	76980000.0	1.0	0.5851152539253235	0.5396021604537964
1.0	77010000.0	77020000.0	0.0	0.5873025059700012	0.5435411930084229
1.0	77320000.0	77330000.0	2.0	0.6823795437812805	0.662655234336853
1.0	77480000.0	77490000.0	0.0	0.657464861869812	0.6210083365440369
1.0	77520000.0	77530000.0	1.0	0.6983768343925476	0.6616396903991699
1.0	77610000.0	77620000.0	2.0	0.6044954061508179	0.5684877634048462
1.0	77640000.0	77650000.0	1.0	0.6936662793159485	0.6599628329277039
1.0	77690000.0	77700000.0	0.0	0.7083248496055603	0.6704867482185364
1.0	77820000.0	77830000.0	1.0	0.6800194978713989	0.6385736465454102
1.0	77830000.0	77840000.0	1.0	0.6821128129959106	0.6407980918884277
1.0	77890000.0	77900000.0	0.0	0.6972428560256958	0.6705135703086853
1.0	77940000.0	77950000.0	0.0	0.6213467717170715	0.5746430158615112
1.0	77950000.0	77960000.0	1.0	0.5756231546401978	0.5140995979309082
1.0	78020000.0	78030000.0	0.0	0.5353728532791138	0.4710349440574646
1.0	78040000.0	78050000.0	0.0	0.526531994342804	0.4770433306694031
1.0	78050000.0	78060000.0	1.0	0.5192526578903198	0.4786768853664398
1.0	78070000.0	78080000.0	0.0	0.5236045718193054	0.4405709207057953
1.0	78080000.0	78090000.0	0.0	0.520267128944397	0.4874466359615326
1.0	78100000.0	78110000.0	1.0	0.5199626684188843	0.47596246004104614
1.0	78120000.0	78130000.0	0.0	0.5366792678833008	0.48478251695632935
1.0	78200000.0	78210000.0	2.0	0.5246683955192566	0.4821253716945648
1.0	78230000.0	78240000.0	1.0	0.5830463171005249	0.5243352651596069
1.0	78350000.0	78360000.0	0.0	0.5472829937934875	0.6193936467170715
1.0	78360000.0	78370000.0	0.0	0.5207857489585876	0.48251038789749146
1.0	78430000.0	78440000.0	1.0	0.5434252619743347	0.5161125659942627
1.0	78440000.0	78450000.0	0.0	2.312631368637085	1.9308500289916992
1.0	78490000.0	78500000.0	2.0	0.5916789174079895	0.549763560295105
1.0	78530000.0	78540000.0	2.0	0.6756223440170288	0.6453264951705933
1.0	78540000.0	78550000.0	1.0	0.6796703934669495	0.6608292460441589
1.0	78590000.0	78600000.0	1.0	0.7467473745346069	0.7119366526603699
1.0	78660000.0	78670000.0	1.0	0.7741538882255554	0.745819628238678
1.0	78680000.0	78690000.0	1.0	0.8285080194473267	0.797273576259613
1.0	78710000.0	78720000.0	0.0	0.753872275352478	0.7129570841789246
1.0	78720000.0	78730000.0	0.0	0.9561600685119629	0.8943303227424622
1.0	78790000.0	78800000.0	1.0	0.9268617630004883	0.8729953765869141
1.0	78800000.0	78810000.0	3.0	0.8560358285903931	0.8163213729858398
1.0	78830000.0	78840000.0	0.0	1.0493764877319336	0.9557496905326843
1.0	78840000.0	78850000.0	1.0	1.0137746334075928	0.9292606115341187
1.0	78900000.0	78910000.0	1.0	1.1235830783843994	0.9902456402778625
1.0	78910000.0	78920000.0	0.0	1.0104843378067017	0.9315994381904602
1.0	78940000.0	78950000.0	1.0	0.9057035446166992	0.8579156994819641
1.0	78970000.0	78980000.0	2.0	1.0018336772918701	0.9328244924545288
1.0	79000000.0	79010000.0	1.0	0.8957502245903015	0.8571874499320984
1.0	79050000.0	79060000.0	0.0	0.895179271697998	0.8559721112251282
1.0	79130000.0	79140000.0	0.0	0.9131788015365601	0.8639779090881348
1.0	79280000.0	79290000.0	1.0	1.1136629581451416	0.9827200174331665
1.0	79330000.0	79340000.0	2.0	1.1180709600448608	0.9855470657348633
1.0	79370000.0	79380000.0	2.0	1.089633822441101	0.9732011556625366
1.0	79380000.0	79390000.0	1.0	1.197602391242981	1.0238025188446045
1.0	79420000.0	79430000.0	1.0	1.261352300643921	1.0526877641677856
1.0	79510000.0	79520000.0	3.0	1.153481125831604	1.004127860069275
1.0	79520000.0	79530000.0	1.0	1.2134970426559448	1.0338618755340576
1.0	79530000.0	79540000.0	1.0	1.1794850826263428	1.0169228315353394
1.0	79560000.0	79570000.0	0.0	1.1384776830673218	0.9983943700790405
1.0	79630000.0	79640000.0	1.0	1.0400238037109375	0.9489783048629761
1.0	79790000.0	79800000.0	0.0	0.89215087890625	0.8543826937675476
1.0	79830000.0	79840000.0	3.0	0.9335652589797974	0.8823151588439941
1.0	79840000.0	79850000.0	3.0	0.8745344281196594	0.8444489240646362
1.0	79940000.0	79950000.0	1.0	1.057652235031128	0.9570762515068054
1.0	79960000.0	79970000.0	1.0	0.8875706791877747	0.8502402305603027
1.0	79970000.0	79980000.0	0.0	0.8687666058540344	0.834842324256897
1.0	80050000.0	80060000.0	0.0	1.0687179565429688	0.9621850252151489
1.0	80060000.0	80070000.0	2.0	1.1391079425811768	0.9980053901672363
1.0	80130000.0	80140000.0	0.0	1.1303218603134155	0.9907329678535461
1.0	80140000.0	80150000.0	0.0	1.1649988889694214	1.01079523563385
1.0	80180000.0	80190000.0	2.0	1.1300846338272095	0.9944092035293579
1.0	80220000.0	80230000.0	0.0	1.2075231075286865	1.0283820629119873
1.0	80330000.0	80340000.0	5.0	1.0115920305252075	0.9300181269645691
1.0	80370000.0	80380000.0	0.0	1.134080171585083	0.9963218569755554
1.0	80380000.0	80390000.0	0.0	1.1447144746780396	1.001940131187439
1.0	80410000.0	80420000.0	0.0	1.0515319108963013	0.9528786540031433
1.0	80420000.0	80430000.0	1.0	1.0869194269180298	0.9751942753791809
1.0	80510000.0	80520000.0	1.0	1.0794274806976318	0.9725717306137085
1.0	80550000.0	80560000.0	1.0	1.0863606929779053	0.9708817601203918
1.0	80580000.0	80590000.0	2.0	1.1016680002212524	0.9807683825492859
1.0	80620000.0	80630000.0	0.0	1.2563711404800415	1.0507347583770752
1.0	80700000.0	80710000.0	0.0	1.3607724905014038	1.09273099899292
1.0	80740000.0	80750000.0	1.0	1.3344780206680298	1.082682490348816
1.0	80830000.0	80840000.0	1.0	1.273285150527954	1.0571892261505127
1.0	80930000.0	80940000.0	1.0	1.4118602275848389	1.1110246181488037
1.0	80960000.0	80970000.0	3.0	1.4064013957977295	1.1081559658050537
1.0	80970000.0	80980000.0	0.0	1.6043407917022705	1.1666735410690308
1.0	80980000.0	80990000.0	1.0	1.5652834177017212	1.1538861989974976
1.0	81030000.0	81040000.0	1.0	1.3035480976104736	1.0686968564987183
1.0	81060000.0	81070000.0	4.0	1.1648107767105103	1.011965036392212
1.0	81080000.0	81090000.0	2.0	1.0964196920394897	0.9757879376411438
1.0	81110000.0	81120000.0	1.0	1.161785364151001	1.0076930522918701
1.0	81140000.0	81150000.0	0.0	1.3489007949829102	1.087180495262146
1.0	81150000.0	81160000.0	1.0	1.2259095907211304	1.036926031112671
1.0	81210000.0	81220000.0	1.0	1.199521780014038	1.0256211757659912
1.0	81220000.0	81230000.0	2.0	1.113734245300293	0.9815905690193176
1.0	81290000.0	81300000.0	0.0	1.3003466129302979	1.0675685405731201
1.0	81310000.0	81320000.0	1.0	1.3450109958648682	1.0866515636444092
1.0	81320000.0	81330000.0	1.0	1.375187873840332	1.0975375175476074
1.0	81350000.0	81360000.0	0.0	1.2191972732543945	1.0331668853759766
1.0	81360000.0	81370000.0	2.0	1.3522331714630127	1.08863365650177
1.0	81540000.0	81550000.0	2.0	1.10430908203125	0.9780244827270508
1.0	81570000.0	81580000.0	0.0	1.1295019388198853	0.9920979738235474
1.0	81720000.0	81730000.0	0.0	0.9902032613754272	0.9202468991279602
1.0	81780000.0	81790000.0	1.0	0.8683339357376099	0.8350162506103516
1.0	81790000.0	81800000.0	1.0	0.8983271718025208	0.8558549880981445
1.0	81800000.0	81810000.0	2.0	0.8934221267700195	0.8526444435119629
1.0	81810000.0	81820000.0	0.0	0.9379556775093079	0.8870841264724731
1.0	81900000.0	81910000.0	0.0	0.8901384472846985	0.8529850244522095
1.0	81930000.0	81940000.0	1.0	0.8822684288024902	0.8461474180221558
1.0	81990000.0	82000000.0	0.0	0.8724689483642578	0.8390657305717468
1.0	82010000.0	82020000.0	1.0	0.8398575782775879	0.8093469738960266
1.0	82070000.0	82080000.0	1.0	0.8826541900634766	0.8470348119735718
1.0	82140000.0	82150000.0	2.0	0.768751323223114	0.7458241581916809
1.0	82160000.0	82170000.0	0.0	0.9150009155273438	0.8692258596420288
1.0	82170000.0	82180000.0	1.0	0.8596866726875305	0.8270397186279297
1.0	82210000.0	82220000.0	0.0	0.839802622795105	0.8135131597518921
1.0	82290000.0	82300000.0	0.0	0.8471626043319702	0.8095570802688599
1.0	82330000.0	82340000.0	2.0	0.7786604762077332	0.7514200806617737
1.0	82470000.0	82480000.0	1.0	0.9018852114677429	0.8617900609970093
1.0	82540000.0	82550000.0	0.0	0.9476677179336548	0.8925606608390808
1.0	82590000.0	82600000.0	2.0	0.7356472611427307	0.7094250321388245
1.0	82650000.0	82660000.0	0.0	0.8188516497612	0.7967098355293274
1.0	82680000.0	82690000.0	1.0	0.7720965147018433	0.7563248872756958
1.0	82830000.0	82840000.0	2.0	0.9961026310920715	0.9195763468742371
1.0	82850000.0	82860000.0	1.0	1.031428575515747	0.9387321472167969
1.0	82900000.0	82910000.0	1.0	1.1551508903503418	1.0016798973083496
1.0	82950000.0	82960000.0	1.0	1.2103476524353027	1.0276974439620972
1.0	82990000.0	83000000.0	1.0	1.2727100849151611	1.055452585220337
1.0	83020000.0	83030000.0	1.0	1.2095075845718384	1.0287582874298096
1.0	83030000.0	83040000.0	3.0	1.1460683345794678	0.9992238283157349
1.0	83050000.0	83060000.0	1.0	1.1643139123916626	1.0076340436935425
1.0	83070000.0	83080000.0	1.0	1.1941051483154297	1.0221277475357056
1.0	83080000.0	83090000.0	1.0	1.1903387308120728	1.0208972692489624
1.0	83140000.0	83150000.0	1.0	1.0520986318588257	0.9501339793205261
1.0	83170000.0	83180000.0	1.0	0.9241424798965454	0.8767669796943665
1.0	83370000.0	83380000.0	0.0	1.2273845672607422	1.0360987186431885
1.0	83460000.0	83470000.0	2.0	1.0161857604980469	0.935960590839386
1.0	83500000.0	83510000.0	2.0	1.030109167098999	0.9391164779663086
1.0	83520000.0	83530000.0	0.0	0.969260573387146	0.9063924551010132
1.0	83550000.0	83560000.0	1.0	0.8549616932868958	0.8264673352241516
1.0	83570000.0	83580000.0	1.0	0.78635174036026	0.7689973711967468
1.0	83590000.0	83600000.0	0.0	0.7406805753707886	0.7255640625953674
1.0	83620000.0	83630000.0	0.0	0.6366116404533386	0.5975697636604309
1.0	83680000.0	83690000.0	0.0	0.5481754541397095	0.4758690893650055
1.0	83870000.0	83880000.0	0.0	0.5474510192871094	0.45342499017715454
1.0	83970000.0	83980000.0	0.0	0.6321418881416321	0.5855360627174377
1.0	84010000.0	84020000.0	1.0	0.7758337259292603	0.7583843469619751
1.0	84030000.0	84040000.0	0.0	0.8138585090637207	0.7903935313224792
1.0	84080000.0	84090000.0	1.0	0.7207642793655396	0.6843244433403015
1.0	84090000.0	84100000.0	1.0	0.8384209871292114	0.8112886548042297
1.0	84140000.0	84150000.0	1.0	0.8407842516899109	0.8123566508293152
1.0	84150000.0	84160000.0	0.0	0.7177841663360596	0.6757868528366089
1.0	84160000.0	84170000.0	1.0	0.766983151435852	0.7483636140823364
1.0	84230000.0	84240000.0	1.0	0.6418539881706238	0.5985783338546753
1.0	84270000.0	84280000.0	0.0	0.6999937295913696	0.6621219515800476
1.0	84330000.0	84340000.0	0.0	0.6301502585411072	0.5959820747375488
1.0	84390000.0	84400000.0	1.0	0.6054372787475586	0.5705634951591492
1.0	84430000.0	84440000.0	0.0	0.6446795463562012	0.601580023765564
1.0	84450000.0	84460000.0	0.0	0.6992273330688477	0.6580881476402283
1.0	84460000.0	84470000.0	1.0	0.5972843170166016	0.5508837103843689
1.0	84500000.0	84510000.0	1.0	0.7111653685569763	0.6857882142066956
1.0	84560000.0	84570000.0	1.0	0.5918149948120117	0.5400782823562622
1.0	84590000.0	84600000.0	1.0	0.5793746709823608	0.5174628496170044
1.0	84650000.0	84660000.0	0.0	0.5376006364822388	0.45655202865600586
1.0	84710000.0	84720000.0	0.0	0.5701830983161926	0.5002894997596741
1.0	84720000.0	84730000.0	0.0	0.5272311568260193	0.4461212754249573
1.0	85070000.0	85080000.0	1.0	0.6093305349349976	0.5656672120094299
1.0	85100000.0	85110000.0	1.0	0.6256440281867981	0.5811995267868042
1.0	85130000.0	85140000.0	0.0	0.5266879200935364	0.4939236640930176
1.0	85200000.0	85210000.0	0.0	0.6512340307235718	0.6091734766960144
1.0	85320000.0	85330000.0	0.0	0.6560707688331604	0.6184804439544678
1.0	85360000.0	85370000.0	1.0	0.6920234560966492	0.6733355522155762
1.0	85390000.0	85400000.0	2.0	0.65179044008255	0.6152357459068298
1.0	85410000.0	85420000.0	0.0	0.6661700010299683	0.6301833391189575
1.0	85540000.0	85550000.0	0.0	0.6432237029075623	0.6180300712585449
1.0	85550000.0	85560000.0	0.0	0.6126744151115417	0.5706360936164856
1.0	85720000.0	85730000.0	0.0	2.312631368637085	1.9308500289916992
1.0	85890000.0	85900000.0	3.0	0.5850589871406555	0.5366618037223816
1.0	86040000.0	86050000.0	0.0	0.6727035045623779	0.6805292367935181
1.0	86050000.0	86060000.0	0.0	0.7126479148864746	0.6917617917060852
1.0	86120000.0	86130000.0	1.0	0.5502612590789795	0.48205694556236267
1.0	86180000.0	86190000.0	0.0	0.7707226872444153	0.7530412673950195
1.0	86220000.0	86230000.0	0.0	0.7032042145729065	0.6677929162979126
1.0	86230000.0	86240000.0	0.0	0.684207558631897	0.6447418332099915
1.0	86240000.0	86250000.0	3.0	0.6200217008590698	0.578884482383728
1.0	86450000.0	86460000.0	4.0	0.9341591596603394	0.8837425112724304
1.0	86470000.0	86480000.0	2.0	0.9626621007919312	0.9019976854324341
1.0	86480000.0	86490000.0	4.0	0.821955680847168	0.7876192331314087
1.0	86490000.0	86500000.0	0.0	1.099678874015808	0.981062114238739
1.0	86550000.0	86560000.0	0.0	0.9031029939651489	0.8576933145523071
1.0	86570000.0	86580000.0	0.0	0.9634261131286621	0.9044325947761536
1.0	86580000.0	86590000.0	2.0	0.7918485403060913	0.7719789147377014
1.0	86690000.0	86700000.0	0.0	0.7173293828964233	0.7041332721710205
1.0	86800000.0	86810000.0	1.0	0.729583203792572	0.7164185643196106
1.0	86840000.0	86850000.0	3.0	0.6145509481430054	0.5670843124389648
1.0	86910000.0	86920000.0	1.0	0.6574605703353882	0.6142690777778625
1.0	86980000.0	86990000.0	0.0	0.7543035745620728	0.7311800718307495
1.0	87010000.0	87020000.0	4.0	0.7706155180931091	0.7551378607749939
1.0	87040000.0	87050000.0	0.0	0.7073307037353516	0.6848416328430176
1.0	87100000.0	87110000.0	0.0	0.7440258264541626	0.7175718545913696
1.0	87330000.0	87340000.0	0.0	0.5733548998832703	0.5180869102478027
1.0	87370000.0	87380000.0	0.0	0.5664122700691223	0.646438479423523
1.0	87390000.0	87400000.0	0.0	0.611920952796936	0.5797697901725769
1.0	87420000.0	87430000.0	0.0	0.6087316274642944	0.5715376138687134
1.0	87440000.0	87450000.0	0.0	0.6199499368667603	0.5827811360359192
1.0	87470000.0	87480000.0	0.0	0.6733373403549194	0.6376143097877502
1.0	87480000.0	87490000.0	2.0	0.6167893409729004	0.5736481547355652
1.0	87510000.0	87520000.0	0.0	0.6478197574615479	0.6027146577835083
1.0	87550000.0	87560000.0	0.0	0.6407712697982788	0.6096416115760803
1.0	87560000.0	87570000.0	0.0	0.6975784301757812	0.656718373298645
1.0	87590000.0	87600000.0	2.0	0.7163325548171997	0.6996930837631226
1.0	87650000.0	87660000.0	2.0	0.8308730125427246	0.8064918518066406
1.0	87730000.0	87740000.0	0.0	0.8594547510147095	0.8278056383132935
1.0	87780000.0	87790000.0	0.0	0.8153142929077148	0.7900753021240234
1.0	87900000.0	87910000.0	2.0	0.823157787322998	0.798937976360321
1.0	87930000.0	87940000.0	0.0	0.847129225730896	0.8191566467285156
1.0	88040000.0	88050000.0	2.0	0.863398551940918	0.8324403762817383
1.0	88060000.0	88070000.0	0.0	0.7419315576553345	0.7254964709281921
1.0	88070000.0	88080000.0	1.0	0.8091826438903809	0.7879847288131714
1.0	88150000.0	88160000.0	0.0	0.6782494187355042	0.6532162427902222
1.0	88290000.0	88300000.0	0.0	0.7651596069335938	0.7504137754440308
1.0	88300000.0	88310000.0	2.0	0.713890016078949	0.7016357183456421
1.0	88330000.0	88340000.0	0.0	0.7296489477157593	0.7153412103652954
1.0	88340000.0	88350000.0	1.0	0.8003137707710266	0.7813739776611328
1.0	88380000.0	88390000.0	2.0	0.8318721652030945	0.8089154958724976
1.0	88400000.0	88410000.0	0.0	0.8748294711112976	0.8399542570114136
1.0	88410000.0	88420000.0	2.0	0.8448915481567383	0.8201912045478821
1.0	88440000.0	88450000.0	3.0	0.851245105266571	0.8257948756217957
1.0	88480000.0	88490000.0	2.0	0.896645188331604	0.8602892160415649
1.0	88520000.0	88530000.0	0.0	0.8951686024665833	0.856383204460144
1.0	88580000.0	88590000.0	0.0	0.8355042338371277	0.8108400106430054
1.0	88600000.0	88610000.0	0.0	0.7505199313163757	0.7364482283592224
1.0	88630000.0	88640000.0	0.0	0.6905431747436523	0.67576664686203
1.0	88710000.0	88720000.0	0.0	0.6985846757888794	0.6861457824707031
1.0	88750000.0	88760000.0	1.0	0.6722831726074219	0.6587150692939758
1.0	88760000.0	88770000.0	1.0	0.7039299011230469	0.6892431974411011
1.0	88820000.0	88830000.0	0.0	0.8531783819198608	0.8239442110061646
1.0	89000000.0	89010000.0	0.0	0.8836199045181274	0.8423473238945007
1.0	89020000.0	89030000.0	0.0	0.9188880920410156	0.8712384104728699
1.0	89030000.0	89040000.0	1.0	0.8845919370651245	0.8465936779975891
1.0	89110000.0	89120000.0	0.0	0.7435460090637207	0.7132295370101929
1.0	89120000.0	89130000.0	1.0	0.6020909547805786	0.5608137249946594
1.0	89130000.0	89140000.0	0.0	0.7107295989990234	0.683038055896759
1.0	89140000.0	89150000.0	3.0	0.6133002042770386	0.5664539933204651
1.0	89150000.0	89160000.0	0.0	0.6593344211578369	0.642562985420227
1.0	89170000.0	89180000.0	1.0	0.5971882343292236	0.554316520690918
1.0	89280000.0	89290000.0	1.0	0.6295714974403381	0.6016911864280701
1.0	89290000.0	89300000.0	0.0	0.6307868957519531	0.6111947298049927
1.0	89500000.0	89510000.0	1.0	0.7986313104629517	0.7753417491912842
1.0	89580000.0	89590000.0	2.0	0.6553347706794739	0.6296157836914062
1.0	89840000.0	89850000.0	1.0	0.7435538172721863	0.712940514087677
1.0	89850000.0	89860000.0	1.0	0.7334192991256714	0.7023952007293701
1.0	89910000.0	89920000.0	2.0	0.7118347883224487	0.6755591630935669
1.0	89940000.0	89950000.0	0.0	0.7187620401382446	0.6889358758926392
1.0	90000000.0	90010000.0	0.0	0.6218625903129578	0.6026497483253479
1.0	90010000.0	90020000.0	1.0	0.5458747744560242	0.5396907329559326
1.0	90060000.0	90070000.0	1.0	0.5595067739486694	0.5241122841835022
1.0	90080000.0	90090000.0	0.0	0.6099904179573059	0.5788079500198364
1.0	90110000.0	90120000.0	0.0	0.5859572291374207	0.5378999710083008
1.0	90120000.0	90130000.0	0.0	0.5800126194953918	0.5323908925056458
1.0	90220000.0	90230000.0	1.0	0.6765879392623901	0.6378747224807739
1.0	90250000.0	90260000.0	1.0	0.6962395906448364	0.6537675261497498
1.0	90260000.0	90270000.0	1.0	0.665934681892395	0.6304582357406616
1.0	90280000.0	90290000.0	1.0	0.7666187286376953	0.7207096815109253
1.0	90330000.0	90340000.0	1.0	0.5796047449111938	0.5510295629501343
1.0	90340000.0	90350000.0	0.0	0.5877062082290649	0.5532907247543335
1.0	90370000.0	90380000.0	0.0	0.5659219026565552	0.5287541747093201
1.0	90400000.0	90410000.0	0.0	0.6225732564926147	0.5860365629196167
1.0	90500000.0	90510000.0	0.0	0.6348599195480347	0.6233042478561401
1.0	90510000.0	90520000.0	1.0	0.7439751029014587	0.7160423398017883
1.0	90570000.0	90580000.0	3.0	0.7543119788169861	0.7350247502326965
1.0	90600000.0	90610000.0	3.0	0.7186204791069031	0.6974104642868042
1.0	90730000.0	90740000.0	0.0	0.7811013460159302	0.7597132921218872
1.0	90750000.0	90760000.0	1.0	0.8468101620674133	0.8126238584518433
1.0	90870000.0	90880000.0	2.0	0.9138025045394897	0.8704226613044739
1.0	90960000.0	90970000.0	2.0	0.9800894856452942	0.9136813282966614
1.0	91010000.0	91020000.0	0.0	1.1192524433135986	0.9890193939208984
1.0	91030000.0	91040000.0	1.0	1.1133626699447632	0.9811000823974609
1.0	91040000.0	91050000.0	0.0	1.0843350887298584	0.9682356119155884
1.0	91050000.0	91060000.0	3.0	1.0705463886260986	0.9613129496574402
1.0	91140000.0	91150000.0	0.0	1.0604124069213867	0.9543225169181824
1.0	91170000.0	91180000.0	1.0	1.1622823476791382	1.0131717920303345
1.0	91230000.0	91240000.0	1.0	0.8496792912483215	0.8214918375015259
1.0	91280000.0	91290000.0	1.0	0.7810118198394775	0.7631991505622864
1.0	91300000.0	91310000.0	0.0	0.7965683937072754	0.7775813937187195
1.0	91320000.0	91330000.0	0.0	0.7625623941421509	0.7460525631904602
1.0	91330000.0	91340000.0	0.0	0.7431164979934692	0.7291589379310608
1.0	91350000.0	91360000.0	0.0	0.7342292070388794	0.71759432554245
1.0	91370000.0	91380000.0	0.0	0.5501623153686523	0.46952319145202637
1.0	91390000.0	91400000.0	0.0	0.5442026257514954	0.4545167088508606
1.0	91400000.0	91410000.0	1.0	0.5332516431808472	0.44458621740341187
1.0	91440000.0	91450000.0	1.0	0.5434566736221313	0.46512022614479065
1.0	91450000.0	91460000.0	0.0	0.5732271075248718	0.5048699378967285
1.0	91470000.0	91480000.0	0.0	0.5336588621139526	0.45862525701522827
1.0	91510000.0	91520000.0	1.0	0.6207572817802429	0.594581663608551
1.0	91560000.0	91570000.0	0.0	0.6906251907348633	0.675904393196106
1.0	91600000.0	91610000.0	0.0	0.754744291305542	0.7349936366081238
1.0	91700000.0	91710000.0	2.0	0.8073951005935669	0.7847320437431335
1.0	91710000.0	91720000.0	0.0	0.7709766626358032	0.7467913627624512
1.0	91850000.0	91860000.0	1.0	0.6851860880851746	0.6512958407402039
1.0	91860000.0	91870000.0	0.0	0.6758046746253967	0.6473088264465332
1.0	91880000.0	91890000.0	0.0	0.7540587186813354	0.7391908764839172
1.0	91910000.0	91920000.0	1.0	0.6483777165412903	0.6124204397201538
1.0	92090000.0	92100000.0	0.0	0.7095078229904175	0.6817615628242493
1.0	92140000.0	92150000.0	0.0	0.6062797904014587	0.5578691363334656
1.0	92200000.0	92210000.0	1.0	0.6348335146903992	0.6005674600601196
1.0	92270000.0	92280000.0	1.0	0.620936393737793	0.5938390493392944
1.0	92390000.0	92400000.0	0.0	0.6943163871765137	0.6523402333259583
1.0	92500000.0	92510000.0	1.0	0.7106630802154541	0.6808508038520813
1.0	92510000.0	92520000.0	0.0	0.6835880279541016	0.6459091901779175
1.0	92570000.0	92580000.0	0.0	0.6481386423110962	0.6191602945327759
1.0	92580000.0	92590000.0	1.0	0.6504770517349243	0.6201607584953308
1.0	92610000.0	92620000.0	1.0	0.6293286085128784	0.6027175188064575
1.0	92640000.0	92650000.0	0.0	0.6314247846603394	0.6124212145805359
1.0	92780000.0	92790000.0	0.0	0.570275604724884	0.5073615908622742
1.0	92880000.0	92890000.0	1.0	0.634836733341217	0.5999645590782166
1.0	92910000.0	92920000.0	0.0	0.6647961735725403	0.6259220242500305
1.0	92970000.0	92980000.0	0.0	0.6708309054374695	0.6467970609664917
1.0	93060000.0	93070000.0	1.0	0.708541750907898	0.6838669776916504
1.0	93080000.0	93090000.0	1.0	0.6971335411071777	0.6723637580871582
1.0	93110000.0	93120000.0	1.0	0.6680269837379456	0.6395780444145203
1.0	93140000.0	93150000.0	2.0	0.5874905586242676	0.5449972748756409
1.0	93150000.0	93160000.0	0.0	0.6038316488265991	0.5746108889579773
1.0	93160000.0	93170000.0	1.0	0.5880780220031738	0.5521040558815002
1.0	93260000.0	93270000.0	2.0	0.5434232950210571	0.4578395485877991
1.0	93270000.0	93280000.0	0.0	0.5682653188705444	0.5001262426376343
1.0	93280000.0	93290000.0	1.0	0.5654522776603699	0.49538081884384155
1.0	93390000.0	93400000.0	0.0	0.5400365591049194	0.4842619299888611
1.0	93410000.0	93420000.0	0.0	0.562109112739563	0.5062167048454285
1.0	93430000.0	93440000.0	1.0	0.5505977869033813	0.4841420650482178
1.0	93530000.0	93540000.0	0.0	0.6284255981445312	0.5822497606277466
1.0	93550000.0	93560000.0	0.0	0.5381253361701965	0.48743516206741333
1.0	93570000.0	93580000.0	1.0	0.5317569971084595	0.4760746955871582
1.0	93640000.0	93650000.0	0.0	2.312631368637085	1.9308500289916992
1.0	93660000.0	93670000.0	0.0	0.5757139921188354	0.5171700716018677
1.0	93700000.0	93710000.0	0.0	0.5634716153144836	0.4986054003238678
1.0	93730000.0	93740000.0	2.0	0.5406218767166138	0.4828418791294098
1.0	93770000.0	93780000.0	0.0	0.6003624200820923	0.5720826983451843
1.0	93800000.0	93810000.0	0.0	0.6064337491989136	0.5892341732978821
1.0	93920000.0	93930000.0	3.0	0.641517162322998	0.6326062083244324
1.0	93940000.0	93950000.0	1.0	0.657852828502655	0.6251360774040222
1.0	94030000.0	94040000.0	0.0	0.566205620765686	0.5179454684257507
1.0	94040000.0	94050000.0	0.0	0.5498383641242981	0.5092848539352417
1.0	94060000.0	94070000.0	0.0	0.5391561388969421	0.5103563070297241
1.0	94070000.0	94080000.0	1.0	0.5345519185066223	0.5149651169776917
1.0	94080000.0	94090000.0	1.0	0.535226047039032	0.5144484043121338
1.0	94100000.0	94110000.0	0.0	0.5563990473747253	0.4924382269382477
1.0	94150000.0	94160000.0	1.0	0.5644115805625916	0.5065638422966003
1.0	94340000.0	94350000.0	1.0	2.144932270050049	1.8588154315948486
1.0	94350000.0	94360000.0	0.0	0.5502102971076965	0.5027452707290649
1.0	94520000.0	94530000.0	1.0	0.5287560224533081	0.43692532181739807
1.0	94580000.0	94590000.0	0.0	0.6564367413520813	0.6263049244880676
1.0	94590000.0	94600000.0	1.0	0.5530077219009399	0.47361087799072266
1.0	94610000.0	94620000.0	0.0	0.5583411455154419	0.4822729229927063
1.0	94700000.0	94710000.0	0.0	0.6122845411300659	0.6170476675033569
1.0	94740000.0	94750000.0	1.0	0.6016198396682739	0.5664814114570618
1.0	94760000.0	94770000.0	0.0	0.6841440200805664	0.6475828289985657
1.0	94790000.0	94800000.0	1.0	0.658077597618103	0.6177462339401245
1.0	94860000.0	94870000.0	0.0	0.6347292065620422	0.6119340062141418
1.0	94940000.0	94950000.0	0.0	0.6091635823249817	0.5930137634277344
1.0	94950000.0	94960000.0	1.0	0.5756407976150513	0.5419591665267944
1.0	94990000.0	95000000.0	1.0	0.6019970178604126	0.5645820498466492
1.0	95000000.0	95010000.0	0.0	0.6310094594955444	0.5982183218002319
1.0	95040000.0	95050000.0	0.0	0.6098610758781433	0.5621846318244934
1.0	95080000.0	95090000.0	0.0	0.608653724193573	0.5636873841285706
1.0	95130000.0	95140000.0	0.0	0.5952991247177124	0.5569874048233032
1.0	95140000.0	95150000.0	0.0	0.569718062877655	0.5041556358337402
1.0	95160000.0	95170000.0	2.0	0.5530692934989929	0.48501020669937134
1.0	95200000.0	95210000.0	1.0	0.5716126561164856	0.5057780742645264
1.0	95240000.0	95250000.0	0.0	0.6084052324295044	0.5689054727554321
1.0	95280000.0	95290000.0	0.0	0.6150025129318237	0.5752946734428406
1.0	95300000.0	95310000.0	2.0	0.5388244390487671	0.4696164131164551
1.0	95340000.0	95350000.0	0.0	0.5803387761116028	0.5290981531143188
1.0	95350000.0	95360000.0	0.0	0.5808884501457214	0.5374434590339661
1.0	95370000.0	95380000.0	0.0	0.5939413905143738	0.5642378330230713
1.0	95480000.0	95490000.0	0.0	0.6300915479660034	0.6217576265335083
1.0	95490000.0	95500000.0	1.0	0.6313456296920776	0.6085432767868042
1.0	95560000.0	95570000.0	2.0	0.6658022403717041	0.6266680955886841
1.0	95590000.0	95600000.0	0.0	0.6000426411628723	0.5655507445335388
1.0	95650000.0	95660000.0	0.0	0.6194139719009399	0.589769721031189
1.0	95730000.0	95740000.0	0.0	0.7321793437004089	0.7105265855789185
1.0	95840000.0	95850000.0	0.0	0.8264271020889282	0.8013237714767456
1.0	95960000.0	95970000.0	0.0	0.9273669123649597	0.8789998292922974
1.0	95980000.0	95990000.0	3.0	0.821526825428009	0.7968737483024597
1.0	96090000.0	96100000.0	0.0	0.9264605641365051	0.8753385543823242
1.0	96130000.0	96140000.0	0.0	0.9323563575744629	0.8817155957221985
1.0	96150000.0	96160000.0	1.0	0.9217052459716797	0.8736022114753723
1.0	96160000.0	96170000.0	1.0	1.1706774234771729	1.0105459690093994
1.0	96180000.0	96190000.0	1.0	1.1723319292068481	1.0121681690216064
1.0	96270000.0	96280000.0	0.0	1.2681500911712646	1.0535989999771118
1.0	96290000.0	96300000.0	1.0	1.377794623374939	1.0959398746490479
1.0	96360000.0	96370000.0	2.0	1.2309118509292603	1.0392272472381592
1.0	96390000.0	96400000.0	0.0	1.040311574935913	0.9504562616348267
1.0	96410000.0	96420000.0	0.0	0.8999530673027039	0.8555134534835815
1.0	96450000.0	96460000.0	0.0	0.9618209004402161	0.9011162519454956
1.0	96460000.0	96470000.0	2.0	0.8553611636161804	0.8228157758712769
1.0	96580000.0	96590000.0	0.0	0.7492377161979675	0.7279372811317444
1.0	96660000.0	96670000.0	1.0	0.8178691864013672	0.7920534014701843
1.0	96670000.0	96680000.0	0.0	0.9087170362472534	0.8661848306655884
1.0	96750000.0	96760000.0	1.0	1.0358989238739014	0.9498880505561829
1.0	96770000.0	96780000.0	0.0	0.9022701382637024	0.8523536920547485
1.0	96800000.0	96810000.0	1.0	1.0249929428100586	0.9426668286323547
1.0	96850000.0	96860000.0	3.0	0.9005242586135864	0.8600269556045532
1.0	96870000.0	96880000.0	1.0	0.9086772203445435	0.8645205497741699
1.0	96880000.0	96890000.0	1.0	0.8153915405273438	0.7829714417457581
1.0	96960000.0	96970000.0	0.0	0.7955799102783203	0.7672346830368042
1.0	97000000.0	97010000.0	1.0	0.7095378637313843	0.672934353351593
1.0	97040000.0	97050000.0	1.0	0.8429115414619446	0.8057107925415039
1.0	97180000.0	97190000.0	0.0	0.7440543174743652	0.6613638401031494
1.0	97300000.0	97310000.0	2.0	0.7910935282707214	0.7567289471626282
1.0	97380000.0	97390000.0	0.0	0.9748340845108032	0.9095908999443054
1.0	97470000.0	97480000.0	0.0	0.8978071212768555	0.8564478158950806
1.0	97490000.0	97500000.0	0.0	0.8947433233261108	0.8527162671089172
1.0	97550000.0	97560000.0	0.0	0.6362851858139038	0.6003408432006836
1.0	97570000.0	97580000.0	1.0	0.6528306007385254	0.6084580421447754
1.0	97610000.0	97620000.0	0.0	0.7826023101806641	0.7473354935646057
1.0	97650000.0	97660000.0	0.0	0.6816321611404419	0.6419370174407959
1.0	97670000.0	97680000.0	1.0	0.6673092842102051	0.6302844882011414
1.0	97690000.0	97700000.0	4.0	0.6404904127120972	0.6000010371208191
1.0	97710000.0	97720000.0	1.0	0.6421476602554321	0.5980969667434692
1.0	97730000.0	97740000.0	1.0	0.6870916485786438	0.6515992283821106
1.0	97950000.0	97960000.0	0.0	0.757464587688446	0.7311676740646362
1.0	97980000.0	97990000.0	0.0	0.7584918141365051	0.7335508465766907
1.0	98000000.0	98010000.0	1.0	0.7238756418228149	0.691262423992157
1.0	98080000.0	98090000.0	0.0	0.6550307273864746	0.6216506361961365
1.0	98150000.0	98160000.0	0.0	0.6758943796157837	0.6340963840484619
1.0	98190000.0	98200000.0	0.0	0.7991873621940613	0.7618282437324524
1.0	98210000.0	98220000.0	1.0	0.761063277721405	0.7176660299301147
1.0	98230000.0	98240000.0	3.0	0.797352135181427	0.758504331111908
1.0	98280000.0	98290000.0	1.0	0.826636791229248	0.7763131260871887
1.0	98290000.0	98300000.0	2.0	0.8300966024398804	0.780404806137085
1.0	98330000.0	98340000.0	1.0	0.8525093197822571	0.7972918748855591
1.0	98370000.0	98380000.0	1.0	0.7406831979751587	0.6987583041191101
1.0	98630000.0	98640000.0	3.0	1.0633662939071655	0.9608482122421265
1.0	98660000.0	98670000.0	1.0	1.2134510278701782	1.0288628339767456
1.0	98670000.0	98680000.0	0.0	0.9599419832229614	0.8918712735176086
1.0	98750000.0	98760000.0	0.0	0.8092665672302246	0.7801105380058289
1.0	98760000.0	98770000.0	1.0	0.7841005921363831	0.760851263999939
1.0	98840000.0	98850000.0	1.0	0.7815386056900024	0.7636361718177795
1.0	99040000.0	99050000.0	3.0	0.8980188369750977	0.8557621240615845
1.0	99070000.0	99080000.0	0.0	0.9563685655593872	0.8955053091049194
1.0	99090000.0	99100000.0	2.0	0.9486681818962097	0.8923760652542114
1.0	99100000.0	99110000.0	1.0	1.0199024677276611	0.941666305065155
1.0	99150000.0	99160000.0	0.0	0.6689138412475586	0.635384202003479
1.0	99180000.0	99190000.0	0.0	0.6598300337791443	0.6205680966377258
1.0	99200000.0	99210000.0	0.0	0.6541807651519775	0.6124986410140991
1.0	99350000.0	99360000.0	0.0	0.7927597761154175	0.7437628507614136
1.0	99360000.0	99370000.0	1.0	0.8098151087760925	0.7651196718215942
1.0	99370000.0	99380000.0	1.0	0.8461264371871948	0.8136223554611206
1.0	99400000.0	99410000.0	0.0	0.8679145574569702	0.8306829333305359
1.0	99470000.0	99480000.0	1.0	0.8813316226005554	0.841589093208313
1.0	99540000.0	99550000.0	2.0	0.8812278509140015	0.8422499895095825
1.0	99690000.0	99700000.0	0.0	0.7613686323165894	0.7369624376296997
1.0	99770000.0	99780000.0	1.0	0.769352376461029	0.7293851971626282
1.0	99830000.0	99840000.0	0.0	0.8525683283805847	0.8118973970413208
1.0	99850000.0	99860000.0	0.0	0.8417323231697083	0.7862762212753296
1.0	99880000.0	99890000.0	1.0	0.8263765573501587	0.7953220009803772
1.0	99900000.0	99910000.0	2.0	0.7363370656967163	0.6954915523529053
1.0	99940000.0	99950000.0	0.0	0.721768319606781	0.6829991936683655
1.0	99980000.0	99990000.0	0.0	0.778071939945221	0.7337278127670288
1.0	100050000.0	100060000.0	2.0	0.8196775317192078	0.7716470956802368
1.0	100130000.0	100140000.0	2.0	0.643907368183136	0.6249788403511047
1.0	100250000.0	100260000.0	0.0	0.7191662192344666	0.6830897927284241
1.0	100280000.0	100290000.0	1.0	0.6853486895561218	0.643200695514679
1.0	100290000.0	100300000.0	2.0	0.7136772274971008	0.678545355796814
1.0	100350000.0	100360000.0	4.0	0.6094662547111511	0.5876230001449585
1.0	100360000.0	100370000.0	0.0	0.6707536578178406	0.657219409942627
1.0	100450000.0	100460000.0	1.0	0.6706626415252686	0.6494938135147095
1.0	100520000.0	100530000.0	3.0	0.5944105982780457	0.5585883855819702
1.0	100540000.0	100550000.0	0.0	0.6377032995223999	0.6229490637779236
1.0	100570000.0	100580000.0	0.0	0.6178021430969238	0.5939601063728333
1.0	100590000.0	100600000.0	0.0	0.5629122853279114	0.5499576926231384
1.0	100600000.0	100610000.0	1.0	0.556119978427887	0.5135704874992371
1.0	100610000.0	100620000.0	1.0	0.5712896585464478	0.5224671959877014
1.0	100670000.0	100680000.0	0.0	0.6053184866905212	0.573567807674408
1.0	100680000.0	100690000.0	0.0	0.5910595655441284	0.5550139546394348
1.0	100860000.0	100870000.0	0.0	0.582690954208374	0.5340873003005981
1.0	100950000.0	100960000.0	1.0	0.5952476859092712	0.5541661381721497
1.0	100990000.0	101000000.0	0.0	0.7550328969955444	0.7334635853767395
1.0	101030000.0	101040000.0	2.0	0.9256678819656372	0.8746337890625
1.0	101110000.0	101120000.0	3.0	1.0590953826904297	0.9615195393562317
1.0	101270000.0	101280000.0	1.0	0.9372092485427856	0.8853963613510132
1.0	101330000.0	101340000.0	0.0	0.6792648434638977	0.6407745480537415
1.0	101340000.0	101350000.0	1.0	0.6146162748336792	0.587898850440979
1.0	101370000.0	101380000.0	0.0	0.5641525983810425	0.5004004240036011
1.0	101470000.0	101480000.0	0.0	0.565679669380188	0.5089814066886902
1.0	101530000.0	101540000.0	0.0	0.6217312812805176	0.5995274782180786
1.0	101620000.0	101630000.0	1.0	0.6892844438552856	0.6479305028915405
1.0	101710000.0	101720000.0	1.0	0.7242051959037781	0.6941889524459839
1.0	101770000.0	101780000.0	0.0	0.7463126182556152	0.7144483327865601
1.0	101780000.0	101790000.0	0.0	0.8527840375900269	0.8223710060119629
1.0	101790000.0	101800000.0	1.0	0.8550209999084473	0.8263322114944458
1.0	101870000.0	101880000.0	1.0	0.9221807718276978	0.8748041987419128
1.0	101890000.0	101900000.0	1.0	0.9463760256767273	0.8919021487236023
1.0	101950000.0	101960000.0	1.0	1.0943167209625244	0.9803842306137085
1.0	101980000.0	101990000.0	1.0	1.1895229816436768	1.0213031768798828
1.0	101990000.0	102000000.0	2.0	1.1168630123138428	0.9873429536819458
1.0	102000000.0	102010000.0	2.0	1.1179039478302002	0.9864591360092163
1.0	102030000.0	102040000.0	3.0	1.034491777420044	0.9463607668876648
1.0	102110000.0	102120000.0	0.0	1.2626769542694092	1.0520265102386475
1.0	102180000.0	102190000.0	1.0	1.0329774618148804	0.9388425946235657
1.0	102200000.0	102210000.0	0.0	0.9479107856750488	0.8921804428100586
1.0	102210000.0	102220000.0	2.0	0.9852451086044312	0.9125602841377258
[truncated: 47,585 more rows]
