# Supplementary material for: Genome-wide mapping of somatic mutation rates uncovers drivers of cancer
Source: Nat Biotechnol. 2022 Jun 20;40(11):1634–43. doi: 10.1038/s41587-022-01353-8 (PMC9646522; doi:10.1038/s41587-022-01353-8)
Supplement: Supplementary file 4 — Regions and model predictions for each fold of each cancer for which a deep learning model was trained. Regions that were filtered are also listed along with their respective model predictions. [file 41587_2022_1353_MOESM4_ESM.zip › kfold_results/Panc-Endocrine/fold_4.txt]

CHROM	START	END	Y_TRUE	Y_PRED	STD
1.0	870000.0	880000.0	0.0	0.6449095010757446	0.6010157465934753
1.0	940000.0	950000.0	0.0	0.6002317667007446	0.49517589807510376
1.0	1040000.0	1050000.0	0.0	0.6236830353736877	0.5583483576774597
1.0	1120000.0	1130000.0	0.0	0.6266974210739136	0.5674053430557251
1.0	1150000.0	1160000.0	0.0	0.6667741537094116	0.6531561613082886
1.0	1210000.0	1220000.0	1.0	0.5522192120552063	0.38614410161972046
1.0	1250000.0	1260000.0	0.0	0.6382719278335571	0.5916206240653992
1.0	1260000.0	1270000.0	0.0	0.6168811321258545	0.5388281345367432
1.0	1270000.0	1280000.0	0.0	0.6329187154769897	0.5846490859985352
1.0	1280000.0	1290000.0	0.0	0.6184419393539429	0.5432056784629822
1.0	1320000.0	1330000.0	2.0	0.6078312993049622	0.5144947171211243
1.0	1330000.0	1340000.0	1.0	0.5963647961616516	0.485638290643692
1.0	1350000.0	1360000.0	0.0	0.6087111830711365	0.5167940855026245
1.0	1730000.0	1740000.0	2.0	0.5693681240081787	0.4222889542579651
1.0	1820000.0	1830000.0	0.0	0.5881456136703491	0.4658688008785248
1.0	1840000.0	1850000.0	1.0	0.5955305695533752	0.4836038053035736
1.0	1870000.0	1880000.0	0.0	0.678494930267334	0.6587947607040405
1.0	1920000.0	1930000.0	0.0	0.6595654487609863	0.6243791580200195
1.0	1940000.0	1950000.0	0.0	0.6705594062805176	0.6438814401626587
1.0	1950000.0	1960000.0	0.0	0.7373080253601074	0.741329550743103
1.0	1960000.0	1970000.0	0.0	0.7304888963699341	0.735287606716156
1.0	2060000.0	2070000.0	0.0	0.6530922651290894	0.6469283103942871
1.0	2090000.0	2100000.0	0.0	0.5855410695075989	0.45971354842185974
1.0	2150000.0	2160000.0	2.0	0.6018961668014526	0.49933379888534546
1.0	2160000.0	2170000.0	0.0	0.5791119337081909	0.4446834623813629
1.0	2350000.0	2360000.0	0.0	0.7437245845794678	0.7468671202659607
1.0	2380000.0	2390000.0	2.0	0.6419398188591003	0.5967136025428772
1.0	2440000.0	2450000.0	1.0	0.854892373085022	0.8380857706069946
1.0	2480000.0	2490000.0	0.0	1.0351817607879639	0.9651020169258118
1.0	2540000.0	2550000.0	3.0	0.7441577911376953	0.7473702430725098
1.0	2570000.0	2580000.0	1.0	0.6350535154342651	0.5873612761497498
1.0	2800000.0	2810000.0	1.0	0.898695170879364	0.8711102604866028
1.0	2880000.0	2890000.0	0.0	0.8700491189956665	0.8497228622436523
1.0	3030000.0	3040000.0	1.0	0.7448107004165649	0.7478040456771851
1.0	3060000.0	3070000.0	1.0	0.8991925120353699	0.8717057108879089
1.0	3130000.0	3140000.0	0.0	0.6447241902351379	0.6035662889480591
1.0	3140000.0	3150000.0	1.0	0.8961204290390015	0.8696206212043762
1.0	3150000.0	3160000.0	1.0	1.062474250793457	0.9818042516708374
1.0	3200000.0	3210000.0	2.0	0.8909894824028015	0.8656266331672668
1.0	3290000.0	3300000.0	0.0	0.7210444211959839	0.7090933918952942
1.0	3360000.0	3370000.0	1.0	0.8080733418464661	0.8009357452392578
1.0	3500000.0	3510000.0	0.0	0.7451711297035217	0.7356299161911011
1.0	3570000.0	3580000.0	0.0	0.7497751116752625	0.7297675013542175
1.0	3640000.0	3650000.0	0.0	0.8302409052848816	0.8187084197998047
1.0	3680000.0	3690000.0	1.0	0.7890390157699585	0.7852447628974915
1.0	3730000.0	3740000.0	2.0	0.6285978555679321	0.5732595920562744
1.0	3780000.0	3790000.0	0.0	0.6565982103347778	0.6193853616714478
1.0	3800000.0	3810000.0	1.0	0.6374889612197876	0.590566098690033
1.0	3810000.0	3820000.0	1.0	0.6793818473815918	0.6604991555213928
1.0	4080000.0	4090000.0	1.0	0.7894611358642578	0.7856740951538086
1.0	4160000.0	4170000.0	1.0	0.6709468960762024	0.6445938348770142
1.0	4190000.0	4200000.0	2.0	0.7617112398147583	0.7624430656433105
1.0	4320000.0	4330000.0	0.0	0.8876376152038574	0.8630779385566711
1.0	4370000.0	4380000.0	3.0	1.0958921909332275	0.999525249004364
1.0	4460000.0	4470000.0	0.0	1.1258450746536255	1.0204623937606812
1.0	4490000.0	4500000.0	1.0	1.0830532312393188	0.9952439069747925
1.0	4570000.0	4580000.0	1.0	1.0447602272033691	0.9719963073730469
1.0	4620000.0	4630000.0	2.0	0.978201687335968	0.9280099868774414
1.0	4670000.0	4680000.0	0.0	0.9277133941650391	0.8926051259040833
1.0	4690000.0	4700000.0	1.0	0.9060835838317871	0.8769413232803345
1.0	4870000.0	4880000.0	0.0	0.7690898180007935	0.7685469388961792
1.0	4900000.0	4910000.0	1.0	0.7228214144706726	0.7285917401313782
1.0	4930000.0	4940000.0	1.0	0.851466178894043	0.8353959321975708
1.0	4960000.0	4970000.0	0.0	0.996612548828125	0.9390308260917664
1.0	4970000.0	4980000.0	0.0	1.0337400436401367	0.9621354937553406
1.0	5250000.0	5260000.0	0.0	1.1002562046051025	1.002315640449524
1.0	5300000.0	5310000.0	0.0	1.0576492547988892	0.9782791137695312
1.0	5420000.0	5430000.0	0.0	1.0874733924865723	0.9946872591972351
1.0	5500000.0	5510000.0	3.0	0.9222050905227661	0.8884093165397644
1.0	5520000.0	5530000.0	2.0	0.9119453430175781	0.8810679316520691
1.0	5570000.0	5580000.0	0.0	0.8985501527786255	0.8713284730911255
1.0	5680000.0	5690000.0	0.0	0.7704353928565979	0.7695813775062561
1.0	5700000.0	5710000.0	0.0	0.877053439617157	0.855069637298584
1.0	5710000.0	5720000.0	1.0	0.8518533706665039	0.8356963992118835
1.0	5740000.0	5750000.0	0.0	0.845975399017334	0.8311222195625305
1.0	5860000.0	5870000.0	0.0	0.8141961097717285	0.8057714700698853
1.0	5960000.0	5970000.0	1.0	0.6131196022033691	0.52851402759552
1.0	6040000.0	6050000.0	1.0	0.5891448855400085	0.46824225783348083
1.0	6160000.0	6170000.0	2.0	0.7874947786331177	0.784160315990448
1.0	6170000.0	6180000.0	1.0	0.7199674844741821	0.7261770367622375
1.0	6180000.0	6190000.0	0.0	0.7062207460403442	0.7051239013671875
1.0	6210000.0	6220000.0	0.0	0.6841098666191101	0.6665688753128052
1.0	6260000.0	6270000.0	0.0	0.7453769445419312	0.7482877969741821
1.0	6270000.0	6280000.0	0.0	0.6190429925918579	0.5449057817459106
1.0	6450000.0	6460000.0	2.0	0.6759836077690125	0.6540093421936035
1.0	6460000.0	6470000.0	1.0	0.7669892311096191	0.7665528655052185
1.0	6520000.0	6530000.0	0.0	1.0506017208099365	0.9741812944412231
1.0	6540000.0	6550000.0	1.0	0.7923167943954468	0.7877165079116821
1.0	6660000.0	6670000.0	0.0	0.7617231607437134	0.7633914351463318
1.0	6760000.0	6770000.0	1.0	0.8674808740615845	0.8481806516647339
1.0	6780000.0	6790000.0	1.0	0.758904218673706	0.7448643445968628
1.0	6880000.0	6890000.0	1.0	0.5626996755599976	0.40736183524131775
1.0	6960000.0	6970000.0	2.0	0.6517786979675293	0.6140034794807434
1.0	7170000.0	7180000.0	0.0	0.6523343920707703	0.6124324798583984
1.0	7180000.0	7190000.0	0.0	0.6392618417739868	0.5929701924324036
1.0	7250000.0	7260000.0	1.0	0.6319130659103394	0.5834026336669922
1.0	7280000.0	7290000.0	0.0	0.7103633880615234	0.705249547958374
1.0	7300000.0	7310000.0	0.0	0.6485600471496582	0.6065148711204529
1.0	7330000.0	7340000.0	1.0	0.6643170118331909	0.6326254606246948
1.0	7390000.0	7400000.0	0.0	0.6860915422439575	0.6616181135177612
1.0	7430000.0	7440000.0	0.0	0.6924184560775757	0.6594721078872681
1.0	7450000.0	7460000.0	0.0	0.7290774583816528	0.7207326889038086
1.0	7510000.0	7520000.0	1.0	0.7144123315811157	0.6962697505950928
1.0	7530000.0	7540000.0	0.0	0.7208828330039978	0.7169057130813599
1.0	7590000.0	7600000.0	1.0	0.6212860941886902	0.5513307452201843
1.0	7610000.0	7620000.0	1.0	0.663745105266571	0.6316174268722534
1.0	7620000.0	7630000.0	0.0	0.6820491552352905	0.6656628251075745
1.0	7670000.0	7680000.0	1.0	0.6630486249923706	0.6303960084915161
1.0	7790000.0	7800000.0	0.0	0.561952531337738	0.4057256579399109
1.0	7820000.0	7830000.0	0.0	0.5556699633598328	0.3925718665122986
1.0	7900000.0	7910000.0	2.0	0.6029632091522217	0.5020222067832947
1.0	7910000.0	7920000.0	0.0	0.7292386293411255	0.7127596139907837
1.0	7950000.0	7960000.0	1.0	0.8262685537338257	0.8155422210693359
1.0	7960000.0	7970000.0	0.0	0.7313790917396545	0.7076103091239929
1.0	8040000.0	8050000.0	2.0	0.7803314924240112	0.7648817300796509
1.0	8090000.0	8100000.0	1.0	0.7449864745140076	0.7137593030929565
1.0	8120000.0	8130000.0	0.0	0.7026972770690918	0.6780579686164856
1.0	8290000.0	8300000.0	1.0	0.600288987159729	0.49531716108322144
1.0	8350000.0	8360000.0	0.0	0.5699490308761597	0.4236106276512146
1.0	8450000.0	8460000.0	1.0	0.5438188314437866	0.3766959011554718
1.0	8510000.0	8520000.0	0.0	0.5592603087425232	0.39993613958358765
1.0	8520000.0	8530000.0	2.0	0.5446507930755615	0.377004474401474
1.0	8550000.0	8560000.0	0.0	0.5886737108230591	0.4671219289302826
1.0	8570000.0	8580000.0	0.0	0.5657361745834351	0.41409626603126526
1.0	8580000.0	8590000.0	1.0	0.635258674621582	0.5876270532608032
1.0	8640000.0	8650000.0	0.0	0.5705127716064453	0.42489320039749146
1.0	8760000.0	8770000.0	0.0	0.614020824432373	0.5576556921005249
1.0	8770000.0	8780000.0	1.0	0.5760670304298401	0.43763476610183716
1.0	8810000.0	8820000.0	0.0	0.5561162829399109	0.39345723390579224
1.0	8870000.0	8880000.0	1.0	0.6010313034057617	0.4971677362918854
1.0	8880000.0	8890000.0	0.0	0.5792733430862427	0.44505804777145386
1.0	8900000.0	8910000.0	0.0	0.5699108839035034	0.423523485660553
1.0	8920000.0	8930000.0	0.0	0.5596482157707214	0.40075865387916565
1.0	8970000.0	8980000.0	0.0	0.6317422389984131	0.5831928849220276
1.0	9010000.0	9020000.0	0.0	0.6666980385780334	0.6368642449378967
1.0	9050000.0	9060000.0	0.0	0.67631596326828	0.6552693843841553
1.0	9060000.0	9070000.0	0.0	0.6559739708900452	0.6183499097824097
1.0	9170000.0	9180000.0	0.0	0.6325962543487549	0.584246814250946
1.0	9250000.0	9260000.0	1.0	0.6867325901985168	0.67314612865448
1.0	9280000.0	9290000.0	1.0	0.7058369517326355	0.6979405283927917
1.0	9320000.0	9330000.0	1.0	0.6744532585144043	0.651120662689209
1.0	9330000.0	9340000.0	4.0	0.6299418210983276	0.581846296787262
1.0	9360000.0	9370000.0	1.0	0.6333001852035522	0.5855281949043274
1.0	9420000.0	9430000.0	0.0	0.7579743266105652	0.7510286569595337
1.0	9480000.0	9490000.0	1.0	0.6852068901062012	0.6718500852584839
1.0	9500000.0	9510000.0	0.0	0.6824650764465332	0.6643840670585632
1.0	9620000.0	9630000.0	0.0	0.5543421506881714	0.39000222086906433
1.0	9770000.0	9780000.0	0.0	0.7217174172401428	0.7273743748664856
1.0	9780000.0	9790000.0	1.0	0.6387695074081421	0.5922971367835999
1.0	9810000.0	9820000.0	1.0	0.5615207552909851	0.7049358487129211
1.0	9820000.0	9830000.0	0.0	0.541634738445282	0.3767715096473694
1.0	9840000.0	9850000.0	0.0	0.5748564600944519	0.4348440170288086
1.0	9960000.0	9970000.0	2.0	0.5539988279342651	0.3893546164035797
1.0	9970000.0	9980000.0	0.0	0.6022182703018188	0.5001442432403564
1.0	10020000.0	10030000.0	1.0	0.6187626123428345	0.5441092252731323
1.0	10140000.0	10150000.0	1.0	0.5586622953414917	0.39867496490478516
1.0	10170000.0	10180000.0	0.0	0.5799234509468079	0.44656914472579956
1.0	10260000.0	10270000.0	1.0	0.632018506526947	0.5835319757461548
1.0	10290000.0	10300000.0	0.0	0.5668190121650696	0.41652625799179077
1.0	10530000.0	10540000.0	0.0	0.5652097463607788	0.41291990876197815
1.0	10550000.0	10560000.0	0.0	0.5849002599716187	0.4582069516181946
1.0	10560000.0	10570000.0	0.0	0.5424737930297852	0.37658634781837463
1.0	10570000.0	10580000.0	0.0	0.539943516254425	0.7432871460914612
1.0	10660000.0	10670000.0	1.0	0.5449519753456116	0.377159982919693
1.0	10670000.0	10680000.0	0.0	0.6139485239982605	0.5307605862617493
1.0	10710000.0	10720000.0	0.0	0.5513845682144165	0.38473302125930786
1.0	10760000.0	10770000.0	0.0	0.672443687915802	0.6473652720451355
1.0	10800000.0	10810000.0	0.0	0.6424273252487183	0.5974082946777344
1.0	10820000.0	10830000.0	0.0	0.6142287850379944	0.5318793058395386
1.0	10830000.0	10840000.0	1.0	0.5928696393966675	0.47715964913368225
1.0	10890000.0	10900000.0	0.0	0.7154725790023804	0.7080974578857422
1.0	10940000.0	10950000.0	2.0	0.7872769236564636	0.7838916778564453
1.0	11020000.0	11030000.0	1.0	0.6905019879341125	0.677161693572998
1.0	11040000.0	11050000.0	2.0	0.7140042185783386	0.7200207114219666
1.0	11070000.0	11080000.0	1.0	0.5457967519760132	0.6337534189224243
1.0	11110000.0	11120000.0	1.0	0.7111668586730957	0.6955773234367371
1.0	11250000.0	11260000.0	2.0	0.6283650994300842	0.572536826133728
1.0	11290000.0	11300000.0	1.0	0.6217679977416992	0.5527311563491821
1.0	11300000.0	11310000.0	0.0	0.6723945140838623	0.6467111706733704
1.0	11380000.0	11390000.0	2.0	0.7249370813369751	0.7139784693717957
1.0	11410000.0	11420000.0	0.0	0.7745004892349243	0.7726067900657654
1.0	11480000.0	11490000.0	0.0	0.751921534538269	0.7538349032402039
1.0	11520000.0	11530000.0	0.0	0.6982045769691467	0.6875389814376831
1.0	11570000.0	11580000.0	0.0	0.6162821650505066	0.5371651649475098
1.0	11610000.0	11620000.0	2.0	0.745796799659729	0.7487199306488037
1.0	11640000.0	11650000.0	0.0	0.8328812718391418	0.820803165435791
1.0	11680000.0	11690000.0	1.0	0.8060907125473022	0.7992774248123169
1.0	11760000.0	11770000.0	0.0	0.650999903678894	0.6103149056434631
1.0	11770000.0	11780000.0	0.0	0.6544736623764038	0.6158863306045532
1.0	11820000.0	11830000.0	0.0	0.6708213686943054	0.6443624496459961
1.0	11830000.0	11840000.0	0.0	0.6202445030212402	0.5483318567276001
1.0	11930000.0	11940000.0	0.0	0.6724458932876587	0.6473695039749146
1.0	11970000.0	11980000.0	0.0	0.5490411520004272	0.38119205832481384
1.0	12050000.0	12060000.0	2.0	0.6288754940032959	0.5741223096847534
1.0	12060000.0	12070000.0	1.0	0.6943302750587463	0.6862678527832031
1.0	12110000.0	12120000.0	1.0	0.6657083630561829	0.6350938677787781
1.0	12120000.0	12130000.0	2.0	0.7185742855072021	0.7250016331672668
1.0	12130000.0	12140000.0	0.0	0.7749143838882446	0.7735689282417297
1.0	12210000.0	12220000.0	0.0	0.8070394396781921	0.799956202507019
1.0	12260000.0	12270000.0	3.0	0.7307302355766296	0.7352471351623535
1.0	12270000.0	12280000.0	0.0	0.7451602220535278	0.7483499050140381
1.0	12300000.0	12310000.0	1.0	0.5480741262435913	0.37995457649230957
1.0	12320000.0	12330000.0	0.0	0.5680262446403503	0.4192482829093933
1.0	12420000.0	12430000.0	3.0	0.5415871143341064	0.7548612356185913
1.0	12440000.0	12450000.0	0.0	0.47014373540878296	0.33836835622787476
1.0	12510000.0	12520000.0	0.0	0.5728458166122437	0.4302268624305725
1.0	12730000.0	12740000.0	1.0	0.7228569984436035	0.7241834998130798
1.0	12800000.0	12810000.0	1.0	0.7338552474975586	0.7356470227241516
1.0	12810000.0	12820000.0	0.0	0.7550584077835083	0.7563473582267761
1.0	12860000.0	12870000.0	2.0	0.8044000864028931	0.7980550527572632
1.0	13780000.0	13790000.0	0.0	0.8345640301704407	0.8221479654312134
1.0	13830000.0	13840000.0	1.0	0.9497007131576538	0.908049464225769
1.0	13860000.0	13870000.0	1.0	0.91758793592453	0.8854106068611145
1.0	13870000.0	13880000.0	2.0	0.8927199244499207	0.8670428991317749
1.0	13900000.0	13910000.0	1.0	0.9246823191642761	0.8904946446418762
1.0	13920000.0	13930000.0	1.0	0.9337209463119507	0.897055983543396
1.0	13930000.0	13940000.0	1.0	0.9565678834915161	0.9131156206130981
1.0	13940000.0	13950000.0	0.0	0.8992042541503906	0.8722087144851685
1.0	13950000.0	13960000.0	1.0	0.9929560422897339	0.9380151629447937
1.0	13980000.0	13990000.0	0.0	0.9382932782173157	0.9003597497940063
1.0	14010000.0	14020000.0	2.0	0.9158945083618164	0.8840052485466003
1.0	14100000.0	14110000.0	1.0	0.6782830953598022	0.658389687538147
1.0	14200000.0	14210000.0	0.0	0.7289985418319702	0.7338464856147766
1.0	14230000.0	14240000.0	1.0	0.7657368779182434	0.7655258178710938
1.0	14380000.0	14390000.0	1.0	0.8555406332015991	0.8385883569717407
1.0	14430000.0	14440000.0	0.0	0.8137465715408325	0.8054145574569702
1.0	14460000.0	14470000.0	0.0	0.8068982362747192	0.799893319606781
1.0	14480000.0	14490000.0	0.0	0.8825510144233704	0.8591952323913574
1.0	14560000.0	14570000.0	1.0	0.8516515493392944	0.8355451822280884
1.0	14600000.0	14610000.0	0.0	0.8023089170455933	0.796039879322052
1.0	14670000.0	14680000.0	1.0	0.9158632159233093	0.8838542699813843
1.0	14880000.0	14890000.0	1.0	0.8942369222640991	0.8681251406669617
1.0	15000000.0	15010000.0	0.0	0.9236887097358704	0.8896223306655884
1.0	15010000.0	15020000.0	1.0	0.8562990427017212	0.8392022848129272
1.0	15100000.0	15110000.0	0.0	0.6583924293518066	0.6223898530006409
1.0	15110000.0	15120000.0	0.0	0.7147864103317261	0.7144078016281128
1.0	15120000.0	15130000.0	1.0	0.7191343307495117	0.7252777218818665
1.0	15140000.0	15150000.0	1.0	0.728812038898468	0.7341374158859253
1.0	15150000.0	15160000.0	2.0	0.7012791633605957	0.7091435194015503
1.0	15190000.0	15200000.0	0.0	0.7208969593048096	0.7269877195358276
1.0	15200000.0	15210000.0	0.0	0.6767735481262207	0.6555083394050598
1.0	15220000.0	15230000.0	1.0	0.7328025698661804	0.7376518845558167
1.0	15300000.0	15310000.0	1.0	0.6507766842842102	0.609963059425354
1.0	15430000.0	15440000.0	0.0	0.6635934114456177	0.6313508749008179
1.0	15560000.0	15570000.0	1.0	0.7359017729759216	0.7277451753616333
1.0	15620000.0	15630000.0	0.0	0.7872904539108276	0.7835003733634949
1.0	15730000.0	15740000.0	1.0	0.9523542523384094	0.9101290702819824
1.0	15850000.0	15860000.0	1.0	0.5725909471511841	0.6136318445205688
1.0	15880000.0	15890000.0	0.0	0.6195908188819885	0.5464633703231812
1.0	15920000.0	15930000.0	2.0	0.664208710193634	0.6357239484786987
1.0	15930000.0	15940000.0	0.0	0.6393057703971863	0.5949504971504211
1.0	15940000.0	15950000.0	1.0	0.6706209182739258	0.6439943313598633
1.0	15960000.0	15970000.0	0.0	0.5995814800262451	0.4935576319694519
1.0	15990000.0	16000000.0	0.0	0.5691384673118591	0.42176827788352966
1.0	16030000.0	16040000.0	2.0	0.5441340208053589	0.37679269909858704
1.0	16210000.0	16220000.0	0.0	0.5481099486351013	0.3799985945224762
1.0	16240000.0	16250000.0	0.0	0.5734865069389343	0.4316953122615814
1.0	16310000.0	16320000.0	0.0	0.6688184142112732	0.6425988674163818
1.0	16320000.0	16330000.0	3.0	0.5972133874893188	0.4877170920372009
1.0	16330000.0	16340000.0	0.0	0.62433922290802	0.5602986812591553
1.0	16340000.0	16350000.0	0.0	0.5918084979057312	0.4746078550815582
1.0	16350000.0	16360000.0	2.0	0.6983729600906372	0.6927207708358765
1.0	16370000.0	16380000.0	0.0	0.6781017780303955	0.6580413579940796
1.0	16380000.0	16390000.0	0.0	0.6143332123756409	0.5318085551261902
1.0	16410000.0	16420000.0	2.0	0.5860060453414917	0.46080732345581055
1.0	16480000.0	16490000.0	0.0	0.6419113278388977	0.5966722965240479
1.0	16560000.0	16570000.0	0.0	0.5528084635734558	0.38718047738075256
1.0	16640000.0	16650000.0	0.0	0.567905843257904	0.4189763069152832
1.0	16710000.0	16720000.0	0.0	0.5547757148742676	0.39082926511764526
1.0	17290000.0	17300000.0	0.0	0.7548405528068542	0.7417083978652954
1.0	17320000.0	17330000.0	1.0	0.7033029794692993	0.6815272569656372
1.0	17420000.0	17430000.0	0.0	0.7944311499595642	0.789672315120697
1.0	17450000.0	17460000.0	0.0	0.7177611589431763	0.7097917795181274
1.0	17560000.0	17570000.0	0.0	0.8122063875198364	0.8041561245918274
1.0	17570000.0	17580000.0	1.0	0.7053654193878174	0.6836919784545898
1.0	17630000.0	17640000.0	0.0	0.8594046831130981	0.8415586352348328
1.0	17650000.0	17660000.0	2.0	0.8453623652458191	0.8306455612182617
1.0	17730000.0	17740000.0	1.0	0.6568635702133179	0.6198263764381409
1.0	17760000.0	17770000.0	0.0	0.5906582474708557	0.4718519151210785
1.0	17860000.0	17870000.0	0.0	0.584182858467102	0.45651882886886597
1.0	17940000.0	17950000.0	1.0	0.6689910888671875	0.6425579786300659
1.0	18160000.0	18170000.0	0.0	0.7974017858505249	0.7921400666236877
1.0	18180000.0	18190000.0	0.0	0.7387406826019287	0.7427002787590027
1.0	18400000.0	18410000.0	0.0	0.6491510272026062	0.6074271202087402
1.0	18410000.0	18420000.0	0.0	0.6699879765510559	0.6428322792053223
1.0	18420000.0	18430000.0	1.0	0.6411291360855103	0.5955665111541748
1.0	18460000.0	18470000.0	0.0	0.6490617990493774	0.6072879433631897
1.0	18510000.0	18520000.0	0.0	0.6632847785949707	0.6308100819587708
1.0	18550000.0	18560000.0	0.0	0.6758601069450378	0.6537755131721497
1.0	18650000.0	18660000.0	1.0	0.6163011789321899	0.5372188687324524
1.0	18670000.0	18680000.0	0.0	0.6602075695991516	0.6254757046699524
1.0	18690000.0	18700000.0	1.0	0.7039079666137695	0.7016885876655579
1.0	18840000.0	18850000.0	0.0	0.8470770716667175	0.8319872617721558
1.0	18890000.0	18900000.0	1.0	0.6836966276168823	0.6688810586929321
1.0	18930000.0	18940000.0	1.0	0.8556154370307922	0.8386386632919312
1.0	18950000.0	18960000.0	1.0	0.8069950342178345	0.8000831604003906
1.0	19070000.0	19080000.0	0.0	0.9102967381477356	0.8796418309211731
1.0	19330000.0	19340000.0	1.0	0.5749087333679199	0.4349643290042877
1.0	19350000.0	19360000.0	0.0	0.6582051515579224	0.6220735311508179
1.0	19360000.0	19370000.0	1.0	0.6155810356140137	0.5352287292480469
1.0	19380000.0	19390000.0	0.0	0.6876485347747803	0.6757894158363342
1.0	19430000.0	19440000.0	2.0	0.5701249837875366	0.42401012778282166
1.0	19490000.0	19500000.0	0.0	0.5726655721664429	0.42981210350990295
1.0	19540000.0	19550000.0	1.0	0.5469310879707336	0.3786994516849518
1.0	19570000.0	19580000.0	0.0	0.611836314201355	0.5755237936973572
1.0	19730000.0	19740000.0	0.0	0.5725909471511841	0.6136318445205688
1.0	19740000.0	19750000.0	0.0	0.5443718433380127	0.75513756275177
1.0	19830000.0	19840000.0	0.0	0.6585322618484497	0.6226257681846619
1.0	19910000.0	19920000.0	0.0	0.6463249921798706	0.6031206846237183
1.0	19930000.0	19940000.0	0.0	0.5695632696151733	0.4227321147918701
1.0	19980000.0	19990000.0	1.0	0.7039371728897095	0.7006705403327942
1.0	20000000.0	20010000.0	2.0	0.6792970895767212	0.6603354215621948
1.0	20100000.0	20110000.0	1.0	0.5676918029785156	0.41849273443222046
1.0	20230000.0	20240000.0	1.0	0.5613487362861633	0.40441256761550903
1.0	20430000.0	20440000.0	0.0	0.7205734252929688	0.7213664650917053
1.0	20450000.0	20460000.0	0.0	0.7523354291915894	0.7545194625854492
1.0	20460000.0	20470000.0	1.0	0.7178874015808105	0.7199158668518066
1.0	20490000.0	20500000.0	0.0	0.6232455968856812	0.5570560693740845
1.0	20510000.0	20520000.0	0.0	0.5655317902565002	0.41363826394081116
1.0	20540000.0	20550000.0	0.0	0.5686975717544556	0.42076945304870605
1.0	20590000.0	20600000.0	1.0	0.6345077753067017	0.5866590738296509
1.0	20610000.0	20620000.0	0.0	0.7148905396461487	0.7136772871017456
1.0	20710000.0	20720000.0	2.0	0.5907965302467346	0.47218412160873413
1.0	20730000.0	20740000.0	1.0	0.6450504660606384	0.6012232899665833
1.0	20870000.0	20880000.0	2.0	0.6227166056632996	0.555501401424408
1.0	20940000.0	20950000.0	1.0	0.6239021420478821	0.5589987635612488
1.0	21010000.0	21020000.0	0.0	0.5959629416465759	0.48465877771377563
1.0	21030000.0	21040000.0	0.0	0.5809441804885864	0.4489440321922302
1.0	21040000.0	21050000.0	1.0	0.6469849944114685	0.6041145324707031
1.0	21200000.0	21210000.0	0.0	0.5948776006698608	0.4820171296596527
1.0	21210000.0	21220000.0	1.0	0.5855486989021301	0.4597311019897461
1.0	21290000.0	21300000.0	0.0	0.5721127390861511	0.42854610085487366
1.0	21380000.0	21390000.0	0.0	0.6007872819900513	0.4965573847293854
1.0	21390000.0	21400000.0	0.0	0.6158114075660706	0.5395289659500122
1.0	21420000.0	21430000.0	2.0	0.595822811126709	0.4843169152736664
1.0	21430000.0	21440000.0	1.0	0.600013256072998	0.49463075399398804
1.0	21440000.0	21450000.0	1.0	0.6084100604057312	0.51600581407547
1.0	21450000.0	21460000.0	3.0	0.5961874127388	0.4852050840854645
1.0	21470000.0	21480000.0	0.0	0.6131991147994995	0.5287283658981323
1.0	21560000.0	21570000.0	2.0	0.6735457181930542	0.6494200825691223
1.0	21590000.0	21600000.0	0.0	0.6047531366348267	0.5065649747848511
1.0	21630000.0	21640000.0	0.0	0.5880917310714722	0.4657416343688965
1.0	21680000.0	21690000.0	1.0	0.5842880010604858	0.45676618814468384
1.0	21810000.0	21820000.0	0.0	0.6106775999069214	0.5219748616218567
1.0	21880000.0	21890000.0	2.0	0.5923486948013306	0.47590723633766174
1.0	21890000.0	21900000.0	0.0	0.6087121367454529	0.5167962312698364
1.0	21930000.0	21940000.0	0.0	0.5908085107803345	0.47221165895462036
1.0	21950000.0	21960000.0	2.0	0.5530328750610352	0.3875814974308014
1.0	21970000.0	21980000.0	2.0	0.6000154614448547	0.4946354031562805
1.0	22030000.0	22040000.0	0.0	0.5637677907943726	0.40971580147743225
1.0	22090000.0	22100000.0	1.0	0.5792495012283325	0.44500288367271423
1.0	22140000.0	22150000.0	2.0	0.6781536340713501	0.6581403613090515
1.0	22150000.0	22160000.0	1.0	0.855789065361023	0.8387451171875
1.0	22160000.0	22170000.0	2.0	0.8420825004577637	0.82807856798172
1.0	22200000.0	22210000.0	0.0	0.8743782043457031	0.853002667427063
1.0	22360000.0	22370000.0	0.0	0.6684119701385498	0.6399586796760559
1.0	22370000.0	22380000.0	0.0	0.5983322262763977	0.4904683232307434
1.0	22380000.0	22390000.0	1.0	0.5689258575439453	0.4212866425514221
1.0	22450000.0	22460000.0	1.0	0.5589746236801147	0.3993322253227234
1.0	22470000.0	22480000.0	1.0	0.6544675230979919	0.6158761978149414
1.0	22500000.0	22510000.0	1.0	0.652629554271698	0.6129052042961121
1.0	22580000.0	22590000.0	0.0	0.6469231843948364	0.6041539311408997
1.0	22600000.0	22610000.0	0.0	0.7571563720703125	0.758615255355835
1.0	22720000.0	22730000.0	1.0	0.7472370862960815	0.7475088834762573
1.0	22870000.0	22880000.0	0.0	0.7429842948913574	0.7465324401855469
1.0	22890000.0	22900000.0	0.0	0.708107054233551	0.7085862159729004
1.0	23020000.0	23030000.0	1.0	0.6722924709320068	0.64708411693573
1.0	23060000.0	23070000.0	0.0	0.6666858792304993	0.6368429660797119
1.0	23080000.0	23090000.0	0.0	0.6369143724441528	0.5897999405860901
1.0	23100000.0	23110000.0	2.0	0.6332482695579529	0.5850617289543152
1.0	23150000.0	23160000.0	1.0	0.5898786783218384	0.4699895977973938
1.0	23220000.0	23230000.0	0.0	0.584918200969696	0.4582501947879791
1.0	23250000.0	23260000.0	0.0	0.6927066445350647	0.6836993098258972
1.0	23280000.0	23290000.0	3.0	0.6541329622268677	0.6153314709663391
1.0	23300000.0	23310000.0	0.0	0.645819902420044	0.6023658514022827
1.0	23410000.0	23420000.0	1.0	0.5899756550788879	0.4702225625514984
1.0	23530000.0	23540000.0	2.0	0.6507929563522339	0.6099883913993835
1.0	23540000.0	23550000.0	1.0	0.6684017777442932	0.6399398446083069
1.0	23640000.0	23650000.0	1.0	0.5328869223594666	0.3758207857608795
1.0	23650000.0	23660000.0	1.0	0.5564172863960266	0.3940596282482147
1.0	23670000.0	23680000.0	1.0	0.5720981359481812	0.4285123944282532
1.0	23810000.0	23820000.0	1.0	0.7287213802337646	0.7129228711128235
1.0	23840000.0	23850000.0	4.0	0.7259376645088196	0.7159348726272583
1.0	23850000.0	23860000.0	0.0	0.8656473159790039	0.8468152284622192
1.0	23860000.0	23870000.0	0.0	0.8306301236152649	0.819005012512207
1.0	23960000.0	23970000.0	2.0	0.6369155049324036	0.5898013114929199
1.0	24020000.0	24030000.0	0.0	0.5868562459945679	0.4628145098686218
1.0	24030000.0	24040000.0	0.0	0.5754827260971069	0.43628573417663574
1.0	24080000.0	24090000.0	1.0	0.5853604674339294	0.45928794145584106
1.0	24100000.0	24110000.0	0.0	0.6300390362739563	0.5777741074562073
1.0	24130000.0	24140000.0	0.0	0.6573588252067566	0.6217007637023926
1.0	24150000.0	24160000.0	0.0	0.5492680668830872	0.3815033435821533
1.0	24170000.0	24180000.0	0.0	0.6044381260871887	0.5057611465454102
1.0	24180000.0	24190000.0	2.0	0.5688101649284363	0.4210239350795746
1.0	24220000.0	24230000.0	1.0	0.6222065687179565	0.5540079474449158
1.0	24290000.0	24300000.0	0.0	0.5484470129013062	0.38041406869888306
1.0	24330000.0	24340000.0	0.0	0.6281917691230774	0.5719983577728271
1.0	24390000.0	24400000.0	0.0	0.6749372482299805	0.6520317196846008
1.0	24400000.0	24410000.0	2.0	0.6385399103164673	0.5919840931892395
1.0	24460000.0	24470000.0	1.0	0.6860588788986206	0.6628922820091248
1.0	24500000.0	24510000.0	0.0	0.6655391454696655	0.6304892301559448
1.0	24540000.0	24550000.0	1.0	0.8333956599235535	0.8212292790412903
1.0	24560000.0	24570000.0	0.0	0.7665793299674988	0.7517372369766235
1.0	24620000.0	24630000.0	1.0	0.73158860206604	0.710983395576477
1.0	24700000.0	24710000.0	2.0	0.6104154586791992	0.5212790966033936
1.0	24740000.0	24750000.0	1.0	0.5940667390823364	0.4800521731376648
1.0	24760000.0	24770000.0	2.0	0.5681629180908203	0.4195583760738373
1.0	24810000.0	24820000.0	1.0	0.7347453832626343	0.7391341924667358
1.0	24830000.0	24840000.0	0.0	0.7948322296142578	0.7897879481315613
1.0	24860000.0	24870000.0	0.0	0.5466111898422241	0.37839242815971375
1.0	24910000.0	24920000.0	0.0	0.647911012172699	0.6055204272270203
1.0	24950000.0	24960000.0	1.0	0.7191697359085083	0.7208842039108276
1.0	25000000.0	25010000.0	1.0	0.6527434587478638	0.6151560544967651
1.0	25060000.0	25070000.0	0.0	0.6483170390129089	0.6061419248580933
1.0	25200000.0	25210000.0	0.0	0.7579959034919739	0.7591966986656189
1.0	25250000.0	25260000.0	3.0	0.8703190088272095	0.8499566912651062
1.0	25380000.0	25390000.0	2.0	0.8059294819831848	0.7989850044250488
1.0	25420000.0	25430000.0	1.0	0.9355982542037964	0.898072361946106
1.0	25430000.0	25440000.0	0.0	0.923427939414978	0.8895241618156433
1.0	25530000.0	25540000.0	2.0	0.6732040643692017	0.6487811207771301
1.0	25560000.0	25570000.0	2.0	0.5898686647415161	0.4699665606021881
1.0	25660000.0	25670000.0	0.0	0.6028665900230408	0.5017778873443604
1.0	25680000.0	25690000.0	1.0	0.5496580004692078	0.3820558190345764
1.0	25790000.0	25800000.0	0.0	0.5626351833343506	0.5734394192695618
1.0	25810000.0	25820000.0	0.0	0.4697421193122864	0.33618009090423584
1.0	25880000.0	25890000.0	0.0	0.6211451292037964	0.5509252548217773
1.0	25960000.0	25970000.0	2.0	0.6434329748153687	0.5988568067550659
1.0	26090000.0	26100000.0	0.0	0.4831177294254303	0.35695570707321167
1.0	26140000.0	26150000.0	0.0	0.651431143283844	0.6109961867332458
1.0	26200000.0	26210000.0	1.0	0.574471116065979	0.4339572489261627
1.0	26220000.0	26230000.0	1.0	0.5957192778587341	0.4840638041496277
1.0	26260000.0	26270000.0	0.0	0.6193678379058838	0.5458284616470337
1.0	26290000.0	26300000.0	1.0	0.5771628022193909	0.440166175365448
1.0	26300000.0	26310000.0	2.0	0.5840266346931458	0.4561520516872406
1.0	26320000.0	26330000.0	0.0	0.6479743719100952	0.6056175827980042
1.0	26380000.0	26390000.0	0.0	0.7009523510932922	0.6968815326690674
1.0	26460000.0	26470000.0	0.0	0.5747949481010437	0.43470263481140137
1.0	26480000.0	26490000.0	0.0	0.5770992040634155	0.4400191307067871
1.0	26520000.0	26530000.0	0.0	0.5794095993041992	0.44537264108657837
1.0	26560000.0	26570000.0	0.0	0.4706502854824066	0.3221980035305023
1.0	26580000.0	26590000.0	0.0	0.5597137212753296	0.5295841097831726
1.0	26590000.0	26600000.0	0.0	0.5579009056091309	0.39709043502807617
1.0	26620000.0	26630000.0	1.0	0.6751936674118042	0.6525145769119263
1.0	26650000.0	26660000.0	1.0	0.635181188583374	0.587526798248291
1.0	26710000.0	26720000.0	2.0	0.7489112615585327	0.7514634132385254
1.0	26720000.0	26730000.0	1.0	0.6832900643348694	0.6680848598480225
1.0	26910000.0	26920000.0	0.0	0.7175756692886353	0.7190938591957092
1.0	26950000.0	26960000.0	0.0	0.686561107635498	0.6741078495979309
1.0	26970000.0	26980000.0	0.0	0.6641767621040344	0.6323766708374023
1.0	27040000.0	27050000.0	0.0	0.5762006044387817	0.43794241547584534
1.0	27080000.0	27090000.0	0.0	0.5863863229751587	0.4617050290107727
1.0	27180000.0	27190000.0	0.0	0.627116322517395	0.5686863660812378
1.0	27230000.0	27240000.0	0.0	0.6505897641181946	0.6144477725028992
1.0	27240000.0	27250000.0	0.0	0.663471519947052	0.6157822608947754
1.0	27250000.0	27260000.0	2.0	0.5925319194793701	0.4763473570346832
1.0	27260000.0	27270000.0	1.0	0.6168268918991089	0.5386780500411987
1.0	27280000.0	27290000.0	0.0	0.6950211524963379	0.6873645782470703
1.0	27340000.0	27350000.0	0.0	0.6691917181015015	0.643037736415863
1.0	27360000.0	27370000.0	1.0	0.6431858539581299	0.5984992384910583
1.0	27400000.0	27410000.0	1.0	0.6785057187080383	0.6588146686553955
1.0	27450000.0	27460000.0	0.0	0.5857731699943542	0.46025896072387695
1.0	27520000.0	27530000.0	0.0	0.617713987827301	0.5411567687988281
1.0	27530000.0	27540000.0	1.0	0.6527553796768188	0.6131066083908081
1.0	27540000.0	27550000.0	0.0	0.6269325613975525	0.5681251287460327
1.0	27550000.0	27560000.0	1.0	0.6044865846633911	0.5058848261833191
1.0	27630000.0	27640000.0	1.0	0.5518929362297058	0.38558587431907654
1.0	27640000.0	27650000.0	1.0	0.5879917144775391	0.46550360321998596
1.0	27720000.0	27730000.0	0.0	0.5482393503189087	0.3801555335521698
1.0	27740000.0	27750000.0	1.0	0.5452209115028381	0.37731537222862244
1.0	27840000.0	27850000.0	0.0	0.6296838521957397	0.5894178152084351
1.0	27880000.0	27890000.0	1.0	0.6129711270332336	0.5767046213150024
1.0	27900000.0	27910000.0	2.0	0.5508357286453247	0.3838438093662262
1.0	27910000.0	27920000.0	1.0	0.5799261331558228	0.44657593965530396
1.0	27920000.0	27930000.0	0.0	0.6213600039482117	0.5828722715377808
1.0	27980000.0	27990000.0	0.0	0.6780376434326172	0.6469732522964478
1.0	27990000.0	28000000.0	0.0	0.64822918176651	0.6117877960205078
1.0	28050000.0	28060000.0	1.0	0.549098789691925	0.3812713027000427
1.0	28100000.0	28110000.0	1.0	0.560364305973053	0.4022893011569977
1.0	28230000.0	28240000.0	0.0	0.5633034706115723	0.4086898863315582
1.0	28240000.0	28250000.0	0.0	0.6573176383972168	0.6205838918685913
1.0	28250000.0	28260000.0	1.0	0.6138785481452942	0.5305697917938232
1.0	28310000.0	28320000.0	0.0	0.5567939877510071	0.3948199152946472
1.0	28460000.0	28470000.0	1.0	0.6587076187133789	0.6229220032691956
1.0	28570000.0	28580000.0	1.0	0.6367881298065186	0.5896324515342712
1.0	28620000.0	28630000.0	3.0	0.630233645439148	0.5783903002738953
1.0	28690000.0	28700000.0	0.0	0.6315107941627502	0.5824614763259888
1.0	28740000.0	28750000.0	0.0	0.5661240816116333	0.5994080305099487
1.0	28760000.0	28770000.0	0.0	0.5411034822463989	0.7537457346916199
1.0	28920000.0	28930000.0	0.0	0.6423212289810181	0.5972567200660706
1.0	29040000.0	29050000.0	0.0	0.6112677454948425	0.5235418081283569
1.0	29050000.0	29060000.0	0.0	0.6050323247909546	0.507279098033905
1.0	29140000.0	29150000.0	1.0	0.6861876249313354	0.6735312938690186
1.0	29220000.0	29230000.0	1.0	0.5577049255371094	0.39668458700180054
1.0	29320000.0	29330000.0	0.0	0.5483270883560181	0.5568997263908386
1.0	29340000.0	29350000.0	0.0	0.5591499209403992	0.5218995213508606
1.0	29420000.0	29430000.0	0.0	0.545364499092102	0.37740737199783325
1.0	29430000.0	29440000.0	0.0	0.5616976022720337	0.40516942739486694
1.0	29490000.0	29500000.0	0.0	0.6175925731658936	0.5647374391555786
1.0	29500000.0	29510000.0	2.0	0.8054343461990356	0.7424107789993286
1.0	29510000.0	29520000.0	1.0	0.6392418742179871	0.5929427146911621
1.0	29550000.0	29560000.0	0.0	0.7103184461593628	0.6852931976318359
1.0	29600000.0	29610000.0	1.0	0.7064301371574402	0.6834235191345215
1.0	29710000.0	29720000.0	0.0	0.7481311559677124	0.750995934009552
1.0	29730000.0	29740000.0	1.0	0.7051626443862915	0.7128821611404419
1.0	29740000.0	29750000.0	1.0	0.6969249248504639	0.6904001235961914
1.0	29870000.0	29880000.0	0.0	0.6164721250534058	0.5376924276351929
1.0	30050000.0	30060000.0	2.0	0.7222490906715393	0.7280263900756836
1.0	30090000.0	30100000.0	0.0	0.8169645071029663	0.8080215454101562
1.0	30160000.0	30170000.0	3.0	0.7140318751335144	0.7054598331451416
1.0	30170000.0	30180000.0	1.0	0.7846007943153381	0.7814081311225891
1.0	30190000.0	30200000.0	2.0	0.9961566925048828	0.9384897947311401
1.0	30200000.0	30210000.0	1.0	0.8196926116943359	0.810219407081604
1.0	30240000.0	30250000.0	1.0	0.8340249061584473	0.8217296600341797
1.0	30390000.0	30400000.0	0.0	0.8283664584159851	0.8172095417976379
1.0	30400000.0	30410000.0	1.0	0.7959704995155334	0.790963888168335
1.0	30430000.0	30440000.0	2.0	0.6723359823226929	0.6471655964851379
1.0	30580000.0	30590000.0	2.0	0.7055928111076355	0.7128488421440125
1.0	30590000.0	30600000.0	1.0	0.7035742402076721	0.7112346291542053
1.0	30660000.0	30670000.0	0.0	0.87860506772995	0.856300950050354
1.0	30780000.0	30790000.0	2.0	0.8500887155532837	0.8344579935073853
1.0	30820000.0	30830000.0	1.0	0.8988237380981445	0.8716915845870972
1.0	30920000.0	30930000.0	0.0	0.7441715002059937	0.7401109337806702
1.0	30990000.0	31000000.0	1.0	0.8665875196456909	0.8471481204032898
1.0	31000000.0	31010000.0	2.0	0.8115385174751282	0.8036912679672241
1.0	31130000.0	31140000.0	2.0	0.6788958311080933	0.6569368839263916
1.0	31160000.0	31170000.0	0.0	0.70551997423172	0.6955333352088928
1.0	31170000.0	31180000.0	0.0	0.6647518277168274	0.6333940625190735
1.0	31240000.0	31250000.0	0.0	0.6510570645332336	0.610404372215271
1.0	31250000.0	31260000.0	0.0	0.6630144715309143	0.6303355693817139
1.0	31330000.0	31340000.0	2.0	0.5947107076644897	0.48161181807518005
1.0	31390000.0	31400000.0	0.0	0.6247202754020691	0.5614342093467712
1.0	31410000.0	31420000.0	2.0	0.5628716349601746	0.4077390134334564
1.0	31520000.0	31530000.0	1.0	0.6258751749992371	0.5649104714393616
1.0	31570000.0	31580000.0	0.0	0.6596183776855469	0.6304067969322205
1.0	31590000.0	31600000.0	0.0	0.6771791577339172	0.6499091386795044
1.0	31630000.0	31640000.0	1.0	0.7279142737388611	0.7178970575332642
1.0	31660000.0	31670000.0	0.0	0.7435207366943359	0.7220190763473511
1.0	31670000.0	31680000.0	1.0	0.7046296000480652	0.67298424243927
1.0	31720000.0	31730000.0	0.0	0.6916600465774536	0.6591417193412781
1.0	31730000.0	31740000.0	1.0	0.6536341905593872	0.6189301609992981
1.0	31810000.0	31820000.0	0.0	0.6133578419685364	0.5291584134101868
1.0	31880000.0	31890000.0	2.0	0.7228109240531921	0.7142730355262756
1.0	31890000.0	31900000.0	0.0	0.7094704508781433	0.694312572479248
1.0	31900000.0	31910000.0	1.0	0.6839789152145386	0.6597715616226196
1.0	31910000.0	31920000.0	0.0	0.7150190472602844	0.6965758204460144
1.0	32020000.0	32030000.0	1.0	0.8402228355407715	0.8266083598136902
1.0	32050000.0	32060000.0	0.0	0.8137162923812866	0.8053735494613647
1.0	32090000.0	32100000.0	0.0	0.7401309013366699	0.7253793478012085
1.0	32110000.0	32120000.0	1.0	0.932170569896698	0.8957582712173462
1.0	32150000.0	32160000.0	1.0	0.8995646238327026	0.8719776272773743
1.0	32170000.0	32180000.0	1.0	0.7093709111213684	0.6842589974403381
1.0	32210000.0	32220000.0	2.0	0.7589634656906128	0.7480844259262085
1.0	32250000.0	32260000.0	0.0	0.7664100527763367	0.7656252980232239
1.0	32350000.0	32360000.0	0.0	0.719526469707489	0.6973572969436646
1.0	32400000.0	32410000.0	1.0	0.596788763999939	0.486677348613739
1.0	32480000.0	32490000.0	0.0	0.5866926908493042	0.46242937445640564
1.0	32500000.0	32510000.0	0.0	0.6007864475250244	0.4965563714504242
1.0	32520000.0	32530000.0	1.0	0.5640808343887329	0.4104078412055969
1.0	32560000.0	32570000.0	0.0	0.5672999620437622	0.4176081120967865
1.0	32590000.0	32600000.0	0.0	0.5804449319839478	0.44778212904930115
1.0	32690000.0	32700000.0	0.0	0.6153019666671753	0.5344607830047607
1.0	32710000.0	32720000.0	0.0	0.8574848175048828	0.8409875631332397
1.0	32720000.0	32730000.0	1.0	0.7782872915267944	0.7765854597091675
1.0	32790000.0	32800000.0	1.0	0.59166419506073	0.4742605686187744
1.0	32840000.0	32850000.0	0.0	0.6444271802902222	0.6003059148788452
1.0	32850000.0	32860000.0	0.0	0.5709356069564819	0.4258565902709961
1.0	32990000.0	33000000.0	1.0	0.621029257774353	0.5505901575088501
1.0	33010000.0	33020000.0	1.0	0.5590359568595886	0.39946240186691284
1.0	33210000.0	33220000.0	2.0	0.542053759098053	0.3766551911830902
1.0	33280000.0	33290000.0	0.0	0.5699620246887207	0.6101751327514648
1.0	33500000.0	33510000.0	0.0	0.6230084896087646	0.5563576221466064
1.0	33520000.0	33530000.0	0.0	0.6878946423530579	0.6761709451675415
1.0	33550000.0	33560000.0	2.0	0.5690824389457703	0.42164069414138794
1.0	33630000.0	33640000.0	0.0	0.6245255470275879	0.5608534812927246
1.0	33740000.0	33750000.0	1.0	0.6227588653564453	0.5556249618530273
1.0	33750000.0	33760000.0	0.0	0.6003972887992859	0.4955855906009674
1.0	33810000.0	33820000.0	1.0	0.6914564371109009	0.6976372003555298
1.0	33820000.0	33830000.0	0.0	0.5789471864700317	0.44430088996887207
1.0	33830000.0	33840000.0	0.0	0.7251687049865723	0.7013959884643555
1.0	33900000.0	33910000.0	2.0	0.589958667755127	0.47018179297447205
1.0	33910000.0	33920000.0	0.0	0.6580601930618286	0.6284548044204712
1.0	33920000.0	33930000.0	1.0	0.6460220217704773	0.6026674509048462
1.0	33970000.0	33980000.0	0.0	0.7064968943595886	0.6869068145751953
1.0	34070000.0	34080000.0	0.0	0.6636117100715637	0.6347459554672241
1.0	34210000.0	34220000.0	1.0	0.7199021577835083	0.7184737324714661
1.0	34250000.0	34260000.0	0.0	0.7883549332618713	0.7845529317855835
1.0	34320000.0	34330000.0	1.0	0.6946958899497986	0.6943336725234985
1.0	34550000.0	34560000.0	1.0	0.705466091632843	0.703022301197052
1.0	34600000.0	34610000.0	1.0	0.753212571144104	0.7425646781921387
1.0	34630000.0	34640000.0	0.0	0.898043155670166	0.8710466623306274
1.0	34730000.0	34740000.0	1.0	0.8741315603256226	0.8528602719306946
1.0	34800000.0	34810000.0	0.0	0.885154128074646	0.8612949252128601
1.0	34910000.0	34920000.0	0.0	1.0752873420715332	0.9907031059265137
1.0	34970000.0	34980000.0	2.0	1.0239059925079346	0.9577935934066772
1.0	35000000.0	35010000.0	1.0	1.0127596855163574	0.9515382647514343
1.0	35040000.0	35050000.0	1.0	1.0864851474761963	0.9971412420272827
1.0	35090000.0	35100000.0	3.0	0.6936887502670288	0.6852508783340454
1.0	35160000.0	35170000.0	0.0	0.903771698474884	0.8753280639648438
1.0	35200000.0	35210000.0	2.0	0.692341148853302	0.6831225156784058
1.0	35270000.0	35280000.0	0.0	0.6522794365882874	0.6123443245887756
1.0	35280000.0	35290000.0	0.0	0.6357855200767517	0.588312566280365
1.0	35390000.0	35400000.0	0.0	0.6754434108734131	0.6529871225357056
1.0	35450000.0	35460000.0	1.0	0.6327964663505554	0.5873816609382629
1.0	35460000.0	35470000.0	0.0	0.6272770762443542	0.5691794157028198
1.0	35540000.0	35550000.0	1.0	0.7270490527153015	0.7329022884368896
1.0	35570000.0	35580000.0	0.0	0.6330928206443787	0.5848673582077026
1.0	35670000.0	35680000.0	0.0	0.6900335550308228	0.679500937461853
1.0	35700000.0	35710000.0	2.0	0.685447096824646	0.6722596883773804
1.0	35720000.0	35730000.0	1.0	0.6403560638427734	0.5944827198982239
1.0	35770000.0	35780000.0	1.0	0.5747156739234924	0.4345201849937439
1.0	35800000.0	35810000.0	0.0	0.5906206369400024	0.47176241874694824
1.0	35820000.0	35830000.0	0.0	0.5893334746360779	0.4686915874481201
1.0	35860000.0	35870000.0	1.0	0.5676802396774292	0.41846591234207153
1.0	35870000.0	35880000.0	0.0	0.5843626856803894	0.456942081451416
1.0	35880000.0	35890000.0	0.0	0.5690593719482422	0.42158883810043335
1.0	35920000.0	35930000.0	3.0	0.548582136631012	0.3805869519710541
1.0	35960000.0	35970000.0	1.0	0.5444849133491516	0.37692904472351074
1.0	36090000.0	36100000.0	1.0	0.49920883774757385	0.36310940980911255
1.0	36180000.0	36190000.0	0.0	0.6257888674736023	0.5646473169326782
1.0	36210000.0	36220000.0	0.0	0.6283063888549805	0.572353184223175
1.0	36220000.0	36230000.0	1.0	0.6205631494522095	0.5492473244667053
1.0	36230000.0	36240000.0	2.0	0.6944851875305176	0.6857243776321411
1.0	36260000.0	36270000.0	0.0	0.7170659303665161	0.7153555154800415
1.0	36280000.0	36290000.0	2.0	0.5825051665306091	0.4525896906852722
1.0	36340000.0	36350000.0	1.0	0.6274741888046265	0.5765205025672913
1.0	36370000.0	36380000.0	0.0	0.5869122743606567	0.46294865012168884
1.0	36420000.0	36430000.0	1.0	0.5648794174194336	0.4121820330619812
1.0	36520000.0	36530000.0	2.0	0.5488942861557007	0.3809955418109894
1.0	36570000.0	36580000.0	0.0	0.6349027156829834	0.5871670842170715
1.0	36600000.0	36610000.0	0.0	0.5659373998641968	0.41454729437828064
1.0	36610000.0	36620000.0	0.0	0.6700524091720581	0.6429504752159119
1.0	36620000.0	36630000.0	1.0	0.5725909471511841	0.6136318445205688
1.0	36640000.0	36650000.0	1.0	0.5684493780136108	0.4202048182487488
1.0	36720000.0	36730000.0	0.0	0.5566568970680237	0.39454275369644165
1.0	36740000.0	36750000.0	1.0	0.5432941913604736	0.37659555673599243
1.0	36780000.0	36790000.0	0.0	0.6370473504066467	0.5899762511253357
1.0	36810000.0	36820000.0	0.0	0.6433205604553223	0.5986945033073425
1.0	36840000.0	36850000.0	0.0	0.557292103767395	0.3958352506160736
1.0	36860000.0	36870000.0	2.0	0.5588433742523193	0.39905500411987305
1.0	36870000.0	36880000.0	0.0	0.6830571889877319	0.667629063129425
1.0	36960000.0	36970000.0	0.0	0.6591806411743164	0.6237246990203857
1.0	37130000.0	37140000.0	1.0	0.8692458868026733	0.8492574691772461
1.0	37140000.0	37150000.0	2.0	0.8491554260253906	0.8336501121520996
1.0	37180000.0	37190000.0	1.0	1.0280908346176147	0.9607828259468079
1.0	37200000.0	37210000.0	0.0	1.0361976623535156	0.9658695459365845
1.0	37260000.0	37270000.0	0.0	0.8236902952194214	0.8134558796882629
1.0	37270000.0	37280000.0	3.0	0.6871597170829773	0.6705607175827026
1.0	37310000.0	37320000.0	1.0	0.7314004898071289	0.7359972596168518
1.0	37320000.0	37330000.0	0.0	0.7425231337547302	0.745733380317688
1.0	37360000.0	37370000.0	1.0	0.813503086566925	0.805321216583252
1.0	37430000.0	37440000.0	1.0	0.7220684289932251	0.7280248403549194
1.0	37450000.0	37460000.0	0.0	0.7170754671096802	0.7234880328178406
1.0	37470000.0	37480000.0	0.0	0.7118882536888123	0.7190859317779541
1.0	37490000.0	37500000.0	0.0	0.6961337327957153	0.6891367435455322
1.0	37590000.0	37600000.0	0.0	0.7196239829063416	0.7256620526313782
1.0	37680000.0	37690000.0	1.0	0.7223000526428223	0.7281937599182129
1.0	37760000.0	37770000.0	2.0	0.8207821846008301	0.8111526370048523
1.0	37810000.0	37820000.0	0.0	0.7484785914421082	0.7510348558425903
1.0	37860000.0	37870000.0	0.0	0.6932286024093628	0.6845227479934692
1.0	37920000.0	37930000.0	1.0	0.6013380289077759	0.4979354739189148
1.0	38000000.0	38010000.0	0.0	0.6131793260574341	0.5286763906478882
1.0	38150000.0	38160000.0	0.0	0.6567538380622864	0.6196432113647461
1.0	38190000.0	38200000.0	0.0	0.6337716579437256	0.5857211351394653
1.0	38240000.0	38250000.0	0.0	0.6499603390693665	0.6086836457252502
1.0	38380000.0	38390000.0	0.0	0.5501415133476257	0.38277000188827515
1.0	38450000.0	38460000.0	0.0	0.5863890051841736	0.46171116828918457
1.0	38480000.0	38490000.0	1.0	0.537132740020752	0.37549811601638794
1.0	38510000.0	38520000.0	0.0	0.614306628704071	0.5317353010177612
1.0	38520000.0	38530000.0	1.0	0.5920635461807251	0.47522085905075073
1.0	38530000.0	38540000.0	1.0	0.6181338429450989	0.5423362851142883
1.0	38560000.0	38570000.0	0.0	0.6407071352005005	0.5949733853340149
1.0	38590000.0	38600000.0	0.0	0.7227842807769775	0.7288795709609985
1.0	38670000.0	38680000.0	0.0	0.8619887232780457	0.8435671925544739
1.0	38690000.0	38700000.0	0.0	0.9198668599128723	0.8869211077690125
1.0	38850000.0	38860000.0	0.0	1.0800223350524902	0.9934793710708618
1.0	38870000.0	38880000.0	0.0	1.0102007389068604	0.9493620991706848
1.0	38900000.0	38910000.0	1.0	0.9125237464904785	0.8815929293632507
1.0	38920000.0	38930000.0	1.0	0.9154258966445923	0.8837932348251343
1.0	38960000.0	38970000.0	2.0	0.8978530764579773	0.870775043964386
1.0	38970000.0	38980000.0	0.0	0.8748852014541626	0.8534089922904968
1.0	39010000.0	39020000.0	0.0	0.9088590741157532	0.8788663744926453
1.0	39040000.0	39050000.0	0.0	0.8339011073112488	0.821610152721405
1.0	39050000.0	39060000.0	1.0	0.8603247404098511	0.8422675132751465
1.0	39070000.0	39080000.0	0.0	0.8184259533882141	0.8092872500419617
1.0	39120000.0	39130000.0	1.0	0.8797512054443359	0.8570858240127563
1.0	39230000.0	39240000.0	1.0	0.6762721538543701	0.6545549035072327
1.0	39240000.0	39250000.0	0.0	0.7512043714523315	0.7534934282302856
1.0	39290000.0	39300000.0	2.0	0.7061048150062561	0.7039442658424377
1.0	39360000.0	39370000.0	2.0	0.5901394486427307	0.4706134796142578
1.0	39510000.0	39520000.0	0.0	0.5582029819488525	0.3977172076702118
1.0	39780000.0	39790000.0	1.0	0.5634528398513794	0.4090180993080139
1.0	39830000.0	39840000.0	0.0	0.6230207681655884	0.562227725982666
1.0	39850000.0	39860000.0	2.0	0.5667097568511963	0.41627925634384155
1.0	39890000.0	39900000.0	0.0	0.5956403613090515	0.4838721752166748
1.0	39910000.0	39920000.0	1.0	0.6335911154747009	0.5933168530464172
1.0	39950000.0	39960000.0	1.0	0.6115590333938599	0.5243194699287415
1.0	39960000.0	39970000.0	1.0	0.6196026802062988	0.5464974045753479
1.0	40060000.0	40070000.0	0.0	0.6893541812896729	0.678440511226654
1.0	40080000.0	40090000.0	1.0	0.6362037658691406	0.5888612866401672
1.0	40090000.0	40100000.0	0.0	0.5859017372131348	0.460561603307724
1.0	40110000.0	40120000.0	0.0	0.5804001092910767	0.44767847657203674
1.0	40180000.0	40190000.0	0.0	0.5583732724189758	0.3980717062950134
1.0	40210000.0	40220000.0	0.0	0.6145116090774536	0.5322924852371216
1.0	40220000.0	40230000.0	0.0	0.6553016304969788	0.6172417402267456
1.0	40270000.0	40280000.0	1.0	0.6142776012420654	0.5316552519798279
1.0	40340000.0	40350000.0	0.0	0.6568724513053894	0.6198406219482422
1.0	40370000.0	40380000.0	0.0	0.6307235956192017	0.5799452662467957
1.0	40390000.0	40400000.0	0.0	0.5683785080909729	0.42004719376564026
1.0	40410000.0	40420000.0	0.0	0.5593066215515137	0.400033563375473
1.0	40440000.0	40450000.0	0.0	0.6298268437385559	0.5771059989929199
1.0	40630000.0	40640000.0	1.0	0.5473825335502625	0.3791658878326416
1.0	40690000.0	40700000.0	0.0	0.5880264043807983	0.46558648347854614
1.0	40760000.0	40770000.0	2.0	0.5553353428840637	0.3919144570827484
1.0	40910000.0	40920000.0	0.0	0.7546685934066772	0.7559252977371216
1.0	41020000.0	41030000.0	1.0	0.6924115419387817	0.6832340359687805
1.0	41030000.0	41040000.0	0.0	0.6817560195922852	0.6650921106338501
1.0	41110000.0	41120000.0	0.0	0.6108492016792297	0.5224286913871765
1.0	41120000.0	41130000.0	1.0	0.5810075998306274	0.449092298746109
1.0	41140000.0	41150000.0	0.0	0.5779517292976379	0.4419930875301361
1.0	41160000.0	41170000.0	2.0	0.541583240032196	0.37678956985473633
1.0	41200000.0	41210000.0	0.0	0.5625455379486084	0.4070228040218353
1.0	41240000.0	41250000.0	0.0	0.6409907341003418	0.5953716039657593
1.0	41250000.0	41260000.0	0.0	0.604047954082489	0.5047687888145447
1.0	41350000.0	41360000.0	0.0	0.7185351252555847	0.6965597867965698
1.0	41400000.0	41410000.0	1.0	0.6436664462089539	0.5991953015327454
1.0	41600000.0	41610000.0	0.0	0.5604943037033081	0.4025689959526062
1.0	41620000.0	41630000.0	0.0	0.5645958781242371	0.4115520417690277
1.0	41680000.0	41690000.0	0.0	0.558903694152832	0.39918383955955505
1.0	41720000.0	41730000.0	2.0	0.5888546705245972	0.46755295991897583
1.0	41770000.0	41780000.0	0.0	0.6063610315322876	0.5106897354125977
1.0	41780000.0	41790000.0	1.0	0.5607650279998779	0.4031493663787842
1.0	41830000.0	41840000.0	0.0	0.5692775845527649	0.4220835566520691
1.0	41870000.0	41880000.0	0.0	0.669089138507843	0.6411898136138916
1.0	41910000.0	41920000.0	0.0	0.6866192817687988	0.6741976737976074
1.0	41930000.0	41940000.0	2.0	0.573767900466919	0.43234044313430786
1.0	42050000.0	42060000.0	2.0	0.6072365045547485	0.5129510164260864
1.0	42090000.0	42100000.0	0.0	0.5628261566162109	0.40763869881629944
1.0	42200000.0	42210000.0	0.0	0.6191266179084778	0.5451418161392212
1.0	42210000.0	42220000.0	0.0	0.5997808575630188	0.49405306577682495
1.0	42230000.0	42240000.0	1.0	0.5823041200637817	0.4521207809448242
1.0	42260000.0	42270000.0	1.0	0.6671823263168335	0.6377354860305786
1.0	42510000.0	42520000.0	1.0	0.6539985537528992	0.6185060143470764
1.0	42660000.0	42670000.0	0.0	0.5757909417152405	0.4369971752166748
1.0	42800000.0	42810000.0	0.0	0.5588669180870056	0.39910534024238586
1.0	42850000.0	42860000.0	0.0	0.5800367593765259	0.4468328356742859
1.0	42890000.0	42900000.0	1.0	0.574745774269104	0.4345904290676117
1.0	42910000.0	42920000.0	0.0	0.5900546312332153	0.4704102873802185
1.0	42970000.0	42980000.0	0.0	0.6941992044448853	0.6776435971260071
1.0	43030000.0	43040000.0	1.0	0.6029781103134155	0.5020592212677002
1.0	43160000.0	43170000.0	0.0	0.5758234262466431	0.4370710849761963
1.0	43200000.0	43210000.0	0.0	0.5892232656478882	0.4684292674064636
1.0	43240000.0	43250000.0	1.0	0.5959628224372864	0.48465752601623535
1.0	43250000.0	43260000.0	1.0	0.6770222187042236	0.6548490524291992
1.0	43270000.0	43280000.0	1.0	0.597776472568512	0.48909997940063477
1.0	43390000.0	43400000.0	0.0	0.72738116979599	0.6884051561355591
1.0	43460000.0	43470000.0	1.0	0.7403515577316284	0.7438579797744751
1.0	43480000.0	43490000.0	1.0	0.7118949294090271	0.7061635255813599
1.0	43510000.0	43520000.0	0.0	0.6957287788391113	0.6748121976852417
1.0	43610000.0	43620000.0	1.0	0.6607550978660583	0.6264165639877319
1.0	43650000.0	43660000.0	1.0	0.68792724609375	0.6762207746505737
1.0	43660000.0	43670000.0	0.0	0.6977407336235046	0.6917067766189575
1.0	43730000.0	43740000.0	0.0	0.6375874876976013	0.5906984210014343
1.0	43780000.0	43790000.0	1.0	0.6992282867431641	0.6940968036651611
1.0	43870000.0	43880000.0	0.0	0.6118435859680176	0.5250800848007202
1.0	43890000.0	43900000.0	0.0	0.7799845933914185	0.7776423692703247
1.0	43910000.0	43920000.0	1.0	0.7554228901863098	0.756536602973938
1.0	43960000.0	43970000.0	1.0	0.6424490809440613	0.5974394083023071
1.0	44050000.0	44060000.0	0.0	0.581519603729248	0.4502863883972168
1.0	44120000.0	44130000.0	0.0	0.5596271753311157	0.40071505308151245
1.0	44240000.0	44250000.0	0.0	0.5859710574150085	0.46072545647621155
1.0	44260000.0	44270000.0	0.0	0.5706547498703003	0.4252170920372009
1.0	44400000.0	44410000.0	0.0	0.5824066996574402	0.4523581862449646
1.0	44410000.0	44420000.0	0.0	0.546833872795105	0.5484130382537842
1.0	44470000.0	44480000.0	0.0	0.6402429938316345	0.5943260192871094
1.0	44490000.0	44500000.0	0.0	0.6142681241035461	0.5316292643547058
1.0	44500000.0	44510000.0	1.0	0.5590667724609375	0.39952677488327026
1.0	44520000.0	44530000.0	2.0	0.634121298789978	0.5861654877662659
1.0	44530000.0	44540000.0	0.0	0.6652705669403076	0.634314775466919
1.0	44620000.0	44630000.0	0.0	0.6861553192138672	0.6734813451766968
1.0	44640000.0	44650000.0	0.0	0.6486255526542664	0.6066156029701233
1.0	44690000.0	44700000.0	0.0	0.6476931571960449	0.6051879525184631
1.0	44790000.0	44800000.0	1.0	0.5817774534225464	0.450889527797699
1.0	44890000.0	44900000.0	0.0	0.7125017046928406	0.691729724407196
1.0	44910000.0	44920000.0	0.0	0.8390874862670898	0.8257116079330444
1.0	45030000.0	45040000.0	1.0	0.6672222018241882	0.6378070116043091
1.0	45100000.0	45110000.0	0.0	0.5861824750900269	0.46122437715530396
1.0	45180000.0	45190000.0	0.0	0.730666995048523	0.7358189821243286
1.0	45290000.0	45300000.0	2.0	0.5852648019790649	0.4590638279914856
1.0	45340000.0	45350000.0	0.0	0.6551914811134338	0.6194406747817993
1.0	45350000.0	45360000.0	1.0	0.6495685577392578	0.6080743074417114
1.0	45450000.0	45460000.0	0.0	0.6589964628219604	0.6263484358787537
1.0	45470000.0	45480000.0	1.0	0.6570121645927429	0.624769389629364
1.0	45500000.0	45510000.0	0.0	0.5672128796577454	0.4174114167690277
1.0	45560000.0	45570000.0	0.0	0.5878478288650513	0.4651622772216797
1.0	45570000.0	45580000.0	3.0	0.6454248428344727	0.6017783880233765
1.0	45630000.0	45640000.0	0.0	0.5483072996139526	0.38024023175239563
1.0	45810000.0	45820000.0	0.0	0.5414336919784546	0.37684473395347595
1.0	45840000.0	45850000.0	0.0	0.46934571862220764	0.3303222358226776
1.0	45960000.0	45970000.0	0.0	0.6047911643981934	0.5066627264022827
1.0	45980000.0	45990000.0	0.0	0.6329116821289062	0.5846402049064636
1.0	46080000.0	46090000.0	0.0	0.5788239240646362	0.4440132975578308
1.0	46200000.0	46210000.0	1.0	0.5775092840194702	0.44096726179122925
1.0	46210000.0	46220000.0	1.0	0.7607976794242859	0.7625951766967773
1.0	46280000.0	46290000.0	0.0	0.5702474117279053	0.4242893159389496
1.0	46310000.0	46320000.0	0.0	0.5737136006355286	0.4322164058685303
1.0	46440000.0	46450000.0	0.0	0.5523940920829773	0.38644760847091675
1.0	46470000.0	46480000.0	1.0	0.5703322887420654	0.4244830012321472
1.0	46480000.0	46490000.0	0.0	0.5700134038925171	0.4237577021121979
1.0	46540000.0	46550000.0	0.0	0.5785149335861206	0.44329744577407837
1.0	46550000.0	46560000.0	0.0	0.562435507774353	0.4067801535129547
1.0	46610000.0	46620000.0	1.0	0.6176241636276245	0.5409042835235596
1.0	46730000.0	46740000.0	1.0	0.603925347328186	0.5044575929641724
1.0	46740000.0	46750000.0	0.0	0.6551473736763	0.6169883012771606
1.0	46910000.0	46920000.0	0.0	0.5682626962661743	0.41978368163108826
1.0	46990000.0	47000000.0	0.0	0.5720745921134949	0.42845839262008667
1.0	47020000.0	47030000.0	0.0	0.6125311255455017	0.5269262790679932
1.0	47030000.0	47040000.0	2.0	0.5897247791290283	0.4696221351623535
1.0	47060000.0	47070000.0	0.0	0.6029871106147766	0.502082884311676
1.0	47080000.0	47090000.0	0.0	0.5708082914352417	0.42556604743003845
1.0	47100000.0	47110000.0	1.0	0.5941330790519714	0.48021239042282104
1.0	47150000.0	47160000.0	1.0	0.5596944689750671	0.4008568823337555
1.0	47160000.0	47170000.0	1.0	0.5544012188911438	0.3901139795780182
1.0	47170000.0	47180000.0	1.0	0.564846396446228	0.41210952401161194
1.0	47400000.0	47410000.0	0.0	0.7550109624862671	0.7380856871604919
1.0	47740000.0	47750000.0	0.0	0.5769060850143433	0.43957313895225525
1.0	47750000.0	47760000.0	0.0	0.5920439958572388	0.4751734137535095
1.0	47890000.0	47900000.0	1.0	0.6835843920707703	0.6686602830886841
1.0	47930000.0	47940000.0	0.0	0.6625291109085083	0.6294870376586914
1.0	47970000.0	47980000.0	0.0	0.6264199018478394	0.5665616989135742
1.0	48030000.0	48040000.0	0.0	0.6211555600166321	0.5509556531906128
1.0	48040000.0	48050000.0	2.0	0.603411853313446	0.5031554698944092
1.0	48050000.0	48060000.0	1.0	0.6870564818382263	0.6748722195625305
1.0	48060000.0	48070000.0	1.0	0.6932588815689087	0.7016603946685791
1.0	48080000.0	48090000.0	0.0	0.6685742735862732	0.6402515172958374
1.0	48160000.0	48170000.0	0.0	0.6786577105522156	0.6566535234451294
1.0	48200000.0	48210000.0	1.0	0.7362796664237976	0.7405270338058472
1.0	48240000.0	48250000.0	3.0	0.6856145858764648	0.6726492643356323
1.0	48270000.0	48280000.0	1.0	0.6428604125976562	0.5980298519134521
1.0	48410000.0	48420000.0	1.0	0.6695898175239563	0.6421046257019043
1.0	48450000.0	48460000.0	0.0	0.6410686373710632	0.5954811573028564
1.0	48490000.0	48500000.0	0.0	0.6510912179946899	0.6104578971862793
1.0	48500000.0	48510000.0	1.0	0.6325721740722656	0.584217369556427
1.0	48680000.0	48690000.0	0.0	0.6634634733200073	0.631122887134552
1.0	48750000.0	48760000.0	0.0	0.6535813212394714	0.6144376993179321
1.0	48840000.0	48850000.0	0.0	0.5848016738891602	0.4579743444919586
1.0	48860000.0	48870000.0	1.0	0.5707244873046875	0.4253753125667572
1.0	49020000.0	49030000.0	1.0	0.6284506320953369	0.5728017091751099
1.0	49060000.0	49070000.0	1.0	0.6613856554031372	0.627502977848053
1.0	49090000.0	49100000.0	0.0	0.6264771223068237	0.5667365789413452
1.0	49160000.0	49170000.0	1.0	0.6117230653762817	0.5247575044631958
1.0	49200000.0	49210000.0	0.0	0.5805517435073853	0.4480297565460205
1.0	49230000.0	49240000.0	2.0	0.6567451357841492	0.6196296215057373
1.0	49310000.0	49320000.0	4.0	0.6645981073379517	0.633121907711029
1.0	49320000.0	49330000.0	1.0	0.8109555244445801	0.8032592535018921
1.0	49330000.0	49340000.0	0.0	0.7571954727172852	0.7585503458976746
1.0	49390000.0	49400000.0	0.0	0.6604325175285339	0.6258623003959656
1.0	49400000.0	49410000.0	1.0	0.6323715448379517	0.5839678645133972
1.0	49450000.0	49460000.0	1.0	0.6645714044570923	0.6330739259719849
1.0	49590000.0	49600000.0	3.0	0.821794867515564	0.8119233846664429
1.0	49610000.0	49620000.0	2.0	0.7619274854660034	0.7623379826545715
1.0	49620000.0	49630000.0	2.0	0.7925751805305481	0.7882888913154602
1.0	49640000.0	49650000.0	1.0	0.8611364364624023	0.8429123759269714
1.0	49670000.0	49680000.0	0.0	0.8898336291313171	0.8648662567138672
1.0	49680000.0	49690000.0	0.0	0.8840376138687134	0.8604165315628052
1.0	49850000.0	49860000.0	3.0	0.7318013906478882	0.7366945743560791
1.0	49980000.0	49990000.0	2.0	0.6788944005966187	0.6595609784126282
1.0	50000000.0	50010000.0	0.0	0.8345052003860474	0.8221749067306519
1.0	50100000.0	50110000.0	1.0	0.8393866419792175	0.8259474635124207
1.0	50160000.0	50170000.0	2.0	0.8950713872909546	0.8686462640762329
1.0	50180000.0	50190000.0	0.0	0.928449273109436	0.8931002616882324
1.0	50250000.0	50260000.0	0.0	0.8959277868270874	0.8692401051521301
1.0	50260000.0	50270000.0	0.0	0.8845707774162292	0.860823929309845
1.0	50300000.0	50310000.0	0.0	0.9378789663314819	0.8991106152534485
1.0	50430000.0	50440000.0	0.0	0.6890223622322083	0.6779229044914246
1.0	50470000.0	50480000.0	1.0	0.6429124474525452	0.5981042981147766
1.0	50540000.0	50550000.0	0.0	0.6221687197685242	0.5538970232009888
1.0	50550000.0	50560000.0	0.0	0.6448187828063965	0.6008819341659546
1.0	50560000.0	50570000.0	0.0	0.5539730787277222	0.3893066644668579
1.0	50570000.0	50580000.0	0.0	0.6049321889877319	0.5070227980613708
1.0	50600000.0	50610000.0	0.0	0.5649577379226685	0.4123571813106537
1.0	50660000.0	50670000.0	0.0	0.5584319233894348	0.3981937766075134
1.0	50780000.0	50790000.0	0.0	0.6704682111740112	0.6437137722969055
1.0	50870000.0	50880000.0	0.0	0.6824021935462952	0.6663504242897034
1.0	50960000.0	50970000.0	0.0	0.6692014336585999	0.6413949131965637
1.0	51020000.0	51030000.0	1.0	0.5738576054573059	0.43254756927490234
1.0	51060000.0	51070000.0	0.0	0.558303713798523	0.3979267477989197
1.0	51130000.0	51140000.0	0.0	0.5620764493942261	0.4059968590736389
1.0	51150000.0	51160000.0	0.0	0.5474661588668823	0.37925708293914795
1.0	51170000.0	51180000.0	1.0	0.5501764416694641	0.38282114267349243
1.0	51270000.0	51280000.0	0.0	0.674863874912262	0.649890124797821
1.0	51280000.0	51290000.0	2.0	0.6121593713760376	0.5259274244308472
1.0	51380000.0	51390000.0	0.0	0.7537731528282166	0.7288726568222046
1.0	51390000.0	51400000.0	2.0	0.6864279508590698	0.6542783975601196
1.0	51400000.0	51410000.0	0.0	0.6712719202041626	0.6370114088058472
1.0	51500000.0	51510000.0	1.0	0.8224757313728333	0.8124972581863403
1.0	51510000.0	51520000.0	2.0	0.7401515245437622	0.7436710596084595
1.0	51520000.0	51530000.0	0.0	0.8668748736381531	0.8473302125930786
1.0	51570000.0	51580000.0	0.0	0.7632182240486145	0.7633181214332581
1.0	51620000.0	51630000.0	0.0	0.7027273178100586	0.6992382407188416
1.0	51680000.0	51690000.0	0.0	0.6745914220809937	0.6513800621032715
1.0	51770000.0	51780000.0	0.0	0.5474079847335815	0.37919455766677856
1.0	51930000.0	51940000.0	1.0	0.5548807382583618	0.39103108644485474
1.0	51960000.0	51970000.0	1.0	0.5732842683792114	0.4312313497066498
1.0	51970000.0	51980000.0	1.0	0.5609652996063232	0.4035821855068207
1.0	52030000.0	52040000.0	0.0	0.6045125126838684	0.5059506297111511
1.0	52040000.0	52050000.0	1.0	0.6381585001945496	0.5914665460586548
1.0	52150000.0	52160000.0	1.0	0.5795965790748596	0.4458087086677551
1.0	52170000.0	52180000.0	1.0	0.6799640655517578	0.6479294896125793
1.0	52180000.0	52190000.0	0.0	0.6599103212356567	0.6272264122962952
1.0	52230000.0	52240000.0	0.0	0.6526828408241272	0.6202418208122253
1.0	52250000.0	52260000.0	2.0	0.6426888704299927	0.6014600992202759
1.0	52260000.0	52270000.0	2.0	0.6164220571517944	0.5375528931617737
1.0	52370000.0	52380000.0	0.0	0.7097007632255554	0.701164722442627
1.0	52390000.0	52400000.0	1.0	0.6179358959197998	0.5417786836624146
1.0	52450000.0	52460000.0	0.0	0.6199074983596802	0.5473673343658447
1.0	52510000.0	52520000.0	1.0	0.5411816835403442	0.3769524097442627
1.0	52550000.0	52560000.0	0.0	0.5954340100288391	0.4833694398403168
1.0	52580000.0	52590000.0	2.0	0.5982547998428345	0.4902777075767517
1.0	52620000.0	52630000.0	0.0	0.5560306906700134	0.39328664541244507
1.0	52650000.0	52660000.0	0.0	0.5613007545471191	0.4043087959289551
1.0	52690000.0	52700000.0	0.0	0.5885636210441589	0.466862291097641
1.0	52700000.0	52710000.0	0.0	0.5618222951889038	0.4054415822029114
1.0	52710000.0	52720000.0	0.0	0.5989993214607239	0.4921167492866516
1.0	52720000.0	52730000.0	0.0	0.5908517241477966	0.472316175699234
1.0	52830000.0	52840000.0	1.0	0.5660067796707153	0.41470256447792053
1.0	52880000.0	52890000.0	0.0	0.5867955684661865	0.4626714289188385
1.0	52890000.0	52900000.0	1.0	0.5833184123039246	0.4544934630393982
1.0	52920000.0	52930000.0	0.0	0.5935017466545105	0.47868531942367554
1.0	53020000.0	53030000.0	1.0	0.6460930705070496	0.6027750372886658
1.0	53060000.0	53070000.0	0.0	0.6833404898643494	0.659841775894165
1.0	53070000.0	53080000.0	0.0	0.6186748743057251	0.5438617467880249
1.0	53110000.0	53120000.0	2.0	0.6505066752433777	0.6095383763313293
1.0	53240000.0	53250000.0	1.0	0.5992441773414612	0.492722749710083
1.0	53250000.0	53260000.0	0.0	0.5793881416320801	0.4453248083591461
1.0	53270000.0	53280000.0	1.0	0.5893930196762085	0.468832790851593
1.0	53420000.0	53430000.0	1.0	0.5557519793510437	0.39273449778556824
1.0	53490000.0	53500000.0	0.0	0.5492909550666809	0.3815353810787201
1.0	53610000.0	53620000.0	0.0	0.5913149118423462	0.4734250009059906
1.0	53630000.0	53640000.0	1.0	0.599840521812439	0.4942018389701843
1.0	53660000.0	53670000.0	0.0	0.5725909471511841	0.6136318445205688
1.0	53670000.0	53680000.0	0.0	0.569211483001709	0.4219343662261963
1.0	53700000.0	53710000.0	0.0	0.5448189973831177	0.37708812952041626
1.0	53730000.0	53740000.0	0.0	0.5598992705345154	0.4012945592403412
1.0	53740000.0	53750000.0	0.0	0.5473840832710266	0.37916797399520874
1.0	53780000.0	53790000.0	1.0	0.5430859327316284	0.376575231552124
1.0	53840000.0	53850000.0	0.0	0.6497635841369629	0.6083769798278809
1.0	53850000.0	53860000.0	0.0	0.6821917295455933	0.6659402847290039
1.0	53940000.0	53950000.0	2.0	0.6971868276596069	0.6908196806907654
1.0	53950000.0	53960000.0	0.0	0.7681347727775574	0.7678194642066956
1.0	54020000.0	54030000.0	2.0	0.8021238446235657	0.7959259748458862
1.0	54030000.0	54040000.0	0.0	0.7132092714309692	0.6914772987365723
1.0	54070000.0	54080000.0	2.0	0.7712527513504028	0.7703396677970886
1.0	54110000.0	54120000.0	1.0	0.6693924069404602	0.6449766755104065
1.0	54150000.0	54160000.0	0.0	0.7074289917945862	0.7074669003486633
1.0	54220000.0	54230000.0	0.0	0.6234641671180725	0.557701826095581
1.0	54300000.0	54310000.0	0.0	0.6752933263778687	0.652703046798706
1.0	54390000.0	54400000.0	1.0	0.6052690148353577	0.5078843832015991
1.0	54490000.0	54500000.0	1.0	0.5611086487770081	0.4038931727409363
1.0	54520000.0	54530000.0	1.0	0.5628228783607483	0.40763139724731445
1.0	54530000.0	54540000.0	1.0	0.5730708241462708	0.430742084980011
1.0	54600000.0	54610000.0	0.0	0.6318401098251343	0.5833126902580261
1.0	54630000.0	54640000.0	1.0	0.5651805996894836	0.4128545820713043
1.0	54650000.0	54660000.0	2.0	0.5991487503051758	0.49248600006103516
1.0	54670000.0	54680000.0	0.0	0.6040846705436707	0.5048616528511047
1.0	54780000.0	54790000.0	1.0	0.5620100498199463	0.4058524966239929
1.0	54840000.0	54850000.0	1.0	0.6568427085876465	0.6197916269302368
1.0	54870000.0	54880000.0	0.0	0.5720037817955017	0.4282974600791931
1.0	54890000.0	54900000.0	0.0	0.6884487867355347	0.672251284122467
1.0	55000000.0	55010000.0	1.0	0.6603323221206665	0.6256906390190125
1.0	55030000.0	55040000.0	0.0	0.5549305081367493	0.3911281228065491
1.0	55080000.0	55090000.0	0.0	0.6191420555114746	0.5451868772506714
1.0	55150000.0	55160000.0	0.0	0.5547693967819214	0.39081645011901855
1.0	55200000.0	55210000.0	0.0	0.5997751951217651	0.4940384030342102
1.0	55240000.0	55250000.0	0.0	0.5851238965988159	0.4587303102016449
1.0	55320000.0	55330000.0	1.0	0.605609118938446	0.5087553262710571
1.0	55450000.0	55460000.0	1.0	0.5495905876159668	0.3819594979286194
1.0	55520000.0	55530000.0	1.0	0.5680969953536987	0.4194095730781555
1.0	55560000.0	55570000.0	0.0	0.567991316318512	0.4191688597202301
1.0	55640000.0	55650000.0	1.0	0.629059910774231	0.5814663171768188
1.0	55700000.0	55710000.0	3.0	0.6186370253562927	0.5437558889389038
1.0	55780000.0	55790000.0	0.0	0.7502564191818237	0.7471071481704712
1.0	55800000.0	55810000.0	1.0	0.8143523335456848	0.8059269189834595
1.0	55810000.0	55820000.0	1.0	0.8073102235794067	0.800247073173523
1.0	55870000.0	55880000.0	1.0	0.7757471799850464	0.7742929458618164
1.0	55900000.0	55910000.0	1.0	0.8445008397102356	0.8300216794013977
1.0	55910000.0	55920000.0	0.0	0.7962841391563416	0.7911007404327393
1.0	55930000.0	55940000.0	0.0	0.8147209286689758	0.8061848878860474
1.0	55950000.0	55960000.0	2.0	0.7466917037963867	0.7495205998420715
1.0	55980000.0	55990000.0	1.0	0.7725688219070435	0.771720826625824
1.0	56040000.0	56050000.0	0.0	0.8364814519882202	0.8236578702926636
1.0	56090000.0	56100000.0	2.0	0.7080913186073303	0.698401927947998
1.0	56100000.0	56110000.0	2.0	0.7934946417808533	0.7888734936714172
1.0	56180000.0	56190000.0	0.0	0.8849978446960449	0.8612486720085144
1.0	56250000.0	56260000.0	1.0	0.8407922983169556	0.8270561099052429
1.0	56310000.0	56320000.0	2.0	0.7880145311355591	0.784294843673706
1.0	56400000.0	56410000.0	0.0	0.8010136485099792	0.7950501441955566
1.0	56450000.0	56460000.0	0.0	0.8407447934150696	0.8270186185836792
1.0	56500000.0	56510000.0	0.0	0.9808151125907898	0.9299417734146118
1.0	56540000.0	56550000.0	2.0	1.0373878479003906	0.967015266418457
1.0	56570000.0	56580000.0	2.0	1.040360450744629	0.9690787196159363
1.0	56580000.0	56590000.0	1.0	1.0348724126815796	0.9654321670532227
1.0	56650000.0	56660000.0	0.0	0.8095083236694336	0.8019569516181946
1.0	56720000.0	56730000.0	0.0	0.7164786458015442	0.722773551940918
1.0	56730000.0	56740000.0	0.0	0.6219586730003357	0.5532845258712769
1.0	56810000.0	56820000.0	0.0	0.6710606813430786	0.6448047757148743
1.0	56900000.0	56910000.0	1.0	0.6241756677627563	0.5598117113113403
1.0	56970000.0	56980000.0	1.0	0.688254714012146	0.6670131087303162
1.0	56990000.0	57000000.0	1.0	0.68600994348526	0.6694267392158508
1.0	57010000.0	57020000.0	1.0	0.7183226346969604	0.7107173800468445
1.0	57050000.0	57060000.0	0.0	0.7182705402374268	0.7213889360427856
1.0	57100000.0	57110000.0	1.0	0.553469181060791	0.3883746862411499
1.0	57250000.0	57260000.0	0.0	0.5535027384757996	0.38843658566474915
1.0	57270000.0	57280000.0	1.0	0.5461468696594238	0.37798622250556946
1.0	57340000.0	57350000.0	1.0	0.6015124320983887	0.4983712136745453
1.0	57370000.0	57380000.0	0.0	0.5856646299362183	0.46000486612319946
1.0	57500000.0	57510000.0	0.0	0.6463999152183533	0.6032336950302124
1.0	57520000.0	57530000.0	1.0	0.6348251104354858	0.5870670080184937
1.0	57560000.0	57570000.0	1.0	0.6730902791023254	0.6485682725906372
1.0	57590000.0	57600000.0	0.0	0.5644052028656006	0.4111271798610687
1.0	57610000.0	57620000.0	1.0	0.6038638949394226	0.5043029189109802
1.0	57620000.0	57630000.0	0.0	0.6240402460098267	0.5594094395637512
1.0	57750000.0	57760000.0	2.0	0.6686084866523743	0.6403146386146545
1.0	57760000.0	57770000.0	1.0	0.6900163292884827	0.6741409301757812
1.0	57850000.0	57860000.0	1.0	0.7582523226737976	0.7596131563186646
1.0	57860000.0	57870000.0	0.0	0.6588536500930786	0.6231695413589478
1.0	57870000.0	57880000.0	0.0	0.6936302185058594	0.6851577758789062
1.0	57940000.0	57950000.0	1.0	0.6960610151290894	0.6890212297439575
1.0	58080000.0	58090000.0	1.0	0.7517596483230591	0.7538930177688599
1.0	58100000.0	58110000.0	1.0	0.7453884482383728	0.7484334707260132
1.0	58170000.0	58180000.0	1.0	0.6683272123336792	0.6398051381111145
1.0	58180000.0	58190000.0	0.0	0.7897627353668213	0.7860814929008484
1.0	58280000.0	58290000.0	1.0	0.6756916642189026	0.6534561514854431
1.0	58310000.0	58320000.0	1.0	0.6956826448440552	0.688416600227356
1.0	58370000.0	58380000.0	2.0	0.6829515695571899	0.6674231290817261
1.0	58380000.0	58390000.0	0.0	0.7680438160896301	0.767753005027771
1.0	58390000.0	58400000.0	1.0	0.7022275924682617	0.69725501537323
1.0	58400000.0	58410000.0	0.0	0.8019086122512817	0.7958389520645142
1.0	58520000.0	58530000.0	0.0	0.6829225420951843	0.6673668026924133
1.0	58530000.0	58540000.0	0.0	0.687137246131897	0.6749976277351379
1.0	58570000.0	58580000.0	0.0	0.7463764548301697	0.7489696741104126
1.0	58620000.0	58630000.0	0.0	0.7225770950317383	0.7095069885253906
1.0	58640000.0	58650000.0	1.0	0.7426439523696899	0.7439807653427124
1.0	58660000.0	58670000.0	3.0	0.6952418088912964	0.6757403016090393
1.0	58710000.0	58720000.0	2.0	0.7476469278335571	0.7442595958709717
1.0	58820000.0	58830000.0	1.0	0.7142921686172485	0.6955403089523315
1.0	58860000.0	58870000.0	2.0	0.6247435212135315	0.5615047812461853
1.0	58930000.0	58940000.0	0.0	0.6648343205451965	0.6369600296020508
1.0	59000000.0	59010000.0	2.0	0.5497894287109375	0.38224712014198303
1.0	59040000.0	59050000.0	0.0	0.6462665796279907	0.6030333638191223
1.0	59050000.0	59060000.0	1.0	0.6254042387008667	0.56348717212677
1.0	59120000.0	59130000.0	0.0	0.5481451749801636	0.38004109263420105
1.0	59160000.0	59170000.0	0.0	0.581334114074707	0.4498533308506012
1.0	59200000.0	59210000.0	0.0	0.586323082447052	0.4615563452243805
1.0	59210000.0	59220000.0	1.0	0.4805257320404053	0.3181886374950409
1.0	59250000.0	59260000.0	0.0	0.6061698198318481	0.5101972818374634
1.0	59350000.0	59360000.0	1.0	0.6314268112182617	0.5854746103286743
1.0	59370000.0	59380000.0	0.0	0.6885025501251221	0.6576558947563171
1.0	59460000.0	59470000.0	2.0	0.6513477563858032	0.6108635663986206
1.0	59640000.0	59650000.0	1.0	0.6403878927230835	0.5945273041725159
1.0	59660000.0	59670000.0	0.0	0.6858187317848206	0.6726384162902832
1.0	59700000.0	59710000.0	1.0	0.6349968910217285	0.587287962436676
1.0	59720000.0	59730000.0	0.0	0.6577674746513367	0.6213369369506836
1.0	59870000.0	59880000.0	0.0	0.598168671131134	0.4900643825531006
1.0	59990000.0	60000000.0	0.0	0.6681057810783386	0.6403636932373047
1.0	60010000.0	60020000.0	1.0	0.5986143350601196	0.49116602540016174
1.0	60020000.0	60030000.0	1.0	0.6240266561508179	0.5593687295913696
1.0	60040000.0	60050000.0	1.0	0.6613247990608215	0.6273981332778931
1.0	60140000.0	60150000.0	1.0	0.5558961033821106	0.39301902055740356
1.0	60220000.0	60230000.0	1.0	0.5862268209457397	0.4613285958766937
1.0	60290000.0	60300000.0	0.0	0.5841357707977295	0.4564087390899658
1.0	60380000.0	60390000.0	2.0	0.708847165107727	0.6985682845115662
1.0	60390000.0	60400000.0	3.0	0.7137500047683716	0.702653706073761
1.0	60440000.0	60450000.0	0.0	0.6533545255661011	0.6196355819702148
1.0	60460000.0	60470000.0	0.0	0.7543662786483765	0.7403175234794617
1.0	60600000.0	60610000.0	0.0	0.7072811722755432	0.6879423260688782
1.0	60670000.0	60680000.0	2.0	0.6795375943183899	0.6601344347000122
1.0	60690000.0	60700000.0	0.0	0.6585528254508972	0.6230369806289673
1.0	60780000.0	60790000.0	0.0	0.7311768531799316	0.7358477115631104
1.0	60830000.0	60840000.0	3.0	0.7744085192680359	0.7732799649238586
1.0	60840000.0	60850000.0	0.0	0.7081748843193054	0.6907318830490112
1.0	60860000.0	60870000.0	0.0	0.7664148807525635	0.7665361166000366
1.0	60880000.0	60890000.0	1.0	0.7498660683631897	0.752426266670227
1.0	60940000.0	60950000.0	2.0	0.7436204552650452	0.7468870282173157
1.0	61070000.0	61080000.0	1.0	0.7284200191497803	0.7285794615745544
1.0	61200000.0	61210000.0	0.0	0.6884146928787231	0.6747234463691711
1.0	61280000.0	61290000.0	1.0	0.6665986180305481	0.6370642781257629
1.0	61340000.0	61350000.0	0.0	0.7447127103805542	0.7334601283073425
1.0	61440000.0	61450000.0	1.0	0.7009731531143188	0.6763193011283875
1.0	61470000.0	61480000.0	0.0	0.7195761203765869	0.705622136592865
1.0	61490000.0	61500000.0	0.0	0.7311335802078247	0.7228529453277588
1.0	61510000.0	61520000.0	1.0	0.7258054614067078	0.7173535823822021
1.0	61680000.0	61690000.0	0.0	0.6340742111206055	0.5861064195632935
1.0	61760000.0	61770000.0	0.0	0.550275981426239	0.3829730451107025
1.0	61780000.0	61790000.0	0.0	0.4987199902534485	0.3506973385810852
1.0	61850000.0	61860000.0	0.0	0.5550949573516846	0.3914467990398407
1.0	61920000.0	61930000.0	2.0	0.5485142469406128	0.38050010800361633
1.0	62070000.0	62080000.0	1.0	0.6498454809188843	0.6085045337677002
1.0	62100000.0	62110000.0	1.0	0.6342591643333435	0.5863415598869324
1.0	62130000.0	62140000.0	0.0	0.5856142640113831	0.45988550782203674
1.0	62180000.0	62190000.0	1.0	0.5874577760696411	0.46423810720443726
1.0	62210000.0	62220000.0	3.0	0.5511149168014526	0.3842915892601013
1.0	62250000.0	62260000.0	0.0	0.5602174997329712	0.40197476744651794
1.0	62340000.0	62350000.0	0.0	0.5110230445861816	0.3664586544036865
1.0	62570000.0	62580000.0	1.0	0.613685131072998	0.5300441384315491
1.0	62610000.0	62620000.0	0.0	0.6012696623802185	0.4977648854255676
1.0	62810000.0	62820000.0	0.0	0.7067549824714661	0.6889819502830505
1.0	62910000.0	62920000.0	1.0	0.5851423144340515	0.45877552032470703
1.0	62920000.0	62930000.0	0.0	0.6231259107589722	0.5567046999931335
1.0	62990000.0	63000000.0	1.0	0.6067324876785278	0.5116466283798218
1.0	63040000.0	63050000.0	0.0	0.6528555750846863	0.6201456785202026
1.0	63100000.0	63110000.0	1.0	0.6459934115409851	0.6026248335838318
1.0	63120000.0	63130000.0	0.0	0.5681756734848022	0.419585645198822
1.0	63200000.0	63210000.0	0.0	0.6346753835678101	0.5868746638298035
1.0	63210000.0	63220000.0	0.0	0.6544994711875916	0.6159289479255676
1.0	63230000.0	63240000.0	1.0	0.6726728081703186	0.6477917432785034
1.0	63320000.0	63330000.0	1.0	0.6333708763122559	0.5862382054328918
1.0	63400000.0	63410000.0	1.0	0.7854800224304199	0.7824106216430664
1.0	63480000.0	63490000.0	0.0	0.7359308004379272	0.7378484010696411
1.0	63530000.0	63540000.0	2.0	0.6665304899215698	0.636564314365387
1.0	63760000.0	63770000.0	1.0	0.9156713485717773	0.8837803602218628
1.0	63850000.0	63860000.0	2.0	0.6325309872627258	0.5841656923294067
1.0	64050000.0	64060000.0	0.0	0.5556328892707825	0.3924984931945801
1.0	64060000.0	64070000.0	1.0	0.5447255373001099	0.3770415782928467
1.0	64070000.0	64080000.0	0.0	0.5517714619636536	0.38537901639938354
1.0	64230000.0	64240000.0	0.0	0.6396156549453735	0.5934560894966125
1.0	64250000.0	64260000.0	0.0	0.49625858664512634	0.36227861046791077
1.0	64270000.0	64280000.0	1.0	0.5555928945541382	0.392419695854187
1.0	64280000.0	64290000.0	1.0	0.5469786524772644	0.3787478804588318
1.0	64410000.0	64420000.0	1.0	0.5596325397491455	0.4007247984409332
1.0	64420000.0	64430000.0	0.0	0.6508389711380005	0.6100602149963379
1.0	64510000.0	64520000.0	1.0	0.5554586052894592	0.39215540885925293
1.0	64530000.0	64540000.0	1.0	0.5642904043197632	0.41087207198143005
1.0	64560000.0	64570000.0	1.0	0.5588690042495728	0.39910900592803955
1.0	64570000.0	64580000.0	0.0	0.5980699062347412	0.48982223868370056
1.0	64580000.0	64590000.0	0.0	0.5660198926925659	0.41473254561424255
1.0	64600000.0	64610000.0	0.0	0.606891930103302	0.5120600461959839
1.0	64620000.0	64630000.0	0.0	0.5916072726249695	0.4741237163543701
1.0	64700000.0	64710000.0	0.0	0.6488745808601379	0.6069991588592529
1.0	64800000.0	64810000.0	0.0	0.7032793760299683	0.6842150688171387
1.0	64910000.0	64920000.0	1.0	0.8031566739082336	0.7968752384185791
1.0	64920000.0	64930000.0	1.0	0.6713164448738098	0.6458604335784912
1.0	64940000.0	64950000.0	2.0	0.5792392492294312	0.44497746229171753
1.0	65090000.0	65100000.0	0.0	0.5864559412002563	0.46186932921409607
1.0	65100000.0	65110000.0	1.0	0.5930746793746948	0.4776533544063568
1.0	65110000.0	65120000.0	0.0	0.5989962220191956	0.4921099543571472
1.0	65140000.0	65150000.0	0.0	0.626803457736969	0.5677290558815002
1.0	65230000.0	65240000.0	2.0	0.5695518255233765	0.4227064251899719
1.0	65310000.0	65320000.0	1.0	0.6484040021896362	0.6062753200531006
1.0	65360000.0	65370000.0	0.0	0.5897286534309387	0.47456616163253784
1.0	65520000.0	65530000.0	1.0	0.6755446791648865	0.6397782564163208
1.0	65530000.0	65540000.0	4.0	0.7267795205116272	0.7326599359512329
1.0	65560000.0	65570000.0	1.0	0.9888159036636353	0.935189425945282
1.0	65580000.0	65590000.0	1.0	0.6797245740890503	0.6580033302307129
1.0	65660000.0	65670000.0	1.0	0.6393634676933289	0.5931090712547302
1.0	65700000.0	65710000.0	0.0	0.6642540693283081	0.6325136423110962
1.0	65710000.0	65720000.0	1.0	0.676561713218689	0.6551052927970886
1.0	65730000.0	65740000.0	1.0	0.5892904996871948	0.4685894846916199
1.0	65820000.0	65830000.0	0.0	0.603232741355896	0.502701997756958
1.0	65830000.0	65840000.0	0.0	0.5715317726135254	0.42721813917160034
1.0	65890000.0	65900000.0	0.0	0.5571120977401733	0.3954666256904602
1.0	65900000.0	65910000.0	1.0	0.5700938701629639	0.42393845319747925
1.0	65950000.0	65960000.0	1.0	0.573023796081543	0.43063363432884216
1.0	66030000.0	66040000.0	2.0	0.5817868113517761	0.4509115219116211
1.0	66070000.0	66080000.0	0.0	0.6217972040176392	0.5528141260147095
1.0	66130000.0	66140000.0	1.0	0.80047208070755	0.7945003509521484
1.0	66220000.0	66230000.0	1.0	0.8686564564704895	0.8488524556159973
1.0	66270000.0	66280000.0	2.0	0.7090880274772644	0.6867748498916626
1.0	66370000.0	66380000.0	0.0	0.6937863826751709	0.6854060888290405
1.0	66380000.0	66390000.0	0.0	0.6669024229049683	0.6372318267822266
1.0	66440000.0	66450000.0	2.0	0.677706778049469	0.6636485457420349
1.0	66510000.0	66520000.0	0.0	0.6777909994125366	0.6574475169181824
1.0	66580000.0	66590000.0	0.0	0.6017971038818359	0.49908581376075745
1.0	66640000.0	66650000.0	0.0	0.5489411354064941	0.38105884194374084
1.0	66690000.0	66700000.0	0.0	0.6348029375076294	0.5870387554168701
1.0	66710000.0	66720000.0	0.0	0.6608027815818787	0.6264982223510742
1.0	66760000.0	66770000.0	0.0	0.5614380836486816	0.4046051502227783
1.0	66810000.0	66820000.0	0.0	0.6043868660926819	0.5056315660476685
1.0	66850000.0	66860000.0	0.0	0.6760408878326416	0.6541166305541992
1.0	66910000.0	66920000.0	0.0	0.6459898948669434	0.6026197075843811
1.0	67010000.0	67020000.0	2.0	0.6394208073616028	0.5931881666183472
1.0	67250000.0	67260000.0	1.0	0.6513994932174683	0.6109458208084106
1.0	67260000.0	67270000.0	1.0	0.703637421131134	0.7012466192245483
1.0	67280000.0	67290000.0	0.0	0.6298478841781616	0.5771716237068176
1.0	67310000.0	67320000.0	1.0	0.6459585428237915	0.6025727987289429
1.0	67340000.0	67350000.0	1.0	0.6319215297698975	0.5834126472473145
1.0	67350000.0	67360000.0	1.0	0.5937444567680359	0.47927260398864746
1.0	67440000.0	67450000.0	0.0	0.4753062129020691	0.3499840795993805
1.0	67480000.0	67490000.0	1.0	0.5514875650405884	0.3849028944969177
1.0	67500000.0	67510000.0	1.0	0.5512287020683289	0.3844776451587677
1.0	67580000.0	67590000.0	1.0	0.6776663064956665	0.6572094559669495
1.0	67590000.0	67600000.0	1.0	0.577391505241394	0.44069623947143555
1.0	67620000.0	67630000.0	1.0	0.6205131411552429	0.549103856086731
1.0	67630000.0	67640000.0	0.0	0.6737205386161804	0.6497467756271362
1.0	67810000.0	67820000.0	0.0	0.5749842524528503	0.4351380467414856
1.0	67870000.0	67880000.0	0.0	0.5603114366531372	0.5389121174812317
1.0	67910000.0	67920000.0	0.0	0.5958548784255981	0.4843951165676117
1.0	67960000.0	67970000.0	0.0	0.6016000509262085	0.49859118461608887
1.0	67980000.0	67990000.0	1.0	0.580485999584198	0.44787779450416565
1.0	67990000.0	68000000.0	1.0	0.5430278778076172	0.37657231092453003
1.0	68000000.0	68010000.0	0.0	0.5514640808105469	0.3848645091056824
1.0	68030000.0	68040000.0	0.0	0.5550256967544556	0.3913121223449707
1.0	68040000.0	68050000.0	1.0	0.5522798299789429	0.38624948263168335
1.0	68060000.0	68070000.0	0.0	0.6237720251083374	0.5586133003234863
1.0	68080000.0	68090000.0	0.0	0.5753090977668762	0.435886949300766
1.0	68090000.0	68100000.0	0.0	0.5704430937767029	0.42473524808883667
1.0	68140000.0	68150000.0	0.0	0.542539119720459	0.37657999992370605
1.0	68150000.0	68160000.0	1.0	0.5725909471511841	0.6136318445205688
1.0	68210000.0	68220000.0	0.0	0.5553804636001587	0.3920033574104309
1.0	68250000.0	68260000.0	1.0	0.5561819672584534	0.3935869038105011
1.0	68340000.0	68350000.0	1.0	0.5756596326828003	0.4366953372955322
1.0	68460000.0	68470000.0	1.0	0.6513218879699707	0.6108226180076599
1.0	68530000.0	68540000.0	1.0	0.595115065574646	0.48259299993515015
1.0	68590000.0	68600000.0	0.0	0.6416913866996765	0.5963605642318726
1.0	68650000.0	68660000.0	0.0	0.6409974098205566	0.5953815579414368
1.0	68680000.0	68690000.0	2.0	0.5695797204971313	0.422769695520401
1.0	68690000.0	68700000.0	1.0	0.5982862710952759	0.4903547167778015
1.0	68720000.0	68730000.0	0.0	0.6797154545783997	0.6611409783363342
1.0	68840000.0	68850000.0	3.0	0.6397833824157715	0.5936890840530396
1.0	68910000.0	68920000.0	0.0	0.7231534719467163	0.7196680307388306
1.0	69090000.0	69100000.0	0.0	0.8812686204910278	0.8582707643508911
1.0	69140000.0	69150000.0	3.0	0.7471822500228882	0.7497894167900085
1.0	69190000.0	69200000.0	1.0	0.8797323107719421	0.8569943308830261
1.0	69260000.0	69270000.0	1.0	0.8438752293586731	0.829475998878479
1.0	69380000.0	69390000.0	1.0	0.7557092905044556	0.7561413049697876
1.0	69460000.0	69470000.0	0.0	0.9173078536987305	0.885109543800354
1.0	69480000.0	69490000.0	1.0	0.9518434405326843	0.9097223281860352
1.0	69510000.0	69520000.0	0.0	1.0262227058410645	0.9583449363708496
1.0	69520000.0	69530000.0	0.0	0.92901611328125	0.8935188055038452
1.0	69540000.0	69550000.0	1.0	1.0968059301376343	0.9993957281112671
1.0	69600000.0	69610000.0	2.0	1.1318145990371704	1.0199763774871826
1.0	69640000.0	69650000.0	1.0	1.1447298526763916	1.0294791460037231
1.0	69940000.0	69950000.0	1.0	1.0357623100280762	0.9659635424613953
1.0	69970000.0	69980000.0	1.0	0.9575263261795044	0.9135510325431824
1.0	70000000.0	70010000.0	1.0	0.9271551370620728	0.8919777870178223
1.0	70110000.0	70120000.0	1.0	0.8978855013847351	0.8706851005554199
1.0	70160000.0	70170000.0	3.0	0.9371857643127441	0.8993589282035828
1.0	70200000.0	70210000.0	0.0	0.8790826797485352	0.8567846417427063
1.0	70360000.0	70370000.0	1.0	0.9467213749885559	0.9062448740005493
1.0	70400000.0	70410000.0	1.0	0.885535717010498	0.8615425229072571
1.0	70470000.0	70480000.0	1.0	0.6987916827201843	0.693394660949707
1.0	70520000.0	70530000.0	0.0	0.7393462657928467	0.7432260513305664
1.0	70540000.0	70550000.0	1.0	0.6953052282333374	0.6869134306907654
1.0	70600000.0	70610000.0	0.0	0.6347756385803223	0.5870038270950317
1.0	70670000.0	70680000.0	0.0	0.5557417869567871	0.5118038058280945
1.0	70760000.0	70770000.0	1.0	0.543811023235321	0.3766937851905823
1.0	70790000.0	70800000.0	1.0	0.5557881593704224	0.392805814743042
1.0	70850000.0	70860000.0	1.0	0.6867607831954956	0.6744155287742615
1.0	70930000.0	70940000.0	0.0	0.7422786951065063	0.7405131459236145
1.0	70950000.0	70960000.0	4.0	0.698273777961731	0.6925618052482605
1.0	71070000.0	71080000.0	0.0	0.8744548559188843	0.8531217575073242
1.0	71100000.0	71110000.0	0.0	0.8922885060310364	0.8665855526924133
1.0	71170000.0	71180000.0	2.0	0.7919542193412781	0.7876983880996704
1.0	71190000.0	71200000.0	3.0	0.8291836977005005	0.8178606033325195
1.0	71220000.0	71230000.0	0.0	0.8590549230575562	0.8413174748420715
1.0	71280000.0	71290000.0	1.0	0.7082434892654419	0.6858595013618469
1.0	71320000.0	71330000.0	1.0	0.7894099354743958	0.7854272723197937
1.0	71330000.0	71340000.0	0.0	0.9543304443359375	0.9114381670951843
1.0	71370000.0	71380000.0	3.0	0.8986812829971313	0.8713690638542175
1.0	71410000.0	71420000.0	1.0	0.9926279187202454	0.9380601644515991
1.0	71440000.0	71450000.0	2.0	0.8257507085800171	0.8151008486747742
1.0	71450000.0	71460000.0	1.0	0.8750286102294922	0.8537369966506958
1.0	71490000.0	71500000.0	0.0	0.8558880686759949	0.8388385772705078
1.0	71500000.0	71510000.0	2.0	0.8091943860054016	0.8018301725387573
1.0	71510000.0	71520000.0	1.0	0.8183380961418152	0.8092397451400757
1.0	71550000.0	71560000.0	0.0	0.7513461112976074	0.7534742951393127
1.0	71560000.0	71570000.0	1.0	0.7149670124053955	0.7125439643859863
1.0	71570000.0	71580000.0	0.0	0.6958457231521606	0.6763524413108826
1.0	71620000.0	71630000.0	1.0	0.8719685673713684	0.8512006998062134
1.0	71650000.0	71660000.0	1.0	0.9565997123718262	0.9131269454956055
1.0	71660000.0	71670000.0	2.0	0.9048629999160767	0.8759743571281433
1.0	71670000.0	71680000.0	1.0	1.099191427230835	1.0025650262832642
1.0	71700000.0	71710000.0	2.0	0.905846118927002	0.8766860961914062
1.0	71720000.0	71730000.0	0.0	1.0592858791351318	0.980944037437439
1.0	71740000.0	71750000.0	1.0	1.0377130508422852	0.967446506023407
1.0	71790000.0	71800000.0	1.0	1.0410292148590088	0.9684588313102722
1.0	71830000.0	71840000.0	1.0	0.8194173574447632	0.8099960088729858
1.0	71840000.0	71850000.0	1.0	0.9838594198226929	0.9317107200622559
1.0	71860000.0	71870000.0	1.0	0.8802048563957214	0.857489287853241
1.0	71900000.0	71910000.0	1.0	0.9323737025260925	0.8960391879081726
1.0	71910000.0	71920000.0	0.0	1.036749243736267	0.9668442010879517
1.0	71960000.0	71970000.0	0.0	1.0054718255996704	0.9464403986930847
1.0	71970000.0	71980000.0	2.0	0.9416370391845703	0.9024714231491089
1.0	72050000.0	72060000.0	0.0	0.868189811706543	0.8485063314437866
1.0	72190000.0	72200000.0	0.0	0.8119733929634094	0.8040764927864075
1.0	72230000.0	72240000.0	0.0	0.7956487536430359	0.7908032536506653
1.0	72500000.0	72510000.0	1.0	0.803494930267334	0.7971596717834473
1.0	72570000.0	72580000.0	1.0	0.7617439031600952	0.7624925374984741
1.0	72750000.0	72760000.0	0.0	0.6847698092460632	0.6706348657608032
1.0	72780000.0	72790000.0	0.0	0.6734476089477539	0.6492370367050171
1.0	72810000.0	72820000.0	2.0	0.7056375741958618	0.7045190930366516
1.0	72830000.0	72840000.0	1.0	0.7596089243888855	0.7606726288795471
1.0	72890000.0	72900000.0	0.0	0.9071941375732422	0.8776640892028809
1.0	72900000.0	72910000.0	3.0	0.896039605140686	0.8692597150802612
1.0	73050000.0	73060000.0	0.0	0.8220798373222351	0.8121871948242188
1.0	73070000.0	73080000.0	0.0	0.7894877195358276	0.7856776714324951
1.0	73110000.0	73120000.0	1.0	0.7861660718917847	0.7830160856246948
1.0	73210000.0	73220000.0	2.0	1.060288429260254	0.9794623255729675
1.0	73230000.0	73240000.0	0.0	1.0245590209960938	0.9586774706840515
1.0	73250000.0	73260000.0	1.0	1.0173009634017944	0.9532331228256226
1.0	73300000.0	73310000.0	1.0	1.0844173431396484	0.9926352500915527
1.0	73330000.0	73340000.0	1.0	0.9299809336662292	0.894173264503479
1.0	73340000.0	73350000.0	0.0	0.9506020545959473	0.9087492227554321
1.0	73370000.0	73380000.0	1.0	0.9268987774848938	0.8917397260665894
1.0	73420000.0	73430000.0	0.0	0.9001377820968628	0.8723206520080566
1.0	73430000.0	73440000.0	0.0	0.8932784795761108	0.8673050999641418
1.0	73440000.0	73450000.0	0.0	0.7786232829093933	0.7763813734054565
1.0	73470000.0	73480000.0	1.0	0.9834556579589844	0.9308590888977051
1.0	73550000.0	73560000.0	1.0	1.1428754329681396	1.0246134996414185
1.0	73650000.0	73660000.0	1.0	1.0863404273986816	0.9949661493301392
1.0	73720000.0	73730000.0	1.0	1.1493698358535767	1.0296518802642822
1.0	73730000.0	73740000.0	3.0	1.2635084390640259	1.082728624343872
1.0	73900000.0	73910000.0	1.0	1.2104084491729736	1.0592190027236938
1.0	73940000.0	73950000.0	1.0	1.2461071014404297	1.0758801698684692
1.0	73970000.0	73980000.0	1.0	1.0472484827041626	0.9713462591171265
1.0	74120000.0	74130000.0	1.0	1.191410779953003	1.0505048036575317
1.0	74220000.0	74230000.0	1.0	1.1134164333343506	1.0121557712554932
1.0	74230000.0	74240000.0	0.0	1.1126680374145508	1.0115418434143066
1.0	74250000.0	74260000.0	0.0	1.121424913406372	1.0144896507263184
1.0	74310000.0	74320000.0	0.0	0.9930489659309387	0.9380184412002563
1.0	74420000.0	74430000.0	0.0	0.9212023615837097	0.8875430822372437
1.0	74500000.0	74510000.0	2.0	0.8523756265640259	0.8361243009567261
1.0	74590000.0	74600000.0	0.0	0.9055206179618835	0.8762035369873047
1.0	74600000.0	74610000.0	1.0	0.8567615747451782	0.8395744562149048
1.0	74820000.0	74830000.0	0.0	0.7572755813598633	0.758463978767395
1.0	74830000.0	74840000.0	0.0	0.7237727642059326	0.7153135538101196
1.0	74940000.0	74950000.0	3.0	0.7235206365585327	0.729472279548645
1.0	74960000.0	74970000.0	0.0	0.7816375494003296	0.778917133808136
1.0	75030000.0	75040000.0	1.0	0.8588882684707642	0.8411539196968079
1.0	75040000.0	75050000.0	1.0	0.7886568903923035	0.7849688529968262
1.0	75050000.0	75060000.0	0.0	0.7442070245742798	0.7473199963569641
1.0	75060000.0	75070000.0	2.0	0.7402312159538269	0.7437410354614258
1.0	75070000.0	75080000.0	0.0	0.821994960308075	0.8120979070663452
1.0	75160000.0	75170000.0	3.0	0.654859721660614	0.6228610277175903
1.0	75190000.0	75200000.0	0.0	0.7379768490791321	0.7409071326255798
1.0	75240000.0	75250000.0	0.0	0.9833685755729675	0.9314939379692078
1.0	75250000.0	75260000.0	1.0	0.9871801137924194	0.9339686632156372
1.0	75330000.0	75340000.0	2.0	1.2001053094863892	1.0548717975616455
1.0	75370000.0	75380000.0	2.0	1.0563117265701294	0.9789860844612122
1.0	75430000.0	75440000.0	1.0	1.006473183631897	0.9470237493515015
1.0	75440000.0	75450000.0	1.0	1.0524091720581055	0.9761875867843628
1.0	75460000.0	75470000.0	1.0	1.1000736951828003	1.004176378250122
1.0	75510000.0	75520000.0	1.0	0.972873330116272	0.9242097735404968
1.0	75530000.0	75540000.0	1.0	0.9791463613510132	0.9280605316162109
1.0	75590000.0	75600000.0	1.0	0.9983353614807129	0.9407846331596375
1.0	75680000.0	75690000.0	0.0	0.7760483026504517	0.7742272615432739
1.0	75760000.0	75770000.0	1.0	0.6937054395675659	0.6852775812149048
1.0	75780000.0	75790000.0	0.0	0.776130199432373	0.774603009223938
1.0	75800000.0	75810000.0	0.0	0.6902122497558594	0.6796209812164307
1.0	75970000.0	75980000.0	1.0	0.8590173721313477	0.8412492871284485
1.0	76010000.0	76020000.0	0.0	0.7261959314346313	0.7317627668380737
1.0	76050000.0	76060000.0	0.0	0.7152118682861328	0.7162896990776062
1.0	76070000.0	76080000.0	2.0	0.7448024749755859	0.7479968667030334
1.0	76080000.0	76090000.0	0.0	0.7150595784187317	0.7185236215591431
1.0	76190000.0	76200000.0	0.0	0.5842800140380859	0.45674657821655273
1.0	76210000.0	76220000.0	1.0	0.590132474899292	0.47059687972068787
1.0	76220000.0	76230000.0	0.0	0.6138848662376404	0.5305870771408081
1.0	76310000.0	76320000.0	0.0	0.6804987788200378	0.6635814905166626
1.0	76360000.0	76370000.0	3.0	0.7020442485809326	0.6986532211303711
1.0	76380000.0	76390000.0	1.0	0.7693017721176147	0.7687088251113892
1.0	76390000.0	76400000.0	1.0	0.7888704538345337	0.7851384878158569
1.0	76460000.0	76470000.0	1.0	0.9099246859550476	0.8795523643493652
1.0	76470000.0	76480000.0	0.0	0.8218108415603638	0.8119727969169617
1.0	76570000.0	76580000.0	0.0	0.7670366764068604	0.7665956616401672
1.0	76590000.0	76600000.0	1.0	0.7494651079177856	0.7517107725143433
1.0	76640000.0	76650000.0	1.0	0.7787809371948242	0.7766640186309814
1.0	76730000.0	76740000.0	1.0	0.8443858027458191	0.8298761248588562
1.0	76810000.0	76820000.0	1.0	0.7178515195846558	0.7243312001228333
1.0	76880000.0	76890000.0	1.0	0.6535199284553528	0.6143381595611572
1.0	76960000.0	76970000.0	1.0	0.6171343326568604	0.5395345687866211
1.0	76990000.0	77000000.0	0.0	0.5590301752090454	0.3994496464729309
1.0	77040000.0	77050000.0	1.0	0.5695057511329651	0.4226008951663971
1.0	77050000.0	77060000.0	0.0	0.6119571924209595	0.5253845453262329
1.0	77060000.0	77070000.0	0.0	0.6233896017074585	0.5574820637702942
1.0	77080000.0	77090000.0	0.0	0.664638102054596	0.6331928372383118
1.0	77090000.0	77100000.0	0.0	0.6374379992485046	0.5904974341392517
1.0	77100000.0	77110000.0	0.0	0.6792639493942261	0.6602715849876404
1.0	77120000.0	77130000.0	0.0	0.7907800674438477	0.7867369651794434
1.0	77170000.0	77180000.0	1.0	0.7061376571655273	0.7053405046463013
1.0	77230000.0	77240000.0	1.0	0.7830883264541626	0.7800610065460205
1.0	77240000.0	77250000.0	0.0	0.8705323338508606	0.8501557111740112
1.0	77270000.0	77280000.0	0.0	0.8250707387924194	0.8145656585693359
1.0	77280000.0	77290000.0	2.0	0.7589442133903503	0.7598849534988403
1.0	77290000.0	77300000.0	0.0	0.7297712564468384	0.734619140625
1.0	77300000.0	77310000.0	0.0	0.7289666533470154	0.7339200377464294
1.0	77330000.0	77340000.0	1.0	0.6431760787963867	0.598484992980957
1.0	77350000.0	77360000.0	1.0	0.6442663669586182	0.6000704169273376
1.0	77410000.0	77420000.0	0.0	0.5505504608154297	0.38339588046073914
1.0	77420000.0	77430000.0	0.0	0.5754311084747314	0.4361681044101715
1.0	77450000.0	77460000.0	0.0	0.641588032245636	0.5962141752243042
1.0	77490000.0	77500000.0	0.0	0.5793110132217407	0.4451448917388916
1.0	77590000.0	77600000.0	0.0	0.6118744015693665	0.5251632928848267
1.0	77600000.0	77610000.0	3.0	0.6183313727378845	0.5428928136825562
1.0	77750000.0	77760000.0	1.0	0.6626862287521362	0.6297626495361328
1.0	77760000.0	77770000.0	1.0	0.6681417226791382	0.6394685506820679
1.0	77910000.0	77920000.0	1.0	0.6485234498977661	0.6064584851264954
1.0	77920000.0	77930000.0	2.0	0.6596070528030396	0.6244498491287231
1.0	77960000.0	77970000.0	1.0	0.6666244864463806	0.6367332339286804
1.0	77970000.0	77980000.0	0.0	0.6752020120620728	0.6525303721427917
1.0	77980000.0	77990000.0	1.0	0.6714431643486023	0.6455106139183044
1.0	78010000.0	78020000.0	0.0	0.5786251425743103	0.44355303049087524
1.0	78030000.0	78040000.0	0.0	0.5561688542366028	0.39356160163879395
1.0	78300000.0	78310000.0	0.0	0.5470750331878662	0.378844678401947
1.0	78320000.0	78330000.0	1.0	0.5459836721420288	0.37785422801971436
1.0	78400000.0	78410000.0	0.0	0.5684218406677246	0.42014390230178833
1.0	78550000.0	78560000.0	0.0	0.8058433532714844	0.7989475131034851
1.0	78610000.0	78620000.0	1.0	0.7544410824775696	0.7428553104400635
1.0	78700000.0	78710000.0	0.0	0.9241300821304321	0.8902788162231445
1.0	78730000.0	78740000.0	0.0	0.8857474327087402	0.8617590069770813
1.0	78760000.0	78770000.0	0.0	0.9177330136299133	0.8855230212211609
1.0	78780000.0	78790000.0	0.0	0.8440109491348267	0.8296478390693665
1.0	78850000.0	78860000.0	1.0	0.8779691457748413	0.8560299873352051
1.0	78890000.0	78900000.0	2.0	0.918995201587677	0.8866382837295532
1.0	79090000.0	79100000.0	1.0	0.7275418043136597	0.7113593816757202
1.0	79100000.0	79110000.0	1.0	0.800754189491272	0.7947639226913452
1.0	79120000.0	79130000.0	1.0	0.8330242037773132	0.8209251165390015
1.0	79160000.0	79170000.0	1.0	0.968665599822998	0.9211269617080688
1.0	79180000.0	79190000.0	2.0	0.7557089924812317	0.7457844018936157
1.0	79250000.0	79260000.0	0.0	1.01154363155365	0.9504262804985046
1.0	79360000.0	79370000.0	0.0	1.0605884790420532	0.9813036918640137
1.0	79400000.0	79410000.0	1.0	0.991546630859375	0.9369112253189087
1.0	79450000.0	79460000.0	1.0	1.0122570991516113	0.9507339596748352
1.0	79470000.0	79480000.0	1.0	1.1170339584350586	1.0127959251403809
1.0	79540000.0	79550000.0	2.0	0.9940503239631653	0.9385019540786743
1.0	79590000.0	79600000.0	1.0	1.0493113994598389	0.9729471206665039
1.0	79730000.0	79740000.0	1.0	0.9107421040534973	0.8798235654830933
1.0	79740000.0	79750000.0	1.0	0.961482048034668	0.9160147905349731
1.0	79770000.0	79780000.0	1.0	0.9579782485961914	0.9138718843460083
1.0	79800000.0	79810000.0	0.0	0.7243520021438599	0.7226600646972656
1.0	79860000.0	79870000.0	1.0	0.9079710841178894	0.8781731724739075
1.0	79890000.0	79900000.0	0.0	1.0410175323486328	0.9672336578369141
1.0	79980000.0	79990000.0	1.0	0.8396269679069519	0.8261396288871765
1.0	80000000.0	80010000.0	0.0	0.9570156931877136	0.9135020971298218
1.0	80030000.0	80040000.0	1.0	1.0026243925094604	0.9446948170661926
1.0	80150000.0	80160000.0	1.0	1.0492010116577148	0.9729140996932983
1.0	80170000.0	80180000.0	1.0	1.089890718460083	0.9966341853141785
1.0	80430000.0	80440000.0	0.0	0.8729285001754761	0.8519155383110046
1.0	80590000.0	80600000.0	1.0	1.0010199546813965	0.9428476095199585
1.0	80630000.0	80640000.0	4.0	1.0756518840789795	0.9889730215072632
1.0	80750000.0	80760000.0	1.0	1.211647629737854	1.0619909763336182
1.0	80760000.0	80770000.0	1.0	1.247886061668396	1.0771281719207764
1.0	80770000.0	80780000.0	1.0	1.2231870889663696	1.0662572383880615
1.0	80800000.0	80810000.0	1.0	1.189467430114746	1.0530211925506592
1.0	80840000.0	80850000.0	4.0	1.1474676132202148	1.0288684368133545
1.0	80870000.0	80880000.0	0.0	1.1450119018554688	1.0319225788116455
1.0	80880000.0	80890000.0	2.0	1.275510549545288	1.0920257568359375
1.0	80940000.0	80950000.0	1.0	1.3045802116394043	1.105461597442627
1.0	81020000.0	81030000.0	0.0	1.3035959005355835	1.1032332181930542
1.0	81070000.0	81080000.0	1.0	1.0767886638641357	0.988581657409668
1.0	81130000.0	81140000.0	1.0	1.0914382934570312	0.9996775388717651
1.0	81190000.0	81200000.0	1.0	1.0261905193328857	0.9592691659927368
1.0	81260000.0	81270000.0	3.0	1.0646413564682007	0.9845039248466492
1.0	81420000.0	81430000.0	3.0	1.1189336776733398	1.0145232677459717
1.0	81450000.0	81460000.0	0.0	1.1728413105010986	1.0430396795272827
1.0	81470000.0	81480000.0	2.0	1.0229732990264893	0.9581907391548157
1.0	81530000.0	81540000.0	1.0	0.9423990249633789	0.903422474861145
1.0	81600000.0	81610000.0	1.0	0.8724120855331421	0.8515349626541138
1.0	81730000.0	81740000.0	2.0	0.8029597997665405	0.7966513633728027
1.0	81740000.0	81750000.0	1.0	0.9030082821846008	0.8745018243789673
1.0	81750000.0	81760000.0	0.0	0.935013473033905	0.8978148698806763
1.0	81770000.0	81780000.0	1.0	0.8294047117233276	0.8180291056632996
1.0	81890000.0	81900000.0	3.0	0.7609394192695618	0.7613393664360046
1.0	81970000.0	81980000.0	0.0	0.747353196144104	0.7499587535858154
1.0	82020000.0	82030000.0	1.0	0.7804320454597473	0.7781163454055786
1.0	82100000.0	82110000.0	3.0	0.9109765291213989	0.8804006576538086
1.0	82110000.0	82120000.0	0.0	0.8096486926078796	0.8021033406257629
1.0	82130000.0	82140000.0	2.0	0.8402689099311829	0.826644241809845
1.0	82150000.0	82160000.0	0.0	0.8930802345275879	0.8671339154243469
1.0	82200000.0	82210000.0	0.0	0.7966153025627136	0.7914395928382874
1.0	82370000.0	82380000.0	1.0	0.8556758761405945	0.8387002944946289
1.0	82400000.0	82410000.0	0.0	0.8801838159561157	0.857483983039856
1.0	82520000.0	82530000.0	1.0	0.8848158717155457	0.8609333038330078
1.0	82600000.0	82610000.0	0.0	0.7981182932853699	0.7926678657531738
1.0	82630000.0	82640000.0	1.0	0.8015839457511902	0.7957373261451721
1.0	82660000.0	82670000.0	0.0	0.8462060689926147	0.8313037753105164
1.0	82700000.0	82710000.0	0.0	0.8208324313163757	0.8112595677375793
1.0	82710000.0	82720000.0	0.0	0.6267436742782593	0.5675469040870667
1.0	82750000.0	82760000.0	1.0	0.7873135805130005	0.7839624285697937
1.0	82780000.0	82790000.0	0.0	0.8709608316421509	0.8504169583320618
1.0	82890000.0	82900000.0	1.0	1.0606402158737183	0.980437159538269
1.0	82910000.0	82920000.0	3.0	1.1448558568954468	1.0271708965301514
1.0	82940000.0	82950000.0	1.0	1.1746622323989868	1.0437700748443604
1.0	83100000.0	83110000.0	1.0	1.1458803415298462	1.0274614095687866
1.0	83120000.0	83130000.0	0.0	0.9221280813217163	0.8889628648757935
1.0	83180000.0	83190000.0	0.0	0.9290558695793152	0.893288791179657
1.0	83240000.0	83250000.0	1.0	1.0266926288604736	0.9588400721549988
1.0	83260000.0	83270000.0	3.0	1.0356736183166504	0.9650174975395203
1.0	83290000.0	83300000.0	0.0	1.0326776504516602	0.9643088579177856
1.0	83330000.0	83340000.0	2.0	1.0403003692626953	0.9689672589302063
1.0	83400000.0	83410000.0	2.0	1.122862458229065	1.0186359882354736
1.0	83440000.0	83450000.0	2.0	1.0051229000091553	0.945927619934082
1.0	83450000.0	83460000.0	2.0	1.0552046298980713	0.9770894050598145
1.0	83490000.0	83500000.0	0.0	1.0108892917633057	0.9496833682060242
1.0	83510000.0	83520000.0	0.0	0.9925387501716614	0.9372334480285645
1.0	83780000.0	83790000.0	0.0	0.5616030693054199	0.4049631655216217
1.0	83920000.0	83930000.0	0.0	0.5650011301040649	0.41245436668395996
1.0	83930000.0	83940000.0	0.0	0.5818953514099121	0.45116496086120605
1.0	84100000.0	84110000.0	1.0	0.7352570295333862	0.73912113904953
1.0	84170000.0	84180000.0	0.0	0.7842048406600952	0.7811924815177917
1.0	84180000.0	84190000.0	1.0	0.7669343948364258	0.7668046951293945
1.0	84190000.0	84200000.0	0.0	0.7137740850448608	0.7026747465133667
1.0	84210000.0	84220000.0	0.0	0.7151104807853699	0.7119646668434143
1.0	84220000.0	84230000.0	1.0	0.6872768998146057	0.6752132773399353
1.0	84300000.0	84310000.0	0.0	0.6807738542556763	0.6609295606613159
1.0	84490000.0	84500000.0	0.0	0.6919392347335815	0.6824897527694702
1.0	84550000.0	84560000.0	1.0	0.5781843066215515	0.4425318241119385
1.0	84640000.0	84650000.0	0.0	0.549142599105835	0.38133126497268677
1.0	84660000.0	84670000.0	0.0	0.4701197147369385	0.32398906350135803
1.0	84680000.0	84690000.0	0.0	0.5680958032608032	0.4194062650203705
1.0	84840000.0	84850000.0	0.0	0.6129083037376404	0.5279420614242554
1.0	84880000.0	84890000.0	1.0	0.6284183263778687	0.572702169418335
1.0	84940000.0	84950000.0	0.0	0.6207639575004578	0.5498257279396057
1.0	85020000.0	85030000.0	1.0	0.5633125305175781	0.4087096154689789
1.0	85080000.0	85090000.0	0.0	0.5761076807975769	0.4377292990684509
1.0	85240000.0	85250000.0	3.0	0.6237698197364807	0.5586072206497192
1.0	85290000.0	85300000.0	0.0	0.6629782915115356	0.6318405866622925
1.0	85300000.0	85310000.0	0.0	0.663996696472168	0.632060170173645
1.0	85420000.0	85430000.0	0.0	0.6649515628814697	0.6337477564811707
1.0	85430000.0	85440000.0	0.0	0.6597436666488647	0.6246835589408875
1.0	85450000.0	85460000.0	0.0	0.6839978098869324	0.6694724559783936
1.0	85500000.0	85510000.0	0.0	0.6107056736946106	0.5220481157302856
1.0	85510000.0	85520000.0	0.0	0.6048455834388733	0.5068014860153198
1.0	85590000.0	85600000.0	1.0	0.5389145016670227	0.3760893642902374
1.0	85630000.0	85640000.0	0.0	0.5485303997993469	0.38051995635032654
1.0	85650000.0	85660000.0	0.0	0.5448871850967407	0.37712404131889343
1.0	85670000.0	85680000.0	0.0	0.6465947031974792	0.6035267114639282
1.0	85700000.0	85710000.0	0.0	0.5814963579177856	0.45023322105407715
1.0	85770000.0	85780000.0	0.0	0.6272749304771423	0.5691724419593811
1.0	85780000.0	85790000.0	0.0	0.5808690190315247	0.4487699866294861
1.0	85800000.0	85810000.0	2.0	0.5669645667076111	0.41685372591018677
1.0	85820000.0	85830000.0	0.0	0.5708991885185242	0.4257745146751404
1.0	85880000.0	85890000.0	2.0	0.6547167897224426	0.6162830591201782
1.0	85900000.0	85910000.0	0.0	0.6280102133750916	0.571435809135437
1.0	85930000.0	85940000.0	0.0	0.7194005250930786	0.7059926390647888
1.0	86010000.0	86020000.0	0.0	0.5881210565567017	0.4658123850822449
1.0	86090000.0	86100000.0	0.0	0.6093518137931824	0.5184741020202637
1.0	86140000.0	86150000.0	1.0	0.5695679783821106	0.422741562128067
1.0	86160000.0	86170000.0	1.0	0.5521437525749207	0.38601377606391907
1.0	86170000.0	86180000.0	1.0	0.6648295521736145	0.6371443867683411
1.0	86200000.0	86210000.0	1.0	0.6527763605117798	0.6131401062011719
1.0	86260000.0	86270000.0	0.0	0.707984209060669	0.7088620662689209
1.0	86380000.0	86390000.0	0.0	0.8325397372245789	0.8205270767211914
1.0	86410000.0	86420000.0	1.0	0.7772151231765747	0.7750847935676575
1.0	86520000.0	86530000.0	1.0	0.8749942779541016	0.8535650968551636
1.0	86630000.0	86640000.0	1.0	0.6710332632064819	0.6447536945343018
1.0	86640000.0	86650000.0	0.0	0.6876837015151978	0.6758434176445007
1.0	86650000.0	86660000.0	0.0	0.6949376463890076	0.6984492540359497
1.0	86660000.0	86670000.0	0.0	0.654190182685852	0.615424633026123
1.0	86670000.0	86680000.0	1.0	0.6646097302436829	0.633142352104187
1.0	86680000.0	86690000.0	0.0	0.6009028553962708	0.4968482553958893
1.0	86870000.0	86880000.0	0.0	0.6615937352180481	0.6278631091117859
1.0	86890000.0	86900000.0	1.0	0.5726839303970337	0.4298545718193054
1.0	87030000.0	87040000.0	0.0	0.6507301330566406	0.6098889708518982
1.0	87050000.0	87060000.0	1.0	0.7372534871101379	0.7414435148239136
1.0	87080000.0	87090000.0	0.0	0.8376067876815796	0.8245571255683899
1.0	87110000.0	87120000.0	0.0	0.6717734336853027	0.6461217403411865
1.0	87180000.0	87190000.0	0.0	0.5515331029891968	0.3849794864654541
1.0	87200000.0	87210000.0	0.0	0.5808525085449219	0.4487322270870209
1.0	87220000.0	87230000.0	1.0	0.6421486139297485	0.5970104932785034
1.0	87260000.0	87270000.0	0.0	0.6917130947113037	0.6821349859237671
1.0	87320000.0	87330000.0	0.0	0.5725337266921997	0.4295116364955902
1.0	87600000.0	87610000.0	2.0	0.7409682869911194	0.7446516752243042
1.0	87630000.0	87640000.0	0.0	0.6401374936103821	0.5941789746284485
1.0	87750000.0	87760000.0	1.0	0.8033949136734009	0.7971121072769165
1.0	87760000.0	87770000.0	1.0	0.7571770548820496	0.7586994767189026
1.0	87790000.0	87800000.0	0.0	0.686487078666687	0.673993706703186
1.0	87840000.0	87850000.0	1.0	0.7964603304862976	0.7912557125091553
1.0	87890000.0	87900000.0	1.0	0.8040677309036255	0.7976564168930054
1.0	87910000.0	87920000.0	0.0	0.7604520916938782	0.7612588405609131
1.0	87980000.0	87990000.0	1.0	0.8203452825546265	0.8107784390449524
1.0	87990000.0	88000000.0	0.0	0.8937438726425171	0.8675751686096191
1.0	88020000.0	88030000.0	1.0	0.8341525197029114	0.8218117952346802
1.0	88030000.0	88040000.0	0.0	0.8437775373458862	0.8294007182121277
1.0	88180000.0	88190000.0	1.0	0.6641876101493835	0.6323965191841125
1.0	88210000.0	88220000.0	1.0	0.6348739862442017	0.5871299505233765
1.0	88270000.0	88280000.0	0.0	0.6122517585754395	0.5261744260787964
1.0	88320000.0	88330000.0	0.0	0.6831718683242798	0.6678532361984253
1.0	88490000.0	88500000.0	2.0	0.8609235882759094	0.8427421450614929
1.0	88570000.0	88580000.0	1.0	0.7440746426582336	0.7471293210983276
1.0	88620000.0	88630000.0	0.0	0.6576651334762573	0.6211660504341125
1.0	88640000.0	88650000.0	0.0	0.6468356251716614	0.6038888096809387
1.0	88720000.0	88730000.0	0.0	0.6684986352920532	0.6401153802871704
1.0	88730000.0	88740000.0	0.0	0.6669346690177917	0.6372897624969482
1.0	88790000.0	88800000.0	1.0	0.6229286193847656	0.5561240911483765
1.0	88880000.0	88890000.0	1.0	1.0169271230697632	0.9527231454849243
1.0	88890000.0	88900000.0	0.0	1.0283873081207275	0.960547924041748
1.0	88970000.0	88980000.0	2.0	0.7651212215423584	0.7577227354049683
1.0	89040000.0	89050000.0	1.0	0.9340490102767944	0.8969742059707642
1.0	89070000.0	89080000.0	0.0	0.8003188967704773	0.7944040298461914
1.0	89190000.0	89200000.0	0.0	0.577817440032959	0.4416821599006653
1.0	89250000.0	89260000.0	1.0	0.572978138923645	0.43052878975868225
1.0	89310000.0	89320000.0	0.0	0.6464826464653015	0.6094735860824585
1.0	89350000.0	89360000.0	1.0	0.6973896026611328	0.673950731754303
1.0	89380000.0	89390000.0	1.0	0.7406123280525208	0.7285608053207397
1.0	89420000.0	89430000.0	0.0	0.6914498805999756	0.6605272889137268
1.0	89430000.0	89440000.0	2.0	0.6504367589950562	0.6148388981819153
1.0	89520000.0	89530000.0	1.0	0.759107232093811	0.7601157426834106
1.0	89610000.0	89620000.0	1.0	0.6962246894836426	0.6759589314460754
1.0	89640000.0	89650000.0	1.0	0.6890844106674194	0.6710904240608215
1.0	89650000.0	89660000.0	1.0	0.6913442015647888	0.6798917055130005
1.0	89730000.0	89740000.0	0.0	0.930564284324646	0.894372820854187
1.0	89810000.0	89820000.0	1.0	0.7073140144348145	0.7064136266708374
1.0	89830000.0	89840000.0	1.0	0.6759381294250488	0.6540192365646362
1.0	89890000.0	89900000.0	0.0	0.7753933668136597	0.7736625671386719
1.0	90140000.0	90150000.0	2.0	0.6672307252883911	0.637822687625885
1.0	90150000.0	90160000.0	1.0	0.6267939209938049	0.5677000284194946
1.0	90170000.0	90180000.0	0.0	0.6219764351844788	0.5533372759819031
1.0	90190000.0	90200000.0	0.0	0.6704681515693665	0.6437137722969055
1.0	90230000.0	90240000.0	2.0	0.7129910588264465	0.7057520151138306
1.0	90270000.0	90280000.0	1.0	0.7170325517654419	0.7234963178634644
1.0	90300000.0	90310000.0	1.0	0.5875668525695801	0.4644966721534729
1.0	90320000.0	90330000.0	1.0	0.5686134099960327	0.4205782413482666
1.0	90360000.0	90370000.0	1.0	0.5425699353218079	0.376577764749527
1.0	90430000.0	90440000.0	0.0	0.5949710011482239	0.4822438657283783
1.0	90650000.0	90660000.0	0.0	0.9397659301757812	0.9011438488960266
1.0	90720000.0	90730000.0	4.0	0.7640747427940369	0.764567494392395
1.0	90770000.0	90780000.0	0.0	0.9055933952331543	0.8765628933906555
1.0	90810000.0	90820000.0	2.0	0.9016774892807007	0.8735383152961731
1.0	90840000.0	90850000.0	2.0	0.7105761170387268	0.6922188997268677
1.0	90920000.0	90930000.0	2.0	0.9201723337173462	0.8871841430664062
1.0	91100000.0	91110000.0	0.0	0.9619496464729309	0.9170159101486206
1.0	91180000.0	91190000.0	1.0	0.8653200268745422	0.8461174964904785
1.0	91310000.0	91320000.0	0.0	0.6574050784111023	0.6207304000854492
1.0	91360000.0	91370000.0	0.0	0.5681450963020325	0.4195186495780945
1.0	91430000.0	91440000.0	0.0	0.5648310780525208	0.41207408905029297
1.0	91480000.0	91490000.0	0.0	0.9043387174606323	0.8756347894668579
1.0	91490000.0	91500000.0	0.0	0.6226885318756104	0.5554198622703552
1.0	91620000.0	91630000.0	1.0	0.6836212873458862	0.6687329411506653
1.0	91650000.0	91660000.0	2.0	0.7219012379646301	0.7276136875152588
1.0	91960000.0	91970000.0	2.0	0.6454028487205505	0.6017452478408813
1.0	92010000.0	92020000.0	0.0	0.9404112100601196	0.9009529948234558
1.0	92020000.0	92030000.0	0.0	0.8271319270133972	0.8162080645561218
1.0	92050000.0	92060000.0	0.0	0.6356923580169678	0.5881909132003784
1.0	92080000.0	92090000.0	0.0	0.6936211585998535	0.685144305229187
1.0	92160000.0	92170000.0	1.0	0.6443618535995483	0.600210428237915
1.0	92170000.0	92180000.0	0.0	0.6684966683387756	0.6401121616363525
1.0	92190000.0	92200000.0	0.0	0.6104833483695984	0.5214589834213257
1.0	92240000.0	92250000.0	0.0	0.606709361076355	0.5115868449211121
1.0	92290000.0	92300000.0	0.0	0.6273612380027771	0.5694365501403809
1.0	92310000.0	92320000.0	0.0	0.6753607988357544	0.6459252834320068
1.0	92340000.0	92350000.0	1.0	0.6903972029685974	0.6765917539596558
1.0	92360000.0	92370000.0	0.0	0.7114032506942749	0.6958242654800415
1.0	92380000.0	92390000.0	2.0	0.7186176776885986	0.7239014506340027
1.0	92400000.0	92410000.0	1.0	0.7564321756362915	0.7579118609428406
1.0	92430000.0	92440000.0	0.0	0.7134226560592651	0.7121923565864563
1.0	92490000.0	92500000.0	0.0	0.6845219731330872	0.6705010533332825
1.0	92530000.0	92540000.0	1.0	0.6556013226509094	0.6177353858947754
1.0	92550000.0	92560000.0	1.0	0.6388028860092163	0.5923418998718262
1.0	92600000.0	92610000.0	1.0	0.6094321012496948	0.518684446811676
1.0	92620000.0	92630000.0	1.0	0.6897005438804626	0.6782887578010559
1.0	92670000.0	92680000.0	0.0	0.7616208791732788	0.7622414827346802
1.0	92680000.0	92690000.0	1.0	0.7433948516845703	0.7468175888061523
1.0	92700000.0	92710000.0	1.0	0.6424533724784851	0.5974446535110474
1.0	92760000.0	92770000.0	2.0	0.555162250995636	0.39157766103744507
1.0	92810000.0	92820000.0	0.0	0.5735479593276978	0.4318363070487976
1.0	92820000.0	92830000.0	0.0	0.5491228103637695	0.38130468130111694
1.0	92860000.0	92870000.0	0.0	0.7400262355804443	0.7438217401504517
1.0	92870000.0	92880000.0	1.0	0.6596689224243164	0.624555766582489
1.0	92900000.0	92910000.0	1.0	0.6894837617874146	0.6786428689956665
1.0	93000000.0	93010000.0	1.0	0.6613308191299438	0.6255472302436829
1.0	93170000.0	93180000.0	0.0	0.5597056150436401	0.40088191628456116
1.0	93210000.0	93220000.0	0.0	0.5790724754333496	0.44459229707717896
1.0	93230000.0	93240000.0	0.0	0.6020941734313965	0.49983152747154236
1.0	93300000.0	93310000.0	0.0	0.5772908329963684	0.4404633641242981
1.0	93330000.0	93340000.0	0.0	0.6176018714904785	0.5408411026000977
1.0	93380000.0	93390000.0	0.0	0.5815175771713257	0.45028215646743774
1.0	93420000.0	93430000.0	1.0	0.7452035546302795	0.7490302920341492
1.0	93460000.0	93470000.0	0.0	0.5736847519874573	0.4321504533290863
1.0	93540000.0	93550000.0	0.0	0.5920442342758179	0.4751741290092468
1.0	93560000.0	93570000.0	1.0	0.5464234352111816	0.37822312116622925
1.0	93600000.0	93610000.0	2.0	0.5725909471511841	0.6136318445205688
1.0	93610000.0	93620000.0	0.0	0.4708946645259857	0.32154422998428345
1.0	93620000.0	93630000.0	0.0	0.542773962020874	0.37656840682029724
1.0	93630000.0	93640000.0	0.0	0.581470787525177	0.45017457008361816
1.0	93740000.0	93750000.0	0.0	0.6126672625541687	0.5272929072380066
1.0	93760000.0	93770000.0	0.0	0.5925393104553223	0.4763633608818054
1.0	93780000.0	93790000.0	0.0	0.612606406211853	0.527129590511322
1.0	93810000.0	93820000.0	1.0	0.5458630323410034	0.3777603209018707
1.0	93880000.0	93890000.0	0.0	0.7648510336875916	0.7517679929733276
1.0	93890000.0	93900000.0	2.0	0.793628990650177	0.7888648509979248
1.0	93910000.0	93920000.0	2.0	0.6703490018844604	0.643494725227356
1.0	93950000.0	93960000.0	0.0	0.6335934400558472	0.5855680108070374
1.0	93980000.0	93990000.0	2.0	0.5809128284454346	0.44887295365333557
1.0	94050000.0	94060000.0	0.0	0.651827335357666	0.6063717007637024
1.0	94090000.0	94100000.0	2.0	0.5502620935440063	0.3829517364501953
1.0	94140000.0	94150000.0	0.0	0.5777175426483154	0.44144874811172485
1.0	94160000.0	94170000.0	0.0	0.65587317943573	0.6181833148002625
1.0	94190000.0	94200000.0	0.0	0.6084662675857544	0.5161517858505249
1.0	94210000.0	94220000.0	1.0	0.5995121002197266	0.4933856427669525
1.0	94290000.0	94300000.0	1.0	0.6735045313835144	0.6493428945541382
1.0	94310000.0	94320000.0	0.0	0.5725909471511841	0.6136318445205688
1.0	94370000.0	94380000.0	0.0	0.5872117280960083	0.46365484595298767
1.0	94480000.0	94490000.0	0.0	0.663082480430603	0.6304546594619751
1.0	94500000.0	94510000.0	1.0	0.6056300401687622	0.5088081359863281
1.0	94510000.0	94520000.0	1.0	0.6146227121353149	0.5326001048088074
1.0	94550000.0	94560000.0	0.0	0.5638672709465027	0.4099356234073639
1.0	94560000.0	94570000.0	0.0	0.6416716575622559	0.5963330268859863
1.0	94730000.0	94740000.0	0.0	0.6040299534797668	0.504721999168396
1.0	94780000.0	94790000.0	0.0	0.5842527151107788	0.4566829204559326
1.0	94800000.0	94810000.0	0.0	0.775818407535553	0.7742612957954407
1.0	94810000.0	94820000.0	2.0	0.6878215074539185	0.6705328226089478
1.0	94880000.0	94890000.0	1.0	0.5774121284484863	0.4407429099082947
1.0	94890000.0	94900000.0	1.0	0.6176613569259644	0.5410076379776001
1.0	95010000.0	95020000.0	1.0	0.5560038089752197	0.39323291182518005
1.0	95070000.0	95080000.0	0.0	0.5917118787765503	0.47437629103660583
1.0	95150000.0	95160000.0	0.0	0.6738923788070679	0.6500688195228577
1.0	95180000.0	95190000.0	0.0	0.6472913026809692	0.6045774221420288
1.0	95190000.0	95200000.0	1.0	0.6146565675735474	0.5326909422874451
1.0	95230000.0	95240000.0	0.0	0.6216131448745728	0.5522809028625488
1.0	95430000.0	95440000.0	0.0	0.6318856477737427	0.583369255065918
1.0	95450000.0	95460000.0	1.0	0.5608184933662415	0.4032646119594574
1.0	95460000.0	95470000.0	2.0	0.5831801891326904	0.45416855812072754
1.0	95470000.0	95480000.0	2.0	0.6267858147621155	0.5676747560501099
1.0	95500000.0	95510000.0	2.0	0.6386950612068176	0.5921955108642578
1.0	95510000.0	95520000.0	1.0	0.6293305158615112	0.5796949863433838
1.0	95530000.0	95540000.0	0.0	0.6656084656715393	0.6223739385604858
1.0	95600000.0	95610000.0	1.0	0.5969817638397217	0.4871491491794586
1.0	95630000.0	95640000.0	0.0	0.625749409198761	0.5645275712013245
1.0	95680000.0	95690000.0	0.0	0.6942439079284668	0.6830309629440308
1.0	95830000.0	95840000.0	1.0	0.7824346423149109	0.7798816561698914
1.0	95850000.0	95860000.0	1.0	0.7090744972229004	0.7164033055305481
1.0	95860000.0	95870000.0	1.0	0.7182396054267883	0.7245886325836182
1.0	95890000.0	95900000.0	0.0	0.8364992141723633	0.8236681222915649
1.0	95900000.0	95910000.0	1.0	0.8351446390151978	0.8225981593132019
1.0	95940000.0	95950000.0	0.0	0.9739853739738464	0.9249504208564758
1.0	96010000.0	96020000.0	0.0	0.9649345278739929	0.9188095331192017
1.0	96050000.0	96060000.0	0.0	0.9793336987495422	0.9287136197090149
1.0	96070000.0	96080000.0	0.0	1.0057241916656494	0.9464948773384094
1.0	96120000.0	96130000.0	1.0	0.9985185861587524	0.9410383105278015
1.0	96170000.0	96180000.0	0.0	1.0892925262451172	0.9988373517990112
1.0	96200000.0	96210000.0	0.0	1.1610298156738281	1.0403168201446533
1.0	96210000.0	96220000.0	1.0	1.2728304862976074	1.0921859741210938
1.0	96220000.0	96230000.0	2.0	1.256205439567566	1.0810245275497437
1.0	96310000.0	96320000.0	0.0	1.375303030014038	1.131433129310608
1.0	96320000.0	96330000.0	1.0	1.264025092124939	1.0868313312530518
1.0	96330000.0	96340000.0	0.0	1.21010422706604	1.0637391805648804
1.0	96470000.0	96480000.0	2.0	0.905621349811554	0.876385509967804
1.0	96500000.0	96510000.0	0.0	0.8864283561706543	0.8621557354927063
1.0	96590000.0	96600000.0	3.0	0.7826554179191589	0.7800210118293762
1.0	96650000.0	96660000.0	0.0	0.9434887766838074	0.9036505818367004
1.0	96690000.0	96700000.0	0.0	0.8712624311447144	0.8507256507873535
1.0	96700000.0	96710000.0	3.0	0.6424859166145325	0.5974923372268677
1.0	96730000.0	96740000.0	2.0	0.7983479499816895	0.7928727269172668
1.0	96790000.0	96800000.0	0.0	0.9382997751235962	0.9003273844718933
1.0	96980000.0	96990000.0	1.0	0.7202245593070984	0.7133010029792786
1.0	97090000.0	97100000.0	0.0	0.7729862332344055	0.7593580484390259
1.0	97130000.0	97140000.0	0.0	0.9944337606430054	0.9390214681625366
1.0	97150000.0	97160000.0	1.0	0.7499470114707947	0.7521674633026123
1.0	97310000.0	97320000.0	1.0	0.7932903170585632	0.7886258363723755
1.0	97480000.0	97490000.0	1.0	0.7605063319206238	0.7610899806022644
1.0	97530000.0	97540000.0	2.0	0.6594449281692505	0.6241744160652161
1.0	97580000.0	97590000.0	2.0	0.6189935207366943	0.5447635650634766
1.0	97600000.0	97610000.0	1.0	0.6315535306930542	0.5825992822647095
1.0	97620000.0	97630000.0	0.0	0.7008218765258789	0.6804093718528748
1.0	97630000.0	97640000.0	0.0	0.753825843334198	0.7554137706756592
1.0	97800000.0	97810000.0	1.0	0.7001000046730042	0.6955036520957947
1.0	97850000.0	97860000.0	1.0	0.6811278462409973	0.6643762588500977
1.0	97860000.0	97870000.0	0.0	0.7248623967170715	0.7186282277107239
1.0	97900000.0	97910000.0	3.0	0.7078981995582581	0.7057641744613647
1.0	98050000.0	98060000.0	0.0	0.6631726622581482	0.6306133270263672
1.0	98100000.0	98110000.0	0.0	0.6376200914382935	0.5907419323921204
1.0	98110000.0	98120000.0	0.0	0.6606411933898926	0.6262205839157104
1.0	98220000.0	98230000.0	0.0	0.8186033368110657	0.809342086315155
1.0	98270000.0	98280000.0	1.0	0.8158356547355652	0.8071100115776062
1.0	98320000.0	98330000.0	1.0	0.7897341847419739	0.7855340242385864
1.0	98340000.0	98350000.0	1.0	0.7570077776908875	0.7455739974975586
1.0	98510000.0	98520000.0	0.0	1.0296498537063599	0.9626715779304504
1.0	98520000.0	98530000.0	0.0	1.0246365070343018	0.9589603543281555
1.0	98560000.0	98570000.0	5.0	0.960335910320282	0.9163070917129517
1.0	98570000.0	98580000.0	4.0	1.0322102308273315	0.9643699526786804
1.0	98580000.0	98590000.0	0.0	1.1334903240203857	1.0253090858459473
1.0	98620000.0	98630000.0	0.0	1.0493481159210205	0.9758375287055969
1.0	98650000.0	98660000.0	3.0	1.0295718908309937	0.9622751474380493
1.0	98690000.0	98700000.0	2.0	1.009835124015808	0.949131190776825
1.0	98710000.0	98720000.0	0.0	0.973533034324646	0.9249930381774902
1.0	98800000.0	98810000.0	0.0	0.8178421258926392	0.8087631464004517
1.0	98810000.0	98820000.0	2.0	0.7373647093772888	0.7412220239639282
1.0	98850000.0	98860000.0	1.0	0.6887631416320801	0.6775200366973877
1.0	98860000.0	98870000.0	0.0	0.7225783467292786	0.7228677868843079
1.0	98890000.0	98900000.0	1.0	0.7120085954666138	0.7072651386260986
1.0	98940000.0	98950000.0	1.0	0.7920777201652527	0.7876886129379272
1.0	98990000.0	99000000.0	1.0	0.9730650186538696	0.9246851205825806
1.0	99020000.0	99030000.0	2.0	0.9392368197441101	0.9008482098579407
1.0	99030000.0	99040000.0	0.0	0.9144467115402222	0.8831952214241028
1.0	99060000.0	99070000.0	2.0	0.923587441444397	0.8896262049674988
1.0	99260000.0	99270000.0	1.0	0.7767198085784912	0.7749327421188354
1.0	99290000.0	99300000.0	1.0	0.8359321355819702	0.8232173919677734
1.0	99300000.0	99310000.0	1.0	0.7943073511123657	0.7895679473876953
1.0	99330000.0	99340000.0	1.0	0.9656591415405273	0.9195331335067749
1.0	99410000.0	99420000.0	1.0	0.7315366864204407	0.7227087020874023
1.0	99460000.0	99470000.0	1.0	0.7379812598228455	0.7203980684280396
1.0	99510000.0	99520000.0	0.0	0.7583836317062378	0.7592148184776306
1.0	99530000.0	99540000.0	1.0	0.7888979911804199	0.7849854230880737
1.0	99550000.0	99560000.0	1.0	0.795393168926239	0.7903830409049988
1.0	99560000.0	99570000.0	2.0	0.7464959025382996	0.7492032051086426
1.0	99570000.0	99580000.0	1.0	0.7160645723342896	0.7031047344207764
1.0	99590000.0	99600000.0	2.0	0.6967276334762573	0.6900841593742371
1.0	99640000.0	99650000.0	1.0	0.6747757196426392	0.6540645956993103
1.0	99660000.0	99670000.0	1.0	0.7302192449569702	0.72751384973526
1.0	99700000.0	99710000.0	1.0	0.7197500467300415	0.7262319326400757
1.0	99720000.0	99730000.0	0.0	0.753063440322876	0.749377429485321
1.0	99740000.0	99750000.0	0.0	0.7435764074325562	0.7243777513504028
1.0	99750000.0	99760000.0	2.0	0.7079815864562988	0.6930800676345825
1.0	99860000.0	99870000.0	1.0	0.733312726020813	0.7159731984138489
1.0	99870000.0	99880000.0	0.0	0.7887843251228333	0.784744381904602
1.0	99910000.0	99920000.0	0.0	0.7789807319641113	0.7687152624130249
1.0	100070000.0	100080000.0	0.0	0.8829379081726074	0.8597361445426941
1.0	100150000.0	100160000.0	0.0	0.8355846405029297	0.8229422569274902
1.0	100160000.0	100170000.0	0.0	0.795914888381958	0.7909258604049683
1.0	100340000.0	100350000.0	2.0	0.609584629535675	0.5190867185592651
1.0	100370000.0	100380000.0	0.0	0.7165629267692566	0.6897817850112915
1.0	100390000.0	100400000.0	1.0	0.7320523262023926	0.720130443572998
1.0	100410000.0	100420000.0	1.0	0.6900426745414734	0.6630727052688599
1.0	100490000.0	100500000.0	0.0	0.6337013244628906	0.585632860660553
1.0	100530000.0	100540000.0	0.0	0.5964118838310242	0.48575377464294434
1.0	100620000.0	100630000.0	1.0	0.6279265880584717	0.5711792707443237
1.0	100690000.0	100700000.0	2.0	0.5843576192855835	0.4569295048713684
1.0	100810000.0	100820000.0	0.0	0.8999330401420593	0.8724654316902161
1.0	100820000.0	100830000.0	1.0	0.6217287182807922	0.5526162385940552
1.0	100840000.0	100850000.0	0.0	0.6305274963378906	0.5793222784996033
1.0	100870000.0	100880000.0	0.0	0.6475479006767273	0.6049667596817017
1.0	100880000.0	100890000.0	0.0	0.6351702809333801	0.5875123739242554
1.0	100920000.0	100930000.0	0.0	0.6067444086074829	0.5116778612136841
1.0	101000000.0	101010000.0	2.0	0.6590874791145325	0.6254314184188843
1.0	101050000.0	101060000.0	5.0	0.8493016958236694	0.8338373303413391
1.0	101160000.0	101170000.0	2.0	1.156614065170288	1.0379767417907715
1.0	101170000.0	101180000.0	2.0	1.127849817276001	1.0223861932754517
1.0	101190000.0	101200000.0	1.0	1.2162481546401978	1.0694178342819214
1.0	101240000.0	101250000.0	0.0	1.0288256406784058	0.9614121317863464
1.0	101260000.0	101270000.0	2.0	0.934057891368866	0.897223174571991
1.0	101300000.0	101310000.0	0.0	0.7829644083976746	0.7799480557441711
1.0	101400000.0	101410000.0	0.0	0.6115403771400452	0.5242704153060913
1.0	101640000.0	101650000.0	0.0	0.6891919374465942	0.6687989234924316
1.0	101670000.0	101680000.0	2.0	0.7349609732627869	0.7391711473464966
1.0	101690000.0	101700000.0	0.0	0.7252621054649353	0.7217186093330383
1.0	101760000.0	101770000.0	2.0	0.7731326818466187	0.7720749974250793
1.0	101850000.0	101860000.0	0.0	0.9533489942550659	0.910912036895752
1.0	101880000.0	101890000.0	2.0	0.9143966436386108	0.8830392956733704
1.0	101910000.0	101920000.0	3.0	1.007876992225647	0.9475501179695129
1.0	101920000.0	101930000.0	0.0	1.0788137912750244	0.9929581880569458
1.0	102040000.0	102050000.0	2.0	1.0392796993255615	0.9681153297424316
1.0	102050000.0	102060000.0	2.0	1.082694411277771	0.9951551556587219
1.0	102150000.0	102160000.0	4.0	0.921355128288269	0.8880890607833862
1.0	102160000.0	102170000.0	1.0	0.9151830673217773	0.8836320042610168
1.0	102220000.0	102230000.0	2.0	0.8533825874328613	0.8369224667549133
1.0	102230000.0	102240000.0	1.0	0.921255886554718	0.8879356384277344
1.0	102240000.0	102250000.0	1.0	1.000568151473999	0.9430858492851257
1.0	102250000.0	102260000.0	1.0	0.9530906677246094	0.9105472564697266
1.0	102360000.0	102370000.0	0.0	1.0650713443756104	0.9847153425216675
1.0	102480000.0	102490000.0	0.0	1.2736485004425049	1.0922012329101562
1.0	102540000.0	102550000.0	1.0	1.2801783084869385	1.0940114259719849
1.0	102570000.0	102580000.0	1.0	1.0380678176879883	0.9678131937980652
1.0	102580000.0	102590000.0	1.0	1.0764316320419312	0.9910727739334106
1.0	102630000.0	102640000.0	2.0	0.959132194519043	0.9155416488647461
1.0	102650000.0	102660000.0	0.0	1.1873399019241333	1.0514894723892212
1.0	102710000.0	102720000.0	2.0	1.2918150424957275	1.098567247390747
1.0	102730000.0	102740000.0	3.0	1.3025567531585693	1.10397469997406
1.0	102850000.0	102860000.0	0.0	1.5045210123062134	1.1719610691070557
1.0	102860000.0	102870000.0	6.0	1.2954190969467163	1.099200963973999
1.0	103040000.0	103050000.0	3.0	1.2854132652282715	1.097362756729126
1.0	103050000.0	103060000.0	2.0	1.4721736907958984	1.1625654697418213
1.0	103060000.0	103070000.0	2.0	1.4593862295150757	1.1587748527526855
1.0	103090000.0	103100000.0	6.0	1.0948753356933594	1.0026079416275024
1.0	103270000.0	103280000.0	0.0	1.0485966205596924	0.9744814038276672
1.0	103340000.0	103350000.0	1.0	0.9959427714347839	0.9402338862419128
1.0	103410000.0	103420000.0	0.0	0.9338213205337524	0.8969935178756714
1.0	103460000.0	103470000.0	2.0	0.7662292718887329	0.7662437558174133
1.0	103480000.0	103490000.0	1.0	0.7188174724578857	0.724656879901886
1.0	103610000.0	103620000.0	1.0	1.2192639112472534	1.0648696422576904
1.0	103620000.0	103630000.0	4.0	1.0769193172454834	0.9901849031448364
1.0	103630000.0	103640000.0	4.0	1.0644184350967407	0.9840154647827148
1.0	103740000.0	103750000.0	0.0	0.9503558874130249	0.9086028337478638
1.0	103770000.0	103780000.0	1.0	0.8394125699996948	0.8259741067886353
1.0	104040000.0	104050000.0	2.0	0.6817420125007629	0.6650641560554504
1.0	104080000.0	104090000.0	0.0	0.6104816198348999	0.5214537978172302
1.0	104390000.0	104400000.0	1.0	1.2767406702041626	1.0891841650009155
1.0	104400000.0	104410000.0	1.0	1.4485093355178833	1.1514942646026611
1.0	104440000.0	104450000.0	1.0	1.3478186130523682	1.1191273927688599
1.0	104450000.0	104460000.0	0.0	1.3712313175201416	1.1274887323379517
1.0	104470000.0	104480000.0	1.0	1.4121294021606445	1.141347050666809
1.0	104480000.0	104490000.0	1.0	1.4308977127075195	1.147585153579712
1.0	104530000.0	104540000.0	2.0	1.5167772769927979	1.172494649887085
1.0	104610000.0	104620000.0	1.0	1.6224151849746704	1.1952970027923584
1.0	104680000.0	104690000.0	0.0	1.2230538129806519	1.0649347305297852
1.0	104690000.0	104700000.0	4.0	1.2156044244766235	1.0605285167694092
1.0	104720000.0	104730000.0	0.0	1.3657196760177612	1.1231892108917236
1.0	104730000.0	104740000.0	0.0	1.262197732925415	1.0842311382293701
1.0	104820000.0	104830000.0	2.0	1.5471951961517334	1.1806161403656006
1.0	104830000.0	104840000.0	3.0	1.6982736587524414	1.2098720073699951
1.0	104880000.0	104890000.0	2.0	1.9310089349746704	1.2325220108032227
1.0	104910000.0	104920000.0	3.0	1.6509230136871338	1.207398772239685
1.0	104930000.0	104940000.0	4.0	1.92970871925354	1.2329410314559937
1.0	104940000.0	104950000.0	3.0	1.8729625940322876	1.2299010753631592
1.0	105060000.0	105070000.0	4.0	1.29473078250885	1.0979812145233154
1.0	105130000.0	105140000.0	0.0	1.4774402379989624	1.1606383323669434
1.0	105140000.0	105150000.0	2.0	1.449143409729004	1.1519044637680054
1.0	105150000.0	105160000.0	1.0	1.5301978588104248	1.1748229265213013
1.0	105170000.0	105180000.0	2.0	1.2237911224365234	1.0665403604507446
1.0	105250000.0	105260000.0	1.0	1.3303450345993042	1.112104058265686
1.0	105300000.0	105310000.0	2.0	1.4760162830352783	1.1602473258972168
1.0	105340000.0	105350000.0	0.0	1.2925139665603638	1.0973889827728271
1.0	105460000.0	105470000.0	2.0	1.3582980632781982	1.1229416131973267
1.0	105530000.0	105540000.0	4.0	1.3443061113357544	1.117612361907959
1.0	105540000.0	105550000.0	2.0	1.5138471126556396	1.171553373336792
1.0	105680000.0	105690000.0	2.0	1.269991159439087	1.0857874155044556
1.0	105780000.0	105790000.0	0.0	1.269561529159546	1.0863364934921265
1.0	105790000.0	105800000.0	0.0	1.2311298847198486	1.0686986446380615
1.0	105810000.0	105820000.0	1.0	1.4538530111312866	1.153538465499878
1.0	105830000.0	105840000.0	3.0	1.4243322610855103	1.1442615985870361
1.0	105840000.0	105850000.0	2.0	1.2328296899795532	1.0707697868347168
1.0	105880000.0	105890000.0	2.0	1.1865439414978027	1.0486537218093872
1.0	105920000.0	105930000.0	1.0	1.539201259613037	1.177255392074585
1.0	105930000.0	105940000.0	1.0	1.4626508951187134	1.156627893447876
1.0	105960000.0	105970000.0	1.0	1.3858368396759033	1.1326849460601807
1.0	106050000.0	106060000.0	3.0	1.1935423612594604	1.0531203746795654
1.0	106070000.0	106080000.0	4.0	1.4877837896347046	1.16273033618927
1.0	106110000.0	106120000.0	1.0	1.2787002325057983	1.0936225652694702
1.0	106120000.0	106130000.0	1.0	1.2693877220153809	1.0916597843170166
1.0	106130000.0	106140000.0	0.0	1.392726182937622	1.1350812911987305
1.0	106150000.0	106160000.0	1.0	1.3521454334259033	1.122035264968872
1.0	106180000.0	106190000.0	1.0	1.3510226011276245	1.1190526485443115
1.0	106240000.0	106250000.0	1.0	1.3677047491073608	1.125178337097168
1.0	106280000.0	106290000.0	2.0	1.171609878540039	1.0393356084823608
1.0	106330000.0	106340000.0	3.0	0.9671344757080078	0.9199379086494446
1.0	106390000.0	106400000.0	1.0	1.3800876140594482	1.1290972232818604
1.0	106430000.0	106440000.0	2.0	1.3924732208251953	1.1344523429870605
1.0	106550000.0	106560000.0	2.0	1.5814317464828491	1.1874325275421143
1.0	106630000.0	106640000.0	0.0	1.42854642868042	1.1486445665359497
1.0	106650000.0	106660000.0	3.0	1.4699493646621704	1.1573930978775024
1.0	106690000.0	106700000.0	0.0	1.5693546533584595	1.1846625804901123
1.0	106770000.0	106780000.0	1.0	1.7696653604507446	1.2198631763458252
1.0	106850000.0	106860000.0	1.0	1.599502682685852	1.1937307119369507
1.0	106990000.0	107000000.0	3.0	1.5025969743728638	1.1676292419433594
1.0	107040000.0	107050000.0	2.0	1.4124507904052734	1.1422555446624756
1.0	107070000.0	107080000.0	2.0	1.3165504932403564	1.107366681098938
1.0	107180000.0	107190000.0	1.0	1.1015987396240234	1.0033639669418335
1.0	107200000.0	107210000.0	2.0	1.3069311380386353	1.1005767583847046
1.0	107230000.0	107240000.0	1.0	1.308348298072815	1.1049089431762695
1.0	107250000.0	107260000.0	1.0	1.3345081806182861	1.1131908893585205
1.0	107260000.0	107270000.0	2.0	1.2889643907546997	1.0954118967056274
1.0	107280000.0	107290000.0	1.0	1.3049436807632446	1.10170578956604
1.0	107300000.0	107310000.0	3.0	1.178088903427124	1.0446590185165405
1.0	107500000.0	107510000.0	1.0	0.8686505556106567	0.8486660122871399
1.0	107530000.0	107540000.0	1.0	0.9210698008537292	0.8877687454223633
1.0	107600000.0	107610000.0	0.0	0.7280087471008301	0.7058318853378296
1.0	107640000.0	107650000.0	0.0	0.895435631275177	0.869286835193634
1.0	107700000.0	107710000.0	1.0	1.0060198307037354	0.946602463722229
1.0	107860000.0	107870000.0	2.0	1.0868799686431885	0.9977827072143555
1.0	107890000.0	107900000.0	2.0	1.1238987445831299	1.0188945531845093
1.0	107930000.0	107940000.0	3.0	0.8900629878044128	0.86497962474823
1.0	107950000.0	107960000.0	0.0	0.780775249004364	0.778200626373291
1.0	108090000.0	108100000.0	1.0	0.678019642829895	0.6578847765922546
1.0	108120000.0	108130000.0	1.0	0.5969270467758179	0.48701509833335876
1.0	108170000.0	108180000.0	1.0	0.6683115363121033	0.6404695510864258
1.0	108270000.0	108280000.0	0.0	0.6669510006904602	0.6415747404098511
1.0	108300000.0	108310000.0	1.0	0.6127007603645325	0.5273831486701965
1.0	108370000.0	108380000.0	1.0	0.5884736776351929	0.4666469991207123
1.0	108380000.0	108390000.0	1.0	0.69586580991745	0.6887089610099792
1.0	108460000.0	108470000.0	0.0	0.685268759727478	0.6708524227142334
1.0	108610000.0	108620000.0	0.0	0.8076332211494446	0.8004099130630493
1.0	108660000.0	108670000.0	0.0	0.7133394479751587	0.7201654314994812
1.0	108670000.0	108680000.0	1.0	0.6364234685897827	0.5891498327255249
1.0	108710000.0	108720000.0	0.0	0.5875891447067261	0.46454983949661255
1.0	108870000.0	108880000.0	1.0	0.6214247941970825	0.5517343282699585
1.0	109070000.0	109080000.0	1.0	0.750407874584198	0.7528253197669983
1.0	109110000.0	109120000.0	0.0	0.6685741543769836	0.6435146331787109
1.0	109220000.0	109230000.0	0.0	0.673974335193634	0.6502218246459961
1.0	109250000.0	109260000.0	1.0	0.6103995442390442	0.5212350487709045
1.0	109260000.0	109270000.0	0.0	0.5617862939834595	0.4053640365600586
1.0	109280000.0	109290000.0	0.0	0.5633581280708313	0.4088096022605896
1.0	109290000.0	109300000.0	0.0	0.5538734793663025	0.3891221582889557
1.0	109300000.0	109310000.0	0.0	0.5595911741256714	0.4006374776363373
1.0	109320000.0	109330000.0	1.0	0.5659589767456055	0.4145955443382263
1.0	109380000.0	109390000.0	0.0	0.5749572515487671	0.4350752830505371
1.0	109390000.0	109400000.0	0.0	0.5701014399528503	0.42395657300949097
1.0	109460000.0	109470000.0	1.0	0.557658851146698	0.7265793681144714
1.0	109470000.0	109480000.0	0.0	0.5461587905883789	0.3779958486557007
1.0	109480000.0	109490000.0	0.0	0.5592886209487915	0.6326625943183899
1.0	109510000.0	109520000.0	0.0	0.5426090359687805	0.376575231552124
1.0	109640000.0	109650000.0	1.0	0.5403092503547668	0.7220284342765808
1.0	109800000.0	109810000.0	1.0	0.5465444326400757	0.3783314824104309
1.0	109810000.0	109820000.0	1.0	0.5488689541816711	0.3809618353843689
1.0	109830000.0	109840000.0	0.0	0.5846365094184875	0.4575847089290619
1.0	109980000.0	109990000.0	0.0	0.6609161496162415	0.6266933083534241
1.0	109990000.0	110000000.0	1.0	0.6900018453598022	0.6794519424438477
1.0	110080000.0	110090000.0	0.0	0.5972633361816406	0.4878396987915039
1.0	110100000.0	110110000.0	0.0	0.5506983995437622	0.383627712726593
1.0	110110000.0	110120000.0	0.0	0.5545123219490051	0.3903251588344574
1.0	110140000.0	110150000.0	0.0	0.5879743695259094	0.4654628336429596
1.0	110170000.0	110180000.0	1.0	0.6273245811462402	0.5693227648735046
1.0	110250000.0	110260000.0	2.0	0.7177029848098755	0.7114366292953491
1.0	110280000.0	110290000.0	3.0	0.5878978967666626	0.46528130769729614
1.0	110360000.0	110370000.0	0.0	0.7466158270835876	0.749024510383606
1.0	110410000.0	110420000.0	0.0	0.5859871506690979	0.4607626795768738
1.0	110460000.0	110470000.0	0.0	0.7318264245986938	0.7367821335792542
1.0	110560000.0	110570000.0	2.0	0.5688722729682922	0.4211650788784027
1.0	110570000.0	110580000.0	0.0	0.6132777333259583	0.5289415121078491
1.0	110670000.0	110680000.0	0.0	0.6695628762245178	0.6420552134513855
1.0	110770000.0	110780000.0	0.0	0.5791681408882141	0.4448147714138031
1.0	110810000.0	110820000.0	0.0	0.609379768371582	0.5185472369194031
[truncated: 47,585 more rows]
