# Supplementary material for: Genome-wide mapping of somatic mutation rates uncovers drivers of cancer
Source: Nat Biotechnol. 2022 Jun 20;40(11):1634–43. doi: 10.1038/s41587-022-01353-8 (PMC9646522; doi:10.1038/s41587-022-01353-8)
Supplement: Supplementary file 4 — Regions and model predictions for each fold of each cancer for which a deep learning model was trained. Regions that were filtered are also listed along with their respective model predictions. [file 41587_2022_1353_MOESM4_ESM.zip › kfold_results/Panc-Endocrine/fold_2.txt]

CHROM	START	END	Y_TRUE	Y_PRED	STD
1.0	770000.0	780000.0	0.0	0.5574074983596802	0.4422571659088135
1.0	790000.0	800000.0	0.0	0.559432327747345	0.43755048513412476
1.0	830000.0	840000.0	1.0	0.5764570236206055	0.5425148606300354
1.0	850000.0	860000.0	0.0	0.586084246635437	0.5639722943305969
1.0	860000.0	870000.0	0.0	0.6626261472702026	0.6316899061203003
1.0	920000.0	930000.0	0.0	0.6164188385009766	0.5900427103042603
1.0	960000.0	970000.0	1.0	0.5946012735366821	0.5717390179634094
1.0	980000.0	990000.0	2.0	0.5504509210586548	0.4787598252296448
1.0	1000000.0	1010000.0	1.0	0.588578999042511	0.5659564733505249
1.0	1010000.0	1020000.0	0.0	0.5918498039245605	0.5698112845420837
1.0	1160000.0	1170000.0	2.0	0.895112156867981	1.4225918054580688
1.0	1180000.0	1190000.0	1.0	0.605251669883728	0.5803865194320679
1.0	1190000.0	1200000.0	0.0	0.5938979387283325	0.5708565711975098
1.0	1200000.0	1210000.0	0.0	0.717444121837616	0.7382391095161438
1.0	1220000.0	1230000.0	0.0	0.6439104676246643	0.613806426525116
1.0	1230000.0	1240000.0	0.0	0.5930555462837219	0.5706403255462646
1.0	1290000.0	1300000.0	1.0	0.6836997866630554	0.6483258008956909
1.0	1500000.0	1510000.0	2.0	0.7169787287712097	0.7670751810073853
1.0	1690000.0	1700000.0	0.0	0.5977585911750793	0.5744239687919617
1.0	1720000.0	1730000.0	0.0	0.5504509210586548	0.4787598252296448
1.0	1760000.0	1770000.0	0.0	0.5504509210586548	0.4787598252296448
1.0	1770000.0	1780000.0	1.0	0.5504509210586548	0.4787598252296448
1.0	1780000.0	1790000.0	0.0	0.5504509210586548	0.4787598252296448
1.0	1850000.0	1860000.0	1.0	0.7016186714172363	0.6659639477729797
1.0	1910000.0	1920000.0	0.0	0.7955787777900696	0.7446784973144531
1.0	1930000.0	1940000.0	1.0	0.7105316519737244	0.6736763715744019
1.0	1980000.0	1990000.0	0.0	0.6015750169754028	0.5747739672660828
1.0	2000000.0	2010000.0	0.0	0.6296423077583313	0.6020479202270508
1.0	2120000.0	2130000.0	0.0	0.6216624975204468	0.592004656791687
1.0	2130000.0	2140000.0	1.0	0.6241695880889893	0.5959534049034119
1.0	2170000.0	2180000.0	1.0	0.5504509210586548	0.4787598252296448
1.0	2220000.0	2230000.0	0.0	0.5866376757621765	0.5648015737533569
1.0	2240000.0	2250000.0	1.0	0.5997611880302429	0.5756673812866211
1.0	2300000.0	2310000.0	0.0	0.5562325716018677	0.46363919973373413
1.0	2320000.0	2330000.0	0.0	0.5621703863143921	0.6060514450073242
1.0	2330000.0	2340000.0	1.0	0.6160791516304016	0.5908977389335632
1.0	2370000.0	2380000.0	0.0	0.7666655778884888	0.7206882238388062
1.0	2430000.0	2440000.0	0.0	0.6974711418151855	0.6599653959274292
1.0	2530000.0	2540000.0	0.0	0.7801467180252075	0.731149435043335
1.0	2550000.0	2560000.0	1.0	0.7824259400367737	0.7339814901351929
1.0	2790000.0	2800000.0	1.0	0.8241134881973267	0.7665747404098511
1.0	2860000.0	2870000.0	1.0	0.8216692805290222	0.7645138502120972
1.0	2890000.0	2900000.0	0.0	0.6614518165588379	0.6298915147781372
1.0	2910000.0	2920000.0	2.0	0.7591382265090942	0.7151170969009399
1.0	2940000.0	2950000.0	0.0	0.7650485038757324	0.7200201749801636
1.0	2970000.0	2980000.0	1.0	0.7673486471176147	0.7208822965621948
1.0	2980000.0	2990000.0	1.0	0.7503587007522583	0.7069239616394043
1.0	3000000.0	3010000.0	1.0	0.7405667901039124	0.6976734399795532
1.0	3190000.0	3200000.0	0.0	0.755801796913147	0.7087782621383667
1.0	3250000.0	3260000.0	1.0	0.8472763895988464	0.7835888266563416
1.0	3270000.0	3280000.0	2.0	0.8500789403915405	0.7853806614875793
1.0	3310000.0	3320000.0	1.0	0.7379559278488159	0.6952328085899353
1.0	3430000.0	3440000.0	3.0	0.7740834951400757	0.7250968217849731
1.0	3450000.0	3460000.0	0.0	0.9186893701553345	0.8356415033340454
1.0	3460000.0	3470000.0	1.0	1.0300241708755493	0.9090946912765503
1.0	3470000.0	3480000.0	2.0	0.7730556726455688	0.7254165410995483
1.0	3530000.0	3540000.0	1.0	0.6959880590438843	0.6585824489593506
1.0	3540000.0	3550000.0	1.0	0.5806490182876587	0.6512710452079773
1.0	3610000.0	3620000.0	0.0	0.6634920239448547	0.6321337819099426
1.0	3630000.0	3640000.0	0.0	0.8200473785400391	0.7624217867851257
1.0	3670000.0	3680000.0	1.0	0.9033392071723938	0.8261456489562988
1.0	3740000.0	3750000.0	0.0	0.5634176135063171	0.47778692841529846
1.0	3790000.0	3800000.0	2.0	0.5644171833992004	0.480517715215683
1.0	3840000.0	3850000.0	1.0	0.5553340315818787	0.46311885118484497
1.0	3990000.0	4000000.0	0.0	0.5775869488716125	0.5207849740982056
1.0	4010000.0	4020000.0	0.0	0.7053993940353394	0.6698044538497925
1.0	4030000.0	4040000.0	1.0	0.7186514735221863	0.6811147928237915
1.0	4130000.0	4140000.0	0.0	0.7061143517494202	0.6687740087509155
1.0	4150000.0	4160000.0	2.0	0.7851308584213257	0.7362493872642517
1.0	4250000.0	4260000.0	1.0	0.863838791847229	0.7972843647003174
1.0	4260000.0	4270000.0	0.0	0.9410570859909058	0.8526695370674133
1.0	4340000.0	4350000.0	1.0	1.089666724205017	0.9430176019668579
1.0	4350000.0	4360000.0	2.0	1.0909497737884521	0.9444061517715454
1.0	4440000.0	4450000.0	2.0	1.3392117023468018	1.0580549240112305
1.0	4470000.0	4480000.0	2.0	1.1891428232192993	0.9941890835762024
1.0	4590000.0	4600000.0	2.0	1.1241028308868408	0.9616872668266296
1.0	4740000.0	4750000.0	1.0	0.855035662651062	0.7906872034072876
1.0	4750000.0	4760000.0	0.0	0.8336512446403503	0.7744057774543762
1.0	4770000.0	4780000.0	0.0	0.7417705655097961	0.700791597366333
1.0	4800000.0	4810000.0	1.0	0.7627271413803101	0.7180651426315308
1.0	4860000.0	4870000.0	1.0	0.7493017911911011	0.7072025537490845
1.0	4880000.0	4890000.0	2.0	0.735925018787384	0.6959125399589539
1.0	5010000.0	5020000.0	3.0	0.9067417979240417	0.8287948369979858
1.0	5040000.0	5050000.0	0.0	1.0397199392318726	0.9152804613113403
1.0	5050000.0	5060000.0	2.0	0.9145835041999817	0.8342758417129517
1.0	5160000.0	5170000.0	2.0	0.9606459736824036	0.8655205965042114
1.0	5240000.0	5250000.0	0.0	1.0644851922988892	0.9289242029190063
1.0	5280000.0	5290000.0	1.0	1.15255606174469	0.9772688150405884
1.0	5290000.0	5300000.0	3.0	1.0186148881912231	0.9024354815483093
1.0	5320000.0	5330000.0	1.0	1.0633381605148315	0.9287160634994507
1.0	5350000.0	5360000.0	0.0	1.048504114151001	0.9202677011489868
1.0	5360000.0	5370000.0	1.0	1.0239834785461426	0.9059616327285767
1.0	5450000.0	5460000.0	1.0	1.0729767084121704	0.9345707893371582
1.0	5460000.0	5470000.0	0.0	1.0704938173294067	0.9325063824653625
1.0	5540000.0	5550000.0	0.0	1.039264440536499	0.9139553904533386
1.0	5590000.0	5600000.0	0.0	1.1041953563690186	0.9516226053237915
1.0	5750000.0	5760000.0	0.0	0.8778826594352722	0.8077141046524048
1.0	5790000.0	5800000.0	2.0	0.7796192169189453	0.7310032844543457
1.0	5840000.0	5850000.0	0.0	0.8235328793525696	0.7661594152450562
1.0	5880000.0	5890000.0	0.0	0.8371503949165344	0.7770586013793945
1.0	5910000.0	5920000.0	2.0	0.6377740502357483	0.6094189286231995
1.0	5970000.0	5980000.0	0.0	0.56939297914505	0.49518489837646484
1.0	5980000.0	5990000.0	0.0	0.5900191068649292	0.5591248273849487
1.0	5990000.0	6000000.0	0.0	0.6267164945602417	0.6008399128913879
1.0	6050000.0	6060000.0	1.0	0.5576712489128113	0.5858627557754517
1.0	6090000.0	6100000.0	1.0	0.7591347098350525	0.7142730951309204
1.0	6100000.0	6110000.0	1.0	0.7185387015342712	0.6781665682792664
1.0	6120000.0	6130000.0	0.0	0.6748747825622559	0.6407409310340881
1.0	6130000.0	6140000.0	0.0	0.7116923332214355	0.6724200248718262
1.0	6140000.0	6150000.0	1.0	0.6790679097175598	0.6441980600357056
1.0	6200000.0	6210000.0	0.0	0.7522979974746704	0.7087792158126831
1.0	6220000.0	6230000.0	1.0	0.7906144261360168	0.7402380704879761
1.0	6250000.0	6260000.0	1.0	0.6751213073730469	0.7981168627738953
1.0	6290000.0	6300000.0	1.0	0.622522234916687	0.5968830585479736
1.0	6340000.0	6350000.0	0.0	0.661466658115387	0.6300479769706726
1.0	6380000.0	6390000.0	0.0	0.5688431859016418	0.4935074746608734
1.0	6390000.0	6400000.0	0.0	0.6813348531723022	0.646654486656189
1.0	6420000.0	6430000.0	2.0	0.623019814491272	0.5968874096870422
1.0	6430000.0	6440000.0	0.0	0.6361319422721863	0.6096532940864563
1.0	6470000.0	6480000.0	0.0	0.8612518310546875	0.7935731410980225
1.0	6550000.0	6560000.0	1.0	0.8661095499992371	0.7931378483772278
1.0	6650000.0	6660000.0	0.0	0.648379921913147	0.6209132075309753
1.0	6670000.0	6680000.0	1.0	0.8081342577934265	0.7418733835220337
1.0	6710000.0	6720000.0	2.0	0.672055721282959	0.6415309906005859
1.0	6720000.0	6730000.0	1.0	0.670407772064209	0.6398610472679138
1.0	6830000.0	6840000.0	0.0	0.7903991341590881	0.7383328676223755
1.0	6890000.0	6900000.0	0.0	0.5601338148117065	0.4697607159614563
1.0	6910000.0	6920000.0	0.0	0.5825632810592651	0.5363370180130005
1.0	6970000.0	6980000.0	1.0	0.6870479583740234	0.6510030031204224
1.0	7040000.0	7050000.0	1.0	0.8980079889297485	0.8204042315483093
1.0	7130000.0	7140000.0	0.0	0.7499502301216125	0.705478847026825
1.0	7160000.0	7170000.0	0.0	0.6782417297363281	0.6437162756919861
1.0	7200000.0	7210000.0	0.0	0.6277493238449097	0.6007334589958191
1.0	7260000.0	7270000.0	0.0	0.7994593977928162	0.747270405292511
1.0	7440000.0	7450000.0	0.0	0.6572397947311401	0.6268670558929443
1.0	7490000.0	7500000.0	0.0	0.9539076685905457	0.8605515360832214
1.0	7500000.0	7510000.0	2.0	0.7806261777877808	0.7312191724777222
1.0	7520000.0	7530000.0	0.0	0.7829703688621521	0.7327890396118164
1.0	7540000.0	7550000.0	0.0	0.8340485692024231	0.7736563682556152
1.0	7560000.0	7570000.0	3.0	0.8039261698722839	0.7503341436386108
1.0	7680000.0	7690000.0	0.0	0.5746892094612122	0.5116726160049438
1.0	7750000.0	7760000.0	0.0	0.610650897026062	0.5855680108070374
1.0	7780000.0	7790000.0	0.0	0.5504509210586548	0.4787598252296448
1.0	7830000.0	7840000.0	2.0	0.7176518440246582	0.7443893551826477
1.0	7850000.0	7860000.0	0.0	0.5616817474365234	0.47332829236984253
1.0	7920000.0	7930000.0	0.0	0.8880099058151245	0.8129202723503113
1.0	7940000.0	7950000.0	0.0	0.9034792184829712	0.8225034475326538
1.0	8000000.0	8010000.0	3.0	0.8515015840530396	0.7854017615318298
1.0	8060000.0	8070000.0	0.0	0.690379798412323	0.6558420062065125
1.0	8140000.0	8150000.0	1.0	0.6216815114021301	0.5973592400550842
1.0	8150000.0	8160000.0	1.0	0.5626271367073059	0.44262462854385376
1.0	8220000.0	8230000.0	0.0	0.6383506059646606	0.6101630926132202
1.0	8240000.0	8250000.0	0.0	0.6063734292984009	0.5828315019607544
1.0	8340000.0	8350000.0	1.0	0.5859388113021851	0.5641294121742249
1.0	8390000.0	8400000.0	0.0	0.6111555099487305	0.5855621099472046
1.0	8400000.0	8410000.0	0.0	0.5970711708068848	0.5737211108207703
1.0	8420000.0	8430000.0	0.0	0.5504509210586548	0.4787598252296448
1.0	8470000.0	8480000.0	0.0	0.5504509210586548	0.4787598252296448
1.0	8560000.0	8570000.0	0.0	0.5634470582008362	0.4470960199832916
1.0	8620000.0	8630000.0	1.0	0.5504509210586548	0.4787598252296448
1.0	8630000.0	8640000.0	0.0	0.5504509210586548	0.4787598252296448
1.0	8680000.0	8690000.0	1.0	0.5579906702041626	0.46575236320495605
1.0	8700000.0	8710000.0	2.0	0.5504509210586548	0.4787598252296448
1.0	8740000.0	8750000.0	2.0	0.5504509210586548	0.4787598252296448
1.0	8780000.0	8790000.0	2.0	0.556480884552002	0.46385708451271057
1.0	8790000.0	8800000.0	0.0	0.6121346950531006	0.5881587266921997
1.0	8910000.0	8920000.0	0.0	0.5504509210586548	0.4787598252296448
1.0	8960000.0	8970000.0	0.0	0.5847258567810059	0.5583288073539734
1.0	9000000.0	9010000.0	1.0	0.7345607876777649	0.6941468715667725
1.0	9030000.0	9040000.0	0.0	0.7753185033798218	0.7271097898483276
1.0	9080000.0	9090000.0	0.0	0.8042286038398743	0.750886082649231
1.0	9090000.0	9100000.0	1.0	0.7728734016418457	0.7262983322143555
1.0	9110000.0	9120000.0	1.0	0.627686619758606	0.6007773876190186
1.0	9130000.0	9140000.0	1.0	0.6247106790542603	0.5983442068099976
1.0	9160000.0	9170000.0	0.0	0.6182140707969666	0.5935192704200745
1.0	9190000.0	9200000.0	1.0	0.657030463218689	0.6252971887588501
1.0	9220000.0	9230000.0	0.0	0.5568372011184692	0.46421828866004944
1.0	9260000.0	9270000.0	0.0	0.7454522252082825	0.7018002271652222
1.0	9290000.0	9300000.0	1.0	0.6003926396369934	0.5740114450454712
1.0	9340000.0	9350000.0	1.0	0.7420583367347717	0.6986809968948364
1.0	9390000.0	9400000.0	0.0	0.6527924537658691	0.6238439083099365
1.0	9510000.0	9520000.0	2.0	0.6110519170761108	0.5867230296134949
1.0	9600000.0	9610000.0	1.0	0.5609265565872192	0.4379497468471527
1.0	9610000.0	9620000.0	0.0	0.5504509210586548	0.4787598252296448
1.0	9630000.0	9640000.0	2.0	0.5504509210586548	0.4787598252296448
1.0	9660000.0	9670000.0	0.0	0.5504509210586548	0.4787598252296448
1.0	9670000.0	9680000.0	1.0	0.5559636950492859	0.46343931555747986
1.0	9920000.0	9930000.0	0.0	0.5659271478652954	0.4848151206970215
1.0	9930000.0	9940000.0	3.0	0.5630316734313965	0.4445984959602356
1.0	10090000.0	10100000.0	0.0	0.8997238874435425	1.364018201828003
1.0	10150000.0	10160000.0	0.0	0.5621013641357422	0.4406164288520813
1.0	10230000.0	10240000.0	0.0	0.5504509210586548	0.4787598252296448
1.0	10240000.0	10250000.0	0.0	0.5575302839279175	0.4650779664516449
1.0	10270000.0	10280000.0	1.0	0.7174423336982727	0.738201379776001
1.0	10280000.0	10290000.0	0.0	0.5504509210586548	0.4787598252296448
1.0	10310000.0	10320000.0	1.0	0.5504509210586548	0.4787598252296448
1.0	10400000.0	10410000.0	0.0	0.5504509210586548	0.4787598252296448
1.0	10420000.0	10430000.0	0.0	0.5504509210586548	0.4787598252296448
1.0	10590000.0	10600000.0	0.0	0.5504509210586548	0.4787598252296448
1.0	10650000.0	10660000.0	0.0	0.5504509210586548	0.4787598252296448
1.0	10700000.0	10710000.0	1.0	0.5555762052536011	0.45457276701927185
1.0	10720000.0	10730000.0	0.0	0.5504509210586548	0.4787598252296448
1.0	10740000.0	10750000.0	1.0	0.5504509210586548	0.4787598252296448
1.0	10780000.0	10790000.0	0.0	0.6004877090454102	0.5769780874252319
1.0	10860000.0	10870000.0	1.0	0.6792519688606262	0.6443036198616028
1.0	10970000.0	10980000.0	1.0	0.7676604986190796	0.7212092280387878
1.0	10980000.0	10990000.0	0.0	0.7697539329528809	0.7228544354438782
1.0	11050000.0	11060000.0	0.0	0.6761167645454407	0.6419178247451782
1.0	11350000.0	11360000.0	1.0	0.6409844160079956	0.6139171719551086
1.0	11530000.0	11540000.0	1.0	0.6727215647697449	0.6390263438224792
1.0	11540000.0	11550000.0	0.0	0.6485923528671265	0.618891716003418
1.0	11590000.0	11600000.0	1.0	0.7022554874420166	0.6646676063537598
1.0	11600000.0	11610000.0	1.0	0.767484188079834	0.7214113473892212
1.0	11690000.0	11700000.0	1.0	0.8380893468856812	0.7767291069030762
1.0	11700000.0	11710000.0	0.0	0.7245996594429016	0.6831390857696533
1.0	11720000.0	11730000.0	3.0	0.5578158497810364	0.465486615896225
1.0	11730000.0	11740000.0	0.0	0.5809560418128967	0.5313354730606079
1.0	11740000.0	11750000.0	3.0	0.5752314329147339	0.6428973078727722
1.0	11780000.0	11790000.0	0.0	0.6728963851928711	0.6389820575714111
1.0	11950000.0	11960000.0	0.0	0.6377015113830566	0.6086007356643677
1.0	11960000.0	11970000.0	0.0	0.5623712539672852	0.6186556816101074
1.0	11990000.0	12000000.0	0.0	0.7145795822143555	0.7831256985664368
1.0	12030000.0	12040000.0	0.0	0.5690294504165649	0.494074285030365
1.0	12180000.0	12190000.0	0.0	0.8126710653305054	0.7568854093551636
1.0	12240000.0	12250000.0	2.0	0.6821228861808777	0.6471964120864868
1.0	12290000.0	12300000.0	0.0	0.6792365908622742	0.7685846090316772
1.0	12330000.0	12340000.0	1.0	0.560686469078064	0.4544079899787903
1.0	12370000.0	12380000.0	0.0	0.5504509210586548	0.4787598252296448
1.0	12380000.0	12390000.0	0.0	0.5504509210586548	0.4787598252296448
1.0	12450000.0	12460000.0	0.0	0.5504509210586548	0.4787598252296448
1.0	12470000.0	12480000.0	0.0	0.5504509210586548	0.4787598252296448
1.0	12480000.0	12490000.0	0.0	0.5619252324104309	0.4400659501552582
1.0	12490000.0	12500000.0	1.0	0.6072446703910828	0.5839083790779114
1.0	12520000.0	12530000.0	0.0	0.5771622657775879	0.519451379776001
1.0	12530000.0	12540000.0	0.0	0.5742591619491577	0.5103264451026917
1.0	12560000.0	12570000.0	2.0	0.5504509210586548	0.4787598252296448
1.0	12640000.0	12650000.0	0.0	0.5623186826705933	0.47491493821144104
1.0	12720000.0	12730000.0	2.0	0.6933259963989258	0.6580736041069031
1.0	12770000.0	12780000.0	1.0	0.7410143613815308	0.6974295377731323
1.0	13910000.0	13920000.0	5.0	0.9248785972595215	0.8410946130752563
1.0	13960000.0	13970000.0	1.0	1.142911672592163	0.9721382260322571
1.0	14090000.0	14100000.0	0.0	0.6444319486618042	0.6158400177955627
1.0	14110000.0	14120000.0	0.0	0.597980797290802	0.5765782594680786
1.0	14170000.0	14180000.0	0.0	0.7944545745849609	0.7432008981704712
1.0	14180000.0	14190000.0	0.0	0.8397390246391296	0.7786511182785034
1.0	14190000.0	14200000.0	1.0	0.7896348834037781	0.7393935918807983
1.0	14470000.0	14480000.0	0.0	0.9000887870788574	0.8237741589546204
1.0	14570000.0	14580000.0	0.0	0.8907943964004517	0.815533459186554
1.0	14580000.0	14590000.0	1.0	0.9293233156204224	0.8434281349182129
1.0	14590000.0	14600000.0	2.0	0.879044234752655	0.8076581954956055
1.0	14610000.0	14620000.0	2.0	0.9065284729003906	0.8271833658218384
1.0	14660000.0	14670000.0	2.0	0.9582225680351257	0.8637825846672058
1.0	14770000.0	14780000.0	0.0	0.844283401966095	0.7813786864280701
1.0	14790000.0	14800000.0	3.0	0.731295108795166	0.6894364356994629
1.0	14850000.0	14860000.0	1.0	0.8701448440551758	0.800075352191925
1.0	14930000.0	14940000.0	2.0	0.8175471425056458	0.7597323656082153
1.0	14980000.0	14990000.0	1.0	0.8000186681747437	0.7461801767349243
1.0	14990000.0	15000000.0	1.0	0.8790953755378723	0.8073095083236694
1.0	15030000.0	15040000.0	0.0	0.9058478474617004	0.8279844522476196
1.0	15070000.0	15080000.0	0.0	0.9120973348617554	0.8315637707710266
1.0	15080000.0	15090000.0	2.0	0.785494327545166	0.7360368967056274
1.0	15170000.0	15180000.0	0.0	0.6385691165924072	0.6101774573326111
1.0	15180000.0	15190000.0	0.0	0.7697395086288452	0.7231781482696533
1.0	15340000.0	15350000.0	0.0	0.7038005590438843	0.6665223240852356
1.0	15410000.0	15420000.0	1.0	0.5999178886413574	0.5771701335906982
1.0	15520000.0	15530000.0	0.0	0.6006091833114624	0.5780984163284302
1.0	15530000.0	15540000.0	1.0	0.5981950759887695	0.5760797262191772
1.0	15600000.0	15610000.0	1.0	0.6777189373970032	0.6437443494796753
1.0	15610000.0	15620000.0	1.0	0.6672565340995789	0.6355170011520386
1.0	15660000.0	15670000.0	3.0	0.6778163313865662	0.6441901922225952
1.0	15750000.0	15760000.0	0.0	0.6692150831222534	0.637212872505188
1.0	15770000.0	15780000.0	1.0	0.6880436539649963	0.6519442796707153
1.0	15820000.0	15830000.0	1.0	0.6278522610664368	0.6019836664199829
1.0	15830000.0	15840000.0	0.0	0.6010993123054504	0.5789387822151184
1.0	15840000.0	15850000.0	0.0	0.5569512844085693	0.464346319437027
1.0	15860000.0	15870000.0	2.0	0.577570915222168	0.4864289164543152
1.0	15890000.0	15900000.0	2.0	0.577140212059021	0.48658403754234314
1.0	15970000.0	15980000.0	0.0	0.5631112456321716	0.4450375437736511
1.0	15980000.0	15990000.0	1.0	0.5504509210586548	0.4787598252296448
1.0	16070000.0	16080000.0	1.0	0.6168349981307983	0.5908954739570618
1.0	16090000.0	16100000.0	0.0	0.5504509210586548	0.4787598252296448
1.0	16120000.0	16130000.0	0.0	0.5956572890281677	0.5738169550895691
1.0	16160000.0	16170000.0	1.0	0.9038707613945007	1.4069164991378784
1.0	16260000.0	16270000.0	1.0	0.5851427316665649	0.5443023443222046
1.0	16420000.0	16430000.0	0.0	0.6476020812988281	0.6179861426353455
1.0	16440000.0	16450000.0	1.0	0.5918397903442383	0.563485324382782
1.0	16450000.0	16460000.0	1.0	0.5557389259338379	0.4632999300956726
1.0	16470000.0	16480000.0	1.0	0.7584939002990723	0.7148524522781372
1.0	16490000.0	16500000.0	0.0	0.6284627914428711	0.6007708311080933
1.0	16540000.0	16550000.0	1.0	0.5721988677978516	0.5330965518951416
1.0	16590000.0	16600000.0	0.0	0.5614759922027588	0.43891221284866333
1.0	16720000.0	16730000.0	0.0	0.5591124296188354	0.46769028902053833
1.0	16740000.0	16750000.0	1.0	0.6547253131866455	0.6231546401977539
1.0	16760000.0	16770000.0	0.0	0.9004295468330383	1.3606879711151123
1.0	17310000.0	17320000.0	1.0	0.7393507957458496	0.6965023279190063
1.0	17330000.0	17340000.0	2.0	0.5571940541267395	0.6015928387641907
1.0	17470000.0	17480000.0	0.0	0.8858197927474976	0.8135151863098145
1.0	17480000.0	17490000.0	3.0	0.8206439018249512	0.763849675655365
1.0	17490000.0	17500000.0	2.0	0.8206907510757446	0.7638192176818848
1.0	17500000.0	17510000.0	1.0	0.7800663709640503	0.7312308549880981
1.0	17610000.0	17620000.0	2.0	0.7819766998291016	0.7330310344696045
1.0	17620000.0	17630000.0	0.0	0.876822292804718	0.8068262934684753
1.0	17890000.0	17900000.0	1.0	0.6324806213378906	0.6043255925178528
1.0	17920000.0	17930000.0	1.0	0.5563276410102844	0.4637199938297272
1.0	17990000.0	18000000.0	0.0	0.5554394125938416	0.4631568491458893
1.0	18020000.0	18030000.0	1.0	0.6117194890975952	0.5879088640213013
1.0	18050000.0	18060000.0	0.0	0.7921572923660278	0.7405543923377991
1.0	18070000.0	18080000.0	0.0	0.75457763671875	0.7095797061920166
1.0	18150000.0	18160000.0	0.0	0.8123613595962524	0.7576428055763245
1.0	18270000.0	18280000.0	1.0	0.7294778823852539	0.6898060441017151
1.0	18330000.0	18340000.0	2.0	0.6963018178939819	0.6618342995643616
1.0	18340000.0	18350000.0	0.0	0.7643531560897827	0.7194041013717651
1.0	18360000.0	18370000.0	0.0	0.7100395560264587	0.6728677153587341
1.0	18380000.0	18390000.0	1.0	0.7528653740882874	0.7102586030960083
1.0	18390000.0	18400000.0	0.0	0.7545900344848633	0.7113258242607117
1.0	18450000.0	18460000.0	1.0	0.6514264941215515	0.6203218102455139
1.0	18520000.0	18530000.0	0.0	0.6818150281906128	0.6478579640388489
1.0	18620000.0	18630000.0	0.0	0.6505635976791382	0.6203798055648804
1.0	18630000.0	18640000.0	1.0	0.6446094512939453	0.6145045757293701
1.0	18640000.0	18650000.0	0.0	0.6385940909385681	0.6098148822784424
1.0	18680000.0	18690000.0	1.0	0.737759530544281	0.6969742178916931
1.0	18730000.0	18740000.0	0.0	0.9125286936759949	0.8327577710151672
1.0	18760000.0	18770000.0	0.0	0.7863443493843079	0.7371057271957397
1.0	18790000.0	18800000.0	1.0	0.6138316988945007	0.5895169377326965
1.0	18810000.0	18820000.0	2.0	0.681358814239502	0.6462597846984863
1.0	18920000.0	18930000.0	0.0	0.8150342702865601	0.7595831155776978
1.0	18960000.0	18970000.0	0.0	0.9151118993759155	0.83399897813797
1.0	19000000.0	19010000.0	3.0	0.7411969304084778	0.7000336647033691
1.0	19060000.0	19070000.0	1.0	0.7288542985916138	0.6873818635940552
1.0	19110000.0	19120000.0	0.0	0.9031316637992859	0.8255688548088074
1.0	19150000.0	19160000.0	0.0	0.9704491496086121	0.8718210458755493
1.0	19160000.0	19170000.0	2.0	0.8845807313919067	0.8126535415649414
1.0	19220000.0	19230000.0	0.0	0.6118422746658325	0.6996910572052002
1.0	19260000.0	19270000.0	0.0	0.7403292655944824	0.6969627737998962
1.0	19270000.0	19280000.0	0.0	0.644676685333252	0.608141303062439
1.0	19300000.0	19310000.0	1.0	0.7353242039680481	0.6943631172180176
1.0	19310000.0	19320000.0	0.0	0.653035044670105	0.6218956112861633
1.0	19400000.0	19410000.0	0.0	0.5711016654968262	0.5004578828811646
1.0	19410000.0	19420000.0	0.0	0.5504509210586548	0.4787598252296448
1.0	19460000.0	19470000.0	0.0	0.5728182196617126	0.46843233704566956
1.0	19510000.0	19520000.0	1.0	0.5504509210586548	0.4787598252296448
1.0	19550000.0	19560000.0	1.0	0.5504509210586548	0.4787598252296448
1.0	19590000.0	19600000.0	2.0	0.5504509210586548	0.4787598252296448
1.0	19620000.0	19630000.0	0.0	0.590765655040741	0.5682655572891235
1.0	19670000.0	19680000.0	0.0	0.5751839876174927	0.4763779044151306
1.0	19680000.0	19690000.0	0.0	0.5504509210586548	0.4787598252296448
1.0	19690000.0	19700000.0	0.0	0.5693143010139465	0.4599524438381195
1.0	19800000.0	19810000.0	0.0	0.5504509210586548	0.4787598252296448
1.0	19850000.0	19860000.0	1.0	0.6212950944900513	0.5954147577285767
1.0	19890000.0	19900000.0	0.0	0.6775556802749634	0.6439593434333801
1.0	19920000.0	19930000.0	1.0	0.9337660074234009	1.5821260213851929
1.0	19940000.0	19950000.0	0.0	0.5504509210586548	0.4787598252296448
1.0	20040000.0	20050000.0	0.0	0.6178523898124695	0.5930183529853821
1.0	20080000.0	20090000.0	1.0	0.5812597870826721	0.5322811603546143
1.0	20110000.0	20120000.0	0.0	0.6077989339828491	0.5838168859481812
1.0	20140000.0	20150000.0	0.0	0.5560778379440308	0.44994139671325684
1.0	20150000.0	20160000.0	0.0	0.680908203125	0.6461840867996216
1.0	20200000.0	20210000.0	0.0	0.5838398933410645	0.65605628490448
1.0	20210000.0	20220000.0	1.0	0.5504509210586548	0.4787598252296448
1.0	20290000.0	20300000.0	3.0	0.744830310344696	0.701109766960144
1.0	20340000.0	20350000.0	1.0	0.827489972114563	0.7686628103256226
1.0	20390000.0	20400000.0	1.0	0.6555300354957581	0.6251187324523926
1.0	20400000.0	20410000.0	1.0	0.657007098197937	0.625758945941925
1.0	20410000.0	20420000.0	0.0	0.725080132484436	0.6839032769203186
1.0	20440000.0	20450000.0	0.0	0.7445516586303711	0.7010539770126343
1.0	20530000.0	20540000.0	0.0	0.5955106616020203	0.5729564428329468
1.0	20620000.0	20630000.0	1.0	0.6371902227401733	0.6093431711196899
1.0	20630000.0	20640000.0	1.0	0.650473415851593	0.6204603314399719
1.0	20740000.0	20750000.0	0.0	0.680334210395813	0.6453602313995361
1.0	20800000.0	20810000.0	0.0	0.6622031331062317	0.6308079361915588
1.0	20960000.0	20970000.0	0.0	0.6096903085708618	0.5814505815505981
1.0	21070000.0	21080000.0	0.0	0.5583006143569946	0.43936362862586975
1.0	21110000.0	21120000.0	0.0	0.9337663650512695	1.5821260213851929
1.0	21180000.0	21190000.0	2.0	0.5504509210586548	0.4787598252296448
1.0	21220000.0	21230000.0	0.0	0.569034218788147	0.4940871596336365
1.0	21490000.0	21500000.0	1.0	0.5963531732559204	0.5750242471694946
1.0	21530000.0	21540000.0	1.0	0.6844107508659363	0.649408221244812
1.0	21570000.0	21580000.0	1.0	0.6440569758415222	0.6157181859016418
1.0	21600000.0	21610000.0	0.0	0.6440675854682922	0.6159421801567078
1.0	21910000.0	21920000.0	0.0	0.6207812428474426	0.5958219766616821
1.0	21920000.0	21930000.0	0.0	0.5796980857849121	0.5274052619934082
1.0	21940000.0	21950000.0	1.0	0.5624750852584839	0.4753169119358063
1.0	21960000.0	21970000.0	1.0	0.5504509210586548	0.4787598252296448
1.0	22270000.0	22280000.0	0.0	0.6492875218391418	0.6193140745162964
1.0	22390000.0	22400000.0	0.0	0.562468945980072	0.47530001401901245
1.0	22460000.0	22470000.0	2.0	0.6382946968078613	0.6092956066131592
1.0	22480000.0	22490000.0	0.0	0.6614083051681519	0.6288973093032837
1.0	22530000.0	22540000.0	1.0	0.6776078939437866	0.6428354978561401
1.0	22540000.0	22550000.0	1.0	0.7542151212692261	0.7086930274963379
1.0	22640000.0	22650000.0	2.0	0.6606928110122681	0.628763735294342
1.0	22730000.0	22740000.0	0.0	0.7733774781227112	0.7241553068161011
1.0	22800000.0	22810000.0	1.0	0.6067891120910645	0.5841960906982422
1.0	22820000.0	22830000.0	2.0	0.5686745643615723	0.4929911196231842
1.0	22840000.0	22850000.0	0.0	0.6187332272529602	0.5949926376342773
1.0	22930000.0	22940000.0	0.0	0.7762311697006226	0.7290130853652954
1.0	22970000.0	22980000.0	0.0	0.7788475155830383	0.7305458784103394
1.0	23070000.0	23080000.0	2.0	0.5909737348556519	0.5693145990371704
1.0	23230000.0	23240000.0	0.0	0.5745598077774048	0.5112724304199219
1.0	23360000.0	23370000.0	1.0	0.5504509210586548	0.4787598252296448
1.0	23380000.0	23390000.0	0.0	0.5504509210586548	0.4787598252296448
1.0	23390000.0	23400000.0	0.0	0.5504509210586548	0.4787598252296448
1.0	23400000.0	23410000.0	0.0	0.5504509210586548	0.4787598252296448
1.0	23420000.0	23430000.0	1.0	0.5504509210586548	0.4787598252296448
1.0	23450000.0	23460000.0	2.0	0.5504509210586548	0.4787598252296448
1.0	23480000.0	23490000.0	1.0	0.5551325082778931	0.463062584400177
1.0	23570000.0	23580000.0	0.0	0.6871617436408997	0.652067244052887
1.0	23600000.0	23610000.0	0.0	0.5623454451560974	0.44147953391075134
1.0	23660000.0	23670000.0	0.0	0.5504509210586548	0.4787598252296448
1.0	23700000.0	23710000.0	0.0	0.5559594035148621	0.4634370803833008
1.0	23830000.0	23840000.0	1.0	0.663739025592804	0.6323627233505249
1.0	23870000.0	23880000.0	3.0	0.6846939921379089	0.6494432687759399
1.0	23890000.0	23900000.0	1.0	0.6933635473251343	0.6551858186721802
1.0	23950000.0	23960000.0	0.0	0.6288064122200012	0.6014316082000732
1.0	23980000.0	23990000.0	1.0	0.6747260093688965	0.6416770219802856
1.0	24060000.0	24070000.0	0.0	0.5562397241592407	0.4636450707912445
1.0	24110000.0	24120000.0	3.0	0.5577883124351501	0.6043664813041687
1.0	24200000.0	24210000.0	1.0	0.7445446848869324	0.7020837664604187
1.0	24230000.0	24240000.0	1.0	0.5922509431838989	0.5701913237571716
1.0	24250000.0	24260000.0	0.0	0.627411425113678	0.5999217629432678
1.0	24300000.0	24310000.0	0.0	0.8960989117622375	1.415724515914917
1.0	24430000.0	24440000.0	1.0	0.5892056226730347	0.5566734671592712
1.0	24470000.0	24480000.0	3.0	0.8651153445243835	0.7972888946533203
1.0	24550000.0	24560000.0	3.0	0.846792995929718	0.7825795412063599
1.0	24750000.0	24760000.0	1.0	0.573682963848114	0.4744921624660492
1.0	24840000.0	24850000.0	0.0	0.6427626609802246	0.6138731241226196
1.0	24920000.0	24930000.0	3.0	0.6453078389167786	0.6153512001037598
1.0	24940000.0	24950000.0	0.0	0.7723004817962646	0.7240262031555176
1.0	24970000.0	24980000.0	1.0	0.5504509210586548	0.4787598252296448
1.0	24990000.0	25000000.0	0.0	0.5583078265190125	0.4662596583366394
1.0	25090000.0	25100000.0	2.0	0.5504509210586548	0.4787598252296448
1.0	25100000.0	25110000.0	0.0	0.5570932626724243	0.4436436593532562
1.0	25120000.0	25130000.0	0.0	0.5614579319953918	0.438872754573822
1.0	25150000.0	25160000.0	0.0	0.5504509210586548	0.4787598252296448
1.0	25160000.0	25170000.0	0.0	0.5668746829032898	0.487592875957489
1.0	25280000.0	25290000.0	1.0	1.2011828422546387	1.0003081560134888
1.0	25300000.0	25310000.0	0.0	1.1446294784545898	0.9713179469108582
1.0	25390000.0	25400000.0	1.0	1.044514536857605	0.9174292683601379
1.0	25400000.0	25410000.0	0.0	0.8791339993476868	0.8071624636650085
1.0	25500000.0	25510000.0	0.0	0.646986186504364	0.6168279051780701
1.0	25580000.0	25590000.0	0.0	0.5620535612106323	0.4404614567756653
1.0	25670000.0	25680000.0	0.0	0.5504509210586548	0.4787598252296448
1.0	25770000.0	25780000.0	0.0	0.5504509210586548	0.4787598252296448
1.0	25990000.0	26000000.0	0.0	0.6307729482650757	0.6025153994560242
1.0	26070000.0	26080000.0	2.0	0.5606836080551147	0.4376678466796875
1.0	26100000.0	26110000.0	0.0	0.5838090181350708	0.5621181726455688
1.0	26180000.0	26190000.0	0.0	0.632264256477356	0.5995448231697083
1.0	26190000.0	26200000.0	0.0	0.5504509210586548	0.4787598252296448
1.0	26230000.0	26240000.0	0.0	0.6292330026626587	0.7309216260910034
1.0	26350000.0	26360000.0	1.0	0.6214410066604614	0.5958782434463501
1.0	26370000.0	26380000.0	2.0	0.6900297403335571	0.6551669836044312
1.0	26430000.0	26440000.0	0.0	0.7041527628898621	0.6803954839706421
1.0	26450000.0	26460000.0	0.0	0.5504509210586548	0.4787598252296448
1.0	26470000.0	26480000.0	0.0	0.5583639144897461	0.46635255217552185
1.0	26490000.0	26500000.0	0.0	0.5825155377388	0.6558822393417358
1.0	26550000.0	26560000.0	0.0	0.5504509210586548	0.4787598252296448
1.0	26610000.0	26620000.0	0.0	0.7546154856681824	0.7068312764167786
1.0	26660000.0	26670000.0	0.0	0.6918060779571533	0.6549713015556335
1.0	26670000.0	26680000.0	0.0	0.6556574106216431	0.6247625350952148
1.0	26680000.0	26690000.0	1.0	0.785594642162323	0.7361693382263184
1.0	26700000.0	26710000.0	2.0	0.7381051182746887	0.6967050433158875
1.0	26730000.0	26740000.0	1.0	0.7895417213439941	0.7396774291992188
1.0	26810000.0	26820000.0	0.0	0.6908648610115051	0.6542738676071167
1.0	26860000.0	26870000.0	0.0	0.6254556775093079	0.5989761352539062
1.0	26900000.0	26910000.0	1.0	0.621677041053772	0.5963600873947144
1.0	27000000.0	27010000.0	0.0	0.6153026819229126	0.5903454422950745
1.0	27010000.0	27020000.0	0.0	0.6940463781356812	0.8086336255073547
1.0	27030000.0	27040000.0	0.0	0.5504509210586548	0.4787598252296448
1.0	27050000.0	27060000.0	1.0	0.5691500902175903	0.4596455693244934
1.0	27150000.0	27160000.0	0.0	0.6588250398635864	0.7789489030838013
1.0	27270000.0	27280000.0	2.0	0.5784568786621094	0.4906754493713379
1.0	27300000.0	27310000.0	0.0	0.671247661113739	0.6385323405265808
1.0	27330000.0	27340000.0	0.0	0.7761179804801941	0.7270160913467407
1.0	27430000.0	27440000.0	1.0	0.5799484252929688	0.528187096118927
1.0	27440000.0	27450000.0	0.0	0.5904239416122437	0.5603381395339966
1.0	27470000.0	27480000.0	0.0	0.5559389591217041	0.4634226858615875
1.0	27610000.0	27620000.0	0.0	0.5567883253097534	0.46416622400283813
1.0	27660000.0	27670000.0	1.0	0.7168235182762146	0.7687211632728577
1.0	27670000.0	27680000.0	1.0	0.61638343334198	0.590499997138977
1.0	27800000.0	27810000.0	0.0	0.5584313869476318	0.43905434012413025
1.0	27850000.0	27860000.0	1.0	0.567104697227478	0.4564642012119293
1.0	27890000.0	27900000.0	1.0	0.5651041269302368	0.4545200765132904
1.0	27930000.0	27940000.0	0.0	0.730911374092102	0.6849831342697144
1.0	27970000.0	27980000.0	1.0	0.6567145586013794	0.6249858140945435
1.0	28040000.0	28050000.0	0.0	0.6334295868873596	0.6056649684906006
1.0	28080000.0	28090000.0	2.0	0.5504509210586548	0.4787598252296448
1.0	28120000.0	28130000.0	0.0	0.5504509210586548	0.4787598252296448
1.0	28170000.0	28180000.0	0.0	0.5756837725639343	0.4813528060913086
1.0	28260000.0	28270000.0	2.0	0.6399303078651428	0.6103075742721558
1.0	28280000.0	28290000.0	1.0	0.7233209609985352	0.7186934947967529
1.0	28390000.0	28400000.0	0.0	0.5504509210586548	0.4787598252296448
1.0	28470000.0	28480000.0	0.0	0.6302026510238647	0.6025532484054565
1.0	28480000.0	28490000.0	1.0	0.6928456425666809	0.6583174467086792
1.0	28550000.0	28560000.0	0.0	0.6763133406639099	0.7992180585861206
1.0	28680000.0	28690000.0	0.0	0.6409162282943726	0.6119231581687927
1.0	28720000.0	28730000.0	0.0	0.5774716138839722	0.4877990782260895
1.0	28840000.0	28850000.0	0.0	0.5772944688796997	0.5547467470169067
1.0	28850000.0	28860000.0	0.0	0.5726970434188843	0.5054293274879456
1.0	28930000.0	28940000.0	1.0	0.5504509210586548	0.4787598252296448
1.0	28960000.0	28970000.0	1.0	0.7165250778198242	0.7714554667472839
1.0	29010000.0	29020000.0	0.0	0.5504509210586548	0.4787598252296448
1.0	29070000.0	29080000.0	0.0	0.5504509210586548	0.4787598252296448
1.0	29090000.0	29100000.0	0.0	0.5504509210586548	0.4787598252296448
1.0	29190000.0	29200000.0	2.0	0.641933262348175	0.612781822681427
1.0	29240000.0	29250000.0	0.0	0.5953747034072876	0.6732984781265259
1.0	29290000.0	29300000.0	0.0	0.5504509210586548	0.4787598252296448
1.0	29300000.0	29310000.0	0.0	0.5504509210586548	0.4787598252296448
1.0	29330000.0	29340000.0	0.0	0.5504509210586548	0.4787598252296448
1.0	29380000.0	29390000.0	0.0	0.5504509210586548	0.4787598252296448
1.0	29570000.0	29580000.0	2.0	0.682308554649353	0.6479276418685913
1.0	29580000.0	29590000.0	0.0	0.7024005055427551	0.6647923588752747
1.0	29590000.0	29600000.0	3.0	0.7373650074005127	0.6938048005104065
1.0	29700000.0	29710000.0	0.0	0.8052345514297485	0.7521112561225891
1.0	29750000.0	29760000.0	0.0	0.6714918613433838	0.6373870968818665
1.0	29790000.0	29800000.0	0.0	0.6447902917861938	0.6147039532661438
1.0	29840000.0	29850000.0	1.0	0.668500542640686	0.6371475458145142
1.0	30040000.0	30050000.0	0.0	0.7557933330535889	0.7122026085853577
1.0	30150000.0	30160000.0	0.0	0.8046814203262329	0.749396800994873
1.0	30180000.0	30190000.0	1.0	1.036107063293457	0.9129290580749512
1.0	30250000.0	30260000.0	1.0	0.892081081867218	0.8168627619743347
1.0	30270000.0	30280000.0	0.0	0.8587959408760071	0.7918912172317505
1.0	30300000.0	30310000.0	3.0	0.7917270660400391	0.7404707670211792
1.0	30350000.0	30360000.0	0.0	0.857724666595459	0.7922884821891785
1.0	30370000.0	30380000.0	2.0	0.7752338647842407	0.7271398305892944
1.0	30380000.0	30390000.0	0.0	0.8665409088134766	0.7982938885688782
1.0	30420000.0	30430000.0	0.0	0.7973049879074097	0.7453869581222534
1.0	30470000.0	30480000.0	0.0	0.7484152317047119	0.7054587602615356
1.0	30490000.0	30500000.0	0.0	0.8366581201553345	0.7771068811416626
1.0	30500000.0	30510000.0	0.0	0.8577941656112671	0.7931166887283325
1.0	30540000.0	30550000.0	0.0	0.7405350804328918	0.6980109214782715
1.0	30560000.0	30570000.0	1.0	0.7731976509094238	0.7262765169143677
1.0	30600000.0	30610000.0	0.0	0.8038021922111511	0.750962495803833
1.0	30620000.0	30630000.0	2.0	0.7750368714332581	0.7279440760612488
1.0	30710000.0	30720000.0	0.0	0.9022709727287292	0.8238561749458313
1.0	30810000.0	30820000.0	1.0	0.9814141988754272	0.8775585889816284
1.0	30850000.0	30860000.0	2.0	0.7624737024307251	0.7153398394584656
1.0	30860000.0	30870000.0	0.0	0.8957608938217163	0.8184413909912109
1.0	31090000.0	31100000.0	1.0	0.8858491778373718	0.8128881454467773
1.0	31230000.0	31240000.0	2.0	0.7396970391273499	0.6913214921951294
1.0	31280000.0	31290000.0	0.0	0.6759949922561646	0.6418489217758179
1.0	31290000.0	31300000.0	2.0	0.680969774723053	0.6456313133239746
1.0	31400000.0	31410000.0	0.0	0.6081090569496155	0.5850782990455627
1.0	31510000.0	31520000.0	0.0	0.5575545430183411	0.4651106894016266
1.0	31540000.0	31550000.0	3.0	0.6280298829078674	0.6013507843017578
1.0	31600000.0	31610000.0	3.0	0.7241101264953613	0.6837078332901001
1.0	31740000.0	31750000.0	3.0	0.5661546587944031	0.4854772686958313
1.0	31750000.0	31760000.0	4.0	0.5565369725227356	0.446694940328598
1.0	31760000.0	31770000.0	0.0	0.6812494993209839	0.803240180015564
1.0	31780000.0	31790000.0	2.0	0.578607976436615	0.5239899754524231
1.0	31820000.0	31830000.0	1.0	0.5634565353393555	0.47789373993873596
1.0	31870000.0	31880000.0	0.0	0.8876005411148071	0.8131610155105591
1.0	31960000.0	31970000.0	1.0	0.7010732889175415	0.6627281308174133
1.0	31970000.0	31980000.0	1.0	1.0275468826293945	0.9062859416007996
1.0	31980000.0	31990000.0	1.0	0.7580574750900269	0.7110234498977661
1.0	31990000.0	32000000.0	0.0	0.7324950695037842	0.68976229429245
1.0	32000000.0	32010000.0	2.0	0.8177086114883423	0.7612199783325195
1.0	32010000.0	32020000.0	0.0	0.8304568529129028	0.7703887224197388
1.0	32030000.0	32040000.0	0.0	0.7402531504631042	0.6956012845039368
1.0	32040000.0	32050000.0	1.0	0.7712892293930054	0.719150185585022
1.0	32060000.0	32070000.0	0.0	0.683901309967041	0.6493175625801086
1.0	32230000.0	32240000.0	1.0	0.7329403758049011	0.6896803975105286
1.0	32280000.0	32290000.0	0.0	0.8247772455215454	0.7657308578491211
1.0	32300000.0	32310000.0	0.0	0.8585798144340515	0.7918157577514648
1.0	32320000.0	32330000.0	0.0	0.7841829061508179	0.7332891225814819
1.0	32330000.0	32340000.0	3.0	0.7544151544570923	0.7088754773139954
1.0	32410000.0	32420000.0	1.0	0.6639045476913452	0.6307740211486816
1.0	32650000.0	32660000.0	0.0	0.5504509210586548	0.4787598252296448
1.0	32750000.0	32760000.0	0.0	0.7527080178260803	0.8024401664733887
1.0	32950000.0	32960000.0	0.0	0.5840461850166321	0.5409278869628906
1.0	32960000.0	32970000.0	0.0	0.6165668368339539	0.5908055901527405
1.0	33030000.0	33040000.0	1.0	0.5575628876686096	0.46512308716773987
1.0	33090000.0	33100000.0	0.0	0.5671361684799194	0.45583781599998474
1.0	33110000.0	33120000.0	0.0	0.9337178468704224	1.5821256637573242
1.0	33120000.0	33130000.0	0.0	0.5504509210586548	0.4787598252296448
1.0	33220000.0	33230000.0	1.0	0.5640591382980347	0.4795292317867279
1.0	33230000.0	33240000.0	0.0	0.5782214403152466	0.489521324634552
1.0	33250000.0	33260000.0	1.0	0.5504509210586548	0.4787598252296448
1.0	33270000.0	33280000.0	1.0	0.5504509210586548	0.4787598252296448
1.0	33300000.0	33310000.0	0.0	0.5504509210586548	0.4787598252296448
1.0	33390000.0	33400000.0	0.0	0.563015878200531	0.4767213761806488
1.0	33440000.0	33450000.0	0.0	0.6121252775192261	0.5851361155509949
1.0	33480000.0	33490000.0	0.0	0.5504509210586548	0.4787598252296448
1.0	33530000.0	33540000.0	2.0	0.6505645513534546	0.6195908188819885
1.0	33590000.0	33600000.0	0.0	0.5565751194953918	0.5836269855499268
1.0	33600000.0	33610000.0	1.0	0.5634329319000244	0.4470018446445465
1.0	33610000.0	33620000.0	1.0	0.5986976623535156	0.5760234594345093
1.0	33650000.0	33660000.0	1.0	0.5917167663574219	0.5698808431625366
1.0	33690000.0	33700000.0	0.0	0.6586014032363892	0.6267244815826416
1.0	33720000.0	33730000.0	1.0	0.6303387880325317	0.5974458456039429
1.0	33780000.0	33790000.0	0.0	0.5987733602523804	0.5765951871871948
1.0	33800000.0	33810000.0	2.0	0.5504509210586548	0.4787598252296448
1.0	33870000.0	33880000.0	1.0	0.5896706581115723	0.5580747723579407
1.0	33890000.0	33900000.0	0.0	0.6062283515930176	0.582710325717926
1.0	33940000.0	33950000.0	0.0	0.6023635268211365	0.5807546973228455
1.0	33960000.0	33970000.0	2.0	0.7890511751174927	0.7369080185890198
1.0	34000000.0	34010000.0	0.0	0.8019269704818726	0.7475618720054626
1.0	34040000.0	34050000.0	2.0	0.6491100788116455	0.6195777654647827
1.0	34060000.0	34070000.0	1.0	0.7634081840515137	0.7172511219978333
1.0	34090000.0	34100000.0	2.0	0.724851667881012	0.6843286156654358
1.0	34140000.0	34150000.0	0.0	0.6885277628898621	0.652675986289978
1.0	34160000.0	34170000.0	0.0	0.8051484823226929	0.750898540019989
1.0	34200000.0	34210000.0	3.0	0.777779221534729	0.7299335598945618
1.0	34220000.0	34230000.0	1.0	0.8544289469718933	0.7899335622787476
1.0	34400000.0	34410000.0	0.0	0.7576228380203247	0.7133508920669556
1.0	34410000.0	34420000.0	0.0	0.7096039056777954	0.6728743314743042
1.0	34420000.0	34430000.0	1.0	0.7103201746940613	0.6737462878227234
1.0	34430000.0	34440000.0	0.0	0.7451227903366089	0.7029315233230591
1.0	34440000.0	34450000.0	1.0	0.7157643437385559	0.6785193681716919
1.0	34450000.0	34460000.0	0.0	0.7386454343795776	0.6973481178283691
1.0	34470000.0	34480000.0	1.0	0.7225273251533508	0.6840475797653198
1.0	34480000.0	34490000.0	0.0	0.7758285999298096	0.7284207940101624
1.0	34570000.0	34580000.0	0.0	0.9562549591064453	0.8616908192634583
1.0	34580000.0	34590000.0	2.0	0.9914079904556274	0.8855452537536621
1.0	34680000.0	34690000.0	1.0	1.0507886409759521	0.9212274551391602
1.0	34710000.0	34720000.0	0.0	0.7225477695465088	0.6809037327766418
1.0	34780000.0	34790000.0	2.0	1.002807378768921	0.8925545811653137
1.0	34820000.0	34830000.0	0.0	0.9508097767829895	0.8590000867843628
1.0	34830000.0	34840000.0	1.0	0.9433521032333374	0.8539429903030396
1.0	34850000.0	34860000.0	2.0	1.0363285541534424	0.9132047891616821
1.0	34900000.0	34910000.0	1.0	1.126508116722107	0.9634235501289368
1.0	34950000.0	34960000.0	4.0	1.084816575050354	0.9410362243652344
1.0	35080000.0	35090000.0	1.0	0.9596182107925415	0.8646133542060852
1.0	35100000.0	35110000.0	0.0	0.8270190954208374	0.7673578262329102
1.0	35240000.0	35250000.0	1.0	0.7200844883918762	0.6803622841835022
1.0	35290000.0	35300000.0	0.0	0.5632554292678833	0.4773547649383545
1.0	35360000.0	35370000.0	1.0	0.6280351877212524	0.6004925966262817
1.0	35430000.0	35440000.0	0.0	0.7183454632759094	0.6786143183708191
1.0	35440000.0	35450000.0	0.0	0.6374404430389404	0.610019862651825
1.0	35530000.0	35540000.0	1.0	0.817784309387207	0.7612738609313965
1.0	35630000.0	35640000.0	0.0	0.7073744535446167	0.6679889559745789
1.0	35730000.0	35740000.0	1.0	0.6499074101448059	0.7658688426017761
1.0	35760000.0	35770000.0	0.0	0.5504509210586548	0.4787598252296448
1.0	35810000.0	35820000.0	0.0	0.5618373155593872	0.4737100601196289
1.0	35830000.0	35840000.0	0.0	0.558227002620697	0.4661269187927246
1.0	35900000.0	35910000.0	2.0	0.5879300236701965	0.5605150461196899
1.0	35940000.0	35950000.0	0.0	0.5610296726226807	0.4717687964439392
1.0	35990000.0	36000000.0	0.0	0.5765742063522339	0.5267467498779297
1.0	36010000.0	36020000.0	0.0	0.5504509210586548	0.4787598252296448
1.0	36020000.0	36030000.0	0.0	0.9154483675956726	1.5283763408660889
1.0	36120000.0	36130000.0	0.0	0.622154951095581	0.5949800610542297
1.0	36130000.0	36140000.0	1.0	0.6682145595550537	0.6357728242874146
1.0	36170000.0	36180000.0	0.0	0.580274760723114	0.5410789251327515
1.0	36290000.0	36300000.0	0.0	0.5610089898109436	0.4717221260070801
1.0	36360000.0	36370000.0	1.0	0.5789583325386047	0.4931909441947937
1.0	36410000.0	36420000.0	0.0	0.5504509210586548	0.4787598252296448
1.0	36430000.0	36440000.0	0.0	0.5583704113960266	0.43919485807418823
1.0	36510000.0	36520000.0	1.0	0.557914137840271	0.46563464403152466
1.0	36630000.0	36640000.0	2.0	0.5504509210586548	0.4787598252296448
1.0	36750000.0	36760000.0	0.0	0.5504509210586548	0.4787598252296448
1.0	36820000.0	36830000.0	1.0	0.5563281774520874	0.46372026205062866
1.0	36940000.0	36950000.0	3.0	0.640986442565918	0.6119080185890198
1.0	36950000.0	36960000.0	1.0	0.6405124068260193	0.6106774806976318
1.0	36990000.0	37000000.0	0.0	0.7123227119445801	0.6743074655532837
1.0	37010000.0	37020000.0	0.0	0.6572287678718567	0.6258822679519653
1.0	37040000.0	37050000.0	0.0	0.783507227897644	0.7328718900680542
1.0	37090000.0	37100000.0	2.0	0.8415582776069641	0.7783275842666626
1.0	37150000.0	37160000.0	3.0	0.9576090574264526	0.8627632856369019
1.0	37210000.0	37220000.0	1.0	1.0405124425888062	0.9143611788749695
1.0	37220000.0	37230000.0	0.0	1.1015946865081787	0.9500004649162292
1.0	37250000.0	37260000.0	0.0	1.0154603719711304	0.8994281888008118
1.0	37280000.0	37290000.0	2.0	0.7371422648429871	0.6949379444122314
1.0	37300000.0	37310000.0	1.0	0.8155195116996765	0.7597638964653015
1.0	37420000.0	37430000.0	1.0	0.7897367477416992	0.73979651927948
1.0	37460000.0	37470000.0	0.0	0.7573132514953613	0.7129076719284058
1.0	37550000.0	37560000.0	1.0	0.711235523223877	0.6749737858772278
1.0	37630000.0	37640000.0	0.0	0.7141507863998413	0.6771721839904785
1.0	37740000.0	37750000.0	1.0	0.8191348314285278	0.7620184421539307
1.0	37780000.0	37790000.0	0.0	0.854098916053772	0.788483738899231
1.0	37820000.0	37830000.0	0.0	0.8541078567504883	0.7896555066108704
1.0	37870000.0	37880000.0	0.0	0.7202604413032532	0.6811650991439819
1.0	37900000.0	37910000.0	0.0	0.7121893763542175	0.6739578247070312
1.0	37910000.0	37920000.0	0.0	0.6716809868812561	0.6376431584358215
1.0	37970000.0	37980000.0	2.0	0.5504509210586548	0.4787598252296448
1.0	37980000.0	37990000.0	1.0	0.6580013036727905	0.6213136911392212
1.0	38010000.0	38020000.0	2.0	0.5504509210586548	0.4787598252296448
1.0	38020000.0	38030000.0	1.0	0.5900251865386963	0.5591416358947754
1.0	38030000.0	38040000.0	0.0	0.5586482286453247	0.4386015832424164
1.0	38040000.0	38050000.0	0.0	0.5754932165145874	0.4806845784187317
1.0	38120000.0	38130000.0	2.0	0.7371037602424622	0.6969279050827026
1.0	38170000.0	38180000.0	1.0	0.5504509210586548	0.4787598252296448
1.0	38260000.0	38270000.0	1.0	0.5504509210586548	0.4787598252296448
1.0	38400000.0	38410000.0	0.0	0.5504509210586548	0.4787598252296448
1.0	38440000.0	38450000.0	0.0	0.5504509210586548	0.4787598252296448
1.0	38540000.0	38550000.0	0.0	0.6811636686325073	0.6467843651771545
1.0	38580000.0	38590000.0	0.0	0.6817415952682495	0.6463167071342468
1.0	38620000.0	38630000.0	0.0	0.7629311680793762	0.7181295156478882
1.0	38650000.0	38660000.0	0.0	0.7369953393936157	0.6956675052642822
1.0	38660000.0	38670000.0	0.0	0.7684930562973022	0.7204805016517639
1.0	38700000.0	38710000.0	1.0	0.8273574709892273	0.7675961256027222
1.0	38710000.0	38720000.0	0.0	0.7023719549179077	0.6640116572380066
1.0	38750000.0	38760000.0	3.0	0.7644659280776978	0.7190030217170715
1.0	38810000.0	38820000.0	0.0	1.0581384897232056	0.9252182245254517
1.0	38880000.0	38890000.0	1.0	0.9556502103805542	0.8600300550460815
1.0	38910000.0	38920000.0	2.0	0.9390544891357422	0.8503705859184265
1.0	38940000.0	38950000.0	1.0	1.0280096530914307	0.9070634841918945
1.0	39020000.0	39030000.0	2.0	0.7838605046272278	0.7329729199409485
1.0	39110000.0	39120000.0	0.0	0.8358340263366699	0.7748685479164124
1.0	39140000.0	39150000.0	1.0	0.80694180727005	0.7528554797172546
1.0	39150000.0	39160000.0	0.0	0.8044959902763367	0.7508034706115723
1.0	39190000.0	39200000.0	0.0	0.8281583786010742	0.7690383791923523
1.0	39260000.0	39270000.0	2.0	0.8129268884658813	0.757347822189331
1.0	39310000.0	39320000.0	0.0	0.5814610719680786	0.5329105257987976
1.0	39420000.0	39430000.0	0.0	0.6727069020271301	0.6392380595207214
1.0	39460000.0	39470000.0	0.0	0.5504509210586548	0.4787598252296448
1.0	39490000.0	39500000.0	0.0	0.6011479496955872	0.6822229623794556
1.0	39550000.0	39560000.0	0.0	0.555206298828125	0.4630803167819977
1.0	39560000.0	39570000.0	0.0	0.5838729739189148	0.5619217157363892
1.0	39580000.0	39590000.0	0.0	0.5504509210586548	0.4787598252296448
1.0	39600000.0	39610000.0	0.0	0.5621227025985718	0.44068700075149536
1.0	39610000.0	39620000.0	0.0	0.5504509210586548	0.4787598252296448
1.0	39630000.0	39640000.0	1.0	0.5504509210586548	0.4787598252296448
1.0	39660000.0	39670000.0	0.0	0.5504509210586548	0.4787598252296448
1.0	39700000.0	39710000.0	0.0	0.5504509210586548	0.4787598252296448
1.0	39710000.0	39720000.0	0.0	0.5504509210586548	0.4787598252296448
1.0	39730000.0	39740000.0	1.0	0.5504509210586548	0.4787598252296448
1.0	39970000.0	39980000.0	1.0	0.6119521856307983	0.5882083177566528
1.0	39990000.0	40000000.0	0.0	0.5847002267837524	0.5429396033287048
1.0	40000000.0	40010000.0	0.0	0.593344509601593	0.56903076171875
1.0	40010000.0	40020000.0	2.0	0.5504509210586548	0.4787598252296448
1.0	40050000.0	40060000.0	0.0	0.681766152381897	0.6466454267501831
1.0	40250000.0	40260000.0	1.0	0.6109554171562195	0.5861203670501709
1.0	40300000.0	40310000.0	0.0	0.5504509210586548	0.4787598252296448
1.0	40330000.0	40340000.0	0.0	0.5590856075286865	0.4379056990146637
1.0	40400000.0	40410000.0	1.0	0.6220043301582336	0.5946842432022095
1.0	40530000.0	40540000.0	1.0	0.5504509210586548	0.4787598252296448
1.0	40600000.0	40610000.0	2.0	0.6327471733093262	0.6038115620613098
1.0	40640000.0	40650000.0	0.0	0.5504509210586548	0.4787598252296448
1.0	40670000.0	40680000.0	0.0	0.5504509210586548	0.4787598252296448
1.0	40680000.0	40690000.0	0.0	0.5504509210586548	0.4787598252296448
1.0	40900000.0	40910000.0	0.0	0.6332031488418579	0.6054109930992126
1.0	40930000.0	40940000.0	0.0	0.7402706742286682	0.6981979608535767
1.0	40970000.0	40980000.0	0.0	0.5920565724372864	0.662638783454895
1.0	41040000.0	41050000.0	0.0	0.7075007557868958	0.6690201759338379
1.0	41060000.0	41070000.0	0.0	0.8102127909660339	0.7557116150856018
1.0	41090000.0	41100000.0	1.0	0.5599915981292725	0.4694584012031555
1.0	41130000.0	41140000.0	0.0	0.6367149949073792	0.6071966886520386
1.0	41180000.0	41190000.0	1.0	0.5504509210586548	0.4787598252296448
1.0	41270000.0	41280000.0	3.0	0.5554406046867371	0.46315687894821167
1.0	41290000.0	41300000.0	1.0	0.6220550537109375	0.5950852632522583
1.0	41390000.0	41400000.0	2.0	0.6466179490089417	0.6176115870475769
1.0	41420000.0	41430000.0	3.0	0.6780892610549927	0.64333176612854
1.0	41470000.0	41480000.0	0.0	0.5577682852745056	0.4654169976711273
1.0	41590000.0	41600000.0	0.0	0.5697868466377258	0.4624926447868347
1.0	41730000.0	41740000.0	0.0	0.6392714381217957	0.6102257966995239
1.0	41750000.0	41760000.0	1.0	0.5761533379554749	0.5222994089126587
1.0	41790000.0	41800000.0	0.0	0.6467534303665161	0.6165636777877808
1.0	41850000.0	41860000.0	0.0	0.6173701286315918	0.5925781726837158
1.0	41920000.0	41930000.0	0.0	0.6705994009971619	0.6370531320571899
1.0	42020000.0	42030000.0	0.0	0.6991826295852661	0.6618555784225464
1.0	42130000.0	42140000.0	0.0	0.742152750492096	0.700456976890564
1.0	42180000.0	42190000.0	0.0	0.6468586325645447	0.6167944669723511
1.0	42290000.0	42300000.0	1.0	0.5683271288871765	0.4919408857822418
1.0	42310000.0	42320000.0	1.0	0.6867654323577881	0.6521419286727905
1.0	42360000.0	42370000.0	1.0	0.7005008459091187	0.6633655428886414
1.0	42420000.0	42430000.0	0.0	0.6588258147239685	0.6293783187866211
1.0	42430000.0	42440000.0	1.0	0.6908262968063354	0.6548563241958618
1.0	42550000.0	42560000.0	3.0	0.6723848581314087	0.6385289430618286
1.0	42580000.0	42590000.0	1.0	0.7851861119270325	0.7353450059890747
1.0	42620000.0	42630000.0	3.0	0.7161450386047363	0.678400993347168
1.0	42710000.0	42720000.0	0.0	0.575980007648468	0.482404887676239
1.0	42740000.0	42750000.0	0.0	0.5504509210586548	0.4787598252296448
1.0	42790000.0	42800000.0	0.0	0.5504509210586548	0.4787598252296448
1.0	42900000.0	42910000.0	1.0	0.5696371793746948	0.4959341585636139
1.0	42930000.0	42940000.0	0.0	0.5660259127616882	0.48510217666625977
1.0	42950000.0	42960000.0	0.0	0.5854533910751343	0.5452554225921631
1.0	43000000.0	43010000.0	2.0	0.6645013093948364	0.6320409774780273
1.0	43120000.0	43130000.0	1.0	0.6978726387023926	0.6713494062423706
1.0	43140000.0	43150000.0	0.0	0.7489343881607056	0.7902653217315674
1.0	43220000.0	43230000.0	2.0	0.57603919506073	0.5159211158752441
1.0	43260000.0	43270000.0	0.0	0.6711724996566772	0.6377805471420288
1.0	43320000.0	43330000.0	2.0	0.683398962020874	0.6495625376701355
1.0	43430000.0	43440000.0	1.0	0.5935889482498169	0.5722551345825195
1.0	43450000.0	43460000.0	2.0	0.625809371471405	0.5990070700645447
1.0	43490000.0	43500000.0	0.0	0.7058507204055786	0.6665135622024536
1.0	43820000.0	43830000.0	1.0	0.5861956477165222	0.6592727899551392
1.0	43840000.0	43850000.0	0.0	0.6316565871238708	0.6054354906082153
1.0	43880000.0	43890000.0	0.0	0.6230806112289429	0.5982221364974976
1.0	43920000.0	43930000.0	0.0	0.6604100465774536	0.6286191940307617
1.0	43940000.0	43950000.0	0.0	0.6948028802871704	0.65838223695755
1.0	43950000.0	43960000.0	0.0	0.7426708936691284	0.7004926204681396
1.0	43990000.0	44000000.0	2.0	0.6697984933853149	0.6355637311935425
1.0	44000000.0	44010000.0	0.0	0.6158607602119446	0.5918318033218384
1.0	44070000.0	44080000.0	1.0	0.5504509210586548	0.4787598252296448
1.0	44100000.0	44110000.0	0.0	0.6148306727409363	0.5891712307929993
1.0	44140000.0	44150000.0	0.0	0.5504509210586548	0.4787598252296448
1.0	44160000.0	44170000.0	0.0	0.5504509210586548	0.4787598252296448
1.0	44220000.0	44230000.0	0.0	0.5613311529159546	0.4724818766117096
1.0	44230000.0	44240000.0	1.0	0.6164357662200928	0.5916093587875366
1.0	44330000.0	44340000.0	0.0	0.5625699162483215	0.4755583703517914
1.0	44350000.0	44360000.0	1.0	0.5964692831039429	0.574806809425354
1.0	44360000.0	44370000.0	0.0	0.6176173090934753	0.5929639935493469
1.0	44460000.0	44470000.0	1.0	0.595956027507782	0.5741986036300659
1.0	44570000.0	44580000.0	0.0	0.6513484716415405	0.6205256581306458
1.0	44610000.0	44620000.0	1.0	0.6981855034828186	0.6631177663803101
1.0	44660000.0	44670000.0	0.0	0.6662002801895142	0.634056568145752
1.0	44740000.0	44750000.0	0.0	0.5504509210586548	0.4787598252296448
1.0	44840000.0	44850000.0	1.0	0.656027615070343	0.6247649788856506
1.0	44900000.0	44910000.0	2.0	0.6896727085113525	0.6530966758728027
1.0	44930000.0	44940000.0	0.0	0.7974634766578674	0.7439379096031189
1.0	44940000.0	44950000.0	2.0	0.6805640459060669	0.6454734802246094
1.0	45090000.0	45100000.0	0.0	0.6037078499794006	0.6640889048576355
1.0	45120000.0	45130000.0	2.0	0.556031346321106	0.46348637342453003
1.0	45140000.0	45150000.0	0.0	0.5696663856506348	0.4960232377052307
1.0	45150000.0	45160000.0	1.0	0.6000046730041504	0.5771621465682983
1.0	45240000.0	45250000.0	2.0	0.5982331037521362	0.66409832239151
1.0	45250000.0	45260000.0	1.0	0.6238960027694702	0.5976690053939819
1.0	45300000.0	45310000.0	1.0	0.6313732266426086	0.6039178371429443
1.0	45390000.0	45400000.0	0.0	0.624725341796875	0.5996198654174805
1.0	45400000.0	45410000.0	1.0	0.568226158618927	0.49163469672203064
1.0	45440000.0	45450000.0	0.0	0.5560844540596008	0.4635244905948639
1.0	45480000.0	45490000.0	1.0	0.5572487115859985	0.4647051692008972
1.0	45550000.0	45560000.0	1.0	0.5920392274856567	0.5705463886260986
1.0	45600000.0	45610000.0	0.0	0.5642842650413513	0.48015064001083374
1.0	45720000.0	45730000.0	1.0	0.6493934392929077	0.6199002265930176
1.0	45760000.0	45770000.0	0.0	0.6958848237991333	0.6901119351387024
1.0	45910000.0	45920000.0	1.0	0.5577330589294434	0.4410329759120941
1.0	45930000.0	45940000.0	0.0	0.5582366585731506	0.4661427438259125
1.0	45970000.0	45980000.0	1.0	0.5504509210586548	0.4787598252296448
1.0	46030000.0	46040000.0	1.0	0.5658877491950989	0.45335084199905396
1.0	46060000.0	46070000.0	2.0	0.5504509210586548	0.4787598252296448
1.0	46070000.0	46080000.0	1.0	0.5504509210586548	0.4787598252296448
1.0	46110000.0	46120000.0	0.0	0.5504509210586548	0.4787598252296448
1.0	46140000.0	46150000.0	0.0	0.5504509210586548	0.4787598252296448
1.0	46150000.0	46160000.0	1.0	0.9337636828422546	1.5821260213851929
1.0	46320000.0	46330000.0	0.0	0.5553576350212097	0.4571273922920227
1.0	46510000.0	46520000.0	0.0	0.5730167627334595	0.46902674436569214
1.0	46560000.0	46570000.0	0.0	0.5504509210586548	0.4787598252296448
1.0	46800000.0	46810000.0	0.0	0.9003163576126099	1.360668659210205
1.0	46890000.0	46900000.0	1.0	0.6731006503105164	0.639498233795166
1.0	46930000.0	46940000.0	1.0	0.6163281202316284	0.590851902961731
1.0	47070000.0	47080000.0	1.0	0.5747941136360168	0.5120059251785278
1.0	47090000.0	47100000.0	1.0	0.5553396344184875	0.4573580324649811
1.0	47130000.0	47140000.0	0.0	0.6129107475280762	0.6622862219810486
1.0	47500000.0	47510000.0	2.0	0.8265334963798523	0.7674360871315002
1.0	47570000.0	47580000.0	1.0	0.7808331251144409	0.7321391701698303
1.0	47600000.0	47610000.0	1.0	0.6954893469810486	0.6597678065299988
1.0	47720000.0	47730000.0	0.0	0.561759889125824	0.4396015703678131
1.0	47760000.0	47770000.0	1.0	0.5504509210586548	0.4787598252296448
1.0	47820000.0	47830000.0	1.0	0.564083456993103	0.4795948565006256
1.0	47850000.0	47860000.0	1.0	0.653102457523346	0.6221769452095032
1.0	47870000.0	47880000.0	0.0	0.7398247122764587	0.6973727941513062
1.0	47960000.0	47970000.0	1.0	0.6297601461410522	0.6020258069038391
1.0	47990000.0	48000000.0	0.0	0.6656892895698547	0.6329350471496582
1.0	48220000.0	48230000.0	2.0	0.7725827693939209	0.7254863381385803
1.0	48340000.0	48350000.0	2.0	0.6226868629455566	0.597562313079834
1.0	48350000.0	48360000.0	0.0	0.6293115019798279	0.6027504801750183
1.0	48430000.0	48440000.0	1.0	0.6185922026634216	0.5935781598091125
1.0	48550000.0	48560000.0	0.0	0.7445513010025024	0.7027081847190857
1.0	48560000.0	48570000.0	1.0	0.6419755816459656	0.6125119924545288
1.0	48640000.0	48650000.0	0.0	0.6240234375	0.5965244174003601
1.0	48650000.0	48660000.0	0.0	0.6545276045799255	0.623279869556427
1.0	48690000.0	48700000.0	1.0	0.6414919495582581	0.6114567518234253
1.0	48770000.0	48780000.0	0.0	0.6560792326927185	0.6245039701461792
1.0	48810000.0	48820000.0	0.0	0.7057942748069763	0.668211817741394
1.0	48850000.0	48860000.0	2.0	0.5618211627006531	0.4736718535423279
1.0	48920000.0	48930000.0	0.0	0.6457301378250122	0.6162849068641663
1.0	48950000.0	48960000.0	0.0	0.7474071979522705	0.7045393586158752
1.0	48960000.0	48970000.0	1.0	0.6842173337936401	0.6502779126167297
1.0	49120000.0	49130000.0	0.0	0.6489437818527222	0.6187633275985718
1.0	49130000.0	49140000.0	0.0	0.6410123109817505	0.6118689775466919
1.0	49240000.0	49250000.0	0.0	0.6431369185447693	0.612899661064148
1.0	49300000.0	49310000.0	1.0	0.6976507902145386	0.6607099175453186
1.0	49380000.0	49390000.0	0.0	0.6224013566970825	0.5970926284790039
1.0	49430000.0	49440000.0	1.0	0.6142722368240356	0.5883747935295105
1.0	49490000.0	49500000.0	0.0	0.7877196073532104	0.7373771667480469
1.0	49570000.0	49580000.0	3.0	0.8378950357437134	0.7769240736961365
1.0	49710000.0	49720000.0	0.0	0.9300841093063354	0.8450055122375488
1.0	49750000.0	49760000.0	0.0	0.702567994594574	0.6641780138015747
1.0	49780000.0	49790000.0	2.0	0.7587191462516785	0.7133275270462036
1.0	49820000.0	49830000.0	0.0	0.9189869165420532	0.8362725973129272
1.0	49840000.0	49850000.0	1.0	0.8045938611030579	0.751163899898529
1.0	49860000.0	49870000.0	0.0	0.8325464129447937	0.7730169892311096
1.0	49910000.0	49920000.0	2.0	0.8658778071403503	0.7990080714225769
1.0	50040000.0	50050000.0	0.0	0.8828474283218384	0.8114116787910461
1.0	50050000.0	50060000.0	0.0	0.8231884837150574	0.7666211724281311
1.0	50080000.0	50090000.0	1.0	0.8509402275085449	0.7878062129020691
1.0	50110000.0	50120000.0	2.0	0.8700922131538391	0.8022451400756836
1.0	50140000.0	50150000.0	0.0	1.024029016494751	0.9057462811470032
1.0	50170000.0	50180000.0	1.0	0.9593266248703003	0.8648618459701538
1.0	50230000.0	50240000.0	3.0	0.8772827386856079	0.807548999786377
1.0	50240000.0	50250000.0	1.0	0.8525680303573608	0.78779137134552
1.0	50290000.0	50300000.0	0.0	0.7882504463195801	0.7372575998306274
1.0	50310000.0	50320000.0	0.0	0.943259060382843	0.8535779714584351
1.0	50360000.0	50370000.0	0.0	0.749046266078949	0.7069324254989624
1.0	50410000.0	50420000.0	0.0	0.744199275970459	0.7020567059516907
1.0	50460000.0	50470000.0	0.0	0.6813403367996216	0.648948073387146
1.0	50490000.0	50500000.0	0.0	0.622797966003418	0.595416247844696
1.0	50510000.0	50520000.0	0.0	0.6307759881019592	0.602281391620636
1.0	50630000.0	50640000.0	0.0	0.6150117516517639	0.5889747142791748
1.0	50640000.0	50650000.0	0.0	0.5504509210586548	0.4787598252296448
1.0	50730000.0	50740000.0	0.0	0.662693440914154	0.631489098072052
1.0	50770000.0	50780000.0	1.0	0.7140216827392578	0.6771743893623352
1.0	50800000.0	50810000.0	0.0	0.6395448446273804	0.6102749109268188
1.0	50840000.0	50850000.0	1.0	0.7161504626274109	0.6782904863357544
1.0	50860000.0	50870000.0	1.0	0.7735223770141602	0.7268513441085815
1.0	50880000.0	50890000.0	1.0	0.7271358370780945	0.6884964108467102
1.0	50940000.0	50950000.0	0.0	0.6150510907173157	0.591462254524231
1.0	51010000.0	51020000.0	3.0	0.5729878544807434	0.5063386559486389
1.0	51070000.0	51080000.0	1.0	0.5666366219520569	0.4868895411491394
1.0	51080000.0	51090000.0	0.0	0.6590601801872253	0.6271583437919617
1.0	51210000.0	51220000.0	0.0	0.6053727269172668	0.5825283527374268
1.0	51250000.0	51260000.0	0.0	0.6005865931510925	0.5789816975593567
1.0	51290000.0	51300000.0	1.0	0.6644421815872192	0.6328054070472717
1.0	51300000.0	51310000.0	2.0	0.6021364331245422	0.5804968476295471
1.0	51320000.0	51330000.0	2.0	0.6124622225761414	0.5888663530349731
1.0	51460000.0	51470000.0	2.0	0.7950485348701477	0.7419291734695435
1.0	51560000.0	51570000.0	0.0	0.8659616708755493	0.7970843315124512
1.0	51640000.0	51650000.0	1.0	0.7569535970687866	0.712912917137146
1.0	51700000.0	51710000.0	0.0	0.7377099394798279	0.7565206289291382
1.0	51730000.0	51740000.0	0.0	0.5550225377082825	0.4620681703090668
1.0	51760000.0	51770000.0	0.0	0.5582885146141052	0.4662289619445801
1.0	51830000.0	51840000.0	0.0	0.5504509210586548	0.4787598252296448
1.0	51840000.0	51850000.0	0.0	0.555068850517273	0.46304988861083984
1.0	51910000.0	51920000.0	0.0	0.5504509210586548	0.4787598252296448
1.0	52050000.0	52060000.0	1.0	0.7203352451324463	0.6798650026321411
1.0	52080000.0	52090000.0	2.0	0.7622308135032654	0.7045015692710876
1.0	52130000.0	52140000.0	2.0	0.5558285713195801	0.4633520543575287
1.0	52190000.0	52200000.0	1.0	0.6361877918243408	0.7432275414466858
1.0	52210000.0	52220000.0	1.0	0.5961738228797913	0.5748531818389893
1.0	52290000.0	52300000.0	3.0	0.5759248733520508	0.5155619382858276
1.0	52320000.0	52330000.0	0.0	0.5904380083084106	0.5603811144828796
1.0	52330000.0	52340000.0	1.0	0.5727341771125793	0.5055444836616516
1.0	52430000.0	52440000.0	1.0	0.5570682287216187	0.46448245644569397
1.0	52440000.0	52450000.0	0.0	0.6406068801879883	0.6127080321311951
1.0	52480000.0	52490000.0	0.0	0.5716091394424438	0.5020350217819214
1.0	52490000.0	52500000.0	0.0	0.5504509210586548	0.4787598252296448
1.0	52570000.0	52580000.0	0.0	0.6676369905471802	0.6344820261001587
1.0	52660000.0	52670000.0	1.0	0.594063401222229	0.5722793340682983
1.0	52760000.0	52770000.0	1.0	0.5638518333435059	0.450120747089386
1.0	52820000.0	52830000.0	0.0	0.6194009780883789	0.5942572355270386
1.0	52930000.0	52940000.0	0.0	0.5504509210586548	0.4787598252296448
1.0	52950000.0	52960000.0	0.0	0.5634061694145203	0.4777592718601227
1.0	52960000.0	52970000.0	0.0	0.5679424405097961	0.49077796936035156
1.0	52970000.0	52980000.0	2.0	0.5504509210586548	0.4787598252296448
1.0	53010000.0	53020000.0	0.0	0.5586579442024231	0.5897830128669739
1.0	53050000.0	53060000.0	0.0	0.6812369227409363	0.6458545327186584
1.0	53080000.0	53090000.0	1.0	0.7556020617485046	0.7103150486946106
1.0	53150000.0	53160000.0	0.0	0.5607532262802124	0.47113293409347534
1.0	53160000.0	53170000.0	0.0	0.5589584112167358	0.6088654398918152
1.0	53190000.0	53200000.0	0.0	0.6706377267837524	0.6307557225227356
1.0	53220000.0	53230000.0	2.0	0.5615293383598328	0.4729582369327545
1.0	53230000.0	53240000.0	0.0	0.5614470839500427	0.4727591574192047
1.0	53260000.0	53270000.0	0.0	0.5602300763130188	0.4699675440788269
1.0	53310000.0	53320000.0	0.0	0.7364086508750916	0.6957744359970093
1.0	53340000.0	53350000.0	0.0	0.6185553669929504	0.5931402444839478
1.0	53360000.0	53370000.0	0.0	0.5577220916748047	0.44107064604759216
1.0	53390000.0	53400000.0	1.0	0.5609579086303711	0.6149929761886597
1.0	53400000.0	53410000.0	0.0	0.5581547021865845	0.466011106967926
1.0	53440000.0	53450000.0	1.0	0.5704266428947449	0.4983645975589752
1.0	53530000.0	53540000.0	0.0	0.6550568342208862	0.6238274574279785
1.0	53550000.0	53560000.0	0.0	0.6852551698684692	0.6507932543754578
1.0	53560000.0	53570000.0	1.0	0.6601999402046204	0.6279436945915222
1.0	53600000.0	53610000.0	1.0	0.6353673934936523	0.6065517663955688
1.0	53620000.0	53630000.0	1.0	0.6026293039321899	0.5784353017807007
1.0	53690000.0	53700000.0	1.0	0.5504509210586548	0.4787598252296448
1.0	53720000.0	53730000.0	0.0	0.5504509210586548	0.4787598252296448
1.0	53760000.0	53770000.0	0.0	0.6007096767425537	0.5766980051994324
1.0	53860000.0	53870000.0	1.0	0.6494077444076538	0.6186197996139526
1.0	53870000.0	53880000.0	0.0	0.6345163583755493	0.6062754988670349
1.0	53880000.0	53890000.0	0.0	0.7109352946281433	0.6716254353523254
1.0	53910000.0	53920000.0	1.0	0.6656610369682312	0.6331583261489868
1.0	53920000.0	53930000.0	0.0	0.7172484993934631	0.6763120293617249
1.0	53930000.0	53940000.0	1.0	0.6637496948242188	0.6316826939582825
1.0	53970000.0	53980000.0	1.0	0.7171597480773926	0.6783102750778198
1.0	54050000.0	54060000.0	0.0	0.8386861085891724	0.7760006785392761
1.0	54120000.0	54130000.0	1.0	0.7823147773742676	0.7330033779144287
1.0	54160000.0	54170000.0	0.0	0.8430294990539551	0.7813342809677124
1.0	54190000.0	54200000.0	0.0	0.7250450849533081	0.6855404376983643
1.0	54270000.0	54280000.0	1.0	0.556195855140686	0.46360960602760315
1.0	54330000.0	54340000.0	0.0	0.5553936958312988	0.4566827714443207
1.0	54380000.0	54390000.0	0.0	0.5625730752944946	0.44239020347595215
1.0	54410000.0	54420000.0	1.0	0.6768437623977661	0.7996919751167297
1.0	54450000.0	54460000.0	1.0	0.6553246378898621	0.6243306398391724
1.0	54580000.0	54590000.0	1.0	0.5558305978775024	0.45205122232437134
1.0	54660000.0	54670000.0	0.0	0.5968703031539917	0.6639279723167419
1.0	54710000.0	54720000.0	1.0	0.5997413396835327	0.5774477124214172
1.0	54740000.0	54750000.0	0.0	0.5708264708518982	0.4996039867401123
1.0	54830000.0	54840000.0	0.0	0.5771453976631165	0.48660317063331604
1.0	54860000.0	54870000.0	2.0	0.5504509210586548	0.4787598252296448
1.0	54880000.0	54890000.0	1.0	0.6244468688964844	0.5983114838600159
1.0	54930000.0	54940000.0	0.0	0.6263881921768188	0.6007341742515564
1.0	54970000.0	54980000.0	1.0	0.7056061625480652	0.6684160232543945
1.0	54990000.0	55000000.0	2.0	0.6547512412071228	0.6232151985168457
1.0	55010000.0	55020000.0	0.0	0.5504509210586548	0.4787598252296448
1.0	55020000.0	55030000.0	0.0	0.5675585269927979	0.4896262288093567
1.0	55110000.0	55120000.0	0.0	0.5704678893089294	0.46443071961402893
1.0	55120000.0	55130000.0	0.0	0.5742402672767639	0.47297677397727966
1.0	55280000.0	55290000.0	1.0	0.6644451022148132	0.6319135427474976
1.0	55440000.0	55450000.0	0.0	0.5923935770988464	0.5706259608268738
1.0	55470000.0	55480000.0	0.0	0.6935241222381592	0.6574119329452515
1.0	55480000.0	55490000.0	0.0	0.640078067779541	0.6111976504325867
1.0	55580000.0	55590000.0	0.0	0.5627091526985168	0.47592073678970337
1.0	55630000.0	55640000.0	0.0	0.5624368786811829	0.4752174913883209
1.0	55690000.0	55700000.0	1.0	0.7461808323860168	0.7027026414871216
1.0	55720000.0	55730000.0	3.0	0.6538342237472534	0.6225519180297852
1.0	55850000.0	55860000.0	2.0	0.7805582284927368	0.7322527170181274
1.0	55860000.0	55870000.0	1.0	0.8834604024887085	0.8120260238647461
1.0	55890000.0	55900000.0	0.0	0.8356612324714661	0.7747526168823242
1.0	56050000.0	56060000.0	0.0	0.9045232534408569	0.8249861598014832
1.0	56060000.0	56070000.0	2.0	0.8519473075866699	0.7877541780471802
1.0	56140000.0	56150000.0	2.0	0.846318244934082	0.7828692197799683
1.0	56150000.0	56160000.0	0.0	1.0670530796051025	0.9311539530754089
1.0	56160000.0	56170000.0	0.0	0.9560980796813965	0.8611918687820435
1.0	56170000.0	56180000.0	1.0	0.9101995229721069	0.8304804563522339
1.0	56230000.0	56240000.0	2.0	0.9926749467849731	0.8853217959403992
1.0	56350000.0	56360000.0	0.0	0.8012463450431824	0.7478814721107483
1.0	56420000.0	56430000.0	0.0	0.8693474531173706	0.8006796836853027
1.0	56430000.0	56440000.0	0.0	0.8765937685966492	0.8065679669380188
1.0	56510000.0	56520000.0	1.0	0.9913528561592102	0.8835581541061401
1.0	56560000.0	56570000.0	1.0	1.2093394994735718	1.003767728805542
1.0	56600000.0	56610000.0	1.0	1.0467681884765625	0.9179469347000122
1.0	56620000.0	56630000.0	3.0	0.9297202825546265	0.8431501388549805
1.0	56790000.0	56800000.0	0.0	0.6359976530075073	0.6068899631500244
1.0	56820000.0	56830000.0	0.0	0.6000142693519592	0.5771361589431763
1.0	56830000.0	56840000.0	0.0	0.5719593167304993	0.5031240582466125
1.0	56840000.0	56850000.0	2.0	0.6164507865905762	0.5909431576728821
1.0	56860000.0	56870000.0	0.0	0.6823829412460327	0.6470351815223694
1.0	56880000.0	56890000.0	1.0	0.6150366067886353	0.590702474117279
1.0	56910000.0	56920000.0	1.0	0.6989055871963501	0.6618340611457825
1.0	56960000.0	56970000.0	2.0	0.5563130974769592	0.4637072682380676
1.0	57090000.0	57100000.0	1.0	0.6390566825866699	0.6093374490737915
1.0	57130000.0	57140000.0	0.0	0.5634997487068176	0.478008896112442
1.0	57150000.0	57160000.0	1.0	0.6124932169914246	0.5870391726493835
1.0	57380000.0	57390000.0	0.0	0.611305832862854	0.5873469114303589
1.0	57400000.0	57410000.0	0.0	0.7477031946182251	0.7045639157295227
1.0	57430000.0	57440000.0	1.0	0.591978907585144	0.5704429745674133
1.0	57480000.0	57490000.0	3.0	0.6288676261901855	0.6018217206001282
1.0	57490000.0	57500000.0	0.0	0.6075376272201538	0.5838944315910339
1.0	57510000.0	57520000.0	0.0	0.6625282764434814	0.630678653717041
1.0	57580000.0	57590000.0	0.0	0.743791937828064	0.7013223171234131
1.0	57670000.0	57680000.0	0.0	0.7305773496627808	0.6899377703666687
1.0	57690000.0	57700000.0	0.0	0.7338102459907532	0.6926282048225403
1.0	57700000.0	57710000.0	0.0	0.6568220853805542	0.6255859136581421
1.0	57800000.0	57810000.0	0.0	0.7780477404594421	0.7295305728912354
1.0	57810000.0	57820000.0	4.0	0.7839162349700928	0.7351177930831909
1.0	57840000.0	57850000.0	0.0	0.9008256196975708	0.824371337890625
1.0	57960000.0	57970000.0	0.0	0.7859897613525391	0.7367061376571655
1.0	58010000.0	58020000.0	1.0	0.8258461952209473	0.7684885263442993
1.0	58040000.0	58050000.0	0.0	0.7303311228752136	0.6886686086654663
1.0	58060000.0	58070000.0	1.0	0.814510703086853	0.7594021558761597
1.0	58070000.0	58080000.0	1.0	0.7861615419387817	0.7364480495452881
1.0	58090000.0	58100000.0	0.0	0.785681962966919	0.7362351417541504
1.0	58210000.0	58220000.0	0.0	0.8030039072036743	0.750102162361145
1.0	58220000.0	58230000.0	0.0	0.85560542345047	0.7911691665649414
1.0	58250000.0	58260000.0	1.0	0.8020331263542175	0.7492853403091431
1.0	58290000.0	58300000.0	1.0	0.6690070629119873	0.6359696388244629
1.0	58350000.0	58360000.0	0.0	0.6699227094650269	0.6365996599197388
1.0	58410000.0	58420000.0	1.0	0.7936097383499146	0.7427700757980347
1.0	58480000.0	58490000.0	1.0	0.7170143127441406	0.6790363192558289
1.0	58550000.0	58560000.0	0.0	0.8024109601974487	0.7496346235275269
1.0	58560000.0	58570000.0	0.0	0.8541705012321472	0.7893050909042358
1.0	58650000.0	58660000.0	1.0	0.8736823201179504	0.8033768534660339
1.0	58670000.0	58680000.0	0.0	0.881672203540802	0.8086800575256348
1.0	58740000.0	58750000.0	0.0	0.8578104972839355	0.7906440496444702
1.0	58760000.0	58770000.0	2.0	0.8677955865859985	0.7980828285217285
1.0	58800000.0	58810000.0	0.0	0.8082741498947144	0.7523066401481628
1.0	58920000.0	58930000.0	1.0	0.6546341180801392	0.6244057416915894
1.0	59080000.0	59090000.0	2.0	0.611034631729126	0.5859242677688599
1.0	59220000.0	59230000.0	0.0	0.7159910798072815	0.6777445077896118
1.0	59230000.0	59240000.0	1.0	0.6238173246383667	0.5970649719238281
1.0	59310000.0	59320000.0	2.0	0.6184839010238647	0.593187153339386
1.0	59320000.0	59330000.0	2.0	0.6157208681106567	0.5911820530891418
1.0	59340000.0	59350000.0	1.0	0.6050714254379272	0.582344651222229
1.0	59360000.0	59370000.0	1.0	0.6581994295120239	0.6275790929794312
1.0	59400000.0	59410000.0	1.0	0.7959820032119751	0.7419449090957642
1.0	59440000.0	59450000.0	1.0	0.6033108234405518	0.581433892250061
1.0	59470000.0	59480000.0	2.0	0.6574347019195557	0.6264538764953613
1.0	59570000.0	59580000.0	1.0	0.6740566492080688	0.6405088901519775
1.0	59620000.0	59630000.0	2.0	0.6572040319442749	0.6259353756904602
1.0	59650000.0	59660000.0	2.0	0.7067347764968872	0.6697763800621033
1.0	59770000.0	59780000.0	0.0	0.5896064043045044	0.5592460036277771
1.0	59800000.0	59810000.0	0.0	0.6036639213562012	0.5803046226501465
1.0	59810000.0	59820000.0	1.0	0.5583109855651855	0.4662647843360901
1.0	59850000.0	59860000.0	2.0	0.5690675973892212	0.49418991804122925
1.0	59860000.0	59870000.0	1.0	0.6033007502555847	0.5811546444892883
1.0	59910000.0	59920000.0	2.0	0.5792855024337769	0.5261152982711792
1.0	60340000.0	60350000.0	0.0	0.6713238954544067	0.63785719871521
1.0	60470000.0	60480000.0	0.0	0.8908039927482605	0.8139238357543945
1.0	60480000.0	60490000.0	5.0	0.881197452545166	0.8082593083381653
1.0	60510000.0	60520000.0	0.0	0.9397106170654297	0.849892258644104
1.0	60530000.0	60540000.0	0.0	0.8662042617797852	0.7970077991485596
1.0	60540000.0	60550000.0	0.0	0.9231315851211548	0.8376938104629517
1.0	60550000.0	60560000.0	3.0	0.6894493699073792	0.653505265712738
1.0	60590000.0	60600000.0	1.0	0.7891377210617065	0.737666130065918
1.0	60610000.0	60620000.0	1.0	0.7782804369926453	0.7296932935714722
1.0	60630000.0	60640000.0	1.0	0.7786572575569153	0.7304559946060181
1.0	60650000.0	60660000.0	0.0	0.8620887994766235	0.7940047383308411
1.0	60680000.0	60690000.0	1.0	0.7093710899353027	0.670120120048523
1.0	60750000.0	60760000.0	3.0	0.7083631157875061	0.6712496876716614
1.0	60870000.0	60880000.0	1.0	0.7573561072349548	0.7132236361503601
1.0	61010000.0	61020000.0	0.0	0.7655943036079407	0.7176918983459473
1.0	61040000.0	61050000.0	0.0	0.8416943550109863	0.7789150476455688
1.0	61090000.0	61100000.0	2.0	0.8281415104866028	0.7692992091178894
1.0	61100000.0	61110000.0	2.0	0.6330041289329529	0.6060785055160522
1.0	61130000.0	61140000.0	0.0	0.757698655128479	0.7120280265808105
1.0	61170000.0	61180000.0	2.0	0.7885962128639221	0.7386986017227173
1.0	61220000.0	61230000.0	1.0	0.6490820050239563	0.6186925172805786
1.0	61260000.0	61270000.0	0.0	0.8356189727783203	0.7751210331916809
1.0	61300000.0	61310000.0	2.0	0.6916933059692383	0.6546951532363892
1.0	61330000.0	61340000.0	1.0	0.7492939829826355	0.7045613527297974
1.0	61350000.0	61360000.0	2.0	0.6943629384040833	0.6570576429367065
1.0	61370000.0	61380000.0	1.0	0.7020662426948547	0.664192795753479
1.0	61390000.0	61400000.0	1.0	0.7694498300552368	0.720162034034729
1.0	61420000.0	61430000.0	0.0	0.804800808429718	0.7496646642684937
1.0	61450000.0	61460000.0	0.0	0.7188211679458618	0.6780734062194824
1.0	61540000.0	61550000.0	0.0	0.6656724810600281	0.6510898470878601
1.0	61560000.0	61570000.0	0.0	0.6031201481819153	0.5814749002456665
1.0	61600000.0	61610000.0	3.0	0.5579028725624084	0.44047659635543823
1.0	61640000.0	61650000.0	2.0	0.5789070129394531	0.5249247550964355
1.0	61700000.0	61710000.0	0.0	0.5706318020820618	0.4990006387233734
1.0	61710000.0	61720000.0	2.0	0.5767102241516113	0.48256587982177734
1.0	61730000.0	61740000.0	1.0	0.5685903429985046	0.49273681640625
1.0	61750000.0	61760000.0	1.0	0.5566948056221008	0.44574132561683655
1.0	61870000.0	61880000.0	0.0	0.5504509210586548	0.4787598252296448
1.0	62000000.0	62010000.0	1.0	0.6605592966079712	0.6284542679786682
1.0	62020000.0	62030000.0	1.0	0.730000376701355	0.6901063919067383
1.0	62140000.0	62150000.0	2.0	0.5685299038887024	0.4925537109375
1.0	62160000.0	62170000.0	0.0	0.5560564398765564	0.4501152038574219
1.0	62190000.0	62200000.0	0.0	0.5984572172164917	0.6641191840171814
1.0	62220000.0	62230000.0	0.0	0.5615376234054565	0.4729793071746826
1.0	62240000.0	62250000.0	0.0	0.5899208784103394	0.5588253140449524
1.0	62260000.0	62270000.0	1.0	0.5504509210586548	0.4787598252296448
1.0	62270000.0	62280000.0	1.0	0.5504509210586548	0.4787598252296448
1.0	62300000.0	62310000.0	1.0	0.5504509210586548	0.4787598252296448
1.0	62320000.0	62330000.0	1.0	0.5504509210586548	0.4787598252296448
1.0	62360000.0	62370000.0	0.0	0.5504509210586548	0.4787598252296448
1.0	62420000.0	62430000.0	0.0	0.5689436197280884	0.4938090443611145
1.0	62440000.0	62450000.0	0.0	0.5504509210586548	0.4787598252296448
1.0	62500000.0	62510000.0	0.0	0.5572866201400757	0.46475380659103394
1.0	62510000.0	62520000.0	0.0	0.5504509210586548	0.4787598252296448
1.0	62550000.0	62560000.0	0.0	0.5724578499794006	0.5046805739402771
1.0	62560000.0	62570000.0	0.0	0.6490474939346313	0.6199728846549988
1.0	62580000.0	62590000.0	1.0	0.5811293721199036	0.53187495470047
1.0	62600000.0	62610000.0	1.0	0.6117962598800659	0.5889323949813843
1.0	62710000.0	62720000.0	1.0	0.6802791357040405	0.6463913321495056
1.0	62790000.0	62800000.0	1.0	0.8345609903335571	0.7740402221679688
1.0	62840000.0	62850000.0	0.0	0.7306796312332153	0.6906445026397705
1.0	62940000.0	62950000.0	1.0	0.5692898631095886	0.4948703348636627
1.0	63020000.0	63030000.0	2.0	0.5618583559989929	0.47376275062561035
1.0	63070000.0	63080000.0	0.0	0.595064640045166	0.573793351650238
1.0	63080000.0	63090000.0	1.0	0.5647585391998291	0.4814728796482086
1.0	63250000.0	63260000.0	1.0	0.6149333715438843	0.5895397067070007
1.0	63350000.0	63360000.0	1.0	0.8919127583503723	0.8169630169868469
1.0	63440000.0	63450000.0	0.0	0.8258182406425476	0.767150342464447
1.0	63460000.0	63470000.0	1.0	0.817987322807312	0.7609333992004395
1.0	63540000.0	63550000.0	1.0	0.8153064846992493	0.7602025270462036
1.0	63560000.0	63570000.0	1.0	0.8430144190788269	0.7810124158859253
1.0	63570000.0	63580000.0	0.0	0.818825364112854	0.761436939239502
1.0	63580000.0	63590000.0	1.0	0.869350254535675	0.8000154495239258
1.0	63590000.0	63600000.0	1.0	0.8748675584793091	0.8039292097091675
1.0	63620000.0	63630000.0	1.0	1.0198204517364502	0.9026071429252625
1.0	63670000.0	63680000.0	1.0	1.040169358253479	0.9140506982803345
1.0	63680000.0	63690000.0	2.0	1.0172266960144043	0.9005886316299438
1.0	63740000.0	63750000.0	2.0	0.8903781175613403	0.815013587474823
1.0	63750000.0	63760000.0	0.0	1.1107770204544067	0.9555299878120422
1.0	63770000.0	63780000.0	3.0	0.9055052995681763	0.8277459144592285
1.0	63810000.0	63820000.0	0.0	0.8439604640007019	0.7824797630310059
1.0	63910000.0	63920000.0	0.0	0.5596762299537659	0.43740177154541016
1.0	63960000.0	63970000.0	0.0	0.5629307627677917	0.4764980375766754
1.0	63970000.0	63980000.0	0.0	0.5569020509719849	0.4642898142337799
1.0	63990000.0	64000000.0	2.0	0.5504509210586548	0.4787598252296448
1.0	64020000.0	64030000.0	0.0	0.5569143295288086	0.44453731179237366
1.0	64130000.0	64140000.0	1.0	0.5675677061080933	0.49379104375839233
1.0	64200000.0	64210000.0	2.0	0.6998682618141174	0.6647458076477051
1.0	64220000.0	64230000.0	0.0	0.6347064971923828	0.6068035364151001
1.0	64260000.0	64270000.0	0.0	0.5504509210586548	0.4787598252296448
1.0	64360000.0	64370000.0	0.0	0.5584662556648254	0.4665258526802063
1.0	64400000.0	64410000.0	1.0	0.5518754720687866	0.47298938035964966
1.0	64470000.0	64480000.0	0.0	0.559258759021759	0.4679716229438782
1.0	64490000.0	64500000.0	0.0	0.6358950734138489	0.6073707938194275
1.0	64590000.0	64600000.0	1.0	0.628653883934021	0.6011474132537842
1.0	64610000.0	64620000.0	0.0	0.618178129196167	0.5922773480415344
1.0	64650000.0	64660000.0	0.0	0.5920566320419312	0.5694835186004639
1.0	64680000.0	64690000.0	1.0	0.7035190463066101	0.6674771308898926
1.0	64710000.0	64720000.0	0.0	0.6370309591293335	0.6084233522415161
1.0	64760000.0	64770000.0	1.0	0.8545198440551758	0.789289653301239
1.0	64770000.0	64780000.0	2.0	0.7480114698410034	0.704054594039917
1.0	64780000.0	64790000.0	1.0	0.8676921725273132	0.799757182598114
1.0	64790000.0	64800000.0	2.0	0.7235523462295532	0.6839569807052612
1.0	64830000.0	64840000.0	3.0	0.7153911590576172	0.676296591758728
1.0	64840000.0	64850000.0	2.0	0.8151949048042297	0.7590590715408325
1.0	64870000.0	64880000.0	0.0	0.9359022974967957	0.847342312335968
1.0	64900000.0	64910000.0	2.0	0.7990437746047974	0.7460110187530518
1.0	64950000.0	64960000.0	1.0	0.6097987294197083	0.5858917236328125
1.0	64970000.0	64980000.0	0.0	0.6192201375961304	0.5934770703315735
1.0	64980000.0	64990000.0	0.0	0.6338781118392944	0.6065173149108887
1.0	65000000.0	65010000.0	1.0	0.6303519010543823	0.6026548147201538
1.0	65020000.0	65030000.0	0.0	0.6379607319831848	0.6092883944511414
1.0	65120000.0	65130000.0	1.0	0.5504509210586548	0.4787598252296448
1.0	65190000.0	65200000.0	0.0	0.737478494644165	0.6957057118415833
1.0	65200000.0	65210000.0	0.0	0.6476713418960571	0.6179003119468689
1.0	65220000.0	65230000.0	1.0	0.6405230164527893	0.6121879816055298
1.0	65250000.0	65260000.0	0.0	0.6549824476242065	0.6254442930221558
1.0	65330000.0	65340000.0	0.0	0.5745909810066223	0.5113688111305237
1.0	65350000.0	65360000.0	3.0	0.5553572773933411	0.4631262719631195
1.0	65420000.0	65430000.0	0.0	0.6060436964035034	0.5842517018318176
1.0	65450000.0	65460000.0	2.0	0.702499270439148	0.665453314781189
1.0	65470000.0	65480000.0	4.0	0.6678447723388672	0.6364160776138306
1.0	65630000.0	65640000.0	2.0	0.675171971321106	0.6415691375732422
1.0	65640000.0	65650000.0	0.0	0.6927264332771301	0.656004786491394
1.0	65670000.0	65680000.0	0.0	0.5955647230148315	0.5742712020874023
1.0	65740000.0	65750000.0	2.0	0.5595642328262329	0.43745899200439453
1.0	65790000.0	65800000.0	0.0	0.6486496925354004	0.6188519597053528
1.0	65810000.0	65820000.0	1.0	0.5965747833251953	0.5751523375511169
1.0	65850000.0	65860000.0	1.0	0.5611591339111328	0.4720732569694519
1.0	65860000.0	65870000.0	0.0	0.5718463659286499	0.5027725100517273
1.0	66050000.0	66060000.0	0.0	0.5875519514083862	0.5661066174507141
1.0	66100000.0	66110000.0	0.0	0.7600226402282715	0.7129731774330139
1.0	66230000.0	66240000.0	2.0	1.0323760509490967	0.9105122685432434
1.0	66260000.0	66270000.0	0.0	1.037979245185852	0.9133671522140503
1.0	66290000.0	66300000.0	0.0	0.8705280423164368	0.8017075657844543
1.0	66320000.0	66330000.0	0.0	0.8070207834243774	0.7538262009620667
1.0	66330000.0	66340000.0	0.0	0.8267911076545715	0.7689528465270996
1.0	66350000.0	66360000.0	0.0	0.7420073747634888	0.7003929615020752
1.0	66410000.0	66420000.0	1.0	0.6719205379486084	0.6400984525680542
1.0	66430000.0	66440000.0	1.0	0.715278148651123	0.6781828999519348
1.0	66450000.0	66460000.0	0.0	0.6976569294929504	0.6613010168075562
1.0	66460000.0	66470000.0	0.0	0.6926191449165344	0.6579993963241577
1.0	66520000.0	66530000.0	1.0	0.7186192274093628	0.6811999678611755
1.0	66590000.0	66600000.0	0.0	0.6797064542770386	0.6471802592277527
1.0	66610000.0	66620000.0	1.0	0.6605502963066101	0.630095362663269
1.0	66700000.0	66710000.0	0.0	0.7282736301422119	0.6882612109184265
1.0	66720000.0	66730000.0	0.0	0.6495011448860168	0.6186034083366394
1.0	66780000.0	66790000.0	1.0	0.6479913592338562	0.6178719401359558
1.0	66930000.0	66940000.0	1.0	0.7135084271430969	0.6762905120849609
1.0	67020000.0	67030000.0	0.0	0.8196447491645813	0.7631833553314209
1.0	67030000.0	67040000.0	0.0	0.7627657651901245	0.7174884080886841
1.0	67110000.0	67120000.0	0.0	0.8261274099349976	0.7678272724151611
1.0	67120000.0	67130000.0	2.0	0.7654818892478943	0.7200335264205933
1.0	67140000.0	67150000.0	1.0	0.6824936866760254	0.6469325423240662
1.0	67200000.0	67210000.0	0.0	0.6821762323379517	0.6469718217849731
1.0	67210000.0	67220000.0	1.0	0.6452358961105347	0.6158086657524109
1.0	67220000.0	67230000.0	0.0	0.7030718922615051	0.664547324180603
1.0	67240000.0	67250000.0	0.0	0.6882615089416504	0.6522868275642395
1.0	67390000.0	67400000.0	0.0	0.9092342257499695	1.4771177768707275
1.0	67460000.0	67470000.0	1.0	0.5504509210586548	0.4787598252296448
1.0	67490000.0	67500000.0	0.0	0.5504509210586548	0.4787598252296448
1.0	67510000.0	67520000.0	0.0	0.5504509210586548	0.4787598252296448
1.0	67720000.0	67730000.0	0.0	0.7023824453353882	0.6646567583084106
1.0	67760000.0	67770000.0	1.0	0.7089654803276062	0.6726731061935425
1.0	67970000.0	67980000.0	1.0	0.5973480343818665	0.5730279088020325
1.0	68010000.0	68020000.0	0.0	0.5915949940681458	0.568656325340271
1.0	68070000.0	68080000.0	0.0	0.612932026386261	0.5868878364562988
1.0	68100000.0	68110000.0	0.0	0.5504509210586548	0.4787598252296448
1.0	68170000.0	68180000.0	1.0	0.5504509210586548	0.4787598252296448
1.0	68230000.0	68240000.0	0.0	0.5617351531982422	0.47345829010009766
1.0	68240000.0	68250000.0	0.0	0.6018513441085815	0.578880786895752
1.0	68280000.0	68290000.0	2.0	0.5576819181442261	0.46529093384742737
1.0	68350000.0	68360000.0	0.0	0.7178927659988403	0.6797395944595337
1.0	68490000.0	68500000.0	0.0	0.6439284086227417	0.613653302192688
1.0	68500000.0	68510000.0	0.0	0.7025777101516724	0.6676253080368042
1.0	68520000.0	68530000.0	0.0	0.6478888392448425	0.6187303066253662
1.0	68580000.0	68590000.0	0.0	0.5560609102249146	0.46350759267807007
1.0	68610000.0	68620000.0	1.0	0.5874559283256531	0.5655326843261719
1.0	68660000.0	68670000.0	0.0	0.5504509210586548	0.4787598252296448
1.0	68700000.0	68710000.0	0.0	0.6897276639938354	0.6559302806854248
1.0	68740000.0	68750000.0	0.0	0.7763726711273193	0.7287458181381226
1.0	68760000.0	68770000.0	0.0	0.7064766883850098	0.6648258566856384
1.0	68770000.0	68780000.0	0.0	0.7312289476394653	0.6893269419670105
1.0	68800000.0	68810000.0	0.0	0.8041388392448425	0.7512626647949219
1.0	68890000.0	68900000.0	0.0	0.8075510263442993	0.7526165843009949
1.0	68980000.0	68990000.0	0.0	0.8640280961990356	0.7974167466163635
1.0	68990000.0	69000000.0	1.0	0.8397407531738281	0.7793298959732056
1.0	69080000.0	69090000.0	0.0	0.9797530174255371	0.8782225847244263
1.0	69220000.0	69230000.0	1.0	0.920737087726593	0.8388169407844543
1.0	69240000.0	69250000.0	0.0	1.0424518585205078	0.9172054529190063
1.0	69290000.0	69300000.0	1.0	0.9262290000915527	0.8425107002258301
1.0	69350000.0	69360000.0	0.0	0.9929054975509644	0.8864555358886719
1.0	69390000.0	69400000.0	0.0	0.7765524983406067	0.7260874509811401
1.0	69570000.0	69580000.0	1.0	1.1674965620040894	0.9846135973930359
1.0	69590000.0	69600000.0	1.0	1.206376552581787	1.0032023191452026
1.0	69610000.0	69620000.0	0.0	1.2998284101486206	1.0427130460739136
1.0	69670000.0	69680000.0	1.0	1.3371175527572632	1.0576423406600952
1.0	69740000.0	69750000.0	0.0	1.3773930072784424	1.0712323188781738
1.0	69840000.0	69850000.0	3.0	1.0789228677749634	0.9379467964172363
1.0	69880000.0	69890000.0	3.0	1.090264916419983	0.9443025588989258
1.0	69910000.0	69920000.0	1.0	0.9609958529472351	0.8642217516899109
1.0	69920000.0	69930000.0	0.0	1.2008193731307983	1.0008524656295776
1.0	69980000.0	69990000.0	2.0	1.0472049713134766	0.9196921586990356
1.0	70040000.0	70050000.0	0.0	0.9619617462158203	0.864971935749054
1.0	70070000.0	70080000.0	0.0	1.1577575206756592	0.9792611002922058
1.0	70230000.0	70240000.0	4.0	1.001191258430481	0.8913077116012573
1.0	70250000.0	70260000.0	1.0	1.0690656900405884	0.9316743612289429
1.0	70320000.0	70330000.0	0.0	0.8806939125061035	0.8068135976791382
1.0	70340000.0	70350000.0	2.0	0.8873298764228821	0.8127299547195435
1.0	70500000.0	70510000.0	0.0	0.838642954826355	0.7778307199478149
1.0	70530000.0	70540000.0	0.0	0.8481496572494507	0.7854711413383484
1.0	70570000.0	70580000.0	0.0	0.6848411560058594	0.6509150266647339
1.0	70590000.0	70600000.0	0.0	0.6724498867988586	0.6395376324653625
1.0	70650000.0	70660000.0	0.0	0.5643084645271301	0.48021674156188965
1.0	70660000.0	70670000.0	0.0	0.5504509210586548	0.4787598252296448
1.0	70740000.0	70750000.0	1.0	0.5504509210586548	0.4787598252296448
1.0	70750000.0	70760000.0	0.0	0.5504509210586548	0.4787598252296448
1.0	70780000.0	70790000.0	1.0	0.5504509210586548	0.4787598252296448
1.0	70820000.0	70830000.0	0.0	0.6262626647949219	0.5913611650466919
1.0	70840000.0	70850000.0	1.0	0.637321949005127	0.6082940697669983
1.0	70870000.0	70880000.0	0.0	0.9002652168273926	1.3607295751571655
1.0	70990000.0	71000000.0	2.0	0.8200995326042175	0.7631606459617615
1.0	71010000.0	71020000.0	0.0	0.8746551275253296	0.8044418096542358
1.0	71020000.0	71030000.0	1.0	1.0105546712875366	0.8976976275444031
1.0	71040000.0	71050000.0	2.0	0.84479159116745	0.7817376255989075
1.0	71110000.0	71120000.0	2.0	0.746819019317627	0.7018629908561707
1.0	71200000.0	71210000.0	1.0	0.8642643690109253	0.7966155409812927
1.0	71270000.0	71280000.0	0.0	0.9590126276016235	0.8634536862373352
1.0	71290000.0	71300000.0	1.0	1.0388685464859009	0.9146950840950012
1.0	71300000.0	71310000.0	0.0	0.8920542597770691	0.8173093795776367
1.0	71380000.0	71390000.0	2.0	1.1159050464630127	0.9583405256271362
1.0	71400000.0	71410000.0	1.0	1.0895992517471313	0.9430223703384399
1.0	71460000.0	71470000.0	0.0	0.9369884729385376	0.8478268384933472
1.0	71480000.0	71490000.0	1.0	0.8457948565483093	0.7827727794647217
1.0	71580000.0	71590000.0	1.0	0.845552921295166	0.7827515602111816
1.0	71640000.0	71650000.0	0.0	1.0645380020141602	0.9297906160354614
1.0	71690000.0	71700000.0	1.0	1.111324429512024	0.9546781778335571
1.0	71730000.0	71740000.0	2.0	1.1441150903701782	0.9720619320869446
1.0	71760000.0	71770000.0	0.0	1.170432686805725	0.985998272895813
1.0	71800000.0	71810000.0	0.0	1.1933372020721436	0.9973326921463013
1.0	71820000.0	71830000.0	3.0	0.9473981857299805	0.8557329177856445
1.0	71850000.0	71860000.0	0.0	1.1497361660003662	0.9758967161178589
1.0	71890000.0	71900000.0	1.0	0.9500637054443359	0.8578710556030273
1.0	71990000.0	72000000.0	2.0	1.0111680030822754	0.8975375890731812
1.0	72030000.0	72040000.0	2.0	0.9830976724624634	0.8796330690383911
1.0	72130000.0	72140000.0	1.0	0.7236244678497314	0.6837598085403442
1.0	72240000.0	72250000.0	1.0	0.7842644453048706	0.7354496121406555
1.0	72310000.0	72320000.0	1.0	0.8834101557731628	0.8113574981689453
1.0	72330000.0	72340000.0	1.0	0.8184298276901245	0.7608473300933838
1.0	72400000.0	72410000.0	1.0	0.8468838930130005	0.7830579876899719
1.0	72430000.0	72440000.0	0.0	1.0002785921096802	0.890995979309082
1.0	72480000.0	72490000.0	1.0	0.9059877395629883	0.8274857401847839
1.0	72540000.0	72550000.0	1.0	0.7885441780090332	0.738918125629425
1.0	72630000.0	72640000.0	0.0	0.8171641230583191	0.7618597745895386
1.0	72650000.0	72660000.0	2.0	0.6543588042259216	0.6227725744247437
1.0	72790000.0	72800000.0	1.0	0.621747612953186	0.5958598256111145
1.0	72820000.0	72830000.0	1.0	0.8254920244216919	0.7675144076347351
1.0	72860000.0	72870000.0	0.0	0.9518352746963501	0.8595805168151855
1.0	72910000.0	72920000.0	1.0	1.0603551864624023	0.9275950193405151
1.0	72950000.0	72960000.0	2.0	0.7941495776176453	0.7435673475265503
1.0	73040000.0	73050000.0	0.0	0.8577913045883179	0.7929873466491699
1.0	73090000.0	73100000.0	0.0	0.8484180569648743	0.7860555648803711
1.0	73140000.0	73150000.0	0.0	0.8657940030097961	0.7987759709358215
1.0	73150000.0	73160000.0	1.0	0.9640570878982544	0.8680335879325867
1.0	73170000.0	73180000.0	0.0	0.9826709628105164	0.8801299929618835
1.0	73180000.0	73190000.0	0.0	1.0399574041366577	0.9152826070785522
1.0	73190000.0	73200000.0	1.0	1.092048168182373	0.945093035697937
1.0	73260000.0	73270000.0	1.0	1.1167595386505127	0.9587399363517761
1.0	73280000.0	73290000.0	2.0	1.132873773574829	0.9673503041267395
1.0	73290000.0	73300000.0	2.0	1.1342957019805908	0.9679034948348999
1.0	73390000.0	73400000.0	0.0	1.0497310161590576	0.9213539361953735
1.0	73490000.0	73500000.0	4.0	0.9465765953063965	0.8563264608383179
1.0	73610000.0	73620000.0	1.0	1.2084239721298218	1.0041617155075073
1.0	73620000.0	73630000.0	0.0	1.2245705127716064	1.0116701126098633
1.0	73660000.0	73670000.0	2.0	1.1869761943817139	0.994152843952179
1.0	73710000.0	73720000.0	1.0	1.347410798072815	1.061269760131836
1.0	73740000.0	73750000.0	3.0	1.442330002784729	1.0926358699798584
1.0	73750000.0	73760000.0	0.0	1.46170973777771	1.0981932878494263
1.0	73770000.0	73780000.0	0.0	1.4297707080841064	1.0885003805160522
1.0	73790000.0	73800000.0	1.0	1.503339409828186	1.109483003616333
1.0	73820000.0	73830000.0	1.0	1.4233289957046509	1.0868322849273682
1.0	73980000.0	73990000.0	0.0	1.0385597944259644	0.914685070514679
1.0	74010000.0	74020000.0	1.0	1.1370786428451538	0.9694254994392395
1.0	74020000.0	74030000.0	1.0	1.2198175191879272	1.009577989578247
1.0	74070000.0	74080000.0	0.0	1.2105412483215332	1.005293369293213
1.0	74090000.0	74100000.0	0.0	1.3013887405395508	1.0439975261688232
1.0	74110000.0	74120000.0	1.0	1.2131590843200684	1.0064716339111328
1.0	74130000.0	74140000.0	4.0	1.1494418382644653	0.9756123423576355
1.0	74270000.0	74280000.0	2.0	1.0695416927337646	0.9325574636459351
1.0	74280000.0	74290000.0	2.0	1.093505620956421	0.9461703300476074
1.0	74330000.0	74340000.0	1.0	0.9989854693412781	0.8904255032539368
1.0	74370000.0	74380000.0	1.0	1.091421365737915	0.9451783895492554
1.0	74390000.0	74400000.0	1.0	0.9387356042861938	0.8509092330932617
1.0	74530000.0	74540000.0	0.0	0.9784162640571594	0.8769896626472473
1.0	74650000.0	74660000.0	1.0	0.9288930892944336	0.8436638116836548
1.0	74680000.0	74690000.0	0.0	0.9318323135375977	0.8454022407531738
1.0	74740000.0	74750000.0	0.0	0.783249020576477	0.7342642545700073
1.0	74770000.0	74780000.0	0.0	0.8831624984741211	0.8118060827255249
1.0	74800000.0	74810000.0	2.0	0.6788845062255859	0.6441710591316223
1.0	74880000.0	74890000.0	1.0	1.0023025274276733	0.8924710154533386
1.0	74950000.0	74960000.0	0.0	0.9226514101028442	0.8399143218994141
1.0	75020000.0	75030000.0	0.0	0.8852767944335938	0.8122236132621765
1.0	75130000.0	75140000.0	1.0	0.872637152671814	0.8023759722709656
1.0	75180000.0	75190000.0	1.0	0.6909387707710266	0.6549966335296631
1.0	75360000.0	75370000.0	2.0	1.0705444812774658	0.931535542011261
1.0	75390000.0	75400000.0	0.0	1.3276805877685547	1.0541778802871704
1.0	75470000.0	75480000.0	1.0	1.2388570308685303	1.0179790258407593
1.0	75550000.0	75560000.0	1.0	1.138218879699707	0.9696308970451355
1.0	75620000.0	75630000.0	1.0	1.1172099113464355	0.9588344693183899
1.0	75650000.0	75660000.0	3.0	1.0019540786743164	0.8922411799430847
1.0	75670000.0	75680000.0	1.0	0.8568241000175476	0.7911981344223022
1.0	75710000.0	75720000.0	0.0	0.9652007818222046	0.8682578802108765
1.0	75770000.0	75780000.0	1.0	0.7880317568778992	0.7377587556838989
1.0	75870000.0	75880000.0	3.0	0.7503897547721863	0.7071865200996399
1.0	75900000.0	75910000.0	1.0	0.8085662126541138	0.7539327144622803
1.0	75910000.0	75920000.0	1.0	0.8518155217170715	0.7873949408531189
1.0	76040000.0	76050000.0	0.0	0.6510682106018066	0.6205875277519226
1.0	76060000.0	76070000.0	0.0	0.7190808057785034	0.6803191900253296
1.0	76130000.0	76140000.0	0.0	0.7227106690406799	0.6839876770973206
1.0	76270000.0	76280000.0	0.0	0.5635671615600586	0.47818905115127563
1.0	76370000.0	76380000.0	1.0	0.7985681891441345	0.746266782283783
1.0	76450000.0	76460000.0	2.0	0.7908793687820435	0.7392089366912842
1.0	76500000.0	76510000.0	1.0	0.8211909532546997	0.7639302015304565
1.0	76600000.0	76610000.0	1.0	0.6905244588851929	0.6544155478477478
1.0	76710000.0	76720000.0	0.0	0.9942819476127625	0.887414276599884
1.0	76780000.0	76790000.0	1.0	0.7539690732955933	0.7090832591056824
1.0	76870000.0	76880000.0	0.0	0.7398757934570312	0.698066771030426
1.0	76940000.0	76950000.0	0.0	0.6653842329978943	0.6331111192703247
1.0	77000000.0	77010000.0	0.0	0.6475561857223511	0.6184865832328796
1.0	77020000.0	77030000.0	0.0	0.6038500666618347	0.5784112215042114
1.0	77030000.0	77040000.0	0.0	0.5865040421485901	0.5637192726135254
1.0	77110000.0	77120000.0	0.0	0.7652766108512878	0.718683123588562
1.0	77140000.0	77150000.0	1.0	0.7491423487663269	0.706159770488739
1.0	77160000.0	77170000.0	1.0	0.8220155835151672	0.7650171518325806
1.0	77210000.0	77220000.0	1.0	0.8905732035636902	0.8162452578544617
1.0	77220000.0	77230000.0	1.0	0.8792139887809753	0.8070748448371887
1.0	77390000.0	77400000.0	0.0	0.6125971078872681	0.58836829662323
1.0	77470000.0	77480000.0	1.0	0.5946356654167175	0.5717748403549194
1.0	77500000.0	77510000.0	0.0	0.6055355668067932	0.5822867155075073
1.0	77510000.0	77520000.0	0.0	0.6325929760932922	0.6050080060958862
1.0	77630000.0	77640000.0	0.0	0.7108272314071655	0.6726863980293274
1.0	77660000.0	77670000.0	0.0	0.684054970741272	0.6484218835830688
1.0	77680000.0	77690000.0	0.0	0.601050615310669	0.6642210483551025
1.0	77770000.0	77780000.0	2.0	0.7709104418754578	0.7249284982681274
1.0	77870000.0	77880000.0	1.0	0.7177133560180664	0.6781153678894043
1.0	77880000.0	77890000.0	0.0	0.7878316640853882	0.738089382648468
1.0	77900000.0	77910000.0	2.0	0.7274138927459717	0.6880430579185486
1.0	78110000.0	78120000.0	0.0	0.5588582158088684	0.4672173857688904
1.0	78130000.0	78140000.0	1.0	0.5504509210586548	0.4787598252296448
1.0	78170000.0	78180000.0	0.0	0.5504509210586548	0.4787598252296448
1.0	78210000.0	78220000.0	0.0	0.5623002052307129	0.44130873680114746
1.0	78220000.0	78230000.0	2.0	0.5933068990707397	0.6701692342758179
1.0	78380000.0	78390000.0	0.0	0.5585875511169434	0.45644694566726685
1.0	78410000.0	78420000.0	0.0	0.5504509210586548	0.4787598252296448
1.0	78470000.0	78480000.0	0.0	0.6360694169998169	0.6031713485717773
1.0	78500000.0	78510000.0	1.0	0.696185290813446	0.6591915488243103
1.0	78520000.0	78530000.0	2.0	0.6632702946662903	0.6314331293106079
1.0	78600000.0	78610000.0	3.0	0.7383650541305542	0.6940422654151917
1.0	78640000.0	78650000.0	2.0	0.8609102964401245	0.7939125299453735
1.0	78750000.0	78760000.0	0.0	1.0444765090942383	0.9175869822502136
1.0	78860000.0	78870000.0	1.0	1.082517385482788	0.9384570121765137
1.0	78870000.0	78880000.0	4.0	1.2002770900726318	1.0004875659942627
1.0	78920000.0	78930000.0	3.0	1.0956448316574097	0.9468047022819519
1.0	78930000.0	78940000.0	0.0	1.1190242767333984	0.9594253301620483
1.0	78960000.0	78970000.0	1.0	1.0606768131256104	0.9268056154251099
1.0	78980000.0	78990000.0	1.0	0.9677205085754395	0.8701828122138977
1.0	79010000.0	79020000.0	1.0	0.9941631555557251	0.8873509168624878
1.0	79040000.0	79050000.0	1.0	0.846518874168396	0.7838665246963501
1.0	79080000.0	79090000.0	0.0	1.0775175094604492	0.9368525743484497
1.0	79110000.0	79120000.0	1.0	0.882979691028595	0.809497058391571
1.0	79190000.0	79200000.0	1.0	1.1024482250213623	0.9505912661552429
1.0	79200000.0	79210000.0	2.0	1.1388499736785889	0.9704313278198242
1.0	79350000.0	79360000.0	0.0	1.2066757678985596	1.0035626888275146
1.0	79390000.0	79400000.0	1.0	1.2082655429840088	1.0043357610702515
1.0	79460000.0	79470000.0	1.0	1.177551507949829	0.9896979331970215
1.0	79600000.0	79610000.0	2.0	1.2061792612075806	1.0033684968948364
1.0	79660000.0	79670000.0	0.0	1.0687119960784912	0.9323396682739258
1.0	79700000.0	79710000.0	1.0	1.0555932521820068	0.9247857332229614
1.0	79720000.0	79730000.0	0.0	0.8606796264648438	0.795194149017334
1.0	79750000.0	79760000.0	0.0	1.05698561668396	0.9255084991455078
1.0	79850000.0	79860000.0	1.0	0.973473072052002	0.8740355372428894
1.0	79910000.0	79920000.0	0.0	1.093658208847046	0.9461917877197266
1.0	80010000.0	80020000.0	1.0	1.1690540313720703	0.9856770634651184
1.0	80020000.0	80030000.0	1.0	1.2386778593063354	1.017911672592163
1.0	80080000.0	80090000.0	0.0	1.2343536615371704	1.0159912109375
1.0	80280000.0	80290000.0	0.0	1.2610156536102295	1.0275371074676514
1.0	80340000.0	80350000.0	0.0	1.189162015914917	0.9952691197395325
1.0	80540000.0	80550000.0	0.0	1.027573823928833	0.9080575704574585
1.0	80560000.0	80570000.0	0.0	1.2232666015625	1.0110313892364502
1.0	80640000.0	80650000.0	0.0	1.2729976177215576	1.0325285196304321
1.0	80660000.0	80670000.0	0.0	1.2620550394058228	1.0273817777633667
1.0	80680000.0	80690000.0	3.0	1.1956915855407715	0.9978111386299133
1.0	80690000.0	80700000.0	3.0	1.2978355884552002	1.042688012123108
1.0	80710000.0	80720000.0	3.0	1.1212871074676514	0.9600232243537903
1.0	80900000.0	80910000.0	2.0	1.3779652118682861	1.0718625783920288
1.0	81090000.0	81100000.0	1.0	1.1839134693145752	0.9928998947143555
1.0	81160000.0	81170000.0	0.0	1.090774655342102	0.9432151913642883
1.0	81170000.0	81180000.0	0.0	1.1822006702423096	0.9918878674507141
1.0	81180000.0	81190000.0	1.0	1.1630674600601196	0.9822223782539368
1.0	81200000.0	81210000.0	2.0	1.010084867477417	0.8965185284614563
1.0	81230000.0	81240000.0	1.0	1.1779611110687256	0.9891175031661987
1.0	81240000.0	81250000.0	4.0	1.1820099353790283	0.9917422533035278
1.0	81270000.0	81280000.0	1.0	1.2547883987426758	1.024314522743225
1.0	81380000.0	81390000.0	1.0	1.2948949337005615	1.0404481887817383
1.0	81430000.0	81440000.0	2.0	1.2098129987716675	1.0040884017944336
1.0	81460000.0	81470000.0	4.0	1.1696913242340088	0.985491156578064
1.0	81490000.0	81500000.0	1.0	1.2611496448516846	1.0275070667266846
1.0	81500000.0	81510000.0	0.0	1.2601571083068848	1.0270147323608398
1.0	81560000.0	81570000.0	1.0	1.1592490673065186	0.9805446863174438
1.0	81590000.0	81600000.0	0.0	0.8139756321907043	0.7565749287605286
1.0	81620000.0	81630000.0	1.0	1.0213654041290283	0.9040923118591309
1.0	81670000.0	81680000.0	1.0	0.9971662759780884	0.8891695141792297
1.0	81760000.0	81770000.0	1.0	1.04329514503479	0.9173861742019653
1.0	81850000.0	81860000.0	3.0	0.9149532318115234	0.8342344164848328
1.0	81880000.0	81890000.0	0.0	0.9910762906074524	0.8849233388900757
1.0	81910000.0	81920000.0	0.0	0.9533742666244507	0.8607298731803894
1.0	81940000.0	81950000.0	1.0	0.9776715040206909	0.8768002390861511
1.0	81950000.0	81960000.0	0.0	0.8570970296859741	0.7912203669548035
1.0	82000000.0	82010000.0	1.0	0.8519541621208191	0.7877416610717773
1.0	82030000.0	82040000.0	1.0	0.9861156344413757	0.8821098208427429
1.0	82060000.0	82070000.0	0.0	0.8816731572151184	0.8094399571418762
1.0	82090000.0	82100000.0	0.0	0.966433048248291	0.8689572215080261
1.0	82120000.0	82130000.0	1.0	0.9790274500846863	0.8775759935379028
1.0	82180000.0	82190000.0	1.0	0.9706646203994751	0.8722327351570129
1.0	82230000.0	82240000.0	0.0	0.8199740648269653	0.7631746530532837
1.0	82250000.0	82260000.0	1.0	0.8552857637405396	0.789621889591217
1.0	82260000.0	82270000.0	1.0	0.6237056851387024	0.6585407257080078
1.0	82270000.0	82280000.0	0.0	0.8435417413711548	0.7803348302841187
1.0	82340000.0	82350000.0	2.0	0.8006426095962524	0.746214747428894
1.0	82410000.0	82420000.0	1.0	0.8986387252807617	0.821240246295929
1.0	82510000.0	82520000.0	2.0	0.9312523007392883	0.8457515835762024
1.0	82550000.0	82560000.0	1.0	0.8903259038925171	0.8165542483329773
1.0	82560000.0	82570000.0	2.0	0.8180864453315735	0.762067437171936
1.0	82610000.0	82620000.0	0.0	0.7457566261291504	0.7019190788269043
1.0	82670000.0	82680000.0	1.0	0.7898648381233215	0.7398794889450073
1.0	82720000.0	82730000.0	0.0	0.6541122794151306	0.622907280921936
1.0	82730000.0	82740000.0	1.0	0.8522117733955383	0.7884534597396851
1.0	82930000.0	82940000.0	0.0	0.9468297958374023	0.8521571159362793
1.0	82960000.0	82970000.0	0.0	1.4068734645843506	1.0815298557281494
1.0	83000000.0	83010000.0	2.0	1.3623708486557007	1.0666601657867432
1.0	83010000.0	83020000.0	1.0	1.3184831142425537	1.050489902496338
1.0	83060000.0	83070000.0	3.0	1.1141663789749146	0.9571211934089661
1.0	83130000.0	83140000.0	1.0	1.0751368999481201	0.935716986656189
1.0	83160000.0	83170000.0	0.0	1.0491901636123657	0.9207409024238586
1.0	83220000.0	83230000.0	1.0	1.0047591924667358	0.8939983248710632
1.0	83250000.0	83260000.0	0.0	1.1280537843704224	0.964704155921936
1.0	83300000.0	83310000.0	1.0	1.1687633991241455	0.9845151901245117
1.0	83390000.0	83400000.0	1.0	0.971444308757782	0.8685340881347656
1.0	83530000.0	83540000.0	0.0	0.9364296197891235	0.8485665321350098
1.0	83540000.0	83550000.0	2.0	0.9090452194213867	0.8302024602890015
1.0	83880000.0	83890000.0	0.0	0.5591656565666199	0.43780893087387085
1.0	83980000.0	83990000.0	0.0	0.7946128845214844	0.7438526153564453
1.0	84000000.0	84010000.0	1.0	0.7700542211532593	0.7236692309379578
1.0	84040000.0	84050000.0	3.0	0.7956594228744507	0.7442262768745422
1.0	84050000.0	84060000.0	0.0	0.8753989338874817	0.8056293725967407
1.0	84110000.0	84120000.0	0.0	0.9284700155258179	0.8438413739204407
1.0	84130000.0	84140000.0	1.0	0.7867789268493652	0.7366891503334045
1.0	84260000.0	84270000.0	1.0	0.6864062547683716	0.6507221460342407
1.0	84280000.0	84290000.0	1.0	0.7763007879257202	0.7285847663879395
1.0	84340000.0	84350000.0	1.0	0.6118652820587158	0.5878779292106628
1.0	84380000.0	84390000.0	0.0	0.6367252469062805	0.6085166931152344
1.0	84540000.0	84550000.0	2.0	0.8104497790336609	1.0706532001495361
1.0	84570000.0	84580000.0	0.0	0.5927971601486206	0.5706201791763306
1.0	84580000.0	84590000.0	0.0	0.5720099806785583	0.5032831430435181
1.0	84600000.0	84610000.0	1.0	0.5889578461647034	0.5665913820266724
1.0	84700000.0	84710000.0	0.0	0.5645917654037476	0.4810057580471039
1.0	84870000.0	84880000.0	0.0	0.6408050656318665	0.6123810410499573
1.0	84900000.0	84910000.0	2.0	0.6893898844718933	0.6546549201011658
1.0	85060000.0	85070000.0	0.0	0.6216279864311218	0.5947355031967163
1.0	85110000.0	85120000.0	1.0	0.5504509210586548	0.4787598252296448
1.0	85140000.0	85150000.0	0.0	0.5504509210586548	0.4787598252296448
1.0	85180000.0	85190000.0	1.0	0.57064288854599	0.4627319276332855
1.0	85230000.0	85240000.0	0.0	0.7076509594917297	0.6704797148704529
1.0	85350000.0	85360000.0	1.0	0.7456576824188232	0.7034206390380859
1.0	85400000.0	85410000.0	0.0	0.6577038168907166	0.6263822913169861
1.0	85480000.0	85490000.0	1.0	0.6302503943443298	0.6020256876945496
1.0	85490000.0	85500000.0	0.0	0.5948424935340881	0.5720495581626892
1.0	85530000.0	85540000.0	1.0	0.5865386724472046	0.5640661120414734
1.0	85580000.0	85590000.0	1.0	0.5571840405464172	0.46462327241897583
1.0	85610000.0	85620000.0	0.0	0.5559512376785278	0.4509892463684082
1.0	85690000.0	85700000.0	0.0	0.5859912633895874	0.5637229084968567
1.0	85840000.0	85850000.0	0.0	0.628561794757843	0.6021178364753723
1.0	85870000.0	85880000.0	0.0	0.5857381820678711	0.5475664138793945
1.0	85980000.0	85990000.0	0.0	0.756664514541626	0.7109246253967285
1.0	85990000.0	86000000.0	3.0	0.6287326812744141	0.6013108491897583
1.0	86020000.0	86030000.0	2.0	0.6203120350837708	0.5939655900001526
1.0	86030000.0	86040000.0	0.0	0.7305058836936951	0.6897954940795898
1.0	86110000.0	86120000.0	0.0	0.5660145878791809	0.4850701689720154
1.0	86330000.0	86340000.0	1.0	0.6963651180267334	0.6606398224830627
1.0	86340000.0	86350000.0	0.0	0.818106472492218	0.7618629336357117
1.0	86360000.0	86370000.0	0.0	0.7814157605171204	0.73162442445755
1.0	86460000.0	86470000.0	0.0	1.0574824810028076	0.924500584602356
1.0	86620000.0	86630000.0	0.0	0.7303813099861145	0.6893390417098999
1.0	86700000.0	86710000.0	1.0	0.6490835547447205	0.6183277368545532
1.0	86710000.0	86720000.0	2.0	0.7015275955200195	0.6664103269577026
1.0	86730000.0	86740000.0	0.0	0.6574217081069946	0.6263027191162109
1.0	86740000.0	86750000.0	0.0	0.7436879873275757	0.7019366025924683
1.0	86750000.0	86760000.0	0.0	0.7913081645965576	0.7412628531455994
1.0	86760000.0	86770000.0	0.0	0.672400951385498	0.6384632587432861
1.0	86790000.0	86800000.0	0.0	0.6225623488426208	0.5960432887077332
1.0	86810000.0	86820000.0	0.0	0.6428182721138	0.6136555671691895
1.0	86900000.0	86910000.0	0.0	0.5552814602851868	0.463101327419281
1.0	87170000.0	87180000.0	1.0	0.5947423577308655	0.672339141368866
1.0	87190000.0	87200000.0	1.0	0.5504509210586548	0.4787598252296448
1.0	87240000.0	87250000.0	0.0	0.6081873774528503	0.5841544270515442
1.0	87290000.0	87300000.0	1.0	0.663410484790802	0.6314257383346558
1.0	87310000.0	87320000.0	0.0	0.6494102478027344	0.619290828704834
1.0	87380000.0	87390000.0	3.0	0.5583523511886597	0.6066569089889526
1.0	87400000.0	87410000.0	1.0	0.5712239146232605	0.5008343458175659
1.0	87430000.0	87440000.0	1.0	0.5631746053695679	0.47714003920555115
1.0	87450000.0	87460000.0	0.0	0.5626554489135742	0.47578054666519165
1.0	87520000.0	87530000.0	1.0	0.6504495143890381	0.6201832890510559
1.0	87540000.0	87550000.0	1.0	0.5941197276115417	0.5724169015884399
1.0	87570000.0	87580000.0	1.0	0.6202249526977539	0.5951215624809265
1.0	87610000.0	87620000.0	0.0	0.7282873392105103	0.6871471405029297
1.0	87680000.0	87690000.0	0.0	0.8137156367301941	0.7574505805969238
1.0	87700000.0	87710000.0	0.0	0.8179009556770325	0.7609940767288208
1.0	87710000.0	87720000.0	1.0	0.8766005635261536	0.8066098093986511
1.0	87720000.0	87730000.0	1.0	0.862923264503479	0.7965289354324341
1.0	87740000.0	87750000.0	2.0	0.7689131498336792	0.7218886613845825
1.0	87970000.0	87980000.0	1.0	0.7903756499290466	0.7398654222488403
1.0	88010000.0	88020000.0	0.0	0.9076077342033386	0.8280207514762878
1.0	88080000.0	88090000.0	0.0	0.8271135091781616	0.7687560319900513
1.0	88090000.0	88100000.0	2.0	0.7499520182609558	0.7070390582084656
1.0	88110000.0	88120000.0	1.0	0.8131054639816284	0.7579604387283325
1.0	88140000.0	88150000.0	0.0	0.748805582523346	0.7047375440597534
1.0	88170000.0	88180000.0	0.0	0.807783305644989	0.7547639608383179
1.0	88240000.0	88250000.0	0.0	0.7088967561721802	0.6727484464645386
1.0	88280000.0	88290000.0	1.0	0.6792305707931519	0.6458169221878052
1.0	88310000.0	88320000.0	0.0	0.6954813599586487	0.6593656539916992
1.0	88430000.0	88440000.0	0.0	0.8967816233634949	0.8209506869316101
1.0	88460000.0	88470000.0	0.0	0.9525764584541321	0.8595218658447266
1.0	88470000.0	88480000.0	0.0	0.9506678581237793	0.8583680987358093
1.0	88540000.0	88550000.0	0.0	0.868779182434082	0.8007121086120605
1.0	88550000.0	88560000.0	1.0	0.872887909412384	0.8043508529663086
1.0	88560000.0	88570000.0	2.0	0.7662776708602905	0.7209166288375854
1.0	88590000.0	88600000.0	1.0	0.781766414642334	0.7337620854377747
1.0	88610000.0	88620000.0	0.0	0.7115100026130676	0.6747816205024719
1.0	88670000.0	88680000.0	0.0	0.6587986946105957	0.6272222399711609
1.0	88740000.0	88750000.0	1.0	0.7246150374412537	0.6864050626754761
1.0	88810000.0	88820000.0	1.0	0.6395398378372192	0.6109617948532104
1.0	88830000.0	88840000.0	0.0	0.8330816030502319	0.7729552388191223
1.0	88850000.0	88860000.0	0.0	0.9596115350723267	0.8643712997436523
1.0	88920000.0	88930000.0	2.0	0.8765133619308472	0.8052458763122559
1.0	88950000.0	88960000.0	3.0	0.9614914059638977	0.8648931384086609
1.0	88990000.0	89000000.0	1.0	0.9678353071212769	0.868576169013977
1.0	89010000.0	89020000.0	3.0	0.8977092504501343	0.8205790519714355
1.0	89080000.0	89090000.0	1.0	0.9430912137031555	0.8536281585693359
1.0	89210000.0	89220000.0	0.0	0.5635167360305786	0.4475737512111664
1.0	89230000.0	89240000.0	0.0	0.5733710527420044	0.5075398683547974
1.0	89330000.0	89340000.0	1.0	0.6436148285865784	0.6159533262252808
1.0	89340000.0	89350000.0	2.0	0.5777355432510376	0.5212523341178894
1.0	89440000.0	89450000.0	0.0	0.6463305950164795	0.6186556816101074
1.0	89460000.0	89470000.0	1.0	0.7097022533416748	0.6701706647872925
1.0	89550000.0	89560000.0	0.0	0.864673912525177	0.7961047291755676
1.0	89570000.0	89580000.0	1.0	0.6333104372024536	0.6069357991218567
1.0	89590000.0	89600000.0	1.0	0.7693005800247192	0.7163568139076233
1.0	89670000.0	89680000.0	1.0	0.8691975474357605	0.8011487722396851
1.0	89680000.0	89690000.0	2.0	0.7890788316726685	0.7387225031852722
1.0	89750000.0	89760000.0	0.0	0.7229086756706238	0.6807950139045715
1.0	89760000.0	89770000.0	0.0	0.8235737085342407	0.7661527395248413
1.0	89820000.0	89830000.0	2.0	0.6344706416130066	0.6070634722709656
1.0	89960000.0	89970000.0	0.0	0.6534833908081055	0.6228991150856018
1.0	89970000.0	89980000.0	2.0	0.8031668663024902	0.7503954768180847
1.0	90020000.0	90030000.0	0.0	0.561170220375061	0.47209906578063965
1.0	90050000.0	90060000.0	2.0	0.5593021512031555	0.46805429458618164
1.0	90070000.0	90080000.0	1.0	0.5691369771957397	0.6311337351799011
1.0	90090000.0	90100000.0	0.0	0.6053155064582825	0.6888737678527832
1.0	90100000.0	90110000.0	0.0	0.7147393822669983	0.6756154298782349
1.0	90160000.0	90170000.0	1.0	0.6241627931594849	0.5980698466300964
1.0	90290000.0	90300000.0	0.0	0.6257773637771606	0.6001100540161133
1.0	90350000.0	90360000.0	1.0	0.560457706451416	0.47046977281570435
1.0	90390000.0	90400000.0	0.0	0.5759312510490417	0.5155813694000244
1.0	90440000.0	90450000.0	0.0	0.6375340223312378	0.6085153818130493
1.0	90460000.0	90470000.0	1.0	0.6326739192008972	0.7370625138282776
1.0	90480000.0	90490000.0	0.0	0.5569232702255249	0.444489061832428
1.0	90550000.0	90560000.0	1.0	0.8750063180923462	0.8049254417419434
1.0	90580000.0	90590000.0	0.0	0.8662542104721069	0.7986485362052917
1.0	90590000.0	90600000.0	0.0	0.7967718839645386	0.7437957525253296
1.0	90640000.0	90650000.0	0.0	0.7931615710258484	0.7407835125923157
1.0	90690000.0	90700000.0	1.0	0.8844550251960754	0.811742901802063
1.0	90780000.0	90790000.0	2.0	0.938093364238739	0.8491399884223938
1.0	90900000.0	90910000.0	0.0	1.051931619644165	0.9202564358711243
1.0	90940000.0	90950000.0	2.0	0.9612828493118286	0.864639163017273
1.0	91060000.0	91070000.0	1.0	1.1158466339111328	0.9577482342720032
1.0	91090000.0	91100000.0	1.0	1.1185282468795776	0.9594427943229675
1.0	91110000.0	91120000.0	2.0	0.8668335676193237	0.7980310916900635
1.0	91150000.0	91160000.0	1.0	0.9910950660705566	0.8844121694564819
1.0	91190000.0	91200000.0	1.0	0.9167603254318237	0.8351843953132629
1.0	91200000.0	91210000.0	1.0	0.8863928914070129	0.8136844635009766
1.0	91220000.0	91230000.0	1.0	0.8237711191177368	0.7664393782615662
1.0	91240000.0	91250000.0	1.0	0.9221932291984558	0.839357852935791
1.0	91520000.0	91530000.0	0.0	0.6380932927131653	0.6085344552993774
1.0	91580000.0	91590000.0	0.0	0.7458186149597168	0.7030781507492065
1.0	91630000.0	91640000.0	1.0	0.7752962112426758	0.7280818819999695
1.0	91640000.0	91650000.0	0.0	0.7918871641159058	0.7416478991508484
1.0	91660000.0	91670000.0	2.0	0.7770732045173645	0.7298831939697266
1.0	91690000.0	91700000.0	0.0	0.9056790471076965	0.8280125856399536
1.0	91770000.0	91780000.0	1.0	0.7482227087020874	0.7059459090232849
1.0	91790000.0	91800000.0	0.0	0.7506841421127319	0.7083509564399719
1.0	91800000.0	91810000.0	0.0	0.7178220748901367	0.6801613569259644
1.0	91810000.0	91820000.0	0.0	0.6707097887992859	0.6382481455802917
1.0	91920000.0	91930000.0	0.0	0.7729275822639465	0.7265118360519409
1.0	91940000.0	91950000.0	1.0	0.7679293155670166	0.7215224504470825
1.0	91950000.0	91960000.0	0.0	0.8414081335067749	0.7800837755203247
1.0	91970000.0	91980000.0	0.0	0.5576097369194031	0.4414708614349365
1.0	91990000.0	92000000.0	1.0	0.6661683320999146	0.6331876516342163
1.0	92030000.0	92040000.0	3.0	0.6866880655288696	0.6501577496528625
1.0	92060000.0	92070000.0	0.0	0.8265548944473267	0.7682356834411621
1.0	92070000.0	92080000.0	0.0	0.8007968664169312	0.748004138469696
1.0	92110000.0	92120000.0	3.0	0.6549839377403259	0.6243125200271606
1.0	92210000.0	92220000.0	0.0	0.6582614779472351	0.6269251108169556
1.0	92230000.0	92240000.0	1.0	0.6546262502670288	0.6232754588127136
1.0	92280000.0	92290000.0	1.0	0.6053377389907837	0.5834193825721741
1.0	92300000.0	92310000.0	1.0	0.706959068775177	0.6676072478294373
1.0	92320000.0	92330000.0	1.0	0.7058210372924805	0.6666898727416992
1.0	92330000.0	92340000.0	0.0	0.7662423849105835	0.7190645337104797
1.0	92420000.0	92430000.0	2.0	0.795443594455719	0.7441732883453369
1.0	92630000.0	92640000.0	2.0	0.6386314630508423	0.6103655695915222
1.0	92650000.0	92660000.0	1.0	0.6842085719108582	0.6492615938186646
1.0	92690000.0	92700000.0	1.0	0.7028427124023438	0.6649671792984009
1.0	92750000.0	92760000.0	0.0	0.5580945014953613	0.4399053454399109
1.0	92840000.0	92850000.0	1.0	0.5603267550468445	0.4374111592769623
1.0	92980000.0	92990000.0	1.0	0.6585726737976074	0.6280422210693359
1.0	93030000.0	93040000.0	2.0	0.6386436223983765	0.6115652322769165
1.0	93040000.0	93050000.0	0.0	0.6856464743614197	0.6515519022941589
1.0	93190000.0	93200000.0	1.0	0.6203296780586243	0.5947890281677246
1.0	93310000.0	93320000.0	0.0	0.5609568953514099	0.4716011881828308
1.0	93440000.0	93450000.0	0.0	0.6310709118843079	0.6031347513198853
1.0	93470000.0	93480000.0	1.0	0.6139024496078491	0.5886243581771851
1.0	93480000.0	93490000.0	0.0	0.5944525599479675	0.5722008943557739
1.0	93510000.0	93520000.0	2.0	0.6281145811080933	0.6003140211105347
1.0	93520000.0	93530000.0	0.0	0.6467435956001282	0.6164973974227905
1.0	93590000.0	93600000.0	1.0	0.5504509210586548	0.4787598252296448
1.0	93750000.0	93760000.0	2.0	0.6123455166816711	0.587526798248291
1.0	93840000.0	93850000.0	1.0	0.8511137962341309	0.7858651280403137
1.0	93930000.0	93940000.0	1.0	0.6293113231658936	0.6036884784698486
1.0	94000000.0	94010000.0	0.0	0.5615404844284058	0.4390585422515869
1.0	94010000.0	94020000.0	1.0	0.5504509210586548	0.4787598252296448
1.0	94110000.0	94120000.0	0.0	0.5756498575210571	0.4812317490577698
1.0	94170000.0	94180000.0	1.0	0.5632727742195129	0.47740092873573303
1.0	94180000.0	94190000.0	0.0	0.5504509210586548	0.4787598252296448
1.0	94200000.0	94210000.0	1.0	0.5662389397621155	0.4857238233089447
1.0	94230000.0	94240000.0	0.0	0.5692446231842041	0.4947313368320465
1.0	94260000.0	94270000.0	1.0	0.5744041204452515	0.5107823610305786
1.0	94380000.0	94390000.0	1.0	0.594214141368866	0.57192462682724
1.0	94400000.0	94410000.0	1.0	0.6472870111465454	0.6166882514953613
1.0	94430000.0	94440000.0	0.0	0.5629375576972961	0.44410333037376404
1.0	94440000.0	94450000.0	0.0	0.612773060798645	0.5881708860397339
1.0	94460000.0	94470000.0	0.0	0.5989996194839478	0.5763500928878784
1.0	94490000.0	94500000.0	0.0	0.5845888257026672	0.557277500629425
1.0	94570000.0	94580000.0	0.0	0.6531841158866882	0.6219302415847778
1.0	94620000.0	94630000.0	0.0	0.6252717971801758	0.5979028940200806
1.0	94630000.0	94640000.0	0.0	0.6193030476570129	0.5928770303726196
1.0	94660000.0	94670000.0	0.0	0.5984280109405518	0.5753334760665894
1.0	94670000.0	94680000.0	2.0	0.5591455101966858	0.46775326132774353
1.0	94680000.0	94690000.0	1.0	0.5550248622894287	0.46304264664649963
1.0	94710000.0	94720000.0	0.0	0.7108215093612671	0.6712137460708618
1.0	94720000.0	94730000.0	3.0	0.6136631965637207	0.5878604054450989
1.0	94900000.0	94910000.0	1.0	0.5950717926025391	0.5738008618354797
1.0	95020000.0	95030000.0	0.0	0.6742525696754456	0.639790415763855
1.0	95060000.0	95070000.0	2.0	0.6239835023880005	0.5965126156806946
1.0	95120000.0	95130000.0	0.0	0.6390080451965332	0.610261857509613
1.0	95220000.0	95230000.0	0.0	0.6172143816947937	0.5917568206787109
1.0	95310000.0	95320000.0	0.0	0.5733942985534668	0.4735310971736908
1.0	95380000.0	95390000.0	1.0	0.562884509563446	0.4763759970664978
1.0	95410000.0	95420000.0	0.0	0.6441934108734131	0.6156396865844727
1.0	95420000.0	95430000.0	3.0	0.6168815493583679	0.592207133769989
1.0	95440000.0	95450000.0	0.0	0.5853395462036133	0.5449081659317017
1.0	95640000.0	95650000.0	0.0	0.6557092666625977	0.6246592998504639
1.0	95660000.0	95670000.0	1.0	0.6139932870864868	0.5895293354988098
1.0	95710000.0	95720000.0	0.0	0.5643168687820435	0.4802406430244446
1.0	95720000.0	95730000.0	1.0	0.6610710024833679	0.6286261081695557
1.0	95740000.0	95750000.0	2.0	0.6829656362533569	0.6489681005477905
1.0	95750000.0	95760000.0	0.0	0.6790595054626465	0.6444786787033081
1.0	95760000.0	95770000.0	0.0	0.6682296395301819	0.6354983448982239
1.0	95780000.0	95790000.0	2.0	0.751111626625061	0.7074264287948608
1.0	95810000.0	95820000.0	0.0	0.7979927062988281	0.7455090284347534
1.0	95920000.0	95930000.0	1.0	0.8816996812820435	0.8082356452941895
1.0	95950000.0	95960000.0	0.0	0.9857107400894165	0.8814865946769714
1.0	96110000.0	96120000.0	2.0	0.8986029624938965	0.8229120969772339
1.0	96340000.0	96350000.0	1.0	1.2820409536361694	1.0356709957122803
1.0	96370000.0	96380000.0	3.0	1.1288652420043945	0.9649421572685242
1.0	96380000.0	96390000.0	2.0	0.9972085952758789	0.8873363733291626
1.0	96400000.0	96410000.0	1.0	1.0352016687393188	0.9119819402694702
1.0	96440000.0	96450000.0	1.0	1.037170171737671	0.9128433465957642
1.0	96480000.0	96490000.0	0.0	0.9353521466255188	0.8486058115959167
1.0	96510000.0	96520000.0	1.0	0.7319397926330566	0.6896427273750305
1.0	96570000.0	96580000.0	0.0	0.9364356994628906	0.8495414853096008
1.0	96710000.0	96720000.0	2.0	0.7902082204818726	0.7397682666778564
1.0	96760000.0	96770000.0	1.0	1.0512231588363647	0.9213302731513977
1.0	96810000.0	96820000.0	0.0	1.0364049673080444	0.9116677045822144
1.0	96820000.0	96830000.0	1.0	1.1059963703155518	0.9523457288742065
1.0	96830000.0	96840000.0	2.0	1.1276859045028687	0.9644936323165894
1.0	96910000.0	96920000.0	3.0	0.979680061340332	0.8771200180053711
1.0	96970000.0	96980000.0	0.0	0.8389750719070435	0.7774471044540405
1.0	96990000.0	97000000.0	1.0	0.8396954536437988	0.779025673866272
1.0	97010000.0	97020000.0	2.0	0.7839926481246948	0.7335487604141235
1.0	97020000.0	97030000.0	0.0	0.960475742816925	0.8642823100090027
1.0	97050000.0	97060000.0	0.0	1.0461037158966064	0.9182701110839844
1.0	97110000.0	97120000.0	3.0	0.8621661067008972	0.793907105922699
1.0	97170000.0	97180000.0	1.0	0.8622170686721802	0.7943361401557922
1.0	97190000.0	97200000.0	1.0	0.6792486906051636	0.6455928087234497
1.0	97220000.0	97230000.0	0.0	0.8690360188484192	0.7991871237754822
1.0	97230000.0	97240000.0	0.0	0.640394926071167	0.613587498664856
1.0	97260000.0	97270000.0	3.0	0.6036275625228882	0.5813983082771301
1.0	97270000.0	97280000.0	0.0	0.6143375635147095	0.5921025276184082
1.0	97350000.0	97360000.0	1.0	1.0141704082489014	0.8990395665168762
1.0	97390000.0	97400000.0	0.0	0.8709784746170044	0.8009383082389832
1.0	97440000.0	97450000.0	0.0	0.8756179809570312	0.8050869107246399
1.0	97500000.0	97510000.0	0.0	1.0041391849517822	0.8935419321060181
1.0	97740000.0	97750000.0	1.0	0.7242723703384399	0.6841791868209839
1.0	97880000.0	97890000.0	1.0	0.7994321584701538	0.7473390698432922
1.0	97890000.0	97900000.0	0.0	0.8478605151176453	0.7844770550727844
1.0	97960000.0	97970000.0	1.0	0.8047951459884644	0.7512803077697754
1.0	97990000.0	98000000.0	1.0	0.8133230209350586	0.7581413984298706
1.0	98010000.0	98020000.0	0.0	0.7223244905471802	0.6832684278488159
1.0	98020000.0	98030000.0	0.0	0.7302005887031555	0.690578818321228
1.0	98090000.0	98100000.0	0.0	0.6496712565422058	0.6194583177566528
1.0	98160000.0	98170000.0	0.0	0.8714159727096558	0.8020421862602234
1.0	98180000.0	98190000.0	2.0	0.8261462450027466	0.7678539752960205
1.0	98350000.0	98360000.0	1.0	0.8580933809280396	0.7911575436592102
1.0	98410000.0	98420000.0	0.0	0.8413426280021667	0.7786992788314819
1.0	98420000.0	98430000.0	1.0	0.8438807725906372	0.7813499569892883
1.0	98470000.0	98480000.0	0.0	1.0361169576644897	0.9104607701301575
1.0	98480000.0	98490000.0	3.0	1.030224084854126	0.9086334109306335
1.0	98490000.0	98500000.0	2.0	0.9363892674446106	0.846828281879425
1.0	98530000.0	98540000.0	1.0	1.1821250915527344	0.9902628064155579
1.0	98540000.0	98550000.0	2.0	1.1966475248336792	0.9972507357597351
1.0	98590000.0	98600000.0	1.0	1.2803194522857666	1.034185767173767
1.0	98600000.0	98610000.0	3.0	1.1546895503997803	0.9769290685653687
1.0	98770000.0	98780000.0	0.0	0.9085017442703247	0.8296052813529968
1.0	98820000.0	98830000.0	0.0	0.9770025014877319	0.8765227198600769
1.0	98960000.0	98970000.0	2.0	1.0223276615142822	0.9046546816825867
1.0	98970000.0	98980000.0	0.0	1.0436131954193115	0.9167170524597168
1.0	99220000.0	99230000.0	0.0	0.6673101186752319	0.6345037221908569
1.0	99230000.0	99240000.0	0.0	0.7887098789215088	0.7378448843955994
1.0	99270000.0	99280000.0	2.0	0.8397828936576843	0.778821587562561
1.0	99320000.0	99330000.0	3.0	0.947100043296814	0.8563095331192017
1.0	99380000.0	99390000.0	1.0	0.8390997648239136	0.7767433524131775
1.0	99490000.0	99500000.0	0.0	0.8990957140922546	0.8202683329582214
1.0	99520000.0	99530000.0	0.0	0.8427416086196899	0.7788393497467041
1.0	99650000.0	99660000.0	0.0	0.790339469909668	0.7394610047340393
1.0	99670000.0	99680000.0	0.0	0.6983407139778137	0.66038978099823
1.0	99680000.0	99690000.0	0.0	0.8544601202011108	0.7892810702323914
1.0	99780000.0	99790000.0	2.0	0.7782694697380066	0.7279115319252014
1.0	99790000.0	99800000.0	0.0	0.8817299008369446	0.8079864382743835
1.0	99820000.0	99830000.0	3.0	0.8310440182685852	0.7700490951538086
1.0	99920000.0	99930000.0	1.0	0.8350279927253723	0.773091197013855
1.0	99930000.0	99940000.0	0.0	0.8270153999328613	0.7668406367301941
1.0	99950000.0	99960000.0	2.0	0.8049389123916626	0.7504017949104309
1.0	100010000.0	100020000.0	2.0	0.7037607431411743	0.6653827428817749
1.0	100020000.0	100030000.0	2.0	0.8398542404174805	0.777803897857666
1.0	100030000.0	100040000.0	0.0	0.7399110794067383	0.6955729722976685
1.0	100060000.0	100070000.0	2.0	0.7448843717575073	0.6999017000198364
1.0	100110000.0	100120000.0	1.0	0.6132276654243469	0.5853372812271118
1.0	100300000.0	100310000.0	0.0	0.6369942426681519	0.6098235249519348
1.0	100330000.0	100340000.0	1.0	0.5832682847976685	0.5385223627090454
1.0	100510000.0	100520000.0	1.0	0.5994415283203125	0.5779715776443481
1.0	100580000.0	100590000.0	0.0	0.5504509210586548	0.4787598252296448
1.0	100630000.0	100640000.0	1.0	0.5684947371482849	0.49244794249534607
1.0	100700000.0	100710000.0	0.0	0.5768830180168152	0.5185725092887878
1.0	100720000.0	100730000.0	2.0	0.7166930437088013	0.6774380207061768
1.0	100910000.0	100920000.0	0.0	0.5504509210586548	0.4787598252296448
1.0	100930000.0	100940000.0	0.0	0.5581204891204834	0.4659557342529297
1.0	100940000.0	100950000.0	1.0	0.5557307600975037	0.4632955491542816
1.0	100960000.0	100970000.0	0.0	0.5594978332519531	0.46844083070755005
1.0	101010000.0	101020000.0	0.0	0.8421913981437683	0.7792889475822449
1.0	101020000.0	101030000.0	0.0	0.9372138977050781	0.8478723764419556
1.0	101040000.0	101050000.0	0.0	0.9696725010871887	0.868085503578186
1.0	101070000.0	101080000.0	1.0	1.1877171993255615	0.9927901029586792
1.0	101080000.0	101090000.0	0.0	0.9453666806221008	0.8511732816696167
1.0	101100000.0	101110000.0	0.0	0.9880282282829285	0.8786370158195496
1.0	101130000.0	101140000.0	4.0	0.9949952363967896	0.882520854473114
1.0	101210000.0	101220000.0	1.0	1.1610300540924072	0.9785448312759399
1.0	101290000.0	101300000.0	1.0	0.8192334175109863	0.7608157396316528
1.0	101380000.0	101390000.0	1.0	0.5504509210586548	0.4787598252296448
1.0	101450000.0	101460000.0	0.0	0.5611693263053894	0.43831729888916016
1.0	101510000.0	101520000.0	1.0	0.639504075050354	0.6108989715576172
1.0	101560000.0	101570000.0	1.0	0.6751876473426819	0.6409094333648682
1.0	101580000.0	101590000.0	1.0	0.8132675290107727	0.7567709684371948
1.0	101600000.0	101610000.0	1.0	0.7398203611373901	0.696841299533844
1.0	101610000.0	101620000.0	1.0	0.8318418264389038	0.7721841335296631
1.0	101680000.0	101690000.0	1.0	0.8205713033676147	0.7638474702835083
1.0	101730000.0	101740000.0	0.0	0.7252095937728882	0.6846875548362732
1.0	101800000.0	101810000.0	1.0	0.9528118371963501	0.8600519895553589
1.0	101840000.0	101850000.0	3.0	0.9216810464859009	0.8385503888130188
1.0	101900000.0	101910000.0	0.0	1.0999329090118408	0.9479324221611023
1.0	101960000.0	101970000.0	1.0	1.2611216306686401	1.0266449451446533
1.0	102010000.0	102020000.0	0.0	0.9513513445854187	0.8562030792236328
1.0	102410000.0	102420000.0	2.0	1.3247349262237549	1.052144169807434
1.0	102440000.0	102450000.0	2.0	1.4634652137756348	1.0985476970672607
1.0	102450000.0	102460000.0	4.0	1.3332085609436035	1.0560119152069092
1.0	102530000.0	102540000.0	0.0	1.3790470361709595	1.0720205307006836
1.0	102560000.0	102570000.0	0.0	1.26650071144104	1.0294044017791748
1.0	102600000.0	102610000.0	1.0	1.2846972942352295	1.0374031066894531
1.0	102610000.0	102620000.0	1.0	1.2482845783233643	1.021763801574707
1.0	102620000.0	102630000.0	1.0	1.2407163381576538	1.0187305212020874
1.0	102660000.0	102670000.0	1.0	1.3861398696899414	1.0745289325714111
1.0	102690000.0	102700000.0	1.0	1.460998773574829	1.097686529159546
1.0	102700000.0	102710000.0	1.0	1.4466396570205688	1.0936870574951172
1.0	102720000.0	102730000.0	2.0	1.4353570938110352	1.090139627456665
1.0	102760000.0	102770000.0	3.0	1.5575087070465088	1.1227715015411377
1.0	102780000.0	102790000.0	3.0	1.5252439975738525	1.114963173866272
1.0	102800000.0	102810000.0	1.0	1.4797828197479248	1.1025224924087524
1.0	102810000.0	102820000.0	0.0	1.7084674835205078	1.1509578227996826
1.0	102870000.0	102880000.0	0.0	1.5801938772201538	1.1275761127471924
1.0	102920000.0	102930000.0	2.0	1.470221757888794	1.1001203060150146
1.0	102940000.0	102950000.0	1.0	1.4783356189727783	1.1023954153060913
1.0	102960000.0	102970000.0	1.0	1.6573123931884766	1.1427958011627197
1.0	103030000.0	103040000.0	0.0	1.464348316192627	1.0987352132797241
1.0	103080000.0	103090000.0	1.0	1.5263724327087402	1.1153427362442017
1.0	103100000.0	103110000.0	1.0	1.3315742015838623	1.054699182510376
1.0	103120000.0	103130000.0	2.0	1.3982865810394287	1.0788066387176514
1.0	103140000.0	103150000.0	4.0	1.3931821584701538	1.0771373510360718
1.0	103190000.0	103200000.0	1.0	1.443923830986023	1.093029260635376
1.0	103210000.0	103220000.0	1.0	1.2420324087142944	1.0193512439727783
1.0	103280000.0	103290000.0	1.0	1.2314608097076416	1.0146185159683228
1.0	103330000.0	103340000.0	2.0	1.2659703493118286	1.0297787189483643
1.0	103370000.0	103380000.0	0.0	1.011756181716919	0.8975990414619446
1.0	103380000.0	103390000.0	0.0	1.1339309215545654	0.967780590057373
1.0	103440000.0	103450000.0	2.0	0.9229693412780762	0.8399688601493835
1.0	103570000.0	103580000.0	1.0	1.0870954990386963	0.9416370391845703
1.0	103600000.0	103610000.0	0.0	1.2126080989837646	1.006118655204773
1.0	103650000.0	103660000.0	1.0	1.3380786180496216	1.0580257177352905
1.0	103660000.0	103670000.0	1.0	1.3352673053741455	1.0568217039108276
1.0	103690000.0	103700000.0	0.0	1.3300479650497437	1.054682970046997
1.0	103730000.0	103740000.0	4.0	1.1122729778289795	0.956555962562561
1.0	104020000.0	104030000.0	0.0	0.787571370601654	0.7378261685371399
1.0	104060000.0	104070000.0	0.0	0.5630139112472534	0.6201988458633423
1.0	104090000.0	104100000.0	2.0	0.6555367708206177	0.6243247389793396
1.0	104430000.0	104440000.0	2.0	1.4191516637802124	1.0855095386505127
1.0	104560000.0	104570000.0	4.0	1.5422461032867432	1.1192405223846436
1.0	104710000.0	104720000.0	0.0	1.5052211284637451	1.110131859779358
1.0	104740000.0	104750000.0	1.0	1.3518422842025757	1.0628466606140137
1.0	104840000.0	104850000.0	4.0	1.792350172996521	1.1621029376983643
1.0	104860000.0	104870000.0	3.0	1.884336233139038	1.1704903841018677
1.0	104950000.0	104960000.0	5.0	1.7324955463409424	1.1545075178146362
1.0	104960000.0	104970000.0	3.0	1.8081114292144775	1.1634917259216309
1.0	105020000.0	105030000.0	2.0	1.69403874874115	1.1487786769866943
1.0	105190000.0	105200000.0	1.0	1.2078282833099365	1.0036036968231201
1.0	105230000.0	105240000.0	1.0	1.4249238967895508	1.0872576236724854
1.0	105240000.0	105250000.0	4.0	1.3502837419509888	1.0624490976333618
1.0	105390000.0	105400000.0	2.0	1.1475852727890015	0.9742123484611511
1.0	105420000.0	105430000.0	0.0	1.375220775604248	1.0711402893066406
1.0	105550000.0	105560000.0	3.0	1.557788610458374	1.122910499572754
1.0	105560000.0	105570000.0	0.0	1.591909646987915	1.130300521850586
1.0	105620000.0	105630000.0	0.0	1.3784232139587402	1.07207453250885
1.0	105660000.0	105670000.0	2.0	1.401727318763733	1.079952359199524
1.0	105760000.0	105770000.0	1.0	1.2677668333053589	1.0303990840911865
1.0	105900000.0	105910000.0	5.0	1.3624579906463623	1.0667436122894287
1.0	105940000.0	105950000.0	2.0	1.3754183053970337	1.0711934566497803
1.0	105980000.0	105990000.0	1.0	1.618936538696289	1.1356974840164185
1.0	106060000.0	106070000.0	1.0	1.5260287523269653	1.115335464477539
1.0	106210000.0	106220000.0	3.0	1.3603525161743164	1.0660113096237183
1.0	106230000.0	106240000.0	1.0	1.3996775150299072	1.0793330669403076
1.0	106350000.0	106360000.0	0.0	1.198948621749878	0.999830424785614
1.0	106410000.0	106420000.0	1.0	1.3812005519866943	1.0730326175689697
1.0	106490000.0	106500000.0	2.0	1.5730574131011963	1.1262662410736084
1.0	106580000.0	106590000.0	0.0	1.5644479990005493	1.12435781955719
1.0	106620000.0	106630000.0	0.0	1.5379232168197632	1.1182128190994263
1.0	106640000.0	106650000.0	1.0	1.4346920251846313	1.0902568101882935
1.0	106660000.0	106670000.0	2.0	1.626342535018921	1.137115240097046
1.0	106810000.0	106820000.0	2.0	1.715820550918579	1.1523258686065674
1.0	106880000.0	106890000.0	0.0	1.6983684301376343	1.1495410203933716
1.0	106890000.0	106900000.0	0.0	1.7356096506118774	1.1548869609832764
1.0	106920000.0	106930000.0	1.0	1.6872014999389648	1.147729516029358
1.0	106960000.0	106970000.0	0.0	1.6424154043197632	1.140133023262024
1.0	106970000.0	106980000.0	2.0	1.4249264001846313	1.086998701095581
1.0	107000000.0	107010000.0	4.0	1.4191871881484985	1.0853612422943115
1.0	107060000.0	107070000.0	1.0	1.350207805633545	1.0617940425872803
1.0	107100000.0	107110000.0	1.0	1.3699877262115479	1.0693533420562744
1.0	107160000.0	107170000.0	1.0	1.2252824306488037	1.0118452310562134
1.0	107210000.0	107220000.0	0.0	1.361943244934082	1.0664806365966797
1.0	107220000.0	107230000.0	1.0	1.2901464700698853	1.039158821105957
1.0	107240000.0	107250000.0	0.0	1.5254782438278198	1.1151058673858643
1.0	107270000.0	107280000.0	3.0	1.2774308919906616	1.034321665763855
1.0	107290000.0	107300000.0	1.0	1.338454246520996	1.058081865310669
1.0	107320000.0	107330000.0	2.0	1.3169357776641846	1.050044298171997
1.0	107380000.0	107390000.0	0.0	1.2214540243148804	1.0103667974472046
1.0	107390000.0	107400000.0	0.0	1.2208094596862793	1.0100135803222656
1.0	107410000.0	107420000.0	1.0	1.1543134450912476	0.9783546328544617
1.0	107420000.0	107430000.0	0.0	1.1130753755569458	0.9567987322807312
1.0	107430000.0	107440000.0	1.0	1.0229601860046387	0.9052945375442505
1.0	107480000.0	107490000.0	0.0	0.9263906478881836	0.8425222635269165
1.0	107570000.0	107580000.0	1.0	0.9562903642654419	0.8627150654792786
1.0	107590000.0	107600000.0	0.0	0.5667259097099304	0.6237027645111084
1.0	107620000.0	107630000.0	2.0	1.0627846717834473	0.9288914799690247
1.0	107690000.0	107700000.0	0.0	1.1032085418701172	0.949953556060791
1.0	107710000.0	107720000.0	2.0	1.0687609910964966	0.9302905201911926
1.0	107760000.0	107770000.0	4.0	1.2943980693817139	1.0408447980880737
1.0	107770000.0	107780000.0	0.0	1.3343812227249146	1.0557982921600342
1.0	107800000.0	107810000.0	3.0	1.210060715675354	1.0039488077163696
1.0	107810000.0	107820000.0	2.0	1.1115906238555908	0.9535738825798035
1.0	107830000.0	107840000.0	3.0	1.2316263914108276	1.013793706893921
1.0	107920000.0	107930000.0	2.0	1.0494529008865356	0.920425534248352
1.0	107940000.0	107950000.0	1.0	0.9604531526565552	0.8646734356880188
1.0	107980000.0	107990000.0	3.0	0.6961208581924438	0.6584944725036621
1.0	108130000.0	108140000.0	0.0	0.5761754512786865	0.5163484215736389
1.0	108140000.0	108150000.0	0.0	0.6066775321960449	0.5847861170768738
1.0	108260000.0	108270000.0	1.0	0.6685868501663208	0.6357531547546387
1.0	108290000.0	108300000.0	1.0	0.6722161173820496	0.6386233568191528
1.0	108360000.0	108370000.0	0.0	0.6331145167350769	0.6051555275917053
1.0	108440000.0	108450000.0	0.0	0.7344378232955933	0.6921523809432983
1.0	108540000.0	108550000.0	1.0	0.8929487466812134	0.81690913438797
1.0	108600000.0	108610000.0	2.0	0.9961024522781372	0.8883264660835266
1.0	108620000.0	108630000.0	3.0	0.8277193307876587	0.7694351673126221
1.0	108750000.0	108760000.0	1.0	0.6020379066467285	0.5768581032752991
1.0	108860000.0	108870000.0	0.0	0.6315737366676331	0.6039515733718872
1.0	109050000.0	109060000.0	0.0	0.7251788377761841	0.6845906972885132
1.0	109100000.0	109110000.0	1.0	0.6909559965133667	0.6510912179946899
1.0	109140000.0	109150000.0	0.0	0.5607161521911621	0.47104865312576294
1.0	109240000.0	109250000.0	0.0	0.5599347949028015	0.4373348355293274
1.0	109330000.0	109340000.0	1.0	0.5504509210586548	0.4787598252296448
1.0	109340000.0	109350000.0	0.0	0.5504509210586548	0.4787598252296448
1.0	109370000.0	109380000.0	1.0	0.6219901442527771	0.5949249863624573
1.0	109410000.0	109420000.0	0.0	0.6227627992630005	0.5954355001449585
1.0	109420000.0	109430000.0	0.0	0.5504509210586548	0.4787598252296448
1.0	109440000.0	109450000.0	0.0	0.5504509210586548	0.4787598252296448
1.0	109530000.0	109540000.0	1.0	0.5504509210586548	0.4787598252296448
1.0	109570000.0	109580000.0	0.0	0.5504509210586548	0.4787598252296448
1.0	109660000.0	109670000.0	0.0	0.5556714534759521	0.46326321363449097
1.0	109680000.0	109690000.0	1.0	0.5583842396736145	0.4391637444496155
1.0	109690000.0	109700000.0	0.0	0.5504509210586548	0.4787598252296448
[truncated: 47,585 more rows]
