# Supplementary material for: Genome-wide mapping of somatic mutation rates uncovers drivers of cancer
Source: Nat Biotechnol. 2022 Jun 20;40(11):1634–43. doi: 10.1038/s41587-022-01353-8 (PMC9646522; doi:10.1038/s41587-022-01353-8)
Supplement: Supplementary file 4 — Regions and model predictions for each fold of each cancer for which a deep learning model was trained. Regions that were filtered are also listed along with their respective model predictions. [file 41587_2022_1353_MOESM4_ESM.zip › kfold_results/Panc-Endocrine/fold_1.txt]

CHROM	START	END	Y_TRUE	Y_PRED	STD
1.0	840000.0	850000.0	0.0	0.591426432132721	0.4901498258113861
1.0	890000.0	900000.0	0.0	0.7886309027671814	0.6719001531600952
1.0	900000.0	910000.0	0.0	0.6735188364982605	0.6220900416374207
1.0	950000.0	960000.0	0.0	0.5883474349975586	0.4926629960536957
1.0	970000.0	980000.0	0.0	0.6640309691429138	0.5915887951850891
1.0	1030000.0	1040000.0	1.0	0.551626980304718	0.45796847343444824
1.0	1050000.0	1060000.0	0.0	0.6322742700576782	0.5266464352607727
1.0	1090000.0	1100000.0	0.0	0.6189144253730774	0.5098417401313782
1.0	1110000.0	1120000.0	0.0	0.7038789987564087	0.6936773061752319
1.0	1130000.0	1140000.0	0.0	0.6342555284500122	0.547404944896698
1.0	1170000.0	1180000.0	0.0	0.6369763612747192	0.5555298924446106
1.0	1340000.0	1350000.0	2.0	0.8011878728866577	0.7281487584114075
1.0	1370000.0	1380000.0	0.0	0.6371773481369019	0.5318480730056763
1.0	1410000.0	1420000.0	1.0	0.6462705731391907	0.539216935634613
1.0	1540000.0	1550000.0	1.0	0.583105206489563	0.4830973744392395
1.0	1560000.0	1570000.0	1.0	0.6136225461959839	0.519066333770752
1.0	1590000.0	1600000.0	0.0	0.576529324054718	0.47691717743873596
1.0	1600000.0	1610000.0	0.0	0.5802035927772522	0.48274555802345276
1.0	1680000.0	1690000.0	0.0	0.5722915530204773	0.47870683670043945
1.0	1710000.0	1720000.0	0.0	0.5346642732620239	0.44469666481018066
1.0	1750000.0	1760000.0	1.0	0.5383113622665405	0.446118026971817
1.0	1790000.0	1800000.0	0.0	0.5448280572891235	0.45149660110473633
1.0	1810000.0	1820000.0	0.0	0.5530561208724976	0.45792460441589355
1.0	1890000.0	1900000.0	0.0	0.6776288747787476	0.6242400407791138
1.0	1990000.0	2000000.0	0.0	0.6226776838302612	0.5199861526489258
1.0	2020000.0	2030000.0	0.0	0.6304156184196472	0.5280038118362427
1.0	2100000.0	2110000.0	0.0	0.5848692655563354	0.48526686429977417
1.0	2110000.0	2120000.0	0.0	0.5879694223403931	0.48711735010147095
1.0	2200000.0	2210000.0	0.0	0.5550257563591003	0.4595661163330078
1.0	2230000.0	2240000.0	1.0	0.6668165326118469	0.598222553730011
1.0	2260000.0	2270000.0	0.0	0.6552243232727051	0.5848253965377808
1.0	2280000.0	2290000.0	1.0	0.5671364068984985	0.4722685217857361
1.0	2390000.0	2400000.0	1.0	0.721494734287262	0.6760812401771545
1.0	2420000.0	2430000.0	0.0	0.7905704975128174	0.7776702642440796
1.0	2470000.0	2480000.0	2.0	0.6952012181282043	0.5756761431694031
1.0	2690000.0	2700000.0	1.0	0.6289902925491333	0.5383578538894653
1.0	2770000.0	2780000.0	0.0	0.9249240756034851	0.8640901446342468
1.0	2810000.0	2820000.0	0.0	0.8975106477737427	0.8472515344619751
1.0	2820000.0	2830000.0	3.0	0.774271547794342	0.7665132284164429
1.0	2840000.0	2850000.0	0.0	0.8943458795547485	0.8452812433242798
1.0	2850000.0	2860000.0	0.0	0.8541213274002075	0.8197740316390991
1.0	2920000.0	2930000.0	0.0	0.8249009251594543	0.800690770149231
1.0	2950000.0	2960000.0	0.0	0.8351266980171204	0.807421863079071
1.0	3090000.0	3100000.0	2.0	0.7758584022521973	0.759912371635437
1.0	3110000.0	3120000.0	1.0	0.9621595144271851	0.8863273859024048
1.0	3170000.0	3180000.0	0.0	0.8954644203186035	0.8459783792495728
1.0	3230000.0	3240000.0	0.0	0.8172298669815063	0.7723162174224854
1.0	3300000.0	3310000.0	1.0	0.9193078875541687	0.8606734275817871
1.0	3330000.0	3340000.0	0.0	0.9577497243881226	0.8837319612503052
1.0	3350000.0	3360000.0	1.0	0.8336070775985718	0.8064253926277161
1.0	3370000.0	3380000.0	0.0	0.6890698671340942	0.5650809407234192
1.0	3390000.0	3400000.0	1.0	0.6707627773284912	0.555706799030304
1.0	3410000.0	3420000.0	1.0	0.9028083682060242	0.8505368232727051
1.0	3440000.0	3450000.0	0.0	0.9452648162841797	0.8763278722763062
1.0	3490000.0	3500000.0	0.0	0.8597639203071594	0.8234046697616577
1.0	3520000.0	3530000.0	1.0	1.0192506313323975	0.9190353155136108
1.0	3600000.0	3610000.0	1.0	0.8839129209518433	0.8387495875358582
1.0	3620000.0	3630000.0	2.0	0.813379168510437	0.7930368781089783
1.0	3660000.0	3670000.0	2.0	0.6196322441101074	0.5133230686187744
1.0	3690000.0	3700000.0	0.0	0.6872843503952026	0.5709589719772339
1.0	3720000.0	3730000.0	0.0	0.7447080016136169	0.6481505632400513
1.0	3760000.0	3770000.0	0.0	0.6155318021774292	0.5079945921897888
1.0	3770000.0	3780000.0	0.0	0.7623324990272522	0.6088129878044128
1.0	4000000.0	4010000.0	2.0	0.6935322880744934	0.6557318568229675
1.0	4200000.0	4210000.0	2.0	0.7999656200408936	0.7840346693992615
1.0	4210000.0	4220000.0	0.0	0.8228862881660461	0.7993576526641846
1.0	4300000.0	4310000.0	1.0	0.7963355779647827	0.7587670087814331
1.0	4330000.0	4340000.0	1.0	0.9676061868667603	0.8895198702812195
1.0	4380000.0	4390000.0	1.0	1.1373976469039917	0.9816230535507202
1.0	4410000.0	4420000.0	2.0	1.164706826210022	0.9951539039611816
1.0	4500000.0	4510000.0	2.0	1.1283506155014038	0.9770649075508118
1.0	4530000.0	4540000.0	1.0	1.1290117502212524	0.9773992300033569
1.0	4540000.0	4550000.0	1.0	1.1736080646514893	0.9994905591011047
1.0	4550000.0	4560000.0	0.0	1.1519925594329834	0.9888969659805298
1.0	4580000.0	4590000.0	0.0	1.1742016077041626	0.9997785687446594
1.0	4650000.0	4660000.0	2.0	1.03871750831604	0.9298132658004761
1.0	4660000.0	4670000.0	4.0	1.0007085800170898	0.9085939526557922
1.0	4680000.0	4690000.0	0.0	1.0319511890411377	0.9260881543159485
1.0	4700000.0	4710000.0	0.0	0.9734417200088501	0.8929232358932495
1.0	4780000.0	4790000.0	0.0	0.8053222894668579	0.7876418828964233
1.0	4890000.0	4900000.0	0.0	0.7981410026550293	0.7828026413917542
1.0	4980000.0	4990000.0	1.0	0.9673737287521362	0.8893846273422241
1.0	4990000.0	5000000.0	0.0	0.9186628460884094	0.8602792024612427
1.0	5000000.0	5010000.0	1.0	0.9827197194099426	0.898297905921936
1.0	5030000.0	5040000.0	0.0	1.0145385265350342	0.9163981676101685
1.0	5110000.0	5120000.0	1.0	0.9910291433334351	0.9030744433403015
1.0	5120000.0	5130000.0	0.0	1.0008468627929688	0.9086721539497375
1.0	5140000.0	5150000.0	1.0	1.0419871807098389	0.9316055178642273
1.0	5260000.0	5270000.0	0.0	1.0891518592834473	0.9568729400634766
1.0	5310000.0	5320000.0	3.0	1.0345935821533203	0.9275458455085754
1.0	5330000.0	5340000.0	0.0	1.0284276008605957	0.9241396188735962
1.0	5380000.0	5390000.0	1.0	0.9521249532699585	0.8804064989089966
1.0	5390000.0	5400000.0	0.0	1.019518256187439	0.919184684753418
1.0	5440000.0	5450000.0	0.0	1.0516016483306885	0.9368435144424438
1.0	5530000.0	5540000.0	1.0	1.0219361782073975	0.9205334782600403
1.0	5660000.0	5670000.0	1.0	0.8221936225891113	0.7988986968994141
1.0	5670000.0	5680000.0	0.0	0.893123984336853	0.8445197343826294
1.0	5690000.0	5700000.0	0.0	0.8386308550834656	0.8097156286239624
1.0	5730000.0	5740000.0	0.0	0.9044826626777649	0.8515721559524536
1.0	5770000.0	5780000.0	1.0	0.8150753974914551	0.7941688299179077
1.0	5810000.0	5820000.0	2.0	0.828809916973114	0.8032704591751099
1.0	5830000.0	5840000.0	2.0	0.7830862998962402	0.7725652456283569
1.0	5850000.0	5860000.0	0.0	0.8642387390136719	0.826272189617157
1.0	5890000.0	5900000.0	1.0	0.8600810170173645	0.8236085176467896
1.0	5900000.0	5910000.0	0.0	0.8871124386787415	0.8407585024833679
1.0	5930000.0	5940000.0	0.0	0.6319335699081421	0.5242371559143066
1.0	6010000.0	6020000.0	0.0	0.6286595463752747	0.5180176496505737
1.0	6070000.0	6080000.0	1.0	0.6813021898269653	0.5675694942474365
1.0	6190000.0	6200000.0	0.0	0.7551421523094177	0.7437330484390259
1.0	6240000.0	6250000.0	1.0	0.670426070690155	0.5526491403579712
1.0	6280000.0	6290000.0	1.0	0.6021898984909058	0.49813809990882874
1.0	6310000.0	6320000.0	3.0	0.725487470626831	0.6880797743797302
1.0	6350000.0	6360000.0	0.0	0.6456810832023621	0.5332003235816956
1.0	6370000.0	6380000.0	2.0	0.5884696245193481	0.4861229956150055
1.0	6410000.0	6420000.0	0.0	0.6254355907440186	0.5150323510169983
1.0	6440000.0	6450000.0	1.0	0.6264448165893555	0.5167850255966187
1.0	6500000.0	6510000.0	2.0	0.8499568104743958	0.8170822858810425
1.0	6560000.0	6570000.0	1.0	0.9039052724838257	0.8512151837348938
1.0	6580000.0	6590000.0	0.0	0.7045751810073853	0.5764521360397339
1.0	6620000.0	6630000.0	3.0	0.793537437915802	0.6941589713096619
1.0	6630000.0	6640000.0	3.0	0.7494872212409973	0.6263617277145386
1.0	6740000.0	6750000.0	2.0	0.6544118523597717	0.5370465517044067
1.0	6820000.0	6830000.0	1.0	0.8468063473701477	0.8150402307510376
1.0	6870000.0	6880000.0	0.0	0.6459342837333679	0.5320347547531128
1.0	6900000.0	6910000.0	0.0	0.6392602920532227	0.526775062084198
1.0	6980000.0	6990000.0	1.0	0.7189317941665649	0.5985959768295288
1.0	6990000.0	7000000.0	1.0	0.8762356042861938	0.8339055180549622
1.0	7000000.0	7010000.0	1.0	0.7639672160148621	0.6585686802864075
1.0	7050000.0	7060000.0	0.0	0.914204478263855	0.8575533032417297
1.0	7110000.0	7120000.0	2.0	0.8788335919380188	0.8355478048324585
1.0	7140000.0	7150000.0	0.0	0.7750569581985474	0.7598732113838196
1.0	7220000.0	7230000.0	0.0	0.645457923412323	0.5383909940719604
1.0	7240000.0	7250000.0	0.0	0.67817622423172	0.6009178161621094
1.0	7270000.0	7280000.0	0.0	0.7117659449577332	0.6455420255661011
1.0	7290000.0	7300000.0	0.0	0.7768152952194214	0.7682644128799438
1.0	7310000.0	7320000.0	2.0	0.7504650950431824	0.691708505153656
1.0	7630000.0	7640000.0	0.0	0.6206628084182739	0.5174623727798462
1.0	7690000.0	7700000.0	0.0	0.6626496911048889	0.5799872279167175
1.0	7720000.0	7730000.0	1.0	0.5716735124588013	0.4762483537197113
1.0	7730000.0	7740000.0	1.0	0.5756222605705261	0.47896966338157654
1.0	7810000.0	7820000.0	0.0	0.5420325398445129	0.44910430908203125
1.0	7860000.0	7870000.0	0.0	0.5336823463439941	0.44238734245300293
1.0	7890000.0	7900000.0	0.0	0.5505861043930054	0.45614057779312134
1.0	7980000.0	7990000.0	1.0	0.8290290832519531	0.7398282289505005
1.0	8010000.0	8020000.0	6.0	0.6773894429206848	0.5650430917739868
1.0	8170000.0	8180000.0	0.0	0.6449499130249023	0.533061146736145
1.0	8280000.0	8290000.0	0.0	0.623028576374054	0.5193316340446472
1.0	8370000.0	8380000.0	0.0	0.5723116397857666	0.47572922706604004
1.0	8440000.0	8450000.0	0.0	0.5610238909721375	0.46429339051246643
1.0	8460000.0	8470000.0	1.0	0.5309534668922424	0.44100865721702576
1.0	8480000.0	8490000.0	0.0	0.8662484288215637	0.7000011205673218
1.0	8500000.0	8510000.0	1.0	0.5707410573959351	0.4730054438114166
1.0	8530000.0	8540000.0	1.0	0.550717830657959	0.45716825127601624
1.0	8540000.0	8550000.0	0.0	0.5607560873031616	0.46412143111228943
1.0	8600000.0	8610000.0	1.0	0.5908595323562622	0.48799484968185425
1.0	8610000.0	8620000.0	1.0	0.5680290460586548	0.4701162278652191
1.0	8650000.0	8660000.0	0.0	0.5846365094184875	0.4837367534637451
1.0	8660000.0	8670000.0	1.0	0.6059806942939758	0.5004174113273621
1.0	8710000.0	8720000.0	0.0	0.6074391603469849	0.5008869171142578
1.0	8890000.0	8900000.0	0.0	0.5530370473861694	0.45821651816368103
1.0	8930000.0	8940000.0	0.0	0.8473106622695923	0.7371445298194885
1.0	9040000.0	9050000.0	1.0	0.670488715171814	0.5565083622932434
1.0	9100000.0	9110000.0	0.0	0.6571513414382935	0.5464258193969727
1.0	9120000.0	9130000.0	0.0	0.6205968856811523	0.5140001177787781
1.0	9140000.0	9150000.0	2.0	0.6322470903396606	0.527992844581604
1.0	9180000.0	9190000.0	0.0	0.7105925679206848	0.622485339641571
1.0	9230000.0	9240000.0	0.0	0.6649957895278931	0.5492991805076599
1.0	9400000.0	9410000.0	0.0	0.6750284433364868	0.5552668571472168
1.0	9410000.0	9420000.0	1.0	0.6945873498916626	0.5737869143486023
1.0	9430000.0	9440000.0	1.0	0.6493389010429382	0.5346212387084961
1.0	9550000.0	9560000.0	1.0	0.6440480351448059	0.5367353558540344
1.0	9650000.0	9660000.0	0.0	0.5604233741760254	0.46519050002098083
1.0	9700000.0	9710000.0	0.0	0.6256693601608276	0.5306152105331421
1.0	9720000.0	9730000.0	0.0	0.6343179941177368	0.5473631620407104
1.0	9750000.0	9760000.0	0.0	0.5466852188110352	0.45389389991760254
1.0	9790000.0	9800000.0	1.0	0.5545070171356201	0.4646288752555847
1.0	9830000.0	9840000.0	0.0	0.5344516038894653	0.4430025517940521
1.0	9860000.0	9870000.0	0.0	0.5546229481697083	0.45938053727149963
1.0	9870000.0	9880000.0	0.0	0.5383294820785522	0.4465433955192566
1.0	9890000.0	9900000.0	0.0	0.5579351186752319	0.461834579706192
1.0	9900000.0	9910000.0	1.0	0.5626531839370728	0.4655891954898834
1.0	9980000.0	9990000.0	0.0	0.6558259725570679	0.5406609773635864
1.0	10100000.0	10110000.0	1.0	0.5680088400840759	0.4698740839958191
1.0	10190000.0	10200000.0	1.0	0.5364349484443665	0.44461995363235474
1.0	10220000.0	10230000.0	0.0	0.5422270894050598	0.449256956577301
1.0	10390000.0	10400000.0	1.0	0.5096434950828552	0.4231429696083069
1.0	10440000.0	10450000.0	0.0	0.5066628456115723	0.42075055837631226
1.0	10450000.0	10460000.0	0.0	0.6720121502876282	0.564468264579773
1.0	10460000.0	10470000.0	2.0	0.5071953535079956	0.4222639501094818
1.0	10500000.0	10510000.0	0.0	0.5193780660629272	0.43133798241615295
1.0	10540000.0	10550000.0	0.0	0.5234684944152832	0.43439292907714844
1.0	10600000.0	10610000.0	1.0	0.5275853872299194	0.43759799003601074
1.0	10610000.0	10620000.0	1.0	0.5151731371879578	0.4277309775352478
1.0	10620000.0	10630000.0	0.0	0.526879608631134	0.4372533857822418
1.0	10640000.0	10650000.0	0.0	0.550452709197998	0.4561637043952942
1.0	10770000.0	10780000.0	2.0	0.6320679783821106	0.5223497152328491
1.0	10900000.0	10910000.0	0.0	0.7439628839492798	0.663542628288269
1.0	10920000.0	10930000.0	1.0	0.6608549356460571	0.5475118160247803
1.0	10960000.0	10970000.0	1.0	0.7954029440879822	0.7809498310089111
1.0	10990000.0	11000000.0	1.0	0.6844870448112488	0.5778855085372925
1.0	11080000.0	11090000.0	1.0	0.6182177662849426	0.5095235109329224
1.0	11140000.0	11150000.0	0.0	0.62391597032547	0.5136440396308899
1.0	11160000.0	11170000.0	3.0	0.6050409078598022	0.4995126724243164
1.0	11170000.0	11180000.0	1.0	0.6105018258094788	0.5034040808677673
1.0	11190000.0	11200000.0	1.0	0.6460979580879211	0.5317210555076599
1.0	11240000.0	11250000.0	1.0	0.6131701469421387	0.5057722330093384
1.0	11280000.0	11290000.0	1.0	0.60383540391922	0.49813565611839294
1.0	11460000.0	11470000.0	2.0	0.8399090766906738	0.8105506896972656
1.0	11490000.0	11500000.0	0.0	0.7897170782089233	0.7770897150039673
1.0	11510000.0	11520000.0	0.0	0.7312877178192139	0.6408369541168213
1.0	11560000.0	11570000.0	1.0	0.6912639141082764	0.5864384174346924
1.0	11620000.0	11630000.0	0.0	0.8533006906509399	0.8192442059516907
1.0	11630000.0	11640000.0	2.0	0.8581451177597046	0.8223646283149719
1.0	11660000.0	11670000.0	0.0	0.8346160650253296	0.8070874214172363
1.0	11790000.0	11800000.0	0.0	0.6253906488418579	0.5778959393501282
1.0	11800000.0	11810000.0	0.0	0.6406315565109253	0.5358084440231323
1.0	11870000.0	11880000.0	0.0	0.5277024507522583	0.4380614161491394
1.0	11900000.0	11910000.0	1.0	0.5804080963134766	0.4829270839691162
1.0	11910000.0	11920000.0	1.0	0.6431509256362915	0.5690379738807678
1.0	11920000.0	11930000.0	0.0	0.6470064520835876	0.5760272741317749
1.0	11940000.0	11950000.0	0.0	0.6416406631469727	0.560703456401825
1.0	12000000.0	12010000.0	1.0	0.5977834463119507	0.4988948702812195
1.0	12040000.0	12050000.0	0.0	0.6416968107223511	0.6189786195755005
1.0	12070000.0	12080000.0	0.0	0.7133086919784546	0.5916029810905457
1.0	12100000.0	12110000.0	1.0	0.6781319975852966	0.5671520233154297
1.0	12140000.0	12150000.0	3.0	0.7663984298706055	0.7610712647438049
1.0	12160000.0	12170000.0	0.0	0.7769312858581543	0.7433257102966309
1.0	12190000.0	12200000.0	0.0	0.784516453742981	0.759024441242218
1.0	12220000.0	12230000.0	0.0	0.9001819491386414	0.8489097356796265
1.0	12250000.0	12260000.0	1.0	0.8118436932563782	0.7920111417770386
1.0	12280000.0	12290000.0	0.0	0.6543257236480713	0.5506097078323364
1.0	12340000.0	12350000.0	0.0	0.5886940360069275	0.48632073402404785
1.0	12430000.0	12440000.0	2.0	0.5058053135871887	0.42041072249412537
1.0	12460000.0	12470000.0	0.0	0.5375760793685913	0.4459509253501892
1.0	12540000.0	12550000.0	0.0	0.5535916090011597	0.458352267742157
1.0	12550000.0	12560000.0	1.0	0.5534189343452454	0.45823806524276733
1.0	12590000.0	12600000.0	0.0	0.5939363241195679	0.49212104082107544
1.0	12670000.0	12680000.0	0.0	0.6187497973442078	0.9169647097587585
1.0	12790000.0	12800000.0	1.0	0.8774147033691406	0.8346515893936157
1.0	12820000.0	12830000.0	2.0	0.823204517364502	0.7995680570602417
1.0	13790000.0	13800000.0	3.0	0.7754219174385071	0.7673054337501526
1.0	13840000.0	13850000.0	1.0	1.0170648097991943	0.9178134799003601
1.0	13970000.0	13980000.0	0.0	1.034258484840393	0.9273613095283508
1.0	14030000.0	14040000.0	0.0	0.7986231446266174	0.7831282019615173
1.0	14050000.0	14060000.0	0.0	0.8606054186820984	0.8239448666572571
1.0	14130000.0	14140000.0	0.0	0.6442283391952515	0.5430195331573486
1.0	14240000.0	14250000.0	2.0	0.8888303637504578	0.8418357968330383
1.0	14250000.0	14260000.0	0.0	0.9067239761352539	0.8529550433158875
1.0	14310000.0	14320000.0	1.0	0.9488235712051392	0.8784466981887817
1.0	14400000.0	14410000.0	0.0	0.9137040972709656	0.8572465777397156
1.0	14490000.0	14500000.0	0.0	0.893088698387146	0.844497561454773
1.0	14540000.0	14550000.0	0.0	0.9022588729858398	0.850196361541748
1.0	14620000.0	14630000.0	2.0	0.9151917695999146	0.8581579923629761
1.0	14630000.0	14640000.0	0.0	0.9661872982978821	0.8886898159980774
1.0	14720000.0	14730000.0	1.0	0.8702348470687866	0.8300968408584595
1.0	14730000.0	14740000.0	1.0	0.7432557344436646	0.6803315877914429
1.0	14760000.0	14770000.0	0.0	0.9642268419265747	0.8875409960746765
1.0	14780000.0	14790000.0	0.0	0.8660033345222473	0.8273998498916626
1.0	14800000.0	14810000.0	1.0	0.9049209356307983	0.8518427014350891
1.0	14830000.0	14840000.0	1.0	0.8931876420974731	0.8445591926574707
1.0	14840000.0	14850000.0	1.0	0.8477143049240112	0.8156288862228394
1.0	14890000.0	14900000.0	1.0	1.0054092407226562	0.9112567901611328
1.0	14900000.0	14910000.0	1.0	0.9361117482185364	0.8708483576774597
1.0	14920000.0	14930000.0	0.0	0.7630428671836853	0.6520040035247803
1.0	15050000.0	15060000.0	1.0	0.8308979868888855	0.8046452403068542
1.0	15060000.0	15070000.0	0.0	0.9082732200622559	0.8539100885391235
1.0	15090000.0	15100000.0	1.0	0.771039605140686	0.7642835378646851
1.0	15130000.0	15140000.0	0.0	0.7930752038955688	0.7793719172477722
1.0	15160000.0	15170000.0	2.0	0.6434300541877747	0.5591047406196594
1.0	15260000.0	15270000.0	0.0	0.6458548903465271	0.5363096594810486
1.0	15280000.0	15290000.0	2.0	0.6566182971000671	0.5655374526977539
1.0	15310000.0	15320000.0	1.0	0.6299777626991272	0.5222117900848389
1.0	15450000.0	15460000.0	0.0	0.6438148617744446	0.5380923748016357
1.0	15510000.0	15520000.0	0.0	0.581020712852478	0.4801865220069885
1.0	15630000.0	15640000.0	1.0	0.7551299929618835	0.6326330304145813
1.0	15680000.0	15690000.0	0.0	0.7071579694747925	0.58099365234375
1.0	15690000.0	15700000.0	1.0	0.6654689908027649	0.5473408102989197
1.0	15700000.0	15710000.0	1.0	0.7035027146339417	0.5796648263931274
1.0	15740000.0	15750000.0	0.0	0.653614342212677	0.5379880666732788
1.0	15950000.0	15960000.0	1.0	0.5697678327560425	0.4720514714717865
1.0	16060000.0	16070000.0	0.0	0.5737103223800659	0.47441452741622925
1.0	16220000.0	16230000.0	1.0	0.5639236569404602	0.46660956740379333
1.0	16300000.0	16310000.0	1.0	0.6073012351989746	0.5342430472373962
1.0	16400000.0	16410000.0	1.0	0.5975831151008606	0.49518123269081116
1.0	16460000.0	16470000.0	0.0	0.6304389238357544	0.5291734933853149
1.0	16500000.0	16510000.0	0.0	0.5473135709762573	0.4536111354827881
1.0	16530000.0	16540000.0	0.0	0.5755370855331421	0.4758293628692627
1.0	16550000.0	16560000.0	0.0	0.5999112725257874	0.5005751848220825
1.0	16650000.0	16660000.0	1.0	0.5516743063926697	0.4569908082485199
1.0	16660000.0	16670000.0	0.0	0.5685445070266724	0.4703814387321472
1.0	16730000.0	16740000.0	2.0	0.6128470301628113	0.5087260007858276
1.0	16750000.0	16760000.0	0.0	0.6140457391738892	0.5085350871086121
1.0	16780000.0	16790000.0	0.0	0.5969062447547913	0.49530330300331116
1.0	16790000.0	16800000.0	0.0	0.5713399052619934	0.4725009799003601
1.0	16940000.0	16950000.0	1.0	0.6364921927452087	0.5331028699874878
1.0	17030000.0	17040000.0	2.0	0.7349604964256287	0.7335196137428284
1.0	17040000.0	17050000.0	1.0	0.6347026228904724	0.5473626255989075
1.0	17300000.0	17310000.0	1.0	0.7387927770614624	0.623691737651825
1.0	17400000.0	17410000.0	0.0	0.6898669004440308	0.5679177045822144
1.0	17410000.0	17420000.0	0.0	0.6929114460945129	0.5699769854545593
1.0	17510000.0	17520000.0	1.0	0.8400295376777649	0.8106293678283691
1.0	17520000.0	17530000.0	0.0	0.878827691078186	0.8355441093444824
1.0	17640000.0	17650000.0	2.0	0.8045546412467957	0.7871257662773132
1.0	17670000.0	17680000.0	0.0	0.8775361776351929	0.8347284197807312
1.0	17700000.0	17710000.0	0.0	0.8659694790840149	0.8273782730102539
1.0	17720000.0	17730000.0	1.0	0.6609017848968506	0.5665144920349121
1.0	17770000.0	17780000.0	0.0	0.5973988771438599	0.4960406422615051
1.0	17880000.0	17890000.0	1.0	0.5759952068328857	0.4763011932373047
1.0	17930000.0	17940000.0	0.0	0.6302654147148132	0.5219765901565552
1.0	17980000.0	17990000.0	1.0	0.6476385593414307	0.543302059173584
1.0	18040000.0	18050000.0	1.0	0.8084577322006226	0.7897461652755737
1.0	18110000.0	18120000.0	1.0	0.8655544519424438	0.8271129727363586
1.0	18140000.0	18150000.0	2.0	0.8029977679252625	0.7860783338546753
1.0	18170000.0	18180000.0	1.0	0.8338456153869629	0.8065820932388306
1.0	18190000.0	18200000.0	1.0	0.760974109172821	0.7521697282791138
1.0	18370000.0	18380000.0	0.0	0.7622578740119934	0.7581964731216431
1.0	18440000.0	18450000.0	2.0	0.6573134064674377	0.5799399614334106
1.0	18500000.0	18510000.0	1.0	0.6597352027893066	0.5924535393714905
1.0	18560000.0	18570000.0	0.0	0.6765262484550476	0.6300546526908875
1.0	18580000.0	18590000.0	0.0	0.7280709147453308	0.734096884727478
1.0	18600000.0	18610000.0	0.0	0.694002628326416	0.651380717754364
1.0	18700000.0	18710000.0	0.0	0.8109017610549927	0.7913824319839478
1.0	18740000.0	18750000.0	3.0	0.7571586966514587	0.7546419501304626
1.0	18770000.0	18780000.0	2.0	0.7658388018608093	0.7606836557388306
1.0	18780000.0	18790000.0	0.0	0.8134311437606812	0.7930717468261719
1.0	18910000.0	18920000.0	0.0	0.7427567839622498	0.6816731691360474
1.0	18990000.0	19000000.0	0.0	0.7508425712585449	0.6929937601089478
1.0	19040000.0	19050000.0	0.0	0.8112424612045288	0.7916102409362793
1.0	19080000.0	19090000.0	0.0	0.8403154611587524	0.8108158111572266
1.0	19100000.0	19110000.0	0.0	0.953161895275116	0.881020724773407
1.0	19120000.0	19130000.0	0.0	0.8701003789901733	0.8300115466117859
1.0	19170000.0	19180000.0	2.0	0.8194842338562012	0.7971017360687256
1.0	19210000.0	19220000.0	1.0	0.6448144912719727	0.5314875245094299
1.0	19230000.0	19240000.0	1.0	0.679713249206543	0.5608626008033752
1.0	19240000.0	19250000.0	1.0	0.641832709312439	0.529706597328186
1.0	19290000.0	19300000.0	1.0	0.6716352701187134	0.5566890835762024
1.0	19340000.0	19350000.0	0.0	0.6176692843437195	0.5117365717887878
1.0	19390000.0	19400000.0	1.0	0.6126757860183716	0.5103834867477417
1.0	19440000.0	19450000.0	0.0	0.5695182085037231	0.4710785746574402
1.0	19500000.0	19510000.0	0.0	0.5410086512565613	0.44900569319725037
1.0	19610000.0	19620000.0	0.0	0.5325778722763062	0.44158291816711426
1.0	19630000.0	19640000.0	0.0	0.7091245055198669	0.5976688265800476
1.0	19650000.0	19660000.0	1.0	0.5641508102416992	0.46787938475608826
1.0	19760000.0	19770000.0	1.0	0.49055585265159607	0.435215562582016
1.0	19790000.0	19800000.0	0.0	0.5224618911743164	0.4335018992424011
1.0	19820000.0	19830000.0	0.0	0.5747451782226562	0.47607532143592834
1.0	19900000.0	19910000.0	3.0	0.6153643131256104	0.5128419995307922
1.0	20010000.0	20020000.0	0.0	0.6630454659461975	0.5589827299118042
1.0	20030000.0	20040000.0	0.0	0.6282908320426941	0.5187820196151733
1.0	20050000.0	20060000.0	0.0	0.6326252818107605	0.5234100818634033
1.0	20070000.0	20080000.0	0.0	0.6020781397819519	0.49892646074295044
1.0	20220000.0	20230000.0	0.0	0.5326598882675171	0.4416128098964691
1.0	20300000.0	20310000.0	0.0	0.6967765688896179	0.5843168497085571
1.0	20500000.0	20510000.0	0.0	0.5792239904403687	0.4796373248100281
1.0	20550000.0	20560000.0	1.0	0.6213194727897644	0.5166200399398804
1.0	20560000.0	20570000.0	1.0	0.619696319103241	0.5174980759620667
1.0	20600000.0	20610000.0	0.0	0.7244331240653992	0.6775780916213989
1.0	20660000.0	20670000.0	1.0	0.6726489067077637	0.5563925504684448
1.0	20670000.0	20680000.0	0.0	0.7693184614181519	0.6932161450386047
1.0	20720000.0	20730000.0	0.0	0.7974483370780945	0.76316899061203
1.0	20750000.0	20760000.0	1.0	0.669880747795105	0.5557850003242493
1.0	20830000.0	20840000.0	0.0	0.8231693506240845	0.6190279126167297
1.0	20890000.0	20900000.0	0.0	0.6550174951553345	0.5758568644523621
1.0	20920000.0	20930000.0	0.0	0.6877765655517578	0.6132877469062805
1.0	20950000.0	20960000.0	0.0	0.6749629974365234	0.588970959186554
1.0	20970000.0	20980000.0	0.0	0.5909205079078674	0.489286333322525
1.0	20980000.0	20990000.0	1.0	0.6943305134773254	0.5233275890350342
1.0	20990000.0	21000000.0	1.0	0.6022189855575562	0.4990358352661133
1.0	21050000.0	21060000.0	1.0	0.8245730400085449	0.8004738688468933
1.0	21060000.0	21070000.0	0.0	0.5747353434562683	0.4756016135215759
1.0	21100000.0	21110000.0	0.0	0.5733674764633179	0.4748222231864929
1.0	21140000.0	21150000.0	1.0	0.5437425374984741	0.45060986280441284
1.0	21150000.0	21160000.0	1.0	0.5239226818084717	0.4347835183143616
1.0	21170000.0	21180000.0	0.0	0.5461300015449524	0.45309725403785706
1.0	21250000.0	21260000.0	0.0	0.6039656400680542	0.49827784299850464
1.0	21270000.0	21280000.0	0.0	0.6010439395904541	0.4960872232913971
1.0	21300000.0	21310000.0	2.0	0.5344210863113403	0.4439523220062256
1.0	21310000.0	21320000.0	1.0	0.5586326718330383	0.4627760946750641
1.0	21330000.0	21340000.0	1.0	0.5689215064048767	0.47129741311073303
1.0	21460000.0	21470000.0	0.0	0.6592132449150085	0.541715681552887
1.0	21480000.0	21490000.0	0.0	0.6718079447746277	0.5507552027702332
1.0	21520000.0	21530000.0	3.0	0.6818239092826843	0.5611407160758972
1.0	21540000.0	21550000.0	2.0	0.6590653657913208	0.5525674819946289
1.0	21550000.0	21560000.0	1.0	0.739850640296936	0.6637376546859741
1.0	21580000.0	21590000.0	1.0	0.6531333327293396	0.5433070063591003
1.0	21650000.0	21660000.0	0.0	0.5666923522949219	0.46891894936561584
1.0	21670000.0	21680000.0	3.0	0.6028525233268738	0.5524216890335083
1.0	21690000.0	21700000.0	0.0	0.5782849788665771	0.4798380434513092
1.0	21730000.0	21740000.0	1.0	0.5821498036384583	0.4854598045349121
1.0	21830000.0	21840000.0	0.0	0.5730202794075012	0.4796563982963562
1.0	21850000.0	21860000.0	0.0	0.6010235548019409	0.4984036982059479
1.0	22190000.0	22200000.0	1.0	0.784802258014679	0.7532224655151367
1.0	22230000.0	22240000.0	0.0	0.5835597515106201	0.48428821563720703
1.0	22240000.0	22250000.0	1.0	0.5911696553230286	0.4882184863090515
1.0	22260000.0	22270000.0	0.0	0.6671005487442017	0.5970841646194458
1.0	22280000.0	22290000.0	2.0	0.5677021145820618	0.47071322798728943
1.0	22350000.0	22360000.0	0.0	0.7428353428840637	0.6963852047920227
1.0	22400000.0	22410000.0	0.0	0.5489193201065063	0.45520123839378357
1.0	22430000.0	22440000.0	0.0	0.5659265518188477	0.4694317877292633
1.0	22510000.0	22520000.0	0.0	0.6719856858253479	0.5662939548492432
1.0	22520000.0	22530000.0	1.0	0.6602375507354736	0.5529745817184448
1.0	22550000.0	22560000.0	0.0	0.8065059781074524	0.7715038657188416
1.0	22610000.0	22620000.0	3.0	0.605373203754425	0.5007696747779846
1.0	22680000.0	22690000.0	0.0	0.9240087270736694	0.8635348081588745
1.0	22750000.0	22760000.0	1.0	0.7058142423629761	0.5854929685592651
1.0	22770000.0	22780000.0	1.0	0.8424506187438965	0.6691864728927612
1.0	22810000.0	22820000.0	0.0	0.6510502099990845	0.5354042649269104
1.0	22830000.0	22840000.0	1.0	0.6139959692955017	0.5063535571098328
1.0	22860000.0	22870000.0	1.0	0.6276789903640747	0.5211125612258911
1.0	22910000.0	22920000.0	1.0	0.7718712091445923	0.7648581266403198
1.0	22920000.0	22930000.0	1.0	0.8238375782966614	0.7999875545501709
1.0	22950000.0	22960000.0	0.0	0.7973581552505493	0.7822732925415039
1.0	22990000.0	23000000.0	1.0	0.7950217127799988	0.7806918621063232
1.0	23040000.0	23050000.0	3.0	0.6161811947822571	0.5107371807098389
1.0	23090000.0	23100000.0	0.0	0.654812216758728	0.5400980114936829
1.0	23110000.0	23120000.0	0.0	0.6810644865036011	0.564020037651062
1.0	23130000.0	23140000.0	0.0	0.6539433002471924	0.5408345460891724
1.0	23140000.0	23150000.0	1.0	0.6086885333061218	0.5041550397872925
1.0	23170000.0	23180000.0	0.0	0.6670330166816711	0.5702036023139954
1.0	23200000.0	23210000.0	0.0	0.6391226053237915	0.5317155718803406
1.0	23240000.0	23250000.0	0.0	0.6776665449142456	0.578454315662384
1.0	23340000.0	23350000.0	1.0	1.3307440280914307	1.73696768283844
1.0	23350000.0	23360000.0	0.0	0.5777673721313477	0.477597177028656
1.0	23370000.0	23380000.0	0.0	0.5498594045639038	0.4564840793609619
1.0	23490000.0	23500000.0	0.0	0.6862123608589172	0.5931122899055481
1.0	23560000.0	23570000.0	0.0	0.6023216247558594	0.5018770694732666
1.0	23610000.0	23620000.0	1.0	0.5152798891067505	0.42786654829978943
1.0	23680000.0	23690000.0	1.0	0.5921288728713989	0.49157267808914185
1.0	23690000.0	23700000.0	0.0	1.2948963642120361	1.736371636390686
1.0	23740000.0	23750000.0	1.0	0.57520991563797	0.4796633720397949
1.0	23750000.0	23760000.0	0.0	0.649868905544281	0.5337539315223694
1.0	23910000.0	23920000.0	0.0	0.7154456973075867	0.6188675165176392
1.0	23920000.0	23930000.0	1.0	0.8243154287338257	0.8003037571907043
1.0	23940000.0	23950000.0	1.0	0.7913805246353149	0.7782209515571594
1.0	24040000.0	24050000.0	1.0	0.5798929929733276	0.479579359292984
1.0	24050000.0	24060000.0	0.0	0.570551872253418	0.4718742370605469
1.0	24120000.0	24130000.0	1.0	1.3279281854629517	1.7369592189788818
1.0	24270000.0	24280000.0	0.0	0.5989980101585388	0.5006903409957886
1.0	24320000.0	24330000.0	0.0	0.541792631149292	0.44930487871170044
1.0	24440000.0	24450000.0	1.0	0.6474746465682983	0.5400737524032593
1.0	24490000.0	24500000.0	0.0	0.699849009513855	0.5743080377578735
1.0	24570000.0	24580000.0	1.0	0.7860497236251831	0.6933584213256836
1.0	24600000.0	24610000.0	2.0	0.8039946556091309	0.7347394227981567
1.0	24630000.0	24640000.0	2.0	0.7546372413635254	0.6339939832687378
1.0	24670000.0	24680000.0	0.0	0.8188680410385132	0.7316604852676392
1.0	24690000.0	24700000.0	1.0	0.6849778294563293	0.5626046061515808
1.0	24710000.0	24720000.0	0.0	0.6541013717651367	0.538202166557312
1.0	24790000.0	24800000.0	0.0	0.610406219959259	0.5037424564361572
1.0	24820000.0	24830000.0	0.0	0.7126984000205994	0.6112893223762512
1.0	24930000.0	24940000.0	2.0	0.7183141708374023	0.6669324636459351
1.0	24980000.0	24990000.0	0.0	0.5868518948554993	0.48636865615844727
1.0	25050000.0	25060000.0	0.0	0.6538623571395874	0.5421513319015503
1.0	25180000.0	25190000.0	0.0	0.7636971473693848	0.745794415473938
1.0	25210000.0	25220000.0	0.0	0.7867692708969116	0.775081992149353
1.0	25230000.0	25240000.0	1.0	0.9880996942520142	0.901394248008728
1.0	25270000.0	25280000.0	0.0	0.9724246263504028	0.8923314809799194
1.0	25360000.0	25370000.0	1.0	1.1266443729400635	0.9762006998062134
1.0	25370000.0	25380000.0	4.0	0.9152968525886536	0.8582223653793335
1.0	25440000.0	25450000.0	2.0	0.812652587890625	0.7925516366958618
1.0	25480000.0	25490000.0	0.0	0.7631198167800903	0.7552202343940735
1.0	25520000.0	25530000.0	0.0	0.716495931148529	0.6489755511283875
1.0	25750000.0	25760000.0	1.0	1.3307440280914307	1.73696768283844
1.0	25760000.0	25770000.0	0.0	0.4971068501472473	0.41468197107315063
1.0	25800000.0	25810000.0	1.0	0.5135587453842163	0.4261971414089203
1.0	25910000.0	25920000.0	0.0	0.5803096890449524	0.48135605454444885
1.0	25930000.0	25940000.0	0.0	0.5420500040054321	0.4491046965122223
1.0	25970000.0	25980000.0	0.0	0.6202419400215149	0.5146315097808838
1.0	25980000.0	25990000.0	0.0	0.5563158392906189	0.46065419912338257
1.0	26000000.0	26010000.0	0.0	0.5983350872993469	0.49858301877975464
1.0	26010000.0	26020000.0	1.0	0.5606060028076172	0.46426624059677124
1.0	26080000.0	26090000.0	0.0	0.5617789030075073	0.46584588289260864
1.0	26170000.0	26180000.0	0.0	0.5524232983589172	0.4579482972621918
1.0	26330000.0	26340000.0	0.0	0.6643646955490112	0.5587337017059326
1.0	26420000.0	26430000.0	0.0	0.614352822303772	0.5126701593399048
1.0	26500000.0	26510000.0	1.0	0.5249767303466797	0.4365926682949066
1.0	26530000.0	26540000.0	0.0	0.5317569971084595	0.4415103793144226
1.0	26750000.0	26760000.0	0.0	0.7912085056304932	0.6339667439460754
1.0	26760000.0	26770000.0	1.0	0.6157487034797668	0.5089999437332153
1.0	26770000.0	26780000.0	0.0	0.6503450870513916	0.5350704193115234
1.0	26790000.0	26800000.0	0.0	0.6882400512695312	0.5675384998321533
1.0	26840000.0	26850000.0	2.0	0.6129657030105591	0.5094324350357056
1.0	26930000.0	26940000.0	0.0	0.6561558246612549	0.5425582528114319
1.0	26940000.0	26950000.0	0.0	0.6209957599639893	0.7649098634719849
1.0	26980000.0	26990000.0	1.0	0.5763017535209656	0.4774032235145569
1.0	27020000.0	27030000.0	1.0	0.6785504221916199	0.5818381309509277
1.0	27100000.0	27110000.0	3.0	0.5710002183914185	0.47457942366600037
1.0	27170000.0	27180000.0	0.0	0.6106748580932617	0.5046157240867615
1.0	27190000.0	27200000.0	0.0	0.6191509366035461	0.5600005388259888
1.0	27200000.0	27210000.0	0.0	0.6552122235298157	0.5411298274993896
1.0	27210000.0	27220000.0	1.0	0.6871820688247681	0.8071438074111938
1.0	27220000.0	27230000.0	0.0	1.3307440280914307	1.73696768283844
1.0	27290000.0	27300000.0	2.0	0.6367815732955933	0.5279433131217957
1.0	27320000.0	27330000.0	1.0	0.6409116387367249	0.5277825593948364
1.0	27370000.0	27380000.0	2.0	0.6596149206161499	0.5552688837051392
1.0	27410000.0	27420000.0	0.0	0.6931465864181519	0.5788812637329102
1.0	27420000.0	27430000.0	1.0	0.617266833782196	0.5121040940284729
1.0	27480000.0	27490000.0	1.0	0.5691418051719666	0.48986130952835083
1.0	27560000.0	27570000.0	0.0	0.6110925078392029	0.5300990343093872
1.0	27570000.0	27580000.0	1.0	0.6025035977363586	0.49860936403274536
1.0	27590000.0	27600000.0	1.0	0.5618413090705872	0.4649413526058197
1.0	27690000.0	27700000.0	0.0	0.6338678002357483	0.5583189725875854
1.0	27760000.0	27770000.0	0.0	0.5407989621162415	0.44836658239364624
1.0	27780000.0	27790000.0	1.0	0.544485867023468	0.45122233033180237
1.0	27940000.0	27950000.0	0.0	0.7890943884849548	0.7766661643981934
1.0	27950000.0	27960000.0	1.0	0.7991247177124023	0.7834669351577759
1.0	27960000.0	27970000.0	0.0	0.6557564735412598	0.5451074242591858
1.0	28020000.0	28030000.0	1.0	0.6051729321479797	0.5035470724105835
1.0	28090000.0	28100000.0	0.0	0.5873416662216187	0.4861653447151184
1.0	28200000.0	28210000.0	0.0	0.7153390645980835	0.674578845500946
1.0	28340000.0	28350000.0	0.0	0.5278978943824768	0.4377431273460388
1.0	28370000.0	28380000.0	0.0	0.5074149966239929	0.42138394713401794
1.0	28380000.0	28390000.0	0.0	0.5013733506202698	0.41674670577049255
1.0	28410000.0	28420000.0	0.0	0.675754189491272	0.5387917757034302
1.0	28430000.0	28440000.0	1.0	0.585395336151123	0.4873482584953308
1.0	28510000.0	28520000.0	3.0	0.5666136145591736	0.46924906969070435
1.0	28520000.0	28530000.0	0.0	0.6619253158569336	0.5483335256576538
1.0	28530000.0	28540000.0	0.0	0.6027425527572632	0.49722641706466675
1.0	28590000.0	28600000.0	0.0	0.6095196604728699	0.5032917261123657
1.0	28610000.0	28620000.0	1.0	0.6312932372093201	0.5227377414703369
1.0	28640000.0	28650000.0	0.0	0.6342231035232544	0.5249134302139282
1.0	28650000.0	28660000.0	1.0	0.5628647208213806	0.50460284948349
1.0	28900000.0	28910000.0	0.0	0.8141154050827026	0.6960192918777466
1.0	29030000.0	29040000.0	0.0	0.5489753484725952	0.45468705892562866
1.0	29060000.0	29070000.0	0.0	0.9169548749923706	0.6676086783409119
1.0	29150000.0	29160000.0	0.0	0.6376193165779114	0.5285719633102417
1.0	29250000.0	29260000.0	0.0	0.5992422103881836	0.4989786148071289
1.0	29270000.0	29280000.0	0.0	0.569247841835022	0.4722216725349426
1.0	29310000.0	29320000.0	0.0	0.5128005146980286	0.4259625971317291
1.0	29360000.0	29370000.0	0.0	0.4964279234409332	0.4144896864891052
1.0	29400000.0	29410000.0	0.0	0.5096286535263062	0.42334651947021484
1.0	29440000.0	29450000.0	1.0	0.5727880597114563	0.4744033217430115
1.0	29520000.0	29530000.0	1.0	0.656481921672821	0.541426956653595
1.0	29540000.0	29550000.0	2.0	0.6297483444213867	0.5186911821365356
1.0	29620000.0	29630000.0	0.0	0.6801639199256897	0.5599135160446167
1.0	29630000.0	29640000.0	0.0	0.69501131772995	0.5722370147705078
1.0	29650000.0	29660000.0	1.0	0.7591858506202698	0.657904326915741
1.0	29680000.0	29690000.0	0.0	0.7674472332000732	0.7370719909667969
1.0	29720000.0	29730000.0	1.0	0.6495951414108276	0.5467654466629028
1.0	29760000.0	29770000.0	1.0	0.6771835684776306	0.6054087281227112
1.0	29770000.0	29780000.0	0.0	0.6719703674316406	0.589194118976593
1.0	29780000.0	29790000.0	0.0	0.7504653930664062	0.749954879283905
1.0	30110000.0	30120000.0	0.0	0.8988037109375	0.8480547070503235
1.0	30120000.0	30130000.0	1.0	0.9827983975410461	0.8983432054519653
1.0	30130000.0	30140000.0	1.0	0.9083057641983032	0.853929877281189
1.0	30280000.0	30290000.0	0.0	0.9061353802680969	0.8525927662849426
1.0	30320000.0	30330000.0	1.0	0.8003129959106445	0.7842692136764526
1.0	30340000.0	30350000.0	1.0	0.7356184720993042	0.6742782592773438
1.0	30460000.0	30470000.0	2.0	0.7530577182769775	0.7517734169960022
1.0	30510000.0	30520000.0	0.0	0.8629695773124695	0.825459361076355
1.0	30640000.0	30650000.0	1.0	0.8488911390304565	0.8163926005363464
1.0	30670000.0	30680000.0	0.0	0.8850140571594238	0.8394420742988586
1.0	30700000.0	30710000.0	1.0	0.9349794387817383	0.8701674342155457
1.0	30730000.0	30740000.0	2.0	0.9119354486465454	0.8561615943908691
1.0	30840000.0	30850000.0	0.0	0.9160014390945435	0.8586529493331909
1.0	30900000.0	30910000.0	2.0	0.9139577746391296	0.857401967048645
1.0	30970000.0	30980000.0	0.0	0.79571932554245	0.7466222643852234
1.0	31010000.0	31020000.0	2.0	0.7476856112480164	0.6879483461380005
1.0	31020000.0	31030000.0	1.0	0.8590596318244934	0.822952151298523
1.0	31030000.0	31040000.0	2.0	0.8695377111434937	0.8296533823013306
1.0	31080000.0	31090000.0	0.0	0.871545135974884	0.8309299349784851
1.0	31110000.0	31120000.0	1.0	0.8245846033096313	0.8004812002182007
1.0	31120000.0	31130000.0	1.0	0.8728173971176147	0.8317381739616394
1.0	31140000.0	31150000.0	1.0	0.7797978520393372	0.7703124284744263
1.0	31180000.0	31190000.0	0.0	0.6916790008544922	0.5861868262290955
1.0	31220000.0	31230000.0	3.0	0.7936044335365295	0.7797307968139648
1.0	31270000.0	31280000.0	0.0	0.6329507231712341	0.5247928500175476
1.0	31300000.0	31310000.0	1.0	0.6121523380279541	0.5060762763023376
1.0	31470000.0	31480000.0	0.0	0.5835388898849487	0.4830322265625
1.0	31490000.0	31500000.0	1.0	0.5395532846450806	0.4478939175605774
1.0	31650000.0	31660000.0	1.0	0.8310530781745911	0.7828534245491028
1.0	31680000.0	31690000.0	1.0	0.8074966669082642	0.7120463252067566
1.0	31850000.0	31860000.0	1.0	0.7086595296859741	0.5854690670967102
1.0	31920000.0	31930000.0	0.0	0.7995439767837524	0.745427131652832
1.0	31930000.0	31940000.0	3.0	0.8101842999458313	0.7909021377563477
1.0	32120000.0	32130000.0	2.0	0.8932105302810669	0.8445733189582825
1.0	32140000.0	32150000.0	2.0	0.8167493939399719	0.7778953909873962
1.0	32160000.0	32170000.0	0.0	0.8168072700500488	0.714800238609314
1.0	32180000.0	32190000.0	0.0	0.8500096201896667	0.7573927640914917
1.0	32200000.0	32210000.0	2.0	0.7329813241958618	0.601093053817749
1.0	32260000.0	32270000.0	1.0	0.7044662237167358	0.581231415271759
1.0	32360000.0	32370000.0	1.0	0.6870686411857605	0.5649773478507996
1.0	32380000.0	32390000.0	0.0	0.6235600709915161	0.5149033665657043
1.0	32420000.0	32430000.0	2.0	0.6149100065231323	0.5142925977706909
1.0	32470000.0	32480000.0	0.0	0.6694246530532837	0.548073947429657
1.0	32510000.0	32520000.0	0.0	0.5449398756027222	0.4516814351081848
1.0	32550000.0	32560000.0	0.0	0.543830394744873	0.45081281661987305
1.0	32620000.0	32630000.0	0.0	0.5466796159744263	0.4532250463962555
1.0	32640000.0	32650000.0	1.0	0.5980275869369507	0.5763752460479736
1.0	32660000.0	32670000.0	0.0	0.6419148445129395	0.5871239304542542
1.0	32670000.0	32680000.0	1.0	0.5874063372612	0.5229519605636597
1.0	32680000.0	32690000.0	2.0	0.7975630760192871	0.701265811920166
1.0	32730000.0	32740000.0	1.0	0.6793085336685181	0.5744491815567017
1.0	32740000.0	32750000.0	0.0	0.6720763444900513	0.5577765703201294
1.0	32820000.0	32830000.0	1.0	0.5964282155036926	0.49436959624290466
1.0	32860000.0	32870000.0	0.0	0.5774350762367249	0.5236045122146606
1.0	32870000.0	32880000.0	0.0	0.5751903057098389	0.4761536121368408
1.0	32890000.0	32900000.0	1.0	0.6089584827423096	0.5105586051940918
1.0	32940000.0	32950000.0	1.0	0.5706745982170105	0.4724511206150055
1.0	32970000.0	32980000.0	0.0	0.6400443911552429	0.5307568311691284
1.0	33000000.0	33010000.0	1.0	0.5590448379516602	0.46659761667251587
1.0	33040000.0	33050000.0	2.0	0.5432740449905396	0.45010024309158325
1.0	33050000.0	33060000.0	2.0	0.5432909727096558	0.450103223323822
1.0	33070000.0	33080000.0	0.0	0.5890930891036987	0.48822683095932007
1.0	33080000.0	33090000.0	0.0	0.5676910281181335	0.46981102228164673
1.0	33140000.0	33150000.0	1.0	0.5624694228172302	0.4665314257144928
1.0	33240000.0	33250000.0	1.0	0.57706218957901	0.4774937033653259
1.0	33290000.0	33300000.0	0.0	0.5155574679374695	0.4279860556125641
1.0	33320000.0	33330000.0	1.0	0.5040062069892883	0.4189026951789856
1.0	33350000.0	33360000.0	0.0	0.6144834756851196	0.5138808488845825
1.0	33400000.0	33410000.0	0.0	0.5156983137130737	0.42792215943336487
1.0	33420000.0	33430000.0	0.0	0.5403906106948853	0.4487890303134918
1.0	33460000.0	33470000.0	0.0	0.5720911026000977	0.47337016463279724
1.0	33470000.0	33480000.0	0.0	0.5323137044906616	0.4425259232521057
1.0	33640000.0	33650000.0	0.0	0.6408278942108154	0.5959375500679016
1.0	33700000.0	33710000.0	0.0	0.6563912630081177	0.5437983274459839
1.0	33710000.0	33720000.0	1.0	0.6203752756118774	0.5134420990943909
1.0	33730000.0	33740000.0	1.0	0.5993058085441589	0.4963110089302063
1.0	33770000.0	33780000.0	1.0	0.6385681629180908	0.5287228226661682
1.0	33850000.0	33860000.0	0.0	0.6006887555122375	0.4956997036933899
1.0	33980000.0	33990000.0	2.0	0.7431734800338745	0.6814715266227722
1.0	34180000.0	34190000.0	4.0	0.6911822557449341	0.6141641139984131
1.0	34360000.0	34370000.0	0.0	0.7699549794197083	0.7635339498519897
1.0	34500000.0	34510000.0	0.0	0.7391790151596069	0.6996737718582153
1.0	34540000.0	34550000.0	1.0	0.8613418340682983	0.8244172930717468
1.0	34660000.0	34670000.0	2.0	0.9785081148147583	0.8958635330200195
1.0	34790000.0	34800000.0	1.0	0.927454948425293	0.8656247854232788
1.0	34810000.0	34820000.0	1.0	0.8830105662345886	0.8381818532943726
1.0	34840000.0	34850000.0	1.0	0.9323028326034546	0.8685555458068848
1.0	34880000.0	34890000.0	1.0	1.1253738403320312	0.975556492805481
1.0	34980000.0	34990000.0	3.0	1.0442216396331787	0.9328266978263855
1.0	35060000.0	35070000.0	1.0	0.9213244318962097	0.8619020581245422
1.0	35130000.0	35140000.0	1.0	0.9042208790779114	0.8514102697372437
1.0	35150000.0	35160000.0	1.0	0.977019190788269	0.8950006365776062
1.0	35210000.0	35220000.0	1.0	0.7929714918136597	0.7793017625808716
1.0	35220000.0	35230000.0	1.0	0.824116051197052	0.8001714944839478
1.0	35250000.0	35260000.0	1.0	0.7604848146438599	0.7537073493003845
1.0	35320000.0	35330000.0	1.0	0.6648820638656616	0.5569435358047485
1.0	35340000.0	35350000.0	0.0	0.6510597467422485	0.5625054836273193
1.0	35350000.0	35360000.0	0.0	0.6680440902709961	0.5925130844116211
1.0	35380000.0	35390000.0	2.0	0.6621037125587463	0.5919444561004639
1.0	35420000.0	35430000.0	0.0	0.6242486834526062	0.5159496068954468
1.0	35490000.0	35500000.0	1.0	1.3307440280914307	1.73696768283844
1.0	35500000.0	35510000.0	1.0	0.667319655418396	0.5666383504867554
1.0	35510000.0	35520000.0	2.0	0.6740615963935852	0.5708855986595154
1.0	35550000.0	35560000.0	1.0	0.6577728986740112	0.5413583517074585
1.0	35560000.0	35570000.0	0.0	0.6489967703819275	0.5343182682991028
1.0	35660000.0	35670000.0	1.0	0.619394063949585	0.5132409334182739
1.0	35680000.0	35690000.0	0.0	0.6466419100761414	0.5342841148376465
1.0	35690000.0	35700000.0	1.0	0.6454989314079285	0.5359023809432983
1.0	35750000.0	35760000.0	0.0	0.5883623361587524	0.48617473244667053
1.0	35840000.0	35850000.0	1.0	0.5406733751296997	0.4481053352355957
1.0	35950000.0	35960000.0	0.0	0.567591667175293	0.47011399269104004
1.0	35970000.0	35980000.0	1.0	0.5314348340034485	0.440995454788208
1.0	36040000.0	36050000.0	0.0	0.5685809254646301	0.47458401322364807
1.0	36060000.0	36070000.0	0.0	0.5369101166725159	0.445014089345932
1.0	36080000.0	36090000.0	0.0	0.5006065368652344	0.4163750112056732
1.0	36310000.0	36320000.0	0.0	0.6084550619125366	0.5018673539161682
1.0	36320000.0	36330000.0	2.0	0.6412898302078247	0.5302187204360962
1.0	36380000.0	36390000.0	0.0	0.5967428684234619	0.4931860566139221
1.0	36390000.0	36400000.0	2.0	1.3307440280914307	1.73696768283844
1.0	36490000.0	36500000.0	1.0	0.5787585973739624	0.4788198471069336
1.0	36530000.0	36540000.0	1.0	0.5655961036682129	0.4679325520992279
1.0	36560000.0	36570000.0	1.0	0.6160500049591064	0.5104942321777344
1.0	36790000.0	36800000.0	0.0	0.6169813871383667	0.5132309794425964
1.0	36850000.0	36860000.0	0.0	0.7085404992103577	0.6829233765602112
1.0	36880000.0	36890000.0	1.0	0.5809860229492188	0.4812982678413391
1.0	36910000.0	36920000.0	0.0	0.5577729940414429	0.48594847321510315
1.0	36920000.0	36930000.0	0.0	0.670135498046875	0.5536227226257324
1.0	36980000.0	36990000.0	0.0	0.6546502113342285	0.5528610348701477
1.0	37030000.0	37040000.0	0.0	0.6950216293334961	0.5796532034873962
1.0	37050000.0	37060000.0	0.0	0.8224655389785767	0.7990787029266357
1.0	37060000.0	37070000.0	2.0	0.8794103860855103	0.8359123468399048
1.0	37070000.0	37080000.0	1.0	0.9095551371574402	0.8546990156173706
1.0	37110000.0	37120000.0	1.0	0.9648109674453735	0.8878833651542664
1.0	37170000.0	37180000.0	2.0	0.969565749168396	0.8906644582748413
1.0	37240000.0	37250000.0	0.0	1.00657057762146	0.9119135737419128
1.0	37340000.0	37350000.0	0.0	0.9111104011535645	0.8556548357009888
1.0	37350000.0	37360000.0	0.0	0.9142776727676392	0.8575981259346008
1.0	37370000.0	37380000.0	0.0	0.9032228589057922	0.850793182849884
1.0	37380000.0	37390000.0	2.0	0.8173359036445618	0.7956737279891968
1.0	37390000.0	37400000.0	1.0	0.7863698601722717	0.7748094201087952
1.0	37410000.0	37420000.0	0.0	0.747793436050415	0.7480772733688354
1.0	37440000.0	37450000.0	1.0	0.7569655179977417	0.7545070648193359
1.0	37480000.0	37490000.0	0.0	0.8220192193984985	0.7987828254699707
1.0	37500000.0	37510000.0	0.0	0.7125502824783325	0.6825610399246216
1.0	37520000.0	37530000.0	3.0	0.6827287673950195	0.6361361742019653
1.0	37580000.0	37590000.0	0.0	0.7401857376098633	0.7427093386650085
1.0	37610000.0	37620000.0	1.0	0.7231523394584656	0.6927165985107422
1.0	37620000.0	37630000.0	1.0	0.7524393796920776	0.7513397932052612
1.0	37640000.0	37650000.0	0.0	0.7464843988418579	0.7471559047698975
1.0	37800000.0	37810000.0	3.0	0.817249596118927	0.7956162691116333
1.0	37850000.0	37860000.0	0.0	0.7844086289405823	0.7734697461128235
1.0	37890000.0	37900000.0	0.0	0.738987922668457	0.6974760293960571
1.0	37930000.0	37940000.0	0.0	0.5883457064628601	0.48690614104270935
1.0	37940000.0	37950000.0	0.0	0.7536767721176147	0.7007542848587036
1.0	37990000.0	38000000.0	1.0	0.5698857307434082	0.4715110659599304
1.0	38060000.0	38070000.0	0.0	0.633682370185852	0.6147671937942505
1.0	38250000.0	38260000.0	0.0	0.5860267877578735	0.49098506569862366
1.0	38280000.0	38290000.0	2.0	0.5078507661819458	0.4221726357936859
1.0	38330000.0	38340000.0	1.0	0.5491918325424194	0.45570316910743713
1.0	38340000.0	38350000.0	0.0	0.551591694355011	0.45834559202194214
1.0	38390000.0	38400000.0	0.0	0.6178373098373413	0.6013592481613159
1.0	38420000.0	38430000.0	1.0	0.5243614912033081	0.4349004626274109
1.0	38500000.0	38510000.0	1.0	0.6422626376152039	0.5462970733642578
1.0	38550000.0	38560000.0	0.0	0.7318419218063354	0.6994792222976685
1.0	38570000.0	38580000.0	1.0	0.6409000158309937	0.5328571200370789
1.0	38600000.0	38610000.0	2.0	0.6378656625747681	0.5314233899116516
1.0	38610000.0	38620000.0	1.0	0.6613796949386597	0.567583441734314
1.0	38640000.0	38650000.0	3.0	0.6729957461357117	0.6195686459541321
1.0	38680000.0	38690000.0	1.0	0.8181520700454712	0.7937124371528625
1.0	38760000.0	38770000.0	3.0	0.8641496896743774	0.8262146711349487
1.0	38780000.0	38790000.0	1.0	0.9274173974990845	0.8656021952629089
1.0	38790000.0	38800000.0	0.0	0.9178708791732788	0.859795868396759
1.0	38840000.0	38850000.0	1.0	1.0650559663772583	0.9440983533859253
1.0	38980000.0	38990000.0	2.0	0.8993396759033203	0.8483872413635254
1.0	38990000.0	39000000.0	0.0	0.9630820155143738	0.8868692517280579
1.0	39030000.0	39040000.0	1.0	0.8756540417671204	0.8335372805595398
1.0	39100000.0	39110000.0	1.0	0.8170110583305359	0.795457661151886
1.0	39130000.0	39140000.0	0.0	0.8089720010757446	0.7900906801223755
1.0	39180000.0	39190000.0	1.0	0.8256562352180481	0.8011897802352905
1.0	39270000.0	39280000.0	0.0	0.8860756754875183	0.8401082754135132
1.0	39340000.0	39350000.0	1.0	0.5672239065170288	0.4692401885986328
1.0	39590000.0	39600000.0	0.0	0.5293902158737183	0.43906092643737793
1.0	39620000.0	39630000.0	1.0	0.5095599889755249	0.42298609018325806
1.0	39740000.0	39750000.0	0.0	0.5399935841560364	0.4488558769226074
1.0	39770000.0	39780000.0	0.0	0.5712242126464844	0.4724971354007721
1.0	39840000.0	39850000.0	3.0	0.5595523118972778	0.4631902575492859
1.0	39900000.0	39910000.0	2.0	0.5514788627624512	0.4577437937259674
1.0	39980000.0	39990000.0	0.0	0.6165648698806763	0.5079869031906128
1.0	40030000.0	40040000.0	0.0	0.5731111764907837	0.4744645059108734
1.0	40100000.0	40110000.0	0.0	0.7013828158378601	0.6157659292221069
1.0	40140000.0	40150000.0	2.0	0.5775935649871826	0.4785138666629791
1.0	40200000.0	40210000.0	2.0	0.6831339597702026	0.5922423005104065
1.0	40260000.0	40270000.0	1.0	0.5650523900985718	0.4690571427345276
1.0	40350000.0	40360000.0	0.0	0.5968173146247864	0.49358707666397095
1.0	40360000.0	40370000.0	0.0	0.6460016369819641	0.6294074654579163
1.0	40450000.0	40460000.0	1.0	0.5738004446029663	0.47634178400039673
1.0	40460000.0	40470000.0	0.0	0.6081619262695312	0.5061203241348267
1.0	40500000.0	40510000.0	0.0	1.3307440280914307	1.73696768283844
1.0	40590000.0	40600000.0	0.0	0.6409749984741211	0.5541673302650452
1.0	40650000.0	40660000.0	0.0	0.5177504420280457	0.42969733476638794
1.0	40790000.0	40800000.0	0.0	0.6260154247283936	0.5198488831520081
1.0	40800000.0	40810000.0	0.0	0.6365213394165039	0.5331671237945557
1.0	40850000.0	40860000.0	0.0	0.5955992937088013	0.49536165595054626
1.0	40960000.0	40970000.0	1.0	0.615157961845398	0.5107666254043579
1.0	41100000.0	41110000.0	0.0	0.6081861257553101	0.5023454427719116
1.0	41190000.0	41200000.0	1.0	0.5516481995582581	0.45681124925613403
1.0	41230000.0	41240000.0	0.0	0.5888039469718933	0.48678264021873474
1.0	41260000.0	41270000.0	1.0	0.5915037393569946	0.4884919226169586
1.0	41320000.0	41330000.0	0.0	0.7198271155357361	0.5930401682853699
1.0	41330000.0	41340000.0	0.0	0.7004808783531189	0.5765650868415833
1.0	41340000.0	41350000.0	1.0	0.8199717402458191	0.7907105684280396
1.0	41410000.0	41420000.0	2.0	0.6481093168258667	0.5391883850097656
1.0	41450000.0	41460000.0	0.0	0.5724917650222778	0.4744325280189514
1.0	41480000.0	41490000.0	0.0	0.6621242165565491	0.5474573373794556
1.0	41500000.0	41510000.0	1.0	0.5438765287399292	0.4507286548614502
1.0	41530000.0	41540000.0	0.0	0.5212641954421997	0.43239825963974
1.0	41570000.0	41580000.0	0.0	0.528509795665741	0.4389816224575043
1.0	41580000.0	41590000.0	0.0	0.5386581420898438	0.4464034140110016
1.0	41630000.0	41640000.0	0.0	0.5488357543945312	0.45454710721969604
1.0	41690000.0	41700000.0	0.0	0.5489417314529419	0.45486965775489807
1.0	41760000.0	41770000.0	1.0	0.6080307364463806	0.5080062747001648
1.0	41820000.0	41830000.0	0.0	0.5966383814811707	0.49398937821388245
1.0	41840000.0	41850000.0	0.0	0.5893923044204712	0.48849862813949585
1.0	41940000.0	41950000.0	1.0	0.5837293863296509	0.4829183518886566
1.0	41980000.0	41990000.0	1.0	0.6532185673713684	0.5419365763664246
1.0	41990000.0	42000000.0	1.0	0.7109362483024597	0.6256571412086487
1.0	42040000.0	42050000.0	1.0	0.6485927700996399	0.5386794209480286
1.0	42080000.0	42090000.0	0.0	0.6106329560279846	0.5058504343032837
1.0	42140000.0	42150000.0	0.0	0.6874258518218994	0.6093059778213501
1.0	42160000.0	42170000.0	1.0	0.5802493095397949	0.481248140335083
1.0	42190000.0	42200000.0	0.0	0.6973787546157837	0.6317812204360962
1.0	42220000.0	42230000.0	1.0	0.6056130528450012	0.5033630728721619
1.0	42240000.0	42250000.0	0.0	0.6000858545303345	0.49729472398757935
1.0	42280000.0	42290000.0	2.0	0.5893360376358032	0.48775309324264526
1.0	42390000.0	42400000.0	1.0	0.6858367919921875	0.5632721185684204
1.0	42490000.0	42500000.0	0.0	0.7349172234535217	0.6037247776985168
1.0	42500000.0	42510000.0	1.0	0.6517554521560669	0.564987063407898
1.0	42530000.0	42540000.0	0.0	0.6883845925331116	0.5714281797409058
1.0	42600000.0	42610000.0	1.0	0.7646535038948059	0.7598613500595093
1.0	42630000.0	42640000.0	0.0	0.6093356013298035	0.5041271448135376
1.0	42640000.0	42650000.0	0.0	0.571212112903595	0.47255611419677734
1.0	42690000.0	42700000.0	0.0	0.5361194610595703	0.44441133737564087
1.0	42700000.0	42710000.0	0.0	0.6029950380325317	0.5014743208885193
1.0	42750000.0	42760000.0	0.0	0.5325447916984558	0.44146865606307983
1.0	42780000.0	42790000.0	0.0	0.5049084424972534	0.41943153738975525
1.0	42810000.0	42820000.0	1.0	0.6033746004104614	0.5011359453201294
1.0	42820000.0	42830000.0	1.0	0.583791971206665	0.48605412244796753
1.0	42870000.0	42880000.0	0.0	0.5744863748550415	0.4770248830318451
1.0	42940000.0	42950000.0	2.0	0.5661420226097107	0.46855536103248596
1.0	42980000.0	42990000.0	0.0	0.7648977041244507	0.6956790685653687
1.0	43010000.0	43020000.0	3.0	0.5939546227455139	0.4913581907749176
1.0	43040000.0	43050000.0	0.0	0.6087659597396851	0.5024681091308594
1.0	43060000.0	43070000.0	2.0	0.6307143568992615	0.5240342617034912
1.0	43100000.0	43110000.0	1.0	0.6251955032348633	0.5161553621292114
1.0	43110000.0	43120000.0	0.0	0.6099063158035278	0.5038372278213501
1.0	43190000.0	43200000.0	1.0	0.578357994556427	0.47874927520751953
1.0	43210000.0	43220000.0	0.0	0.626304030418396	0.5211795568466187
1.0	43290000.0	43300000.0	0.0	0.6268895864486694	0.5176443457603455
1.0	43300000.0	43310000.0	1.0	0.6119653582572937	0.5059875249862671
1.0	43310000.0	43320000.0	1.0	0.7693556547164917	0.7133711576461792
1.0	43380000.0	43390000.0	0.0	0.6521449089050293	0.540679395198822
1.0	43400000.0	43410000.0	0.0	0.6635507941246033	0.546062707901001
1.0	43440000.0	43450000.0	1.0	0.6126265525817871	0.508287787437439
1.0	43530000.0	43540000.0	1.0	0.7119643092155457	0.5945817232131958
1.0	43560000.0	43570000.0	4.0	0.6339564919471741	0.528009831905365
1.0	43590000.0	43600000.0	0.0	0.7012989521026611	0.6175309419631958
1.0	43620000.0	43630000.0	0.0	0.6311948895454407	0.5222291946411133
1.0	43630000.0	43640000.0	1.0	0.6950215697288513	0.5563864707946777
1.0	43680000.0	43690000.0	0.0	0.6185392141342163	0.5133351683616638
1.0	43770000.0	43780000.0	0.0	0.7194465398788452	0.6526797413825989
1.0	43810000.0	43820000.0	1.0	0.5950554609298706	0.4980543255805969
1.0	43830000.0	43840000.0	1.0	0.8234750032424927	0.6811274290084839
1.0	43900000.0	43910000.0	3.0	0.6425865888595581	0.5406502485275269
1.0	43980000.0	43990000.0	2.0	0.6232292056083679	0.5227357149124146
1.0	44060000.0	44070000.0	1.0	0.5964270830154419	0.4941951632499695
1.0	44150000.0	44160000.0	1.0	0.5740936994552612	0.4761694073677063
1.0	44210000.0	44220000.0	1.0	0.5881792306900024	0.48617544770240784
1.0	44280000.0	44290000.0	1.0	0.6037784814834595	0.4998822808265686
1.0	44290000.0	44300000.0	0.0	0.5902796983718872	0.48843565583229065
1.0	44300000.0	44310000.0	2.0	0.6047608256340027	0.5017483830451965
1.0	44320000.0	44330000.0	0.0	0.5827040672302246	0.4831603169441223
1.0	44380000.0	44390000.0	0.0	0.6036145687103271	0.49903780221939087
1.0	44440000.0	44450000.0	0.0	0.6591387391090393	0.6575942039489746
1.0	44450000.0	44460000.0	4.0	0.5988544225692749	0.5536715388298035
1.0	44540000.0	44550000.0	0.0	0.654864490032196	0.5429022908210754
1.0	44600000.0	44610000.0	0.0	0.6712213754653931	0.5936514139175415
1.0	44630000.0	44640000.0	1.0	0.6652877926826477	0.5961340665817261
1.0	44650000.0	44660000.0	0.0	0.6356894373893738	0.5324289202690125
1.0	44700000.0	44710000.0	0.0	0.5773010849952698	0.47852835059165955
1.0	44770000.0	44780000.0	0.0	0.6173306107521057	0.510419487953186
1.0	44810000.0	44820000.0	1.0	0.5575772523880005	0.46181410551071167
1.0	44850000.0	44860000.0	1.0	0.7258691191673279	0.6699889302253723
1.0	44970000.0	44980000.0	2.0	0.6673263311386108	0.5572148561477661
1.0	44990000.0	45000000.0	0.0	0.6646892428398132	0.5496980547904968
1.0	45010000.0	45020000.0	0.0	0.5760496258735657	0.4762558937072754
1.0	45020000.0	45030000.0	2.0	0.6424949765205383	0.5338893532752991
1.0	45040000.0	45050000.0	0.0	0.6147168278694153	0.5076740980148315
1.0	45060000.0	45070000.0	0.0	0.631716787815094	0.5279914140701294
1.0	45080000.0	45090000.0	0.0	0.5993540287017822	0.4978339672088623
1.0	45270000.0	45280000.0	0.0	0.931259274482727	0.6745243072509766
1.0	45320000.0	45330000.0	0.0	0.6104192733764648	0.5040218830108643
1.0	45360000.0	45370000.0	1.0	0.5809507966041565	0.48024946451187134
1.0	45410000.0	45420000.0	1.0	0.5523044466972351	0.4585568904876709
1.0	45430000.0	45440000.0	1.0	0.5754542350769043	0.4758524000644684
1.0	45510000.0	45520000.0	1.0	0.605313777923584	0.5004962682723999
1.0	45590000.0	45600000.0	0.0	0.5708047151565552	0.47233113646507263
1.0	45680000.0	45690000.0	0.0	0.6074546575546265	0.5087522268295288
1.0	45690000.0	45700000.0	1.0	0.5849593281745911	0.4860212206840515
1.0	45700000.0	45710000.0	0.0	0.6202000379562378	0.5218222737312317
1.0	45830000.0	45840000.0	0.0	0.5149344205856323	0.4275069832801819
1.0	46000000.0	46010000.0	1.0	0.6236637234687805	0.5153486728668213
1.0	46010000.0	46020000.0	1.0	1.3307440280914307	1.73696768283844
1.0	46020000.0	46030000.0	2.0	0.5641554594039917	0.4667903482913971
1.0	46160000.0	46170000.0	1.0	0.5869529843330383	0.4848478436470032
1.0	46180000.0	46190000.0	0.0	0.5694543719291687	0.4711135923862457
1.0	46190000.0	46200000.0	0.0	0.5752006769180298	0.47557568550109863
1.0	46220000.0	46230000.0	1.0	0.5901966094970703	0.4903547167778015
1.0	46340000.0	46350000.0	0.0	0.5498278141021729	0.45538488030433655
1.0	46350000.0	46360000.0	1.0	0.5464285016059875	0.4526394009590149
1.0	46360000.0	46370000.0	0.0	0.571111798286438	0.472604900598526
1.0	46380000.0	46390000.0	0.0	0.5649800300598145	0.4679308831691742
1.0	46390000.0	46400000.0	0.0	0.5744876861572266	0.4772666394710541
1.0	46400000.0	46410000.0	0.0	0.5581175684928894	0.4621409475803375
1.0	46410000.0	46420000.0	0.0	0.5392325520515442	0.4468788206577301
1.0	46420000.0	46430000.0	2.0	0.5101129412651062	0.42347389459609985
1.0	46460000.0	46470000.0	0.0	0.5298856496810913	0.4393673539161682
1.0	46620000.0	46630000.0	0.0	0.6044507622718811	0.4999235272407532
1.0	46650000.0	46660000.0	0.0	0.6057498455047607	0.49991506338119507
1.0	46680000.0	46690000.0	3.0	0.6191918253898621	0.5116878747940063
1.0	46690000.0	46700000.0	1.0	0.6205646991729736	0.5120803117752075
1.0	46760000.0	46770000.0	0.0	0.892249584197998	0.7806652188301086
1.0	46860000.0	46870000.0	0.0	0.582464873790741	0.4813275933265686
1.0	46880000.0	46890000.0	1.0	0.6096856594085693	0.5077468752861023
1.0	46920000.0	46930000.0	0.0	0.63071209192276	0.5267074108123779
1.0	46950000.0	46960000.0	0.0	0.8718762397766113	0.8311402201652527
1.0	46960000.0	46970000.0	0.0	0.6676477193832397	0.5547018647193909
1.0	46980000.0	46990000.0	0.0	0.6387306451797485	0.5311117172241211
1.0	47050000.0	47060000.0	0.0	0.5909989476203918	0.48940736055374146
1.0	47110000.0	47120000.0	0.0	0.6032599210739136	0.497671514749527
1.0	47140000.0	47150000.0	0.0	0.5986523628234863	0.49403539299964905
1.0	47180000.0	47190000.0	1.0	0.766456127166748	0.595678448677063
1.0	47280000.0	47290000.0	2.0	0.8044432401657104	0.787050724029541
1.0	47300000.0	47310000.0	2.0	0.7205180525779724	0.6597726941108704
1.0	47390000.0	47400000.0	0.0	0.8566883206367493	0.8214278221130371
1.0	47640000.0	47650000.0	0.0	0.6932750940322876	0.6242683529853821
1.0	47780000.0	47790000.0	1.0	0.5825905799865723	0.48180001974105835
1.0	47810000.0	47820000.0	0.0	0.5795626640319824	0.47906652092933655
1.0	47880000.0	47890000.0	0.0	0.7304934859275818	0.6880310773849487
1.0	47950000.0	47960000.0	1.0	0.6812897324562073	0.6256194710731506
1.0	48010000.0	48020000.0	0.0	0.6313026547431946	0.52675461769104
1.0	48020000.0	48030000.0	0.0	0.5942052006721497	0.49334830045700073
1.0	48090000.0	48100000.0	2.0	0.6854895353317261	0.6607597470283508
1.0	48170000.0	48180000.0	0.0	0.8176881074905396	0.7959079742431641
1.0	48190000.0	48200000.0	1.0	0.7557981610298157	0.7366119623184204
1.0	48210000.0	48220000.0	0.0	0.7147179245948792	0.6599704623222351
1.0	48230000.0	48240000.0	1.0	0.7838287353515625	0.7730734348297119
1.0	48250000.0	48260000.0	0.0	0.7998242974281311	0.7809101343154907
1.0	48320000.0	48330000.0	2.0	0.6952616572380066	0.5838930010795593
1.0	48360000.0	48370000.0	1.0	0.7734590768814087	0.7511151432991028
1.0	48380000.0	48390000.0	1.0	0.8008064031600952	0.7846020460128784
1.0	48470000.0	48480000.0	2.0	0.6543806791305542	0.5606958270072937
1.0	48530000.0	48540000.0	1.0	0.6701695322990417	0.5989497303962708
1.0	48580000.0	48590000.0	0.0	0.61772221326828	0.5232093930244446
1.0	48600000.0	48610000.0	1.0	0.6354532837867737	0.5548846125602722
1.0	48620000.0	48630000.0	0.0	0.6126686334609985	0.5218626260757446
1.0	48660000.0	48670000.0	0.0	0.6398900747299194	0.5543185472488403
1.0	48700000.0	48710000.0	1.0	0.6095367074012756	0.5121381878852844
1.0	48790000.0	48800000.0	0.0	0.7455891370773315	0.726158618927002
1.0	48910000.0	48920000.0	1.0	0.6064023971557617	0.5025094747543335
1.0	48990000.0	49000000.0	0.0	0.7021719813346863	0.64671790599823
1.0	49010000.0	49020000.0	1.0	0.6336933374404907	0.530024528503418
1.0	49030000.0	49040000.0	1.0	0.6692028045654297	0.5950908660888672
1.0	49070000.0	49080000.0	0.0	0.6487067341804504	0.5405115485191345
1.0	49080000.0	49090000.0	2.0	0.680059552192688	0.6076380014419556
1.0	49100000.0	49110000.0	0.0	0.7206719517707825	0.6712329387664795
1.0	49220000.0	49230000.0	0.0	0.6718703508377075	0.5546984076499939
1.0	49420000.0	49430000.0	0.0	0.5706781148910522	0.4770059585571289
1.0	49500000.0	49510000.0	0.0	0.9037051200866699	0.8510913848876953
1.0	49560000.0	49570000.0	0.0	0.8135111927986145	0.7712080478668213
1.0	49630000.0	49640000.0	1.0	0.8442632555961609	0.8133882284164429
1.0	49660000.0	49670000.0	0.0	1.0016319751739502	0.9091180562973022
1.0	49690000.0	49700000.0	0.0	0.9264625310897827	0.8650237321853638
1.0	49730000.0	49740000.0	3.0	0.7404971718788147	0.7429301142692566
1.0	49770000.0	49780000.0	1.0	0.8094406127929688	0.7904040217399597
1.0	49790000.0	49800000.0	0.0	0.8836531639099121	0.8385862112045288
1.0	49800000.0	49810000.0	0.0	0.8981278538703918	0.8476346135139465
1.0	50130000.0	50140000.0	1.0	0.9218529462814331	0.8622234463691711
1.0	50150000.0	50160000.0	1.0	0.9546758532524109	0.8819165229797363
1.0	50190000.0	50200000.0	0.0	0.9882633090019226	0.9014884233474731
1.0	50210000.0	50220000.0	2.0	0.8677880167961121	0.828538715839386
1.0	50220000.0	50230000.0	0.0	0.9079979062080383	0.8537405729293823
1.0	50350000.0	50360000.0	1.0	0.7079188823699951	0.7092989683151245
1.0	50440000.0	50450000.0	0.0	0.6664819717407227	0.6093155145645142
1.0	50480000.0	50490000.0	0.0	0.5727106928825378	0.47848939895629883
1.0	50520000.0	50530000.0	0.0	0.6146137118339539	0.5137233734130859
1.0	50530000.0	50540000.0	2.0	0.5965949296951294	0.4978559613227844
1.0	50680000.0	50690000.0	0.0	0.6937140822410583	0.6652361154556274
1.0	50710000.0	50720000.0	0.0	0.7190595865249634	0.7225403189659119
1.0	50720000.0	50730000.0	0.0	0.5930973291397095	0.4959586262702942
1.0	50790000.0	50800000.0	1.0	0.608013927936554	0.5101869702339172
1.0	50920000.0	50930000.0	3.0	0.5676814317703247	0.46965041756629944
1.0	50970000.0	50980000.0	0.0	0.6521261930465698	0.5386202931404114
1.0	50980000.0	50990000.0	0.0	0.610293447971344	0.5037413835525513
1.0	50990000.0	51000000.0	1.0	0.6219910979270935	0.5137292146682739
1.0	51040000.0	51050000.0	2.0	0.553739607334137	0.4585018754005432
1.0	51090000.0	51100000.0	1.0	0.5694078803062439	0.4710136950016022
1.0	51110000.0	51120000.0	0.0	0.6008323431015015	0.49720802903175354
1.0	51120000.0	51130000.0	1.0	0.561346709728241	0.46562591195106506
1.0	51140000.0	51150000.0	0.0	0.5831942558288574	0.4830990433692932
1.0	51180000.0	51190000.0	0.0	0.595954179763794	0.4951614439487457
1.0	51190000.0	51200000.0	1.0	0.5978125929832458	0.49494829773902893
1.0	51240000.0	51250000.0	0.0	0.6209774613380432	0.5118181705474854
1.0	51330000.0	51340000.0	0.0	0.6663393378257751	0.5493202805519104
1.0	51410000.0	51420000.0	0.0	0.6883212327957153	0.5626705884933472
1.0	51480000.0	51490000.0	2.0	0.6861918568611145	0.5658114552497864
1.0	51530000.0	51540000.0	2.0	0.7803562879562378	0.7206906080245972
1.0	51590000.0	51600000.0	0.0	0.7618603110313416	0.7259159088134766
1.0	51610000.0	51620000.0	0.0	0.6690491437911987	0.5588394403457642
1.0	51630000.0	51640000.0	1.0	0.630347728729248	0.5222954750061035
1.0	51660000.0	51670000.0	1.0	0.6084581613540649	0.5031829476356506
1.0	51670000.0	51680000.0	0.0	0.6126594543457031	0.506719708442688
1.0	51740000.0	51750000.0	1.0	0.5728994011878967	0.4738217890262604
1.0	51790000.0	51800000.0	2.0	0.5992381572723389	0.49557843804359436
1.0	51800000.0	51810000.0	0.0	0.6204324960708618	0.519964873790741
1.0	51810000.0	51820000.0	0.0	0.6314681768417358	0.5226070880889893
1.0	51820000.0	51830000.0	0.0	0.5675118565559387	0.46945875883102417
1.0	51860000.0	51870000.0	0.0	0.5443099737167358	0.4511982798576355
1.0	51870000.0	51880000.0	2.0	0.5448477864265442	0.45134955644607544
1.0	51920000.0	51930000.0	0.0	0.5576599836349487	0.46168819069862366
1.0	52010000.0	52020000.0	2.0	0.6069498062133789	0.5030023455619812
1.0	52060000.0	52070000.0	0.0	0.684679388999939	0.5628377795219421
1.0	52090000.0	52100000.0	0.0	0.6214749813079834	0.5122643709182739
1.0	52120000.0	52130000.0	0.0	0.5908640623092651	0.4883212447166443
1.0	52140000.0	52150000.0	1.0	0.6016722917556763	0.49649515748023987
1.0	52160000.0	52170000.0	1.0	0.6064788103103638	0.5001589059829712
1.0	52240000.0	52250000.0	0.0	0.6549566388130188	0.537221372127533
1.0	52270000.0	52280000.0	2.0	0.6135369539260864	0.5056241750717163
1.0	52360000.0	52370000.0	0.0	0.799561083316803	0.7837618589401245
1.0	52380000.0	52390000.0	0.0	0.6496211886405945	0.5369249582290649
1.0	52400000.0	52410000.0	1.0	0.6117796897888184	0.5085700154304504
1.0	52420000.0	52430000.0	0.0	0.5993280410766602	0.49607253074645996
1.0	52460000.0	52470000.0	1.0	0.5961037874221802	0.49529582262039185
1.0	52520000.0	52530000.0	0.0	0.7576071619987488	0.6745036840438843
1.0	52530000.0	52540000.0	1.0	0.5472292304039001	0.4536302089691162
1.0	52600000.0	52610000.0	0.0	0.6829527616500854	0.5833420753479004
1.0	52630000.0	52640000.0	2.0	0.544028639793396	0.45069560408592224
1.0	52750000.0	52760000.0	1.0	0.5439456105232239	0.450751394033432
1.0	52770000.0	52780000.0	1.0	0.5663636326789856	0.46862179040908813
1.0	52860000.0	52870000.0	0.0	0.5956315398216248	0.49240827560424805
1.0	52870000.0	52880000.0	1.0	0.6310362815856934	0.6282743215560913
1.0	53090000.0	53100000.0	1.0	0.7017298936843872	0.6099769473075867
1.0	53330000.0	53340000.0	0.0	0.5918449759483337	0.4906449317932129
1.0	53350000.0	53360000.0	1.0	0.5755685567855835	0.47673511505126953
1.0	53410000.0	53420000.0	0.0	0.5655103921890259	0.4679000973701477
1.0	53460000.0	53470000.0	1.0	0.5717421770095825	0.4730756878852844
1.0	53580000.0	53590000.0	0.0	0.599162220954895	0.49737897515296936
1.0	53590000.0	53600000.0	1.0	0.5812252163887024	0.48288601636886597
1.0	53650000.0	53660000.0	0.0	0.5905691385269165	0.49092406034469604
1.0	53770000.0	53780000.0	0.0	0.5536912679672241	0.4584643244743347
1.0	53820000.0	53830000.0	0.0	0.6163098216056824	0.5217031240463257
1.0	53900000.0	53910000.0	0.0	0.6730275750160217	0.5646729469299316
1.0	53960000.0	53970000.0	2.0	0.7507598996162415	0.7214275598526001
1.0	54040000.0	54050000.0	1.0	0.9269376993179321	0.8653114438056946
1.0	54060000.0	54070000.0	0.0	0.8022476434707642	0.718963623046875
1.0	54080000.0	54090000.0	0.0	0.7042909860610962	0.5802767872810364
1.0	54100000.0	54110000.0	3.0	0.717517614364624	0.6800354719161987
1.0	54140000.0	54150000.0	1.0	0.7772786021232605	0.7685829401016235
1.0	54240000.0	54250000.0	0.0	0.549740195274353	0.45537734031677246
1.0	54280000.0	54290000.0	0.0	0.5504759550094604	0.45644086599349976
1.0	54290000.0	54300000.0	0.0	0.5685172080993652	0.47038984298706055
1.0	54340000.0	54350000.0	1.0	0.5693879127502441	0.47100019454956055
1.0	54350000.0	54360000.0	2.0	0.6121417284011841	0.6255500912666321
1.0	54460000.0	54470000.0	1.0	0.5953910946846008	0.4931183457374573
1.0	54500000.0	54510000.0	1.0	0.5512905120849609	0.4576606750488281
1.0	54640000.0	54650000.0	0.0	0.5857270956039429	0.48438262939453125
1.0	54680000.0	54690000.0	0.0	0.6208074688911438	0.5116483569145203
1.0	54690000.0	54700000.0	1.0	0.5702325105667114	0.4717778265476227
1.0	54700000.0	54710000.0	0.0	0.6332379579544067	0.5255118608474731
1.0	54720000.0	54730000.0	1.0	0.5793510675430298	0.47912007570266724
1.0	54750000.0	54760000.0	2.0	0.5548161268234253	0.4605611264705658
1.0	54790000.0	54800000.0	0.0	0.5184837579727173	0.4323796331882477
1.0	54850000.0	54860000.0	0.0	0.5652032494544983	0.46762147545814514
1.0	54940000.0	54950000.0	0.0	0.7721715569496155	0.7278539538383484
1.0	54950000.0	54960000.0	1.0	0.6500488519668579	0.5426343083381653
1.0	55040000.0	55050000.0	0.0	0.6002222895622253	0.4957496225833893
1.0	55100000.0	55110000.0	0.0	0.5410853624343872	0.44993048906326294
1.0	55190000.0	55200000.0	0.0	0.5239408612251282	0.43455004692077637
1.0	55210000.0	55220000.0	1.0	0.5618384480476379	0.4655122756958008
1.0	55390000.0	55400000.0	0.0	0.6210715174674988	0.5132869482040405
1.0	55400000.0	55410000.0	0.0	0.6404207944869995	0.5339430570602417
1.0	55500000.0	55510000.0	1.0	0.6825425028800964	0.5938813090324402
1.0	55510000.0	55520000.0	0.0	0.6700674891471863	0.5597584247589111
1.0	55600000.0	55610000.0	0.0	0.6257458925247192	0.5151138305664062
1.0	55680000.0	55690000.0	1.0	0.6993592381477356	0.6787691712379456
1.0	55710000.0	55720000.0	0.0	0.7022069096565247	0.5884252786636353
1.0	55750000.0	55760000.0	0.0	0.8173602223396301	0.7591489553451538
1.0	55830000.0	55840000.0	2.0	0.6715956926345825	0.5765163898468018
1.0	55920000.0	55930000.0	1.0	0.7173188924789429	0.592032253742218
1.0	55960000.0	55970000.0	1.0	0.6627237796783447	0.5598659515380859
1.0	56070000.0	56080000.0	0.0	0.8984397649765015	0.8478286862373352
1.0	56080000.0	56090000.0	0.0	0.9433476328849792	0.8751838803291321
1.0	56210000.0	56220000.0	1.0	0.951546847820282	0.8800636529922485
1.0	56220000.0	56230000.0	2.0	0.9194185137748718	0.8607404828071594
1.0	56260000.0	56270000.0	0.0	0.9876766204833984	0.9011512994766235
1.0	56270000.0	56280000.0	0.0	0.9561130404472351	0.8827661275863647
1.0	56280000.0	56290000.0	3.0	0.8121557235717773	0.7922201752662659
1.0	56360000.0	56370000.0	2.0	0.7483171224594116	0.7420743703842163
1.0	56390000.0	56400000.0	1.0	0.8809731602668762	0.836898148059845
1.0	56490000.0	56500000.0	2.0	0.9836583137512207	0.898838996887207
1.0	56630000.0	56640000.0	3.0	0.8833057284355164	0.8383680582046509
1.0	56660000.0	56670000.0	0.0	0.9502987861633301	0.8793233036994934
1.0	56680000.0	56690000.0	2.0	0.7658362984657288	0.7450339198112488
1.0	56750000.0	56760000.0	0.0	0.6747611165046692	0.6006423234939575
1.0	56760000.0	56770000.0	0.0	0.6664822101593018	0.5944012403488159
1.0	56770000.0	56780000.0	0.0	0.6782886385917664	0.6193442940711975
1.0	56890000.0	56900000.0	0.0	0.8023601770401001	0.7591142058372498
1.0	56980000.0	56990000.0	1.0	0.7514954805374146	0.7289350628852844
1.0	57000000.0	57010000.0	0.0	0.8126039505004883	0.7925189733505249
1.0	57040000.0	57050000.0	0.0	0.9797658920288086	0.6843688488006592
1.0	57180000.0	57190000.0	0.0	0.5610147714614868	0.46494561433792114
1.0	57330000.0	57340000.0	1.0	0.7120965719223022	0.6838028430938721
1.0	57350000.0	57360000.0	0.0	0.656673789024353	0.5688290596008301
1.0	57360000.0	57370000.0	0.0	0.6091394424438477	0.5065463185310364
1.0	57410000.0	57420000.0	1.0	0.6877018213272095	0.6114226579666138
1.0	57450000.0	57460000.0	0.0	0.6371640563011169	0.5298605561256409
1.0	57470000.0	57480000.0	1.0	0.6298651099205017	0.5218106508255005
1.0	57550000.0	57560000.0	0.0	0.6881820559501648	0.6085835695266724
1.0	57720000.0	57730000.0	0.0	0.8062539100646973	0.7882670164108276
1.0	57740000.0	57750000.0	2.0	0.7386537790298462	0.6821171045303345
1.0	57820000.0	57830000.0	0.0	0.8749152421951294	0.83306884765625
1.0	57830000.0	57840000.0	0.0	0.7818857431411743	0.7630304098129272
1.0	57880000.0	57890000.0	1.0	0.658725380897522	0.5797408223152161
1.0	57910000.0	57920000.0	1.0	0.7809581756591797	0.7711077928543091
1.0	57930000.0	57940000.0	0.0	0.7321105003356934	0.70981764793396
1.0	57950000.0	57960000.0	1.0	0.775968074798584	0.7676814794540405
1.0	57970000.0	57980000.0	0.0	0.8341912031173706	0.806808352470398
1.0	58110000.0	58120000.0	0.0	0.8603142499923706	0.8237580060958862
1.0	58130000.0	58140000.0	0.0	0.7574132680892944	0.7548199892044067
1.0	58140000.0	58150000.0	1.0	0.7630617618560791	0.758755087852478
1.0	58190000.0	58200000.0	0.0	0.8258345723152161	0.8013074994087219
1.0	58240000.0	58250000.0	1.0	0.8157861828804016	0.7946421504020691
1.0	58260000.0	58270000.0	1.0	0.7662163972854614	0.7609454393386841
1.0	58330000.0	58340000.0	2.0	0.6463484764099121	0.5445865392684937
1.0	58450000.0	58460000.0	1.0	0.7466870546340942	0.7472986578941345
1.0	58580000.0	58590000.0	1.0	0.747428297996521	0.7245281934738159
1.0	58600000.0	58610000.0	0.0	0.8591282963752747	0.8229960203170776
1.0	58720000.0	58730000.0	2.0	0.865199089050293	0.8268861770629883
1.0	58780000.0	58790000.0	0.0	0.8374096751213074	0.7900410890579224
1.0	58850000.0	58860000.0	3.0	0.6674715280532837	0.5692006945610046
1.0	58890000.0	58900000.0	0.0	0.6731020212173462	0.5650501251220703
1.0	58910000.0	58920000.0	0.0	0.6753766536712646	0.5591041445732117
1.0	58990000.0	59000000.0	0.0	0.5602445602416992	0.4654589593410492
1.0	59010000.0	59020000.0	1.0	0.6020075082778931	0.5482210516929626
1.0	59090000.0	59100000.0	0.0	0.6421772241592407	0.5394783616065979
1.0	59130000.0	59140000.0	0.0	0.5229624509811401	0.4345574378967285
1.0	59140000.0	59150000.0	0.0	0.5221282839775085	0.43353477120399475
1.0	59150000.0	59160000.0	0.0	0.5250648856163025	0.43573546409606934
1.0	59260000.0	59270000.0	0.0	0.5772567987442017	0.4772685170173645
1.0	59390000.0	59400000.0	1.0	0.7178723216056824	0.587841272354126
1.0	59430000.0	59440000.0	1.0	0.685531735420227	0.5661305785179138
1.0	59540000.0	59550000.0	0.0	0.7930771112442017	0.7639384269714355
1.0	59550000.0	59560000.0	1.0	0.7921267747879028	0.7260268926620483
1.0	59560000.0	59570000.0	0.0	0.7566206455230713	0.6621326208114624
1.0	59630000.0	59640000.0	1.0	0.6681737303733826	0.5563325881958008
1.0	59760000.0	59770000.0	1.0	0.6822378635406494	0.6188985109329224
1.0	59880000.0	59890000.0	0.0	0.6648048162460327	0.5492631196975708
1.0	59940000.0	59950000.0	0.0	0.6218306422233582	0.513617217540741
1.0	59970000.0	59980000.0	0.0	0.6117406487464905	0.5054783821105957
1.0	60000000.0	60010000.0	0.0	0.6132669448852539	0.5058548450469971
1.0	60070000.0	60080000.0	1.0	0.5708183646202087	0.47327476739883423
1.0	60100000.0	60110000.0	1.0	0.5891091823577881	0.48730024695396423
1.0	60120000.0	60130000.0	0.0	0.6064203381538391	0.5016273260116577
1.0	60160000.0	60170000.0	1.0	0.6169136762619019	0.5105134844779968
1.0	60190000.0	60200000.0	0.0	0.5742627382278442	0.4752466082572937
1.0	60240000.0	60250000.0	1.0	0.6361486911773682	0.5259917974472046
1.0	60260000.0	60270000.0	0.0	0.681371808052063	0.5646283030509949
1.0	60280000.0	60290000.0	1.0	0.6385200619697571	0.5271639227867126
1.0	60310000.0	60320000.0	0.0	0.6094015836715698	0.5024095773696899
1.0	60370000.0	60380000.0	0.0	0.6038581132888794	0.49854058027267456
1.0	60410000.0	60420000.0	0.0	0.686811089515686	0.5646559000015259
1.0	60430000.0	60440000.0	0.0	0.7083016633987427	0.5795217752456665
1.0	60640000.0	60650000.0	0.0	0.8381559252738953	0.8094053268432617
1.0	60700000.0	60710000.0	1.0	0.7341609001159668	0.6694197058677673
1.0	60730000.0	60740000.0	0.0	0.7730538249015808	0.7047302722930908
1.0	60740000.0	60750000.0	2.0	0.6725610494613647	0.5575803518295288
1.0	60760000.0	60770000.0	2.0	0.8295780420303345	0.8037765622138977
1.0	60810000.0	60820000.0	0.0	0.7876367568969727	0.7584341168403625
1.0	60820000.0	60830000.0	0.0	0.8416980504989624	0.8117173910140991
1.0	60890000.0	60900000.0	1.0	0.8200529217720032	0.7974790334701538
1.0	60920000.0	60930000.0	1.0	0.9433677792549133	0.8751956820487976
1.0	60960000.0	60970000.0	2.0	0.7555078268051147	0.7527194023132324
1.0	61020000.0	61030000.0	0.0	0.9400216937065125	0.8731945157051086
1.0	61030000.0	61040000.0	0.0	0.8738476037979126	0.8323918581008911
1.0	61180000.0	61190000.0	1.0	0.7629817724227905	0.7440661191940308
1.0	61210000.0	61220000.0	0.0	0.682724118232727	0.5751960873603821
1.0	61230000.0	61240000.0	0.0	0.7261998057365417	0.6763152480125427
1.0	61380000.0	61390000.0	1.0	0.8041731715202332	0.6957083344459534
1.0	61400000.0	61410000.0	2.0	0.8006328344345093	0.7309533357620239
1.0	61480000.0	61490000.0	1.0	0.7712163925170898	0.7161902189254761
1.0	61500000.0	61510000.0	0.0	0.8348773121833801	0.8072583079338074
1.0	61550000.0	61560000.0	0.0	0.6348315477371216	0.523033618927002
1.0	61650000.0	61660000.0	0.0	0.6262847185134888	0.5169185400009155
1.0	61670000.0	61680000.0	0.0	0.6591871380805969	0.5433643460273743
1.0	61800000.0	61810000.0	1.0	0.5586462616920471	0.4627278447151184
1.0	61820000.0	61830000.0	0.0	0.5496094822883606	0.45551782846450806
1.0	61830000.0	61840000.0	0.0	0.566785454750061	0.4696028232574463
1.0	61860000.0	61870000.0	0.0	0.5434544086456299	0.4502686858177185
1.0	61900000.0	61910000.0	1.0	0.561885416507721	0.46518126130104065
1.0	61930000.0	61940000.0	1.0	0.5859607458114624	0.48662275075912476
1.0	61960000.0	61970000.0	0.0	0.6161352396011353	0.5143294334411621
1.0	62050000.0	62060000.0	0.0	0.6891588568687439	0.592344343662262
1.0	62080000.0	62090000.0	0.0	0.6743903756141663	0.5781979560852051
1.0	62200000.0	62210000.0	0.0	0.6944063901901245	0.5685596466064453
1.0	62370000.0	62380000.0	0.0	0.5533555746078491	0.45816582441329956
1.0	62490000.0	62500000.0	1.0	0.5870665311813354	0.4863660931587219
1.0	62530000.0	62540000.0	0.0	0.6048157811164856	0.4996611177921295
1.0	62540000.0	62550000.0	0.0	0.599963903427124	0.4962390959262848
1.0	62630000.0	62640000.0	1.0	0.7963334321975708	0.7673986554145813
1.0	62670000.0	62680000.0	1.0	0.8425878286361694	0.8086457252502441
1.0	62690000.0	62700000.0	2.0	0.8647839426994324	0.8266202211380005
1.0	62700000.0	62710000.0	0.0	0.915260910987854	0.8582000732421875
1.0	62720000.0	62730000.0	2.0	0.8148479461669922	0.79401695728302
1.0	62760000.0	62770000.0	1.0	0.8218734860420227	0.7520856261253357
1.0	62770000.0	62780000.0	1.0	0.7648264765739441	0.7209059000015259
1.0	62780000.0	62790000.0	2.0	0.7743893265724182	0.7636975049972534
1.0	62870000.0	62880000.0	0.0	0.7413439154624939	0.7226203680038452
1.0	62890000.0	62900000.0	0.0	0.6118646264076233	0.5058261752128601
1.0	62900000.0	62910000.0	0.0	0.8180480003356934	0.7668951749801636
1.0	62960000.0	62970000.0	1.0	0.6060941815376282	0.4999856948852539
1.0	63000000.0	63010000.0	3.0	0.598736047744751	0.4941031038761139
1.0	63050000.0	63060000.0	2.0	0.6082363724708557	0.5019698143005371
1.0	63130000.0	63140000.0	1.0	0.5624008178710938	0.46540555357933044
1.0	63140000.0	63150000.0	0.0	0.5813681483268738	0.48179683089256287
1.0	63180000.0	63190000.0	0.0	0.6029608845710754	0.5012028813362122
1.0	63240000.0	63250000.0	0.0	0.8791365623474121	0.8357391357421875
1.0	63360000.0	63370000.0	0.0	0.7299944758415222	0.5989977717399597
1.0	63410000.0	63420000.0	1.0	0.8521388173103333	0.8184934854507446
1.0	63470000.0	63480000.0	0.0	0.8056876063346863	0.7804961204528809
1.0	63490000.0	63500000.0	0.0	0.8811324834823608	0.8369989395141602
1.0	63600000.0	63610000.0	0.0	0.8653963208198547	0.8270118832588196
1.0	63610000.0	63620000.0	0.0	0.9347108006477356	0.8700057864189148
1.0	63660000.0	63670000.0	2.0	0.9171195030212402	0.8593366742134094
1.0	63690000.0	63700000.0	1.0	0.9891220331192017	0.9019811749458313
1.0	63700000.0	63710000.0	2.0	0.8363682627677917	0.7619800567626953
1.0	63790000.0	63800000.0	1.0	0.8765767812728882	0.8341217041015625
1.0	63950000.0	63960000.0	1.0	0.5411142706871033	0.44842711091041565
1.0	64000000.0	64010000.0	1.0	0.5108906626701355	0.4243345856666565
1.0	64010000.0	64020000.0	0.0	0.5370819568634033	0.44512492418289185
1.0	64150000.0	64160000.0	0.0	0.581845760345459	0.48419418931007385
1.0	64170000.0	64180000.0	0.0	0.5647974014282227	0.4702743887901306
1.0	64310000.0	64320000.0	0.0	0.5777713060379028	0.47876614332199097
1.0	64330000.0	64340000.0	0.0	0.5500026941299438	0.4556612968444824
1.0	64340000.0	64350000.0	0.0	0.5851467251777649	0.4866523742675781
1.0	64350000.0	64360000.0	0.0	0.5856624245643616	0.4880743622779846
1.0	64380000.0	64390000.0	0.0	0.574200451374054	0.47732242941856384
1.0	64390000.0	64400000.0	1.0	0.5659140348434448	0.47006264328956604
1.0	64460000.0	64470000.0	0.0	0.6297379732131958	0.5298548936843872
1.0	64690000.0	64700000.0	1.0	0.6736440658569336	0.5967729687690735
1.0	64810000.0	64820000.0	1.0	0.6834009885787964	0.5678027272224426
1.0	64850000.0	64860000.0	0.0	0.9121772646903992	0.8563101887702942
1.0	64860000.0	64870000.0	1.0	0.8364118337631226	0.8012908697128296
1.0	64990000.0	65000000.0	1.0	0.6324962377548218	0.5271764993667603
1.0	65060000.0	65070000.0	0.0	0.5733415484428406	0.4769175052642822
1.0	65170000.0	65180000.0	4.0	0.6371326446533203	0.5319488644599915
1.0	65290000.0	65300000.0	0.0	0.6009814143180847	0.4962860643863678
1.0	65300000.0	65310000.0	0.0	0.6119871735572815	0.5063908696174622
1.0	65460000.0	65470000.0	0.0	0.7214287519454956	0.5880058407783508
1.0	65500000.0	65510000.0	0.0	0.7334640622138977	0.5971778035163879
1.0	65620000.0	65630000.0	1.0	0.660618782043457	0.5449451208114624
1.0	65650000.0	65660000.0	0.0	0.6640046238899231	0.5481489896774292
1.0	65690000.0	65700000.0	1.0	0.6076384782791138	0.50456702709198
1.0	65750000.0	65760000.0	0.0	0.6236011385917664	0.5181571841239929
1.0	65760000.0	65770000.0	1.0	0.5986590385437012	0.49719876050949097
1.0	65770000.0	65780000.0	0.0	0.6291056275367737	0.5219277143478394
1.0	65990000.0	66000000.0	0.0	0.6077650785446167	0.5125526785850525
1.0	66040000.0	66050000.0	0.0	0.6508311033248901	0.5643722414970398
1.0	66060000.0	66070000.0	0.0	0.6044842600822449	0.5003241300582886
1.0	66080000.0	66090000.0	1.0	0.6331952810287476	0.5231157541275024
1.0	66090000.0	66100000.0	0.0	0.6285219788551331	0.5196205377578735
1.0	66150000.0	66160000.0	0.0	0.8272144198417664	0.771081805229187
1.0	66190000.0	66200000.0	0.0	0.9988874197006226	0.907558798789978
1.0	66300000.0	66310000.0	2.0	0.7757952809333801	0.7675625085830688
1.0	66310000.0	66320000.0	0.0	0.8157752156257629	0.7946346998214722
1.0	66490000.0	66500000.0	0.0	0.746159553527832	0.7469272017478943
1.0	66540000.0	66550000.0	1.0	0.7210351228713989	0.7290596961975098
1.0	66570000.0	66580000.0	0.0	0.593066394329071	0.5001046657562256
1.0	66600000.0	66610000.0	0.0	0.6358965635299683	0.5569928884506226
1.0	66620000.0	66630000.0	0.0	0.638672947883606	0.5631652474403381
1.0	66670000.0	66680000.0	0.0	0.6318373680114746	0.5317877531051636
1.0	66730000.0	66740000.0	2.0	0.5800902247428894	0.48115238547325134
1.0	66740000.0	66750000.0	1.0	0.608441948890686	0.5078924894332886
1.0	66770000.0	66780000.0	4.0	0.5841840505599976	0.4867025315761566
1.0	66900000.0	66910000.0	0.0	0.6140532493591309	0.5172380208969116
1.0	66970000.0	66980000.0	0.0	0.8245514631271362	0.8004599809646606
1.0	67040000.0	67050000.0	1.0	0.7507393956184387	0.7390143871307373
1.0	67070000.0	67080000.0	0.0	0.8120647668838501	0.7921589612960815
1.0	67080000.0	67090000.0	0.0	0.8023826479911804	0.785664439201355
1.0	67130000.0	67140000.0	0.0	0.6903434991836548	0.581995964050293
1.0	67170000.0	67180000.0	1.0	0.6551005244255066	0.5468745231628418
1.0	67190000.0	67200000.0	2.0	0.7690380811691284	0.7622749209403992
1.0	67270000.0	67280000.0	1.0	0.6669873595237732	0.5541307330131531
1.0	67400000.0	67410000.0	0.0	0.5526372790336609	0.4578174948692322
1.0	67420000.0	67430000.0	0.0	0.5231209397315979	0.4339725971221924
1.0	67470000.0	67480000.0	0.0	0.5242816805839539	0.434978723526001
1.0	67520000.0	67530000.0	0.0	0.5877951383590698	0.4900607466697693
1.0	67530000.0	67540000.0	0.0	0.7188995480537415	0.7251831293106079
1.0	67600000.0	67610000.0	0.0	0.5870712995529175	0.48495420813560486
1.0	67610000.0	67620000.0	0.0	0.638175368309021	0.5333921313285828
1.0	67690000.0	67700000.0	0.0	0.7233036756515503	0.6812493801116943
1.0	67740000.0	67750000.0	2.0	0.6753683090209961	0.6044876575469971
1.0	67750000.0	67760000.0	1.0	0.7201966047286987	0.6968230605125427
1.0	67820000.0	67830000.0	1.0	0.5736802220344543	0.47897687554359436
1.0	67830000.0	67840000.0	0.0	0.5572401881217957	0.4621281623840332
1.0	67890000.0	67900000.0	0.0	1.3307440280914307	1.73696768283844
1.0	67940000.0	67950000.0	0.0	0.5762898325920105	0.478141725063324
1.0	68020000.0	68030000.0	0.0	0.5641406178474426	0.4695670008659363
1.0	68050000.0	68060000.0	0.0	0.5753291845321655	0.47935160994529724
1.0	68220000.0	68230000.0	0.0	0.5732570290565491	0.47429990768432617
1.0	68320000.0	68330000.0	0.0	0.6353864073753357	0.5296715497970581
1.0	68410000.0	68420000.0	2.0	0.5786261558532715	0.4816712439060211
1.0	68450000.0	68460000.0	0.0	0.6399044394493103	0.5559442043304443
1.0	68470000.0	68480000.0	1.0	0.5937660932540894	0.4971676766872406
1.0	68560000.0	68570000.0	0.0	0.5712082982063293	0.4743143618106842
1.0	68570000.0	68580000.0	0.0	0.5758853554725647	0.47643908858299255
1.0	68600000.0	68610000.0	0.0	0.5701909065246582	0.47422561049461365
1.0	68630000.0	68640000.0	0.0	0.5936554670333862	0.49389177560806274
1.0	68640000.0	68650000.0	1.0	0.545430064201355	0.4542457163333893
1.0	68670000.0	68680000.0	0.0	0.5649114847183228	0.46983686089515686
1.0	68730000.0	68740000.0	2.0	0.6564314961433411	0.5867149233818054
1.0	68750000.0	68760000.0	0.0	0.6413830518722534	0.5337974429130554
1.0	68820000.0	68830000.0	0.0	0.8013352155685425	0.7849584221839905
1.0	68880000.0	68890000.0	0.0	0.8572965860366821	0.8218191862106323
1.0	68920000.0	68930000.0	2.0	0.8492430448532104	0.8166199922561646
1.0	68930000.0	68940000.0	0.0	0.8974224328994751	0.8471964001655579
1.0	68950000.0	68960000.0	0.0	0.7668880224227905	0.7088492512702942
1.0	69000000.0	69010000.0	0.0	0.8803110122680664	0.8364812135696411
1.0	69020000.0	69030000.0	2.0	0.8539463877677917	0.8196611404418945
1.0	69050000.0	69060000.0	2.0	0.8988931775093079	0.8481101989746094
1.0	69060000.0	69070000.0	0.0	0.9834833145141602	0.8987380862236023
1.0	69130000.0	69140000.0	0.0	0.8988334536552429	0.8480731248855591
1.0	69170000.0	69180000.0	0.0	0.8851820826530457	0.8395477533340454
1.0	69250000.0	69260000.0	0.0	0.8969548940658569	0.8469057083129883
1.0	69270000.0	69280000.0	0.0	0.8495693206787109	0.8168312907218933
1.0	69310000.0	69320000.0	0.0	0.8733705282211304	0.8320895433425903
1.0	69320000.0	69330000.0	1.0	0.989310622215271	0.9020891189575195
1.0	69330000.0	69340000.0	2.0	0.8861982226371765	0.8401856422424316
1.0	69360000.0	69370000.0	0.0	0.9181538820266724	0.8599687814712524
1.0	69470000.0	69480000.0	1.0	1.0342795848846436	0.927372932434082
1.0	69550000.0	69560000.0	2.0	1.0070489645004272	0.9121836423873901
1.0	69680000.0	69690000.0	2.0	1.2788373231887817	1.0481035709381104
1.0	69710000.0	69720000.0	4.0	1.1952476501464844	1.0098850727081299
1.0	69790000.0	69800000.0	0.0	1.3118855953216553	1.0623899698257446
1.0	69820000.0	69830000.0	1.0	1.127399206161499	0.9765833020210266
1.0	69860000.0	69870000.0	0.0	1.1598964929580688	0.9927949905395508
1.0	69870000.0	69880000.0	1.0	1.1519701480865479	0.9888861775398254
1.0	70060000.0	70070000.0	1.0	1.0383410453796387	0.9296067953109741
1.0	70140000.0	70150000.0	2.0	0.9487541317939758	0.8784050941467285
1.0	70260000.0	70270000.0	1.0	1.0166194438934326	0.9175639152526855
1.0	70270000.0	70280000.0	0.0	0.9667977094650269	0.8890469670295715
1.0	70380000.0	70390000.0	0.0	0.945296585559845	0.8763467073440552
1.0	70460000.0	70470000.0	0.0	0.7459766864776611	0.6767401695251465
1.0	70620000.0	70630000.0	2.0	0.5502256155014038	0.456382691860199
1.0	70630000.0	70640000.0	0.0	0.5661384463310242	0.46927934885025024
1.0	70710000.0	70720000.0	0.0	0.5255009531974792	0.43605637550354004
1.0	70720000.0	70730000.0	0.0	0.5766422152519226	0.4777575433254242
1.0	70730000.0	70740000.0	0.0	0.579767107963562	0.4810114800930023
1.0	70920000.0	70930000.0	1.0	0.8278325796127319	0.8026267886161804
1.0	70960000.0	70970000.0	0.0	0.7635471224784851	0.7128365635871887
1.0	70980000.0	70990000.0	0.0	0.8087235689163208	0.7899240255355835
1.0	71130000.0	71140000.0	0.0	0.7969926595687866	0.7810069918632507
1.0	71140000.0	71150000.0	1.0	0.9371296763420105	0.8714598417282104
1.0	71210000.0	71220000.0	0.0	0.9575856328010559	0.8836353421211243
1.0	71230000.0	71240000.0	0.0	0.863315761089325	0.8256813883781433
1.0	71310000.0	71320000.0	0.0	0.9297669529914856	0.8670235872268677
1.0	71360000.0	71370000.0	1.0	1.0084022283554077	0.9129470586776733
1.0	71470000.0	71480000.0	1.0	0.9388953447341919	0.872519314289093
1.0	71750000.0	71760000.0	3.0	1.063554048538208	0.9432929754257202
1.0	71770000.0	71780000.0	2.0	1.0130846500396729	0.9155823588371277
1.0	71810000.0	71820000.0	0.0	1.0361028909683228	0.9283769726753235
1.0	71880000.0	71890000.0	1.0	0.9340552091598511	0.8696109652519226
1.0	71930000.0	71940000.0	1.0	1.058858871459961	0.9407679438591003
1.0	71950000.0	71960000.0	1.0	1.0189759731292725	0.9188822507858276
1.0	72040000.0	72050000.0	0.0	0.9978248476982117	0.9069544076919556
1.0	72100000.0	72110000.0	0.0	0.819759726524353	0.7909976243972778
1.0	72110000.0	72120000.0	0.0	0.8508822321891785	0.8176811933517456
1.0	72140000.0	72150000.0	0.0	0.7721048593521118	0.765019416809082
1.0	72170000.0	72180000.0	1.0	0.824435830116272	0.8003832101821899
1.0	72210000.0	72220000.0	0.0	0.8293379545211792	0.8036190867424011
1.0	72290000.0	72300000.0	0.0	0.9091566205024719	0.8544536828994751
1.0	72370000.0	72380000.0	0.0	0.9377412796020508	0.871827244758606
1.0	72470000.0	72480000.0	0.0	0.9288915395736694	0.8664944767951965
1.0	72490000.0	72500000.0	1.0	0.8421967625617981	0.8120428919792175
1.0	72580000.0	72590000.0	0.0	0.8679782152175903	0.82865971326828
1.0	72640000.0	72650000.0	0.0	0.8230608105659485	0.7994731664657593
1.0	72680000.0	72690000.0	0.0	0.7843754887580872	0.7734472155570984
1.0	72700000.0	72710000.0	0.0	0.7989676594734192	0.7833606004714966
1.0	72720000.0	72730000.0	0.0	0.7906972169876099	0.7777567505836487
1.0	72760000.0	72770000.0	1.0	0.7223947644233704	0.6893635988235474
1.0	72940000.0	72950000.0	1.0	0.8595362901687622	0.8232583999633789
1.0	72960000.0	72970000.0	0.0	0.8928357362747192	0.8443390727043152
1.0	72980000.0	72990000.0	0.0	0.8654462695121765	0.8270437121391296
1.0	72990000.0	73000000.0	1.0	0.8599778413772583	0.8235417604446411
1.0	73060000.0	73070000.0	1.0	0.7889280319213867	0.7765528559684753
1.0	73080000.0	73090000.0	0.0	0.8206186294555664	0.7978547215461731
1.0	73160000.0	73170000.0	1.0	0.9441558718681335	0.875666618347168
1.0	73200000.0	73210000.0	0.0	1.1394630670547485	0.9826583862304688
1.0	73220000.0	73230000.0	1.0	1.1034942865371704	0.9643447995185852
1.0	73240000.0	73250000.0	2.0	1.0006697177886963	0.908571720123291
1.0	73320000.0	73330000.0	0.0	1.0597269535064697	0.941235363483429
1.0	73410000.0	73420000.0	0.0	0.9980881810188293	0.9071038961410522
1.0	73460000.0	73470000.0	1.0	1.023343563079834	0.9213169813156128
1.0	73500000.0	73510000.0	0.0	1.0154597759246826	0.9169146418571472
1.0	73510000.0	73520000.0	1.0	1.0923553705215454	0.9585503339767456
1.0	73590000.0	73600000.0	0.0	1.2139747142791748	1.018712043762207
1.0	73640000.0	73650000.0	2.0	1.2786839008331299	1.0480356216430664
1.0	73680000.0	73690000.0	3.0	1.2481682300567627	1.0344324111938477
1.0	73690000.0	73700000.0	1.0	1.2185752391815186	1.0208572149276733
1.0	73800000.0	73810000.0	0.0	1.4385669231414795	1.1130244731903076
1.0	73810000.0	73820000.0	2.0	1.3361738920211792	1.0725997686386108
1.0	73830000.0	73840000.0	1.0	1.3445525169372559	1.0760656595230103
1.0	73840000.0	73850000.0	4.0	1.2448362112045288	1.032922625541687
1.0	73890000.0	73900000.0	1.0	1.1742265224456787	0.9997908473014832
1.0	73930000.0	73940000.0	1.0	1.1768287420272827	1.0010509490966797
1.0	74100000.0	74110000.0	3.0	1.1429390907287598	0.9843964576721191
1.0	74140000.0	74150000.0	1.0	1.055054783821106	0.9387137293815613
1.0	74150000.0	74160000.0	0.0	1.1199370622634888	0.972791850566864
1.0	74170000.0	74180000.0	1.0	1.1605829000473022	0.9931322336196899
1.0	74180000.0	74190000.0	2.0	1.2079343795776367	1.015882134437561
1.0	74190000.0	74200000.0	0.0	1.2062947750091553	1.0151112079620361
1.0	74200000.0	74210000.0	2.0	1.292724370956421	1.0541625022888184
1.0	74210000.0	74220000.0	1.0	1.2353160381317139	1.0285834074020386
1.0	74240000.0	74250000.0	2.0	0.9477340579032898	0.8777989149093628
1.0	74340000.0	74350000.0	0.0	1.051176905632019	0.9366130828857422
1.0	74410000.0	74420000.0	1.0	0.8811883926391602	0.8370339274406433
1.0	74430000.0	74440000.0	1.0	0.8281629681587219	0.8028446435928345
1.0	74510000.0	74520000.0	0.0	0.9464138150215149	0.8770126104354858
1.0	74660000.0	74670000.0	0.0	0.7799935936927795	0.6452500820159912
1.0	74670000.0	74680000.0	1.0	0.7813845872879028	0.7415862679481506
1.0	74700000.0	74710000.0	2.0	0.870367169380188	0.8301811218261719
1.0	74760000.0	74770000.0	1.0	0.8134845495223999	0.7931071519851685
1.0	74850000.0	74860000.0	0.0	0.9537631869316101	0.8813766241073608
1.0	74980000.0	74990000.0	1.0	0.9153649210929871	0.8582636117935181
1.0	74990000.0	75000000.0	0.0	0.8938353657722473	0.8449630737304688
1.0	75100000.0	75110000.0	0.0	0.9049733281135559	0.8518749475479126
1.0	75120000.0	75130000.0	0.0	0.9294916391372681	0.8668572306632996
1.0	75260000.0	75270000.0	2.0	1.07476007938385	0.9492767453193665
1.0	75420000.0	75430000.0	0.0	1.10663640499115	0.9659689664840698
1.0	75480000.0	75490000.0	0.0	1.0842068195343018	0.9542742967605591
1.0	75520000.0	75530000.0	3.0	0.9759586453437805	0.8943852186203003
1.0	75600000.0	75610000.0	0.0	1.1250731945037842	0.975403904914856
1.0	75630000.0	75640000.0	1.0	1.0060327053070068	0.9116098284721375
1.0	75660000.0	75670000.0	1.0	0.9282947778701782	0.8661333918571472
1.0	75740000.0	75750000.0	1.0	0.8151470422744751	0.7942160964012146
1.0	75750000.0	75760000.0	1.0	0.8104044198989868	0.7910495400428772
1.0	75790000.0	75800000.0	0.0	0.7978826761245728	0.7826277017593384
1.0	75820000.0	75830000.0	1.0	0.7559543251991272	0.753800094127655
1.0	75860000.0	75870000.0	0.0	0.8197113871574402	0.7972525358200073
1.0	75880000.0	75890000.0	1.0	0.8192035555839539	0.7969158887863159
1.0	75890000.0	75900000.0	0.0	0.8712301254272461	0.830730140209198
1.0	75930000.0	75940000.0	2.0	0.7694023251533508	0.7631523013114929
1.0	76020000.0	76030000.0	1.0	0.6447651386260986	0.5384573936462402
1.0	76120000.0	76130000.0	1.0	0.7202857732772827	0.7001951932907104
1.0	76150000.0	76160000.0	1.0	0.7689277529716492	0.762823760509491
1.0	76180000.0	76190000.0	0.0	0.6408155560493469	0.5424028635025024
1.0	76350000.0	76360000.0	0.0	0.6567745804786682	0.5469058752059937
1.0	76440000.0	76450000.0	0.0	0.9450368881225586	0.8761920928955078
1.0	76560000.0	76570000.0	2.0	0.7487900257110596	0.7092042565345764
1.0	76660000.0	76670000.0	2.0	0.7219465970993042	0.6449024081230164
1.0	76720000.0	76730000.0	1.0	0.8686765432357788	0.829105019569397
1.0	76750000.0	76760000.0	0.0	0.8537409901618958	0.8195284008979797
1.0	76760000.0	76770000.0	0.0	0.8929306268692017	0.8443989753723145
1.0	76800000.0	76810000.0	2.0	0.7531304359436035	0.7518244981765747
1.0	76820000.0	76830000.0	1.0	0.7051539421081543	0.6543384194374084
1.0	76890000.0	76900000.0	0.0	0.7579215168952942	0.755174994468689
1.0	76950000.0	76960000.0	0.0	0.6062873005867004	0.5121400356292725
1.0	76980000.0	76990000.0	0.0	0.6210575103759766	0.529946506023407
1.0	77070000.0	77080000.0	0.0	0.629186749458313	0.5367356538772583
1.0	77150000.0	77160000.0	2.0	0.8003896474838257	0.7843206524848938
1.0	77250000.0	77260000.0	1.0	0.9667609930038452	0.8890256881713867
1.0	77340000.0	77350000.0	0.0	0.700350821018219	0.632530152797699
1.0	77370000.0	77380000.0	0.0	0.631006121635437	0.5275449752807617
1.0	77400000.0	77410000.0	2.0	0.586484968662262	0.49188750982284546
1.0	77440000.0	77450000.0	0.0	0.6852909326553345	0.6388922929763794
1.0	77550000.0	77560000.0	0.0	0.6366717219352722	0.5253580808639526
1.0	77580000.0	77590000.0	0.0	0.6208897829055786	0.5125336050987244
1.0	77620000.0	77630000.0	2.0	0.6373085975646973	0.5291718244552612
1.0	77700000.0	77710000.0	0.0	0.8875778913497925	0.8410508036613464
1.0	77730000.0	77740000.0	0.0	0.7526148557662964	0.7403679490089417
1.0	77790000.0	77800000.0	1.0	0.6481179594993591	0.5517696142196655
1.0	77810000.0	77820000.0	0.0	0.7224820852279663	0.6412786245346069
1.0	77840000.0	77850000.0	0.0	0.7001667022705078	0.6146681904792786
1.0	77850000.0	77860000.0	0.0	0.6739525198936462	0.5565375089645386
1.0	78000000.0	78010000.0	0.0	0.595603346824646	0.4931127429008484
1.0	78140000.0	78150000.0	0.0	0.8296633958816528	0.7258431315422058
1.0	78150000.0	78160000.0	0.0	0.5869630575180054	0.4868193566799164
1.0	78160000.0	78170000.0	0.0	0.5536044239997864	0.4585050642490387
1.0	78190000.0	78200000.0	0.0	0.5471856594085693	0.45322275161743164
1.0	78280000.0	78290000.0	0.0	0.5453219413757324	0.45183300971984863
1.0	78290000.0	78300000.0	0.0	0.5318831205368042	0.44141826033592224
1.0	78310000.0	78320000.0	1.0	0.5258551836013794	0.43646320700645447
1.0	78420000.0	78430000.0	0.0	0.5169681906700134	0.4300731122493744
1.0	78450000.0	78460000.0	0.0	0.5720756649971008	0.47309526801109314
1.0	78510000.0	78520000.0	1.0	0.6338181495666504	0.5310961008071899
1.0	78560000.0	78570000.0	0.0	0.8230646252632141	0.7267064452171326
1.0	78570000.0	78580000.0	1.0	0.7585703134536743	0.6189042925834656
1.0	78580000.0	78590000.0	0.0	0.8205276727676392	0.6987128853797913
1.0	78740000.0	78750000.0	4.0	0.7632009387016296	0.6814910173416138
1.0	78810000.0	78820000.0	1.0	0.9975504875183105	0.9067980647087097
1.0	79020000.0	79030000.0	0.0	0.8756321668624878	0.8335237503051758
1.0	79060000.0	79070000.0	1.0	0.6972810626029968	0.5769648551940918
1.0	79140000.0	79150000.0	1.0	1.0126230716705322	0.9153226613998413
1.0	79170000.0	79180000.0	2.0	0.9403589963912964	0.8733962178230286
1.0	79210000.0	79220000.0	0.0	1.0282059907913208	0.9240168333053589
1.0	79220000.0	79230000.0	4.0	1.0622622966766357	0.9425994753837585
1.0	79240000.0	79250000.0	0.0	1.1578681468963623	0.991797149181366
1.0	79260000.0	79270000.0	0.0	1.1022217273712158	0.9636859893798828
1.0	79270000.0	79280000.0	0.0	1.1140689849853516	0.9697917699813843
1.0	79300000.0	79310000.0	1.0	1.0277358293533325	0.92375648021698
1.0	79410000.0	79420000.0	3.0	1.0949227809906006	0.9598912000656128
1.0	79480000.0	79490000.0	0.0	1.1257210969924927	0.9757328033447266
1.0	79500000.0	79510000.0	0.0	1.2110698223114014	1.0173532962799072
1.0	79570000.0	79580000.0	2.0	1.024134874343872	0.9217575192451477
1.0	79580000.0	79590000.0	1.0	1.0731122493743896	0.9484008550643921
1.0	79620000.0	79630000.0	0.0	1.098657250404358	0.9618359804153442
1.0	79650000.0	79660000.0	1.0	1.0609281063079834	0.9418821334838867
1.0	79680000.0	79690000.0	4.0	0.9418855905532837	0.8743098378181458
1.0	79780000.0	79790000.0	1.0	0.9340301752090454	0.869596004486084
1.0	79870000.0	79880000.0	0.0	0.9707779884338379	0.8913716077804565
1.0	79900000.0	79910000.0	0.0	1.0564870834350586	0.9394882321357727
1.0	80040000.0	80050000.0	0.0	1.0717520713806152	0.9476764798164368
1.0	80100000.0	80110000.0	2.0	0.9999057054519653	0.9081376194953918
1.0	80110000.0	80120000.0	2.0	1.0744229555130005	0.949097752571106
1.0	80240000.0	80250000.0	0.0	1.255330204963684	1.037660837173462
1.0	80260000.0	80270000.0	0.0	1.2811388969421387	1.0491130352020264
1.0	80310000.0	80320000.0	1.0	1.0147240161895752	0.9165021777153015
1.0	80320000.0	80330000.0	3.0	1.0285533666610718	0.9242092967033386
1.0	80360000.0	80370000.0	0.0	1.0576646327972412	0.9401235580444336
1.0	80440000.0	80450000.0	0.0	0.8627395629882812	0.8253123164176941
1.0	80460000.0	80470000.0	1.0	0.7707860469818115	0.7641085386276245
1.0	80470000.0	80480000.0	1.0	0.7698017358779907	0.7634278535842896
1.0	80490000.0	80500000.0	1.0	0.9200606346130371	0.8611324429512024
1.0	80500000.0	80510000.0	0.0	0.9332032203674316	0.869097888469696
1.0	80520000.0	80530000.0	1.0	0.886014461517334	0.840070366859436
1.0	80530000.0	80540000.0	0.0	1.0073153972625732	0.912334144115448
1.0	80570000.0	80580000.0	1.0	1.0676002502441406	0.9454606175422668
1.0	80600000.0	80610000.0	2.0	0.9631634950637817	0.8869171142578125
1.0	80610000.0	80620000.0	1.0	1.2291942834854126	1.0257724523544312
1.0	80650000.0	80660000.0	1.0	1.2137606143951416	1.0186117887496948
1.0	80670000.0	80680000.0	0.0	1.2957828044891357	1.0554859638214111
1.0	80720000.0	80730000.0	2.0	1.2332963943481445	1.0276578664779663
1.0	80730000.0	80740000.0	1.0	1.2607444524765015	1.0400869846343994
1.0	80810000.0	80820000.0	1.0	1.3433103561401367	1.0755536556243896
1.0	80820000.0	80830000.0	0.0	1.3160250186920166	1.0641471147537231
1.0	80910000.0	80920000.0	1.0	1.3376392126083374	1.0732080936431885
1.0	80950000.0	80960000.0	5.0	1.2052934169769287	1.0146393775939941
1.0	81010000.0	81020000.0	0.0	1.3457958698272705	1.0765776634216309
1.0	81040000.0	81050000.0	4.0	1.2018038034439087	1.0129927396774292
1.0	81050000.0	81060000.0	2.0	1.2747070789337158	1.0462853908538818
1.0	81100000.0	81110000.0	0.0	1.0931425094604492	0.9589616656303406
1.0	81330000.0	81340000.0	2.0	1.24958074092865	1.035070776939392
1.0	81370000.0	81380000.0	0.0	1.3097023963928223	1.061460256576538
1.0	81480000.0	81490000.0	2.0	1.2507481575012207	1.0355980396270752
1.0	81550000.0	81560000.0	1.0	1.1028492450714111	0.9640110731124878
1.0	81610000.0	81620000.0	1.0	1.0197715759277344	0.9193263053894043
1.0	81640000.0	81650000.0	2.0	1.0498782396316528	0.9359079599380493
1.0	81660000.0	81670000.0	0.0	1.0054054260253906	0.9112548828125
1.0	81690000.0	81700000.0	2.0	0.9255927801132202	0.8644957542419434
1.0	81700000.0	81710000.0	0.0	1.0078647136688232	0.91264408826828
1.0	81840000.0	81850000.0	0.0	1.0119431018829346	0.9149410128593445
1.0	81860000.0	81870000.0	1.0	1.0023605823516846	0.9095311164855957
1.0	81870000.0	81880000.0	0.0	0.9787920713424683	0.8960280418395996
1.0	81960000.0	81970000.0	1.0	0.8562396764755249	0.8211386799812317
1.0	82220000.0	82230000.0	2.0	0.8253005146980286	0.8009549975395203
1.0	82240000.0	82250000.0	1.0	0.871137797832489	0.8306713104248047
1.0	82310000.0	82320000.0	1.0	0.8679050207138062	0.8286131620407104
1.0	82320000.0	82330000.0	0.0	1.004974365234375	0.9110109210014343
1.0	82380000.0	82390000.0	2.0	0.8104036450386047	0.7910488247871399
1.0	82420000.0	82430000.0	0.0	0.9930709600448608	0.9042426943778992
1.0	82440000.0	82450000.0	1.0	0.9189976453781128	0.8604837656021118
1.0	82450000.0	82460000.0	0.0	0.8360870480537415	0.8080509901046753
1.0	82480000.0	82490000.0	0.0	1.0089712142944336	0.9132679104804993
1.0	82490000.0	82500000.0	0.0	0.9947543144226074	0.905204176902771
1.0	82500000.0	82510000.0	1.0	0.9801411628723145	0.8968086242675781
1.0	82580000.0	82590000.0	1.0	0.8825818300247192	0.8379122018814087
1.0	82640000.0	82650000.0	1.0	0.77525794506073	0.7671926617622375
1.0	82770000.0	82780000.0	1.0	0.8607866168022156	0.8240610361099243
1.0	82820000.0	82830000.0	3.0	0.9978278875350952	0.9069560170173645
1.0	82870000.0	82880000.0	0.0	1.079469919204712	0.9517736434936523
1.0	82880000.0	82890000.0	2.0	1.0212208032608032	0.9201345443725586
1.0	82920000.0	82930000.0	1.0	1.1750247478485107	1.000177264213562
1.0	83150000.0	83160000.0	0.0	1.0825634002685547	0.953407883644104
1.0	83190000.0	83200000.0	2.0	0.9112468957901001	0.8557389378547668
1.0	83210000.0	83220000.0	0.0	0.9622379541397095	0.8863739967346191
1.0	83270000.0	83280000.0	0.0	1.1520887613296509	0.9889446496963501
1.0	83280000.0	83290000.0	0.0	1.1222798824310303	0.9739850759506226
1.0	83310000.0	83320000.0	2.0	1.134453535079956	0.9801440238952637
1.0	83320000.0	83330000.0	3.0	1.084507703781128	0.9544328451156616
1.0	83340000.0	83350000.0	1.0	1.1793889999389648	1.0022878646850586
1.0	83360000.0	83370000.0	3.0	1.1673812866210938	0.9964605569839478
1.0	83380000.0	83390000.0	1.0	1.1868174076080322	1.005860447883606
1.0	83410000.0	83420000.0	1.0	1.2097746133804321	1.0167458057403564
1.0	83430000.0	83440000.0	1.0	1.1198972463607788	0.9727714657783508
1.0	83470000.0	83480000.0	2.0	1.074022650718689	0.9488846659660339
1.0	83480000.0	83490000.0	0.0	1.08782958984375	0.9561790227890015
1.0	83560000.0	83570000.0	3.0	0.8049701452255249	0.7874050140380859
1.0	83580000.0	83590000.0	0.0	0.7792588472366333	0.7699425220489502
1.0	83610000.0	83620000.0	0.0	0.6312097311019897	0.5360705852508545
1.0	83990000.0	84000000.0	1.0	0.6888264417648315	0.6301349997520447
1.0	84020000.0	84030000.0	1.0	0.8083484768867493	0.7896726727485657
1.0	84060000.0	84070000.0	0.0	0.906701922416687	0.8529413342475891
1.0	84120000.0	84130000.0	2.0	0.8455058932304382	0.8141958117485046
1.0	84290000.0	84300000.0	1.0	0.6628856658935547	0.5558983683586121
1.0	84310000.0	84320000.0	0.0	0.6472336649894714	0.5342503786087036
1.0	84360000.0	84370000.0	2.0	0.596061110496521	0.4936882555484772
1.0	84370000.0	84380000.0	0.0	0.6216288805007935	0.5151416659355164
1.0	84400000.0	84410000.0	1.0	0.5943092107772827	0.4923211634159088
1.0	84410000.0	84420000.0	0.0	0.630306601524353	0.5216352343559265
1.0	84420000.0	84430000.0	0.0	0.6141901612281799	0.5081570148468018
1.0	84440000.0	84450000.0	1.0	0.6161618232727051	0.5111476182937622
1.0	84470000.0	84480000.0	1.0	0.7017582058906555	0.638982892036438
1.0	84610000.0	84620000.0	0.0	0.652609646320343	0.5463946461677551
1.0	84730000.0	84740000.0	1.0	0.5139428973197937	0.42650580406188965
1.0	84740000.0	84750000.0	0.0	0.580708384513855	0.48261648416519165
1.0	84750000.0	84760000.0	1.0	0.578789472579956	0.4812179207801819
1.0	84770000.0	84780000.0	0.0	0.549557089805603	0.45687371492385864
1.0	84800000.0	84810000.0	1.0	0.6172878742218018	0.5162944793701172
1.0	84810000.0	84820000.0	0.0	0.6319893002510071	0.525243878364563
1.0	84830000.0	84840000.0	1.0	0.6142552495002747	0.5093240737915039
1.0	84970000.0	84980000.0	0.0	0.7485371828079224	0.6954901814460754
1.0	84980000.0	84990000.0	1.0	0.5897098779678345	0.48790836334228516
1.0	84990000.0	85000000.0	0.0	0.5905152559280396	0.48856860399246216
1.0	85010000.0	85020000.0	0.0	0.5569472312927246	0.46105560660362244
1.0	85030000.0	85040000.0	0.0	0.5615800023078918	0.4698685109615326
1.0	85050000.0	85060000.0	0.0	0.6128498911857605	0.5131001472473145
1.0	85160000.0	85170000.0	0.0	0.5818599462509155	0.48087674379348755
1.0	85170000.0	85180000.0	0.0	0.6327111721038818	0.5261944532394409
1.0	85210000.0	85220000.0	0.0	0.6210567355155945	0.5177707672119141
1.0	85260000.0	85270000.0	0.0	0.7191233038902283	0.6505298614501953
1.0	85340000.0	85350000.0	1.0	0.7878894805908203	0.7758450508117676
1.0	85370000.0	85380000.0	2.0	0.6114136576652527	0.5103070735931396
1.0	85560000.0	85570000.0	0.0	0.5648612976074219	0.4691735804080963
1.0	85570000.0	85580000.0	0.0	0.5581260919570923	0.4632333815097809
1.0	85620000.0	85630000.0	0.0	0.5098012685775757	0.42333054542541504
1.0	85790000.0	85800000.0	0.0	0.6103285551071167	0.5035676956176758
1.0	85810000.0	85820000.0	0.0	0.6347783207893372	0.5284804105758667
1.0	85830000.0	85840000.0	1.0	0.5877972841262817	0.4859628677368164
1.0	85850000.0	85860000.0	0.0	0.6397172212600708	0.532185435295105
1.0	85860000.0	85870000.0	1.0	0.6015523672103882	0.4979345202445984
1.0	85920000.0	85930000.0	1.0	0.6082540154457092	0.5019869804382324
1.0	85960000.0	85970000.0	1.0	0.7168077230453491	0.6287750601768494
1.0	86250000.0	86260000.0	0.0	0.7282596826553345	0.6936576962471008
1.0	86280000.0	86290000.0	0.0	0.601929783821106	0.5014249086380005
1.0	86320000.0	86330000.0	0.0	0.7003738880157471	0.6529729962348938
1.0	86370000.0	86380000.0	0.0	0.7597939372062683	0.6747637987136841
1.0	86400000.0	86410000.0	0.0	0.8996791839599609	0.8485980033874512
1.0	86430000.0	86440000.0	3.0	0.8539640307426453	0.8196724057197571
1.0	86440000.0	86450000.0	1.0	1.026505708694458	0.9230741262435913
1.0	86600000.0	86610000.0	0.0	0.7439092993736267	0.7434338331222534
1.0	86720000.0	86730000.0	1.0	0.6305307149887085	0.5381458401679993
1.0	86770000.0	86780000.0	0.0	0.6301178336143494	0.5234190225601196
1.0	86780000.0	86790000.0	2.0	0.6083146929740906	0.5072035789489746
1.0	86830000.0	86840000.0	0.0	0.5884226560592651	0.48693543672561646
1.0	86850000.0	86860000.0	0.0	0.5628272891044617	0.4658433794975281
1.0	86860000.0	86870000.0	0.0	0.6388465762138367	0.6220085024833679
1.0	86880000.0	86890000.0	0.0	0.6288554072380066	0.522851288318634
1.0	86920000.0	86930000.0	2.0	0.6451919078826904	0.5367184281349182
1.0	86930000.0	86940000.0	0.0	0.6395692229270935	0.5298640131950378
1.0	86950000.0	86960000.0	0.0	0.6674035787582397	0.5540686845779419
1.0	86960000.0	86970000.0	0.0	0.6831961870193481	0.5668370127677917
1.0	86970000.0	86980000.0	0.0	0.6383511424064636	0.5307334661483765
1.0	86990000.0	87000000.0	0.0	0.7609317302703857	0.7276679277420044
1.0	87020000.0	87030000.0	3.0	0.6955793499946594	0.6592731475830078
1.0	87230000.0	87240000.0	1.0	0.5951973795890808	0.49549469351768494
1.0	87250000.0	87260000.0	0.0	0.6187082529067993	0.5145317912101746
1.0	87300000.0	87310000.0	2.0	0.6026452779769897	0.5000537037849426
1.0	87340000.0	87350000.0	1.0	0.5383087992668152	0.4461302161216736
1.0	87350000.0	87360000.0	0.0	0.553357720375061	0.45839327573776245
1.0	87460000.0	87470000.0	1.0	0.5742013454437256	0.4750956594944
1.0	87500000.0	87510000.0	1.0	0.5884240865707397	0.4862644076347351
1.0	87580000.0	87590000.0	0.0	0.7867742776870728	0.7750853300094604
1.0	87660000.0	87670000.0	1.0	0.8497081995010376	0.8169212341308594
1.0	87670000.0	87680000.0	1.0	0.7994431257247925	0.7836822271347046
1.0	87770000.0	87780000.0	1.0	0.7836716771125793	0.7729657292366028
1.0	87800000.0	87810000.0	3.0	0.6329220533370972	0.5211004018783569
1.0	87820000.0	87830000.0	0.0	0.8155986666679382	0.7945170402526855
1.0	87830000.0	87840000.0	1.0	0.7327377200126648	0.6872900724411011
1.0	87850000.0	87860000.0	0.0	0.8646599054336548	0.8265407681465149
1.0	87960000.0	87970000.0	1.0	0.797209620475769	0.7821728587150574
1.0	88000000.0	88010000.0	0.0	0.9281631708145142	0.8660537600517273
1.0	88050000.0	88060000.0	0.0	0.8587382435798645	0.8227454423904419
1.0	88130000.0	88140000.0	2.0	0.7625120282173157	0.7583730220794678
1.0	88160000.0	88170000.0	0.0	0.7980140447616577	0.7827168107032776
1.0	88190000.0	88200000.0	0.0	0.7548562288284302	0.753032386302948
1.0	88200000.0	88210000.0	1.0	0.7393930554389954	0.7421489953994751
1.0	88220000.0	88230000.0	0.0	0.685738205909729	0.6305900812149048
1.0	88230000.0	88240000.0	0.0	0.7251330614089966	0.7319965362548828
1.0	88250000.0	88260000.0	0.0	0.6433917284011841	0.565444827079773
1.0	88360000.0	88370000.0	1.0	0.7141693830490112	0.6689693927764893
1.0	88370000.0	88380000.0	0.0	0.8123469352722168	0.7923480272293091
1.0	88420000.0	88430000.0	0.0	0.8912705183029175	0.8433622121810913
1.0	88500000.0	88510000.0	1.0	0.9489545822143555	0.878524124622345
1.0	88510000.0	88520000.0	1.0	0.9108967781066895	0.8555234670639038
1.0	88530000.0	88540000.0	1.0	0.8703250885009766	0.8301544189453125
1.0	88650000.0	88660000.0	1.0	0.6834737062454224	0.6547815203666687
1.0	88680000.0	88690000.0	0.0	0.6729773879051208	0.6331177949905396
1.0	88690000.0	88700000.0	0.0	0.649346113204956	0.5776125192642212
1.0	88700000.0	88710000.0	0.0	0.6710549592971802	0.6270281672477722
1.0	88840000.0	88850000.0	1.0	0.7938119769096375	0.7798713445663452
1.0	88860000.0	88870000.0	1.0	0.8855487704277039	0.8397782444953918
1.0	88870000.0	88880000.0	1.0	0.9031378030776978	0.8507405519485474
1.0	88910000.0	88920000.0	2.0	0.9051833152770996	0.8520045280456543
1.0	88930000.0	88940000.0	1.0	1.0272465944290161	0.9234849214553833
1.0	89090000.0	89100000.0	1.0	0.8596475720405579	0.8233296275138855
1.0	89200000.0	89210000.0	0.0	0.596361517906189	0.49265313148498535
1.0	89240000.0	89250000.0	1.0	0.6466429233551025	0.5357628464698792
1.0	89260000.0	89270000.0	1.0	0.5886334180831909	0.48652562499046326
1.0	89270000.0	89280000.0	0.0	0.6180355548858643	0.5098276734352112
1.0	89300000.0	89310000.0	1.0	0.6396859884262085	0.5295535326004028
1.0	89320000.0	89330000.0	1.0	0.6691291928291321	0.5512675046920776
1.0	89370000.0	89380000.0	2.0	0.7008001804351807	0.5798841714859009
1.0	89400000.0	89410000.0	1.0	0.6567409038543701	0.5398462414741516
1.0	89450000.0	89460000.0	1.0	0.7489199638366699	0.6478959321975708
1.0	89480000.0	89490000.0	0.0	0.7022251486778259	0.5793148279190063
1.0	89510000.0	89520000.0	1.0	0.7004514932632446	0.5959066152572632
1.0	89540000.0	89550000.0	1.0	0.804850697517395	0.7873247265815735
1.0	89630000.0	89640000.0	3.0	0.6557885408401489	0.5417026281356812
1.0	89660000.0	89670000.0	0.0	0.8643282055854797	0.8263293504714966
1.0	89700000.0	89710000.0	0.0	0.8472080230712891	0.8153008222579956
1.0	89740000.0	89750000.0	0.0	0.7810012698173523	0.7488754987716675
1.0	89770000.0	89780000.0	1.0	0.7882345914840698	0.7760804295539856
1.0	89780000.0	89790000.0	1.0	0.8292986750602722	0.8035928010940552
1.0	89920000.0	89930000.0	1.0	0.6654475927352905	0.550922691822052
1.0	89930000.0	89940000.0	1.0	0.6575032472610474	0.5469299554824829
1.0	90030000.0	90040000.0	1.0	0.5451635122299194	0.45161229372024536
1.0	90200000.0	90210000.0	0.0	0.684112548828125	0.5815154910087585
1.0	90310000.0	90320000.0	1.0	0.6062405705451965	0.5000385642051697
1.0	90420000.0	90430000.0	1.0	0.616652250289917	0.5115575194358826
1.0	90450000.0	90460000.0	0.0	0.6008168458938599	0.49637994170188904
1.0	90490000.0	90500000.0	2.0	0.5873671770095825	0.4852266311645508
1.0	90530000.0	90540000.0	1.0	0.8483904004096985	0.8160678148269653
1.0	90540000.0	90550000.0	0.0	0.8199569582939148	0.7974153757095337
1.0	90660000.0	90670000.0	0.0	0.8853164911270142	0.8396319150924683
1.0	90740000.0	90750000.0	0.0	0.8205201029777527	0.7872368097305298
1.0	90760000.0	90770000.0	2.0	0.9175931811332703	0.8596261739730835
1.0	90820000.0	90830000.0	0.0	0.9371064901351929	0.8714459538459778
1.0	90830000.0	90840000.0	1.0	0.7330747842788696	0.6278845071792603
1.0	90890000.0	90900000.0	0.0	1.0132887363433838	0.915696918964386
1.0	90910000.0	90920000.0	0.0	1.0014941692352295	0.9090396165847778
1.0	90930000.0	90940000.0	1.0	0.9907974004745483	0.9029417037963867
1.0	90950000.0	90960000.0	0.0	0.9823640584945679	0.8980928659439087
1.0	90970000.0	90980000.0	1.0	1.0114085674285889	0.9146403074264526
1.0	90990000.0	91000000.0	1.0	1.0212628841400146	0.9201582670211792
1.0	91000000.0	91010000.0	3.0	0.8258787989616394	0.7584648728370667
1.0	91020000.0	91030000.0	1.0	0.9378315210342407	0.8718813061714172
1.0	91160000.0	91170000.0	3.0	0.9448474645614624	0.876079261302948
1.0	91250000.0	91260000.0	0.0	0.9137490391731262	0.8572742342948914
1.0	91340000.0	91350000.0	2.0	0.7299342155456543	0.735426664352417
1.0	91500000.0	91510000.0	1.0	0.5915098786354065	0.49266400933265686
1.0	91530000.0	91540000.0	1.0	0.612707793712616	0.5180720090866089
1.0	91740000.0	91750000.0	0.0	0.7068679928779602	0.6420897841453552
1.0	91780000.0	91790000.0	3.0	0.5887159109115601	0.48897090554237366
1.0	91820000.0	91830000.0	0.0	0.6863930821418762	0.6458542943000793
1.0	91900000.0	91910000.0	0.0	0.7653667330741882	0.760356605052948
1.0	92000000.0	92010000.0	2.0	0.7201071381568909	0.6904774904251099
1.0	92120000.0	92130000.0	0.0	0.7243989706039429	0.6961368918418884
1.0	92220000.0	92230000.0	1.0	0.6305888891220093	0.5231555700302124
1.0	92260000.0	92270000.0	2.0	0.6319767832756042	0.5318890810012817
1.0	92410000.0	92420000.0	0.0	0.7466955780982971	0.6919565796852112
1.0	92440000.0	92450000.0	0.0	0.7556924223899841	0.6980060338973999
1.0	92450000.0	92460000.0	1.0	0.667095959186554	0.5524939298629761
1.0	92460000.0	92470000.0	1.0	0.6729809045791626	0.5623558163642883
1.0	92480000.0	92490000.0	2.0	0.7299883961677551	0.6986292600631714
1.0	92520000.0	92530000.0	0.0	0.6426132917404175	0.5318551659584045
1.0	92540000.0	92550000.0	1.0	0.5946047902107239	0.5934256315231323
1.0	92560000.0	92570000.0	0.0	0.6618834733963013	0.5453859567642212
1.0	92660000.0	92670000.0	2.0	0.6917673945426941	0.6036144495010376
1.0	92920000.0	92930000.0	1.0	0.7691084146499634	0.7584583759307861
1.0	92950000.0	92960000.0	1.0	0.8094544410705566	0.7765771746635437
1.0	92990000.0	93000000.0	3.0	0.6338550448417664	0.5224184393882751
1.0	93020000.0	93030000.0	2.0	0.6895674467086792	0.5655269622802734
1.0	93070000.0	93080000.0	0.0	0.6864152550697327	0.5626612901687622
1.0	93130000.0	93140000.0	0.0	0.6277901530265808	0.5176368951797485
1.0	93200000.0	93210000.0	1.0	0.5714200735092163	0.47269493341445923
1.0	93240000.0	93250000.0	0.0	0.5659969449043274	0.4693513512611389
1.0	93250000.0	93260000.0	0.0	0.5916498899459839	0.5110611319541931
1.0	93290000.0	93300000.0	0.0	0.9274078607559204	0.7917520999908447
1.0	93320000.0	93330000.0	1.0	0.5743723511695862	0.4755362570285797
1.0	93370000.0	93380000.0	1.0	0.5633606314659119	0.46673154830932617
1.0	93400000.0	93410000.0	2.0	0.5131936073303223	0.4259561598300934
1.0	93450000.0	93460000.0	0.0	0.6000486612319946	0.49814528226852417
1.0	93490000.0	93500000.0	0.0	0.633906364440918	0.5337308645248413
1.0	93670000.0	93680000.0	0.0	0.5383816957473755	0.4462129473686218
1.0	93680000.0	93690000.0	0.0	0.5403130650520325	0.44771137833595276
1.0	93690000.0	93700000.0	0.0	0.5482044816017151	0.4540390074253082
1.0	93710000.0	93720000.0	0.0	0.5443558692932129	0.4510567784309387
1.0	93790000.0	93800000.0	1.0	0.5985352396965027	0.49402278661727905
1.0	93830000.0	93840000.0	2.0	0.654793381690979	0.537371039390564
1.0	93860000.0	93870000.0	1.0	0.6785528063774109	0.5589779615402222
1.0	93960000.0	93970000.0	1.0	0.5976361036300659	0.4932374358177185
1.0	93990000.0	94000000.0	0.0	0.60400390625	0.4982423186302185
1.0	94130000.0	94140000.0	1.0	0.5606454014778137	0.4641281068325043
1.0	94220000.0	94230000.0	2.0	0.5962722897529602	0.49709540605545044
1.0	94270000.0	94280000.0	0.0	0.6148632168769836	0.5104450583457947
1.0	94280000.0	94290000.0	0.0	0.6378242373466492	0.5314752459526062
1.0	94300000.0	94310000.0	0.0	0.6024930477142334	0.4976519048213959
1.0	94470000.0	94480000.0	1.0	0.5800831913948059	0.48258155584335327
1.0	94540000.0	94550000.0	0.0	0.5618134140968323	0.4709792137145996
1.0	94690000.0	94700000.0	0.0	0.5760272145271301	0.47684288024902344
1.0	94820000.0	94830000.0	0.0	0.6833983659744263	0.5630460381507874
1.0	94850000.0	94860000.0	1.0	0.588473916053772	0.4866926074028015
1.0	94870000.0	94880000.0	2.0	0.6202200055122375	0.5123988389968872
1.0	94960000.0	94970000.0	1.0	0.5887233018875122	0.4863027036190033
1.0	95100000.0	95110000.0	0.0	0.6262085437774658	0.5190851092338562
1.0	95110000.0	95120000.0	0.0	0.6342805624008179	0.527723491191864
1.0	95170000.0	95180000.0	1.0	0.5957351922988892	0.4971945285797119
1.0	95260000.0	95270000.0	1.0	0.5920114517211914	0.48971128463745117
1.0	95270000.0	95280000.0	0.0	0.582048773765564	0.4822712540626526
1.0	95360000.0	95370000.0	0.0	0.5616954565048218	0.46653133630752563
1.0	95520000.0	95530000.0	0.0	0.6401050686836243	0.5272172093391418
1.0	95540000.0	95550000.0	0.0	0.674934983253479	0.5584895014762878
1.0	95570000.0	95580000.0	0.0	0.6555681228637695	0.5439255237579346
1.0	95610000.0	95620000.0	2.0	0.5407452583312988	0.44820141792297363
1.0	95690000.0	95700000.0	2.0	0.6595867276191711	0.5444805026054382
1.0	95770000.0	95780000.0	1.0	0.7217394113540649	0.6500070691108704
1.0	95790000.0	95800000.0	0.0	0.792969286441803	0.7792998552322388
1.0	95880000.0	95890000.0	0.0	0.8820469975471497	0.8375754356384277
1.0	96060000.0	96070000.0	2.0	1.0127795934677124	0.915411114692688
1.0	96100000.0	96110000.0	2.0	0.8197968602180481	0.7973092794418335
1.0	96140000.0	96150000.0	2.0	0.9550877809524536	0.8821603655815125
1.0	96190000.0	96200000.0	1.0	1.2041410207748413	1.0140966176986694
1.0	96250000.0	96260000.0	1.0	1.2075622081756592	1.015707015991211
1.0	96280000.0	96290000.0	3.0	1.289746642112732	1.0528700351715088
1.0	96300000.0	96310000.0	3.0	1.305483102798462	1.0596576929092407
1.0	96350000.0	96360000.0	2.0	1.1270979642868042	0.9764307141304016
1.0	96430000.0	96440000.0	1.0	1.024427056312561	0.9219196438789368
1.0	96490000.0	96500000.0	1.0	0.9179854393005371	0.8598659634590149
1.0	96600000.0	96610000.0	0.0	0.8319035768508911	0.8053061366081238
1.0	96620000.0	96630000.0	2.0	0.9459241628646851	0.8767210841178894
1.0	96680000.0	96690000.0	1.0	0.9413028955459595	0.8739616274833679
1.0	96740000.0	96750000.0	0.0	0.9464279413223267	0.8770209550857544
1.0	96780000.0	96790000.0	1.0	1.0698262453079224	0.9466493725776672
1.0	96860000.0	96870000.0	2.0	0.9130085110664368	0.8568199276924133
1.0	96890000.0	96900000.0	0.0	0.9207836985588074	0.8615727424621582
1.0	96950000.0	96960000.0	0.0	0.9700009226799011	0.8909186124801636
1.0	97060000.0	97070000.0	0.0	0.7551072835922241	0.6167528629302979
1.0	97080000.0	97090000.0	0.0	1.054746389389038	0.9385473132133484
1.0	97100000.0	97110000.0	1.0	0.7872459888458252	0.6627101898193359
1.0	97120000.0	97130000.0	2.0	0.8662513494491577	0.827558159828186
1.0	97140000.0	97150000.0	4.0	0.760032594203949	0.7443743944168091
1.0	97200000.0	97210000.0	1.0	0.8072065114974976	0.6849448084831238
1.0	97210000.0	97220000.0	1.0	0.7325408458709717	0.5966955423355103
1.0	97250000.0	97260000.0	1.0	0.6276077032089233	0.5167654752731323
1.0	97280000.0	97290000.0	1.0	0.6392009854316711	0.5256376266479492
1.0	97290000.0	97300000.0	1.0	0.6635367274284363	0.545852780342102
1.0	97330000.0	97340000.0	0.0	0.9644564390182495	0.8876758813858032
1.0	97400000.0	97410000.0	3.0	0.7510544061660767	0.7077329158782959
1.0	97410000.0	97420000.0	0.0	0.8743388056755066	0.8327034115791321
1.0	97460000.0	97470000.0	1.0	0.8211668133735657	0.7982177734375
1.0	97510000.0	97520000.0	1.0	0.7631325721740723	0.7252101898193359
1.0	97520000.0	97530000.0	1.0	0.8036700487136841	0.7865306735038757
1.0	97720000.0	97730000.0	1.0	0.6691547632217407	0.5610009431838989
1.0	97770000.0	97780000.0	2.0	0.6740005016326904	0.5790097117424011
1.0	97780000.0	97790000.0	0.0	0.6732901930809021	0.5613750219345093
1.0	97790000.0	97800000.0	0.0	0.7248708009719849	0.6628806591033936
1.0	97810000.0	97820000.0	0.0	0.7973936796188354	0.7822973132133484
1.0	97840000.0	97850000.0	0.0	0.7344269156455994	0.6432181596755981
1.0	97930000.0	97940000.0	1.0	0.8661287426948547	0.8274796605110168
1.0	97940000.0	97950000.0	2.0	0.7710204124450684	0.7642699480056763
1.0	97970000.0	97980000.0	0.0	0.8233088254928589	0.7996371984481812
1.0	98030000.0	98040000.0	2.0	0.6825690865516663	0.6274923086166382
1.0	98060000.0	98070000.0	1.0	0.6060636639595032	0.5086142420768738
1.0	98070000.0	98080000.0	0.0	0.6125556230545044	0.5115376710891724
1.0	98120000.0	98130000.0	0.0	0.6687772870063782	0.6086273193359375
1.0	98140000.0	98150000.0	0.0	0.7833861112594604	0.7727704644203186
1.0	98200000.0	98210000.0	0.0	0.9302626848220825	0.8673232197761536
1.0	98250000.0	98260000.0	0.0	0.957292914390564	0.8834626078605652
1.0	98400000.0	98410000.0	0.0	0.9251449704170227	0.8642245531082153
1.0	98430000.0	98440000.0	1.0	0.8557230234146118	0.8208060264587402
1.0	98500000.0	98510000.0	0.0	1.0276495218276978	0.9237086176872253
1.0	98640000.0	98650000.0	2.0	1.1429883241653442	0.984420895576477
1.0	98680000.0	98690000.0	0.0	0.987289547920227	0.9009289741516113
1.0	98700000.0	98710000.0	0.0	1.0935513973236084	0.9591755867004395
1.0	98720000.0	98730000.0	2.0	0.9560009241104126	0.8826998472213745
1.0	98740000.0	98750000.0	0.0	0.9820367693901062	0.8979036211967468
1.0	98790000.0	98800000.0	2.0	0.8810876607894897	0.8369706869125366
1.0	98880000.0	98890000.0	1.0	0.840595543384552	0.8109985589981079
1.0	98900000.0	98910000.0	1.0	0.7942229509353638	0.7801499366760254
1.0	98980000.0	98990000.0	1.0	1.0164967775344849	0.9174952507019043
1.0	99010000.0	99020000.0	0.0	0.9964056015014648	0.9061461687088013
1.0	99110000.0	99120000.0	0.0	1.01715087890625	0.9178619384765625
1.0	99140000.0	99150000.0	1.0	0.8074331283569336	0.7890585660934448
1.0	99160000.0	99170000.0	0.0	0.6386286616325378	0.5292196273803711
1.0	99190000.0	99200000.0	1.0	0.6699643135070801	0.5616276264190674
1.0	99210000.0	99220000.0	0.0	0.5972512364387512	0.4942103326320648
1.0	99310000.0	99320000.0	0.0	0.9345684051513672	0.8699201345443726
1.0	99420000.0	99430000.0	3.0	0.7457450032234192	0.6824718713760376
1.0	99480000.0	99490000.0	1.0	0.9558290243148804	0.8825984001159668
1.0	99610000.0	99620000.0	0.0	0.7783116698265076	0.7230856418609619
1.0	99730000.0	99740000.0	0.0	0.6908038854598999	0.5732632875442505
1.0	99760000.0	99770000.0	2.0	0.7007647752761841	0.5750486254692078
1.0	99810000.0	99820000.0	3.0	0.8188093304634094	0.7534357309341431
1.0	99840000.0	99850000.0	2.0	0.8339695930480957	0.7924206852912903
1.0	99890000.0	99900000.0	2.0	0.7950617074966431	0.7664306163787842
1.0	100080000.0	100090000.0	2.0	0.8137022256851196	0.7277928590774536
1.0	100090000.0	100100000.0	2.0	0.7976552248001099	0.6919640898704529
1.0	100100000.0	100110000.0	0.0	0.7889939546585083	0.6640110611915588
1.0	100120000.0	100130000.0	0.0	0.7592698335647583	0.6687978506088257
1.0	100170000.0	100180000.0	0.0	0.6626707911491394	0.5455871224403381
1.0	100180000.0	100190000.0	1.0	0.6327597498893738	0.5218213200569153
1.0	100310000.0	100320000.0	0.0	0.6039760708808899	0.5769411325454712
1.0	100320000.0	100330000.0	0.0	0.6336740255355835	0.5213061571121216
1.0	100380000.0	100390000.0	0.0	0.6541808843612671	0.5368571281433105
1.0	100420000.0	100430000.0	2.0	0.754844605922699	0.624475359916687
1.0	100430000.0	100440000.0	0.0	0.607650637626648	0.5158547163009644
1.0	100440000.0	100450000.0	1.0	0.6585164666175842	0.5404828190803528
1.0	100480000.0	100490000.0	0.0	0.6013375520706177	0.49619340896606445
1.0	100560000.0	100570000.0	0.0	0.6063019633293152	0.5000854730606079
1.0	100650000.0	100660000.0	0.0	0.6083987951278687	0.5028882026672363
1.0	100770000.0	100780000.0	1.0	0.7260969281196594	0.6474323868751526
1.0	100800000.0	100810000.0	2.0	0.6825124025344849	0.583523154258728
1.0	100830000.0	100840000.0	1.0	0.6017603874206543	0.5002805590629578
1.0	100850000.0	100860000.0	1.0	0.6071517467498779	0.5031291842460632
1.0	100900000.0	100910000.0	0.0	0.606773853302002	0.5026079416275024
1.0	100970000.0	100980000.0	0.0	0.6113518476486206	0.5049945116043091
1.0	100980000.0	100990000.0	0.0	0.619098424911499	0.5114266276359558
1.0	101090000.0	101100000.0	3.0	0.7937717437744141	0.6409870386123657
1.0	101180000.0	101190000.0	0.0	1.2189276218414307	1.0210208892822266
1.0	101200000.0	101210000.0	2.0	1.106123447418213	0.9657041430473328
1.0	101220000.0	101230000.0	3.0	1.1453077793121338	0.9855772852897644
1.0	101250000.0	101260000.0	3.0	0.9554691314697266	0.8823853731155396
1.0	101320000.0	101330000.0	1.0	0.9238675236701965	0.8634490966796875
1.0	101350000.0	101360000.0	0.0	0.6145937442779541	0.5083736777305603
1.0	101410000.0	101420000.0	2.0	0.5965712666511536	0.497520387172699
1.0	101440000.0	101450000.0	0.0	0.5776159167289734	0.47807663679122925
1.0	101500000.0	101510000.0	0.0	0.6309970021247864	0.5228424072265625
1.0	101520000.0	101530000.0	1.0	0.6302857995033264	0.523483395576477
1.0	101630000.0	101640000.0	2.0	0.7275772094726562	0.6520582437515259
1.0	101650000.0	101660000.0	0.0	0.8324960470199585	0.8056958913803101
1.0	101700000.0	101710000.0	0.0	0.8011671304702759	0.7311564087867737
1.0	101720000.0	101730000.0	1.0	0.7673040628433228	0.7616992592811584
1.0	101740000.0	101750000.0	0.0	0.8769725561141968	0.8343717455863953
1.0	101750000.0	101760000.0	0.0	0.8575698137283325	0.821994423866272
1.0	101810000.0	101820000.0	0.0	0.9579529762268066	0.8838516473770142
1.0	101820000.0	101830000.0	0.0	0.9785491824150085	0.8958874940872192
1.0	101860000.0	101870000.0	1.0	1.0133305788040161	0.9157201647758484
1.0	101930000.0	101940000.0	2.0	1.1729646921157837	0.999178409576416
1.0	101940000.0	101950000.0	1.0	1.137005090713501	0.9814257621765137
1.0	102070000.0	102080000.0	1.0	1.2173141241073608	1.020269751548767
1.0	102080000.0	102090000.0	1.0	1.2150033712387085	1.0191924571990967
1.0	102100000.0	102110000.0	1.0	1.174991250038147	1.0001614093780518
1.0	102170000.0	102180000.0	0.0	1.0510069131851196	0.9365204572677612
1.0	102190000.0	102200000.0	1.0	0.9900169372558594	0.9024941325187683
1.0	102300000.0	102310000.0	1.0	1.0280221700668335	0.9239152073860168
1.0	102350000.0	102360000.0	1.0	1.1667131185531616	0.9961344003677368
1.0	102370000.0	102380000.0	1.0	1.2020667791366577	1.0131175518035889
1.0	102400000.0	102410000.0	1.0	1.2495837211608887	1.0350723266601562
1.0	102420000.0	102430000.0	0.0	1.456180214881897	1.1195619106292725
1.0	102490000.0	102500000.0	2.0	1.3223841190338135	1.0668327808380127
1.0	102500000.0	102510000.0	1.0	1.3154411315917969	1.0638996362686157
1.0	102510000.0	102520000.0	3.0	1.255857229232788	1.0378975868225098
1.0	102550000.0	102560000.0	0.0	1.3311235904693604	1.0704967975616455
1.0	102640000.0	102650000.0	3.0	1.1302522420883179	0.9780263900756836
1.0	102680000.0	102690000.0	2.0	1.3998863697052002	1.098242998123169
1.0	102740000.0	102750000.0	1.0	1.4178985357284546	1.1051990985870361
1.0	102830000.0	102840000.0	1.0	1.6554291248321533	1.1854498386383057
1.0	102890000.0	102900000.0	5.0	1.305393934249878	1.0596195459365845
1.0	102910000.0	102920000.0	1.0	1.3217445611953735	1.066563367843628
1.0	102980000.0	102990000.0	0.0	1.4694578647613525	1.1244118213653564
1.0	103020000.0	103030000.0	2.0	1.4070441722869873	1.1010226011276245
1.0	103110000.0	103120000.0	0.0	1.4183470010757446	1.1053707599639893
1.0	103130000.0	103140000.0	2.0	1.3060168027877808	1.05988609790802
1.0	103160000.0	103170000.0	0.0	1.4014618396759033	1.0988564491271973
1.0	103180000.0	103190000.0	1.0	1.2625720500946045	1.040903091430664
1.0	103240000.0	103250000.0	2.0	1.2128677368164062	1.0181944370269775
1.0	103250000.0	103260000.0	3.0	1.1506775617599487	0.9882454872131348
1.0	103260000.0	103270000.0	1.0	1.1798572540283203	1.0025138854980469
1.0	103310000.0	103320000.0	1.0	1.2303667068481445	1.0263116359710693
1.0	103320000.0	103330000.0	4.0	1.0875440835952759	0.9560292959213257
1.0	103400000.0	103410000.0	0.0	1.0165923833847046	0.9175487756729126
1.0	103420000.0	103430000.0	1.0	1.0166064500808716	0.917556643486023
1.0	103430000.0	103440000.0	0.0	0.9686022996902466	0.8901020884513855
1.0	103490000.0	103500000.0	1.0	0.9025706052780151	0.8503895998001099
1.0	103530000.0	103540000.0	1.0	1.0838048458099365	0.9540623426437378
1.0	103550000.0	103560000.0	1.0	1.1624482870101929	0.9940474629402161
1.0	103700000.0	103710000.0	0.0	1.232209324836731	1.0271589756011963
1.0	103750000.0	103760000.0	0.0	0.9826618432998657	0.8982644081115723
1.0	103760000.0	103770000.0	3.0	0.8688993453979492	0.8292471170425415
1.0	104000000.0	104010000.0	1.0	0.6379188895225525	0.545429527759552
1.0	104070000.0	104080000.0	2.0	0.6152336001396179	0.5126827359199524
1.0	104120000.0	104130000.0	1.0	0.7098852396011353	0.6855505108833313
1.0	104320000.0	104330000.0	0.0	1.012649416923523	0.9153374433517456
1.0	104350000.0	104360000.0	2.0	1.159009337425232	0.9923591613769531
1.0	104360000.0	104370000.0	0.0	1.2631069421768188	1.0411415100097656
1.0	104380000.0	104390000.0	1.0	1.237453818321228	1.0295612812042236
1.0	104500000.0	104510000.0	4.0	1.4446684122085571	1.1153028011322021
1.0	104520000.0	104530000.0	2.0	1.4594042301177979	1.1207458972930908
1.0	104580000.0	104590000.0	1.0	1.5771267414093018	1.1612884998321533
1.0	104660000.0	104670000.0	1.0	1.3171346187591553	1.0646167993545532
1.0	104810000.0	104820000.0	1.0	1.5223643779754639	1.1430717706680298
1.0	104850000.0	104860000.0	2.0	1.8588230609893799	1.23831045627594
1.0	104890000.0	104900000.0	2.0	1.9614830017089844	1.2598352432250977
1.0	104970000.0	104980000.0	0.0	1.8828270435333252	1.2436437606811523
1.0	105030000.0	105040000.0	3.0	1.8048537969589233	1.2256355285644531
1.0	105100000.0	105110000.0	1.0	1.3855860233306885	1.092629075050354
1.0	105210000.0	105220000.0	2.0	1.2978357076644897	1.0563724040985107
1.0	105260000.0	105270000.0	1.0	1.373843789100647	1.0879584550857544
1.0	105350000.0	105360000.0	2.0	1.3045684099197388	1.0592660903930664
1.0	105370000.0	105380000.0	4.0	1.2526576519012451	1.0364586114883423
1.0	105450000.0	105460000.0	3.0	1.431860327720642	1.1105034351348877
1.0	105480000.0	105490000.0	0.0	1.4092986583709717	1.101893663406372
1.0	105600000.0	105610000.0	4.0	1.4854846000671387	1.1301759481430054
1.0	105670000.0	105680000.0	1.0	1.3641737699508667	1.0840706825256348
1.0	105730000.0	105740000.0	6.0	1.0988337993621826	0.9619280099868774
1.0	105740000.0	105750000.0	2.0	1.3878406286239624	1.0935194492340088
1.0	105750000.0	105760000.0	0.0	1.2076712846755981	1.0157577991485596
1.0	105770000.0	105780000.0	1.0	1.2924026250839233	1.0540231466293335
1.0	105800000.0	105810000.0	1.0	1.3459733724594116	1.0766503810882568
1.0	105820000.0	105830000.0	2.0	1.3912887573242188	1.0948776006698608
1.0	105870000.0	105880000.0	0.0	1.290633201599121	1.0532549619674683
1.0	105910000.0	105920000.0	3.0	1.2976982593536377	1.0563127994537354
1.0	105950000.0	105960000.0	1.0	1.4634513854980469	1.122226357460022
1.0	105990000.0	106000000.0	2.0	1.4846582412719727	1.1298810243606567
1.0	106000000.0	106010000.0	1.0	1.5432465076446533	1.1501481533050537
1.0	106010000.0	106020000.0	1.0	1.3949190378189087	1.0963021516799927
1.0	106080000.0	106090000.0	3.0	1.4239623546600342	1.10751211643219
1.0	106090000.0	106100000.0	1.0	1.4361906051635742	1.1121331453323364
1.0	106160000.0	106170000.0	4.0	1.254291296005249	1.0371938943862915
1.0	106270000.0	106280000.0	0.0	1.1251529455184937	0.9754446744918823
1.0	106460000.0	106470000.0	4.0	1.3377660512924194	1.0732606649398804
1.0	106470000.0	106480000.0	4.0	1.4755651950836182	1.1266200542449951
1.0	106540000.0	106550000.0	1.0	1.5592495203018188	1.1554628610610962
1.0	106560000.0	106570000.0	1.0	1.4945639371871948	1.1333982944488525
1.0	106590000.0	106600000.0	2.0	1.4034967422485352	1.0996475219726562
1.0	106710000.0	106720000.0	3.0	1.3882510662078857	1.0936815738677979
1.0	106720000.0	106730000.0	3.0	1.4404652118682861	1.1137346029281616
1.0	106730000.0	106740000.0	4.0	1.5442287921905518	1.150477409362793
1.0	106780000.0	106790000.0	1.0	1.5850046873092651	1.1638190746307373
1.0	106930000.0	106940000.0	3.0	1.5802217721939087	1.1622854471206665
1.0	106950000.0	106960000.0	2.0	1.496791124343872	1.134183645248413
1.0	107080000.0	107090000.0	0.0	1.423902153968811	1.1074893474578857
1.0	107150000.0	107160000.0	2.0	1.1663005352020264	0.9959327578544617
1.0	107310000.0	107320000.0	3.0	1.21562922000885	1.0194846391677856
1.0	107350000.0	107360000.0	1.0	1.2352052927017212	1.02853262424469
1.0	107450000.0	107460000.0	1.0	0.9483810663223267	0.8781833648681641
1.0	107460000.0	107470000.0	3.0	0.8692792654037476	0.8294889330863953
1.0	107490000.0	107500000.0	0.0	0.9283770322799683	0.8661831021308899
1.0	107510000.0	107520000.0	0.0	0.8901779055595398	0.8426791429519653
1.0	107540000.0	107550000.0	1.0	0.9345957040786743	0.8699365854263306
1.0	107580000.0	107590000.0	0.0	0.970363974571228	0.8911304473876953
1.0	107650000.0	107660000.0	0.0	1.0720579624176025	0.9478393793106079
1.0	107730000.0	107740000.0	1.0	1.1517119407653809	0.9887580871582031
1.0	107820000.0	107830000.0	1.0	1.1493937969207764	0.987608790397644
1.0	107850000.0	107860000.0	1.0	1.1995960474014282	1.0119484663009644
1.0	107870000.0	107880000.0	0.0	1.136939287185669	0.9813931584358215
1.0	107910000.0	107920000.0	0.0	1.0787546634674072	0.9513949155807495
1.0	108000000.0	108010000.0	0.0	0.8635208010673523	0.8258124589920044
1.0	108010000.0	108020000.0	1.0	0.919805645942688	0.8609768748283386
1.0	108060000.0	108070000.0	1.0	0.730027437210083	0.6721850633621216
[truncated: 47,585 more rows]
