# Supplementary material for: Genome-wide mapping of somatic mutation rates uncovers drivers of cancer
Source: Nat Biotechnol. 2022 Jun 20;40(11):1634–43. doi: 10.1038/s41587-022-01353-8 (PMC9646522; doi:10.1038/s41587-022-01353-8)
Supplement: Supplementary file 4 — Regions and model predictions for each fold of each cancer for which a deep learning model was trained. Regions that were filtered are also listed along with their respective model predictions. [file 41587_2022_1353_MOESM4_ESM.zip › kfold_results/Panc-Endocrine/fold_0.txt]

CHROM	START	END	Y_TRUE	Y_PRED	STD
1.0	910000.0	920000.0	0.0	0.6250020265579224	0.03603542223572731
1.0	990000.0	1000000.0	0.0	0.6373263597488403	0.03678793087601662
1.0	1020000.0	1030000.0	0.0	0.5848967432975769	0.03355742245912552
1.0	1240000.0	1250000.0	0.0	0.7106809616088867	0.041150905191898346
1.0	1360000.0	1370000.0	1.0	0.7213244438171387	0.041765280067920685
1.0	1460000.0	1470000.0	0.0	0.6937828063964844	0.04016517102718353
1.0	1470000.0	1480000.0	0.0	0.6206167936325073	0.035766467452049255
1.0	1530000.0	1540000.0	0.0	0.6262259483337402	0.036110155284404755
1.0	1550000.0	1560000.0	1.0	0.5914064645767212	0.0927937850356102
1.0	1610000.0	1620000.0	0.0	0.5731477737426758	0.032824449241161346
1.0	1700000.0	1710000.0	0.0	0.5878124237060547	0.033738695085048676
1.0	1740000.0	1750000.0	1.0	0.5662369728088379	0.0323929563164711
1.0	1800000.0	1810000.0	0.0	0.5576032400131226	0.03185328096151352
1.0	1830000.0	1840000.0	0.0	0.6376014947891235	0.036804769188165665
1.0	1860000.0	1870000.0	0.0	0.6540641784667969	0.037801530212163925
1.0	1900000.0	1910000.0	0.0	0.6946344971656799	0.04021485894918442
1.0	1970000.0	1980000.0	3.0	0.6298814415931702	0.03633382171392441
1.0	2040000.0	2050000.0	0.0	0.5933281779289246	0.03408122435212135
1.0	2070000.0	2080000.0	0.0	0.6795803308486938	0.03932682424783707
1.0	2190000.0	2200000.0	0.0	0.5345055460929871	0.030408620834350586
1.0	2210000.0	2220000.0	0.0	0.5675278902053833	0.032474152743816376
1.0	2250000.0	2260000.0	1.0	0.6056195497512817	0.034842599183321
1.0	2270000.0	2280000.0	0.0	0.6344115138053894	0.036610376089811325
1.0	2290000.0	2300000.0	0.0	0.583547830581665	0.033472977578639984
1.0	2400000.0	2410000.0	1.0	0.6672642230987549	0.038593731820583344
1.0	2410000.0	2420000.0	1.0	0.6097559332847595	0.03509796783328056
1.0	2450000.0	2460000.0	1.0	0.7117177844047546	0.04121091589331627
1.0	2460000.0	2470000.0	2.0	0.7826482653617859	0.04520770162343979
1.0	2490000.0	2500000.0	0.0	1.0237624645233154	0.057040054351091385
1.0	2500000.0	2510000.0	1.0	0.7045449018478394	0.04079463332891464
1.0	2510000.0	2520000.0	1.0	0.6532353162765503	0.0377516970038414
1.0	2560000.0	2570000.0	0.0	0.8150085210800171	0.04695425182580948
1.0	2710000.0	2720000.0	2.0	0.9431890249252319	0.05338864400982857
1.0	2720000.0	2730000.0	0.0	1.2314070463180542	0.06508605182170868
1.0	2730000.0	2740000.0	0.0	1.027301549911499	0.057193607091903687
1.0	2830000.0	2840000.0	0.0	0.8533139228820801	0.04895830154418945
1.0	2870000.0	2880000.0	1.0	0.8912680745124817	0.05087554454803467
1.0	2930000.0	2940000.0	1.0	0.8030163645744324	0.04631296545267105
1.0	3010000.0	3020000.0	0.0	0.8985134363174438	0.051233839243650436
1.0	3020000.0	3030000.0	0.0	0.8105451464653015	0.04671664908528328
1.0	3050000.0	3060000.0	3.0	0.7759164571762085	0.044838663190603256
1.0	3070000.0	3080000.0	1.0	0.8494876027107239	0.048761215060949326
1.0	3080000.0	3090000.0	1.0	0.7158914804458618	0.041452422738075256
1.0	3100000.0	3110000.0	1.0	0.9389618635177612	0.05318894982337952
1.0	3180000.0	3190000.0	2.0	1.0049587488174438	0.05621450021862984
1.0	3210000.0	3220000.0	0.0	0.9237432479858398	0.052462466061115265
1.0	3240000.0	3250000.0	3.0	0.9095361828804016	0.0517742857336998
1.0	3260000.0	3270000.0	2.0	0.8173562288284302	0.04707928001880646
1.0	3280000.0	3290000.0	0.0	0.7993602752685547	0.04611606523394585
1.0	3320000.0	3330000.0	0.0	0.8766566514968872	0.05014536529779434
1.0	3340000.0	3350000.0	0.0	0.8024860620498657	0.04628429561853409
1.0	3380000.0	3390000.0	0.0	0.6637996435165405	0.03838665038347244
1.0	3420000.0	3430000.0	1.0	0.8605133295059204	0.04932727664709091
1.0	3480000.0	3490000.0	2.0	0.9572221040725708	0.054046113044023514
1.0	3510000.0	3520000.0	1.0	0.9588695764541626	0.05412287637591362
1.0	3580000.0	3590000.0	2.0	0.7056899666786194	0.040861088782548904
1.0	3700000.0	3710000.0	0.0	0.7250335812568665	0.041978299617767334
1.0	3750000.0	3760000.0	1.0	0.6364166736602783	0.03673261031508446
1.0	3830000.0	3840000.0	1.0	0.7377125024795532	0.04270205274224281
1.0	4020000.0	4030000.0	1.0	0.6929653882980347	0.040116772055625916
1.0	4040000.0	4050000.0	1.0	0.7458399534225464	0.043162211775779724
1.0	4060000.0	4070000.0	0.0	0.9001412391662598	0.051314301788806915
1.0	4070000.0	4080000.0	0.0	0.8056498765945435	0.04645436257123947
1.0	4110000.0	4120000.0	0.0	0.8732882738113403	0.04997579753398895
1.0	4170000.0	4180000.0	1.0	0.7756553292274475	0.04482394829392433
1.0	4220000.0	4230000.0	0.0	0.8552203178405762	0.049056120216846466
1.0	4270000.0	4280000.0	0.0	0.9641215205192566	0.05436638742685318
1.0	4280000.0	4290000.0	0.0	0.9221403002738953	0.05238498002290726
1.0	4310000.0	4320000.0	0.0	0.9187495112419128	0.05222132056951523
1.0	4390000.0	4400000.0	0.0	1.2934210300445557	0.06711457669734955
1.0	4400000.0	4410000.0	2.0	1.1724239587783813	0.06299765408039093
1.0	4420000.0	4430000.0	1.0	1.2190948724746704	0.06466303765773773
1.0	4430000.0	4440000.0	3.0	1.235331416130066	0.0652194544672966
1.0	4480000.0	4490000.0	2.0	1.0877704620361328	0.05972806364297867
1.0	4510000.0	4520000.0	1.0	1.1499803066253662	0.062162239104509354
1.0	4560000.0	4570000.0	1.0	1.2216675281524658	0.06475193798542023
1.0	4600000.0	4610000.0	1.0	1.0985091924667358	0.060160744935274124
1.0	4630000.0	4640000.0	1.0	1.0287131071090698	0.057254523038864136
1.0	4640000.0	4650000.0	2.0	1.0033996105194092	0.05614565685391426
1.0	4710000.0	4720000.0	0.0	0.923928439617157	0.05247129127383232
1.0	4790000.0	4800000.0	0.0	0.7993497252464294	0.04611555486917496
1.0	4820000.0	4830000.0	1.0	0.7599116563796997	0.04395158216357231
1.0	4840000.0	4850000.0	0.0	0.753848671913147	0.043612901121377945
1.0	4940000.0	4950000.0	1.0	0.8508100509643555	0.04882919788360596
1.0	5060000.0	5070000.0	2.0	1.072845458984375	0.05911772698163986
1.0	5070000.0	5080000.0	1.0	1.013737678527832	0.056602172553539276
1.0	5080000.0	5090000.0	1.0	0.9953365325927734	0.05578630045056343
1.0	5090000.0	5100000.0	0.0	0.9861025810241699	0.05537084490060806
1.0	5150000.0	5160000.0	0.0	1.0818884372711182	0.05948864296078682
1.0	5190000.0	5200000.0	1.0	1.1257801055908203	0.061236005276441574
1.0	5200000.0	5210000.0	1.0	1.056336760520935	0.058431290090084076
1.0	5210000.0	5220000.0	1.0	1.1352663040161133	0.06160237267613411
1.0	5220000.0	5230000.0	3.0	1.2359546422958374	0.06524063646793365
1.0	5230000.0	5240000.0	3.0	1.0566027164459229	0.05844228342175484
1.0	5400000.0	5410000.0	0.0	1.1167391538619995	0.060883454978466034
1.0	5410000.0	5420000.0	3.0	1.0253808498382568	0.05711030215024948
1.0	5430000.0	5440000.0	2.0	1.0615533590316772	0.058649539947509766
1.0	5470000.0	5480000.0	0.0	0.9784942865371704	0.05502566695213318
1.0	5480000.0	5490000.0	0.0	0.9513373374938965	0.0537717230618
1.0	5490000.0	5500000.0	2.0	0.9106618762016296	0.05182876065373421
1.0	5510000.0	5520000.0	2.0	0.9078726768493652	0.05169305205345154
1.0	5560000.0	5570000.0	0.0	0.9553101658821106	0.053957145661115646
1.0	5600000.0	5610000.0	1.0	0.9367226362228394	0.05308281257748604
1.0	5620000.0	5630000.0	1.0	0.9312365651130676	0.05282125994563103
1.0	5630000.0	5640000.0	1.0	0.9318801164627075	0.05285213142633438
1.0	5760000.0	5770000.0	0.0	0.8132807612419128	0.046862147748470306
1.0	5780000.0	5790000.0	0.0	0.7770736813545227	0.04490206390619278
1.0	5800000.0	5810000.0	0.0	0.8544005155563354	0.049014218151569366
1.0	5870000.0	5880000.0	0.0	0.97425776720047	0.054832279682159424
1.0	5920000.0	5930000.0	1.0	0.6483875513076782	0.03745895251631737
1.0	6000000.0	6010000.0	1.0	0.6592360734939575	0.03811310976743698
1.0	6060000.0	6070000.0	0.0	0.6969913244247437	0.040352962911129
1.0	6080000.0	6090000.0	1.0	0.7109187841415405	0.0411643348634243
1.0	6110000.0	6120000.0	0.0	0.7638758420944214	0.04417205601930618
1.0	6300000.0	6310000.0	0.0	0.7584679126739502	0.04387104883790016
1.0	6360000.0	6370000.0	0.0	0.6229791641235352	0.03591158986091614
1.0	6400000.0	6410000.0	0.0	0.6789579391479492	0.03929002210497856
1.0	6480000.0	6490000.0	1.0	0.7331970930099487	0.04244522377848625
1.0	6490000.0	6500000.0	0.0	0.723799467086792	0.0419074222445488
1.0	6510000.0	6520000.0	1.0	0.6880558729171753	0.039828311651945114
1.0	6570000.0	6580000.0	0.0	0.8115793466567993	0.046771638095378876
1.0	6600000.0	6610000.0	1.0	0.713326632976532	0.0413040891289711
1.0	6610000.0	6620000.0	2.0	0.7407147884368896	0.042872361838817596
1.0	6640000.0	6650000.0	0.0	0.7896775603294373	0.045591410249471664
1.0	6680000.0	6690000.0	2.0	0.8149186968803406	0.04694979637861252
1.0	6750000.0	6760000.0	2.0	0.6447378993034363	0.03723789379000664
1.0	6800000.0	6810000.0	2.0	0.8878337144851685	0.05070490762591362
1.0	6810000.0	6820000.0	1.0	0.9148517847061157	0.05203266814351082
1.0	6860000.0	6870000.0	1.0	0.5951392650604248	0.03419344499707222
1.0	6950000.0	6960000.0	0.0	0.6105025410652161	0.03514404967427254
1.0	7080000.0	7090000.0	1.0	0.7332306504249573	0.04244699701666832
1.0	7090000.0	7100000.0	3.0	0.8005212545394897	0.04617856815457344
1.0	7100000.0	7110000.0	0.0	0.7677850127220154	0.0443892776966095
1.0	7120000.0	7130000.0	2.0	0.7285016775131226	0.042177122086286545
1.0	7190000.0	7200000.0	1.0	0.67950838804245	0.039322592318058014
1.0	7320000.0	7330000.0	1.0	0.6201730966567993	0.035739026963710785
1.0	7340000.0	7350000.0	0.0	0.6755855679512024	0.03908982127904892
1.0	7410000.0	7420000.0	2.0	0.7539471387863159	0.04361807182431221
1.0	7420000.0	7430000.0	0.0	0.7542279958724976	0.04363388568162918
1.0	7460000.0	7470000.0	2.0	0.8811744451522827	0.050372086465358734
1.0	7550000.0	7560000.0	0.0	0.787600040435791	0.045478157699108124
1.0	7570000.0	7580000.0	1.0	0.6994346976280212	0.04049573093652725
1.0	7760000.0	7770000.0	0.0	0.6336919665336609	0.03656630218029022
1.0	7770000.0	7780000.0	2.0	0.5460759401321411	0.031132185831665993
1.0	7800000.0	7810000.0	0.0	0.5820829272270203	0.033382125198841095
1.0	7870000.0	7880000.0	0.0	0.5504876971244812	0.03140784427523613
1.0	7990000.0	8000000.0	2.0	0.980097770690918	0.0550987608730793
1.0	8050000.0	8060000.0	0.0	0.9522866010665894	0.05381617695093155
1.0	8080000.0	8090000.0	2.0	0.6491946578025818	0.03750741481781006
1.0	8100000.0	8110000.0	0.0	0.8215988874435425	0.04730396345257759
1.0	8160000.0	8170000.0	0.0	0.6637276411056519	0.03838266059756279
1.0	8190000.0	8200000.0	2.0	0.6001029014587402	0.0345013365149498
1.0	8210000.0	8220000.0	1.0	0.6660326719284058	0.038520436733961105
1.0	8250000.0	8260000.0	0.0	0.5892133116722107	0.033825699239969254
1.0	8260000.0	8270000.0	0.0	0.6006701588630676	0.03453690931200981
1.0	8300000.0	8310000.0	0.0	0.589295506477356	0.03383097052574158
1.0	8380000.0	8390000.0	1.0	0.5752866864204407	0.03295828029513359
1.0	8430000.0	8440000.0	1.0	0.5251442193984985	0.029825130477547646
1.0	8490000.0	8500000.0	0.0	0.5337441563606262	0.03036130964756012
1.0	8590000.0	8600000.0	1.0	0.591766357421875	0.03398476168513298
1.0	8720000.0	8730000.0	1.0	0.5682947039604187	0.0325215682387352
1.0	8750000.0	8760000.0	1.0	0.5730218887329102	0.03281699866056442
1.0	8850000.0	8860000.0	0.0	0.54179447889328	0.030864764004945755
1.0	8860000.0	8870000.0	0.0	0.5810656547546387	0.033318743109703064
1.0	8940000.0	8950000.0	1.0	0.6275507211685181	0.03619120642542839
1.0	8990000.0	9000000.0	1.0	0.6027127504348755	0.03466267138719559
1.0	9070000.0	9080000.0	2.0	0.7323988676071167	0.04239993542432785
1.0	9210000.0	9220000.0	1.0	0.651589035987854	0.03765236213803291
1.0	9240000.0	9250000.0	1.0	0.7002294659614563	0.040542375296354294
1.0	9270000.0	9280000.0	0.0	0.7655434012413025	0.044264938682317734
1.0	9300000.0	9310000.0	1.0	0.5526934862136841	0.03154623135924339
1.0	9310000.0	9320000.0	0.0	0.5813206434249878	0.033334821462631226
1.0	9370000.0	9380000.0	1.0	0.6008347272872925	0.03454730659723282
1.0	9440000.0	9450000.0	1.0	0.7612833380699158	0.0440278984606266
1.0	9460000.0	9470000.0	1.0	0.6161863207817078	0.035494282841682434
1.0	9470000.0	9480000.0	0.0	0.6604474186897278	0.03818552941083908
1.0	9520000.0	9530000.0	0.0	0.643653929233551	0.037172190845012665
1.0	9530000.0	9540000.0	0.0	0.6964804530143738	0.04032318666577339
1.0	9560000.0	9570000.0	0.0	0.6642880439758301	0.03841584175825119
1.0	9640000.0	9650000.0	0.0	0.572224497795105	0.03276711702346802
1.0	9680000.0	9690000.0	0.0	0.6462259292602539	0.03732829540967941
1.0	9710000.0	9720000.0	1.0	0.5674872398376465	0.03247123211622238
1.0	9730000.0	9740000.0	0.0	0.5314199328422546	0.030216503888368607
1.0	9740000.0	9750000.0	0.0	0.58232581615448	0.033397383987903595
1.0	9800000.0	9810000.0	0.0	0.5651364326477051	0.032324403524398804
1.0	9850000.0	9860000.0	0.0	0.5380638241767883	0.03063179925084114
1.0	9880000.0	9890000.0	0.0	0.6070275902748108	0.034930091351270676
1.0	9940000.0	9950000.0	0.0	0.6034889221191406	0.03471118211746216
1.0	10000000.0	10010000.0	0.0	0.7382712960243225	0.04273374006152153
1.0	10160000.0	10170000.0	1.0	0.5718655586242676	0.03274466097354889
1.0	10200000.0	10210000.0	0.0	0.573487401008606	0.03284590318799019
1.0	10210000.0	10220000.0	0.0	0.6255461573600769	0.036068856716156006
1.0	10330000.0	10340000.0	0.0	0.5167042016983032	0.029299980029463768
1.0	10340000.0	10350000.0	1.0	0.507509708404541	0.02873055636882782
1.0	10350000.0	10360000.0	0.0	0.5263881683349609	0.02990252710878849
1.0	10430000.0	10440000.0	0.0	0.5258041620254517	0.029866158962249756
1.0	10470000.0	10480000.0	0.0	0.5657230019569397	0.03236120566725731
1.0	10480000.0	10490000.0	0.0	0.5696777105331421	0.03260834142565727
1.0	10490000.0	10500000.0	0.0	0.5642212629318237	0.032266922295093536
1.0	10520000.0	10530000.0	0.0	0.5640945434570312	0.03225936368107796
1.0	10580000.0	10590000.0	0.0	0.4977853298187256	0.028131920844316483
1.0	10730000.0	10740000.0	1.0	0.5557142496109009	0.03173534944653511
1.0	10750000.0	10760000.0	1.0	0.5893861055374146	0.033836014568805695
1.0	10840000.0	10850000.0	1.0	0.5848736763000488	0.033555448055267334
1.0	10850000.0	10860000.0	0.0	0.6169036626815796	0.03553837537765503
1.0	10880000.0	10890000.0	0.0	0.6706793308258057	0.03879765421152115
1.0	10950000.0	10960000.0	0.0	0.7207220792770386	0.04173097759485245
1.0	11010000.0	11020000.0	0.0	0.702117919921875	0.040653012692928314
1.0	11090000.0	11100000.0	0.0	0.7210767865180969	0.04175122082233429
1.0	11120000.0	11130000.0	1.0	0.6945554614067078	0.040210235863924026
1.0	11180000.0	11190000.0	1.0	0.6932734251022339	0.04013514146208763
1.0	11200000.0	11210000.0	0.0	0.6600689888000488	0.03816280514001846
1.0	11210000.0	11220000.0	0.0	0.6080066561698914	0.03499039262533188
1.0	11310000.0	11320000.0	0.0	0.677573561668396	0.03920818120241165
1.0	11320000.0	11330000.0	0.0	0.6744367480278015	0.039021916687488556
1.0	11360000.0	11370000.0	1.0	0.7237167954444885	0.0419028103351593
1.0	11370000.0	11380000.0	0.0	0.8434255719184875	0.04844740033149719
1.0	11400000.0	11410000.0	1.0	0.7239202260971069	0.04191485792398453
1.0	11420000.0	11430000.0	2.0	0.757330596446991	0.04380757361650467
1.0	11430000.0	11440000.0	2.0	0.7187617421150208	0.04161775857210159
1.0	11440000.0	11450000.0	1.0	0.7429066300392151	0.04299633949995041
1.0	11580000.0	11590000.0	0.0	0.6292303204536438	0.03629418835043907
1.0	11750000.0	11760000.0	1.0	0.6592867970466614	0.03811546415090561
1.0	11810000.0	11820000.0	0.0	0.631712019443512	0.0364454910159111
1.0	11840000.0	11850000.0	1.0	0.5610843896865845	0.032071102410554886
1.0	11860000.0	11870000.0	0.0	0.6731041669845581	0.038942087441682816
1.0	11880000.0	11890000.0	0.0	0.5637521147727966	0.03223763778805733
1.0	11890000.0	11900000.0	0.0	0.6051608324050903	0.034814104437828064
1.0	11980000.0	11990000.0	1.0	0.59130859375	0.03395604342222214
1.0	12020000.0	12030000.0	0.0	0.6715165376663208	0.03884763643145561
1.0	12080000.0	12090000.0	1.0	0.7185307741165161	0.04160444065928459
1.0	12090000.0	12100000.0	0.0	0.6895589828491211	0.03991664573550224
1.0	12150000.0	12160000.0	0.0	0.7826876640319824	0.045209892094135284
1.0	12170000.0	12180000.0	0.0	0.7851861119270325	0.04534674435853958
1.0	12200000.0	12210000.0	2.0	0.8723522424697876	0.04992835968732834
1.0	12310000.0	12320000.0	1.0	0.5655854344367981	0.032352037727832794
1.0	12360000.0	12370000.0	0.0	0.5825693011283875	0.03341228514909744
1.0	12390000.0	12400000.0	0.0	0.5340557098388672	0.030380839481949806
1.0	12410000.0	12420000.0	0.0	0.5378521084785461	0.03061845898628235
1.0	12500000.0	12510000.0	0.0	0.5693292617797852	0.032586123794317245
1.0	12580000.0	12590000.0	1.0	0.5657986402511597	0.032365426421165466
1.0	12630000.0	12640000.0	0.0	0.6505797505378723	0.03759140521287918
1.0	12650000.0	12660000.0	0.0	0.6533493995666504	0.03775857016444206
1.0	12660000.0	12670000.0	0.0	0.5783010721206665	0.03314641863107681
1.0	12680000.0	12690000.0	0.0	0.6004258990287781	0.03452136367559433
1.0	12690000.0	12700000.0	2.0	0.8623029589653015	0.04941876605153084
1.0	12700000.0	12710000.0	1.0	0.7505794763565063	0.04342912882566452
1.0	12710000.0	12720000.0	0.0	0.7223315238952637	0.04182297736406326
1.0	12830000.0	12840000.0	2.0	0.8785282969474792	0.050239574164152145
1.0	13800000.0	13810000.0	1.0	0.8586479425430298	0.04923190176486969
1.0	13810000.0	13820000.0	0.0	1.0676848888397217	0.05890462547540665
1.0	13850000.0	13860000.0	1.0	0.9721065759658813	0.054733823984861374
1.0	14020000.0	14030000.0	3.0	0.6675063371658325	0.038608599454164505
1.0	14040000.0	14050000.0	1.0	0.7919212579727173	0.04571344703435898
1.0	14060000.0	14070000.0	1.0	0.6613947749137878	0.03824224695563316
1.0	14080000.0	14090000.0	2.0	0.6114073395729065	0.03519977256655693
1.0	14150000.0	14160000.0	1.0	0.6465674638748169	0.037349097430706024
1.0	14290000.0	14300000.0	1.0	0.9608330726623535	0.054213978350162506
1.0	14360000.0	14370000.0	0.0	0.9885061383247375	0.055479031056165695
1.0	14390000.0	14400000.0	1.0	0.821184515953064	0.047282181680202484
1.0	14410000.0	14420000.0	0.0	0.8433666229248047	0.04844445735216141
1.0	14420000.0	14430000.0	3.0	0.7872649431228638	0.04546021297574043
1.0	14440000.0	14450000.0	1.0	0.794117271900177	0.045832328498363495
1.0	14530000.0	14540000.0	1.0	0.7927751541137695	0.04575975984334946
1.0	14550000.0	14560000.0	1.0	0.8580436706542969	0.04920078441500664
1.0	14700000.0	14710000.0	1.0	0.8540569543838501	0.04899664223194122
1.0	14740000.0	14750000.0	0.0	0.8229875564575195	0.0473775789141655
1.0	14750000.0	14760000.0	1.0	0.8195983171463013	0.047197986394166946
1.0	14860000.0	14870000.0	2.0	0.7505545020103455	0.04342793673276901
1.0	14870000.0	14880000.0	1.0	0.8682292103767395	0.04971970245242119
1.0	14940000.0	14950000.0	2.0	0.8820953369140625	0.050418365746736526
1.0	14960000.0	14970000.0	0.0	1.0280781984329224	0.05722685903310776
1.0	14970000.0	14980000.0	2.0	0.781450629234314	0.045142367482185364
1.0	15210000.0	15220000.0	0.0	0.6627658605575562	0.0383247509598732
1.0	15250000.0	15260000.0	0.0	0.6758300065994263	0.03910436853766441
1.0	15270000.0	15280000.0	0.0	0.7122247815132141	0.041240256279706955
1.0	15290000.0	15300000.0	0.0	0.7178858518600464	0.04156733304262161
1.0	15320000.0	15330000.0	1.0	0.8147577047348022	0.046941060572862625
1.0	15380000.0	15390000.0	2.0	0.7804144024848938	0.04508567601442337
1.0	15390000.0	15400000.0	1.0	0.7146230936050415	0.04137912392616272
1.0	15420000.0	15430000.0	0.0	0.7224307060241699	0.041829340159893036
1.0	15480000.0	15490000.0	0.0	0.6717305183410645	0.03886033222079277
1.0	15570000.0	15580000.0	2.0	0.6709056496620178	0.03881121426820755
1.0	15640000.0	15650000.0	1.0	0.7582563161849976	0.04385930299758911
1.0	15650000.0	15660000.0	2.0	0.7264512181282043	0.04205949977040291
1.0	15670000.0	15680000.0	0.0	0.6521828174591064	0.037687983363866806
1.0	15760000.0	15770000.0	0.0	0.7234456539154053	0.041887812316417694
1.0	15790000.0	15800000.0	0.0	0.7456753849983215	0.043153077363967896
1.0	15800000.0	15810000.0	1.0	0.7081657648086548	0.04100494459271431
1.0	15870000.0	15880000.0	1.0	0.5925717353820801	0.034034308046102524
1.0	16010000.0	16020000.0	1.0	0.6217349171638489	0.03583536297082901
1.0	16040000.0	16050000.0	0.0	0.5654476881027222	0.03234370797872543
1.0	16050000.0	16060000.0	0.0	0.6569291949272156	0.03797411918640137
1.0	16080000.0	16090000.0	0.0	0.6258190870285034	0.03608546778559685
1.0	16100000.0	16110000.0	0.0	0.6113389730453491	0.0351954884827137
1.0	16170000.0	16180000.0	0.0	0.7291871309280396	0.04221672937273979
1.0	16180000.0	16190000.0	1.0	0.5332066416740417	0.030327722430229187
1.0	16200000.0	16210000.0	1.0	0.5271499156951904	0.029950475320219994
1.0	16230000.0	16240000.0	0.0	0.5812245607376099	0.03332899138331413
1.0	16250000.0	16260000.0	1.0	0.6033762097358704	0.03470443934202194
1.0	16270000.0	16280000.0	0.0	0.6879552602767944	0.039822421967983246
1.0	16290000.0	16300000.0	1.0	0.5517820715904236	0.031488701701164246
1.0	16390000.0	16400000.0	0.0	0.5953911542892456	0.034209392964839935
1.0	16580000.0	16590000.0	2.0	0.5285936594009399	0.03004014864563942
1.0	16600000.0	16610000.0	0.0	0.5720124840736389	0.032753683626651764
1.0	16630000.0	16640000.0	1.0	0.611083447933197	0.03518035262823105
1.0	16690000.0	16700000.0	1.0	0.8715764284133911	0.20282980799674988
1.0	17230000.0	17240000.0	0.0	0.8701040148735046	0.20282629132270813
1.0	17240000.0	17250000.0	1.0	0.707855761051178	0.040986571460962296
1.0	17250000.0	17260000.0	0.0	0.6791119575500488	0.03929942846298218
1.0	17360000.0	17370000.0	1.0	0.6304481625556946	0.03636850789189339
1.0	17370000.0	17380000.0	0.0	0.5961781740188599	0.03425789251923561
1.0	17390000.0	17400000.0	5.0	0.7929556965827942	0.045769449323415756
1.0	17550000.0	17560000.0	1.0	0.8706592321395874	0.04984273388981819
1.0	17580000.0	17590000.0	2.0	0.9415087699890137	0.053309500217437744
1.0	17590000.0	17600000.0	0.0	0.8465918302536011	0.04861173778772354
1.0	17600000.0	17610000.0	2.0	0.9326686859130859	0.05288943648338318
1.0	17680000.0	17690000.0	0.0	0.7355863451957703	0.04258139058947563
1.0	17750000.0	17760000.0	3.0	0.5648249387741089	0.03230506554245949
1.0	17870000.0	17880000.0	0.0	0.5452694892883301	0.031081851571798325
1.0	17950000.0	17960000.0	0.0	0.6254691481590271	0.03606404736638069
1.0	17960000.0	17970000.0	1.0	0.6633521914482117	0.038359638303518295
1.0	17970000.0	17980000.0	1.0	0.5566113591194153	0.031790874898433685
1.0	18060000.0	18070000.0	0.0	0.7217981815338135	0.041792843490839005
1.0	18080000.0	18090000.0	1.0	1.0518712997436523	0.05824335291981697
1.0	18090000.0	18100000.0	1.0	0.8385594487190247	0.04819484427571297
1.0	18200000.0	18210000.0	2.0	0.686642050743103	0.039744794368743896
1.0	18220000.0	18230000.0	0.0	0.7491680383682251	0.043349701911211014
1.0	18260000.0	18270000.0	0.0	0.6398717761039734	0.03694254904985428
1.0	18300000.0	18310000.0	0.0	0.6768248081207275	0.039163701236248016
1.0	18320000.0	18330000.0	1.0	0.6145156621932983	0.03539114445447922
1.0	18350000.0	18360000.0	0.0	0.7981127500534058	0.04604856297373772
1.0	18430000.0	18440000.0	0.0	0.6571944952011108	0.03799014538526535
1.0	18480000.0	18490000.0	0.0	0.6622940301895142	0.03829624131321907
1.0	18490000.0	18500000.0	1.0	0.6307691931724548	0.03638811409473419
1.0	18530000.0	18540000.0	1.0	0.59820556640625	0.03438381850719452
1.0	18610000.0	18620000.0	0.0	0.5296694040298462	0.030107134953141212
1.0	18710000.0	18720000.0	0.0	0.7091203927993774	0.04106038063764572
1.0	18750000.0	18760000.0	1.0	0.7248961925506592	0.04197058826684952
1.0	18800000.0	18810000.0	0.0	0.7683079838752747	0.044418446719646454
1.0	18850000.0	18860000.0	0.0	0.7042444944381714	0.040776900947093964
1.0	18860000.0	18870000.0	0.0	0.616296112537384	0.03550121560692787
1.0	18880000.0	18890000.0	2.0	0.6061725616455078	0.034876540303230286
1.0	18980000.0	18990000.0	0.0	0.7728399634361267	0.04466878995299339
1.0	19030000.0	19040000.0	2.0	0.6958068013191223	0.04028371721506119
1.0	19090000.0	19100000.0	0.0	0.8048944473266602	0.04641406983137131
1.0	19130000.0	19140000.0	2.0	0.7203567624092102	0.041709668934345245
1.0	19180000.0	19190000.0	0.0	0.8198062777519226	0.04720897600054741
1.0	19190000.0	19200000.0	2.0	0.7070404291152954	0.04093942791223526
1.0	19200000.0	19210000.0	2.0	0.73299640417099	0.04243382439017296
1.0	19280000.0	19290000.0	0.0	0.6465219855308533	0.037346210330724716
1.0	19320000.0	19330000.0	1.0	0.6693803071975708	0.03872067481279373
1.0	19480000.0	19490000.0	1.0	0.5470618605613708	0.031194012612104416
1.0	19560000.0	19570000.0	0.0	0.565756618976593	0.032362766563892365
1.0	19580000.0	19590000.0	0.0	0.564541757106781	0.0322868786752224
1.0	19660000.0	19670000.0	0.0	0.5298455953598022	0.030117938295006752
1.0	19720000.0	19730000.0	0.0	0.5260277986526489	0.029880383983254433
1.0	19750000.0	19760000.0	0.0	0.49253708124160767	0.027810797095298767
1.0	19780000.0	19790000.0	1.0	0.4859500825405121	0.02740984596312046
1.0	19810000.0	19820000.0	0.0	0.7411051988601685	0.18244050443172455
1.0	19950000.0	19960000.0	1.0	0.581570029258728	0.0333501361310482
1.0	19970000.0	19980000.0	0.0	0.640297532081604	0.03696848824620247
1.0	19990000.0	20000000.0	1.0	0.6922835111618042	0.0400770902633667
1.0	20020000.0	20030000.0	0.0	0.640727162361145	0.036994606256484985
1.0	20190000.0	20200000.0	1.0	0.6686974763870239	0.038679372519254684
1.0	20240000.0	20250000.0	0.0	0.6235824823379517	0.03594817966222763
1.0	20270000.0	20280000.0	0.0	0.7582029104232788	0.04385627061128616
1.0	20380000.0	20390000.0	2.0	0.7739969491958618	0.04473256319761276
1.0	20520000.0	20530000.0	0.0	0.5640233159065247	0.03225472569465637
1.0	20640000.0	20650000.0	0.0	0.625953197479248	0.03609343245625496
1.0	20650000.0	20660000.0	2.0	0.6008516550064087	0.034547775983810425
1.0	20770000.0	20780000.0	2.0	0.6502552032470703	0.03757181018590927
1.0	20810000.0	20820000.0	0.0	0.6238640546798706	0.03596581891179085
1.0	20820000.0	20830000.0	1.0	0.622278094291687	0.03586835414171219
1.0	20850000.0	20860000.0	0.0	0.6646081209182739	0.03843509778380394
1.0	20860000.0	20870000.0	1.0	0.6407938599586487	0.03699897602200508
1.0	20880000.0	20890000.0	0.0	0.6224914789199829	0.0358816497027874
1.0	20900000.0	20910000.0	0.0	0.6592715382575989	0.03811483085155487
1.0	20910000.0	20920000.0	0.0	0.7427282333374023	0.04298635572195053
1.0	20930000.0	20940000.0	0.0	0.6235733032226562	0.03594760596752167
1.0	21020000.0	21030000.0	3.0	0.6297166347503662	0.03632403537631035
1.0	21080000.0	21090000.0	0.0	0.6245461106300354	0.03600728511810303
1.0	21120000.0	21130000.0	1.0	0.5965898633003235	0.034283630549907684
1.0	21130000.0	21140000.0	3.0	0.5522011518478394	0.03151565045118332
1.0	21190000.0	21200000.0	0.0	0.5672953724861145	0.03245938941836357
1.0	21230000.0	21240000.0	0.0	0.5990354418754578	0.03443525731563568
1.0	21240000.0	21250000.0	0.0	0.5916560292243958	0.03397731855511665
1.0	21260000.0	21270000.0	2.0	0.5599345564842224	0.03199930489063263
1.0	21320000.0	21330000.0	2.0	0.5636606812477112	0.032231736928224564
1.0	21340000.0	21350000.0	1.0	0.5953682065010071	0.03420774266123772
1.0	21410000.0	21420000.0	1.0	0.6097415685653687	0.035096801817417145
1.0	21500000.0	21510000.0	0.0	0.7030016779899597	0.040704332292079926
1.0	21510000.0	21520000.0	0.0	0.6933295130729675	0.04013855382800102
1.0	21620000.0	21630000.0	1.0	0.683719277381897	0.03957221284508705
1.0	21640000.0	21650000.0	0.0	0.5961214303970337	0.03425474092364311
1.0	21660000.0	21670000.0	0.0	0.6050071716308594	0.03480495885014534
1.0	21700000.0	21710000.0	0.0	0.6783223748207092	0.03925219550728798
1.0	21720000.0	21730000.0	0.0	0.6504358649253845	0.03758278861641884
1.0	21820000.0	21830000.0	0.0	0.5812259316444397	0.033328719437122345
1.0	21860000.0	21870000.0	0.0	0.5999069213867188	0.03448935225605965
1.0	21990000.0	22000000.0	1.0	0.5478676557540894	0.03124435618519783
1.0	22000000.0	22010000.0	1.0	0.5357726812362671	0.03048805333673954
1.0	22020000.0	22030000.0	0.0	0.5611867308616638	0.032077573239803314
1.0	22040000.0	22050000.0	0.0	0.5923575162887573	0.03402143344283104
1.0	22060000.0	22070000.0	1.0	0.5945330858230591	0.034156277775764465
1.0	22070000.0	22080000.0	0.0	0.598792552947998	0.034420281648635864
1.0	22130000.0	22140000.0	0.0	0.7479403614997864	0.04328057914972305
1.0	22180000.0	22190000.0	0.0	0.7279039621353149	0.04214255139231682
1.0	22220000.0	22230000.0	2.0	0.6213874816894531	0.035814184695482254
1.0	22250000.0	22260000.0	0.0	0.631710410118103	0.0364452488720417
1.0	22410000.0	22420000.0	0.0	0.5355573296546936	0.030474597588181496
1.0	22440000.0	22450000.0	1.0	0.5527735948562622	0.031551167368888855
1.0	22560000.0	22570000.0	0.0	0.6752952933311462	0.03907265514135361
1.0	22570000.0	22580000.0	0.0	0.6760717630386353	0.03911851719021797
1.0	22620000.0	22630000.0	0.0	0.6314145922660828	0.03642776608467102
1.0	22650000.0	22660000.0	1.0	0.7492996454238892	0.04335714131593704
1.0	22660000.0	22670000.0	0.0	0.732641875743866	0.042413584887981415
1.0	22740000.0	22750000.0	3.0	0.5973184108734131	0.03432907536625862
1.0	22900000.0	22910000.0	0.0	0.6332697868347168	0.036540985107421875
1.0	22960000.0	22970000.0	0.0	0.7750616073608398	0.044791318476200104
1.0	22980000.0	22990000.0	1.0	0.7024456262588501	0.0406719408929348
1.0	23050000.0	23060000.0	1.0	0.619616687297821	0.03570472076535225
1.0	23120000.0	23130000.0	0.0	0.6426705718040466	0.037112295627593994
1.0	23160000.0	23170000.0	0.0	0.6014794111251831	0.03458699211478233
1.0	23180000.0	23190000.0	1.0	0.5981031656265259	0.03437791019678116
1.0	23210000.0	23220000.0	0.0	0.6341485381126404	0.03659423440694809
1.0	23290000.0	23300000.0	0.0	0.6716009378433228	0.03885257989168167
1.0	23500000.0	23510000.0	0.0	0.5939178466796875	0.034118153154850006
1.0	23580000.0	23590000.0	1.0	0.6770472526550293	0.03917725384235382
1.0	23620000.0	23630000.0	0.0	0.5547493100166321	0.03167463093996048
1.0	23710000.0	23720000.0	0.0	0.5705277919769287	0.03266090899705887
1.0	23730000.0	23740000.0	0.0	0.5644239187240601	0.03227957338094711
1.0	23800000.0	23810000.0	2.0	0.6304837465286255	0.03637094795703888
1.0	23820000.0	23830000.0	0.0	0.7922807931900024	0.0457330048084259
1.0	23880000.0	23890000.0	0.0	0.7735947370529175	0.0447106696665287
1.0	23900000.0	23910000.0	0.0	0.6508412957191467	0.03760737553238869
1.0	23970000.0	23980000.0	0.0	0.7078678011894226	0.040987513959407806
1.0	24070000.0	24080000.0	0.0	0.6060973405838013	0.03487199917435646
1.0	24340000.0	24350000.0	0.0	0.6461851000785828	0.03732537478208542
1.0	24360000.0	24370000.0	0.0	0.612594723701477	0.0352727472782135
1.0	24410000.0	24420000.0	0.0	0.6568115949630737	0.03796733543276787
1.0	24420000.0	24430000.0	1.0	0.7177023887634277	0.04155690222978592
1.0	24450000.0	24460000.0	0.0	0.6134256720542908	0.03532421961426735
1.0	24480000.0	24490000.0	0.0	0.7018969058990479	0.04063981771469116
1.0	24510000.0	24520000.0	0.0	0.8640696406364441	0.04950864985585213
1.0	24640000.0	24650000.0	2.0	0.7627110481262207	0.04410736262798309
1.0	24650000.0	24660000.0	0.0	0.6652496457099915	0.038473308086395264
1.0	24730000.0	24740000.0	2.0	0.5864961743354797	0.033656127750873566
1.0	24780000.0	24790000.0	0.0	0.5939800143241882	0.034122247248888016
1.0	24800000.0	24810000.0	1.0	0.5742239952087402	0.0328923724591732
1.0	24870000.0	24880000.0	0.0	0.6024100184440613	0.034644193947315216
1.0	24880000.0	24890000.0	2.0	0.5868147015571594	0.03367652744054794
1.0	24900000.0	24910000.0	0.0	0.6693418025970459	0.03871840238571167
1.0	24960000.0	24970000.0	1.0	0.712967038154602	0.041283030062913895
1.0	25010000.0	25020000.0	0.0	0.7417488098144531	0.04293098673224449
1.0	25070000.0	25080000.0	0.0	0.6096126437187195	0.03508920967578888
1.0	25110000.0	25120000.0	0.0	0.5607908964157104	0.03205237165093422
1.0	25130000.0	25140000.0	0.0	0.5452060699462891	0.031078141182661057
1.0	25260000.0	25270000.0	4.0	0.7425863146781921	0.04297826439142227
1.0	25290000.0	25300000.0	3.0	0.8300817608833313	0.04775112867355347
1.0	25310000.0	25320000.0	0.0	0.9986236691474915	0.05593319982290268
1.0	25320000.0	25330000.0	2.0	0.7841988801956177	0.045292388647794724
1.0	25330000.0	25340000.0	3.0	0.8542186617851257	0.049004849046468735
1.0	25470000.0	25480000.0	1.0	0.876589298248291	0.05014213174581528
1.0	25540000.0	25550000.0	0.0	0.6147966384887695	0.03540891408920288
1.0	25860000.0	25870000.0	0.0	0.5750853419303894	0.03294587880373001
1.0	25890000.0	25900000.0	0.0	0.587555468082428	0.03372291475534439
1.0	25940000.0	25950000.0	0.0	0.5525916218757629	0.031539835035800934
1.0	26040000.0	26050000.0	0.0	0.5495316386222839	0.031348541378974915
1.0	26050000.0	26060000.0	0.0	0.5684025883674622	0.032528385519981384
1.0	26060000.0	26070000.0	1.0	0.5606399178504944	0.03204338997602463
1.0	26110000.0	26120000.0	0.0	0.5550382733345032	0.031692683696746826
1.0	26130000.0	26140000.0	0.0	0.6282331943511963	0.036233220249414444
1.0	26160000.0	26170000.0	0.0	0.5386841893196106	0.030670031905174255
1.0	26240000.0	26250000.0	0.0	0.5932878851890564	0.03407883271574974
1.0	26270000.0	26280000.0	0.0	0.6817315220832825	0.03945469111204147
1.0	26310000.0	26320000.0	0.0	0.5867006182670593	0.033669035881757736
1.0	26340000.0	26350000.0	1.0	0.6000450849533081	0.034497883170843124
1.0	26390000.0	26400000.0	0.0	0.8284295201301575	0.047664012759923935
1.0	26400000.0	26410000.0	2.0	0.6594349145889282	0.0381249375641346
1.0	26600000.0	26610000.0	0.0	0.6836229562759399	0.03956617787480354
1.0	26690000.0	26700000.0	1.0	0.8691869974136353	0.049768511205911636
1.0	26800000.0	26810000.0	0.0	0.6053949594497681	0.034828878939151764
1.0	26850000.0	26860000.0	2.0	0.6640986800193787	0.038404565304517746
1.0	26870000.0	26880000.0	3.0	0.6253179311752319	0.036054566502571106
1.0	27110000.0	27120000.0	0.0	0.8715764284133911	0.20282980799674988
1.0	27130000.0	27140000.0	0.0	0.6120487451553345	0.035239629447460175
1.0	27310000.0	27320000.0	3.0	0.6088463664054871	0.0350419282913208
1.0	27350000.0	27360000.0	0.0	0.696924090385437	0.040348898619413376
1.0	27380000.0	27390000.0	0.0	0.6744494438171387	0.039022769778966904
1.0	27390000.0	27400000.0	0.0	0.6632333993911743	0.038352690637111664
1.0	27490000.0	27500000.0	2.0	0.6417907476425171	0.03705891966819763
1.0	27580000.0	27590000.0	0.0	0.5936842560768127	0.034103382378816605
1.0	27620000.0	27630000.0	0.0	0.5668882131576538	0.0324338860809803
1.0	27650000.0	27660000.0	0.0	0.5616779327392578	0.03210853785276413
1.0	27730000.0	27740000.0	0.0	0.5511423349380493	0.03144889697432518
1.0	27770000.0	27780000.0	0.0	0.5217445492744446	0.02961312234401703
1.0	27790000.0	27800000.0	0.0	0.5312386751174927	0.030205026268959045
1.0	27810000.0	27820000.0	0.0	0.7816727757453918	0.04515457898378372
1.0	27830000.0	27840000.0	0.0	0.6042566299438477	0.03475815802812576
1.0	27860000.0	27870000.0	1.0	0.5809990167617798	0.03331410139799118
1.0	27870000.0	27880000.0	0.0	0.6855347752571106	0.039679691195487976
1.0	28060000.0	28070000.0	0.0	0.5764633417129517	0.03303182125091553
1.0	28070000.0	28080000.0	0.0	0.5592653155326843	0.03195738047361374
1.0	28130000.0	28140000.0	0.0	0.5568193197250366	0.03180406242609024
1.0	28140000.0	28150000.0	1.0	0.5555037260055542	0.031721822917461395
1.0	28150000.0	28160000.0	0.0	0.6426987648010254	0.03711451217532158
1.0	28160000.0	28170000.0	0.0	0.558890700340271	0.03193407133221626
1.0	28180000.0	28190000.0	1.0	0.6822253465652466	0.03948375582695007
1.0	28300000.0	28310000.0	0.0	0.5348291397094727	0.030429530888795853
1.0	28330000.0	28340000.0	1.0	0.5153940916061401	0.0292188823223114
1.0	28420000.0	28430000.0	0.0	0.6106411218643188	0.03515254706144333
1.0	28440000.0	28450000.0	0.0	0.7581222057342529	0.04385152459144592
1.0	28490000.0	28500000.0	2.0	0.6172947883605957	0.035562582314014435
1.0	28500000.0	28510000.0	0.0	0.6588138341903687	0.038087427616119385
1.0	28560000.0	28570000.0	0.0	0.7444819211959839	0.043085481971502304
1.0	28660000.0	28670000.0	0.0	0.5977241396903992	0.03435409069061279
1.0	28750000.0	28760000.0	0.0	0.5564190149307251	0.031778983771800995
1.0	28790000.0	28800000.0	1.0	0.5612227320671082	0.032079558819532394
1.0	28830000.0	28840000.0	0.0	0.6513322591781616	0.03763674199581146
1.0	28860000.0	28870000.0	0.0	0.6332191228866577	0.03653791546821594
1.0	28990000.0	29000000.0	1.0	0.6581937670707703	0.038050394505262375
1.0	29020000.0	29030000.0	0.0	0.6107185482978821	0.03515750169754028
1.0	29080000.0	29090000.0	0.0	0.5412179231643677	0.030828839167952538
1.0	29110000.0	29120000.0	1.0	0.6587945818901062	0.03808622807264328
1.0	29130000.0	29140000.0	0.0	0.6598548889160156	0.03814982622861862
1.0	29160000.0	29170000.0	1.0	0.6009594202041626	0.03455434739589691
1.0	29170000.0	29180000.0	2.0	0.6563524603843689	0.03793974220752716
1.0	29200000.0	29210000.0	1.0	0.6592282056808472	0.03811245411634445
1.0	29210000.0	29220000.0	0.0	0.609603226184845	0.035088829696178436
1.0	29350000.0	29360000.0	0.0	0.4909299910068512	0.027712702751159668
1.0	29370000.0	29380000.0	0.0	0.5091058015823364	0.028829416260123253
1.0	29410000.0	29420000.0	0.0	0.513287365436554	0.029088135808706284
1.0	29450000.0	29460000.0	0.0	0.6532842516899109	0.03775518760085106
1.0	29460000.0	29470000.0	0.0	0.6174129247665405	0.03556941822171211
1.0	29470000.0	29480000.0	0.0	0.5977913737297058	0.03435811772942543
1.0	29530000.0	29540000.0	0.0	0.6693779230117798	0.03872045874595642
1.0	29560000.0	29570000.0	2.0	0.6686283349990845	0.03867534175515175
1.0	29610000.0	29620000.0	0.0	0.7143750190734863	0.041364677250385284
1.0	29640000.0	29650000.0	3.0	0.6619917154312134	0.03827838599681854
1.0	29690000.0	29700000.0	0.0	0.8062532544136047	0.04648666828870773
1.0	29830000.0	29840000.0	0.0	0.6079119443893433	0.03498455882072449
1.0	29860000.0	29870000.0	1.0	0.634101390838623	0.03659109026193619
1.0	30030000.0	30040000.0	1.0	0.6654027700424194	0.03848277032375336
1.0	30060000.0	30070000.0	2.0	0.7913474440574646	0.04568225517868996
1.0	30100000.0	30110000.0	0.0	0.8847337961196899	0.05055049806833267
1.0	30210000.0	30220000.0	3.0	0.9197369813919067	0.05226919800043106
1.0	30220000.0	30230000.0	0.0	0.7364830374717712	0.04263225197792053
1.0	30360000.0	30370000.0	1.0	0.7721291780471802	0.04462961107492447
1.0	30410000.0	30420000.0	0.0	0.6984492540359497	0.040438227355480194
1.0	30450000.0	30460000.0	2.0	0.6724035739898682	0.03890068829059601
1.0	30520000.0	30530000.0	0.0	0.7043749690055847	0.04078416898846626
1.0	30610000.0	30620000.0	0.0	0.7647837996482849	0.04422282055020332
1.0	30680000.0	30690000.0	1.0	0.7541648745536804	0.043630119413137436
1.0	30690000.0	30700000.0	1.0	0.7090129852294922	0.04105411097407341
1.0	30750000.0	30760000.0	0.0	0.814742386341095	0.0469401590526104
1.0	30770000.0	30780000.0	1.0	0.8538485765457153	0.04898551106452942
1.0	30800000.0	30810000.0	2.0	0.8504936099052429	0.0488131158053875
1.0	30980000.0	30990000.0	0.0	0.9175756573677063	0.05216480419039726
1.0	31070000.0	31080000.0	0.0	0.9298521280288696	0.05275507643818855
1.0	31100000.0	31110000.0	1.0	0.8513625264167786	0.04885806515812874
1.0	31150000.0	31160000.0	1.0	0.7719261646270752	0.04461865499615669
1.0	31200000.0	31210000.0	0.0	0.7218291163444519	0.04179453104734421
1.0	31310000.0	31320000.0	1.0	0.6058480739593506	0.03485678508877754
1.0	31370000.0	31380000.0	2.0	0.5755290985107422	0.032973457127809525
1.0	31380000.0	31390000.0	1.0	0.7245414853096008	0.0419502928853035
1.0	31440000.0	31450000.0	0.0	0.5592999458312988	0.03195936977863312
1.0	31500000.0	31510000.0	0.0	0.569044828414917	0.032568685710430145
1.0	31530000.0	31540000.0	0.0	0.7635630369186401	0.044154804199934006
1.0	31580000.0	31590000.0	0.0	0.8460968732833862	0.04858655482530594
1.0	31690000.0	31700000.0	1.0	0.8964743614196777	0.05113319307565689
1.0	31950000.0	31960000.0	2.0	0.6817582845687866	0.03945617750287056
1.0	32080000.0	32090000.0	1.0	0.688325047492981	0.0398440957069397
1.0	32130000.0	32140000.0	3.0	0.7529200315475464	0.04356015473604202
1.0	32270000.0	32280000.0	2.0	0.7103291749954224	0.041130296885967255
1.0	32290000.0	32300000.0	2.0	0.643532395362854	0.03716502711176872
1.0	32370000.0	32380000.0	0.0	0.6396448016166687	0.03692866116762161
1.0	32390000.0	32400000.0	1.0	0.5490723848342896	0.03131985291838646
1.0	32430000.0	32440000.0	2.0	0.6809961795806885	0.03941115736961365
1.0	32440000.0	32450000.0	0.0	0.628521740436554	0.03625033050775528
1.0	32490000.0	32500000.0	0.0	0.5951352715492249	0.0341932438313961
1.0	32610000.0	32620000.0	0.0	0.5614612698554993	0.03209462761878967
1.0	32630000.0	32640000.0	0.0	0.5874674916267395	0.03371693566441536
1.0	32700000.0	32710000.0	0.0	0.6780319213867188	0.03923512250185013
1.0	32760000.0	32770000.0	1.0	0.5741304159164429	0.032886482775211334
1.0	32770000.0	32780000.0	2.0	0.5779994130134583	0.033127155154943466
1.0	32780000.0	32790000.0	2.0	0.5616811513900757	0.032108742743730545
1.0	32800000.0	32810000.0	0.0	0.661006510257721	0.03821926936507225
1.0	33020000.0	33030000.0	0.0	0.5603111386299133	0.03202292323112488
1.0	33060000.0	33070000.0	0.0	0.5786815285682678	0.03317027911543846
1.0	33130000.0	33140000.0	0.0	0.5814279317855835	0.03334064781665802
1.0	33150000.0	33160000.0	1.0	0.5493223071098328	0.03133508935570717
1.0	33160000.0	33170000.0	0.0	0.6251773238182068	0.036046139895915985
1.0	33190000.0	33200000.0	0.0	0.5693224668502808	0.03258581832051277
1.0	33310000.0	33320000.0	0.0	0.5671550631523132	0.032450754195451736
1.0	33360000.0	33370000.0	0.0	0.5318250060081482	0.030241698026657104
1.0	33370000.0	33380000.0	0.0	0.5300036668777466	0.03012814186513424
1.0	33380000.0	33390000.0	0.0	0.5802368521690369	0.03326727822422981
1.0	33410000.0	33420000.0	1.0	0.5031589269638062	0.028462331742048264
1.0	33490000.0	33500000.0	1.0	0.5159971117973328	0.029256364330649376
1.0	33540000.0	33550000.0	0.0	0.586902916431427	0.033682387322187424
1.0	33560000.0	33570000.0	0.0	0.6495188474655151	0.037527211010456085
1.0	33570000.0	33580000.0	0.0	0.5732668042182922	0.03283189982175827
1.0	33580000.0	33590000.0	1.0	0.5622860789299011	0.03214613348245621
1.0	33620000.0	33630000.0	0.0	0.6577988862991333	0.03802628815174103
1.0	33680000.0	33690000.0	0.0	0.620761513710022	0.03577568382024765
1.0	33760000.0	33770000.0	2.0	0.6756669282913208	0.0390949510037899
1.0	33790000.0	33800000.0	0.0	0.6019572019577026	0.03461642935872078
1.0	33840000.0	33850000.0	0.0	0.6322994232177734	0.03648202866315842
1.0	33860000.0	33870000.0	2.0	0.6015608310699463	0.034591659903526306
1.0	33880000.0	33890000.0	0.0	0.6300767064094543	0.036345627158880234
1.0	33990000.0	34000000.0	1.0	0.7360074520111084	0.04260529577732086
1.0	34010000.0	34020000.0	2.0	0.7694751620292664	0.04448312893509865
1.0	34030000.0	34040000.0	2.0	0.6868399381637573	0.03975646570324898
1.0	34120000.0	34130000.0	1.0	0.633982241153717	0.03658411651849747
1.0	34150000.0	34160000.0	0.0	0.7444778680801392	0.04308519884943962
1.0	34190000.0	34200000.0	0.0	0.7795647382736206	0.045039039105176926
1.0	34240000.0	34250000.0	0.0	0.8203024864196777	0.04723541811108589
1.0	34260000.0	34270000.0	0.0	0.9006358981132507	0.0513383224606514
1.0	34270000.0	34280000.0	1.0	0.9235596656799316	0.05245368555188179
1.0	34310000.0	34320000.0	0.0	0.6640074849128723	0.03839905187487602
1.0	34340000.0	34350000.0	0.0	0.7019497156143188	0.040642835199832916
1.0	34350000.0	34360000.0	2.0	0.6257790327072144	0.03608311340212822
1.0	34380000.0	34390000.0	0.0	0.758607029914856	0.043878793716430664
1.0	34390000.0	34400000.0	0.0	0.76457679271698	0.044211246073246
1.0	34460000.0	34470000.0	1.0	0.6582322120666504	0.03805268928408623
1.0	34490000.0	34500000.0	0.0	0.7373445630073547	0.042681265622377396
1.0	34510000.0	34520000.0	0.0	0.7962769269943237	0.04594976827502251
1.0	34590000.0	34600000.0	1.0	1.002779483795166	0.056118227541446686
1.0	34610000.0	34620000.0	2.0	0.8672934770584106	0.04967241361737251
1.0	34620000.0	34630000.0	2.0	0.8689712285995483	0.04975755885243416
1.0	34670000.0	34680000.0	2.0	0.9976817965507507	0.05589096620678902
1.0	34690000.0	34700000.0	1.0	0.9948614835739136	0.05576496571302414
1.0	34700000.0	34710000.0	2.0	0.9748309850692749	0.054858386516571045
1.0	34750000.0	34760000.0	0.0	1.0222320556640625	0.056973326951265335
1.0	34760000.0	34770000.0	0.0	0.9870797395706177	0.055415112525224686
1.0	34770000.0	34780000.0	1.0	1.0026921033859253	0.05611409991979599
1.0	34860000.0	34870000.0	3.0	0.91810142993927	0.052190281450748444
1.0	34870000.0	34880000.0	0.0	0.9636173248291016	0.05434288829565048
1.0	34930000.0	34940000.0	1.0	1.019068956375122	0.05683545395731926
1.0	34940000.0	34950000.0	2.0	1.057929277420044	0.05849825218319893
1.0	34960000.0	34970000.0	1.0	1.1022770404815674	0.06031118705868721
1.0	34990000.0	35000000.0	0.0	1.1693294048309326	0.06288399547338486
1.0	35010000.0	35020000.0	2.0	1.1480622291564941	0.06208975240588188
1.0	35020000.0	35030000.0	0.0	1.0048372745513916	0.0562095046043396
1.0	35050000.0	35060000.0	1.0	0.9718641042709351	0.05472269654273987
1.0	35110000.0	35120000.0	0.0	0.9199603199958801	0.05228013917803764
1.0	35120000.0	35130000.0	0.0	0.7646893858909607	0.04421752318739891
1.0	35140000.0	35150000.0	1.0	0.8188575506210327	0.047158874571323395
1.0	35170000.0	35180000.0	1.0	0.8666121363639832	0.04963770508766174
1.0	35230000.0	35240000.0	2.0	0.7516709566116333	0.04349025338888168
1.0	35300000.0	35310000.0	0.0	0.6398360133171082	0.036940641701221466
1.0	35370000.0	35380000.0	0.0	0.6504454612731934	0.03758348524570465
1.0	35470000.0	35480000.0	2.0	0.5935407876968384	0.034094877541065216
1.0	35480000.0	35490000.0	1.0	0.5997821688652039	0.034481488168239594
1.0	35620000.0	35630000.0	2.0	0.7412897348403931	0.042904868721961975
1.0	35640000.0	35650000.0	0.0	0.5831359624862671	0.033447571098804474
1.0	35710000.0	35720000.0	0.0	0.7035188674926758	0.04073449969291687
1.0	35740000.0	35750000.0	0.0	0.5589401125907898	0.03193749114871025
1.0	35850000.0	35860000.0	1.0	0.5654748678207397	0.03234494850039482
1.0	35890000.0	35900000.0	0.0	0.6133017539978027	0.03531649336218834
1.0	35910000.0	35920000.0	0.0	0.5477235913276672	0.031235501170158386
1.0	35930000.0	35940000.0	0.0	0.5868632793426514	0.03367951512336731
1.0	36100000.0	36110000.0	0.0	0.5993047952651978	0.03445188328623772
1.0	36160000.0	36170000.0	0.0	0.6213186979293823	0.03580949455499649
1.0	36190000.0	36200000.0	0.0	0.6664329171180725	0.03854436054825783
1.0	36240000.0	36250000.0	1.0	0.6703296303749084	0.03877728432416916
1.0	36250000.0	36260000.0	0.0	0.7115882635116577	0.04120323807001114
1.0	36300000.0	36310000.0	2.0	0.6955954432487488	0.04027135297656059
1.0	36330000.0	36340000.0	0.0	0.7603962421417236	0.04397854954004288
1.0	36350000.0	36360000.0	0.0	0.5720297694206238	0.03275501728057861
1.0	36400000.0	36410000.0	0.0	0.5559110641479492	0.03174728527665138
1.0	36440000.0	36450000.0	1.0	0.5663326978683472	0.03239918500185013
1.0	36450000.0	36460000.0	0.0	0.5803541541099548	0.03327406570315361
1.0	36460000.0	36470000.0	1.0	0.5885990858078003	0.03378714621067047
1.0	36470000.0	36480000.0	0.0	0.56992107629776	0.03262326866388321
1.0	36540000.0	36550000.0	0.0	0.6536696553230286	0.03777790814638138
1.0	36580000.0	36590000.0	0.0	0.6711679100990295	0.03882712125778198
1.0	36590000.0	36600000.0	1.0	0.635184109210968	0.03665723279118538
1.0	36670000.0	36680000.0	0.0	0.5452500581741333	0.031080806627869606
1.0	36700000.0	36710000.0	1.0	0.5371188521385193	0.030572807416319847
1.0	36710000.0	36720000.0	0.0	0.5506728291511536	0.03141987323760986
1.0	36760000.0	36770000.0	1.0	0.5676593780517578	0.03248157352209091
1.0	36830000.0	36840000.0	0.0	0.6046637892723083	0.03478380665183067
1.0	36890000.0	36900000.0	0.0	0.5788253545761108	0.03317885473370552
1.0	36930000.0	36940000.0	0.0	0.6346908807754517	0.03662703558802605
1.0	36970000.0	36980000.0	0.0	0.8001714944839478	0.04615958034992218
1.0	37020000.0	37030000.0	0.0	0.7181756496429443	0.04158438742160797
1.0	37100000.0	37110000.0	1.0	0.8817322850227356	0.050400324165821075
1.0	37120000.0	37130000.0	1.0	0.8550178408622742	0.049045853316783905
1.0	37160000.0	37170000.0	2.0	0.8782990574836731	0.050227899104356766
1.0	37290000.0	37300000.0	1.0	0.8688139915466309	0.0497494637966156
1.0	37330000.0	37340000.0	2.0	0.7710767984390259	0.04457179456949234
1.0	37400000.0	37410000.0	0.0	0.7652435302734375	0.04424823448061943
1.0	37510000.0	37520000.0	0.0	0.7072598934173584	0.040952347218990326
1.0	37530000.0	37540000.0	0.0	0.7350395917892456	0.04254999756813049
1.0	37540000.0	37550000.0	0.0	0.6425464749336243	0.037105120718479156
1.0	37560000.0	37570000.0	2.0	0.6863307952880859	0.039726339280605316
1.0	37660000.0	37670000.0	0.0	0.7802311778068542	0.04507574066519737
1.0	37690000.0	37700000.0	0.0	0.7571141123771667	0.0437951497733593
1.0	37720000.0	37730000.0	0.0	0.7795743942260742	0.0450393445789814
1.0	37730000.0	37740000.0	0.0	0.8188058733940125	0.04715634509921074
1.0	37950000.0	37960000.0	0.0	0.5547453165054321	0.031674571335315704
1.0	38110000.0	38120000.0	0.0	0.7861635684967041	0.04540015757083893
1.0	38140000.0	38150000.0	0.0	0.5899704098701477	0.03387271985411644
1.0	38160000.0	38170000.0	0.0	0.5744818449020386	0.03290783613920212
1.0	38230000.0	38240000.0	1.0	0.6244516968727112	0.03600150719285011
1.0	38300000.0	38310000.0	0.0	0.5224584341049194	0.02965788170695305
1.0	38320000.0	38330000.0	0.0	0.5807497501373291	0.03329887613654137
1.0	38350000.0	38360000.0	0.0	0.5437570810317993	0.03098686970770359
1.0	38460000.0	38470000.0	0.0	0.6235490441322327	0.03594614192843437
1.0	38470000.0	38480000.0	0.0	0.6550505757331848	0.037861231714487076
1.0	38630000.0	38640000.0	0.0	0.7588368654251099	0.04389173537492752
1.0	38720000.0	38730000.0	0.0	0.863547682762146	0.04948190227150917
1.0	38730000.0	38740000.0	0.0	0.8580068349838257	0.04919888824224472
1.0	38770000.0	38780000.0	2.0	0.7930192947387695	0.04577280953526497
1.0	38800000.0	38810000.0	2.0	0.7919950485229492	0.045717500150203705
1.0	38860000.0	38870000.0	3.0	0.9367423057556152	0.053083546459674835
1.0	39000000.0	39010000.0	0.0	0.9281553030014038	0.05267396569252014
1.0	39200000.0	39210000.0	1.0	0.8036902546882629	0.04634910821914673
1.0	39220000.0	39230000.0	2.0	0.7920459508895874	0.045720286667346954
1.0	39300000.0	39310000.0	1.0	0.6724581718444824	0.038903944194316864
1.0	39380000.0	39390000.0	0.0	0.590711772441864	0.033918388187885284
1.0	39400000.0	39410000.0	1.0	0.5936294198036194	0.034100063145160675
1.0	39450000.0	39460000.0	1.0	0.6305561065673828	0.03637506067752838
1.0	39540000.0	39550000.0	1.0	0.6294873952865601	0.03630984574556351
1.0	39640000.0	39650000.0	0.0	0.5035893321037292	0.028488492593169212
1.0	39650000.0	39660000.0	0.0	0.4613041877746582	0.02594081126153469
1.0	39690000.0	39700000.0	1.0	0.5188441872596741	0.029432687908411026
1.0	39720000.0	39730000.0	0.0	0.5460716485977173	0.031132414937019348
1.0	39760000.0	39770000.0	0.0	0.59325110912323	0.034076470881700516
1.0	39790000.0	39800000.0	0.0	0.5655051469802856	0.03234672546386719
1.0	39800000.0	39810000.0	0.0	0.568492591381073	0.03253388777375221
1.0	39820000.0	39830000.0	0.0	0.5989468097686768	0.03442980721592903
1.0	40020000.0	40030000.0	0.0	0.5961230397224426	0.03425509110093117
1.0	40040000.0	40050000.0	1.0	0.6303909420967102	0.03636493533849716
1.0	40070000.0	40080000.0	3.0	0.6838353276252747	0.039578795433044434
1.0	40170000.0	40180000.0	0.0	0.5584521293640137	0.03190648555755615
1.0	40190000.0	40200000.0	0.0	0.5860036611557007	0.033626243472099304
1.0	40280000.0	40290000.0	1.0	0.5522845983505249	0.031520359218120575
1.0	40420000.0	40430000.0	1.0	0.5674699544906616	0.0324702188372612
1.0	40470000.0	40480000.0	0.0	0.6364527940750122	0.03673466295003891
1.0	40490000.0	40500000.0	0.0	0.6229382753372192	0.03590891882777214
1.0	40520000.0	40530000.0	0.0	0.5508416295051575	0.03142993897199631
1.0	40550000.0	40560000.0	1.0	0.5744309425354004	0.032904524356126785
1.0	40560000.0	40570000.0	0.0	0.6322872042655945	0.03648083657026291
1.0	40570000.0	40580000.0	0.0	0.6504228115081787	0.03758180886507034
1.0	40580000.0	40590000.0	0.0	0.64122074842453	0.03702477365732193
1.0	40610000.0	40620000.0	1.0	0.591049313545227	0.03393976017832756
1.0	40660000.0	40670000.0	0.0	0.553382396697998	0.0315890833735466
1.0	40710000.0	40720000.0	0.0	0.5364557504653931	0.030530720949172974
1.0	40740000.0	40750000.0	0.0	0.525881290435791	0.029871487990021706
1.0	40750000.0	40760000.0	0.0	0.5438324213027954	0.030991818755865097
1.0	40860000.0	40870000.0	1.0	0.5551801919937134	0.03170114383101463
1.0	40890000.0	40900000.0	1.0	0.6583143472671509	0.038057878613471985
1.0	40940000.0	40950000.0	0.0	0.6952282190322876	0.04024968296289444
1.0	40980000.0	40990000.0	2.0	0.6371825337409973	0.03677893057465553
1.0	41000000.0	41010000.0	1.0	0.5684852600097656	0.03253340721130371
1.0	41070000.0	41080000.0	0.0	0.7270826101303101	0.04209607467055321
1.0	41210000.0	41220000.0	0.0	0.5644423365592957	0.03228110074996948
1.0	41380000.0	41390000.0	2.0	0.6852404475212097	0.03966233506798744
1.0	41440000.0	41450000.0	0.0	0.6255343556404114	0.03606794402003288
1.0	41460000.0	41470000.0	1.0	0.6286187171936035	0.03625661879777908
1.0	41550000.0	41560000.0	1.0	0.5439962148666382	0.031002480536699295
1.0	41560000.0	41570000.0	0.0	0.5545953512191772	0.03166518732905388
1.0	41650000.0	41660000.0	2.0	0.5487494468688965	0.031299371272325516
1.0	41660000.0	41670000.0	1.0	0.5513123869895935	0.03145992383360863
1.0	41700000.0	41710000.0	1.0	0.5719313025474548	0.03274870663881302
1.0	41740000.0	41750000.0	0.0	0.6657663583755493	0.038504425436258316
1.0	41800000.0	41810000.0	0.0	0.637836754322052	0.03681862726807594
1.0	41860000.0	41870000.0	1.0	0.5685188174247742	0.03253556787967682
1.0	41880000.0	41890000.0	1.0	0.6424052715301514	0.037096939980983734
1.0	41890000.0	41900000.0	0.0	0.6305328607559204	0.03637363389134407
1.0	41900000.0	41910000.0	2.0	0.5919985771179199	0.03399892896413803
1.0	41950000.0	41960000.0	1.0	0.6378994584083557	0.03682226687669754
1.0	41960000.0	41970000.0	2.0	0.6027205586433411	0.03466341644525528
1.0	42000000.0	42010000.0	0.0	0.6915048956871033	0.04003103822469711
1.0	42030000.0	42040000.0	0.0	0.6221222877502441	0.03585892170667648
1.0	42170000.0	42180000.0	0.0	0.6009300351142883	0.03455271199345589
1.0	42300000.0	42310000.0	0.0	0.6360684037208557	0.03671116754412651
1.0	42320000.0	42330000.0	0.0	0.7704747915267944	0.04453836753964424
1.0	42330000.0	42340000.0	1.0	0.6441914439201355	0.03720536828041077
1.0	42400000.0	42410000.0	6.0	0.564294695854187	0.03227144107222557
1.0	42440000.0	42450000.0	0.0	0.6295756697654724	0.03631496801972389
1.0	42460000.0	42470000.0	1.0	0.6697174310684204	0.03874048963189125
1.0	42480000.0	42490000.0	1.0	0.6897019147872925	0.0399252250790596
1.0	42570000.0	42580000.0	1.0	0.7211843729019165	0.041757553815841675
1.0	42610000.0	42620000.0	1.0	0.5914479494094849	0.03396414965391159
1.0	42650000.0	42660000.0	0.0	0.5496846437454224	0.031358104199171066
1.0	42670000.0	42680000.0	1.0	0.5348137617111206	0.030428549274802208
1.0	42680000.0	42690000.0	0.0	0.5351309776306152	0.030448535457253456
1.0	42720000.0	42730000.0	0.0	0.5285428166389465	0.0300366822630167
1.0	42730000.0	42740000.0	0.0	0.49613651633262634	0.028030648827552795
1.0	42760000.0	42770000.0	2.0	0.5122770071029663	0.029025550931692123
1.0	42830000.0	42840000.0	1.0	0.6243417859077454	0.03599485009908676
1.0	42840000.0	42850000.0	0.0	0.6384158730506897	0.036854010075330734
1.0	42880000.0	42890000.0	1.0	0.5634535551071167	0.03221917152404785
1.0	43050000.0	43060000.0	0.0	0.6701749563217163	0.038767363876104355
1.0	43070000.0	43080000.0	1.0	0.6200128197669983	0.03572943061590195
1.0	43080000.0	43090000.0	1.0	0.6661197543144226	0.03852576017379761
1.0	43130000.0	43140000.0	0.0	0.6400717496871948	0.03695464879274368
1.0	43170000.0	43180000.0	1.0	0.5968022346496582	0.034296952188014984
1.0	43280000.0	43290000.0	0.0	0.6213196516036987	0.03580974414944649
1.0	43350000.0	43360000.0	0.0	0.7496059536933899	0.04337463155388832
1.0	43370000.0	43380000.0	0.0	0.68785560131073	0.03981669992208481
1.0	43500000.0	43510000.0	3.0	0.6443043947219849	0.0372120663523674
1.0	43520000.0	43530000.0	0.0	0.764858603477478	0.04422704130411148
1.0	43640000.0	43650000.0	1.0	0.6490716934204102	0.0375002957880497
1.0	43720000.0	43730000.0	0.0	0.613662600517273	0.03533930703997612
1.0	43740000.0	43750000.0	0.0	0.5745033025741577	0.03290947526693344
1.0	43760000.0	43770000.0	1.0	0.6587508916854858	0.03808369114995003
1.0	43800000.0	43810000.0	0.0	0.6985269784927368	0.040443055331707
1.0	43930000.0	43940000.0	1.0	0.6739691495895386	0.03899367153644562
1.0	44020000.0	44030000.0	0.0	0.5494577288627625	0.0313434861600399
1.0	44030000.0	44040000.0	0.0	0.5935298800468445	0.03409390151500702
1.0	44080000.0	44090000.0	0.0	0.6146414279937744	0.03539928048849106
1.0	44090000.0	44100000.0	0.0	0.56181800365448	0.03211712837219238
1.0	44110000.0	44120000.0	1.0	0.6364103555679321	0.036732014268636703
1.0	44190000.0	44200000.0	0.0	0.5976691246032715	0.034350790083408356
1.0	44370000.0	44380000.0	1.0	0.6225115656852722	0.03588274493813515
1.0	44420000.0	44430000.0	0.0	0.6398723721504211	0.03694237396121025
1.0	44480000.0	44490000.0	0.0	0.7289999723434448	0.04220590740442276
1.0	44510000.0	44520000.0	1.0	0.6533429026603699	0.037758179008960724
1.0	44560000.0	44570000.0	0.0	0.6794329881668091	0.0393185056746006
1.0	44590000.0	44600000.0	1.0	0.7576302289962769	0.043824225664138794
1.0	44670000.0	44680000.0	0.0	0.6592346429824829	0.03811318054795265
1.0	44680000.0	44690000.0	0.0	0.6249451041221619	0.03603183850646019
1.0	44830000.0	44840000.0	1.0	0.6536053419113159	0.037774041295051575
1.0	44880000.0	44890000.0	0.0	0.6460332870483398	0.0373164527118206
1.0	44950000.0	44960000.0	2.0	0.6564189791679382	0.037943728268146515
1.0	44980000.0	44990000.0	1.0	0.7554551362991333	0.043702445924282074
1.0	45000000.0	45010000.0	0.0	0.6922293901443481	0.04007405415177345
1.0	45110000.0	45120000.0	0.0	0.5937386751174927	0.03410676121711731
1.0	45130000.0	45140000.0	1.0	0.5696905851364136	0.03260859474539757
1.0	45160000.0	45170000.0	0.0	0.6647574305534363	0.03844408318400383
1.0	45170000.0	45180000.0	0.0	0.6714243292808533	0.038842447102069855
1.0	45210000.0	45220000.0	0.0	0.7569578289985657	0.04378651827573776
1.0	45220000.0	45230000.0	0.0	0.7984937429428101	0.046069178730249405
1.0	45260000.0	45270000.0	1.0	0.6504476070404053	0.03758365288376808
1.0	45330000.0	45340000.0	2.0	0.6269761323928833	0.036155976355075836
1.0	45370000.0	45380000.0	1.0	0.5860205888748169	0.0336269810795784
1.0	45420000.0	45430000.0	0.0	0.5892053842544556	0.03382519260048866
1.0	45490000.0	45500000.0	1.0	0.5894912481307983	0.033842816948890686
1.0	45520000.0	45530000.0	0.0	0.5796052813529968	0.03322742134332657
1.0	45580000.0	45590000.0	0.0	0.5862964987754822	0.033644624054431915
1.0	45620000.0	45630000.0	0.0	0.6329225301742554	0.03651968017220497
1.0	45650000.0	45660000.0	0.0	0.5431480407714844	0.030949508771300316
1.0	45670000.0	45680000.0	0.0	0.6095265746116638	0.03508391231298447
1.0	45710000.0	45720000.0	1.0	0.6277670860290527	0.03620439022779465
1.0	45790000.0	45800000.0	0.0	0.5938217043876648	0.03411240130662918
1.0	45800000.0	45810000.0	0.0	0.781917154788971	0.045167870819568634
1.0	45820000.0	45830000.0	0.0	0.5246397852897644	0.029793929308652878
1.0	45860000.0	45870000.0	0.0	0.5387675166130066	0.030675390735268593
1.0	45870000.0	45880000.0	0.0	0.5686201453208923	0.03254164010286331
1.0	45900000.0	45910000.0	0.0	0.5352381467819214	0.030454542487859726
1.0	45920000.0	45930000.0	0.0	0.5222209095954895	0.02964356541633606
1.0	45940000.0	45950000.0	0.0	0.5703176259994507	0.032648347318172455
1.0	45950000.0	45960000.0	0.0	0.5780397653579712	0.033129822462797165
1.0	46100000.0	46110000.0	1.0	0.5802351236343384	0.03326709568500519
1.0	46130000.0	46140000.0	0.0	0.5930888652801514	0.034066230058670044
1.0	46240000.0	46250000.0	1.0	0.6605812907218933	0.03819335252046585
1.0	46250000.0	46260000.0	0.0	0.7489923238754272	0.04333994910120964
1.0	46260000.0	46270000.0	3.0	0.6302722096443176	0.03635764867067337
1.0	46270000.0	46280000.0	0.0	0.5596727132797241	0.031982481479644775
1.0	46300000.0	46310000.0	0.0	0.5647193789482117	0.03229833394289017
1.0	46330000.0	46340000.0	1.0	0.5330936312675476	0.030321037396788597
1.0	46370000.0	46380000.0	0.0	0.5510759949684143	0.03144506737589836
1.0	46430000.0	46440000.0	0.0	0.5338034629821777	0.0303652286529541
1.0	46500000.0	46510000.0	0.0	0.5638765692710876	0.03224567323923111
1.0	46580000.0	46590000.0	0.0	0.5240699052810669	0.029758313670754433
1.0	46710000.0	46720000.0	1.0	0.7069803476333618	0.04093611612915993
1.0	46810000.0	46820000.0	0.0	0.6524494886398315	0.03770405054092407
1.0	46820000.0	46830000.0	0.0	0.648815929889679	0.03748481720685959
1.0	46830000.0	46840000.0	0.0	0.6501097679138184	0.037562981247901917
1.0	46840000.0	46850000.0	0.0	0.689924955368042	0.039938271045684814
1.0	46900000.0	46910000.0	1.0	0.613603413105011	0.0353352315723896
1.0	46940000.0	46950000.0	2.0	0.6004524230957031	0.03452303260564804
1.0	47000000.0	47010000.0	0.0	0.6143029928207397	0.03537832945585251
1.0	47040000.0	47050000.0	2.0	0.5434649586677551	0.03096921183168888
1.0	47200000.0	47210000.0	1.0	0.7985140085220337	0.046070050448179245
1.0	47210000.0	47220000.0	1.0	0.7473911046981812	0.043249715119600296
1.0	47230000.0	47240000.0	0.0	0.9202831387519836	0.0522957518696785
1.0	47250000.0	47260000.0	0.0	0.817663848400116	0.04709549993276596
1.0	47260000.0	47270000.0	1.0	0.6800157427787781	0.03935306519269943
1.0	47430000.0	47440000.0	4.0	0.8519874811172485	0.04888999089598656
1.0	47490000.0	47500000.0	0.0	0.7818201780319214	0.045162372291088104
1.0	47650000.0	47660000.0	0.0	0.6571643948554993	0.037988536059856415
1.0	47660000.0	47670000.0	1.0	0.733048141002655	0.04243670031428337
1.0	47710000.0	47720000.0	1.0	0.6567855477333069	0.03796558454632759
1.0	47800000.0	47810000.0	0.0	0.6395089030265808	0.0369202084839344
1.0	47940000.0	47950000.0	1.0	0.5681923627853394	0.032515160739421844
1.0	48120000.0	48130000.0	0.0	0.6406451463699341	0.03698987886309624
1.0	48140000.0	48150000.0	0.0	0.8433716893196106	0.04844469577074051
1.0	48260000.0	48270000.0	1.0	0.8129785656929016	0.046846240758895874
1.0	48280000.0	48290000.0	0.0	0.8160552978515625	0.047009870409965515
1.0	48290000.0	48300000.0	0.0	0.7405747771263123	0.04286470264196396
1.0	48330000.0	48340000.0	0.0	0.8224788904190063	0.04735090583562851
1.0	48400000.0	48410000.0	2.0	0.703226625919342	0.04071760177612305
1.0	48480000.0	48490000.0	0.0	0.6961790323257446	0.04030539467930794
1.0	48590000.0	48600000.0	1.0	0.6737807393074036	0.038982875645160675
1.0	48720000.0	48730000.0	0.0	0.629247784614563	0.036295436322689056
1.0	48760000.0	48770000.0	0.0	0.6597029566764832	0.03814130276441574
1.0	48820000.0	48830000.0	0.0	0.6213966012001038	0.03581412881612778
1.0	48880000.0	48890000.0	0.0	0.6540752649307251	0.03780273348093033
1.0	48890000.0	48900000.0	1.0	0.6098623871803284	0.03510439395904541
1.0	48940000.0	48950000.0	1.0	0.6983242034912109	0.04043096676468849
1.0	48970000.0	48980000.0	0.0	0.6969462633132935	0.04035046324133873
1.0	49050000.0	49060000.0	0.0	0.6604970097541809	0.03818834573030472
1.0	49140000.0	49150000.0	1.0	0.6310068964958191	0.03640299662947655
1.0	49180000.0	49190000.0	0.0	0.665351927280426	0.03847954422235489
1.0	49210000.0	49220000.0	0.0	0.706938624382019	0.04093378409743309
1.0	49270000.0	49280000.0	0.0	0.7030019760131836	0.04070429131388664
1.0	49290000.0	49300000.0	2.0	0.662242591381073	0.03829294070601463
1.0	49340000.0	49350000.0	0.0	0.7823511958122253	0.045191194862127304
1.0	49350000.0	49360000.0	0.0	0.7337397336959839	0.042476072907447815
1.0	49360000.0	49370000.0	0.0	0.7865587472915649	0.04542156681418419
1.0	49370000.0	49380000.0	0.0	0.7299289107322693	0.04225904494524002
1.0	49460000.0	49470000.0	1.0	0.6722497940063477	0.038891665637493134
1.0	49520000.0	49530000.0	0.0	0.8540123105049133	0.048994213342666626
1.0	49700000.0	49710000.0	0.0	0.8995596170425415	0.05128539353609085
1.0	49740000.0	49750000.0	1.0	0.7460149526596069	0.043171998113393784
1.0	49760000.0	49770000.0	0.0	0.8029372096061707	0.04630891978740692
1.0	49830000.0	49840000.0	0.0	0.9236243963241577	0.052456535398960114
1.0	49870000.0	49880000.0	0.0	0.8640711903572083	0.049508702009916306
1.0	49920000.0	49930000.0	0.0	0.8143364191055298	0.046918805688619614
1.0	49930000.0	49940000.0	1.0	0.8158276677131653	0.04699797183275223
1.0	49950000.0	49960000.0	0.0	0.7856013178825378	0.045369137078523636
1.0	49960000.0	49970000.0	1.0	0.7757784128189087	0.04483077675104141
1.0	49990000.0	50000000.0	0.0	0.6833498477935791	0.039550356566905975
1.0	50450000.0	50460000.0	0.0	0.5874093770980835	0.03371347859501839
1.0	50620000.0	50630000.0	0.0	0.5956942439079285	0.034227821975946426
1.0	50690000.0	50700000.0	1.0	0.6607053279876709	0.0382012203335762
1.0	50700000.0	50710000.0	1.0	0.6422738432884216	0.03708844259381294
1.0	50810000.0	50820000.0	0.0	0.7081780433654785	0.0410056971013546
1.0	50830000.0	50840000.0	0.0	0.6909193992614746	0.0399969182908535
1.0	50850000.0	50860000.0	1.0	0.7260017395019531	0.04203410446643829
1.0	50910000.0	50920000.0	0.0	0.605168342590332	0.03481458127498627
1.0	51000000.0	51010000.0	0.0	0.6128666400909424	0.035290177911520004
1.0	51030000.0	51040000.0	0.0	0.5652197599411011	0.03232946991920471
1.0	51100000.0	51110000.0	0.0	0.619344174861908	0.03568842634558678
1.0	51160000.0	51170000.0	0.0	0.6183907985687256	0.03562968596816063
1.0	51230000.0	51240000.0	2.0	0.5588180422782898	0.03192925080657005
1.0	51310000.0	51320000.0	2.0	0.5878292918205261	0.033739350736141205
1.0	51420000.0	51430000.0	0.0	0.6516961455345154	0.037659045308828354
1.0	51440000.0	51450000.0	0.0	0.6764246225357056	0.03913968801498413
1.0	51450000.0	51460000.0	1.0	0.6373980641365051	0.03679201006889343
1.0	51470000.0	51480000.0	5.0	0.7091693878173828	0.041063081473112106
1.0	51540000.0	51550000.0	0.0	0.7601897120475769	0.04396703466773033
1.0	51600000.0	51610000.0	1.0	0.7528751492500305	0.04355796054005623
1.0	51710000.0	51720000.0	0.0	0.5750117301940918	0.03294108062982559
1.0	51750000.0	51760000.0	1.0	0.5543941259384155	0.03165259212255478
1.0	51780000.0	51790000.0	1.0	0.5924584269523621	0.034027181565761566
1.0	51890000.0	51900000.0	2.0	0.5479757189750671	0.031251389533281326
1.0	51900000.0	51910000.0	0.0	0.5471979379653931	0.031202400103211403
1.0	51990000.0	52000000.0	1.0	0.6395241022109985	0.03692105785012245
1.0	52000000.0	52010000.0	0.0	0.599601149559021	0.034469787031412125
1.0	52020000.0	52030000.0	0.0	0.6734870672225952	0.038964949548244476
1.0	52070000.0	52080000.0	0.0	0.786019504070282	0.04539235681295395
1.0	52100000.0	52110000.0	1.0	0.5666676759719849	0.03241973742842674
1.0	52200000.0	52210000.0	0.0	0.6330040097236633	0.03652457892894745
1.0	52280000.0	52290000.0	0.0	0.6146828532218933	0.035401977598667145
1.0	52340000.0	52350000.0	3.0	0.8715764284133911	0.20282980799674988
1.0	52560000.0	52570000.0	0.0	0.6480949521064758	0.037441153079271317
1.0	52670000.0	52680000.0	1.0	0.5705143213272095	0.032660480588674545
1.0	52680000.0	52690000.0	0.0	0.5902481079101562	0.03388994187116623
1.0	52740000.0	52750000.0	0.0	0.5467286705970764	0.031172793358564377
1.0	52800000.0	52810000.0	0.0	0.5407932996749878	0.0308022852987051
1.0	52850000.0	52860000.0	2.0	0.6220988631248474	0.035857249051332474
1.0	52940000.0	52950000.0	1.0	0.5771068334579468	0.03307165950536728
1.0	52990000.0	53000000.0	0.0	0.6046725511550903	0.034784428775310516
1.0	53040000.0	53050000.0	3.0	0.7345300316810608	0.04252127930521965
1.0	53100000.0	53110000.0	0.0	0.6747062802314758	0.03903769329190254
1.0	53130000.0	53140000.0	0.0	0.6732774972915649	0.03895253688097
1.0	53140000.0	53150000.0	2.0	0.6655422449111938	0.03849102184176445
1.0	53210000.0	53220000.0	0.0	0.5806942582130432	0.03329518809914589
1.0	53290000.0	53300000.0	3.0	0.5524018406867981	0.0315278023481369
1.0	53380000.0	53390000.0	0.0	0.5656569600105286	0.032356929033994675
1.0	53520000.0	53530000.0	0.0	0.5846400260925293	0.03354143351316452
1.0	53570000.0	53580000.0	0.0	0.641167938709259	0.03702140599489212
1.0	53640000.0	53650000.0	0.0	0.5293152332305908	0.03008510172367096
1.0	53680000.0	53690000.0	1.0	0.6251859068870544	0.03604681044816971
1.0	53750000.0	53760000.0	1.0	0.5393328666687012	0.03071126714348793
1.0	53790000.0	53800000.0	0.0	0.5929344892501831	0.03405703231692314
1.0	53800000.0	53810000.0	0.0	0.5752537250518799	0.032956529408693314
1.0	53810000.0	53820000.0	1.0	0.5799539685249329	0.033249348402023315
1.0	53830000.0	53840000.0	1.0	0.6738702058792114	0.038987867534160614
1.0	53980000.0	53990000.0	2.0	0.6537994146347046	0.03778568655252457
1.0	54000000.0	54010000.0	0.0	0.8416495323181152	0.048355527222156525
1.0	54090000.0	54100000.0	2.0	0.6889134645462036	0.03987843170762062
1.0	54130000.0	54140000.0	0.0	0.6365898251533508	0.03674289956688881
1.0	54180000.0	54190000.0	0.0	0.8270424604415894	0.04759135842323303
1.0	54200000.0	54210000.0	1.0	0.5703014135360718	0.03264706954360008
1.0	54210000.0	54220000.0	0.0	0.6846457719802856	0.039627041667699814
1.0	54260000.0	54270000.0	2.0	0.5624591708183289	0.03215712681412697
1.0	54360000.0	54370000.0	0.0	0.6266430616378784	0.036135800182819366
1.0	54420000.0	54430000.0	0.0	0.5516571998596191	0.03148186579346657
1.0	54430000.0	54440000.0	0.0	0.5872279405593872	0.03370188921689987
1.0	54440000.0	54450000.0	0.0	0.6090618968009949	0.03505515307188034
1.0	54470000.0	54480000.0	1.0	0.6791967153549194	0.03930392116308212
1.0	54610000.0	54620000.0	0.0	0.6309097409248352	0.036396805197000504
1.0	54730000.0	54740000.0	0.0	0.5825214982032776	0.03340940177440643
1.0	54770000.0	54780000.0	2.0	0.5390239357948303	0.030691003426909447
1.0	54810000.0	54820000.0	0.0	0.5729206800460815	0.0328105203807354
1.0	54960000.0	54970000.0	1.0	0.7419233322143555	0.04294086992740631
1.0	55050000.0	55060000.0	1.0	0.5908111333847046	0.03392495587468147
1.0	55220000.0	55230000.0	0.0	0.5806361436843872	0.033292025327682495
1.0	55230000.0	55240000.0	1.0	0.5986089706420898	0.03440838307142258
1.0	55250000.0	55260000.0	0.0	0.5566245317459106	0.031792156398296356
1.0	55270000.0	55280000.0	0.0	0.551270604133606	0.031457312405109406
1.0	55290000.0	55300000.0	2.0	0.6611388921737671	0.03822706267237663
1.0	55300000.0	55310000.0	1.0	0.6033786535263062	0.034704409539699554
1.0	55340000.0	55350000.0	1.0	0.5752957463264465	0.03295900300145149
1.0	55350000.0	55360000.0	0.0	0.6382384300231934	0.03684311360120773
1.0	55410000.0	55420000.0	1.0	0.6375994682312012	0.0368044413626194
1.0	55420000.0	55430000.0	1.0	0.6454675197601318	0.0372820682823658
1.0	55430000.0	55440000.0	0.0	0.6469370722770691	0.03737123683094978
1.0	55460000.0	55470000.0	1.0	0.5763842463493347	0.03302688151597977
1.0	55530000.0	55540000.0	3.0	0.5669759511947632	0.03243912383913994
1.0	55570000.0	55580000.0	2.0	0.5651288032531738	0.03232399374246597
1.0	55590000.0	55600000.0	2.0	0.5886203646659851	0.033788781613111496
1.0	55650000.0	55660000.0	1.0	0.6116165518760681	0.03521297127008438
1.0	55730000.0	55740000.0	1.0	0.7622191905975342	0.04408030956983566
1.0	55760000.0	55770000.0	0.0	0.7111042141914368	0.04117565602064133
1.0	55770000.0	55780000.0	0.0	0.91276615858078	0.051931630820035934
1.0	55820000.0	55830000.0	0.0	0.7286504507064819	0.04218562692403793
1.0	55880000.0	55890000.0	0.0	0.9094908833503723	0.05177192762494087
1.0	55970000.0	55980000.0	0.0	0.8132125735282898	0.046858739107847214
1.0	56010000.0	56020000.0	0.0	0.8704813122749329	0.049834053963422775
1.0	56030000.0	56040000.0	1.0	0.7025325894355774	0.040677376091480255
1.0	56120000.0	56130000.0	0.0	0.8395055532455444	0.04824405908584595
1.0	56190000.0	56200000.0	1.0	0.8524898290634155	0.04891588166356087
1.0	56240000.0	56250000.0	1.0	0.9777966737747192	0.0549936406314373
1.0	56290000.0	56300000.0	1.0	0.9389044046401978	0.05318614840507507
1.0	56320000.0	56330000.0	1.0	0.9065580368041992	0.05162868648767471
1.0	56330000.0	56340000.0	0.0	0.9154178500175476	0.052060145884752274
1.0	56380000.0	56390000.0	0.0	0.8933082818984985	0.050976693630218506
1.0	56460000.0	56470000.0	1.0	0.8908063173294067	0.050852734595537186
1.0	56480000.0	56490000.0	2.0	0.8437970876693726	0.048466913402080536
1.0	56530000.0	56540000.0	0.0	1.149766206741333	0.06215436011552811
1.0	56590000.0	56600000.0	2.0	1.0462969541549683	0.058007705956697464
1.0	56740000.0	56750000.0	0.0	0.6202114820480347	0.035741277039051056
1.0	56850000.0	56860000.0	3.0	0.6486474275588989	0.0374748669564724
1.0	56920000.0	56930000.0	1.0	0.7946484088897705	0.04586120694875717
1.0	57020000.0	57030000.0	0.0	0.6812300682067871	0.03942503780126572
1.0	57030000.0	57040000.0	1.0	0.5878188014030457	0.03373878076672554
1.0	57080000.0	57090000.0	0.0	0.7647839188575745	0.04422269016504288
1.0	57110000.0	57120000.0	1.0	0.6613183617591858	0.038237761706113815
1.0	57140000.0	57150000.0	0.0	0.5481459498405457	0.031261734664440155
1.0	57160000.0	57170000.0	0.0	0.5523796081542969	0.031526073813438416
1.0	57170000.0	57180000.0	0.0	0.5789811015129089	0.0331888310611248
1.0	57200000.0	57210000.0	0.0	0.6798464059829712	0.039342883974313736
1.0	57240000.0	57250000.0	0.0	0.5725579261779785	0.032787758857011795
1.0	57260000.0	57270000.0	0.0	0.5340598821640015	0.03038126789033413
1.0	57290000.0	57300000.0	0.0	0.6554383039474487	0.0378844179213047
1.0	57300000.0	57310000.0	0.0	0.6462093591690063	0.03732690587639809
1.0	57320000.0	57330000.0	1.0	0.5288618803024292	0.030056599527597427
1.0	57420000.0	57430000.0	1.0	0.6232858896255493	0.03593028709292412
1.0	57540000.0	57550000.0	0.0	0.724705696105957	0.04195958003401756
1.0	57600000.0	57610000.0	0.0	0.6713562607765198	0.03883843868970871
1.0	57650000.0	57660000.0	1.0	0.7001124620437622	0.04053562879562378
1.0	57680000.0	57690000.0	1.0	0.6355279684066772	0.03667832165956497
1.0	57780000.0	57790000.0	2.0	0.7971550226211548	0.045996956527233124
1.0	57890000.0	57900000.0	0.0	0.7635712623596191	0.04415525496006012
1.0	57990000.0	58000000.0	2.0	0.7673064470291138	0.044363103806972504
1.0	58300000.0	58310000.0	1.0	0.7537099123001099	0.043605197221040726
1.0	58340000.0	58350000.0	0.0	0.6781660914421082	0.03924333304166794
1.0	58360000.0	58370000.0	0.0	0.7988983392715454	0.04609080031514168
1.0	58420000.0	58430000.0	0.0	0.7170736193656921	0.041520919650793076
1.0	58500000.0	58510000.0	1.0	0.6644917726516724	0.03842798247933388
1.0	58510000.0	58520000.0	1.0	0.6491252183914185	0.037503551691770554
1.0	58540000.0	58550000.0	1.0	0.7467697262763977	0.043214499950408936
1.0	58610000.0	58620000.0	1.0	0.7172039747238159	0.0415278784930706
1.0	58700000.0	58710000.0	1.0	0.7060127258300781	0.040879640728235245
1.0	58770000.0	58780000.0	0.0	0.7435969114303589	0.04303538054227829
1.0	58810000.0	58820000.0	1.0	0.7645560503005981	0.044209908694028854
1.0	58870000.0	58880000.0	1.0	0.6664474606513977	0.03854525834321976
1.0	58880000.0	58890000.0	0.0	0.6346786618232727	0.03662671521306038
1.0	58900000.0	58910000.0	1.0	0.6502941250801086	0.037574488669633865
1.0	58940000.0	58950000.0	0.0	0.6441397666931152	0.03720199316740036
1.0	58960000.0	58970000.0	0.0	0.5853592157363892	0.03358602151274681
1.0	58980000.0	58990000.0	0.0	0.5810105204582214	0.03331480547785759
1.0	59030000.0	59040000.0	1.0	0.640252947807312	0.036965835839509964
1.0	59070000.0	59080000.0	1.0	0.6574609279632568	0.03800627216696739
1.0	59100000.0	59110000.0	0.0	0.6906379461288452	0.03997983783483505
1.0	59110000.0	59120000.0	0.0	0.6001018285751343	0.03450115770101547
1.0	59180000.0	59190000.0	0.0	0.5667809844017029	0.032426755875349045
1.0	59190000.0	59200000.0	1.0	0.5289491415023804	0.030062396079301834
1.0	59240000.0	59250000.0	1.0	0.9776256680488586	0.05498594045639038
1.0	59270000.0	59280000.0	0.0	0.6055994629859924	0.03484164550900459
1.0	59290000.0	59300000.0	0.0	0.6665040254592896	0.038548752665519714
1.0	59330000.0	59340000.0	0.0	0.6481819152832031	0.03744666650891304
1.0	59450000.0	59460000.0	1.0	0.6810104250907898	0.039412111043930054
1.0	59490000.0	59500000.0	1.0	0.7496675252914429	0.043377988040447235
1.0	59500000.0	59510000.0	0.0	0.7253535985946655	0.041997138410806656
1.0	59510000.0	59520000.0	1.0	0.6388856172561646	0.03688260540366173
1.0	59520000.0	59530000.0	0.0	0.6929885149002075	0.04011845961213112
1.0	59580000.0	59590000.0	1.0	0.7415467500686646	0.04291944578289986
1.0	59600000.0	59610000.0	0.0	0.7663072943687439	0.04430769756436348
1.0	59730000.0	59740000.0	0.0	0.6941051483154297	0.04018350690603256
1.0	59750000.0	59760000.0	0.0	0.6967118978500366	0.04033689200878143
1.0	59780000.0	59790000.0	1.0	0.5464969873428345	0.031157825142145157
1.0	59900000.0	59910000.0	1.0	0.6105230450630188	0.03514515608549118
1.0	59950000.0	59960000.0	0.0	0.6317377090454102	0.03644708916544914
1.0	60060000.0	60070000.0	1.0	0.6585276126861572	0.03807049244642258
1.0	60130000.0	60140000.0	0.0	0.6737293004989624	0.0389796607196331
1.0	60170000.0	60180000.0	0.0	0.6581540107727051	0.03804800659418106
1.0	60250000.0	60260000.0	2.0	0.6871703863143921	0.039776068180799484
1.0	60300000.0	60310000.0	2.0	0.5954638719558716	0.03421371802687645
1.0	60330000.0	60340000.0	1.0	0.6001445055007935	0.03450413793325424
1.0	60400000.0	60410000.0	0.0	0.7535722255706787	0.043597299605607986
1.0	60420000.0	60430000.0	0.0	0.7287774085998535	0.04219306260347366
1.0	60490000.0	60500000.0	2.0	0.8883647918701172	0.05073123052716255
1.0	60500000.0	60510000.0	2.0	0.8276934623718262	0.047625988721847534
1.0	60520000.0	60530000.0	3.0	0.7874166965484619	0.0454682931303978
1.0	60560000.0	60570000.0	1.0	0.8939050436019897	0.051006101071834564
1.0	60580000.0	60590000.0	1.0	0.829304039478302	0.04771028831601143
1.0	60660000.0	60670000.0	0.0	0.7454960346221924	0.04314272850751877
1.0	60710000.0	60720000.0	1.0	0.7861953973770142	0.04540182650089264
1.0	60770000.0	60780000.0	0.0	0.8966400027275085	0.051141321659088135
1.0	60790000.0	60800000.0	0.0	0.8614055514335632	0.04937271773815155
1.0	60850000.0	60860000.0	0.0	0.7941798567771912	0.04583575576543808
1.0	60910000.0	60920000.0	1.0	0.8476556539535522	0.04866700619459152
1.0	60970000.0	60980000.0	1.0	0.7339147329330444	0.04248614236712456
1.0	60990000.0	61000000.0	2.0	0.8122963905334473	0.046810030937194824
1.0	61140000.0	61150000.0	1.0	0.7619915008544922	0.044067468494176865
1.0	61150000.0	61160000.0	0.0	0.8717508316040039	0.0498984232544899
1.0	61160000.0	61170000.0	0.0	0.7646611928939819	0.04421620815992355
1.0	61250000.0	61260000.0	1.0	0.7687238454818726	0.044441722333431244
1.0	61290000.0	61300000.0	0.0	0.707768976688385	0.040981970727443695
1.0	61310000.0	61320000.0	1.0	0.7205494046211243	0.04172053933143616
1.0	61320000.0	61330000.0	0.0	0.7456899881362915	0.043153904378414154
1.0	61430000.0	61440000.0	1.0	0.8849822282791138	0.05056291073560715
1.0	61570000.0	61580000.0	1.0	0.6000334620475769	0.0344969816505909
1.0	61590000.0	61600000.0	1.0	0.614540696144104	0.03539290651679039
1.0	61630000.0	61640000.0	2.0	0.5972676277160645	0.03432570770382881
1.0	61660000.0	61670000.0	1.0	0.6139876842498779	0.035358987748622894
1.0	61720000.0	61730000.0	0.0	0.5643715858459473	0.03227626159787178
1.0	61740000.0	61750000.0	1.0	0.6257205009460449	0.03607918322086334
1.0	61790000.0	61800000.0	0.0	0.5422278642654419	0.030891409143805504
1.0	61840000.0	61850000.0	0.0	0.5638526082038879	0.032243870198726654
1.0	61890000.0	61900000.0	0.0	0.5117349624633789	0.028992032632231712
1.0	61910000.0	61920000.0	0.0	0.5550979375839233	0.0316963717341423
1.0	61940000.0	61950000.0	0.0	0.6821449995040894	0.03947903960943222
1.0	61970000.0	61980000.0	2.0	0.6331065893173218	0.036531031131744385
1.0	61980000.0	61990000.0	0.0	0.6344685554504395	0.03661411628127098
1.0	62030000.0	62040000.0	0.0	0.6844450235366821	0.03961486369371414
1.0	62040000.0	62050000.0	0.0	0.6371549963951111	0.03677752614021301
1.0	62090000.0	62100000.0	1.0	0.6699718236923218	0.038755886256694794
1.0	62110000.0	62120000.0	1.0	0.6335155963897705	0.03655581176280975
1.0	62150000.0	62160000.0	1.0	0.611468493938446	0.035203710198402405
1.0	62230000.0	62240000.0	2.0	0.553234338760376	0.031579770147800446
1.0	62290000.0	62300000.0	0.0	0.5517386198043823	0.03148664906620979
1.0	62310000.0	62320000.0	0.0	0.5685465931892395	0.03253704309463501
1.0	62330000.0	62340000.0	1.0	0.5421283841133118	0.030885834246873856
1.0	62350000.0	62360000.0	0.0	0.5226741433143616	0.02967102825641632
1.0	62380000.0	62390000.0	0.0	0.5297273993492126	0.03011031448841095
1.0	62390000.0	62400000.0	1.0	0.5374886989593506	0.030595559626817703
1.0	62450000.0	62460000.0	0.0	0.5532622337341309	0.031581953167915344
1.0	62460000.0	62470000.0	0.0	0.5362534523010254	0.030518490821123123
1.0	62480000.0	62490000.0	0.0	0.5590473413467407	0.031943537294864655
1.0	62590000.0	62600000.0	2.0	0.6128427386283875	0.03528844192624092
1.0	62620000.0	62630000.0	0.0	0.6441545486450195	0.037202801555395126
1.0	62660000.0	62670000.0	4.0	0.7059086561203003	0.04087348282337189
1.0	62730000.0	62740000.0	1.0	0.7598615288734436	0.043949052691459656
1.0	62740000.0	62750000.0	0.0	0.8635014295578003	0.049479588866233826
1.0	62800000.0	62810000.0	1.0	0.7915047407150269	0.045690763741731644
1.0	62880000.0	62890000.0	0.0	0.7226470708847046	0.04184173047542572
1.0	62980000.0	62990000.0	1.0	0.6181830167770386	0.035616837441921234
1.0	63010000.0	63020000.0	1.0	0.5999504923820496	0.03449232131242752
1.0	63060000.0	63070000.0	0.0	0.5828428864479065	0.033429697155952454
1.0	63150000.0	63160000.0	0.0	0.5796977877616882	0.03323311358690262
1.0	63170000.0	63180000.0	1.0	0.5697137713432312	0.03261059150099754
1.0	63190000.0	63200000.0	1.0	0.6053515672683716	0.03482642397284508
1.0	63260000.0	63270000.0	1.0	0.6798663139343262	0.03934384509921074
1.0	63280000.0	63290000.0	0.0	0.6378246545791626	0.036817923188209534
1.0	63290000.0	63300000.0	2.0	0.6045532822608948	0.034776680171489716
1.0	63300000.0	63310000.0	0.0	0.6073017120361328	0.03494720906019211
1.0	63310000.0	63320000.0	1.0	0.6568712592124939	0.03797060623764992
1.0	63330000.0	63340000.0	2.0	0.7849327325820923	0.04533296450972557
1.0	63370000.0	63380000.0	3.0	0.784774661064148	0.04532404616475105
1.0	63380000.0	63390000.0	0.0	0.8382919430732727	0.048180852085351944
1.0	63450000.0	63460000.0	0.0	0.9020365476608276	0.05140724778175354
1.0	63510000.0	63520000.0	1.0	0.7401571273803711	0.04284084588289261
1.0	63710000.0	63720000.0	0.0	1.0027021169662476	0.056114643812179565
1.0	63730000.0	63740000.0	1.0	1.0186843872070312	0.056818731129169464
1.0	63800000.0	63810000.0	1.0	0.8725932836532593	0.049940481781959534
1.0	63870000.0	63880000.0	1.0	0.5571909546852112	0.03182755783200264
1.0	63880000.0	63890000.0	1.0	0.5538038015365601	0.031615763902664185
1.0	63890000.0	63900000.0	0.0	0.6222699284553528	0.03586791828274727
1.0	63920000.0	63930000.0	0.0	0.5785002112388611	0.033158812671899796
1.0	63980000.0	63990000.0	0.0	0.6234979629516602	0.03594350442290306
1.0	64080000.0	64090000.0	0.0	0.5411885976791382	0.030826589092612267
1.0	64100000.0	64110000.0	1.0	0.5323724746704102	0.030275994911789894
1.0	64160000.0	64170000.0	0.0	0.5433030128479004	0.03095896542072296
1.0	64180000.0	64190000.0	0.0	0.6152586936950684	0.03543717786669731
1.0	64210000.0	64220000.0	1.0	0.6189209818840027	0.03566266968846321
1.0	64290000.0	64300000.0	1.0	0.5622084140777588	0.03214140981435776
1.0	64300000.0	64310000.0	0.0	0.5582365393638611	0.03189363703131676
1.0	64320000.0	64330000.0	2.0	0.5401543378829956	0.0307625625282526
1.0	64440000.0	64450000.0	1.0	0.5910156965255737	0.033937256783246994
1.0	64480000.0	64490000.0	0.0	0.5536879301071167	0.031608812510967255
1.0	64500000.0	64510000.0	1.0	0.5586504936218262	0.031919289380311966
1.0	64550000.0	64560000.0	0.0	0.6177526116371155	0.035590775310993195
1.0	64630000.0	64640000.0	0.0	0.5763987898826599	0.033027637749910355
1.0	64640000.0	64650000.0	0.0	0.5428885221481323	0.030933057889342308
1.0	64660000.0	64670000.0	1.0	0.5678157806396484	0.03249187022447586
1.0	64670000.0	64680000.0	1.0	0.6343334317207336	0.036605872213840485
1.0	64720000.0	64730000.0	1.0	0.6995030045509338	0.04049982875585556
1.0	64730000.0	64740000.0	0.0	0.7099589109420776	0.04110899940133095
1.0	64750000.0	64760000.0	0.0	0.7635611891746521	0.04415455460548401
1.0	65010000.0	65020000.0	0.0	0.6182023882865906	0.035618361085653305
1.0	65050000.0	65060000.0	0.0	0.5615636706352234	0.03210122138261795
1.0	65070000.0	65080000.0	1.0	0.6786640882492065	0.039272941648960114
1.0	65080000.0	65090000.0	0.0	0.6492722630500793	0.037512555718421936
1.0	65240000.0	65250000.0	1.0	0.649997889995575	0.03755633905529976
1.0	65270000.0	65280000.0	0.0	0.634617805480957	0.03662317246198654
1.0	65280000.0	65290000.0	0.0	0.6028774976730347	0.03467308729887009
1.0	65320000.0	65330000.0	2.0	0.5955875515937805	0.03422160819172859
1.0	65410000.0	65420000.0	1.0	0.6398507952690125	0.03694123402237892
1.0	65430000.0	65440000.0	1.0	0.7337053418159485	0.1800638735294342
1.0	65510000.0	65520000.0	1.0	0.6795114278793335	0.03932300955057144
1.0	65550000.0	65560000.0	1.0	0.8985387682914734	0.05123502016067505
1.0	65590000.0	65600000.0	1.0	0.7677377462387085	0.04438673332333565
1.0	65610000.0	65620000.0	0.0	0.6528030633926392	0.03772541135549545
1.0	65920000.0	65930000.0	1.0	0.5747149586677551	0.032922837883234024
1.0	65940000.0	65950000.0	0.0	0.6190147399902344	0.03566798195242882
1.0	66000000.0	66010000.0	1.0	0.6085834503173828	0.03502614423632622
1.0	66140000.0	66150000.0	1.0	0.7193713188171387	0.04165301099419594
1.0	66210000.0	66220000.0	1.0	1.0323787927627563	0.05741264671087265
1.0	66250000.0	66260000.0	1.0	0.9317828416824341	0.052847497165203094
1.0	66340000.0	66350000.0	1.0	0.5730806589126587	0.03282056003808975
1.0	66360000.0	66370000.0	1.0	0.7161110043525696	0.041465289890766144
1.0	66390000.0	66400000.0	0.0	0.7349511384963989	0.04254505783319473
1.0	66400000.0	66410000.0	0.0	0.7146880626678467	0.04138282686471939
1.0	66420000.0	66430000.0	0.0	0.6628268361091614	0.03832782432436943
1.0	66530000.0	66540000.0	1.0	0.662192702293396	0.038290031254291534
1.0	66550000.0	66560000.0	1.0	0.6502070426940918	0.03756934404373169
1.0	66560000.0	66570000.0	0.0	0.6247808337211609	0.03602183610200882
1.0	66630000.0	66640000.0	1.0	0.659203290939331	0.03811096400022507
1.0	66790000.0	66800000.0	0.0	0.7441219091415405	0.043064869940280914
1.0	66800000.0	66810000.0	0.0	0.6311461329460144	0.036411117762327194
1.0	66840000.0	66850000.0	0.0	0.6248195171356201	0.03602440282702446
1.0	66860000.0	66870000.0	0.0	0.731817364692688	0.042366184294223785
1.0	66920000.0	66930000.0	0.0	0.7139215469360352	0.04133876413106918
1.0	66940000.0	66950000.0	0.0	0.6411229372024536	0.03701852262020111
1.0	66980000.0	66990000.0	1.0	0.7088847160339355	0.041046421974897385
1.0	66990000.0	67000000.0	2.0	0.6617404222488403	0.03826342523097992
1.0	67000000.0	67010000.0	0.0	0.7441727519035339	0.04306790232658386
1.0	67050000.0	67060000.0	0.0	0.6505189538002014	0.03758779913187027
1.0	67100000.0	67110000.0	1.0	0.6245771646499634	0.03600947931408882
1.0	67150000.0	67160000.0	0.0	0.7005568742752075	0.04056182876229286
1.0	67230000.0	67240000.0	1.0	0.6872051954269409	0.03977782651782036
1.0	67290000.0	67300000.0	1.0	0.6358879208564758	0.036699891090393066
1.0	67330000.0	67340000.0	0.0	0.6041237711906433	0.034750036895275116
1.0	67360000.0	67370000.0	0.0	0.5624634027481079	0.03215744346380234
1.0	67370000.0	67380000.0	1.0	0.5431612730026245	0.030950237065553665
1.0	67410000.0	67420000.0	0.0	0.5362425446510315	0.03051665797829628
1.0	67430000.0	67440000.0	0.0	0.5342581272125244	0.03039310872554779
1.0	67650000.0	67660000.0	2.0	0.6484130620956421	0.03746076300740242
1.0	67660000.0	67670000.0	0.0	0.6911250948905945	0.04000873118638992
1.0	67680000.0	67690000.0	1.0	0.7346488237380981	0.042528413236141205
1.0	67700000.0	67710000.0	1.0	0.7180286049842834	0.041575878858566284
1.0	67730000.0	67740000.0	0.0	0.7233752012252808	0.04188352823257446
1.0	67770000.0	67780000.0	0.0	0.705150306224823	0.04082951694726944
1.0	67790000.0	67800000.0	0.0	0.6242853403091431	0.0359916165471077
1.0	67800000.0	67810000.0	0.0	0.6055954098701477	0.034841276705265045
1.0	67860000.0	67870000.0	0.0	0.5728306770324707	0.03280467540025711
1.0	67880000.0	67890000.0	0.0	0.5158275961875916	0.029245460405945778
1.0	67920000.0	67930000.0	0.0	0.5423925518989563	0.030902143567800522
1.0	68120000.0	68130000.0	0.0	0.5775434374809265	0.03309929370880127
1.0	68200000.0	68210000.0	1.0	0.543941855430603	0.030998874455690384
1.0	68330000.0	68340000.0	0.0	0.6595947742462158	0.03813444823026657
1.0	68360000.0	68370000.0	0.0	0.6831461787223816	0.0395381934940815
1.0	68390000.0	68400000.0	1.0	0.6296195983886719	0.03631803020834923
1.0	68510000.0	68520000.0	0.0	0.5795609951019287	0.033225562423467636
1.0	68620000.0	68630000.0	0.0	0.6142346858978271	0.035373933613300323
1.0	68780000.0	68790000.0	0.0	0.875205397605896	0.05007239058613777
1.0	68830000.0	68840000.0	0.0	0.7644314765930176	0.04420294612646103
1.0	68870000.0	68880000.0	1.0	0.8096675872802734	0.04666972532868385
1.0	68900000.0	68910000.0	1.0	0.8348152041435242	0.04799920693039894
1.0	68960000.0	68970000.0	2.0	0.7549799680709839	0.04367609694600105
1.0	69070000.0	69080000.0	1.0	0.8912454843521118	0.0508747398853302
1.0	69160000.0	69170000.0	0.0	0.8831119537353516	0.05046921968460083
1.0	69280000.0	69290000.0	1.0	0.8637913465499878	0.04949457198381424
1.0	69300000.0	69310000.0	0.0	0.9233717918395996	0.052444763481616974
1.0	69400000.0	69410000.0	3.0	0.9681215286254883	0.05455046147108078
1.0	69420000.0	69430000.0	2.0	0.9003931879997253	0.051326412707567215
1.0	69490000.0	69500000.0	2.0	1.123990774154663	0.06116665527224541
1.0	69630000.0	69640000.0	2.0	1.2299593687057495	0.065036840736866
1.0	69650000.0	69660000.0	1.0	1.2341570854187012	0.06517969071865082
1.0	69720000.0	69730000.0	1.0	1.2294265031814575	0.0650184154510498
1.0	69730000.0	69740000.0	0.0	1.321960210800171	0.06799076497554779
1.0	69760000.0	69770000.0	0.0	1.2923561334609985	0.06708130985498428
1.0	69780000.0	69790000.0	3.0	1.169830560684204	0.06290241330862045
1.0	69800000.0	69810000.0	2.0	1.1333147287368774	0.06152716279029846
1.0	69890000.0	69900000.0	2.0	1.0625054836273193	0.05868929624557495
1.0	69930000.0	69940000.0	1.0	1.1190659999847412	0.060974229127168655
1.0	69990000.0	70000000.0	2.0	0.9376062154769897	0.05312415957450867
1.0	70020000.0	70030000.0	2.0	0.9685654640197754	0.05457108095288277
1.0	70120000.0	70130000.0	0.0	0.9826079607009888	0.05521263927221298
1.0	70130000.0	70140000.0	1.0	1.0140539407730103	0.056615836918354034
1.0	70150000.0	70160000.0	2.0	0.942112922668457	0.053337790071964264
1.0	70180000.0	70190000.0	0.0	1.0130174160003662	0.05657044053077698
1.0	70210000.0	70220000.0	1.0	0.9928611516952515	0.05567501112818718
1.0	70220000.0	70230000.0	1.0	0.9801653027534485	0.05510174110531807
1.0	70300000.0	70310000.0	0.0	0.8925555944442749	0.05093945935368538
1.0	70310000.0	70320000.0	2.0	0.9272302389144897	0.052629970014095306
1.0	70410000.0	70420000.0	0.0	0.9523479342460632	0.05381891876459122
1.0	70420000.0	70430000.0	1.0	0.8336014747619629	0.047935862094163895
1.0	70440000.0	70450000.0	3.0	0.8434990644454956	0.048451561480760574
1.0	70450000.0	70460000.0	2.0	0.8112798929214478	0.04675588756799698
1.0	70510000.0	70520000.0	0.0	0.7718158960342407	0.04461263492703438
1.0	70580000.0	70590000.0	1.0	0.6515187621116638	0.03764799237251282
1.0	70680000.0	70690000.0	1.0	0.6445767879486084	0.03722846135497093
1.0	70700000.0	70710000.0	0.0	0.5369397401809692	0.03056112304329872
1.0	70770000.0	70780000.0	0.0	0.5560864806175232	0.031758226454257965
1.0	70880000.0	70890000.0	0.0	0.5910611152648926	0.033940404653549194
1.0	70890000.0	70900000.0	1.0	0.5804937481880188	0.03328316658735275
1.0	70900000.0	70910000.0	1.0	0.6101329922676086	0.03512125462293625
1.0	70970000.0	70980000.0	1.0	0.8369930386543274	0.04811299592256546
1.0	71000000.0	71010000.0	2.0	0.7946158051490784	0.045859359204769135
1.0	71030000.0	71040000.0	0.0	0.990200400352478	0.055555522441864014
1.0	71080000.0	71090000.0	1.0	0.888833224773407	0.05075448006391525
1.0	71090000.0	71100000.0	0.0	0.953454315662384	0.053870685398578644
1.0	71120000.0	71130000.0	2.0	0.8159067034721375	0.047002099454402924
1.0	71250000.0	71260000.0	0.0	0.8609228134155273	0.04934810847043991
1.0	71350000.0	71360000.0	1.0	0.9828314781188965	0.0552227720618248
1.0	71390000.0	71400000.0	0.0	0.9794200658798218	0.05506784841418266
1.0	71520000.0	71530000.0	0.0	0.7137030363082886	0.04132569953799248
1.0	71590000.0	71600000.0	0.0	0.8991292119026184	0.05126412957906723
1.0	71630000.0	71640000.0	3.0	0.881629467010498	0.0503949299454689
1.0	71780000.0	71790000.0	1.0	1.1110310554504395	0.060658443719148636
1.0	71870000.0	71880000.0	0.0	0.8356525301933289	0.048042960464954376
1.0	71920000.0	71930000.0	1.0	1.0235092639923096	0.05702896788716316
1.0	71940000.0	71950000.0	1.0	0.9636741876602173	0.05434552580118179
1.0	72000000.0	72010000.0	2.0	0.9088341593742371	0.05173976346850395
1.0	72060000.0	72070000.0	0.0	0.9593139886856079	0.054143715649843216
1.0	72090000.0	72100000.0	1.0	0.9096710085868835	0.051780663430690765
1.0	72120000.0	72130000.0	2.0	0.7810348868370056	0.04511961713433266
1.0	72160000.0	72170000.0	1.0	0.7660382986068726	0.04429227486252785
1.0	72180000.0	72190000.0	1.0	0.778485119342804	0.04497988522052765
1.0	72200000.0	72210000.0	0.0	0.7638098001480103	0.04416842758655548
1.0	72220000.0	72230000.0	0.0	0.800460934638977	0.04617531597614288
1.0	72250000.0	72260000.0	0.0	0.7352370023727417	0.04256189242005348
1.0	72270000.0	72280000.0	0.0	0.6778649091720581	0.03922551870346069
1.0	72280000.0	72290000.0	1.0	0.8274629712104797	0.04761349409818649
1.0	72300000.0	72310000.0	1.0	0.7669549584388733	0.044343311339616776
1.0	72340000.0	72350000.0	1.0	0.7700911164283752	0.044516902416944504
1.0	72380000.0	72390000.0	4.0	0.7958658337593079	0.0459272526204586
1.0	72390000.0	72400000.0	2.0	0.8123672604560852	0.046813663095235825
1.0	72420000.0	72430000.0	1.0	0.8869535326957703	0.05066096782684326
1.0	72510000.0	72520000.0	2.0	0.7037873864173889	0.04075006768107414
1.0	72560000.0	72570000.0	0.0	0.8209441900253296	0.047269057482481
1.0	72610000.0	72620000.0	0.0	0.8004826307296753	0.04617670923471451
1.0	72670000.0	72680000.0	0.0	0.7636438608169556	0.044159431010484695
1.0	72690000.0	72700000.0	2.0	0.753700852394104	0.043604567646980286
1.0	72920000.0	72930000.0	1.0	0.8848847150802612	0.0505579337477684
1.0	72930000.0	72940000.0	0.0	0.8162332773208618	0.04701974242925644
1.0	72970000.0	72980000.0	1.0	0.8549006581306458	0.049039967358112335
1.0	73000000.0	73010000.0	2.0	0.803970992565155	0.04636421054601669
1.0	73030000.0	73040000.0	0.0	0.85151207447052	0.0488656684756279
1.0	73100000.0	73110000.0	1.0	0.7971628308296204	0.04599761962890625
1.0	73120000.0	73130000.0	0.0	0.8368179202079773	0.04810388386249542
1.0	73130000.0	73140000.0	3.0	0.7649962306022644	0.04423461854457855
1.0	73480000.0	73490000.0	1.0	1.0045262575149536	0.056195490062236786
1.0	73520000.0	73530000.0	1.0	1.0808026790618896	0.05944431945681572
1.0	73530000.0	73540000.0	1.0	0.9506635665893555	0.053740136325359344
1.0	73540000.0	73550000.0	3.0	1.029149055480957	0.057273585349321365
1.0	73630000.0	73640000.0	0.0	1.2025983333587646	0.06408549845218658
1.0	73860000.0	73870000.0	0.0	1.2066103219985962	0.06422706693410873
1.0	73870000.0	73880000.0	4.0	1.0126571655273438	0.0565543957054615
1.0	73910000.0	73920000.0	0.0	1.2274181842803955	0.06494984775781631
1.0	73920000.0	73930000.0	1.0	1.1550787687301636	0.06235402822494507
1.0	73960000.0	73970000.0	1.0	1.0519752502441406	0.058247726410627365
1.0	74060000.0	74070000.0	0.0	1.1901992559432983	0.0636434331536293
1.0	74080000.0	74090000.0	1.0	1.1518462896347046	0.06223275512456894
1.0	74160000.0	74170000.0	2.0	0.9921795129776001	0.055644530802965164
1.0	74290000.0	74300000.0	0.0	1.009443998336792	0.0564131923019886
1.0	74300000.0	74310000.0	4.0	0.9275627136230469	0.05264567211270332
1.0	74360000.0	74370000.0	0.0	1.017474889755249	0.05676593631505966
1.0	74440000.0	74450000.0	2.0	0.844814121723175	0.048519715666770935
1.0	74460000.0	74470000.0	1.0	0.8863843679428101	0.05063281208276749
1.0	74480000.0	74490000.0	0.0	0.8664938807487488	0.049631983041763306
1.0	74520000.0	74530000.0	1.0	0.8407880663871765	0.048310570418834686
1.0	74540000.0	74550000.0	1.0	0.8774961233139038	0.050187598913908005
1.0	74570000.0	74580000.0	0.0	0.8965706825256348	0.05113811418414116
1.0	74630000.0	74640000.0	3.0	0.9259562492370605	0.052568696439266205
1.0	74640000.0	74650000.0	0.0	0.8866596221923828	0.05064641684293747
1.0	74690000.0	74700000.0	1.0	0.8923177719116211	0.05092783644795418
1.0	74710000.0	74720000.0	1.0	0.8574343919754028	0.04916976019740105
1.0	74730000.0	74740000.0	1.0	0.7343221306800842	0.04250910133123398
1.0	74750000.0	74760000.0	2.0	0.7288423776626587	0.04219702258706093
1.0	74780000.0	74790000.0	0.0	0.7852129936218262	0.045348186045885086
1.0	74790000.0	74800000.0	0.0	0.7671999335289001	0.04435700923204422
1.0	74840000.0	74850000.0	0.0	0.8510783910751343	0.04884304106235504
1.0	74860000.0	74870000.0	2.0	0.8030994534492493	0.046317558735609055
1.0	74870000.0	74880000.0	0.0	0.8606767654418945	0.04933549836277962
1.0	74890000.0	74900000.0	2.0	0.816758930683136	0.04704757779836655
1.0	74900000.0	74910000.0	0.0	0.8732497096061707	0.04997354373335838
1.0	74920000.0	74930000.0	1.0	0.7668491005897522	0.044337593019008636
1.0	74930000.0	74940000.0	1.0	0.7939597368240356	0.04582385718822479
1.0	74970000.0	74980000.0	1.0	0.7106157541275024	0.04114733263850212
1.0	75000000.0	75010000.0	0.0	0.914068341255188	0.05199475958943367
1.0	75080000.0	75090000.0	2.0	0.8670288324356079	0.04965910688042641
1.0	75150000.0	75160000.0	1.0	0.8180664777755737	0.047116849571466446
1.0	75200000.0	75210000.0	0.0	0.7194488644599915	0.041657328605651855
1.0	75230000.0	75240000.0	2.0	0.7784028053283691	0.04497547075152397
1.0	75270000.0	75280000.0	0.0	1.0556261539459229	0.05840165540575981
1.0	75310000.0	75320000.0	4.0	1.0308752059936523	0.057347964495420456
1.0	75350000.0	75360000.0	1.0	1.3037679195404053	0.06743630766868591
1.0	75400000.0	75410000.0	3.0	1.154649257659912	0.062337636947631836
1.0	75490000.0	75500000.0	0.0	1.1191285848617554	0.060976821929216385
1.0	75560000.0	75570000.0	2.0	0.9241716265678406	0.052482813596725464
1.0	75580000.0	75590000.0	0.0	1.0315417051315308	0.05737662315368652
1.0	75610000.0	75620000.0	0.0	1.141748070716858	0.06185011938214302
1.0	75690000.0	75700000.0	1.0	0.8914188146591187	0.05088328570127487
1.0	75700000.0	75710000.0	2.0	0.7881965041160583	0.045510824769735336
1.0	75830000.0	75840000.0	0.0	0.8557394742965698	0.04908304288983345
1.0	75920000.0	75930000.0	0.0	0.8908100128173828	0.050852853804826736
1.0	75960000.0	75970000.0	0.0	0.7858933210372925	0.04538501426577568
1.0	75980000.0	75990000.0	4.0	0.7141661047935486	0.041352368891239166
1.0	76090000.0	76100000.0	0.0	0.6483702659606934	0.03745768591761589
1.0	76110000.0	76120000.0	0.0	0.7081263661384583	0.04100258648395538
1.0	76200000.0	76210000.0	0.0	0.5853733420372009	0.033586833626031876
1.0	76280000.0	76290000.0	1.0	0.6101163625717163	0.035120151937007904
1.0	76330000.0	76340000.0	1.0	0.7627044916152954	0.044107235968112946
1.0	76420000.0	76430000.0	1.0	0.8207640647888184	0.04725963994860649
1.0	76430000.0	76440000.0	0.0	0.950494110584259	0.053732018917798996
1.0	76510000.0	76520000.0	0.0	0.7678922414779663	0.044395290315151215
1.0	76550000.0	76560000.0	0.0	0.7083478569984436	0.041015494614839554
1.0	76670000.0	76680000.0	2.0	0.7715145349502563	0.0445956252515316
1.0	76700000.0	76710000.0	0.0	0.8773395419120789	0.05017998069524765
1.0	76740000.0	76750000.0	0.0	0.8074342608451843	0.04655018448829651
1.0	76770000.0	76780000.0	1.0	0.6977933049201965	0.04039997607469559
1.0	76840000.0	76850000.0	1.0	0.7411243319511414	0.04289560765028
1.0	76850000.0	76860000.0	2.0	0.6420674920082092	0.03707583248615265
1.0	77130000.0	77140000.0	0.0	0.6737764477729797	0.03898226469755173
1.0	77180000.0	77190000.0	2.0	0.7427094578742981	0.042985133826732635
1.0	77190000.0	77200000.0	1.0	0.6734725832939148	0.03896402567625046
1.0	77260000.0	77270000.0	1.0	0.8305309414863586	0.04777490347623825
1.0	77310000.0	77320000.0	1.0	0.8783661127090454	0.050231315195560455
1.0	77380000.0	77390000.0	0.0	0.6203078031539917	0.03574753552675247
1.0	77530000.0	77540000.0	2.0	0.6021833419799805	0.03463060408830643
1.0	77540000.0	77550000.0	0.0	0.6479619741439819	0.037433281540870667
1.0	77560000.0	77570000.0	0.0	0.5873986482620239	0.03371305763721466
1.0	77650000.0	77660000.0	0.0	0.6101354360580444	0.03512156754732132
1.0	77670000.0	77680000.0	1.0	0.6292576789855957	0.036295853555202484
1.0	77710000.0	77720000.0	1.0	0.7596615552902222	0.043937742710113525
1.0	77720000.0	77730000.0	1.0	0.7354687452316284	0.042574409395456314
1.0	77740000.0	77750000.0	0.0	0.7629122734069824	0.04411868005990982
1.0	77780000.0	77790000.0	1.0	0.5966351628303528	0.03428678959608078
1.0	77800000.0	77810000.0	0.0	0.6645156741142273	0.038429778069257736
1.0	77860000.0	77870000.0	0.0	0.7141531705856323	0.04135168343782425
1.0	77930000.0	77940000.0	0.0	0.6527582406997681	0.03772265464067459
1.0	77990000.0	78000000.0	0.0	0.6407233476638794	0.03699461370706558
1.0	78060000.0	78070000.0	0.0	0.48511815071105957	0.02735993266105652
1.0	78090000.0	78100000.0	0.0	0.4975479245185852	0.0281174685806036
1.0	78180000.0	78190000.0	1.0	0.5644134283065796	0.032278917729854584
1.0	78240000.0	78250000.0	0.0	0.5673539638519287	0.032463036477565765
1.0	78260000.0	78270000.0	0.0	0.5707557797431946	0.03267545998096466
1.0	78270000.0	78280000.0	0.0	0.5713995695114136	0.032715704292058945
1.0	78330000.0	78340000.0	0.0	0.5336155891418457	0.030353600159287453
1.0	78340000.0	78350000.0	0.0	0.5210498571395874	0.029570067301392555
1.0	78370000.0	78380000.0	0.0	0.5278806686401367	0.029995471239089966
1.0	78390000.0	78400000.0	0.0	0.5553275346755981	0.031710997223854065
1.0	78460000.0	78470000.0	2.0	0.5680278539657593	0.03250471502542496
1.0	78480000.0	78490000.0	0.0	0.6144970059394836	0.035390373319387436
1.0	78630000.0	78640000.0	1.0	0.8122155070304871	0.0468057356774807
1.0	78690000.0	78700000.0	0.0	0.8043048977851868	0.04638221487402916
1.0	78770000.0	78780000.0	1.0	0.8283578753471375	0.0476604700088501
1.0	78820000.0	78830000.0	3.0	0.9365143775939941	0.05307260900735855
1.0	78880000.0	78890000.0	1.0	0.9438573122024536	0.05342038720846176
1.0	78950000.0	78960000.0	1.0	0.9485349655151367	0.05364033579826355
1.0	78990000.0	79000000.0	0.0	0.8753958940505981	0.05008203908801079
1.0	79030000.0	79040000.0	1.0	0.6778961420059204	0.039227135479450226
1.0	79150000.0	79160000.0	2.0	0.8742212057113647	0.05002313852310181
1.0	79230000.0	79240000.0	2.0	1.153643250465393	0.06229996681213379
1.0	79290000.0	79300000.0	1.0	1.036639928817749	0.057595741003751755
1.0	79320000.0	79330000.0	5.0	1.0156731605529785	0.056686948984861374
1.0	79430000.0	79440000.0	2.0	1.168222427368164	0.06284312903881073
1.0	79440000.0	79450000.0	1.0	1.0571597814559937	0.05846591666340828
1.0	79490000.0	79500000.0	0.0	1.157410979270935	0.062441397458314896
1.0	79550000.0	79560000.0	1.0	1.026910424232483	0.057176388800144196
1.0	79610000.0	79620000.0	2.0	1.048857569694519	0.05811605602502823
1.0	79640000.0	79650000.0	0.0	1.0562381744384766	0.05842721462249756
1.0	79670000.0	79680000.0	0.0	0.9932277798652649	0.05569178983569145
1.0	79690000.0	79700000.0	0.0	1.0436484813690186	0.05789519473910332
1.0	79710000.0	79720000.0	0.0	0.8565260767936707	0.049123264849185944
1.0	79760000.0	79770000.0	1.0	0.9526554346084595	0.0538332462310791
1.0	79810000.0	79820000.0	0.0	0.8023476600646973	0.04627693444490433
1.0	79820000.0	79830000.0	1.0	0.8488810658454895	0.04872963950037956
1.0	79920000.0	79930000.0	1.0	1.0750142335891724	0.05920705944299698
1.0	79930000.0	79940000.0	2.0	1.0492887496948242	0.058134425431489944
1.0	79990000.0	80000000.0	4.0	0.8236578702926636	0.04741289094090462
1.0	80070000.0	80080000.0	0.0	1.137923002243042	0.061704106628894806
1.0	80090000.0	80100000.0	2.0	1.0404694080352783	0.05775952339172363
1.0	80120000.0	80130000.0	3.0	0.9274396896362305	0.05263977497816086
1.0	80190000.0	80200000.0	1.0	1.0444042682647705	0.057927459478378296
1.0	80200000.0	80210000.0	1.0	1.0842903852462769	0.059586603194475174
1.0	80210000.0	80220000.0	1.0	1.0063332319259644	0.05627589300274849
1.0	80230000.0	80240000.0	2.0	1.1613337993621826	0.06258757412433624
1.0	80250000.0	80260000.0	1.0	1.2707133293151855	0.06639184057712555
1.0	80270000.0	80280000.0	2.0	1.223341703414917	0.06480942666530609
1.0	80290000.0	80300000.0	1.0	1.0472872257232666	0.05804955214262009
1.0	80300000.0	80310000.0	3.0	1.0400159358978271	0.05774042755365372
1.0	80450000.0	80460000.0	0.0	0.7942100763320923	0.04583744704723358
1.0	80480000.0	80490000.0	1.0	0.8152438998222351	0.04696713015437126
1.0	80780000.0	80790000.0	1.0	1.2608909606933594	0.06607214361429214
1.0	80790000.0	80800000.0	2.0	1.3757768869400024	0.06954434514045715
1.0	80850000.0	80860000.0	1.0	1.3832441568374634	0.06974965333938599
1.0	80890000.0	80900000.0	5.0	1.3719075918197632	0.06943700462579727
1.0	80920000.0	80930000.0	1.0	1.2413688898086548	0.06542356312274933
1.0	80990000.0	81000000.0	2.0	1.4161955118179321	0.07062646001577377
1.0	81000000.0	81010000.0	0.0	1.557293176651001	0.07383205741643906
1.0	81120000.0	81130000.0	0.0	0.9813581705093384	0.055155783891677856
1.0	81280000.0	81290000.0	2.0	1.1956253051757812	0.06383784860372543
1.0	81300000.0	81310000.0	2.0	1.3115347623825073	0.06767483800649643
1.0	81340000.0	81350000.0	2.0	1.2463631629943848	0.06559084355831146
1.0	81390000.0	81400000.0	2.0	1.3121929168701172	0.06769499182701111
1.0	81440000.0	81450000.0	1.0	1.281064510345459	0.06672410666942596
1.0	81510000.0	81520000.0	1.0	1.1734498739242554	0.06303530186414719
1.0	81520000.0	81530000.0	0.0	1.1960639953613281	0.06385339796543121
1.0	81580000.0	81590000.0	2.0	1.0054959058761597	0.05623852461576462
1.0	81630000.0	81640000.0	2.0	1.0745550394058228	0.05918819457292557
1.0	81650000.0	81660000.0	0.0	0.993095874786377	0.05568583682179451
1.0	81680000.0	81690000.0	1.0	0.9097499847412109	0.05178455635905266
1.0	81820000.0	81830000.0	1.0	0.9376811981201172	0.05312805622816086
1.0	81830000.0	81840000.0	1.0	0.9576603770256042	0.05406651645898819
1.0	81920000.0	81930000.0	1.0	0.9693170785903931	0.05460560321807861
1.0	81980000.0	81990000.0	2.0	0.8377535939216614	0.04815264791250229
1.0	82040000.0	82050000.0	1.0	0.8448877334594727	0.04852369427680969
1.0	82050000.0	82060000.0	0.0	0.9833276867866516	0.05524503067135811
1.0	82080000.0	82090000.0	1.0	0.975814700126648	0.05490346625447273
1.0	82190000.0	82200000.0	1.0	0.8394641876220703	0.048241861164569855
1.0	82280000.0	82290000.0	1.0	0.8732660412788391	0.04997460916638374
1.0	82300000.0	82310000.0	0.0	0.8088846206665039	0.0466279461979866
1.0	82350000.0	82360000.0	3.0	0.8240187764167786	0.04743201285600662
1.0	82360000.0	82370000.0	1.0	0.847500205039978	0.048658691346645355
1.0	82390000.0	82400000.0	1.0	0.8478217124938965	0.0486750528216362
1.0	82430000.0	82440000.0	1.0	0.8210229873657227	0.04727371409535408
1.0	82460000.0	82470000.0	1.0	0.8369017839431763	0.048108309507369995
1.0	82570000.0	82580000.0	1.0	0.8584787249565125	0.049223292618989944
1.0	82620000.0	82630000.0	0.0	0.769444465637207	0.04448138177394867
1.0	82690000.0	82700000.0	0.0	0.7655893564224243	0.04426761716604233
1.0	82740000.0	82750000.0	0.0	0.8890555500984192	0.05076567456126213
1.0	82760000.0	82770000.0	1.0	0.8776201009750366	0.05019392445683479
1.0	82790000.0	82800000.0	0.0	0.8767691850662231	0.05015121027827263
1.0	82800000.0	82810000.0	0.0	0.911380410194397	0.05186405032873154
1.0	82810000.0	82820000.0	0.0	0.9724475145339966	0.05474970489740372
1.0	82840000.0	82850000.0	0.0	1.0785430669784546	0.059351783245801926
1.0	82860000.0	82870000.0	2.0	1.0071333646774292	0.056310974061489105
1.0	82970000.0	82980000.0	2.0	1.2984009981155396	0.06726999580860138
1.0	82980000.0	82990000.0	2.0	1.2591912746429443	0.06601595133543015
1.0	83040000.0	83050000.0	2.0	1.1858723163604736	0.06348759680986404
1.0	83090000.0	83100000.0	1.0	1.1893953084945679	0.06361450254917145
1.0	83110000.0	83120000.0	1.0	1.1180965900421143	0.060936473309993744
1.0	83200000.0	83210000.0	1.0	0.9220878481864929	0.0523824580013752
1.0	83230000.0	83240000.0	1.0	1.0488510131835938	0.0581158772110939
1.0	83350000.0	83360000.0	2.0	1.1918938159942627	0.06370429694652557
1.0	83790000.0	83800000.0	0.0	0.5180971026420593	0.02938619814813137
1.0	83860000.0	83870000.0	0.0	0.5197004079818726	0.029486197978258133
1.0	83890000.0	83900000.0	0.0	0.5297331809997559	0.030110979452729225
1.0	83950000.0	83960000.0	0.0	0.5645089149475098	0.03228515014052391
1.0	83960000.0	83970000.0	0.0	0.6387342810630798	0.03687366098165512
1.0	84070000.0	84080000.0	1.0	0.8118962049484253	0.046788446605205536
1.0	84200000.0	84210000.0	1.0	0.7066608667373657	0.04091731831431389
1.0	84240000.0	84250000.0	1.0	0.7113593220710754	0.0411902591586113
1.0	84250000.0	84260000.0	1.0	0.6986557245254517	0.040450483560562134
1.0	84320000.0	84330000.0	1.0	0.674896240234375	0.03904915228486061
1.0	84350000.0	84360000.0	1.0	0.5900348424911499	0.0338766947388649
1.0	84480000.0	84490000.0	1.0	0.6521421670913696	0.03768526762723923
1.0	84510000.0	84520000.0	0.0	0.6560627818107605	0.037921927869319916
1.0	84530000.0	84540000.0	1.0	0.7335482835769653	0.04246535524725914
1.0	84620000.0	84630000.0	0.0	0.5768940448760986	0.03305856138467789
1.0	84630000.0	84640000.0	0.0	0.5800524353981018	0.0332556776702404
1.0	84670000.0	84680000.0	0.0	0.5371542572975159	0.03057502768933773
1.0	84760000.0	84770000.0	1.0	0.589024007320404	0.033814068883657455
1.0	84780000.0	84790000.0	0.0	0.5710250735282898	0.032692212611436844
1.0	84790000.0	84800000.0	1.0	0.5445597767829895	0.031037461012601852
1.0	84820000.0	84830000.0	0.0	0.6807060241699219	0.03939386084675789
1.0	84850000.0	84860000.0	0.0	0.6463397741317749	0.037334851920604706
1.0	84860000.0	84870000.0	0.0	0.6287916898727417	0.036267463117837906
1.0	84890000.0	84900000.0	1.0	0.6355654001235962	0.03668064624071121
1.0	84920000.0	84930000.0	2.0	0.6815989017486572	0.03944658488035202
1.0	84930000.0	84940000.0	0.0	0.6789949536323547	0.0392923578619957
1.0	84950000.0	84960000.0	1.0	0.5795654058456421	0.03322526067495346
1.0	84960000.0	84970000.0	1.0	0.5500544309616089	0.03138165548443794
1.0	85000000.0	85010000.0	0.0	0.5767064094543457	0.03304693475365639
1.0	85040000.0	85050000.0	0.0	0.5618122816085815	0.0321168452501297
1.0	85090000.0	85100000.0	0.0	0.6147376298904419	0.035405099391937256
1.0	85120000.0	85130000.0	0.0	0.5235862135887146	0.02972782589495182
1.0	85150000.0	85160000.0	0.0	0.5423973202705383	0.0309021957218647
1.0	85190000.0	85200000.0	2.0	0.6074286699295044	0.034954734146595
1.0	85220000.0	85230000.0	1.0	0.5759772062301636	0.03300114721059799
1.0	85250000.0	85260000.0	0.0	0.6728266477584839	0.038925640285015106
1.0	85270000.0	85280000.0	1.0	0.7171949148178101	0.041527628898620605
1.0	85280000.0	85290000.0	0.0	0.7049323916435242	0.04081696271896362
1.0	85310000.0	85320000.0	1.0	0.6528481245040894	0.03772810101509094
1.0	85330000.0	85340000.0	1.0	0.6879023313522339	0.039819225668907166
1.0	85380000.0	85390000.0	0.0	0.6602839231491089	0.038175780326128006
1.0	85460000.0	85470000.0	0.0	0.6335850358009338	0.03655967861413956
1.0	85520000.0	85530000.0	0.0	0.6157951354980469	0.03547000139951706
1.0	85600000.0	85610000.0	1.0	0.5324819684028625	0.03028278425335884
1.0	85640000.0	85650000.0	0.0	0.5181363224983215	0.02938885986804962
1.0	85660000.0	85670000.0	0.0	0.5829663276672363	0.03343702480196953
1.0	85680000.0	85690000.0	0.0	0.6039437651634216	0.034739088267087936
1.0	85710000.0	85720000.0	0.0	0.5274599194526672	0.02996968664228916
1.0	85730000.0	85740000.0	0.0	0.5182889699935913	0.02939872071146965
1.0	85740000.0	85750000.0	1.0	0.8364228010177612	0.2012062966823578
1.0	85750000.0	85760000.0	1.0	0.6163264513015747	0.035502634942531586
1.0	85760000.0	85770000.0	1.0	0.621903657913208	0.03584546223282814
1.0	85910000.0	85920000.0	0.0	0.6207367181777954	0.03577408567070961
1.0	85940000.0	85950000.0	0.0	0.7138686776161194	0.04133531451225281
1.0	85950000.0	85960000.0	0.0	0.7203289866447449	0.0417083278298378
1.0	86000000.0	86010000.0	2.0	0.6278325319290161	0.036208584904670715
1.0	86060000.0	86070000.0	0.0	0.6926081776618958	0.040095943957567215
1.0	86070000.0	86080000.0	0.0	0.8167551159858704	0.047047652304172516
1.0	86080000.0	86090000.0	1.0	0.6890881061553955	0.03988899663090706
1.0	86100000.0	86110000.0	0.0	0.5936916470527649	0.03410371020436287
1.0	86130000.0	86140000.0	1.0	0.5331968069076538	0.030327817425131798
1.0	86150000.0	86160000.0	0.0	0.587496280670166	0.03371895104646683
1.0	86190000.0	86200000.0	0.0	0.7145024538040161	0.04137211665511131
1.0	86270000.0	86280000.0	2.0	0.6865866780281067	0.039741650223731995
1.0	86300000.0	86310000.0	0.0	0.7535567283630371	0.043596409261226654
1.0	86310000.0	86320000.0	1.0	0.6453720331192017	0.03727639466524124
1.0	86350000.0	86360000.0	2.0	0.7263916730880737	0.042056359350681305
1.0	86420000.0	86430000.0	0.0	0.9171925783157349	0.05214625597000122
1.0	86500000.0	86510000.0	0.0	0.9015756845474243	0.05138464644551277
1.0	86510000.0	86520000.0	1.0	0.9287815093994141	0.052704017609357834
1.0	86530000.0	86540000.0	1.0	1.0042263269424438	0.05618233606219292
1.0	86560000.0	86570000.0	0.0	0.8147445917129517	0.04694071039557457
1.0	86590000.0	86600000.0	0.0	0.6609671711921692	0.03821662813425064
1.0	86610000.0	86620000.0	0.0	0.739682674407959	0.04281385615468025
1.0	86820000.0	86830000.0	0.0	0.6396415829658508	0.03692878037691116
1.0	86940000.0	86950000.0	0.0	0.6835522651672363	0.0395624116063118
1.0	87000000.0	87010000.0	1.0	0.7249643802642822	0.04197442904114723
1.0	87060000.0	87070000.0	0.0	0.7672404646873474	0.044359125196933746
1.0	87150000.0	87160000.0	1.0	0.5549501776695251	0.03168686851859093
1.0	87160000.0	87170000.0	0.0	0.5776092410087585	0.033103205263614655
1.0	87210000.0	87220000.0	1.0	0.5553470253944397	0.03171216696500778
1.0	87360000.0	87370000.0	0.0	0.5582414269447327	0.031893495470285416
1.0	87410000.0	87420000.0	0.0	0.5821983814239502	0.033389367163181305
1.0	87490000.0	87500000.0	0.0	0.5833216905593872	0.03345934674143791
1.0	87530000.0	87540000.0	0.0	0.5956288576126099	0.03422395512461662
1.0	87620000.0	87630000.0	1.0	0.6895837783813477	0.03991807624697685
1.0	87640000.0	87650000.0	0.0	0.8382153511047363	0.04817653447389603
1.0	87690000.0	87700000.0	0.0	0.7492462992668152	0.043354108929634094
1.0	87810000.0	87820000.0	0.0	0.6970421075820923	0.040356095880270004
1.0	87860000.0	87870000.0	0.0	0.8145615458488464	0.04693068191409111
1.0	87870000.0	87880000.0	0.0	0.7274449467658997	0.04211676865816116
1.0	87920000.0	87930000.0	2.0	0.7808544635772705	0.04510990530252457
1.0	88100000.0	88110000.0	1.0	0.9009881019592285	0.05135565996170044
1.0	88120000.0	88130000.0	1.0	0.7869329452514648	0.04544166475534439
1.0	88260000.0	88270000.0	0.0	0.6429357528686523	0.03712889179587364
1.0	88350000.0	88360000.0	0.0	0.7407647371292114	0.04287523031234741
1.0	88390000.0	88400000.0	0.0	0.8355266451835632	0.048036761581897736
1.0	88450000.0	88460000.0	0.0	0.8672381639480591	0.04966975003480911
1.0	88660000.0	88670000.0	0.0	0.6895843744277954	0.03991812467575073
1.0	88770000.0	88780000.0	1.0	0.6821036338806152	0.039476871490478516
1.0	88780000.0	88790000.0	0.0	0.7211273908615112	0.04175426810979843
1.0	88800000.0	88810000.0	0.0	0.6556768417358398	0.037898845970630646
1.0	88900000.0	88910000.0	1.0	0.8931816220283508	0.050970327109098434
1.0	88940000.0	88950000.0	0.0	0.9555756449699402	0.05396934598684311
1.0	88960000.0	88970000.0	0.0	0.9151142835617065	0.05204545333981514
1.0	88980000.0	88990000.0	2.0	0.8676964640617371	0.049692947417497635
1.0	89100000.0	89110000.0	1.0	0.7971989512443542	0.045999675989151
1.0	89160000.0	89170000.0	0.0	0.572325587272644	0.03277314454317093
1.0	89220000.0	89230000.0	0.0	0.5968319177627563	0.034298744052648544
1.0	89410000.0	89420000.0	1.0	0.657060980796814	0.037982530891895294
1.0	89470000.0	89480000.0	2.0	0.6589847803115845	0.03809758648276329
1.0	89530000.0	89540000.0	1.0	0.7674587965011597	0.04437141492962837
1.0	89560000.0	89570000.0	0.0	0.7459334135055542	0.04316765442490578
1.0	89600000.0	89610000.0	0.0	0.8217939138412476	0.047314584255218506
1.0	89720000.0	89730000.0	1.0	0.6916325688362122	0.04003850370645523
1.0	89800000.0	89810000.0	2.0	0.7343939542770386	0.04251309484243393
1.0	89950000.0	89960000.0	0.0	0.6941717863082886	0.04018775746226311
1.0	89980000.0	89990000.0	1.0	0.6293830871582031	0.03630346804857254
1.0	89990000.0	90000000.0	0.0	0.7119285464286804	0.041223205626010895
1.0	90040000.0	90050000.0	0.0	0.5665532350540161	0.0324130542576313
1.0	90130000.0	90140000.0	0.0	0.5990265607833862	0.034434378147125244
1.0	90180000.0	90190000.0	1.0	0.5750488042831421	0.03294298052787781
1.0	90240000.0	90250000.0	1.0	0.6549208760261536	0.03785328194499016
1.0	90380000.0	90390000.0	0.0	0.5470058917999268	0.03119056299328804
1.0	90410000.0	90420000.0	1.0	0.5649846196174622	0.032314449548721313
1.0	90470000.0	90480000.0	1.0	0.5490602850914001	0.03131888806819916
1.0	90560000.0	90570000.0	1.0	0.7408108115196228	0.0428779311478138
1.0	90610000.0	90620000.0	1.0	0.8015287518501282	0.04623281583189964
1.0	90620000.0	90630000.0	2.0	0.8566762208938599	0.04913100227713585
1.0	90670000.0	90680000.0	1.0	0.8166189193725586	0.0470401830971241
1.0	90700000.0	90710000.0	0.0	0.8983312845230103	0.05122493952512741
1.0	90790000.0	90800000.0	0.0	0.9282295107841492	0.05267762392759323
1.0	90800000.0	90810000.0	1.0	0.7961097955703735	0.04594062268733978
1.0	90850000.0	90860000.0	1.0	0.8882921934127808	0.050727833062410355
1.0	90860000.0	90870000.0	0.0	0.7840074300765991	0.04528198391199112
1.0	90880000.0	90890000.0	1.0	0.9563580751419067	0.054005950689315796
1.0	90980000.0	90990000.0	2.0	1.0368998050689697	0.05760706588625908
1.0	91070000.0	91080000.0	2.0	0.9934568405151367	0.05570174381136894
1.0	91080000.0	91090000.0	1.0	1.0920360088348389	0.05990052968263626
1.0	91120000.0	91130000.0	0.0	1.0034345388412476	0.05614703893661499
1.0	91130000.0	91140000.0	0.0	0.8530694246292114	0.04894557595252991
1.0	91210000.0	91220000.0	0.0	0.9093924760818481	0.05176715925335884
1.0	91260000.0	91270000.0	2.0	0.769188404083252	0.04446706175804138
1.0	91270000.0	91280000.0	0.0	0.8129561543464661	0.046844951808452606
1.0	91290000.0	91300000.0	1.0	0.6769014000892639	0.03916783258318901
1.0	91380000.0	91390000.0	0.0	0.523823618888855	0.029743295162916183
1.0	91410000.0	91420000.0	1.0	0.5006699562072754	0.028309036046266556
1.0	91420000.0	91430000.0	0.0	0.5274615287780762	0.029969757422804832
1.0	91540000.0	91550000.0	0.0	0.6430772542953491	0.037137262523174286
1.0	91550000.0	91560000.0	0.0	0.6440180540084839	0.03719436377286911
1.0	91590000.0	91600000.0	0.0	0.698776364326477	0.04045761376619339
1.0	91610000.0	91620000.0	0.0	0.7316988110542297	0.042359840124845505
1.0	91720000.0	91730000.0	0.0	0.7450670599937439	0.04311848804354668
1.0	91730000.0	91740000.0	1.0	0.7652537822723389	0.0442488007247448
1.0	91840000.0	91850000.0	0.0	0.585605263710022	0.03360133618116379
1.0	91870000.0	91880000.0	0.0	0.693071186542511	0.04012291878461838
1.0	91930000.0	91940000.0	1.0	0.7546146512031555	0.04365561529994011
1.0	91980000.0	91990000.0	1.0	0.5490754842758179	0.03132007643580437
1.0	92040000.0	92050000.0	0.0	0.7006613612174988	0.040568023920059204
1.0	92100000.0	92110000.0	1.0	0.7215257883071899	0.04177699610590935
1.0	92150000.0	92160000.0	0.0	0.5855075716972351	0.03359539061784744
1.0	92180000.0	92190000.0	0.0	0.6463030576705933	0.03733288496732712
1.0	92250000.0	92260000.0	1.0	0.62407386302948	0.03597858548164368
1.0	92350000.0	92360000.0	1.0	0.7067713737487793	0.04092385619878769
1.0	92370000.0	92380000.0	2.0	0.7255242466926575	0.04200662672519684
1.0	92470000.0	92480000.0	0.0	0.7688685655593872	0.044449254870414734
1.0	92590000.0	92600000.0	0.0	0.6429758071899414	0.03713091462850571
1.0	92710000.0	92720000.0	0.0	0.6164019703865051	0.035507507622241974
1.0	92730000.0	92740000.0	0.0	0.5852237343788147	0.03357790410518646
1.0	92770000.0	92780000.0	0.0	0.5550982356071472	0.031696952879428864
1.0	92790000.0	92800000.0	0.0	0.5686500668525696	0.03254366293549538
1.0	92800000.0	92810000.0	0.0	0.5431023836135864	0.03094678744673729
1.0	92830000.0	92840000.0	0.0	0.5321030616760254	0.030258700251579285
1.0	92930000.0	92940000.0	0.0	0.7602022886276245	0.043967921286821365
1.0	92940000.0	92950000.0	0.0	0.6042976379394531	0.034760549664497375
1.0	92960000.0	92970000.0	1.0	0.7619911432266235	0.044067464768886566
1.0	93100000.0	93110000.0	2.0	0.6579246520996094	0.03803393989801407
1.0	93120000.0	93130000.0	1.0	0.6829144358634949	0.03952458128333092
1.0	93220000.0	93230000.0	0.0	0.571233868598938	0.03270531818270683
1.0	93340000.0	93350000.0	0.0	0.6066916584968567	0.034909337759017944
1.0	93360000.0	93370000.0	1.0	0.5411639213562012	0.03082529827952385
1.0	93500000.0	93510000.0	0.0	0.643632709980011	0.03717109188437462
1.0	93580000.0	93590000.0	0.0	0.53437739610672	0.03040098026394844
1.0	93650000.0	93660000.0	0.0	0.5760406255722046	0.033005110919475555
1.0	93720000.0	93730000.0	1.0	0.5746349096298218	0.03291740268468857
1.0	93820000.0	93830000.0	1.0	0.6331498026847839	0.03653312474489212
1.0	93900000.0	93910000.0	0.0	0.723633885383606	0.04189812391996384
1.0	94020000.0	94030000.0	0.0	0.5494022965431213	0.03134014829993248
1.0	94120000.0	94130000.0	0.0	0.5861393809318542	0.03363444283604622
1.0	94240000.0	94250000.0	0.0	0.646550714969635	0.03734823688864708
1.0	94330000.0	94340000.0	0.0	0.5558687448501587	0.03174450993537903
1.0	94360000.0	94370000.0	2.0	0.5438185930252075	0.030991205945611
1.0	94420000.0	94430000.0	0.0	0.6080020070075989	0.034989748150110245
1.0	94450000.0	94460000.0	0.0	0.6493891477584839	0.03751940652728081
1.0	94530000.0	94540000.0	0.0	0.5001398324966431	0.028276290744543076
1.0	94640000.0	94650000.0	0.0	0.5957682132720947	0.03423258662223816
1.0	94650000.0	94660000.0	1.0	0.5836151838302612	0.03347742184996605
1.0	94770000.0	94780000.0	0.0	0.6577450037002563	0.03802315890789032
1.0	94920000.0	94930000.0	1.0	0.5740450620651245	0.032880596816539764
1.0	94930000.0	94940000.0	0.0	0.6059890985488892	0.03486556187272072
1.0	94980000.0	94990000.0	0.0	0.5608538389205933	0.032056719064712524
1.0	95050000.0	95060000.0	0.0	0.6035736203193665	0.03471646457910538
1.0	95090000.0	95100000.0	1.0	0.6827000379562378	0.039511289447546005
1.0	95210000.0	95220000.0	0.0	0.6450725793838501	0.037258125841617584
1.0	95250000.0	95260000.0	1.0	0.5998092889785767	0.03448349982500076
1.0	95290000.0	95300000.0	0.0	0.5531455278396606	0.03157421573996544
1.0	95320000.0	95330000.0	1.0	0.5690515041351318	0.03256867080926895
1.0	95330000.0	95340000.0	1.0	0.5381411910057068	0.030636152252554893
1.0	95390000.0	95400000.0	1.0	0.6890590786933899	0.06497211754322052
1.0	95400000.0	95410000.0	0.0	0.6135179400444031	0.03533003851771355
1.0	95550000.0	95560000.0	0.0	0.7494800686836243	0.043367017060518265
1.0	95580000.0	95590000.0	1.0	0.5740295648574829	0.03287966921925545
1.0	95670000.0	95680000.0	0.0	0.6003355383872986	0.03451582416892052
1.0	95700000.0	95710000.0	1.0	0.6042957305908203	0.03476063162088394
1.0	95800000.0	95810000.0	0.0	0.7784966230392456	0.04498026520013809
1.0	95820000.0	95830000.0	2.0	0.8099374771118164	0.04668371006846428
1.0	95870000.0	95880000.0	0.0	0.7549849152565002	0.0436764694750309
1.0	95910000.0	95920000.0	2.0	0.915300190448761	0.052054714411497116
1.0	95930000.0	95940000.0	0.0	0.9308974146842957	0.05280511826276779
1.0	95970000.0	95980000.0	2.0	0.7961252927780151	0.04594126716256142
1.0	95990000.0	96000000.0	2.0	0.9432522654533386	0.05339152738451958
1.0	96000000.0	96010000.0	2.0	0.9719023704528809	0.05472443625330925
1.0	96020000.0	96030000.0	2.0	0.9773956537246704	0.054975610226392746
1.0	96030000.0	96040000.0	1.0	0.9229259490966797	0.05242297798395157
1.0	96040000.0	96050000.0	0.0	1.0289256572723389	0.05726374313235283
1.0	96080000.0	96090000.0	0.0	1.1103947162628174	0.06063340976834297
1.0	96230000.0	96240000.0	2.0	1.1426799297332764	0.06188575550913811
1.0	96240000.0	96250000.0	3.0	1.2611944675445557	0.06608188897371292
1.0	96420000.0	96430000.0	0.0	1.0668774843215942	0.058871060609817505
1.0	96520000.0	96530000.0	1.0	0.7321195602416992	0.04238378256559372
1.0	96530000.0	96540000.0	2.0	1.0351670980453491	0.057532619684934616
1.0	96540000.0	96550000.0	0.0	1.027538776397705	0.05720369145274162
1.0	96550000.0	96560000.0	0.0	0.908534049987793	0.051725149154663086
1.0	96560000.0	96570000.0	1.0	0.9563679695129395	0.05400661379098892
1.0	96630000.0	96640000.0	0.0	1.0040912628173828	0.056176312267780304
1.0	96640000.0	96650000.0	1.0	0.9364317655563354	0.053068626672029495
1.0	96720000.0	96730000.0	0.0	0.9470113515853882	0.05356860160827637
1.0	96920000.0	96930000.0	2.0	0.9980497360229492	0.055907607078552246
1.0	96930000.0	96940000.0	0.0	1.1008999347686768	0.06025625392794609
1.0	96940000.0	96950000.0	0.0	1.0736229419708252	0.05914989113807678
1.0	97030000.0	97040000.0	4.0	0.7673603296279907	0.04436575621366501
1.0	97160000.0	97170000.0	1.0	0.836525559425354	0.0480886846780777
1.0	97240000.0	97250000.0	0.0	0.6454564332962036	0.037281207740306854
1.0	97340000.0	97350000.0	2.0	0.9596272706985474	0.054157860577106476
1.0	97360000.0	97370000.0	0.0	0.9013584852218628	0.05137380212545395
1.0	97370000.0	97380000.0	4.0	0.8543685078620911	0.04901261255145073
1.0	97420000.0	97430000.0	2.0	0.7637477517127991	0.044165510684251785
1.0	97430000.0	97440000.0	0.0	0.8164173364639282	0.04702939838171005
1.0	97450000.0	97460000.0	0.0	0.9136136174201965	0.05197269842028618
1.0	97540000.0	97550000.0	1.0	0.6550882458686829	0.03786306083202362
1.0	97560000.0	97570000.0	1.0	0.704094409942627	0.040768228471279144
1.0	97590000.0	97600000.0	1.0	0.6996881365776062	0.04051117226481438
1.0	97640000.0	97650000.0	0.0	0.7609893083572388	0.04401164501905441
1.0	97660000.0	97670000.0	0.0	0.7175582051277161	0.04154876619577408
1.0	97680000.0	97690000.0	0.0	0.7848876714706421	0.04533014073967934
1.0	97700000.0	97710000.0	0.0	0.7043212652206421	0.040781326591968536
1.0	97760000.0	97770000.0	0.0	0.7522314786911011	0.04352211207151413
1.0	97830000.0	97840000.0	0.0	0.7493265867233276	0.04335832968354225
1.0	97870000.0	97880000.0	0.0	0.8611513376235962	0.0493599995970726
1.0	97910000.0	97920000.0	2.0	0.6902899742126465	0.03995973616838455
1.0	97920000.0	97930000.0	1.0	0.7381017208099365	0.0427243635058403
1.0	98040000.0	98050000.0	0.0	0.6608633995056152	0.03821072727441788
1.0	98130000.0	98140000.0	1.0	0.6754339933395386	0.03908061608672142
1.0	98170000.0	98180000.0	1.0	0.7337707877159119	0.04247816652059555
1.0	98240000.0	98250000.0	4.0	0.8342703580856323	0.04797086864709854
1.0	98260000.0	98270000.0	3.0	0.7563881874084473	0.04375474527478218
1.0	98300000.0	98310000.0	2.0	0.7599844932556152	0.043955765664577484
1.0	98310000.0	98320000.0	0.0	0.9338517189025879	0.0529460683465004
1.0	98360000.0	98370000.0	0.0	0.8072509765625	0.046540193259716034
1.0	98380000.0	98390000.0	1.0	0.725657045841217	0.04201415926218033
1.0	98390000.0	98400000.0	2.0	0.7585031390190125	0.04387299343943596
1.0	98440000.0	98450000.0	0.0	0.7303165197372437	0.04228093847632408
1.0	98450000.0	98460000.0	2.0	0.8345088958740234	0.04798334091901779
1.0	98460000.0	98470000.0	0.0	0.9094775915145874	0.0517711341381073
1.0	98550000.0	98560000.0	0.0	1.3951518535614014	0.07007218897342682
1.0	98610000.0	98620000.0	2.0	1.10702645778656	0.06050015613436699
1.0	98730000.0	98740000.0	2.0	1.068827509880066	0.058951884508132935
1.0	98780000.0	98790000.0	2.0	0.8435326814651489	0.048453159630298615
1.0	98830000.0	98840000.0	0.0	0.9504543542861938	0.05373037979006767
1.0	98870000.0	98880000.0	1.0	0.8480256199836731	0.048685867339372635
1.0	98910000.0	98920000.0	0.0	0.8337516784667969	0.04794367402791977
1.0	98920000.0	98930000.0	0.0	0.8685624003410339	0.04973680153489113
1.0	98930000.0	98940000.0	0.0	0.8652746081352234	0.04956992715597153
1.0	98950000.0	98960000.0	0.0	0.9572646021842957	0.0540483221411705
1.0	99000000.0	99010000.0	1.0	0.9623534083366394	0.05428437516093254
1.0	99120000.0	99130000.0	0.0	0.9329510927200317	0.05290321260690689
1.0	99130000.0	99140000.0	2.0	0.7079397439956665	0.04099182412028313
1.0	99170000.0	99180000.0	1.0	0.7161592841148376	0.04146789759397507
1.0	99240000.0	99250000.0	0.0	0.882189929485321	0.050422973930835724
1.0	99250000.0	99260000.0	1.0	0.8050840497016907	0.04642423614859581
1.0	99280000.0	99290000.0	1.0	0.7842894196510315	0.04529760032892227
1.0	99390000.0	99400000.0	1.0	0.7198736071586609	0.041681934148073196
1.0	99430000.0	99440000.0	0.0	0.750150740146637	0.04340489208698273
1.0	99440000.0	99450000.0	1.0	0.7622826099395752	0.04408346116542816
1.0	99450000.0	99460000.0	1.0	0.8559616804122925	0.04909432679414749
1.0	99580000.0	99590000.0	1.0	0.7010361552238464	0.040589477866888046
1.0	99600000.0	99610000.0	0.0	0.7586332559585571	0.04388021305203438
1.0	99630000.0	99640000.0	0.0	0.6988282799720764	0.04046059027314186
1.0	99710000.0	99720000.0	1.0	0.8209503889083862	0.04726969823241234
1.0	99960000.0	99970000.0	0.0	0.9622334241867065	0.054278887808322906
1.0	99990000.0	100000000.0	1.0	0.8471639752388	0.048641137778759
1.0	100000000.0	100010000.0	2.0	0.8473572731018066	0.04865127056837082
1.0	100040000.0	100050000.0	1.0	0.8756760358810425	0.05009583756327629
1.0	100140000.0	100150000.0	3.0	0.6049934029579163	0.03480428084731102
1.0	100190000.0	100200000.0	0.0	0.6767467260360718	0.03915902227163315
1.0	100200000.0	100210000.0	1.0	0.5919399261474609	0.0339951328933239
1.0	100210000.0	100220000.0	0.0	0.6879355311393738	0.0398213155567646
1.0	100220000.0	100230000.0	0.0	0.6433486938476562	0.0371539331972599
1.0	100230000.0	100240000.0	1.0	0.7030328512191772	0.0407060906291008
1.0	100240000.0	100250000.0	0.0	0.737818717956543	0.042708154767751694
1.0	100270000.0	100280000.0	1.0	0.7550712823867798	0.04368113726377487
1.0	100400000.0	100410000.0	0.0	0.808541476726532	0.04660918191075325
1.0	100460000.0	100470000.0	0.0	0.5902931094169617	0.0338924303650856
1.0	100470000.0	100480000.0	4.0	0.577820360660553	0.03311634436249733
1.0	100500000.0	100510000.0	1.0	0.8715764284133911	0.20282980799674988
1.0	100550000.0	100560000.0	0.0	0.620535671710968	0.03576143831014633
1.0	100640000.0	100650000.0	1.0	0.6073628664016724	0.03495011851191521
1.0	100710000.0	100720000.0	1.0	0.6004011034965515	0.034519992768764496
1.0	100730000.0	100740000.0	0.0	0.6015006899833679	0.09881830960512161
1.0	100740000.0	100750000.0	1.0	0.6037717461585999	0.03472825139760971
1.0	100750000.0	100760000.0	0.0	0.6231878399848938	0.0359240397810936
1.0	100760000.0	100770000.0	1.0	0.6771863698959351	0.03918514400720596
1.0	100780000.0	100790000.0	0.0	0.7069953083992004	0.040936943143606186
1.0	100790000.0	100800000.0	2.0	0.7445945739746094	0.0430917851626873
1.0	100890000.0	100900000.0	1.0	0.5693426132202148	0.03258699178695679
1.0	101120000.0	101130000.0	2.0	1.043292760848999	0.05788008123636246
1.0	101230000.0	101240000.0	2.0	1.0014909505844116	0.056060969829559326
1.0	101310000.0	101320000.0	0.0	0.8532781600952148	0.0489564910531044
1.0	101360000.0	101370000.0	1.0	0.8715764284133911	0.20282980799674988
1.0	101390000.0	101400000.0	0.0	0.5416289567947388	0.030854087322950363
1.0	101420000.0	101430000.0	0.0	0.533875584602356	0.030369911342859268
1.0	101430000.0	101440000.0	0.0	0.5717424154281616	0.032737068831920624
1.0	101460000.0	101470000.0	0.0	0.569475531578064	0.032595619559288025
1.0	101480000.0	101490000.0	0.0	0.5656588673591614	0.03235698491334915
1.0	101490000.0	101500000.0	2.0	0.6100396513938904	0.10409273952245712
1.0	101540000.0	101550000.0	1.0	0.6861340403556824	0.039714716374874115
1.0	101550000.0	101560000.0	0.0	0.6339191198348999	0.03658047690987587
1.0	101570000.0	101580000.0	1.0	0.7322572469711304	0.04239203780889511
1.0	101590000.0	101600000.0	1.0	0.7878809571266174	0.04549368470907211
1.0	101660000.0	101670000.0	1.0	0.7204079627990723	0.04171260446310043
1.0	101830000.0	101840000.0	2.0	0.8255969285964966	0.04751526191830635
1.0	101970000.0	101980000.0	0.0	1.1408058404922485	0.06181420758366585
1.0	102020000.0	102030000.0	3.0	1.0358812808990479	0.05756310373544693
1.0	102090000.0	102100000.0	0.0	1.0505824089050293	0.05818898603320122
1.0	102120000.0	102130000.0	1.0	1.2825207710266113	0.06677023321390152
1.0	102130000.0	102140000.0	1.0	1.1145837306976318	0.060798585414886475
1.0	102140000.0	102150000.0	2.0	1.0857571363449097	0.0596463680267334
1.0	102260000.0	102270000.0	1.0	0.868330180644989	0.049725212156772614
1.0	102270000.0	102280000.0	0.0	0.8714746236801147	0.04988421872258186
1.0	102280000.0	102290000.0	0.0	0.9193628430366516	0.05225146934390068
1.0	102290000.0	102300000.0	0.0	1.0376700162887573	0.05763990432024002
1.0	102320000.0	102330000.0	1.0	0.9611360430717468	0.05422801896929741
1.0	102390000.0	102400000.0	2.0	1.179924726486206	0.06327180564403534
1.0	102430000.0	102440000.0	3.0	1.317962408065796	0.06787018477916718
1.0	102470000.0	102480000.0	1.0	1.2996728420257568	0.0673094242811203
1.0	102770000.0	102780000.0	0.0	1.3146421909332275	0.06776952743530273
1.0	102840000.0	102850000.0	1.0	1.5410118103027344	0.07350777834653854
1.0	102880000.0	102890000.0	2.0	1.3785091638565063	0.0696197897195816
1.0	102900000.0	102910000.0	3.0	1.4220495223999023	0.07077714055776596
1.0	102950000.0	102960000.0	0.0	1.6354243755340576	0.07522189617156982
1.0	102990000.0	103000000.0	1.0	1.5891306400299072	0.07443151623010635
1.0	103070000.0	103080000.0	1.0	1.5419704914093018	0.07352704554796219
1.0	103150000.0	103160000.0	2.0	1.4469181299209595	0.07140031456947327
1.0	103200000.0	103210000.0	0.0	1.1881440877914429	0.06356947124004364
1.0	103220000.0	103230000.0	0.0	1.3149460554122925	0.0677788108587265
1.0	103300000.0	103310000.0	0.0	1.214733362197876	0.06451127678155899
1.0	103360000.0	103370000.0	2.0	0.96412593126297	0.05436637997627258
1.0	103450000.0	103460000.0	1.0	0.7988753914833069	0.0460897758603096
1.0	103470000.0	103480000.0	0.0	0.7445522546768188	0.0430896170437336
1.0	103640000.0	103650000.0	1.0	1.1322624683380127	0.06148672103881836
1.0	103680000.0	103690000.0	2.0	1.2241278886795044	0.06483692675828934
1.0	103720000.0	103730000.0	0.0	1.084991216659546	0.05961500480771065
1.0	103780000.0	103790000.0	1.0	0.6698979139328003	0.03875133395195007
1.0	103910000.0	103920000.0	0.0	0.5073913335800171	0.028723638504743576
1.0	104030000.0	104040000.0	2.0	0.73421311378479	0.04250321164727211
1.0	104310000.0	104320000.0	2.0	0.9474244117736816	0.05358811467885971
1.0	104340000.0	104350000.0	1.0	1.1502516269683838	0.0621725395321846
1.0	104460000.0	104470000.0	1.0	1.1494446992874146	0.06214214116334915
1.0	104570000.0	104580000.0	1.0	1.2583396434783936	0.06598814576864243
1.0	104620000.0	104630000.0	3.0	1.3136740922927856	0.06774003803730011
1.0	104640000.0	104650000.0	0.0	1.3073413372039795	0.06754647195339203
1.0	104650000.0	104660000.0	2.0	1.2863357067108154	0.06689135730266571
1.0	104670000.0	104680000.0	0.0	1.3078160285949707	0.06756110489368439
1.0	104700000.0	104710000.0	1.0	1.2551900148391724	0.06588427722454071
1.0	104780000.0	104790000.0	0.0	1.3837662935256958	0.06976418942213058
1.0	104790000.0	104800000.0	3.0	1.3574707508087158	0.06903020292520523
1.0	104800000.0	104810000.0	1.0	1.4264211654663086	0.07088880240917206
1.0	104980000.0	104990000.0	1.0	1.8843854665756226	0.07782964408397675
1.0	104990000.0	105000000.0	3.0	1.83542001247406	0.07752987742424011
1.0	105000000.0	105010000.0	1.0	1.8627582788467407	0.07770948112010956
1.0	105050000.0	105060000.0	1.0	1.537551760673523	0.07343731820583344
1.0	105110000.0	105120000.0	1.0	1.3472758531570435	0.06873752921819687
1.0	105270000.0	105280000.0	0.0	1.5836663246154785	0.07433197647333145
1.0	105280000.0	105290000.0	3.0	1.2940807342529297	0.06713531911373138
1.0	105290000.0	105300000.0	0.0	1.346677541732788	0.06872020661830902
1.0	105320000.0	105330000.0	2.0	1.3102153539657593	0.06763462722301483
1.0	105360000.0	105370000.0	0.0	0.9886282682418823	0.05548479035496712
1.0	105380000.0	105390000.0	2.0	0.9380155801773071	0.053144246339797974
1.0	105400000.0	105410000.0	1.0	1.4165529012680054	0.07063574343919754
1.0	105410000.0	105420000.0	2.0	1.0976766347885132	0.060127127915620804
1.0	105430000.0	105440000.0	0.0	1.3336976766586304	0.06834052503108978
1.0	105440000.0	105450000.0	0.0	1.445151925086975	0.07135702669620514
1.0	105590000.0	105600000.0	0.0	1.46642005443573	0.0718696266412735
1.0	105850000.0	105860000.0	0.0	1.2279951572418213	0.06496962159872055
1.0	105890000.0	105900000.0	0.0	1.4687955379486084	0.07192554324865341
1.0	106140000.0	106150000.0	2.0	1.269409418106079	0.06634964048862457
1.0	106200000.0	106210000.0	2.0	1.0525312423706055	0.058271341025829315
1.0	106220000.0	106230000.0	0.0	1.3207576274871826	0.06795459240674973
1.0	106250000.0	106260000.0	2.0	1.234635353088379	0.06519579887390137
1.0	106290000.0	106300000.0	2.0	1.0526622533798218	0.058276765048503876
1.0	106370000.0	106380000.0	0.0	1.209705114364624	0.06433580815792084
1.0	106380000.0	106390000.0	0.0	1.3506430387496948	0.06883471459150314
1.0	106500000.0	106510000.0	2.0	1.5346369743347168	0.07337754964828491
1.0	106510000.0	106520000.0	3.0	1.5636130571365356	0.07395467907190323
1.0	106530000.0	106540000.0	3.0	1.530859351158142	0.07329950481653214
1.0	106670000.0	106680000.0	1.0	1.3868272304534912	0.06984744966030121
1.0	106680000.0	106690000.0	1.0	1.430419921875	0.0709901824593544
1.0	106750000.0	106760000.0	1.0	1.6395151615142822	0.07528714835643768
1.0	106790000.0	106800000.0	1.0	1.6716814041137695	0.07577337324619293
1.0	106800000.0	106810000.0	1.0	1.8343915939331055	0.07752260565757751
1.0	106860000.0	106870000.0	6.0	1.5961464643478394	0.07455769926309586
1.0	106910000.0	106920000.0	2.0	1.7206465005874634	0.07642379403114319
1.0	106940000.0	106950000.0	3.0	1.6044425964355469	0.07470395416021347
1.0	107010000.0	107020000.0	1.0	1.5937353372573853	0.0745147168636322
1.0	107020000.0	107030000.0	2.0	1.5858513116836548	0.0743720754981041
1.0	107050000.0	107060000.0	3.0	1.3294464349746704	0.06821443140506744
1.0	107090000.0	107100000.0	1.0	1.5017099380493164	0.07267583161592484
1.0	107120000.0	107130000.0	1.0	1.311386227607727	0.06767025589942932
1.0	107130000.0	107140000.0	1.0	1.333914875984192	0.06834696978330612
1.0	107190000.0	107200000.0	1.0	1.2337783575057983	0.06516680866479874
1.0	107330000.0	107340000.0	3.0	1.2685890197753906	0.06632281839847565
1.0	107370000.0	107380000.0	1.0	1.2565549612045288	0.06592927873134613
1.0	107400000.0	107410000.0	1.0	1.0797096490859985	0.059399716556072235
1.0	107470000.0	107480000.0	0.0	0.8122727274894714	0.04680866003036499
1.0	107520000.0	107530000.0	2.0	0.7486453652381897	0.04332015663385391
1.0	107550000.0	107560000.0	1.0	0.9050410985946655	0.051554590463638306
1.0	107610000.0	107620000.0	0.0	0.948835551738739	0.05365423485636711
1.0	107630000.0	107640000.0	4.0	0.8261414766311646	0.04754377156496048
1.0	107680000.0	107690000.0	1.0	0.9477685689926147	0.05360432341694832
1.0	107740000.0	107750000.0	3.0	1.029796838760376	0.05730152875185013
[truncated: 47,585 more rows]
