# Supplementary material for: Genome-wide mapping of somatic mutation rates uncovers drivers of cancer
Source: Nat Biotechnol. 2022 Jun 20;40(11):1634–43. doi: 10.1038/s41587-022-01353-8 (PMC9646522; doi:10.1038/s41587-022-01353-8)
Supplement: Supplementary file 4 — Regions and model predictions for each fold of each cancer for which a deep learning model was trained. Regions that were filtered are also listed along with their respective model predictions. [file 41587_2022_1353_MOESM4_ESM.zip › kfold_results/Female_reproductive_system_tumors/fold_0.txt]

CHROM	START	END	Y_TRUE	Y_PRED	STD
1.0	840000.0	850000.0	8.0	7.747015476226807	1.4779281616210938
1.0	850000.0	860000.0	11.0	8.780470848083496	1.9029791355133057
1.0	860000.0	870000.0	5.0	9.050844192504883	2.0004494190216064
1.0	880000.0	890000.0	7.0	8.269418716430664	1.6886621713638306
1.0	910000.0	920000.0	10.0	9.225728988647461	2.058157444000244
1.0	940000.0	950000.0	7.0	9.756943702697754	2.2385482788085938
1.0	990000.0	1000000.0	9.0	8.935632705688477	1.9511200189590454
1.0	1040000.0	1050000.0	7.0	8.529520034790039	1.7899587154388428
1.0	1060000.0	1070000.0	10.0	10.167510986328125	2.372199535369873
1.0	1120000.0	1130000.0	7.0	9.701390266418457	2.22261905670166
1.0	1170000.0	1180000.0	5.0	8.926412582397461	1.9445247650146484
1.0	1200000.0	1210000.0	5.0	8.783002853393555	1.881342887878418
1.0	1210000.0	1220000.0	9.0	9.564481735229492	2.1754095554351807
1.0	1230000.0	1240000.0	12.0	8.602254867553711	1.8222547769546509
1.0	1240000.0	1250000.0	6.0	9.364737510681152	2.110475540161133
1.0	1250000.0	1260000.0	10.0	8.208089828491211	1.6614974737167358
1.0	1360000.0	1370000.0	8.0	10.233235359191895	2.3922030925750732
1.0	1490000.0	1500000.0	5.0	7.706258296966553	1.4443838596343994
1.0	1750000.0	1760000.0	6.0	7.925879001617432	1.5491716861724854
1.0	1790000.0	1800000.0	9.0	9.036462783813477	1.990365743637085
1.0	1810000.0	1820000.0	27.0	8.615496635437012	1.8281986713409424
1.0	1820000.0	1830000.0	5.0	10.174811363220215	2.3468494415283203
1.0	1840000.0	1850000.0	10.0	11.600903511047363	2.7313411235809326
1.0	1970000.0	1980000.0	5.0	10.845850944519043	2.5494773387908936
1.0	2020000.0	2030000.0	7.0	8.796030044555664	1.893451452255249
1.0	2030000.0	2040000.0	10.0	8.455146789550781	1.7606494426727295
1.0	2040000.0	2050000.0	4.0	8.789637565612793	1.8952528238296509
1.0	2140000.0	2150000.0	9.0	8.996162414550781	1.9807446002960205
1.0	2180000.0	2190000.0	8.0	8.366145133972168	1.7246099710464478
1.0	2200000.0	2210000.0	9.0	8.780332565307617	1.8848421573638916
1.0	2230000.0	2240000.0	6.0	8.220526695251465	1.6675182580947876
1.0	2240000.0	2250000.0	10.0	8.966256141662598	1.961533784866333
1.0	2320000.0	2330000.0	13.0	8.900961875915527	1.9321365356445312
1.0	2380000.0	2390000.0	11.0	8.757631301879883	1.8799461126327515
1.0	2460000.0	2470000.0	13.0	9.257702827453613	2.0643444061279297
1.0	2570000.0	2580000.0	8.0	8.450136184692383	1.7678756713867188
1.0	2750000.0	2760000.0	17.0	11.13859748840332	2.6069750785827637
1.0	2760000.0	2770000.0	12.0	12.188920974731445	2.826206684112549
1.0	3000000.0	3010000.0	14.0	13.993792533874512	3.1051766872406006
1.0	3010000.0	3020000.0	12.0	12.950116157531738	2.9272732734680176
1.0	3030000.0	3040000.0	15.0	13.626194953918457	3.048647403717041
1.0	3140000.0	3150000.0	11.0	12.554608345031738	2.871182680130005
1.0	3180000.0	3190000.0	15.0	13.280451774597168	3.0055694580078125
1.0	3260000.0	3270000.0	12.0	11.043837547302246	2.5954174995422363
1.0	3320000.0	3330000.0	13.0	10.703267097473145	2.4802324771881104
1.0	3350000.0	3360000.0	12.0	10.874704360961914	2.5387539863586426
1.0	3400000.0	3410000.0	3.0	9.140317916870117	2.0176541805267334
1.0	3410000.0	3420000.0	3.0	9.014745712280273	1.9733842611312866
1.0	3420000.0	3430000.0	7.0	9.020669937133789	1.9752209186553955
1.0	3440000.0	3450000.0	7.0	8.472566604614258	1.7728389501571655
1.0	3450000.0	3460000.0	9.0	8.718574523925781	1.8733230829238892
1.0	3460000.0	3470000.0	7.0	8.81342887878418	1.9098927974700928
1.0	3520000.0	3530000.0	5.0	9.099227905273438	2.01653790473938
1.0	3540000.0	3550000.0	6.0	7.832270622253418	1.480787754058838
1.0	3570000.0	3580000.0	5.0	9.740350723266602	2.240878105163574
1.0	3600000.0	3610000.0	3.0	8.50074577331543	1.7841113805770874
1.0	3760000.0	3770000.0	6.0	7.312692165374756	1.2716413736343384
1.0	4110000.0	4120000.0	22.0	14.698125839233398	3.2161622047424316
1.0	4140000.0	4150000.0	9.0	15.113665580749512	3.2717132568359375
1.0	4260000.0	4270000.0	23.0	15.51716136932373	3.32898211479187
1.0	4320000.0	4330000.0	17.0	15.716650009155273	3.3521370887756348
1.0	4340000.0	4350000.0	16.0	16.004940032958984	3.3928489685058594
1.0	4390000.0	4400000.0	18.0	15.185635566711426	3.2844913005828857
1.0	4420000.0	4430000.0	9.0	15.682345390319824	3.3526649475097656
1.0	4460000.0	4470000.0	17.0	15.55993366241455	3.3363773822784424
1.0	4550000.0	4560000.0	14.0	16.508750915527344	3.4594833850860596
1.0	4600000.0	4610000.0	16.0	16.675676345825195	3.4803555011749268
1.0	4620000.0	4630000.0	14.0	16.892879486083984	3.5072243213653564
1.0	4650000.0	4660000.0	19.0	16.287334442138672	3.43109393119812
1.0	4700000.0	4710000.0	23.0	15.538446426391602	3.328094959259033
1.0	4730000.0	4740000.0	16.0	16.265289306640625	3.422337293624878
1.0	4750000.0	4760000.0	14.0	16.082624435424805	3.3979427814483643
1.0	4780000.0	4790000.0	20.0	16.18410873413086	3.4143738746643066
1.0	4810000.0	4820000.0	17.0	16.062938690185547	3.3932266235351562
1.0	4840000.0	4850000.0	17.0	16.62479019165039	3.4688315391540527
1.0	4880000.0	4890000.0	17.0	17.482301712036133	3.5743908882141113
1.0	4940000.0	4950000.0	9.0	18.459095001220703	3.6866042613983154
1.0	4970000.0	4980000.0	17.0	18.05702018737793	3.6429848670959473
1.0	5020000.0	5030000.0	10.0	17.307601928710938	3.5592403411865234
1.0	5060000.0	5070000.0	17.0	16.656604766845703	3.4764504432678223
1.0	5070000.0	5080000.0	17.0	15.5167236328125	3.326064348220825
1.0	5120000.0	5130000.0	16.0	15.257524490356445	3.291759967803955
1.0	5130000.0	5140000.0	13.0	15.525716781616211	3.3267219066619873
1.0	5220000.0	5230000.0	17.0	16.34433364868164	3.443937301635742
1.0	5270000.0	5280000.0	12.0	16.27800750732422	3.430802822113037
1.0	5280000.0	5290000.0	19.0	15.526667594909668	3.3272805213928223
1.0	5330000.0	5340000.0	17.0	15.73059368133545	3.353638172149658
1.0	5340000.0	5350000.0	9.0	16.473466873168945	3.4560515880584717
1.0	5350000.0	5360000.0	14.0	15.964838027954102	3.3881709575653076
1.0	5610000.0	5620000.0	10.0	13.898504257202148	3.0980751514434814
1.0	5720000.0	5730000.0	12.0	13.20915412902832	2.9924206733703613
1.0	5730000.0	5740000.0	12.0	13.252370834350586	2.994103193283081
1.0	5760000.0	5770000.0	16.0	13.223419189453125	2.9899821281433105
1.0	5790000.0	5800000.0	8.0	12.324801445007324	2.8256232738494873
1.0	5880000.0	5890000.0	6.0	10.769811630249023	2.514098882675171
1.0	5900000.0	5910000.0	11.0	11.43324089050293	2.692857265472412
1.0	5910000.0	5920000.0	5.0	9.97295093536377	2.3005847930908203
1.0	5940000.0	5950000.0	6.0	8.240528106689453	1.668439507484436
1.0	6040000.0	6050000.0	7.0	7.591514587402344	1.3987109661102295
1.0	6110000.0	6120000.0	7.0	9.036141395568848	1.9843202829360962
1.0	6130000.0	6140000.0	10.0	9.031143188476562	1.9838411808013916
1.0	6300000.0	6310000.0	5.0	8.518808364868164	1.7948176860809326
1.0	6340000.0	6350000.0	5.0	7.447526454925537	1.336731195449829
1.0	6350000.0	6360000.0	6.0	6.945690155029297	1.115660548210144
1.0	6400000.0	6410000.0	8.0	7.263704776763916	1.2583730220794678
1.0	6530000.0	6540000.0	7.0	8.144943237304688	1.632543921470642
1.0	6570000.0	6580000.0	10.0	9.35722541809082	2.1034791469573975
1.0	6600000.0	6610000.0	3.0	8.487835884094238	1.7758585214614868
1.0	6610000.0	6620000.0	9.0	9.67131519317627	2.233799695968628
1.0	6730000.0	6740000.0	3.0	8.570596694946289	1.804937720298767
1.0	6780000.0	6790000.0	10.0	8.796104431152344	1.9076086282730103
1.0	6790000.0	6800000.0	9.0	9.501022338867188	2.1642560958862305
1.0	6810000.0	6820000.0	12.0	9.377656936645508	2.12029767036438
1.0	6840000.0	6850000.0	15.0	7.579800605773926	1.3999764919281006
1.0	6870000.0	6880000.0	1.0	7.115642547607422	1.1846060752868652
1.0	6930000.0	6940000.0	4.0	7.328838348388672	1.2865021228790283
1.0	7150000.0	7160000.0	5.0	8.789841651916504	1.8895666599273682
1.0	7210000.0	7220000.0	3.0	8.778236389160156	1.8877302408218384
1.0	7300000.0	7310000.0	7.0	8.644021987915039	1.8338321447372437
1.0	7310000.0	7320000.0	10.0	9.311594009399414	2.0787887573242188
1.0	7420000.0	7430000.0	7.0	9.016311645507812	1.9739385843276978
1.0	7440000.0	7450000.0	8.0	8.661050796508789	1.8417774438858032
1.0	7530000.0	7540000.0	5.0	9.438825607299805	2.134498119354248
1.0	7540000.0	7550000.0	7.0	9.626871109008789	2.20070481300354
1.0	7580000.0	7590000.0	7.0	8.917801856994629	1.9434362649917603
1.0	7680000.0	7690000.0	12.0	8.827282905578613	1.9084304571151733
1.0	7710000.0	7720000.0	6.0	9.366100311279297	2.105703353881836
1.0	7720000.0	7730000.0	7.0	8.7977876663208	1.897843360900879
1.0	7760000.0	7770000.0	5.0	8.374330520629883	1.73150634765625
1.0	7860000.0	7870000.0	6.0	7.717092037200928	1.4537917375564575
1.0	7900000.0	7910000.0	9.0	8.02066421508789	1.5837504863739014
1.0	7950000.0	7960000.0	10.0	8.88080883026123	1.9346176385879517
1.0	8000000.0	8010000.0	8.0	9.55881404876709	2.172943353652954
1.0	8010000.0	8020000.0	6.0	9.292614936828613	2.078411102294922
1.0	8020000.0	8030000.0	8.0	7.621478080749512	1.3704233169555664
1.0	8030000.0	8040000.0	9.0	8.17693042755127	1.6463897228240967
1.0	8080000.0	8090000.0	13.0	8.256257057189941	1.6841446161270142
1.0	8150000.0	8160000.0	8.0	9.216496467590332	2.0502095222473145
1.0	8300000.0	8310000.0	9.0	9.795524597167969	2.256826400756836
1.0	8370000.0	8380000.0	6.0	8.322488784790039	1.7178319692611694
1.0	8380000.0	8390000.0	10.0	8.454954147338867	1.7689018249511719
1.0	8400000.0	8410000.0	8.0	8.2206392288208	1.6713674068450928
1.0	8450000.0	8460000.0	9.0	7.9119110107421875	1.5375045537948608
1.0	8460000.0	8470000.0	4.0	8.175857543945312	1.6477816104888916
1.0	8470000.0	8480000.0	9.0	7.681346893310547	1.4420344829559326
1.0	8510000.0	8520000.0	9.0	8.00279712677002	1.5776023864746094
1.0	8700000.0	8710000.0	7.0	7.545987606048584	1.3780553340911865
1.0	8810000.0	8820000.0	5.0	7.449792385101318	1.3332222700119019
1.0	8920000.0	8930000.0	7.0	7.996551513671875	1.5787804126739502
1.0	9000000.0	9010000.0	6.0	8.522248268127441	1.7881965637207031
1.0	9090000.0	9100000.0	8.0	9.569785118103027	2.184652328491211
1.0	9300000.0	9310000.0	9.0	7.208521842956543	1.2295269966125488
1.0	9440000.0	9450000.0	9.0	9.41522216796875	2.127467632293701
1.0	9640000.0	9650000.0	6.0	8.49521541595459	1.7762424945831299
1.0	9690000.0	9700000.0	10.0	8.712559700012207	1.873323678970337
1.0	9730000.0	9740000.0	9.0	8.390400886535645	1.7382185459136963
1.0	9790000.0	9800000.0	5.0	7.6834893226623535	1.4375755786895752
1.0	9800000.0	9810000.0	3.0	7.722887992858887	1.455274224281311
1.0	9830000.0	9840000.0	5.0	7.572110652923584	1.3912829160690308
1.0	9950000.0	9960000.0	7.0	8.345329284667969	1.7214882373809814
1.0	9990000.0	10000000.0	8.0	8.053573608398438	1.5978429317474365
1.0	10050000.0	10060000.0	7.0	8.779953002929688	1.8951988220214844
1.0	10100000.0	10110000.0	3.0	7.3930983543396	1.3109161853790283
1.0	10150000.0	10160000.0	9.0	7.575984001159668	1.3952275514602661
1.0	10230000.0	10240000.0	10.0	7.395102500915527	1.3105891942977905
1.0	10300000.0	10310000.0	12.0	7.4124908447265625	1.317723035812378
1.0	10370000.0	10380000.0	10.0	7.631258487701416	1.4151453971862793
1.0	10390000.0	10400000.0	9.0	7.63866662979126	1.4185991287231445
1.0	10400000.0	10410000.0	5.0	7.762673854827881	1.472481369972229
1.0	10490000.0	10500000.0	6.0	7.483465671539307	1.339891791343689
1.0	10540000.0	10550000.0	4.0	7.399806022644043	1.3120861053466797
1.0	10610000.0	10620000.0	10.0	7.078794956207275	1.1703933477401733
1.0	10640000.0	10650000.0	3.0	7.367094993591309	1.3044240474700928
1.0	10740000.0	10750000.0	6.0	7.6498613357543945	1.4245904684066772
1.0	10900000.0	10910000.0	8.0	9.711275100708008	2.2300479412078857
1.0	10940000.0	10950000.0	5.0	9.972959518432617	2.313030481338501
1.0	11100000.0	11110000.0	13.0	9.529584884643555	2.1706104278564453
1.0	11240000.0	11250000.0	11.0	7.237880706787109	1.2473270893096924
1.0	11320000.0	11330000.0	11.0	8.653158187866211	1.8147976398468018
1.0	11500000.0	11510000.0	12.0	9.732284545898438	2.2196383476257324
1.0	11550000.0	11560000.0	10.0	10.867202758789062	2.5400147438049316
1.0	11570000.0	11580000.0	15.0	10.391839981079102	2.4086318016052246
1.0	11590000.0	11600000.0	14.0	11.473979949951172	2.6775529384613037
1.0	11630000.0	11640000.0	11.0	11.00448226928711	2.59244966506958
1.0	11730000.0	11740000.0	5.0	8.809863090515137	1.8984203338623047
1.0	11790000.0	11800000.0	4.0	7.999519348144531	1.5730412006378174
1.0	11820000.0	11830000.0	12.0	9.253320693969727	2.0757174491882324
1.0	11830000.0	11840000.0	11.0	9.896177291870117	2.293348789215088
1.0	11920000.0	11930000.0	9.0	10.456857681274414	2.461026668548584
1.0	11930000.0	11940000.0	8.0	9.503656387329102	2.16095232963562
1.0	11950000.0	11960000.0	10.0	9.942310333251953	2.31126070022583
1.0	11970000.0	11980000.0	7.0	8.977079391479492	1.9720275402069092
1.0	11980000.0	11990000.0	11.0	8.43812370300293	1.7629992961883545
1.0	12010000.0	12020000.0	11.0	8.280027389526367	1.6891772747039795
1.0	12050000.0	12060000.0	4.0	8.317094802856445	1.7010116577148438
1.0	12060000.0	12070000.0	7.0	8.461933135986328	1.7622897624969482
1.0	12100000.0	12110000.0	4.0	8.926182746887207	1.9465789794921875
1.0	12110000.0	12120000.0	8.0	9.230120658874512	2.0638527870178223
1.0	12120000.0	12130000.0	8.0	9.713605880737305	2.2336297035217285
1.0	12150000.0	12160000.0	11.0	8.750895500183105	1.8858957290649414
1.0	12220000.0	12230000.0	11.0	7.853213310241699	1.5065488815307617
1.0	12230000.0	12240000.0	7.0	7.356650352478027	1.292179822921753
1.0	12250000.0	12260000.0	3.0	8.71407413482666	1.8613064289093018
1.0	12280000.0	12290000.0	4.0	8.768031120300293	1.8962953090667725
1.0	12290000.0	12300000.0	5.0	6.608950614929199	0.9693731069564819
1.0	12340000.0	12350000.0	19.0	6.8856201171875	1.091153860092163
1.0	12390000.0	12400000.0	9.0	7.268640041351318	1.2570425271987915
1.0	12460000.0	12470000.0	9.0	7.434493064880371	1.3305598497390747
1.0	12490000.0	12500000.0	6.0	7.269230842590332	1.2588192224502563
1.0	12510000.0	12520000.0	9.0	7.505731105804443	1.3637244701385498
1.0	12530000.0	12540000.0	7.0	7.833026885986328	1.5033953189849854
1.0	12580000.0	12590000.0	8.0	8.498675346374512	1.7871925830841064
1.0	12660000.0	12670000.0	8.0	7.72969913482666	1.4558689594268799
1.0	12700000.0	12710000.0	11.0	9.335318565368652	2.107003688812256
1.0	12710000.0	12720000.0	8.0	8.643754959106445	1.8440048694610596
1.0	12740000.0	12750000.0	7.0	8.908170700073242	1.9505914449691772
1.0	13950000.0	13960000.0	8.0	10.738539695739746	2.4925246238708496
1.0	14030000.0	14040000.0	7.0	8.326117515563965	1.7006666660308838
1.0	14110000.0	14120000.0	8.0	7.615176200866699	1.4096468687057495
1.0	14140000.0	14150000.0	4.0	8.13416576385498	1.6292718648910522
1.0	14150000.0	14160000.0	6.0	8.676275253295898	1.8452543020248413
1.0	14180000.0	14190000.0	12.0	9.226468086242676	2.0501270294189453
1.0	14190000.0	14200000.0	8.0	9.608229637145996	2.162111520767212
1.0	14240000.0	14250000.0	10.0	9.071219444274902	1.9827840328216553
1.0	14330000.0	14340000.0	5.0	10.166876792907715	2.323373317718506
1.0	14390000.0	14400000.0	13.0	9.199925422668457	2.0409786701202393
1.0	14470000.0	14480000.0	11.0	10.341482162475586	2.3675715923309326
1.0	14560000.0	14570000.0	10.0	10.802244186401367	2.4925689697265625
1.0	14570000.0	14580000.0	11.0	11.06383991241455	2.5615592002868652
1.0	14730000.0	14740000.0	14.0	10.233968734741211	2.335604667663574
1.0	14740000.0	14750000.0	15.0	10.293680191040039	2.3551456928253174
1.0	14830000.0	14840000.0	5.0	9.703057289123535	2.177152156829834
1.0	14920000.0	14930000.0	11.0	9.131321907043457	2.022761821746826
1.0	14960000.0	14970000.0	13.0	9.02352237701416	1.9577109813690186
1.0	14980000.0	14990000.0	8.0	9.095246315002441	1.9861770868301392
1.0	15040000.0	15050000.0	8.0	9.484086990356445	2.119088649749756
1.0	15160000.0	15170000.0	5.0	8.608620643615723	1.82541823387146
1.0	15170000.0	15180000.0	8.0	8.407045364379883	1.742931604385376
1.0	15180000.0	15190000.0	7.0	8.483844757080078	1.7731090784072876
1.0	15190000.0	15200000.0	6.0	8.629271507263184	1.8316385746002197
1.0	15210000.0	15220000.0	12.0	8.384344100952148	1.7327892780303955
1.0	15220000.0	15230000.0	4.0	8.725898742675781	1.8633606433868408
1.0	15380000.0	15390000.0	4.0	7.737906455993652	1.4606893062591553
1.0	15550000.0	15560000.0	5.0	8.23620891571045	1.6723610162734985
1.0	15570000.0	15580000.0	9.0	8.161212921142578	1.646871566772461
1.0	15620000.0	15630000.0	8.0	8.693696975708008	1.8623861074447632
1.0	15740000.0	15750000.0	5.0	7.383681297302246	1.303362488746643
1.0	15770000.0	15780000.0	9.0	8.861602783203125	1.9322694540023804
1.0	15840000.0	15850000.0	5.0	7.578576564788818	1.3948285579681396
1.0	15900000.0	15910000.0	6.0	7.749236106872559	1.4725066423416138
1.0	15920000.0	15930000.0	14.0	8.401627540588379	1.7515010833740234
1.0	15960000.0	15970000.0	4.0	8.013846397399902	1.581731915473938
1.0	15980000.0	15990000.0	11.0	7.884792327880859	1.5253174304962158
1.0	16020000.0	16030000.0	8.0	8.339752197265625	1.7133398056030273
1.0	16040000.0	16050000.0	9.0	8.130969047546387	1.6298046112060547
1.0	16070000.0	16080000.0	11.0	9.540743827819824	2.1738765239715576
1.0	16160000.0	16170000.0	7.0	7.341745853424072	1.2370209693908691
1.0	16170000.0	16180000.0	11.0	7.122179985046387	1.3103188276290894
1.0	16210000.0	16220000.0	4.0	8.25588321685791	1.6836557388305664
1.0	16260000.0	16270000.0	17.0	7.841246128082275	1.5110443830490112
1.0	16480000.0	16490000.0	6.0	8.841934204101562	1.8978464603424072
1.0	16490000.0	16500000.0	8.0	8.929167747497559	1.9481124877929688
1.0	16720000.0	16730000.0	8.0	7.742739200592041	1.4671417474746704
1.0	16740000.0	16750000.0	5.0	9.5228271484375	2.172258138656616
1.0	16940000.0	16950000.0	18.0	7.965418338775635	1.5633095502853394
1.0	17020000.0	17030000.0	17.0	9.653534889221191	2.2100257873535156
1.0	17430000.0	17440000.0	3.0	8.069391250610352	1.6090946197509766
1.0	17570000.0	17580000.0	5.0	9.24107551574707	2.062556505203247
1.0	17610000.0	17620000.0	13.0	9.230531692504883	2.0637459754943848
1.0	17620000.0	17630000.0	11.0	9.827463150024414	2.268003225326538
1.0	17680000.0	17690000.0	4.0	10.107645034790039	2.3517677783966064
1.0	17850000.0	17860000.0	10.0	8.22961711883545	1.6712538003921509
1.0	17900000.0	17910000.0	6.0	8.125837326049805	1.6251453161239624
1.0	17940000.0	17950000.0	7.0	7.111086368560791	1.1874849796295166
1.0	18000000.0	18010000.0	6.0	7.645516395568848	1.422093391418457
1.0	18010000.0	18020000.0	5.0	7.923222541809082	1.543140172958374
1.0	18020000.0	18030000.0	6.0	8.350220680236816	1.724151849746704
1.0	18240000.0	18250000.0	10.0	10.57599925994873	2.473742961883545
1.0	18360000.0	18370000.0	8.0	11.721596717834473	2.7044312953948975
1.0	18380000.0	18390000.0	13.0	12.261116027832031	2.830023765563965
1.0	18410000.0	18420000.0	14.0	11.235586166381836	2.5898609161376953
1.0	18420000.0	18430000.0	10.0	11.319125175476074	2.620992422103882
1.0	18470000.0	18480000.0	11.0	11.18945026397705	2.583254337310791
1.0	18480000.0	18490000.0	12.0	11.040563583374023	2.5610170364379883
1.0	18500000.0	18510000.0	7.0	10.393877983093262	2.40108585357666
1.0	18520000.0	18530000.0	8.0	10.386311531066895	2.398381233215332
1.0	18590000.0	18600000.0	7.0	11.927958488464355	2.754683494567871
1.0	18600000.0	18610000.0	14.0	11.879110336303711	2.7459282875061035
1.0	18660000.0	18670000.0	11.0	11.732745170593262	2.7132978439331055
1.0	18770000.0	18780000.0	9.0	11.27370548248291	2.610151767730713
1.0	18820000.0	18830000.0	14.0	10.744830131530762	2.491582155227661
1.0	18870000.0	18880000.0	7.0	10.593179702758789	2.472139835357666
1.0	18910000.0	18920000.0	11.0	10.197927474975586	2.36700439453125
1.0	19030000.0	19040000.0	8.0	10.981925964355469	2.563829183578491
1.0	19040000.0	19050000.0	6.0	11.1821870803833	2.623629570007324
1.0	19050000.0	19060000.0	15.0	10.414996147155762	2.4349215030670166
1.0	19120000.0	19130000.0	19.0	10.875526428222656	2.5492496490478516
1.0	19160000.0	19170000.0	13.0	10.78321647644043	2.53606915473938
1.0	19230000.0	19240000.0	7.0	7.985433101654053	1.5676722526550293
1.0	19330000.0	19340000.0	12.0	7.908724784851074	1.5377165079116821
1.0	19390000.0	19400000.0	5.0	7.7196760177612305	1.4532431364059448
1.0	19400000.0	19410000.0	5.0	7.220349311828613	1.2360738515853882
1.0	19410000.0	19420000.0	2.0	7.223191738128662	1.2379324436187744
1.0	19460000.0	19470000.0	8.0	6.804525852203369	1.055728793144226
1.0	19550000.0	19560000.0	2.0	7.254678249359131	1.2526276111602783
1.0	19590000.0	19600000.0	8.0	7.352732181549072	1.300191044807434
1.0	19610000.0	19620000.0	13.0	7.5315046310424805	1.3774789571762085
1.0	19730000.0	19740000.0	12.0	7.4843621253967285	1.354091763496399
1.0	19770000.0	19780000.0	4.0	8.135501861572266	1.6329619884490967
1.0	19880000.0	19890000.0	11.0	9.479100227355957	2.1532464027404785
1.0	19920000.0	19930000.0	11.0	8.700284004211426	1.8870704174041748
1.0	19930000.0	19940000.0	3.0	7.716654300689697	1.4464236497879028
1.0	19950000.0	19960000.0	2.0	7.835087776184082	1.5019276142120361
1.0	19990000.0	20000000.0	6.0	8.7272367477417	1.882203459739685
1.0	20010000.0	20020000.0	7.0	7.11560583114624	1.1901582479476929
1.0	20020000.0	20030000.0	4.0	7.3829522132873535	1.3081514835357666
1.0	20060000.0	20070000.0	4.0	7.937350273132324	1.5504875183105469
1.0	20150000.0	20160000.0	8.0	9.261102676391602	2.0802254676818848
1.0	20170000.0	20180000.0	9.0	9.473960876464844	2.1484508514404297
1.0	20180000.0	20190000.0	8.0	9.934212684631348	2.3008525371551514
1.0	20270000.0	20280000.0	9.0	9.589715957641602	2.184058427810669
1.0	20390000.0	20400000.0	7.0	10.328413009643555	2.379060745239258
1.0	20400000.0	20410000.0	5.0	10.069052696228027	2.3106136322021484
1.0	20570000.0	20580000.0	14.0	9.042577743530273	1.984535574913025
1.0	20610000.0	20620000.0	8.0	9.445611953735352	2.1292359828948975
1.0	20670000.0	20680000.0	9.0	10.31047248840332	2.3914036750793457
1.0	20750000.0	20760000.0	14.0	9.37498950958252	2.107917547225952
1.0	20810000.0	20820000.0	9.0	9.038361549377441	1.962969422340393
1.0	20870000.0	20880000.0	7.0	10.391073226928711	2.4367494583129883
1.0	20930000.0	20940000.0	10.0	9.518464088439941	2.1606457233428955
1.0	20950000.0	20960000.0	16.0	10.18069076538086	2.375378370285034
1.0	21060000.0	21070000.0	6.0	7.7903852462768555	1.4860172271728516
1.0	21140000.0	21150000.0	6.0	6.166831016540527	0.8015714883804321
1.0	21190000.0	21200000.0	7.0	7.1105146408081055	1.1881563663482666
1.0	21210000.0	21220000.0	6.0	7.449403285980225	1.339789867401123
1.0	21220000.0	21230000.0	6.0	7.459600925445557	1.3419253826141357
1.0	21260000.0	21270000.0	11.0	7.316769599914551	1.2773655652999878
1.0	21270000.0	21280000.0	12.0	7.243049621582031	1.2426977157592773
1.0	21320000.0	21330000.0	5.0	7.52337646484375	1.3656736612319946
1.0	21380000.0	21390000.0	7.0	7.338952541351318	1.2836545705795288
1.0	21420000.0	21430000.0	6.0	7.419844150543213	1.3229897022247314
1.0	21580000.0	21590000.0	8.0	8.013370513916016	1.5796970129013062
1.0	21610000.0	21620000.0	5.0	7.972784996032715	1.5624500513076782
1.0	21650000.0	21660000.0	4.0	7.132790565490723	1.1979678869247437
1.0	21680000.0	21690000.0	6.0	8.056350708007812	1.6105244159698486
1.0	21720000.0	21730000.0	3.0	8.364716529846191	1.7410513162612915
1.0	21900000.0	21910000.0	9.0	9.3045015335083	2.091297149658203
1.0	21910000.0	21920000.0	7.0	8.854409217834473	1.9245498180389404
1.0	21930000.0	21940000.0	10.0	7.734881401062012	1.462177038192749
1.0	21950000.0	21960000.0	8.0	8.191896438598633	1.657335877418518
1.0	22040000.0	22050000.0	5.0	8.659151077270508	1.8436771631240845
1.0	22170000.0	22180000.0	10.0	8.557751655578613	1.7985395193099976
1.0	22190000.0	22200000.0	8.0	8.735486030578613	1.867023229598999
1.0	22410000.0	22420000.0	4.0	6.692173957824707	1.0075228214263916
1.0	22500000.0	22510000.0	6.0	8.928921699523926	1.9586337804794312
1.0	22530000.0	22540000.0	8.0	8.345504760742188	1.7235748767852783
1.0	22550000.0	22560000.0	9.0	8.445239067077637	1.7660210132598877
1.0	22570000.0	22580000.0	4.0	8.46848201751709	1.7685130834579468
1.0	22590000.0	22600000.0	7.0	8.604496955871582	1.8257427215576172
1.0	22610000.0	22620000.0	7.0	9.222089767456055	2.0566623210906982
1.0	22720000.0	22730000.0	8.0	8.645339965820312	1.840160608291626
1.0	22750000.0	22760000.0	7.0	9.185462951660156	2.0453593730926514
1.0	22770000.0	22780000.0	9.0	8.838396072387695	1.9092174768447876
1.0	22980000.0	22990000.0	6.0	8.561201095581055	1.8058617115020752
1.0	23010000.0	23020000.0	6.0	9.049001693725586	1.9928743839263916
1.0	23060000.0	23070000.0	10.0	7.978182315826416	1.5678346157073975
1.0	23070000.0	23080000.0	9.0	7.666281223297119	1.4316825866699219
1.0	23100000.0	23110000.0	6.0	8.117144584655762	1.6227409839630127
1.0	23210000.0	23220000.0	4.0	7.896352291107178	1.534598469734192
1.0	23250000.0	23260000.0	10.0	9.024049758911133	1.9978530406951904
1.0	23290000.0	23300000.0	12.0	8.091572761535645	1.6240243911743164
1.0	23400000.0	23410000.0	8.0	6.871243953704834	1.0842454433441162
1.0	23440000.0	23450000.0	8.0	6.995527744293213	1.1398807764053345
1.0	23460000.0	23470000.0	10.0	7.110146999359131	1.1874418258666992
1.0	23470000.0	23480000.0	3.0	7.4830322265625	1.351714849472046
1.0	23480000.0	23490000.0	4.0	7.476220607757568	1.3492345809936523
1.0	23500000.0	23510000.0	7.0	8.947981834411621	1.9655990600585938
1.0	23520000.0	23530000.0	11.0	8.854240417480469	1.9290441274642944
1.0	23610000.0	23620000.0	7.0	7.795928001403809	1.482525110244751
1.0	23620000.0	23630000.0	9.0	8.014734268188477	1.5781675577163696
1.0	23690000.0	23700000.0	7.0	6.557676792144775	1.0739963054656982
1.0	23700000.0	23710000.0	4.0	8.040624618530273	1.5935430526733398
1.0	23740000.0	23750000.0	12.0	7.5216569900512695	1.3681825399398804
1.0	23790000.0	23800000.0	7.0	7.957200050354004	1.5614702701568604
1.0	23930000.0	23940000.0	15.0	8.848345756530762	1.9205938577651978
1.0	23960000.0	23970000.0	9.0	9.013715744018555	1.9811060428619385
1.0	24030000.0	24040000.0	4.0	7.864670753479004	1.5127625465393066
1.0	24050000.0	24060000.0	9.0	7.637251853942871	1.4190130233764648
1.0	24120000.0	24130000.0	9.0	7.977418422698975	1.5578922033309937
1.0	24140000.0	24150000.0	10.0	8.149075508117676	1.6403579711914062
1.0	24290000.0	24300000.0	0.0	5.977780818939209	0.7409225702285767
1.0	24300000.0	24310000.0	0.0	5.938445091247559	0.7530719041824341
1.0	24320000.0	24330000.0	0.0	6.200109481811523	0.8191211819648743
1.0	24360000.0	24370000.0	4.0	7.149977684020996	1.2328641414642334
1.0	24400000.0	24410000.0	6.0	7.610751152038574	1.4242485761642456
1.0	24420000.0	24430000.0	13.0	7.420174598693848	1.3359777927398682
1.0	24620000.0	24630000.0	11.0	8.826679229736328	1.9104969501495361
1.0	24670000.0	24680000.0	5.0	7.883286952972412	1.5246329307556152
1.0	24690000.0	24700000.0	5.0	7.31387996673584	1.2764860391616821
1.0	24710000.0	24720000.0	7.0	7.018773555755615	1.1439772844314575
1.0	24730000.0	24740000.0	7.0	7.239082336425781	1.2454668283462524
1.0	24770000.0	24780000.0	5.0	7.0101141929626465	1.1448525190353394
1.0	24800000.0	24810000.0	9.0	7.227272033691406	1.2402679920196533
1.0	24870000.0	24880000.0	3.0	8.904478073120117	1.9446150064468384
1.0	24890000.0	24900000.0	8.0	8.380870819091797	1.741886854171753
1.0	24990000.0	25000000.0	3.0	8.41767692565918	1.7465070486068726
1.0	25060000.0	25070000.0	14.0	8.774999618530273	1.89553964138031
1.0	25070000.0	25080000.0	12.0	8.389511108398438	1.7213165760040283
1.0	25130000.0	25140000.0	11.0	8.475855827331543	1.7678941488265991
1.0	25190000.0	25200000.0	10.0	9.05980396270752	1.9933602809906006
1.0	25200000.0	25210000.0	9.0	9.944618225097656	2.299593448638916
1.0	25270000.0	25280000.0	17.0	9.807124137878418	2.2465434074401855
1.0	25430000.0	25440000.0	9.0	9.76121997833252	2.2297842502593994
1.0	25480000.0	25490000.0	12.0	9.696065902709961	2.2276816368103027
1.0	25760000.0	25770000.0	8.0	7.317357063293457	1.2726718187332153
1.0	25820000.0	25830000.0	5.0	7.634886264801025	1.4168792963027954
1.0	25840000.0	25850000.0	7.0	8.741223335266113	1.887377142906189
1.0	25880000.0	25890000.0	9.0	6.970540523529053	1.1265649795532227
1.0	25940000.0	25950000.0	5.0	8.84493637084961	1.9175622463226318
1.0	25950000.0	25960000.0	13.0	8.690038681030273	1.856427550315857
1.0	25970000.0	25980000.0	7.0	8.290365219116211	1.6930999755859375
1.0	26100000.0	26110000.0	4.0	7.549298286437988	1.3787182569503784
1.0	26160000.0	26170000.0	7.0	7.020188331604004	1.146615743637085
1.0	26180000.0	26190000.0	3.0	7.50699520111084	1.3629531860351562
1.0	26270000.0	26280000.0	6.0	8.788660049438477	1.908510446548462
1.0	26320000.0	26330000.0	10.0	8.106376647949219	1.6269848346710205
1.0	26370000.0	26380000.0	13.0	8.498677253723145	1.7893686294555664
1.0	26390000.0	26400000.0	13.0	8.46238899230957	1.7772150039672852
1.0	26420000.0	26430000.0	4.0	8.644813537597656	1.840161919593811
1.0	26490000.0	26500000.0	4.0	8.668060302734375	1.8462018966674805
1.0	26610000.0	26620000.0	13.0	8.04523754119873	1.5941804647445679
1.0	26630000.0	26640000.0	9.0	9.552430152893066	2.1660983562469482
1.0	26650000.0	26660000.0	5.0	8.73608684539795	1.8728824853897095
1.0	26720000.0	26730000.0	18.0	9.868722915649414	2.2850289344787598
1.0	26760000.0	26770000.0	7.0	8.656079292297363	1.8385813236236572
1.0	26820000.0	26830000.0	10.0	8.553789138793945	1.7979599237442017
1.0	26870000.0	26880000.0	8.0	7.678781032562256	1.430029273033142
1.0	26890000.0	26900000.0	4.0	8.512579917907715	1.7847001552581787
1.0	26940000.0	26950000.0	11.0	8.959012031555176	1.954525351524353
1.0	27030000.0	27040000.0	12.0	8.218206405639648	1.6614662408828735
1.0	27050000.0	27060000.0	4.0	8.080160140991211	1.6071748733520508
1.0	27170000.0	27180000.0	8.0	8.339804649353027	1.7174768447875977
1.0	27230000.0	27240000.0	9.0	9.141746520996094	2.028844118118286
1.0	27360000.0	27370000.0	9.0	9.421976089477539	2.124634027481079
1.0	27380000.0	27390000.0	14.0	8.893210411071777	1.9339014291763306
1.0	27390000.0	27400000.0	7.0	8.40015983581543	1.7373645305633545
1.0	27420000.0	27430000.0	7.0	7.932778358459473	1.5437583923339844
1.0	27470000.0	27480000.0	9.0	7.918078422546387	1.5432764291763306
1.0	27490000.0	27500000.0	7.0	9.224879264831543	2.06933331489563
1.0	27520000.0	27530000.0	7.0	8.792186737060547	1.907120704650879
1.0	27600000.0	27610000.0	7.0	7.69052267074585	1.43961501121521
1.0	27630000.0	27640000.0	4.0	8.156038284301758	1.6416873931884766
1.0	27640000.0	27650000.0	12.0	8.714284896850586	1.8845798969268799
1.0	27650000.0	27660000.0	9.0	7.499198913574219	1.3581442832946777
1.0	27660000.0	27670000.0	11.0	7.439760684967041	1.3302816152572632
1.0	27730000.0	27740000.0	7.0	7.776190280914307	1.4808909893035889
1.0	27830000.0	27840000.0	7.0	8.390806198120117	1.7457897663116455
1.0	27850000.0	27860000.0	11.0	7.614048957824707	1.4157936573028564
1.0	27860000.0	27870000.0	5.0	7.765178680419922	1.476102590560913
1.0	27920000.0	27930000.0	7.0	8.816831588745117	1.9019666910171509
1.0	28060000.0	28070000.0	8.0	9.26103401184082	2.0552914142608643
1.0	28090000.0	28100000.0	9.0	10.00949764251709	2.3073508739471436
1.0	28150000.0	28160000.0	5.0	7.780300140380859	1.4618374109268188
1.0	28180000.0	28190000.0	5.0	8.123167037963867	1.626611351966858
1.0	28540000.0	28550000.0	8.0	7.869052886962891	1.515267252922058
1.0	28550000.0	28560000.0	5.0	8.056305885314941	1.6062637567520142
1.0	28570000.0	28580000.0	5.0	8.185907363891602	1.656654715538025
1.0	28660000.0	28670000.0	9.0	8.148346900939941	1.6379541158676147
1.0	28680000.0	28690000.0	8.0	9.039472579956055	1.9950685501098633
1.0	28720000.0	28730000.0	7.0	7.689326286315918	1.438694715499878
1.0	28750000.0	28760000.0	2.0	7.961411476135254	1.5562222003936768
1.0	28790000.0	28800000.0	8.0	7.830290794372559	1.5011265277862549
1.0	28800000.0	28810000.0	8.0	7.92269229888916	1.5423853397369385
1.0	28810000.0	28820000.0	10.0	7.9740309715271	1.5635753870010376
1.0	28820000.0	28830000.0	2.0	8.223764419555664	1.6684916019439697
1.0	28940000.0	28950000.0	9.0	8.161880493164062	1.6438970565795898
1.0	29020000.0	29030000.0	5.0	8.071557998657227	1.6041793823242188
1.0	29070000.0	29080000.0	5.0	7.611445426940918	1.4057929515838623
1.0	29120000.0	29130000.0	6.0	9.016120910644531	1.990443468093872
1.0	29150000.0	29160000.0	6.0	9.27558708190918	2.0884642601013184
1.0	29160000.0	29170000.0	10.0	8.834002494812012	1.9237470626831055
1.0	29210000.0	29220000.0	5.0	8.135812759399414	1.6430517435073853
1.0	29240000.0	29250000.0	9.0	7.155874729156494	1.182709813117981
1.0	29310000.0	29320000.0	15.0	6.725705146789551	1.0195313692092896
1.0	29400000.0	29410000.0	4.0	7.652513027191162	1.4269012212753296
1.0	29430000.0	29440000.0	8.0	7.329113006591797	1.2877146005630493
1.0	29460000.0	29470000.0	7.0	8.41886043548584	1.7600221633911133
1.0	29520000.0	29530000.0	5.0	7.840463161468506	1.508142352104187
1.0	29560000.0	29570000.0	13.0	8.944387435913086	1.9663664102554321
1.0	29580000.0	29590000.0	9.0	8.226310729980469	1.67192804813385
1.0	29640000.0	29650000.0	4.0	8.383508682250977	1.7334134578704834
1.0	29740000.0	29750000.0	8.0	10.311300277709961	2.3955752849578857
1.0	29750000.0	29760000.0	9.0	10.372393608093262	2.4116549491882324
1.0	29840000.0	29850000.0	11.0	8.191328048706055	1.6544830799102783
1.0	30060000.0	30070000.0	10.0	8.773309707641602	1.900264024734497
1.0	30100000.0	30110000.0	7.0	10.428777694702148	2.4227237701416016
1.0	30160000.0	30170000.0	21.0	11.51071548461914	2.660675048828125
1.0	30180000.0	30190000.0	16.0	10.90778923034668	2.523448944091797
1.0	30200000.0	30210000.0	17.0	10.823128700256348	2.505225419998169
1.0	30210000.0	30220000.0	12.0	11.97228717803955	2.7672390937805176
1.0	30220000.0	30230000.0	10.0	11.775543212890625	2.7148642539978027
1.0	30250000.0	30260000.0	6.0	12.482609748840332	2.863917589187622
1.0	30280000.0	30290000.0	8.0	11.539710998535156	2.6680984497070312
1.0	30330000.0	30340000.0	10.0	11.18394660949707	2.594858169555664
1.0	30370000.0	30380000.0	10.0	10.168827056884766	2.321537733078003
1.0	30390000.0	30400000.0	18.0	10.147283554077148	2.3173038959503174
1.0	30400000.0	30410000.0	11.0	10.2924165725708	2.365903615951538
1.0	30490000.0	30500000.0	5.0	11.786534309387207	2.7239465713500977
1.0	30500000.0	30510000.0	7.0	11.287908554077148	2.61073637008667
1.0	30560000.0	30570000.0	15.0	11.652976036071777	2.7159647941589355
1.0	30620000.0	30630000.0	9.0	11.40141487121582	2.633211612701416
1.0	30670000.0	30680000.0	12.0	10.703096389770508	2.4577178955078125
1.0	30690000.0	30700000.0	9.0	10.906065940856934	2.5166192054748535
1.0	30740000.0	30750000.0	6.0	10.787834167480469	2.4996230602264404
1.0	30790000.0	30800000.0	10.0	10.099543571472168	2.3225574493408203
1.0	30800000.0	30810000.0	13.0	9.958494186401367	2.27014422416687
1.0	30860000.0	30870000.0	10.0	10.680540084838867	2.471463680267334
1.0	30890000.0	30900000.0	8.0	10.601694107055664	2.455832004547119
1.0	30930000.0	30940000.0	12.0	10.439602851867676	2.422614336013794
1.0	31000000.0	31010000.0	12.0	10.60815143585205	2.4645845890045166
1.0	31230000.0	31240000.0	16.0	9.841598510742188	2.2378761768341064
1.0	31310000.0	31320000.0	14.0	8.964157104492188	1.9525539875030518
1.0	31340000.0	31350000.0	5.0	8.79891300201416	1.8936491012573242
1.0	31410000.0	31420000.0	6.0	8.302688598632812	1.6996748447418213
1.0	31460000.0	31470000.0	8.0	8.374361038208008	1.7264289855957031
1.0	31490000.0	31500000.0	9.0	8.24492359161377	1.6757097244262695
1.0	31560000.0	31570000.0	17.0	10.726189613342285	2.5277130603790283
1.0	31620000.0	31630000.0	19.0	10.764707565307617	2.5333852767944336
1.0	31680000.0	31690000.0	11.0	10.183599472045898	2.369265079498291
1.0	31740000.0	31750000.0	6.0	8.15127944946289	1.6335617303848267
1.0	31750000.0	31760000.0	7.0	7.930423736572266	1.540711760520935
1.0	31860000.0	31870000.0	5.0	8.785619735717773	1.9013458490371704
1.0	31870000.0	31880000.0	10.0	9.191055297851562	2.0534462928771973
1.0	31880000.0	31890000.0	9.0	8.809192657470703	1.9068052768707275
1.0	31890000.0	31900000.0	1.0	8.257742881774902	1.68515145778656
1.0	32010000.0	32020000.0	12.0	8.852584838867188	1.9250376224517822
1.0	32020000.0	32030000.0	13.0	9.3267240524292	2.1016595363616943
1.0	32110000.0	32120000.0	12.0	8.102566719055176	1.6139564514160156
1.0	32120000.0	32130000.0	6.0	8.276223182678223	1.692711591720581
1.0	32270000.0	32280000.0	9.0	9.574007034301758	2.1832115650177
1.0	32290000.0	32300000.0	12.0	8.842842102050781	1.9136598110198975
1.0	32310000.0	32320000.0	9.0	9.59943962097168	2.1867072582244873
1.0	32320000.0	32330000.0	11.0	9.736726760864258	2.231593370437622
1.0	32330000.0	32340000.0	16.0	9.777745246887207	2.246307373046875
1.0	32350000.0	32360000.0	7.0	9.540982246398926	2.163177013397217
1.0	32420000.0	32430000.0	12.0	8.9788179397583	1.9651787281036377
1.0	32460000.0	32470000.0	10.0	9.18964958190918	2.050058126449585
1.0	32510000.0	32520000.0	6.0	7.963907718658447	1.5572569370269775
1.0	32520000.0	32530000.0	8.0	8.179004669189453	1.6487821340560913
1.0	32590000.0	32600000.0	8.0	7.607388973236084	1.4083034992218018
1.0	32640000.0	32650000.0	6.0	7.448618412017822	1.33992600440979
1.0	32650000.0	32660000.0	6.0	7.941969871520996	1.550189733505249
1.0	32690000.0	32700000.0	5.0	8.152358055114746	1.6393903493881226
1.0	32810000.0	32820000.0	6.0	8.128825187683105	1.6281973123550415
1.0	32820000.0	32830000.0	7.0	7.826657295227051	1.501387357711792
1.0	32840000.0	32850000.0	3.0	7.67478084564209	1.4368683099746704
1.0	32890000.0	32900000.0	14.0	9.357760429382324	2.1171557903289795
1.0	32960000.0	32970000.0	18.0	8.920805931091309	1.9521430730819702
1.0	33000000.0	33010000.0	6.0	9.275160789489746	2.0802299976348877
1.0	33010000.0	33020000.0	11.0	8.601822853088379	1.821084976196289
1.0	33030000.0	33040000.0	8.0	8.714860916137695	1.8642587661743164
1.0	33040000.0	33050000.0	6.0	8.750192642211914	1.8786745071411133
1.0	33130000.0	33140000.0	5.0	8.830629348754883	1.9076852798461914
1.0	33220000.0	33230000.0	5.0	8.749397277832031	1.8807954788208008
1.0	33270000.0	33280000.0	7.0	7.846231937408447	1.5072197914123535
1.0	33330000.0	33340000.0	13.0	8.390276908874512	1.7392936944961548
1.0	33370000.0	33380000.0	12.0	9.766008377075195	2.250889301300049
1.0	33460000.0	33470000.0	13.0	7.858071327209473	1.5107842683792114
1.0	33470000.0	33480000.0	5.0	8.161293983459473	1.6384570598602295
1.0	33500000.0	33510000.0	10.0	8.45654296875	1.7402496337890625
1.0	33520000.0	33530000.0	10.0	8.670293807983398	1.8541147708892822
1.0	33580000.0	33590000.0	5.0	8.258281707763672	1.686467170715332
1.0	33600000.0	33610000.0	6.0	7.927304267883301	1.5459978580474854
1.0	33660000.0	33670000.0	10.0	9.277729034423828	2.0852115154266357
1.0	33690000.0	33700000.0	8.0	8.958256721496582	1.9639145135879517
1.0	33710000.0	33720000.0	7.0	9.128318786621094	2.0243353843688965
1.0	33800000.0	33810000.0	8.0	7.363094329833984	1.2955992221832275
1.0	33850000.0	33860000.0	7.0	7.72048282623291	1.4542646408081055
1.0	33950000.0	33960000.0	6.0	7.920563697814941	1.5433390140533447
1.0	34030000.0	34040000.0	10.0	10.093343734741211	2.2971396446228027
1.0	34050000.0	34060000.0	10.0	10.7153902053833	2.4734809398651123
1.0	34080000.0	34090000.0	8.0	11.606461524963379	2.6752254962921143
1.0	34130000.0	34140000.0	9.0	10.436653137207031	2.4066829681396484
1.0	34160000.0	34170000.0	13.0	12.107881546020508	2.7912533283233643
1.0	34210000.0	34220000.0	10.0	11.41377067565918	2.6365463733673096
1.0	34260000.0	34270000.0	10.0	10.83222484588623	2.49684476852417
1.0	34350000.0	34360000.0	7.0	8.857236862182617	1.9113311767578125
1.0	34370000.0	34380000.0	6.0	10.726131439208984	2.473393201828003
1.0	34430000.0	34440000.0	12.0	10.323568344116211	2.356802463531494
1.0	34460000.0	34470000.0	16.0	10.969247817993164	2.5256481170654297
1.0	34480000.0	34490000.0	9.0	11.941729545593262	2.7517600059509277
1.0	34510000.0	34520000.0	13.0	11.68504524230957	2.699615478515625
1.0	34540000.0	34550000.0	17.0	10.953125	2.540923595428467
1.0	34570000.0	34580000.0	11.0	12.436362266540527	2.857510805130005
1.0	34590000.0	34600000.0	10.0	12.821487426757812	2.929713010787964
1.0	34660000.0	34670000.0	14.0	12.522676467895508	2.8705718517303467
1.0	34670000.0	34680000.0	14.0	13.038362503051758	2.964146137237549
1.0	34700000.0	34710000.0	11.0	13.412035942077637	3.022122621536255
1.0	34720000.0	34730000.0	10.0	11.977653503417969	2.7638466358184814
1.0	34770000.0	34780000.0	18.0	13.072298049926758	2.9693362712860107
1.0	34800000.0	34810000.0	14.0	12.899147033691406	2.9382572174072266
1.0	34840000.0	34850000.0	16.0	13.839752197265625	3.0897433757781982
1.0	34880000.0	34890000.0	13.0	13.91887092590332	3.1009109020233154
1.0	34900000.0	34910000.0	13.0	13.9761962890625	3.1121158599853516
1.0	34970000.0	34980000.0	24.0	13.419049263000488	3.027113199234009
1.0	35040000.0	35050000.0	16.0	12.673283576965332	2.898627996444702
1.0	35050000.0	35060000.0	10.0	12.516626358032227	2.8645224571228027
1.0	35200000.0	35210000.0	12.0	9.176777839660645	2.0364842414855957
1.0	35210000.0	35220000.0	11.0	9.490239143371582	2.1343605518341064
1.0	35230000.0	35240000.0	9.0	9.43834114074707	2.1245408058166504
1.0	35240000.0	35250000.0	9.0	9.544015884399414	2.159928560256958
1.0	35280000.0	35290000.0	8.0	9.166123390197754	2.0265696048736572
1.0	35290000.0	35300000.0	3.0	8.428662300109863	1.7464473247528076
1.0	35300000.0	35310000.0	6.0	8.751886367797852	1.8742166757583618
1.0	35340000.0	35350000.0	16.0	8.974222183227539	1.970110297203064
1.0	35410000.0	35420000.0	10.0	10.218480110168457	2.379612445831299
1.0	35440000.0	35450000.0	4.0	8.527912139892578	1.7882587909698486
1.0	35480000.0	35490000.0	11.0	7.672687530517578	1.4337741136550903
1.0	35490000.0	35500000.0	8.0	7.7487969398498535	1.454114317893982
1.0	35510000.0	35520000.0	10.0	9.31719970703125	2.093968629837036
1.0	35540000.0	35550000.0	7.0	8.55772590637207	1.8173027038574219
1.0	35700000.0	35710000.0	14.0	10.078821182250977	2.3458356857299805
1.0	35860000.0	35870000.0	12.0	7.857989311218262	1.5105613470077515
1.0	35890000.0	35900000.0	8.0	7.9723920822143555	1.5595285892486572
1.0	36000000.0	36010000.0	4.0	7.444468021392822	1.334099292755127
1.0	36040000.0	36050000.0	12.0	8.688461303710938	1.862583875656128
1.0	36070000.0	36080000.0	9.0	8.045633316040039	1.5937820672988892
1.0	36180000.0	36190000.0	6.0	8.742633819580078	1.8889291286468506
1.0	36210000.0	36220000.0	3.0	7.95730447769165	1.5533992052078247
1.0	36320000.0	36330000.0	6.0	7.880323886871338	1.5207256078720093
1.0	36390000.0	36400000.0	7.0	7.350992679595947	1.284688949584961
1.0	36400000.0	36410000.0	5.0	7.640469551086426	1.420483112335205
1.0	36500000.0	36510000.0	10.0	8.14306640625	1.6368153095245361
1.0	36580000.0	36590000.0	16.0	9.082815170288086	2.0031282901763916
1.0	36640000.0	36650000.0	7.0	8.982897758483887	1.9618797302246094
1.0	36730000.0	36740000.0	11.0	7.921366214752197	1.537947416305542
1.0	36820000.0	36830000.0	8.0	8.022852897644043	1.5847426652908325
1.0	36870000.0	36880000.0	8.0	8.466693878173828	1.7750062942504883
1.0	36920000.0	36930000.0	11.0	7.900105953216553	1.5361151695251465
1.0	36940000.0	36950000.0	11.0	9.457443237304688	2.1429576873779297
1.0	36970000.0	36980000.0	8.0	10.59430980682373	2.4932377338409424
1.0	36990000.0	37000000.0	10.0	10.870765686035156	2.563717842102051
1.0	37000000.0	37010000.0	8.0	10.75869369506836	2.5349645614624023
1.0	37030000.0	37040000.0	10.0	10.462692260742188	2.4437732696533203
1.0	37280000.0	37290000.0	14.0	11.880450248718262	2.7402470111846924
1.0	37360000.0	37370000.0	12.0	13.36413860321045	3.012796401977539
1.0	37430000.0	37440000.0	10.0	13.75920295715332	3.0781607627868652
1.0	37480000.0	37490000.0	13.0	12.918002128601074	2.9443507194519043
1.0	37560000.0	37570000.0	10.0	13.720141410827637	3.0732033252716064
1.0	37690000.0	37700000.0	12.0	12.530327796936035	2.87191104888916
1.0	37730000.0	37740000.0	9.0	12.912330627441406	2.949014902114868
1.0	37760000.0	37770000.0	13.0	12.30827808380127	2.8567352294921875
1.0	37770000.0	37780000.0	11.0	12.382131576538086	2.8596835136413574
1.0	37780000.0	37790000.0	15.0	12.265520095825195	2.847327709197998
1.0	37900000.0	37910000.0	12.0	11.40250015258789	2.67444109916687
1.0	37910000.0	37920000.0	17.0	10.798513412475586	2.527601718902588
1.0	37940000.0	37950000.0	12.0	7.8717360496521	1.4860889911651611
1.0	38050000.0	38060000.0	7.0	8.78117561340332	1.8876005411148071
1.0	38060000.0	38070000.0	5.0	9.69186019897461	2.1976449489593506
1.0	38080000.0	38090000.0	11.0	10.633694648742676	2.5019419193267822
1.0	38160000.0	38170000.0	8.0	8.408684730529785	1.7351672649383545
1.0	38200000.0	38210000.0	9.0	10.938741683959961	2.581669807434082
1.0	38230000.0	38240000.0	5.0	10.787660598754883	2.5452332496643066
1.0	38270000.0	38280000.0	7.0	8.638806343078613	1.861620306968689
1.0	38400000.0	38410000.0	17.0	8.224671363830566	1.6713672876358032
1.0	38510000.0	38520000.0	12.0	9.856379508972168	2.267467975616455
1.0	38530000.0	38540000.0	22.0	9.656200408935547	2.200171947479248
1.0	38570000.0	38580000.0	10.0	10.179558753967285	2.357915163040161
1.0	38580000.0	38590000.0	11.0	10.642192840576172	2.4757025241851807
1.0	38610000.0	38620000.0	12.0	11.229540824890137	2.6429457664489746
1.0	38620000.0	38630000.0	15.0	12.370954513549805	2.8816380500793457
1.0	38710000.0	38720000.0	4.0	11.825157165527344	2.748134136199951
1.0	38720000.0	38730000.0	12.0	11.954595565795898	2.7852210998535156
1.0	38790000.0	38800000.0	18.0	10.845780372619629	2.5273942947387695
1.0	38860000.0	38870000.0	17.0	11.670187950134277	2.705395460128784
1.0	38930000.0	38940000.0	13.0	11.87059497833252	2.744807720184326
1.0	38940000.0	38950000.0	10.0	12.127415657043457	2.808624267578125
1.0	38990000.0	39000000.0	10.0	12.270928382873535	2.838547945022583
1.0	39000000.0	39010000.0	18.0	11.947084426879883	2.7742037773132324
1.0	39110000.0	39120000.0	11.0	12.507563591003418	2.868939161300659
1.0	39130000.0	39140000.0	15.0	12.041379928588867	2.7893338203430176
1.0	39230000.0	39240000.0	6.0	10.325811386108398	2.4017410278320312
1.0	39250000.0	39260000.0	14.0	10.432836532592773	2.438006639480591
1.0	39340000.0	39350000.0	8.0	9.44420051574707	2.125605821609497
1.0	39380000.0	39390000.0	5.0	8.453424453735352	1.7600679397583008
1.0	39420000.0	39430000.0	18.0	8.628459930419922	1.8446382284164429
1.0	39560000.0	39570000.0	13.0	8.69691276550293	1.862470030784607
1.0	39570000.0	39580000.0	7.0	8.319607734680176	1.6828104257583618
1.0	39600000.0	39610000.0	13.0	8.1792631149292	1.649114966392517
1.0	39610000.0	39620000.0	5.0	8.331575393676758	1.7087711095809937
1.0	39730000.0	39740000.0	12.0	7.803448677062988	1.490302324295044
1.0	39760000.0	39770000.0	4.0	8.348382949829102	1.7178239822387695
1.0	39800000.0	39810000.0	10.0	7.767462730407715	1.4740480184555054
1.0	39820000.0	39830000.0	9.0	7.677575588226318	1.4350955486297607
1.0	39840000.0	39850000.0	8.0	7.735701560974121	1.4622924327850342
1.0	39860000.0	39870000.0	8.0	8.051324844360352	1.5929756164550781
1.0	39940000.0	39950000.0	5.0	7.816884517669678	1.4983190298080444
1.0	39950000.0	39960000.0	13.0	7.927022457122803	1.5478942394256592
1.0	39990000.0	40000000.0	6.0	8.216853141784668	1.6680399179458618
1.0	40060000.0	40070000.0	10.0	10.241537094116211	2.397113084793091
1.0	40100000.0	40110000.0	12.0	9.345572471618652	2.0958588123321533
1.0	40210000.0	40220000.0	5.0	7.653400421142578	1.4248727560043335
1.0	40340000.0	40350000.0	7.0	8.34611988067627	1.7152364253997803
1.0	40390000.0	40400000.0	13.0	9.355740547180176	2.0985922813415527
1.0	40400000.0	40410000.0	12.0	9.64168643951416	2.196810483932495
1.0	40470000.0	40480000.0	10.0	9.952615737915039	2.2984557151794434
1.0	40510000.0	40520000.0	6.0	8.666955947875977	1.8411709070205688
1.0	40600000.0	40610000.0	10.0	10.470663070678711	2.4589805603027344
1.0	40620000.0	40630000.0	14.0	9.510820388793945	2.1471712589263916
1.0	40630000.0	40640000.0	7.0	8.930811882019043	1.9359502792358398
1.0	40690000.0	40700000.0	8.0	9.155914306640625	2.0227670669555664
1.0	40720000.0	40730000.0	9.0	10.376758575439453	2.4851982593536377
1.0	40740000.0	40750000.0	8.0	9.19234848022461	2.037951946258545
1.0	40770000.0	40780000.0	12.0	9.641815185546875	2.1970226764678955
1.0	40790000.0	40800000.0	10.0	10.55386734008789	2.4801087379455566
1.0	40810000.0	40820000.0	12.0	9.514076232910156	2.1461005210876465
1.0	40820000.0	40830000.0	16.0	9.376626968383789	2.10618257522583
1.0	40840000.0	40850000.0	8.0	8.48215389251709	1.7641170024871826
1.0	40930000.0	40940000.0	8.0	9.066061019897461	2.0141491889953613
1.0	41000000.0	41010000.0	8.0	8.145734786987305	1.6372236013412476
1.0	41010000.0	41020000.0	9.0	8.629071235656738	1.8324177265167236
1.0	41030000.0	41040000.0	7.0	10.051435470581055	2.3340466022491455
1.0	41190000.0	41200000.0	8.0	7.247048377990723	1.2452243566513062
1.0	41410000.0	41420000.0	14.0	9.919146537780762	2.2932002544403076
1.0	41490000.0	41500000.0	8.0	7.79141092300415	1.4809852838516235
1.0	41510000.0	41520000.0	6.0	7.518911838531494	1.3596341609954834
1.0	41520000.0	41530000.0	9.0	7.442573547363281	1.3286776542663574
1.0	41530000.0	41540000.0	5.0	7.375235080718994	1.300240159034729
1.0	41570000.0	41580000.0	9.0	7.291240692138672	1.2640539407730103
1.0	41620000.0	41630000.0	7.0	7.450135707855225	1.337154507637024
1.0	41660000.0	41670000.0	6.0	7.950571537017822	1.5549618005752563
1.0	41680000.0	41690000.0	12.0	7.613885402679443	1.4108916521072388
1.0	41770000.0	41780000.0	5.0	9.645570755004883	2.19356107711792
1.0	41790000.0	41800000.0	11.0	10.02397346496582	2.315941333770752
1.0	41870000.0	41880000.0	11.0	9.584563255310059	2.182281970977783
1.0	41880000.0	41890000.0	26.0	8.67875862121582	1.8506053686141968
1.0	41980000.0	41990000.0	7.0	8.881538391113281	1.9215905666351318
1.0	42000000.0	42010000.0	4.0	8.42741584777832	1.7488752603530884
1.0	42030000.0	42040000.0	8.0	8.420385360717773	1.7486038208007812
1.0	42070000.0	42080000.0	12.0	8.355718612670898	1.7191953659057617
1.0	42110000.0	42120000.0	13.0	8.659387588500977	1.8387947082519531
1.0	42170000.0	42180000.0	8.0	9.74478530883789	2.213075637817383
1.0	42190000.0	42200000.0	4.0	10.034924507141113	2.2909998893737793
1.0	42230000.0	42240000.0	9.0	9.504650115966797	2.1436331272125244
1.0	42270000.0	42280000.0	24.0	8.797566413879395	1.8917720317840576
1.0	42310000.0	42320000.0	14.0	9.160601615905762	2.0202386379241943
1.0	42340000.0	42350000.0	12.0	9.447599411010742	2.1207809448242188
1.0	42470000.0	42480000.0	12.0	9.625957489013672	2.1757609844207764
1.0	42550000.0	42560000.0	16.0	10.151443481445312	2.340747356414795
1.0	42610000.0	42620000.0	10.0	9.56350326538086	2.1649832725524902
1.0	42630000.0	42640000.0	7.0	8.864892959594727	1.9111970663070679
1.0	42760000.0	42770000.0	9.0	7.6782636642456055	1.438215970993042
1.0	42770000.0	42780000.0	11.0	7.620459079742432	1.4103832244873047
1.0	42820000.0	42830000.0	12.0	9.977444648742676	2.3040921688079834
1.0	42860000.0	42870000.0	8.0	9.983712196350098	2.2887556552886963
1.0	42930000.0	42940000.0	9.0	8.764029502868652	1.8764374256134033
1.0	42950000.0	42960000.0	7.0	8.96497917175293	1.9491872787475586
1.0	43030000.0	43040000.0	8.0	8.731242179870605	1.8645213842391968
1.0	43160000.0	43170000.0	8.0	8.409375190734863	1.7400563955307007
1.0	43200000.0	43210000.0	11.0	8.383050918579102	1.7295570373535156
1.0	43370000.0	43380000.0	13.0	9.275676727294922	2.0810959339141846
1.0	43470000.0	43480000.0	7.0	11.222747802734375	2.650563955307007
1.0	43610000.0	43620000.0	7.0	9.987242698669434	2.311422824859619
1.0	43630000.0	43640000.0	7.0	8.253053665161133	1.6573693752288818
1.0	43660000.0	43670000.0	11.0	9.691375732421875	2.2124030590057373
1.0	43750000.0	43760000.0	14.0	8.82814884185791	1.9114882946014404
1.0	43800000.0	43810000.0	9.0	9.488290786743164	2.1465821266174316
1.0	43810000.0	43820000.0	8.0	9.36153793334961	2.1023738384246826
1.0	43860000.0	43870000.0	13.0	8.933674812316895	1.9431699514389038
1.0	43880000.0	43890000.0	9.0	9.053004264831543	1.9876121282577515
1.0	43890000.0	43900000.0	13.0	9.007684707641602	1.9740478992462158
1.0	43910000.0	43920000.0	8.0	9.637605667114258	2.192276954650879
1.0	43950000.0	43960000.0	17.0	10.11316967010498	2.351691484451294
1.0	43960000.0	43970000.0	8.0	9.478516578674316	2.1435799598693848
1.0	43970000.0	43980000.0	13.0	10.045310020446777	2.3296093940734863
1.0	43980000.0	43990000.0	10.0	10.095569610595703	2.3434605598449707
1.0	43990000.0	44000000.0	10.0	9.718844413757324	2.224668025970459
1.0	44030000.0	44040000.0	2.0	9.393956184387207	2.107923984527588
1.0	44090000.0	44100000.0	12.0	9.415606498718262	2.123481512069702
1.0	44100000.0	44110000.0	14.0	9.283583641052246	2.082386016845703
1.0	44130000.0	44140000.0	14.0	8.181988716125488	1.6480121612548828
1.0	44300000.0	44310000.0	5.0	7.874758720397949	1.52292799949646
1.0	44350000.0	44360000.0	12.0	8.008601188659668	1.5783997774124146
1.0	44510000.0	44520000.0	9.0	9.890698432922363	2.2801871299743652
1.0	44540000.0	44550000.0	3.0	11.16100025177002	2.631783962249756
1.0	44590000.0	44600000.0	11.0	11.21717643737793	2.6516482830047607
1.0	44630000.0	44640000.0	11.0	10.719758987426758	2.523691177368164
1.0	44780000.0	44790000.0	7.0	7.976700782775879	1.5667682886123657
1.0	44890000.0	44900000.0	12.0	9.76355266571045	2.2375645637512207
1.0	44910000.0	44920000.0	10.0	10.877008438110352	2.561795711517334
1.0	44940000.0	44950000.0	9.0	10.572011947631836	2.4824020862579346
1.0	44960000.0	44970000.0	6.0	10.106904029846191	2.343557834625244
1.0	45050000.0	45060000.0	10.0	9.842233657836914	2.261697292327881
1.0	45110000.0	45120000.0	6.0	8.648050308227539	1.8375476598739624
1.0	45120000.0	45130000.0	10.0	8.436432838439941	1.7521734237670898
1.0	45140000.0	45150000.0	11.0	9.081806182861328	2.002436399459839
1.0	45180000.0	45190000.0	11.0	8.692407608032227	1.8575108051300049
1.0	45190000.0	45200000.0	8.0	9.14415168762207	2.030609130859375
1.0	45260000.0	45270000.0	8.0	8.279129028320312	1.690439224243164
1.0	45370000.0	45380000.0	10.0	7.682088375091553	1.43476140499115
1.0	45420000.0	45430000.0	6.0	7.569821834564209	1.389320731163025
1.0	45480000.0	45490000.0	8.0	7.785214424133301	1.4824084043502808
1.0	45610000.0	45620000.0	8.0	9.269216537475586	2.0700201988220215
1.0	45660000.0	45670000.0	7.0	9.325093269348145	2.0941615104675293
1.0	45670000.0	45680000.0	6.0	9.913475036621094	2.2823681831359863
1.0	45700000.0	45710000.0	11.0	9.7619047164917	2.2449002265930176
1.0	45730000.0	45740000.0	13.0	9.079703330993652	2.003774404525757
1.0	45810000.0	45820000.0	7.0	7.873388767242432	1.5179890394210815
1.0	45860000.0	45870000.0	7.0	7.824868202209473	1.5007929801940918
1.0	46030000.0	46040000.0	9.0	7.97030782699585	1.562694787979126
1.0	46110000.0	46120000.0	9.0	8.331665992736816	1.7093451023101807
1.0	46140000.0	46150000.0	13.0	7.527674674987793	1.3665215969085693
1.0	46150000.0	46160000.0	10.0	6.485569953918457	0.9409478902816772
1.0	46280000.0	46290000.0	5.0	7.792972564697266	1.4810221195220947
1.0	46330000.0	46340000.0	7.0	8.015694618225098	1.5834814310073853
1.0	46400000.0	46410000.0	10.0	7.272878170013428	1.258981704711914
1.0	46420000.0	46430000.0	3.0	6.906004905700684	1.0952872037887573
1.0	46480000.0	46490000.0	4.0	6.164894104003906	0.7992233037948608
1.0	46630000.0	46640000.0	4.0	9.769256591796875	2.238642454147339
1.0	46680000.0	46690000.0	8.0	8.932031631469727	1.949835181236267
1.0	46720000.0	46730000.0	11.0	8.719086647033691	1.8628994226455688
1.0	46820000.0	46830000.0	5.0	9.1477632522583	2.0201213359832764
1.0	46900000.0	46910000.0	14.0	10.220846176147461	2.3831632137298584
1.0	47020000.0	47030000.0	6.0	8.57483959197998	1.8064663410186768
1.0	47050000.0	47060000.0	16.0	7.8800506591796875	1.5206055641174316
1.0	47060000.0	47070000.0	11.0	7.542027473449707	1.3709415197372437
1.0	47130000.0	47140000.0	5.0	8.442190170288086	1.7607303857803345
1.0	47150000.0	47160000.0	5.0	7.807819366455078	1.4894102811813354
1.0	47160000.0	47170000.0	4.0	7.385027885437012	1.3078138828277588
1.0	47250000.0	47260000.0	7.0	8.762125015258789	1.8851642608642578
1.0	47280000.0	47290000.0	10.0	8.247739791870117	1.6732416152954102
1.0	47320000.0	47330000.0	3.0	9.059700012207031	1.9972879886627197
1.0	47390000.0	47400000.0	11.0	9.499954223632812	2.1589128971099854
1.0	47400000.0	47410000.0	8.0	8.949857711791992	1.9574601650238037
1.0	47640000.0	47650000.0	8.0	9.357778549194336	2.1035380363464355
1.0	47760000.0	47770000.0	6.0	8.221827507019043	1.661064863204956
1.0	47810000.0	47820000.0	5.0	8.087693214416504	1.6097303628921509
1.0	47890000.0	47900000.0	7.0	9.79609489440918	2.249911069869995
1.0	47910000.0	47920000.0	7.0	10.307882308959961	2.410522699356079
1.0	47920000.0	47930000.0	10.0	10.348543167114258	2.4246485233306885
1.0	47930000.0	47940000.0	13.0	10.09442138671875	2.3476226329803467
1.0	47960000.0	47970000.0	14.0	10.36846923828125	2.424206256866455
1.0	48000000.0	48010000.0	7.0	10.444032669067383	2.4335639476776123
1.0	48150000.0	48160000.0	14.0	10.825371742248535	2.518409490585327
1.0	48170000.0	48180000.0	16.0	10.589361190795898	2.4710309505462646
1.0	48220000.0	48230000.0	3.0	10.130311012268066	2.343761444091797
1.0	48300000.0	48310000.0	12.0	9.124809265136719	2.0147898197174072
1.0	48370000.0	48380000.0	10.0	9.165467262268066	2.0152926445007324
1.0	48440000.0	48450000.0	6.0	9.706459045410156	2.205139636993408
1.0	48460000.0	48470000.0	10.0	9.664497375488281	2.20438814163208
1.0	48530000.0	48540000.0	11.0	10.45747184753418	2.4276607036590576
1.0	48580000.0	48590000.0	4.0	9.999970436096191	2.2882161140441895
1.0	48640000.0	48650000.0	6.0	10.708196640014648	2.4599831104278564
1.0	48650000.0	48660000.0	16.0	9.6906099319458	2.209678888320923
1.0	48810000.0	48820000.0	8.0	8.8873872756958	1.8957239389419556
1.0	48870000.0	48880000.0	8.0	8.77684211730957	1.8719056844711304
1.0	48890000.0	48900000.0	8.0	9.22792911529541	2.0092475414276123
1.0	48970000.0	48980000.0	8.0	11.934513092041016	2.7562031745910645
1.0	49000000.0	49010000.0	16.0	10.936281204223633	2.534496784210205
1.0	49040000.0	49050000.0	16.0	11.840472221374512	2.724738121032715
1.0	49070000.0	49080000.0	16.0	11.987482070922852	2.7577786445617676
1.0	49110000.0	49120000.0	21.0	12.35348129272461	2.834087371826172
1.0	49200000.0	49210000.0	9.0	10.196901321411133	2.357574462890625
1.0	49220000.0	49230000.0	15.0	9.719213485717773	2.2102489471435547
1.0	49240000.0	49250000.0	8.0	11.330665588378906	2.611131429672241
1.0	49250000.0	49260000.0	9.0	12.155874252319336	2.79166841506958
1.0	49330000.0	49340000.0	12.0	11.385902404785156	2.6266160011291504
1.0	49370000.0	49380000.0	21.0	12.391494750976562	2.841388463973999
1.0	49420000.0	49430000.0	15.0	13.300399780273438	3.0014150142669678
1.0	49490000.0	49500000.0	18.0	13.811851501464844	3.0861823558807373
1.0	49600000.0	49610000.0	15.0	13.566912651062012	3.046111583709717
1.0	49610000.0	49620000.0	16.0	13.340130805969238	3.0074520111083984
1.0	49660000.0	49670000.0	12.0	13.51085090637207	3.039083480834961
1.0	49680000.0	49690000.0	9.0	14.288412094116211	3.1565840244293213
1.0	49760000.0	49770000.0	15.0	15.11340045928955	3.275463104248047
1.0	49860000.0	49870000.0	10.0	16.81325912475586	3.491511821746826
1.0	49900000.0	49910000.0	18.0	16.095273971557617	3.4037632942199707
1.0	49960000.0	49970000.0	12.0	15.379406929016113	3.3074638843536377
1.0	49980000.0	49990000.0	17.0	13.617006301879883	3.029043674468994
1.0	50000000.0	50010000.0	20.0	14.40618896484375	3.1741724014282227
1.0	50080000.0	50090000.0	11.0	15.235021591186523	3.2901828289031982
1.0	50090000.0	50100000.0	13.0	15.098634719848633	3.270935535430908
1.0	50130000.0	50140000.0	14.0	15.424234390258789	3.3170113563537598
1.0	50230000.0	50240000.0	17.0	14.532096862792969	3.190356731414795
1.0	50300000.0	50310000.0	13.0	13.140035629272461	2.983351707458496
1.0	50370000.0	50380000.0	16.0	12.896153450012207	2.938998222351074
1.0	50420000.0	50430000.0	18.0	12.692323684692383	2.881352186203003
1.0	50450000.0	50460000.0	12.0	14.147947311401367	3.13543963432312
1.0	50470000.0	50480000.0	16.0	14.26940631866455	3.1547203063964844
1.0	50500000.0	50510000.0	14.0	14.232614517211914	3.1504664421081543
1.0	50530000.0	50540000.0	18.0	13.78858757019043	3.081460952758789
1.0	50670000.0	50680000.0	18.0	14.643386840820312	3.210968017578125
1.0	50700000.0	50710000.0	12.0	14.765533447265625	3.2225780487060547
1.0	50790000.0	50800000.0	9.0	14.329872131347656	3.1556639671325684
1.0	50830000.0	50840000.0	6.0	13.106982231140137	2.974431276321411
1.0	51070000.0	51080000.0	8.0	7.863600730895996	1.5106388330459595
1.0	51150000.0	51160000.0	7.0	8.19686508178711	1.651943564414978
1.0	51160000.0	51170000.0	5.0	8.385408401489258	1.7358636856079102
1.0	51180000.0	51190000.0	9.0	8.386941909790039	1.7327836751937866
1.0	51200000.0	51210000.0	8.0	8.064952850341797	1.6001193523406982
1.0	51240000.0	51250000.0	11.0	8.045543670654297	1.5917009115219116
1.0	51250000.0	51260000.0	9.0	8.225584030151367	1.663439393043518
1.0	51330000.0	51340000.0	13.0	7.771254539489746	1.4624764919281006
1.0	51340000.0	51350000.0	7.0	8.27612590789795	1.682713270187378
1.0	51380000.0	51390000.0	8.0	8.622721672058105	1.8244365453720093
1.0	51390000.0	51400000.0	5.0	8.867786407470703	1.9193496704101562
1.0	51400000.0	51410000.0	2.0	8.77298641204834	1.884421706199646
1.0	51410000.0	51420000.0	5.0	8.649031639099121	1.8363139629364014
1.0	51510000.0	51520000.0	14.0	12.105841636657715	2.8217296600341797
1.0	51540000.0	51550000.0	10.0	12.019182205200195	2.794562816619873
1.0	51550000.0	51560000.0	7.0	12.083200454711914	2.816114664077759
1.0	51600000.0	51610000.0	10.0	10.66822624206543	2.502742052078247
1.0	51660000.0	51670000.0	9.0	10.265764236450195	2.3931000232696533
1.0	51710000.0	51720000.0	5.0	7.883294105529785	1.5207345485687256
1.0	51750000.0	51760000.0	4.0	8.1145601272583	1.6214091777801514
1.0	51800000.0	51810000.0	5.0	9.204060554504395	2.0545942783355713
1.0	51930000.0	51940000.0	7.0	8.284523010253906	1.6930971145629883
1.0	52080000.0	52090000.0	12.0	8.182538032531738	1.6499649286270142
1.0	52190000.0	52200000.0	6.0	6.659120082855225	1.0057834386825562
1.0	52200000.0	52210000.0	6.0	6.669642448425293	0.9966955184936523
1.0	52230000.0	52240000.0	5.0	6.850860595703125	1.0752668380737305
1.0	52240000.0	52250000.0	5.0	6.9394659996032715	1.112558364868164
1.0	52280000.0	52290000.0	7.0	7.510801792144775	1.3664751052856445
1.0	52300000.0	52310000.0	4.0	7.514115810394287	1.3677043914794922
1.0	52310000.0	52320000.0	10.0	7.7619781494140625	1.4774348735809326
1.0	52320000.0	52330000.0	7.0	7.65670919418335	1.4305459260940552
1.0	52610000.0	52620000.0	7.0	8.01278305053711	1.574892282485962
1.0	52650000.0	52660000.0	8.0	8.035907745361328	1.5863866806030273
1.0	52810000.0	52820000.0	4.0	7.222154140472412	1.2377634048461914
1.0	52850000.0	52860000.0	6.0	7.100467681884766	1.1819546222686768
1.0	52880000.0	52890000.0	8.0	7.293643951416016	1.270313024520874
1.0	52950000.0	52960000.0	7.0	7.535288333892822	1.3764631748199463
1.0	52970000.0	52980000.0	16.0	7.336184024810791	1.288812279701233
1.0	52990000.0	53000000.0	5.0	7.6817426681518555	1.4378879070281982
1.0	53020000.0	53030000.0	6.0	9.106073379516602	2.0212368965148926
1.0	53060000.0	53070000.0	11.0	9.093721389770508	2.0161588191986084
1.0	53080000.0	53090000.0	8.0	9.25698184967041	2.068077564239502
1.0	53120000.0	53130000.0	9.0	9.541202545166016	2.1534781455993652
1.0	53150000.0	53160000.0	6.0	8.306897163391113	1.7002737522125244
1.0	53240000.0	53250000.0	7.0	8.292875289916992	1.6918725967407227
1.0	53260000.0	53270000.0	5.0	8.600848197937012	1.814008355140686
1.0	53270000.0	53280000.0	5.0	8.338367462158203	1.7120685577392578
1.0	53280000.0	53290000.0	8.0	8.393392562866211	1.7348382472991943
1.0	53290000.0	53300000.0	8.0	8.387968063354492	1.7356617450714111
1.0	53360000.0	53370000.0	6.0	7.945303916931152	1.5488691329956055
1.0	53460000.0	53470000.0	9.0	8.258180618286133	1.6801187992095947
1.0	53590000.0	53600000.0	16.0	9.350915908813477	2.102811336517334
1.0	53660000.0	53670000.0	5.0	8.887063980102539	1.911918044090271
1.0	53760000.0	53770000.0	13.0	8.756904602050781	1.8832029104232788
1.0	53880000.0	53890000.0	9.0	12.146263122558594	2.7903244495391846
1.0	53930000.0	53940000.0	14.0	11.125974655151367	2.5807037353515625
1.0	54150000.0	54160000.0	6.0	8.988913536071777	1.9716594219207764
1.0	54160000.0	54170000.0	15.0	8.853586196899414	1.9249241352081299
1.0	54210000.0	54220000.0	9.0	9.498010635375977	2.161433458328247
1.0	54240000.0	54250000.0	4.0	7.811506748199463	1.4924771785736084
1.0	54270000.0	54280000.0	6.0	7.9741997718811035	1.5640186071395874
1.0	54330000.0	54340000.0	5.0	7.7484846115112305	1.467226266860962
1.0	54340000.0	54350000.0	11.0	7.507906913757324	1.3625622987747192
1.0	54370000.0	54380000.0	12.0	8.119560241699219	1.6243610382080078
1.0	54380000.0	54390000.0	9.0	7.907118320465088	1.5325502157211304
1.0	54390000.0	54400000.0	4.0	8.073016166687012	1.6038191318511963
1.0	54440000.0	54450000.0	5.0	8.810215950012207	1.9014394283294678
1.0	54450000.0	54460000.0	12.0	9.217240333557129	2.060020923614502
1.0	54460000.0	54470000.0	11.0	9.554740905761719	2.177889823913574
1.0	54490000.0	54500000.0	10.0	8.028491020202637	1.589493751525879
1.0	54520000.0	54530000.0	7.0	7.672189235687256	1.4275811910629272
1.0	54530000.0	54540000.0	10.0	7.7416510581970215	1.4596219062805176
1.0	54740000.0	54750000.0	4.0	8.24756145477295	1.676312804222107
1.0	54800000.0	54810000.0	5.0	8.225790023803711	1.6680114269256592
1.0	54880000.0	54890000.0	8.0	9.299310684204102	2.09000825881958
1.0	54930000.0	54940000.0	8.0	9.700201034545898	2.2218408584594727
1.0	54970000.0	54980000.0	7.0	10.42442512512207	2.4449689388275146
1.0	55040000.0	55050000.0	6.0	8.284407615661621	1.6840349435806274
1.0	55050000.0	55060000.0	6.0	8.685813903808594	1.8470747470855713
1.0	55110000.0	55120000.0	6.0	8.73221206665039	1.8724768161773682
1.0	55330000.0	55340000.0	8.0	7.588651180267334	1.394075632095337
1.0	55350000.0	55360000.0	11.0	9.067814826965332	1.981056571006775
1.0	55450000.0	55460000.0	11.0	8.239252090454102	1.679212212562561
1.0	55500000.0	55510000.0	14.0	7.922355651855469	1.5487060546875
1.0	55520000.0	55530000.0	2.0	7.230940818786621	1.239060640335083
1.0	55530000.0	55540000.0	8.0	7.324131965637207	1.2825818061828613
1.0	55540000.0	55550000.0	6.0	7.2898759841918945	1.2670671939849854
1.0	55550000.0	55560000.0	6.0	7.129891872406006	1.195476770401001
1.0	55600000.0	55610000.0	6.0	7.6128668785095215	1.41031014919281
1.0	55690000.0	55700000.0	12.0	9.913436889648438	2.2903056144714355
1.0	55710000.0	55720000.0	14.0	9.44725227355957	2.1249499320983887
1.0	55750000.0	55760000.0	14.0	9.873875617980957	2.267831325531006
1.0	55770000.0	55780000.0	12.0	10.489312171936035	2.430907726287842
1.0	55800000.0	55810000.0	6.0	10.770025253295898	2.5031514167785645
1.0	55860000.0	55870000.0	13.0	10.350164413452148	2.3949992656707764
1.0	55870000.0	55880000.0	12.0	10.348569869995117	2.3958873748779297
1.0	55910000.0	55920000.0	12.0	10.140100479125977	2.3211169242858887
1.0	56000000.0	56010000.0	10.0	9.138819694519043	1.992430329322815
1.0	56030000.0	56040000.0	12.0	8.82812786102295	1.8908523321151733
1.0	56080000.0	56090000.0	8.0	10.742762565612793	2.4723994731903076
1.0	56140000.0	56150000.0	14.0	10.907400131225586	2.5193514823913574
1.0	56230000.0	56240000.0	9.0	11.36945915222168	2.626201629638672
1.0	56300000.0	56310000.0	9.0	12.563766479492188	2.8761138916015625
1.0	56330000.0	56340000.0	9.0	12.07640552520752	2.7716362476348877
1.0	56340000.0	56350000.0	15.0	11.950363159179688	2.7532522678375244
1.0	56350000.0	56360000.0	7.0	12.285942077636719	2.824075222015381
1.0	56410000.0	56420000.0	9.0	11.81132698059082	2.724982738494873
1.0	56420000.0	56430000.0	6.0	11.683408737182617	2.691448926925659
1.0	56460000.0	56470000.0	7.0	11.840703964233398	2.732213258743286
1.0	56470000.0	56480000.0	17.0	11.407470703125	2.639899969100952
1.0	56490000.0	56500000.0	12.0	9.773307800292969	2.205906391143799
1.0	56520000.0	56530000.0	10.0	9.514097213745117	2.1077821254730225
1.0	56550000.0	56560000.0	8.0	8.691343307495117	1.8515628576278687
1.0	56580000.0	56590000.0	5.0	10.175822257995605	2.322155475616455
1.0	56590000.0	56600000.0	9.0	10.05002212524414	2.279813051223755
1.0	56630000.0	56640000.0	11.0	9.791481018066406	2.2011237144470215
1.0	56640000.0	56650000.0	10.0	9.541037559509277	2.142444610595703
1.0	56810000.0	56820000.0	8.0	9.839421272277832	2.221193552017212
1.0	56850000.0	56860000.0	9.0	8.832643508911133	1.8969205617904663
1.0	56870000.0	56880000.0	6.0	8.535460472106934	1.7853896617889404
1.0	56880000.0	56890000.0	12.0	8.353720664978027	1.7167167663574219
1.0	56890000.0	56900000.0	6.0	8.01563549041748	1.5769768953323364
1.0	56950000.0	56960000.0	5.0	8.258296966552734	1.6811904907226562
1.0	57060000.0	57070000.0	10.0	9.55516242980957	2.175475597381592
1.0	57100000.0	57110000.0	11.0	9.67317008972168	2.2107691764831543
1.0	57170000.0	57180000.0	8.0	8.665695190429688	1.8403968811035156
1.0	57180000.0	57190000.0	11.0	9.070618629455566	1.961202621459961
1.0	57210000.0	57220000.0	9.0	9.828012466430664	2.2360286712646484
1.0	57280000.0	57290000.0	7.0	9.403965950012207	2.089301347732544
1.0	57370000.0	57380000.0	8.0	10.250553131103516	2.349529266357422
1.0	57420000.0	57430000.0	5.0	10.914292335510254	2.5219154357910156
1.0	57430000.0	57440000.0	5.0	11.189131736755371	2.6023974418640137
1.0	57510000.0	57520000.0	11.0	11.42786693572998	2.648132801055908
1.0	57530000.0	57540000.0	9.0	11.62761402130127	2.6783318519592285
1.0	57580000.0	57590000.0	12.0	11.400419235229492	2.634932518005371
1.0	57660000.0	57670000.0	7.0	11.070703506469727	2.554992437362671
1.0	57690000.0	57700000.0	7.0	11.097325325012207	2.5630431175231934
1.0	57700000.0	57710000.0	12.0	10.847317695617676	2.498595714569092
1.0	57710000.0	57720000.0	6.0	11.527802467346191	2.6651782989501953
1.0	57750000.0	57760000.0	13.0	11.09302043914795	2.5684409141540527
1.0	57790000.0	57800000.0	11.0	12.096353530883789	2.790374279022217
1.0	57810000.0	57820000.0	13.0	12.11205005645752	2.7886722087860107
1.0	57850000.0	57860000.0	11.0	13.448521614074707	3.026939868927002
1.0	57980000.0	57990000.0	9.0	12.793356895446777	2.914353132247925
1.0	57990000.0	58000000.0	8.0	13.230816841125488	2.994011878967285
1.0	58070000.0	58080000.0	10.0	13.103802680969238	2.9709880352020264
1.0	58080000.0	58090000.0	14.0	12.708683967590332	2.8976433277130127
1.0	58120000.0	58130000.0	9.0	15.211987495422363	3.2894229888916016
1.0	58180000.0	58190000.0	13.0	14.452651977539062	3.1767454147338867
1.0	58190000.0	58200000.0	18.0	14.272625923156738	3.1538636684417725
1.0	58230000.0	58240000.0	9.0	14.512552261352539	3.1869444847106934
1.0	58260000.0	58270000.0	11.0	14.653322219848633	3.2070794105529785
1.0	58310000.0	58320000.0	10.0	13.443987846374512	3.0244884490966797
1.0	58330000.0	58340000.0	12.0	12.376842498779297	2.836881160736084
1.0	58370000.0	58380000.0	10.0	11.80451488494873	2.7319881916046143
1.0	58380000.0	58390000.0	10.0	13.127324104309082	2.976436138153076
1.0	58450000.0	58460000.0	14.0	11.468413352966309	2.651134967803955
1.0	58580000.0	58590000.0	10.0	10.620660781860352	2.4401464462280273
1.0	58780000.0	58790000.0	13.0	9.90028190612793	2.2433667182922363
1.0	58870000.0	58880000.0	6.0	10.41150951385498	2.3740668296813965
1.0	58910000.0	58920000.0	17.0	9.341642379760742	2.0758280754089355
1.0	58940000.0	58950000.0	11.0	9.054204940795898	1.9851510524749756
1.0	59010000.0	59020000.0	9.0	9.686635971069336	2.1883907318115234
1.0	59060000.0	59070000.0	8.0	9.611717224121094	2.1797752380371094
1.0	59070000.0	59080000.0	8.0	9.969842910766602	2.2996323108673096
1.0	59150000.0	59160000.0	9.0	7.699975490570068	1.4437562227249146
1.0	59170000.0	59180000.0	8.0	8.552751541137695	1.8042449951171875
1.0	59200000.0	59210000.0	3.0	8.61998176574707	1.8304309844970703
1.0	59290000.0	59300000.0	7.0	8.492713928222656	1.7778739929199219
1.0	59320000.0	59330000.0	7.0	8.338834762573242	1.7124965190887451
1.0	59390000.0	59400000.0	6.0	8.803227424621582	1.8952341079711914
1.0	59450000.0	59460000.0	7.0	9.350434303283691	2.0956931114196777
1.0	59530000.0	59540000.0	4.0	8.883264541625977	1.921282410621643
1.0	59540000.0	59550000.0	7.0	9.127243041992188	2.019164562225342
1.0	59550000.0	59560000.0	13.0	8.833202362060547	1.9080379009246826
1.0	59630000.0	59640000.0	8.0	9.391656875610352	2.1029531955718994
1.0	59660000.0	59670000.0	13.0	9.259931564331055	2.0642406940460205
1.0	59670000.0	59680000.0	6.0	9.617444038391113	2.1728060245513916
1.0	59820000.0	59830000.0	10.0	8.00993537902832	1.575071096420288
1.0	59890000.0	59900000.0	13.0	8.234743118286133	1.6717373132705688
1.0	59960000.0	59970000.0	4.0	8.508460998535156	1.776110053062439
1.0	59980000.0	59990000.0	11.0	8.617124557495117	1.8177053928375244
1.0	59990000.0	60000000.0	11.0	8.992466926574707	1.9497864246368408
1.0	60000000.0	60010000.0	3.0	6.926832675933838	1.090714693069458
1.0	60200000.0	60210000.0	6.0	9.014511108398438	1.973457932472229
1.0	60250000.0	60260000.0	7.0	9.363926887512207	2.0781607627868652
1.0	60290000.0	60300000.0	16.0	8.01455307006836	1.573922038078308
1.0	60330000.0	60340000.0	5.0	8.612141609191895	1.816053032875061
1.0	60340000.0	60350000.0	5.0	9.387605667114258	2.100416898727417
1.0	60370000.0	60380000.0	8.0	8.733428001403809	1.8685442209243774
1.0	60420000.0	60430000.0	18.0	8.803942680358887	1.879042387008667
1.0	60490000.0	60500000.0	10.0	10.529748916625977	2.41497802734375
1.0	60620000.0	60630000.0	8.0	10.209227561950684	2.315850257873535
1.0	60630000.0	60640000.0	12.0	10.6724853515625	2.453092098236084
1.0	60700000.0	60710000.0	6.0	9.94372844696045	2.2513859272003174
1.0	60720000.0	60730000.0	8.0	10.408788681030273	2.379206418991089
1.0	60850000.0	60860000.0	12.0	9.839803695678711	2.2071030139923096
1.0	60910000.0	60920000.0	5.0	10.055456161499023	2.27888560295105
1.0	60930000.0	60940000.0	3.0	8.766250610351562	1.8600314855575562
1.0	61090000.0	61100000.0	5.0	10.593116760253906	2.434614658355713
1.0	61100000.0	61110000.0	8.0	7.694845676422119	1.4414876699447632
1.0	61120000.0	61130000.0	11.0	10.464418411254883	2.4003005027770996
1.0	61130000.0	61140000.0	17.0	10.154953956604004	2.309535503387451
1.0	61140000.0	61150000.0	12.0	10.083830833435059	2.2851626873016357
1.0	61220000.0	61230000.0	12.0	9.443737030029297	2.0909132957458496
1.0	61290000.0	61300000.0	2.0	9.482078552246094	2.134767532348633
1.0	61380000.0	61390000.0	10.0	9.349757194519043	2.09002423286438
1.0	61410000.0	61420000.0	12.0	9.177627563476562	2.035327196121216
1.0	61430000.0	61440000.0	6.0	9.11842155456543	2.014153003692627
1.0	61550000.0	61560000.0	6.0	7.96640682220459	1.5611273050308228
1.0	61560000.0	61570000.0	4.0	8.245295524597168	1.6769300699234009
1.0	61580000.0	61590000.0	11.0	7.391751766204834	1.3092634677886963
1.0	61590000.0	61600000.0	6.0	7.9849348068237305	1.5662853717803955
1.0	61670000.0	61680000.0	5.0	8.230228424072266	1.6677582263946533
1.0	61700000.0	61710000.0	6.0	8.221758842468262	1.6634935140609741
1.0	61810000.0	61820000.0	12.0	8.054035186767578	1.5920192003250122
1.0	61890000.0	61900000.0	4.0	8.856404304504395	1.9133119583129883
1.0	61900000.0	61910000.0	4.0	8.738425254821777	1.870397925376892
1.0	61910000.0	61920000.0	11.0	9.554740905761719	2.144860029220581
1.0	61980000.0	61990000.0	11.0	9.289884567260742	2.0583548545837402
1.0	62050000.0	62060000.0	3.0	9.228607177734375	2.0551254749298096
1.0	62170000.0	62180000.0	12.0	8.017667770385742	1.5784231424331665
1.0	62230000.0	62240000.0	8.0	7.777243137359619	1.4723269939422607
1.0	62240000.0	62250000.0	6.0	7.923365116119385	1.5354946851730347
1.0	62290000.0	62300000.0	7.0	7.715404510498047	1.4496772289276123
1.0	62310000.0	62320000.0	17.0	6.947357177734375	1.1127835512161255
1.0	62400000.0	62410000.0	4.0	8.154352188110352	1.6339153051376343
1.0	62430000.0	62440000.0	7.0	7.894888401031494	1.5294699668884277
1.0	62470000.0	62480000.0	5.0	8.152307510375977	1.637361764907837
1.0	62480000.0	62490000.0	9.0	7.972090721130371	1.5617625713348389
1.0	62500000.0	62510000.0	4.0	8.118658065795898	1.621468186378479
1.0	62540000.0	62550000.0	14.0	7.796498775482178	1.4849809408187866
1.0	62550000.0	62560000.0	15.0	7.8547563552856445	1.506981372833252
1.0	62570000.0	62580000.0	6.0	8.228281021118164	1.6665713787078857
1.0	62620000.0	62630000.0	3.0	9.324296951293945	2.083218574523926
1.0	62660000.0	62670000.0	8.0	10.336501121520996	2.4204390048980713
1.0	62670000.0	62680000.0	12.0	10.238490104675293	2.3892529010772705
1.0	62740000.0	62750000.0	11.0	10.67413330078125	2.486727714538574
1.0	62780000.0	62790000.0	7.0	11.636953353881836	2.70674204826355
1.0	62840000.0	62850000.0	14.0	10.122072219848633	2.340337038040161
1.0	62880000.0	62890000.0	17.0	9.73442554473877	2.2307543754577637
1.0	62930000.0	62940000.0	3.0	7.779568672180176	1.4762651920318604
1.0	62980000.0	62990000.0	7.0	7.745248317718506	1.4604970216751099
1.0	63040000.0	63050000.0	3.0	7.328874111175537	1.2803760766983032
1.0	63050000.0	63060000.0	9.0	7.125828742980957	1.1921405792236328
1.0	63060000.0	63070000.0	6.0	7.121096134185791	1.1905494928359985
1.0	63070000.0	63080000.0	5.0	7.2107672691345215	1.231877088546753
1.0	63250000.0	63260000.0	6.0	8.941177368164062	1.9504308700561523
1.0	63260000.0	63270000.0	6.0	8.391029357910156	1.7361977100372314
1.0	63280000.0	63290000.0	10.0	8.355513572692871	1.7195039987564087
1.0	63300000.0	63310000.0	12.0	8.232927322387695	1.6692931652069092
1.0	63660000.0	63670000.0	5.0	11.504850387573242	2.6621546745300293
1.0	63700000.0	63710000.0	11.0	9.761161804199219	2.2355332374572754
1.0	63720000.0	63730000.0	12.0	11.51571273803711	2.665314197540283
1.0	63820000.0	63830000.0	15.0	11.272672653198242	2.643059492111206
1.0	63850000.0	63860000.0	4.0	8.772189140319824	1.8751556873321533
1.0	63860000.0	63870000.0	2.0	8.520145416259766	1.7801933288574219
1.0	63960000.0	63970000.0	5.0	7.364788055419922	1.2987933158874512
1.0	64010000.0	64020000.0	17.0	7.240392208099365	1.242706298828125
1.0	64030000.0	64040000.0	12.0	7.515821933746338	1.3594269752502441
1.0	64040000.0	64050000.0	5.0	8.397896766662598	1.7351429462432861
1.0	64090000.0	64100000.0	8.0	8.169275283813477	1.6426976919174194
1.0	64150000.0	64160000.0	6.0	9.464569091796875	2.140014410018921
1.0	64240000.0	64250000.0	7.0	7.978024959564209	1.5543851852416992
1.0	64430000.0	64440000.0	8.0	8.618592262268066	1.8219047784805298
1.0	64440000.0	64450000.0	10.0	8.787684440612793	1.8734880685806274
1.0	64460000.0	64470000.0	11.0	8.638219833374023	1.8277308940887451
1.0	64480000.0	64490000.0	7.0	8.56516170501709	1.8004814386367798
1.0	64490000.0	64500000.0	17.0	8.346678733825684	1.7091608047485352
1.0	64510000.0	64520000.0	6.0	8.691888809204102	1.8471444845199585
1.0	64560000.0	64570000.0	8.0	8.500997543334961	1.7698280811309814
1.0	64620000.0	64630000.0	5.0	8.630640029907227	1.8288373947143555
1.0	64640000.0	64650000.0	4.0	8.277775764465332	1.6898930072784424
1.0	64680000.0	64690000.0	9.0	9.479021072387695	2.130668878555298
1.0	64750000.0	64760000.0	7.0	9.976934432983398	2.2626328468322754
1.0	64810000.0	64820000.0	4.0	7.343019962310791	1.2881698608398438
1.0	64830000.0	64840000.0	12.0	8.88642692565918	1.9091064929962158
1.0	64840000.0	64850000.0	4.0	10.09477710723877	2.303466320037842
1.0	64860000.0	64870000.0	15.0	9.668554306030273	2.178591728210449
1.0	64880000.0	64890000.0	9.0	7.840765476226807	1.489128828048706
1.0	64910000.0	64920000.0	8.0	9.992734909057617	2.284105062484741
1.0	64950000.0	64960000.0	5.0	9.304269790649414	2.043377637863159
1.0	65000000.0	65010000.0	7.0	8.41752815246582	1.7435299158096313
1.0	65040000.0	65050000.0	9.0	8.075887680053711	1.597191572189331
1.0	65080000.0	65090000.0	9.0	8.049440383911133	1.5896236896514893
1.0	65220000.0	65230000.0	13.0	7.43197774887085	1.3251125812530518
1.0	65240000.0	65250000.0	5.0	7.399203300476074	1.3104760646820068
1.0	65310000.0	65320000.0	6.0	7.338724613189697	1.2905024290084839
1.0	65350000.0	65360000.0	5.0	7.1479997634887695	1.2034114599227905
1.0	65360000.0	65370000.0	8.0	7.052857875823975	1.1599762439727783
1.0	65460000.0	65470000.0	6.0	8.652887344360352	1.8398571014404297
1.0	65560000.0	65570000.0	5.0	10.222867012023926	2.3877902030944824
1.0	65660000.0	65670000.0	10.0	7.687339782714844	1.433922290802002
1.0	65870000.0	65880000.0	12.0	8.49055290222168	1.7718265056610107
1.0	65890000.0	65900000.0	8.0	8.09210205078125	1.6097110509872437
1.0	65900000.0	65910000.0	8.0	8.68610668182373	1.8451802730560303
1.0	65930000.0	65940000.0	9.0	8.694750785827637	1.8392937183380127
1.0	65990000.0	66000000.0	8.0	8.76283073425293	1.8819389343261719
1.0	66070000.0	66080000.0	6.0	10.535455703735352	2.415498733520508
1.0	66140000.0	66150000.0	6.0	11.036619186401367	2.552419424057007
1.0	66150000.0	66160000.0	13.0	10.900914192199707	2.518754243850708
1.0	66170000.0	66180000.0	18.0	12.365674018859863	2.845332622528076
1.0	66280000.0	66290000.0	12.0	12.52424430847168	2.8642868995666504
1.0	66370000.0	66380000.0	9.0	12.441930770874023	2.8535964488983154
1.0	66410000.0	66420000.0	9.0	12.298913955688477	2.821561098098755
1.0	66470000.0	66480000.0	10.0	12.296831130981445	2.8243746757507324
1.0	66480000.0	66490000.0	19.0	11.240923881530762	2.5785107612609863
1.0	66500000.0	66510000.0	7.0	12.498613357543945	2.8625428676605225
1.0	66550000.0	66560000.0	13.0	11.079997062683105	2.5476016998291016
1.0	66630000.0	66640000.0	13.0	10.404086112976074	2.37654185295105
1.0	66670000.0	66680000.0	12.0	9.951982498168945	2.253024101257324
1.0	66680000.0	66690000.0	17.0	9.595342636108398	2.1392524242401123
1.0	66690000.0	66700000.0	15.0	9.779607772827148	2.202714204788208
1.0	66730000.0	66740000.0	12.0	9.581631660461426	2.159085750579834
1.0	66740000.0	66750000.0	10.0	9.800867080688477	2.221287965774536
1.0	66870000.0	66880000.0	14.0	10.881074905395508	2.5036213397979736
1.0	66920000.0	66930000.0	15.0	11.259610176086426	2.6032912731170654
1.0	66990000.0	67000000.0	4.0	11.28028678894043	2.611243486404419
1.0	67010000.0	67020000.0	6.0	11.077682495117188	2.555542469024658
1.0	67040000.0	67050000.0	18.0	10.306447982788086	2.354957103729248
1.0	67130000.0	67140000.0	9.0	12.450843811035156	2.8524222373962402
1.0	67220000.0	67230000.0	13.0	10.202077865600586	2.3274989128112793
1.0	67270000.0	67280000.0	5.0	9.639274597167969	2.157163619995117
1.0	67300000.0	67310000.0	11.0	8.932077407836914	1.903314232826233
1.0	67310000.0	67320000.0	7.0	9.143905639648438	1.979250192642212
1.0	67370000.0	67380000.0	3.0	7.6497907638549805	1.4158284664154053
1.0	67460000.0	67470000.0	6.0	6.72678279876709	1.0216869115829468
1.0	67490000.0	67500000.0	5.0	7.053136348724365	1.1601825952529907
1.0	67510000.0	67520000.0	7.0	7.275323390960693	1.2685877084732056
1.0	67550000.0	67560000.0	7.0	8.72894287109375	1.8625293970108032
1.0	67570000.0	67580000.0	7.0	8.907471656799316	1.9356025457382202
1.0	67590000.0	67600000.0	7.0	8.584310531616211	1.7996079921722412
1.0	67680000.0	67690000.0	10.0	8.97437572479248	1.9597772359848022
1.0	67730000.0	67740000.0	14.0	8.724267959594727	1.8725717067718506
1.0	67760000.0	67770000.0	7.0	9.549177169799805	2.16571307182312
1.0	67780000.0	67790000.0	7.0	8.678486824035645	1.844321608543396
1.0	67900000.0	67910000.0	11.0	8.817853927612305	1.908516526222229
1.0	67930000.0	67940000.0	12.0	9.393980026245117	2.1125869750976562
1.0	67950000.0	67960000.0	9.0	9.972679138183594	2.302081346511841
1.0	68040000.0	68050000.0	13.0	9.215770721435547	2.0460352897644043
1.0	68090000.0	68100000.0	5.0	9.08138370513916	2.0004007816314697
1.0	68130000.0	68140000.0	11.0	8.672929763793945	1.8509509563446045
1.0	68270000.0	68280000.0	7.0	7.695364952087402	1.4451825618743896
1.0	68630000.0	68640000.0	7.0	7.917123317718506	1.5325520038604736
1.0	68660000.0	68670000.0	6.0	8.313069343566895	1.6990482807159424
1.0	68670000.0	68680000.0	4.0	8.498152732849121	1.7736955881118774
1.0	68810000.0	68820000.0	11.0	10.383275032043457	2.3884856700897217
1.0	68920000.0	68930000.0	9.0	11.91407299041748	2.7483878135681152
1.0	68950000.0	68960000.0	8.0	10.46638011932373	2.4380059242248535
1.0	68970000.0	68980000.0	8.0	12.881410598754883	2.936868190765381
1.0	68980000.0	68990000.0	10.0	13.06567096710205	2.9662747383117676
1.0	68990000.0	69000000.0	21.0	12.386672019958496	2.8472580909729004
1.0	69050000.0	69060000.0	20.0	13.165987014770508	2.981630325317383
1.0	69100000.0	69110000.0	14.0	13.790884017944336	3.0808138847351074
1.0	69140000.0	69150000.0	22.0	11.054821968078613	2.57655930519104
1.0	69220000.0	69230000.0	14.0	14.194475173950195	3.143270492553711
1.0	69270000.0	69280000.0	14.0	14.508891105651855	3.1854286193847656
1.0	69300000.0	69310000.0	13.0	14.99955940246582	3.256861448287964
1.0	69460000.0	69470000.0	10.0	11.423901557922363	2.6444928646087646
1.0	69470000.0	69480000.0	10.0	15.08501148223877	3.271949052810669
1.0	69610000.0	69620000.0	15.0	16.590618133544922	3.4653701782226562
1.0	69630000.0	69640000.0	21.0	17.1070556640625	3.5303008556365967
1.0	69660000.0	69670000.0	19.0	17.045787811279297	3.521714687347412
1.0	69680000.0	69690000.0	17.0	17.7034854888916	3.599766969680786
1.0	69700000.0	69710000.0	22.0	18.478553771972656	3.6857497692108154
1.0	69920000.0	69930000.0	14.0	15.178881645202637	3.2754435539245605
1.0	69990000.0	70000000.0	14.0	14.197759628295898	3.141218662261963
1.0	70000000.0	70010000.0	14.0	13.966447830200195	3.0922305583953857
1.0	70030000.0	70040000.0	11.0	13.828813552856445	3.082268476486206
1.0	70040000.0	70050000.0	9.0	12.387823104858398	2.80765438079834
1.0	70170000.0	70180000.0	14.0	14.449272155761719	3.1770005226135254
1.0	70230000.0	70240000.0	15.0	15.639793395996094	3.3428828716278076
1.0	70450000.0	70460000.0	19.0	14.731805801391602	3.217047929763794
1.0	70530000.0	70540000.0	17.0	13.6028470993042	3.0443592071533203
1.0	70570000.0	70580000.0	17.0	13.104286193847656	2.9672741889953613
1.0	70580000.0	70590000.0	6.0	13.370355606079102	3.011786699295044
1.0	70590000.0	70600000.0	14.0	12.63037395477295	2.8866660594940186
1.0	70660000.0	70670000.0	15.0	8.935005187988281	1.9372650384902954
1.0	70680000.0	70690000.0	8.0	8.656015396118164	1.82828688621521
1.0	70700000.0	70710000.0	8.0	8.70094108581543	1.854352593421936
1.0	70780000.0	70790000.0	7.0	8.505145072937012	1.7796299457550049
1.0	70820000.0	70830000.0	8.0	8.898589134216309	1.9299331903457642
1.0	70890000.0	70900000.0	11.0	8.895441055297852	1.9281800985336304
1.0	70960000.0	70970000.0	13.0	11.328715324401855	2.631944417953491
1.0	70980000.0	70990000.0	11.0	12.128568649291992	2.80145263671875
1.0	71010000.0	71020000.0	10.0	12.96594524383545	2.9495575428009033
1.0	71070000.0	71080000.0	16.0	13.640673637390137	3.0609638690948486
1.0	71270000.0	71280000.0	11.0	14.5135498046875	3.1903700828552246
1.0	71280000.0	71290000.0	8.0	11.8389310836792	2.7149558067321777
1.0	71390000.0	71400000.0	13.0	15.094839096069336	3.2577881813049316
1.0	71410000.0	71420000.0	21.0	14.500951766967773	3.185255765914917
1.0	71460000.0	71470000.0	16.0	13.189020156860352	2.981159210205078
1.0	71500000.0	71510000.0	13.0	13.110583305358887	2.9699716567993164
1.0	71660000.0	71670000.0	12.0	12.247369766235352	2.813337564468384
1.0	71730000.0	71740000.0	10.0	12.764933586120605	2.9116692543029785
1.0	71750000.0	71760000.0	13.0	12.536561965942383	2.87192964553833
1.0	71860000.0	71870000.0	9.0	12.994359016418457	2.9522674083709717
1.0	71890000.0	71900000.0	12.0	12.677372932434082	2.897326707839966
1.0	71960000.0	71970000.0	9.0	14.534210205078125	3.1937522888183594
1.0	71970000.0	71980000.0	16.0	14.549260139465332	3.195101499557495
1.0	71990000.0	72000000.0	13.0	14.977290153503418	3.254315137863159
1.0	72040000.0	72050000.0	25.0	14.583552360534668	3.1984846591949463
1.0	72100000.0	72110000.0	17.0	16.439834594726562	3.44427490234375
1.0	72220000.0	72230000.0	15.0	16.788860321044922	3.4868550300598145
1.0	72550000.0	72560000.0	15.0	16.201236724853516	3.4157962799072266
1.0	72570000.0	72580000.0	15.0	15.94709300994873	3.3820743560791016
1.0	72680000.0	72690000.0	11.0	15.661096572875977	3.3375887870788574
1.0	72700000.0	72710000.0	22.0	14.680704116821289	3.2062668800354004
1.0	72710000.0	72720000.0	20.0	15.175236701965332	3.2760367393493652
1.0	72730000.0	72740000.0	14.0	14.802572250366211	3.220665693283081
1.0	72760000.0	72770000.0	13.0	13.157943725585938	2.9553656578063965
1.0	72990000.0	73000000.0	16.0	17.50406265258789	3.5748496055603027
1.0	73000000.0	73010000.0	19.0	18.142333984375	3.6502232551574707
1.0	73070000.0	73080000.0	16.0	17.019062042236328	3.5159263610839844
1.0	73080000.0	73090000.0	10.0	16.54945182800293	3.4577202796936035
1.0	73110000.0	73120000.0	11.0	17.451278686523438	3.571341037750244
1.0	73130000.0	73140000.0	18.0	17.72238540649414	3.6039791107177734
1.0	73260000.0	73270000.0	12.0	19.15509605407715	3.753098726272583
1.0	73270000.0	73280000.0	14.0	18.33354377746582	3.6774754524230957
1.0	73280000.0	73290000.0	21.0	18.168956756591797	3.65087628364563
1.0	73290000.0	73300000.0	15.0	18.824548721313477	3.7158877849578857
1.0	73310000.0	73320000.0	20.0	19.08930206298828	3.745814085006714
1.0	73350000.0	73360000.0	26.0	18.767337799072266	3.7146294116973877
1.0	73380000.0	73390000.0	12.0	19.851118087768555	3.8108551502227783
1.0	73530000.0	73540000.0	25.0	20.458826065063477	3.851853847503662
1.0	73560000.0	73570000.0	30.0	21.027742385864258	3.881441593170166
1.0	73570000.0	73580000.0	18.0	21.546199798583984	3.9028918743133545
1.0	73680000.0	73690000.0	24.0	21.03388023376465	3.8849265575408936
1.0	73770000.0	73780000.0	16.0	19.336284637451172	3.767225742340088
1.0	73780000.0	73790000.0	19.0	19.421911239624023	3.776510715484619
1.0	73820000.0	73830000.0	31.0	18.007755279541016	3.634503126144409
1.0	74010000.0	74020000.0	12.0	16.57522964477539	3.4619667530059814
1.0	74060000.0	74070000.0	17.0	17.760360717773438	3.608713150024414
1.0	74070000.0	74080000.0	13.0	17.58200454711914	3.5874297618865967
1.0	74130000.0	74140000.0	20.0	17.914043426513672	3.6269354820251465
1.0	74150000.0	74160000.0	22.0	17.581308364868164	3.5853271484375
1.0	74220000.0	74230000.0	20.0	17.829336166381836	3.61335825920105
1.0	74250000.0	74260000.0	21.0	18.015050888061523	3.6356759071350098
1.0	74290000.0	74300000.0	15.0	17.602519989013672	3.585869550704956
1.0	74310000.0	74320000.0	18.0	17.29107666015625	3.5525825023651123
1.0	74380000.0	74390000.0	15.0	16.52443504333496	3.4553158283233643
1.0	74390000.0	74400000.0	16.0	16.535144805908203	3.4583423137664795
1.0	74400000.0	74410000.0	8.0	17.50364112854004	3.5788166522979736
1.0	74480000.0	74490000.0	18.0	16.0496883392334	3.3962759971618652
1.0	74540000.0	74550000.0	17.0	15.420967102050781	3.3104076385498047
1.0	74570000.0	74580000.0	15.0	14.520956039428711	3.187924861907959
1.0	74620000.0	74630000.0	11.0	13.55565357208252	3.042722702026367
1.0	74700000.0	74710000.0	16.0	11.408086776733398	2.620938777923584
1.0	74730000.0	74740000.0	22.0	12.104584693908691	2.7825376987457275
1.0	74740000.0	74750000.0	9.0	12.605496406555176	2.8795526027679443
1.0	74850000.0	74860000.0	15.0	12.641368865966797	2.8894526958465576
1.0	74890000.0	74900000.0	11.0	13.089485168457031	2.9664502143859863
1.0	74970000.0	74980000.0	6.0	14.66645336151123	3.211353302001953
1.0	75100000.0	75110000.0	13.0	13.993844985961914	3.1116127967834473
1.0	75130000.0	75140000.0	13.0	12.911497116088867	2.9369585514068604
1.0	75170000.0	75180000.0	12.0	11.011726379394531	2.5726208686828613
1.0	75180000.0	75190000.0	12.0	10.81767463684082	2.5272715091705322
1.0	75200000.0	75210000.0	11.0	11.012825965881348	2.5797386169433594
1.0	75270000.0	75280000.0	12.0	14.92315673828125	3.2460777759552
1.0	75290000.0	75300000.0	21.0	15.470376968383789	3.322150468826294
1.0	75430000.0	75440000.0	21.0	17.214462280273438	3.5420525074005127
1.0	75480000.0	75490000.0	19.0	17.09450340270996	3.5296623706817627
1.0	75520000.0	75530000.0	12.0	17.22359848022461	3.5445187091827393
1.0	75560000.0	75570000.0	15.0	15.762863159179688	3.356416702270508
1.0	75580000.0	75590000.0	25.0	15.595067024230957	3.3363051414489746
1.0	75610000.0	75620000.0	14.0	14.618780136108398	3.2030367851257324
1.0	75680000.0	75690000.0	14.0	14.110336303710938	3.1271700859069824
1.0	75810000.0	75820000.0	13.0	12.750216484069824	2.9106085300445557
1.0	76020000.0	76030000.0	14.0	13.126718521118164	2.977073907852173
1.0	76030000.0	76040000.0	15.0	13.446327209472656	3.028881549835205
1.0	76070000.0	76080000.0	20.0	13.470257759094238	3.0348732471466064
1.0	76120000.0	76130000.0	12.0	13.042375564575195	2.9658708572387695
1.0	76180000.0	76190000.0	13.0	10.87779426574707	2.5370888710021973
1.0	76190000.0	76200000.0	8.0	8.854578018188477	1.9036283493041992
1.0	76200000.0	76210000.0	10.0	9.255050659179688	2.0554356575012207
1.0	76250000.0	76260000.0	14.0	9.19706916809082	2.0094950199127197
1.0	76340000.0	76350000.0	12.0	12.784988403320312	2.9195637702941895
1.0	76360000.0	76370000.0	14.0	12.775789260864258	2.9147589206695557
1.0	76380000.0	76390000.0	23.0	12.605052947998047	2.8869471549987793
1.0	76390000.0	76400000.0	11.0	13.425773620605469	3.02897047996521
1.0	76420000.0	76430000.0	16.0	13.106968879699707	2.9677960872650146
1.0	76430000.0	76440000.0	12.0	13.343379020690918	3.009929656982422
1.0	76460000.0	76470000.0	12.0	13.124463081359863	2.9712636470794678
1.0	76470000.0	76480000.0	12.0	12.787907600402832	2.9122507572174072
1.0	76480000.0	76490000.0	13.0	13.131266593933105	2.9735758304595947
1.0	76510000.0	76520000.0	15.0	12.738804817199707	2.903394937515259
1.0	76640000.0	76650000.0	13.0	11.032341957092285	2.5422542095184326
1.0	76660000.0	76670000.0	8.0	11.455362319946289	2.6430294513702393
1.0	76680000.0	76690000.0	9.0	11.371793746948242	2.6263787746429443
1.0	76710000.0	76720000.0	10.0	9.95781135559082	2.247509479522705
1.0	76720000.0	76730000.0	7.0	9.706847190856934	2.1619515419006348
1.0	76730000.0	76740000.0	11.0	9.50965690612793	2.1068127155303955
1.0	76770000.0	76780000.0	16.0	9.962540626525879	2.244990825653076
1.0	76780000.0	76790000.0	9.0	10.103290557861328	2.284716844558716
1.0	77060000.0	77070000.0	12.0	11.656072616577148	2.6874759197235107
1.0	77160000.0	77170000.0	5.0	11.089265823364258	2.5621085166931152
1.0	77240000.0	77250000.0	8.0	10.726903915405273	2.4666311740875244
1.0	77280000.0	77290000.0	8.0	10.872529029846191	2.511593818664551
1.0	77310000.0	77320000.0	7.0	10.584009170532227	2.431447982788086
1.0	77390000.0	77400000.0	13.0	9.419837951660156	2.087327718734741
1.0	77400000.0	77410000.0	11.0	9.259133338928223	2.025287628173828
1.0	77410000.0	77420000.0	4.0	9.247941970825195	2.0147674083709717
1.0	77480000.0	77490000.0	13.0	8.578657150268555	1.7915031909942627
1.0	77540000.0	77550000.0	6.0	8.51981258392334	1.758230209350586
1.0	77600000.0	77610000.0	5.0	7.82961893081665	1.4957069158554077
1.0	77610000.0	77620000.0	7.0	7.623414039611816	1.4082934856414795
1.0	77620000.0	77630000.0	2.0	7.690067291259766	1.4389013051986694
1.0	77650000.0	77660000.0	4.0	8.040024757385254	1.5883318185806274
1.0	77680000.0	77690000.0	6.0	7.881405830383301	1.5585458278656006
1.0	77720000.0	77730000.0	13.0	10.239605903625488	2.3596510887145996
1.0	77900000.0	77910000.0	7.0	9.70772647857666	2.2157349586486816
1.0	78020000.0	78030000.0	9.0	8.39762020111084	1.7352079153060913
1.0	78280000.0	78290000.0	12.0	8.169334411621094	1.6436712741851807
1.0	78300000.0	78310000.0	5.0	8.33263874053955	1.7092859745025635
1.0	78490000.0	78500000.0	10.0	9.033122062683105	1.997950553894043
1.0	78520000.0	78530000.0	7.0	9.042726516723633	1.9938852787017822
1.0	78560000.0	78570000.0	8.0	9.317021369934082	2.085536479949951
1.0	78610000.0	78620000.0	11.0	9.542152404785156	2.1645495891571045
1.0	78730000.0	78740000.0	14.0	12.114349365234375	2.789890766143799
1.0	78810000.0	78820000.0	17.0	11.989527702331543	2.7654645442962646
1.0	78840000.0	78850000.0	13.0	11.750831604003906	2.7153592109680176
1.0	78990000.0	79000000.0	15.0	12.654772758483887	2.8957648277282715
1.0	79000000.0	79010000.0	19.0	12.490289688110352	2.86775541305542
1.0	79020000.0	79030000.0	11.0	12.423481941223145	2.8512558937072754
1.0	79030000.0	79040000.0	17.0	11.969278335571289	2.7515032291412354
1.0	79130000.0	79140000.0	6.0	11.978106498718262	2.751422882080078
1.0	79140000.0	79150000.0	7.0	12.135988235473633	2.7861196994781494
1.0	79170000.0	79180000.0	10.0	12.51679515838623	2.869683027267456
1.0	79240000.0	79250000.0	21.0	13.147323608398438	2.9793782234191895
1.0	79270000.0	79280000.0	9.0	13.409777641296387	3.0168514251708984
1.0	79300000.0	79310000.0	14.0	12.14251708984375	2.781130313873291
1.0	79400000.0	79410000.0	7.0	13.704426765441895	3.0724215507507324
1.0	79410000.0	79420000.0	12.0	13.218244552612305	2.9919371604919434
1.0	79490000.0	79500000.0	15.0	14.134221076965332	3.1373789310455322
1.0	79620000.0	79630000.0	6.0	12.511777877807617	2.8659684658050537
1.0	79870000.0	79880000.0	15.0	12.050142288208008	2.78128719329834
1.0	80040000.0	80050000.0	12.0	11.272527694702148	2.6074445247650146
1.0	80060000.0	80070000.0	16.0	11.287092208862305	2.6127331256866455
1.0	80120000.0	80130000.0	7.0	11.847487449645996	2.7267205715179443
1.0	80190000.0	80200000.0	8.0	11.740072250366211	2.71406888961792
1.0	80230000.0	80240000.0	9.0	12.266098022460938	2.8198904991149902
1.0	80250000.0	80260000.0	8.0	12.430948257446289	2.8507113456726074
1.0	80330000.0	80340000.0	11.0	12.333333969116211	2.8366570472717285
1.0	80340000.0	80350000.0	18.0	12.431207656860352	2.8565914630889893
1.0	80450000.0	80460000.0	16.0	13.003768920898438	2.9563941955566406
1.0	80460000.0	80470000.0	13.0	12.147356986999512	2.789189338684082
1.0	80470000.0	80480000.0	13.0	13.1565580368042	2.978872776031494
1.0	80500000.0	80510000.0	24.0	12.606945037841797	2.8831732273101807
1.0	80570000.0	80580000.0	16.0	13.828557014465332	3.087611436843872
1.0	80590000.0	80600000.0	15.0	11.935215950012207	2.7561087608337402
1.0	80610000.0	80620000.0	14.0	12.89190673828125	2.9350686073303223
1.0	80730000.0	80740000.0	13.0	12.708985328674316	2.9034600257873535
1.0	80780000.0	80790000.0	17.0	11.819009780883789	2.7266921997070312
1.0	80880000.0	80890000.0	7.0	12.932299613952637	2.94279146194458
1.0	80940000.0	80950000.0	10.0	12.786133766174316	2.9164295196533203
1.0	81080000.0	81090000.0	7.0	13.07934856414795	2.968742609024048
1.0	81150000.0	81160000.0	25.0	11.572052955627441	2.6736671924591064
1.0	81180000.0	81190000.0	13.0	12.127005577087402	2.791963815689087
1.0	81210000.0	81220000.0	12.0	12.34672737121582	2.835519790649414
1.0	81240000.0	81250000.0	7.0	12.708366394042969	2.9023597240448
1.0	81330000.0	81340000.0	6.0	11.279634475708008	2.6055760383605957
1.0	81380000.0	81390000.0	11.0	11.59092903137207	2.672956943511963
1.0	81460000.0	81470000.0	16.0	11.14875316619873	2.576178789138794
1.0	81490000.0	81500000.0	16.0	10.833191871643066	2.4963204860687256
1.0	81510000.0	81520000.0	14.0	10.64631462097168	2.439906120300293
1.0	81610000.0	81620000.0	9.0	11.148923873901367	2.5773978233337402
1.0	81630000.0	81640000.0	10.0	10.913386344909668	2.5201926231384277
1.0	81700000.0	81710000.0	12.0	9.63763427734375	2.1634063720703125
1.0	81760000.0	81770000.0	10.0	10.555211067199707	2.4176361560821533
1.0	81830000.0	81840000.0	9.0	10.191293716430664	2.3189892768859863
1.0	81840000.0	81850000.0	11.0	9.968779563903809	2.260993003845215
1.0	81850000.0	81860000.0	8.0	10.161489486694336	2.309305191040039
1.0	81870000.0	81880000.0	4.0	9.855951309204102	2.211460828781128
1.0	81940000.0	81950000.0	13.0	10.58803653717041	2.4304797649383545
1.0	81980000.0	81990000.0	8.0	11.302057266235352	2.6079585552215576
1.0	82020000.0	82030000.0	11.0	11.042573928833008	2.5492770671844482
1.0	82040000.0	82050000.0	11.0	10.917019844055176	2.514584541320801
1.0	82060000.0	82070000.0	11.0	11.424613952636719	2.642241954803467
1.0	82110000.0	82120000.0	7.0	11.492337226867676	2.6575050354003906
1.0	82130000.0	82140000.0	13.0	11.282722473144531	2.604783535003662
1.0	82190000.0	82200000.0	11.0	11.858246803283691	2.7374603748321533
1.0	82210000.0	82220000.0	11.0	12.0460786819458	2.776923179626465
1.0	82230000.0	82240000.0	11.0	11.762079238891602	2.7199268341064453
1.0	82260000.0	82270000.0	12.0	10.399269104003906	2.4118428230285645
1.0	82290000.0	82300000.0	17.0	10.829206466674805	2.4900240898132324
1.0	82310000.0	82320000.0	12.0	10.046497344970703	2.2666854858398438
1.0	82360000.0	82370000.0	8.0	11.026090621948242	2.536497116088867
1.0	82390000.0	82400000.0	13.0	10.335225105285645	2.3492164611816406
1.0	82420000.0	82430000.0	7.0	9.784728050231934	2.1899847984313965
1.0	82460000.0	82470000.0	17.0	9.305673599243164	2.034149169921875
1.0	82490000.0	82500000.0	12.0	9.858869552612305	2.219414234161377
1.0	82570000.0	82580000.0	13.0	9.815467834472656	2.2096571922302246
1.0	82620000.0	82630000.0	13.0	10.452325820922852	2.395371437072754
1.0	82670000.0	82680000.0	8.0	11.674249649047852	2.695478916168213
1.0	82680000.0	82690000.0	9.0	11.301427841186523	2.6060543060302734
1.0	82710000.0	82720000.0	13.0	8.341456413269043	1.7164459228515625
1.0	82730000.0	82740000.0	17.0	11.545351028442383	2.667214870452881
1.0	82760000.0	82770000.0	13.0	12.003837585449219	2.7675530910491943
1.0	82830000.0	82840000.0	12.0	11.823182106018066	2.7279701232910156
1.0	82850000.0	82860000.0	13.0	11.422592163085938	2.6348178386688232
1.0	82950000.0	82960000.0	14.0	10.854009628295898	2.4980032444000244
1.0	82980000.0	82990000.0	10.0	11.7564115524292	2.7125613689422607
1.0	83020000.0	83030000.0	6.0	11.440888404846191	2.6416008472442627
1.0	83090000.0	83100000.0	8.0	11.77112865447998	2.7164015769958496
1.0	83330000.0	83340000.0	9.0	12.419904708862305	2.8358476161956787
1.0	83340000.0	83350000.0	15.0	11.747235298156738	2.7100443840026855
1.0	83370000.0	83380000.0	16.0	12.165558815002441	2.799274444580078
1.0	83430000.0	83440000.0	13.0	11.527207374572754	2.662909984588623
1.0	83500000.0	83510000.0	10.0	11.014242172241211	2.538306474685669
1.0	83550000.0	83560000.0	7.0	9.158917427062988	1.975743293762207
1.0	83570000.0	83580000.0	9.0	8.15192985534668	1.6174614429473877
1.0	83870000.0	83880000.0	5.0	5.77888822555542	0.6862199902534485
1.0	83920000.0	83930000.0	1.0	6.902535438537598	1.0944483280181885
1.0	84030000.0	84040000.0	12.0	10.836296081542969	2.496591091156006
1.0	84070000.0	84080000.0	10.0	11.988948822021484	2.7605583667755127
1.0	84120000.0	84130000.0	11.0	11.484777450561523	2.6526312828063965
1.0	84180000.0	84190000.0	11.0	10.841158866882324	2.49579119682312
1.0	84220000.0	84230000.0	5.0	9.572054862976074	2.1255507469177246
1.0	84320000.0	84330000.0	6.0	8.225741386413574	1.6657005548477173
1.0	84350000.0	84360000.0	10.0	8.211442947387695	1.655496597290039
1.0	84430000.0	84440000.0	12.0	8.734665870666504	1.8470758199691772
1.0	84530000.0	84540000.0	11.0	9.512840270996094	2.1258115768432617
1.0	84560000.0	84570000.0	8.0	8.619284629821777	1.8188579082489014
1.0	84710000.0	84720000.0	12.0	8.891679763793945	1.9260594844818115
1.0	84760000.0	84770000.0	10.0	8.509378433227539	1.8098671436309814
1.0	84770000.0	84780000.0	9.0	9.115553855895996	1.982950210571289
1.0	84820000.0	84830000.0	7.0	9.647977828979492	2.1709554195404053
1.0	84840000.0	84850000.0	11.0	9.283281326293945	2.0531694889068604
1.0	84920000.0	84930000.0	8.0	9.91645622253418	2.2827446460723877
1.0	85000000.0	85010000.0	9.0	8.181775093078613	1.6453975439071655
1.0	85030000.0	85040000.0	8.0	7.806506156921387	1.4924345016479492
1.0	85050000.0	85060000.0	9.0	8.453781127929688	1.7641401290893555
1.0	85230000.0	85240000.0	7.0	9.253664016723633	2.069729804992676
1.0	85260000.0	85270000.0	7.0	9.513826370239258	2.1382789611816406
1.0	85270000.0	85280000.0	8.0	9.540851593017578	2.159841299057007
1.0	85330000.0	85340000.0	10.0	9.216927528381348	2.038806438446045
1.0	85370000.0	85380000.0	14.0	10.007669448852539	2.290680408477783
1.0	85400000.0	85410000.0	11.0	9.44725227355957	2.126466751098633
1.0	85460000.0	85470000.0	9.0	10.868423461914062	2.5554189682006836
1.0	85480000.0	85490000.0	15.0	9.196858406066895	2.0398247241973877
1.0	85560000.0	85570000.0	5.0	9.363229751586914	2.087440252304077
1.0	85590000.0	85600000.0	10.0	9.092412948608398	2.0056915283203125
1.0	85620000.0	85630000.0	11.0	8.41083812713623	1.7385088205337524
1.0	85690000.0	85700000.0	7.0	8.809885025024414	1.9009885787963867
1.0	85820000.0	85830000.0	3.0	7.915261745452881	1.535125970840454
1.0	85840000.0	85850000.0	9.0	7.656698703765869	1.4272844791412354
1.0	85850000.0	85860000.0	6.0	7.823164939880371	1.5003104209899902
1.0	85870000.0	85880000.0	6.0	8.203662872314453	1.6629180908203125
1.0	86000000.0	86010000.0	22.0	9.364580154418945	2.098027229309082
1.0	86010000.0	86020000.0	5.0	9.622355461120605	2.1669158935546875
1.0	86030000.0	86040000.0	7.0	9.440625190734863	2.1198017597198486
1.0	86050000.0	86060000.0	5.0	9.854789733886719	2.2565808296203613
1.0	86090000.0	86100000.0	6.0	8.620864868164062	1.8223798274993896
1.0	86250000.0	86260000.0	9.0	11.013812065124512	2.562372922897339
1.0	86330000.0	86340000.0	13.0	8.727496147155762	1.86685311794281
1.0	86440000.0	86450000.0	10.0	12.081304550170898	2.783658981323242
1.0	86470000.0	86480000.0	15.0	12.254568099975586	2.8182754516601562
1.0	86510000.0	86520000.0	15.0	12.121545791625977	2.787886142730713
1.0	86530000.0	86540000.0	10.0	12.217832565307617	2.8097329139709473
1.0	86580000.0	86590000.0	6.0	11.35324764251709	2.621932029724121
1.0	86640000.0	86650000.0	8.0	10.131896018981934	2.340505599975586
1.0	86650000.0	86660000.0	14.0	11.32739543914795	2.628697633743286
1.0	86690000.0	86700000.0	21.0	11.92054557800293	2.753539562225342
1.0	86750000.0	86760000.0	17.0	11.632054328918457	2.690023899078369
1.0	86780000.0	86790000.0	12.0	11.940722465515137	2.7503554821014404
1.0	86790000.0	86800000.0	13.0	9.800074577331543	2.240216016769409
1.0	86850000.0	86860000.0	7.0	9.68842601776123	2.20121693611145
1.0	86900000.0	86910000.0	6.0	9.871451377868652	2.239210605621338
1.0	86910000.0	86920000.0	9.0	9.488468170166016	2.1211371421813965
1.0	86940000.0	86950000.0	12.0	10.969781875610352	2.542088031768799
1.0	86970000.0	86980000.0	15.0	10.674577713012695	2.4880025386810303
1.0	86980000.0	86990000.0	4.0	11.497735977172852	2.670905590057373
1.0	87040000.0	87050000.0	17.0	11.408099174499512	2.6417346000671387
1.0	87050000.0	87060000.0	10.0	12.283544540405273	2.835803747177124
1.0	87210000.0	87220000.0	12.0	8.217838287353516	1.6676040887832642
1.0	87220000.0	87230000.0	14.0	9.089451789855957	2.013110876083374
1.0	87320000.0	87330000.0	7.0	8.570527076721191	1.8074166774749756
1.0	87380000.0	87390000.0	5.0	5.712178707122803	0.7307183742523193
1.0	87430000.0	87440000.0	10.0	7.6915082931518555	1.442217469215393
1.0	87460000.0	87470000.0	3.0	7.922890663146973	1.542056679725647
1.0	87510000.0	87520000.0	11.0	7.9961419105529785	1.5710405111312866
1.0	87530000.0	87540000.0	6.0	8.410563468933105	1.743143081665039
1.0	87550000.0	87560000.0	6.0	8.495386123657227	1.7749515771865845
1.0	87590000.0	87600000.0	15.0	9.568960189819336	2.1782474517822266
1.0	87630000.0	87640000.0	10.0	10.737625122070312	2.4863204956054688
1.0	87660000.0	87670000.0	11.0	10.69041633605957	2.4855899810791016
1.0	87680000.0	87690000.0	8.0	11.079115867614746	2.5625433921813965
1.0	87690000.0	87700000.0	11.0	10.529497146606445	2.442767381668091
1.0	87870000.0	87880000.0	7.0	9.161044120788574	2.0055270195007324
1.0	87960000.0	87970000.0	6.0	10.898677825927734	2.5123043060302734
1.0	88020000.0	88030000.0	14.0	11.495116233825684	2.658107280731201
1.0	88090000.0	88100000.0	11.0	11.320480346679688	2.6241512298583984
1.0	88130000.0	88140000.0	7.0	10.652685165405273	2.457390546798706
1.0	88140000.0	88150000.0	10.0	10.12152099609375	2.3071510791778564
1.0	88230000.0	88240000.0	9.0	9.830422401428223	2.2198827266693115
1.0	88250000.0	88260000.0	6.0	9.832826614379883	2.2278480529785156
1.0	88340000.0	88350000.0	7.0	10.451530456542969	2.409243106842041
1.0	88380000.0	88390000.0	9.0	10.197245597839355	2.326406955718994
1.0	88400000.0	88410000.0	9.0	10.287466049194336	2.354238510131836
1.0	88480000.0	88490000.0	14.0	10.656119346618652	2.4704742431640625
1.0	88500000.0	88510000.0	17.0	10.594152450561523	2.451575994491577
1.0	88510000.0	88520000.0	14.0	10.355295181274414	2.376011371612549
1.0	88520000.0	88530000.0	9.0	10.432278633117676	2.3906519412994385
1.0	88560000.0	88570000.0	11.0	11.692262649536133	2.699389934539795
1.0	88590000.0	88600000.0	9.0	11.864933967590332	2.739501476287842
1.0	88630000.0	88640000.0	19.0	10.93381404876709	2.5296435356140137
1.0	88660000.0	88670000.0	12.0	11.146462440490723	2.5833542346954346
1.0	88740000.0	88750000.0	10.0	11.641019821166992	2.693188190460205
1.0	88790000.0	88800000.0	12.0	11.431586265563965	2.6374621391296387
1.0	88870000.0	88880000.0	13.0	11.731562614440918	2.7128536701202393
1.0	88880000.0	88890000.0	11.0	12.368077278137207	2.8453688621520996
1.0	88890000.0	88900000.0	9.0	11.961572647094727	2.7730963230133057
1.0	88910000.0	88920000.0	11.0	11.50633716583252	2.6596310138702393
1.0	88920000.0	88930000.0	12.0	10.889689445495605	2.528470516204834
1.0	88930000.0	88940000.0	13.0	11.003952980041504	2.5496129989624023
1.0	89100000.0	89110000.0	11.0	11.063676834106445	2.591238260269165
1.0	89110000.0	89120000.0	12.0	9.927687644958496	2.278059482574463
1.0	89120000.0	89130000.0	12.0	9.401351928710938	2.1049373149871826
1.0	89150000.0	89160000.0	7.0	7.377651214599609	1.2902897596359253
1.0	89160000.0	89170000.0	11.0	8.501566886901855	1.7725893259048462
1.0	89210000.0	89220000.0	8.0	8.502992630004883	1.7748916149139404
1.0	89220000.0	89230000.0	9.0	8.627171516418457	1.8249849081039429
1.0	89230000.0	89240000.0	4.0	8.377983093261719	1.7274538278579712
1.0	89270000.0	89280000.0	6.0	8.138069152832031	1.6325693130493164
1.0	89380000.0	89390000.0	9.0	8.341227531433105	1.7163467407226562
1.0	89400000.0	89410000.0	8.0	8.002847671508789	1.571946620941162
1.0	89410000.0	89420000.0	8.0	7.944408416748047	1.5480657815933228
1.0	89420000.0	89430000.0	6.0	7.779644012451172	1.4789950847625732
1.0	89430000.0	89440000.0	10.0	7.428256034851074	1.3258455991744995
1.0	89510000.0	89520000.0	7.0	8.311544418334961	1.699670433998108
1.0	89530000.0	89540000.0	10.0	8.373438835144043	1.726776361465454
1.0	89540000.0	89550000.0	8.0	8.818303108215332	1.8787767887115479
1.0	89580000.0	89590000.0	5.0	8.983449935913086	1.9538389444351196
1.0	89610000.0	89620000.0	4.0	9.50268268585205	2.1059584617614746
1.0	89780000.0	89790000.0	9.0	11.093392372131348	2.566943407058716
1.0	89810000.0	89820000.0	6.0	9.680144309997559	2.1796278953552246
1.0	89950000.0	89960000.0	18.0	7.4638352394104	1.3420460224151611
1.0	90030000.0	90040000.0	5.0	8.245185852050781	1.6750627756118774
1.0	90040000.0	90050000.0	6.0	8.359537124633789	1.72353994846344
1.0	90070000.0	90080000.0	5.0	7.368523597717285	1.3009259700775146
1.0	90110000.0	90120000.0	8.0	8.35095500946045	1.7225353717803955
1.0	90180000.0	90190000.0	11.0	9.227251052856445	2.050543785095215
1.0	90350000.0	90360000.0	8.0	8.061041831970215	1.5971311330795288
1.0	90440000.0	90450000.0	11.0	8.802048683166504	1.9066860675811768
1.0	90470000.0	90480000.0	3.0	7.777641296386719	1.4782706499099731
1.0	90530000.0	90540000.0	12.0	10.489946365356445	2.4663524627685547
1.0	90540000.0	90550000.0	6.0	10.722161293029785	2.5230557918548584
1.0	90570000.0	90580000.0	12.0	10.532150268554688	2.4773850440979004
1.0	90590000.0	90600000.0	11.0	10.7781400680542	2.5371365547180176
1.0	90750000.0	90760000.0	13.0	11.401467323303223	2.6412508487701416
1.0	90770000.0	90780000.0	12.0	11.148094177246094	2.5781023502349854
1.0	90790000.0	90800000.0	13.0	11.8519868850708	2.7416791915893555
1.0	90850000.0	90860000.0	10.0	11.944704055786133	2.7493960857391357
1.0	90930000.0	90940000.0	10.0	12.516485214233398	2.8688788414001465
1.0	90950000.0	90960000.0	19.0	12.069758415222168	2.785841464996338
1.0	90960000.0	90970000.0	12.0	12.717369079589844	2.907203435897827
1.0	91230000.0	91240000.0	8.0	13.007490158081055	2.958463191986084
1.0	91250000.0	91260000.0	12.0	12.455721855163574	2.8600876331329346
1.0	91260000.0	91270000.0	7.0	11.813349723815918	2.7376115322113037
1.0	91310000.0	91320000.0	6.0	10.222737312316895	2.3802943229675293
1.0	91340000.0	91350000.0	12.0	9.893407821655273	2.258986234664917
1.0	91370000.0	91380000.0	8.0	8.488303184509277	1.769721269607544
1.0	91430000.0	91440000.0	4.0	8.791521072387695	1.889501929283142
1.0	91450000.0	91460000.0	13.0	8.195831298828125	1.6530933380126953
1.0	91510000.0	91520000.0	10.0	10.77912712097168	2.495649814605713
1.0	91550000.0	91560000.0	11.0	11.340116500854492	2.635449171066284
1.0	91590000.0	91600000.0	13.0	11.076737403869629	2.570582866668701
1.0	91770000.0	91780000.0	8.0	10.561594009399414	2.4296109676361084
1.0	91910000.0	91920000.0	8.0	9.526535987854004	2.1416237354278564
1.0	91960000.0	91970000.0	11.0	10.21631908416748	2.3750481605529785
1.0	91970000.0	91980000.0	7.0	8.812232971191406	1.892657995223999
1.0	91980000.0	91990000.0	11.0	8.702470779418945	1.8490253686904907
1.0	91990000.0	92000000.0	9.0	8.990490913391113	1.96002197265625
1.0	92020000.0	92030000.0	2.0	9.2752103805542	2.0599288940429688
1.0	92040000.0	92050000.0	13.0	8.549127578735352	1.7953507900238037
1.0	92070000.0	92080000.0	4.0	8.69114875793457	1.8554366827011108
1.0	92150000.0	92160000.0	8.0	8.217400550842285	1.667289137840271
1.0	92160000.0	92170000.0	10.0	8.351804733276367	1.7201673984527588
1.0	92170000.0	92180000.0	6.0	8.547460556030273	1.798898696899414
1.0	92210000.0	92220000.0	10.0	8.54965877532959	1.7962900400161743
1.0	92220000.0	92230000.0	9.0	8.801393508911133	1.8871656656265259
1.0	92320000.0	92330000.0	9.0	8.68882942199707	1.8503282070159912
1.0	92340000.0	92350000.0	4.0	8.937626838684082	1.9493417739868164
1.0	92430000.0	92440000.0	4.0	9.884927749633789	2.282564163208008
1.0	92470000.0	92480000.0	8.0	9.623455047607422	2.197026014328003
1.0	92520000.0	92530000.0	5.0	8.609989166259766	1.8235963582992554
1.0	92590000.0	92600000.0	5.0	8.54671573638916	1.7905305624008179
1.0	92830000.0	92840000.0	10.0	8.708993911743164	1.859588861465454
1.0	92860000.0	92870000.0	9.0	10.424816131591797	2.423469305038452
1.0	92920000.0	92930000.0	14.0	9.73498821258545	2.2275390625
1.0	92940000.0	92950000.0	4.0	10.024406433105469	2.310947895050049
1.0	92980000.0	92990000.0	5.0	8.965662956237793	1.9489790201187134
1.0	93020000.0	93030000.0	6.0	8.497283935546875	1.7764637470245361
1.0	93040000.0	93050000.0	14.0	7.4907331466674805	1.3550668954849243
1.0	93060000.0	93070000.0	8.0	7.624094486236572	1.4057986736297607
1.0	93130000.0	93140000.0	7.0	8.067547798156738	1.5988776683807373
1.0	93140000.0	93150000.0	7.0	8.038019180297852	1.5863349437713623
1.0	93170000.0	93180000.0	7.0	8.351316452026367	1.717862844467163
1.0	93220000.0	93230000.0	6.0	8.756399154663086	1.8811190128326416
1.0	93280000.0	93290000.0	8.0	9.430634498596191	2.1291873455047607
1.0	93290000.0	93300000.0	16.0	9.42259693145752	2.120211362838745
1.0	93320000.0	93330000.0	13.0	9.005426406860352	1.9729419946670532
1.0	93580000.0	93590000.0	13.0	7.76907205581665	1.474758505821228
1.0	93620000.0	93630000.0	5.0	7.794821262359619	1.4837485551834106
1.0	93640000.0	93650000.0	12.0	6.249207496643066	0.9125003814697266
1.0	93690000.0	93700000.0	7.0	7.960061550140381	1.5559049844741821
1.0	93840000.0	93850000.0	10.0	8.53209114074707	1.7927436828613281
1.0	93950000.0	93960000.0	7.0	7.585299015045166	1.3941442966461182
1.0	94010000.0	94020000.0	1.0	7.46734094619751	1.3425109386444092
1.0	94070000.0	94080000.0	10.0	7.391689300537109	1.3082863092422485
1.0	94140000.0	94150000.0	11.0	8.77767562866211	1.889777421951294
1.0	94150000.0	94160000.0	7.0	8.806713104248047	1.9022613763809204
1.0	94160000.0	94170000.0	10.0	8.897085189819336	1.9369041919708252
1.0	94170000.0	94180000.0	13.0	8.84255313873291	1.9102493524551392
1.0	94180000.0	94190000.0	10.0	9.098245620727539	2.006559371948242
1.0	94190000.0	94200000.0	12.0	8.765443801879883	1.8819116353988647
1.0	94200000.0	94210000.0	6.0	8.800714492797852	1.89300537109375
1.0	94260000.0	94270000.0	8.0	7.8566131591796875	1.5032336711883545
1.0	94290000.0	94300000.0	6.0	8.860427856445312	1.9157650470733643
1.0	94470000.0	94480000.0	5.0	10.246950149536133	2.3885364532470703
1.0	94500000.0	94510000.0	5.0	9.408772468566895	2.1183016300201416
1.0	94620000.0	94630000.0	7.0	8.902725219726562	1.933211088180542
1.0	94640000.0	94650000.0	7.0	7.851466178894043	1.5088882446289062
1.0	94680000.0	94690000.0	4.0	7.762489318847656	1.473024606704712
1.0	94700000.0	94710000.0	8.0	8.736849784851074	1.8797876834869385
1.0	94710000.0	94720000.0	5.0	8.761967658996582	1.8960418701171875
1.0	94740000.0	94750000.0	7.0	8.14661979675293	1.6410926580429077
1.0	94770000.0	94780000.0	10.0	8.207921028137207	1.6625568866729736
1.0	94780000.0	94790000.0	7.0	8.254095077514648	1.6836894750595093
1.0	94870000.0	94880000.0	12.0	8.687971115112305	1.8637796640396118
1.0	94880000.0	94890000.0	12.0	8.177797317504883	1.7046245336532593
1.0	94930000.0	94940000.0	6.0	7.253140926361084	1.246078610420227
1.0	95060000.0	95070000.0	5.0	8.564430236816406	1.8106613159179688
1.0	95070000.0	95080000.0	10.0	8.49163818359375	1.7786102294921875
1.0	95140000.0	95150000.0	16.0	8.338786125183105	1.7156727313995361
1.0	95210000.0	95220000.0	9.0	7.825913906097412	1.5025895833969116
1.0	95220000.0	95230000.0	7.0	7.129557132720947	1.1914182901382446
1.0	95270000.0	95280000.0	12.0	7.409785270690918	1.3220250606536865
1.0	95300000.0	95310000.0	7.0	7.079620361328125	1.1733553409576416
1.0	95390000.0	95400000.0	6.0	7.071508884429932	1.132582426071167
1.0	95440000.0	95450000.0	8.0	7.778578758239746	1.480144739151001
1.0	95450000.0	95460000.0	5.0	7.2768683433532715	1.2587794065475464
1.0	95480000.0	95490000.0	7.0	7.676474094390869	1.4346017837524414
1.0	95490000.0	95500000.0	6.0	7.638557434082031	1.4171043634414673
1.0	95530000.0	95540000.0	6.0	8.08613109588623	1.5973211526870728
1.0	95560000.0	95570000.0	10.0	9.206999778747559	2.0593740940093994
1.0	95570000.0	95580000.0	12.0	9.049604415893555	2.006716251373291
1.0	95580000.0	95590000.0	7.0	8.321675300598145	1.7092106342315674
1.0	95650000.0	95660000.0	9.0	8.43348503112793	1.7372043132781982
1.0	95760000.0	95770000.0	5.0	7.570690155029297	1.3816953897476196
1.0	95770000.0	95780000.0	10.0	9.44281005859375	2.119250774383545
1.0	95850000.0	95860000.0	11.0	11.524250984191895	2.666447162628174
1.0	96000000.0	96010000.0	14.0	13.099624633789062	2.9708898067474365
1.0	96020000.0	96030000.0	14.0	13.367693901062012	3.0112719535827637
1.0	96030000.0	96040000.0	13.0	13.674066543579102	3.063788890838623
1.0	96150000.0	96160000.0	16.0	14.207059860229492	3.141859769821167
1.0	96170000.0	96180000.0	14.0	14.543805122375488	3.1909308433532715
1.0	96210000.0	96220000.0	17.0	15.330166816711426	3.3021011352539062
1.0	96220000.0	96230000.0	11.0	14.993571281433105	3.2539424896240234
1.0	96350000.0	96360000.0	16.0	14.871760368347168	3.235954999923706
1.0	96440000.0	96450000.0	19.0	14.70954418182373	3.212622880935669
1.0	96450000.0	96460000.0	18.0	14.731100082397461	3.2182440757751465
1.0	96490000.0	96500000.0	18.0	15.384805679321289	3.310128688812256
1.0	96580000.0	96590000.0	11.0	14.884333610534668	3.23767352104187
1.0	96590000.0	96600000.0	25.0	14.207448959350586	3.1425724029541016
1.0	96660000.0	96670000.0	16.0	14.102615356445312	3.1260368824005127
1.0	96670000.0	96680000.0	8.0	14.51697063446045	3.1863646507263184
1.0	96730000.0	96740000.0	8.0	13.207003593444824	2.9778687953948975
1.0	96780000.0	96790000.0	18.0	13.374987602233887	3.014554262161255
1.0	96810000.0	96820000.0	10.0	13.90339469909668	3.092710256576538
1.0	96870000.0	96880000.0	14.0	13.401422500610352	3.0166826248168945
1.0	96930000.0	96940000.0	15.0	11.795650482177734	2.7129313945770264
1.0	97030000.0	97040000.0	14.0	12.953636169433594	2.943258047103882
1.0	97050000.0	97060000.0	14.0	12.886648178100586	2.9325156211853027
1.0	97200000.0	97210000.0	7.0	8.835679054260254	1.898801565170288
1.0	97250000.0	97260000.0	7.0	9.117570877075195	2.0063469409942627
1.0	97260000.0	97270000.0	12.0	9.099310874938965	2.000403642654419
1.0	97400000.0	97410000.0	16.0	14.525906562805176	3.1935017108917236
1.0	97410000.0	97420000.0	13.0	14.491735458374023	3.1850996017456055
1.0	97420000.0	97430000.0	13.0	14.119962692260742	3.1268935203552246
1.0	97460000.0	97470000.0	16.0	14.31152629852295	3.1557812690734863
1.0	97540000.0	97550000.0	12.0	11.63899040222168	2.6647918224334717
1.0	97640000.0	97650000.0	9.0	11.30128288269043	2.601517915725708
1.0	97660000.0	97670000.0	12.0	11.065498352050781	2.5458950996398926
1.0	97670000.0	97680000.0	9.0	11.132709503173828	2.567631244659424
1.0	97680000.0	97690000.0	8.0	11.339340209960938	2.6158080101013184
1.0	97760000.0	97770000.0	12.0	11.010310173034668	2.5278313159942627
1.0	97810000.0	97820000.0	11.0	10.40351676940918	2.366344928741455
1.0	97840000.0	97850000.0	6.0	10.563483238220215	2.41023588180542
1.0	97920000.0	97930000.0	13.0	11.082701683044434	2.5531463623046875
1.0	97940000.0	97950000.0	11.0	11.454160690307617	2.636845111846924
1.0	97980000.0	97990000.0	6.0	11.597429275512695	2.6687493324279785
1.0	98010000.0	98020000.0	10.0	11.132020950317383	2.5635719299316406
1.0	98020000.0	98030000.0	10.0	10.458712577819824	2.3875033855438232
1.0	98030000.0	98040000.0	12.0	10.628931045532227	2.4329307079315186
1.0	98070000.0	98080000.0	9.0	10.232902526855469	2.3185763359069824
1.0	98090000.0	98100000.0	11.0	10.206611633300781	2.311767101287842
1.0	98170000.0	98180000.0	8.0	12.431294441223145	2.8494396209716797
1.0	98230000.0	98240000.0	9.0	12.049029350280762	2.752401828765869
1.0	98270000.0	98280000.0	13.0	12.559662818908691	2.8608012199401855
1.0	98340000.0	98350000.0	11.0	12.120197296142578	2.775254487991333
1.0	98360000.0	98370000.0	14.0	11.513540267944336	2.686305522918701
1.0	98440000.0	98450000.0	16.0	14.973652839660645	3.250659942626953
1.0	98450000.0	98460000.0	18.0	15.336524963378906	3.3026351928710938
1.0	98480000.0	98490000.0	19.0	15.501533508300781	3.325587511062622
1.0	98490000.0	98500000.0	18.0	15.08677864074707	3.258939266204834
1.0	98510000.0	98520000.0	13.0	15.369773864746094	3.307560682296753
1.0	98530000.0	98540000.0	9.0	15.486642837524414	3.323176145553589
1.0	98560000.0	98570000.0	10.0	15.195016860961914	3.2794108390808105
1.0	98570000.0	98580000.0	18.0	13.77845573425293	3.066166400909424
1.0	98600000.0	98610000.0	19.0	14.847597122192383	3.2322940826416016
1.0	98680000.0	98690000.0	11.0	14.672630310058594	3.206136703491211
1.0	98710000.0	98720000.0	14.0	14.62402057647705	3.203707218170166
1.0	98860000.0	98870000.0	12.0	14.860849380493164	3.2228844165802
1.0	98920000.0	98930000.0	20.0	14.217646598815918	3.139138698577881
1.0	98980000.0	98990000.0	15.0	15.863032341003418	3.3726487159729004
1.0	99040000.0	99050000.0	18.0	15.727203369140625	3.355048418045044
1.0	99200000.0	99210000.0	8.0	10.723098754882812	2.4742178916931152
1.0	99230000.0	99240000.0	10.0	10.738127708435059	2.463972330093384
1.0	99320000.0	99330000.0	15.0	12.503110885620117	2.864428758621216
1.0	99350000.0	99360000.0	11.0	12.908157348632812	2.9298787117004395
1.0	99400000.0	99410000.0	15.0	12.6819486618042	2.893308162689209
1.0	99540000.0	99550000.0	10.0	12.476892471313477	2.841428518295288
1.0	99560000.0	99570000.0	10.0	11.934564590454102	2.739215612411499
1.0	99590000.0	99600000.0	11.0	11.63263988494873	2.683427095413208
1.0	99630000.0	99640000.0	7.0	11.00627613067627	2.538766384124756
1.0	99640000.0	99650000.0	13.0	10.457942962646484	2.389061689376831
1.0	99670000.0	99680000.0	8.0	10.522096633911133	2.4140286445617676
1.0	99750000.0	99760000.0	9.0	10.006945610046387	2.2612357139587402
1.0	99760000.0	99770000.0	13.0	9.712327003479004	2.167621612548828
1.0	99790000.0	99800000.0	9.0	10.24614143371582	2.3306727409362793
1.0	99850000.0	99860000.0	7.0	8.894556045532227	1.9050155878067017
1.0	99860000.0	99870000.0	2.0	8.056615829467773	1.5975276231765747
1.0	99890000.0	99900000.0	12.0	9.900415420532227	2.2341902256011963
1.0	99940000.0	99950000.0	13.0	9.687159538269043	2.1768553256988525
1.0	99990000.0	100000000.0	7.0	10.220133781433105	2.336256504058838
1.0	100000000.0	100010000.0	8.0	10.34437084197998	2.3708224296569824
1.0	100040000.0	100050000.0	19.0	9.052558898925781	1.9710044860839844
1.0	100140000.0	100150000.0	10.0	8.631636619567871	1.8277349472045898
1.0	100160000.0	100170000.0	10.0	8.739175796508789	1.8734912872314453
1.0	100170000.0	100180000.0	7.0	8.082347869873047	1.607222318649292
1.0	100220000.0	100230000.0	6.0	8.289237976074219	1.69338858127594
1.0	100310000.0	100320000.0	15.0	8.007448196411133	1.586632490158081
1.0	100440000.0	100450000.0	11.0	7.735678672790527	1.453715205192566
1.0	100510000.0	100520000.0	8.0	7.049242973327637	1.1570327281951904
1.0	100700000.0	100710000.0	8.0	8.206191062927246	1.6595888137817383
1.0	100730000.0	100740000.0	6.0	6.212700843811035	0.7909971475601196
1.0	100750000.0	100760000.0	3.0	8.349161148071289	1.7228405475616455
1.0	100760000.0	100770000.0	12.0	8.511956214904785	1.788438081741333
1.0	100780000.0	100790000.0	15.0	9.08134651184082	2.010646104812622
1.0	100800000.0	100810000.0	18.0	9.361082077026367	2.112780809402466
1.0	100820000.0	100830000.0	7.0	8.098872184753418	1.6117502450942993
1.0	100930000.0	100940000.0	3.0	7.830743312835693	1.5012869834899902
1.0	101120000.0	101130000.0	11.0	9.51390266418457	2.1281485557556152
1.0	101190000.0	101200000.0	9.0	10.14520263671875	2.3084182739257812
1.0	101270000.0	101280000.0	9.0	10.15294361114502	2.312868356704712
1.0	101420000.0	101430000.0	10.0	7.3371992111206055	1.2868411540985107
1.0	101520000.0	101530000.0	13.0	8.11575984954834	1.6194181442260742
1.0	101630000.0	101640000.0	11.0	9.184942245483398	2.028721570968628
1.0	101730000.0	101740000.0	4.0	8.972407341003418	1.9592348337173462
1.0	101900000.0	101910000.0	13.0	11.428767204284668	2.645508289337158
1.0	101960000.0	101970000.0	14.0	12.241520881652832	2.812134265899658
1.0	101970000.0	101980000.0	7.0	12.337628364562988	2.8287508487701416
1.0	102000000.0	102010000.0	13.0	12.974355697631836	2.9505581855773926
1.0	102070000.0	102080000.0	9.0	13.14680290222168	2.9825899600982666
1.0	102090000.0	102100000.0	17.0	11.510339736938477	2.6482677459716797
1.0	102110000.0	102120000.0	13.0	13.506155014038086	3.038516044616699
1.0	102160000.0	102170000.0	14.0	13.06505298614502	2.961437940597534
1.0	102240000.0	102250000.0	9.0	13.204075813293457	2.9871978759765625
1.0	102250000.0	102260000.0	14.0	12.763399124145508	2.9134879112243652
1.0	102300000.0	102310000.0	16.0	13.51269245147705	3.039797306060791
1.0	102330000.0	102340000.0	14.0	13.362940788269043	3.0154054164886475
1.0	102350000.0	102360000.0	12.0	13.660924911499023	3.0556979179382324
1.0	102380000.0	102390000.0	10.0	14.08860969543457	3.124124050140381
1.0	102490000.0	102500000.0	16.0	15.104255676269531	3.272106885910034
1.0	102510000.0	102520000.0	17.0	14.450510025024414	3.178460121154785
1.0	102580000.0	102590000.0	19.0	14.672592163085938	3.211862564086914
1.0	102610000.0	102620000.0	15.0	14.543818473815918	3.191831111907959
1.0	102690000.0	102700000.0	12.0	15.436538696289062	3.3119537830352783
1.0	102790000.0	102800000.0	15.0	16.20764923095703	3.417945384979248
1.0	102980000.0	102990000.0	12.0	16.47157859802246	3.452528476715088
1.0	103030000.0	103040000.0	26.0	16.574443817138672	3.4632821083068848
1.0	103100000.0	103110000.0	13.0	16.62888526916504	3.4664244651794434
1.0	103190000.0	103200000.0	18.0	16.127368927001953	3.4048848152160645
1.0	103250000.0	103260000.0	12.0	16.477802276611328	3.4524803161621094
1.0	103430000.0	103440000.0	17.0	13.2225341796875	2.9828522205352783
1.0	103450000.0	103460000.0	20.0	11.98932933807373	2.7503156661987305
1.0	103470000.0	103480000.0	11.0	12.882146835327148	2.927199602127075
1.0	103620000.0	103630000.0	15.0	14.088006973266602	3.1268181800842285
1.0	103650000.0	103660000.0	17.0	15.20164680480957	3.2863705158233643
1.0	103700000.0	103710000.0	15.0	13.250572204589844	2.99175763130188
1.0	103740000.0	103750000.0	15.0	10.5836181640625	2.4198975563049316
1.0	104010000.0	104020000.0	14.0	7.811746120452881	1.4998217821121216
1.0	104070000.0	104080000.0	12.0	7.183073997497559	1.213727593421936
1.0	104080000.0	104090000.0	6.0	7.573352813720703	1.3850181102752686
1.0	104120000.0	104130000.0	15.0	7.639876365661621	1.3995482921600342
1.0	104360000.0	104370000.0	20.0	13.795079231262207	3.0901079177856445
1.0	104370000.0	104380000.0	19.0	14.423721313476562	3.1817619800567627
1.0	104410000.0	104420000.0	19.0	17.058055877685547	3.527184247970581
1.0	104530000.0	104540000.0	15.0	18.536212921142578	3.6938376426696777
1.0	104580000.0	104590000.0	20.0	18.674808502197266	3.7092723846435547
1.0	104590000.0	104600000.0	23.0	18.967395782470703	3.7384707927703857
1.0	104610000.0	104620000.0	19.0	19.107929229736328	3.750580310821533
1.0	104620000.0	104630000.0	22.0	18.459365844726562	3.6833293437957764
1.0	104630000.0	104640000.0	17.0	19.251205444335938	3.7619667053222656
1.0	104740000.0	104750000.0	16.0	20.199739456176758	3.8360848426818848
1.0	104790000.0	104800000.0	26.0	19.356534957885742	3.7694709300994873
1.0	104880000.0	104890000.0	26.0	19.695068359375	3.8013648986816406
1.0	104940000.0	104950000.0	24.0	17.911638259887695	3.6231818199157715
1.0	104950000.0	104960000.0	23.0	18.18866539001465	3.6552631855010986
1.0	104960000.0	104970000.0	20.0	18.3480167388916	3.6738457679748535
1.0	105100000.0	105110000.0	11.0	16.09384536743164	3.4053165912628174
1.0	105110000.0	105120000.0	18.0	15.366185188293457	3.3076770305633545
1.0	105180000.0	105190000.0	12.0	15.838470458984375	3.368544101715088
1.0	105210000.0	105220000.0	17.0	15.542617797851562	3.3308615684509277
1.0	105260000.0	105270000.0	24.0	15.620447158813477	3.3444628715515137
1.0	105290000.0	105300000.0	21.0	16.006168365478516	3.3914287090301514
1.0	105360000.0	105370000.0	21.0	13.729896545410156	3.048828601837158
1.0	105550000.0	105560000.0	21.0	15.94115161895752	3.384716033935547
1.0	105640000.0	105650000.0	17.0	16.344282150268555	3.432905673980713
1.0	105680000.0	105690000.0	14.0	16.64739990234375	3.474208116531372
1.0	105720000.0	105730000.0	12.0	16.774948120117188	3.4890952110290527
1.0	105730000.0	105740000.0	10.0	14.657687187194824	3.1606032848358154
1.0	105820000.0	105830000.0	24.0	15.82176399230957	3.367644786834717
1.0	105830000.0	105840000.0	10.0	17.315139770507812	3.5541293621063232
1.0	105990000.0	106000000.0	19.0	18.41095542907715	3.6778359413146973
1.0	106190000.0	106200000.0	13.0	16.01492691040039	3.388982057571411
1.0	106250000.0	106260000.0	21.0	15.341545104980469	3.301003932952881
1.0	106360000.0	106370000.0	14.0	13.215415954589844	2.9415085315704346
1.0	106370000.0	106380000.0	10.0	17.090669631958008	3.5292720794677734
1.0	106460000.0	106470000.0	13.0	16.952878952026367	3.511575222015381
1.0	106490000.0	106500000.0	13.0	15.109010696411133	3.23923921585083
1.0	106580000.0	106590000.0	14.0	16.940105438232422	3.5117270946502686
1.0	106710000.0	106720000.0	13.0	16.54581069946289	3.439593553543091
1.0	106900000.0	106910000.0	14.0	16.119434356689453	3.407578229904175
1.0	107000000.0	107010000.0	14.0	15.516947746276855	3.326580047607422
1.0	107020000.0	107030000.0	19.0	14.96436595916748	3.2514946460723877
1.0	107050000.0	107060000.0	16.0	15.246722221374512	3.2884936332702637
1.0	107060000.0	107070000.0	20.0	15.183479309082031	3.2789242267608643
1.0	107070000.0	107080000.0	11.0	15.622575759887695	3.3373024463653564
1.0	107250000.0	107260000.0	16.0	14.78162670135498	3.228302478790283
1.0	107260000.0	107270000.0	11.0	15.030397415161133	3.261068344116211
1.0	107310000.0	107320000.0	14.0	14.640202522277832	3.2043793201446533
1.0	107320000.0	107330000.0	12.0	14.726971626281738	3.222597122192383
1.0	107330000.0	107340000.0	12.0	14.612126350402832	3.2056632041931152
1.0	107360000.0	107370000.0	16.0	14.995397567749023	3.255425214767456
1.0	107410000.0	107420000.0	11.0	14.944348335266113	3.24869966506958
1.0	107430000.0	107440000.0	15.0	14.808097839355469	3.2269043922424316
1.0	107480000.0	107490000.0	14.0	14.614715576171875	3.200767993927002
1.0	107500000.0	107510000.0	12.0	14.247430801391602	3.150979995727539
1.0	107570000.0	107580000.0	15.0	14.054768562316895	3.124544382095337
1.0	107590000.0	107600000.0	9.0	11.401304244995117	2.661696195602417
1.0	107630000.0	107640000.0	13.0	13.500155448913574	3.0348124504089355
1.0	107640000.0	107650000.0	16.0	12.967910766601562	2.9493446350097656
1.0	107670000.0	107680000.0	10.0	12.363569259643555	2.8406460285186768
1.0	107760000.0	107770000.0	11.0	11.613594055175781	2.6854050159454346
1.0	107780000.0	107790000.0	12.0	11.302528381347656	2.61221981048584
1.0	107790000.0	107800000.0	12.0	11.399079322814941	2.632502555847168
1.0	107800000.0	107810000.0	9.0	11.72496509552002	2.7098429203033447
1.0	107810000.0	107820000.0	13.0	11.319381713867188	2.6143431663513184
1.0	107830000.0	107840000.0	13.0	10.992515563964844	2.5369088649749756
1.0	107840000.0	107850000.0	10.0	10.968428611755371	2.531690835952759
1.0	107850000.0	107860000.0	6.0	11.274900436401367	2.6076126098632812
1.0	107880000.0	107890000.0	13.0	9.945937156677246	2.257934093475342
1.0	108080000.0	108090000.0	10.0	9.951192855834961	2.258840560913086
1.0	108120000.0	108130000.0	12.0	8.044431686401367	1.5848468542099
1.0	108180000.0	108190000.0	13.0	8.496217727661133	1.7728694677352905
1.0	108220000.0	108230000.0	11.0	8.38154125213623	1.7227706909179688
1.0	108310000.0	108320000.0	8.0	10.345281600952148	2.367631196975708
1.0	108350000.0	108360000.0	11.0	9.867655754089355	2.2240827083587646
1.0	108370000.0	108380000.0	13.0	8.773283958435059	1.8809293508529663
1.0	108420000.0	108430000.0	9.0	9.893854141235352	2.241946220397949
1.0	108490000.0	108500000.0	7.0	9.097065925598145	2.002516269683838
1.0	108560000.0	108570000.0	6.0	10.185002326965332	2.3305349349975586
1.0	108570000.0	108580000.0	8.0	10.216010093688965	2.354064464569092
1.0	108600000.0	108610000.0	12.0	9.961374282836914	2.252574920654297
1.0	108610000.0	108620000.0	13.0	9.258584976196289	2.034729480743408
1.0	108630000.0	108640000.0	13.0	9.395695686340332	2.0908143520355225
1.0	108640000.0	108650000.0	9.0	9.303766250610352	2.061609983444214
1.0	108710000.0	108720000.0	5.0	6.159884452819824	0.7938650846481323
1.0	108880000.0	108890000.0	12.0	6.585015773773193	0.965948224067688
1.0	109140000.0	109150000.0	10.0	8.256680488586426	1.6742689609527588
1.0	109160000.0	109170000.0	5.0	8.14799690246582	1.631479263305664
1.0	109230000.0	109240000.0	10.0	6.200074195861816	0.9561892747879028
1.0	109280000.0	109290000.0	13.0	8.728548049926758	1.8820059299468994
1.0	109320000.0	109330000.0	3.0	8.108628273010254	1.618882417678833
1.0	109490000.0	109500000.0	9.0	7.590675354003906	1.3979095220565796
1.0	109560000.0	109570000.0	6.0	7.718194007873535	1.4515314102172852
1.0	109730000.0	109740000.0	4.0	8.03368854522705	1.5885975360870361
1.0	109750000.0	109760000.0	9.0	8.015180587768555	1.5743452310562134
1.0	109760000.0	109770000.0	8.0	7.89220666885376	1.5295958518981934
1.0	109790000.0	109800000.0	9.0	8.967923164367676	1.9637072086334229
1.0	109800000.0	109810000.0	8.0	7.904073238372803	1.5337188243865967
1.0	109830000.0	109840000.0	8.0	9.007833480834961	1.9815013408660889
1.0	109870000.0	109880000.0	7.0	7.938283443450928	1.5456054210662842
1.0	109940000.0	109950000.0	5.0	8.462213516235352	1.7689491510391235
1.0	109990000.0	110000000.0	10.0	9.966486930847168	2.318627119064331
1.0	110020000.0	110030000.0	18.0	8.777609825134277	1.8893810510635376
1.0	110130000.0	110140000.0	7.0	7.548719882965088	1.378898024559021
1.0	110170000.0	110180000.0	10.0	7.904837131500244	1.5313003063201904
1.0	110230000.0	110240000.0	4.0	6.643745422363281	0.9741487503051758
1.0	110330000.0	110340000.0	3.0	7.9784393310546875	1.5648630857467651
1.0	110430000.0	110440000.0	7.0	8.468856811523438	1.772115707397461
1.0	110440000.0	110450000.0	6.0	8.654353141784668	1.8426049947738647
[truncated: 47,570 more rows]
