# Supplementary material for: Genome-wide mapping of somatic mutation rates uncovers drivers of cancer
Source: Nat Biotechnol. 2022 Jun 20;40(11):1634–43. doi: 10.1038/s41587-022-01353-8 (PMC9646522; doi:10.1038/s41587-022-01353-8)
Supplement: Supplementary file 4 — Regions and model predictions for each fold of each cancer for which a deep learning model was trained. Regions that were filtered are also listed along with their respective model predictions. [file 41587_2022_1353_MOESM4_ESM.zip › kfold_results/Female_reproductive_system_tumors/fold_1.txt]

CHROM	START	END	Y_TRUE	Y_PRED	STD
1.0	770000.0	780000.0	1.0	5.407606601715088	0.7959518432617188
1.0	830000.0	840000.0	7.0	8.540252685546875	1.895926833152771
1.0	890000.0	900000.0	7.0	8.483221054077148	1.8823668956756592
1.0	920000.0	930000.0	14.0	9.947552680969238	2.310882091522217
1.0	930000.0	940000.0	8.0	8.482274055480957	1.871293067932129
1.0	1010000.0	1020000.0	10.0	7.401507377624512	1.5347703695297241
1.0	1030000.0	1040000.0	11.0	8.075010299682617	1.7515437602996826
1.0	1080000.0	1090000.0	4.0	10.378276824951172	2.425820827484131
1.0	1190000.0	1200000.0	16.0	7.581179141998291	1.5818111896514893
1.0	1260000.0	1270000.0	9.0	7.135498046875	1.4737815856933594
1.0	1290000.0	1300000.0	14.0	9.801692008972168	2.2696759700775146
1.0	1350000.0	1360000.0	6.0	8.543004989624023	1.9021450281143188
1.0	1370000.0	1380000.0	12.0	8.34040641784668	1.837683081626892
1.0	1460000.0	1470000.0	14.0	7.536946773529053	1.5662323236465454
1.0	1470000.0	1480000.0	9.0	7.606451511383057	1.5914360284805298
1.0	1500000.0	1510000.0	9.0	6.667180061340332	1.2822545766830444
1.0	1530000.0	1540000.0	6.0	7.592029571533203	1.588320016860962
1.0	1600000.0	1610000.0	7.0	5.942929267883301	0.9843351244926453
1.0	1680000.0	1690000.0	4.0	5.281950950622559	0.7666276693344116
1.0	1720000.0	1730000.0	4.0	7.288522243499756	1.479341745376587
1.0	1760000.0	1770000.0	6.0	7.863834381103516	1.6791929006576538
1.0	1770000.0	1780000.0	10.0	8.071497917175293	1.7482086420059204
1.0	1890000.0	1900000.0	15.0	12.16783332824707	2.847900390625
1.0	2010000.0	2020000.0	9.0	8.340433120727539	1.8370063304901123
1.0	2080000.0	2090000.0	7.0	7.653944969177246	1.6073005199432373
1.0	2190000.0	2200000.0	3.0	7.797393798828125	1.6561180353164673
1.0	2250000.0	2260000.0	16.0	9.830355644226074	2.2775492668151855
1.0	2270000.0	2280000.0	9.0	9.582839965820312	2.209155321121216
1.0	2280000.0	2290000.0	10.0	8.988020896911621	2.0335421562194824
1.0	2290000.0	2300000.0	7.0	7.5476789474487305	1.572156310081482
1.0	2300000.0	2310000.0	11.0	8.427630424499512	1.8644357919692993
1.0	2340000.0	2350000.0	15.0	8.140308380126953	1.771463394165039
1.0	2360000.0	2370000.0	8.0	9.457490921020508	2.1714324951171875
1.0	2390000.0	2400000.0	14.0	9.096944808959961	2.0659477710723877
1.0	2400000.0	2410000.0	9.0	8.951423645019531	2.022348403930664
1.0	2540000.0	2550000.0	15.0	9.509220123291016	2.1966776847839355
1.0	2550000.0	2560000.0	7.0	9.748634338378906	2.2704596519470215
1.0	2560000.0	2570000.0	11.0	9.200933456420898	2.119659662246704
1.0	2720000.0	2730000.0	14.0	11.848722457885742	2.7780723571777344
1.0	2740000.0	2750000.0	13.0	12.046533584594727	2.8226680755615234
1.0	2880000.0	2890000.0	11.0	15.096430778503418	3.3642001152038574
1.0	2930000.0	2940000.0	24.0	14.469717025756836	3.271378993988037
1.0	2990000.0	3000000.0	20.0	12.30173397064209	2.8776695728302
1.0	3050000.0	3060000.0	10.0	12.2202787399292	2.858107566833496
1.0	3120000.0	3130000.0	17.0	12.371856689453125	2.8926496505737305
1.0	3150000.0	3160000.0	17.0	13.388891220092773	3.0902788639068604
1.0	3160000.0	3170000.0	13.0	12.695380210876465	2.9586598873138428
1.0	3220000.0	3230000.0	12.0	12.611172676086426	2.941375494003296
1.0	3280000.0	3290000.0	16.0	11.458844184875488	2.6908276081085205
1.0	3300000.0	3310000.0	17.0	11.39689826965332	2.6816794872283936
1.0	3310000.0	3320000.0	10.0	10.57567310333252	2.473040819168091
1.0	3470000.0	3480000.0	13.0	8.824331283569336	1.9836273193359375
1.0	3550000.0	3560000.0	11.0	7.223633766174316	1.4560434818267822
1.0	3560000.0	3570000.0	9.0	6.722097873687744	1.2740392684936523
1.0	3620000.0	3630000.0	6.0	8.68952751159668	1.94168221950531
1.0	3740000.0	3750000.0	10.0	7.220534324645996	1.4548393487930298
1.0	3830000.0	3840000.0	16.0	7.832476615905762	1.718254804611206
1.0	3990000.0	4000000.0	3.0	5.076572895050049	0.7567221522331238
1.0	4000000.0	4010000.0	13.0	9.748826026916504	2.2496204376220703
1.0	4120000.0	4130000.0	6.0	15.731608390808105	3.450282573699951
1.0	4170000.0	4180000.0	15.0	15.613377571105957	3.4329371452331543
1.0	4180000.0	4190000.0	15.0	16.132797241210938	3.4995932579040527
1.0	4230000.0	4240000.0	12.0	15.8670654296875	3.464421510696411
1.0	4300000.0	4310000.0	11.0	13.106463432312012	3.0378928184509277
1.0	4440000.0	4450000.0	19.0	16.20341682434082	3.5109798908233643
1.0	4520000.0	4530000.0	18.0	16.264999389648438	3.515613079071045
1.0	4540000.0	4550000.0	22.0	16.82773780822754	3.5835137367248535
1.0	4580000.0	4590000.0	14.0	16.711090087890625	3.56573224067688
1.0	4670000.0	4680000.0	20.0	16.391355514526367	3.5323963165283203
1.0	4690000.0	4700000.0	15.0	17.42671775817871	3.6371922492980957
1.0	4740000.0	4750000.0	19.0	17.16226577758789	3.610668182373047
1.0	4760000.0	4770000.0	12.0	16.534852981567383	3.5451297760009766
1.0	4820000.0	4830000.0	20.0	16.999038696289062	3.5927681922912598
1.0	4860000.0	4870000.0	26.0	18.078229904174805	3.7013728618621826
1.0	4900000.0	4910000.0	19.0	17.758899688720703	3.670912981033325
1.0	4980000.0	4990000.0	13.0	18.292587280273438	3.717087984085083
1.0	5030000.0	5040000.0	23.0	16.891252517700195	3.587329864501953
1.0	5150000.0	5160000.0	19.0	15.539690971374512	3.4281907081604004
1.0	5250000.0	5260000.0	14.0	16.51362419128418	3.5454540252685547
1.0	5390000.0	5400000.0	18.0	15.649200439453125	3.4370861053466797
1.0	5410000.0	5420000.0	13.0	15.897783279418945	3.469928026199341
1.0	5500000.0	5510000.0	13.0	14.53955364227295	3.2810025215148926
1.0	5520000.0	5530000.0	14.0	13.906076431274414	3.1796605587005615
1.0	5570000.0	5580000.0	11.0	14.164039611816406	3.222968339920044
1.0	5580000.0	5590000.0	13.0	14.467547416687012	3.2715988159179688
1.0	5590000.0	5600000.0	15.0	14.22022533416748	3.2310726642608643
1.0	5620000.0	5630000.0	11.0	14.359654426574707	3.253441572189331
1.0	5820000.0	5830000.0	14.0	12.805007934570312	2.9800877571105957
1.0	5830000.0	5840000.0	13.0	11.858671188354492	2.7811052799224854
1.0	5870000.0	5880000.0	7.0	11.565783500671387	2.715670585632324
1.0	5890000.0	5900000.0	10.0	11.369232177734375	2.668783187866211
1.0	5960000.0	5970000.0	7.0	7.361817359924316	1.504546046257019
1.0	6160000.0	6170000.0	12.0	9.324368476867676	2.1331756114959717
1.0	6240000.0	6250000.0	9.0	7.52145528793335	1.5613884925842285
1.0	6260000.0	6270000.0	1.0	8.426493644714355	1.86261785030365
1.0	6270000.0	6280000.0	8.0	7.586442470550537	1.5841472148895264
1.0	6370000.0	6380000.0	8.0	6.665834903717041	1.2516498565673828
1.0	6380000.0	6390000.0	6.0	6.6337571144104	1.2398173809051514
1.0	6430000.0	6440000.0	7.0	6.917986869812012	1.345031499862671
1.0	6460000.0	6470000.0	9.0	9.486141204833984	2.181708812713623
1.0	6620000.0	6630000.0	12.0	10.287728309631348	2.402665615081787
1.0	6630000.0	6640000.0	19.0	8.923420906066895	2.016261577606201
1.0	6670000.0	6680000.0	7.0	7.8157148361206055	1.6609532833099365
1.0	6710000.0	6720000.0	11.0	7.831925868988037	1.6678040027618408
1.0	6750000.0	6760000.0	8.0	7.775210380554199	1.6492646932601929
1.0	6820000.0	6830000.0	12.0	9.107625961303711	2.0702638626098633
1.0	6860000.0	6870000.0	5.0	6.550047874450684	1.2081810235977173
1.0	6910000.0	6920000.0	3.0	6.960501670837402	1.360445261001587
1.0	7010000.0	7020000.0	16.0	8.562775611877441	1.898691177368164
1.0	7050000.0	7060000.0	8.0	10.162237167358398	2.365051746368408
1.0	7110000.0	7120000.0	8.0	10.336630821228027	2.4153220653533936
1.0	7160000.0	7170000.0	10.0	9.07093334197998	2.057600975036621
1.0	7180000.0	7190000.0	3.0	8.461175918579102	1.868699073791504
1.0	7190000.0	7200000.0	5.0	8.848816871643066	1.989734411239624
1.0	7230000.0	7240000.0	13.0	8.603596687316895	1.9060356616973877
1.0	7260000.0	7270000.0	7.0	9.303251266479492	2.1236910820007324
1.0	7270000.0	7280000.0	6.0	9.400507926940918	2.153383255004883
1.0	7290000.0	7300000.0	16.0	9.52994155883789	2.1933703422546387
1.0	7320000.0	7330000.0	7.0	9.309478759765625	2.1217563152313232
1.0	7430000.0	7440000.0	8.0	8.92314338684082	2.0110678672790527
1.0	7450000.0	7460000.0	10.0	8.788052558898926	1.962883710861206
1.0	7590000.0	7600000.0	6.0	9.67723560333252	2.2320663928985596
1.0	7600000.0	7610000.0	11.0	8.841775894165039	1.9860763549804688
1.0	7630000.0	7640000.0	13.0	8.684518814086914	1.9390184879302979
1.0	7700000.0	7710000.0	5.0	9.015057563781738	2.04136323928833
1.0	7750000.0	7760000.0	13.0	8.654399871826172	1.9254449605941772
1.0	7820000.0	7830000.0	8.0	7.884069919586182	1.6798841953277588
1.0	7840000.0	7850000.0	8.0	7.362160682678223	1.506417989730835
1.0	7910000.0	7920000.0	5.0	9.291669845581055	2.1226108074188232
1.0	7930000.0	7940000.0	8.0	9.904071807861328	2.296844482421875
1.0	8060000.0	8070000.0	8.0	8.401422500610352	1.8513208627700806
1.0	8140000.0	8150000.0	9.0	9.27623176574707	2.1171329021453857
1.0	8160000.0	8170000.0	11.0	9.782480239868164	2.259791851043701
1.0	8200000.0	8210000.0	8.0	9.559809684753418	2.199897050857544
1.0	8250000.0	8260000.0	12.0	8.605024337768555	1.916957139968872
1.0	8270000.0	8280000.0	6.0	8.208148002624512	1.7917652130126953
1.0	8290000.0	8300000.0	7.0	9.036272048950195	2.0488181114196777
1.0	8310000.0	8320000.0	6.0	9.226787567138672	2.1039252281188965
1.0	8360000.0	8370000.0	13.0	8.022485733032227	1.7293745279312134
1.0	8440000.0	8450000.0	8.0	7.344805717468262	1.4984105825424194
1.0	8540000.0	8550000.0	6.0	7.862428188323975	1.6799253225326538
1.0	8550000.0	8560000.0	5.0	7.824883937835693	1.6666958332061768
1.0	8570000.0	8580000.0	10.0	7.684688568115234	1.6189086437225342
1.0	8660000.0	8670000.0	6.0	7.656004428863525	1.6094310283660889
1.0	8680000.0	8690000.0	4.0	7.617343902587891	1.5945794582366943
1.0	8800000.0	8810000.0	2.0	7.46414041519165	1.5421706438064575
1.0	8830000.0	8840000.0	9.0	7.151994228363037	1.4313671588897705
1.0	8840000.0	8850000.0	8.0	6.781857490539551	1.2960340976715088
1.0	8850000.0	8860000.0	8.0	6.923155307769775	1.347447156906128
1.0	8860000.0	8870000.0	5.0	7.332178592681885	1.4953683614730835
1.0	8910000.0	8920000.0	5.0	8.070754051208496	1.7471544742584229
1.0	8940000.0	8950000.0	5.0	8.934504508972168	2.0173802375793457
1.0	9080000.0	9090000.0	11.0	9.395751953125	2.15563702583313
1.0	9130000.0	9140000.0	5.0	8.447369575500488	1.8657070398330688
1.0	9140000.0	9150000.0	4.0	8.703944206237793	1.9462999105453491
1.0	9170000.0	9180000.0	9.0	7.523146152496338	1.5627771615982056
1.0	9230000.0	9240000.0	7.0	7.304781436920166	1.486694574356079
1.0	9270000.0	9280000.0	10.0	9.148702621459961	2.083266019821167
1.0	9280000.0	9290000.0	11.0	9.270764350891113	2.1193013191223145
1.0	9290000.0	9300000.0	2.0	7.342452049255371	1.5000618696212769
1.0	9330000.0	9340000.0	7.0	7.817278861999512	1.6647049188613892
1.0	9410000.0	9420000.0	8.0	8.10908317565918	1.7625099420547485
1.0	9420000.0	9430000.0	8.0	7.965834617614746	1.7146327495574951
1.0	9460000.0	9470000.0	12.0	9.611287117004395	2.214874744415283
1.0	9470000.0	9480000.0	11.0	9.426401138305664	2.1644372940063477
1.0	9490000.0	9500000.0	9.0	10.277056694030762	2.3989312648773193
1.0	9520000.0	9530000.0	6.0	10.603822708129883	2.4825479984283447
1.0	9530000.0	9540000.0	10.0	10.063557624816895	2.34138822555542
1.0	9630000.0	9640000.0	9.0	7.336645603179932	1.4949915409088135
1.0	9660000.0	9670000.0	8.0	7.552793025970459	1.5720940828323364
1.0	9670000.0	9680000.0	6.0	8.193490982055664	1.789422631263733
1.0	9680000.0	9690000.0	12.0	8.780452728271484	1.9716049432754517
1.0	9700000.0	9710000.0	7.0	8.584466934204102	1.9086729288101196
1.0	9710000.0	9720000.0	3.0	7.656530857086182	1.6099655628204346
1.0	9770000.0	9780000.0	6.0	7.655972957611084	1.6104896068572998
1.0	9910000.0	9920000.0	8.0	7.3965163230896	1.5175617933273315
1.0	9930000.0	9940000.0	5.0	7.724302768707275	1.6323083639144897
1.0	10200000.0	10210000.0	10.0	6.751800537109375	1.2843667268753052
1.0	10220000.0	10230000.0	7.0	6.957935333251953	1.3605084419250488
1.0	10260000.0	10270000.0	7.0	9.231837272644043	2.1075387001037598
1.0	10270000.0	10280000.0	4.0	8.204935073852539	1.8139278888702393
1.0	10280000.0	10290000.0	6.0	7.429210662841797	1.5287681818008423
1.0	10320000.0	10330000.0	7.0	7.1531662940979	1.4307905435562134
1.0	10330000.0	10340000.0	5.0	7.2094926834106445	1.45126473903656
1.0	10360000.0	10370000.0	8.0	7.047019958496094	1.3926128149032593
1.0	10430000.0	10440000.0	7.0	7.422223091125488	1.5266817808151245
1.0	10440000.0	10450000.0	8.0	7.466567039489746	1.5426971912384033
1.0	10450000.0	10460000.0	6.0	7.663738250732422	1.6346229314804077
1.0	10470000.0	10480000.0	7.0	7.189209938049316	1.4444420337677002
1.0	10480000.0	10490000.0	7.0	7.246939182281494	1.4655537605285645
1.0	10500000.0	10510000.0	5.0	7.143965244293213	1.4287465810775757
1.0	10550000.0	10560000.0	9.0	6.498323917388916	1.1895753145217896
1.0	10560000.0	10570000.0	3.0	7.0411272048950195	1.3902798891067505
1.0	10570000.0	10580000.0	6.0	6.281605243682861	1.1084262132644653
1.0	10790000.0	10800000.0	6.0	7.938641548156738	1.7012128829956055
1.0	10820000.0	10830000.0	7.0	8.319795608520508	1.8234456777572632
1.0	10850000.0	10860000.0	7.0	8.085348129272461	1.7461248636245728
1.0	10870000.0	10880000.0	10.0	8.85501766204834	1.99361252784729
1.0	10890000.0	10900000.0	9.0	8.485824584960938	1.8758392333984375
1.0	10960000.0	10970000.0	6.0	8.991695404052734	2.034703493118286
1.0	11000000.0	11010000.0	9.0	9.332369804382324	2.135262966156006
1.0	11070000.0	11080000.0	10.0	7.620162010192871	1.5923089981079102
1.0	11080000.0	11090000.0	11.0	7.308762550354004	1.485474944114685
1.0	11200000.0	11210000.0	4.0	6.780665397644043	1.2939214706420898
1.0	11250000.0	11260000.0	8.0	6.795928001403809	1.3007676601409912
1.0	11310000.0	11320000.0	5.0	7.342071533203125	1.4975669384002686
1.0	11340000.0	11350000.0	7.0	7.161673069000244	1.436683177947998
1.0	11430000.0	11440000.0	10.0	9.217504501342773	2.103640556335449
1.0	11450000.0	11460000.0	9.0	9.931509971618652	2.3067476749420166
1.0	11460000.0	11470000.0	8.0	10.336179733276367	2.413055896759033
1.0	11480000.0	11490000.0	8.0	10.481127738952637	2.451604127883911
1.0	11540000.0	11550000.0	11.0	11.30824089050293	2.654022216796875
1.0	11580000.0	11590000.0	13.0	10.564031600952148	2.4676737785339355
1.0	11620000.0	11630000.0	14.0	11.319925308227539	2.6581273078918457
1.0	11640000.0	11650000.0	9.0	11.638810157775879	2.731639862060547
1.0	11690000.0	11700000.0	9.0	10.920405387878418	2.5635504722595215
1.0	11700000.0	11710000.0	7.0	9.127476692199707	2.07597017288208
1.0	11710000.0	11720000.0	12.0	7.861234188079834	1.678966760635376
1.0	11760000.0	11770000.0	6.0	9.526036262512207	2.192565679550171
1.0	11850000.0	11860000.0	7.0	7.312394618988037	1.4953316450119019
1.0	11860000.0	11870000.0	6.0	7.658238410949707	1.6094551086425781
1.0	11900000.0	11910000.0	4.0	8.051210403442383	1.7426875829696655
1.0	12020000.0	12030000.0	8.0	8.068443298339844	1.7490888833999634
1.0	12090000.0	12100000.0	10.0	8.555744171142578	1.9049203395843506
1.0	12140000.0	12150000.0	10.0	8.856854438781738	1.9932304620742798
1.0	12180000.0	12190000.0	9.0	8.017110824584961	1.7293403148651123
1.0	12270000.0	12280000.0	8.0	8.772976875305176	1.9694989919662476
1.0	12300000.0	12310000.0	4.0	6.5353851318359375	1.2022523880004883
1.0	12420000.0	12430000.0	8.0	6.683961391448975	1.2578935623168945
1.0	12520000.0	12530000.0	9.0	7.170011043548584	1.436407446861267
1.0	12540000.0	12550000.0	6.0	7.162594795227051	1.433630108833313
1.0	12610000.0	12620000.0	10.0	9.371641159057617	2.146043062210083
1.0	12620000.0	12630000.0	12.0	8.218539237976074	1.795453429222107
1.0	12650000.0	12660000.0	7.0	8.170109748840332	1.7812429666519165
1.0	12680000.0	12690000.0	3.0	8.617107391357422	1.9227575063705444
1.0	12690000.0	12700000.0	9.0	8.477568626403809	1.8741611242294312
1.0	12730000.0	12740000.0	7.0	8.60745906829834	1.9152389764785767
1.0	13810000.0	13820000.0	8.0	10.027238845825195	2.3271384239196777
1.0	13850000.0	13860000.0	6.0	11.166949272155762	2.617921829223633
1.0	13940000.0	13950000.0	11.0	9.61034107208252	2.2117645740509033
1.0	13980000.0	13990000.0	10.0	9.58881664276123	2.206202983856201
1.0	13990000.0	14000000.0	12.0	9.937479972839355	2.3040060997009277
1.0	14050000.0	14060000.0	5.0	7.7509965896606445	1.641606092453003
1.0	14230000.0	14240000.0	7.0	9.716096878051758	2.243136167526245
1.0	14250000.0	14260000.0	17.0	9.128424644470215	2.0664753913879395
1.0	14310000.0	14320000.0	6.0	10.359231948852539	2.4168460369110107
1.0	14450000.0	14460000.0	3.0	11.415014266967773	2.681692600250244
1.0	14510000.0	14520000.0	16.0	10.195892333984375	2.374269485473633
1.0	14530000.0	14540000.0	10.0	10.92271900177002	2.5635218620300293
1.0	14590000.0	14600000.0	10.0	11.545287132263184	2.7115557193756104
1.0	14600000.0	14610000.0	6.0	11.435079574584961	2.6835601329803467
1.0	14620000.0	14630000.0	11.0	10.823751449584961	2.533541202545166
1.0	14800000.0	14810000.0	6.0	10.254465103149414	2.3871731758117676
1.0	14810000.0	14820000.0	5.0	9.75853443145752	2.2486538887023926
1.0	14820000.0	14830000.0	11.0	9.792987823486328	2.259084701538086
1.0	14850000.0	14860000.0	7.0	10.142494201660156	2.3609018325805664
1.0	14890000.0	14900000.0	12.0	9.775323867797852	2.2544350624084473
1.0	14910000.0	14920000.0	3.0	9.912981033325195	2.298574209213257
1.0	15000000.0	15010000.0	10.0	9.453246116638184	2.1650710105895996
1.0	15020000.0	15030000.0	9.0	9.11690616607666	2.066713333129883
1.0	15070000.0	15080000.0	6.0	8.426351547241211	1.8532030582427979
1.0	15150000.0	15160000.0	10.0	8.050129890441895	1.7309271097183228
1.0	15250000.0	15260000.0	10.0	7.604804039001465	1.5931535959243774
1.0	15280000.0	15290000.0	13.0	7.332562446594238	1.4960711002349854
1.0	15350000.0	15360000.0	4.0	7.758942604064941	1.6437389850616455
1.0	15370000.0	15380000.0	12.0	7.336728572845459	1.4965922832489014
1.0	15390000.0	15400000.0	14.0	7.292357444763184	1.4824955463409424
1.0	15450000.0	15460000.0	3.0	7.968499660491943	1.7080045938491821
1.0	15460000.0	15470000.0	8.0	8.561820983886719	1.9000930786132812
1.0	15470000.0	15480000.0	10.0	7.606808662414551	1.5878692865371704
1.0	15500000.0	15510000.0	12.0	7.751936435699463	1.6367652416229248
1.0	15520000.0	15530000.0	6.0	7.541464805603027	1.5698044300079346
1.0	15580000.0	15590000.0	9.0	7.9277520179748535	1.6941639184951782
1.0	15610000.0	15620000.0	6.0	8.534056663513184	1.8899825811386108
1.0	15670000.0	15680000.0	9.0	7.9192986488342285	1.692246437072754
1.0	15730000.0	15740000.0	4.0	7.823883056640625	1.6664632558822632
1.0	15750000.0	15760000.0	7.0	7.386081695556641	1.5148789882659912
1.0	15950000.0	15960000.0	7.0	7.221329689025879	1.4531458616256714
1.0	16000000.0	16010000.0	9.0	8.810375213623047	1.9794895648956299
1.0	16080000.0	16090000.0	11.0	7.742471218109131	1.6394379138946533
1.0	16100000.0	16110000.0	11.0	7.419209957122803	1.5256593227386475
1.0	16200000.0	16210000.0	4.0	7.131661891937256	1.420527696609497
1.0	16350000.0	16360000.0	13.0	9.343572616577148	2.1399085521698
1.0	16380000.0	16390000.0	6.0	9.257532119750977	2.1167874336242676
1.0	16450000.0	16460000.0	7.0	7.883777618408203	1.6861886978149414
1.0	16520000.0	16530000.0	13.0	7.797455787658691	1.6574172973632812
1.0	16560000.0	16570000.0	7.0	8.306330680847168	1.8231239318847656
1.0	16580000.0	16590000.0	9.0	7.157496452331543	1.4308080673217773
1.0	16600000.0	16610000.0	7.0	7.466780662536621	1.5420540571212769
1.0	16620000.0	16630000.0	7.0	7.239073753356934	1.4612822532653809
1.0	16650000.0	16660000.0	9.0	6.850366115570068	1.3201186656951904
1.0	16670000.0	16680000.0	7.0	7.008747100830078	1.5041745901107788
1.0	16730000.0	16740000.0	5.0	9.48087215423584	2.180209159851074
1.0	16790000.0	16800000.0	6.0	7.000926971435547	1.3755924701690674
1.0	17280000.0	17290000.0	6.0	7.49124002456665	1.5577141046524048
1.0	17330000.0	17340000.0	2.0	6.722987174987793	1.345507264137268
1.0	17350000.0	17360000.0	4.0	6.801537990570068	1.3019694089889526
1.0	17390000.0	17400000.0	11.0	7.1977386474609375	1.4470484256744385
1.0	17480000.0	17490000.0	11.0	9.009839057922363	2.0386314392089844
1.0	17580000.0	17590000.0	9.0	9.667011260986328	2.231823682785034
1.0	17670000.0	17680000.0	8.0	10.44857120513916	2.4444262981414795
1.0	17690000.0	17700000.0	7.0	9.833256721496582	2.2796828746795654
1.0	17720000.0	17730000.0	11.0	9.743245124816895	2.25395131111145
1.0	17770000.0	17780000.0	8.0	9.261396408081055	2.116759777069092
1.0	17860000.0	17870000.0	7.0	8.096724510192871	1.7560265064239502
1.0	17930000.0	17940000.0	4.0	6.8816070556640625	1.3318626880645752
1.0	17950000.0	17960000.0	12.0	6.6068830490112305	1.2310420274734497
1.0	17960000.0	17970000.0	12.0	6.833775520324707	1.3154305219650269
1.0	18050000.0	18060000.0	5.0	10.18879508972168	2.374096155166626
1.0	18070000.0	18080000.0	14.0	9.495466232299805	2.1829566955566406
1.0	18100000.0	18110000.0	9.0	9.916802406311035	2.300285816192627
1.0	18120000.0	18130000.0	10.0	10.280406951904297	2.3975753784179688
1.0	18130000.0	18140000.0	6.0	10.468599319458008	2.4452099800109863
1.0	18160000.0	18170000.0	11.0	10.561954498291016	2.4714512825012207
1.0	18230000.0	18240000.0	2.0	10.46406364440918	2.4419169425964355
1.0	18300000.0	18310000.0	10.0	11.750523567199707	2.756078004837036
1.0	18320000.0	18330000.0	21.0	11.429952621459961	2.6820454597473145
1.0	18440000.0	18450000.0	7.0	11.919240951538086	2.793804883956909
1.0	18530000.0	18540000.0	15.0	11.158679008483887	2.617934226989746
1.0	18550000.0	18560000.0	17.0	11.913958549499512	2.7959442138671875
1.0	18560000.0	18570000.0	10.0	12.064433097839355	2.8284339904785156
1.0	18630000.0	18640000.0	11.0	12.262807846069336	2.869415283203125
1.0	18680000.0	18690000.0	10.0	12.454565048217773	2.9085299968719482
1.0	18780000.0	18790000.0	9.0	11.228039741516113	2.63368558883667
1.0	18800000.0	18810000.0	5.0	10.980419158935547	2.5720374584198
1.0	18830000.0	18840000.0	5.0	11.810498237609863	2.772465944290161
1.0	18840000.0	18850000.0	6.0	11.70337200164795	2.748901844024658
1.0	18860000.0	18870000.0	27.0	10.239089965820312	2.3853952884674072
1.0	18900000.0	18910000.0	11.0	10.316932678222656	2.4067955017089844
1.0	18950000.0	18960000.0	12.0	11.62739372253418	2.732163190841675
1.0	19080000.0	19090000.0	11.0	11.638655662536621	2.7308883666992188
1.0	19180000.0	19190000.0	9.0	9.976993560791016	2.31864595413208
1.0	19190000.0	19200000.0	6.0	9.5405912399292	2.196448802947998
1.0	19220000.0	19230000.0	8.0	8.401142120361328	1.8764930963516235
1.0	19370000.0	19380000.0	4.0	8.470529556274414	1.8743559122085571
1.0	19480000.0	19490000.0	12.0	6.095500469207764	1.0401866436004639
1.0	19500000.0	19510000.0	4.0	6.262101173400879	1.1011357307434082
1.0	19560000.0	19570000.0	6.0	6.395994186401367	1.1514601707458496
1.0	19600000.0	19610000.0	8.0	7.235693454742432	1.461787462234497
1.0	19670000.0	19680000.0	9.0	6.744170188903809	1.2821300029754639
1.0	19740000.0	19750000.0	4.0	7.07718563079834	1.4034901857376099
1.0	19760000.0	19770000.0	4.0	7.013637542724609	1.3792874813079834
1.0	19790000.0	19800000.0	4.0	6.874076843261719	1.326775312423706
1.0	19850000.0	19860000.0	12.0	8.665990829467773	1.9341093301773071
1.0	19900000.0	19910000.0	9.0	9.432168960571289	2.166041612625122
1.0	20000000.0	20010000.0	4.0	7.596673011779785	1.5856432914733887
1.0	20050000.0	20060000.0	4.0	6.898526668548584	1.3378424644470215
1.0	20160000.0	20170000.0	14.0	9.36391544342041	2.145983934402466
1.0	20220000.0	20230000.0	9.0	7.359169006347656	1.5026832818984985
1.0	20240000.0	20250000.0	7.0	8.53376579284668	1.8963123559951782
1.0	20290000.0	20300000.0	9.0	9.506380081176758	2.1812174320220947
1.0	20340000.0	20350000.0	12.0	10.182137489318848	2.36873197555542
1.0	20420000.0	20430000.0	9.0	9.429706573486328	2.1572680473327637
1.0	20430000.0	20440000.0	10.0	9.55953311920166	2.195101499557495
1.0	20440000.0	20450000.0	13.0	10.131470680236816	2.358583927154541
1.0	20460000.0	20470000.0	5.0	9.239178657531738	2.1016159057617188
1.0	20520000.0	20530000.0	7.0	9.822094917297363	2.273073673248291
1.0	20560000.0	20570000.0	6.0	9.9158353805542	2.2990822792053223
1.0	20580000.0	20590000.0	11.0	9.792464256286621	2.2607407569885254
1.0	20720000.0	20730000.0	7.0	10.050840377807617	2.330350399017334
1.0	20730000.0	20740000.0	11.0	9.304712295532227	2.124051570892334
1.0	20740000.0	20750000.0	12.0	9.851659774780273	2.2755298614501953
1.0	20760000.0	20770000.0	13.0	9.80345630645752	2.2668726444244385
1.0	20820000.0	20830000.0	6.0	8.174461364746094	1.7834281921386719
1.0	20960000.0	20970000.0	5.0	7.842501640319824	1.7026838064193726
1.0	21000000.0	21010000.0	7.0	8.643442153930664	1.9274225234985352
1.0	21080000.0	21090000.0	8.0	7.135012626647949	1.4238619804382324
1.0	21120000.0	21130000.0	7.0	7.193979740142822	1.4459617137908936
1.0	21170000.0	21180000.0	10.0	6.624966621398926	1.2368888854980469
1.0	21230000.0	21240000.0	4.0	7.130433082580566	1.4227951765060425
1.0	21310000.0	21320000.0	11.0	6.9829912185668945	1.3683245182037354
1.0	21390000.0	21400000.0	9.0	6.860323429107666	1.3236167430877686
1.0	21400000.0	21410000.0	12.0	6.94641637802124	1.3559930324554443
1.0	21460000.0	21470000.0	12.0	7.3935441970825195	1.515683650970459
1.0	21470000.0	21480000.0	5.0	8.257855415344238	1.811020851135254
1.0	21550000.0	21560000.0	6.0	7.872417449951172	1.6837584972381592
1.0	21570000.0	21580000.0	6.0	7.929538726806641	1.700040578842163
1.0	21660000.0	21670000.0	10.0	6.461529731750488	1.1774523258209229
1.0	21670000.0	21680000.0	1.0	7.895301818847656	1.6865952014923096
1.0	21730000.0	21740000.0	12.0	8.320219039916992	1.8236448764801025
1.0	21870000.0	21880000.0	10.0	8.374543190002441	1.8413398265838623
1.0	21890000.0	21900000.0	1.0	8.458044052124023	1.867926001548767
1.0	22000000.0	22010000.0	8.0	7.467738151550293	1.542191743850708
1.0	22010000.0	22020000.0	6.0	7.4326910972595215	1.5289418697357178
1.0	22030000.0	22040000.0	5.0	8.12497329711914	1.7665293216705322
1.0	22060000.0	22070000.0	12.0	7.8684983253479	1.6806972026824951
1.0	22160000.0	22170000.0	7.0	8.423810005187988	1.8648884296417236
1.0	22360000.0	22370000.0	4.0	7.205645561218262	1.4496347904205322
1.0	22600000.0	22610000.0	10.0	8.793423652648926	1.9752395153045654
1.0	22630000.0	22640000.0	12.0	9.57898998260498	2.207632541656494
1.0	22650000.0	22660000.0	11.0	9.155436515808105	2.085448741912842
1.0	22670000.0	22680000.0	8.0	9.192904472351074	2.095994472503662
1.0	22710000.0	22720000.0	12.0	8.74752140045166	1.9592781066894531
1.0	22840000.0	22850000.0	6.0	7.436151027679443	1.5311567783355713
1.0	22880000.0	22890000.0	8.0	9.000755310058594	2.034970760345459
1.0	22940000.0	22950000.0	11.0	9.396360397338867	2.155094861984253
1.0	22960000.0	22970000.0	9.0	8.628756523132324	1.9222112894058228
1.0	22970000.0	22980000.0	5.0	9.213566780090332	2.099949359893799
1.0	23050000.0	23060000.0	10.0	7.43648624420166	1.5256097316741943
1.0	23130000.0	23140000.0	8.0	7.08371114730835	1.408280849456787
1.0	23170000.0	23180000.0	1.0	7.604490756988525	1.5852172374725342
1.0	23180000.0	23190000.0	8.0	7.317331790924072	1.4879558086395264
1.0	23270000.0	23280000.0	9.0	8.510899543762207	1.8864710330963135
1.0	23300000.0	23310000.0	5.0	8.574666976928711	1.9069817066192627
1.0	23330000.0	23340000.0	6.0	8.744112968444824	1.962755799293518
1.0	23370000.0	23380000.0	5.0	6.45245361328125	1.1716803312301636
1.0	23490000.0	23500000.0	6.0	8.011270523071289	1.7268539667129517
1.0	23670000.0	23680000.0	15.0	9.115272521972656	2.0726635456085205
1.0	23730000.0	23740000.0	12.0	7.154009819030762	1.4318130016326904
1.0	23750000.0	23760000.0	8.0	7.378178596496582	1.5134271383285522
1.0	23780000.0	23790000.0	0.0	7.775156497955322	1.6465435028076172
1.0	23880000.0	23890000.0	9.0	7.67859411239624	1.6117805242538452
1.0	23890000.0	23900000.0	10.0	9.164664268493652	2.0867791175842285
1.0	23920000.0	23930000.0	6.0	8.673295021057129	1.936682939529419
1.0	23950000.0	23960000.0	7.0	9.605131149291992	2.2149529457092285
1.0	24060000.0	24070000.0	6.0	7.6313347816467285	1.5991268157958984
1.0	24070000.0	24080000.0	4.0	6.065094947814941	1.1601709127426147
1.0	24080000.0	24090000.0	7.0	7.146300315856934	1.42717444896698
1.0	24100000.0	24110000.0	5.0	7.024191856384277	1.3794904947280884
1.0	24390000.0	24400000.0	5.0	7.863592624664307	1.672406792640686
1.0	24450000.0	24460000.0	7.0	7.0005693435668945	1.3762446641921997
1.0	24530000.0	24540000.0	6.0	9.697439193725586	2.240279197692871
1.0	24550000.0	24560000.0	16.0	9.350929260253906	2.142777919769287
1.0	24580000.0	24590000.0	12.0	9.089693069458008	2.0644707679748535
1.0	24660000.0	24670000.0	9.0	7.4231085777282715	1.5287741422653198
1.0	24760000.0	24770000.0	4.0	6.769901275634766	1.2913793325424194
1.0	24790000.0	24800000.0	7.0	6.468401908874512	1.1784254312515259
1.0	24910000.0	24920000.0	7.0	8.729948997497559	1.9545307159423828
1.0	24950000.0	24960000.0	7.0	9.720098495483398	2.2486748695373535
1.0	24960000.0	24970000.0	8.0	8.743453979492188	1.9665088653564453
1.0	25010000.0	25020000.0	11.0	9.41808795928955	2.1609489917755127
1.0	25020000.0	25030000.0	9.0	9.271594047546387	2.117568254470825
1.0	25040000.0	25050000.0	8.0	8.319573402404785	1.8264347314834595
1.0	25140000.0	25150000.0	7.0	8.248584747314453	1.8076817989349365
1.0	25150000.0	25160000.0	4.0	7.547924041748047	1.5696595907211304
1.0	25230000.0	25240000.0	12.0	10.285504341125488	2.3991289138793945
1.0	25390000.0	25400000.0	7.0	9.630568504333496	2.222633123397827
1.0	25500000.0	25510000.0	10.0	9.275121688842773	2.1197328567504883
1.0	25550000.0	25560000.0	8.0	6.085819721221924	1.236255168914795
1.0	25560000.0	25570000.0	10.0	6.586887359619141	1.225277304649353
1.0	25670000.0	25680000.0	9.0	6.595393180847168	1.2267860174179077
1.0	25800000.0	25810000.0	5.0	7.069474697113037	1.399019718170166
1.0	25810000.0	25820000.0	7.0	7.143179416656494	1.425870656967163
1.0	25850000.0	25860000.0	9.0	9.01268196105957	2.0412988662719727
1.0	25870000.0	25880000.0	5.0	6.209850311279297	1.1397292613983154
1.0	25910000.0	25920000.0	8.0	7.992372989654541	1.7206087112426758
1.0	25920000.0	25930000.0	6.0	8.661479949951172	1.9327008724212646
1.0	26080000.0	26090000.0	6.0	7.675245761871338	1.6086652278900146
1.0	26110000.0	26120000.0	12.0	7.491629123687744	1.5499436855316162
1.0	26210000.0	26220000.0	8.0	6.8017897605896	1.302818775177002
1.0	26290000.0	26300000.0	3.0	7.113526344299316	1.41632080078125
1.0	26340000.0	26350000.0	10.0	7.135850429534912	1.4259796142578125
1.0	26360000.0	26370000.0	4.0	7.91738224029541	1.6936981678009033
1.0	26400000.0	26410000.0	10.0	8.317925453186035	1.8230063915252686
1.0	26470000.0	26480000.0	15.0	8.70319652557373	1.9476932287216187
1.0	26520000.0	26530000.0	5.0	9.361645698547363	2.1453497409820557
1.0	26540000.0	26550000.0	10.0	9.121293067932129	2.0750391483306885
1.0	26560000.0	26570000.0	8.0	7.59314489364624	1.646162748336792
1.0	26570000.0	26580000.0	6.0	7.317343711853027	1.488284945487976
1.0	26600000.0	26610000.0	14.0	7.689805507659912	1.622152328491211
1.0	26620000.0	26630000.0	3.0	8.411468505859375	1.860093355178833
1.0	26660000.0	26670000.0	8.0	9.032646179199219	2.046440839767456
1.0	26700000.0	26710000.0	8.0	9.727478981018066	2.2493679523468018
1.0	26710000.0	26720000.0	11.0	9.693120002746582	2.2399725914001465
1.0	26730000.0	26740000.0	9.0	9.864112854003906	2.2904446125030518
1.0	26780000.0	26790000.0	4.0	7.95468282699585	1.7091270685195923
1.0	26790000.0	26800000.0	3.0	8.085321426391602	1.79745614528656
1.0	26800000.0	26810000.0	14.0	7.381356239318848	1.511112093925476
1.0	26900000.0	26910000.0	5.0	9.418192863464355	2.1629703044891357
1.0	26910000.0	26920000.0	4.0	10.416061401367188	2.4361438751220703
1.0	26920000.0	26930000.0	7.0	7.804364204406738	1.6539729833602905
1.0	26970000.0	26980000.0	9.0	8.626970291137695	1.9221404790878296
1.0	26980000.0	26990000.0	11.0	9.45161247253418	2.1721649169921875
1.0	27000000.0	27010000.0	12.0	8.917304992675781	2.0156326293945312
1.0	27010000.0	27020000.0	4.0	9.515342712402344	2.1892924308776855
1.0	27080000.0	27090000.0	8.0	7.435502052307129	1.5310547351837158
1.0	27160000.0	27170000.0	6.0	7.413045406341553	1.522715449333191
1.0	27180000.0	27190000.0	5.0	8.598033905029297	1.9166736602783203
1.0	27190000.0	27200000.0	12.0	9.043673515319824	2.0529613494873047
1.0	27300000.0	27310000.0	13.0	9.91729736328125	2.3026933670043945
1.0	27480000.0	27490000.0	7.0	7.737236022949219	1.632944107055664
1.0	27530000.0	27540000.0	3.0	8.76385498046875	1.9647982120513916
1.0	27540000.0	27550000.0	10.0	8.915143013000488	2.0125977993011475
1.0	27560000.0	27570000.0	2.0	7.517509460449219	1.5621988773345947
1.0	27610000.0	27620000.0	6.0	7.112178802490234	1.4162745475769043
1.0	27680000.0	27690000.0	7.0	7.093775749206543	1.409720778465271
1.0	27740000.0	27750000.0	8.0	7.0130791664123535	1.378861904144287
1.0	27770000.0	27780000.0	8.0	6.758984565734863	1.285598635673523
1.0	27900000.0	27910000.0	6.0	7.670490264892578	1.613867998123169
1.0	27960000.0	27970000.0	7.0	10.335834503173828	2.415559768676758
1.0	27980000.0	27990000.0	8.0	10.094305038452148	2.349928617477417
1.0	28130000.0	28140000.0	9.0	7.8158979415893555	1.6622493267059326
1.0	28200000.0	28210000.0	9.0	7.316646575927734	1.4918073415756226
1.0	28210000.0	28220000.0	8.0	6.772212982177734	1.2920000553131104
1.0	28220000.0	28230000.0	9.0	6.803708553314209	1.3033603429794312
1.0	28250000.0	28260000.0	9.0	8.93486213684082	2.018683671951294
1.0	28300000.0	28310000.0	7.0	7.051947593688965	1.3925302028656006
1.0	28330000.0	28340000.0	13.0	6.9789934158325195	1.3668978214263916
1.0	28350000.0	28360000.0	8.0	6.964822292327881	1.3605520725250244
1.0	28490000.0	28500000.0	6.0	8.45389175415039	1.8684062957763672
1.0	28520000.0	28530000.0	13.0	7.499286651611328	1.5533393621444702
1.0	28620000.0	28630000.0	5.0	9.493975639343262	2.1838314533233643
1.0	28840000.0	28850000.0	5.0	7.497288703918457	1.5547118186950684
1.0	28900000.0	28910000.0	8.0	7.239319801330566	1.6483768224716187
1.0	28960000.0	28970000.0	11.0	7.192939758300781	1.5039271116256714
1.0	28990000.0	29000000.0	10.0	8.067211151123047	1.7474634647369385
1.0	29010000.0	29020000.0	10.0	7.216595649719238	1.4525136947631836
1.0	29090000.0	29100000.0	11.0	6.954273223876953	1.3573797941207886
1.0	29100000.0	29110000.0	5.0	8.371027946472168	1.8429653644561768
1.0	29130000.0	29140000.0	8.0	9.427916526794434	2.163449287414551
1.0	29140000.0	29150000.0	7.0	9.575064659118652	2.207498073577881
1.0	29190000.0	29200000.0	13.0	8.49864387512207	1.8823684453964233
1.0	29200000.0	29210000.0	12.0	8.467425346374512	1.8719398975372314
1.0	29220000.0	29230000.0	9.0	6.643823146820068	1.2423580884933472
1.0	29420000.0	29430000.0	11.0	6.449792385101318	1.1719783544540405
1.0	29480000.0	29490000.0	4.0	7.014207363128662	1.3812533617019653
1.0	29590000.0	29600000.0	5.0	8.133368492126465	1.7629375457763672
1.0	29630000.0	29640000.0	5.0	8.235239028930664	1.8037984371185303
1.0	29710000.0	29720000.0	13.0	9.95576286315918	2.311185121536255
1.0	29780000.0	29790000.0	6.0	10.50794792175293	2.4544107913970947
1.0	29800000.0	29810000.0	11.0	9.768417358398438	2.259206771850586
1.0	29820000.0	29830000.0	13.0	9.458025932312012	2.1898045539855957
1.0	29860000.0	29870000.0	9.0	10.034879684448242	2.3736114501953125
1.0	30040000.0	30050000.0	10.0	7.427945137023926	1.516749382019043
1.0	30190000.0	30200000.0	10.0	12.9486083984375	3.008310079574585
1.0	30270000.0	30280000.0	12.0	11.233880996704102	2.6349329948425293
1.0	30290000.0	30300000.0	9.0	12.055123329162598	2.825692892074585
1.0	30320000.0	30330000.0	12.0	11.236348152160645	2.634610176086426
1.0	30340000.0	30350000.0	8.0	11.482443809509277	2.6969308853149414
1.0	30410000.0	30420000.0	11.0	11.323568344116211	2.6557698249816895
1.0	30520000.0	30530000.0	7.0	11.760295867919922	2.7568626403808594
1.0	30650000.0	30660000.0	8.0	11.424378395080566	2.679388999938965
1.0	30660000.0	30670000.0	14.0	10.877091407775879	2.5491950511932373
1.0	30780000.0	30790000.0	11.0	9.573613166809082	2.206115961074829
1.0	30850000.0	30860000.0	8.0	10.511665344238281	2.4561257362365723
1.0	31070000.0	31080000.0	7.0	10.618688583374023	2.482426166534424
1.0	31090000.0	31100000.0	17.0	10.615384101867676	2.480956792831421
1.0	31140000.0	31150000.0	6.0	10.663469314575195	2.4945356845855713
1.0	31150000.0	31160000.0	10.0	10.90031623840332	2.5528640747070312
1.0	31210000.0	31220000.0	10.0	10.005383491516113	2.331113815307617
1.0	31370000.0	31380000.0	6.0	8.191337585449219	1.789690375328064
1.0	31580000.0	31590000.0	12.0	10.525126457214355	2.4623990058898926
1.0	31670000.0	31680000.0	6.0	10.68655014038086	2.50502347946167
1.0	31720000.0	31730000.0	13.0	8.477364540100098	1.8772300481796265
1.0	31730000.0	31740000.0	5.0	7.440539360046387	1.5348098278045654
1.0	31780000.0	31790000.0	8.0	7.236428737640381	1.4590336084365845
1.0	31790000.0	31800000.0	10.0	6.9234466552734375	1.3459066152572632
1.0	31840000.0	31850000.0	8.0	7.141339302062988	1.4265339374542236
1.0	31850000.0	31860000.0	6.0	8.019213676452637	1.724554419517517
1.0	31970000.0	31980000.0	10.0	9.989012718200684	2.321903944015503
1.0	32040000.0	32050000.0	8.0	6.936972141265869	1.353841781616211
1.0	32060000.0	32070000.0	5.0	9.606049537658691	2.214134693145752
1.0	32140000.0	32150000.0	7.0	8.347339630126953	1.833349585533142
1.0	32150000.0	32160000.0	14.0	7.578990936279297	1.5831035375595093
1.0	32250000.0	32260000.0	11.0	9.809324264526367	2.2723441123962402
1.0	32260000.0	32270000.0	8.0	9.613576889038086	2.216460704803467
1.0	32370000.0	32380000.0	10.0	7.966691017150879	1.7132314443588257
1.0	32390000.0	32400000.0	9.0	7.883849143981934	1.6852302551269531
1.0	32450000.0	32460000.0	9.0	8.883672714233398	2.0032100677490234
1.0	32470000.0	32480000.0	8.0	9.101521492004395	2.0638792514801025
1.0	32490000.0	32500000.0	6.0	7.147776126861572	1.427322268486023
1.0	32620000.0	32630000.0	15.0	6.709358215332031	1.2672698497772217
1.0	32660000.0	32670000.0	9.0	7.472165107727051	1.5454180240631104
1.0	32710000.0	32720000.0	11.0	7.941112518310547	1.703966498374939
1.0	32720000.0	32730000.0	7.0	8.707584381103516	1.9476131200790405
1.0	32750000.0	32760000.0	10.0	7.0384063720703125	1.4480358362197876
1.0	32790000.0	32800000.0	9.0	7.009288787841797	1.378641128540039
1.0	32800000.0	32810000.0	13.0	7.461294651031494	1.5574791431427002
1.0	32920000.0	32930000.0	10.0	9.457015037536621	2.173768997192383
1.0	32930000.0	32940000.0	7.0	8.497764587402344	1.883180856704712
1.0	32970000.0	32980000.0	6.0	10.395517349243164	2.4298014640808105
1.0	33120000.0	33130000.0	11.0	7.94476318359375	1.7066748142242432
1.0	33230000.0	33240000.0	12.0	7.323752403259277	1.4899680614471436
1.0	33250000.0	33260000.0	4.0	7.640730857849121	1.6024789810180664
1.0	33390000.0	33400000.0	9.0	8.320242881774902	1.8246257305145264
1.0	33430000.0	33440000.0	8.0	9.378721237182617	2.1491429805755615
1.0	33570000.0	33580000.0	11.0	7.576312065124512	1.58266282081604
1.0	33630000.0	33640000.0	12.0	7.2062835693359375	1.450472116470337
1.0	33650000.0	33660000.0	4.0	8.407696723937988	1.8533378839492798
1.0	33680000.0	33690000.0	9.0	7.943968296051025	1.7018661499023438
1.0	33700000.0	33710000.0	8.0	8.722434997558594	1.9526172876358032
1.0	33790000.0	33800000.0	6.0	6.800540924072266	1.3013070821762085
1.0	33870000.0	33880000.0	7.0	7.086468696594238	1.4059197902679443
1.0	33910000.0	33920000.0	6.0	8.570924758911133	1.9042627811431885
1.0	33930000.0	33940000.0	8.0	7.9695305824279785	1.712628960609436
1.0	34000000.0	34010000.0	16.0	9.921125411987305	2.2986767292022705
1.0	34020000.0	34030000.0	14.0	9.720024108886719	2.242473840713501
1.0	34100000.0	34110000.0	14.0	11.942878723144531	2.799150228500366
1.0	34110000.0	34120000.0	9.0	12.300007820129395	2.87815523147583
1.0	34140000.0	34150000.0	17.0	7.926374912261963	1.7163712978363037
1.0	34170000.0	34180000.0	19.0	11.641275405883789	2.733173370361328
1.0	34250000.0	34260000.0	14.0	11.046945571899414	2.595123767852783
1.0	34290000.0	34300000.0	10.0	7.32622766494751	1.5607852935791016
1.0	34320000.0	34330000.0	8.0	10.372825622558594	2.419294834136963
1.0	34340000.0	34350000.0	7.0	10.600722312927246	2.4786667823791504
1.0	34420000.0	34430000.0	10.0	11.305551528930664	2.6579415798187256
1.0	34470000.0	34480000.0	14.0	11.814659118652344	2.7741565704345703
1.0	34490000.0	34500000.0	7.0	12.257711410522461	2.870835542678833
1.0	34620000.0	34630000.0	11.0	12.5662841796875	2.9320032596588135
1.0	34690000.0	34700000.0	13.0	14.084634780883789	3.211244583129883
1.0	34760000.0	34770000.0	22.0	13.481122016906738	3.107025623321533
1.0	34820000.0	34830000.0	13.0	13.927165031433105	3.1834771633148193
1.0	34870000.0	34880000.0	14.0	14.275477409362793	3.239769697189331
1.0	34920000.0	34930000.0	14.0	13.78032112121582	3.159017324447632
1.0	34950000.0	34960000.0	17.0	13.580777168273926	3.1248295307159424
1.0	34990000.0	35000000.0	9.0	14.506628036499023	3.2764670848846436
1.0	35000000.0	35010000.0	20.0	13.720210075378418	3.1487247943878174
1.0	35010000.0	35020000.0	8.0	14.03771686553955	3.202690839767456
1.0	35070000.0	35080000.0	15.0	12.489655494689941	2.914926052093506
1.0	35080000.0	35090000.0	16.0	11.513032913208008	2.7023766040802
1.0	35110000.0	35120000.0	3.0	12.006135940551758	2.812199115753174
1.0	35120000.0	35130000.0	14.0	11.077392578125	2.5975146293640137
1.0	35160000.0	35170000.0	12.0	11.114395141601562	2.60880708694458
1.0	35180000.0	35190000.0	12.0	10.833948135375977	2.5352444648742676
1.0	35250000.0	35260000.0	9.0	8.601472854614258	1.9179370403289795
1.0	35270000.0	35280000.0	8.0	9.531179428100586	2.18709135055542
1.0	35310000.0	35320000.0	14.0	7.823694705963135	1.666031837463379
1.0	35350000.0	35360000.0	11.0	9.430028915405273	2.1598269939422607
1.0	35390000.0	35400000.0	4.0	9.772631645202637	2.2585837841033936
1.0	35460000.0	35470000.0	11.0	7.298280239105225	1.4817419052124023
1.0	35530000.0	35540000.0	11.0	9.60364818572998	2.215087413787842
1.0	35660000.0	35670000.0	7.0	9.594642639160156	2.211146116256714
1.0	35740000.0	35750000.0	6.0	8.09950065612793	1.7571903467178345
1.0	35870000.0	35880000.0	4.0	7.334653377532959	1.4946867227554321
1.0	35880000.0	35890000.0	6.0	7.194777488708496	1.4445199966430664
1.0	35940000.0	35950000.0	4.0	7.50675106048584	1.5561368465423584
1.0	36060000.0	36070000.0	7.0	7.465484619140625	1.5415109395980835
1.0	36140000.0	36150000.0	9.0	10.022491455078125	2.332371473312378
1.0	36230000.0	36240000.0	7.0	7.448624610900879	1.534080982208252
1.0	36240000.0	36250000.0	11.0	9.06528091430664	2.0572855472564697
1.0	36250000.0	36260000.0	7.0	9.490741729736328	2.1834168434143066
1.0	36260000.0	36270000.0	7.0	9.11434268951416	2.0729165077209473
1.0	36290000.0	36300000.0	12.0	7.224442481994629	1.4563395977020264
1.0	36330000.0	36340000.0	8.0	8.924230575561523	2.0171191692352295
1.0	36450000.0	36460000.0	13.0	7.138336181640625	1.4249446392059326
1.0	36510000.0	36520000.0	8.0	7.924084663391113	1.6997731924057007
1.0	36520000.0	36530000.0	6.0	7.807582855224609	1.6601883172988892
1.0	36540000.0	36550000.0	12.0	9.846192359924316	2.28303861618042
1.0	36600000.0	36610000.0	11.0	8.153478622436523	1.7759864330291748
1.0	36690000.0	36700000.0	3.0	6.99270486831665	1.4942398071289062
1.0	36740000.0	36750000.0	9.0	7.243831634521484	1.4618322849273682
1.0	36750000.0	36760000.0	10.0	7.125042915344238	1.4226500988006592
1.0	36800000.0	36810000.0	6.0	7.557314395904541	1.5742723941802979
1.0	36890000.0	36900000.0	8.0	7.590123653411865	1.5857292413711548
1.0	36950000.0	36960000.0	6.0	10.357427597045898	2.4193508625030518
1.0	36980000.0	36990000.0	8.0	10.76112174987793	2.5224480628967285
1.0	37080000.0	37090000.0	13.0	10.561263084411621	2.468024730682373
1.0	37130000.0	37140000.0	4.0	10.671280860900879	2.499284029006958
1.0	37170000.0	37180000.0	13.0	10.382043838500977	2.4236087799072266
1.0	37200000.0	37210000.0	7.0	11.255799293518066	2.6388907432556152
1.0	37210000.0	37220000.0	10.0	11.312538146972656	2.6543617248535156
1.0	37260000.0	37270000.0	14.0	11.838641166687012	2.777175188064575
1.0	37270000.0	37280000.0	12.0	11.858497619628906	2.779641628265381
1.0	37290000.0	37300000.0	13.0	12.698479652404785	2.9574995040893555
1.0	37340000.0	37350000.0	12.0	13.627690315246582	3.132567882537842
1.0	37400000.0	37410000.0	9.0	13.865310668945312	3.1744511127471924
1.0	37410000.0	37420000.0	11.0	13.011981010437012	3.0198493003845215
1.0	37540000.0	37550000.0	10.0	10.86465072631836	2.5487773418426514
1.0	37700000.0	37710000.0	14.0	12.347023963928223	2.8851447105407715
1.0	37750000.0	37760000.0	17.0	12.281776428222656	2.871936798095703
1.0	37990000.0	38000000.0	11.0	9.962798118591309	2.3150627613067627
1.0	38000000.0	38010000.0	6.0	8.396017074584961	1.8552474975585938
1.0	38010000.0	38020000.0	10.0	6.974755764007568	1.4454820156097412
1.0	38020000.0	38030000.0	6.0	8.383081436157227	1.8509184122085571
1.0	38030000.0	38040000.0	4.0	8.145608901977539	1.7720569372177124
1.0	38140000.0	38150000.0	8.0	8.77213191986084	1.9734642505645752
1.0	38150000.0	38160000.0	18.0	7.385556221008301	1.6176273822784424
1.0	38180000.0	38190000.0	11.0	9.168673515319824	2.0841381549835205
1.0	38250000.0	38260000.0	5.0	10.404479026794434	2.4335341453552246
1.0	38290000.0	38300000.0	7.0	7.316056728363037	1.48897385597229
1.0	38330000.0	38340000.0	7.0	7.409104347229004	1.5219638347625732
1.0	38480000.0	38490000.0	4.0	8.251331329345703	1.8059030771255493
1.0	38560000.0	38570000.0	6.0	10.9489164352417	2.5652267932891846
1.0	38640000.0	38650000.0	12.0	11.165871620178223	2.618349552154541
1.0	38650000.0	38660000.0	13.0	11.074668884277344	2.5962889194488525
1.0	38700000.0	38710000.0	16.0	11.633102416992188	2.727538585662842
1.0	38730000.0	38740000.0	10.0	11.807327270507812	2.7684121131896973
1.0	38770000.0	38780000.0	8.0	12.288808822631836	2.8752074241638184
1.0	38780000.0	38790000.0	13.0	12.761428833007812	2.9700756072998047
1.0	38960000.0	38970000.0	8.0	11.96116828918457	2.8025989532470703
1.0	39040000.0	39050000.0	19.0	12.907594680786133	2.99900484085083
1.0	39260000.0	39270000.0	11.0	11.009597778320312	2.581949234008789
1.0	39290000.0	39300000.0	12.0	10.255967140197754	2.393044948577881
1.0	39350000.0	39360000.0	4.0	8.515488624572754	1.8937816619873047
1.0	39370000.0	39380000.0	10.0	8.517728805541992	1.8947101831436157
1.0	39400000.0	39410000.0	4.0	8.386374473571777	1.8477407693862915
1.0	39470000.0	39480000.0	12.0	7.726759433746338	1.633131980895996
1.0	39490000.0	39500000.0	10.0	8.650168418884277	1.9369993209838867
1.0	39550000.0	39560000.0	9.0	7.8415632247924805	1.6726833581924438
1.0	39590000.0	39600000.0	8.0	7.685389518737793	1.6189448833465576
1.0	39620000.0	39630000.0	15.0	7.440142631530762	1.5331876277923584
1.0	39630000.0	39640000.0	4.0	7.98119592666626	1.7191879749298096
1.0	39660000.0	39670000.0	12.0	7.6977386474609375	1.6232761144638062
1.0	39680000.0	39690000.0	6.0	7.290057182312012	1.479089617729187
1.0	39810000.0	39820000.0	9.0	7.1748762130737305	1.4379050731658936
1.0	39850000.0	39860000.0	13.0	7.256985664367676	1.4686812162399292
1.0	39930000.0	39940000.0	6.0	7.0877556800842285	1.406582236289978
1.0	40040000.0	40050000.0	9.0	10.789056777954102	2.5332465171813965
1.0	40090000.0	40100000.0	10.0	9.153837203979492	2.078490734100342
1.0	40280000.0	40290000.0	4.0	9.058186531066895	2.0551600456237793
1.0	40320000.0	40330000.0	7.0	7.3701934814453125	1.5069177150726318
1.0	40350000.0	40360000.0	10.0	9.239096641540527	2.1072998046875
1.0	40430000.0	40440000.0	10.0	7.958548069000244	1.7146497964859009
1.0	40480000.0	40490000.0	12.0	9.962084770202637	2.312577724456787
1.0	40540000.0	40550000.0	6.0	8.484003067016602	1.8834575414657593
1.0	40550000.0	40560000.0	9.0	8.400691032409668	1.8563594818115234
1.0	40610000.0	40620000.0	13.0	10.51750373840332	2.4621589183807373
1.0	40650000.0	40660000.0	14.0	8.376619338989258	1.8483479022979736
1.0	40700000.0	40710000.0	10.0	8.61669635772705	1.9310840368270874
1.0	40850000.0	40860000.0	4.0	7.7278947830200195	1.6329094171524048
1.0	40870000.0	40880000.0	8.0	7.708787441253662	1.629446029663086
1.0	40940000.0	40950000.0	8.0	7.256490230560303	1.4680194854736328
1.0	40950000.0	40960000.0	10.0	7.145018577575684	1.427783727645874
1.0	40980000.0	40990000.0	4.0	8.213603019714355	1.7958768606185913
1.0	41040000.0	41050000.0	10.0	9.493141174316406	2.1820030212402344
1.0	41060000.0	41070000.0	9.0	9.915067672729492	2.3018128871917725
1.0	41100000.0	41110000.0	13.0	8.002545356750488	1.7203811407089233
1.0	41240000.0	41250000.0	9.0	6.856514930725098	1.3236147165298462
1.0	41250000.0	41260000.0	5.0	8.665095329284668	1.9317213296890259
1.0	41280000.0	41290000.0	10.0	8.719606399536133	1.9503374099731445
1.0	41310000.0	41320000.0	6.0	8.922228813171387	2.0132317543029785
1.0	41330000.0	41340000.0	14.0	9.355319023132324	2.141960620880127
1.0	41340000.0	41350000.0	9.0	9.271855354309082	2.117745876312256
1.0	41420000.0	41430000.0	10.0	10.422697067260742	2.4366509914398193
1.0	41630000.0	41640000.0	5.0	6.801234245300293	1.301278829574585
1.0	41730000.0	41740000.0	7.0	9.838397026062012	2.2785494327545166
1.0	41860000.0	41870000.0	6.0	9.713126182556152	2.242202043533325
1.0	41920000.0	41930000.0	7.0	9.513065338134766	2.1872451305389404
1.0	41930000.0	41940000.0	12.0	9.056011199951172	2.0516951084136963
1.0	41950000.0	41960000.0	7.0	9.45649242401123	2.1707093715667725
1.0	41990000.0	42000000.0	7.0	8.633856773376465	1.9224275350570679
1.0	42020000.0	42030000.0	7.0	8.390302658081055	1.8472322225570679
1.0	42060000.0	42070000.0	10.0	8.801783561706543	1.9704475402832031
1.0	42090000.0	42100000.0	12.0	8.208867073059082	1.7935523986816406
1.0	42180000.0	42190000.0	11.0	9.754326820373535	2.2499470710754395
1.0	42220000.0	42230000.0	11.0	9.973448753356934	2.3126518726348877
1.0	42280000.0	42290000.0	10.0	10.073709487915039	2.3391284942626953
1.0	42320000.0	42330000.0	13.0	9.15303897857666	2.0811290740966797
1.0	42370000.0	42380000.0	5.0	10.773638725280762	2.526404619216919
1.0	42400000.0	42410000.0	5.0	10.115583419799805	2.348022699356079
1.0	42420000.0	42430000.0	11.0	9.475805282592773	2.1701974868774414
1.0	42560000.0	42570000.0	9.0	10.231470108032227	2.3839590549468994
1.0	42570000.0	42580000.0	16.0	10.659780502319336	2.494497776031494
1.0	42580000.0	42590000.0	12.0	10.877947807312012	2.5483951568603516
1.0	42640000.0	42650000.0	6.0	7.8340301513671875	1.6691068410873413
1.0	42650000.0	42660000.0	11.0	6.981785774230957	1.3771355152130127
1.0	42700000.0	42710000.0	7.0	7.2757887840271	1.4743728637695312
1.0	42750000.0	42760000.0	4.0	7.803834438323975	1.6583846807479858
1.0	42830000.0	42840000.0	9.0	10.189254760742188	2.373500347137451
1.0	42840000.0	42850000.0	7.0	10.671958923339844	2.4996821880340576
1.0	42870000.0	42880000.0	5.0	10.068882942199707	2.3357372283935547
1.0	42880000.0	42890000.0	8.0	9.476949691772461	2.175143003463745
1.0	42920000.0	42930000.0	9.0	9.12547492980957	2.082916736602783
1.0	42940000.0	42950000.0	13.0	8.22518253326416	1.798566222190857
1.0	43060000.0	43070000.0	7.0	9.502311706542969	2.1791999340057373
1.0	43100000.0	43110000.0	18.0	9.026089668273926	2.042705535888672
1.0	43140000.0	43150000.0	9.0	7.293515682220459	1.6428556442260742
1.0	43150000.0	43160000.0	5.0	7.1346025466918945	1.4474666118621826
1.0	43190000.0	43200000.0	11.0	8.922544479370117	2.0138981342315674
1.0	43280000.0	43290000.0	10.0	7.9338579177856445	1.7036586999893188
1.0	43400000.0	43410000.0	7.0	8.232129096984863	1.8017467260360718
1.0	43440000.0	43450000.0	11.0	8.46348762512207	1.8776521682739258
1.0	43460000.0	43470000.0	22.0	9.718008041381836	2.2463481426239014
1.0	43530000.0	43540000.0	4.0	10.416624069213867	2.4326529502868652
1.0	43560000.0	43570000.0	15.0	11.382695198059082	2.672976016998291
1.0	43600000.0	43610000.0	8.0	9.87060546875	2.288146734237671
1.0	43690000.0	43700000.0	8.0	8.354211807250977	1.842627763748169
1.0	43700000.0	43710000.0	9.0	8.276346206665039	1.8169233798980713
1.0	43820000.0	43830000.0	6.0	8.20689868927002	1.7926820516586304
1.0	43830000.0	43840000.0	9.0	8.602063179016113	1.9208743572235107
1.0	43840000.0	43850000.0	11.0	8.407541275024414	1.858781099319458
1.0	43870000.0	43880000.0	7.0	8.7034330368042	1.9524400234222412
1.0	43920000.0	43930000.0	11.0	9.928067207336426	2.304577350616455
1.0	44140000.0	44150000.0	6.0	7.861700534820557	1.6778385639190674
1.0	44170000.0	44180000.0	5.0	8.107892990112305	1.7612850666046143
1.0	44180000.0	44190000.0	6.0	8.009977340698242	1.7278591394424438
1.0	44200000.0	44210000.0	6.0	7.6116132736206055	1.5924091339111328
1.0	44230000.0	44240000.0	9.0	7.162808895111084	1.435004472732544
1.0	44250000.0	44260000.0	9.0	7.1122894287109375	1.4157215356826782
1.0	44280000.0	44290000.0	5.0	7.3277587890625	1.493483543395996
1.0	44320000.0	44330000.0	5.0	7.318556308746338	1.4899065494537354
1.0	44380000.0	44390000.0	5.0	8.103358268737793	1.75898015499115
1.0	44430000.0	44440000.0	14.0	7.789618492126465	1.6552317142486572
1.0	44460000.0	44470000.0	10.0	8.216927528381348	1.7977187633514404
1.0	44470000.0	44480000.0	5.0	8.203292846679688	1.7926390171051025
1.0	44490000.0	44500000.0	11.0	8.55717945098877	1.9087467193603516
1.0	44560000.0	44570000.0	11.0	11.73674488067627	2.7545008659362793
1.0	44710000.0	44720000.0	7.0	7.435776710510254	1.5311096906661987
1.0	44760000.0	44770000.0	7.0	7.282742500305176	1.4763959646224976
1.0	44810000.0	44820000.0	5.0	8.002927780151367	1.725121259689331
1.0	44830000.0	44840000.0	13.0	9.908834457397461	2.3004603385925293
1.0	44970000.0	44980000.0	21.0	10.278005599975586	2.3944263458251953
1.0	45000000.0	45010000.0	11.0	10.778655052185059	2.5254645347595215
1.0	45010000.0	45020000.0	6.0	9.924174308776855	2.2980823516845703
1.0	45100000.0	45110000.0	6.0	7.981837272644043	1.7181251049041748
1.0	45150000.0	45160000.0	8.0	8.981647491455078	2.031280040740967
1.0	45240000.0	45250000.0	7.0	9.158361434936523	2.093257188796997
1.0	45270000.0	45280000.0	13.0	8.074710845947266	1.7456929683685303
1.0	45320000.0	45330000.0	4.0	7.395541191101074	1.516991376876831
1.0	45350000.0	45360000.0	6.0	6.894949436187744	1.3351846933364868
1.0	45360000.0	45370000.0	7.0	7.301423072814941	1.4835981130599976
1.0	45430000.0	45440000.0	8.0	7.10949182510376	1.4139578342437744
1.0	45440000.0	45450000.0	6.0	7.3724470138549805	1.508888602256775
1.0	45520000.0	45530000.0	8.0	8.07471752166748	1.7505836486816406
1.0	45530000.0	45540000.0	9.0	9.524358749389648	2.1889865398406982
1.0	45710000.0	45720000.0	16.0	9.736193656921387	2.252424716949463
1.0	45740000.0	45750000.0	8.0	9.583409309387207	2.206939458847046
1.0	45950000.0	45960000.0	8.0	7.4785661697387695	1.5467431545257568
1.0	46010000.0	46020000.0	9.0	8.762932777404785	1.9722049236297607
1.0	46050000.0	46060000.0	11.0	7.478706359863281	1.6027517318725586
1.0	46090000.0	46100000.0	12.0	7.687563896179199	1.6184279918670654
1.0	46130000.0	46140000.0	5.0	7.3782148361206055	1.509068250656128
1.0	46230000.0	46240000.0	2.0	9.503735542297363	2.185804843902588
1.0	46260000.0	46270000.0	11.0	8.845765113830566	1.9892628192901611
1.0	46300000.0	46310000.0	11.0	7.352765083312988	1.5022687911987305
1.0	46310000.0	46320000.0	2.0	7.774194240570068	1.6491119861602783
1.0	46350000.0	46360000.0	8.0	7.777455806732178	1.649776816368103
1.0	46390000.0	46400000.0	6.0	7.157598972320557	1.435067892074585
1.0	46460000.0	46470000.0	11.0	6.77947473526001	1.2930800914764404
1.0	46570000.0	46580000.0	8.0	8.287009239196777	1.815619707107544
1.0	46730000.0	46740000.0	9.0	8.2638578414917	1.8115211725234985
1.0	46810000.0	46820000.0	14.0	8.56507682800293	1.9092133045196533
1.0	46830000.0	46840000.0	11.0	8.25596809387207	1.811777114868164
1.0	46870000.0	46880000.0	6.0	8.561258316040039	1.9077554941177368
1.0	46970000.0	46980000.0	8.0	10.117375373840332	2.358524799346924
1.0	47090000.0	47100000.0	4.0	7.746169090270996	1.6393604278564453
1.0	47170000.0	47180000.0	5.0	6.743849277496338	1.2779581546783447
1.0	47200000.0	47210000.0	12.0	9.635924339294434	2.223851442337036
1.0	47270000.0	47280000.0	11.0	7.583987236022949	1.5786370038986206
1.0	47300000.0	47310000.0	6.0	8.58421516418457	1.9080123901367188
1.0	47370000.0	47380000.0	8.0	9.47028923034668	2.171064853668213
1.0	47460000.0	47470000.0	11.0	9.850261688232422	2.278355121612549
1.0	47780000.0	47790000.0	11.0	10.600275993347168	2.482229709625244
1.0	47790000.0	47800000.0	13.0	8.522687911987305	1.8915306329727173
1.0	47830000.0	47840000.0	6.0	7.897896766662598	1.690378189086914
1.0	47840000.0	47850000.0	10.0	7.224648952484131	1.453516960144043
1.0	47880000.0	47890000.0	10.0	10.078886032104492	2.3426601886749268
1.0	47950000.0	47960000.0	17.0	10.993144035339355	2.5796923637390137
1.0	47970000.0	47980000.0	8.0	11.305699348449707	2.653627872467041
1.0	48060000.0	48070000.0	14.0	10.776613235473633	2.5205159187316895
1.0	48100000.0	48110000.0	6.0	11.531965255737305	2.705054759979248
1.0	48180000.0	48190000.0	9.0	11.275312423706055	2.644005298614502
1.0	48200000.0	48210000.0	16.0	10.041595458984375	2.3302905559539795
1.0	48210000.0	48220000.0	10.0	10.638250350952148	2.4869158267974854
1.0	48240000.0	48250000.0	9.0	10.310514450073242	2.402538776397705
1.0	48260000.0	48270000.0	13.0	9.668352127075195	2.2251250743865967
1.0	48290000.0	48300000.0	7.0	9.594846725463867	2.2039387226104736
1.0	48320000.0	48330000.0	15.0	9.211681365966797	2.094862461090088
1.0	48450000.0	48460000.0	9.0	9.152870178222656	2.080481767654419
1.0	48540000.0	48550000.0	13.0	10.275847434997559	2.3945724964141846
1.0	48590000.0	48600000.0	13.0	11.65138053894043	2.7363483905792236
1.0	48620000.0	48630000.0	11.0	9.668500900268555	2.230468511581421
1.0	48710000.0	48720000.0	9.0	10.158872604370117	2.3634932041168213
1.0	48790000.0	48800000.0	11.0	8.927014350891113	2.0057358741760254
1.0	48800000.0	48810000.0	11.0	8.902373313903809	2.0008859634399414
1.0	48840000.0	48850000.0	2.0	6.932346343994141	1.3521219491958618
1.0	48850000.0	48860000.0	9.0	8.697212219238281	1.938929557800293
1.0	48940000.0	48950000.0	15.0	9.022237777709961	2.0413918495178223
1.0	48950000.0	48960000.0	14.0	11.187115669250488	2.622964382171631
1.0	48960000.0	48970000.0	13.0	10.191855430603027	2.3760783672332764
1.0	48990000.0	49000000.0	9.0	11.341403007507324	2.6601967811584473
1.0	49060000.0	49070000.0	6.0	12.24023723602295	2.8631317615509033
1.0	49140000.0	49150000.0	11.0	11.857194900512695	2.780827045440674
1.0	49150000.0	49160000.0	11.0	11.283844947814941	2.6463561058044434
1.0	49170000.0	49180000.0	17.0	11.829002380371094	2.7717978954315186
1.0	49280000.0	49290000.0	15.0	12.018682479858398	2.816457509994507
1.0	49340000.0	49350000.0	10.0	12.660337448120117	2.952004909515381
1.0	49360000.0	49370000.0	10.0	13.980450630187988	3.1933767795562744
1.0	49390000.0	49400000.0	10.0	13.42088508605957	3.0960707664489746
1.0	49400000.0	49410000.0	8.0	14.059948921203613	3.2062625885009766
1.0	49410000.0	49420000.0	10.0	14.148043632507324	3.220109462738037
1.0	49430000.0	49440000.0	11.0	14.193794250488281	3.228297710418701
1.0	49460000.0	49470000.0	23.0	13.95268440246582	3.1889686584472656
1.0	49570000.0	49580000.0	21.0	14.647787094116211	3.2998321056365967
1.0	49590000.0	49600000.0	16.0	13.427197456359863	3.0976433753967285
1.0	49800000.0	49810000.0	17.0	16.917743682861328	3.593425750732422
1.0	49810000.0	49820000.0	18.0	17.207242965698242	3.62376070022583
1.0	49880000.0	49890000.0	12.0	17.182655334472656	3.6224098205566406
1.0	49990000.0	50000000.0	14.0	15.832986831665039	3.4658291339874268
1.0	50070000.0	50080000.0	11.0	15.875528335571289	3.4724762439727783
1.0	50100000.0	50110000.0	14.0	16.03885841369629	3.493518352508545
1.0	50170000.0	50180000.0	17.0	15.547948837280273	3.4306111335754395
1.0	50390000.0	50400000.0	16.0	13.7849760055542	3.1608529090881348
1.0	50440000.0	50450000.0	17.0	14.497261047363281	3.277496814727783
1.0	50460000.0	50470000.0	9.0	15.550283432006836	3.4306411743164062
1.0	50480000.0	50490000.0	11.0	14.2466459274292	3.236780881881714
1.0	50510000.0	50520000.0	18.0	14.442026138305664	3.2682812213897705
1.0	50540000.0	50550000.0	13.0	13.780008316040039	3.1592679023742676
1.0	50580000.0	50590000.0	11.0	14.431869506835938	3.2665505409240723
1.0	50610000.0	50620000.0	7.0	15.271820068359375	3.389598846435547
1.0	50650000.0	50660000.0	11.0	15.410797119140625	3.406909942626953
1.0	50710000.0	50720000.0	17.0	15.247172355651855	3.3849937915802
1.0	50760000.0	50770000.0	16.0	15.36445426940918	3.404240131378174
1.0	50880000.0	50890000.0	17.0	12.593426704406738	2.9390130043029785
1.0	50890000.0	50900000.0	15.0	12.480865478515625	2.91626238822937
1.0	50960000.0	50970000.0	5.0	8.932571411132812	2.0237531661987305
1.0	51040000.0	51050000.0	6.0	7.669240474700928	1.6128352880477905
1.0	51130000.0	51140000.0	7.0	7.866873741149902	1.680405855178833
1.0	51210000.0	51220000.0	11.0	7.938499450683594	1.7056591510772705
1.0	51360000.0	51370000.0	8.0	8.275411605834961	1.8173118829727173
1.0	51430000.0	51440000.0	12.0	8.711965560913086	1.9519672393798828
1.0	51490000.0	51500000.0	14.0	11.84467601776123	2.7769968509674072
1.0	51590000.0	51600000.0	12.0	11.357339859008789	2.6648166179656982
1.0	51620000.0	51630000.0	15.0	10.995213508605957	2.5803751945495605
1.0	51680000.0	51690000.0	6.0	9.397720336914062	2.156264543533325
1.0	51690000.0	51700000.0	6.0	9.432863235473633	2.165602207183838
1.0	51760000.0	51770000.0	8.0	7.798881530761719	1.6583744287490845
1.0	51810000.0	51820000.0	16.0	7.602593898773193	1.5912114381790161
1.0	51840000.0	51850000.0	9.0	7.215325832366943	1.452103614807129
1.0	51870000.0	51880000.0	9.0	7.217660427093506	1.4530470371246338
1.0	51920000.0	51930000.0	4.0	7.880138397216797	1.684324026107788
1.0	51950000.0	51960000.0	10.0	7.82711935043335	1.6666860580444336
1.0	51960000.0	51970000.0	7.0	7.8268866539001465	1.6662095785140991
1.0	51970000.0	51980000.0	4.0	7.812970161437988	1.6605291366577148
1.0	52070000.0	52080000.0	9.0	9.507129669189453	2.1854844093322754
1.0	52110000.0	52120000.0	10.0	7.2403693199157715	1.461721658706665
1.0	52130000.0	52140000.0	4.0	6.772970676422119	1.2906616926193237
1.0	52290000.0	52300000.0	9.0	6.957729339599609	1.3596407175064087
1.0	52340000.0	52350000.0	6.0	10.013724327087402	2.3310627937316895
1.0	52350000.0	52360000.0	11.0	10.624845504760742	2.489978313446045
1.0	52400000.0	52410000.0	10.0	9.621384620666504	2.2180380821228027
1.0	52450000.0	52460000.0	9.0	9.18425178527832	2.0922112464904785
1.0	52490000.0	52500000.0	7.0	7.401216983795166	1.6462376117706299
1.0	52550000.0	52560000.0	6.0	7.851620674133301	1.6747691631317139
1.0	52560000.0	52570000.0	14.0	9.44896125793457	2.1703765392303467
1.0	52580000.0	52590000.0	7.0	9.417150497436523	2.161337375640869
1.0	52680000.0	52690000.0	10.0	7.054581642150879	1.3954689502716064
1.0	52700000.0	52710000.0	6.0	7.138328552246094	1.4275537729263306
1.0	52740000.0	52750000.0	6.0	6.9326581954956055	1.350797414779663
1.0	52760000.0	52770000.0	5.0	7.021384239196777	1.3835054636001587
1.0	52770000.0	52780000.0	7.0	6.765163421630859	1.2892946004867554
1.0	52860000.0	52870000.0	4.0	6.342239856719971	1.1362611055374146
1.0	52940000.0	52950000.0	4.0	6.897284030914307	1.3364204168319702
1.0	53000000.0	53010000.0	6.0	7.386080265045166	1.5142886638641357
1.0	53130000.0	53140000.0	9.0	10.265724182128906	2.3956003189086914
1.0	53380000.0	53390000.0	10.0	7.61474609375	1.6013109683990479
1.0	53520000.0	53530000.0	3.0	9.575478553771973	2.2047278881073
1.0	53540000.0	53550000.0	12.0	9.62441349029541	2.212172508239746
1.0	53560000.0	53570000.0	19.0	8.512723922729492	1.8879550695419312
1.0	53580000.0	53590000.0	8.0	9.5266752243042	2.1904091835021973
1.0	53690000.0	53700000.0	7.0	8.08162784576416	1.7513377666473389
1.0	53770000.0	53780000.0	12.0	8.856664657592773	1.9946094751358032
1.0	53870000.0	53880000.0	13.0	11.929281234741211	2.7954671382904053
1.0	53900000.0	53910000.0	15.0	11.35545539855957	2.666536808013916
1.0	53910000.0	53920000.0	17.0	11.047891616821289	2.5905234813690186
1.0	53960000.0	53970000.0	13.0	11.637149810791016	2.7305057048797607
1.0	54040000.0	54050000.0	7.0	9.727255821228027	2.244016170501709
1.0	54060000.0	54070000.0	14.0	9.7642240524292	2.256570339202881
1.0	54070000.0	54080000.0	6.0	9.890380859375	2.2870571613311768
1.0	54130000.0	54140000.0	7.0	9.417057991027832	2.159762144088745
1.0	54250000.0	54260000.0	10.0	7.236708641052246	1.4598149061203003
1.0	54280000.0	54290000.0	9.0	7.034507751464844	1.3858132362365723
1.0	54310000.0	54320000.0	7.0	7.634934902191162	1.6011826992034912
1.0	54320000.0	54330000.0	7.0	6.94513463973999	1.3544116020202637
1.0	54420000.0	54430000.0	6.0	7.209912300109863	1.4486942291259766
1.0	54480000.0	54490000.0	8.0	9.414090156555176	2.160456657409668
1.0	54650000.0	54660000.0	2.0	7.429093837738037	1.5290520191192627
1.0	54770000.0	54780000.0	11.0	7.230060577392578	1.457850694656372
1.0	55010000.0	55020000.0	11.0	7.164102077484131	1.4552052021026611
1.0	55120000.0	55130000.0	9.0	8.828152656555176	1.983923316001892
1.0	55140000.0	55150000.0	7.0	8.523714065551758	1.884603500366211
1.0	55170000.0	55180000.0	8.0	9.146661758422852	2.0771048069000244
1.0	55290000.0	55300000.0	11.0	9.72449016571045	2.2458279132843018
1.0	55320000.0	55330000.0	9.0	7.259030342102051	1.467102289199829
1.0	55430000.0	55440000.0	6.0	8.393800735473633	1.847791075706482
1.0	55440000.0	55450000.0	7.0	8.332738876342773	1.8297456502914429
1.0	55470000.0	55480000.0	7.0	8.49117374420166	1.8801984786987305
1.0	55590000.0	55600000.0	4.0	6.637818813323975	1.2397675514221191
1.0	55640000.0	55650000.0	7.0	7.410331726074219	1.5209167003631592
1.0	55730000.0	55740000.0	12.0	10.608859062194824	2.478372097015381
1.0	55790000.0	55800000.0	6.0	11.442200660705566	2.684584379196167
1.0	55810000.0	55820000.0	15.0	11.045021057128906	2.588603973388672
1.0	55940000.0	55950000.0	8.0	9.392120361328125	2.145040988922119
1.0	55950000.0	55960000.0	9.0	10.009284019470215	2.322897434234619
1.0	56180000.0	56190000.0	8.0	12.030275344848633	2.8223609924316406
1.0	56220000.0	56230000.0	5.0	12.628149032592773	2.9446873664855957
1.0	56240000.0	56250000.0	13.0	11.801103591918945	2.772089958190918
1.0	56280000.0	56290000.0	12.0	12.171968460083008	2.8503828048706055
1.0	56400000.0	56410000.0	7.0	10.96923828125	2.57142972946167
1.0	56450000.0	56460000.0	12.0	11.487831115722656	2.69649338722229
1.0	56530000.0	56540000.0	3.0	10.520085334777832	2.4620938301086426
1.0	56670000.0	56680000.0	10.0	10.571882247924805	2.4738082885742188
1.0	56700000.0	56710000.0	7.0	9.68820571899414	2.228670120239258
1.0	56800000.0	56810000.0	7.0	10.154489517211914	2.365170955657959
1.0	56940000.0	56950000.0	6.0	8.205910682678223	1.7842851877212524
1.0	56960000.0	56970000.0	5.0	7.736258029937744	1.634140968322754
1.0	57000000.0	57010000.0	8.0	7.424378871917725	1.5294499397277832
1.0	57040000.0	57050000.0	8.0	7.609127998352051	1.5882619619369507
1.0	57050000.0	57060000.0	7.0	8.855979919433594	1.9905999898910522
1.0	57130000.0	57140000.0	9.0	8.830778121948242	1.9763931035995483
1.0	57150000.0	57160000.0	10.0	8.562864303588867	1.8932945728302002
1.0	57190000.0	57200000.0	11.0	9.46859359741211	2.166825771331787
1.0	57240000.0	57250000.0	5.0	9.766636848449707	2.2539167404174805
1.0	57250000.0	57260000.0	10.0	9.609729766845703	2.208237409591675
1.0	57270000.0	57280000.0	10.0	9.084787368774414	2.0545341968536377
1.0	57330000.0	57340000.0	6.0	10.21524429321289	2.3744730949401855
1.0	57390000.0	57400000.0	14.0	10.800504684448242	2.5284178256988525
1.0	57400000.0	57410000.0	13.0	11.234763145446777	2.6352500915527344
1.0	57410000.0	57420000.0	10.0	11.151357650756836	2.613845109939575
1.0	57450000.0	57460000.0	11.0	11.42418098449707	2.680426836013794
1.0	57560000.0	57570000.0	14.0	11.256370544433594	2.6427559852600098
1.0	57670000.0	57680000.0	11.0	11.239236831665039	2.6363799571990967
1.0	57740000.0	57750000.0	9.0	11.159278869628906	2.6182589530944824
1.0	57830000.0	57840000.0	13.0	13.150995254516602	3.0464088916778564
1.0	57840000.0	57850000.0	12.0	13.660093307495117	3.138253688812256
1.0	57880000.0	57890000.0	11.0	12.939096450805664	3.0060791969299316
1.0	57900000.0	57910000.0	13.0	13.755434036254883	3.1556506156921387
1.0	58040000.0	58050000.0	14.0	12.853706359863281	2.9900829792022705
1.0	58110000.0	58120000.0	18.0	15.363916397094727	3.401981830596924
1.0	58130000.0	58140000.0	11.0	15.3975248336792	3.4062323570251465
1.0	58170000.0	58180000.0	12.0	14.751736640930176	3.313659191131592
1.0	58250000.0	58260000.0	12.0	15.338991165161133	3.396155595779419
1.0	58290000.0	58300000.0	13.0	14.812170028686523	3.3233463764190674
1.0	58360000.0	58370000.0	13.0	13.371431350708008	3.0870819091796875
1.0	58390000.0	58400000.0	11.0	13.401662826538086	3.092602252960205
1.0	58410000.0	58420000.0	7.0	13.114855766296387	3.039747714996338
1.0	58420000.0	58430000.0	15.0	12.928247451782227	3.004423141479492
1.0	58610000.0	58620000.0	13.0	10.998543739318848	2.582613229751587
1.0	58640000.0	58650000.0	11.0	11.446921348571777	2.6874289512634277
1.0	58660000.0	58670000.0	15.0	11.493892669677734	2.696413993835449
1.0	58690000.0	58700000.0	9.0	10.855181694030762	2.5449116230010986
1.0	58740000.0	58750000.0	11.0	10.354009628295898	2.4137632846832275
1.0	58820000.0	58830000.0	11.0	10.719745635986328	2.508314847946167
1.0	58880000.0	58890000.0	7.0	9.99968433380127	2.3178658485412598
1.0	58900000.0	58910000.0	9.0	9.744661331176758	2.248671293258667
1.0	58960000.0	58970000.0	5.0	8.38615608215332	1.850348711013794
1.0	59040000.0	59050000.0	16.0	8.009836196899414	1.723009467124939
1.0	59050000.0	59060000.0	14.0	8.875692367553711	1.997389554977417
1.0	59080000.0	59090000.0	2.0	8.627629280090332	1.9242417812347412
1.0	59110000.0	59120000.0	3.0	7.855844974517822	1.6770679950714111
1.0	59140000.0	59150000.0	6.0	7.347686767578125	1.4983291625976562
1.0	59180000.0	59190000.0	11.0	7.603872776031494	1.5912113189697266
1.0	59250000.0	59260000.0	8.0	7.3919172286987305	1.6217925548553467
1.0	59260000.0	59270000.0	9.0	7.573075771331787	1.5803072452545166
1.0	59300000.0	59310000.0	13.0	8.146785736083984	1.7677119970321655
1.0	59340000.0	59350000.0	5.0	8.367862701416016	1.8464698791503906
1.0	59350000.0	59360000.0	6.0	7.968707084655762	1.7156095504760742
1.0	59360000.0	59370000.0	9.0	8.35328483581543	1.840293526649475
1.0	59410000.0	59420000.0	5.0	9.077421188354492	2.0606303215026855
1.0	59650000.0	59660000.0	10.0	9.821030616760254	2.270226001739502
1.0	59680000.0	59690000.0	9.0	9.478011131286621	2.1743247509002686
1.0	59780000.0	59790000.0	12.0	7.368746757507324	1.5087239742279053
1.0	59790000.0	59800000.0	3.0	7.6559648513793945	1.6082261800765991
1.0	59840000.0	59850000.0	2.0	7.651965141296387	1.6076701879501343
1.0	59850000.0	59860000.0	11.0	7.989272117614746	1.7209304571151733
1.0	59880000.0	59890000.0	12.0	8.233614921569824	1.797652006149292
1.0	59950000.0	59960000.0	10.0	8.640420913696289	1.926512360572815
1.0	60030000.0	60040000.0	9.0	7.9836907386779785	1.7162784337997437
1.0	60150000.0	60160000.0	8.0	7.001628875732422	1.374105453491211
1.0	60240000.0	60250000.0	9.0	9.394954681396484	2.1472995281219482
1.0	60260000.0	60270000.0	18.0	9.43911075592041	2.158531427383423
1.0	60270000.0	60280000.0	11.0	9.606318473815918	2.2119715213775635
1.0	60310000.0	60320000.0	8.0	7.849174499511719	1.6742244958877563
1.0	60410000.0	60420000.0	10.0	8.498160362243652	1.8801460266113281
1.0	60440000.0	60450000.0	11.0	8.724635124206543	1.947732925415039
1.0	60480000.0	60490000.0	5.0	11.042019844055176	2.593319892883301
1.0	60500000.0	60510000.0	4.0	10.442472457885742	2.438734769821167
1.0	60520000.0	60530000.0	5.0	10.86331558227539	2.543576717376709
1.0	60660000.0	60670000.0	10.0	11.20848560333252	2.633021831512451
1.0	60710000.0	60720000.0	11.0	10.888729095458984	2.556619167327881
1.0	60740000.0	60750000.0	5.0	9.199819564819336	2.094742774963379
1.0	60860000.0	60870000.0	8.0	10.412576675415039	2.4333152770996094
1.0	60870000.0	60880000.0	13.0	9.924409866333008	2.296828269958496
1.0	60920000.0	60930000.0	12.0	10.256487846374512	2.390904188156128
1.0	61030000.0	61040000.0	11.0	9.958467483520508	2.310373067855835
1.0	61050000.0	61060000.0	10.0	10.823015213012695	2.539881467819214
1.0	61150000.0	61160000.0	6.0	10.929435729980469	2.5648605823516846
1.0	61200000.0	61210000.0	8.0	10.095023155212402	2.344897747039795
1.0	61210000.0	61220000.0	13.0	10.241475105285645	2.3853297233581543
1.0	61310000.0	61320000.0	4.0	10.704202651977539	2.5092432498931885
1.0	61340000.0	61350000.0	8.0	9.653185844421387	2.2230663299560547
1.0	61440000.0	61450000.0	6.0	9.038087844848633	2.0435268878936768
1.0	61480000.0	61490000.0	9.0	9.827957153320312	2.2773382663726807
1.0	61490000.0	61500000.0	11.0	9.222543716430664	2.1027421951293945
1.0	61500000.0	61510000.0	7.0	8.672633171081543	1.9361543655395508
1.0	61510000.0	61520000.0	9.0	8.093966484069824	1.7503089904785156
1.0	61610000.0	61620000.0	9.0	7.261963844299316	1.4710025787353516
1.0	61630000.0	61640000.0	11.0	7.314199924468994	1.4902856349945068
1.0	61650000.0	61660000.0	10.0	7.501017093658447	1.5559823513031006
1.0	61680000.0	61690000.0	6.0	8.227404594421387	1.7936789989471436
1.0	61690000.0	61700000.0	10.0	7.684780120849609	1.6192820072174072
1.0	61800000.0	61810000.0	10.0	7.858697414398193	1.6787936687469482
1.0	61860000.0	61870000.0	14.0	8.366935729980469	1.8431144952774048
1.0	61920000.0	61930000.0	8.0	8.255659103393555	1.8093503713607788
1.0	61960000.0	61970000.0	10.0	9.959526062011719	2.309445858001709
1.0	62130000.0	62140000.0	5.0	7.980382442474365	1.7192316055297852
1.0	62220000.0	62230000.0	7.0	7.35733699798584	1.502083659172058
1.0	62280000.0	62290000.0	5.0	7.15006160736084	1.427001953125
1.0	62340000.0	62350000.0	8.0	6.986685276031494	1.3692123889923096
1.0	62370000.0	62380000.0	4.0	7.013645172119141	1.3781181573867798
1.0	62460000.0	62470000.0	9.0	7.3194074630737305	1.4916789531707764
1.0	62580000.0	62590000.0	5.0	8.862914085388184	2.0023293495178223
1.0	62610000.0	62620000.0	5.0	8.476869583129883	1.8796463012695312
1.0	62710000.0	62720000.0	7.0	10.326534271240234	2.4070885181427
1.0	62800000.0	62810000.0	11.0	10.579538345336914	2.475196123123169
1.0	62860000.0	62870000.0	8.0	10.001562118530273	2.325589418411255
1.0	62890000.0	62900000.0	8.0	9.683542251586914	2.236994504928589
1.0	63130000.0	63140000.0	4.0	7.333995819091797	1.497519850730896
1.0	63330000.0	63340000.0	4.0	9.883167266845703	2.2927565574645996
1.0	63350000.0	63360000.0	14.0	10.802695274353027	2.533407211303711
1.0	63380000.0	63390000.0	11.0	12.191629409790039	2.8536431789398193
1.0	63390000.0	63400000.0	13.0	11.966642379760742	2.8051328659057617
1.0	63400000.0	63410000.0	13.0	11.346092224121094	2.664245128631592
1.0	63440000.0	63450000.0	10.0	11.411120414733887	2.6793580055236816
1.0	63450000.0	63460000.0	8.0	12.293537139892578	2.8747284412384033
1.0	63460000.0	63470000.0	15.0	11.386043548583984	2.673680067062378
1.0	63550000.0	63560000.0	15.0	11.56477165222168	2.7141780853271484
1.0	63580000.0	63590000.0	9.0	11.291242599487305	2.6507973670959473
1.0	63690000.0	63700000.0	15.0	12.104155540466309	2.8336610794067383
1.0	63730000.0	63740000.0	19.0	11.836946487426758	2.776157855987549
1.0	63740000.0	63750000.0	11.0	11.759315490722656	2.758920192718506
1.0	63760000.0	63770000.0	8.0	11.945680618286133	2.800337553024292
1.0	63800000.0	63810000.0	12.0	11.996899604797363	2.811704158782959
1.0	63810000.0	63820000.0	16.0	11.727014541625977	2.75222110748291
1.0	63900000.0	63910000.0	7.0	7.196637153625488	1.4456751346588135
1.0	63910000.0	63920000.0	5.0	7.5383620262146	1.5673387050628662
1.0	63920000.0	63930000.0	6.0	7.59063720703125	1.5864382982254028
1.0	63940000.0	63950000.0	7.0	7.248239040374756	1.4648826122283936
1.0	63990000.0	64000000.0	5.0	7.0766191482543945	1.4024423360824585
1.0	64120000.0	64130000.0	10.0	7.872145175933838	1.681452989578247
1.0	64130000.0	64140000.0	10.0	8.429591178894043	1.8638651371002197
1.0	64170000.0	64180000.0	17.0	8.891834259033203	2.0015056133270264
1.0	64210000.0	64220000.0	11.0	9.20431900024414	2.0944106578826904
1.0	64290000.0	64300000.0	6.0	7.461971282958984	1.542494297027588
1.0	64300000.0	64310000.0	8.0	7.490200042724609	1.5529521703720093
1.0	64420000.0	64430000.0	12.0	8.446759223937988	1.8604366779327393
1.0	64530000.0	64540000.0	14.0	7.7948737144470215	1.6537301540374756
1.0	64540000.0	64550000.0	8.0	7.831852912902832	1.664818525314331
1.0	64570000.0	64580000.0	4.0	8.223915100097656	1.7921231985092163
1.0	64580000.0	64590000.0	6.0	8.519596099853516	1.8819204568862915
1.0	64590000.0	64600000.0	4.0	8.282944679260254	1.808628797531128
1.0	64600000.0	64610000.0	7.0	7.792932033538818	1.6559076309204102
1.0	64660000.0	64670000.0	3.0	7.839957237243652	1.670297622680664
1.0	64690000.0	64700000.0	6.0	10.109156608581543	2.351689100265503
1.0	64720000.0	64730000.0	8.0	9.224382400512695	2.1020939350128174
1.0	64760000.0	64770000.0	10.0	10.114616394042969	2.349717617034912
1.0	64770000.0	64780000.0	13.0	10.003793716430664	2.324110269546509
1.0	64790000.0	64800000.0	6.0	10.74580192565918	2.51778507232666
1.0	64870000.0	64880000.0	13.0	10.096546173095703	2.348773717880249
1.0	64920000.0	64930000.0	7.0	10.063485145568848	2.3423011302948
1.0	64930000.0	64940000.0	4.0	8.902202606201172	2.0134785175323486
1.0	64940000.0	64950000.0	10.0	7.4882636070251465	1.5599939823150635
1.0	65050000.0	65060000.0	4.0	7.578159332275391	1.5769381523132324
1.0	65090000.0	65100000.0	9.0	7.497209072113037	1.554657220840454
1.0	65100000.0	65110000.0	7.0	7.466482639312744	1.542781949043274
1.0	65120000.0	65130000.0	8.0	7.616854190826416	1.5964089632034302
1.0	65170000.0	65180000.0	11.0	8.9247465133667	2.0147125720977783
1.0	65300000.0	65310000.0	4.0	6.702280521392822	1.26621675491333
1.0	65380000.0	65390000.0	4.0	7.270639896392822	1.473484754562378
1.0	65390000.0	65400000.0	3.0	6.925143241882324	1.3466520309448242
1.0	65420000.0	65430000.0	10.0	6.328907012939453	1.1222288608551025
1.0	65480000.0	65490000.0	9.0	8.387231826782227	1.8479868173599243
1.0	65580000.0	65590000.0	11.0	7.608420372009277	1.5892342329025269
1.0	65590000.0	65600000.0	10.0	9.677000045776367	2.237107992172241
1.0	65700000.0	65710000.0	7.0	9.372340202331543	2.1458985805511475
1.0	65710000.0	65720000.0	5.0	9.321858406066895	2.1301798820495605
1.0	65720000.0	65730000.0	3.0	7.47403621673584	1.5480024814605713
1.0	65750000.0	65760000.0	13.0	8.42643928527832	1.855414628982544
1.0	65800000.0	65810000.0	9.0	8.670683860778809	1.9262504577636719
1.0	65820000.0	65830000.0	5.0	8.8560152053833	1.985831618309021
1.0	65860000.0	65870000.0	4.0	8.049290657043457	1.7396595478057861
1.0	66030000.0	66040000.0	15.0	9.33935260772705	2.1295838356018066
1.0	66040000.0	66050000.0	4.0	9.926198959350586	2.3033194541931152
1.0	66090000.0	66100000.0	11.0	10.158620834350586	2.361415386199951
1.0	66230000.0	66240000.0	16.0	13.245010375976562	3.064030170440674
1.0	66300000.0	66310000.0	7.0	13.412811279296875	3.0948405265808105
1.0	66350000.0	66360000.0	13.0	10.818321228027344	2.534480571746826
1.0	66360000.0	66370000.0	13.0	12.501157760620117	2.919459581375122
1.0	66380000.0	66390000.0	13.0	12.556119918823242	2.929469585418701
1.0	66460000.0	66470000.0	11.0	11.610647201538086	2.7233288288116455
1.0	66530000.0	66540000.0	8.0	11.894471168518066	2.790308952331543
1.0	66600000.0	66610000.0	13.0	10.621912956237793	2.4849252700805664
1.0	66800000.0	66810000.0	11.0	9.258005142211914	2.1186201572418213
1.0	66900000.0	66910000.0	12.0	11.227224349975586	2.6328840255737305
1.0	66970000.0	66980000.0	14.0	11.638971328735352	2.730205535888672
1.0	67000000.0	67010000.0	13.0	11.140871047973633	2.6124143600463867
1.0	67070000.0	67080000.0	8.0	11.936826705932617	2.8018851280212402
1.0	67110000.0	67120000.0	10.0	12.510099411010742	2.923020362854004
1.0	67380000.0	67390000.0	6.0	7.183550834655762	1.4425108432769775
1.0	67450000.0	67460000.0	11.0	6.4354400634765625	1.1653296947479248
1.0	67620000.0	67630000.0	11.0	9.071325302124023	2.0549755096435547
1.0	67660000.0	67670000.0	8.0	9.547168731689453	2.1965384483337402
1.0	67690000.0	67700000.0	6.0	9.131004333496094	2.0728297233581543
1.0	67770000.0	67780000.0	8.0	9.389094352722168	2.1523709297180176
1.0	68070000.0	68080000.0	11.0	9.216626167297363	2.0959856510162354
1.0	68120000.0	68130000.0	5.0	9.62214469909668	2.2173073291778564
1.0	68150000.0	68160000.0	6.0	9.795123100280762	2.2722456455230713
1.0	68170000.0	68180000.0	9.0	7.520918369293213	1.5622373819351196
1.0	68210000.0	68220000.0	3.0	7.655647277832031	1.6092723608016968
1.0	68220000.0	68230000.0	9.0	6.9008307456970215	1.3393242359161377
1.0	68240000.0	68250000.0	9.0	6.971460819244385	1.3653545379638672
1.0	68310000.0	68320000.0	3.0	8.689326286315918	1.940770149230957
1.0	68320000.0	68330000.0	9.0	9.080410957336426	2.057361364364624
1.0	68340000.0	68350000.0	11.0	9.088281631469727	2.061194658279419
1.0	68370000.0	68380000.0	12.0	9.85077953338623	2.2789812088012695
1.0	68450000.0	68460000.0	9.0	9.981790542602539	2.317077875137329
1.0	68460000.0	68470000.0	11.0	10.205190658569336	2.375033140182495
1.0	68520000.0	68530000.0	9.0	10.137588500976562	2.3594489097595215
1.0	68600000.0	68610000.0	9.0	7.830535888671875	1.6695377826690674
1.0	68620000.0	68630000.0	9.0	7.82553768157959	1.666070580482483
1.0	68650000.0	68660000.0	9.0	8.069923400878906	1.7496169805526733
1.0	68680000.0	68690000.0	7.0	8.542970657348633	1.8921482563018799
1.0	68720000.0	68730000.0	11.0	9.118598937988281	2.063528299331665
1.0	68760000.0	68770000.0	7.0	9.760673522949219	2.255526304244995
1.0	68860000.0	68870000.0	16.0	10.247455596923828	2.3870112895965576
1.0	68870000.0	68880000.0	9.0	10.4410982131958	2.4366917610168457
1.0	68890000.0	68900000.0	11.0	11.184175491333008	2.6252968311309814
1.0	69010000.0	69020000.0	19.0	13.589235305786133	3.126044511795044
1.0	69040000.0	69050000.0	15.0	14.196972846984863	3.2285828590393066
1.0	69060000.0	69070000.0	12.0	14.516229629516602	3.2787997722625732
1.0	69090000.0	69100000.0	8.0	15.509195327758789	3.419041395187378
1.0	69240000.0	69250000.0	15.0	14.896451950073242	3.335209369659424
1.0	69250000.0	69260000.0	18.0	14.455892562866211	3.2698147296905518
1.0	69290000.0	69300000.0	12.0	15.850603103637695	3.468592882156372
1.0	69400000.0	69410000.0	19.0	15.047060012817383	3.3589706420898438
1.0	69420000.0	69430000.0	6.0	15.262733459472656	3.3848681449890137
1.0	69480000.0	69490000.0	15.0	14.425806045532227	3.264106273651123
1.0	69520000.0	69530000.0	16.0	15.167142868041992	3.3727850914001465
1.0	69620000.0	69630000.0	19.0	17.6376895904541	3.660789966583252
1.0	69650000.0	69660000.0	26.0	17.025880813598633	3.5974018573760986
1.0	69670000.0	69680000.0	22.0	18.127643585205078	3.709317445755005
1.0	69710000.0	69720000.0	14.0	19.872655868530273	3.83793306350708
1.0	69740000.0	69750000.0	14.0	19.19570541381836	3.790678024291992
1.0	69750000.0	69760000.0	20.0	19.466567993164062	3.806276798248291
1.0	69760000.0	69770000.0	18.0	19.249555587768555	3.792983293533325
1.0	69880000.0	69890000.0	13.0	17.794248580932617	3.6711044311523438
1.0	69960000.0	69970000.0	18.0	15.102900505065918	3.363727569580078
1.0	70060000.0	70070000.0	15.0	14.062458992004395	3.2056946754455566
1.0	70130000.0	70140000.0	11.0	14.780779838562012	3.317988634109497
1.0	70180000.0	70190000.0	9.0	15.819990158081055	3.458087921142578
1.0	70220000.0	70230000.0	18.0	15.702366828918457	3.4433364868164062
1.0	70250000.0	70260000.0	15.0	16.502971649169922	3.5399367809295654
1.0	70330000.0	70340000.0	21.0	16.222694396972656	3.508356809616089
1.0	70340000.0	70350000.0	15.0	14.673359870910645	3.3052890300750732
1.0	70390000.0	70400000.0	11.0	10.836426734924316	2.552006959915161
1.0	70420000.0	70430000.0	20.0	15.198598861694336	3.3777050971984863
1.0	70440000.0	70450000.0	18.0	15.276713371276855	3.386838436126709
1.0	70490000.0	70500000.0	12.0	15.322641372680664	3.394475221633911
1.0	70510000.0	70520000.0	15.0	15.0867338180542	3.3617115020751953
1.0	70540000.0	70550000.0	17.0	14.100440979003906	3.211988925933838
1.0	70560000.0	70570000.0	13.0	11.33878231048584	2.6669983863830566
1.0	70620000.0	70630000.0	14.0	9.3755464553833	2.164914608001709
1.0	70630000.0	70640000.0	6.0	9.33989143371582	2.155881881713867
1.0	70670000.0	70680000.0	10.0	9.273955345153809	2.137672185897827
1.0	70740000.0	70750000.0	3.0	8.042316436767578	1.7389882802963257
1.0	70870000.0	70880000.0	9.0	10.017277717590332	2.3328065872192383
1.0	70880000.0	70890000.0	13.0	8.353230476379395	1.8411356210708618
1.0	70910000.0	70920000.0	9.0	10.585497856140137	2.4735357761383057
1.0	71020000.0	71030000.0	17.0	13.733332633972168	3.151945114135742
1.0	71110000.0	71120000.0	18.0	11.99742603302002	2.8183341026306152
1.0	71150000.0	71160000.0	17.0	14.162198066711426	3.225149631500244
1.0	71200000.0	71210000.0	11.0	13.340095520019531	3.081655740737915
1.0	71240000.0	71250000.0	14.0	14.601348876953125	3.291613817214966
1.0	71320000.0	71330000.0	14.0	15.074043273925781	3.3602871894836426
1.0	71350000.0	71360000.0	21.0	14.281280517578125	3.2436108589172363
1.0	71380000.0	71390000.0	17.0	15.984403610229492	3.4836361408233643
1.0	71420000.0	71430000.0	16.0	14.957832336425781	3.3450844287872314
1.0	71490000.0	71500000.0	18.0	13.09808349609375	3.0366902351379395
1.0	71530000.0	71540000.0	9.0	9.420384407043457	2.1709413528442383
1.0	71570000.0	71580000.0	12.0	8.478830337524414	1.8878892660140991
1.0	71580000.0	71590000.0	7.0	10.584125518798828	2.475283145904541
1.0	71710000.0	71720000.0	15.0	13.486720085144043	3.1078341007232666
1.0	71720000.0	71730000.0	17.0	13.185981750488281	3.053140163421631
1.0	71800000.0	71810000.0	10.0	14.145162582397461	3.2217049598693848
1.0	71810000.0	71820000.0	14.0	13.584033012390137	3.125026226043701
1.0	71840000.0	71850000.0	9.0	14.002197265625	3.1973416805267334
1.0	71870000.0	71880000.0	9.0	13.489761352539062	3.1082165241241455
1.0	71880000.0	71890000.0	12.0	13.1414213180542	3.044924259185791
1.0	71900000.0	71910000.0	14.0	13.289148330688477	3.072145462036133
1.0	71910000.0	71920000.0	18.0	13.411794662475586	3.0945310592651367
1.0	72020000.0	72030000.0	13.0	15.355069160461426	3.3970916271209717
1.0	72290000.0	72300000.0	13.0	16.1281795501709	3.4952659606933594
1.0	72300000.0	72310000.0	12.0	15.776354789733887	3.45249605178833
1.0	72310000.0	72320000.0	13.0	15.831522941589355	3.459301471710205
1.0	72320000.0	72330000.0	11.0	15.453771591186523	3.4095871448516846
1.0	72390000.0	72400000.0	16.0	14.796396255493164	3.31950306892395
1.0	72470000.0	72480000.0	13.0	15.613337516784668	3.430290699005127
1.0	72480000.0	72490000.0	15.0	15.822595596313477	3.4636178016662598
1.0	72500000.0	72510000.0	19.0	16.102615356445312	3.491725444793701
1.0	72560000.0	72570000.0	16.0	16.745929718017578	3.5667145252227783
1.0	72660000.0	72670000.0	16.0	16.88765525817871	3.580268383026123
1.0	72800000.0	72810000.0	12.0	13.609670639038086	3.130786895751953
1.0	72870000.0	72880000.0	18.0	16.553607940673828	3.5471673011779785
1.0	72880000.0	72890000.0	21.0	17.353179931640625	3.635232448577881
1.0	72890000.0	72900000.0	14.0	17.43230628967285	3.639242172241211
1.0	72930000.0	72940000.0	22.0	17.859586715698242	3.6805291175842285
1.0	73050000.0	73060000.0	19.0	18.040990829467773	3.693856716156006
1.0	73060000.0	73070000.0	21.0	17.343463897705078	3.6306166648864746
1.0	73100000.0	73110000.0	25.0	17.55556869506836	3.6503536701202393
1.0	73120000.0	73130000.0	12.0	18.67620277404785	3.7521233558654785
1.0	73200000.0	73210000.0	19.0	18.37784767150879	3.7269046306610107
1.0	73240000.0	73250000.0	16.0	19.665088653564453	3.826683759689331
1.0	73340000.0	73350000.0	16.0	19.923418045043945	3.8411712646484375
1.0	73410000.0	73420000.0	17.0	20.193450927734375	3.8577568531036377
1.0	73440000.0	73450000.0	14.0	14.548812866210938	3.287139415740967
1.0	73480000.0	73490000.0	14.0	20.697662353515625	3.8908638954162598
1.0	73540000.0	73550000.0	19.0	21.673376083374023	3.9353816509246826
1.0	73620000.0	73630000.0	26.0	22.09369659423828	3.950962543487549
1.0	73630000.0	73640000.0	27.0	21.82864761352539	3.9386868476867676
1.0	73710000.0	73720000.0	12.0	21.75210189819336	3.939744234085083
1.0	73860000.0	73870000.0	14.0	18.935300827026367	3.77167010307312
1.0	73870000.0	73880000.0	14.0	18.983684539794922	3.7789549827575684
1.0	73900000.0	73910000.0	12.0	18.74769401550293	3.762104034423828
1.0	73920000.0	73930000.0	8.0	18.268783569335938	3.7170138359069824
1.0	74020000.0	74030000.0	22.0	17.527780532836914	3.655728816986084
1.0	74030000.0	74040000.0	16.0	18.16301155090332	3.709688901901245
1.0	74040000.0	74050000.0	18.0	17.99205207824707	3.698289155960083
1.0	74090000.0	74100000.0	20.0	17.9232120513916	3.6915283203125
1.0	74140000.0	74150000.0	11.0	18.471721649169922	3.734422206878662
1.0	74230000.0	74240000.0	19.0	18.326854705810547	3.728555202484131
1.0	74240000.0	74250000.0	16.0	18.266075134277344	3.717926025390625
1.0	74340000.0	74350000.0	16.0	18.05295753479004	3.7013087272644043
1.0	74360000.0	74370000.0	20.0	17.632686614990234	3.663341999053955
1.0	74430000.0	74440000.0	18.0	17.65082359313965	3.6719658374786377
1.0	74440000.0	74450000.0	20.0	17.58698081970215	3.655238389968872
1.0	74650000.0	74660000.0	9.0	13.43464469909668	3.0987608432769775
1.0	74660000.0	74670000.0	6.0	11.253649711608887	2.644132375717163
1.0	74690000.0	74700000.0	10.0	14.241724014282227	3.237229108810425
1.0	74710000.0	74720000.0	18.0	13.085275650024414	3.0341410636901855
1.0	74760000.0	74770000.0	13.0	13.330957412719727	3.079841136932373
1.0	74790000.0	74800000.0	14.0	13.339820861816406	3.081390142440796
1.0	74900000.0	74910000.0	12.0	14.457647323608398	3.2703347206115723
1.0	74920000.0	74930000.0	15.0	14.401097297668457	3.26192045211792
1.0	74940000.0	74950000.0	9.0	14.81859016418457	3.3258464336395264
1.0	74950000.0	74960000.0	16.0	14.856672286987305	3.3324456214904785
1.0	74980000.0	74990000.0	15.0	14.437715530395508	3.2691192626953125
1.0	75030000.0	75040000.0	18.0	15.382357597351074	3.4067821502685547
1.0	75090000.0	75100000.0	16.0	15.07862663269043	3.363276720046997
1.0	75360000.0	75370000.0	17.0	13.906999588012695	3.182582139968872
1.0	75390000.0	75400000.0	23.0	18.271282196044922	3.728762149810791
1.0	75420000.0	75430000.0	20.0	17.91181182861328	3.6881661415100098
1.0	75530000.0	75540000.0	16.0	17.212997436523438	3.6264679431915283
1.0	75550000.0	75560000.0	11.0	16.564054489135742	3.5506489276885986
1.0	75620000.0	75630000.0	17.0	14.707534790039062	3.309055805206299
1.0	75650000.0	75660000.0	10.0	14.788836479187012	3.3214924335479736
1.0	75740000.0	75750000.0	7.0	13.745185852050781	3.1531054973602295
1.0	75910000.0	75920000.0	15.0	12.868578910827637	2.992490291595459
1.0	75960000.0	75970000.0	15.0	13.661981582641602	3.1384613513946533
1.0	76040000.0	76050000.0	15.0	13.076986312866211	3.0325653553009033
1.0	76090000.0	76100000.0	15.0	12.61752986907959	2.940913677215576
1.0	76220000.0	76230000.0	10.0	8.916502952575684	2.0178751945495605
1.0	76260000.0	76270000.0	14.0	9.651082992553711	2.2280306816101074
1.0	76280000.0	76290000.0	10.0	10.046303749084473	2.3357796669006348
1.0	76300000.0	76310000.0	5.0	10.774845123291016	2.5244691371917725
1.0	76490000.0	76500000.0	12.0	13.381597518920898	3.0893657207489014
1.0	76580000.0	76590000.0	18.0	11.209596633911133	2.6317906379699707
1.0	76610000.0	76620000.0	10.0	11.056797981262207	2.592749834060669
1.0	76750000.0	76760000.0	16.0	9.528119087219238	2.1845645904541016
1.0	76760000.0	76770000.0	9.0	9.857335090637207	2.287339687347412
1.0	76810000.0	76820000.0	3.0	11.374635696411133	2.670645236968994
1.0	76860000.0	76870000.0	6.0	11.63086986541748	2.731905460357666
1.0	76930000.0	76940000.0	13.0	12.2427396774292	2.8656368255615234
1.0	76950000.0	76960000.0	6.0	9.819382667541504	2.2716472148895264
1.0	77040000.0	77050000.0	10.0	12.068339347839355	2.8286917209625244
1.0	77090000.0	77100000.0	4.0	11.755882263183594	2.7617053985595703
1.0	77170000.0	77180000.0	10.0	11.517377853393555	2.703187942504883
1.0	77290000.0	77300000.0	15.0	10.772855758666992	2.521115779876709
1.0	77300000.0	77310000.0	12.0	9.996981620788574	2.3182852268218994
1.0	77450000.0	77460000.0	9.0	9.067605018615723	2.046895980834961
1.0	77470000.0	77480000.0	5.0	8.463499069213867	1.8685001134872437
1.0	77520000.0	77530000.0	12.0	8.490118026733398	1.8729760646820068
1.0	77530000.0	77540000.0	6.0	8.076481819152832	1.7378454208374023
1.0	77590000.0	77600000.0	13.0	7.017159938812256	1.384303331375122
1.0	77660000.0	77670000.0	10.0	8.01559829711914	1.730186104774475
1.0	77810000.0	77820000.0	11.0	10.953376770019531	2.574122905731201
1.0	77870000.0	77880000.0	11.0	10.381919860839844	2.424415111541748
1.0	77910000.0	77920000.0	6.0	10.201258659362793	2.371595621109009
1.0	77960000.0	77970000.0	8.0	9.732144355773926	2.2421693801879883
1.0	77980000.0	77990000.0	6.0	9.665773391723633	2.2249443531036377
1.0	77990000.0	78000000.0	10.0	9.045751571655273	2.045870065689087
1.0	78000000.0	78010000.0	11.0	7.897972106933594	1.689288854598999
1.0	78030000.0	78040000.0	5.0	7.5254950523376465	1.5612860918045044
1.0	78110000.0	78120000.0	11.0	7.412961483001709	1.5228056907653809
1.0	78130000.0	78140000.0	6.0	6.986489295959473	1.3676555156707764
1.0	78210000.0	78220000.0	9.0	7.428236961364746	1.5279086828231812
1.0	78220000.0	78230000.0	9.0	7.943715572357178	1.70150887966156
1.0	78240000.0	78250000.0	7.0	7.671947479248047	1.6135461330413818
1.0	78260000.0	78270000.0	12.0	7.2858452796936035	1.4771878719329834
1.0	78270000.0	78280000.0	7.0	6.808290958404541	1.3038768768310547
1.0	78360000.0	78370000.0	8.0	5.866725444793701	1.0195019245147705
1.0	78390000.0	78400000.0	7.0	7.6872239112854	1.6205873489379883
1.0	78430000.0	78440000.0	4.0	6.957005500793457	1.3572810888290405
1.0	78470000.0	78480000.0	7.0	7.136435031890869	1.436791181564331
1.0	78640000.0	78650000.0	13.0	10.847366333007812	2.538750171661377
1.0	78820000.0	78830000.0	7.0	12.834100723266602	2.9854133129119873
1.0	78870000.0	78880000.0	11.0	12.924623489379883	3.0034992694854736
1.0	78940000.0	78950000.0	12.0	11.423436164855957	2.6812164783477783
1.0	78960000.0	78970000.0	15.0	13.612960815429688	3.1301159858703613
1.0	78970000.0	78980000.0	12.0	13.187845230102539	3.0534281730651855
1.0	79100000.0	79110000.0	14.0	12.64736557006836	2.9505615234375
1.0	79150000.0	79160000.0	12.0	12.424965858459473	2.9040513038635254
1.0	79290000.0	79300000.0	14.0	13.204800605773926	3.0565857887268066
1.0	79510000.0	79520000.0	12.0	14.533105850219727	3.280402660369873
1.0	79640000.0	79650000.0	10.0	11.992383003234863	2.812283515930176
1.0	79670000.0	79680000.0	10.0	11.913816452026367	2.795365571975708
1.0	79680000.0	79690000.0	6.0	12.268655776977539	2.87123703956604
1.0	79730000.0	79740000.0	8.0	12.684720993041992	2.9565701484680176
1.0	79800000.0	79810000.0	8.0	13.481191635131836	3.106991767883301
1.0	79810000.0	79820000.0	13.0	12.967439651489258	3.0112359523773193
1.0	79900000.0	79910000.0	17.0	12.552553176879883	2.9295732975006104
1.0	79920000.0	79930000.0	12.0	13.188974380493164	3.0535759925842285
1.0	79960000.0	79970000.0	5.0	12.659904479980469	2.9512481689453125
1.0	79970000.0	79980000.0	9.0	9.658340454101562	2.229063034057617
1.0	80000000.0	80010000.0	9.0	11.131749153137207	2.611771821975708
1.0	80010000.0	80020000.0	17.0	12.055732727050781	2.825451374053955
1.0	80020000.0	80030000.0	10.0	12.509567260742188	2.920377492904663
1.0	80150000.0	80160000.0	11.0	12.6271333694458	2.9454522132873535
1.0	80180000.0	80190000.0	17.0	12.268861770629883	2.8715567588806152
1.0	80370000.0	80380000.0	12.0	12.447973251342773	2.909109354019165
1.0	80410000.0	80420000.0	12.0	13.760787963867188	3.1560776233673096
1.0	80430000.0	80440000.0	15.0	14.085226058959961	3.2100868225097656
1.0	80490000.0	80500000.0	12.0	14.179540634155273	3.2260794639587402
1.0	80510000.0	80520000.0	14.0	14.609822273254395	3.2945218086242676
1.0	80680000.0	80690000.0	7.0	13.172528266906738	3.05057692527771
1.0	80700000.0	80710000.0	11.0	13.261761665344238	3.0671119689941406
1.0	80890000.0	80900000.0	16.0	13.058530807495117	3.0292022228240967
1.0	80920000.0	80930000.0	15.0	13.470121383666992	3.1048502922058105
1.0	81020000.0	81030000.0	9.0	13.3672513961792	3.0864291191101074
1.0	81100000.0	81110000.0	12.0	13.248123168945312	3.064624547958374
1.0	81120000.0	81130000.0	8.0	13.359166145324707	3.0848352909088135
1.0	81200000.0	81210000.0	8.0	11.217126846313477	2.6329684257507324
1.0	81260000.0	81270000.0	9.0	12.110907554626465	2.8380134105682373
1.0	81290000.0	81300000.0	12.0	11.929267883300781	2.7972991466522217
1.0	81360000.0	81370000.0	12.0	12.697065353393555	2.958872079849243
1.0	81390000.0	81400000.0	15.0	12.518536567687988	2.922924280166626
1.0	81470000.0	81480000.0	13.0	11.331502914428711	2.6606199741363525
1.0	81480000.0	81490000.0	8.0	11.712666511535645	2.7510879039764404
1.0	81580000.0	81590000.0	7.0	11.893068313598633	2.7896053791046143
1.0	81600000.0	81610000.0	10.0	11.545300483703613	2.7103161811828613
1.0	81660000.0	81670000.0	14.0	11.612759590148926	2.724818706512451
1.0	81740000.0	81750000.0	10.0	11.239862442016602	2.640768527984619
1.0	81770000.0	81780000.0	6.0	10.169198989868164	2.3671987056732178
1.0	81810000.0	81820000.0	13.0	9.962301254272461	2.3052706718444824
1.0	81860000.0	81870000.0	10.0	10.888574600219727	2.5531344413757324
1.0	81950000.0	81960000.0	14.0	11.019628524780273	2.5877315998077393
1.0	82000000.0	82010000.0	6.0	11.233261108398438	2.6336638927459717
1.0	82080000.0	82090000.0	9.0	11.436894416809082	2.6857004165649414
1.0	82120000.0	82130000.0	10.0	11.785566329956055	2.763144016265869
1.0	82270000.0	82280000.0	9.0	9.822393417358398	2.2726447582244873
1.0	82340000.0	82350000.0	7.0	9.954202651977539	2.3091869354248047
1.0	82350000.0	82360000.0	12.0	10.622390747070312	2.493055820465088
1.0	82380000.0	82390000.0	8.0	10.702802658081055	2.5108768939971924
1.0	82410000.0	82420000.0	8.0	9.802521705627441	2.2688205242156982
1.0	82470000.0	82480000.0	7.0	10.621559143066406	2.4824042320251465
1.0	82480000.0	82490000.0	6.0	10.730790138244629	2.514085531234741
1.0	82510000.0	82520000.0	8.0	10.587370872497559	2.4743001461029053
1.0	82610000.0	82620000.0	10.0	11.062483787536621	2.5964548587799072
1.0	82630000.0	82640000.0	12.0	11.490493774414062	2.6968982219696045
1.0	82700000.0	82710000.0	18.0	12.646954536437988	2.948775291442871
1.0	82770000.0	82780000.0	10.0	12.402114868164062	2.898491621017456
1.0	82780000.0	82790000.0	14.0	12.59843635559082	2.9400010108947754
1.0	82810000.0	82820000.0	11.0	12.657716751098633	2.9516406059265137
1.0	82820000.0	82830000.0	14.0	12.200540542602539	2.8576931953430176
1.0	82860000.0	82870000.0	9.0	12.847921371459961	2.9888579845428467
1.0	82890000.0	82900000.0	9.0	12.489768981933594	2.9175918102264404
1.0	82930000.0	82940000.0	6.0	12.323138236999512	2.882939577102661
1.0	83040000.0	83050000.0	10.0	11.855794906616211	2.7829525470733643
1.0	83070000.0	83080000.0	14.0	11.990499496459961	2.8124327659606934
1.0	83080000.0	83090000.0	9.0	12.350923538208008	2.8886046409606934
1.0	83100000.0	83110000.0	13.0	11.83874797821045	2.7797818183898926
1.0	83120000.0	83130000.0	5.0	10.04907512664795	2.3355889320373535
1.0	83140000.0	83150000.0	10.0	11.91848373413086	2.7960867881774902
1.0	83180000.0	83190000.0	10.0	12.352065086364746	2.8888816833496094
1.0	83200000.0	83210000.0	7.0	12.875167846679688	2.9940953254699707
1.0	83390000.0	83400000.0	16.0	11.898711204528809	2.791100025177002
1.0	83580000.0	83590000.0	11.0	9.722101211547852	2.269409656524658
1.0	83860000.0	83870000.0	6.0	4.853719711303711	0.6568523049354553
1.0	83890000.0	83900000.0	2.0	5.2035417556762695	0.7427507638931274
1.0	83930000.0	83940000.0	3.0	7.2711052894592285	1.4699316024780273
1.0	83950000.0	83960000.0	5.0	6.5908637046813965	1.2225289344787598
1.0	83960000.0	83970000.0	9.0	8.568897247314453	1.8944432735443115
1.0	84020000.0	84030000.0	10.0	11.078251838684082	2.6026108264923096
1.0	84050000.0	84060000.0	15.0	12.086127281188965	2.832728624343872
1.0	84080000.0	84090000.0	17.0	11.717355728149414	2.746500253677368
1.0	84090000.0	84100000.0	10.0	12.409881591796875	2.9010918140411377
1.0	84100000.0	84110000.0	15.0	11.095094680786133	2.6023318767547607
1.0	84130000.0	84140000.0	7.0	11.835580825805664	2.776918888092041
1.0	84160000.0	84170000.0	14.0	10.62403678894043	2.4834275245666504
1.0	84200000.0	84210000.0	11.0	10.56791877746582	2.469003200531006
1.0	84240000.0	84250000.0	10.0	10.245874404907227	2.385070562362671
1.0	84250000.0	84260000.0	10.0	10.223642349243164	2.378779888153076
1.0	84270000.0	84280000.0	17.0	10.120750427246094	2.3516030311584473
1.0	84280000.0	84290000.0	5.0	10.178874969482422	2.3687691688537598
1.0	84310000.0	84320000.0	7.0	8.36206340789795	1.8312108516693115
1.0	84400000.0	84410000.0	2.0	8.382555961608887	1.8407409191131592
1.0	84450000.0	84460000.0	9.0	9.023454666137695	2.0391972064971924
1.0	84460000.0	84470000.0	9.0	7.620129585266113	1.5965418815612793
1.0	84500000.0	84510000.0	11.0	9.435872077941895	2.1589572429656982
1.0	84580000.0	84590000.0	8.0	8.307493209838867	1.8195745944976807
1.0	84590000.0	84600000.0	8.0	8.49061393737793	1.8783416748046875
1.0	84610000.0	84620000.0	3.0	8.650983810424805	1.9364888668060303
1.0	84620000.0	84630000.0	10.0	8.319575309753418	1.8313385248184204
1.0	84630000.0	84640000.0	7.0	8.372907638549805	1.8485924005508423
1.0	84680000.0	84690000.0	13.0	8.161230087280273	1.779127836227417
1.0	84740000.0	84750000.0	6.0	9.767847061157227	2.252768039703369
1.0	84810000.0	84820000.0	5.0	9.095541954040527	2.0600810050964355
1.0	84890000.0	84900000.0	9.0	8.67048454284668	1.933570146560669
1.0	84900000.0	84910000.0	12.0	8.64854621887207	1.9310834407806396
1.0	84930000.0	84940000.0	11.0	10.458525657653809	2.441746473312378
1.0	85010000.0	85020000.0	8.0	7.7635698318481445	1.6451103687286377
1.0	85090000.0	85100000.0	9.0	9.07357406616211	2.05987548828125
1.0	85110000.0	85120000.0	8.0	7.244547367095947	1.4623808860778809
1.0	85120000.0	85130000.0	4.0	7.2443718910217285	1.461737871170044
1.0	85150000.0	85160000.0	6.0	7.661358833312988	1.6127561330795288
1.0	85170000.0	85180000.0	14.0	8.623910903930664	1.9206701517105103
1.0	85220000.0	85230000.0	9.0	8.504670143127441	1.8843342065811157
1.0	85310000.0	85320000.0	12.0	8.105255126953125	1.759982705116272
1.0	85360000.0	85370000.0	16.0	10.379849433898926	2.4246554374694824
1.0	85410000.0	85420000.0	7.0	9.763872146606445	2.253267765045166
1.0	85510000.0	85520000.0	7.0	10.23275089263916	2.386239528656006
1.0	85530000.0	85540000.0	8.0	10.034242630004883	2.3306450843811035
1.0	85540000.0	85550000.0	13.0	9.780611038208008	2.2580134868621826
1.0	85550000.0	85560000.0	10.0	10.041216850280762	2.3311266899108887
1.0	85570000.0	85580000.0	13.0	9.452049255371094	2.1701407432556152
1.0	85610000.0	85620000.0	7.0	8.62242317199707	1.9240047931671143
1.0	85700000.0	85710000.0	7.0	9.265768051147461	2.1164512634277344
1.0	85720000.0	85730000.0	9.0	6.609645843505859	1.2243602275848389
1.0	85810000.0	85820000.0	7.0	7.2352399826049805	1.4615758657455444
1.0	85860000.0	85870000.0	5.0	7.6251220703125	1.5984803438186646
1.0	85920000.0	85930000.0	7.0	8.889871597290039	2.0053603649139404
1.0	85950000.0	85960000.0	13.0	10.56578540802002	2.4696311950683594
1.0	86110000.0	86120000.0	5.0	5.513166904449463	0.8530550003051758
1.0	86160000.0	86170000.0	9.0	7.2872161865234375	1.4770275354385376
1.0	86190000.0	86200000.0	11.0	9.580004692077637	2.202390193939209
1.0	86220000.0	86230000.0	14.0	9.784403800964355	2.2585415840148926
1.0	86280000.0	86290000.0	7.0	10.459699630737305	2.4429335594177246
1.0	86300000.0	86310000.0	11.0	10.502580642700195	2.4532744884490967
1.0	86310000.0	86320000.0	12.0	10.512725830078125	2.455085277557373
1.0	86340000.0	86350000.0	16.0	10.758880615234375	2.5220541954040527
1.0	86360000.0	86370000.0	7.0	11.206217765808105	2.6313834190368652
1.0	86370000.0	86380000.0	11.0	11.27934455871582	2.6450700759887695
1.0	86460000.0	86470000.0	14.0	12.363109588623047	2.890153169631958
1.0	86550000.0	86560000.0	12.0	12.279958724975586	2.8738627433776855
1.0	86620000.0	86630000.0	4.0	11.173990249633789	2.6200904846191406
1.0	86630000.0	86640000.0	15.0	9.44477653503418	2.168872117996216
1.0	86670000.0	86680000.0	9.0	12.930612564086914	3.0042004585266113
1.0	86700000.0	86710000.0	16.0	10.715350151062012	2.505880832672119
1.0	86710000.0	86720000.0	12.0	11.889690399169922	2.7854855060577393
1.0	86830000.0	86840000.0	6.0	8.99415111541748	2.041863203048706
1.0	86860000.0	86870000.0	12.0	10.842859268188477	2.545851707458496
1.0	87020000.0	87030000.0	13.0	12.452369689941406	2.909181833267212
1.0	87250000.0	87260000.0	10.0	8.983308792114258	2.0298707485198975
1.0	87260000.0	87270000.0	10.0	9.189448356628418	2.0950891971588135
1.0	87290000.0	87300000.0	12.0	8.837242126464844	1.9877049922943115
1.0	87300000.0	87310000.0	8.0	9.881747245788574	2.292900562286377
1.0	87390000.0	87400000.0	9.0	7.232049465179443	1.4592554569244385
1.0	87420000.0	87430000.0	6.0	7.083813667297363	1.4067392349243164
1.0	87450000.0	87460000.0	4.0	7.373443603515625	1.5103013515472412
1.0	87480000.0	87490000.0	9.0	7.416937351226807	1.5267409086227417
1.0	87490000.0	87500000.0	10.0	7.579929351806641	1.583472490310669
1.0	87560000.0	87570000.0	8.0	8.188520431518555	1.7881710529327393
1.0	87600000.0	87610000.0	6.0	10.166141510009766	2.364586353302002
1.0	87670000.0	87680000.0	14.0	11.662395477294922	2.7369651794433594
1.0	87700000.0	87710000.0	14.0	10.961112976074219	2.569685697555542
1.0	87720000.0	87730000.0	8.0	11.134819030761719	2.6153149604797363
1.0	87730000.0	87740000.0	15.0	10.518117904663086	2.457606792449951
1.0	87770000.0	87780000.0	9.0	10.085614204406738	2.343902826309204
1.0	87840000.0	87850000.0	9.0	9.9170503616333	2.299172878265381
1.0	87850000.0	87860000.0	12.0	8.998641967773438	2.033040761947632
1.0	87930000.0	87940000.0	17.0	10.477792739868164	2.4457499980926514
1.0	88030000.0	88040000.0	7.0	12.4026460647583	2.8983559608459473
1.0	88040000.0	88050000.0	10.0	11.800623893737793	2.7704296112060547
1.0	88050000.0	88060000.0	13.0	11.274579048156738	2.6471612453460693
1.0	88100000.0	88110000.0	17.0	11.357429504394531	2.664454698562622
1.0	88160000.0	88170000.0	7.0	11.90418815612793	2.7926673889160156
1.0	88190000.0	88200000.0	5.0	10.301847457885742	2.399082899093628
1.0	88300000.0	88310000.0	10.0	10.503278732299805	2.454163074493408
1.0	88310000.0	88320000.0	14.0	10.007248878479004	2.3206136226654053
1.0	88320000.0	88330000.0	11.0	10.422006607055664	2.4340927600860596
1.0	88330000.0	88340000.0	6.0	10.238866806030273	2.3893845081329346
1.0	88360000.0	88370000.0	9.0	9.982147216796875	2.3119874000549316
1.0	88390000.0	88400000.0	11.0	10.528599739074707	2.464935064315796
1.0	88550000.0	88560000.0	13.0	12.34587287902832	2.887173652648926
1.0	88640000.0	88650000.0	9.0	10.18364143371582	2.369182586669922
1.0	88650000.0	88660000.0	11.0	11.678065299987793	2.738279342651367
1.0	88670000.0	88680000.0	8.0	10.596514701843262	2.4753270149230957
1.0	88710000.0	88720000.0	6.0	12.527276992797852	2.925563335418701
1.0	88770000.0	88780000.0	6.0	12.077072143554688	2.831498384475708
1.0	88840000.0	88850000.0	11.0	12.006190299987793	2.8135197162628174
1.0	88850000.0	88860000.0	9.0	12.597498893737793	2.9387762546539307
1.0	88900000.0	88910000.0	12.0	12.126232147216797	2.841020107269287
1.0	88940000.0	88950000.0	8.0	11.480161666870117	2.6967287063598633
1.0	88960000.0	88970000.0	15.0	11.21339225769043	2.6295533180236816
1.0	88980000.0	88990000.0	8.0	11.012969017028809	2.580090045928955
1.0	89030000.0	89040000.0	4.0	11.856572151184082	2.7782530784606934
1.0	89140000.0	89150000.0	12.0	9.327455520629883	2.1296162605285645
1.0	89200000.0	89210000.0	5.0	7.684159755706787	1.6206668615341187
1.0	89260000.0	89270000.0	6.0	7.510601043701172	1.556969404220581
1.0	89280000.0	89290000.0	10.0	7.4717607498168945	1.5431114435195923
1.0	89300000.0	89310000.0	12.0	7.580160617828369	1.5824867486953735
1.0	89310000.0	89320000.0	15.0	8.122611999511719	1.7666137218475342
1.0	89370000.0	89380000.0	13.0	8.896951675415039	2.0039992332458496
1.0	89460000.0	89470000.0	7.0	8.371627807617188	1.8396234512329102
1.0	89560000.0	89570000.0	9.0	9.162843704223633	2.0801682472229004
1.0	89590000.0	89600000.0	9.0	9.084439277648926	2.0624327659606934
1.0	89700000.0	89710000.0	12.0	10.814596176147461	2.5352659225463867
1.0	89730000.0	89740000.0	11.0	10.078825950622559	2.341517925262451
1.0	89750000.0	89760000.0	13.0	9.953008651733398	2.3071134090423584
1.0	89760000.0	89770000.0	9.0	11.810964584350586	2.7730581760406494
1.0	89920000.0	89930000.0	11.0	9.572991371154785	2.2018933296203613
1.0	89930000.0	89940000.0	8.0	9.585762023925781	2.2063612937927246
1.0	89980000.0	89990000.0	7.0	8.059019088745117	1.7376750707626343
1.0	90100000.0	90110000.0	6.0	7.966932773590088	1.7151107788085938
1.0	90130000.0	90140000.0	6.0	8.331952095031738	1.8351131677627563
1.0	90160000.0	90170000.0	12.0	8.24549388885498	1.805829644203186
1.0	90200000.0	90210000.0	10.0	9.846477508544922	2.278268337249756
1.0	90250000.0	90260000.0	9.0	10.645769119262695	2.493726968765259
1.0	90260000.0	90270000.0	8.0	9.225299835205078	2.103910207748413
1.0	90330000.0	90340000.0	5.0	7.838420867919922	1.6698732376098633
1.0	90380000.0	90390000.0	8.0	7.421689510345459	1.526509404182434
1.0	90390000.0	90400000.0	8.0	6.998666286468506	1.3736506700515747
1.0	90400000.0	90410000.0	6.0	7.177693843841553	1.4397001266479492
1.0	90410000.0	90420000.0	5.0	8.567056655883789	1.9044567346572876
1.0	90420000.0	90430000.0	7.0	7.256232261657715	1.4694545269012451
1.0	90480000.0	90490000.0	6.0	7.344032287597656	1.4984281063079834
1.0	90650000.0	90660000.0	8.0	11.248910903930664	2.637559413909912
1.0	90700000.0	90710000.0	9.0	11.756185531616211	2.761458158493042
1.0	90840000.0	90850000.0	17.0	11.576557159423828	2.7149386405944824
1.0	90860000.0	90870000.0	10.0	12.155256271362305	2.8450279235839844
1.0	90920000.0	90930000.0	18.0	12.667707443237305	2.951801300048828
1.0	90970000.0	90980000.0	13.0	12.783685684204102	2.9748549461364746
1.0	91000000.0	91010000.0	13.0	13.416972160339355	3.0957987308502197
1.0	91010000.0	91020000.0	15.0	13.153826713562012	3.046689510345459
1.0	91020000.0	91030000.0	10.0	11.240553855895996	2.6382737159729004
1.0	91080000.0	91090000.0	14.0	14.437051773071289	3.2681221961975098
1.0	91090000.0	91100000.0	16.0	15.112161636352539	3.3691093921661377
1.0	91140000.0	91150000.0	20.0	14.914155960083008	3.3399176597595215
1.0	91150000.0	91160000.0	16.0	14.520413398742676	3.2833609580993652
1.0	91180000.0	91190000.0	18.0	14.013154983520508	3.1979117393493652
1.0	91200000.0	91210000.0	20.0	13.33099365234375	3.0800583362579346
1.0	91240000.0	91250000.0	16.0	12.789041519165039	2.9761950969696045
1.0	91280000.0	91290000.0	6.0	11.457206726074219	2.6876747608184814
1.0	91320000.0	91330000.0	9.0	10.567763328552246	2.472334384918213
1.0	91350000.0	91360000.0	8.0	8.665857315063477	1.9320926666259766
1.0	91620000.0	91630000.0	13.0	11.320928573608398	2.6571521759033203
1.0	91660000.0	91670000.0	11.0	11.2530517578125	2.6414005756378174
1.0	91720000.0	91730000.0	12.0	10.500212669372559	2.4558749198913574
1.0	91740000.0	91750000.0	9.0	9.283588409423828	2.118852138519287
1.0	91780000.0	91790000.0	16.0	9.995835304260254	2.3195083141326904
1.0	91790000.0	91800000.0	13.0	11.123608589172363	2.615677833557129
1.0	91800000.0	91810000.0	11.0	10.71328067779541	2.5142059326171875
1.0	91860000.0	91870000.0	8.0	11.275304794311523	2.646817922592163
1.0	91870000.0	91880000.0	14.0	11.652276992797852	2.73211407661438
1.0	91880000.0	91890000.0	11.0	12.091836929321289	2.8301098346710205
1.0	92000000.0	92010000.0	4.0	9.864067077636719	2.2808337211608887
1.0	92090000.0	92100000.0	4.0	9.095502853393555	2.0641305446624756
1.0	92120000.0	92130000.0	6.0	9.230623245239258	2.097429037094116
1.0	92230000.0	92240000.0	9.0	8.54732894897461	1.8956016302108765
1.0	92270000.0	92280000.0	10.0	8.208035469055176	1.7900657653808594
1.0	92280000.0	92290000.0	10.0	8.156390190124512	1.7726051807403564
1.0	92360000.0	92370000.0	15.0	9.221467971801758	2.100919246673584
1.0	92410000.0	92420000.0	9.0	10.213207244873047	2.3797290325164795
1.0	92480000.0	92490000.0	9.0	9.570921897888184	2.2010674476623535
1.0	92510000.0	92520000.0	7.0	8.379129409790039	1.8401193618774414
1.0	92550000.0	92560000.0	6.0	7.526302337646484	1.5647263526916504
1.0	92560000.0	92570000.0	4.0	7.86542272567749	1.6794402599334717
1.0	92580000.0	92590000.0	6.0	8.384888648986816	1.847673773765564
1.0	92610000.0	92620000.0	5.0	7.883487701416016	1.685935378074646
1.0	92640000.0	92650000.0	8.0	7.623968601226807	1.5984517335891724
1.0	92680000.0	92690000.0	14.0	9.873260498046875	2.2869110107421875
1.0	92710000.0	92720000.0	8.0	7.636239051818848	1.6005380153656006
1.0	92760000.0	92770000.0	9.0	7.992365837097168	1.7175976037979126
1.0	92790000.0	92800000.0	12.0	7.5080671310424805	1.5567805767059326
1.0	92820000.0	92830000.0	12.0	7.9865403175354	1.7198387384414673
1.0	92900000.0	92910000.0	18.0	9.764032363891602	2.2602765560150146
1.0	92930000.0	92940000.0	15.0	9.754377365112305	2.2551796436309814
1.0	92960000.0	92970000.0	6.0	10.43523120880127	2.4372711181640625
1.0	92970000.0	92980000.0	10.0	9.089171409606934	2.0635135173797607
1.0	92990000.0	93000000.0	7.0	8.609442710876465	1.9233232736587524
1.0	93070000.0	93080000.0	17.0	7.424304008483887	1.5284883975982666
1.0	93110000.0	93120000.0	5.0	7.6570281982421875	1.6096044778823853
1.0	93160000.0	93170000.0	8.0	7.597470283508301	1.587358832359314
1.0	93240000.0	93250000.0	12.0	8.088647842407227	1.7556426525115967
1.0	93250000.0	93260000.0	8.0	9.7706880569458	2.2604165077209473
1.0	93270000.0	93280000.0	12.0	10.028507232666016	2.3314056396484375
1.0	93300000.0	93310000.0	9.0	7.648412227630615	1.6123090982437134
1.0	93420000.0	93430000.0	6.0	8.13876724243164	1.8290719985961914
1.0	93430000.0	93440000.0	15.0	8.033285140991211	1.736763596534729
1.0	93450000.0	93460000.0	12.0	8.950248718261719	2.0261623859405518
1.0	93480000.0	93490000.0	8.0	10.199020385742188	2.3788347244262695
1.0	93650000.0	93660000.0	7.0	7.284041404724121	1.4771453142166138
1.0	93660000.0	93670000.0	4.0	7.339411735534668	1.496632695198059
1.0	93710000.0	93720000.0	5.0	7.368544101715088	1.5075206756591797
1.0	93730000.0	93740000.0	10.0	6.363312721252441	1.175856113433838
1.0	93780000.0	93790000.0	13.0	7.5801873207092285	1.5825483798980713
1.0	93800000.0	93810000.0	4.0	7.504180908203125	1.5542445182800293
1.0	93830000.0	93840000.0	9.0	7.548694610595703	1.5698559284210205
1.0	93900000.0	93910000.0	7.0	8.327875137329102	1.8256378173828125
1.0	93940000.0	93950000.0	8.0	7.357692718505859	1.5048109292984009
1.0	94210000.0	94220000.0	8.0	8.4359769821167	1.8678992986679077
1.0	94330000.0	94340000.0	8.0	7.637609958648682	1.600653052330017
1.0	94340000.0	94350000.0	5.0	8.089773178100586	1.7487388849258423
1.0	94400000.0	94410000.0	9.0	8.626640319824219	1.9223747253417969
1.0	94440000.0	94450000.0	6.0	9.801132202148438	2.2668821811676025
1.0	94460000.0	94470000.0	11.0	10.154145240783691	2.364081859588623
1.0	94480000.0	94490000.0	8.0	9.717626571655273	2.2442612648010254
1.0	94550000.0	94560000.0	13.0	9.594301223754883	2.2102789878845215
1.0	94820000.0	94830000.0	6.0	9.405038833618164	2.156674861907959
1.0	94890000.0	94900000.0	6.0	6.688900947570801	1.2585172653198242
1.0	94920000.0	94930000.0	8.0	6.122925758361816	1.0462839603424072
1.0	94950000.0	94960000.0	5.0	6.426833152770996	1.1606647968292236
1.0	94980000.0	94990000.0	12.0	6.69460391998291	1.2613022327423096
1.0	95040000.0	95050000.0	9.0	8.851349830627441	1.9909296035766602
1.0	95080000.0	95090000.0	10.0	8.681132316589355	1.93905508518219
1.0	95090000.0	95100000.0	11.0	8.016778945922852	1.723846197128296
1.0	95110000.0	95120000.0	9.0	8.300058364868164	1.818558692932129
1.0	95200000.0	95210000.0	10.0	7.263891696929932	1.4727098941802979
1.0	95230000.0	95240000.0	3.0	7.637261867523193	1.5970393419265747
1.0	95240000.0	95250000.0	6.0	8.025087356567383	1.7275148630142212
1.0	95250000.0	95260000.0	5.0	7.774400234222412	1.6428661346435547
1.0	95290000.0	95300000.0	5.0	6.7594313621521	1.2885677814483643
1.0	95320000.0	95330000.0	6.0	7.059894561767578	1.3989298343658447
1.0	95330000.0	95340000.0	6.0	7.049170017242432	1.3937357664108276
1.0	95340000.0	95350000.0	10.0	6.9751410484313965	1.3680698871612549
1.0	95400000.0	95410000.0	9.0	6.983595848083496	1.372143030166626
1.0	95410000.0	95420000.0	9.0	7.137795925140381	1.4263653755187988
1.0	95430000.0	95440000.0	6.0	7.687100410461426	1.6164138317108154
1.0	95510000.0	95520000.0	5.0	7.443840026855469	1.5355122089385986
1.0	95550000.0	95560000.0	4.0	8.792320251464844	1.9739516973495483
1.0	95600000.0	95610000.0	7.0	7.71682071685791	1.626791000366211
1.0	95630000.0	95640000.0	9.0	7.611841678619385	1.5915641784667969
1.0	95680000.0	95690000.0	11.0	8.232461929321289	1.7904951572418213
1.0	95700000.0	95710000.0	6.0	7.2979278564453125	1.481152892112732
1.0	95730000.0	95740000.0	8.0	10.290140151977539	2.3976969718933105
1.0	95810000.0	95820000.0	16.0	11.049908638000488	2.5921852588653564
1.0	95860000.0	95870000.0	12.0	11.899129867553711	2.7912468910217285
1.0	95890000.0	95900000.0	11.0	12.230473518371582	2.8616786003112793
1.0	95910000.0	95920000.0	11.0	12.858607292175293	2.9905848503112793
1.0	95980000.0	95990000.0	20.0	13.577702522277832	3.12402606010437
1.0	96010000.0	96020000.0	15.0	13.492915153503418	3.1092779636383057
1.0	96060000.0	96070000.0	9.0	15.369915962219238	3.4018383026123047
1.0	96160000.0	96170000.0	15.0	15.107523918151855	3.366069793701172
1.0	96250000.0	96260000.0	12.0	15.6072416305542	3.431603193283081
1.0	96280000.0	96290000.0	8.0	15.622601509094238	3.4338161945343018
1.0	96290000.0	96300000.0	16.0	15.037592887878418	3.3573200702667236
1.0	96300000.0	96310000.0	12.0	14.883600234985352	3.3338146209716797
1.0	96320000.0	96330000.0	15.0	14.743708610534668	3.311840772628784
1.0	96340000.0	96350000.0	19.0	15.043989181518555	3.3583569526672363
1.0	96400000.0	96410000.0	7.0	16.213146209716797	3.511770725250244
1.0	96430000.0	96440000.0	20.0	15.345735549926758	3.3997092247009277
1.0	96500000.0	96510000.0	15.0	16.322769165039062	3.5258114337921143
1.0	96510000.0	96520000.0	18.0	12.753530502319336	2.968583583831787
1.0	96520000.0	96530000.0	7.0	12.21058177947998	2.8574934005737305
1.0	96560000.0	96570000.0	13.0	15.999615669250488	3.4857285022735596
1.0	96570000.0	96580000.0	15.0	15.9407377243042	3.479231595993042
1.0	96600000.0	96610000.0	16.0	12.171957015991211	2.848980665206909
1.0	96700000.0	96710000.0	12.0	9.805115699768066	2.27690052986145
1.0	96750000.0	96760000.0	13.0	14.108556747436523	3.2143325805664062
1.0	96820000.0	96830000.0	14.0	14.043344497680664	3.204235076904297
1.0	96850000.0	96860000.0	17.0	13.742019653320312	3.1524462699890137
1.0	96880000.0	96890000.0	9.0	13.272684097290039	3.0691463947296143
1.0	96950000.0	96960000.0	9.0	13.60828971862793	3.130373954772949
1.0	97000000.0	97010000.0	11.0	13.646797180175781	3.137791395187378
1.0	97040000.0	97050000.0	21.0	12.727710723876953	2.9636881351470947
1.0	97060000.0	97070000.0	9.0	13.779352188110352	3.1599535942077637
1.0	97100000.0	97110000.0	9.0	13.043147087097168	3.0254263877868652
1.0	97140000.0	97150000.0	15.0	11.092462539672852	2.6000418663024902
1.0	97210000.0	97220000.0	6.0	8.387422561645508	1.851876974105835
1.0	97240000.0	97250000.0	11.0	8.597031593322754	1.918535590171814
1.0	97270000.0	97280000.0	7.0	8.543052673339844	1.9020166397094727
1.0	97310000.0	97320000.0	14.0	10.219030380249023	2.3741869926452637
1.0	97340000.0	97350000.0	14.0	12.493985176086426	2.9167239665985107
1.0	97350000.0	97360000.0	10.0	13.031481742858887	3.0236315727233887
1.0	97390000.0	97400000.0	14.0	14.235949516296387	3.234935760498047
1.0	97430000.0	97440000.0	19.0	13.917886734008789	3.183380603790283
1.0	97440000.0	97450000.0	9.0	14.864705085754395	3.3352878093719482
1.0	97450000.0	97460000.0	14.0	14.574505805969238	3.2910072803497314
1.0	97610000.0	97620000.0	14.0	10.966084480285645	2.574409008026123
1.0	97650000.0	97660000.0	8.0	10.264047622680664	2.395191192626953
1.0	97700000.0	97710000.0	13.0	10.773137092590332	2.5262131690979004
1.0	97720000.0	97730000.0	11.0	10.782854080200195	2.529000759124756
1.0	97800000.0	97810000.0	8.0	11.155261993408203	2.6239147186279297
1.0	97870000.0	97880000.0	9.0	11.211641311645508	2.6348631381988525
1.0	97880000.0	97890000.0	16.0	11.12353515625	2.616006374359131
1.0	97910000.0	97920000.0	12.0	10.869877815246582	2.552993059158325
1.0	97930000.0	97940000.0	15.0	11.63537883758545	2.736279249191284
1.0	97950000.0	97960000.0	16.0	11.569979667663574	2.720571517944336
1.0	97960000.0	97970000.0	14.0	10.743642807006836	2.5159735679626465
1.0	98050000.0	98060000.0	9.0	10.341052055358887	2.413490056991577
1.0	98200000.0	98210000.0	18.0	10.952064514160156	2.5679380893707275
1.0	98220000.0	98230000.0	17.0	12.063207626342773	2.8285489082336426
1.0	98310000.0	98320000.0	12.0	12.158434867858887	2.846041440963745
1.0	98630000.0	98640000.0	14.0	15.24145221710205	3.3896758556365967
1.0	98640000.0	98650000.0	19.0	14.862457275390625	3.334789276123047
1.0	98660000.0	98670000.0	16.0	14.975924491882324	3.348212480545044
1.0	98810000.0	98820000.0	18.0	14.798583984375	3.3232486248016357
1.0	98820000.0	98830000.0	12.0	15.892339706420898	3.4710497856140137
1.0	98830000.0	98840000.0	13.0	14.40492057800293	3.2635536193847656
1.0	98890000.0	98900000.0	14.0	15.337888717651367	3.39941143989563
1.0	98960000.0	98970000.0	20.0	16.085338592529297	3.4947152137756348
1.0	99060000.0	99070000.0	20.0	15.025579452514648	3.356592893600464
1.0	99240000.0	99250000.0	9.0	11.889616012573242	2.789217710494995
1.0	99260000.0	99270000.0	18.0	11.139558792114258	2.6123106479644775
1.0	99370000.0	99380000.0	9.0	13.517892837524414	3.1133856773376465
1.0	99390000.0	99400000.0	11.0	13.357378959655762	3.084693193435669
1.0	99410000.0	99420000.0	12.0	12.740617752075195	2.966263771057129
1.0	99430000.0	99440000.0	17.0	12.806737899780273	2.9792466163635254
1.0	99450000.0	99460000.0	9.0	13.041435241699219	3.025681495666504
1.0	99460000.0	99470000.0	17.0	13.022666931152344	3.021655321121216
1.0	99470000.0	99480000.0	10.0	13.438859939575195	3.100071430206299
1.0	99660000.0	99670000.0	8.0	10.963216781616211	2.5690324306488037
1.0	99720000.0	99730000.0	13.0	10.574628829956055	2.4688472747802734
1.0	99770000.0	99780000.0	9.0	10.220026016235352	2.383371353149414
1.0	99780000.0	99790000.0	11.0	10.378036499023438	2.421962022781372
1.0	99810000.0	99820000.0	13.0	9.90783405303955	2.2922964096069336
1.0	99840000.0	99850000.0	8.0	10.803925514221191	2.529594898223877
1.0	99880000.0	99890000.0	13.0	10.5177640914917	2.460376739501953
1.0	99900000.0	99910000.0	11.0	10.12067699432373	2.3516314029693604
1.0	99950000.0	99960000.0	13.0	10.033343315124512	2.3290369510650635
1.0	100020000.0	100030000.0	8.0	9.579992294311523	2.198747158050537
1.0	100060000.0	100070000.0	11.0	9.661317825317383	2.2221696376800537
1.0	100200000.0	100210000.0	7.0	7.1872100830078125	1.4408979415893555
1.0	100210000.0	100220000.0	9.0	8.194308280944824	1.7877991199493408
1.0	100290000.0	100300000.0	14.0	9.192377090454102	2.091277599334717
1.0	100330000.0	100340000.0	8.0	8.137829780578613	1.7704293727874756
1.0	100450000.0	100460000.0	6.0	7.409753322601318	1.5222651958465576
1.0	100470000.0	100480000.0	7.0	6.895337104797363	1.3358516693115234
1.0	100480000.0	100490000.0	7.0	6.742256164550781	1.2794418334960938
1.0	100550000.0	100560000.0	10.0	6.965293884277344	1.3628466129302979
1.0	100600000.0	100610000.0	9.0	6.691611289978027	1.2594503164291382
1.0	100640000.0	100650000.0	16.0	7.424472808837891	1.5296560525894165
1.0	100650000.0	100660000.0	7.0	6.99259090423584	1.3723900318145752
1.0	100670000.0	100680000.0	5.0	7.280376434326172	1.4760135412216187
1.0	100680000.0	100690000.0	8.0	7.342404365539551	1.4971683025360107
1.0	101000000.0	101010000.0	5.0	8.578651428222656	1.9055763483047485
1.0	101040000.0	101050000.0	7.0	9.387738227844238	2.1481616497039795
1.0	101080000.0	101090000.0	11.0	9.2211275100708	2.098104238510132
1.0	101130000.0	101140000.0	5.0	7.353634834289551	1.5027925968170166
1.0	101170000.0	101180000.0	6.0	10.508947372436523	2.4542288780212402
1.0	101210000.0	101220000.0	10.0	11.167268753051758	2.6192312240600586
1.0	101290000.0	101300000.0	6.0	10.729104995727539	2.5096535682678223
1.0	101310000.0	101320000.0	8.0	10.081364631652832	2.3457484245300293
1.0	101370000.0	101380000.0	5.0	6.888427734375	1.3337527513504028
1.0	101400000.0	101410000.0	6.0	7.045077323913574	1.3908107280731201
1.0	101410000.0	101420000.0	6.0	7.2491021156311035	1.4671447277069092
1.0	101430000.0	101440000.0	5.0	6.93207311630249	1.3500932455062866
1.0	101490000.0	101500000.0	12.0	7.804496765136719	1.661681890487671
1.0	101570000.0	101580000.0	6.0	8.885499954223633	2.0007574558258057
1.0	101650000.0	101660000.0	12.0	9.608242988586426	2.2066898345947266
1.0	101700000.0	101710000.0	12.0	8.66612720489502	1.938693642616272
1.0	101720000.0	101730000.0	8.0	8.853067398071289	1.995191216468811
1.0	101780000.0	101790000.0	12.0	10.41624641418457	2.4348769187927246
1.0	101800000.0	101810000.0	7.0	10.765798568725586	2.5221266746520996
1.0	101870000.0	101880000.0	12.0	11.830947875976562	2.772550106048584
1.0	101880000.0	101890000.0	10.0	11.729255676269531	2.7544748783111572
1.0	101920000.0	101930000.0	17.0	12.66312026977539	2.9515910148620605
1.0	101930000.0	101940000.0	12.0	13.341606140136719	3.0817723274230957
1.0	102020000.0	102030000.0	17.0	13.711637496948242	3.1482350826263428
1.0	102190000.0	102200000.0	9.0	14.115076065063477	3.2157835960388184
1.0	102210000.0	102220000.0	16.0	13.87463665008545	3.1757304668426514
1.0	102260000.0	102270000.0	11.0	13.606294631958008	3.129297971725464
1.0	102320000.0	102330000.0	19.0	13.981338500976562	3.1938846111297607
1.0	102420000.0	102430000.0	10.0	15.722084045410156	3.4497580528259277
1.0	102500000.0	102510000.0	17.0	15.096768379211426	3.3663744926452637
1.0	102530000.0	102540000.0	11.0	14.161712646484375	3.225849151611328
1.0	102540000.0	102550000.0	13.0	15.517971992492676	3.425687074661255
1.0	102550000.0	102560000.0	12.0	15.212770462036133	3.3837578296661377
1.0	102560000.0	102570000.0	13.0	14.883337020874023	3.3351943492889404
1.0	102570000.0	102580000.0	10.0	15.731241226196289	3.45387601852417
1.0	102600000.0	102610000.0	7.0	15.984952926635742	3.486194610595703
1.0	102660000.0	102670000.0	7.0	16.038192749023438	3.4919638633728027
1.0	102870000.0	102880000.0	22.0	16.053293228149414	3.493856906890869
1.0	102890000.0	102900000.0	18.0	15.598047256469727	3.43530535697937
1.0	103060000.0	103070000.0	24.0	17.924175262451172	3.6878902912139893
1.0	103070000.0	103080000.0	18.0	18.171350479125977	3.7135348320007324
1.0	103170000.0	103180000.0	17.0	16.806949615478516	3.5782084465026855
1.0	103200000.0	103210000.0	20.0	16.587642669677734	3.5516440868377686
1.0	103360000.0	103370000.0	16.0	16.275455474853516	3.5135016441345215
1.0	103380000.0	103390000.0	19.0	15.574808120727539	3.427581787109375
1.0	103460000.0	103470000.0	13.0	13.625938415527344	3.1319713592529297
1.0	103500000.0	103510000.0	15.0	13.428327560424805	3.097548007965088
1.0	103550000.0	103560000.0	12.0	14.355606079101562	3.2530109882354736
1.0	103560000.0	103570000.0	13.0	13.576573371887207	3.123382568359375
1.0	103640000.0	103650000.0	15.0	13.68397331237793	3.143627643585205
1.0	103660000.0	103670000.0	16.0	15.488288879394531	3.4204392433166504
1.0	103720000.0	103730000.0	10.0	11.862347602844238	2.782001495361328
1.0	103730000.0	103740000.0	21.0	12.900039672851562	2.9998440742492676
1.0	103770000.0	103780000.0	9.0	13.245576858520508	3.064926862716675
1.0	103910000.0	103920000.0	10.0	4.120373249053955	0.6759940385818481
1.0	104110000.0	104120000.0	9.0	7.779593467712402	1.6362407207489014
1.0	104310000.0	104320000.0	10.0	11.573502540588379	2.7171764373779297
1.0	104320000.0	104330000.0	20.0	10.839367866516113	2.539188861846924
1.0	104400000.0	104410000.0	20.0	18.23282814025879	3.727390766143799
1.0	104440000.0	104450000.0	9.0	17.9665470123291	3.699225664138794
1.0	104460000.0	104470000.0	17.0	13.508227348327637	3.1122288703918457
1.0	104480000.0	104490000.0	18.0	18.11760902404785	3.7096736431121826
1.0	104540000.0	104550000.0	11.0	18.937580108642578	3.7755889892578125
1.0	104640000.0	104650000.0	14.0	20.0190486907959	3.847886323928833
1.0	104650000.0	104660000.0	27.0	19.03532600402832	3.7908146381378174
1.0	104850000.0	104860000.0	23.0	20.259708404541016	3.8622519969940186
1.0	105030000.0	105040000.0	14.0	18.537425994873047	3.7427096366882324
1.0	105060000.0	105070000.0	18.0	17.72800064086914	3.6712889671325684
1.0	105070000.0	105080000.0	13.0	17.849971771240234	3.684701442718506
1.0	105080000.0	105090000.0	12.0	16.199676513671875	3.511645793914795
1.0	105090000.0	105100000.0	23.0	16.796520233154297	3.583200454711914
1.0	105120000.0	105130000.0	18.0	17.029579162597656	3.6120781898498535
1.0	105130000.0	105140000.0	14.0	16.861337661743164	3.587897777557373
1.0	105150000.0	105160000.0	25.0	16.488719940185547	3.547644853591919
1.0	105280000.0	105290000.0	18.0	16.76990509033203	3.5759940147399902
1.0	105320000.0	105330000.0	24.0	17.505451202392578	3.646176815032959
1.0	105380000.0	105390000.0	9.0	13.046960830688477	3.0267739295959473
1.0	105440000.0	105450000.0	28.0	17.324609756469727	3.6351711750030518
1.0	105460000.0	105470000.0	14.0	17.883365631103516	3.687492847442627
1.0	105510000.0	105520000.0	8.0	17.820650100708008	3.6791911125183105
1.0	105590000.0	105600000.0	16.0	17.430084228515625	3.643857955932617
1.0	105690000.0	105700000.0	16.0	16.685466766357422	3.565164089202881
1.0	105860000.0	105870000.0	19.0	18.468212127685547	3.7440857887268066
1.0	105960000.0	105970000.0	20.0	18.770580291748047	3.7623825073242188
1.0	105970000.0	105980000.0	18.0	18.978897094726562	3.778700351715088
1.0	105980000.0	105990000.0	20.0	19.52626609802246	3.8199257850646973
1.0	106000000.0	106010000.0	21.0	19.54789161682129	3.8176968097686768
1.0	106050000.0	106060000.0	9.0	19.13548469543457	3.783802032470703
1.0	106070000.0	106080000.0	16.0	18.780010223388672	3.76642107963562
1.0	106080000.0	106090000.0	24.0	18.3918514251709	3.732557773590088
1.0	106090000.0	106100000.0	20.0	18.049997329711914	3.6992664337158203
1.0	106150000.0	106160000.0	17.0	17.63605308532715	3.6615986824035645
1.0	106180000.0	106190000.0	19.0	17.097923278808594	3.610974073410034
1.0	106220000.0	106230000.0	19.0	16.32938003540039	3.5262293815612793
1.0	106260000.0	106270000.0	9.0	15.926615715026855	3.4768474102020264
1.0	106270000.0	106280000.0	7.0	16.4781551361084	3.5393810272216797
1.0	106300000.0	106310000.0	20.0	16.309518814086914	3.5235137939453125
1.0	106330000.0	106340000.0	26.0	16.442249298095703	3.5367226600646973
1.0	106340000.0	106350000.0	18.0	17.451021194458008	3.6474525928497314
1.0	106380000.0	106390000.0	18.0	18.03317642211914	3.7010605335235596
1.0	106390000.0	106400000.0	19.0	17.930604934692383	3.6949856281280518
1.0	106430000.0	106440000.0	19.0	17.935213088989258	3.6966986656188965
1.0	106440000.0	106450000.0	19.0	17.875839233398438	3.691232204437256
1.0	106560000.0	106570000.0	15.0	17.65354347229004	3.66180419921875
1.0	106570000.0	106580000.0	17.0	17.800003051757812	3.6806132793426514
1.0	106610000.0	106620000.0	21.0	17.00893211364746	3.599604845046997
1.0	106620000.0	106630000.0	16.0	17.698781967163086	3.6718719005584717
1.0	106640000.0	106650000.0	16.0	18.661977767944336	3.7536277770996094
1.0	106650000.0	106660000.0	23.0	17.83387565612793	3.690180540084839
1.0	106670000.0	106680000.0	13.0	18.404457092285156	3.7288386821746826
1.0	106720000.0	106730000.0	21.0	18.255401611328125	3.7256667613983154
1.0	106730000.0	106740000.0	30.0	17.701757431030273	3.6767935752868652
1.0	106780000.0	106790000.0	19.0	15.300565719604492	3.39048433303833
1.0	106790000.0	106800000.0	16.0	17.69661521911621	3.668865919113159
1.0	106800000.0	106810000.0	16.0	17.9470272064209	3.6943740844726562
1.0	106860000.0	106870000.0	10.0	16.787553787231445	3.5787136554718018
1.0	106880000.0	106890000.0	21.0	16.589380264282227	3.5581727027893066
1.0	106950000.0	106960000.0	8.0	15.91881275177002	3.4767239093780518
1.0	106960000.0	106970000.0	18.0	16.4066219329834	3.538280487060547
1.0	106970000.0	106980000.0	24.0	16.454158782958984	3.5382847785949707
1.0	107110000.0	107120000.0	16.0	15.898661613464355	3.4734673500061035
1.0	107140000.0	107150000.0	10.0	14.832221984863281	3.32932710647583
1.0	107160000.0	107170000.0	12.0	14.919421195983887	3.34028959274292
1.0	107190000.0	107200000.0	20.0	14.245931625366211	3.236896514892578
1.0	107230000.0	107240000.0	10.0	14.94061279296875	3.342461347579956
1.0	107370000.0	107380000.0	13.0	15.76317024230957	3.4564602375030518
1.0	107380000.0	107390000.0	14.0	15.528299331665039	3.4238109588623047
1.0	107450000.0	107460000.0	22.0	15.407953262329102	3.4081337451934814
1.0	107470000.0	107480000.0	11.0	11.59498405456543	2.7335143089294434
1.0	107490000.0	107500000.0	12.0	15.292779922485352	3.3923232555389404
1.0	107680000.0	107690000.0	11.0	11.579599380493164	2.719611644744873
1.0	107690000.0	107700000.0	8.0	12.404638290405273	2.899631977081299
1.0	107710000.0	107720000.0	14.0	12.52711296081543	2.924673080444336
1.0	107730000.0	107740000.0	13.0	11.043038368225098	2.589383602142334
1.0	107740000.0	107750000.0	10.0	12.691963195800781	2.958217144012451
1.0	107770000.0	107780000.0	15.0	11.64836311340332	2.736541271209717
1.0	107820000.0	107830000.0	7.0	11.446806907653809	2.6862258911132812
1.0	107870000.0	107880000.0	8.0	11.33924388885498	2.663475751876831
1.0	107970000.0	107980000.0	5.0	10.037310600280762	2.3273143768310547
1.0	108000000.0	108010000.0	12.0	10.440580368041992	2.4360601902008057
1.0	108140000.0	108150000.0	12.0	8.844831466674805	1.9916054010391235
1.0	108150000.0	108160000.0	7.0	8.513406753540039	1.893164038658142
1.0	108190000.0	108200000.0	13.0	8.466172218322754	1.8726123571395874
1.0	108210000.0	108220000.0	14.0	8.09161376953125	1.7550398111343384
1.0	108230000.0	108240000.0	11.0	8.944947242736816	2.0133285522460938
1.0	108240000.0	108250000.0	11.0	9.03115463256836	2.043365955352783
1.0	108290000.0	108300000.0	8.0	9.59968090057373	2.2070059776306152
1.0	108300000.0	108310000.0	10.0	9.285127639770508	2.118896961212158
1.0	108380000.0	108390000.0	16.0	9.909174919128418	2.2913410663604736
1.0	108400000.0	108410000.0	10.0	10.221296310424805	2.3779444694519043
1.0	108440000.0	108450000.0	10.0	9.950833320617676	2.3095030784606934
1.0	108460000.0	108470000.0	11.0	10.349480628967285	2.412327289581299
1.0	108470000.0	108480000.0	9.0	9.804008483886719	2.269775390625
1.0	108500000.0	108510000.0	10.0	9.366966247558594	2.148308038711548
1.0	108540000.0	108550000.0	9.0	10.608200073242188	2.479748249053955
1.0	108740000.0	108750000.0	11.0	7.094519138336182	1.440978765487671
1.0	109090000.0	109100000.0	10.0	9.440753936767578	2.165428638458252
1.0	109100000.0	109110000.0	14.0	7.630502223968506	1.6000932455062866
1.0	109170000.0	109180000.0	4.0	7.333293914794922	1.492815613746643
1.0	109240000.0	109250000.0	5.0	7.190924167633057	1.4433094263076782
1.0	109260000.0	109270000.0	9.0	7.693470001220703	1.6178756952285767
1.0	109330000.0	109340000.0	8.0	7.3545684814453125	1.5017452239990234
1.0	109360000.0	109370000.0	7.0	8.171174049377441	1.7742255926132202
1.0	109390000.0	109400000.0	16.0	8.034507751464844	1.7315428256988525
1.0	109410000.0	109420000.0	9.0	8.941829681396484	2.0200414657592773
1.0	109510000.0	109520000.0	11.0	6.677680969238281	1.2562758922576904
1.0	109620000.0	109630000.0	13.0	7.952435493469238	1.7032607793807983
1.0	109640000.0	109650000.0	11.0	7.667266845703125	1.6086448431015015
1.0	109660000.0	109670000.0	6.0	8.620611190795898	1.9206794500350952
1.0	109680000.0	109690000.0	6.0	8.943325996398926	2.019608974456787
1.0	109820000.0	109830000.0	4.0	7.643369197845459	1.603803277015686
1.0	109850000.0	109860000.0	5.0	7.956789970397949	1.7118247747421265
1.0	109860000.0	109870000.0	10.0	7.690340995788574	1.6209672689437866
1.0	109890000.0	109900000.0	6.0	7.661578178405762	1.6113059520721436
1.0	109970000.0	109980000.0	8.0	8.363061904907227	1.840720772743225
[truncated: 47,571 more rows]
