# Supplementary material for: Genome-wide mapping of somatic mutation rates uncovers drivers of cancer
Source: Nat Biotechnol. 2022 Jun 20;40(11):1634–43. doi: 10.1038/s41587-022-01353-8 (PMC9646522; doi:10.1038/s41587-022-01353-8)
Supplement: Supplementary file 4 — Regions and model predictions for each fold of each cancer for which a deep learning model was trained. Regions that were filtered are also listed along with their respective model predictions. [file 41587_2022_1353_MOESM4_ESM.zip › kfold_results/Female_reproductive_system_tumors/fold_2.txt]

CHROM	START	END	Y_TRUE	Y_PRED	STD
1.0	950000.0	960000.0	9.0	9.250045776367188	2.4273791313171387
1.0	960000.0	970000.0	8.0	8.344914436340332	2.1228232383728027
1.0	1020000.0	1030000.0	7.0	8.981188774108887	2.3377747535705566
1.0	1160000.0	1170000.0	9.0	8.51725959777832	2.2102208137512207
1.0	1320000.0	1330000.0	6.0	8.291942596435547	2.105659008026123
1.0	1450000.0	1460000.0	7.0	8.209356307983398	2.0878310203552246
1.0	1480000.0	1490000.0	11.0	7.609222412109375	1.8628660440444946
1.0	1560000.0	1570000.0	7.0	7.086695671081543	1.633193016052246
1.0	1700000.0	1710000.0	5.0	7.002438545227051	1.6031959056854248
1.0	1710000.0	1720000.0	5.0	8.238534927368164	2.0875511169433594
1.0	1730000.0	1740000.0	5.0	7.652125358581543	1.8716926574707031
1.0	1940000.0	1950000.0	11.0	11.628602981567383	3.0897629261016846
1.0	1960000.0	1970000.0	9.0	12.212071418762207	3.225994825363159
1.0	2050000.0	2060000.0	7.0	8.750259399414062	2.2579402923583984
1.0	2060000.0	2070000.0	9.0	9.307833671569824	2.449415922164917
1.0	2090000.0	2100000.0	7.0	8.392857551574707	2.126922130584717
1.0	2100000.0	2110000.0	9.0	7.900379180908203	1.9570331573486328
1.0	2130000.0	2140000.0	15.0	8.10841178894043	2.0180022716522217
1.0	2160000.0	2170000.0	11.0	9.088430404663086	2.3765671253204346
1.0	2220000.0	2230000.0	3.0	8.691439628601074	2.2649950981140137
1.0	2330000.0	2340000.0	4.0	9.142282485961914	2.4006199836730957
1.0	2440000.0	2450000.0	5.0	8.9754056930542	2.3603453636169434
1.0	2450000.0	2460000.0	8.0	8.861501693725586	2.331871509552002
1.0	2470000.0	2480000.0	14.0	10.020817756652832	2.670555830001831
1.0	2490000.0	2500000.0	11.0	8.454673767089844	2.184800863265991
1.0	2520000.0	2530000.0	6.0	9.3584623336792	2.4522128105163574
1.0	2530000.0	2540000.0	19.0	9.665356636047363	2.5475242137908936
1.0	2710000.0	2720000.0	10.0	11.35744857788086	3.0274734497070312
1.0	2780000.0	2790000.0	9.0	13.990392684936523	3.5421645641326904
1.0	2800000.0	2810000.0	17.0	14.56488037109375	3.6248397827148438
1.0	2820000.0	2830000.0	12.0	14.602490425109863	3.630580186843872
1.0	2840000.0	2850000.0	11.0	14.9735107421875	3.6736443042755127
1.0	2870000.0	2880000.0	17.0	14.79662036895752	3.6488125324249268
1.0	2890000.0	2900000.0	12.0	14.113659858703613	3.556194305419922
1.0	2900000.0	2910000.0	17.0	15.184526443481445	3.6997971534729004
1.0	2960000.0	2970000.0	23.0	14.450342178344727	3.604382038116455
1.0	2970000.0	2980000.0	11.0	14.731173515319824	3.636432647705078
1.0	3020000.0	3030000.0	8.0	14.205253601074219	3.558382511138916
1.0	3080000.0	3090000.0	10.0	12.088879585266113	3.1898770332336426
1.0	3110000.0	3120000.0	9.0	13.029367446899414	3.3674628734588623
1.0	3340000.0	3350000.0	11.0	10.375417709350586	2.749643087387085
1.0	3360000.0	3370000.0	13.0	10.437864303588867	2.774432897567749
1.0	3430000.0	3440000.0	5.0	9.020753860473633	2.3336920738220215
1.0	3490000.0	3500000.0	9.0	8.873282432556152	2.288386106491089
1.0	3500000.0	3510000.0	8.0	8.158866882324219	2.0417513847351074
1.0	3580000.0	3590000.0	4.0	9.301248550415039	2.437356948852539
1.0	3590000.0	3600000.0	11.0	8.885774612426758	2.297274112701416
1.0	3640000.0	3650000.0	11.0	8.703329086303711	2.2377960681915283
1.0	3660000.0	3670000.0	5.0	8.703536987304688	2.2566113471984863
1.0	3670000.0	3680000.0	12.0	10.436387062072754	2.782323122024536
1.0	3790000.0	3800000.0	2.0	6.606132507324219	1.4337891340255737
1.0	3800000.0	3810000.0	5.0	6.396714210510254	1.3441590070724487
1.0	3820000.0	3830000.0	6.0	6.489646911621094	1.351452112197876
1.0	3840000.0	3850000.0	6.0	4.47879695892334	0.6533142924308777
1.0	4030000.0	4040000.0	15.0	12.225152969360352	3.234605312347412
1.0	4040000.0	4050000.0	18.0	11.74912166595459	3.1169941425323486
1.0	4190000.0	4200000.0	22.0	16.18584632873535	3.799093246459961
1.0	4210000.0	4220000.0	18.0	16.109498977661133	3.79998517036438
1.0	4370000.0	4380000.0	13.0	16.253036499023438	3.809953212738037
1.0	4430000.0	4440000.0	12.0	16.162891387939453	3.8022170066833496
1.0	4450000.0	4460000.0	9.0	16.412355422973633	3.8217010498046875
1.0	4480000.0	4490000.0	19.0	16.554513931274414	3.8402225971221924
1.0	4570000.0	4580000.0	15.0	16.79470443725586	3.8448708057403564
1.0	4590000.0	4600000.0	22.0	16.56520652770996	3.838644027709961
1.0	4640000.0	4650000.0	18.0	17.21073341369629	3.871630907058716
1.0	4660000.0	4670000.0	18.0	16.622966766357422	3.8291289806365967
1.0	4720000.0	4730000.0	15.0	16.755878448486328	3.8374507427215576
1.0	4770000.0	4780000.0	14.0	17.03316307067871	3.857100009918213
1.0	4890000.0	4900000.0	15.0	17.77837371826172	3.9023277759552
1.0	4950000.0	4960000.0	24.0	18.381649017333984	3.930605411529541
1.0	4960000.0	4970000.0	27.0	18.5926513671875	3.941361665725708
1.0	5010000.0	5020000.0	23.0	17.146129608154297	3.872262954711914
1.0	5090000.0	5100000.0	12.0	16.255657196044922	3.8042120933532715
1.0	5110000.0	5120000.0	8.0	16.57430076599121	3.83294939994812
1.0	5140000.0	5150000.0	14.0	15.834515571594238	3.7660720348358154
1.0	5160000.0	5170000.0	22.0	15.017309188842773	3.6766762733459473
1.0	5210000.0	5220000.0	9.0	16.480281829833984	3.8287742137908936
1.0	5230000.0	5240000.0	14.0	16.617923736572266	3.8358802795410156
1.0	5300000.0	5310000.0	18.0	16.625350952148438	3.8380749225616455
1.0	5310000.0	5320000.0	18.0	16.287059783935547	3.8074936866760254
1.0	5320000.0	5330000.0	17.0	16.691829681396484	3.839362621307373
1.0	5360000.0	5370000.0	19.0	15.935220718383789	3.7733874320983887
1.0	5400000.0	5410000.0	20.0	15.637507438659668	3.741919994354248
1.0	5430000.0	5440000.0	13.0	15.629854202270508	3.74078369140625
1.0	5440000.0	5450000.0	13.0	15.320974349975586	3.70548677444458
1.0	5640000.0	5650000.0	13.0	14.249794006347656	3.5713696479797363
1.0	5670000.0	5680000.0	17.0	14.34130859375	3.5825355052948
1.0	5680000.0	5690000.0	11.0	13.848955154418945	3.5065999031066895
1.0	5690000.0	5700000.0	10.0	13.807302474975586	3.5029754638671875
1.0	5770000.0	5780000.0	16.0	13.485577583312988	3.4493110179901123
1.0	5780000.0	5790000.0	4.0	12.818473815917969	3.3305745124816895
1.0	5810000.0	5820000.0	12.0	11.957830429077148	3.153977632522583
1.0	5860000.0	5870000.0	18.0	11.297379493713379	2.99416446685791
1.0	6010000.0	6020000.0	8.0	7.496175289154053	1.8221086263656616
1.0	6230000.0	6240000.0	9.0	9.607661247253418	2.531817674636841
1.0	6280000.0	6290000.0	6.0	7.659310817718506	1.875490427017212
1.0	6310000.0	6320000.0	10.0	7.7715349197387695	1.8896610736846924
1.0	6390000.0	6400000.0	5.0	7.447046756744385	1.7719535827636719
1.0	6410000.0	6420000.0	5.0	7.444192409515381	1.7919833660125732
1.0	6470000.0	6480000.0	8.0	9.232577323913574	2.413447141647339
1.0	6500000.0	6510000.0	12.0	8.357805252075195	2.1093716621398926
1.0	6510000.0	6520000.0	13.0	8.258340835571289	2.0663557052612305
1.0	6520000.0	6530000.0	6.0	7.577645778656006	1.8447364568710327
1.0	6550000.0	6560000.0	7.0	8.766090393066406	2.261737823486328
1.0	6580000.0	6590000.0	7.0	8.358322143554688	2.1333730220794678
1.0	6590000.0	6600000.0	6.0	8.27183723449707	2.1166012287139893
1.0	6660000.0	6670000.0	9.0	13.72850227355957	3.5046629905700684
1.0	6830000.0	6840000.0	7.0	8.698155403137207	2.2319579124450684
1.0	6880000.0	6890000.0	3.0	7.176855564117432	1.6892770528793335
1.0	6890000.0	6900000.0	14.0	6.820343971252441	1.5356091260910034
1.0	6960000.0	6970000.0	4.0	7.9477033615112305	1.9577867984771729
1.0	7020000.0	7030000.0	8.0	9.407173156738281	2.455967664718628
1.0	7060000.0	7070000.0	12.0	10.254251480102539	2.7237722873687744
1.0	7090000.0	7100000.0	12.0	10.051560401916504	2.6626524925231934
1.0	7120000.0	7130000.0	8.0	9.510223388671875	2.4934282302856445
1.0	7170000.0	7180000.0	10.0	8.868471145629883	2.2780375480651855
1.0	7250000.0	7260000.0	8.0	9.095733642578125	2.359884738922119
1.0	7350000.0	7360000.0	9.0	9.163612365722656	2.381258726119995
1.0	7400000.0	7410000.0	6.0	9.388267517089844	2.4529130458831787
1.0	7510000.0	7520000.0	10.0	8.9251708984375	2.3045639991760254
1.0	7550000.0	7560000.0	6.0	9.106586456298828	2.3690476417541504
1.0	7620000.0	7630000.0	8.0	9.554732322692871	2.514922618865967
1.0	7690000.0	7700000.0	13.0	9.516435623168945	2.4935927391052246
1.0	7780000.0	7790000.0	8.0	8.172735214233398	2.045600414276123
1.0	7800000.0	7810000.0	7.0	7.854924201965332	1.9246915578842163
1.0	7830000.0	7840000.0	7.0	8.374072074890137	2.164245128631592
1.0	7850000.0	7860000.0	6.0	7.701490879058838	1.8883392810821533
1.0	7890000.0	7900000.0	5.0	7.836557865142822	1.953656554222107
1.0	7920000.0	7930000.0	15.0	9.582146644592285	2.5281999111175537
1.0	7940000.0	7950000.0	10.0	9.459075927734375	2.4859368801116943
1.0	7960000.0	7970000.0	7.0	9.346321105957031	2.453249216079712
1.0	7990000.0	8000000.0	9.0	9.695359230041504	2.56347393989563
1.0	8110000.0	8120000.0	9.0	9.275186538696289	2.4296014308929443
1.0	8180000.0	8190000.0	12.0	10.10444450378418	2.6860544681549072
1.0	8190000.0	8200000.0	5.0	9.701093673706055	2.5657715797424316
1.0	8220000.0	8230000.0	11.0	9.22748851776123	2.41375732421875
1.0	8240000.0	8250000.0	14.0	9.877859115600586	2.6186087131500244
1.0	8320000.0	8330000.0	6.0	9.727327346801758	2.570617198944092
1.0	8390000.0	8400000.0	9.0	8.6986083984375	2.216317892074585
1.0	8420000.0	8430000.0	4.0	7.9150495529174805	1.9652159214019775
1.0	8430000.0	8440000.0	4.0	8.557299613952637	2.1879794597625732
1.0	8480000.0	8490000.0	9.0	8.8528413772583	2.270333766937256
1.0	8490000.0	8500000.0	10.0	7.893608093261719	1.963456392288208
1.0	8750000.0	8760000.0	7.0	7.674412727355957	1.8824398517608643
1.0	8930000.0	8940000.0	1.0	9.264411926269531	2.373056411743164
1.0	8960000.0	8970000.0	10.0	8.532389640808105	2.1732115745544434
1.0	8970000.0	8980000.0	15.0	8.927777290344238	2.313650131225586
1.0	9030000.0	9040000.0	4.0	10.741537094116211	2.867921829223633
1.0	9040000.0	9050000.0	8.0	9.574810981750488	2.527561664581299
1.0	9100000.0	9110000.0	13.0	8.44032096862793	2.134796619415283
1.0	9120000.0	9130000.0	7.0	8.405228614807129	2.1275932788848877
1.0	9150000.0	9160000.0	8.0	8.86078929901123	2.289003849029541
1.0	9160000.0	9170000.0	3.0	7.692124843597412	1.8824059963226318
1.0	9190000.0	9200000.0	7.0	9.25396728515625	2.4230542182922363
1.0	9240000.0	9250000.0	6.0	7.851068019866943	1.9303547143936157
1.0	9400000.0	9410000.0	6.0	8.306248664855957	2.111654043197632
1.0	9480000.0	9490000.0	12.0	10.55187702178955	2.8166728019714355
1.0	9510000.0	9520000.0	10.0	9.685906410217285	2.5584118366241455
1.0	9540000.0	9550000.0	13.0	10.301246643066406	2.748046398162842
1.0	9550000.0	9560000.0	11.0	10.158974647521973	2.7071826457977295
1.0	9560000.0	9570000.0	9.0	10.296453475952148	2.746006488800049
1.0	9650000.0	9660000.0	4.0	7.841007232666016	1.9465463161468506
1.0	9760000.0	9770000.0	13.0	8.019440650939941	1.9915673732757568
1.0	9780000.0	9790000.0	4.0	7.65389347076416	1.8693138360977173
1.0	9810000.0	9820000.0	6.0	7.421568393707275	1.7886406183242798
1.0	9820000.0	9830000.0	6.0	7.622979640960693	1.8600504398345947
1.0	9860000.0	9870000.0	7.0	7.128289699554443	1.660265326499939
1.0	9870000.0	9880000.0	7.0	7.029290676116943	1.619779348373413
1.0	10030000.0	10040000.0	7.0	7.692324161529541	1.867828607559204
1.0	10090000.0	10100000.0	8.0	8.331563949584961	2.102797031402588
1.0	10170000.0	10180000.0	7.0	7.0816330909729	1.641727089881897
1.0	10250000.0	10260000.0	12.0	9.415593147277832	2.4764657020568848
1.0	10340000.0	10350000.0	15.0	7.120131492614746	1.6558433771133423
1.0	10350000.0	10360000.0	10.0	7.273429870605469	1.712868094444275
1.0	10410000.0	10420000.0	4.0	7.5827317237854	1.8399651050567627
1.0	10530000.0	10540000.0	10.0	7.434700965881348	1.7844123840332031
1.0	10760000.0	10770000.0	8.0	7.745667934417725	1.8912595510482788
1.0	10840000.0	10850000.0	10.0	8.121411323547363	2.0277562141418457
1.0	10930000.0	10940000.0	9.0	9.973869323730469	2.650078058242798
1.0	10970000.0	10980000.0	7.0	9.580904960632324	2.5259928703308105
1.0	10990000.0	11000000.0	8.0	9.99293041229248	2.6538407802581787
1.0	11020000.0	11030000.0	6.0	9.448732376098633	2.486457586288452
1.0	11030000.0	11040000.0	10.0	9.656155586242676	2.5526766777038574
1.0	11050000.0	11060000.0	12.0	10.043036460876465	2.6725006103515625
1.0	11120000.0	11130000.0	6.0	7.317929744720459	1.7280046939849854
1.0	11130000.0	11140000.0	6.0	7.395138740539551	1.7668447494506836
1.0	11170000.0	11180000.0	6.0	7.3745622634887695	1.7654119729995728
1.0	11180000.0	11190000.0	7.0	7.200472831726074	1.6879007816314697
1.0	11270000.0	11280000.0	6.0	7.179029941558838	1.6839545965194702
1.0	11380000.0	11390000.0	13.0	8.912054061889648	2.3063204288482666
1.0	11440000.0	11450000.0	6.0	9.828503608703613	2.600649833679199
1.0	11510000.0	11520000.0	10.0	10.19218635559082	2.7091684341430664
1.0	11650000.0	11660000.0	15.0	11.091114044189453	2.959407091140747
1.0	11740000.0	11750000.0	8.0	10.679150581359863	2.856070041656494
1.0	11770000.0	11780000.0	9.0	9.83126163482666	2.5996718406677246
1.0	11800000.0	11810000.0	6.0	7.711551666259766	1.8900959491729736
1.0	11810000.0	11820000.0	13.0	8.575318336486816	2.197624921798706
1.0	11870000.0	11880000.0	9.0	8.000345230102539	1.9948259592056274
1.0	11940000.0	11950000.0	6.0	9.510660171508789	2.506207227706909
1.0	12080000.0	12090000.0	4.0	8.499330520629883	2.180107593536377
1.0	12170000.0	12180000.0	9.0	8.91731071472168	2.306480884552002
1.0	12210000.0	12220000.0	8.0	8.785452842712402	2.2728941440582275
1.0	12240000.0	12250000.0	9.0	8.481240272521973	2.1586360931396484
1.0	12350000.0	12360000.0	5.0	7.002127170562744	1.6117874383926392
1.0	12360000.0	12370000.0	8.0	7.151165962219238	1.675510048866272
1.0	12370000.0	12380000.0	11.0	7.038726806640625	1.6272754669189453
1.0	12430000.0	12440000.0	9.0	7.3065080642700195	1.7377296686172485
1.0	12440000.0	12450000.0	9.0	7.223106384277344	1.7128689289093018
1.0	12470000.0	12480000.0	4.0	7.118723392486572	1.6642379760742188
1.0	12500000.0	12510000.0	3.0	7.352252006530762	1.758028268814087
1.0	12760000.0	12770000.0	7.0	9.720809936523438	2.569995403289795
1.0	13800000.0	13810000.0	11.0	10.028820037841797	2.6639232635498047
1.0	13830000.0	13840000.0	18.0	9.941446304321289	2.6361806392669678
1.0	13840000.0	13850000.0	10.0	10.871969223022461	2.8993349075317383
1.0	13970000.0	13980000.0	12.0	11.155525207519531	2.9712843894958496
1.0	14060000.0	14070000.0	5.0	8.01048755645752	2.026559352874756
1.0	14070000.0	14080000.0	12.0	7.818221092224121	1.954131841659546
1.0	14120000.0	14130000.0	11.0	7.432095527648926	1.7953472137451172
1.0	14170000.0	14180000.0	6.0	10.086065292358398	2.6741161346435547
1.0	14210000.0	14220000.0	13.0	9.727751731872559	2.5592987537384033
1.0	14340000.0	14350000.0	6.0	9.912862777709961	2.6223318576812744
1.0	14350000.0	14360000.0	10.0	9.099874496459961	2.366854190826416
1.0	14360000.0	14370000.0	14.0	9.655448913574219	2.5319952964782715
1.0	14370000.0	14380000.0	8.0	9.688882827758789	2.5440406799316406
1.0	14420000.0	14430000.0	12.0	10.152131080627441	2.6804373264312744
1.0	14440000.0	14450000.0	4.0	10.913130760192871	2.897494077682495
1.0	14460000.0	14470000.0	9.0	10.500008583068848	2.8009262084960938
1.0	14480000.0	14490000.0	9.0	11.293645858764648	2.9926609992980957
1.0	14520000.0	14530000.0	15.0	10.728446960449219	2.8516438007354736
1.0	14540000.0	14550000.0	12.0	11.009078979492188	2.9205737113952637
1.0	14630000.0	14640000.0	11.0	10.778871536254883	2.8646762371063232
1.0	14670000.0	14680000.0	14.0	11.642892837524414	3.082207202911377
1.0	14700000.0	14710000.0	6.0	10.770622253417969	2.862506628036499
1.0	14720000.0	14730000.0	11.0	11.191659927368164	2.9664146900177
1.0	14750000.0	14760000.0	11.0	10.816603660583496	2.8656961917877197
1.0	14760000.0	14770000.0	8.0	10.582662582397461	2.807823657989502
1.0	14770000.0	14780000.0	12.0	10.707544326782227	2.8411247730255127
1.0	14870000.0	14880000.0	6.0	10.127233505249023	2.675686836242676
1.0	14880000.0	14890000.0	10.0	9.796128273010254	2.5731863975524902
1.0	14930000.0	14940000.0	8.0	9.647271156311035	2.523338794708252
1.0	14950000.0	14960000.0	11.0	9.37306022644043	2.448728322982788
1.0	15050000.0	15060000.0	9.0	9.519527435302734	2.487442970275879
1.0	15060000.0	15070000.0	7.0	9.372746467590332	2.435277223587036
1.0	15080000.0	15090000.0	6.0	8.560320854187012	2.1731200218200684
1.0	15090000.0	15100000.0	11.0	8.871826171875	2.2725462913513184
1.0	15260000.0	15270000.0	2.0	7.882835388183594	1.949390172958374
1.0	15270000.0	15280000.0	11.0	7.9572858810424805	1.9702026844024658
1.0	15300000.0	15310000.0	7.0	8.137495040893555	2.039729356765747
1.0	15360000.0	15370000.0	3.0	7.724008083343506	1.8925678730010986
1.0	15400000.0	15410000.0	7.0	8.402952194213867	2.123697280883789
1.0	15510000.0	15520000.0	5.0	7.837100028991699	1.9246351718902588
1.0	15530000.0	15540000.0	11.0	7.339852809906006	1.738856554031372
1.0	15560000.0	15570000.0	12.0	8.515508651733398	2.1645045280456543
1.0	15640000.0	15650000.0	11.0	8.849665641784668	2.2844748497009277
1.0	15660000.0	15670000.0	2.0	8.531393051147461	2.171355724334717
1.0	15680000.0	15690000.0	9.0	8.677717208862305	2.2241783142089844
1.0	15700000.0	15710000.0	13.0	8.569229125976562	2.1836998462677
1.0	15720000.0	15730000.0	6.0	8.78832721710205	2.2652134895324707
1.0	15780000.0	15790000.0	11.0	8.988580703735352	2.3327767848968506
1.0	15800000.0	15810000.0	10.0	8.410028457641602	2.1272168159484863
1.0	15880000.0	15890000.0	9.0	7.459743499755859	1.789523720741272
1.0	15890000.0	15900000.0	5.0	7.323030948638916	1.7424484491348267
1.0	15930000.0	15940000.0	12.0	9.881434440612793	2.617776870727539
1.0	15940000.0	15950000.0	8.0	9.184806823730469	2.3973021507263184
1.0	15970000.0	15980000.0	11.0	7.6132049560546875	1.8553390502929688
1.0	15990000.0	16000000.0	3.0	8.447973251342773	2.176637887954712
1.0	16030000.0	16040000.0	8.0	8.21232795715332	2.0805935859680176
1.0	16120000.0	16130000.0	8.0	8.036554336547852	1.9945722818374634
1.0	16190000.0	16200000.0	4.0	7.770825386047363	1.9210857152938843
1.0	16220000.0	16230000.0	10.0	7.7964911460876465	1.928868055343628
1.0	16240000.0	16250000.0	4.0	7.9139251708984375	1.9844627380371094
1.0	16250000.0	16260000.0	8.0	7.9869794845581055	2.0092005729675293
1.0	16270000.0	16280000.0	11.0	8.22253704071045	2.1034207344055176
1.0	16290000.0	16300000.0	11.0	7.548783779144287	1.8395942449569702
1.0	16300000.0	16310000.0	8.0	9.593759536743164	2.5502781867980957
1.0	16320000.0	16330000.0	10.0	10.232813835144043	2.729160785675049
1.0	16330000.0	16340000.0	6.0	9.37904167175293	2.4610471725463867
1.0	16470000.0	16480000.0	8.0	8.617935180664062	2.2252821922302246
1.0	16500000.0	16510000.0	8.0	9.105902671813965	2.36940336227417
1.0	16710000.0	16720000.0	5.0	7.052639961242676	1.637047529220581
1.0	16750000.0	16760000.0	6.0	9.46781063079834	2.4929115772247314
1.0	16770000.0	16780000.0	4.0	7.240599155426025	1.707013487815857
1.0	17030000.0	17040000.0	16.0	8.793004989624023	2.266575336456299
1.0	17040000.0	17050000.0	15.0	8.56967830657959	2.180450916290283
1.0	17240000.0	17250000.0	6.0	7.84747314453125	1.9374366998672485
1.0	17250000.0	17260000.0	19.0	7.351642608642578	1.7538284063339233
1.0	17300000.0	17310000.0	6.0	8.30184555053711	2.112004280090332
1.0	17310000.0	17320000.0	3.0	8.318455696105957	2.124814748764038
1.0	17320000.0	17330000.0	6.0	7.9797210693359375	2.002739429473877
1.0	17460000.0	17470000.0	3.0	9.024205207824707	2.3423993587493896
1.0	17470000.0	17480000.0	15.0	9.141960144042969	2.3813278675079346
1.0	17510000.0	17520000.0	8.0	8.235896110534668	2.066173553466797
1.0	17540000.0	17550000.0	10.0	9.576553344726562	2.522554874420166
1.0	17710000.0	17720000.0	12.0	10.688302993774414	2.8541207313537598
1.0	17840000.0	17850000.0	10.0	8.687410354614258	2.224822521209717
1.0	17870000.0	17880000.0	7.0	7.828665256500244	1.9506580829620361
1.0	17880000.0	17890000.0	3.0	8.023458480834961	2.0113792419433594
1.0	17890000.0	17900000.0	10.0	7.869527339935303	1.9595377445220947
1.0	17970000.0	17980000.0	8.0	7.418647766113281	1.7672576904296875
1.0	17990000.0	18000000.0	5.0	8.218446731567383	2.067310094833374
1.0	18060000.0	18070000.0	14.0	9.273765563964844	2.4222207069396973
1.0	18110000.0	18120000.0	12.0	10.357935905456543	2.7429566383361816
1.0	18140000.0	18150000.0	16.0	10.347684860229492	2.742842197418213
1.0	18170000.0	18180000.0	8.0	10.945094108581543	2.9049527645111084
1.0	18200000.0	18210000.0	9.0	9.949015617370605	2.635007619857788
1.0	18210000.0	18220000.0	15.0	9.674093246459961	2.535356044769287
1.0	18220000.0	18230000.0	6.0	10.608805656433105	2.816310167312622
1.0	18250000.0	18260000.0	6.0	10.787745475769043	2.8628287315368652
1.0	18270000.0	18280000.0	11.0	10.892614364624023	2.8915278911590576
1.0	18280000.0	18290000.0	8.0	11.160673141479492	2.9642791748046875
1.0	18330000.0	18340000.0	14.0	11.7008638381958	3.0924620628356934
1.0	18350000.0	18360000.0	14.0	12.031954765319824	3.1687264442443848
1.0	18370000.0	18380000.0	14.0	12.073750495910645	3.1775736808776855
1.0	18400000.0	18410000.0	11.0	12.100669860839844	3.1764962673187256
1.0	18510000.0	18520000.0	12.0	11.196327209472656	2.9651126861572266
1.0	18650000.0	18660000.0	14.0	11.737982749938965	3.0957486629486084
1.0	18670000.0	18680000.0	9.0	11.885751724243164	3.125912666320801
1.0	18690000.0	18700000.0	13.0	11.985163688659668	3.1538238525390625
1.0	18700000.0	18710000.0	18.0	11.803644180297852	3.113420009613037
1.0	18710000.0	18720000.0	7.0	11.642162322998047	3.0798988342285156
1.0	18720000.0	18730000.0	8.0	11.632672309875488	3.0716307163238525
1.0	18790000.0	18800000.0	11.0	11.145675659179688	2.954965829849243
1.0	18810000.0	18820000.0	10.0	11.11803913116455	2.9444212913513184
1.0	18930000.0	18940000.0	15.0	10.809289932250977	2.8843233585357666
1.0	18970000.0	18980000.0	9.0	10.785113334655762	2.8792824745178223
1.0	18990000.0	19000000.0	8.0	10.787606239318848	2.8773491382598877
1.0	19010000.0	19020000.0	11.0	11.186964988708496	2.9845449924468994
1.0	19070000.0	19080000.0	15.0	11.439142227172852	3.044067859649658
1.0	19110000.0	19120000.0	10.0	11.742105484008789	3.1173758506774902
1.0	19150000.0	19160000.0	7.0	11.707792282104492	3.099642038345337
1.0	19210000.0	19220000.0	5.0	8.367281913757324	2.1493570804595947
1.0	19250000.0	19260000.0	7.0	8.441862106323242	2.165679454803467
1.0	19300000.0	19310000.0	10.0	9.133636474609375	2.382291316986084
1.0	19340000.0	19350000.0	7.0	8.902238845825195	2.303178548812866
1.0	19360000.0	19370000.0	6.0	8.62423324584961	2.2036662101745605
1.0	19440000.0	19450000.0	7.0	6.681534767150879	1.4679166078567505
1.0	19620000.0	19630000.0	2.0	7.481661796569824	1.7767651081085205
1.0	19630000.0	19640000.0	7.0	7.127157688140869	1.647294044494629
1.0	19640000.0	19650000.0	9.0	6.845078945159912	1.5418221950531006
1.0	19650000.0	19660000.0	7.0	7.221331596374512	1.6816126108169556
1.0	19690000.0	19700000.0	4.0	7.062355995178223	1.6326682567596436
1.0	19710000.0	19720000.0	5.0	7.212355136871338	1.6892786026000977
1.0	19800000.0	19810000.0	5.0	7.42343807220459	1.808154821395874
1.0	19810000.0	19820000.0	9.0	10.80155086517334	2.8388729095458984
1.0	19840000.0	19850000.0	10.0	9.379053115844727	2.464064121246338
1.0	19940000.0	19950000.0	3.0	7.6613054275512695	1.8892419338226318
1.0	19960000.0	19970000.0	14.0	7.844882965087891	1.9143211841583252
1.0	19970000.0	19980000.0	9.0	7.59094762802124	1.8296172618865967
1.0	19980000.0	19990000.0	7.0	7.38388729095459	1.7455904483795166
1.0	20070000.0	20080000.0	2.0	7.390633583068848	1.7687829732894897
1.0	20090000.0	20100000.0	14.0	7.095311641693115	1.6453015804290771
1.0	20110000.0	20120000.0	10.0	7.573207855224609	1.8222793340682983
1.0	20120000.0	20130000.0	11.0	7.644366264343262	1.861560583114624
1.0	20250000.0	20260000.0	8.0	9.909212112426758	2.6253082752227783
1.0	20260000.0	20270000.0	12.0	9.920400619506836	2.6255736351013184
1.0	20280000.0	20290000.0	3.0	10.197973251342773	2.7127602100372314
1.0	20360000.0	20370000.0	9.0	10.449228286743164	2.7730278968811035
1.0	20380000.0	20390000.0	10.0	10.013211250305176	2.654594898223877
1.0	20410000.0	20420000.0	10.0	10.523248672485352	2.7907555103302
1.0	20450000.0	20460000.0	13.0	9.742598533630371	2.5701849460601807
1.0	20490000.0	20500000.0	8.0	9.601141929626465	2.523404836654663
1.0	20550000.0	20560000.0	9.0	10.117570877075195	2.68084716796875
1.0	20620000.0	20630000.0	10.0	9.982680320739746	2.6439425945281982
1.0	20660000.0	20670000.0	13.0	10.517538070678711	2.798358201980591
1.0	20830000.0	20840000.0	12.0	8.994730949401855	2.379340648651123
1.0	20860000.0	20870000.0	8.0	10.70593547821045	2.8604049682617188
1.0	20890000.0	20900000.0	10.0	10.742716789245605	2.871596574783325
1.0	20970000.0	20980000.0	8.0	8.3384428024292	2.141265392303467
1.0	21010000.0	21020000.0	9.0	9.41445255279541	2.4764676094055176
1.0	21030000.0	21040000.0	14.0	8.544604301452637	2.1775333881378174
1.0	21090000.0	21100000.0	2.0	7.597059726715088	1.858251929283142
1.0	21100000.0	21110000.0	7.0	7.174939155578613	1.6888881921768188
1.0	21130000.0	21140000.0	3.0	7.101927280426025	1.6535171270370483
1.0	21150000.0	21160000.0	5.0	6.49459981918335	1.4000866413116455
1.0	21350000.0	21360000.0	11.0	7.313014984130859	1.7386970520019531
1.0	21370000.0	21380000.0	6.0	7.5972723960876465	1.8598026037216187
1.0	21480000.0	21490000.0	5.0	8.116440773010254	2.0487563610076904
1.0	21490000.0	21500000.0	6.0	8.13103199005127	2.0558056831359863
1.0	21510000.0	21520000.0	11.0	8.844444274902344	2.282261371612549
1.0	21540000.0	21550000.0	8.0	8.922853469848633	2.308493137359619
1.0	21590000.0	21600000.0	9.0	7.503731727600098	1.8034477233886719
1.0	21690000.0	21700000.0	4.0	8.01286506652832	1.9788475036621094
1.0	21700000.0	21710000.0	10.0	8.11311149597168	2.014329671859741
1.0	21830000.0	21840000.0	8.0	8.070479393005371	2.0095934867858887
1.0	21850000.0	21860000.0	9.0	8.493538856506348	2.1582744121551514
1.0	21920000.0	21930000.0	9.0	8.719870567321777	2.233109951019287
1.0	21960000.0	21970000.0	9.0	8.50944709777832	2.1633503437042236
1.0	21970000.0	21980000.0	11.0	7.865054130554199	1.9359238147735596
1.0	22050000.0	22060000.0	6.0	8.256680488586426	2.1120152473449707
1.0	22070000.0	22080000.0	8.0	8.219738960266113	2.09997820854187
1.0	22080000.0	22090000.0	4.0	8.30626392364502	2.126962423324585
1.0	22090000.0	22100000.0	13.0	8.375508308410645	2.1294710636138916
1.0	22150000.0	22160000.0	6.0	9.088310241699219	2.371452808380127
1.0	22220000.0	22230000.0	11.0	8.052488327026367	2.0061686038970947
1.0	22250000.0	22260000.0	5.0	7.964804172515869	1.9655221700668335
1.0	22260000.0	22270000.0	11.0	7.962931156158447	1.9681847095489502
1.0	22420000.0	22430000.0	5.0	6.949830532073975	1.5943896770477295
1.0	22450000.0	22460000.0	10.0	7.1475982666015625	1.6608564853668213
1.0	22480000.0	22490000.0	10.0	8.450343132019043	2.1430864334106445
1.0	22660000.0	22670000.0	11.0	9.059804916381836	2.346046209335327
1.0	22730000.0	22740000.0	7.0	9.348125457763672	2.4500086307525635
1.0	22740000.0	22750000.0	4.0	8.618570327758789	2.2056078910827637
1.0	22790000.0	22800000.0	5.0	7.258780002593994	1.7235339879989624
1.0	22820000.0	22830000.0	8.0	7.238254547119141	1.715844750404358
1.0	22870000.0	22880000.0	8.0	8.9829740524292	2.3238697052001953
1.0	22930000.0	22940000.0	12.0	9.202383995056152	2.4024465084075928
1.0	22950000.0	22960000.0	6.0	8.838006019592285	2.275963544845581
1.0	22990000.0	23000000.0	6.0	9.107051849365234	2.3698854446411133
1.0	23020000.0	23030000.0	7.0	9.117972373962402	2.3764278888702393
1.0	23090000.0	23100000.0	8.0	7.972192287445068	1.961080551147461
1.0	23110000.0	23120000.0	11.0	7.9426374435424805	1.945579171180725
1.0	23220000.0	23230000.0	7.0	8.17418098449707	2.0299346446990967
1.0	23230000.0	23240000.0	6.0	8.510863304138184	2.1463000774383545
1.0	23240000.0	23250000.0	6.0	8.116582870483398	2.016719102859497
1.0	23280000.0	23290000.0	7.0	8.878922462463379	2.2938132286071777
1.0	23310000.0	23320000.0	11.0	9.068807601928711	2.3571925163269043
1.0	23390000.0	23400000.0	4.0	6.876015663146973	1.5600429773330688
1.0	23410000.0	23420000.0	8.0	6.693949222564697	1.4736707210540771
1.0	23420000.0	23430000.0	4.0	6.745011806488037	1.5030086040496826
1.0	23530000.0	23540000.0	6.0	9.217947006225586	2.4110567569732666
1.0	23600000.0	23610000.0	6.0	8.370871543884277	2.1388392448425293
1.0	23640000.0	23650000.0	8.0	7.860314846038818	1.9641411304473877
1.0	23720000.0	23730000.0	4.0	7.849644660949707	1.9268652200698853
1.0	23760000.0	23770000.0	3.0	8.630980491638184	2.1967949867248535
1.0	23800000.0	23810000.0	5.0	7.904019355773926	1.9495502710342407
1.0	23830000.0	23840000.0	9.0	8.477551460266113	2.1599535942077637
1.0	23840000.0	23850000.0	4.0	7.962555885314941	1.9821560382843018
1.0	23850000.0	23860000.0	7.0	8.490612030029297	2.174522876739502
1.0	23860000.0	23870000.0	9.0	9.387385368347168	2.4674670696258545
1.0	23980000.0	23990000.0	5.0	9.775032043457031	2.5908074378967285
1.0	24020000.0	24030000.0	9.0	7.261187553405762	1.7244749069213867
1.0	24040000.0	24050000.0	5.0	7.670238494873047	1.8807742595672607
1.0	24090000.0	24100000.0	10.0	7.543002128601074	1.8365428447723389
1.0	24110000.0	24120000.0	4.0	7.934931755065918	1.9776551723480225
1.0	24170000.0	24180000.0	4.0	7.500847816467285	1.823635458946228
1.0	24200000.0	24210000.0	11.0	8.976713180541992	2.3252487182617188
1.0	24210000.0	24220000.0	6.0	8.644373893737793	2.2104618549346924
1.0	24220000.0	24230000.0	10.0	7.819415092468262	1.9033178091049194
1.0	24230000.0	24240000.0	12.0	7.686034202575684	1.8423703908920288
1.0	24250000.0	24260000.0	5.0	7.356898307800293	1.716387152671814
1.0	24410000.0	24420000.0	9.0	7.352855682373047	1.710208535194397
1.0	24430000.0	24440000.0	9.0	7.940733909606934	1.9509494304656982
1.0	24440000.0	24450000.0	10.0	7.920479774475098	1.9456522464752197
1.0	24470000.0	24480000.0	10.0	9.058977127075195	2.3584861755371094
1.0	24520000.0	24530000.0	4.0	9.460165023803711	2.491262435913086
1.0	24540000.0	24550000.0	6.0	9.463445663452148	2.490939140319824
1.0	24560000.0	24570000.0	16.0	9.267221450805664	2.4280738830566406
1.0	24570000.0	24580000.0	7.0	9.620499610900879	2.5408730506896973
1.0	24640000.0	24650000.0	9.0	8.705175399780273	2.233672857284546
1.0	24680000.0	24690000.0	6.0	7.197401523590088	1.6871070861816406
1.0	24780000.0	24790000.0	5.0	6.8386549949646	1.5402815341949463
1.0	24840000.0	24850000.0	8.0	7.448481559753418	1.7889772653579712
1.0	24850000.0	24860000.0	9.0	7.484033107757568	1.8080791234970093
1.0	24900000.0	24910000.0	8.0	8.813177108764648	2.2718470096588135
1.0	24920000.0	24930000.0	10.0	9.273259162902832	2.4297947883605957
1.0	24970000.0	24980000.0	10.0	7.657354831695557	1.8804830312728882
1.0	25050000.0	25060000.0	9.0	8.794754028320312	2.267672300338745
1.0	25080000.0	25090000.0	5.0	8.300117492675781	2.0995285511016846
1.0	25160000.0	25170000.0	11.0	7.62667989730835	1.8703086376190186
1.0	25170000.0	25180000.0	10.0	8.8287992477417	2.2966272830963135
1.0	25240000.0	25250000.0	12.0	9.723655700683594	2.5630030632019043
1.0	25260000.0	25270000.0	6.0	11.036932945251465	2.945232391357422
1.0	25280000.0	25290000.0	15.0	10.697747230529785	2.8508975505828857
1.0	25290000.0	25300000.0	4.0	10.567010879516602	2.8063340187072754
1.0	25310000.0	25320000.0	4.0	11.146869659423828	2.9606332778930664
1.0	25330000.0	25340000.0	21.0	10.032742500305176	2.6592350006103516
1.0	25350000.0	25360000.0	10.0	9.950906753540039	2.6207115650177
1.0	25400000.0	25410000.0	8.0	9.940473556518555	2.638441562652588
1.0	25490000.0	25500000.0	8.0	9.388191223144531	2.4652390480041504
1.0	25530000.0	25540000.0	12.0	8.182653427124023	2.042677640914917
1.0	25570000.0	25580000.0	9.0	9.332731246948242	2.4109339714050293
1.0	25680000.0	25690000.0	3.0	6.686651706695557	1.4809095859527588
1.0	25750000.0	25760000.0	13.0	8.496186256408691	2.1904425621032715
1.0	25780000.0	25790000.0	6.0	7.260807991027832	1.7279760837554932
1.0	25900000.0	25910000.0	13.0	8.263565063476562	2.0743165016174316
1.0	26030000.0	26040000.0	6.0	7.682348728179932	1.8749244213104248
1.0	26040000.0	26050000.0	13.0	8.223910331726074	2.062074899673462
1.0	26060000.0	26070000.0	8.0	7.712151527404785	1.8699995279312134
1.0	26090000.0	26100000.0	4.0	7.456348419189453	1.7910960912704468
1.0	26120000.0	26130000.0	1.0	7.286041259765625	1.7258765697479248
1.0	26140000.0	26150000.0	10.0	8.232470512390137	2.091644763946533
1.0	26150000.0	26160000.0	6.0	7.0881195068359375	1.6463676691055298
1.0	26250000.0	26260000.0	11.0	7.755156517028809	1.8808435201644897
1.0	26440000.0	26450000.0	5.0	7.331060886383057	1.7537574768066406
1.0	26450000.0	26460000.0	5.0	8.538124084472656	2.180415153503418
1.0	26500000.0	26510000.0	9.0	8.093870162963867	2.0295732021331787
1.0	26510000.0	26520000.0	9.0	7.7851080894470215	1.9301235675811768
1.0	26530000.0	26540000.0	8.0	9.587400436401367	2.530569553375244
1.0	26590000.0	26600000.0	3.0	7.864482879638672	1.9561793804168701
1.0	26640000.0	26650000.0	8.0	9.780105590820312	2.6155805587768555
1.0	26680000.0	26690000.0	10.0	9.208989143371582	2.4078457355499268
1.0	26740000.0	26750000.0	9.0	9.99004077911377	2.641268253326416
1.0	26840000.0	26850000.0	13.0	9.626638412475586	2.5438554286956787
1.0	26850000.0	26860000.0	12.0	8.692790031433105	2.240016460418701
1.0	26860000.0	26870000.0	5.0	8.144220352172852	2.055346965789795
1.0	27040000.0	27050000.0	7.0	7.8006157875061035	1.947821855545044
1.0	27060000.0	27070000.0	8.0	7.863192081451416	1.9667751789093018
1.0	27130000.0	27140000.0	10.0	8.631058692932129	2.2081668376922607
1.0	27150000.0	27160000.0	7.0	7.631901741027832	1.8853118419647217
1.0	27220000.0	27230000.0	5.0	9.02412223815918	2.388652801513672
1.0	27250000.0	27260000.0	11.0	8.329695701599121	2.124763011932373
1.0	27260000.0	27270000.0	9.0	8.388368606567383	2.146389961242676
1.0	27310000.0	27320000.0	9.0	10.143051147460938	2.7016379833221436
1.0	27320000.0	27330000.0	10.0	9.700640678405762	2.5644478797912598
1.0	27330000.0	27340000.0	11.0	9.324369430541992	2.460893154144287
1.0	27350000.0	27360000.0	13.0	9.74681282043457	2.580383777618408
1.0	27400000.0	27410000.0	9.0	9.950352668762207	2.644914150238037
1.0	27450000.0	27460000.0	5.0	8.011697769165039	2.0116991996765137
1.0	27570000.0	27580000.0	7.0	8.030040740966797	2.001242160797119
1.0	27590000.0	27600000.0	9.0	7.6966705322265625	1.8827474117279053
1.0	27690000.0	27700000.0	9.0	8.444097518920898	2.1624786853790283
1.0	27780000.0	27790000.0	3.0	7.26291036605835	1.7172634601593018
1.0	27870000.0	27880000.0	6.0	7.97707462310791	1.9777618646621704
1.0	27880000.0	27890000.0	6.0	8.06751823425293	2.008857250213623
1.0	27890000.0	27900000.0	9.0	8.47850227355957	2.16536021232605
1.0	27910000.0	27920000.0	9.0	7.708883762359619	1.8991447687149048
1.0	27930000.0	27940000.0	11.0	10.090465545654297	2.684911012649536
1.0	27940000.0	27950000.0	9.0	10.852198600769043	2.891986131668091
1.0	27950000.0	27960000.0	8.0	10.517234802246094	2.8044180870056152
1.0	28010000.0	28020000.0	12.0	11.891393661499023	3.157461404800415
1.0	28050000.0	28060000.0	6.0	10.025311470031738	2.7073371410369873
1.0	28190000.0	28200000.0	5.0	8.859211921691895	2.2873642444610596
1.0	28230000.0	28240000.0	9.0	7.3114013671875	1.7342990636825562
1.0	28260000.0	28270000.0	3.0	8.36616039276123	2.1200461387634277
1.0	28270000.0	28280000.0	11.0	8.008123397827148	1.9874122142791748
1.0	28280000.0	28290000.0	13.0	7.537694454193115	1.827934980392456
1.0	28290000.0	28300000.0	2.0	7.669661521911621	1.8819643259048462
1.0	28360000.0	28370000.0	8.0	7.586221218109131	1.8567721843719482
1.0	28460000.0	28470000.0	9.0	9.809447288513184	2.601611614227295
1.0	28470000.0	28480000.0	7.0	8.866329193115234	2.291790008544922
1.0	28530000.0	28540000.0	7.0	7.7796759605407715	1.9346309900283813
1.0	28580000.0	28590000.0	13.0	8.535844802856445	2.216390371322632
1.0	28590000.0	28600000.0	5.0	7.494942665100098	1.8242714405059814
1.0	28780000.0	28790000.0	7.0	7.7267746925354	1.8958876132965088
1.0	28930000.0	28940000.0	3.0	8.425159454345703	2.1609017848968506
1.0	29050000.0	29060000.0	8.0	9.846992492675781	2.611703395843506
1.0	29110000.0	29120000.0	6.0	9.345282554626465	2.4539947509765625
1.0	29290000.0	29300000.0	1.0	7.791632175445557	1.8987573385238647
1.0	29360000.0	29370000.0	7.0	6.622307777404785	1.4410202503204346
1.0	29380000.0	29390000.0	6.0	6.779410362243652	1.501879334449768
1.0	29440000.0	29450000.0	6.0	7.318692684173584	1.7166227102279663
1.0	29490000.0	29500000.0	11.0	7.084118843078613	1.6521985530853271
1.0	29510000.0	29520000.0	7.0	9.048677444458008	2.3543570041656494
1.0	29530000.0	29540000.0	9.0	7.309666633605957	1.7397409677505493
1.0	29540000.0	29550000.0	4.0	7.29651403427124	1.7287988662719727
1.0	29550000.0	29560000.0	7.0	7.812901973724365	1.9263461828231812
1.0	29610000.0	29620000.0	11.0	7.984559535980225	2.00221586227417
1.0	29620000.0	29630000.0	7.0	8.243447303771973	2.084141492843628
1.0	29650000.0	29660000.0	9.0	8.847203254699707	2.2922158241271973
1.0	29660000.0	29670000.0	9.0	10.204432487487793	2.7191174030303955
1.0	29670000.0	29680000.0	11.0	10.32475471496582	2.7514123916625977
1.0	29680000.0	29690000.0	11.0	9.845769882202148	2.6090903282165527
1.0	29690000.0	29700000.0	12.0	10.42349910736084	2.774420738220215
1.0	29700000.0	29710000.0	11.0	11.003974914550781	2.933000087738037
1.0	29720000.0	29730000.0	8.0	9.565664291381836	2.5389926433563232
1.0	29760000.0	29770000.0	15.0	10.431561470031738	2.7772512435913086
1.0	29790000.0	29800000.0	11.0	9.639026641845703	2.5342764854431152
1.0	29830000.0	29840000.0	10.0	8.386280059814453	2.107356071472168
1.0	30030000.0	30040000.0	12.0	8.174764633178711	2.0539920330047607
1.0	30110000.0	30120000.0	10.0	10.781679153442383	2.8717398643493652
1.0	30230000.0	30240000.0	17.0	12.215876579284668	3.2115890979766846
1.0	30300000.0	30310000.0	6.0	12.025901794433594	3.1671528816223145
1.0	30310000.0	30320000.0	9.0	11.931253433227539	3.1440329551696777
1.0	30360000.0	30370000.0	8.0	11.235221862792969	2.9785799980163574
1.0	30540000.0	30550000.0	14.0	11.655832290649414	3.0833356380462646
1.0	30630000.0	30640000.0	12.0	11.653564453125	3.0736124515533447
1.0	30640000.0	30650000.0	12.0	11.71605110168457	3.089010715484619
1.0	30710000.0	30720000.0	5.0	11.568413734436035	3.0597729682922363
1.0	30750000.0	30760000.0	11.0	10.547821044921875	2.7969088554382324
1.0	30810000.0	30820000.0	12.0	10.763513565063477	2.8574814796447754
1.0	30820000.0	30830000.0	12.0	10.453912734985352	2.7732419967651367
1.0	30830000.0	30840000.0	11.0	10.092630386352539	2.672003746032715
1.0	30840000.0	30850000.0	10.0	10.458592414855957	2.780202627182007
1.0	30900000.0	30910000.0	13.0	11.258663177490234	2.9873239994049072
1.0	30920000.0	30930000.0	5.0	9.059643745422363	2.3795554637908936
1.0	30940000.0	30950000.0	13.0	10.790238380432129	2.8741629123687744
1.0	30950000.0	30960000.0	10.0	11.293721199035645	3.0003504753112793
1.0	30960000.0	30970000.0	15.0	9.611368179321289	2.5467915534973145
1.0	30970000.0	30980000.0	12.0	8.684022903442383	2.2386302947998047
1.0	30980000.0	30990000.0	10.0	10.35918140411377	2.752657175064087
1.0	31060000.0	31070000.0	12.0	11.133715629577637	2.9592831134796143
1.0	31130000.0	31140000.0	8.0	11.15340805053711	2.974433422088623
1.0	31190000.0	31200000.0	16.0	11.275862693786621	3.0440566539764404
1.0	31200000.0	31210000.0	9.0	10.653182029724121	2.8467581272125244
1.0	31250000.0	31260000.0	12.0	10.585253715515137	2.8246989250183105
1.0	31290000.0	31300000.0	8.0	9.96403694152832	2.6559059619903564
1.0	31300000.0	31310000.0	7.0	10.353593826293945	2.7597250938415527
1.0	31350000.0	31360000.0	7.0	9.226234436035156	2.413491725921631
1.0	31430000.0	31440000.0	14.0	7.562382698059082	1.8532260656356812
1.0	31440000.0	31450000.0	6.0	7.73720645904541	1.920336365699768
1.0	31450000.0	31460000.0	8.0	8.058444023132324	2.040066957473755
1.0	31470000.0	31480000.0	11.0	8.168553352355957	2.0945022106170654
1.0	31510000.0	31520000.0	9.0	8.540352821350098	2.2160744667053223
1.0	31590000.0	31600000.0	8.0	10.782791137695312	2.8801779747009277
1.0	31630000.0	31640000.0	11.0	11.5596923828125	3.0811374187469482
1.0	31770000.0	31780000.0	6.0	7.651461124420166	1.8726158142089844
1.0	31820000.0	31830000.0	3.0	7.6945977210998535	1.9069122076034546
1.0	31920000.0	31930000.0	10.0	10.304856300354004	2.74558424949646
1.0	31950000.0	31960000.0	10.0	9.68409538269043	2.5579848289489746
1.0	32000000.0	32010000.0	5.0	10.606228828430176	2.8332290649414062
1.0	32180000.0	32190000.0	11.0	9.31973934173584	2.443053722381592
1.0	32230000.0	32240000.0	6.0	9.496025085449219	2.5051467418670654
1.0	32280000.0	32290000.0	8.0	10.172418594360352	2.7099311351776123
1.0	32380000.0	32390000.0	9.0	8.40089225769043	2.1527247428894043
1.0	32400000.0	32410000.0	11.0	10.390137672424316	2.7668941020965576
1.0	32440000.0	32450000.0	9.0	9.07203483581543	2.3590574264526367
1.0	32540000.0	32550000.0	3.0	7.911184787750244	1.9666903018951416
1.0	32560000.0	32570000.0	9.0	8.225579261779785	2.066283702850342
1.0	32610000.0	32620000.0	13.0	7.472450256347656	1.7830047607421875
1.0	32670000.0	32680000.0	4.0	8.705862045288086	2.244206666946411
1.0	32770000.0	32780000.0	2.0	7.238960266113281	1.7108542919158936
1.0	32940000.0	32950000.0	2.0	8.918074607849121	2.3056795597076416
1.0	32950000.0	32960000.0	12.0	8.4561185836792	2.146937131881714
1.0	33020000.0	33030000.0	3.0	8.272622108459473	2.1170389652252197
1.0	33080000.0	33090000.0	8.0	8.19006633758545	2.0744266510009766
1.0	33140000.0	33150000.0	11.0	8.312657356262207	2.1346640586853027
1.0	33150000.0	33160000.0	11.0	8.25271987915039	2.1077322959899902
1.0	33290000.0	33300000.0	7.0	8.050416946411133	2.0414702892303467
1.0	33300000.0	33310000.0	3.0	8.151989936828613	2.0638587474823
1.0	33310000.0	33320000.0	5.0	7.993043422698975	2.016831398010254
1.0	33320000.0	33330000.0	9.0	7.665098667144775	1.8874622583389282
1.0	33360000.0	33370000.0	7.0	8.593633651733398	2.213937997817993
1.0	33380000.0	33390000.0	17.0	9.684202194213867	2.5623550415039062
1.0	33400000.0	33410000.0	8.0	7.9323272705078125	1.9846611022949219
1.0	33490000.0	33500000.0	6.0	7.459651947021484	1.8095500469207764
1.0	33510000.0	33520000.0	10.0	7.6103057861328125	1.847355604171753
1.0	33590000.0	33600000.0	7.0	8.133771896362305	2.0550413131713867
1.0	33640000.0	33650000.0	15.0	7.330496311187744	1.7321131229400635
1.0	33720000.0	33730000.0	9.0	7.699123382568359	1.897644281387329
1.0	33730000.0	33740000.0	8.0	7.510672569274902	1.8204959630966187
1.0	33740000.0	33750000.0	1.0	7.625300407409668	1.8583765029907227
1.0	33750000.0	33760000.0	8.0	6.8830060958862305	1.564760684967041
1.0	33780000.0	33790000.0	11.0	7.910881042480469	1.941592812538147
1.0	33820000.0	33830000.0	4.0	7.597358703613281	1.8319008350372314
1.0	33830000.0	33840000.0	5.0	7.8606367111206055	1.9197368621826172
1.0	33970000.0	33980000.0	6.0	9.539823532104492	2.516677141189575
1.0	33980000.0	33990000.0	10.0	9.695721626281738	2.549983501434326
1.0	33990000.0	34000000.0	9.0	10.088689804077148	2.6686835289001465
1.0	34010000.0	34020000.0	9.0	10.617962837219238	2.813070774078369
1.0	34120000.0	34130000.0	7.0	11.821405410766602	3.119699478149414
1.0	34180000.0	34190000.0	12.0	11.600749015808105	3.063685894012451
1.0	34240000.0	34250000.0	13.0	11.326425552368164	2.9881844520568848
1.0	34270000.0	34280000.0	9.0	11.116332054138184	2.9425673484802246
1.0	34300000.0	34310000.0	10.0	8.63978099822998	2.211336851119995
1.0	34310000.0	34320000.0	7.0	9.9475679397583	2.625847339630127
1.0	34380000.0	34390000.0	10.0	10.815374374389648	2.8631415367126465
1.0	34400000.0	34410000.0	14.0	10.576709747314453	2.8046576976776123
1.0	34410000.0	34420000.0	12.0	10.888994216918945	2.889986276626587
1.0	34550000.0	34560000.0	10.0	10.62771987915039	2.83858060836792
1.0	34560000.0	34570000.0	6.0	8.057170867919922	2.038039445877075
1.0	34610000.0	34620000.0	14.0	12.443658828735352	3.250281572341919
1.0	34730000.0	34740000.0	10.0	14.362698554992676	3.5860869884490967
1.0	34780000.0	34790000.0	15.0	13.570287704467773	3.467989444732666
1.0	34830000.0	34840000.0	11.0	13.9568452835083	3.5254433155059814
1.0	35100000.0	35110000.0	7.0	11.2059965133667	2.99074387550354
1.0	35130000.0	35140000.0	8.0	12.0300931930542	3.172163963317871
1.0	35140000.0	35150000.0	8.0	11.765673637390137	3.112069606781006
1.0	35400000.0	35410000.0	8.0	10.567024230957031	2.8198039531707764
1.0	35420000.0	35430000.0	9.0	7.783089637756348	1.9208303689956665
1.0	35450000.0	35460000.0	6.0	8.201567649841309	2.0883543491363525
1.0	35500000.0	35510000.0	10.0	9.542112350463867	2.516494035720825
1.0	35550000.0	35560000.0	7.0	8.09652042388916	2.039930820465088
1.0	35560000.0	35570000.0	9.0	7.920872688293457	1.9816287755966187
1.0	35650000.0	35660000.0	8.0	9.261713027954102	2.391598701477051
1.0	35750000.0	35760000.0	6.0	8.410835266113281	2.1674671173095703
1.0	35760000.0	35770000.0	10.0	8.249933242797852	2.120771884918213
1.0	35790000.0	35800000.0	9.0	8.033836364746094	2.033684253692627
1.0	35800000.0	35810000.0	12.0	8.032519340515137	2.0139267444610596
1.0	35830000.0	35840000.0	13.0	7.751084327697754	1.9140163660049438
1.0	35840000.0	35850000.0	14.0	7.603848457336426	1.8643455505371094
1.0	35930000.0	35940000.0	6.0	7.591433048248291	1.848733901977539
1.0	35960000.0	35970000.0	5.0	7.734879493713379	1.8991426229476929
1.0	35990000.0	36000000.0	10.0	7.382057189941406	1.7701934576034546
1.0	36050000.0	36060000.0	12.0	7.852069854736328	1.93903386592865
1.0	36160000.0	36170000.0	8.0	9.779550552368164	2.5900983810424805
1.0	36190000.0	36200000.0	8.0	8.060816764831543	2.015472650527954
1.0	36280000.0	36290000.0	6.0	7.725319862365723	1.9034522771835327
1.0	36440000.0	36450000.0	3.0	7.7271552085876465	1.9005247354507446
1.0	36490000.0	36500000.0	6.0	8.19379711151123	2.06209135055542
1.0	36570000.0	36580000.0	12.0	9.514853477478027	2.507436752319336
1.0	36770000.0	36780000.0	10.0	7.6463751792907715	1.8631398677825928
1.0	36900000.0	36910000.0	9.0	9.016898155212402	2.3381831645965576
1.0	36910000.0	36920000.0	6.0	8.474470138549805	2.1930088996887207
1.0	37010000.0	37020000.0	9.0	11.00368595123291	2.941418170928955
1.0	37090000.0	37100000.0	12.0	11.67530632019043	3.1029982566833496
1.0	37120000.0	37130000.0	13.0	10.812565803527832	2.885352373123169
1.0	37160000.0	37170000.0	9.0	10.902870178222656	2.9087367057800293
1.0	37180000.0	37190000.0	12.0	11.235928535461426	2.9925789833068848
1.0	37230000.0	37240000.0	6.0	11.37828540802002	3.0248560905456543
1.0	37310000.0	37320000.0	9.0	13.135747909545898	3.3809101581573486
1.0	37330000.0	37340000.0	14.0	12.632221221923828	3.298313856124878
1.0	37370000.0	37380000.0	12.0	13.637655258178711	3.4775314331054688
1.0	37420000.0	37430000.0	10.0	14.001835823059082	3.5331642627716064
1.0	37460000.0	37470000.0	14.0	12.96324634552002	3.3623828887939453
1.0	37470000.0	37480000.0	9.0	13.133039474487305	3.3958401679992676
1.0	37550000.0	37560000.0	16.0	13.804056167602539	3.5075535774230957
1.0	37620000.0	37630000.0	9.0	13.298843383789062	3.4149386882781982
1.0	37650000.0	37660000.0	15.0	12.539112091064453	3.281578540802002
1.0	37660000.0	37670000.0	9.0	13.101211547851562	3.3885250091552734
1.0	37740000.0	37750000.0	11.0	12.968391418457031	3.365975856781006
1.0	37820000.0	37830000.0	9.0	12.988134384155273	3.379528045654297
1.0	37860000.0	37870000.0	17.0	12.508027076721191	3.2828102111816406
1.0	37980000.0	37990000.0	15.0	10.638166427612305	2.8416123390197754
1.0	38070000.0	38080000.0	16.0	10.862187385559082	2.903271198272705
1.0	38090000.0	38100000.0	7.0	10.677515029907227	2.851633071899414
1.0	38170000.0	38180000.0	7.0	8.616823196411133	2.2510228157043457
1.0	38190000.0	38200000.0	8.0	10.120317459106445	2.685786247253418
1.0	38210000.0	38220000.0	6.0	10.933313369750977	2.9219369888305664
1.0	38240000.0	38250000.0	17.0	10.64708423614502	2.844836473464966
1.0	38260000.0	38270000.0	7.0	7.757437705993652	1.9120467901229858
1.0	38310000.0	38320000.0	10.0	7.612061977386475	1.8649317026138306
1.0	38340000.0	38350000.0	6.0	8.094233512878418	2.0219979286193848
1.0	38420000.0	38430000.0	8.0	8.029943466186523	2.0114476680755615
1.0	38440000.0	38450000.0	4.0	8.437104225158691	2.174112319946289
1.0	38490000.0	38500000.0	13.0	9.419804573059082	2.5029098987579346
1.0	38520000.0	38530000.0	9.0	10.829187393188477	2.889362096786499
1.0	38600000.0	38610000.0	10.0	11.74044418334961	3.114433765411377
1.0	38660000.0	38670000.0	12.0	11.273824691772461	3.0065677165985107
1.0	38760000.0	38770000.0	7.0	12.4202880859375	3.263089418411255
1.0	38810000.0	38820000.0	9.0	12.115567207336426	3.1882543563842773
1.0	38850000.0	38860000.0	10.0	12.644896507263184	3.2934505939483643
1.0	38900000.0	38910000.0	9.0	12.251518249511719	3.2162833213806152
1.0	38910000.0	38920000.0	15.0	11.870980262756348	3.136350154876709
1.0	38920000.0	38930000.0	12.0	12.492616653442383	3.275325059890747
1.0	38950000.0	38960000.0	10.0	12.66331672668457	3.309558153152466
1.0	39020000.0	39030000.0	11.0	12.78857135772705	3.3322994709014893
1.0	39070000.0	39080000.0	11.0	13.32487964630127	3.4387004375457764
1.0	39080000.0	39090000.0	20.0	12.879997253417969	3.353048801422119
1.0	39120000.0	39130000.0	11.0	13.586618423461914	3.4786739349365234
1.0	39140000.0	39150000.0	11.0	12.771648406982422	3.3401381969451904
1.0	39170000.0	39180000.0	12.0	13.524197578430176	3.4688820838928223
1.0	39210000.0	39220000.0	14.0	11.987744331359863	3.17207407951355
1.0	39220000.0	39230000.0	7.0	12.607019424438477	3.310204267501831
1.0	39270000.0	39280000.0	18.0	10.478299140930176	2.796837329864502
1.0	39320000.0	39330000.0	8.0	8.017975807189941	2.02516508102417
1.0	39330000.0	39340000.0	8.0	8.454252243041992	2.173360824584961
1.0	39450000.0	39460000.0	4.0	8.786994934082031	2.2894434928894043
1.0	39650000.0	39660000.0	6.0	8.617307662963867	2.2063565254211426
1.0	39670000.0	39680000.0	6.0	8.59733772277832	2.20928692817688
1.0	39720000.0	39730000.0	6.0	7.863855838775635	1.9555667638778687
1.0	39740000.0	39750000.0	10.0	7.661691188812256	1.8872493505477905
1.0	39790000.0	39800000.0	11.0	7.49323034286499	1.8158966302871704
1.0	39900000.0	39910000.0	6.0	7.372593879699707	1.7631499767303467
1.0	39920000.0	39930000.0	6.0	7.4185471534729	1.7772506475448608
1.0	39970000.0	39980000.0	2.0	8.296693801879883	2.1074447631835938
1.0	40000000.0	40010000.0	7.0	8.276739120483398	2.1010708808898926
1.0	40120000.0	40130000.0	6.0	9.686883926391602	2.5593509674072266
1.0	40140000.0	40150000.0	9.0	9.20556354522705	2.4036197662353516
1.0	40160000.0	40170000.0	7.0	8.914433479309082	2.309617280960083
1.0	40180000.0	40190000.0	7.0	9.118392944335938	2.376410722732544
1.0	40290000.0	40300000.0	7.0	8.670734405517578	2.2223429679870605
1.0	40440000.0	40450000.0	9.0	10.351235389709473	2.7605550289154053
1.0	40450000.0	40460000.0	10.0	10.112655639648438	2.6898980140686035
1.0	40460000.0	40470000.0	13.0	9.703712463378906	2.5720221996307373
1.0	40490000.0	40500000.0	13.0	10.137295722961426	2.700256586074829
1.0	40500000.0	40510000.0	3.0	11.70068073272705	3.130399227142334
1.0	40570000.0	40580000.0	12.0	11.160242080688477	2.9826173782348633
1.0	40590000.0	40600000.0	15.0	10.634908676147461	2.8419933319091797
1.0	40750000.0	40760000.0	9.0	9.071297645568848	2.403308629989624
1.0	40760000.0	40770000.0	10.0	10.251174926757812	2.726017475128174
1.0	40780000.0	40790000.0	7.0	10.477386474609375	2.8098883628845215
1.0	40860000.0	40870000.0	12.0	8.231264114379883	2.0795769691467285
1.0	40900000.0	40910000.0	5.0	9.253715515136719	2.4238815307617188
1.0	40910000.0	40920000.0	4.0	8.583732604980469	2.211975574493408
1.0	40960000.0	40970000.0	6.0	8.281164169311523	2.0854969024658203
1.0	41020000.0	41030000.0	14.0	10.290343284606934	2.7437355518341064
1.0	41050000.0	41060000.0	9.0	9.56285285949707	2.5222091674804688
1.0	41120000.0	41130000.0	8.0	8.75521183013916	2.2408714294433594
1.0	41160000.0	41170000.0	6.0	7.2911787033081055	1.7368491888046265
1.0	41210000.0	41220000.0	8.0	7.122015953063965	1.6666457653045654
1.0	41230000.0	41240000.0	5.0	7.282443046569824	1.731156349182129
1.0	41260000.0	41270000.0	9.0	8.568313598632812	2.184316396713257
1.0	41270000.0	41280000.0	10.0	9.256850242614746	2.423093318939209
1.0	41350000.0	41360000.0	12.0	10.324182510375977	2.755458116531372
1.0	41390000.0	41400000.0	7.0	9.92991828918457	2.6364293098449707
1.0	41580000.0	41590000.0	4.0	7.046893119812012	1.6301628351211548
1.0	41690000.0	41700000.0	11.0	7.8185319900512695	1.954321265220642
1.0	41700000.0	41710000.0	10.0	8.08287525177002	2.0448429584503174
1.0	41720000.0	41730000.0	11.0	9.533164978027344	2.510704517364502
1.0	41830000.0	41840000.0	11.0	9.791284561157227	2.590222120285034
1.0	41850000.0	41860000.0	4.0	9.910531997680664	2.6264986991882324
1.0	41940000.0	41950000.0	8.0	8.972945213317871	2.3245959281921387
1.0	41970000.0	41980000.0	11.0	9.611726760864258	2.5259602069854736
1.0	42100000.0	42110000.0	7.0	9.094535827636719	2.3648955821990967
1.0	42130000.0	42140000.0	12.0	9.481634140014648	2.4886014461517334
1.0	42140000.0	42150000.0	10.0	9.887412071228027	2.6180882453918457
1.0	42200000.0	42210000.0	11.0	9.666311264038086	2.565518617630005
1.0	42210000.0	42220000.0	14.0	10.539070129394531	2.811249256134033
1.0	42240000.0	42250000.0	13.0	10.366673469543457	2.760226011276245
1.0	42290000.0	42300000.0	9.0	10.265320777893066	2.725576639175415
1.0	42350000.0	42360000.0	4.0	10.53016185760498	2.809008836746216
1.0	42360000.0	42370000.0	5.0	10.094269752502441	2.684121608734131
1.0	42390000.0	42400000.0	11.0	10.190007209777832	2.708885669708252
1.0	42430000.0	42440000.0	18.0	9.722487449645996	2.5651559829711914
1.0	42440000.0	42450000.0	12.0	9.031454086303711	2.363206148147583
1.0	42480000.0	42490000.0	10.0	10.93481731414795	2.910444498062134
1.0	42500000.0	42510000.0	14.0	11.212099075317383	2.9940268993377686
1.0	42510000.0	42520000.0	10.0	11.41628360748291	3.037022352218628
1.0	42620000.0	42630000.0	9.0	10.33836555480957	2.7465691566467285
1.0	42730000.0	42740000.0	7.0	7.520440578460693	1.8338838815689087
1.0	42780000.0	42790000.0	6.0	7.567771911621094	1.8524776697158813
1.0	42810000.0	42820000.0	10.0	10.448956489562988	2.7879157066345215
1.0	42900000.0	42910000.0	11.0	9.871413230895996	2.612222671508789
1.0	42970000.0	42980000.0	10.0	9.278924942016602	2.426867961883545
1.0	42980000.0	42990000.0	7.0	10.512626647949219	2.7915964126586914
1.0	42990000.0	43000000.0	4.0	9.928731918334961	2.6300761699676514
1.0	43050000.0	43060000.0	9.0	8.717811584472656	2.249429225921631
1.0	43070000.0	43080000.0	10.0	9.209619522094727	2.4059383869171143
1.0	43210000.0	43220000.0	3.0	8.193801879882812	2.074864149093628
1.0	43220000.0	43230000.0	10.0	7.875798225402832	1.9392223358154297
1.0	43270000.0	43280000.0	1.0	8.34214973449707	2.1429219245910645
1.0	43300000.0	43310000.0	8.0	7.907177925109863	1.9707229137420654
1.0	43320000.0	43330000.0	6.0	9.833287239074707	2.5993478298187256
1.0	43340000.0	43350000.0	11.0	9.872346878051758	2.6190826892852783
1.0	43420000.0	43430000.0	7.0	9.792627334594727	2.5978939533233643
1.0	43590000.0	43600000.0	12.0	10.335344314575195	2.7542498111724854
1.0	43620000.0	43630000.0	12.0	9.619473457336426	2.5486629009246826
1.0	43640000.0	43650000.0	16.0	10.461076736450195	2.7907512187957764
1.0	43710000.0	43720000.0	7.0	10.335615158081055	2.7549386024475098
1.0	43740000.0	43750000.0	8.0	8.718616485595703	2.253394603729248
1.0	43780000.0	43790000.0	14.0	8.88538646697998	2.3027496337890625
1.0	43850000.0	43860000.0	14.0	9.014928817749023	2.3948886394500732
1.0	43900000.0	43910000.0	10.0	9.647743225097656	2.556013822555542
1.0	43930000.0	43940000.0	12.0	10.57424545288086	2.8221120834350586
1.0	43940000.0	43950000.0	8.0	10.897974014282227	2.9126734733581543
1.0	44070000.0	44080000.0	6.0	8.989964485168457	2.3442797660827637
1.0	44110000.0	44120000.0	7.0	9.429121017456055	2.5241363048553467
1.0	44160000.0	44170000.0	6.0	8.32271957397461	2.129791736602783
1.0	44220000.0	44230000.0	6.0	7.725573539733887	1.9012978076934814
1.0	44240000.0	44250000.0	5.0	7.424706935882568	1.76850163936615
1.0	44290000.0	44300000.0	8.0	7.898528099060059	1.9475548267364502
1.0	44310000.0	44320000.0	7.0	7.984372138977051	1.9802615642547607
1.0	44340000.0	44350000.0	11.0	7.886802673339844	1.9530651569366455
1.0	44360000.0	44370000.0	4.0	8.443414688110352	2.1487479209899902
1.0	44390000.0	44400000.0	11.0	8.75367259979248	2.2521214485168457
1.0	44400000.0	44410000.0	11.0	8.308155059814453	2.11738920211792
1.0	44480000.0	44490000.0	11.0	8.604043960571289	2.2260165214538574
1.0	44570000.0	44580000.0	7.0	11.267520904541016	3.0093681812286377
1.0	44600000.0	44610000.0	13.0	11.192952156066895	2.9892749786376953
1.0	44620000.0	44630000.0	12.0	10.817907333374023	2.8912172317504883
1.0	44640000.0	44650000.0	18.0	10.418916702270508	2.777914047241211
1.0	44670000.0	44680000.0	4.0	10.134234428405762	2.6976566314697266
1.0	44680000.0	44690000.0	7.0	8.268655776977539	2.1199584007263184
1.0	44720000.0	44730000.0	7.0	7.662910461425781	1.8812892436981201
1.0	44750000.0	44760000.0	16.0	7.07843017578125	1.6483017206192017
1.0	44770000.0	44780000.0	8.0	7.859737396240234	1.9529132843017578
1.0	44790000.0	44800000.0	8.0	8.102643013000488	2.0573067665100098
1.0	44850000.0	44860000.0	9.0	10.971196174621582	2.9302773475646973
1.0	44860000.0	44870000.0	13.0	10.602577209472656	2.8275034427642822
1.0	44870000.0	44880000.0	9.0	9.362025260925293	2.476149797439575
1.0	44980000.0	44990000.0	13.0	10.686746597290039	2.847234010696411
1.0	45030000.0	45040000.0	7.0	10.126418113708496	2.684749126434326
1.0	45040000.0	45050000.0	13.0	9.826711654663086	2.6006226539611816
1.0	45090000.0	45100000.0	7.0	9.62791633605957	2.5568137168884277
1.0	45160000.0	45170000.0	13.0	9.807093620300293	2.5997490882873535
1.0	45200000.0	45210000.0	7.0	9.88188362121582	2.636840581893921
1.0	45220000.0	45230000.0	10.0	8.063288688659668	2.0386621952056885
1.0	45250000.0	45260000.0	8.0	9.400430679321289	2.4779417514801025
1.0	45330000.0	45340000.0	9.0	7.666409969329834	1.8660234212875366
1.0	45390000.0	45400000.0	4.0	7.790334224700928	1.9095914363861084
1.0	45400000.0	45410000.0	10.0	7.567984104156494	1.8297449350357056
1.0	45460000.0	45470000.0	8.0	8.174921989440918	2.055671215057373
1.0	45470000.0	45480000.0	8.0	8.148063659667969	2.072652816772461
1.0	45490000.0	45500000.0	8.0	8.193958282470703	2.0546469688415527
1.0	45500000.0	45510000.0	6.0	7.925576686859131	1.9843896627426147
1.0	45560000.0	45570000.0	3.0	8.854161262512207	2.292837142944336
1.0	45570000.0	45580000.0	13.0	10.57011604309082	2.81691837310791
1.0	45580000.0	45590000.0	11.0	8.820646286010742	2.276395797729492
1.0	45650000.0	45660000.0	8.0	8.160712242126465	2.0469467639923096
1.0	45680000.0	45690000.0	10.0	10.733903884887695	2.871455669403076
1.0	45820000.0	45830000.0	7.0	7.892469882965088	1.9580662250518799
1.0	45870000.0	45880000.0	8.0	8.030006408691406	1.9888737201690674
1.0	45880000.0	45890000.0	4.0	7.9585862159729	1.9661962985992432
1.0	45920000.0	45930000.0	8.0	7.873568534851074	1.9485514163970947
1.0	45930000.0	45940000.0	5.0	8.69538688659668	2.232290029525757
1.0	45940000.0	45950000.0	7.0	8.460870742797852	2.150733709335327
1.0	46000000.0	46010000.0	7.0	10.121164321899414	2.6947834491729736
1.0	46020000.0	46030000.0	7.0	8.02802562713623	2.018287420272827
1.0	46060000.0	46070000.0	6.0	8.231184959411621	2.1091701984405518
1.0	46070000.0	46080000.0	7.0	8.112804412841797	2.0580334663391113
1.0	46100000.0	46110000.0	12.0	8.000185012817383	2.022183656692505
1.0	46120000.0	46130000.0	6.0	8.117737770080566	2.0606954097747803
1.0	46170000.0	46180000.0	4.0	8.56524658203125	2.2065720558166504
1.0	46180000.0	46190000.0	11.0	8.261999130249023	2.100363254547119
1.0	46190000.0	46200000.0	5.0	7.681405067443848	1.8871303796768188
1.0	46200000.0	46210000.0	13.0	8.446009635925293	2.1619887351989746
1.0	46210000.0	46220000.0	8.0	9.23982048034668	2.454972505569458
1.0	46360000.0	46370000.0	7.0	7.660708427429199	1.8510923385620117
1.0	46370000.0	46380000.0	7.0	7.552227020263672	1.8118559122085571
1.0	46380000.0	46390000.0	8.0	7.425154209136963	1.7726303339004517
1.0	46430000.0	46440000.0	6.0	7.120994567871094	1.6529521942138672
1.0	46510000.0	46520000.0	12.0	7.7140021324157715	1.8780107498168945
1.0	46530000.0	46540000.0	9.0	7.573204040527344	1.8457406759262085
1.0	46580000.0	46590000.0	3.0	8.728395462036133	2.2497501373291016
1.0	46660000.0	46670000.0	10.0	8.848134994506836	2.330141544342041
1.0	46670000.0	46680000.0	10.0	9.18121337890625	2.4103548526763916
1.0	46770000.0	46780000.0	10.0	8.949539184570312	2.351039171218872
1.0	46860000.0	46870000.0	9.0	9.254549980163574	2.437953233718872
1.0	47030000.0	47040000.0	7.0	7.974093437194824	2.0094265937805176
1.0	47040000.0	47050000.0	5.0	8.179762840270996	2.0763237476348877
1.0	47070000.0	47080000.0	5.0	7.717764854431152	1.8982855081558228
1.0	47080000.0	47090000.0	10.0	8.360710144042969	2.137091875076294
1.0	47230000.0	47240000.0	11.0	10.196186065673828	2.713092088699341
1.0	47480000.0	47490000.0	10.0	9.631674766540527	2.537977695465088
1.0	47690000.0	47700000.0	16.0	10.277729034423828	2.7372734546661377
1.0	47710000.0	47720000.0	9.0	9.340322494506836	2.4626197814941406
1.0	47720000.0	47730000.0	12.0	8.190488815307617	2.0945210456848145
1.0	47980000.0	47990000.0	8.0	11.212335586547852	2.9827468395233154
1.0	48010000.0	48020000.0	7.0	10.201887130737305	2.710169553756714
1.0	48030000.0	48040000.0	12.0	10.494372367858887	2.7901570796966553
1.0	48040000.0	48050000.0	16.0	10.439156532287598	2.7728543281555176
1.0	48080000.0	48090000.0	14.0	11.106610298156738	2.9585888385772705
1.0	48090000.0	48100000.0	9.0	11.421772956848145	3.0288243293762207
1.0	48110000.0	48120000.0	12.0	11.454562187194824	3.045930862426758
1.0	48250000.0	48260000.0	8.0	10.629890441894531	2.829571008682251
1.0	48270000.0	48280000.0	6.0	10.059633255004883	2.6682021617889404
1.0	48330000.0	48340000.0	12.0	9.73030948638916	2.56969952583313
1.0	48390000.0	48400000.0	9.0	9.406959533691406	2.466660976409912
1.0	48410000.0	48420000.0	10.0	9.303682327270508	2.438453197479248
1.0	48470000.0	48480000.0	14.0	10.81584358215332	2.875077486038208
1.0	48660000.0	48670000.0	14.0	10.505671501159668	2.7887425422668457
1.0	48730000.0	48740000.0	7.0	10.635355949401855	2.8196160793304443
1.0	48820000.0	48830000.0	6.0	8.630708694458008	2.2066597938537598
1.0	49010000.0	49020000.0	15.0	11.170413970947266	2.973109722137451
1.0	49020000.0	49030000.0	16.0	11.565710067749023	3.0610575675964355
1.0	49030000.0	49040000.0	15.0	11.587160110473633	3.0779101848602295
1.0	49080000.0	49090000.0	8.0	12.630105972290039	3.299130916595459
1.0	49100000.0	49110000.0	6.0	13.132637023925781	3.38855242729187
1.0	49230000.0	49240000.0	9.0	10.258283615112305	2.764486789703369
1.0	49260000.0	49270000.0	9.0	13.274290084838867	3.418154239654541
1.0	49270000.0	49280000.0	13.0	12.381160736083984	3.2473838329315186
1.0	49300000.0	49310000.0	10.0	12.58251667022705	3.2782235145568848
1.0	49520000.0	49530000.0	16.0	15.416851997375488	3.7295539379119873
1.0	49710000.0	49720000.0	14.0	15.404478073120117	3.730724334716797
1.0	49750000.0	49760000.0	8.0	11.434782028198242	3.0762362480163574
1.0	49780000.0	49790000.0	15.0	15.915061950683594	3.7742228507995605
1.0	49830000.0	49840000.0	25.0	16.831401824951172	3.8521506786346436
1.0	49840000.0	49850000.0	11.0	14.533093452453613	3.6370773315429688
1.0	49870000.0	49880000.0	22.0	17.326990127563477	3.8910434246063232
1.0	49940000.0	49950000.0	10.0	16.44222640991211	3.832247495651245
1.0	49950000.0	49960000.0	14.0	16.399450302124023	3.8238282203674316
1.0	49970000.0	49980000.0	11.0	14.80657958984375	3.6687710285186768
1.0	50140000.0	50150000.0	18.0	16.36809730529785	3.8249268531799316
1.0	50150000.0	50160000.0	16.0	16.637317657470703	3.8470425605773926
1.0	50180000.0	50190000.0	17.0	15.646181106567383	3.756776809692383
1.0	50190000.0	50200000.0	15.0	16.28058433532715	3.8209686279296875
1.0	50210000.0	50220000.0	18.0	15.499013900756836	3.7413489818573
1.0	50220000.0	50230000.0	13.0	15.632568359375	3.7555248737335205
1.0	50250000.0	50260000.0	19.0	14.629521369934082	3.6337921619415283
1.0	50260000.0	50270000.0	11.0	14.423147201538086	3.606910228729248
1.0	50330000.0	50340000.0	12.0	14.19621467590332	3.5732834339141846
1.0	50350000.0	50360000.0	16.0	13.824630737304688	3.516040325164795
1.0	50490000.0	50500000.0	11.0	14.411328315734863	3.5880393981933594
1.0	50660000.0	50670000.0	15.0	15.339421272277832	3.712188720703125
1.0	50740000.0	50750000.0	23.0	14.74432373046875	3.638465404510498
1.0	50780000.0	50790000.0	14.0	15.331993103027344	3.7199013233184814
1.0	50800000.0	50810000.0	15.0	14.525945663452148	3.618798017501831
1.0	50810000.0	50820000.0	12.0	14.412359237670898	3.6080050468444824
1.0	50820000.0	50830000.0	14.0	14.511659622192383	3.6186118125915527
1.0	50900000.0	50910000.0	13.0	9.998944282531738	2.6959309577941895
1.0	50910000.0	50920000.0	9.0	9.681334495544434	2.602461338043213
1.0	50920000.0	50930000.0	11.0	9.372102737426758	2.5075533390045166
1.0	50990000.0	51000000.0	14.0	8.60714054107666	2.2123641967773438
1.0	51020000.0	51030000.0	9.0	7.8893256187438965	1.9820537567138672
1.0	51030000.0	51040000.0	10.0	7.823220252990723	1.9495582580566406
1.0	51080000.0	51090000.0	6.0	8.360200881958008	2.1063098907470703
1.0	51090000.0	51100000.0	13.0	7.592458248138428	1.8448107242584229
1.0	51110000.0	51120000.0	5.0	7.883542060852051	1.9468275308609009
1.0	51120000.0	51130000.0	8.0	7.708093166351318	1.8845382928848267
1.0	51320000.0	51330000.0	9.0	8.135519027709961	2.0554347038269043
1.0	51440000.0	51450000.0	12.0	10.00086784362793	2.670539379119873
1.0	51450000.0	51460000.0	13.0	10.257159233093262	2.7341980934143066
1.0	51460000.0	51470000.0	14.0	11.13140869140625	2.97398042678833
1.0	51530000.0	51540000.0	7.0	12.75998306274414	3.3376686573028564
1.0	51570000.0	51580000.0	18.0	11.757593154907227	3.1267857551574707
1.0	51640000.0	51650000.0	8.0	11.227734565734863	2.9978110790252686
1.0	51670000.0	51680000.0	9.0	10.185264587402344	2.7126173973083496
1.0	51700000.0	51710000.0	11.0	9.077632904052734	2.380861759185791
1.0	51820000.0	51830000.0	9.0	7.674246311187744	1.8866103887557983
1.0	51900000.0	51910000.0	5.0	7.952120780944824	2.010134696960449
1.0	51910000.0	51920000.0	13.0	8.03645133972168	2.028397798538208
1.0	51980000.0	51990000.0	16.0	9.028285026550293	2.360100269317627
1.0	51990000.0	52000000.0	16.0	9.553253173828125	2.522287607192993
1.0	52040000.0	52050000.0	9.0	9.224672317504883	2.4126009941101074
1.0	52060000.0	52070000.0	8.0	9.881813049316406	2.622443675994873
1.0	52090000.0	52100000.0	13.0	7.700887203216553	1.9014930725097656
1.0	52100000.0	52110000.0	7.0	7.5475006103515625	1.8366868495941162
1.0	52140000.0	52150000.0	6.0	7.324334144592285	1.7258100509643555
1.0	52160000.0	52170000.0	8.0	6.804929256439209	1.525992512702942
1.0	52170000.0	52180000.0	1.0	7.453498840332031	1.7849199771881104
1.0	52210000.0	52220000.0	9.0	6.627371788024902	1.4516817331314087
1.0	52220000.0	52230000.0	4.0	6.685208797454834	1.4770481586456299
1.0	52250000.0	52260000.0	5.0	6.925885200500488	1.5836431980133057
1.0	52370000.0	52380000.0	5.0	10.546716690063477	2.815997838973999
1.0	52380000.0	52390000.0	11.0	9.419572830200195	2.4759938716888428
1.0	52390000.0	52400000.0	6.0	9.536893844604492	2.5148003101348877
1.0	52420000.0	52430000.0	19.0	8.837349891662598	2.2850022315979004
1.0	52430000.0	52440000.0	12.0	9.218583106994629	2.410933017730713
1.0	52440000.0	52450000.0	12.0	9.488080024719238	2.5050604343414307
1.0	52480000.0	52490000.0	8.0	9.506147384643555	2.523557186126709
1.0	52500000.0	52510000.0	8.0	8.899703979492188	2.328625202178955
1.0	52520000.0	52530000.0	10.0	11.041051864624023	2.953017473220825
1.0	52530000.0	52540000.0	6.0	8.371867179870605	2.156280040740967
1.0	52540000.0	52550000.0	7.0	8.110723495483398	2.054710865020752
1.0	52590000.0	52600000.0	14.0	9.645846366882324	2.5498437881469727
1.0	52670000.0	52680000.0	5.0	8.524178504943848	2.173036575317383
1.0	52820000.0	52830000.0	10.0	6.7888503074646	1.5194681882858276
1.0	52840000.0	52850000.0	11.0	6.703619480133057	1.483668565750122
1.0	52960000.0	52970000.0	7.0	7.294658660888672	1.7339591979980469
1.0	52980000.0	52990000.0	11.0	7.284342288970947	1.7330944538116455
1.0	53030000.0	53040000.0	9.0	9.160652160644531	2.3918747901916504
1.0	53050000.0	53060000.0	10.0	9.106402397155762	2.3704020977020264
1.0	53070000.0	53080000.0	6.0	8.510286331176758	2.175126552581787
1.0	53090000.0	53100000.0	5.0	9.37696647644043	2.4647328853607178
1.0	53140000.0	53150000.0	8.0	9.497822761535645	2.499191999435425
1.0	53220000.0	53230000.0	9.0	8.412066459655762	2.1560966968536377
1.0	53340000.0	53350000.0	7.0	8.550082206726074	2.1834583282470703
1.0	53420000.0	53430000.0	7.0	7.849038600921631	1.931771993637085
1.0	53480000.0	53490000.0	6.0	7.958630561828613	2.0016753673553467
1.0	53550000.0	53560000.0	9.0	9.899297714233398	2.627079725265503
1.0	53600000.0	53610000.0	12.0	9.211820602416992	2.4064245223999023
1.0	53610000.0	53620000.0	12.0	9.588915824890137	2.529482364654541
1.0	53620000.0	53630000.0	17.0	10.053799629211426	2.674844741821289
1.0	53640000.0	53650000.0	11.0	9.406558990478516	2.4708428382873535
1.0	53670000.0	53680000.0	4.0	8.30291748046875	2.127434730529785
1.0	53740000.0	53750000.0	7.0	8.346311569213867	2.1458353996276855
1.0	53810000.0	53820000.0	15.0	11.608209609985352	3.0897109508514404
1.0	53830000.0	53840000.0	11.0	12.510865211486816	3.2783732414245605
1.0	53840000.0	53850000.0	10.0	12.620119094848633	3.304481029510498
1.0	53980000.0	53990000.0	15.0	11.433464050292969	3.0419201850891113
1.0	54000000.0	54010000.0	4.0	11.85616683959961	3.1422810554504395
1.0	54090000.0	54100000.0	11.0	9.897987365722656	2.62518572807312
1.0	54110000.0	54120000.0	4.0	10.207391738891602	2.717344284057617
1.0	54140000.0	54150000.0	6.0	9.423456192016602	2.474393129348755
1.0	54220000.0	54230000.0	8.0	8.685763359069824	2.225127696990967
1.0	54230000.0	54240000.0	5.0	7.634104251861572	1.8764251470565796
1.0	54260000.0	54270000.0	6.0	7.835202217102051	1.955710768699646
1.0	54290000.0	54300000.0	9.0	7.6046462059021	1.8658685684204102
1.0	54400000.0	54410000.0	11.0	7.851404666900635	1.964683175086975
1.0	54470000.0	54480000.0	9.0	9.743143081665039	2.5756421089172363
1.0	54590000.0	54600000.0	6.0	9.020820617675781	2.3467235565185547
1.0	54600000.0	54610000.0	8.0	8.890287399291992	2.2988598346710205
1.0	54680000.0	54690000.0	13.0	7.661851406097412	1.8687416315078735
1.0	54710000.0	54720000.0	14.0	7.46170711517334	1.7929474115371704
1.0	54820000.0	54830000.0	2.0	7.454862117767334	1.805607557296753
1.0	54840000.0	54850000.0	5.0	7.240765571594238	1.7080790996551514
1.0	54870000.0	54880000.0	14.0	9.188270568847656	2.413513660430908
1.0	54940000.0	54950000.0	7.0	9.830644607543945	2.6065897941589355
1.0	54960000.0	54970000.0	12.0	10.166915893554688	2.7041499614715576
1.0	54980000.0	54990000.0	6.0	10.550812721252441	2.8177037239074707
1.0	55000000.0	55010000.0	14.0	10.030006408691406	2.666475296020508
1.0	55220000.0	55230000.0	5.0	8.026372909545898	2.031106472015381
1.0	55300000.0	55310000.0	9.0	8.586824417114258	2.1925406455993652
1.0	55420000.0	55430000.0	5.0	9.03161907196045	2.344257354736328
1.0	55610000.0	55620000.0	8.0	7.439455986022949	1.8034435510635376
1.0	55620000.0	55630000.0	8.0	7.459610939025879	1.8120794296264648
1.0	55650000.0	55660000.0	4.0	8.185212135314941	2.0980637073516846
1.0	55740000.0	55750000.0	10.0	10.167412757873535	2.7098119258880615
1.0	55830000.0	55840000.0	9.0	11.649330139160156	3.100217819213867
1.0	55850000.0	55860000.0	9.0	11.192866325378418	2.9758362770080566
1.0	55900000.0	55910000.0	8.0	10.892248153686523	2.907501220703125
1.0	55930000.0	55940000.0	9.0	10.35899543762207	2.761435031890869
1.0	55970000.0	55980000.0	8.0	9.596467971801758	2.528611898422241
1.0	56010000.0	56020000.0	8.0	10.101800918579102	2.67991042137146
1.0	56070000.0	56080000.0	7.0	10.971162796020508	2.9163131713867188
1.0	56090000.0	56100000.0	13.0	10.492185592651367	2.791835069656372
1.0	56100000.0	56110000.0	7.0	10.82538890838623	2.8800418376922607
1.0	56120000.0	56130000.0	19.0	10.812901496887207	2.878154993057251
1.0	56150000.0	56160000.0	8.0	11.44332218170166	3.042024850845337
1.0	56160000.0	56170000.0	14.0	10.820083618164062	2.8812098503112793
1.0	56290000.0	56300000.0	12.0	12.292388916015625	3.235745668411255
1.0	56320000.0	56330000.0	8.0	12.014095306396484	3.1758344173431396
1.0	56380000.0	56390000.0	29.0	11.003701210021973	2.9326746463775635
1.0	56440000.0	56450000.0	6.0	11.997943878173828	3.1638784408569336
1.0	56540000.0	56550000.0	16.0	10.352645874023438	2.7531960010528564
1.0	56600000.0	56610000.0	10.0	9.950325012207031	2.6389620304107666
1.0	56650000.0	56660000.0	4.0	10.264360427856445	2.730559825897217
1.0	56660000.0	56670000.0	10.0	10.492965698242188	2.7972068786621094
1.0	56690000.0	56700000.0	13.0	10.42098617553711	2.776933193206787
1.0	56720000.0	56730000.0	10.0	10.187616348266602	2.7102439403533936
1.0	56740000.0	56750000.0	12.0	9.37045955657959	2.468061685562134
1.0	56900000.0	56910000.0	8.0	8.189279556274414	2.0427746772766113
1.0	56910000.0	56920000.0	5.0	8.760299682617188	2.2386231422424316
1.0	56920000.0	56930000.0	11.0	8.645910263061523	2.204430103302002
1.0	56930000.0	56940000.0	7.0	8.433958053588867	2.132739782333374
1.0	56970000.0	56980000.0	8.0	7.972845554351807	1.9654937982559204
1.0	56990000.0	57000000.0	6.0	7.8441619873046875	1.9272270202636719
1.0	57110000.0	57120000.0	9.0	9.83152961730957	2.6032931804656982
1.0	57120000.0	57130000.0	4.0	9.762388229370117	2.5691659450531006
1.0	57140000.0	57150000.0	10.0	8.397788047790527	2.127089738845825
1.0	57200000.0	57210000.0	5.0	10.263349533081055	2.7213871479034424
1.0	57310000.0	57320000.0	9.0	10.371657371520996	2.7547616958618164
1.0	57320000.0	57330000.0	11.0	9.669629096984863	2.5530447959899902
1.0	57340000.0	57350000.0	10.0	10.500260353088379	2.797060489654541
1.0	57380000.0	57390000.0	8.0	11.591090202331543	3.070988416671753
1.0	57460000.0	57470000.0	17.0	10.820157051086426	2.869722843170166
1.0	57490000.0	57500000.0	9.0	11.747947692871094	3.100372552871704
1.0	57540000.0	57550000.0	17.0	11.814191818237305	3.117830276489258
1.0	57550000.0	57560000.0	8.0	11.530205726623535	3.057854175567627
1.0	57590000.0	57600000.0	12.0	11.263434410095215	2.9891133308410645
1.0	57600000.0	57610000.0	9.0	11.834831237792969	3.1151041984558105
1.0	57620000.0	57630000.0	13.0	11.498723030090332	3.0313327312469482
1.0	57640000.0	57650000.0	14.0	11.362186431884766	3.007779598236084
1.0	57680000.0	57690000.0	14.0	11.035052299499512	2.9214377403259277
1.0	57800000.0	57810000.0	15.0	12.465768814086914	3.259336471557617
1.0	57820000.0	57830000.0	14.0	13.077245712280273	3.3765952587127686
1.0	57860000.0	57870000.0	23.0	13.07603931427002	3.3693625926971436
1.0	57890000.0	57900000.0	7.0	13.6851806640625	3.483844041824341
1.0	57910000.0	57920000.0	12.0	13.776018142700195	3.498521089553833
1.0	57930000.0	57940000.0	13.0	12.94517993927002	3.350459337234497
1.0	57940000.0	57950000.0	12.0	12.975364685058594	3.3694286346435547
1.0	58000000.0	58010000.0	18.0	13.097393989562988	3.3822898864746094
1.0	58010000.0	58020000.0	13.0	13.27442455291748	3.4148459434509277
1.0	58050000.0	58060000.0	14.0	12.8994140625	3.353405714035034
1.0	58060000.0	58070000.0	20.0	13.231964111328125	3.4003841876983643
1.0	58240000.0	58250000.0	7.0	15.469011306762695	3.7284812927246094
1.0	58340000.0	58350000.0	21.0	12.680212020874023	3.298130512237549
1.0	58460000.0	58470000.0	10.0	12.01602554321289	3.160731077194214
1.0	58480000.0	58490000.0	13.0	11.9417142868042	3.1440913677215576
1.0	58490000.0	58500000.0	11.0	11.878461837768555	3.1314282417297363
1.0	58500000.0	58510000.0	19.0	11.39712142944336	3.019411563873291
1.0	58510000.0	58520000.0	5.0	11.269305229187012	3.0073537826538086
1.0	58520000.0	58530000.0	14.0	11.981922149658203	3.1566834449768066
1.0	58550000.0	58560000.0	9.0	11.77393627166748	3.1098451614379883
1.0	58560000.0	58570000.0	8.0	11.626697540283203	3.073991298675537
1.0	58600000.0	58610000.0	9.0	11.65450668334961	3.080766201019287
1.0	58620000.0	58630000.0	11.0	10.805673599243164	2.869710922241211
1.0	58670000.0	58680000.0	13.0	11.618218421936035	3.077272891998291
1.0	58700000.0	58710000.0	13.0	11.652303695678711	3.08606219291687
1.0	58800000.0	58810000.0	12.0	10.855031967163086	2.8921637535095215
1.0	58850000.0	58860000.0	12.0	10.72520923614502	2.8524563312530518
1.0	58890000.0	58900000.0	10.0	10.4326753616333	2.7708818912506104
1.0	58980000.0	58990000.0	13.0	8.28581714630127	2.1382288932800293
1.0	59000000.0	59010000.0	11.0	8.934306144714355	2.356449604034424
1.0	59190000.0	59200000.0	7.0	9.346334457397461	2.4564223289489746
1.0	59210000.0	59220000.0	5.0	9.071012496948242	2.3587687015533447
1.0	59280000.0	59290000.0	8.0	9.329011917114258	2.461778402328491
1.0	59310000.0	59320000.0	7.0	9.027551651000977	2.3456318378448486
1.0	59430000.0	59440000.0	10.0	9.897106170654297	2.6278584003448486
1.0	59440000.0	59450000.0	10.0	8.816665649414062	2.2704696655273438
1.0	59480000.0	59490000.0	10.0	9.055082321166992	2.356395959854126
1.0	59520000.0	59530000.0	5.0	9.120058059692383	2.378197431564331
1.0	59560000.0	59570000.0	9.0	10.068674087524414	2.6763617992401123
1.0	59690000.0	59700000.0	15.0	9.072000503540039	2.361379861831665
1.0	59720000.0	59730000.0	5.0	7.58257532119751	1.8283329010009766
1.0	59730000.0	59740000.0	8.0	9.80135726928711	2.594722032546997
1.0	59740000.0	59750000.0	15.0	8.912262916564941	2.3040599822998047
1.0	59800000.0	59810000.0	4.0	8.369987487792969	2.120370864868164
1.0	59810000.0	59820000.0	8.0	7.855311393737793	1.9415076971054077
1.0	59910000.0	59920000.0	11.0	9.01789665222168	2.3364784717559814
1.0	60010000.0	60020000.0	8.0	9.242599487304688	2.4132230281829834
1.0	60020000.0	60030000.0	11.0	8.884347915649414	2.2884302139282227
1.0	60060000.0	60070000.0	9.0	8.295414924621582	2.0919086933135986
1.0	60070000.0	60080000.0	8.0	7.87233829498291	1.9503898620605469
1.0	60080000.0	60090000.0	11.0	7.298369407653809	1.7172492742538452
1.0	60100000.0	60110000.0	7.0	8.534823417663574	2.173938512802124
1.0	60120000.0	60130000.0	7.0	8.475951194763184	2.160999298095703
1.0	60190000.0	60200000.0	10.0	9.5060396194458	2.501563549041748
1.0	60230000.0	60240000.0	3.0	8.903342247009277	2.3116300106048584
1.0	60320000.0	60330000.0	6.0	8.44236946105957	2.177912950515747
1.0	60380000.0	60390000.0	5.0	9.43033218383789	2.4812705516815186
1.0	60430000.0	60440000.0	15.0	8.959615707397461	2.319981336593628
1.0	60580000.0	60590000.0	13.0	10.097125053405762	2.676323890686035
1.0	60640000.0	60650000.0	10.0	11.222761154174805	2.9771361351013184
1.0	60680000.0	60690000.0	6.0	8.207310676574707	2.0693860054016113
1.0	60730000.0	60740000.0	12.0	10.508941650390625	2.790487766265869
1.0	60750000.0	60760000.0	9.0	10.55836009979248	2.804326295852661
1.0	60780000.0	60790000.0	12.0	10.395011901855469	2.76057767868042
1.0	60820000.0	60830000.0	7.0	10.507528305053711	2.7925915718078613
1.0	60840000.0	60850000.0	5.0	7.1541643142700195	1.6737558841705322
1.0	60940000.0	60950000.0	14.0	10.129499435424805	2.676239490509033
1.0	60960000.0	60970000.0	7.0	9.4408540725708	2.4920387268066406
1.0	61000000.0	61010000.0	13.0	9.573701858520508	2.508275032043457
1.0	61010000.0	61020000.0	10.0	9.400334358215332	2.4731650352478027
1.0	61040000.0	61050000.0	13.0	10.654759407043457	2.8257076740264893
1.0	61060000.0	61070000.0	10.0	10.967530250549316	2.9060158729553223
1.0	61070000.0	61080000.0	9.0	9.798108100891113	2.590071439743042
1.0	61250000.0	61260000.0	8.0	9.932395935058594	2.621751308441162
1.0	61270000.0	61280000.0	13.0	9.49088191986084	2.4761624336242676
1.0	61280000.0	61290000.0	11.0	9.937481880187988	2.6238598823547363
1.0	61360000.0	61370000.0	7.0	9.768561363220215	2.581094980239868
1.0	61370000.0	61380000.0	11.0	9.279000282287598	2.439176082611084
1.0	61450000.0	61460000.0	8.0	8.913759231567383	2.3043506145477295
1.0	61460000.0	61470000.0	9.0	9.802653312683105	2.5959725379943848
1.0	61470000.0	61480000.0	10.0	8.700765609741211	2.226682186126709
1.0	61530000.0	61540000.0	3.0	9.56629467010498	2.5202250480651855
1.0	61540000.0	61550000.0	8.0	9.103073120117188	2.375183343887329
1.0	61710000.0	61720000.0	8.0	8.234933853149414	2.077402114868164
1.0	61720000.0	61730000.0	8.0	8.229150772094727	2.0724434852600098
1.0	61740000.0	61750000.0	6.0	8.6473388671875	2.2085766792297363
1.0	61750000.0	61760000.0	12.0	7.866578578948975	1.9568426609039307
1.0	61760000.0	61770000.0	10.0	8.239819526672363	2.0804717540740967
1.0	61820000.0	61830000.0	4.0	8.225152969360352	2.0874862670898438
1.0	61940000.0	61950000.0	14.0	9.721883773803711	2.567237615585327
1.0	61970000.0	61980000.0	11.0	9.979698181152344	2.643218994140625
1.0	61990000.0	62000000.0	11.0	9.960853576660156	2.6449007987976074
1.0	62020000.0	62030000.0	9.0	10.535133361816406	2.8051247596740723
1.0	62030000.0	62040000.0	7.0	10.271286964416504	2.735320568084717
1.0	62070000.0	62080000.0	11.0	9.713617324829102	2.5687482357025146
1.0	62080000.0	62090000.0	3.0	9.650430679321289	2.549062490463257
1.0	62100000.0	62110000.0	10.0	9.745935440063477	2.5778467655181885
1.0	62110000.0	62120000.0	6.0	9.700200080871582	2.564537763595581
1.0	62140000.0	62150000.0	4.0	8.130905151367188	2.0692508220672607
1.0	62200000.0	62210000.0	17.0	8.99487018585205	2.3326401710510254
1.0	62250000.0	62260000.0	11.0	7.787271976470947	1.9409929513931274
1.0	62260000.0	62270000.0	5.0	7.877204895019531	1.9789336919784546
1.0	62300000.0	62310000.0	8.0	7.483253479003906	1.8199660778045654
1.0	62330000.0	62340000.0	7.0	7.403511047363281	1.7847837209701538
1.0	62350000.0	62360000.0	9.0	7.372188568115234	1.771358847618103
1.0	62390000.0	62400000.0	7.0	7.645628929138184	1.8864291906356812
1.0	62440000.0	62450000.0	7.0	8.03618049621582	2.013075828552246
1.0	62490000.0	62500000.0	10.0	7.583520412445068	1.8529939651489258
1.0	62600000.0	62610000.0	13.0	8.579455375671387	2.249356508255005
1.0	62760000.0	62770000.0	9.0	11.667634963989258	3.0946106910705566
1.0	62870000.0	62880000.0	6.0	10.720898628234863	2.8624560832977295
1.0	62910000.0	62920000.0	7.0	7.941086769104004	2.0029842853546143
1.0	62940000.0	62950000.0	9.0	7.518310546875	1.825726866722107
1.0	62960000.0	62970000.0	7.0	7.424083709716797	1.7859185934066772
1.0	63020000.0	63030000.0	10.0	7.172508239746094	1.686833143234253
1.0	63090000.0	63100000.0	9.0	7.182641506195068	1.6905361413955688
1.0	63100000.0	63110000.0	7.0	7.502943992614746	1.8091866970062256
1.0	63140000.0	63150000.0	5.0	7.388678073883057	1.7707265615463257
1.0	63180000.0	63190000.0	6.0	9.117704391479492	2.376340627670288
1.0	63340000.0	63350000.0	11.0	10.10997486114502	2.6831283569335938
1.0	63360000.0	63370000.0	5.0	11.254935264587402	3.002563953399658
1.0	63420000.0	63430000.0	16.0	10.759077072143555	2.8665192127227783
1.0	63430000.0	63440000.0	10.0	11.585115432739258	3.0751285552978516
1.0	63480000.0	63490000.0	17.0	11.605146408081055	3.079312801361084
1.0	63490000.0	63500000.0	9.0	11.997194290161133	3.164883852005005
1.0	63500000.0	63510000.0	9.0	11.663719177246094	3.0864689350128174
1.0	63520000.0	63530000.0	7.0	11.877309799194336	3.1385021209716797
1.0	63540000.0	63550000.0	12.0	11.917289733886719	3.1482670307159424
1.0	63590000.0	63600000.0	12.0	10.912798881530762	2.9101452827453613
1.0	63630000.0	63640000.0	10.0	11.905667304992676	3.1488137245178223
1.0	63680000.0	63690000.0	9.0	12.041437149047852	3.179910898208618
1.0	63750000.0	63760000.0	13.0	12.093721389770508	3.1920719146728516
1.0	63790000.0	63800000.0	13.0	11.841053009033203	3.1315274238586426
1.0	63870000.0	63880000.0	4.0	7.972715854644775	2.0093674659729004
1.0	63890000.0	63900000.0	11.0	8.334454536437988	2.1005196571350098
1.0	63980000.0	63990000.0	9.0	8.661935806274414	2.2313766479492188
1.0	64160000.0	64170000.0	10.0	8.975326538085938	2.3254904747009277
1.0	64190000.0	64200000.0	9.0	9.79227066040039	2.574702262878418
1.0	64200000.0	64210000.0	12.0	9.995016098022461	2.637155055999756
1.0	64220000.0	64230000.0	7.0	9.73597240447998	2.5691893100738525
1.0	64250000.0	64260000.0	11.0	7.921664237976074	1.989055871963501
1.0	64270000.0	64280000.0	8.0	8.327314376831055	2.0998446941375732
1.0	64340000.0	64350000.0	7.0	8.21589469909668	2.0613112449645996
1.0	64350000.0	64360000.0	8.0	8.066328048706055	1.9973167181015015
1.0	64360000.0	64370000.0	3.0	8.301112174987793	2.0835487842559814
1.0	64370000.0	64380000.0	7.0	8.1719331741333	2.043907642364502
1.0	64380000.0	64390000.0	7.0	8.062565803527832	2.0020346641540527
1.0	64500000.0	64510000.0	10.0	8.664520263671875	2.2219552993774414
1.0	64630000.0	64640000.0	6.0	9.150062561035156	2.3748888969421387
1.0	64780000.0	64790000.0	9.0	10.444747924804688	2.7770140171051025
1.0	64820000.0	64830000.0	6.0	9.174749374389648	2.392314910888672
1.0	64850000.0	64860000.0	8.0	9.869318008422852	2.6019439697265625
1.0	64980000.0	64990000.0	8.0	8.44031810760498	2.1561789512634277
1.0	65020000.0	65030000.0	12.0	8.38945198059082	2.1094183921813965
1.0	65130000.0	65140000.0	3.0	8.017909049987793	1.9949169158935547
1.0	65150000.0	65160000.0	4.0	7.375105381011963	1.767271637916565
1.0	65410000.0	65420000.0	4.0	7.543051719665527	1.8448501825332642
1.0	65450000.0	65460000.0	11.0	7.9476776123046875	1.964085578918457
1.0	65470000.0	65480000.0	5.0	8.361369132995605	2.1224770545959473
1.0	65500000.0	65510000.0	9.0	8.436025619506836	2.167388439178467
1.0	65550000.0	65560000.0	11.0	10.1287202835083	2.6936824321746826
1.0	65600000.0	65610000.0	10.0	9.596452713012695	2.5307557582855225
1.0	65670000.0	65680000.0	8.0	7.544180393218994	1.8285930156707764
1.0	65680000.0	65690000.0	4.0	7.669407844543457	1.8855783939361572
1.0	65740000.0	65750000.0	7.0	8.616277694702148	2.1959328651428223
1.0	65770000.0	65780000.0	7.0	9.011242866516113	2.3206677436828613
1.0	65790000.0	65800000.0	9.0	8.90869426727295	2.287013530731201
1.0	65830000.0	65840000.0	9.0	8.673408508300781	2.223034620285034
1.0	65840000.0	65850000.0	11.0	9.308951377868652	2.4207918643951416
1.0	65950000.0	65960000.0	8.0	9.196520805358887	2.388491153717041
1.0	66080000.0	66090000.0	6.0	10.411225318908691	2.7638869285583496
1.0	66130000.0	66140000.0	11.0	11.14171028137207	2.9744319915771484
1.0	66160000.0	66170000.0	15.0	12.109837532043457	3.202129364013672
1.0	66190000.0	66200000.0	11.0	13.074664115905762	3.386289596557617
1.0	66240000.0	66250000.0	14.0	13.308156967163086	3.4233486652374268
1.0	66310000.0	66320000.0	9.0	13.236909866333008	3.4131083488464355
1.0	66320000.0	66330000.0	15.0	12.716160774230957	3.3127822875976562
1.0	66330000.0	66340000.0	10.0	12.788861274719238	3.334508180618286
1.0	66340000.0	66350000.0	10.0	9.930133819580078	2.646502733230591
1.0	66400000.0	66410000.0	18.0	12.279474258422852	3.224231004714966
1.0	66420000.0	66430000.0	10.0	11.531481742858887	3.06803035736084
1.0	66490000.0	66500000.0	13.0	12.820480346679688	3.3296821117401123
1.0	66540000.0	66550000.0	11.0	12.11359977722168	3.1787357330322266
1.0	66570000.0	66580000.0	8.0	8.675667762756348	2.238369941711426
1.0	66580000.0	66590000.0	13.0	11.744112968444824	3.1025123596191406
1.0	66620000.0	66630000.0	4.0	11.557785034179688	3.056110382080078
1.0	66700000.0	66710000.0	8.0	10.011140823364258	2.6619298458099365
1.0	66790000.0	66800000.0	11.0	10.86783218383789	2.9125876426696777
1.0	66860000.0	66870000.0	10.0	11.297304153442383	3.0144710540771484
1.0	66910000.0	66920000.0	11.0	11.130587577819824	2.96602201461792
1.0	66930000.0	66940000.0	10.0	12.114567756652832	3.1965785026550293
1.0	67050000.0	67060000.0	14.0	11.410791397094727	3.0260977745056152
1.0	67080000.0	67090000.0	10.0	11.864744186401367	3.1344480514526367
1.0	67120000.0	67130000.0	7.0	12.830828666687012	3.332554340362549
1.0	67200000.0	67210000.0	13.0	10.914225578308105	2.9047536849975586
1.0	67230000.0	67240000.0	14.0	10.476567268371582	2.786165714263916
1.0	67250000.0	67260000.0	8.0	9.983114242553711	2.6589386463165283
1.0	67280000.0	67290000.0	6.0	9.91114330291748	2.6275858879089355
1.0	67330000.0	67340000.0	12.0	8.689023971557617	2.218423366546631
1.0	67350000.0	67360000.0	13.0	8.191020011901855	2.0318121910095215
1.0	67390000.0	67400000.0	3.0	10.066513061523438	2.661378860473633
1.0	67400000.0	67410000.0	7.0	7.0645036697387695	1.6431634426116943
1.0	67420000.0	67430000.0	4.0	7.102256774902344	1.6573154926300049
1.0	67500000.0	67510000.0	5.0	7.195183753967285	1.6969608068466187
1.0	67560000.0	67570000.0	7.0	8.80629825592041	2.260289430618286
1.0	67610000.0	67620000.0	14.0	8.674920082092285	2.2281253337860107
1.0	67750000.0	67760000.0	7.0	10.068926811218262	2.6736655235290527
1.0	67790000.0	67800000.0	10.0	8.634147644042969	2.20465087890625
1.0	67810000.0	67820000.0	12.0	8.486506462097168	2.157700777053833
1.0	67820000.0	67830000.0	5.0	9.707990646362305	2.5669424533843994
1.0	67830000.0	67840000.0	7.0	8.834753036499023	2.289437770843506
1.0	67880000.0	67890000.0	7.0	7.930167198181152	1.9961761236190796
1.0	67910000.0	67920000.0	13.0	10.098123550415039	2.6877353191375732
1.0	68030000.0	68040000.0	10.0	10.035223007202148	2.668090343475342
1.0	68110000.0	68120000.0	15.0	9.037102699279785	2.3513681888580322
1.0	68140000.0	68150000.0	15.0	8.478962898254395	2.1551780700683594
1.0	68190000.0	68200000.0	4.0	7.81088399887085	1.9108102321624756
1.0	68200000.0	68210000.0	4.0	7.9419660568237305	1.9688482284545898
1.0	68250000.0	68260000.0	8.0	7.651130676269531	1.8453891277313232
1.0	68290000.0	68300000.0	6.0	7.436493873596191	1.7781387567520142
1.0	68300000.0	68310000.0	11.0	7.779416084289551	1.8987480401992798
1.0	68430000.0	68440000.0	9.0	10.596441268920898	2.8150932788848877
1.0	68490000.0	68500000.0	9.0	10.087661743164062	2.675971508026123
1.0	68510000.0	68520000.0	6.0	10.35701847076416	2.750182628631592
1.0	68560000.0	68570000.0	7.0	9.076790809631348	2.3567700386047363
1.0	68580000.0	68590000.0	8.0	8.736251831054688	2.2428176403045654
1.0	68590000.0	68600000.0	9.0	8.323285102844238	2.1162705421447754
1.0	68730000.0	68740000.0	7.0	9.329791069030762	2.4422638416290283
1.0	68790000.0	68800000.0	11.0	9.962282180786133	2.642361640930176
1.0	68830000.0	68840000.0	7.0	10.760164260864258	2.87005615234375
1.0	68880000.0	68890000.0	18.0	10.682451248168945	2.8418831825256348
1.0	68900000.0	68910000.0	8.0	11.260214805603027	2.9957621097564697
1.0	68910000.0	68920000.0	24.0	11.309549331665039	3.007007598876953
1.0	68930000.0	68940000.0	6.0	12.119758605957031	3.1883885860443115
1.0	68940000.0	68950000.0	7.0	10.044888496398926	2.729724168777466
1.0	68960000.0	68970000.0	10.0	12.901585578918457	3.3567581176757812
1.0	69000000.0	69010000.0	13.0	12.805746078491211	3.3438167572021484
1.0	69160000.0	69170000.0	16.0	14.00012493133545	3.536332368850708
1.0	69170000.0	69180000.0	13.0	14.374290466308594	3.5999717712402344
1.0	69310000.0	69320000.0	11.0	15.659418106079102	3.74360728263855
1.0	69350000.0	69360000.0	15.0	14.703775405883789	3.6334643363952637
1.0	69510000.0	69520000.0	9.0	14.991842269897461	3.671506881713867
1.0	69590000.0	69600000.0	16.0	17.607807159423828	3.892467498779297
1.0	69600000.0	69610000.0	20.0	17.368507385253906	3.887800931930542
1.0	69840000.0	69850000.0	20.0	17.84657859802246	3.90800142288208
1.0	69890000.0	69900000.0	13.0	17.545963287353516	3.892561435699463
1.0	69930000.0	69940000.0	17.0	15.864155769348145	3.767012119293213
1.0	70120000.0	70130000.0	11.0	14.374308586120605	3.5832817554473877
1.0	70240000.0	70250000.0	16.0	16.27122688293457	3.8022804260253906
1.0	70270000.0	70280000.0	21.0	15.727973937988281	3.756915330886841
1.0	70300000.0	70310000.0	19.0	16.156505584716797	3.791097640991211
1.0	70310000.0	70320000.0	14.0	16.317655563354492	3.805102586746216
1.0	70410000.0	70420000.0	18.0	15.087573051452637	3.6854445934295654
1.0	70710000.0	70720000.0	12.0	8.220088958740234	2.1116857528686523
1.0	70760000.0	70770000.0	7.0	8.453691482543945	2.18994140625
1.0	70800000.0	70810000.0	7.0	8.525774955749512	2.210618495941162
1.0	70810000.0	70820000.0	9.0	8.313261032104492	2.1465048789978027
1.0	70950000.0	70960000.0	10.0	12.42802619934082	3.266491651535034
1.0	71130000.0	71140000.0	15.0	13.812589645385742	3.516529083251953
1.0	71140000.0	71150000.0	15.0	14.3568754196167	3.5889251232147217
1.0	71160000.0	71170000.0	8.0	14.876998901367188	3.6601271629333496
1.0	71210000.0	71220000.0	13.0	15.392257690429688	3.7179577350616455
1.0	71220000.0	71230000.0	14.0	14.914520263671875	3.662148952484131
1.0	71230000.0	71240000.0	13.0	14.83784294128418	3.660998821258545
1.0	71290000.0	71300000.0	23.0	14.371957778930664	3.5923550128936768
1.0	71340000.0	71350000.0	14.0	15.003087997436523	3.6714580059051514
1.0	71360000.0	71370000.0	9.0	15.434000015258789	3.719508409500122
1.0	71400000.0	71410000.0	13.0	15.636308670043945	3.7456321716308594
1.0	71480000.0	71490000.0	8.0	13.267712593078613	3.4052035808563232
1.0	71630000.0	71640000.0	16.0	12.441204071044922	3.2550320625305176
1.0	71700000.0	71710000.0	11.0	12.67176628112793	3.310976505279541
1.0	71760000.0	71770000.0	15.0	12.614320755004883	3.2860655784606934
1.0	71780000.0	71790000.0	17.0	13.15314769744873	3.3991894721984863
1.0	71920000.0	71930000.0	10.0	13.28504753112793	3.4118075370788574
1.0	71950000.0	71960000.0	15.0	14.1503267288208	3.549861192703247
1.0	72030000.0	72040000.0	16.0	15.275537490844727	3.698307514190674
1.0	72060000.0	72070000.0	11.0	15.957234382629395	3.775299549102783
1.0	72070000.0	72080000.0	19.0	15.964380264282227	3.776704788208008
1.0	72090000.0	72100000.0	19.0	15.970248222351074	3.7814643383026123
1.0	72140000.0	72150000.0	16.0	17.77474594116211	3.901566743850708
1.0	72170000.0	72180000.0	14.0	18.55215072631836	3.9396884441375732
1.0	72200000.0	72210000.0	17.0	17.530437469482422	3.8900985717773438
1.0	72240000.0	72250000.0	16.0	16.963624954223633	3.849973678588867
1.0	72280000.0	72290000.0	22.0	15.976949691772461	3.7721972465515137
1.0	72330000.0	72340000.0	17.0	15.068931579589844	3.6727612018585205
1.0	72340000.0	72350000.0	10.0	15.095728874206543	3.678565263748169
1.0	72360000.0	72370000.0	14.0	15.396258354187012	3.7203211784362793
1.0	72410000.0	72420000.0	14.0	14.671113967895508	3.6330761909484863
1.0	72460000.0	72470000.0	21.0	15.480549812316895	3.723209857940674
1.0	72510000.0	72520000.0	13.0	15.903181076049805	3.769754409790039
1.0	72540000.0	72550000.0	18.0	16.505504608154297	3.8262901306152344
1.0	72580000.0	72590000.0	15.0	15.993927001953125	3.774466037750244
1.0	72620000.0	72630000.0	21.0	16.5144100189209	3.8277251720428467
1.0	72640000.0	72650000.0	16.0	16.909788131713867	3.854384183883667
1.0	72720000.0	72730000.0	14.0	15.213602066040039	3.6993725299835205
1.0	72810000.0	72820000.0	17.0	13.659688949584961	3.4945735931396484
1.0	72820000.0	72830000.0	17.0	14.67030143737793	3.6363353729248047
1.0	72830000.0	72840000.0	19.0	15.1649169921875	3.6963589191436768
1.0	72860000.0	72870000.0	23.0	15.48705005645752	3.732205867767334
1.0	72940000.0	72950000.0	14.0	18.213356018066406	3.928865432739258
1.0	72950000.0	72960000.0	21.0	17.26260757446289	3.883282423019409
1.0	72960000.0	72970000.0	20.0	18.50833511352539	3.9341766834259033
1.0	73160000.0	73170000.0	14.0	17.99867820739746	3.915287733078003
1.0	73170000.0	73180000.0	20.0	17.500385284423828	3.892742872238159
1.0	73210000.0	73220000.0	16.0	18.22540283203125	3.928715229034424
1.0	73300000.0	73310000.0	21.0	19.670352935791016	3.9580302238464355
1.0	73490000.0	73500000.0	20.0	20.918235778808594	3.9478392601013184
1.0	73500000.0	73510000.0	23.0	20.435131072998047	3.955155611038208
1.0	73520000.0	73530000.0	21.0	20.716909408569336	3.9545493125915527
1.0	73600000.0	73610000.0	21.0	22.279537200927734	3.903560161590576
1.0	73740000.0	73750000.0	22.0	20.630413055419922	3.956822633743286
1.0	73930000.0	73940000.0	17.0	14.611117362976074	3.6407229900360107
1.0	73940000.0	73950000.0	13.0	17.48870277404785	3.8899917602539062
1.0	73960000.0	73970000.0	17.0	17.07276725769043	3.8672897815704346
1.0	73990000.0	74000000.0	18.0	16.621191024780273	3.832181930541992
1.0	74100000.0	74110000.0	17.0	17.595617294311523	3.895991563796997
1.0	74110000.0	74120000.0	20.0	17.89580726623535	3.9122416973114014
1.0	74120000.0	74130000.0	26.0	18.220703125	3.926548480987549
1.0	74180000.0	74190000.0	20.0	19.04697036743164	3.9525656700134277
1.0	74200000.0	74210000.0	18.0	18.71117401123047	3.9435133934020996
1.0	74260000.0	74270000.0	25.0	17.66031265258789	3.8959686756134033
1.0	74280000.0	74290000.0	12.0	18.635818481445312	3.937609910964966
1.0	74300000.0	74310000.0	10.0	17.553171157836914	3.893968105316162
1.0	74320000.0	74330000.0	14.0	17.70302963256836	3.9017531871795654
1.0	74450000.0	74460000.0	18.0	17.351613998413086	3.8852314949035645
1.0	74470000.0	74480000.0	18.0	16.077274322509766	3.784590482711792
1.0	74500000.0	74510000.0	23.0	16.643539428710938	3.8456943035125732
1.0	74510000.0	74520000.0	16.0	16.845945358276367	3.8515963554382324
1.0	74530000.0	74540000.0	15.0	16.003915786743164	3.7787368297576904
1.0	74550000.0	74560000.0	9.0	16.33762550354004	3.8178870677948
1.0	74590000.0	74600000.0	17.0	12.284878730773926	3.246701717376709
1.0	74610000.0	74620000.0	14.0	14.053787231445312	3.544816255569458
1.0	74630000.0	74640000.0	18.0	14.183456420898438	3.5629405975341797
1.0	74640000.0	74650000.0	15.0	13.448740005493164	3.4392757415771484
1.0	74670000.0	74680000.0	9.0	10.825854301452637	2.9276599884033203
1.0	74880000.0	74890000.0	14.0	12.978039741516113	3.3537306785583496
1.0	74990000.0	75000000.0	25.0	13.129241943359375	3.397848606109619
1.0	75000000.0	75010000.0	22.0	14.527204513549805	3.6102352142333984
1.0	75010000.0	75020000.0	9.0	15.601114273071289	3.743029832839966
1.0	75020000.0	75030000.0	14.0	14.605241775512695	3.635774612426758
1.0	75050000.0	75060000.0	11.0	15.61084270477295	3.739577531814575
1.0	75060000.0	75070000.0	14.0	15.350448608398438	3.711334705352783
1.0	75070000.0	75080000.0	18.0	14.966690063476562	3.6655030250549316
1.0	75150000.0	75160000.0	19.0	12.665107727050781	3.310497760772705
1.0	75230000.0	75240000.0	9.0	12.433229446411133	3.2830886840820312
1.0	75250000.0	75260000.0	26.0	14.277412414550781	3.5737106800079346
1.0	75260000.0	75270000.0	17.0	14.87794017791748	3.6662757396698
1.0	75330000.0	75340000.0	12.0	18.91790008544922	3.9548137187957764
1.0	75470000.0	75480000.0	14.0	18.036853790283203	3.92516827583313
1.0	75590000.0	75600000.0	18.0	15.853111267089844	3.775625705718994
1.0	75600000.0	75610000.0	15.0	15.042195320129395	3.6791434288024902
1.0	75670000.0	75680000.0	16.0	14.198575973510742	3.556478500366211
1.0	75690000.0	75700000.0	11.0	14.205218315124512	3.562089204788208
1.0	75730000.0	75740000.0	8.0	13.291040420532227	3.4201583862304688
1.0	75760000.0	75770000.0	16.0	12.672426223754883	3.309950351715088
1.0	75790000.0	75800000.0	18.0	12.26219367980957	3.219860553741455
1.0	75830000.0	75840000.0	14.0	13.233019828796387	3.409546375274658
1.0	75860000.0	75870000.0	18.0	13.144851684570312	3.39715576171875
1.0	75870000.0	75880000.0	15.0	12.694901466369629	3.3104407787323
1.0	75920000.0	75930000.0	14.0	12.714398384094238	3.3147740364074707
1.0	76150000.0	76160000.0	14.0	13.115547180175781	3.392554521560669
1.0	76330000.0	76340000.0	8.0	12.975677490234375	3.3664939403533936
1.0	76440000.0	76450000.0	14.0	13.90234375	3.52581787109375
1.0	76620000.0	76630000.0	12.0	10.740288734436035	2.8532509803771973
1.0	76740000.0	76750000.0	10.0	9.916654586791992	2.6198246479034424
1.0	76790000.0	76800000.0	6.0	10.057219505310059	2.662283420562744
1.0	76870000.0	76880000.0	20.0	10.48890495300293	2.7750067710876465
1.0	76890000.0	76900000.0	11.0	10.812108039855957	2.870640516281128
1.0	76910000.0	76920000.0	12.0	11.490533828735352	3.037905693054199
1.0	76980000.0	76990000.0	15.0	12.095072746276855	3.180326461791992
1.0	77020000.0	77030000.0	12.0	11.875797271728516	3.1342883110046387
1.0	77050000.0	77060000.0	14.0	11.621023178100586	3.074634313583374
1.0	77100000.0	77110000.0	11.0	11.814878463745117	3.112657070159912
1.0	77130000.0	77140000.0	12.0	11.032158851623535	2.9336721897125244
1.0	77180000.0	77190000.0	9.0	10.957151412963867	2.9054744243621826
1.0	77260000.0	77270000.0	7.0	10.434350967407227	2.774366855621338
1.0	77340000.0	77350000.0	13.0	10.23766040802002	2.704596996307373
1.0	77380000.0	77390000.0	14.0	9.343134880065918	2.4383704662323
1.0	77550000.0	77560000.0	6.0	8.114571571350098	2.013719320297241
1.0	77630000.0	77640000.0	6.0	7.813916206359863	1.9176660776138306
1.0	77700000.0	77710000.0	7.0	10.590750694274902	2.8238649368286133
1.0	77740000.0	77750000.0	13.0	10.071735382080078	2.6848926544189453
1.0	77760000.0	77770000.0	16.0	10.716779708862305	2.847327470779419
1.0	77790000.0	77800000.0	12.0	11.386767387390137	3.02475643157959
1.0	77800000.0	77810000.0	11.0	11.01125717163086	2.925140142440796
1.0	77880000.0	77890000.0	12.0	10.284071922302246	2.7161002159118652
1.0	77890000.0	77900000.0	11.0	10.340774536132812	2.742727756500244
1.0	77950000.0	77960000.0	11.0	9.7388916015625	2.5757575035095215
1.0	78050000.0	78060000.0	5.0	8.010412216186523	2.0116939544677734
1.0	78060000.0	78070000.0	8.0	7.740704536437988	1.911333441734314
1.0	78070000.0	78080000.0	6.0	8.090822219848633	2.0283687114715576
1.0	78120000.0	78130000.0	9.0	7.712828159332275	1.8817970752716064
1.0	78140000.0	78150000.0	5.0	8.673372268676758	2.254455089569092
1.0	78150000.0	78160000.0	7.0	8.146719932556152	2.0396411418914795
1.0	78170000.0	78180000.0	9.0	7.779139518737793	1.9342416524887085
1.0	78180000.0	78190000.0	6.0	8.008474349975586	2.018237829208374
1.0	78230000.0	78240000.0	12.0	10.29862117767334	2.747518539428711
1.0	78340000.0	78350000.0	7.0	7.963764190673828	1.9698854684829712
1.0	78350000.0	78360000.0	7.0	8.670916557312012	2.226749897003174
1.0	78400000.0	78410000.0	5.0	7.940715789794922	1.9657611846923828
1.0	78450000.0	78460000.0	10.0	7.316819667816162	1.7483813762664795
1.0	78500000.0	78510000.0	13.0	9.477811813354492	2.4965031147003174
1.0	78530000.0	78540000.0	8.0	9.541345596313477	2.5162224769592285
1.0	78550000.0	78560000.0	6.0	10.081911087036133	2.6790645122528076
1.0	78580000.0	78590000.0	7.0	10.050342559814453	2.670708179473877
1.0	78600000.0	78610000.0	13.0	10.250024795532227	2.7315077781677246
1.0	78710000.0	78720000.0	6.0	10.760662078857422	2.8828892707824707
1.0	78790000.0	78800000.0	7.0	12.98180103302002	3.376681089401245
1.0	78830000.0	78840000.0	11.0	12.248001098632812	3.225393772125244
1.0	78850000.0	78860000.0	12.0	12.088521003723145	3.191646099090576
1.0	78900000.0	78910000.0	6.0	13.48809814453125	3.4525153636932373
1.0	78910000.0	78920000.0	10.0	13.179354667663574	3.4060451984405518
1.0	78950000.0	78960000.0	12.0	13.063924789428711	3.385899782180786
1.0	79010000.0	79020000.0	11.0	14.212353706359863	3.579162120819092
1.0	79040000.0	79050000.0	11.0	12.515314102172852	3.2850639820098877
1.0	79050000.0	79060000.0	11.0	12.638992309570312	3.302344560623169
1.0	79080000.0	79090000.0	14.0	11.282830238342285	3.0115365982055664
1.0	79120000.0	79130000.0	12.0	11.594515800476074	3.07395601272583
1.0	79160000.0	79170000.0	16.0	13.342022895812988	3.433943271636963
1.0	79210000.0	79220000.0	14.0	12.861013412475586	3.3496689796447754
1.0	79230000.0	79240000.0	14.0	13.456036567687988	3.454392910003662
1.0	79250000.0	79260000.0	12.0	14.032522201538086	3.5516326427459717
1.0	79280000.0	79290000.0	15.0	14.154434204101562	3.5691685676574707
1.0	79330000.0	79340000.0	12.0	14.104211807250977	3.5595004558563232
1.0	79370000.0	79380000.0	14.0	13.32933235168457	3.437894821166992
1.0	79420000.0	79430000.0	14.0	14.418344497680664	3.6049964427948
1.0	79450000.0	79460000.0	26.0	13.31511116027832	3.434908390045166
1.0	79530000.0	79540000.0	17.0	14.077242851257324	3.5564982891082764
1.0	79580000.0	79590000.0	10.0	13.27117919921875	3.4237258434295654
1.0	79660000.0	79670000.0	9.0	12.3748779296875	3.248284101486206
1.0	79740000.0	79750000.0	11.0	12.341720581054688	3.240192413330078
1.0	79750000.0	79760000.0	17.0	11.8472900390625	3.1309473514556885
1.0	79760000.0	79770000.0	17.0	11.909924507141113	3.1450247764587402
1.0	79770000.0	79780000.0	8.0	12.490900993347168	3.2739663124084473
1.0	79820000.0	79830000.0	15.0	12.982205390930176	3.368699550628662
1.0	79840000.0	79850000.0	10.0	13.776216506958008	3.500286102294922
1.0	79860000.0	79870000.0	10.0	13.131370544433594	3.3994674682617188
1.0	79930000.0	79940000.0	12.0	12.663431167602539	3.3055362701416016
1.0	79980000.0	79990000.0	10.0	10.83691120147705	2.9058449268341064
1.0	80030000.0	80040000.0	10.0	10.645284652709961	2.845055103302002
1.0	80050000.0	80060000.0	10.0	11.280983924865723	2.98482608795166
1.0	80100000.0	80110000.0	6.0	11.51003360748291	3.071981430053711
1.0	80110000.0	80120000.0	7.0	12.668370246887207	3.3090567588806152
1.0	80170000.0	80180000.0	13.0	12.420794486999512	3.253333568572998
1.0	80210000.0	80220000.0	19.0	11.911872863769531	3.1463823318481445
1.0	80260000.0	80270000.0	18.0	12.5576810836792	3.2845025062561035
1.0	80520000.0	80530000.0	10.0	14.019411087036133	3.5479705333709717
1.0	80540000.0	80550000.0	10.0	13.943696975708008	3.525866746902466
1.0	80600000.0	80610000.0	6.0	9.466379165649414	2.5236759185791016
1.0	80640000.0	80650000.0	10.0	12.769033432006836	3.3148531913757324
1.0	80670000.0	80680000.0	14.0	13.199078559875488	3.4024910926818848
1.0	80690000.0	80700000.0	10.0	13.16156005859375	3.3913772106170654
1.0	80710000.0	80720000.0	11.0	13.651422500610352	3.4894447326660156
1.0	80740000.0	80750000.0	11.0	13.366416931152344	3.4324889183044434
1.0	80750000.0	80760000.0	15.0	11.982481002807617	3.1644680500030518
1.0	80760000.0	80770000.0	14.0	12.741842269897461	3.313615322113037
1.0	80790000.0	80800000.0	9.0	13.360092163085938	3.430922269821167
1.0	80800000.0	80810000.0	11.0	12.286883354187012	3.2291393280029297
1.0	80810000.0	80820000.0	11.0	13.186549186706543	3.400477647781372
1.0	81030000.0	81040000.0	8.0	13.061050415039062	3.3728511333465576
1.0	81040000.0	81050000.0	13.0	12.844395637512207	3.3312129974365234
1.0	81050000.0	81060000.0	8.0	14.03515911102295	3.5451571941375732
1.0	81070000.0	81080000.0	16.0	12.95203685760498	3.356327772140503
1.0	81090000.0	81100000.0	16.0	13.392271041870117	3.435366153717041
1.0	81220000.0	81230000.0	17.0	12.696020126342773	3.3020317554473877
1.0	81440000.0	81450000.0	14.0	11.643725395202637	3.07722806930542
1.0	81500000.0	81510000.0	9.0	11.184402465820312	2.96724271774292
1.0	81530000.0	81540000.0	7.0	11.900181770324707	3.1324455738067627
1.0	81560000.0	81570000.0	11.0	11.60924243927002	3.0685315132141113
1.0	81640000.0	81650000.0	10.0	11.778085708618164	3.111009359359741
1.0	81650000.0	81660000.0	9.0	11.843936920166016	3.1206088066101074
1.0	82030000.0	82040000.0	12.0	11.350637435913086	3.016770601272583
1.0	82050000.0	82060000.0	13.0	11.392496109008789	3.0191750526428223
1.0	82150000.0	82160000.0	18.0	11.451974868774414	3.0319607257843018
1.0	82250000.0	82260000.0	8.0	12.021383285522461	3.1728029251098633
1.0	82320000.0	82330000.0	10.0	11.330310821533203	2.9860081672668457
1.0	82370000.0	82380000.0	12.0	10.622302055358887	2.8134305477142334
1.0	82430000.0	82440000.0	10.0	10.021499633789062	2.6379921436309814
1.0	82590000.0	82600000.0	8.0	7.932610511779785	1.9909744262695312
1.0	82800000.0	82810000.0	13.0	12.52337646484375	3.2719249725341797
1.0	82870000.0	82880000.0	12.0	12.466755867004395	3.2602245807647705
1.0	82880000.0	82890000.0	15.0	11.852632522583008	3.1292386054992676
1.0	82900000.0	82910000.0	13.0	12.075535774230957	3.1768224239349365
1.0	82920000.0	82930000.0	15.0	11.927717208862305	3.1454386711120605
1.0	82940000.0	82950000.0	10.0	12.346933364868164	3.2287757396698
1.0	82960000.0	82970000.0	11.0	12.173982620239258	3.196208953857422
1.0	82970000.0	82980000.0	11.0	12.191498756408691	3.2049190998077393
1.0	82990000.0	83000000.0	7.0	12.126603126525879	3.1882758140563965
1.0	83000000.0	83010000.0	16.0	11.880574226379395	3.1306405067443848
1.0	83010000.0	83020000.0	19.0	11.613419532775879	3.0696048736572266
1.0	83030000.0	83040000.0	14.0	11.068997383117676	2.9389755725860596
1.0	83130000.0	83140000.0	14.0	11.442254066467285	3.0304577350616455
1.0	83210000.0	83220000.0	10.0	12.2315092086792	3.2096500396728516
1.0	83240000.0	83250000.0	7.0	12.870526313781738	3.342914581298828
1.0	83250000.0	83260000.0	12.0	12.210511207580566	3.2102913856506348
1.0	83260000.0	83270000.0	10.0	12.231940269470215	3.210930585861206
1.0	83280000.0	83290000.0	9.0	11.916961669921875	3.1443123817443848
1.0	83360000.0	83370000.0	4.0	12.973714828491211	3.3673439025878906
1.0	83380000.0	83390000.0	13.0	12.09449291229248	3.181471586227417
1.0	83440000.0	83450000.0	5.0	11.739972114562988	3.102692127227783
1.0	83470000.0	83480000.0	10.0	11.871371269226074	3.121750831604004
1.0	83530000.0	83540000.0	12.0	10.10623550415039	2.669379711151123
1.0	83610000.0	83620000.0	2.0	5.517573833465576	0.9658883810043335
1.0	83620000.0	83630000.0	0.0	5.11025857925415	0.8040820360183716
1.0	83780000.0	83790000.0	6.0	4.7265424728393555	0.6902083158493042
1.0	83970000.0	83980000.0	14.0	8.228177070617676	2.060209035873413
1.0	84010000.0	84020000.0	6.0	10.475005149841309	2.7778377532958984
1.0	84110000.0	84120000.0	12.0	11.730073928833008	3.09419322013855
1.0	84170000.0	84180000.0	9.0	11.256159782409668	2.9850287437438965
1.0	84260000.0	84270000.0	10.0	10.043312072753906	2.6590676307678223
1.0	84300000.0	84310000.0	10.0	9.2098970413208	2.3917269706726074
1.0	84330000.0	84340000.0	12.0	8.770288467407227	2.2501730918884277
1.0	84360000.0	84370000.0	14.0	8.024674415588379	1.9904876947402954
1.0	84380000.0	84390000.0	4.0	7.800550937652588	1.9003331661224365
1.0	84440000.0	84450000.0	4.0	9.277641296386719	2.4125871658325195
1.0	84480000.0	84490000.0	5.0	9.363978385925293	2.450742721557617
1.0	84540000.0	84550000.0	11.0	8.609769821166992	2.2143588066101074
1.0	84550000.0	84560000.0	10.0	8.617196083068848	2.213888645172119
1.0	84570000.0	84580000.0	13.0	8.870267868041992	2.2867894172668457
1.0	84660000.0	84670000.0	9.0	8.365264892578125	2.151987075805664
1.0	84700000.0	84710000.0	10.0	8.998517990112305	2.3496596813201904
1.0	84750000.0	84760000.0	14.0	10.188316345214844	2.6977672576904297
1.0	84780000.0	84790000.0	10.0	9.797877311706543	2.5848610401153564
1.0	84800000.0	84810000.0	10.0	10.177824020385742	2.6955952644348145
1.0	84850000.0	84860000.0	7.0	9.902140617370605	2.6265203952789307
1.0	84870000.0	84880000.0	9.0	9.52403736114502	2.5112431049346924
1.0	84940000.0	84950000.0	15.0	8.412549018859863	2.173232316970825
1.0	84950000.0	84960000.0	4.0	8.014450073242188	2.0334975719451904
1.0	84990000.0	85000000.0	4.0	9.070213317871094	2.3559703826904297
1.0	85060000.0	85070000.0	10.0	8.7288236618042	2.240635633468628
1.0	85080000.0	85090000.0	5.0	8.68359375	2.2270617485046387
1.0	85100000.0	85110000.0	7.0	9.415144920349121	2.4739434719085693
1.0	85130000.0	85140000.0	4.0	7.800074577331543	1.9414983987808228
1.0	85140000.0	85150000.0	6.0	7.872708320617676	1.9526256322860718
1.0	85180000.0	85190000.0	13.0	8.335752487182617	2.1024742126464844
1.0	85250000.0	85260000.0	6.0	9.521142959594727	2.502744674682617
1.0	85280000.0	85290000.0	7.0	9.709877014160156	2.562962293624878
1.0	85290000.0	85300000.0	13.0	9.20096492767334	2.39947772026062
1.0	85300000.0	85310000.0	7.0	9.479005813598633	2.4926834106445312
1.0	85320000.0	85330000.0	5.0	9.42161750793457	2.4745965003967285
1.0	85390000.0	85400000.0	4.0	10.767985343933105	2.869844675064087
1.0	85420000.0	85430000.0	13.0	10.036927223205566	2.66273832321167
1.0	85600000.0	85610000.0	11.0	9.349154472351074	2.456559181213379
1.0	85760000.0	85770000.0	6.0	8.683871269226074	2.227047920227051
1.0	85770000.0	85780000.0	6.0	8.430047988891602	2.1414172649383545
1.0	85790000.0	85800000.0	8.0	7.940991401672363	1.9565532207489014
1.0	85900000.0	85910000.0	6.0	9.751025199890137	2.5908803939819336
1.0	85910000.0	85920000.0	8.0	9.1012544631958	2.382042407989502
1.0	85990000.0	86000000.0	24.0	9.500051498413086	2.5035712718963623
1.0	86130000.0	86140000.0	6.0	7.858599662780762	1.9658530950546265
1.0	86140000.0	86150000.0	7.0	8.011590003967285	2.0183706283569336
1.0	86170000.0	86180000.0	8.0	9.837150573730469	2.622318744659424
1.0	86230000.0	86240000.0	12.0	9.863821983337402	2.6290884017944336
1.0	86410000.0	86420000.0	20.0	11.388798713684082	3.036757707595825
1.0	86480000.0	86490000.0	20.0	11.359888076782227	3.023254871368408
1.0	86490000.0	86500000.0	10.0	12.380450248718262	3.24945068359375
1.0	86560000.0	86570000.0	8.0	12.293930053710938	3.227801561355591
1.0	86590000.0	86600000.0	9.0	10.175455093383789	2.7251200675964355
1.0	86600000.0	86610000.0	12.0	11.058423042297363	2.9455652236938477
1.0	86610000.0	86620000.0	13.0	11.712719917297363	3.1124279499053955
1.0	86720000.0	86730000.0	13.0	12.372472763061523	3.2556827068328857
1.0	86730000.0	86740000.0	10.0	12.703755378723145	3.3280091285705566
1.0	86840000.0	86850000.0	13.0	8.596793174743652	2.2540574073791504
1.0	86920000.0	86930000.0	8.0	10.667058944702148	2.850947618484497
1.0	87000000.0	87010000.0	12.0	11.860776901245117	3.146047353744507
1.0	87060000.0	87070000.0	14.0	12.242956161499023	3.229407787322998
1.0	87080000.0	87090000.0	21.0	11.174192428588867	2.9773623943328857
1.0	87100000.0	87110000.0	16.0	10.957120895385742	2.9279186725616455
1.0	87200000.0	87210000.0	5.0	7.969547271728516	2.016714334487915
1.0	87230000.0	87240000.0	12.0	9.2667236328125	2.4286837577819824
1.0	87330000.0	87340000.0	5.0	8.091545104980469	2.0289711952209473
1.0	87340000.0	87350000.0	8.0	7.4901885986328125	1.815391182899475
1.0	87350000.0	87360000.0	6.0	7.174643516540527	1.68605637550354
1.0	87360000.0	87370000.0	10.0	6.947005271911621	1.5901458263397217
1.0	87370000.0	87380000.0	6.0	7.038416385650635	1.629770040512085
1.0	87410000.0	87420000.0	8.0	7.463221549987793	1.7838497161865234
1.0	87470000.0	87480000.0	6.0	8.258726119995117	2.0705935955047607
1.0	87500000.0	87510000.0	5.0	8.181446075439453	2.0432381629943848
1.0	87580000.0	87590000.0	9.0	10.129742622375488	2.6953048706054688
1.0	87620000.0	87630000.0	10.0	10.79292106628418	2.8838136196136475
1.0	87640000.0	87650000.0	16.0	10.856616020202637	2.903069019317627
1.0	87650000.0	87660000.0	11.0	11.532316207885742	3.068972110748291
1.0	87710000.0	87720000.0	12.0	11.285797119140625	3.0045673847198486
1.0	87750000.0	87760000.0	12.0	10.60163402557373	2.8292338848114014
1.0	87820000.0	87830000.0	6.0	9.021263122558594	2.3402178287506104
1.0	87900000.0	87910000.0	9.0	10.110453605651855	2.684147357940674
1.0	88000000.0	88010000.0	13.0	12.408528327941895	3.2571754455566406
1.0	88060000.0	88070000.0	15.0	11.314783096313477	3.0097403526306152
1.0	88070000.0	88080000.0	15.0	11.836729049682617	3.1312832832336426
1.0	88120000.0	88130000.0	14.0	11.519027709960938	3.0523970127105713
1.0	88150000.0	88160000.0	12.0	10.124544143676758	2.6945290565490723
1.0	88210000.0	88220000.0	8.0	10.137540817260742	2.694352626800537
1.0	88220000.0	88230000.0	4.0	10.677042961120605	2.849250316619873
1.0	88260000.0	88270000.0	15.0	9.555073738098145	2.51747465133667
1.0	88270000.0	88280000.0	12.0	10.127180099487305	2.69360613822937
1.0	88280000.0	88290000.0	8.0	10.424748420715332	2.777132511138916
1.0	88410000.0	88420000.0	4.0	11.078749656677246	2.951524019241333
1.0	88430000.0	88440000.0	6.0	10.49470329284668	2.793485164642334
1.0	88440000.0	88450000.0	9.0	10.80530071258545	2.8793106079101562
1.0	88470000.0	88480000.0	10.0	11.470897674560547	3.0535223484039307
1.0	88570000.0	88580000.0	15.0	11.990729331970215	3.1711812019348145
1.0	88610000.0	88620000.0	15.0	11.543521881103516	3.071057081222534
1.0	88680000.0	88690000.0	8.0	11.852636337280273	3.138458490371704
1.0	88730000.0	88740000.0	12.0	12.165152549743652	3.2048592567443848
1.0	88750000.0	88760000.0	17.0	11.241182327270508	2.98661470413208
1.0	88760000.0	88770000.0	9.0	11.484689712524414	3.044480085372925
1.0	89020000.0	89030000.0	13.0	11.032487869262695	2.937011480331421
1.0	89070000.0	89080000.0	8.0	11.093032836914062	2.960475206375122
1.0	89130000.0	89140000.0	19.0	10.233121871948242	2.7247121334075928
1.0	89190000.0	89200000.0	8.0	8.23090648651123	2.1018784046173096
1.0	89240000.0	89250000.0	12.0	7.864704132080078	1.9661672115325928
1.0	89290000.0	89300000.0	4.0	7.806011199951172	1.9528945684432983
1.0	89450000.0	89460000.0	13.0	9.231405258178711	2.425443649291992
1.0	89550000.0	89560000.0	12.0	9.280449867248535	2.4275734424591064
1.0	89600000.0	89610000.0	9.0	9.234365463256836	2.410640239715576
1.0	89640000.0	89650000.0	12.0	9.680326461791992	2.5503134727478027
1.0	89650000.0	89660000.0	4.0	9.902198791503906	2.608804225921631
1.0	89670000.0	89680000.0	10.0	10.299249649047852	2.7319893836975098
1.0	89720000.0	89730000.0	5.0	10.355501174926758	2.7486157417297363
1.0	89840000.0	89850000.0	11.0	10.527807235717773	2.802158832550049
1.0	89850000.0	89860000.0	8.0	10.012290000915527	2.6597325801849365
1.0	89890000.0	89900000.0	10.0	10.396445274353027	2.767624855041504
1.0	89970000.0	89980000.0	8.0	9.775299072265625	2.5817079544067383
1.0	90020000.0	90030000.0	3.0	7.913778781890869	1.965135931968689
1.0	90120000.0	90130000.0	16.0	8.475378036499023	2.169312000274658
1.0	90140000.0	90150000.0	13.0	9.435125350952148	2.480408191680908
1.0	90190000.0	90200000.0	11.0	10.481359481811523	2.7939229011535645
1.0	90240000.0	90250000.0	18.0	10.55972957611084	2.820347547531128
1.0	90370000.0	90380000.0	10.0	8.008665084838867	1.989424467086792
1.0	90430000.0	90440000.0	7.0	8.920931816101074	2.309951066970825
1.0	90450000.0	90460000.0	11.0	8.569844245910645	2.1859588623046875
1.0	90490000.0	90500000.0	6.0	7.770758628845215	1.9212634563446045
1.0	90550000.0	90560000.0	12.0	11.090478897094727	2.9599692821502686
1.0	90560000.0	90570000.0	8.0	10.47162914276123	2.8040807247161865
1.0	90620000.0	90630000.0	14.0	11.074402809143066	2.956008195877075
1.0	90660000.0	90670000.0	11.0	11.180502891540527	2.9749293327331543
1.0	90670000.0	90680000.0	7.0	11.880047798156738	3.1442711353302
1.0	90720000.0	90730000.0	10.0	11.92540168762207	3.1530659198760986
1.0	90810000.0	90820000.0	16.0	12.158125877380371	3.1982576847076416
1.0	90870000.0	90880000.0	8.0	13.024945259094238	3.3719513416290283
1.0	90880000.0	90890000.0	11.0	12.807424545288086	3.330734968185425
1.0	90980000.0	90990000.0	9.0	13.829179763793945	3.514122486114502
1.0	91030000.0	91040000.0	11.0	13.769376754760742	3.5051040649414062
1.0	91040000.0	91050000.0	14.0	13.493688583374023	3.4626083374023438
1.0	91060000.0	91070000.0	15.0	14.065467834472656	3.5573277473449707
1.0	91100000.0	91110000.0	7.0	15.048654556274414	3.6931042671203613
1.0	91110000.0	91120000.0	13.0	14.977694511413574	3.68247652053833
1.0	91120000.0	91130000.0	18.0	14.799921035766602	3.657741069793701
1.0	91160000.0	91170000.0	11.0	14.5900239944458	3.626552104949951
1.0	91170000.0	91180000.0	14.0	13.85094165802002	3.5263564586639404
1.0	91210000.0	91220000.0	14.0	13.903874397277832	3.5272724628448486
1.0	91220000.0	91230000.0	8.0	13.49853229522705	3.464925765991211
1.0	91290000.0	91300000.0	6.0	11.462989807128906	3.047595500946045
1.0	91300000.0	91310000.0	14.0	10.895570755004883	2.8908851146698
1.0	91390000.0	91400000.0	9.0	8.214503288269043	2.09425687789917
1.0	91400000.0	91410000.0	13.0	8.027989387512207	2.04017972946167
1.0	91480000.0	91490000.0	10.0	10.996681213378906	2.982369899749756
1.0	91490000.0	91500000.0	13.0	11.221911430358887	2.991030216217041
1.0	91520000.0	91530000.0	10.0	11.877359390258789	3.1483898162841797
1.0	91560000.0	91570000.0	18.0	11.337597846984863	3.0177416801452637
1.0	91610000.0	91620000.0	7.0	11.821722030639648	3.1325199604034424
1.0	91640000.0	91650000.0	8.0	11.741209030151367	3.1123974323272705
1.0	91700000.0	91710000.0	10.0	10.953968048095703	2.9204773902893066
1.0	91710000.0	91720000.0	9.0	8.262310028076172	2.0865492820739746
1.0	91730000.0	91740000.0	8.0	10.6148099899292	2.817951202392578
1.0	91840000.0	91850000.0	5.0	10.742219924926758	2.871459484100342
1.0	91850000.0	91860000.0	11.0	7.8998870849609375	1.9729821681976318
1.0	91920000.0	91930000.0	9.0	10.861491203308105	2.9041950702667236
1.0	91940000.0	91950000.0	18.0	11.16111946105957	2.9790902137756348
1.0	92180000.0	92190000.0	8.0	9.069580078125	2.3422207832336426
1.0	92200000.0	92210000.0	11.0	8.790249824523926	2.258612871170044
1.0	92350000.0	92360000.0	11.0	9.873798370361328	2.6376166343688965
1.0	92400000.0	92410000.0	6.0	10.69736099243164	2.8569536209106445
1.0	92450000.0	92460000.0	9.0	10.471395492553711	2.7962658405303955
1.0	92500000.0	92510000.0	10.0	9.011941909790039	2.339378833770752
1.0	92540000.0	92550000.0	5.0	8.676080703735352	2.2468724250793457
1.0	92570000.0	92580000.0	7.0	8.375715255737305	2.1216883659362793
1.0	92630000.0	92640000.0	10.0	7.917579650878906	1.974145531654358
1.0	92690000.0	92700000.0	6.0	9.455437660217285	2.5007665157318115
1.0	92750000.0	92760000.0	8.0	7.84633731842041	1.9676742553710938
1.0	92780000.0	92790000.0	9.0	7.943377494812012	2.004481077194214
1.0	92800000.0	92810000.0	6.0	8.110583305358887	2.0695676803588867
1.0	92880000.0	92890000.0	13.0	11.213875770568848	2.9956812858581543
1.0	93030000.0	93040000.0	5.0	8.267298698425293	2.082719326019287
1.0	93120000.0	93130000.0	8.0	7.971541404724121	1.9766521453857422
1.0	93190000.0	93200000.0	13.0	8.243505477905273	2.081437349319458
1.0	93230000.0	93240000.0	9.0	9.215532302856445	2.4101784229278564
1.0	93260000.0	93270000.0	16.0	10.17387866973877	2.712040901184082
1.0	93340000.0	93350000.0	6.0	9.427886009216309	2.4928932189941406
1.0	93390000.0	93400000.0	9.0	9.694559097290039	2.561802625656128
1.0	93410000.0	93420000.0	6.0	9.351849555969238	2.459242105484009
1.0	93460000.0	93470000.0	7.0	9.662904739379883	2.5570385456085205
1.0	93500000.0	93510000.0	10.0	10.49449348449707	2.8006348609924316
1.0	93530000.0	93540000.0	9.0	10.795292854309082	2.8852362632751465
1.0	93560000.0	93570000.0	4.0	8.134753227233887	2.0657434463500977
1.0	93570000.0	93580000.0	7.0	8.006708145141602	2.018625497817993
1.0	93670000.0	93680000.0	8.0	7.661806583404541	1.8877570629119873
1.0	93680000.0	93690000.0	8.0	7.92720890045166	1.990308165550232
1.0	93760000.0	93770000.0	7.0	7.9670515060424805	1.9896320104599
1.0	93790000.0	93800000.0	9.0	8.10982608795166	2.032804489135742
1.0	93810000.0	93820000.0	5.0	11.521722793579102	3.032392978668213
1.0	93890000.0	93900000.0	11.0	9.326648712158203	2.4467246532440186
1.0	93920000.0	93930000.0	9.0	7.488248348236084	1.8123897314071655
1.0	94030000.0	94040000.0	9.0	7.113336086273193	1.650775671005249
1.0	94040000.0	94050000.0	6.0	7.344171047210693	1.742987871170044
1.0	94060000.0	94070000.0	5.0	7.237430572509766	1.7164226770401
1.0	94080000.0	94090000.0	10.0	7.596996307373047	1.8437553644180298
1.0	94090000.0	94100000.0	4.0	7.793104648590088	1.940978765487671
1.0	94130000.0	94140000.0	8.0	8.347467422485352	2.13732647895813
1.0	94220000.0	94230000.0	11.0	9.154953956604004	2.3871822357177734
1.0	94230000.0	94240000.0	18.0	8.728799819946289	2.2509467601776123
1.0	94300000.0	94310000.0	9.0	8.405916213989258	2.1430983543395996
1.0	94360000.0	94370000.0	7.0	7.920071601867676	1.992051362991333
1.0	94380000.0	94390000.0	12.0	9.232922554016113	2.4151813983917236
1.0	94430000.0	94440000.0	8.0	10.266203880310059	2.735262393951416
1.0	94490000.0	94500000.0	8.0	9.663274765014648	2.557962417602539
1.0	94520000.0	94530000.0	12.0	9.322527885437012	2.4400134086608887
1.0	94530000.0	94540000.0	20.0	8.629476547241211	2.2089600563049316
1.0	94540000.0	94550000.0	9.0	9.312211990356445	2.4389023780822754
1.0	94580000.0	94590000.0	7.0	9.186616897583008	2.392956256866455
1.0	94630000.0	94640000.0	6.0	8.507295608520508	2.168274402618408
1.0	94690000.0	94700000.0	4.0	7.289141654968262	1.7219102382659912
1.0	94760000.0	94770000.0	8.0	8.010032653808594	1.978305459022522
1.0	94790000.0	94800000.0	9.0	8.383378982543945	2.123272657394409
1.0	94850000.0	94860000.0	9.0	8.957015037536621	2.3208789825439453
1.0	94900000.0	94910000.0	5.0	7.367669582366943	1.7706466913223267
1.0	94990000.0	95000000.0	8.0	7.49298095703125	1.7941646575927734
1.0	95010000.0	95020000.0	7.0	7.991253852844238	1.976230263710022
1.0	95050000.0	95060000.0	9.0	8.85772705078125	2.2833964824676514
1.0	95120000.0	95130000.0	7.0	8.4623441696167	2.1485755443573
1.0	95160000.0	95170000.0	8.0	8.580732345581055	2.190660238265991
1.0	95170000.0	95180000.0	6.0	8.633957862854004	2.2114946842193604
1.0	95370000.0	95380000.0	6.0	6.9270429611206055	1.5733020305633545
1.0	95460000.0	95470000.0	7.0	7.264115810394287	1.6953365802764893
1.0	95520000.0	95530000.0	7.0	7.52969217300415	1.8037025928497314
1.0	95660000.0	95670000.0	10.0	8.366682052612305	2.1074306964874268
1.0	95710000.0	95720000.0	12.0	7.604530334472656	1.8666061162948608
1.0	95740000.0	95750000.0	7.0	10.016927719116211	2.656771183013916
1.0	95750000.0	95760000.0	10.0	8.543617248535156	2.1934165954589844
1.0	95780000.0	95790000.0	14.0	10.336227416992188	2.739833354949951
1.0	95830000.0	95840000.0	9.0	11.208966255187988	2.9734606742858887
1.0	95840000.0	95850000.0	11.0	11.384289741516113	3.017922878265381
1.0	95880000.0	95890000.0	11.0	12.344860076904297	3.2312045097351074
1.0	95920000.0	95930000.0	12.0	11.469188690185547	3.043452501296997
1.0	95950000.0	95960000.0	14.0	13.258769035339355	3.4147701263427734
1.0	96090000.0	96100000.0	14.0	14.771502494812012	3.635169267654419
1.0	96110000.0	96120000.0	10.0	15.451207160949707	3.7229411602020264
1.0	96130000.0	96140000.0	16.0	14.916165351867676	3.659341335296631
1.0	96190000.0	96200000.0	13.0	14.491777420043945	3.599015474319458
1.0	96200000.0	96210000.0	13.0	14.637219429016113	3.623825788497925
1.0	96240000.0	96250000.0	11.0	15.704129219055176	3.7441039085388184
1.0	96270000.0	96280000.0	13.0	15.208125114440918	3.6897330284118652
1.0	96330000.0	96340000.0	20.0	14.675880432128906	3.6253228187561035
1.0	96360000.0	96370000.0	19.0	15.527081489562988	3.7289295196533203
1.0	96380000.0	96390000.0	12.0	15.562077522277832	3.730494260787964
1.0	96390000.0	96400000.0	8.0	15.923751831054688	3.764026165008545
1.0	96460000.0	96470000.0	15.0	15.022295951843262	3.6662509441375732
1.0	96480000.0	96490000.0	16.0	15.057905197143555	3.6742827892303467
1.0	96550000.0	96560000.0	16.0	15.762219429016113	3.7503418922424316
1.0	96650000.0	96660000.0	12.0	14.919830322265625	3.6571269035339355
1.0	96680000.0	96690000.0	11.0	15.103414535522461	3.6762187480926514
1.0	96690000.0	96700000.0	8.0	14.931622505187988	3.660341262817383
1.0	96760000.0	96770000.0	17.0	13.045740127563477	3.3794422149658203
1.0	96800000.0	96810000.0	13.0	14.50328254699707	3.6054272651672363
1.0	96830000.0	96840000.0	14.0	13.659993171691895	3.4844188690185547
1.0	96890000.0	96900000.0	16.0	12.75356388092041	3.3168110847473145
1.0	96910000.0	96920000.0	13.0	12.952264785766602	3.358794689178467
1.0	96920000.0	96930000.0	9.0	13.95081901550293	3.5227787494659424
1.0	96940000.0	96950000.0	14.0	13.422978401184082	3.438708782196045
1.0	96990000.0	97000000.0	9.0	13.97021484375	3.526501178741455
1.0	97010000.0	97020000.0	15.0	12.574304580688477	3.2935757637023926
1.0	97020000.0	97030000.0	24.0	12.071178436279297	3.183480739593506
1.0	97160000.0	97170000.0	22.0	11.136853218078613	2.9598140716552734
1.0	97170000.0	97180000.0	12.0	11.207176208496094	2.982710599899292
1.0	97180000.0	97190000.0	11.0	10.602750778198242	2.8483994007110596
1.0	97190000.0	97200000.0	3.0	8.857353210449219	2.340756416320801
1.0	97300000.0	97310000.0	8.0	10.679616928100586	2.8456854820251465
1.0	97330000.0	97340000.0	19.0	12.071069717407227	3.179431438446045
1.0	97360000.0	97370000.0	10.0	13.362815856933594	3.442260265350342
1.0	97380000.0	97390000.0	10.0	14.123916625976562	3.552781581878662
1.0	97530000.0	97540000.0	13.0	13.564531326293945	3.457949161529541
1.0	97590000.0	97600000.0	4.0	11.731884956359863	3.1068167686462402
1.0	97730000.0	97740000.0	14.0	10.52918815612793	2.796069622039795
1.0	97900000.0	97910000.0	9.0	11.37045955657959	3.013563871383667
1.0	98000000.0	98010000.0	12.0	10.815924644470215	2.8720803260803223
1.0	98120000.0	98130000.0	13.0	11.422404289245605	3.031546115875244
1.0	98150000.0	98160000.0	8.0	11.471455574035645	3.042891025543213
1.0	98180000.0	98190000.0	15.0	12.164229393005371	3.1955158710479736
1.0	98210000.0	98220000.0	20.0	12.212834358215332	3.207421064376831
1.0	98350000.0	98360000.0	17.0	13.422616958618164	3.442258358001709
1.0	98380000.0	98390000.0	10.0	12.134476661682129	3.257329225540161
1.0	98420000.0	98430000.0	17.0	14.763867378234863	3.656162738800049
1.0	98430000.0	98440000.0	14.0	15.018228530883789	3.6875882148742676
1.0	98520000.0	98530000.0	16.0	15.536216735839844	3.739619493484497
1.0	98550000.0	98560000.0	14.0	15.581613540649414	3.743910312652588
1.0	98590000.0	98600000.0	12.0	14.989245414733887	3.6829586029052734
1.0	98610000.0	98620000.0	8.0	14.84208869934082	3.6599738597869873
1.0	98720000.0	98730000.0	18.0	14.94568157196045	3.6753971576690674
1.0	98760000.0	98770000.0	16.0	14.152273178100586	3.575221300125122
1.0	98780000.0	98790000.0	16.0	14.518503189086914	3.612292528152466
1.0	98840000.0	98850000.0	14.0	14.444025039672852	3.605431318283081
1.0	98850000.0	98860000.0	14.0	14.520706176757812	3.6157257556915283
1.0	98870000.0	98880000.0	14.0	15.52198600769043	3.7354607582092285
1.0	99010000.0	99020000.0	8.0	16.932147979736328	3.856830596923828
1.0	99070000.0	99080000.0	12.0	14.587202072143555	3.6270699501037598
1.0	99160000.0	99170000.0	12.0	10.741949081420898	2.872148036956787
1.0	99190000.0	99200000.0	4.0	12.017862319946289	3.1589953899383545
1.0	99210000.0	99220000.0	9.0	9.94775104522705	2.665678024291992
1.0	99250000.0	99260000.0	13.0	11.814579010009766	3.1231207847595215
1.0	99270000.0	99280000.0	16.0	12.155698776245117	3.204549789428711
1.0	99290000.0	99300000.0	17.0	12.249430656433105	3.217052459716797
1.0	99360000.0	99370000.0	14.0	13.09782600402832	3.371701717376709
1.0	99380000.0	99390000.0	10.0	12.932510375976562	3.3439693450927734
1.0	99440000.0	99450000.0	14.0	12.480073928833008	3.2651734352111816
1.0	99550000.0	99560000.0	17.0	12.791643142700195	3.3295319080352783
1.0	99730000.0	99740000.0	14.0	10.226930618286133	2.708512306213379
1.0	99820000.0	99830000.0	8.0	10.560770988464355	2.8198599815368652
1.0	99910000.0	99920000.0	11.0	10.395000457763672	2.7730116844177246
1.0	99930000.0	99940000.0	10.0	9.93089485168457	2.632173776626587
1.0	99960000.0	99970000.0	13.0	10.407593727111816	2.776350498199463
1.0	100010000.0	100020000.0	10.0	9.937347412109375	2.6354141235351562
1.0	100070000.0	100080000.0	14.0	9.717694282531738	2.5695533752441406
1.0	100130000.0	100140000.0	5.0	8.792352676391602	2.259552001953125
1.0	100270000.0	100280000.0	8.0	10.02815055847168	2.6744461059570312
1.0	100300000.0	100310000.0	9.0	10.04738712310791	2.6735353469848633
1.0	100320000.0	100330000.0	6.0	8.136164665222168	2.080638885498047
1.0	100340000.0	100350000.0	8.0	8.564237594604492	2.2352471351623535
1.0	100390000.0	100400000.0	11.0	9.72995376586914	2.57784366607666
1.0	100430000.0	100440000.0	10.0	8.014832496643066	2.021303653717041
1.0	100520000.0	100530000.0	5.0	7.22485876083374	1.713088035583496
1.0	100580000.0	100590000.0	6.0	7.308032035827637	1.7476446628570557
1.0	100610000.0	100620000.0	6.0	7.455122470855713	1.80155348777771
1.0	100630000.0	100640000.0	6.0	8.689926147460938	2.2281785011291504
1.0	100850000.0	100860000.0	9.0	7.677756309509277	1.8981660604476929
1.0	100880000.0	100890000.0	6.0	7.552842140197754	1.8356984853744507
1.0	100900000.0	100910000.0	4.0	7.681872367858887	1.870208740234375
1.0	100960000.0	100970000.0	8.0	7.255184173583984	1.7124512195587158
1.0	100970000.0	100980000.0	5.0	7.757624626159668	1.89975106716156
1.0	101020000.0	101030000.0	9.0	9.790924072265625	2.588688611984253
1.0	101090000.0	101100000.0	4.0	8.679341316223145	2.2305829524993896
1.0	101100000.0	101110000.0	8.0	8.926068305969238	2.313936710357666
1.0	101230000.0	101240000.0	10.0	10.693403244018555	2.8554391860961914
1.0	101260000.0	101270000.0	12.0	10.441534042358398	2.778190851211548
1.0	101320000.0	101330000.0	8.0	10.068145751953125	2.670536994934082
1.0	101380000.0	101390000.0	8.0	7.300326347351074	1.7431046962738037
1.0	101480000.0	101490000.0	9.0	7.515000820159912	1.8312451839447021
1.0	101510000.0	101520000.0	10.0	8.706716537475586	2.229557991027832
1.0	101560000.0	101570000.0	10.0	9.889151573181152	2.622490406036377
1.0	101600000.0	101610000.0	8.0	9.687520027160645	2.5697317123413086
1.0	101660000.0	101670000.0	11.0	9.939363479614258	2.636924982070923
1.0	101690000.0	101700000.0	12.0	10.345967292785645	2.7590091228485107
1.0	101840000.0	101850000.0	6.0	11.492234230041504	3.0561275482177734
1.0	101860000.0	101870000.0	11.0	12.020642280578613	3.1818597316741943
1.0	102030000.0	102040000.0	13.0	12.883329391479492	3.3532073497772217
1.0	102120000.0	102130000.0	14.0	14.988653182983398	3.684370517730713
1.0	102140000.0	102150000.0	16.0	13.464924812316895	3.4538261890411377
1.0	102150000.0	102160000.0	14.0	13.446128845214844	3.4581973552703857
1.0	102280000.0	102290000.0	17.0	12.934062004089355	3.362175464630127
1.0	102400000.0	102410000.0	11.0	15.093772888183594	3.6903178691864014
1.0	102430000.0	102440000.0	18.0	14.601272583007812	3.621643543243408
1.0	102460000.0	102470000.0	16.0	15.262529373168945	3.7079195976257324
1.0	102590000.0	102600000.0	16.0	14.894755363464355	3.6641738414764404
1.0	102630000.0	102640000.0	9.0	14.389501571655273	3.6090893745422363
1.0	102710000.0	102720000.0	11.0	16.389158248901367	3.818859577178955
1.0	102780000.0	102790000.0	21.0	16.388317108154297	3.8152499198913574
1.0	102830000.0	102840000.0	18.0	16.857141494750977	3.857779026031494
1.0	102850000.0	102860000.0	17.0	15.009002685546875	3.6884829998016357
1.0	102940000.0	102950000.0	7.0	16.10147476196289	3.7986655235290527
1.0	103000000.0	103010000.0	20.0	15.724270820617676	3.7669215202331543
1.0	103010000.0	103020000.0	16.0	17.158000946044922	3.8767948150634766
1.0	103080000.0	103090000.0	17.0	18.356449127197266	3.931610107421875
1.0	103090000.0	103100000.0	19.0	17.68372344970703	3.898764133453369
1.0	103110000.0	103120000.0	17.0	18.444839477539062	3.9332435131073
1.0	103140000.0	103150000.0	12.0	17.799091339111328	3.909200668334961
1.0	103160000.0	103170000.0	13.0	15.783416748046875	3.7734603881835938
1.0	103270000.0	103280000.0	16.0	14.877416610717773	3.674591064453125
1.0	103410000.0	103420000.0	16.0	14.828353881835938	3.646085023880005
1.0	103490000.0	103500000.0	10.0	13.388847351074219	3.427942991256714
1.0	103580000.0	103590000.0	17.0	14.249058723449707	3.5814948081970215
1.0	103600000.0	103610000.0	12.0	14.00994873046875	3.5489754676818848
1.0	103670000.0	103680000.0	16.0	14.925564765930176	3.6641173362731934
1.0	104040000.0	104050000.0	12.0	8.28156852722168	2.0723698139190674
1.0	104050000.0	104060000.0	9.0	7.924829959869385	1.9746201038360596
1.0	104330000.0	104340000.0	14.0	12.749250411987305	3.3320236206054688
1.0	104420000.0	104430000.0	12.0	15.0715970993042	3.7021889686584473
1.0	104520000.0	104530000.0	13.0	18.853809356689453	3.9499332904815674
1.0	104570000.0	104580000.0	16.0	17.626911163330078	3.912368059158325
1.0	104720000.0	104730000.0	22.0	20.5423641204834	3.9577274322509766
1.0	104750000.0	104760000.0	27.0	19.838407516479492	3.9670302867889404
1.0	104800000.0	104810000.0	18.0	20.303844451904297	3.9591336250305176
1.0	104820000.0	104830000.0	23.0	19.895193099975586	3.9597935676574707
1.0	104830000.0	104840000.0	20.0	19.80312728881836	3.961177349090576
1.0	104890000.0	104900000.0	21.0	19.990001678466797	3.960010528564453
1.0	104910000.0	104920000.0	15.0	16.84621810913086	3.8660922050476074
1.0	105000000.0	105010000.0	20.0	18.860227584838867	3.957629442214966
[truncated: 47,571 more rows]
