# Supplementary material for: Genome-wide mapping of somatic mutation rates uncovers drivers of cancer
Source: Nat Biotechnol. 2022 Jun 20;40(11):1634–43. doi: 10.1038/s41587-022-01353-8 (PMC9646522; doi:10.1038/s41587-022-01353-8)
Supplement: Supplementary file 4 — Regions and model predictions for each fold of each cancer for which a deep learning model was trained. Regions that were filtered are also listed along with their respective model predictions. [file 41587_2022_1353_MOESM4_ESM.zip › kfold_results/Female_reproductive_system_tumors/fold_4.txt]

CHROM	START	END	Y_TRUE	Y_PRED	STD
1.0	870000.0	880000.0	10.0	8.9672269821167	2.023303508758545
1.0	900000.0	910000.0	7.0	9.972749710083008	2.329862117767334
1.0	1000000.0	1010000.0	6.0	9.455700874328613	2.1827406883239746
1.0	1070000.0	1080000.0	9.0	8.640586853027344	1.9167808294296265
1.0	1140000.0	1150000.0	10.0	8.597403526306152	1.9250681400299072
1.0	1180000.0	1190000.0	8.0	8.022825241088867	1.7404334545135498
1.0	1270000.0	1280000.0	8.0	8.013862609863281	1.743830919265747
1.0	1280000.0	1290000.0	8.0	8.709914207458496	1.9693530797958374
1.0	1300000.0	1310000.0	9.0	8.56275463104248	1.9188705682754517
1.0	1310000.0	1320000.0	12.0	8.485038757324219	1.898215651512146
1.0	1540000.0	1550000.0	3.0	7.995226860046387	1.7318185567855835
1.0	1550000.0	1560000.0	7.0	7.295291900634766	1.5076085329055786
1.0	1590000.0	1600000.0	1.0	7.127068519592285	1.4545507431030273
1.0	1690000.0	1700000.0	12.0	6.5645246505737305	1.291643738746643
1.0	1800000.0	1810000.0	10.0	8.636873245239258	1.9510002136230469
1.0	1880000.0	1890000.0	10.0	12.748785018920898	3.0211148262023926
1.0	1930000.0	1940000.0	11.0	12.032772064208984	2.8684515953063965
1.0	1980000.0	1990000.0	12.0	8.66419792175293	1.9594593048095703
1.0	1990000.0	2000000.0	7.0	8.573156356811523	1.9311546087265015
1.0	2000000.0	2010000.0	8.0	8.599133491516113	1.939435362815857
1.0	2070000.0	2080000.0	2.0	8.13107967376709	1.7820707559585571
1.0	2110000.0	2120000.0	11.0	7.975062370300293	1.7303602695465088
1.0	2150000.0	2160000.0	15.0	9.258443832397461	2.1324920654296875
1.0	2210000.0	2220000.0	5.0	7.843256950378418	1.6862586736679077
1.0	2260000.0	2270000.0	8.0	8.959197044372559	2.033846616744995
1.0	2410000.0	2420000.0	8.0	8.930765151977539	2.04736590385437
1.0	2430000.0	2440000.0	9.0	9.222711563110352	2.121248722076416
1.0	2730000.0	2740000.0	13.0	13.193183898925781	3.091214656829834
1.0	2790000.0	2800000.0	15.0	14.10313892364502	3.2609188556671143
1.0	2810000.0	2820000.0	14.0	15.043301582336426	3.402801036834717
1.0	2830000.0	2840000.0	13.0	14.512823104858398	3.327072858810425
1.0	2860000.0	2870000.0	12.0	16.050416946411133	3.526946544647217
1.0	2920000.0	2930000.0	8.0	14.619735717773438	3.3427681922912598
1.0	2980000.0	2990000.0	10.0	14.610664367675781	3.343933582305908
1.0	3040000.0	3050000.0	12.0	12.969865798950195	3.060187578201294
1.0	3060000.0	3070000.0	8.0	13.682975769042969	3.1914258003234863
1.0	3070000.0	3080000.0	18.0	12.572498321533203	2.9762730598449707
1.0	3170000.0	3180000.0	10.0	11.334436416625977	2.7037858963012695
1.0	3190000.0	3200000.0	15.0	12.685065269470215	3.0008034706115723
1.0	3200000.0	3210000.0	12.0	13.026483535766602	3.0705361366271973
1.0	3370000.0	3380000.0	8.0	9.481094360351562	2.210453748703003
1.0	3380000.0	3390000.0	5.0	8.5796537399292	1.933392882347107
1.0	3390000.0	3400000.0	7.0	8.208608627319336	1.8089622259140015
1.0	3480000.0	3490000.0	9.0	7.948132514953613	1.7119983434677124
1.0	3530000.0	3540000.0	9.0	7.90970516204834	1.707360863685608
1.0	3610000.0	3620000.0	8.0	8.234906196594238	1.7977712154388428
1.0	3630000.0	3640000.0	9.0	8.84211540222168	1.9871658086776733
1.0	3680000.0	3690000.0	10.0	8.809526443481445	1.995279312133789
1.0	3690000.0	3700000.0	8.0	7.64801025390625	1.6221961975097656
1.0	3730000.0	3740000.0	4.0	7.820895195007324	1.6793315410614014
1.0	3770000.0	3780000.0	7.0	7.911397457122803	1.720900535583496
1.0	3780000.0	3790000.0	4.0	7.050427436828613	1.4311796426773071
1.0	4050000.0	4060000.0	14.0	12.652719497680664	2.985809326171875
1.0	4070000.0	4080000.0	14.0	12.437769889831543	2.9470324516296387
1.0	4090000.0	4100000.0	26.0	13.505228996276855	3.1618478298187256
1.0	4100000.0	4110000.0	6.0	11.572936058044434	2.777906894683838
1.0	4150000.0	4160000.0	5.0	15.621042251586914	3.479705810546875
1.0	4160000.0	4170000.0	13.0	12.945322036743164	3.0676050186157227
1.0	4200000.0	4210000.0	12.0	15.249513626098633	3.4311721324920654
1.0	4220000.0	4230000.0	18.0	15.329757690429688	3.440366744995117
1.0	4290000.0	4300000.0	16.0	16.66495704650879	3.5974128246307373
1.0	4310000.0	4320000.0	12.0	16.647775650024414	3.595355272293091
1.0	4330000.0	4340000.0	10.0	16.065670013427734	3.532139539718628
1.0	4350000.0	4360000.0	15.0	16.182479858398438	3.5449814796447754
1.0	4500000.0	4510000.0	10.0	16.33163070678711	3.560478925704956
1.0	4510000.0	4520000.0	11.0	16.611804962158203	3.5896472930908203
1.0	4530000.0	4540000.0	15.0	16.493846893310547	3.578336238861084
1.0	4560000.0	4570000.0	14.0	17.386022567749023	3.6649329662323
1.0	4630000.0	4640000.0	14.0	17.050155639648438	3.6339054107666016
1.0	4680000.0	4690000.0	10.0	17.226612091064453	3.6513965129852295
1.0	4800000.0	4810000.0	11.0	17.241701126098633	3.6532485485076904
1.0	4850000.0	4860000.0	11.0	17.442476272583008	3.670483350753784
1.0	4870000.0	4880000.0	17.0	17.657398223876953	3.6901767253875732
1.0	4910000.0	4920000.0	16.0	17.790985107421875	3.7009730339050293
1.0	4930000.0	4940000.0	27.0	17.460010528564453	3.672138214111328
1.0	4990000.0	5000000.0	10.0	17.503494262695312	3.677483320236206
1.0	5040000.0	5050000.0	24.0	16.035015106201172	3.5289955139160156
1.0	5080000.0	5090000.0	9.0	16.041433334350586	3.5305709838867188
1.0	5170000.0	5180000.0	9.0	10.333831787109375	2.4618732929229736
1.0	5240000.0	5250000.0	17.0	14.998988151550293	3.405007839202881
1.0	5290000.0	5300000.0	12.0	16.39222526550293	3.5672707557678223
1.0	5370000.0	5380000.0	24.0	15.291326522827148	3.4368443489074707
1.0	5380000.0	5390000.0	8.0	15.774640083312988	3.4988677501678467
1.0	5460000.0	5470000.0	10.0	14.905929565429688	3.3862431049346924
1.0	5470000.0	5480000.0	16.0	13.878671646118164	3.227853298187256
1.0	5510000.0	5520000.0	15.0	13.446940422058105	3.148629665374756
1.0	5540000.0	5550000.0	9.0	13.725504875183105	3.199821710586548
1.0	5560000.0	5570000.0	13.0	13.046420097351074	3.0742805004119873
1.0	5600000.0	5610000.0	15.0	13.411722183227539	3.143690347671509
1.0	5630000.0	5640000.0	15.0	13.350137710571289	3.131161689758301
1.0	5740000.0	5750000.0	18.0	12.700546264648438	3.003882884979248
1.0	5800000.0	5810000.0	15.0	12.50049877166748	2.9616782665252686
1.0	5850000.0	5860000.0	13.0	11.480029106140137	2.727210283279419
1.0	5920000.0	5930000.0	14.0	8.403390884399414	1.8742668628692627
1.0	5950000.0	5960000.0	10.0	8.15108585357666	1.789682149887085
1.0	5970000.0	5980000.0	7.0	7.528454780578613	1.5818299055099487
1.0	5990000.0	6000000.0	4.0	7.7095794677734375	1.6422027349472046
1.0	6020000.0	6030000.0	9.0	7.573281764984131	1.596899151802063
1.0	6060000.0	6070000.0	7.0	8.232088088989258	1.8083865642547607
1.0	6070000.0	6080000.0	10.0	8.364840507507324	1.849974274635315
1.0	6080000.0	6090000.0	6.0	9.13378620147705	2.0771615505218506
1.0	6090000.0	6100000.0	9.0	8.609086036682129	1.9116179943084717
1.0	6100000.0	6110000.0	12.0	8.90983772277832	2.0222294330596924
1.0	6140000.0	6150000.0	8.0	9.25769329071045	2.1318061351776123
1.0	6180000.0	6190000.0	10.0	9.255903244018555	2.1275291442871094
1.0	6190000.0	6200000.0	11.0	9.687808990478516	2.257235288619995
1.0	6200000.0	6210000.0	18.0	9.296448707580566	2.132366418838501
1.0	6210000.0	6220000.0	7.0	9.29258918762207	2.1414265632629395
1.0	6220000.0	6230000.0	8.0	9.934202194213867	2.319732189178467
1.0	6450000.0	6460000.0	8.0	7.953896522521973	1.721710205078125
1.0	6490000.0	6500000.0	7.0	8.820810317993164	1.9849073886871338
1.0	6540000.0	6550000.0	3.0	8.33457088470459	1.8509938716888428
1.0	6560000.0	6570000.0	12.0	9.201274871826172	2.1182875633239746
1.0	6680000.0	6690000.0	5.0	7.541782379150391	1.5916316509246826
1.0	6690000.0	6700000.0	9.0	8.032469749450684	1.7482318878173828
1.0	6700000.0	6710000.0	5.0	8.138689041137695	1.7857849597930908
1.0	6720000.0	6730000.0	7.0	8.450271606445312	1.8905744552612305
1.0	6740000.0	6750000.0	5.0	8.000448226928711	1.737856149673462
1.0	6900000.0	6910000.0	4.0	7.272093296051025	1.499891996383667
1.0	6970000.0	6980000.0	9.0	8.512313842773438	1.8947604894638062
1.0	6980000.0	6990000.0	5.0	9.056467056274414	2.0618386268615723
1.0	6990000.0	7000000.0	6.0	9.513751029968262	2.1903316974639893
1.0	7030000.0	7040000.0	10.0	9.397287368774414	2.1523220539093018
1.0	7070000.0	7080000.0	17.0	9.586627960205078	2.209526538848877
1.0	7100000.0	7110000.0	6.0	9.504629135131836	2.1868491172790527
1.0	7140000.0	7150000.0	6.0	9.054333686828613	2.0428194999694824
1.0	7200000.0	7210000.0	6.0	8.487260818481445	1.8709096908569336
1.0	7220000.0	7230000.0	2.0	8.915640830993652	1.9992519617080688
1.0	7280000.0	7290000.0	13.0	9.420408248901367	2.158989906311035
1.0	7330000.0	7340000.0	10.0	9.39525318145752	2.1564736366271973
1.0	7340000.0	7350000.0	7.0	9.301596641540527	2.130751132965088
1.0	7380000.0	7390000.0	9.0	9.514360427856445	2.185102701187134
1.0	7390000.0	7400000.0	6.0	9.20061206817627	2.0999388694763184
1.0	7480000.0	7490000.0	10.0	8.399653434753418	1.842246651649475
1.0	7490000.0	7500000.0	8.0	8.636526107788086	1.915784239768982
1.0	7520000.0	7530000.0	10.0	8.730527877807617	1.94415283203125
1.0	7560000.0	7570000.0	12.0	8.424278259277344	1.8532241582870483
1.0	7650000.0	7660000.0	5.0	8.148902893066406	1.7783663272857666
1.0	7730000.0	7740000.0	11.0	8.319814682006836	1.8316103219985962
1.0	7740000.0	7750000.0	10.0	8.395706176757812	1.8366098403930664
1.0	7770000.0	7780000.0	10.0	8.42878532409668	1.8631353378295898
1.0	7790000.0	7800000.0	5.0	8.023921012878418	1.7426536083221436
1.0	7870000.0	7880000.0	4.0	7.997025966644287	1.737828254699707
1.0	8040000.0	8050000.0	4.0	7.921836853027344	1.712873101234436
1.0	8070000.0	8080000.0	5.0	7.752556800842285	1.6559079885482788
1.0	8090000.0	8100000.0	8.0	8.407577514648438	1.871834397315979
1.0	8100000.0	8110000.0	16.0	8.702280044555664	1.9476821422576904
1.0	8120000.0	8130000.0	3.0	9.618439674377441	2.236936092376709
1.0	8230000.0	8240000.0	10.0	8.589166641235352	1.9226281642913818
1.0	8260000.0	8270000.0	4.0	9.519909858703613	2.2011237144470215
1.0	8280000.0	8290000.0	6.0	9.199338912963867	2.1141934394836426
1.0	8330000.0	8340000.0	5.0	9.08027458190918	2.0736825466156006
1.0	8410000.0	8420000.0	8.0	7.554498195648193	1.5913676023483276
1.0	8520000.0	8530000.0	12.0	7.803676605224609	1.6736781597137451
1.0	8590000.0	8600000.0	19.0	7.753096580505371	1.656325340270996
1.0	8600000.0	8610000.0	7.0	7.890149116516113	1.7021220922470093
1.0	8620000.0	8630000.0	7.0	7.844810485839844	1.686766266822815
1.0	8640000.0	8650000.0	7.0	7.666047096252441	1.6272118091583252
1.0	8690000.0	8700000.0	12.0	8.026396751403809	1.7474098205566406
1.0	8730000.0	8740000.0	7.0	7.604635715484619	1.606942892074585
1.0	8780000.0	8790000.0	11.0	7.622383117675781	1.6131956577301025
1.0	8790000.0	8800000.0	16.0	7.510188102722168	1.5760904550552368
1.0	8890000.0	8900000.0	9.0	9.195230484008789	2.1130800247192383
1.0	8980000.0	8990000.0	15.0	9.041021347045898	2.04567551612854
1.0	8990000.0	9000000.0	12.0	9.085054397583008	2.0698964595794678
1.0	9070000.0	9080000.0	10.0	9.392291069030762	2.1638894081115723
1.0	9250000.0	9260000.0	6.0	8.365008354187012	1.8490760326385498
1.0	9260000.0	9270000.0	11.0	8.799359321594238	1.9825620651245117
1.0	9310000.0	9320000.0	9.0	7.36041259765625	1.5279436111450195
1.0	9340000.0	9350000.0	8.0	8.882102012634277	2.0011916160583496
1.0	9350000.0	9360000.0	5.0	8.876058578491211	2.02716064453125
1.0	9360000.0	9370000.0	6.0	8.280292510986328	1.830305814743042
1.0	9370000.0	9380000.0	8.0	8.173548698425293	1.7941858768463135
1.0	9500000.0	9510000.0	12.0	9.451070785522461	2.174940586090088
1.0	9600000.0	9610000.0	4.0	8.275568962097168	1.832317590713501
1.0	9740000.0	9750000.0	10.0	7.5785231590271	1.596373200416565
1.0	9840000.0	9850000.0	11.0	7.406271934509277	1.5426456928253174
1.0	9850000.0	9860000.0	7.0	7.2944183349609375	1.5065133571624756
1.0	9900000.0	9910000.0	8.0	7.746230125427246	1.6536318063735962
1.0	9940000.0	9950000.0	5.0	7.920253753662109	1.7121378183364868
1.0	9970000.0	9980000.0	13.0	8.408373832702637	1.8708051443099976
1.0	10000000.0	10010000.0	7.0	8.404561996459961	1.8877477645874023
1.0	10020000.0	10030000.0	9.0	7.608137607574463	1.6088956594467163
1.0	10120000.0	10130000.0	5.0	7.443572044372559	1.5546528100967407
1.0	10140000.0	10150000.0	5.0	7.329016208648682	1.517251968383789
1.0	10160000.0	10170000.0	5.0	7.452925205230713	1.5584648847579956
1.0	10180000.0	10190000.0	2.0	7.317225456237793	1.5138152837753296
1.0	10210000.0	10220000.0	10.0	7.0584306716918945	1.4333609342575073
1.0	10290000.0	10300000.0	4.0	8.263012886047363	1.8276058435440063
1.0	10420000.0	10430000.0	7.0	7.690701484680176	1.6363331079483032
1.0	10510000.0	10520000.0	12.0	7.426234245300293	1.5490543842315674
1.0	10580000.0	10590000.0	4.0	6.982473850250244	1.4106292724609375
1.0	10590000.0	10600000.0	9.0	6.957617282867432	1.4024324417114258
1.0	10600000.0	10610000.0	4.0	6.922730922698975	1.3923674821853638
1.0	10650000.0	10660000.0	6.0	6.968171119689941	1.4055558443069458
1.0	10680000.0	10690000.0	8.0	7.306342124938965	1.5106427669525146
1.0	10690000.0	10700000.0	7.0	7.478758335113525	1.5634667873382568
1.0	10730000.0	10740000.0	5.0	7.669950008392334	1.6220569610595703
1.0	10750000.0	10760000.0	7.0	7.63946533203125	1.6191095113754272
1.0	10780000.0	10790000.0	12.0	8.524334907531738	1.8866255283355713
1.0	10800000.0	10810000.0	8.0	8.53271484375	1.9083940982818604
1.0	10810000.0	10820000.0	7.0	8.666318893432617	1.9502509832382202
1.0	10830000.0	10840000.0	10.0	8.341294288635254	1.8480844497680664
1.0	10950000.0	10960000.0	11.0	9.04590129852295	2.0660948753356934
1.0	11040000.0	11050000.0	8.0	9.307256698608398	2.138624429702759
1.0	11090000.0	11100000.0	9.0	8.547445297241211	1.9125598669052124
1.0	11150000.0	11160000.0	9.0	7.6533522605896	1.6270233392715454
1.0	11160000.0	11170000.0	4.0	7.605151176452637	1.6076561212539673
1.0	11260000.0	11270000.0	11.0	6.942180633544922	1.3982728719711304
1.0	11280000.0	11290000.0	5.0	7.1768083572387695	1.4697799682617188
1.0	11300000.0	11310000.0	7.0	7.2781081199646	1.501650333404541
1.0	11330000.0	11340000.0	7.0	8.698007583618164	1.9798457622528076
1.0	11360000.0	11370000.0	9.0	8.187227249145508	1.7857859134674072
1.0	11470000.0	11480000.0	8.0	9.935308456420898	2.307155132293701
1.0	11490000.0	11500000.0	9.0	10.423583030700684	2.449403762817383
1.0	11530000.0	11540000.0	5.0	10.954227447509766	2.596423625946045
1.0	11560000.0	11570000.0	10.0	11.871343612670898	2.8255741596221924
1.0	11680000.0	11690000.0	13.0	11.204854011535645	2.6694631576538086
1.0	11720000.0	11730000.0	4.0	8.867223739624023	2.029252529144287
1.0	11780000.0	11790000.0	13.0	8.241968154907227	1.8176599740982056
1.0	11840000.0	11850000.0	10.0	8.470525741577148	1.8847099542617798
1.0	11890000.0	11900000.0	4.0	7.80297327041626	1.6739447116851807
1.0	11990000.0	12000000.0	11.0	7.92825984954834	1.718040108680725
1.0	12000000.0	12010000.0	10.0	8.470865249633789	1.8911367654800415
1.0	12030000.0	12040000.0	14.0	8.153294563293457	1.7902753353118896
1.0	12040000.0	12050000.0	9.0	7.497473239898682	1.5714561939239502
1.0	12070000.0	12080000.0	9.0	8.854111671447754	2.0097815990448
1.0	12130000.0	12140000.0	8.0	8.949831008911133	2.0286262035369873
1.0	12190000.0	12200000.0	12.0	7.7690629959106445	1.6585248708724976
1.0	12260000.0	12270000.0	6.0	7.866391658782959	1.6908073425292969
1.0	12310000.0	12320000.0	5.0	7.050436973571777	1.4307587146759033
1.0	12380000.0	12390000.0	8.0	7.1354546546936035	1.4570294618606567
1.0	12400000.0	12410000.0	5.0	6.685733795166016	1.3243857622146606
1.0	12450000.0	12460000.0	6.0	7.286299705505371	1.5041308403015137
1.0	12480000.0	12490000.0	5.0	7.2363152503967285	1.4880516529083252
1.0	12550000.0	12560000.0	7.0	7.6706976890563965	1.629288673400879
1.0	12560000.0	12570000.0	8.0	7.790709495544434	1.6685302257537842
1.0	12590000.0	12600000.0	12.0	8.21939468383789	1.798036813735962
1.0	12630000.0	12640000.0	10.0	7.708146572113037	1.641892671585083
1.0	12670000.0	12680000.0	5.0	9.458429336547852	2.2265982627868652
1.0	12770000.0	12780000.0	4.0	8.436257362365723	1.8766803741455078
1.0	12800000.0	12810000.0	10.0	9.345942497253418	2.1451807022094727
1.0	12810000.0	12820000.0	7.0	9.33332633972168	2.1352698802948
1.0	12860000.0	12870000.0	6.0	8.84007453918457	1.9816917181015015
1.0	13780000.0	13790000.0	15.0	11.689603805541992	4.863582611083984
1.0	13870000.0	13880000.0	10.0	11.734182357788086	2.789050579071045
1.0	13920000.0	13930000.0	11.0	10.743502616882324	2.5512876510620117
1.0	14000000.0	14010000.0	14.0	11.212747573852539	2.6565136909484863
1.0	14010000.0	14020000.0	7.0	10.289766311645508	2.411839723587036
1.0	14020000.0	14030000.0	8.0	8.985834121704102	2.0395894050598145
1.0	14040000.0	14050000.0	6.0	8.756139755249023	1.9706077575683594
1.0	14130000.0	14140000.0	8.0	8.030112266540527	1.7425495386123657
1.0	14160000.0	14170000.0	11.0	9.858352661132812	2.2872955799102783
1.0	14220000.0	14230000.0	8.0	9.69890022277832	2.239020824432373
1.0	14270000.0	14280000.0	7.0	9.5497465133667	2.1956472396850586
1.0	14280000.0	14290000.0	9.0	9.402859687805176	2.150969982147217
1.0	14290000.0	14300000.0	9.0	9.635065078735352	2.2251534461975098
1.0	14300000.0	14310000.0	6.0	9.876472473144531	2.2942512035369873
1.0	14400000.0	14410000.0	15.0	9.171890258789062	2.078425884246826
1.0	14410000.0	14420000.0	9.0	10.032804489135742	2.331066608428955
1.0	14490000.0	14500000.0	4.0	10.94091796875	2.583822727203369
1.0	14500000.0	14510000.0	12.0	10.235088348388672	2.39324688911438
1.0	14550000.0	14560000.0	9.0	11.311707496643066	2.680262804031372
1.0	14580000.0	14590000.0	12.0	10.684267044067383	2.5248055458068848
1.0	14660000.0	14670000.0	12.0	10.51725959777832	2.471348285675049
1.0	14690000.0	14700000.0	9.0	10.611318588256836	2.497586727142334
1.0	14780000.0	14790000.0	8.0	10.210412979125977	2.3842711448669434
1.0	14790000.0	14800000.0	12.0	9.777560234069824	2.25883150100708
1.0	14860000.0	14870000.0	9.0	9.521977424621582	2.184126377105713
1.0	14940000.0	14950000.0	10.0	9.254432678222656	2.101011037826538
1.0	14970000.0	14980000.0	10.0	8.883111953735352	1.9989207983016968
1.0	14990000.0	15000000.0	8.0	9.018149375915527	2.0455660820007324
1.0	15010000.0	15020000.0	9.0	8.896589279174805	1.991748571395874
1.0	15100000.0	15110000.0	9.0	8.348570823669434	1.8396663665771484
1.0	15110000.0	15120000.0	3.0	8.604131698608398	1.9285590648651123
1.0	15130000.0	15140000.0	7.0	8.434003829956055	1.8598133325576782
1.0	15140000.0	15150000.0	8.0	8.43592357635498	1.856141448020935
1.0	15230000.0	15240000.0	8.0	8.290521621704102	1.8271270990371704
1.0	15240000.0	15250000.0	2.0	8.789188385009766	1.9811475276947021
1.0	15310000.0	15320000.0	12.0	7.924444675445557	1.7123277187347412
1.0	15420000.0	15430000.0	7.0	8.133434295654297	1.7709687948226929
1.0	15430000.0	15440000.0	7.0	8.040091514587402	1.7509063482284546
1.0	15480000.0	15490000.0	6.0	7.875022888183594	1.6928107738494873
1.0	15540000.0	15550000.0	3.0	7.906894683837891	1.7072416543960571
1.0	15630000.0	15640000.0	4.0	8.472086906433105	1.889155626296997
1.0	15690000.0	15700000.0	12.0	8.054119110107422	1.7519201040267944
1.0	15760000.0	15770000.0	6.0	8.25549030303955	1.816314935684204
1.0	15790000.0	15800000.0	6.0	8.108802795410156	1.7651008367538452
1.0	15830000.0	15840000.0	4.0	7.400351524353027	1.5401065349578857
1.0	15850000.0	15860000.0	7.0	9.751009941101074	2.3154163360595703
1.0	15870000.0	15880000.0	2.0	7.504216194152832	1.5746809244155884
1.0	16060000.0	16070000.0	3.0	8.368852615356445	1.8564656972885132
1.0	16090000.0	16100000.0	6.0	8.339791297912598	1.8468071222305298
1.0	16150000.0	16160000.0	9.0	7.46407413482666	1.5614674091339111
1.0	16180000.0	16190000.0	8.0	7.730325222015381	1.6483951807022095
1.0	16280000.0	16290000.0	7.0	7.818063259124756	1.6778682470321655
1.0	16310000.0	16320000.0	15.0	9.411737442016602	2.1720337867736816
1.0	16340000.0	16350000.0	7.0	10.438722610473633	2.4657208919525146
1.0	16400000.0	16410000.0	12.0	8.13148021697998	1.782777190208435
1.0	16420000.0	16430000.0	11.0	9.218679428100586	2.1212124824523926
1.0	16460000.0	16470000.0	9.0	7.899364471435547	1.7054647207260132
1.0	16510000.0	16520000.0	15.0	8.47666072845459	1.8947559595108032
1.0	16540000.0	16550000.0	13.0	9.150596618652344	2.096327304840088
1.0	16590000.0	16600000.0	13.0	7.527123928070068	1.5813627243041992
1.0	16610000.0	16620000.0	6.0	7.8665266036987305	1.694385290145874
1.0	16630000.0	16640000.0	3.0	7.6452813148498535	1.6212739944458008
1.0	16690000.0	16700000.0	9.0	7.81436824798584	1.6720749139785767
1.0	16780000.0	16790000.0	3.0	7.379573822021484	1.5345733165740967
1.0	17010000.0	17020000.0	8.0	8.825483322143555	1.9898513555526733
1.0	17290000.0	17300000.0	2.0	8.381227493286133	1.8678772449493408
1.0	17360000.0	17370000.0	4.0	6.91415548324585	1.3896348476409912
1.0	17380000.0	17390000.0	8.0	8.598196029663086	1.9271564483642578
1.0	17410000.0	17420000.0	12.0	8.391115188598633	1.8548825979232788
1.0	17420000.0	17430000.0	10.0	8.487325668334961	1.8866513967514038
1.0	17490000.0	17500000.0	6.0	8.393004417419434	1.8632618188858032
1.0	17500000.0	17510000.0	9.0	8.514360427856445	1.883504867553711
1.0	17520000.0	17530000.0	5.0	8.303037643432617	1.8323872089385986
1.0	17560000.0	17570000.0	7.0	9.349565505981445	2.17057466506958
1.0	17640000.0	17650000.0	12.0	9.75464916229248	2.2769906520843506
1.0	17700000.0	17710000.0	9.0	10.303709983825684	2.4342329502105713
1.0	17730000.0	17740000.0	9.0	8.111862182617188	1.7771447896957397
1.0	17760000.0	17770000.0	4.0	7.543457984924316	1.586307168006897
1.0	17830000.0	17840000.0	5.0	9.186375617980957	2.1042582988739014
1.0	17920000.0	17930000.0	0.0	8.077009201049805	1.7615238428115845
1.0	17980000.0	17990000.0	7.0	7.47719669342041	1.5661332607269287
1.0	18030000.0	18040000.0	2.0	10.040788650512695	2.3503127098083496
1.0	18040000.0	18050000.0	5.0	9.722514152526855	2.250091552734375
1.0	18150000.0	18160000.0	5.0	10.204313278198242	2.387234687805176
1.0	18190000.0	18200000.0	9.0	9.483424186706543	2.174590587615967
1.0	18260000.0	18270000.0	13.0	9.940855026245117	2.3163132667541504
1.0	18340000.0	18350000.0	14.0	11.827341079711914	2.807234048843384
1.0	18430000.0	18440000.0	6.0	12.861651420593262	3.037045955657959
1.0	18450000.0	18460000.0	14.0	11.448054313659668	2.7165987491607666
1.0	18460000.0	18470000.0	4.0	9.921499252319336	2.3293652534484863
1.0	18490000.0	18500000.0	10.0	11.230127334594727	2.6602511405944824
1.0	18540000.0	18550000.0	14.0	11.328841209411621	2.6844124794006348
1.0	18570000.0	18580000.0	5.0	12.100500106811523	2.8715553283691406
1.0	18610000.0	18620000.0	11.0	11.891353607177734	2.8240256309509277
1.0	18730000.0	18740000.0	13.0	11.23906135559082	2.6630373001098633
1.0	18740000.0	18750000.0	14.0	10.598335266113281	2.494907855987549
1.0	18750000.0	18760000.0	11.0	10.493302345275879	2.4670798778533936
1.0	18850000.0	18860000.0	11.0	10.685962677001953	2.5267179012298584
1.0	18890000.0	18900000.0	11.0	10.738094329833984	2.5307068824768066
1.0	19020000.0	19030000.0	15.0	12.438274383544922	2.944040298461914
1.0	19060000.0	19070000.0	12.0	11.999855041503906	2.8457870483398438
1.0	19100000.0	19110000.0	12.0	11.326437950134277	2.689004898071289
1.0	19140000.0	19150000.0	8.0	11.177005767822266	2.652639150619507
1.0	19240000.0	19250000.0	10.0	7.991573333740234	1.7362489700317383
1.0	19280000.0	19290000.0	2.0	9.124323844909668	2.097384452819824
1.0	19290000.0	19300000.0	17.0	7.986817359924316	1.7238870859146118
1.0	19420000.0	19430000.0	8.0	6.822944641113281	1.3636162281036377
1.0	19430000.0	19440000.0	7.0	6.690370082855225	1.3261144161224365
1.0	19450000.0	19460000.0	10.0	6.411925315856934	1.252898931503296
1.0	19470000.0	19480000.0	3.0	6.433392524719238	1.2582205533981323
1.0	19490000.0	19500000.0	2.0	6.4984636306762695	1.274743676185608
1.0	19520000.0	19530000.0	7.0	6.731362819671631	1.3370792865753174
1.0	19530000.0	19540000.0	5.0	6.435030937194824	1.288185477256775
1.0	19540000.0	19550000.0	6.0	6.7623291015625	1.3458726406097412
1.0	19580000.0	19590000.0	6.0	6.942934513092041	1.3986011743545532
1.0	19680000.0	19690000.0	8.0	7.154237270355225	1.4630485773086548
1.0	19750000.0	19760000.0	8.0	7.447005271911621	1.556296706199646
1.0	19780000.0	19790000.0	10.0	7.159686088562012	1.4639490842819214
1.0	19820000.0	19830000.0	10.0	8.768953323364258	1.9797645807266235
1.0	19830000.0	19840000.0	10.0	8.56364917755127	1.909889578819275
1.0	19890000.0	19900000.0	9.0	9.304581642150879	2.1393425464630127
1.0	20140000.0	20150000.0	7.0	8.785374641418457	1.9790713787078857
1.0	20190000.0	20200000.0	7.0	9.765690803527832	2.2768731117248535
1.0	20200000.0	20210000.0	8.0	9.725248336791992	2.2673144340515137
1.0	20300000.0	20310000.0	8.0	9.26506519317627	2.115623950958252
1.0	20470000.0	20480000.0	11.0	9.180989265441895	2.097106456756592
1.0	20540000.0	20550000.0	11.0	9.892820358276367	2.296787738800049
1.0	20630000.0	20640000.0	9.0	10.000514030456543	2.3271098136901855
1.0	20650000.0	20660000.0	6.0	10.136713027954102	2.368584394454956
1.0	20680000.0	20690000.0	11.0	10.290271759033203	2.422994375228882
1.0	20690000.0	20700000.0	12.0	10.8157958984375	2.556870460510254
1.0	20700000.0	20710000.0	6.0	10.37098503112793	2.4377706050872803
1.0	20770000.0	20780000.0	9.0	9.56835651397705	2.212958574295044
1.0	20780000.0	20790000.0	11.0	9.939709663391113	2.322622776031494
1.0	20790000.0	20800000.0	8.0	9.55099868774414	2.217153787612915
1.0	20800000.0	20810000.0	12.0	8.487311363220215	1.9023195505142212
1.0	20850000.0	20860000.0	8.0	10.810712814331055	2.565523386001587
1.0	20900000.0	20910000.0	9.0	9.891366958618164	2.3177223205566406
1.0	20910000.0	20920000.0	11.0	9.791465759277344	2.2855710983276367
1.0	20920000.0	20930000.0	6.0	9.156700134277344	2.1106269359588623
1.0	20940000.0	20950000.0	10.0	9.8485746383667	2.3135082721710205
1.0	21020000.0	21030000.0	10.0	8.79267692565918	1.9954392910003662
1.0	21070000.0	21080000.0	7.0	7.430581569671631	1.5514663457870483
1.0	21160000.0	21170000.0	5.0	7.085370063781738	1.44131338596344
1.0	21200000.0	21210000.0	2.0	7.376405239105225	1.5326447486877441
1.0	21240000.0	21250000.0	10.0	7.25116491317749	1.4931385517120361
1.0	21300000.0	21310000.0	6.0	7.324629306793213	1.5160993337631226
1.0	21330000.0	21340000.0	7.0	7.607919216156006	1.608511209487915
1.0	21340000.0	21350000.0	1.0	8.215063095092773	1.8115955591201782
1.0	21360000.0	21370000.0	4.0	7.83346700668335	1.6823488473892212
1.0	21410000.0	21420000.0	7.0	7.286436557769775	1.5042426586151123
1.0	21530000.0	21540000.0	12.0	9.225255012512207	2.1170928478240967
1.0	21620000.0	21630000.0	8.0	7.271656036376953	1.5002167224884033
1.0	21640000.0	21650000.0	7.0	7.506730079650879	1.5720527172088623
1.0	21810000.0	21820000.0	8.0	6.112915515899658	1.1851933002471924
1.0	21840000.0	21850000.0	8.0	7.553652286529541	1.5901330709457397
1.0	21860000.0	21870000.0	11.0	7.9496660232543945	1.7216575145721436
1.0	21880000.0	21890000.0	6.0	8.362017631530762	1.8584705591201782
1.0	21940000.0	21950000.0	9.0	7.953158378601074	1.7231534719467163
1.0	21990000.0	22000000.0	8.0	7.879973411560059	1.697085976600647
1.0	22020000.0	22030000.0	5.0	8.282366752624512	1.8336519002914429
1.0	22180000.0	22190000.0	5.0	8.4923095703125	1.9035940170288086
1.0	22210000.0	22220000.0	8.0	8.383091926574707	1.866041898727417
1.0	22240000.0	22250000.0	8.0	8.068021774291992	1.7565193176269531
1.0	22270000.0	22280000.0	9.0	8.555304527282715	1.9034738540649414
1.0	22350000.0	22360000.0	3.0	8.915209770202637	2.038959264755249
1.0	22380000.0	22390000.0	10.0	6.885601043701172	1.3815345764160156
1.0	22460000.0	22470000.0	4.0	7.514395713806152	1.5769280195236206
1.0	22470000.0	22480000.0	6.0	8.933904647827148	2.0221970081329346
1.0	22540000.0	22550000.0	7.0	8.670385360717773	1.934610366821289
1.0	22560000.0	22570000.0	9.0	8.304910659790039	1.820587396621704
1.0	22580000.0	22590000.0	6.0	8.492253303527832	1.8834145069122314
1.0	22620000.0	22630000.0	6.0	8.937591552734375	2.012242078781128
1.0	22700000.0	22710000.0	5.0	8.951943397521973	2.0161399841308594
1.0	22780000.0	22790000.0	9.0	7.091058254241943	1.4430186748504639
1.0	22800000.0	22810000.0	5.0	7.35906982421875	1.5280983448028564
1.0	22890000.0	22900000.0	2.0	9.409688949584961	2.154125690460205
1.0	22900000.0	22910000.0	10.0	8.41844654083252	1.8554760217666626
1.0	22920000.0	22930000.0	7.0	9.410512924194336	2.156991481781006
1.0	23000000.0	23010000.0	6.0	8.780176162719727	1.9771041870117188
1.0	23080000.0	23090000.0	11.0	7.769593715667725	1.654258131980896
1.0	23120000.0	23130000.0	2.0	7.8168206214904785	1.677703857421875
1.0	23160000.0	23170000.0	12.0	7.641985893249512	1.616750717163086
1.0	23190000.0	23200000.0	7.0	7.690248966217041	1.6335363388061523
1.0	23360000.0	23370000.0	1.0	6.796849727630615	1.3553440570831299
1.0	23430000.0	23440000.0	4.0	6.777174472808838	1.3497878313064575
1.0	23450000.0	23460000.0	11.0	6.607583522796631	1.3027935028076172
1.0	23540000.0	23550000.0	7.0	9.000433921813965	2.058136463165283
1.0	23570000.0	23580000.0	8.0	8.807116508483887	1.9908733367919922
1.0	23590000.0	23600000.0	13.0	9.503508567810059	2.2015507221221924
1.0	23630000.0	23640000.0	5.0	7.411625862121582	1.544498085975647
1.0	23710000.0	23720000.0	7.0	7.652912139892578	1.6235084533691406
1.0	23770000.0	23780000.0	10.0	7.882993221282959	1.6997261047363281
1.0	23810000.0	23820000.0	11.0	9.05647087097168	2.057453155517578
1.0	23820000.0	23830000.0	7.0	8.52281379699707	1.9019343852996826
1.0	23870000.0	23880000.0	12.0	8.599997520446777	1.9265763759613037
1.0	23970000.0	23980000.0	7.0	9.332788467407227	2.1465556621551514
1.0	24190000.0	24200000.0	7.0	8.210711479187012	1.788891077041626
1.0	24270000.0	24280000.0	0.0	8.702071189880371	1.9318726062774658
1.0	24280000.0	24290000.0	0.0	6.349388599395752	1.240540862083435
1.0	24330000.0	24340000.0	0.0	6.721807956695557	1.3323371410369873
1.0	24340000.0	24350000.0	0.0	7.354177951812744	1.5119725465774536
1.0	24480000.0	24490000.0	9.0	8.280197143554688	1.8325779438018799
1.0	24510000.0	24520000.0	2.0	8.349981307983398	1.8519623279571533
1.0	24630000.0	24640000.0	9.0	8.519576072692871	1.904858946800232
1.0	24650000.0	24660000.0	8.0	8.360013961791992	1.8566077947616577
1.0	24700000.0	24710000.0	10.0	7.109784126281738	1.448775291442871
1.0	24820000.0	24830000.0	3.0	8.315061569213867	1.8217668533325195
1.0	24860000.0	24870000.0	6.0	7.443212032318115	1.5545302629470825
1.0	24880000.0	24890000.0	8.0	8.310325622558594	1.8348608016967773
1.0	24940000.0	24950000.0	11.0	8.992198944091797	2.0482468605041504
1.0	25090000.0	25100000.0	9.0	8.39984130859375	1.8719568252563477
1.0	25100000.0	25110000.0	12.0	8.287399291992188	1.8348385095596313
1.0	25120000.0	25130000.0	7.0	8.255136489868164	1.825777292251587
1.0	25180000.0	25190000.0	9.0	9.318803787231445	2.159210681915283
1.0	25210000.0	25220000.0	10.0	9.26026725769043	2.125293254852295
1.0	25220000.0	25230000.0	8.0	9.424521446228027	2.16668701171875
1.0	25250000.0	25260000.0	8.0	10.856104850769043	2.56552791595459
1.0	25340000.0	25350000.0	13.0	10.023736953735352	2.335606813430786
1.0	25360000.0	25370000.0	12.0	9.266487121582031	2.1233160495758057
1.0	25380000.0	25390000.0	2.0	8.071126937866211	1.7306503057479858
1.0	25410000.0	25420000.0	18.0	9.205721855163574	2.097116708755493
1.0	25450000.0	25460000.0	8.0	9.235554695129395	2.114586114883423
1.0	25460000.0	25470000.0	7.0	9.146341323852539	2.082568883895874
1.0	25470000.0	25480000.0	4.0	9.608217239379883	2.22290301322937
1.0	25510000.0	25520000.0	14.0	8.519903182983398	1.8905365467071533
1.0	25520000.0	25530000.0	8.0	8.086809158325195	1.7466318607330322
1.0	25540000.0	25550000.0	2.0	7.596234321594238	1.6028220653533936
1.0	25770000.0	25780000.0	5.0	7.551136016845703	1.589984655380249
1.0	25860000.0	25870000.0	8.0	8.564908027648926	1.9124599695205688
1.0	25890000.0	25900000.0	9.0	7.454935550689697	1.5593082904815674
1.0	26000000.0	26010000.0	5.0	8.478937149047852	1.8713624477386475
1.0	26020000.0	26030000.0	11.0	7.494767665863037	1.5717788934707642
1.0	26220000.0	26230000.0	7.0	7.029341220855713	1.4248193502426147
1.0	26230000.0	26240000.0	9.0	8.382464408874512	1.8550341129302979
1.0	26300000.0	26310000.0	6.0	7.449591159820557	1.5569615364074707
1.0	26310000.0	26320000.0	8.0	7.48879861831665	1.5696043968200684
1.0	26330000.0	26340000.0	8.0	8.207080841064453	1.7984635829925537
1.0	26350000.0	26360000.0	4.0	8.30735969543457	1.8294105529785156
1.0	26430000.0	26440000.0	8.0	8.022336959838867	1.753896713256836
1.0	26460000.0	26470000.0	5.0	8.674840927124023	1.9421532154083252
1.0	26690000.0	26700000.0	13.0	9.070501327514648	2.060058832168579
1.0	26810000.0	26820000.0	7.0	9.028947830200195	2.0644164085388184
1.0	26880000.0	26890000.0	6.0	7.7620038986206055	1.6600897312164307
1.0	26950000.0	26960000.0	6.0	8.609286308288574	1.9340423345565796
1.0	27020000.0	27030000.0	7.0	9.760130882263184	2.3258073329925537
1.0	27070000.0	27080000.0	3.0	7.563230991363525	1.5938372611999512
1.0	27090000.0	27100000.0	15.0	7.527613639831543	1.5833030939102173
1.0	27200000.0	27210000.0	11.0	8.018221855163574	1.7453111410140991
1.0	27210000.0	27220000.0	4.0	7.289684295654297	1.5205965042114258
1.0	27270000.0	27280000.0	13.0	8.080825805664062	1.7653995752334595
1.0	27280000.0	27290000.0	11.0	9.507646560668945	2.2137532234191895
1.0	27290000.0	27300000.0	9.0	9.384790420532227	2.188387393951416
1.0	27340000.0	27350000.0	6.0	9.687461853027344	2.266989231109619
1.0	27620000.0	27630000.0	6.0	7.5251665115356445	1.5818067789077759
1.0	27670000.0	27680000.0	9.0	7.432732582092285	1.5505082607269287
1.0	27700000.0	27710000.0	9.0	7.846433162689209	1.683680772781372
1.0	27750000.0	27760000.0	9.0	7.326445579528809	1.517308235168457
1.0	27790000.0	27800000.0	8.0	7.2226762771606445	1.4838879108428955
1.0	27810000.0	27820000.0	7.0	7.196791648864746	1.487852692604065
1.0	27840000.0	27850000.0	10.0	7.682164192199707	1.6297476291656494
1.0	28070000.0	28080000.0	16.0	8.559514999389648	1.9271533489227295
1.0	28080000.0	28090000.0	17.0	8.353731155395508	1.8583686351776123
1.0	28100000.0	28110000.0	9.0	8.388912200927734	1.8712024688720703
1.0	28120000.0	28130000.0	4.0	8.516252517700195	1.9130065441131592
1.0	28140000.0	28150000.0	3.0	7.9383955001831055	1.7184655666351318
1.0	28170000.0	28180000.0	9.0	7.217416286468506	1.482788324356079
1.0	28320000.0	28330000.0	6.0	7.286503791809082	1.504638910293579
1.0	28340000.0	28350000.0	7.0	7.701574802398682	1.6388057470321655
1.0	28380000.0	28390000.0	6.0	7.473908424377441	1.5643045902252197
1.0	28420000.0	28430000.0	10.0	8.888059616088867	2.0134787559509277
1.0	28440000.0	28450000.0	10.0	9.345629692077637	2.161816120147705
1.0	28480000.0	28490000.0	9.0	8.264610290527344	1.8268585205078125
1.0	28500000.0	28510000.0	9.0	8.18371295928955	1.7977828979492188
1.0	28510000.0	28520000.0	7.0	8.312458038330078	1.8414967060089111
1.0	28560000.0	28570000.0	4.0	8.668354988098145	1.9754797220230103
1.0	28600000.0	28610000.0	9.0	7.518613338470459	1.5795888900756836
1.0	28640000.0	28650000.0	9.0	9.21911907196045	2.1215760707855225
1.0	28650000.0	28660000.0	7.0	8.07502269744873	1.7588205337524414
1.0	28690000.0	28700000.0	10.0	7.787939548492432	1.6752910614013672
1.0	28730000.0	28740000.0	11.0	7.887508392333984	1.7004979848861694
1.0	28740000.0	28750000.0	4.0	8.005819320678711	1.7404636144638062
1.0	28770000.0	28780000.0	9.0	7.923230171203613	1.712909460067749
1.0	28920000.0	28930000.0	10.0	8.263483047485352	1.8271020650863647
1.0	29040000.0	29050000.0	8.0	7.962857723236084	1.72738516330719
1.0	29080000.0	29090000.0	5.0	7.138358116149902	1.457869291305542
1.0	29230000.0	29240000.0	7.0	7.577635288238525	1.598372220993042
1.0	29250000.0	29260000.0	4.0	7.559683799743652	1.5911535024642944
1.0	29260000.0	29270000.0	5.0	7.3914899826049805	1.5382310152053833
1.0	29270000.0	29280000.0	8.0	7.169905185699463	1.46766197681427
1.0	29280000.0	29290000.0	5.0	7.22097635269165	1.4839763641357422
1.0	29330000.0	29340000.0	4.0	6.994439601898193	1.41390061378479
1.0	29370000.0	29380000.0	5.0	6.815166473388672	1.3607056140899658
1.0	29390000.0	29400000.0	5.0	6.648592472076416	1.3141376972198486
1.0	29410000.0	29420000.0	5.0	7.145000457763672	1.4596465826034546
1.0	29450000.0	29460000.0	4.0	8.351616859436035	1.8344495296478271
1.0	29470000.0	29480000.0	8.0	7.027426242828369	1.424043893814087
1.0	29500000.0	29510000.0	7.0	7.8516340255737305	1.6995494365692139
1.0	29570000.0	29580000.0	10.0	7.6953444480896	1.6362311840057373
1.0	29600000.0	29610000.0	7.0	8.226694107055664	1.8141988515853882
1.0	29870000.0	29880000.0	5.0	11.689603805541992	4.863582611083984
1.0	30050000.0	30060000.0	7.0	11.08378791809082	3.617854356765747
1.0	30170000.0	30180000.0	10.0	12.182775497436523	2.8899779319763184
1.0	30240000.0	30250000.0	17.0	10.752753257751465	2.553130626678467
1.0	30380000.0	30390000.0	10.0	11.18072509765625	2.644634246826172
1.0	30420000.0	30430000.0	9.0	11.134984970092773	2.6354918479919434
1.0	30440000.0	30450000.0	11.0	11.063847541809082	2.6164052486419678
1.0	30450000.0	30460000.0	9.0	10.662398338317871	2.509585380554199
1.0	30460000.0	30470000.0	7.0	10.79802131652832	2.550983428955078
1.0	30480000.0	30490000.0	18.0	10.580404281616211	2.495152473449707
1.0	30510000.0	30520000.0	14.0	11.54917049407959	2.7401294708251953
1.0	30530000.0	30540000.0	9.0	11.262134552001953	2.66987681388855
1.0	30570000.0	30580000.0	13.0	11.927736282348633	2.830369234085083
1.0	30580000.0	30590000.0	10.0	11.996602058410645	2.846616268157959
1.0	30590000.0	30600000.0	14.0	10.89290714263916	2.571901559829712
1.0	30600000.0	30610000.0	16.0	11.597454071044922	2.7514641284942627
1.0	30610000.0	30620000.0	17.0	11.685648918151855	2.773405075073242
1.0	30730000.0	30740000.0	10.0	10.57164478302002	2.485771894454956
1.0	30760000.0	30770000.0	8.0	10.309377670288086	2.4106597900390625
1.0	30870000.0	30880000.0	13.0	10.479827880859375	2.4636504650115967
1.0	30880000.0	30890000.0	6.0	10.97264575958252	2.596113920211792
1.0	30990000.0	31000000.0	6.0	10.579622268676758	2.490300416946411
1.0	31010000.0	31020000.0	11.0	10.397073745727539	2.439239501953125
1.0	31030000.0	31040000.0	12.0	11.191359519958496	2.6520042419433594
1.0	31040000.0	31050000.0	13.0	9.901832580566406	2.3120994567871094
1.0	31120000.0	31130000.0	12.0	10.08251667022705	2.3694121837615967
1.0	31170000.0	31180000.0	10.0	10.053207397460938	2.3756654262542725
1.0	31260000.0	31270000.0	11.0	10.20160961151123	2.4162960052490234
1.0	31280000.0	31290000.0	17.0	9.382062911987305	2.18019437789917
1.0	31320000.0	31330000.0	6.0	9.305830001831055	2.1637558937072754
1.0	31360000.0	31370000.0	8.0	8.371862411499023	1.86322021484375
1.0	31380000.0	31390000.0	5.0	8.613525390625	1.943497657775879
1.0	31400000.0	31410000.0	12.0	7.879550933837891	1.6986373662948608
1.0	31420000.0	31430000.0	11.0	7.569914817810059	1.5962836742401123
1.0	31520000.0	31530000.0	9.0	8.462678909301758	1.8927278518676758
1.0	31570000.0	31580000.0	6.0	10.54557991027832	2.5132484436035156
1.0	31650000.0	31660000.0	8.0	10.932615280151367	2.622497320175171
1.0	31660000.0	31670000.0	11.0	10.849751472473145	2.5823302268981934
1.0	31690000.0	31700000.0	9.0	10.177238464355469	2.407111167907715
1.0	31700000.0	31710000.0	14.0	10.354740142822266	2.4465789794921875
1.0	31760000.0	31770000.0	7.0	8.04747486114502	1.7589292526245117
1.0	31810000.0	31820000.0	5.0	7.812554836273193	1.675654649734497
1.0	31900000.0	31910000.0	22.0	7.57224178314209	1.596612811088562
1.0	31990000.0	32000000.0	8.0	9.259054183959961	2.126640796661377
1.0	32030000.0	32040000.0	7.0	8.498527526855469	1.8890291452407837
1.0	32070000.0	32080000.0	5.0	9.047894477844238	2.064293622970581
1.0	32080000.0	32090000.0	5.0	8.391008377075195	1.8672949075698853
1.0	32100000.0	32110000.0	5.0	7.506094455718994	1.574946641921997
1.0	32160000.0	32170000.0	12.0	7.937207221984863	1.71504807472229
1.0	32170000.0	32180000.0	6.0	8.86154556274414	2.00730562210083
1.0	32190000.0	32200000.0	6.0	9.226959228515625	2.129336357116699
1.0	32210000.0	32220000.0	10.0	8.744855880737305	1.9842853546142578
1.0	32240000.0	32250000.0	10.0	10.339744567871094	2.4425606727600098
1.0	32340000.0	32350000.0	5.0	9.791704177856445	2.2972137928009033
1.0	32360000.0	32370000.0	4.0	9.37757682800293	2.1774587631225586
1.0	32410000.0	32420000.0	12.0	9.217984199523926	2.1319825649261475
1.0	32430000.0	32440000.0	5.0	9.961346626281738	2.3395845890045166
1.0	32480000.0	32490000.0	9.0	7.572831153869629	1.5968505144119263
1.0	32530000.0	32540000.0	8.0	9.075152397155762	2.0745582580566406
1.0	32550000.0	32560000.0	4.0	8.161710739135742	1.7908998727798462
1.0	32630000.0	32640000.0	7.0	7.3582916259765625	1.5277063846588135
1.0	32680000.0	32690000.0	9.0	7.279679298400879	1.5104328393936157
1.0	32700000.0	32710000.0	3.0	8.761741638183594	1.9729896783828735
1.0	32760000.0	32770000.0	9.0	6.9284515380859375	1.3939201831817627
1.0	32830000.0	32840000.0	2.0	7.486344814300537	1.5691063404083252
1.0	32860000.0	32870000.0	1.0	8.7341947555542	1.979296088218689
1.0	33050000.0	33060000.0	11.0	8.584895133972168	1.9344804286956787
1.0	33070000.0	33080000.0	16.0	8.455551147460938	1.8842933177947998
1.0	33110000.0	33120000.0	8.0	8.297171592712402	1.8527088165283203
1.0	33210000.0	33220000.0	11.0	7.838700771331787	1.6847584247589111
1.0	33280000.0	33290000.0	9.0	9.371831893920898	2.222795248031616
1.0	33340000.0	33350000.0	9.0	8.728543281555176	1.973393201828003
1.0	33350000.0	33360000.0	5.0	9.176447868347168	2.1131339073181152
1.0	33420000.0	33430000.0	8.0	8.254352569580078	1.8264439105987549
1.0	33440000.0	33450000.0	9.0	8.311834335327148	1.8385436534881592
1.0	33450000.0	33460000.0	7.0	7.999081611633301	1.7379264831542969
1.0	33530000.0	33540000.0	8.0	8.622471809387207	1.924493432044983
1.0	33560000.0	33570000.0	4.0	8.01070785522461	1.742328405380249
1.0	33760000.0	33770000.0	12.0	7.479997158050537	1.5667730569839478
1.0	33880000.0	33890000.0	6.0	7.440773963928223	1.5540786981582642
1.0	33890000.0	33900000.0	8.0	7.433485507965088	1.5523035526275635
1.0	33900000.0	33910000.0	4.0	8.0371675491333	1.7429907321929932
1.0	33920000.0	33930000.0	6.0	8.312411308288574	1.8269643783569336
1.0	33940000.0	33950000.0	6.0	7.827218532562256	1.6803770065307617
1.0	34070000.0	34080000.0	12.0	10.881372451782227	2.5859169960021973
1.0	34090000.0	34100000.0	13.0	11.872121810913086	2.8267834186553955
1.0	34220000.0	34230000.0	5.0	11.32748031616211	2.6891860961914062
1.0	34330000.0	34340000.0	2.0	10.54594898223877	2.4772610664367676
1.0	34450000.0	34460000.0	14.0	11.305845260620117	2.6784508228302
1.0	34500000.0	34510000.0	12.0	11.224921226501465	2.659752368927002
1.0	34520000.0	34530000.0	10.0	11.826581954956055	2.8079285621643066
1.0	34530000.0	34540000.0	8.0	11.974706649780273	2.842134714126587
1.0	34600000.0	34610000.0	10.0	12.381662368774414	2.9345552921295166
1.0	34630000.0	34640000.0	13.0	11.854144096374512	2.8220572471618652
1.0	34640000.0	34650000.0	21.0	12.94282054901123	3.0494940280914307
1.0	34650000.0	34660000.0	13.0	12.831255912780762	3.027143955230713
1.0	34680000.0	34690000.0	14.0	13.743130683898926	3.2020277976989746
1.0	34710000.0	34720000.0	3.0	9.638395309448242	2.2709107398986816
1.0	34740000.0	34750000.0	9.0	14.92089557647705	3.3834564685821533
1.0	34750000.0	34760000.0	12.0	14.369779586791992	3.3000946044921875
1.0	34850000.0	34860000.0	10.0	14.138517379760742	3.2699952125549316
1.0	34860000.0	34870000.0	8.0	14.230247497558594	3.284919023513794
1.0	34910000.0	34920000.0	14.0	14.3178071975708	3.2963039875030518
1.0	34930000.0	34940000.0	9.0	13.533300399780273	3.1640806198120117
1.0	34940000.0	34950000.0	10.0	13.843132019042969	3.217298984527588
1.0	34960000.0	34970000.0	15.0	13.843684196472168	3.2186641693115234
1.0	35090000.0	35100000.0	17.0	8.797660827636719	1.9922422170639038
1.0	35150000.0	35160000.0	7.0	11.706733703613281	2.783576488494873
1.0	35260000.0	35270000.0	8.0	9.691240310668945	2.268937587738037
1.0	35320000.0	35330000.0	4.0	8.968157768249512	2.0170979499816895
1.0	35380000.0	35390000.0	6.0	9.783862113952637	2.2794032096862793
1.0	35470000.0	35480000.0	11.0	7.472434997558594	1.564245581626892
1.0	35620000.0	35630000.0	5.0	9.585759162902832	2.2329227924346924
1.0	35630000.0	35640000.0	10.0	9.785893440246582	2.282719135284424
1.0	35640000.0	35650000.0	12.0	7.390794277191162	1.537604570388794
1.0	35680000.0	35690000.0	9.0	9.358529090881348	2.1736271381378174
1.0	35690000.0	35700000.0	7.0	10.296892166137695	2.4302964210510254
1.0	35720000.0	35730000.0	10.0	9.363848686218262	2.15919828414917
1.0	35730000.0	35740000.0	6.0	8.430059432983398	1.8868820667266846
1.0	35770000.0	35780000.0	11.0	8.275511741638184	1.8313757181167603
1.0	35820000.0	35830000.0	3.0	7.722379207611084	1.6456224918365479
1.0	35850000.0	35860000.0	9.0	7.377968788146973	1.5335431098937988
1.0	35900000.0	35910000.0	4.0	7.432635307312012	1.551317572593689
1.0	36020000.0	36030000.0	8.0	8.02113151550293	1.7748610973358154
1.0	36030000.0	36040000.0	8.0	8.143905639648438	1.786939024925232
1.0	36100000.0	36110000.0	7.0	8.21757698059082	1.8261654376983643
1.0	36130000.0	36140000.0	8.0	9.926054000854492	2.3198981285095215
1.0	36340000.0	36350000.0	13.0	8.912065505981445	2.0314364433288574
1.0	36350000.0	36360000.0	7.0	7.4411211013793945	1.554222583770752
1.0	36360000.0	36370000.0	3.0	7.4413275718688965	1.5543882846832275
1.0	36380000.0	36390000.0	8.0	7.2775139808654785	1.5020878314971924
1.0	36420000.0	36430000.0	7.0	7.577325344085693	1.598160743713379
1.0	36430000.0	36440000.0	8.0	7.433780670166016	1.5513290166854858
1.0	36460000.0	36470000.0	7.0	7.721864223480225	1.6462408304214478
1.0	36550000.0	36560000.0	7.0	8.855920791625977	1.995530128479004
1.0	36610000.0	36620000.0	11.0	9.110261917114258	2.094827651977539
1.0	36670000.0	36680000.0	13.0	9.123453140258789	2.10406494140625
1.0	36700000.0	36710000.0	9.0	7.894979000091553	1.7039190530776978
1.0	36720000.0	36730000.0	5.0	7.761208534240723	1.6590378284454346
1.0	36760000.0	36770000.0	9.0	7.61960506439209	1.613010048866272
1.0	36780000.0	36790000.0	4.0	8.155041694641113	1.7890253067016602
1.0	36790000.0	36800000.0	6.0	8.47631549835205	1.890345811843872
1.0	36830000.0	36840000.0	7.0	7.680184841156006	1.6327106952667236
1.0	36840000.0	36850000.0	7.0	7.559027671813965	1.5922476053237915
1.0	36850000.0	36860000.0	8.0	9.509302139282227	2.232093095779419
1.0	36880000.0	36890000.0	9.0	7.693772792816162	1.6362237930297852
1.0	36960000.0	36970000.0	11.0	10.909123420715332	2.597606658935547
1.0	37060000.0	37070000.0	18.0	10.737058639526367	2.5406527519226074
1.0	37070000.0	37080000.0	7.0	10.609308242797852	2.5093579292297363
1.0	37100000.0	37110000.0	8.0	11.097391128540039	2.632476329803467
1.0	37110000.0	37120000.0	7.0	10.631842613220215	2.5191500186920166
1.0	37140000.0	37150000.0	14.0	9.826258659362793	2.2859511375427246
1.0	37240000.0	37250000.0	11.0	11.3143310546875	2.6846389770507812
1.0	37320000.0	37330000.0	16.0	12.223672866821289	2.899216890335083
1.0	37350000.0	37360000.0	17.0	12.888206481933594	3.0427393913269043
1.0	37380000.0	37390000.0	17.0	12.752298355102539	3.0144903659820557
1.0	37440000.0	37450000.0	12.0	13.320734024047852	3.126336097717285
1.0	37490000.0	37500000.0	12.0	13.31633186340332	3.1231579780578613
1.0	37510000.0	37520000.0	15.0	13.056127548217773	3.0754599571228027
1.0	37520000.0	37530000.0	11.0	13.05853271484375	3.0754661560058594
1.0	37640000.0	37650000.0	15.0	12.248353004455566	2.905336856842041
1.0	37710000.0	37720000.0	11.0	11.947928428649902	2.8390984535217285
1.0	37720000.0	37730000.0	4.0	13.032873153686523	3.070680856704712
1.0	37790000.0	37800000.0	12.0	12.965085983276367	3.056425094604492
1.0	37930000.0	37940000.0	5.0	10.157492637634277	2.4163105487823486
1.0	37950000.0	37960000.0	12.0	8.8364839553833	2.018683910369873
1.0	37970000.0	37980000.0	9.0	8.743118286132812	1.9888160228729248
1.0	38040000.0	38050000.0	14.0	8.295690536499023	1.8385772705078125
1.0	38100000.0	38110000.0	8.0	11.265220642089844	2.679314136505127
1.0	38130000.0	38140000.0	10.0	10.897910118103027	2.58624529838562
1.0	38300000.0	38310000.0	10.0	7.578240871429443	1.598886489868164
1.0	38350000.0	38360000.0	5.0	7.628375053405762	1.61551034450531
1.0	38410000.0	38420000.0	4.0	9.525646209716797	2.2272486686706543
1.0	38450000.0	38460000.0	14.0	8.38559341430664	1.8532768487930298
1.0	38460000.0	38470000.0	8.0	9.914994239807129	2.327806234359741
1.0	38470000.0	38480000.0	10.0	11.030502319335938	2.636160373687744
1.0	38540000.0	38550000.0	14.0	10.194160461425781	2.4328808784484863
1.0	38630000.0	38640000.0	9.0	12.546542167663574	2.9765658378601074
1.0	38670000.0	38680000.0	9.0	10.726642608642578	2.5451273918151855
1.0	38680000.0	38690000.0	18.0	10.465688705444336	2.477936029434204
1.0	38740000.0	38750000.0	10.0	11.910100936889648	2.830155372619629
1.0	38750000.0	38760000.0	14.0	11.4360990524292	2.7241714000701904
1.0	38800000.0	38810000.0	13.0	11.45514965057373	2.7219130992889404
1.0	38820000.0	38830000.0	13.0	11.248106002807617	2.672452449798584
1.0	38880000.0	38890000.0	10.0	11.8508882522583	2.815605878829956
1.0	38970000.0	38980000.0	14.0	11.36828899383545	2.712521553039551
1.0	39010000.0	39020000.0	12.0	12.918108940124512	3.0471742153167725
1.0	39050000.0	39060000.0	4.0	12.692456245422363	3.004648447036743
1.0	39060000.0	39070000.0	10.0	13.250869750976562	3.1136529445648193
1.0	39150000.0	39160000.0	15.0	11.779115676879883	2.7989306449890137
1.0	39180000.0	39190000.0	8.0	12.338546752929688	2.930663585662842
1.0	39190000.0	39200000.0	18.0	10.883172035217285	2.603895664215088
1.0	39280000.0	39290000.0	11.0	10.987733840942383	2.6166934967041016
1.0	39310000.0	39320000.0	7.0	7.847959995269775	1.6883277893066406
1.0	39390000.0	39400000.0	6.0	8.590898513793945	1.9323596954345703
1.0	39460000.0	39470000.0	7.0	7.620896339416504	1.6129207611083984
1.0	39510000.0	39520000.0	6.0	8.543465614318848	1.9156442880630493
1.0	39580000.0	39590000.0	7.0	7.863534450531006	1.6929244995117188
1.0	39640000.0	39650000.0	12.0	8.431023597717285	1.8838402032852173
1.0	39700000.0	39710000.0	10.0	7.747058868408203	1.6546413898468018
1.0	39710000.0	39720000.0	7.0	7.812212944030762	1.6757919788360596
1.0	39880000.0	39890000.0	6.0	7.448600769042969	1.5566092729568481
1.0	39890000.0	39900000.0	6.0	7.172416687011719	1.4691615104675293
1.0	40030000.0	40040000.0	8.0	7.743593692779541	1.6535685062408447
1.0	40050000.0	40060000.0	8.0	9.858661651611328	2.302952289581299
1.0	40070000.0	40080000.0	19.0	9.109626770019531	2.0823473930358887
1.0	40080000.0	40090000.0	11.0	9.333775520324707	2.1487083435058594
1.0	40110000.0	40120000.0	9.0	9.340719223022461	2.1624691486358643
1.0	40130000.0	40140000.0	9.0	9.864140510559082	2.2912707328796387
1.0	40170000.0	40180000.0	9.0	9.508143424987793	2.1824824810028076
1.0	40190000.0	40200000.0	13.0	9.641443252563477	2.227480888366699
1.0	40250000.0	40260000.0	9.0	8.122037887573242	1.762290596961975
1.0	40260000.0	40270000.0	8.0	8.604238510131836	1.9233602285385132
1.0	40300000.0	40310000.0	7.0	7.326467990875244	1.5166456699371338
1.0	40330000.0	40340000.0	5.0	7.997447967529297	1.7373450994491577
1.0	40370000.0	40380000.0	13.0	9.203730583190918	2.11631441116333
1.0	40380000.0	40390000.0	8.0	9.932214736938477	2.3333051204681396
1.0	40410000.0	40420000.0	10.0	9.521931648254395	2.2181577682495117
1.0	40420000.0	40430000.0	8.0	8.105247497558594	1.7746772766113281
1.0	40520000.0	40530000.0	7.0	7.719295501708984	1.6444988250732422
1.0	40530000.0	40540000.0	8.0	8.336926460266113	1.8528159856796265
1.0	40710000.0	40720000.0	8.0	10.424161911010742	2.485623836517334
1.0	40730000.0	40740000.0	9.0	8.7914400100708	2.003878355026245
1.0	40800000.0	40810000.0	26.0	8.965242385864258	2.038897752761841
1.0	40880000.0	40890000.0	9.0	7.804014682769775	1.6741069555282593
1.0	40890000.0	40900000.0	4.0	8.902112007141113	2.015796184539795
1.0	40920000.0	40930000.0	5.0	7.800833225250244	1.6725213527679443
1.0	40970000.0	40980000.0	10.0	8.492022514343262	1.8784348964691162
1.0	40990000.0	41000000.0	4.0	8.838276863098145	2.004737138748169
1.0	41070000.0	41080000.0	9.0	8.799470901489258	1.99086594581604
1.0	41080000.0	41090000.0	11.0	8.485815048217773	1.8895466327667236
1.0	41090000.0	41100000.0	11.0	8.143651008605957	1.786991834640503
1.0	41150000.0	41160000.0	7.0	7.909135341644287	1.7143837213516235
1.0	41170000.0	41180000.0	4.0	7.670771598815918	1.6302626132965088
1.0	41200000.0	41210000.0	7.0	7.038382053375244	1.426732063293457
1.0	41220000.0	41230000.0	3.0	7.083021640777588	1.441011667251587
1.0	41290000.0	41300000.0	9.0	8.69347095489502	1.9603078365325928
1.0	41300000.0	41310000.0	9.0	8.927353858947754	2.027627944946289
1.0	41430000.0	41440000.0	7.0	9.712709426879883	2.2723233699798584
1.0	41440000.0	41450000.0	11.0	8.315633773803711	1.8508659601211548
1.0	41470000.0	41480000.0	13.0	7.71776819229126	1.6457252502441406
1.0	41500000.0	41510000.0	7.0	7.376140594482422	1.5331361293792725
1.0	41550000.0	41560000.0	6.0	6.302730560302734	1.2266067266464233
1.0	41650000.0	41660000.0	2.0	7.941067695617676	1.718123197555542
1.0	41710000.0	41720000.0	10.0	8.905375480651855	2.025104522705078
1.0	41750000.0	41760000.0	15.0	9.16657543182373	2.090163469314575
1.0	41760000.0	41770000.0	7.0	9.660774230957031	2.235276222229004
1.0	41810000.0	41820000.0	9.0	9.766944885253906	2.2874951362609863
1.0	41840000.0	41850000.0	6.0	10.038468360900879	2.37481951713562
1.0	41890000.0	41900000.0	11.0	9.19662857055664	2.1246438026428223
1.0	41910000.0	41920000.0	8.0	8.829057693481445	2.007089138031006
1.0	41960000.0	41970000.0	10.0	8.799215316772461	1.9944919347763062
1.0	42050000.0	42060000.0	13.0	8.796981811523438	1.97959303855896
1.0	42120000.0	42130000.0	4.0	9.328673362731934	2.1497035026550293
1.0	42250000.0	42260000.0	8.0	10.542088508605957	2.4894983768463135
1.0	42260000.0	42270000.0	6.0	10.276381492614746	2.43149995803833
1.0	42380000.0	42390000.0	9.0	9.556123733520508	2.209477186203003
1.0	42530000.0	42540000.0	15.0	10.026189804077148	2.342132568359375
1.0	42540000.0	42550000.0	14.0	10.172990798950195	2.383086681365967
1.0	42680000.0	42690000.0	5.0	7.7165846824646	1.6439931392669678
1.0	42740000.0	42750000.0	7.0	7.3242034912109375	1.5157692432403564
1.0	42790000.0	42800000.0	5.0	7.794132232666016	1.6689326763153076
1.0	42800000.0	42810000.0	18.0	8.033937454223633	1.7487741708755493
1.0	42850000.0	42860000.0	16.0	9.586031913757324	2.2339510917663574
1.0	43000000.0	43010000.0	9.0	9.310522079467773	2.1592068672180176
1.0	43010000.0	43020000.0	4.0	9.516611099243164	2.230588436126709
1.0	43080000.0	43090000.0	16.0	9.085851669311523	2.072661876678467
1.0	43110000.0	43120000.0	14.0	8.787568092346191	1.9952316284179688
1.0	43130000.0	43140000.0	5.0	8.167034149169922	1.7955200672149658
1.0	43180000.0	43190000.0	17.0	8.33213996887207	1.8505971431732178
1.0	43230000.0	43240000.0	10.0	8.299591064453125	1.8634296655654907
1.0	43240000.0	43250000.0	7.0	7.590902805328369	1.6031358242034912
1.0	43290000.0	43300000.0	7.0	8.163287162780762	1.7935832738876343
1.0	43310000.0	43320000.0	8.0	8.713783264160156	1.9839073419570923
1.0	43350000.0	43360000.0	7.0	9.691553115844727	2.2563652992248535
1.0	43380000.0	43390000.0	8.0	9.39831829071045	2.1871066093444824
1.0	43430000.0	43440000.0	6.0	9.062220573425293	2.0887742042541504
1.0	43480000.0	43490000.0	9.0	10.116703987121582	2.3831944465637207
1.0	43510000.0	43520000.0	9.0	9.815252304077148	2.3052430152893066
1.0	43520000.0	43530000.0	8.0	9.342714309692383	2.176530122756958
1.0	43650000.0	43660000.0	7.0	10.726076126098633	2.5419867038726807
1.0	43680000.0	43690000.0	9.0	9.380452156066895	2.1770310401916504
1.0	43720000.0	43730000.0	6.0	9.506990432739258	2.20064115524292
1.0	43730000.0	43740000.0	8.0	8.767647743225098	1.988854169845581
1.0	43760000.0	43770000.0	9.0	8.973040580749512	2.0580451488494873
1.0	44000000.0	44010000.0	10.0	8.532894134521484	1.9178931713104248
1.0	44020000.0	44030000.0	5.0	9.27249526977539	2.1585278511047363
1.0	44040000.0	44050000.0	9.0	8.849823951721191	2.0232081413269043
1.0	44050000.0	44060000.0	6.0	8.817410469055176	2.012808322906494
1.0	44270000.0	44280000.0	10.0	7.681027412414551	1.632507085800171
1.0	44330000.0	44340000.0	6.0	8.045095443725586	1.753928542137146
1.0	44370000.0	44380000.0	7.0	8.27372932434082	1.8266427516937256
1.0	44500000.0	44510000.0	9.0	9.954593658447266	2.3570749759674072
1.0	44550000.0	44560000.0	11.0	10.48114013671875	2.493891954421997
1.0	44650000.0	44660000.0	6.0	11.212373733520508	2.6701953411102295
1.0	44660000.0	44670000.0	5.0	10.470858573913574	2.4781594276428223
1.0	44700000.0	44710000.0	7.0	8.115399360656738	1.778006911277771
1.0	44730000.0	44740000.0	6.0	7.542882442474365	1.58609938621521
1.0	44820000.0	44830000.0	11.0	9.370689392089844	2.160118818283081
1.0	44900000.0	44910000.0	15.0	9.604804992675781	2.2534103393554688
1.0	44950000.0	44960000.0	11.0	10.712099075317383	2.543921947479248
1.0	44990000.0	45000000.0	10.0	10.531051635742188	2.495596170425415
1.0	45060000.0	45070000.0	11.0	10.001590728759766	2.352937936782837
1.0	45070000.0	45080000.0	9.0	10.198403358459473	2.413855791091919
1.0	45130000.0	45140000.0	8.0	8.590897560119629	1.9374306201934814
1.0	45170000.0	45180000.0	11.0	9.001428604125977	2.06135892868042
1.0	45210000.0	45220000.0	6.0	8.158557891845703	1.7923252582550049
1.0	45280000.0	45290000.0	6.0	9.147382736206055	2.113679885864258
1.0	45310000.0	45320000.0	7.0	8.036124229431152	1.751233458518982
1.0	45510000.0	45520000.0	12.0	7.84352970123291	1.6866304874420166
1.0	45550000.0	45560000.0	7.0	8.511159896850586	1.9046850204467773
1.0	45590000.0	45600000.0	6.0	8.043703079223633	1.739794135093689
1.0	45630000.0	45640000.0	7.0	6.56020975112915	1.2903274297714233
1.0	45760000.0	45770000.0	7.0	8.630280494689941	1.949695348739624
1.0	45790000.0	45800000.0	4.0	7.991328239440918	1.7374799251556396
1.0	45840000.0	45850000.0	9.0	7.580047607421875	1.5989023447036743
1.0	45850000.0	45860000.0	4.0	7.919841766357422	1.7097752094268799
1.0	45900000.0	45910000.0	8.0	8.275664329528809	1.821008324623108
1.0	45910000.0	45920000.0	9.0	7.853262424468994	1.6894611120224
1.0	45970000.0	45980000.0	8.0	7.699713706970215	1.6387817859649658
1.0	45980000.0	45990000.0	9.0	8.106171607971191	1.785265564918518
1.0	46080000.0	46090000.0	11.0	8.16741943359375	1.7955620288848877
1.0	46160000.0	46170000.0	10.0	8.009859085083008	1.7417513132095337
1.0	46250000.0	46260000.0	14.0	9.3390531539917	2.143803358078003
1.0	46290000.0	46300000.0	10.0	7.453832149505615	1.5578445196151733
1.0	46320000.0	46330000.0	6.0	7.456368923187256	1.5590027570724487
1.0	46440000.0	46450000.0	7.0	7.571493625640869	1.5964981317520142
1.0	46450000.0	46460000.0	3.0	7.522599697113037	1.580641508102417
1.0	46470000.0	46480000.0	6.0	7.5012712478637695	1.5735726356506348
1.0	46520000.0	46530000.0	6.0	7.775596618652344	1.6635520458221436
1.0	46550000.0	46560000.0	6.0	8.20713996887207	1.8080291748046875
1.0	46590000.0	46600000.0	8.0	10.080001831054688	2.3913989067077637
1.0	46600000.0	46610000.0	12.0	9.542083740234375	2.216681718826294
1.0	46610000.0	46620000.0	13.0	9.5927734375	2.236358642578125
1.0	46620000.0	46630000.0	10.0	10.033121109008789	2.361654758453369
1.0	46650000.0	46660000.0	10.0	8.264566421508789	1.8280826807022095
1.0	46690000.0	46700000.0	8.0	10.022561073303223	2.3719654083251953
1.0	46710000.0	46720000.0	15.0	8.689262390136719	1.971024513244629
1.0	46740000.0	46750000.0	8.0	8.529054641723633	1.9171088933944702
1.0	46760000.0	46770000.0	10.0	9.14146614074707	2.1401572227478027
1.0	46800000.0	46810000.0	11.0	10.251123428344727	2.4408957958221436
1.0	46840000.0	46850000.0	6.0	9.327181816101074	2.1742358207702637
1.0	46880000.0	46890000.0	13.0	10.189154624938965	2.407418727874756
1.0	46890000.0	46900000.0	12.0	10.536494255065918	2.506096363067627
1.0	46920000.0	46930000.0	9.0	11.074389457702637	2.6346802711486816
1.0	46950000.0	46960000.0	13.0	12.093017578125	2.866849660873413
1.0	46960000.0	46970000.0	8.0	11.433978080749512	2.7265427112579346
1.0	46980000.0	46990000.0	6.0	9.865621566772461	2.31608510017395
1.0	46990000.0	47000000.0	9.0	10.240572929382324	2.42122220993042
1.0	47100000.0	47110000.0	12.0	7.48593807220459	1.5681617259979248
1.0	47110000.0	47120000.0	2.0	7.44815731048584	1.556647539138794
1.0	47120000.0	47130000.0	8.0	7.344573974609375	1.5229469537734985
1.0	47180000.0	47190000.0	7.0	9.112065315246582	2.0735745429992676
1.0	47210000.0	47220000.0	9.0	8.473713874816895	1.886026382446289
1.0	47220000.0	47230000.0	6.0	8.918176651000977	2.023099899291992
1.0	47430000.0	47440000.0	9.0	9.223526000976562	2.0959420204162598
1.0	47490000.0	47500000.0	8.0	9.503384590148926	2.2061359882354736
1.0	47500000.0	47510000.0	9.0	9.735649108886719	2.252478837966919
1.0	47510000.0	47520000.0	11.0	8.737195014953613	1.9680668115615845
1.0	47570000.0	47580000.0	7.0	9.422150611877441	2.1682991981506348
1.0	47610000.0	47620000.0	12.0	10.080235481262207	2.3594305515289307
1.0	47700000.0	47710000.0	17.0	9.703676223754883	2.257483959197998
1.0	47730000.0	47740000.0	11.0	7.9668684005737305	1.727442979812622
1.0	47740000.0	47750000.0	10.0	7.885800361633301	1.7004239559173584
1.0	47800000.0	47810000.0	8.0	8.667401313781738	1.9640105962753296
1.0	47820000.0	47830000.0	9.0	8.074316024780273	1.7635282278060913
1.0	47860000.0	47870000.0	7.0	11.017663955688477	2.6211886405944824
1.0	47900000.0	47910000.0	15.0	12.591608047485352	2.977083683013916
1.0	47990000.0	48000000.0	6.0	10.3600435256958	2.4592771530151367
1.0	48020000.0	48030000.0	7.0	9.720495223999023	2.2957987785339355
1.0	48070000.0	48080000.0	13.0	10.471150398254395	2.4619932174682617
1.0	48120000.0	48130000.0	9.0	11.150474548339844	2.646616220474243
1.0	48230000.0	48240000.0	13.0	10.31544017791748	2.431182861328125
1.0	48280000.0	48290000.0	13.0	9.194175720214844	2.1220526695251465
1.0	48310000.0	48320000.0	8.0	9.335304260253906	2.1593878269195557
1.0	48430000.0	48440000.0	8.0	9.118816375732422	2.098018169403076
1.0	48490000.0	48500000.0	10.0	9.994379997253418	2.344311237335205
1.0	48500000.0	48510000.0	15.0	9.767213821411133	2.2863948345184326
1.0	48560000.0	48570000.0	11.0	10.000773429870605	2.3470635414123535
1.0	48570000.0	48580000.0	9.0	10.510987281799316	2.4989559650421143
1.0	48680000.0	48690000.0	6.0	9.35561466217041	2.1577515602111816
1.0	48690000.0	48700000.0	10.0	10.658332824707031	2.5186216831207275
1.0	48720000.0	48730000.0	6.0	10.14844799041748	2.3766512870788574
1.0	48760000.0	48770000.0	15.0	8.765095710754395	1.959821343421936
1.0	48770000.0	48780000.0	3.0	8.9893159866333	2.0289363861083984
1.0	48860000.0	48870000.0	5.0	8.761651992797852	1.9800103902816772
1.0	48910000.0	48920000.0	7.0	9.10219669342041	2.0798308849334717
1.0	49090000.0	49100000.0	12.0	12.722949028015137	3.007687568664551
1.0	49160000.0	49170000.0	15.0	10.970401763916016	2.602468490600586
1.0	49210000.0	49220000.0	20.0	10.418607711791992	2.470693588256836
1.0	49320000.0	49330000.0	13.0	12.239358901977539	2.9019722938537598
1.0	49380000.0	49390000.0	8.0	12.157861709594727	2.891141414642334
1.0	49440000.0	49450000.0	17.0	13.239727973937988	3.1092476844787598
1.0	49450000.0	49460000.0	15.0	14.1991548538208	3.277045488357544
1.0	49480000.0	49490000.0	17.0	13.225624084472656	3.107119083404541
1.0	49510000.0	49520000.0	8.0	13.667177200317383	3.1872828006744385
1.0	49550000.0	49560000.0	16.0	15.171457290649414	3.419816255569458
1.0	49560000.0	49570000.0	5.0	11.073339462280273	2.651362657546997
1.0	49670000.0	49680000.0	17.0	14.364341735839844	3.3045973777770996
1.0	49690000.0	49700000.0	13.0	13.799070358276367	3.2117462158203125
1.0	49700000.0	49710000.0	10.0	14.638806343078613	3.3449313640594482
1.0	49740000.0	49750000.0	11.0	15.020550727844238	3.395359516143799
1.0	49770000.0	49780000.0	25.0	15.2203369140625	3.424633741378784
1.0	49790000.0	49800000.0	20.0	15.589181900024414	3.4738593101501465
1.0	49850000.0	49860000.0	22.0	15.851963996887207	3.5084214210510254
1.0	49890000.0	49900000.0	22.0	15.909708023071289	3.514232635498047
1.0	49930000.0	49940000.0	13.0	15.586705207824707	3.4752323627471924
1.0	50040000.0	50050000.0	17.0	14.847867965698242	3.374476671218872
1.0	50240000.0	50250000.0	16.0	14.086868286132812	3.260265827178955
1.0	50270000.0	50280000.0	12.0	14.123634338378906	3.2668216228485107
1.0	50310000.0	50320000.0	12.0	13.573476791381836	3.172405242919922
1.0	50360000.0	50370000.0	11.0	12.837066650390625	3.0289664268493652
1.0	50410000.0	50420000.0	15.0	12.147451400756836	2.8852384090423584
1.0	50550000.0	50560000.0	10.0	13.429593086242676	3.14616322517395
1.0	50560000.0	50570000.0	23.0	12.558475494384766	2.9737255573272705
1.0	50570000.0	50580000.0	12.0	13.82689380645752	3.218371629714966
1.0	50620000.0	50630000.0	13.0	13.98731517791748	3.2443771362304688
1.0	50680000.0	50690000.0	15.0	14.735560417175293	3.359605312347412
1.0	50690000.0	50700000.0	19.0	14.646283149719238	3.3474342823028564
1.0	50730000.0	50740000.0	17.0	13.989736557006836	3.245678424835205
1.0	50860000.0	50870000.0	18.0	12.990394592285156	3.061706066131592
1.0	50870000.0	50880000.0	11.0	13.578219413757324	3.1726157665252686
1.0	50930000.0	50940000.0	12.0	8.966386795043945	2.061821699142456
1.0	50940000.0	50950000.0	9.0	8.917135238647461	2.046166181564331
1.0	50950000.0	50960000.0	10.0	8.653693199157715	1.9586563110351562
1.0	50970000.0	50980000.0	13.0	8.700098037719727	1.9717315435409546
1.0	51000000.0	51010000.0	6.0	8.470126152038574	1.8908061981201172
1.0	51060000.0	51070000.0	8.0	7.915843963623047	1.7043066024780273
1.0	51140000.0	51150000.0	6.0	8.238863945007324	1.8066848516464233
1.0	51170000.0	51180000.0	6.0	8.32594108581543	1.844616174697876
1.0	51260000.0	51270000.0	13.0	8.150972366333008	1.7900571823120117
1.0	51280000.0	51290000.0	6.0	8.738378524780273	1.9786522388458252
1.0	51300000.0	51310000.0	10.0	8.160751342773438	1.7874796390533447
1.0	51470000.0	51480000.0	13.0	10.62685489654541	2.5212016105651855
1.0	51480000.0	51490000.0	20.0	11.152121543884277	2.6528406143188477
1.0	51520000.0	51530000.0	13.0	12.334912300109863	2.9287877082824707
1.0	51580000.0	51590000.0	6.0	11.358793258666992	2.7021851539611816
1.0	51610000.0	51620000.0	10.0	10.477673530578613	2.4756102561950684
1.0	51630000.0	51640000.0	5.0	10.03575325012207	2.3480207920074463
1.0	51720000.0	51730000.0	10.0	7.916502952575684	1.7102725505828857
1.0	51770000.0	51780000.0	6.0	7.903405666351318	1.7053954601287842
1.0	51790000.0	51800000.0	6.0	8.53313159942627	1.9131567478179932
1.0	51830000.0	51840000.0	6.0	7.77096700668335	1.661932349205017
1.0	51860000.0	51870000.0	5.0	7.783888339996338	1.6668668985366821
1.0	51890000.0	51900000.0	9.0	7.762247562408447	1.6587804555892944
1.0	52010000.0	52020000.0	14.0	9.370260238647461	2.169710636138916
1.0	52020000.0	52030000.0	12.0	8.728597640991211	1.9764595031738281
1.0	52030000.0	52040000.0	10.0	8.488182067871094	1.9017932415008545
1.0	52150000.0	52160000.0	5.0	7.005253791809082	1.4170042276382446
1.0	52180000.0	52190000.0	8.0	7.163630485534668	1.4654254913330078
1.0	52260000.0	52270000.0	3.0	7.184309482574463	1.4720808267593384
1.0	52270000.0	52280000.0	10.0	6.730032444000244	1.3366966247558594
1.0	52330000.0	52340000.0	9.0	7.966856479644775	1.7267742156982422
1.0	52410000.0	52420000.0	10.0	9.025006294250488	2.0766372680664062
1.0	52510000.0	52520000.0	6.0	8.360254287719727	1.8589740991592407
1.0	52620000.0	52630000.0	14.0	7.7860002517700195	1.6677608489990234
1.0	52720000.0	52730000.0	5.0	7.1995110511779785	1.47632896900177
1.0	52780000.0	52790000.0	5.0	7.44208288192749	1.5546410083770752
1.0	52790000.0	52800000.0	5.0	7.3752241134643555	1.5329339504241943
1.0	52800000.0	52810000.0	8.0	6.977626800537109	1.4083735942840576
1.0	52830000.0	52840000.0	11.0	7.0555219650268555	1.4326837062835693
1.0	52870000.0	52880000.0	4.0	7.006848335266113	1.4175583124160767
1.0	52910000.0	52920000.0	7.0	7.087327003479004	1.4418312311172485
1.0	53040000.0	53050000.0	12.0	8.905027389526367	2.0166780948638916
1.0	53100000.0	53110000.0	6.0	9.437047958374023	2.1752686500549316
1.0	53190000.0	53200000.0	8.0	8.885475158691406	2.040266275405884
1.0	53210000.0	53220000.0	8.0	8.177804946899414	1.798368215560913
1.0	53230000.0	53240000.0	6.0	8.120229721069336	1.7790882587432861
1.0	53310000.0	53320000.0	9.0	9.600486755371094	2.2278854846954346
1.0	53330000.0	53340000.0	4.0	8.727046966552734	1.9616254568099976
1.0	53370000.0	53380000.0	9.0	7.71115255355835	1.6420965194702148
1.0	53400000.0	53410000.0	8.0	7.763909816741943	1.6592906713485718
1.0	53410000.0	53420000.0	11.0	8.005154609680176	1.7408870458602905
1.0	53450000.0	53460000.0	7.0	7.7513933181762695	1.6560930013656616
1.0	53510000.0	53520000.0	7.0	8.255136489868164	1.823956847190857
1.0	53530000.0	53540000.0	6.0	10.11983871459961	2.376483917236328
1.0	53700000.0	53710000.0	8.0	10.013559341430664	2.385148525238037
1.0	53790000.0	53800000.0	14.0	10.796625137329102	2.6047911643981934
1.0	53800000.0	53810000.0	17.0	10.515599250793457	2.4882304668426514
1.0	53860000.0	53870000.0	13.0	12.233141899108887	2.903632164001465
1.0	53940000.0	53950000.0	18.0	11.474555969238281	2.726435422897339
1.0	53950000.0	53960000.0	10.0	11.56163215637207	2.7511684894561768
1.0	54020000.0	54030000.0	12.0	10.021127700805664	2.3490028381347656
1.0	54050000.0	54060000.0	12.0	9.19919204711914	2.1099331378936768
1.0	54080000.0	54090000.0	11.0	9.054411888122559	2.062704563140869
1.0	54120000.0	54130000.0	8.0	9.615938186645508	2.2253637313842773
1.0	54190000.0	54200000.0	13.0	8.591158866882324	1.9166542291641235
1.0	54200000.0	54210000.0	9.0	9.338613510131836	2.142415761947632
1.0	54300000.0	54310000.0	9.0	9.335664749145508	2.183539867401123
1.0	54360000.0	54370000.0	10.0	8.630666732788086	1.9435958862304688
1.0	54430000.0	54440000.0	14.0	7.717287540435791	1.644361138343811
1.0	54510000.0	54520000.0	6.0	8.180971145629883	1.8112529516220093
1.0	54560000.0	54570000.0	5.0	7.519192695617676	1.579266905784607
1.0	54610000.0	54620000.0	8.0	8.817583084106445	1.9897572994232178
1.0	54620000.0	54630000.0	3.0	8.53242301940918	1.9076945781707764
1.0	54660000.0	54670000.0	8.0	6.0864691734313965	1.180699110031128
1.0	54670000.0	54680000.0	7.0	7.39837121963501	1.5406877994537354
1.0	54690000.0	54700000.0	5.0	7.184153079986572	1.4714879989624023
1.0	54720000.0	54730000.0	8.0	7.655489444732666	1.623762845993042
1.0	54750000.0	54760000.0	4.0	7.652591705322266	1.6236793994903564
1.0	54760000.0	54770000.0	3.0	7.8394775390625	1.6857578754425049
1.0	54810000.0	54820000.0	12.0	7.412689208984375	1.5445997714996338
1.0	54850000.0	54860000.0	5.0	7.538852691650391	1.5855954885482788
1.0	54890000.0	54900000.0	7.0	9.151262283325195	2.0935027599334717
1.0	54920000.0	54930000.0	13.0	9.095254898071289	2.0776124000549316
1.0	55030000.0	55040000.0	12.0	8.533793449401855	1.9162518978118896
1.0	55060000.0	55070000.0	6.0	8.616090774536133	1.9456123113632202
1.0	55100000.0	55110000.0	5.0	9.259671211242676	2.1368930339813232
1.0	55180000.0	55190000.0	7.0	7.517454624176025	1.5803438425064087
1.0	55190000.0	55200000.0	6.0	7.422977447509766	1.5485721826553345
1.0	55200000.0	55210000.0	10.0	7.581335544586182	1.6001291275024414
1.0	55210000.0	55220000.0	5.0	8.435968399047852	1.8815025091171265
1.0	55230000.0	55240000.0	8.0	9.428515434265137	2.181515693664551
1.0	55260000.0	55270000.0	7.0	8.656900405883789	1.9271320104599
1.0	55280000.0	55290000.0	9.0	8.696207046508789	1.9563038349151611
1.0	55310000.0	55320000.0	5.0	7.937111854553223	1.7181322574615479
1.0	55410000.0	55420000.0	11.0	8.163960456848145	1.790787696838379
1.0	55660000.0	55670000.0	10.0	7.816109657287598	1.6767446994781494
1.0	55700000.0	55710000.0	15.0	9.55295467376709	2.2209386825561523
1.0	55720000.0	55730000.0	8.0	10.154241561889648	2.382314443588257
1.0	55780000.0	55790000.0	9.0	10.231809616088867	2.426492691040039
1.0	55840000.0	55850000.0	9.0	10.13932991027832	2.393284320831299
1.0	55890000.0	55900000.0	14.0	9.760672569274902	2.260549306869507
1.0	55960000.0	55970000.0	7.0	7.0922956466674805	1.440752387046814
1.0	55980000.0	55990000.0	7.0	9.44457721710205	2.1673221588134766
1.0	55990000.0	56000000.0	11.0	9.367050170898438	2.141685724258423
1.0	56020000.0	56030000.0	8.0	8.163419723510742	1.783077597618103
1.0	56050000.0	56060000.0	13.0	9.725881576538086	2.252581834793091
1.0	56060000.0	56070000.0	9.0	10.098367691040039	2.354255199432373
1.0	56110000.0	56120000.0	12.0	10.38671875	2.4435477256774902
1.0	56170000.0	56180000.0	14.0	10.9572172164917	2.592223882675171
1.0	56190000.0	56200000.0	11.0	11.597264289855957	2.7517666816711426
1.0	56200000.0	56210000.0	12.0	11.131219863891602	2.6377720832824707
1.0	56210000.0	56220000.0	11.0	11.851289749145508	2.815838098526001
1.0	56260000.0	56270000.0	12.0	10.803163528442383	2.551682949066162
1.0	56270000.0	56280000.0	13.0	11.430482864379883	2.711463451385498
1.0	56390000.0	56400000.0	13.0	11.271583557128906	2.675494432449341
1.0	56480000.0	56490000.0	8.0	10.605300903320312	2.4953715801239014
1.0	56500000.0	56510000.0	7.0	9.385824203491211	2.146268367767334
1.0	56510000.0	56520000.0	10.0	9.33858585357666	2.1371655464172363
1.0	56560000.0	56570000.0	11.0	9.67463493347168	2.228245973587036
1.0	56680000.0	56690000.0	11.0	9.875346183776855	2.2909302711486816
1.0	56730000.0	56740000.0	11.0	9.006355285644531	2.043503522872925
1.0	56750000.0	56760000.0	7.0	9.578645706176758	2.2075204849243164
1.0	56770000.0	56780000.0	9.0	9.656877517700195	2.2286171913146973
1.0	56780000.0	56790000.0	15.0	9.223047256469727	2.1104705333709717
1.0	56820000.0	56830000.0	8.0	8.69770622253418	1.9537910223007202
1.0	56830000.0	56840000.0	10.0	5.953437805175781	1.1548725366592407
1.0	56980000.0	56990000.0	4.0	7.720024108886719	1.6453615427017212
1.0	57010000.0	57020000.0	7.0	7.658373832702637	1.6250689029693604
1.0	57020000.0	57030000.0	10.0	7.738950252532959	1.6511037349700928
1.0	57030000.0	57040000.0	8.0	7.630562782287598	1.6158298254013062
1.0	57080000.0	57090000.0	7.0	9.402021408081055	2.151092052459717
1.0	57090000.0	57100000.0	11.0	9.403538703918457	2.158259630203247
1.0	57230000.0	57240000.0	8.0	9.734593391418457	2.249009609222412
1.0	57440000.0	57450000.0	16.0	11.40522575378418	2.7044215202331543
1.0	57470000.0	57480000.0	6.0	10.876858711242676	2.5700182914733887
1.0	57480000.0	57490000.0	11.0	11.225079536437988	2.6585917472839355
1.0	57520000.0	57530000.0	13.0	10.558283805847168	2.485032796859741
1.0	57610000.0	57620000.0	9.0	11.116467475891113	2.630977153778076
1.0	57650000.0	57660000.0	5.0	10.773416519165039	2.542678117752075
1.0	57730000.0	57740000.0	7.0	11.615283012390137	2.7558560371398926
1.0	57770000.0	57780000.0	19.0	11.659700393676758	2.7673590183258057
1.0	57920000.0	57930000.0	15.0	12.96587085723877	3.058184862136841
1.0	57960000.0	57970000.0	13.0	12.864959716796875	3.0375962257385254
1.0	58090000.0	58100000.0	17.0	12.498756408691406	2.9609322547912598
1.0	58100000.0	58110000.0	10.0	14.2381591796875	3.2853469848632812
1.0	58200000.0	58210000.0	14.0	14.352691650390625	3.3035061359405518
1.0	58270000.0	58280000.0	15.0	14.605793952941895	3.341768741607666
1.0	58350000.0	58360000.0	14.0	12.354572296142578	2.9315154552459717
1.0	58430000.0	58440000.0	17.0	12.463922500610352	2.952378749847412
1.0	58440000.0	58450000.0	11.0	12.607352256774902	2.9838216304779053
1.0	58530000.0	58540000.0	10.0	11.542470932006836	2.741574764251709
1.0	58720000.0	58730000.0	13.0	10.763041496276855	2.5471765995025635
1.0	58750000.0	58760000.0	16.0	10.616933822631836	2.5048530101776123
1.0	58790000.0	58800000.0	12.0	10.266740798950195	2.4052624702453613
1.0	58860000.0	58870000.0	16.0	9.491889953613281	2.197315216064453
1.0	59020000.0	59030000.0	7.0	10.105070114135742	2.373318910598755
1.0	59120000.0	59130000.0	9.0	7.226033687591553	1.485159158706665
1.0	59130000.0	59140000.0	5.0	7.50482177734375	1.5750172138214111
1.0	59230000.0	59240000.0	7.0	8.392914772033691	1.861975908279419
1.0	59400000.0	59410000.0	9.0	9.18519401550293	2.103452444076538
1.0	59470000.0	59480000.0	11.0	9.189030647277832	2.1064226627349854
1.0	59570000.0	59580000.0	10.0	8.708477020263672	1.967506766319275
1.0	59590000.0	59600000.0	9.0	9.08244800567627	2.084292411804199
1.0	59600000.0	59610000.0	14.0	8.842564582824707	2.0039796829223633
1.0	59610000.0	59620000.0	9.0	9.001805305480957	2.045663595199585
1.0	59620000.0	59630000.0	4.0	9.380470275878906	2.1601109504699707
1.0	59640000.0	59650000.0	14.0	9.607322692871094	2.2209224700927734
1.0	59710000.0	59720000.0	5.0	7.459612846374512	1.5536596775054932
1.0	59750000.0	59760000.0	8.0	8.447683334350586	1.8685356378555298
1.0	59770000.0	59780000.0	5.0	8.013362884521484	1.7431108951568604
1.0	59860000.0	59870000.0	6.0	8.430038452148438	1.87076735496521
1.0	59940000.0	59950000.0	13.0	8.251836776733398	1.815835952758789
1.0	59970000.0	59980000.0	16.0	8.675793647766113	1.953428864479065
1.0	60160000.0	60170000.0	6.0	8.325029373168945	1.8461153507232666
1.0	60180000.0	60190000.0	18.0	8.09489917755127	1.7658398151397705
1.0	60300000.0	60310000.0	7.0	7.98032283782959	1.7307310104370117
1.0	60360000.0	60370000.0	7.0	9.342605590820312	2.167048215866089
1.0	60460000.0	60470000.0	5.0	9.561349868774414	2.209535598754883
1.0	60470000.0	60480000.0	10.0	9.882240295410156	2.2885193824768066
1.0	60510000.0	60520000.0	6.0	10.203951835632324	2.3797249794006348
1.0	60530000.0	60540000.0	9.0	9.669212341308594	2.228802442550659
1.0	60570000.0	60580000.0	14.0	9.568547248840332	2.197700023651123
1.0	60590000.0	60600000.0	10.0	9.887992858886719	2.2917003631591797
1.0	60600000.0	60610000.0	2.0	9.996249198913574	2.322448492050171
1.0	60610000.0	60620000.0	11.0	9.782519340515137	2.267301559448242
1.0	60650000.0	60660000.0	10.0	10.895930290222168	2.5730395317077637
1.0	60770000.0	60780000.0	12.0	10.390379905700684	2.433032989501953
1.0	60810000.0	60820000.0	15.0	9.456988334655762	2.165447473526001
1.0	60880000.0	60890000.0	9.0	9.45991039276123	2.1635684967041016
1.0	60890000.0	60900000.0	8.0	9.469353675842285	2.17358660697937
1.0	60970000.0	60980000.0	5.0	7.591641426086426	1.6022098064422607
1.0	61080000.0	61090000.0	9.0	10.176281929016113	2.375626802444458
1.0	61110000.0	61120000.0	14.0	7.987299919128418	1.718829870223999
1.0	61160000.0	61170000.0	8.0	9.553095817565918	2.192389965057373
1.0	61180000.0	61190000.0	7.0	9.883857727050781	2.2881226539611816
1.0	61260000.0	61270000.0	7.0	9.07661247253418	2.0567688941955566
1.0	61350000.0	61360000.0	9.0	9.312798500061035	2.1278939247131348
1.0	61400000.0	61410000.0	9.0	9.066972732543945	2.07499098777771
1.0	61420000.0	61430000.0	9.0	9.148273468017578	2.0893383026123047
1.0	61640000.0	61650000.0	10.0	7.618556976318359	1.610577940940857
1.0	61660000.0	61670000.0	7.0	7.913582801818848	1.7091718912124634
1.0	61780000.0	61790000.0	6.0	8.58206558227539	1.9189342260360718
1.0	61950000.0	61960000.0	12.0	9.625454902648926	2.2345657348632812
1.0	62000000.0	62010000.0	12.0	9.507847785949707	2.182910442352295
1.0	62060000.0	62070000.0	8.0	9.069650650024414	2.064634323120117
1.0	62090000.0	62100000.0	14.0	8.876462936401367	2.0079197883605957
1.0	62180000.0	62190000.0	4.0	7.788689613342285	1.6677825450897217
1.0	62320000.0	62330000.0	7.0	7.008964538574219	1.4179259538650513
1.0	62360000.0	62370000.0	10.0	7.039587497711182	1.4272136688232422
1.0	62380000.0	62390000.0	11.0	7.370446681976318	1.5310564041137695
1.0	62420000.0	62430000.0	7.0	7.629312038421631	1.6160354614257812
1.0	62510000.0	62520000.0	9.0	7.450669288635254	1.5566179752349854
1.0	62520000.0	62530000.0	6.0	7.54857873916626	1.5889629125595093
1.0	62590000.0	62600000.0	8.0	8.691499710083008	1.970066785812378
1.0	62630000.0	62640000.0	12.0	10.368635177612305	2.4572792053222656
1.0	62690000.0	62700000.0	15.0	9.46893310546875	2.206648349761963
1.0	62730000.0	62740000.0	7.0	10.68277359008789	2.5677947998046875
1.0	62790000.0	62800000.0	14.0	10.45693588256836	2.464881181716919
1.0	62850000.0	62860000.0	7.0	10.479398727416992	2.492628574371338
1.0	62920000.0	62930000.0	10.0	7.814975738525391	1.6774797439575195
1.0	62990000.0	63000000.0	2.0	7.272581577301025	1.499497652053833
1.0	63110000.0	63120000.0	7.0	6.8597517013549805	1.3739887475967407
1.0	63120000.0	63130000.0	5.0	7.598138332366943	1.6051145792007446
1.0	63210000.0	63220000.0	12.0	8.491415023803711	1.8971576690673828
1.0	63310000.0	63320000.0	9.0	8.179837226867676	1.7990968227386475
1.0	63320000.0	63330000.0	4.0	8.50395393371582	1.9080896377563477
1.0	63370000.0	63380000.0	11.0	10.41238021850586	2.4527907371520996
1.0	63470000.0	63480000.0	8.0	10.792695999145508	2.5576252937316895
1.0	63530000.0	63540000.0	7.0	11.678278923034668	2.7724738121032715
1.0	63570000.0	63580000.0	10.0	10.29736614227295	2.4093728065490723
1.0	63610000.0	63620000.0	14.0	10.691502571105957	2.5222482681274414
1.0	63650000.0	63660000.0	3.0	11.778879165649414	2.7985804080963135
1.0	63710000.0	63720000.0	8.0	11.998492240905762	2.84952974319458
1.0	63780000.0	63790000.0	11.0	14.1373872756958	3.262665271759033
1.0	63840000.0	63850000.0	9.0	8.302960395812988	1.8417575359344482
1.0	63880000.0	63890000.0	16.0	7.577867031097412	1.5994300842285156
1.0	63930000.0	63940000.0	6.0	7.067544460296631	1.4316757917404175
1.0	63950000.0	63960000.0	6.0	7.389487266540527	1.5381085872650146
1.0	63970000.0	63980000.0	4.0	6.434417724609375	1.2583303451538086
1.0	64000000.0	64010000.0	9.0	7.108791351318359	1.4493488073349
1.0	64020000.0	64030000.0	8.0	7.329095363616943	1.518498420715332
1.0	64050000.0	64060000.0	10.0	8.39416790008545	1.8690528869628906
1.0	64070000.0	64080000.0	4.0	7.077715873718262	1.4392274618148804
1.0	64080000.0	64090000.0	6.0	8.066505432128906	1.7614244222640991
1.0	64180000.0	64190000.0	8.0	9.164078712463379	2.1032893657684326
1.0	64230000.0	64240000.0	6.0	9.225072860717773	2.119959831237793
1.0	64260000.0	64270000.0	7.0	8.095447540283203	1.7717002630233765
1.0	64280000.0	64290000.0	9.0	7.6263322830200195	1.6148658990859985
1.0	64320000.0	64330000.0	7.0	7.290883541107178	1.506061315536499
1.0	64700000.0	64710000.0	18.0	8.752612113952637	1.975934624671936
1.0	64730000.0	64740000.0	10.0	8.985918998718262	2.038774013519287
1.0	64890000.0	64900000.0	11.0	9.106635093688965	2.058755397796631
1.0	64900000.0	64910000.0	16.0	9.044727325439453	2.037914991378784
1.0	64960000.0	64970000.0	9.0	8.638103485107422	1.945753812789917
1.0	64990000.0	65000000.0	6.0	8.626757621765137	1.9412050247192383
1.0	65140000.0	65150000.0	3.0	7.269554138183594	1.4989001750946045
1.0	65180000.0	65190000.0	12.0	8.770347595214844	1.954775094985962
1.0	65270000.0	65280000.0	8.0	7.243863105773926	1.491429090499878
1.0	65280000.0	65290000.0	5.0	6.999168395996094	1.4156023263931274
1.0	65320000.0	65330000.0	9.0	6.875363826751709	1.37880539894104
1.0	65340000.0	65350000.0	9.0	7.036482334136963	1.4265117645263672
1.0	65430000.0	65440000.0	15.0	8.225317001342773	1.8024823665618896
1.0	65490000.0	65500000.0	7.0	8.40315055847168	1.8749370574951172
1.0	65510000.0	65520000.0	8.0	8.573564529418945	1.9300628900527954
1.0	65520000.0	65530000.0	6.0	8.332708358764648	1.8503535985946655
1.0	65540000.0	65550000.0	11.0	9.431431770324707	2.1692450046539307
1.0	65570000.0	65580000.0	14.0	9.330899238586426	2.140401840209961
1.0	65610000.0	65620000.0	13.0	8.790781021118164	1.998913049697876
1.0	65620000.0	65630000.0	9.0	7.790092468261719	1.669095754623413
1.0	65650000.0	65660000.0	12.0	7.720986366271973	1.6446183919906616
1.0	65730000.0	65740000.0	5.0	8.120316505432129	1.7711260318756104
1.0	65920000.0	65930000.0	10.0	7.113598823547363	1.4488359689712524
1.0	65940000.0	65950000.0	6.0	8.826249122619629	1.9705379009246826
1.0	65980000.0	65990000.0	10.0	8.669878005981445	1.9231630563735962
1.0	66000000.0	66010000.0	18.0	8.512990951538086	1.8778578042984009
1.0	66050000.0	66060000.0	9.0	9.382339477539062	2.145796537399292
1.0	66120000.0	66130000.0	9.0	11.503583908081055	2.7270071506500244
1.0	66180000.0	66190000.0	13.0	12.44543170928955	2.9490044116973877
1.0	66220000.0	66230000.0	9.0	12.563187599182129	2.9746253490448
1.0	66270000.0	66280000.0	17.0	12.041163444519043	2.8604347705841064
1.0	66390000.0	66400000.0	14.0	12.940826416015625	3.049365282058716
1.0	66430000.0	66440000.0	10.0	11.79560375213623	2.805832862854004
1.0	66440000.0	66450000.0	13.0	12.83445930480957	3.029568672180176
1.0	66590000.0	66600000.0	10.0	11.224920272827148	2.6601614952087402
1.0	66640000.0	66650000.0	9.0	10.809887886047363	2.5497727394104004
1.0	66750000.0	66760000.0	9.0	10.492560386657715	2.4653866291046143
1.0	66760000.0	66770000.0	8.0	10.008941650390625	2.3592543601989746
1.0	66770000.0	66780000.0	7.0	10.781576156616211	2.5470707416534424
1.0	66780000.0	66790000.0	9.0	9.76097583770752	2.2856392860412598
1.0	66820000.0	66830000.0	10.0	9.234006881713867	2.144120454788208
1.0	66850000.0	66860000.0	14.0	11.348738670349121	2.689418315887451
1.0	66940000.0	66950000.0	5.0	8.773756980895996	1.988948106765747
1.0	66950000.0	66960000.0	7.0	8.645039558410645	1.9346256256103516
1.0	66960000.0	66970000.0	10.0	11.249216079711914	2.670832395553589
1.0	66980000.0	66990000.0	12.0	11.506103515625	2.7305381298065186
1.0	67060000.0	67070000.0	8.0	11.70813274383545	2.781374454498291
1.0	67100000.0	67110000.0	13.0	11.76469612121582	2.7932779788970947
1.0	67150000.0	67160000.0	12.0	11.472797393798828	2.7198948860168457
1.0	67240000.0	67250000.0	8.0	7.947264194488525	1.7164361476898193
1.0	67290000.0	67300000.0	12.0	9.093632698059082	2.0623488426208496
1.0	67340000.0	67350000.0	8.0	7.877529144287109	1.6709741353988647
1.0	67470000.0	67480000.0	7.0	6.535841464996338	1.283992886543274
1.0	67480000.0	67490000.0	9.0	6.886151313781738	1.3816381692886353
1.0	67520000.0	67530000.0	15.0	8.013452529907227	1.7342660427093506
1.0	67580000.0	67590000.0	8.0	8.820211410522461	1.9701969623565674
1.0	67600000.0	67610000.0	8.0	8.2089204788208	1.795846939086914
1.0	67650000.0	67660000.0	5.0	8.985147476196289	2.024737596511841
1.0	67670000.0	67680000.0	12.0	8.753753662109375	1.9598497152328491
1.0	67800000.0	67810000.0	6.0	8.346406936645508	1.8414437770843506
1.0	67850000.0	67860000.0	3.0	8.123370170593262	1.7803318500518799
1.0	67890000.0	67900000.0	6.0	11.689603805541992	4.863582611083984
1.0	67960000.0	67970000.0	10.0	9.874622344970703	2.316037654876709
1.0	67970000.0	67980000.0	13.0	10.369535446166992	2.4425830841064453
1.0	68010000.0	68020000.0	12.0	7.519064903259277	1.5564920902252197
1.0	68020000.0	68030000.0	10.0	9.412659645080566	2.1871273517608643
1.0	68080000.0	68090000.0	10.0	9.599161148071289	2.2219884395599365
1.0	68160000.0	68170000.0	6.0	7.668890476226807	1.629595160484314
1.0	68230000.0	68240000.0	5.0	7.7168869972229	1.6439002752304077
1.0	68280000.0	68290000.0	10.0	7.7159223556518555	1.6438108682632446
1.0	68350000.0	68360000.0	11.0	8.576203346252441	1.923936128616333
1.0	68380000.0	68390000.0	10.0	9.531549453735352	2.189570188522339
1.0	68390000.0	68400000.0	6.0	9.779958724975586	2.262493848800659
1.0	68410000.0	68420000.0	20.0	9.05592155456543	2.0520646572113037
1.0	68470000.0	68480000.0	9.0	8.68806266784668	1.9439237117767334
1.0	68480000.0	68490000.0	11.0	9.21425724029541	2.090801239013672
1.0	68500000.0	68510000.0	10.0	9.788572311401367	2.2621731758117676
1.0	68530000.0	68540000.0	8.0	9.340475082397461	2.1286585330963135
1.0	68540000.0	68550000.0	4.0	9.406747817993164	2.1496074199676514
1.0	68610000.0	68620000.0	16.0	7.892910957336426	1.6986024379730225
1.0	68710000.0	68720000.0	14.0	9.160738945007324	2.0748891830444336
1.0	68750000.0	68760000.0	9.0	8.35518741607666	1.8345063924789429
1.0	68780000.0	68790000.0	3.0	9.633057594299316	2.2291343212127686
1.0	68820000.0	68830000.0	8.0	10.22697639465332	2.390223979949951
1.0	69070000.0	69080000.0	10.0	14.201589584350586	3.279221296310425
1.0	69080000.0	69090000.0	16.0	14.30158805847168	3.2953457832336426
1.0	69230000.0	69240000.0	12.0	14.218183517456055	3.2805137634277344
1.0	69260000.0	69270000.0	11.0	14.119580268859863	3.266735076904297
1.0	69320000.0	69330000.0	13.0	15.325757026672363	3.4411144256591797
1.0	69380000.0	69390000.0	16.0	13.082890510559082	3.082256317138672
1.0	69390000.0	69400000.0	9.0	7.649484157562256	1.6164283752441406
1.0	69430000.0	69440000.0	9.0	14.4883451461792	3.325299024581909
1.0	69490000.0	69500000.0	30.0	13.732518196105957	3.1955084800720215
1.0	69550000.0	69560000.0	24.0	15.549222946166992	3.4705371856689453
1.0	69640000.0	69650000.0	12.0	17.053483963012695	3.635314464569092
1.0	69720000.0	69730000.0	15.0	18.464221954345703	3.754046678543091
1.0	69730000.0	69740000.0	20.0	18.262853622436523	3.739377498626709
1.0	69830000.0	69840000.0	23.0	17.557388305664062	3.682130813598633
1.0	69910000.0	69920000.0	12.0	11.69848346710205	2.813993215560913
1.0	69940000.0	69950000.0	16.0	14.197120666503906	3.2782211303710938
1.0	69950000.0	69960000.0	17.0	12.410574913024902	2.9686319828033447
1.0	69980000.0	69990000.0	13.0	14.292025566101074	3.295846939086914
1.0	70080000.0	70090000.0	12.0	13.313260078430176	3.1247048377990723
1.0	70100000.0	70110000.0	14.0	13.385920524597168	3.135573387145996
1.0	70110000.0	70120000.0	13.0	13.520886421203613	3.1633126735687256
1.0	70140000.0	70150000.0	14.0	13.96092414855957	3.2400825023651123
1.0	70150000.0	70160000.0	9.0	14.756174087524414	3.3638510704040527
1.0	70160000.0	70170000.0	20.0	14.084338188171387	3.259460926055908
1.0	70200000.0	70210000.0	18.0	14.588851928710938	3.3399131298065186
1.0	70210000.0	70220000.0	18.0	14.717610359191895	3.35884428024292
1.0	70260000.0	70270000.0	18.0	15.682090759277344	3.487304210662842
1.0	70280000.0	70290000.0	17.0	15.663030624389648	3.4853920936584473
1.0	70290000.0	70300000.0	18.0	15.3729887008667	3.4503917694091797
1.0	70320000.0	70330000.0	10.0	11.649807929992676	2.798456907272339
1.0	70400000.0	70410000.0	18.0	14.573092460632324	3.3372836112976074
1.0	70470000.0	70480000.0	13.0	14.631402969360352	3.3475639820098877
1.0	70480000.0	70490000.0	13.0	14.60260009765625	3.343755006790161
1.0	70500000.0	70510000.0	17.0	14.242485046386719	3.2870304584503174
1.0	70610000.0	70620000.0	14.0	9.423982620239258	2.21091628074646
1.0	70650000.0	70660000.0	11.0	9.172749519348145	2.1259045600891113
1.0	70690000.0	70700000.0	8.0	7.771653652191162	1.663177490234375
1.0	70730000.0	70740000.0	8.0	8.053464889526367	1.7574732303619385
1.0	70750000.0	70760000.0	13.0	7.943009376525879	1.7199008464813232
1.0	70770000.0	70780000.0	7.0	8.147130012512207	1.7885183095932007
1.0	70840000.0	70850000.0	11.0	9.701264381408691	2.271771192550659
1.0	70860000.0	70870000.0	11.0	10.229402542114258	2.41520619392395
1.0	71030000.0	71040000.0	10.0	13.694082260131836	3.1937904357910156
1.0	71080000.0	71090000.0	19.0	13.573087692260742	3.1709160804748535
1.0	71090000.0	71100000.0	11.0	14.326319694519043	3.298893690109253
1.0	71100000.0	71110000.0	14.0	14.25151252746582	3.2877659797668457
1.0	71120000.0	71130000.0	19.0	12.918478012084961	3.0465950965881348
1.0	71180000.0	71190000.0	21.0	13.383997917175293	3.13940167427063
1.0	71300000.0	71310000.0	18.0	13.551834106445312	3.169325351715088
1.0	71310000.0	71320000.0	16.0	14.404200553894043	3.310558795928955
1.0	71430000.0	71440000.0	14.0	13.616903305053711	3.1822056770324707
1.0	71440000.0	71450000.0	15.0	13.908075332641602	3.2327752113342285
1.0	71520000.0	71530000.0	5.0	8.37688159942627	1.8652613162994385
1.0	71540000.0	71550000.0	14.0	9.084535598754883	2.1117358207702637
1.0	71550000.0	71560000.0	7.0	11.901205062866211	2.82807993888855
1.0	71560000.0	71570000.0	10.0	11.34962272644043	2.693157196044922
1.0	71590000.0	71600000.0	15.0	12.268155097961426	2.906766414642334
1.0	71600000.0	71610000.0	8.0	11.964680671691895	2.839118242263794
1.0	71670000.0	71680000.0	14.0	12.682021141052246	2.998584270477295
1.0	71690000.0	71700000.0	13.0	12.610969543457031	2.9842796325683594
1.0	71740000.0	71750000.0	15.0	12.438438415527344	2.94663667678833
1.0	71770000.0	71780000.0	12.0	12.064628601074219	2.864640235900879
1.0	71850000.0	71860000.0	13.0	13.815414428710938	3.2120375633239746
1.0	71940000.0	71950000.0	14.0	13.45146369934082	3.149688720703125
1.0	72000000.0	72010000.0	12.0	15.080533981323242	3.408853054046631
1.0	72010000.0	72020000.0	15.0	14.632345199584961	3.344317674636841
1.0	72050000.0	72060000.0	19.0	14.22564697265625	3.2827422618865967
1.0	72110000.0	72120000.0	11.0	16.603918075561523	3.592357635498047
1.0	72120000.0	72130000.0	16.0	16.5902156829834	3.590437412261963
1.0	72130000.0	72140000.0	18.0	17.030590057373047	3.6340343952178955
1.0	72150000.0	72160000.0	14.0	16.7480525970459	3.605684757232666
1.0	72160000.0	72170000.0	15.0	17.363525390625	3.6630401611328125
1.0	72180000.0	72190000.0	23.0	16.996170043945312	3.6299338340759277
1.0	72190000.0	72200000.0	24.0	16.562236785888672	3.587146282196045
1.0	72230000.0	72240000.0	23.0	16.724525451660156	3.603616714477539
1.0	72270000.0	72280000.0	13.0	14.972452163696289	3.397956371307373
1.0	72380000.0	72390000.0	7.0	15.01884651184082	3.4002296924591064
1.0	72400000.0	72410000.0	22.0	12.819689750671387	3.027599334716797
1.0	72440000.0	72450000.0	26.0	14.022699356079102	3.2499237060546875
1.0	72490000.0	72500000.0	14.0	15.834821701049805	3.5073509216308594
1.0	72530000.0	72540000.0	10.0	16.229801177978516	3.5518805980682373
1.0	72590000.0	72600000.0	18.0	16.00312042236328	3.5249438285827637
1.0	72600000.0	72610000.0	9.0	16.2255916595459	3.550060272216797
1.0	72690000.0	72700000.0	16.0	15.090312004089355	3.413454055786133
1.0	72740000.0	72750000.0	16.0	14.181500434875488	3.2891335487365723
1.0	72750000.0	72760000.0	10.0	14.196139335632324	3.2794787883758545
1.0	72770000.0	72780000.0	4.0	10.516931533813477	2.516195297241211
1.0	72780000.0	72790000.0	11.0	10.952142715454102	2.608680248260498
1.0	72790000.0	72800000.0	8.0	11.17315673828125	2.686215877532959
1.0	72910000.0	72920000.0	19.0	17.275981903076172	3.6523520946502686
1.0	72920000.0	72930000.0	21.0	17.19740867614746	3.6494460105895996
1.0	73010000.0	73020000.0	15.0	17.363224029541016	3.665681838989258
1.0	73020000.0	73030000.0	15.0	17.088891983032227	3.640308380126953
1.0	73030000.0	73040000.0	22.0	16.522037506103516	3.5842132568359375
1.0	73040000.0	73050000.0	16.0	16.897171020507812	3.6219966411590576
1.0	73090000.0	73100000.0	17.0	16.6844539642334	3.6002821922302246
1.0	73190000.0	73200000.0	18.0	18.32425880432129	3.741128921508789
1.0	73250000.0	73260000.0	22.0	19.25429916381836	3.804561138153076
1.0	73320000.0	73330000.0	31.0	18.78384780883789	3.7749743461608887
1.0	73330000.0	73340000.0	21.0	19.248706817626953	3.805023193359375
1.0	73390000.0	73400000.0	29.0	19.14187240600586	3.798496723175049
1.0	73420000.0	73430000.0	18.0	19.784099578857422	3.836191177368164
1.0	73430000.0	73440000.0	25.0	18.621334075927734	3.7649166584014893
1.0	73460000.0	73470000.0	26.0	19.15536880493164	3.7993521690368652
1.0	73470000.0	73480000.0	18.0	19.967144012451172	3.845163345336914
1.0	73550000.0	73560000.0	26.0	21.286203384399414	3.896756410598755
1.0	73580000.0	73590000.0	21.0	21.478378295898438	3.902475357055664
1.0	73590000.0	73600000.0	24.0	21.683746337890625	3.907874345779419
1.0	73610000.0	73620000.0	18.0	21.76877212524414	3.9102890491485596
1.0	73640000.0	73650000.0	29.0	21.886592864990234	3.9120383262634277
1.0	73660000.0	73670000.0	20.0	20.937055587768555	3.884981632232666
1.0	73690000.0	73700000.0	20.0	20.95063018798828	3.888047456741333
1.0	73750000.0	73760000.0	17.0	18.071483612060547	3.7197558879852295
1.0	73800000.0	73810000.0	19.0	18.89732551574707	3.782508134841919
1.0	73810000.0	73820000.0	25.0	18.465412139892578	3.7529258728027344
1.0	73840000.0	73850000.0	16.0	18.65481948852539	3.766883134841919
1.0	73880000.0	73890000.0	27.0	17.94260025024414	3.713855743408203
1.0	73970000.0	73980000.0	25.0	16.069087982177734	3.532461643218994
1.0	74000000.0	74010000.0	10.0	17.03205108642578	3.632009506225586
1.0	74080000.0	74090000.0	14.0	17.562297821044922	3.6804027557373047
1.0	74270000.0	74280000.0	19.0	17.75712013244629	3.6982944011688232
1.0	74330000.0	74340000.0	22.0	17.017749786376953	3.6321873664855957
1.0	74350000.0	74360000.0	25.0	16.915218353271484	3.621917724609375
1.0	74370000.0	74380000.0	15.0	16.624814987182617	3.5935280323028564
1.0	74410000.0	74420000.0	18.0	17.161680221557617	3.644953489303589
1.0	74420000.0	74430000.0	19.0	17.603214263916016	3.6842188835144043
1.0	74520000.0	74530000.0	17.0	15.639592170715332	3.4819321632385254
1.0	74780000.0	74790000.0	11.0	12.932912826538086	3.052144765853882
1.0	74800000.0	74810000.0	9.0	11.584322929382324	2.7806456089019775
1.0	74840000.0	74850000.0	13.0	11.947922706604004	2.8358705043792725
1.0	74930000.0	74940000.0	9.0	13.57591438293457	3.173485517501831
1.0	74960000.0	74970000.0	15.0	13.538345336914062	3.164011240005493
1.0	75110000.0	75120000.0	15.0	12.581500053405762	2.980175018310547
1.0	75120000.0	75130000.0	15.0	13.03581428527832	3.071958303451538
1.0	75190000.0	75200000.0	7.0	12.146871566772461	2.9375743865966797
1.0	75210000.0	75220000.0	12.0	10.781747817993164	2.606351852416992
1.0	75240000.0	75250000.0	19.0	14.313260078430176	3.291722059249878
1.0	75280000.0	75290000.0	22.0	15.25622272491455	3.431051254272461
1.0	75320000.0	75330000.0	15.0	17.590444564819336	3.6822211742401123
1.0	75370000.0	75380000.0	24.0	16.732351303100586	3.6034419536590576
1.0	75400000.0	75410000.0	17.0	17.34092903137207	3.6619019508361816
1.0	75410000.0	75420000.0	16.0	17.132999420166016	3.6389384269714355
1.0	75490000.0	75500000.0	23.0	17.03952407836914	3.6331443786621094
1.0	75660000.0	75670000.0	15.0	13.548660278320312	3.1693618297576904
1.0	75700000.0	75710000.0	8.0	13.44176959991455	3.149700880050659
1.0	75750000.0	75760000.0	15.0	12.20310115814209	2.8942246437072754
1.0	75770000.0	75780000.0	19.0	12.284444808959961	2.91379976272583
1.0	75800000.0	75810000.0	8.0	12.305219650268555	2.9188766479492188
1.0	75880000.0	75890000.0	9.0	11.878108978271484	2.820613384246826
1.0	75900000.0	75910000.0	11.0	11.962295532226562	2.839393377304077
1.0	75950000.0	75960000.0	8.0	13.0861177444458	3.0808122158050537
1.0	75980000.0	75990000.0	13.0	12.927190780639648	3.0489022731781006
1.0	76050000.0	76060000.0	19.0	12.870254516601562	3.0384411811828613
1.0	76060000.0	76070000.0	14.0	13.142069816589355	3.093129873275757
1.0	76080000.0	76090000.0	10.0	13.446783065795898	3.1484627723693848
1.0	76170000.0	76180000.0	12.0	11.784103393554688	2.800485610961914
1.0	76210000.0	76220000.0	3.0	9.626791954040527	2.266458511352539
1.0	76270000.0	76280000.0	7.0	10.068096160888672	2.372748374938965
1.0	76410000.0	76420000.0	14.0	12.893890380859375	3.0442168712615967
1.0	76450000.0	76460000.0	13.0	12.762353897094727	3.016883611679077
1.0	76500000.0	76510000.0	13.0	12.281407356262207	2.9168930053710938
1.0	76540000.0	76550000.0	9.0	11.744903564453125	2.7960591316223145
1.0	76550000.0	76560000.0	12.0	11.247333526611328	2.6908352375030518
1.0	76590000.0	76600000.0	15.0	11.690587043762207	2.7761175632476807
1.0	76670000.0	76680000.0	8.0	10.910604476928711	2.5816752910614014
1.0	76700000.0	76710000.0	6.0	10.393434524536133	2.435027599334717
1.0	76820000.0	76830000.0	7.0	10.960990905761719	2.5880048274993896
1.0	76830000.0	76840000.0	9.0	10.621471405029297	2.4983325004577637
1.0	76840000.0	76850000.0	14.0	10.838212013244629	2.5552852153778076
1.0	76900000.0	76910000.0	13.0	10.503408432006836	2.464341640472412
1.0	76920000.0	76930000.0	11.0	8.896615028381348	2.0145232677459717
1.0	76990000.0	77000000.0	16.0	11.365647315979004	2.6944525241851807
1.0	77070000.0	77080000.0	14.0	11.317351341247559	2.685264825820923
1.0	77080000.0	77090000.0	15.0	11.01815414428711	2.6078860759735107
1.0	77120000.0	77130000.0	8.0	11.667768478393555	2.769437313079834
1.0	77150000.0	77160000.0	10.0	10.988370895385742	2.5989527702331543
1.0	77190000.0	77200000.0	8.0	10.316518783569336	2.412706136703491
1.0	77220000.0	77230000.0	6.0	10.872293472290039	2.5650460720062256
1.0	77230000.0	77240000.0	11.0	10.676348686218262	2.5128533840179443
1.0	77250000.0	77260000.0	12.0	10.889593124389648	2.5682578086853027
1.0	77270000.0	77280000.0	13.0	10.530059814453125	2.472835063934326
1.0	77320000.0	77330000.0	4.0	10.744521141052246	2.5304672718048096
1.0	77350000.0	77360000.0	10.0	9.832120895385742	2.274441719055176
1.0	77370000.0	77380000.0	6.0	7.0815606117248535	1.4398983716964722
1.0	77500000.0	77510000.0	13.0	8.491765022277832	1.86443293094635
1.0	77510000.0	77520000.0	8.0	8.392346382141113	1.8407882452011108
1.0	77560000.0	77570000.0	8.0	8.046818733215332	1.7262775897979736
1.0	77580000.0	77590000.0	6.0	7.592488765716553	1.5979260206222534
1.0	77640000.0	77650000.0	9.0	8.053794860839844	1.743112325668335
1.0	77670000.0	77680000.0	8.0	8.744379043579102	1.9660848379135132
1.0	77690000.0	77700000.0	11.0	9.792764663696289	2.2729225158691406
1.0	77710000.0	77720000.0	8.0	10.722372055053711	2.521580696105957
1.0	77770000.0	77780000.0	16.0	10.455053329467773	2.452749729156494
1.0	77780000.0	77790000.0	7.0	10.485099792480469	2.4681992530822754
1.0	77850000.0	77860000.0	8.0	10.58253002166748	2.490445852279663
1.0	77860000.0	77870000.0	9.0	8.591767311096191	1.9240518808364868
1.0	77920000.0	77930000.0	14.0	9.973146438598633	2.3208682537078857
1.0	77930000.0	77940000.0	7.0	10.003274917602539	2.334615707397461
1.0	77940000.0	77950000.0	8.0	9.789420127868652	2.2676804065704346
1.0	78040000.0	78050000.0	9.0	7.5200958251953125	1.5797092914581299
1.0	78310000.0	78320000.0	11.0	8.019514083862305	1.7456119060516357
1.0	78370000.0	78380000.0	5.0	8.071013450622559	1.7586498260498047
1.0	78410000.0	78420000.0	7.0	7.13265323638916	1.4561793804168701
1.0	78420000.0	78430000.0	5.0	7.125828742980957	1.4543370008468628
1.0	78440000.0	78450000.0	4.0	9.021788597106934	2.075305938720703
1.0	78510000.0	78520000.0	9.0	9.033862113952637	2.072540760040283
1.0	78540000.0	78550000.0	2.0	8.822229385375977	2.0088000297546387
1.0	78590000.0	78600000.0	9.0	9.78430461883545	2.3017826080322266
1.0	78630000.0	78640000.0	13.0	10.470969200134277	2.4773898124694824
1.0	78660000.0	78670000.0	17.0	11.580434799194336	2.749676465988159
1.0	78680000.0	78690000.0	6.0	12.380254745483398	2.9349708557128906
1.0	78690000.0	78700000.0	11.0	11.74236011505127	2.788264036178589
1.0	78700000.0	78710000.0	12.0	11.415055274963379	2.7134690284729004
1.0	78720000.0	78730000.0	18.0	12.349248886108398	2.92675518989563
1.0	78750000.0	78760000.0	13.0	11.98348331451416	2.8462963104248047
1.0	78770000.0	78780000.0	9.0	10.778817176818848	2.5696768760681152
1.0	78800000.0	78810000.0	14.0	12.004480361938477	2.8502726554870605
1.0	78880000.0	78890000.0	12.0	11.572607040405273	2.750607967376709
1.0	78920000.0	78930000.0	6.0	13.180521965026855	3.097590208053589
1.0	78980000.0	78990000.0	12.0	12.624076843261719	2.9872279167175293
1.0	79060000.0	79070000.0	16.0	12.07797622680664	2.8690357208251953
1.0	79190000.0	79200000.0	15.0	13.182571411132812	3.0983986854553223
1.0	79220000.0	79230000.0	14.0	13.157806396484375	3.094571590423584
1.0	79360000.0	79370000.0	19.0	12.912638664245605	3.0460381507873535
1.0	79440000.0	79450000.0	13.0	13.881261825561523	3.2267563343048096
1.0	79470000.0	79480000.0	10.0	15.752530097961426	3.4925804138183594
1.0	79480000.0	79490000.0	14.0	12.255719184875488	2.910231590270996
1.0	79520000.0	79530000.0	22.0	13.528236389160156	3.1638991832733154
1.0	79550000.0	79560000.0	7.0	13.307317733764648	3.125797748565674
1.0	79560000.0	79570000.0	21.0	12.416863441467285	2.9429569244384766
1.0	79570000.0	79580000.0	14.0	12.950103759765625	3.055683135986328
1.0	79590000.0	79600000.0	13.0	13.043072700500488	3.0731043815612793
1.0	79600000.0	79610000.0	12.0	13.661277770996094	3.1833207607269287
1.0	79630000.0	79640000.0	14.0	9.97498893737793	2.3204452991485596
1.0	79650000.0	79660000.0	10.0	11.206014633178711	2.656550168991089
1.0	79690000.0	79700000.0	9.0	11.274791717529297	2.6701109409332275
1.0	79700000.0	79710000.0	9.0	11.104166030883789	2.625192403793335
1.0	79710000.0	79720000.0	12.0	10.729757308959961	2.526870012283325
1.0	79720000.0	79730000.0	11.0	10.86821174621582	2.568181276321411
1.0	79790000.0	79800000.0	10.0	12.246639251708984	2.9053616523742676
1.0	79890000.0	79900000.0	14.0	12.089682579040527	2.8694653511047363
1.0	79910000.0	79920000.0	13.0	12.293055534362793	2.916220188140869
1.0	79940000.0	79950000.0	16.0	11.953630447387695	2.8373637199401855
1.0	79990000.0	80000000.0	10.0	12.174786567687988	2.8889241218566895
1.0	80080000.0	80090000.0	15.0	12.128968238830566	2.878732919692993
1.0	80130000.0	80140000.0	10.0	12.116561889648438	2.8750193119049072
1.0	80140000.0	80150000.0	14.0	12.603960037231445	2.98024320602417
1.0	80200000.0	80210000.0	11.0	11.862329483032227	2.814725875854492
1.0	80220000.0	80230000.0	8.0	12.088120460510254	2.869086742401123
1.0	80300000.0	80310000.0	11.0	12.09368896484375	2.8702597618103027
1.0	80320000.0	80330000.0	9.0	12.092416763305664	2.869431972503662
1.0	80380000.0	80390000.0	19.0	11.898477554321289	2.8245460987091064
1.0	80420000.0	80430000.0	15.0	13.024003982543945	3.067812919616699
1.0	80480000.0	80490000.0	17.0	13.087305068969727	3.0812735557556152
1.0	80530000.0	80540000.0	20.0	13.252802848815918	3.1130106449127197
1.0	80550000.0	80560000.0	10.0	13.76091194152832	3.20337176322937
1.0	80580000.0	80590000.0	16.0	13.939977645874023	3.2348225116729736
1.0	80720000.0	80730000.0	10.0	12.94031047821045	3.0513362884521484
1.0	80820000.0	80830000.0	13.0	12.68381118774414	3.0003209114074707
1.0	80830000.0	80840000.0	15.0	12.679247856140137	2.99943208694458
1.0	80840000.0	80850000.0	14.0	13.020042419433594	3.068848133087158
1.0	80850000.0	80860000.0	16.0	13.1176176071167	3.08780837059021
1.0	80900000.0	80910000.0	12.0	12.53561019897461	2.9676594734191895
1.0	80910000.0	80920000.0	12.0	12.838671684265137	3.032285213470459
1.0	80930000.0	80940000.0	15.0	12.658241271972656	2.994049072265625
1.0	80950000.0	80960000.0	18.0	11.826335906982422	2.8072421550750732
1.0	80960000.0	80970000.0	14.0	10.58665657043457	2.520169734954834
1.0	80970000.0	80980000.0	9.0	13.20648193359375	3.104233980178833
1.0	80990000.0	81000000.0	10.0	12.24539852142334	2.9080963134765625
1.0	81060000.0	81070000.0	16.0	12.876504898071289	3.0371575355529785
1.0	81130000.0	81140000.0	14.0	12.289597511291504	2.9146976470947266
1.0	81140000.0	81150000.0	11.0	12.359006881713867	2.929579019546509
1.0	81170000.0	81180000.0	13.0	11.975494384765625	2.8432068824768066
1.0	81190000.0	81200000.0	13.0	10.92690658569336	2.598040819168091
1.0	81270000.0	81280000.0	14.0	11.416977882385254	2.7064297199249268
1.0	81280000.0	81290000.0	15.0	11.11709213256836	2.6301047801971436
1.0	81370000.0	81380000.0	12.0	11.739301681518555	2.7877156734466553
1.0	81540000.0	81550000.0	7.0	11.40568733215332	2.7053277492523193
1.0	81680000.0	81690000.0	17.0	10.62043571472168	2.4968910217285156
1.0	81690000.0	81700000.0	10.0	10.182500839233398	2.3911690711975098
1.0	81720000.0	81730000.0	10.0	10.901327133178711	2.5741939544677734
1.0	81730000.0	81740000.0	15.0	10.118528366088867	2.3567333221435547
1.0	81780000.0	81790000.0	8.0	10.24506950378418	2.3932712078094482
1.0	81900000.0	81910000.0	10.0	10.138482093811035	2.3613600730895996
1.0	81920000.0	81930000.0	8.0	10.15672779083252	2.369025707244873
1.0	81960000.0	81970000.0	11.0	10.547487258911133	2.481208086013794
1.0	82010000.0	82020000.0	8.0	10.358560562133789	2.4457716941833496
1.0	82070000.0	82080000.0	12.0	10.77787971496582	2.540494203567505
1.0	82090000.0	82100000.0	5.0	11.37373161315918	2.6968417167663574
1.0	82100000.0	82110000.0	18.0	10.92042350769043	2.577305316925049
1.0	82160000.0	82170000.0	16.0	10.986955642700195	2.597991466522217
1.0	82170000.0	82180000.0	6.0	11.260709762573242	2.668626308441162
1.0	82180000.0	82190000.0	7.0	11.242591857910156	2.6627464294433594
1.0	82200000.0	82210000.0	9.0	10.65444564819336	2.522498846054077
1.0	82240000.0	82250000.0	12.0	11.137943267822266	2.637526750564575
1.0	82300000.0	82310000.0	18.0	10.176382064819336	2.3851230144500732
1.0	82330000.0	82340000.0	3.0	9.979856491088867	2.3367652893066406
1.0	82520000.0	82530000.0	10.0	10.025773048400879	2.3299002647399902
1.0	82540000.0	82550000.0	6.0	10.17595100402832	2.3724236488342285
1.0	82560000.0	82570000.0	10.0	10.392339706420898	2.432218551635742
1.0	82650000.0	82660000.0	14.0	10.762112617492676	2.536450147628784
1.0	82660000.0	82670000.0	18.0	10.96652603149414	2.5923309326171875
1.0	82690000.0	82700000.0	8.0	11.481088638305664	2.724592685699463
1.0	82910000.0	82920000.0	11.0	11.961381912231445	2.8400235176086426
1.0	83060000.0	83070000.0	9.0	11.295087814331055	2.6764090061187744
1.0	83150000.0	83160000.0	11.0	11.713496208190918	2.779263734817505
1.0	83160000.0	83170000.0	11.0	10.984064102172852	2.595419406890869
1.0	83220000.0	83230000.0	11.0	11.709444046020508	2.779005765914917
1.0	83270000.0	83280000.0	18.0	11.679226875305176	2.772548198699951
1.0	83310000.0	83320000.0	12.0	12.52548599243164	2.9668970108032227
1.0	83320000.0	83330000.0	13.0	11.936304092407227	2.833660125732422
1.0	83400000.0	83410000.0	10.0	11.438453674316406	2.713186264038086
1.0	83410000.0	83420000.0	13.0	10.990606307983398	2.6007132530212402
1.0	83450000.0	83460000.0	10.0	11.630531311035156	2.7596635818481445
1.0	83480000.0	83490000.0	12.0	10.858728408813477	2.564643383026123
1.0	83490000.0	83500000.0	5.0	11.243609428405762	2.664590358734131
1.0	83540000.0	83550000.0	10.0	9.258089065551758	2.1010615825653076
1.0	83560000.0	83570000.0	10.0	9.483911514282227	2.1717848777770996
1.0	83590000.0	83600000.0	13.0	8.501562118530273	1.865126371383667
1.0	83680000.0	83690000.0	1.0	4.304950714111328	1.1369816064834595
1.0	83980000.0	83990000.0	14.0	10.046411514282227	2.3309950828552246
1.0	84000000.0	84010000.0	13.0	10.088579177856445	2.3457703590393066
1.0	84040000.0	84050000.0	15.0	11.608542442321777	2.7542645931243896
1.0	84060000.0	84070000.0	7.0	12.254617691040039	2.9060587882995605
1.0	84140000.0	84150000.0	11.0	10.863142013549805	2.56516170501709
1.0	84290000.0	84300000.0	3.0	8.736574172973633	1.9577831029891968
1.0	84370000.0	84380000.0	9.0	8.530945777893066	1.903376579284668
1.0	84390000.0	84400000.0	5.0	7.956260681152344	1.7239902019500732
1.0	84410000.0	84420000.0	8.0	8.792428970336914	1.9658186435699463
1.0	84420000.0	84430000.0	6.0	8.710881233215332	1.9388840198516846
1.0	84600000.0	84610000.0	4.0	9.186103820800781	2.0952048301696777
1.0	84650000.0	84660000.0	14.0	8.180845260620117	1.7962887287139893
1.0	84670000.0	84680000.0	10.0	8.292783737182617	1.8346065282821655
1.0	84720000.0	84730000.0	11.0	9.407893180847168	2.171482563018799
1.0	84730000.0	84740000.0	9.0	10.068403244018555	2.349961042404175
1.0	84790000.0	84800000.0	7.0	9.128873825073242	2.091269016265869
1.0	84860000.0	84870000.0	4.0	9.497207641601562	2.1991145610809326
1.0	84960000.0	84970000.0	9.0	7.3359375	1.5199313163757324
1.0	84970000.0	84980000.0	9.0	9.911664009094238	2.3471410274505615
1.0	85190000.0	85200000.0	8.0	9.318699836730957	2.141357660293579
1.0	85380000.0	85390000.0	18.0	9.824865341186523	2.2862000465393066
1.0	85490000.0	85500000.0	8.0	8.788414001464844	2.002979278564453
1.0	85500000.0	85510000.0	8.0	9.467231750488281	2.215620517730713
1.0	85520000.0	85530000.0	14.0	10.02489185333252	2.360238552093506
1.0	85580000.0	85590000.0	7.0	9.471402168273926	2.1954383850097656
1.0	85630000.0	85640000.0	11.0	8.139762878417969	1.7855802774429321
1.0	85660000.0	85670000.0	9.0	7.862919807434082	1.708806037902832
1.0	85670000.0	85680000.0	10.0	9.494097709655762	2.1997408866882324
1.0	85680000.0	85690000.0	4.0	9.655315399169922	2.237823486328125
1.0	85710000.0	85720000.0	7.0	7.456704616546631	1.5586752891540527
1.0	85730000.0	85740000.0	9.0	6.700178623199463	1.3280988931655884
1.0	85750000.0	85760000.0	10.0	8.171111106872559	1.7860151529312134
1.0	85780000.0	85790000.0	7.0	7.830053806304932	1.6810582876205444
1.0	85800000.0	85810000.0	8.0	7.519593715667725	1.57988703250885
1.0	85880000.0	85890000.0	13.0	8.601137161254883	1.9249435663223267
1.0	85890000.0	85900000.0	4.0	8.718027114868164	1.9738967418670654
1.0	85930000.0	85940000.0	9.0	10.14971923828125	2.3842434883117676
1.0	85940000.0	85950000.0	12.0	10.852762222290039	2.58656644821167
1.0	86020000.0	86030000.0	9.0	10.071779251098633	2.3740696907043457
1.0	86060000.0	86070000.0	2.0	9.471944808959961	2.2005527019500732
1.0	86070000.0	86080000.0	10.0	9.402612686157227	2.1863696575164795
1.0	86080000.0	86090000.0	4.0	9.147497177124023	2.110386848449707
1.0	86150000.0	86160000.0	9.0	7.806588649749756	1.673205018043518
1.0	86200000.0	86210000.0	12.0	9.1630277633667	2.0797417163848877
1.0	86240000.0	86250000.0	13.0	10.014485359191895	2.3331260681152344
1.0	86260000.0	86270000.0	4.0	10.381776809692383	2.434304714202881
1.0	86270000.0	86280000.0	11.0	10.377359390258789	2.43107271194458
1.0	86320000.0	86330000.0	10.0	10.634193420410156	2.5054407119750977
1.0	86350000.0	86360000.0	9.0	10.313729286193848	2.415764570236206
1.0	86520000.0	86530000.0	9.0	11.251108169555664	2.668886661529541
1.0	86680000.0	86690000.0	11.0	9.233214378356934	2.125150203704834
1.0	86740000.0	86750000.0	4.0	11.580381393432617	2.750225067138672
1.0	86760000.0	86770000.0	20.0	11.511404037475586	2.7335331439971924
1.0	86810000.0	86820000.0	9.0	9.363105773925781	2.1800601482391357
1.0	86870000.0	86880000.0	9.0	10.487844467163086	2.4652435779571533
1.0	86930000.0	86940000.0	11.0	10.281354904174805	2.411881685256958
1.0	86960000.0	86970000.0	9.0	10.625524520874023	2.523967981338501
1.0	86990000.0	87000000.0	11.0	11.369928359985352	2.698090076446533
1.0	87110000.0	87120000.0	9.0	10.383822441101074	2.4467201232910156
1.0	87180000.0	87190000.0	5.0	8.1436128616333	1.7871205806732178
1.0	87190000.0	87200000.0	7.0	7.913486480712891	1.7094732522964478
1.0	87310000.0	87320000.0	9.0	9.409019470214844	2.17264986038208
1.0	87400000.0	87410000.0	8.0	7.384282112121582	1.5357351303100586
1.0	87610000.0	87620000.0	13.0	9.575174331665039	2.2317070960998535
1.0	87760000.0	87770000.0	10.0	10.146547317504883	2.3683419227600098
1.0	87800000.0	87810000.0	9.0	8.0206298828125	1.7462387084960938
1.0	87810000.0	87820000.0	7.0	8.26976490020752	1.8299148082733154
1.0	87830000.0	87840000.0	7.0	9.130906105041504	2.0855650901794434
1.0	87890000.0	87900000.0	12.0	9.319499969482422	2.126486301422119
1.0	87920000.0	87930000.0	9.0	10.404510498046875	2.438398838043213
1.0	87970000.0	87980000.0	14.0	10.473954200744629	2.4642462730407715
1.0	87980000.0	87990000.0	10.0	10.986920356750488	2.5969130992889404
1.0	88080000.0	88090000.0	15.0	11.401344299316406	2.706118106842041
1.0	88110000.0	88120000.0	6.0	10.88941764831543	2.5753204822540283
1.0	88200000.0	88210000.0	5.0	9.902910232543945	2.293837070465088
1.0	88240000.0	88250000.0	11.0	9.373870849609375	2.1424877643585205
1.0	88290000.0	88300000.0	11.0	9.906330108642578	2.3001980781555176
1.0	88350000.0	88360000.0	15.0	9.578755378723145	2.205681324005127
1.0	88450000.0	88460000.0	6.0	10.928894996643066	2.5809590816497803
1.0	88460000.0	88470000.0	11.0	10.7647123336792	2.5392186641693115
1.0	88540000.0	88550000.0	10.0	11.78699779510498	2.79900860786438
1.0	88620000.0	88630000.0	8.0	11.22710132598877	2.6592679023742676
1.0	88690000.0	88700000.0	15.0	10.938577651977539	2.5857839584350586
1.0	88700000.0	88710000.0	16.0	11.483538627624512	2.7240264415740967
1.0	88830000.0	88840000.0	11.0	11.677026748657227	2.7720980644226074
1.0	88860000.0	88870000.0	14.0	11.375821113586426	2.697291135787964
1.0	88950000.0	88960000.0	10.0	10.596850395202637	2.49521541595459
1.0	89040000.0	89050000.0	14.0	11.290318489074707	2.6771786212921143
1.0	89090000.0	89100000.0	9.0	10.96833324432373	2.5955090522766113
1.0	89320000.0	89330000.0	11.0	7.679285526275635	1.6321074962615967
1.0	89350000.0	89360000.0	9.0	8.107635498046875	1.7821362018585205
1.0	89440000.0	89450000.0	3.0	7.834730625152588	1.6830523014068604
1.0	89500000.0	89510000.0	6.0	9.24356460571289	2.105161190032959
1.0	89520000.0	89530000.0	11.0	8.029884338378906	1.7423045635223389
1.0	89570000.0	89580000.0	8.0	8.299860000610352	1.8257617950439453
1.0	89630000.0	89640000.0	6.0	9.31894588470459	2.125415563583374
1.0	89680000.0	89690000.0	11.0	9.410759925842285	2.148857831954956
1.0	89740000.0	89750000.0	15.0	10.119894981384277	2.363617420196533
1.0	89800000.0	89810000.0	7.0	10.53700065612793	2.4776458740234375
1.0	89990000.0	90000000.0	12.0	7.515733242034912	1.5782792568206787
1.0	90010000.0	90020000.0	6.0	8.210536003112793	1.805051565170288
1.0	90050000.0	90060000.0	9.0	7.835627555847168	1.683675765991211
1.0	90080000.0	90090000.0	6.0	8.699572563171387	1.9550158977508545
1.0	90090000.0	90100000.0	13.0	8.84725570678711	2.0145952701568604
1.0	90170000.0	90180000.0	10.0	8.81665325164795	2.008178472518921
1.0	90270000.0	90280000.0	9.0	9.370527267456055	2.176265239715576
1.0	90280000.0	90290000.0	11.0	8.658453941345215	1.9576088190078735
1.0	90360000.0	90370000.0	12.0	7.589250087738037	1.6021919250488281
1.0	90510000.0	90520000.0	14.0	9.198033332824707	2.114884614944458
1.0	90580000.0	90590000.0	12.0	10.487439155578613	2.4712510108947754
1.0	90690000.0	90700000.0	12.0	11.25043773651123	2.6664962768554688
1.0	90780000.0	90790000.0	8.0	11.386838912963867	2.7006995677948
1.0	90800000.0	90810000.0	12.0	10.858678817749023	2.5665669441223145
1.0	90830000.0	90840000.0	12.0	12.012105941772461	2.8508124351501465
1.0	90990000.0	91000000.0	12.0	13.016461372375488	3.067277431488037
1.0	91130000.0	91140000.0	14.0	14.409507751464844	3.3115978240966797
1.0	91190000.0	91200000.0	16.0	15.660421371459961	3.479567050933838
1.0	91330000.0	91340000.0	11.0	10.095431327819824	2.3593831062316895
1.0	91360000.0	91370000.0	4.0	8.292744636535645	1.835659384727478
1.0	91410000.0	91420000.0	9.0	8.027605056762695	1.7490829229354858
1.0	91420000.0	91430000.0	9.0	7.009953498840332	1.4186139106750488
1.0	91470000.0	91480000.0	10.0	8.579696655273438	1.9335110187530518
1.0	91530000.0	91540000.0	11.0	10.457056999206543	2.4690773487091064
1.0	91540000.0	91550000.0	9.0	11.110325813293457	2.6318302154541016
1.0	91580000.0	91590000.0	10.0	10.522153854370117	2.483405828475952
1.0	91630000.0	91640000.0	10.0	9.935858726501465	2.3412868976593018
1.0	91650000.0	91660000.0	9.0	11.59582805633545	2.754279613494873
1.0	91810000.0	91820000.0	11.0	9.961004257202148	2.324883460998535
1.0	91820000.0	91830000.0	12.0	10.011877059936523	2.333944320678711
1.0	92080000.0	92090000.0	8.0	8.381991386413574	1.849473237991333
1.0	92100000.0	92110000.0	7.0	8.998714447021484	2.0344529151916504
1.0	92110000.0	92120000.0	4.0	9.2799711227417	2.1160106658935547
1.0	92190000.0	92200000.0	12.0	8.420281410217285	1.8702625036239624
1.0	92240000.0	92250000.0	6.0	8.914505004882812	2.0109403133392334
1.0	92290000.0	92300000.0	7.0	9.14251708984375	2.0906128883361816
1.0	92300000.0	92310000.0	5.0	8.882226943969727	2.020888566970825
1.0	92310000.0	92320000.0	10.0	8.671014785766602	1.9493147134780884
1.0	92380000.0	92390000.0	5.0	9.397269248962402	2.163425922393799
1.0	92390000.0	92400000.0	12.0	8.963183403015137	2.0300729274749756
1.0	92490000.0	92500000.0	10.0	8.476893424987793	1.8866599798202515
1.0	92530000.0	92540000.0	11.0	8.22684097290039	1.7882312536239624
1.0	92660000.0	92670000.0	14.0	8.815085411071777	1.968552827835083
1.0	92670000.0	92680000.0	13.0	8.828935623168945	1.9738571643829346
1.0	92700000.0	92710000.0	6.0	7.277085781097412	1.4963412284851074
1.0	92770000.0	92780000.0	7.0	7.7490386962890625	1.6547752618789673
1.0	92870000.0	92880000.0	13.0	10.084919929504395	2.3573226928710938
1.0	92950000.0	92960000.0	10.0	10.399763107299805	2.4447548389434814
1.0	93000000.0	93010000.0	7.0	8.75941276550293	1.9892200231552124
1.0	93100000.0	93110000.0	8.0	8.025404930114746	1.747718095779419
1.0	93200000.0	93210000.0	7.0	8.338579177856445	1.852189302444458
1.0	93310000.0	93320000.0	4.0	8.651493072509766	1.9568084478378296
1.0	93360000.0	93370000.0	7.0	7.0523576736450195	1.4306124448776245
1.0	93370000.0	93380000.0	10.0	9.023181915283203	2.078540086746216
1.0	93380000.0	93390000.0	11.0	8.786309242248535	2.0016608238220215
1.0	93400000.0	93410000.0	12.0	8.704841613769531	1.9746332168579102
1.0	93440000.0	93450000.0	11.0	9.749189376831055	2.26629638671875
1.0	93470000.0	93480000.0	17.0	9.421435356140137	2.183223247528076
1.0	93490000.0	93500000.0	10.0	10.42967414855957	2.4635069370269775
1.0	93510000.0	93520000.0	9.0	9.891603469848633	2.3085007667541504
1.0	93540000.0	93550000.0	12.0	8.222108840942383	1.8017314672470093
1.0	93550000.0	93560000.0	9.0	8.03758430480957	1.7513281106948853
1.0	93590000.0	93600000.0	15.0	7.152777671813965	1.4621530771255493
1.0	93600000.0	93610000.0	4.0	7.532001495361328	1.5836719274520874
1.0	93610000.0	93620000.0	8.0	7.631242275238037	1.6159690618515015
1.0	93630000.0	93640000.0	7.0	7.814248085021973	1.6763995885849
1.0	93700000.0	93710000.0	7.0	7.440218925476074	1.5536195039749146
1.0	93750000.0	93760000.0	5.0	7.911297798156738	1.7091407775878906
1.0	93910000.0	93920000.0	11.0	8.981400489807129	2.05661678314209
1.0	93930000.0	93940000.0	8.0	7.307858467102051	1.5109542608261108
1.0	94000000.0	94010000.0	5.0	7.368433952331543	1.530124545097351
1.0	94020000.0	94030000.0	7.0	7.283898830413818	1.5029820203781128
1.0	94270000.0	94280000.0	13.0	8.33167552947998	1.8486007452011108
1.0	94350000.0	94360000.0	6.0	7.84911584854126	1.6880276203155518
1.0	94370000.0	94380000.0	8.0	7.849809169769287	1.692856788635254
1.0	94420000.0	94430000.0	11.0	8.643599510192871	1.9459950923919678
1.0	94510000.0	94520000.0	13.0	9.436349868774414	2.182401657104492
1.0	94560000.0	94570000.0	13.0	8.88444709777832	2.0048747062683105
1.0	94570000.0	94580000.0	6.0	8.9089994430542	2.0243418216705322
1.0	94660000.0	94670000.0	1.0	7.702394962310791	1.6397594213485718
1.0	94670000.0	94680000.0	7.0	7.476753234863281	1.5658903121948242
1.0	94730000.0	94740000.0	11.0	7.819796562194824	1.6683285236358643
1.0	94800000.0	94810000.0	9.0	8.648191452026367	1.9394781589508057
1.0	94810000.0	94820000.0	9.0	8.682554244995117	1.9367926120758057
1.0	95310000.0	95320000.0	4.0	7.167233467102051	1.4660640954971313
1.0	95350000.0	95360000.0	5.0	7.225712776184082	1.4851977825164795
1.0	95360000.0	95370000.0	3.0	7.0256171226501465	1.4234200716018677
1.0	95420000.0	95430000.0	9.0	7.232321739196777	1.4874279499053955
1.0	95610000.0	95620000.0	5.0	7.615384578704834	1.6113498210906982
1.0	95720000.0	95730000.0	6.0	9.0650053024292	2.0518457889556885
1.0	95930000.0	95940000.0	9.0	12.001280784606934	2.8488540649414062
1.0	95940000.0	95950000.0	11.0	12.848315238952637	3.0313048362731934
1.0	95960000.0	95970000.0	12.0	12.112975120544434	2.874431610107422
1.0	95970000.0	95980000.0	10.0	12.042916297912598	2.8648295402526855
1.0	95990000.0	96000000.0	10.0	13.103955268859863	3.0838894844055176
1.0	96040000.0	96050000.0	17.0	13.589825630187988	3.176301956176758
1.0	96050000.0	96060000.0	16.0	13.666241645812988	3.1901426315307617
1.0	96080000.0	96090000.0	14.0	14.872408866882324	3.3805973529815674
1.0	96100000.0	96110000.0	8.0	14.315431594848633	3.2982356548309326
1.0	96120000.0	96130000.0	14.0	14.653254508972168	3.348677158355713
1.0	96180000.0	96190000.0	17.0	13.560636520385742	3.1712429523468018
1.0	96310000.0	96320000.0	22.0	14.186627388000488	3.2768092155456543
1.0	96370000.0	96380000.0	8.0	14.929542541503906	3.3899192810058594
1.0	96410000.0	96420000.0	23.0	14.371877670288086	3.3086822032928467
1.0	96420000.0	96430000.0	11.0	14.78002643585205	3.368194103240967
1.0	96530000.0	96540000.0	9.0	15.540287971496582	3.4672160148620605
1.0	96540000.0	96550000.0	25.0	14.996851921081543	3.398932695388794
1.0	96620000.0	96630000.0	16.0	14.491780281066895	3.325446605682373
1.0	96630000.0	96640000.0	17.0	12.8421049118042	3.042401075363159
1.0	96720000.0	96730000.0	19.0	12.430834770202637	2.9438657760620117
1.0	96770000.0	96780000.0	18.0	12.066702842712402	2.8651809692382812
1.0	96790000.0	96800000.0	10.0	13.322998046875	3.127976894378662
1.0	96860000.0	96870000.0	12.0	13.459506034851074	3.15335750579834
1.0	96960000.0	96970000.0	14.0	12.867067337036133	3.038074254989624
1.0	96970000.0	96980000.0	14.0	12.796870231628418	3.023658275604248
1.0	97090000.0	97100000.0	16.0	12.583090782165527	2.9798431396484375
1.0	97110000.0	97120000.0	10.0	12.632535934448242	2.990837812423706
1.0	97120000.0	97130000.0	8.0	11.425504684448242	2.7240405082702637
1.0	97130000.0	97140000.0	12.0	11.837308883666992	2.810457706451416
1.0	97150000.0	97160000.0	15.0	10.634699821472168	2.503185272216797
1.0	97290000.0	97300000.0	6.0	9.794302940368652	2.280160427093506
1.0	97480000.0	97490000.0	16.0	14.141031265258789	3.270098924636841
1.0	97490000.0	97500000.0	20.0	13.94379711151123	3.23789644241333
1.0	97500000.0	97510000.0	14.0	13.739927291870117	3.2033958435058594
1.0	97520000.0	97530000.0	18.0	13.367578506469727	3.136545419692993
1.0	97560000.0	97570000.0	15.0	11.590959548950195	2.76113224029541
1.0	97600000.0	97610000.0	8.0	10.346941947937012	2.461676597595215
1.0	97620000.0	97630000.0	8.0	9.700355529785156	2.2809581756591797
1.0	97690000.0	97700000.0	20.0	10.363405227661133	2.4248709678649902
1.0	97770000.0	97780000.0	6.0	10.788488388061523	2.5465593338012695
1.0	97790000.0	97800000.0	11.0	11.248318672180176	2.6669068336486816
1.0	97850000.0	97860000.0	14.0	10.137370109558105	2.3762123584747314
1.0	97990000.0	98000000.0	7.0	10.975071907043457	2.5966649055480957
1.0	98040000.0	98050000.0	15.0	10.269006729125977	2.412621021270752
1.0	98080000.0	98090000.0	10.0	9.93054485321045	2.3078231811523438
1.0	98100000.0	98110000.0	7.0	10.641206741333008	2.5139431953430176
1.0	98130000.0	98140000.0	9.0	11.313961029052734	2.6816067695617676
1.0	98140000.0	98150000.0	11.0	10.996200561523438	2.603964328765869
1.0	98190000.0	98200000.0	13.0	12.223516464233398	2.899794340133667
1.0	98250000.0	98260000.0	15.0	12.302699089050293	2.922699451446533
1.0	98260000.0	98270000.0	17.0	12.294683456420898	2.9221949577331543
1.0	98320000.0	98330000.0	12.0	12.21750545501709	2.9087271690368652
1.0	98330000.0	98340000.0	14.0	12.283712387084961	2.9185726642608643
1.0	98390000.0	98400000.0	10.0	13.986597061157227	3.24372935295105
1.0	98470000.0	98480000.0	12.0	15.28175163269043	3.4373879432678223
1.0	98500000.0	98510000.0	19.0	15.871946334838867	3.5126113891601562
1.0	98620000.0	98630000.0	12.0	13.4253511428833	3.144652843475342
1.0	98650000.0	98660000.0	10.0	14.823506355285645	3.3739776611328125
1.0	98730000.0	98740000.0	17.0	14.897321701049805	3.385016918182373
1.0	98740000.0	98750000.0	15.0	14.587211608886719	3.3409907817840576
1.0	98790000.0	98800000.0	18.0	14.481081008911133	3.3253047466278076
1.0	98800000.0	98810000.0	16.0	14.384167671203613	3.310523271560669
1.0	98880000.0	98890000.0	12.0	15.174362182617188	3.42339825630188
1.0	98900000.0	98910000.0	13.0	15.1594877243042	3.4196953773498535
1.0	98910000.0	98920000.0	20.0	14.095629692077637	3.2620606422424316
1.0	98970000.0	98980000.0	16.0	13.3731050491333	3.1534502506256104
1.0	99020000.0	99030000.0	18.0	15.84809684753418	3.5073845386505127
1.0	99030000.0	99040000.0	17.0	15.544299125671387	3.470923900604248
1.0	99100000.0	99110000.0	24.0	13.510869026184082	3.162168025970459
1.0	99120000.0	99130000.0	17.0	11.135897636413574	2.661930561065674
1.0	99130000.0	99140000.0	13.0	11.23971939086914	2.6843018531799316
1.0	99150000.0	99160000.0	10.0	9.872489929199219	2.330982208251953
1.0	99170000.0	99180000.0	10.0	10.82870864868164	2.5735647678375244
1.0	99180000.0	99190000.0	8.0	11.498342514038086	2.7312843799591064
1.0	99280000.0	99290000.0	11.0	11.43837833404541	2.712088108062744
1.0	99330000.0	99340000.0	11.0	12.828822135925293	3.0295095443725586
1.0	99480000.0	99490000.0	11.0	13.086817741394043	3.081721782684326
1.0	99490000.0	99500000.0	18.0	12.06474494934082	2.8697972297668457
1.0	99510000.0	99520000.0	13.0	12.6738862991333	2.998080015182495
1.0	99530000.0	99540000.0	15.0	12.140433311462402	2.8824565410614014
1.0	99600000.0	99610000.0	7.0	11.471662521362305	2.7218432426452637
1.0	99650000.0	99660000.0	7.0	10.708372116088867	2.5235095024108887
1.0	99690000.0	99700000.0	6.0	10.362922668457031	2.426506519317627
1.0	99700000.0	99710000.0	7.0	9.949264526367188	2.307844877243042
1.0	99710000.0	99720000.0	11.0	10.20722770690918	2.3805441856384277
1.0	99740000.0	99750000.0	16.0	9.755452156066895	2.2532269954681396
1.0	99830000.0	99840000.0	10.0	9.948624610900879	2.311445951461792
1.0	99920000.0	99930000.0	9.0	9.586797714233398	2.206530809402466
1.0	99980000.0	99990000.0	7.0	9.36182975769043	2.1633503437042236
1.0	100030000.0	100040000.0	7.0	9.234420776367188	2.113802909851074
1.0	100080000.0	100090000.0	9.0	9.213183403015137	2.1055243015289307
1.0	100110000.0	100120000.0	3.0	9.712373733520508	2.268350601196289
1.0	100120000.0	100130000.0	5.0	9.13940715789795	2.0758066177368164
1.0	100150000.0	100160000.0	10.0	8.46165943145752	1.8827301263809204
1.0	100180000.0	100190000.0	13.0	7.7553815841674805	1.6573317050933838
1.0	100280000.0	100290000.0	9.0	8.544515609741211	1.9072725772857666
1.0	100360000.0	100370000.0	11.0	8.180480003356934	1.799485445022583
1.0	100400000.0	100410000.0	9.0	8.597555160522461	1.9260400533676147
1.0	100410000.0	100420000.0	8.0	8.917868614196777	2.013353109359741
1.0	100500000.0	100510000.0	6.0	8.22169303894043	1.831964135169983
1.0	100540000.0	100550000.0	7.0	7.249508857727051	1.4924802780151367
1.0	100570000.0	100580000.0	5.0	7.241284370422363	1.4897254705429077
1.0	100590000.0	100600000.0	12.0	7.2999587059021	1.5134227275848389
1.0	100620000.0	100630000.0	8.0	7.609921455383301	1.6095377206802368
1.0	100690000.0	100700000.0	4.0	7.616551876068115	1.611067771911621
1.0	100740000.0	100750000.0	6.0	7.785846710205078	1.6672300100326538
1.0	100810000.0	100820000.0	6.0	9.355659484863281	2.1957271099090576
1.0	100830000.0	100840000.0	9.0	7.743125915527344	1.654363989830017
1.0	100840000.0	100850000.0	11.0	7.494483947753906	1.5719579458236694
1.0	100860000.0	100870000.0	5.0	8.043659210205078	1.7521311044692993
1.0	101010000.0	101020000.0	9.0	8.888325691223145	1.9914671182632446
1.0	101030000.0	101040000.0	13.0	8.899469375610352	1.9942729473114014
1.0	101070000.0	101080000.0	10.0	9.01048469543457	2.0366485118865967
1.0	101160000.0	101170000.0	16.0	10.170475006103516	2.3706390857696533
1.0	101180000.0	101190000.0	7.0	10.077813148498535	2.349836587905884
1.0	101220000.0	101230000.0	10.0	10.387990951538086	2.434891700744629
1.0	101250000.0	101260000.0	16.0	9.87682819366455	2.2944159507751465
1.0	101300000.0	101310000.0	18.0	9.211063385009766	2.0946123600006104
1.0	101350000.0	101360000.0	6.0	7.7783613204956055	1.665541648864746
1.0	101360000.0	101370000.0	4.0	7.606602668762207	1.6162554025650024
1.0	101450000.0	101460000.0	11.0	7.226462364196777	1.4855706691741943
1.0	101460000.0	101470000.0	5.0	6.871683597564697	1.3769853115081787
1.0	101500000.0	101510000.0	7.0	7.498181343078613	1.572702169418335
1.0	101580000.0	101590000.0	13.0	9.536191940307617	2.1885809898376465
1.0	101620000.0	101630000.0	8.0	9.610616683959961	2.2125086784362793
1.0	101640000.0	101650000.0	8.0	9.412033081054688	2.153796672821045
1.0	101750000.0	101760000.0	6.0	9.46778678894043	2.1689867973327637
1.0	101760000.0	101770000.0	12.0	9.149984359741211	2.0750679969787598
1.0	101820000.0	101830000.0	8.0	10.604731559753418	2.4973220825195312
1.0	101850000.0	101860000.0	10.0	11.639759063720703	2.7614622116088867
1.0	101910000.0	101920000.0	16.0	11.853405952453613	2.8124821186065674
1.0	101940000.0	101950000.0	9.0	12.442694664001465	2.9482250213623047
1.0	101950000.0	101960000.0	12.0	12.67597770690918	2.9969067573547363
1.0	102010000.0	102020000.0	11.0	10.386518478393555	2.4685301780700684
1.0	102080000.0	102090000.0	15.0	13.60099983215332	3.173173666000366
1.0	102100000.0	102110000.0	16.0	13.430157661437988	3.1460933685302734
1.0	102170000.0	102180000.0	7.0	13.431086540222168	3.147045850753784
1.0	102180000.0	102190000.0	12.0	13.891275405883789	3.2273497581481934
1.0	102270000.0	102280000.0	7.0	12.484114646911621	2.9581429958343506
1.0	102290000.0	102300000.0	12.0	13.29161262512207	3.1202661991119385
1.0	102410000.0	102420000.0	17.0	14.151140213012695	3.271233081817627
1.0	102450000.0	102460000.0	16.0	14.364248275756836	3.3045811653137207
1.0	102650000.0	102660000.0	15.0	14.928367614746094	3.387516498565674
1.0	102680000.0	102690000.0	16.0	16.001285552978516	3.5238475799560547
1.0	102730000.0	102740000.0	25.0	15.50969123840332	3.4645800590515137
1.0	102770000.0	102780000.0	10.0	14.241308212280273	3.3027777671813965
1.0	102800000.0	102810000.0	15.0	12.03512954711914	2.9049267768859863
1.0	102810000.0	102820000.0	10.0	16.515735626220703	3.5810561180114746
1.0	102820000.0	102830000.0	16.0	16.435184478759766	3.572007656097412
1.0	102900000.0	102910000.0	18.0	15.820910453796387	3.5028533935546875
1.0	102920000.0	102930000.0	14.0	13.438916206359863	3.1680169105529785
1.0	102950000.0	102960000.0	15.0	16.71602439880371	3.6002259254455566
1.0	102990000.0	103000000.0	15.0	17.560728073120117	3.6756725311279297
1.0	103020000.0	103030000.0	22.0	17.993682861328125	3.7139086723327637
1.0	103040000.0	103050000.0	20.0	16.825590133666992	3.612027645111084
1.0	103120000.0	103130000.0	26.0	17.936193466186523	3.7124900817871094
1.0	103240000.0	103250000.0	7.0	14.35545825958252	3.3034415245056152
1.0	103330000.0	103340000.0	18.0	16.001495361328125	3.5240492820739746
1.0	103340000.0	103350000.0	17.0	15.156959533691406	3.4208431243896484
1.0	103440000.0	103450000.0	9.0	13.307291030883789	3.1234450340270996
1.0	103480000.0	103490000.0	15.0	11.942584991455078	2.8348729610443115
1.0	103530000.0	103540000.0	10.0	13.362100601196289	3.1340887546539307
1.0	103590000.0	103600000.0	13.0	13.645240783691406	3.184363603591919
1.0	103710000.0	103720000.0	14.0	14.137182235717773	3.2651009559631348
1.0	103750000.0	103760000.0	20.0	13.056844711303711	3.0681204795837402
1.0	103780000.0	103790000.0	11.0	4.631992340087891	1.0935595035552979
1.0	104000000.0	104010000.0	13.0	4.629298210144043	1.098971962928772
1.0	104090000.0	104100000.0	8.0	7.325374603271484	1.518045425415039
1.0	104100000.0	104110000.0	3.0	8.36530876159668	1.8271303176879883
1.0	104130000.0	104140000.0	14.0	6.141238212585449	1.1913295984268188
1.0	104340000.0	104350000.0	10.0	14.623141288757324	3.329820156097412
1.0	104350000.0	104360000.0	16.0	14.727335929870605	3.3476264476776123
1.0	104490000.0	104500000.0	17.0	17.768146514892578	3.698162078857422
1.0	104510000.0	104520000.0	14.0	18.81754493713379	3.776568651199341
1.0	104560000.0	104570000.0	23.0	19.7134952545166	3.8302769660949707
1.0	104600000.0	104610000.0	20.0	18.845624923706055	3.7788596153259277
1.0	104660000.0	104670000.0	25.0	18.931982040405273	3.785703182220459
1.0	104670000.0	104680000.0	17.0	19.750286102294922	3.8341503143310547
1.0	104700000.0	104710000.0	18.0	20.104745864868164	3.851219654083252
1.0	104730000.0	104740000.0	17.0	19.829376220703125	3.8381755352020264
1.0	104770000.0	104780000.0	20.0	19.5972957611084	3.824510097503662
1.0	104810000.0	104820000.0	18.0	19.875219345092773	3.840696334838867
1.0	104840000.0	104850000.0	18.0	19.938854217529297	3.843050718307495
1.0	104860000.0	104870000.0	14.0	20.02782440185547	3.848365306854248
1.0	105010000.0	105020000.0	17.0	17.98581314086914	3.7162318229675293
1.0	105040000.0	105050000.0	14.0	18.213722229003906	3.733832597732544
1.0	105140000.0	105150000.0	13.0	16.249685287475586	3.5522117614746094
1.0	105300000.0	105310000.0	13.0	16.877187728881836	3.6180291175842285
1.0	105400000.0	105410000.0	16.0	17.400083541870117	3.665984630584717
1.0	105520000.0	105530000.0	23.0	16.431468963623047	3.5707175731658936
1.0	105610000.0	105620000.0	15.0	17.286869049072266	3.6554579734802246
[truncated: 47,571 more rows]
